# Supplementary material for: Prediction of dynamic allostery for the transmembrane domain of the sweet taste receptor subunit, TAS1R3
Source: Commun Biol. 2023 Apr 3;6:340. doi: 10.1038/s42003-023-04705-5 (PMC10070457; doi:10.1038/s42003-023-04705-5)
Supplement: Supplementary file 3 — Supplementary Data 1 [file 42003_2023_4705_MOESM3_ESM.zip]

Archive with 39 entries (32 files):
- Supplementary Data 1/1_Initial/
- Supplementary Data 1/1_Initial/Cyc_hmTAS1R3Q795R_Initial.pdb
- Supplementary Data 1/1_Initial/Cyc_hTAS1R3_Initial.pdb
- Supplementary Data 1/1_Initial/Cyc_mTas1r3_Initial.pdb
- Supplementary Data 1/1_Initial/GAI_hTAS1R3_Initial.pdb
- Supplementary Data 1/1_Initial/GAI_mTas1r3_Initial.pdb
- Supplementary Data 1/1_Initial/Lactisole_hTAS1R3_Initial.pdb
- Supplementary Data 1/1_Initial/Lactisole_mTas1r3_Initial.pdb
- Supplementary Data 1/1_Initial/Sac_hTAS1R3(lowpH)_Initial.pdb
- Supplementary Data 1/1_Initial/Sac_hTAS1R3_Initial.pdb
- Supplementary Data 1/1_Initial/Sac_hTAS1R3H641AR725A(lowpH)_Initial.pdb
- Supplementary Data 1/1_Initial/Sac_hTAS1R3H641AR725A_Initial.pdb
- Supplementary Data 1/1_Initial/Sac_mTas1r3_Initial.pdb
- Supplementary Data 1/2_Final/
- Supplementary Data 1/2_Final/Cyc_hmTAS1R3Q795R_Final.pdb
- Supplementary Data 1/2_Final/Cyc_hTAS1R3_Final.pdb
- Supplementary Data 1/2_Final/Cyc_mTas1r3_Final.pdb
- Supplementary Data 1/2_Final/GAI_hTAS1R3_Final.pdb
- Supplementary Data 1/2_Final/GAI_mTas1r3_10ns.pdb
- Supplementary Data 1/2_Final/Lactisole_hTAS1R3_Final.pdb
- Supplementary Data 1/2_Final/Lactisole_mTas1r3_Final.pdb
- Supplementary Data 1/2_Final/Sac_hTAS1R3(lowpH)_Final.pdb
- Supplementary Data 1/2_Final/Sac_hTAS1R3_Final.pdb
- Supplementary Data 1/2_Final/Sac_hTAS1R3H641AR725A(lowpH)_50ns.pdb
- Supplementary Data 1/2_Final/Sac_hTAS1R3H641AR725A_160ns.pdb
- Supplementary Data 1/2_Final/Sac_mTas1r3_Final.pdb
- Supplementary Data 1/3_Parameters/
- Supplementary Data 1/3_Parameters/Cyclamate/
- Supplementary Data 1/3_Parameters/Cyclamate/UNK.frcmod
- Supplementary Data 1/3_Parameters/Cyclamate/UNK.prep
- Supplementary Data 1/3_Parameters/Gymnemic_acidI/
- Supplementary Data 1/3_Parameters/Gymnemic_acidI/UNK.frcmod
- Supplementary Data 1/3_Parameters/Gymnemic_acidI/UNK.prep
- Supplementary Data 1/3_Parameters/Lactisole/
- Supplementary Data 1/3_Parameters/Lactisole/UNK.frcmod
- Supplementary Data 1/3_Parameters/Lactisole/UNK.prep
- Supplementary Data 1/3_Parameters/Saccharin/
- Supplementary Data 1/3_Parameters/Saccharin/UNK.frcmod
- Supplementary Data 1/3_Parameters/Saccharin/UNK.prep
