# Supplementary material for: Prediction of dynamic allostery for the transmembrane domain of the sweet taste receptor subunit, TAS1R3
Source: Commun Biol. 2023 Apr 3;6:340. doi: 10.1038/s42003-023-04705-5 (PMC10070457; doi:10.1038/s42003-023-04705-5)
Supplement: Supplementary file 3 — Supplementary Data 1 [file 42003_2023_4705_MOESM3_ESM.zip › Supplementary Data 1/1_Initial/Cyc_hmTAS1R3Q795R_Initial.pdb]

CRYST1   73.061   73.061  114.857  90.00  90.00  90.00 P 1           1
ATOM      1  N   GLU     1      -0.502  16.806 -21.059  1.00  0.00
ATOM      2  H1  GLU     1       0.006  17.098 -20.236  1.00  0.00
ATOM      3  H2  GLU     1      -0.327  17.469 -21.800  1.00  0.00
ATOM      4  H3  GLU     1      -0.335  15.822 -21.212  1.00  0.00
ATOM      5  CA  GLU     1      -1.949  16.917 -20.769  1.00  0.00
ATOM      6  HA  GLU     1      -2.409  17.613 -21.470  1.00  0.00
ATOM      7  CB  GLU     1      -2.642  15.534 -20.907  1.00  0.00
ATOM      8  HB2 GLU     1      -2.169  14.821 -20.232  1.00  0.00
ATOM      9  HB3 GLU     1      -3.698  15.629 -20.654  1.00  0.00
ATOM     10  CG  GLU     1      -2.556  14.949 -22.339  1.00  0.00
ATOM     11  HG2 GLU     1      -3.466  14.391 -22.559  1.00  0.00
ATOM     12  HG3 GLU     1      -2.446  15.761 -23.058  1.00  0.00
ATOM     13  CD  GLU     1      -1.365  14.018 -22.460  1.00  0.00
ATOM     14  OE1 GLU     1      -1.539  12.814 -22.719  1.00  0.00
ATOM     15  OE2 GLU     1      -0.249  14.536 -22.202  1.00  0.00
ATOM     16  C   GLU     1      -2.029  17.381 -19.366  1.00  0.00
ATOM     17  O   GLU     1      -1.070  17.183 -18.615  1.00  0.00
ATOM     18  N   PRO     2      -3.082  18.001 -18.930  1.00  0.00
ATOM     19  CD  PRO     2      -4.109  18.642 -19.797  1.00  0.00
ATOM     20  HD2 PRO     2      -4.727  17.872 -20.260  1.00  0.00
ATOM     21  HD3 PRO     2      -3.616  19.227 -20.574  1.00  0.00
ATOM     22  CG  PRO     2      -4.931  19.521 -18.929  1.00  0.00
ATOM     23  HG2 PRO     2      -5.900  19.055 -18.753  1.00  0.00
ATOM     24  HG3 PRO     2      -5.076  20.484 -19.419  1.00  0.00
ATOM     25  CB  PRO     2      -4.040  19.589 -17.701  1.00  0.00
ATOM     26  HB2 PRO     2      -4.633  19.385 -16.810  1.00  0.00
ATOM     27  HB3 PRO     2      -3.601  20.584 -17.625  1.00  0.00
ATOM     28  CA  PRO     2      -2.901  18.637 -17.659  1.00  0.00
ATOM     29  HA  PRO     2      -2.009  19.261 -17.687  1.00  0.00
ATOM     30  C   PRO     2      -2.911  17.671 -16.480  1.00  0.00
ATOM     31  O   PRO     2      -2.175  17.806 -15.504  1.00  0.00
ATOM     32  N   ALA     3      -3.857  16.739 -16.539  1.00  0.00
ATOM     33  H   ALA     3      -4.337  16.561 -17.410  1.00  0.00
ATOM     34  CA  ALA     3      -4.284  15.928 -15.449  1.00  0.00
ATOM     35  HA  ALA     3      -4.532  16.564 -14.598  1.00  0.00
ATOM     36  CB  ALA     3      -5.506  15.183 -15.974  1.00  0.00
ATOM     37  HB1 ALA     3      -5.223  14.582 -16.838  1.00  0.00
ATOM     38  HB2 ALA     3      -5.899  14.533 -15.193  1.00  0.00
ATOM     39  HB3 ALA     3      -6.272  15.902 -16.268  1.00  0.00
ATOM     40  C   ALA     3      -3.203  15.003 -14.900  1.00  0.00
ATOM     41  O   ALA     3      -3.129  14.751 -13.705  1.00  0.00
ATOM     42  N   VAL     4      -2.336  14.461 -15.777  1.00  0.00
ATOM     43  H   VAL     4      -2.468  14.600 -16.769  1.00  0.00
ATOM     44  CA  VAL     4      -1.183  13.662 -15.392  1.00  0.00
ATOM     45  HA  VAL     4      -1.456  13.002 -14.568  1.00  0.00
ATOM     46  CB  VAL     4      -0.661  12.793 -16.529  1.00  0.00
ATOM     47  HB  VAL     4       0.319  12.395 -16.263  1.00  0.00
ATOM     48  CG1 VAL     4      -1.676  11.650 -16.729  1.00  0.00
ATOM     49 HG11 VAL     4      -2.651  12.068 -16.982  1.00  0.00
ATOM     50 HG12 VAL     4      -1.339  11.001 -17.537  1.00  0.00
ATOM     51 HG13 VAL     4      -1.758  11.070 -15.809  1.00  0.00
ATOM     52  CG2 VAL     4      -0.481  13.579 -17.842  1.00  0.00
ATOM     53 HG21 VAL     4       0.231  14.390 -17.686  1.00  0.00
ATOM     54 HG22 VAL     4      -0.107  12.911 -18.618  1.00  0.00
ATOM     55 HG23 VAL     4      -1.441  13.993 -18.152  1.00  0.00
ATOM     56  C   VAL     4      -0.071  14.399 -14.667  1.00  0.00
ATOM     57  O   VAL     4       0.510  13.893 -13.714  1.00  0.00
ATOM     58  N   LEU     5       0.248  15.634 -15.072  1.00  0.00
ATOM     59  H   LEU     5      -0.127  15.994 -15.938  1.00  0.00
ATOM     60  CA  LEU     5       1.119  16.519 -14.333  1.00  0.00
ATOM     61  HA  LEU     5       2.004  15.972 -14.010  1.00  0.00
ATOM     62  CB  LEU     5       1.483  17.655 -15.326  1.00  0.00
ATOM     63  HB2 LEU     5       1.917  17.225 -16.228  1.00  0.00
ATOM     64  HB3 LEU     5       0.583  18.213 -15.587  1.00  0.00
ATOM     65  CG  LEU     5       2.484  18.724 -14.891  1.00  0.00
ATOM     66  HG  LEU     5       2.720  19.368 -15.738  1.00  0.00
ATOM     67  CD1 LEU     5       1.908  19.583 -13.764  1.00  0.00
ATOM     68 HD11 LEU     5       1.675  18.952 -12.907  1.00  0.00
ATOM     69 HD12 LEU     5       2.639  20.337 -13.471  1.00  0.00
ATOM     70 HD13 LEU     5       0.999  20.075 -14.110  1.00  0.00
ATOM     71  CD2 LEU     5       3.856  18.137 -14.576  1.00  0.00
ATOM     72 HD21 LEU     5       4.253  17.644 -15.463  1.00  0.00
ATOM     73 HD22 LEU     5       4.532  18.935 -14.271  1.00  0.00
ATOM     74 HD23 LEU     5       3.764  17.411 -13.768  1.00  0.00
ATOM     75  C   LEU     5       0.557  16.899 -12.952  1.00  0.00
ATOM     76  O   LEU     5       1.257  16.906 -11.941  1.00  0.00
ATOM     77  N   LEU     6      -0.746  17.159 -12.827  1.00  0.00
ATOM     78  H   LEU     6      -1.317  17.286 -13.651  1.00  0.00
ATOM     79  CA  LEU     6      -1.395  17.269 -11.539  1.00  0.00
ATOM     80  HA  LEU     6      -0.897  18.036 -10.946  1.00  0.00
ATOM     81  CB  LEU     6      -2.819  17.645 -11.851  1.00  0.00
ATOM     82  HB2 LEU     6      -2.843  18.635 -12.307  1.00  0.00
ATOM     83  HB3 LEU     6      -3.245  16.917 -12.541  1.00  0.00
ATOM     84  CG  LEU     6      -3.810  17.724 -10.725  1.00  0.00
ATOM     85  HG  LEU     6      -4.015  16.722 -10.350  1.00  0.00
ATOM     86  CD1 LEU     6      -3.204  18.610  -9.571  1.00  0.00
ATOM     87 HD11 LEU     6      -2.998  19.611  -9.950  1.00  0.00
ATOM     88 HD12 LEU     6      -3.917  18.673  -8.749  1.00  0.00
ATOM     89 HD13 LEU     6      -2.278  18.159  -9.214  1.00  0.00
ATOM     90  CD2 LEU     6      -5.101  18.028 -11.547  1.00  0.00
ATOM     91 HD21 LEU     6      -5.285  17.215 -12.249  1.00  0.00
ATOM     92 HD22 LEU     6      -5.950  18.121 -10.869  1.00  0.00
ATOM     93 HD23 LEU     6      -4.972  18.961 -12.096  1.00  0.00
ATOM     94  C   LEU     6      -1.353  16.023 -10.675  1.00  0.00
ATOM     95  O   LEU     6      -1.180  16.086  -9.460  1.00  0.00
ATOM     96  N   LEU     7      -1.467  14.840 -11.291  1.00  0.00
ATOM     97  H   LEU     7      -1.790  14.798 -12.247  1.00  0.00
ATOM     98  CA  LEU     7      -1.148  13.588 -10.649  1.00  0.00
ATOM     99  HA  LEU     7      -1.672  13.524  -9.696  1.00  0.00
ATOM    100  CB  LEU     7      -1.573  12.393 -11.535  1.00  0.00
ATOM    101  HB2 LEU     7      -1.219  12.551 -12.553  1.00  0.00
ATOM    102  HB3 LEU     7      -1.141  11.474 -11.138  1.00  0.00
ATOM    103  CG  LEU     7      -3.103  12.179 -11.613  1.00  0.00
ATOM    104  HG  LEU     7      -3.594  13.130 -11.821  1.00  0.00
ATOM    105  CD1 LEU     7      -3.466  11.186 -12.729  1.00  0.00
ATOM    106 HD11 LEU     7      -2.990  10.226 -12.531  1.00  0.00
ATOM    107 HD12 LEU     7      -4.548  11.055 -12.761  1.00  0.00
ATOM    108 HD13 LEU     7      -3.119  11.573 -13.687  1.00  0.00
ATOM    109  CD2 LEU     7      -3.632  11.679 -10.261  1.00  0.00
ATOM    110 HD21 LEU     7      -3.412  12.417  -9.490  1.00  0.00
ATOM    111 HD22 LEU     7      -4.710  11.531 -10.325  1.00  0.00
ATOM    112 HD23 LEU     7      -3.150  10.735 -10.009  1.00  0.00
ATOM    113  C   LEU     7       0.299  13.506 -10.172  1.00  0.00
ATOM    114  O   LEU     7       0.556  13.013  -9.079  1.00  0.00
ATOM    115  N   LEU     8       1.284  14.040 -10.918  1.00  0.00
ATOM    116  H   LEU     8       1.104  14.306 -11.876  1.00  0.00
ATOM    117  CA  LEU     8       2.628  14.263 -10.415  1.00  0.00
ATOM    118  HA  LEU     8       2.984  13.361  -9.916  1.00  0.00
ATOM    119  CB  LEU     8       3.633  14.612 -11.541  1.00  0.00
ATOM    120  HB2 LEU     8       3.304  15.515 -12.055  1.00  0.00
ATOM    121  HB3 LEU     8       4.620  14.779 -11.109  1.00  0.00
ATOM    122  CG  LEU     8       3.805  13.524 -12.627  1.00  0.00
ATOM    123  HG  LEU     8       2.825  13.185 -12.962  1.00  0.00
ATOM    124  CD1 LEU     8       4.579  14.101 -13.822  1.00  0.00
ATOM    125 HD11 LEU     8       5.561  14.439 -13.491  1.00  0.00
ATOM    126 HD12 LEU     8       4.698  13.332 -14.585  1.00  0.00
ATOM    127 HD13 LEU     8       4.027  14.944 -14.239  1.00  0.00
ATOM    128  CD2 LEU     8       4.529  12.282 -12.081  1.00  0.00
ATOM    129 HD21 LEU     8       3.952  11.857 -11.259  1.00  0.00
ATOM    130 HD22 LEU     8       4.630  11.541 -12.874  1.00  0.00
ATOM    131 HD23 LEU     8       5.518  12.566 -11.721  1.00  0.00
ATOM    132  C   LEU     8       2.752  15.219  -9.234  1.00  0.00
ATOM    133  O   LEU     8       3.508  14.879  -8.342  1.00  0.00
ATOM    134  N   LEU     9       2.047  16.371  -9.144  1.00  0.00
ATOM    135  H   LEU     9       1.506  16.695  -9.933  1.00  0.00
ATOM    136  CA  LEU     9       1.981  17.242  -7.960  1.00  0.00
ATOM    137  HA  LEU     9       2.986  17.572  -7.694  1.00  0.00
ATOM    138  CB  LEU     9       1.110  18.475  -8.255  1.00  0.00
ATOM    139  HB2 LEU     9       0.121  18.152  -8.582  1.00  0.00
ATOM    140  HB3 LEU     9       1.014  19.079  -7.353  1.00  0.00
ATOM    141  CG  LEU     9       1.711  19.335  -9.340  1.00  0.00
ATOM    142  HG  LEU     9       1.831  18.745 -10.248  1.00  0.00
ATOM    143  CD1 LEU     9       0.814  20.539  -9.655  1.00  0.00
ATOM    144 HD11 LEU     9       0.692  21.146  -8.758  1.00  0.00
ATOM    145 HD12 LEU     9       1.274  21.139 -10.440  1.00  0.00
ATOM    146 HD13 LEU     9      -0.161  20.188  -9.991  1.00  0.00
ATOM    147  CD2 LEU     9       3.047  19.806  -8.861  1.00  0.00
ATOM    148 HD21 LEU     9       3.686  18.945  -8.662  1.00  0.00
ATOM    149 HD22 LEU     9       3.507  20.432  -9.625  1.00  0.00
ATOM    150 HD23 LEU     9       2.922  20.384  -7.945  1.00  0.00
ATOM    151  C   LEU     9       1.406  16.598  -6.730  1.00  0.00
ATOM    152  O   LEU     9       1.877  16.773  -5.608  1.00  0.00
ATOM    153  N   LEU    10       0.343  15.816  -6.913  1.00  0.00
ATOM    154  H   LEU    10      -0.120  15.796  -7.811  1.00  0.00
ATOM    155  CA  LEU    10      -0.179  14.984  -5.859  1.00  0.00
ATOM    156  HA  LEU    10      -0.376  15.594  -4.977  1.00  0.00
ATOM    157  CB  LEU    10      -1.477  14.317  -6.304  1.00  0.00
ATOM    158  HB2 LEU    10      -1.303  13.762  -7.226  1.00  0.00
ATOM    159  HB3 LEU    10      -1.820  13.633  -5.528  1.00  0.00
ATOM    160  CG  LEU    10      -2.543  15.338  -6.551  1.00  0.00
ATOM    161  HG  LEU    10      -2.136  16.150  -7.155  1.00  0.00
ATOM    162  CD1 LEU    10      -3.658  14.551  -7.303  1.00  0.00
ATOM    163 HD11 LEU    10      -4.012  13.733  -6.676  1.00  0.00
ATOM    164 HD12 LEU    10      -4.487  15.221  -7.529  1.00  0.00
ATOM    165 HD13 LEU    10      -3.255  14.147  -8.232  1.00  0.00
ATOM    166  CD2 LEU    10      -2.793  15.964  -5.165  1.00  0.00
ATOM    167 HD21 LEU    10      -1.871  16.415  -4.798  1.00  0.00
ATOM    168 HD22 LEU    10      -3.564  16.730  -5.245  1.00  0.00
ATOM    169 HD23 LEU    10      -3.120  15.190  -4.470  1.00  0.00
ATOM    170  C   LEU    10       0.727  13.920  -5.341  1.00  0.00
ATOM    171  O   LEU    10       0.812  13.676  -4.138  1.00  0.00
ATOM    172  N   LEU    11       1.422  13.255  -6.267  1.00  0.00
ATOM    173  H   LEU    11       1.308  13.482  -7.244  1.00  0.00
ATOM    174  CA  LEU    11       2.351  12.202  -5.952  1.00  0.00
ATOM    175  HA  LEU    11       1.828  11.399  -5.433  1.00  0.00
ATOM    176  CB  LEU    11       2.958  11.668  -7.245  1.00  0.00
ATOM    177  HB2 LEU    11       2.160  11.412  -7.943  1.00  0.00
ATOM    178  HB3 LEU    11       3.596  12.431  -7.690  1.00  0.00
ATOM    179  CG  LEU    11       3.809  10.418  -7.042  1.00  0.00
ATOM    180  HG  LEU    11       4.610  10.635  -6.335  1.00  0.00
ATOM    181  CD1 LEU    11       2.930   9.286  -6.488  1.00  0.00
ATOM    182 HD11 LEU    11       2.128   9.069  -7.195  1.00  0.00
ATOM    183 HD12 LEU    11       3.536   8.392  -6.342  1.00  0.00
ATOM    184 HD13 LEU    11       2.500   9.592  -5.535  1.00  0.00
ATOM    185  CD2 LEU    11       4.456  10.159  -8.401  1.00  0.00
ATOM    186 HD21 LEU    11       5.063  11.019  -8.684  1.00  0.00
ATOM    187 HD22 LEU    11       5.088   9.273  -8.340  1.00  0.00
ATOM    188 HD23 LEU    11       3.680  10.001  -9.149  1.00  0.00
ATOM    189  C   LEU    11       3.518  12.643  -5.182  1.00  0.00
ATOM    190  O   LEU    11       3.921  12.095  -4.160  1.00  0.00
ATOM    191  N   SER    12       4.108  13.718  -5.667  1.00  0.00
ATOM    192  H   SER    12       3.801  14.110  -6.546  1.00  0.00
ATOM    193  CA  SER    12       5.168  14.332  -4.971  1.00  0.00
ATOM    194  HA  SER    12       5.878  13.571  -4.645  1.00  0.00
ATOM    195  CB  SER    12       5.854  15.300  -5.872  1.00  0.00
ATOM    196  HB2 SER    12       6.451  15.991  -5.277  1.00  0.00
ATOM    197  HB3 SER    12       6.502  14.759  -6.561  1.00  0.00
ATOM    198  OG  SER    12       4.830  15.983  -6.568  1.00  0.00
ATOM    199  HG  SER    12       5.222  16.624  -7.166  1.00  0.00
ATOM    200  C   SER    12       4.700  14.771  -3.640  1.00  0.00
ATOM    201  O   SER    12       5.360  14.340  -2.707  1.00  0.00
ATOM    202  N   LEU    13       3.527  15.459  -3.459  1.00  0.00
ATOM    203  H   LEU    13       2.948  15.688  -4.255  1.00  0.00
ATOM    204  CA  LEU    13       3.011  15.917  -2.161  1.00  0.00
ATOM    205  HA  LEU    13       3.690  16.659  -1.741  1.00  0.00
ATOM    206  CB  LEU    13       1.630  16.542  -2.347  1.00  0.00
ATOM    207  HB2 LEU    13       1.700  17.383  -3.037  1.00  0.00
ATOM    208  HB3 LEU    13       0.944  15.797  -2.752  1.00  0.00
ATOM    209  CG  LEU    13       1.027  17.062  -1.055  1.00  0.00
ATOM    210  HG  LEU    13       0.987  16.256  -0.322  1.00  0.00
ATOM    211  CD1 LEU    13       1.903  18.206  -0.521  1.00  0.00
ATOM    212 HD11 LEU    13       1.942  19.009  -1.257  1.00  0.00
ATOM    213 HD12 LEU    13       1.478  18.587   0.408  1.00  0.00
ATOM    214 HD13 LEU    13       2.911  17.836  -0.333  1.00  0.00
ATOM    215  CD2 LEU    13      -0.432  17.431  -1.338  1.00  0.00
ATOM    216 HD21 LEU    13      -0.971  16.548  -1.678  1.00  0.00
ATOM    217 HD22 LEU    13      -0.895  17.810  -0.426  1.00  0.00
ATOM    218 HD23 LEU    13      -0.470  18.200  -2.110  1.00  0.00
ATOM    219  C   LEU    13       2.954  14.830  -1.138  1.00  0.00
ATOM    220  O   LEU    13       3.403  14.965   0.001  1.00  0.00
ATOM    221  N   ALA    14       2.418  13.702  -1.586  1.00  0.00
ATOM    222  H   ALA    14       1.998  13.673  -2.504  1.00  0.00
ATOM    223  CA  ALA    14       2.374  12.471  -0.866  1.00  0.00
ATOM    224  HA  ALA    14       1.846  12.618   0.076  1.00  0.00
ATOM    225  CB  ALA    14       1.639  11.475  -1.744  1.00  0.00
ATOM    226  HB1 ALA    14       2.176  11.353  -2.685  1.00  0.00
ATOM    227  HB2 ALA    14       1.581  10.513  -1.233  1.00  0.00
ATOM    228  HB3 ALA    14       0.633  11.840  -1.946  1.00  0.00
ATOM    229  C   ALA    14       3.699  11.875  -0.475  1.00  0.00
ATOM    230  O   ALA    14       3.862  11.471   0.670  1.00  0.00
ATOM    231  N   LEU    15       4.706  11.892  -1.372  1.00  0.00
ATOM    232  H   LEU    15       4.521  12.137  -2.335  1.00  0.00
ATOM    233  CA  LEU    15       6.075  11.578  -1.058  1.00  0.00
ATOM    234  HA  LEU    15       6.130  10.574  -0.637  1.00  0.00
ATOM    235  CB  LEU    15       7.027  11.623  -2.324  1.00  0.00
ATOM    236  HB2 LEU    15       6.878  12.561  -2.859  1.00  0.00
ATOM    237  HB3 LEU    15       8.065  11.550  -2.002  1.00  0.00
ATOM    238  CG  LEU    15       6.804  10.482  -3.363  1.00  0.00
ATOM    239  HG  LEU    15       5.759  10.173  -3.345  1.00  0.00
ATOM    240  CD1 LEU    15       7.146  10.924  -4.795  1.00  0.00
ATOM    241 HD11 LEU    15       8.193  11.224  -4.843  1.00  0.00
ATOM    242 HD12 LEU    15       6.975  10.095  -5.482  1.00  0.00
ATOM    243 HD13 LEU    15       6.514  11.765  -5.077  1.00  0.00
ATOM    244  CD2 LEU    15       7.644   9.237  -3.043  1.00  0.00
ATOM    245 HD21 LEU    15       7.372   8.857  -2.059  1.00  0.00
ATOM    246 HD22 LEU    15       7.456   8.469  -3.794  1.00  0.00
ATOM    247 HD23 LEU    15       8.702   9.500  -3.051  1.00  0.00
ATOM    248  C   LEU    15       6.500  12.425   0.181  1.00  0.00
ATOM    249  O   LEU    15       7.349  11.814   0.830  1.00  0.00
ATOM    250  N   GLY    16       5.902  13.750   0.444  1.00  0.00
ATOM    251  H   GLY    16       5.030  14.006   0.005  1.00  0.00
ATOM    252  CA  GLY    16       6.128  15.180   1.293  1.00  0.00
ATOM    253  HA2 GLY    16       7.012  15.693   0.913  1.00  0.00
ATOM    254  HA3 GLY    16       5.255  15.820   1.166  1.00  0.00
ATOM    255  C   GLY    16       6.312  15.059   2.630  1.00  0.00
ATOM    256  O   GLY    16       7.304  15.174   3.358  1.00  0.00
ATOM    257  N   LEU    17       5.177  14.646   2.835  1.00  0.00
ATOM    258  H   LEU    17       4.527  14.552   2.067  1.00  0.00
ATOM    259  CA  LEU    17       4.739  14.304   4.056  1.00  0.00
ATOM    260  HA  LEU    17       5.231  14.924   4.806  1.00  0.00
ATOM    261  CB  LEU    17       3.288  14.548   4.006  1.00  0.00
ATOM    262  HB2 LEU    17       2.834  13.893   3.263  1.00  0.00
ATOM    263  HB3 LEU    17       2.850  14.346   4.984  1.00  0.00
ATOM    264  CG  LEU    17       3.025  16.000   3.626  1.00  0.00
ATOM    265  HG  LEU    17       3.689  16.289   2.812  1.00  0.00
ATOM    266  CD1 LEU    17       1.562  15.917   3.223  1.00  0.00
ATOM    267 HD11 LEU    17       0.971  15.570   4.071  1.00  0.00
ATOM    268 HD12 LEU    17       1.213  16.903   2.916  1.00  0.00
ATOM    269 HD13 LEU    17       1.452  15.218   2.394  1.00  0.00
ATOM    270  CD2 LEU    17       3.610  17.008   4.688  1.00  0.00
ATOM    271 HD21 LEU    17       4.688  16.868   4.767  1.00  0.00
ATOM    272 HD22 LEU    17       3.398  18.030   4.374  1.00  0.00
ATOM    273 HD23 LEU    17       3.148  16.823   5.658  1.00  0.00
ATOM    274  C   LEU    17       5.093  12.907   4.399  1.00  0.00
ATOM    275  O   LEU    17       5.257  12.672   5.588  1.00  0.00
ATOM    276  N   VAL    18       5.276  11.965   3.430  1.00  0.00
ATOM    277  H   VAL    18       5.047  12.177   2.470  1.00  0.00
ATOM    278  CA  VAL    18       5.802  10.646   3.772  1.00  0.00
ATOM    279  HA  VAL    18       5.247  10.241   4.619  1.00  0.00
ATOM    280  CB  VAL    18       5.692   9.638   2.617  1.00  0.00
ATOM    281  HB  VAL    18       5.910  10.139   1.674  1.00  0.00
ATOM    282  CG1 VAL    18       6.670   8.455   2.755  1.00  0.00
ATOM    283 HG11 VAL    18       6.466   7.919   3.681  1.00  0.00
ATOM    284 HG12 VAL    18       6.544   7.779   1.909  1.00  0.00
ATOM    285 HG13 VAL    18       7.694   8.829   2.770  1.00  0.00
ATOM    286  CG2 VAL    18       4.257   9.086   2.505  1.00  0.00
ATOM    287 HG21 VAL    18       3.565   9.908   2.320  1.00  0.00
ATOM    288 HG22 VAL    18       4.204   8.375   1.681  1.00  0.00
ATOM    289 HG23 VAL    18       3.986   8.586   3.435  1.00  0.00
ATOM    290  C   VAL    18       7.224  10.703   4.335  1.00  0.00
ATOM    291  O   VAL    18       7.484  10.133   5.393  1.00  0.00
ATOM    292  N   LEU    19       8.165  11.435   3.685  1.00  0.00
ATOM    293  H   LEU    19       7.969  11.810   2.768  1.00  0.00
ATOM    294  CA  LEU    19       9.490  11.734   4.233  1.00  0.00
ATOM    295  HA  LEU    19       9.906  10.836   4.691  1.00  0.00
ATOM    296  CB  LEU    19      10.521  12.225   3.183  1.00  0.00
ATOM    297  HB2 LEU    19      10.127  13.102   2.669  1.00  0.00
ATOM    298  HB3 LEU    19      11.454  12.487   3.683  1.00  0.00
ATOM    299  CG  LEU    19      10.852  11.159   2.103  1.00  0.00
ATOM    300  HG  LEU    19      10.073  10.396   2.094  1.00  0.00
ATOM    301  CD1 LEU    19      10.919  11.813   0.789  1.00  0.00
ATOM    302 HD11 LEU    19      11.697  12.577   0.802  1.00  0.00
ATOM    303 HD12 LEU    19      11.150  11.072   0.025  1.00  0.00
ATOM    304 HD13 LEU    19       9.958  12.278   0.565  1.00  0.00
ATOM    305  CD2 LEU    19      12.228  10.497   2.180  1.00  0.00
ATOM    306 HD21 LEU    19      12.333   9.986   3.137  1.00  0.00
ATOM    307 HD22 LEU    19      12.329   9.774   1.370  1.00  0.00
ATOM    308 HD23 LEU    19      13.003  11.257   2.087  1.00  0.00
ATOM    309  C   LEU    19       9.468  12.626   5.477  1.00  0.00
ATOM    310  O   LEU    19      10.256  12.408   6.394  1.00  0.00
ATOM    311  N   ALA    20       8.563  13.636   5.564  1.00  0.00
ATOM    312  H   ALA    20       8.000  13.880   4.762  1.00  0.00
ATOM    313  CA  ALA    20       8.331  14.427   6.776  1.00  0.00
ATOM    314  HA  ALA    20       9.244  14.958   7.045  1.00  0.00
ATOM    315  CB  ALA    20       7.204  15.470   6.576  1.00  0.00
ATOM    316  HB1 ALA    20       6.276  14.959   6.319  1.00  0.00
ATOM    317  HB2 ALA    20       7.064  16.035   7.498  1.00  0.00
ATOM    318  HB3 ALA    20       7.478  16.152   5.771  1.00  0.00
ATOM    319  C   ALA    20       7.936  13.608   7.999  1.00  0.00
ATOM    320  O   ALA    20       8.550  13.716   9.058  1.00  0.00
ATOM    321  N   ALA    21       6.934  12.715   7.867  1.00  0.00
ATOM    322  H   ALA    21       6.375  12.705   7.026  1.00  0.00
ATOM    323  CA  ALA    21       6.614  11.749   8.893  1.00  0.00
ATOM    324  HA  ALA    21       6.457  12.263   9.841  1.00  0.00
ATOM    325  CB  ALA    21       5.332  10.971   8.530  1.00  0.00
ATOM    326  HB1 ALA    21       5.479  10.446   7.587  1.00  0.00
ATOM    327  HB2 ALA    21       5.110  10.249   9.316  1.00  0.00
ATOM    328  HB3 ALA    21       4.499  11.668   8.432  1.00  0.00
ATOM    329  C   ALA    21       7.761  10.781   9.187  1.00  0.00
ATOM    330  O   ALA    21       8.068  10.518  10.348  1.00  0.00
ATOM    331  N   LEU    22       8.440  10.256   8.139  1.00  0.00
ATOM    332  H   LEU    22       8.191  10.514   7.195  1.00  0.00
ATOM    333  CA  LEU    22       9.541   9.312   8.272  1.00  0.00
ATOM    334  HA  LEU    22       9.224   8.466   8.882  1.00  0.00
ATOM    335  CB  LEU    22       9.979   8.793   6.870  1.00  0.00
ATOM    336  HB2 LEU    22       9.183   8.181   6.444  1.00  0.00
ATOM    337  HB3 LEU    22      10.175   9.641   6.213  1.00  0.00
ATOM    338  CG  LEU    22      11.255   7.915   6.802  1.00  0.00
ATOM    339  HG  LEU    22      12.084   8.442   7.273  1.00  0.00
ATOM    340  CD1 LEU    22      11.107   6.559   7.515  1.00  0.00
ATOM    341 HD11 LEU    22      10.298   5.992   7.055  1.00  0.00
ATOM    342 HD12 LEU    22      12.038   5.999   7.427  1.00  0.00
ATOM    343 HD13 LEU    22      10.882   6.724   8.569  1.00  0.00
ATOM    344  CD2 LEU    22      11.696   7.724   5.341  1.00  0.00
ATOM    345 HD21 LEU    22      11.909   8.695   4.895  1.00  0.00
ATOM    346 HD22 LEU    22      12.593   7.105   5.309  1.00  0.00
ATOM    347 HD23 LEU    22      10.898   7.235   4.781  1.00  0.00
ATOM    348  C   LEU    22      10.748   9.867   9.016  1.00  0.00
ATOM    349  O   LEU    22      11.265   9.265   9.955  1.00  0.00
ATOM    350  N   GLY    23      11.215  11.076   8.648  1.00  0.00
ATOM    351  H   GLY    23      10.755  11.592   7.911  1.00  0.00
ATOM    352  CA  GLY    23      12.377  11.690   9.275  1.00  0.00
ATOM    353  HA2 GLY    23      13.223  11.005   9.224  1.00  0.00
ATOM    354  HA3 GLY    23      12.626  12.614   8.754  1.00  0.00
ATOM    355  C   GLY    23      12.128  12.019  10.720  1.00  0.00
ATOM    356  O   GLY    23      12.972  11.800  11.589  1.00  0.00
ATOM    357  N   LEU    24      10.920  12.535  11.012  1.00  0.00
ATOM    358  H   LEU    24      10.288  12.795  10.268  1.00  0.00
ATOM    359  CA  LEU    24      10.456  12.748  12.368  1.00  0.00
ATOM    360  HA  LEU    24      11.213  13.293  12.931  1.00  0.00
ATOM    361  CB  LEU    24       9.144  13.565  12.379  1.00  0.00
ATOM    362  HB2 LEU    24       9.314  14.531  11.904  1.00  0.00
ATOM    363  HB3 LEU    24       8.373  13.023  11.832  1.00  0.00
ATOM    364  CG  LEU    24       8.506  13.898  13.752  1.00  0.00
ATOM    365  HG  LEU    24       8.455  12.994  14.359  1.00  0.00
ATOM    366  CD1 LEU    24       9.282  14.901  14.487  1.00  0.00
ATOM    367 HD11 LEU    24       9.334  15.820  13.903  1.00  0.00
ATOM    368 HD12 LEU    24       8.800  15.105  15.443  1.00  0.00
ATOM    369 HD13 LEU    24      10.290  14.524  14.662  1.00  0.00
ATOM    370  CD2 LEU    24       7.233  14.673  13.577  1.00  0.00
ATOM    371 HD21 LEU    24       6.525  14.083  12.996  1.00  0.00
ATOM    372 HD22 LEU    24       6.805  14.894  14.555  1.00  0.00
ATOM    373 HD23 LEU    24       7.444  15.605  13.054  1.00  0.00
ATOM    374  C   LEU    24      10.270  11.487  13.200  1.00  0.00
ATOM    375  O   LEU    24      10.588  11.481  14.386  1.00  0.00
ATOM    376  N   PHE    25       9.775  10.365  12.627  1.00  0.00
ATOM    377  H   PHE    25       9.321  10.416  11.727  1.00  0.00
ATOM    378  CA  PHE    25       9.867   9.054  13.266  1.00  0.00
ATOM    379  HA  PHE    25       9.407   9.097  14.253  1.00  0.00
ATOM    380  CB  PHE    25       9.130   7.963  12.413  1.00  0.00
ATOM    381  HB2 PHE    25       9.419   8.063  11.366  1.00  0.00
ATOM    382  HB3 PHE    25       9.406   6.972  12.772  1.00  0.00
ATOM    383  CG  PHE    25       7.610   7.982  12.413  1.00  0.00
ATOM    384  CD1 PHE    25       6.913   6.981  11.702  1.00  0.00
ATOM    385  HD1 PHE    25       7.464   6.234  11.131  1.00  0.00
ATOM    386  CE1 PHE    25       5.512   6.926  11.714  1.00  0.00
ATOM    387  HE1 PHE    25       4.992   6.152  11.150  1.00  0.00
ATOM    388  CZ  PHE    25       4.782   7.865  12.451  1.00  0.00
ATOM    389  HZ  PHE    25       3.695   7.800  12.492  1.00  0.00
ATOM    390  CE2 PHE    25       5.452   8.886  13.134  1.00  0.00
ATOM    391  HE2 PHE    25       4.886   9.635  13.686  1.00  0.00
ATOM    392  CD2 PHE    25       6.852   8.942  13.104  1.00  0.00
ATOM    393  HD2 PHE    25       7.352   9.753  13.634  1.00  0.00
ATOM    394  C   PHE    25      11.301   8.559  13.529  1.00  0.00
ATOM    395  O   PHE    25      11.622   8.127  14.635  1.00  0.00
ATOM    396  N   VAL    26      12.204   8.626  12.525  1.00  0.00
ATOM    397  H   VAL    26      11.944   9.033  11.638  1.00  0.00
ATOM    398  CA  VAL    26      13.589   8.152  12.578  1.00  0.00
ATOM    399  HA  VAL    26      13.612   7.141  12.985  1.00  0.00
ATOM    400  CB  VAL    26      14.223   8.131  11.182  1.00  0.00
ATOM    401  HB  VAL    26      14.068   9.095  10.697  1.00  0.00
ATOM    402  CG1 VAL    26      15.741   7.863  11.189  1.00  0.00
ATOM    403 HG11 VAL    26      15.937   6.894  11.647  1.00  0.00
ATOM    404 HG12 VAL    26      16.115   7.864  10.166  1.00  0.00
ATOM    405 HG13 VAL    26      16.245   8.643  11.760  1.00  0.00
ATOM    406  CG2 VAL    26      13.555   7.003  10.372  1.00  0.00
ATOM    407 HG21 VAL    26      12.485   7.194  10.296  1.00  0.00
ATOM    408 HG22 VAL    26      13.989   6.966   9.372  1.00  0.00
ATOM    409 HG23 VAL    26      13.719   6.049  10.873  1.00  0.00
ATOM    410  C   VAL    26      14.449   8.857  13.611  1.00  0.00
ATOM    411  O   VAL    26      15.266   8.256  14.309  1.00  0.00
ATOM    412  N   HID    27      14.273  10.156  13.799  1.00  0.00
ATOM    413  H   HID    27      13.570  10.652  13.270  1.00  0.00
ATOM    414  CA  HID    27      15.102  10.831  14.768  1.00  0.00
ATOM    415  HA  HID    27      16.077  10.345  14.814  1.00  0.00
ATOM    416  CB  HID    27      15.227  12.237  14.296  1.00  0.00
ATOM    417  HB2 HID    27      14.263  12.583  13.924  1.00  0.00
ATOM    418  HB3 HID    27      15.545  12.872  15.123  1.00  0.00
ATOM    419  CG  HID    27      16.208  12.553  13.171  1.00  0.00
ATOM    420  ND1 HID    27      17.114  13.604  13.179  1.00  0.00
ATOM    421  HD1 HID    27      17.475  14.070  14.000  1.00  0.00
ATOM    422  CE1 HID    27      17.413  13.877  11.879  1.00  0.00
ATOM    423  HE1 HID    27      18.128  14.664  11.638  1.00  0.00
ATOM    424  NE2 HID    27      16.760  13.111  11.054  1.00  0.00
ATOM    425  CD2 HID    27      16.028  12.263  11.857  1.00  0.00
ATOM    426  HD2 HID    27      15.439  11.516  11.326  1.00  0.00
ATOM    427  C   HID    27      14.565  10.779  16.208  1.00  0.00
ATOM    428  O   HID    27      15.272  11.148  17.151  1.00  0.00
ATOM    429  N   HID    28      13.342  10.237  16.399  1.00  0.00
ATOM    430  H   HID    28      12.772   9.985  15.605  1.00  0.00
ATOM    431  CA  HID    28      12.680   9.945  17.663  1.00  0.00
ATOM    432  HA  HID    28      13.305  10.286  18.488  1.00  0.00
ATOM    433  CB  HID    28      11.315  10.673  17.715  1.00  0.00
ATOM    434  HB2 HID    28      10.794  10.537  16.767  1.00  0.00
ATOM    435  HB3 HID    28      10.713  10.260  18.523  1.00  0.00
ATOM    436  CG  HID    28      11.435  12.149  17.953  1.00  0.00
ATOM    437  ND1 HID    28      12.083  12.710  19.035  1.00  0.00
ATOM    438  HD1 HID    28      12.648  12.215  19.710  1.00  0.00
ATOM    439  CE1 HID    28      11.824  14.032  19.021  1.00  0.00
ATOM    440  HE1 HID    28      12.278  14.684  19.768  1.00  0.00
ATOM    441  NE2 HID    28      11.009  14.350  18.044  1.00  0.00
ATOM    442  CD2 HID    28      10.821  13.181  17.325  1.00  0.00
ATOM    443  HD2 HID    28      10.237  13.263  16.408  1.00  0.00
ATOM    444  C   HID    28      12.474   8.436  17.874  1.00  0.00
ATOM    445  O   HID    28      11.648   8.017  18.682  1.00  0.00
ATOM    446  N   ARG    29      13.250   7.606  17.141  1.00  0.00
ATOM    447  H   ARG    29      14.019   7.978  16.602  1.00  0.00
ATOM    448  CA  ARG    29      13.167   6.154  16.977  1.00  0.00
ATOM    449  HA  ARG    29      12.216   5.894  16.511  1.00  0.00
ATOM    450  CB  ARG    29      14.334   5.615  16.068  1.00  0.00
ATOM    451  HB2 ARG    29      14.326   4.525  16.073  1.00  0.00
ATOM    452  HB3 ARG    29      14.196   5.973  15.048  1.00  0.00
ATOM    453  CG  ARG    29      15.776   6.043  16.489  1.00  0.00
ATOM    454  HG2 ARG    29      15.756   7.065  16.866  1.00  0.00
ATOM    455  HG3 ARG    29      16.140   5.375  17.270  1.00  0.00
ATOM    456  CD  ARG    29      16.946   6.056  15.432  1.00  0.00
ATOM    457  HD2 ARG    29      16.548   6.317  14.451  1.00  0.00
ATOM    458  HD3 ARG    29      17.695   6.791  15.727  1.00  0.00
ATOM    459  NE  ARG    29      17.588   4.736  15.345  1.00  0.00
ATOM    460  HE  ARG    29      17.547   4.126  16.149  1.00  0.00
ATOM    461  CZ  ARG    29      18.261   4.114  14.373  1.00  0.00
ATOM    462  NH1 ARG    29      19.056   4.589  13.524  1.00  0.00
ATOM    463 HH11 ARG    29      19.257   5.579  13.523  1.00  0.00
ATOM    464 HH12 ARG    29      19.489   3.979  12.846  1.00  0.00
ATOM    465  NH2 ARG    29      18.092   2.866  14.006  1.00  0.00
ATOM    466 HH21 ARG    29      17.403   2.294  14.474  1.00  0.00
ATOM    467 HH22 ARG    29      18.651   2.484  13.257  1.00  0.00
ATOM    468  C   ARG    29      12.942   5.257  18.199  1.00  0.00
ATOM    469  O   ARG    29      12.173   4.310  18.091  1.00  0.00
ATOM    470  N   ASP    30      13.540   5.546  19.375  1.00  0.00
ATOM    471  H   ASP    30      14.154   6.345  19.446  1.00  0.00
ATOM    472  CA  ASP    30      13.332   4.735  20.580  1.00  0.00
ATOM    473  HA  ASP    30      12.821   3.810  20.313  1.00  0.00
ATOM    474  CB  ASP    30      14.674   4.374  21.257  1.00  0.00
ATOM    475  HB2 ASP    30      15.300   5.264  21.320  1.00  0.00
ATOM    476  HB3 ASP    30      14.484   3.991  22.260  1.00  0.00
ATOM    477  CG  ASP    30      15.428   3.315  20.476  1.00  0.00
ATOM    478  OD1 ASP    30      14.828   2.546  19.685  1.00  0.00
ATOM    479  OD2 ASP    30      16.662   3.265  20.724  1.00  0.00
ATOM    480  C   ASP    30      12.468   5.462  21.608  1.00  0.00
ATOM    481  O   ASP    30      12.334   5.062  22.768  1.00  0.00
ATOM    482  N   SER    31      11.821   6.568  21.202  1.00  0.00
ATOM    483  H   SER    31      11.871   6.857  20.236  1.00  0.00
ATOM    484  CA  SER    31      11.040   7.372  22.130  1.00  0.00
ATOM    485  HA  SER    31      11.513   7.357  23.112  1.00  0.00
ATOM    486  CB  SER    31      10.953   8.838  21.634  1.00  0.00
ATOM    487  HB2 SER    31      10.634   9.481  22.454  1.00  0.00
ATOM    488  HB3 SER    31      11.933   9.160  21.280  1.00  0.00
ATOM    489  OG  SER    31      10.026   9.005  20.562  1.00  0.00
ATOM    490  HG  SER    31      10.010   9.927  20.293  1.00  0.00
ATOM    491  C   SER    31       9.654   6.750  22.339  1.00  0.00
ATOM    492  O   SER    31       9.210   6.022  21.448  1.00  0.00
ATOM    493  N   PRO    32       8.939   6.924  23.452  1.00  0.00
ATOM    494  CD  PRO    32       9.272   7.906  24.469  1.00  0.00
ATOM    495  HD2 PRO    32       8.991   8.900  24.120  1.00  0.00
ATOM    496  HD3 PRO    32      10.344   7.880  24.663  1.00  0.00
ATOM    497  CG  PRO    32       8.468   7.479  25.677  1.00  0.00
ATOM    498  HG2 PRO    32       8.222   8.354  26.279  1.00  0.00
ATOM    499  HG3 PRO    32       9.053   6.780  26.275  1.00  0.00
ATOM    500  CB  PRO    32       7.235   6.821  25.083  1.00  0.00
ATOM    501  HB2 PRO    32       6.479   7.580  24.881  1.00  0.00
ATOM    502  HB3 PRO    32       6.836   6.091  25.788  1.00  0.00
ATOM    503  CA  PRO    32       7.737   6.162  23.802  1.00  0.00
ATOM    504  HA  PRO    32       8.023   5.164  24.132  1.00  0.00
ATOM    505  C   PRO    32       6.656   6.030  22.755  1.00  0.00
ATOM    506  O   PRO    32       6.216   4.915  22.482  1.00  0.00
ATOM    507  N   LEU    33       6.213   7.132  22.120  1.00  0.00
ATOM    508  H   LEU    33       6.536   8.045  22.407  1.00  0.00
ATOM    509  CA  LEU    33       5.273   7.036  21.020  1.00  0.00
ATOM    510  HA  LEU    33       4.375   6.515  21.353  1.00  0.00
ATOM    511  CB  LEU    33       4.869   8.430  20.509  1.00  0.00
ATOM    512  HB2 LEU    33       4.333   8.964  21.293  1.00  0.00
ATOM    513  HB3 LEU    33       5.763   8.990  20.235  1.00  0.00
ATOM    514  CG  LEU    33       3.954   8.453  19.273  1.00  0.00
ATOM    515  HG  LEU    33       4.442   7.930  18.450  1.00  0.00
ATOM    516  CD1 LEU    33       2.601   7.779  19.508  1.00  0.00
ATOM    517 HD11 LEU    33       2.076   8.291  20.315  1.00  0.00
ATOM    518 HD12 LEU    33       2.006   7.831  18.597  1.00  0.00
ATOM    519 HD13 LEU    33       2.757   6.736  19.782  1.00  0.00
ATOM    520  CD2 LEU    33       3.712   9.901  18.919  1.00  0.00
ATOM    521 HD21 LEU    33       4.664  10.386  18.699  1.00  0.00
ATOM    522 HD22 LEU    33       3.065   9.959  18.044  1.00  0.00
ATOM    523 HD23 LEU    33       3.233  10.405  19.758  1.00  0.00
ATOM    524  C   LEU    33       5.739   6.194  19.843  1.00  0.00
ATOM    525  O   LEU    33       4.979   5.362  19.353  1.00  0.00
ATOM    526  N   VAL    34       6.993   6.353  19.395  1.00  0.00
ATOM    527  H   VAL    34       7.591   7.056  19.805  1.00  0.00
ATOM    528  CA  VAL    34       7.572   5.563  18.327  1.00  0.00
ATOM    529  HA  VAL    34       6.894   5.552  17.474  1.00  0.00
ATOM    530  CB  VAL    34       8.907   6.136  17.874  1.00  0.00
ATOM    531  HB  VAL    34       9.647   6.001  18.662  1.00  0.00
ATOM    532  CG1 VAL    34       9.365   5.403  16.604  1.00  0.00
ATOM    533 HG11 VAL    34       8.623   5.539  15.818  1.00  0.00
ATOM    534 HG12 VAL    34      10.321   5.809  16.274  1.00  0.00
ATOM    535 HG13 VAL    34       9.477   4.340  16.818  1.00  0.00
ATOM    536  CG2 VAL    34       8.698   7.621  17.526  1.00  0.00
ATOM    537 HG21 VAL    34       8.341   8.154  18.407  1.00  0.00
ATOM    538 HG22 VAL    34       9.643   8.054  17.198  1.00  0.00
ATOM    539 HG23 VAL    34       7.963   7.707  16.727  1.00  0.00
ATOM    540  C   VAL    34       7.679   4.085  18.677  1.00  0.00
ATOM    541  O   VAL    34       7.399   3.209  17.865  1.00  0.00
ATOM    542  N   GLN    35       8.072   3.750  19.919  1.00  0.00
ATOM    543  H   GLN    35       8.354   4.468  20.570  1.00  0.00
ATOM    544  CA  GLN    35       8.118   2.376  20.397  1.00  0.00
ATOM    545  HA  GLN    35       8.736   1.778  19.727  1.00  0.00
ATOM    546  CB  GLN    35       8.728   2.366  21.825  1.00  0.00
ATOM    547  HB2 GLN    35       8.243   3.130  22.433  1.00  0.00
ATOM    548  HB3 GLN    35       8.573   1.388  22.280  1.00  0.00
ATOM    549  CG  GLN    35      10.245   2.653  21.835  1.00  0.00
ATOM    550  HG2 GLN    35      10.439   3.603  21.338  1.00  0.00
ATOM    551  HG3 GLN    35      10.599   2.703  22.865  1.00  0.00
ATOM    552  CD  GLN    35      11.051   1.566  21.110  1.00  0.00
ATOM    553  OE1 GLN    35      11.055   1.426  19.890  1.00  0.00
ATOM    554  NE2 GLN    35      11.716   0.716  21.928  1.00  0.00
ATOM    555 HE21 GLN    35      12.271  -0.030  21.533  1.00  0.00
ATOM    556 HE22 GLN    35      11.653   0.831  22.929  1.00  0.00
ATOM    557  C   GLN    35       6.791   1.657  20.436  1.00  0.00
ATOM    558  O   GLN    35       6.578   0.629  19.799  1.00  0.00
ATOM    559  N   ALA    36       5.832   2.231  21.183  1.00  0.00
ATOM    560  H   ALA    36       6.028   3.085  21.685  1.00  0.00
ATOM    561  CA  ALA    36       4.486   1.735  21.353  1.00  0.00
ATOM    562  HA  ALA    36       4.519   0.726  21.762  1.00  0.00
ATOM    563  CB  ALA    36       3.724   2.664  22.323  1.00  0.00
ATOM    564  HB1 ALA    36       3.694   3.673  21.912  1.00  0.00
ATOM    565  HB2 ALA    36       2.707   2.295  22.456  1.00  0.00
ATOM    566  HB3 ALA    36       4.234   2.679  23.287  1.00  0.00
ATOM    567  C   ALA    36       3.741   1.614  20.032  1.00  0.00
ATOM    568  O   ALA    36       3.001   0.657  19.828  1.00  0.00
ATOM    569  N   SER    37       3.925   2.566  19.090  1.00  0.00
ATOM    570  H   SER    37       4.562   3.331  19.262  1.00  0.00
ATOM    571  CA  SER    37       3.227   2.530  17.815  1.00  0.00
ATOM    572  HA  SER    37       2.359   1.876  17.893  1.00  0.00
ATOM    573  CB  SER    37       2.723   3.935  17.356  1.00  0.00
ATOM    574  HB2 SER    37       2.085   3.825  16.480  1.00  0.00
ATOM    575  HB3 SER    37       2.155   4.399  18.163  1.00  0.00
ATOM    576  OG  SER    37       3.762   4.835  17.006  1.00  0.00
ATOM    577  HG  SER    37       3.382   5.674  16.736  1.00  0.00
ATOM    578  C   SER    37       4.016   1.835  16.708  1.00  0.00
ATOM    579  O   SER    37       3.635   1.931  15.542  1.00  0.00
ATOM    580  N   GLY    38       5.065   1.049  17.056  1.00  0.00
ATOM    581  H   GLY    38       5.461   1.117  17.983  1.00  0.00
ATOM    582  CA  GLY    38       5.653   0.092  16.125  1.00  0.00
ATOM    583  HA2 GLY    38       6.214  -0.660  16.682  1.00  0.00
ATOM    584  HA3 GLY    38       4.862  -0.394  15.554  1.00  0.00
ATOM    585  C   GLY    38       6.605   0.690  15.125  1.00  0.00
ATOM    586  O   GLY    38       6.517   0.451  13.926  1.00  0.00
ATOM    587  N   GLY    39       7.570   1.477  15.629  1.00  0.00
ATOM    588  H   GLY    39       7.633   1.622  16.627  1.00  0.00
ATOM    589  CA  GLY    39       8.626   2.215  14.924  1.00  0.00
ATOM    590  HA2 GLY    39       8.216   3.142  14.523  1.00  0.00
ATOM    591  HA3 GLY    39       9.434   2.445  15.618  1.00  0.00
ATOM    592  C   GLY    39       9.333   1.582  13.735  1.00  0.00
ATOM    593  O   GLY    39       9.281   2.140  12.637  1.00  0.00
ATOM    594  N   PRO    40      10.002   0.439  13.887  1.00  0.00
ATOM    595  CD  PRO    40      10.275  -0.141  15.204  1.00  0.00
ATOM    596  HD2 PRO    40       9.361  -0.581  15.603  1.00  0.00
ATOM    597  HD3 PRO    40      10.628   0.639  15.879  1.00  0.00
ATOM    598  CG  PRO    40      11.344  -1.187  14.939  1.00  0.00
ATOM    599  HG2 PRO    40      11.272  -1.978  15.686  1.00  0.00
ATOM    600  HG3 PRO    40      12.329  -0.724  14.995  1.00  0.00
ATOM    601  CB  PRO    40      11.012  -1.675  13.524  1.00  0.00
ATOM    602  HB2 PRO    40      10.235  -2.437  13.576  1.00  0.00
ATOM    603  HB3 PRO    40      11.906  -2.099  13.067  1.00  0.00
ATOM    604  CA  PRO    40      10.532  -0.396  12.802  1.00  0.00
ATOM    605  HA  PRO    40      11.456   0.041  12.425  1.00  0.00
ATOM    606  C   PRO    40       9.567  -0.656  11.663  1.00  0.00
ATOM    607  O   PRO    40       9.972  -0.615  10.504  1.00  0.00
ATOM    608  N   LEU    41       8.292  -0.941  11.982  1.00  0.00
ATOM    609  H   LEU    41       7.982  -0.864  12.940  1.00  0.00
ATOM    610  CA  LEU    41       7.312  -1.363  11.005  1.00  0.00
ATOM    611  HA  LEU    41       7.814  -1.867  10.179  1.00  0.00
ATOM    612  CB  LEU    41       6.279  -2.345  11.626  1.00  0.00
ATOM    613  HB2 LEU    41       5.852  -1.902  12.526  1.00  0.00
ATOM    614  HB3 LEU    41       5.484  -2.541  10.906  1.00  0.00
ATOM    615  CG  LEU    41       6.902  -3.700  12.020  1.00  0.00
ATOM    616  HG  LEU    41       7.822  -3.529  12.580  1.00  0.00
ATOM    617  CD1 LEU    41       6.005  -4.585  12.896  1.00  0.00
ATOM    618 HD11 LEU    41       5.080  -4.805  12.364  1.00  0.00
ATOM    619 HD12 LEU    41       6.523  -5.516  13.124  1.00  0.00
ATOM    620 HD13 LEU    41       5.774  -4.062  13.824  1.00  0.00
ATOM    621  CD2 LEU    41       7.194  -4.495  10.746  1.00  0.00
ATOM    622 HD21 LEU    41       7.890  -3.936  10.119  1.00  0.00
ATOM    623 HD22 LEU    41       7.636  -5.456  11.010  1.00  0.00
ATOM    624 HD23 LEU    41       6.266  -4.661  10.199  1.00  0.00
ATOM    625  C   LEU    41       6.587  -0.179  10.413  1.00  0.00
ATOM    626  O   LEU    41       6.208  -0.190   9.247  1.00  0.00
ATOM    627  N   ALA    42       6.441   0.902  11.198  1.00  0.00
ATOM    628  H   ALA    42       6.686   0.854  12.176  1.00  0.00
ATOM    629  CA  ALA    42       5.947   2.184  10.765  1.00  0.00
ATOM    630  HA  ALA    42       4.976   2.057  10.285  1.00  0.00
ATOM    631  CB  ALA    42       5.818   3.075  12.021  1.00  0.00
ATOM    632  HB1 ALA    42       6.794   3.181  12.493  1.00  0.00
ATOM    633  HB2 ALA    42       5.445   4.058  11.733  1.00  0.00
ATOM    634  HB3 ALA    42       5.123   2.615  12.723  1.00  0.00
ATOM    635  C   ALA    42       6.849   2.818   9.708  1.00  0.00
ATOM    636  O   ALA    42       6.407   3.187   8.621  1.00  0.00
ATOM    637  N   CYS    43       8.175   2.858   9.974  1.00  0.00
ATOM    638  H   CYS    43       8.519   2.550  10.872  1.00  0.00
ATOM    639  CA  CYS    43       9.198   3.325   9.045  1.00  0.00
ATOM    640  HA  CYS    43       8.943   4.325   8.695  1.00  0.00
ATOM    641  CB  CYS    43      10.587   3.379   9.727  1.00  0.00
ATOM    642  HB2 CYS    43      10.808   2.413  10.181  1.00  0.00
ATOM    643  HB3 CYS    43      11.349   3.613   8.983  1.00  0.00
ATOM    644  SG  CYS    43      10.627   4.659  11.026  1.00  0.00
ATOM    645  HG  CYS    43      11.890   4.451  11.388  1.00  0.00
ATOM    646  C   CYS    43       9.313   2.520   7.762  1.00  0.00
ATOM    647  O   CYS    43       9.493   3.062   6.671  1.00  0.00
ATOM    648  N   PHE    44       9.213   1.185   7.885  1.00  0.00
ATOM    649  H   PHE    44       9.154   0.765   8.802  1.00  0.00
ATOM    650  CA  PHE    44       9.177   0.230   6.795  1.00  0.00
ATOM    651  HA  PHE    44       9.981   0.449   6.093  1.00  0.00
ATOM    652  CB  PHE    44       9.360  -1.201   7.386  1.00  0.00
ATOM    653  HB2 PHE    44      10.419  -1.388   7.563  1.00  0.00
ATOM    654  HB3 PHE    44       8.815  -1.279   8.327  1.00  0.00
ATOM    655  CG  PHE    44       8.865  -2.313   6.504  1.00  0.00
ATOM    656  CD1 PHE    44       9.650  -2.811   5.454  1.00  0.00
ATOM    657  HD1 PHE    44      10.661  -2.433   5.303  1.00  0.00
ATOM    658  CE1 PHE    44       9.127  -3.792   4.603  1.00  0.00
ATOM    659  HE1 PHE    44       9.744  -4.208   3.807  1.00  0.00
ATOM    660  CZ  PHE    44       7.818  -4.246   4.764  1.00  0.00
ATOM    661  HZ  PHE    44       7.406  -4.977   4.068  1.00  0.00
ATOM    662  CE2 PHE    44       7.036  -3.764   5.814  1.00  0.00
ATOM    663  HE2 PHE    44       6.011  -4.114   5.936  1.00  0.00
ATOM    664  CD2 PHE    44       7.576  -2.833   6.706  1.00  0.00
ATOM    665  HD2 PHE    44       6.986  -2.510   7.565  1.00  0.00
ATOM    666  C   PHE    44       7.951   0.386   5.912  1.00  0.00
ATOM    667  O   PHE    44       8.041   0.378   4.687  1.00  0.00
ATOM    668  N   GLY    45       6.763   0.581   6.523  1.00  0.00
ATOM    669  H   GLY    45       6.682   0.451   7.521  1.00  0.00
ATOM    670  CA  GLY    45       5.567   0.977   5.804  1.00  0.00
ATOM    671  HA2 GLY    45       5.275   0.183   5.117  1.00  0.00
ATOM    672  HA3 GLY    45       4.759   1.158   6.513  1.00  0.00
ATOM    673  C   GLY    45       5.752   2.234   4.996  1.00  0.00
ATOM    674  O   GLY    45       5.443   2.236   3.812  1.00  0.00
ATOM    675  N   LEU    46       6.332   3.316   5.553  1.00  0.00
ATOM    676  H   LEU    46       6.603   3.300   6.525  1.00  0.00
ATOM    677  CA  LEU    46       6.581   4.527   4.778  1.00  0.00
ATOM    678  HA  LEU    46       5.667   4.825   4.264  1.00  0.00
ATOM    679  CB  LEU    46       7.040   5.702   5.685  1.00  0.00
ATOM    680  HB2 LEU    46       7.890   5.386   6.289  1.00  0.00
ATOM    681  HB3 LEU    46       7.330   6.550   5.064  1.00  0.00
ATOM    682  CG  LEU    46       5.952   6.214   6.669  1.00  0.00
ATOM    683  HG  LEU    46       5.508   5.368   7.193  1.00  0.00
ATOM    684  CD1 LEU    46       6.529   7.176   7.719  1.00  0.00
ATOM    685 HD11 LEU    46       6.968   8.040   7.219  1.00  0.00
ATOM    686 HD12 LEU    46       5.733   7.508   8.385  1.00  0.00
ATOM    687 HD13 LEU    46       7.297   6.664   8.298  1.00  0.00
ATOM    688  CD2 LEU    46       4.771   6.886   5.955  1.00  0.00
ATOM    689 HD21 LEU    46       4.300   6.171   5.281  1.00  0.00
ATOM    690 HD22 LEU    46       4.044   7.223   6.693  1.00  0.00
ATOM    691 HD23 LEU    46       5.131   7.741   5.383  1.00  0.00
ATOM    692  C   LEU    46       7.511   4.300   3.571  1.00  0.00
ATOM    693  O   LEU    46       7.244   4.766   2.462  1.00  0.00
ATOM    694  N   VAL    47       8.586   3.491   3.728  1.00  0.00
ATOM    695  H   VAL    47       8.877   3.212   4.654  1.00  0.00
ATOM    696  CA  VAL    47       9.377   2.981   2.602  1.00  0.00
ATOM    697  HA  VAL    47       9.685   3.812   1.968  1.00  0.00
ATOM    698  CB  VAL    47      10.649   2.236   3.006  1.00  0.00
ATOM    699  HB  VAL    47      10.391   1.405   3.663  1.00  0.00
ATOM    700  CG1 VAL    47      11.361   1.686   1.751  1.00  0.00
ATOM    701 HG11 VAL    47      11.625   2.513   1.091  1.00  0.00
ATOM    702 HG12 VAL    47      12.266   1.157   2.049  1.00  0.00
ATOM    703 HG13 VAL    47      10.696   1.001   1.226  1.00  0.00
ATOM    704  CG2 VAL    47      11.600   3.251   3.662  1.00  0.00
ATOM    705 HG21 VAL    47      11.120   3.684   4.540  1.00  0.00
ATOM    706 HG22 VAL    47      12.519   2.748   3.962  1.00  0.00
ATOM    707 HG23 VAL    47      11.835   4.042   2.950  1.00  0.00
ATOM    708  C   VAL    47       8.576   2.139   1.614  1.00  0.00
ATOM    709  O   VAL    47       8.702   2.253   0.398  1.00  0.00
ATOM    710  N   CYS    48       7.666   1.277   2.071  1.00  0.00
ATOM    711  H   CYS    48       7.617   1.070   3.058  1.00  0.00
ATOM    712  CA  CYS    48       6.738   0.624   1.174  1.00  0.00
ATOM    713  HA  CYS    48       7.292   0.083   0.407  1.00  0.00
ATOM    714  CB  CYS    48       5.840  -0.378   1.929  1.00  0.00
ATOM    715  HB2 CYS    48       5.457   0.088   2.837  1.00  0.00
ATOM    716  HB3 CYS    48       5.005  -0.670   1.292  1.00  0.00
ATOM    717  SG  CYS    48       6.727  -1.894   2.413  1.00  0.00
ATOM    718  HG  CYS    48       5.689  -2.479   3.004  1.00  0.00
ATOM    719  C   CYS    48       5.861   1.606   0.399  1.00  0.00
ATOM    720  O   CYS    48       5.619   1.426  -0.790  1.00  0.00
ATOM    721  N   LEU    49       5.378   2.698   1.028  1.00  0.00
ATOM    722  H   LEU    49       5.568   2.839   2.010  1.00  0.00
ATOM    723  CA  LEU    49       4.573   3.721   0.361  1.00  0.00
ATOM    724  HA  LEU    49       3.707   3.254  -0.107  1.00  0.00
ATOM    725  CB  LEU    49       4.030   4.831   1.283  1.00  0.00
ATOM    726  HB2 LEU    49       4.863   5.394   1.705  1.00  0.00
ATOM    727  HB3 LEU    49       3.392   5.502   0.708  1.00  0.00
ATOM    728  CG  LEU    49       3.207   4.269   2.436  1.00  0.00
ATOM    729  HG  LEU    49       3.824   3.593   3.027  1.00  0.00
ATOM    730  CD1 LEU    49       2.694   5.380   3.351  1.00  0.00
ATOM    731 HD11 LEU    49       2.065   6.061   2.778  1.00  0.00
ATOM    732 HD12 LEU    49       2.111   4.943   4.162  1.00  0.00
ATOM    733 HD13 LEU    49       3.539   5.929   3.766  1.00  0.00
ATOM    734  CD2 LEU    49       2.083   3.386   1.891  1.00  0.00
ATOM    735 HD21 LEU    49       2.511   2.562   1.321  1.00  0.00
ATOM    736 HD22 LEU    49       1.499   2.988   2.721  1.00  0.00
ATOM    737 HD23 LEU    49       1.436   3.978   1.244  1.00  0.00
ATOM    738  C   LEU    49       5.296   4.449  -0.700  1.00  0.00
ATOM    739  O   LEU    49       4.763   4.773  -1.762  1.00  0.00
ATOM    740  N   GLY    50       6.567   4.713  -0.425  1.00  0.00
ATOM    741  H   GLY    50       6.947   4.478   0.481  1.00  0.00
ATOM    742  CA  GLY    50       7.415   5.325  -1.389  1.00  0.00
ATOM    743  HA2 GLY    50       7.054   6.331  -1.603  1.00  0.00
ATOM    744  HA3 GLY    50       8.431   5.380  -0.998  1.00  0.00
ATOM    745  C   GLY    50       7.471   4.574  -2.695  1.00  0.00
ATOM    746  O   GLY    50       7.566   5.166  -3.762  1.00  0.00
ATOM    747  N   LEU    51       7.572   3.230  -2.595  1.00  0.00
ATOM    748  H   LEU    51       7.465   2.781  -1.697  1.00  0.00
ATOM    749  CA  LEU    51       7.830   2.342  -3.707  1.00  0.00
ATOM    750  HA  LEU    51       8.644   2.742  -4.311  1.00  0.00
ATOM    751  CB  LEU    51       8.232   0.918  -3.201  1.00  0.00
ATOM    752  HB2 LEU    51       7.722   0.708  -2.261  1.00  0.00
ATOM    753  HB3 LEU    51       7.944   0.174  -3.944  1.00  0.00
ATOM    754  CG  LEU    51       9.669   0.851  -2.990  1.00  0.00
ATOM    755  HG  LEU    51       9.995   1.724  -2.425  1.00  0.00
ATOM    756  CD1 LEU    51      10.279  -0.350  -2.215  1.00  0.00
ATOM    757 HD11 LEU    51      10.044  -1.277  -2.737  1.00  0.00
ATOM    758 HD12 LEU    51      11.361  -0.232  -2.154  1.00  0.00
ATOM    759 HD13 LEU    51       9.861  -0.384  -1.209  1.00  0.00
ATOM    760  CD2 LEU    51      10.083   1.244  -4.464  1.00  0.00
ATOM    761 HD21 LEU    51       9.689   2.232  -4.702  1.00  0.00
ATOM    762 HD22 LEU    51      11.170   1.257  -4.545  1.00  0.00
ATOM    763 HD23 LEU    51       9.677   0.513  -5.163  1.00  0.00
ATOM    764  C   LEU    51       6.666   2.138  -4.564  1.00  0.00
ATOM    765  O   LEU    51       6.760   1.951  -5.774  1.00  0.00
ATOM    766  N   VAL    52       5.514   2.240  -3.936  1.00  0.00
ATOM    767  H   VAL    52       5.484   2.208  -2.927  1.00  0.00
ATOM    768  CA  VAL    52       4.284   2.395  -4.633  1.00  0.00
ATOM    769  HA  VAL    52       4.260   1.714  -5.484  1.00  0.00
ATOM    770  CB  VAL    52       3.183   2.070  -3.664  1.00  0.00
ATOM    771  HB  VAL    52       3.163   2.819  -2.872  1.00  0.00
ATOM    772  CG1 VAL    52       1.882   2.076  -4.413  1.00  0.00
ATOM    773 HG11 VAL    52       1.916   1.329  -5.206  1.00  0.00
ATOM    774 HG12 VAL    52       1.067   1.842  -3.729  1.00  0.00
ATOM    775 HG13 VAL    52       1.718   3.061  -4.850  1.00  0.00
ATOM    776  CG2 VAL    52       3.404   0.645  -3.122  1.00  0.00
ATOM    777 HG21 VAL    52       4.369   0.594  -2.616  1.00  0.00
ATOM    778 HG22 VAL    52       2.611   0.397  -2.416  1.00  0.00
ATOM    779 HG23 VAL    52       3.390  -0.065  -3.948  1.00  0.00
ATOM    780  C   VAL    52       4.161   3.752  -5.338  1.00  0.00
ATOM    781  O   VAL    52       3.831   3.824  -6.522  1.00  0.00
ATOM    782  N   CYS    53       4.538   4.865  -4.669  1.00  0.00
ATOM    783  H   CYS    53       4.769   4.810  -3.687  1.00  0.00
ATOM    784  CA  CYS    53       4.654   6.200  -5.238  1.00  0.00
ATOM    785  HA  CYS    53       3.723   6.464  -5.739  1.00  0.00
ATOM    786  CB  CYS    53       4.939   7.232  -4.108  1.00  0.00
ATOM    787  HB2 CYS    53       5.757   6.872  -3.484  1.00  0.00
ATOM    788  HB3 CYS    53       5.215   8.189  -4.551  1.00  0.00
ATOM    789  SG  CYS    53       3.478   7.496  -3.040  1.00  0.00
ATOM    790  HG  CYS    53       4.053   8.385  -2.234  1.00  0.00
ATOM    791  C   CYS    53       5.631   6.274  -6.413  1.00  0.00
ATOM    792  O   CYS    53       5.386   6.918  -7.429  1.00  0.00
ATOM    793  N   LEU    54       6.750   5.541  -6.337  1.00  0.00
ATOM    794  H   LEU    54       7.009   5.104  -5.464  1.00  0.00
ATOM    795  CA  LEU    54       7.669   5.295  -7.423  1.00  0.00
ATOM    796  HA  LEU    54       7.995   6.246  -7.845  1.00  0.00
ATOM    797  CB  LEU    54       8.888   4.524  -6.902  1.00  0.00
ATOM    798  HB2 LEU    54       9.282   5.022  -6.016  1.00  0.00
ATOM    799  HB3 LEU    54       8.593   3.507  -6.646  1.00  0.00
ATOM    800  CG  LEU    54      10.032   4.421  -7.905  1.00  0.00
ATOM    801  HG  LEU    54       9.680   3.922  -8.808  1.00  0.00
ATOM    802  CD1 LEU    54      10.519   5.819  -8.251  1.00  0.00
ATOM    803 HD11 LEU    54      10.869   6.316  -7.346  1.00  0.00
ATOM    804 HD12 LEU    54      11.338   5.752  -8.967  1.00  0.00
ATOM    805 HD13 LEU    54       9.701   6.392  -8.687  1.00  0.00
ATOM    806  CD2 LEU    54      11.110   3.527  -7.277  1.00  0.00
ATOM    807 HD21 LEU    54      10.691   2.541  -7.071  1.00  0.00
ATOM    808 HD22 LEU    54      11.948   3.428  -7.967  1.00  0.00
ATOM    809 HD23 LEU    54      11.457   3.975  -6.346  1.00  0.00
ATOM    810  C   LEU    54       7.079   4.556  -8.610  1.00  0.00
ATOM    811  O   LEU    54       7.404   4.846  -9.759  1.00  0.00
ATOM    812  N   SER    55       6.172   3.590  -8.379  1.00  0.00
ATOM    813  H   SER    55       5.996   3.279  -7.435  1.00  0.00
ATOM    814  CA  SER    55       5.420   2.964  -9.455  1.00  0.00
ATOM    815  HA  SER    55       6.111   2.508 -10.164  1.00  0.00
ATOM    816  CB  SER    55       4.466   1.861  -8.942  1.00  0.00
ATOM    817  HB2 SER    55       4.985   1.243  -8.210  1.00  0.00
ATOM    818  HB3 SER    55       3.595   2.322  -8.475  1.00  0.00
ATOM    819  OG  SER    55       4.034   1.039 -10.025  1.00  0.00
ATOM    820  HG  SER    55       3.443   0.358  -9.695  1.00  0.00
ATOM    821  C   SER    55       4.563   3.973 -10.216  1.00  0.00
ATOM    822  O   SER    55       4.464   3.946 -11.435  1.00  0.00
ATOM    823  N   VAL    56       3.900   4.895  -9.499  1.00  0.00
ATOM    824  H   VAL    56       3.880   4.834  -8.491  1.00  0.00
ATOM    825  CA  VAL    56       3.169   6.034 -10.058  1.00  0.00
ATOM    826  HA  VAL    56       2.564   5.700 -10.900  1.00  0.00
ATOM    827  CB  VAL    56       2.255   6.650  -9.004  1.00  0.00
ATOM    828  HB  VAL    56       2.851   6.987  -8.156  1.00  0.00
ATOM    829  CG1 VAL    56       1.438   7.869  -9.482  1.00  0.00
ATOM    830 HG11 VAL    56       0.800   7.576 -10.316  1.00  0.00
ATOM    831 HG12 VAL    56       0.819   8.236  -8.664  1.00  0.00
ATOM    832 HG13 VAL    56       2.118   8.658  -9.805  1.00  0.00
ATOM    833  CG2 VAL    56       1.258   5.561  -8.590  1.00  0.00
ATOM    834 HG21 VAL    56       1.800   4.709  -8.181  1.00  0.00
ATOM    835 HG22 VAL    56       0.580   5.957  -7.834  1.00  0.00
ATOM    836 HG23 VAL    56       0.685   5.242  -9.461  1.00  0.00
ATOM    837  C   VAL    56       4.032   7.050 -10.797  1.00  0.00
ATOM    838  O   VAL    56       3.618   7.546 -11.839  1.00  0.00
ATOM    839  N   LEU    57       5.263   7.350 -10.328  1.00  0.00
ATOM    840  H   LEU    57       5.545   7.034  -9.411  1.00  0.00
ATOM    841  CA  LEU    57       6.265   8.127 -11.070  1.00  0.00
ATOM    842  HA  LEU    57       5.820   9.062 -11.412  1.00  0.00
ATOM    843  CB  LEU    57       7.456   8.421 -10.117  1.00  0.00
ATOM    844  HB2 LEU    57       7.097   8.966  -9.244  1.00  0.00
ATOM    845  HB3 LEU    57       7.907   7.482  -9.799  1.00  0.00
ATOM    846  CG  LEU    57       8.646   9.267 -10.641  1.00  0.00
ATOM    847  HG  LEU    57       9.164   8.718 -11.428  1.00  0.00
ATOM    848  CD1 LEU    57       8.281  10.636 -11.241  1.00  0.00
ATOM    849 HD11 LEU    57       7.785  11.244 -10.484  1.00  0.00
ATOM    850 HD12 LEU    57       9.188  11.141 -11.575  1.00  0.00
ATOM    851 HD13 LEU    57       7.611  10.495 -12.089  1.00  0.00
ATOM    852  CD2 LEU    57       9.676   9.467  -9.514  1.00  0.00
ATOM    853 HD21 LEU    57      10.042   8.496  -9.179  1.00  0.00
ATOM    854 HD22 LEU    57      10.511  10.061  -9.886  1.00  0.00
ATOM    855 HD23 LEU    57       9.205   9.985  -8.679  1.00  0.00
ATOM    856  C   LEU    57       6.726   7.490 -12.386  1.00  0.00
ATOM    857  O   LEU    57       6.882   8.140 -13.420  1.00  0.00
ATOM    858  N   LEU    58       6.910   6.164 -12.364  1.00  0.00
ATOM    859  H   LEU    58       6.908   5.668 -11.484  1.00  0.00
ATOM    860  CA  LEU    58       7.126   5.288 -13.494  1.00  0.00
ATOM    861  HA  LEU    58       7.975   5.648 -14.076  1.00  0.00
ATOM    862  CB  LEU    58       7.405   3.904 -12.869  1.00  0.00
ATOM    863  HB2 LEU    58       8.250   3.976 -12.185  1.00  0.00
ATOM    864  HB3 LEU    58       6.524   3.567 -12.322  1.00  0.00
ATOM    865  CG  LEU    58       7.754   2.740 -13.797  1.00  0.00
ATOM    866  HG  LEU    58       6.974   2.628 -14.550  1.00  0.00
ATOM    867  CD1 LEU    58       9.089   3.039 -14.474  1.00  0.00
ATOM    868 HD11 LEU    58       9.864   3.154 -13.715  1.00  0.00
ATOM    869 HD12 LEU    58       9.351   2.217 -15.139  1.00  0.00
ATOM    870 HD13 LEU    58       9.006   3.960 -15.050  1.00  0.00
ATOM    871  CD2 LEU    58       7.831   1.448 -12.965  1.00  0.00
ATOM    872 HD21 LEU    58       6.868   1.264 -12.489  1.00  0.00
ATOM    873 HD22 LEU    58       8.080   0.610 -13.616  1.00  0.00
ATOM    874 HD23 LEU    58       8.600   1.553 -12.199  1.00  0.00
ATOM    875  C   LEU    58       6.011   5.226 -14.543  1.00  0.00
ATOM    876  O   LEU    58       6.298   5.152 -15.735  1.00  0.00
ATOM    877  N   PHE    59       4.721   5.241 -14.158  1.00  0.00
ATOM    878  H   PHE    59       4.484   5.429 -13.194  1.00  0.00
ATOM    879  CA  PHE    59       3.610   4.996 -15.067  1.00  0.00
ATOM    880  HA  PHE    59       3.774   4.058 -15.597  1.00  0.00
ATOM    881  CB  PHE    59       2.276   4.905 -14.274  1.00  0.00
ATOM    882  HB2 PHE    59       2.314   5.579 -13.418  1.00  0.00
ATOM    883  HB3 PHE    59       1.447   5.189 -14.922  1.00  0.00
ATOM    884  CG  PHE    59       2.060   3.516 -13.789  1.00  0.00
ATOM    885  CD1 PHE    59       1.722   3.236 -12.456  1.00  0.00
ATOM    886  HD1 PHE    59       1.585   4.051 -11.746  1.00  0.00
ATOM    887  CE1 PHE    59       1.561   1.913 -12.035  1.00  0.00
ATOM    888  HE1 PHE    59       1.416   1.691 -10.978  1.00  0.00
ATOM    889  CZ  PHE    59       1.590   0.882 -12.983  1.00  0.00
ATOM    890  HZ  PHE    59       1.415  -0.149 -12.673  1.00  0.00
ATOM    891  CE2 PHE    59       1.840   1.161 -14.331  1.00  0.00
ATOM    892  HE2 PHE    59       1.820   0.357 -15.067  1.00  0.00
ATOM    893  CD2 PHE    59       2.115   2.469 -14.720  1.00  0.00
ATOM    894  HD2 PHE    59       2.374   2.676 -15.759  1.00  0.00
ATOM    895  C   PHE    59       3.345   5.874 -16.283  1.00  0.00
ATOM    896  O   PHE    59       2.986   5.303 -17.314  1.00  0.00
ATOM    897  N   PRO    60       3.430   7.200 -16.274  1.00  0.00
ATOM    898  CD  PRO    60       3.678   8.015 -15.087  1.00  0.00
ATOM    899  HD2 PRO    60       4.626   7.722 -14.636  1.00  0.00
ATOM    900  HD3 PRO    60       2.873   7.863 -14.368  1.00  0.00
ATOM    901  CG  PRO    60       3.709   9.444 -15.615  1.00  0.00
ATOM    902  HG2 PRO    60       4.719   9.688 -15.944  1.00  0.00
ATOM    903  HG3 PRO    60       3.409  10.131 -14.824  1.00  0.00
ATOM    904  CB  PRO    60       2.700   9.389 -16.762  1.00  0.00
ATOM    905  HB2 PRO    60       2.912  10.189 -17.472  1.00  0.00
ATOM    906  HB3 PRO    60       1.692   9.513 -16.366  1.00  0.00
ATOM    907  CA  PRO    60       2.913   7.995 -17.381  1.00  0.00
ATOM    908  HA  PRO    60       1.900   7.670 -17.621  1.00  0.00
ATOM    909  C   PRO    60       3.893   8.032 -18.543  1.00  0.00
ATOM    910  O   PRO    60       3.513   8.475 -19.627  1.00  0.00
ATOM    911  N   GLY    61       5.171   7.649 -18.326  1.00  0.00
ATOM    912  H   GLY    61       5.497   7.490 -17.383  1.00  0.00
ATOM    913  CA  GLY    61       6.137   7.445 -19.393  1.00  0.00
ATOM    914  HA2 GLY    61       6.075   8.270 -20.103  1.00  0.00
ATOM    915  HA3 GLY    61       7.141   7.404 -18.972  1.00  0.00
ATOM    916  C   GLY    61       5.990   6.179 -20.225  1.00  0.00
ATOM    917  O   GLY    61       5.204   5.272 -19.968  1.00  0.00
ATOM    918  N   GLN    62       6.831   6.099 -21.279  1.00  0.00
ATOM    919  H   GLN    62       7.477   6.852 -21.467  1.00  0.00
ATOM    920  CA  GLN    62       6.953   5.017 -22.247  1.00  0.00
ATOM    921  HA  GLN    62       6.011   4.902 -22.784  1.00  0.00
ATOM    922  CB  GLN    62       8.086   5.308 -23.287  1.00  0.00
ATOM    923  HB2 GLN    62       8.170   4.469 -23.977  1.00  0.00
ATOM    924  HB3 GLN    62       7.846   6.213 -23.844  1.00  0.00
ATOM    925  CG  GLN    62       9.504   5.526 -22.691  1.00  0.00
ATOM    926  HG2 GLN    62       9.595   6.552 -22.335  1.00  0.00
ATOM    927  HG3 GLN    62       9.658   4.839 -21.859  1.00  0.00
ATOM    928  CD  GLN    62      10.628   5.284 -23.708  1.00  0.00
ATOM    929  OE1 GLN    62      10.882   4.194 -24.207  1.00  0.00
ATOM    930  NE2 GLN    62      11.440   6.324 -24.005  1.00  0.00
ATOM    931 HE21 GLN    62      12.190   6.201 -24.670  1.00  0.00
ATOM    932 HE22 GLN    62      11.292   7.219 -23.560  1.00  0.00
ATOM    933  C   GLN    62       7.065   3.576 -21.701  1.00  0.00
ATOM    934  O   GLN    62       7.792   3.330 -20.739  1.00  0.00
ATOM    935  N   PRO    63       6.412   2.545 -22.243  1.00  0.00
ATOM    936  CD  PRO    63       5.221   2.653 -23.065  1.00  0.00
ATOM    937  HD2 PRO    63       5.480   3.099 -24.025  1.00  0.00
ATOM    938  HD3 PRO    63       4.486   3.280 -22.561  1.00  0.00
ATOM    939  CG  PRO    63       4.745   1.218 -23.209  1.00  0.00
ATOM    940  HG2 PRO    63       4.112   1.130 -24.092  1.00  0.00
ATOM    941  HG3 PRO    63       4.174   0.933 -22.324  1.00  0.00
ATOM    942  CB  PRO    63       6.065   0.485 -23.329  1.00  0.00
ATOM    943  HB2 PRO    63       6.463   0.615 -24.335  1.00  0.00
ATOM    944  HB3 PRO    63       5.911  -0.577 -23.135  1.00  0.00
ATOM    945  CA  PRO    63       6.915   1.175 -22.255  1.00  0.00
ATOM    946  HA  PRO    63       6.617   0.670 -21.336  1.00  0.00
ATOM    947  C   PRO    63       8.365   1.076 -22.628  1.00  0.00
ATOM    948  O   PRO    63       8.783   1.813 -23.513  1.00  0.00
ATOM    949  N   SER    64       9.120   0.162 -22.009  1.00  0.00
ATOM    950  H   SER    64       8.765  -0.319 -21.195  1.00  0.00
ATOM    951  CA  SER    64      10.458  -0.201 -22.439  1.00  0.00
ATOM    952  HA  SER    64      10.419  -0.602 -23.452  1.00  0.00
ATOM    953  CB  SER    64      11.384   1.021 -22.426  1.00  0.00
ATOM    954  HB2 SER    64      10.969   1.798 -23.067  1.00  0.00
ATOM    955  HB3 SER    64      11.472   1.399 -21.408  1.00  0.00
ATOM    956  OG  SER    64      12.721   0.874 -22.867  1.00  0.00
ATOM    957  HG  SER    64      13.174   1.718 -22.801  1.00  0.00
ATOM    958  C   SER    64      10.924  -1.221 -21.393  1.00  0.00
ATOM    959  O   SER    64      10.409  -1.134 -20.281  1.00  0.00
ATOM    960  N   PRO    65      11.786  -2.195 -21.664  1.00  0.00
ATOM    961  CD  PRO    65      12.329  -2.407 -22.995  1.00  0.00
ATOM    962  HD2 PRO    65      13.043  -1.616 -23.227  1.00  0.00
ATOM    963  HD3 PRO    65      11.520  -2.390 -23.725  1.00  0.00
ATOM    964  CG  PRO    65      13.011  -3.775 -22.962  1.00  0.00
ATOM    965  HG2 PRO    65      13.945  -3.730 -23.521  1.00  0.00
ATOM    966  HG3 PRO    65      12.354  -4.520 -23.411  1.00  0.00
ATOM    967  CB  PRO    65      13.245  -4.057 -21.473  1.00  0.00
ATOM    968  HB2 PRO    65      14.222  -3.673 -21.179  1.00  0.00
ATOM    969  HB3 PRO    65      13.210  -5.132 -21.297  1.00  0.00
ATOM    970  CA  PRO    65      12.100  -3.316 -20.783  1.00  0.00
ATOM    971  HA  PRO    65      11.288  -4.043 -20.816  1.00  0.00
ATOM    972  C   PRO    65      12.276  -3.062 -19.295  1.00  0.00
ATOM    973  O   PRO    65      11.524  -3.668 -18.538  1.00  0.00
ATOM    974  N   ALA    66      13.192  -2.189 -18.815  1.00  0.00
ATOM    975  H   ALA    66      13.831  -1.729 -19.448  1.00  0.00
ATOM    976  CA  ALA    66      13.272  -1.899 -17.382  1.00  0.00
ATOM    977  HA  ALA    66      13.251  -2.832 -16.820  1.00  0.00
ATOM    978  CB  ALA    66      14.547  -1.152 -16.986  1.00  0.00
ATOM    979  HB1 ALA    66      14.591  -0.200 -17.516  1.00  0.00
ATOM    980  HB2 ALA    66      14.543  -0.968 -15.912  1.00  0.00
ATOM    981  HB3 ALA    66      15.418  -1.754 -17.248  1.00  0.00
ATOM    982  C   ALA    66      12.021  -1.230 -16.776  1.00  0.00
ATOM    983  O   ALA    66      11.586  -1.590 -15.690  1.00  0.00
ATOM    984  N   ARG    67      11.344  -0.262 -17.454  1.00  0.00
ATOM    985  H   ARG    67      11.753   0.160 -18.275  1.00  0.00
ATOM    986  CA  ARG    67      10.006   0.213 -17.039  1.00  0.00
ATOM    987  HA  ARG    67      10.036   0.518 -15.993  1.00  0.00
ATOM    988  CB  ARG    67       9.369   1.453 -17.803  1.00  0.00
ATOM    989  HB2 ARG    67       9.353   1.252 -18.874  1.00  0.00
ATOM    990  HB3 ARG    67       8.350   1.614 -17.449  1.00  0.00
ATOM    991  CG  ARG    67      10.131   2.791 -17.605  1.00  0.00
ATOM    992  HG2 ARG    67      10.259   2.983 -16.540  1.00  0.00
ATOM    993  HG3 ARG    67      11.109   2.726 -18.082  1.00  0.00
ATOM    994  CD  ARG    67       9.604   4.251 -18.139  1.00  0.00
ATOM    995  HD2 ARG    67       8.840   4.105 -18.903  1.00  0.00
ATOM    996  HD3 ARG    67       9.181   4.812 -17.306  1.00  0.00
ATOM    997  NE  ARG    67      10.644   5.211 -18.786  1.00  0.00
ATOM    998  HE  ARG    67      11.522   4.827 -19.105  1.00  0.00
ATOM    999  CZ  ARG    67      10.960   6.450 -19.161  1.00  0.00
ATOM   1000  NH1 ARG    67      10.235   7.303 -18.567  1.00  0.00
ATOM   1001 HH11 ARG    67       9.533   6.994 -17.910  1.00  0.00
ATOM   1002 HH12 ARG    67      10.363   8.287 -18.754  1.00  0.00
ATOM   1003  NH2 ARG    67      11.981   6.740 -19.991  1.00  0.00
ATOM   1004 HH21 ARG    67      12.553   5.995 -20.362  1.00  0.00
ATOM   1005 HH22 ARG    67      12.169   7.701 -20.238  1.00  0.00
ATOM   1006  C   ARG    67       8.929  -0.856 -17.049  1.00  0.00
ATOM   1007  O   ARG    67       8.122  -0.949 -16.130  1.00  0.00
ATOM   1008  N   CYX    68       8.884  -1.689 -18.101  1.00  0.00
ATOM   1009  H   CYX    68       9.519  -1.558 -18.875  1.00  0.00
ATOM   1010  CA  CYX    68       7.966  -2.805 -18.227  1.00  0.00
ATOM   1011  HA  CYX    68       6.944  -2.455 -18.080  1.00  0.00
ATOM   1012  CB  CYX    68       8.102  -3.421 -19.636  1.00  0.00
ATOM   1013  HB2 CYX    68       9.155  -3.598 -19.855  1.00  0.00
ATOM   1014  HB3 CYX    68       7.560  -4.366 -19.674  1.00  0.00
ATOM   1015  SG  CYX    68       7.446  -2.374 -20.966  1.00  0.00
ATOM   1016  C   CYX    68       8.144  -3.867 -17.157  1.00  0.00
ATOM   1017  O   CYX    68       7.167  -4.405 -16.632  1.00  0.00
ATOM   1018  N   LEU    69       9.406  -4.151 -16.783  1.00  0.00
ATOM   1019  H   LEU    69      10.184  -3.758 -17.292  1.00  0.00
ATOM   1020  CA  LEU    69       9.806  -4.997 -15.680  1.00  0.00
ATOM   1021  HA  LEU    69       9.462  -6.016 -15.860  1.00  0.00
ATOM   1022  CB  LEU    69      11.354  -4.960 -15.592  1.00  0.00
ATOM   1023  HB2 LEU    69      11.781  -5.417 -16.484  1.00  0.00
ATOM   1024  HB3 LEU    69      11.689  -3.925 -15.518  1.00  0.00
ATOM   1025  CG  LEU    69      12.047  -5.679 -14.416  1.00  0.00
ATOM   1026  HG  LEU    69      11.630  -5.322 -13.474  1.00  0.00
ATOM   1027  CD1 LEU    69      11.841  -7.194 -14.500  1.00  0.00
ATOM   1028 HD11 LEU    69      12.262  -7.566 -15.434  1.00  0.00
ATOM   1029 HD12 LEU    69      12.340  -7.676 -13.660  1.00  0.00
ATOM   1030 HD13 LEU    69      10.775  -7.418 -14.468  1.00  0.00
ATOM   1031  CD2 LEU    69      13.544  -5.341 -14.424  1.00  0.00
ATOM   1032 HD21 LEU    69      13.675  -4.264 -14.319  1.00  0.00
ATOM   1033 HD22 LEU    69      14.037  -5.848 -13.594  1.00  0.00
ATOM   1034 HD23 LEU    69      13.987  -5.671 -15.364  1.00  0.00
ATOM   1035  C   LEU    69       9.256  -4.538 -14.355  1.00  0.00
ATOM   1036  O   LEU    69       8.836  -5.344 -13.535  1.00  0.00
ATOM   1037  N   ALA    70       9.263  -3.214 -14.116  1.00  0.00
ATOM   1038  H   ALA    70       9.389  -2.563 -14.878  1.00  0.00
ATOM   1039  CA  ALA    70       9.096  -2.661 -12.796  1.00  0.00
ATOM   1040  HA  ALA    70       9.429  -3.386 -12.053  1.00  0.00
ATOM   1041  CB  ALA    70       9.945  -1.374 -12.697  1.00  0.00
ATOM   1042  HB1 ALA    70       9.609  -0.658 -13.446  1.00  0.00
ATOM   1043  HB2 ALA    70       9.833  -0.940 -11.703  1.00  0.00
ATOM   1044  HB3 ALA    70      10.994  -1.616 -12.870  1.00  0.00
ATOM   1045  C   ALA    70       7.639  -2.438 -12.430  1.00  0.00
ATOM   1046  O   ALA    70       7.298  -2.332 -11.254  1.00  0.00
ATOM   1047  N   GLN    71       6.698  -2.426 -13.403  1.00  0.00
ATOM   1048  H   GLN    71       6.969  -2.539 -14.369  1.00  0.00
ATOM   1049  CA  GLN    71       5.298  -2.247 -13.046  1.00  0.00
ATOM   1050  HA  GLN    71       5.227  -1.649 -12.138  1.00  0.00
ATOM   1051  CB  GLN    71       4.422  -1.533 -14.108  1.00  0.00
ATOM   1052  HB2 GLN    71       3.369  -1.724 -13.900  1.00  0.00
ATOM   1053  HB3 GLN    71       4.609  -0.459 -14.072  1.00  0.00
ATOM   1054  CG  GLN    71       4.666  -1.970 -15.564  1.00  0.00
ATOM   1055  HG2 GLN    71       5.736  -2.101 -15.730  1.00  0.00
ATOM   1056  HG3 GLN    71       4.152  -2.912 -15.752  1.00  0.00
ATOM   1057  CD  GLN    71       4.147  -0.929 -16.557  1.00  0.00
ATOM   1058  OE1 GLN    71       3.052  -0.981 -17.111  1.00  0.00
ATOM   1059  NE2 GLN    71       4.988   0.100 -16.771  1.00  0.00
ATOM   1060 HE21 GLN    71       4.729   0.836 -17.412  1.00  0.00
ATOM   1061 HE22 GLN    71       5.875   0.131 -16.289  1.00  0.00
ATOM   1062  C   GLN    71       4.594  -3.444 -12.471  1.00  0.00
ATOM   1063  O   GLN    71       3.681  -3.247 -11.680  1.00  0.00
ATOM   1064  N   GLN    72       4.980  -4.687 -12.806  1.00  0.00
ATOM   1065  H   GLN    72       5.588  -4.830 -13.600  1.00  0.00
ATOM   1066  CA  GLN    72       4.546  -5.856 -12.052  1.00  0.00
ATOM   1067  HA  GLN    72       3.475  -5.788 -11.860  1.00  0.00
ATOM   1068  CB  GLN    72       4.833  -7.162 -12.852  1.00  0.00
ATOM   1069  HB2 GLN    72       5.725  -7.025 -13.463  1.00  0.00
ATOM   1070  HB3 GLN    72       4.993  -7.987 -12.157  1.00  0.00
ATOM   1071  CG  GLN    72       3.710  -7.622 -13.821  1.00  0.00
ATOM   1072  HG2 GLN    72       3.667  -6.947 -14.675  1.00  0.00
ATOM   1073  HG3 GLN    72       3.921  -8.634 -14.168  1.00  0.00
ATOM   1074  CD  GLN    72       2.304  -7.650 -13.211  1.00  0.00
ATOM   1075  OE1 GLN    72       1.470  -6.784 -13.417  1.00  0.00
ATOM   1076  NE2 GLN    72       1.961  -8.705 -12.461  1.00  0.00
ATOM   1077 HE21 GLN    72       1.040  -8.748 -12.047  1.00  0.00
ATOM   1078 HE22 GLN    72       2.624  -9.452 -12.312  1.00  0.00
ATOM   1079  C   GLN    72       4.963  -5.917 -10.569  1.00  0.00
ATOM   1080  O   GLN    72       4.081  -6.124  -9.736  1.00  0.00
ATOM   1081  N   PRO    73       6.204  -5.656 -10.145  1.00  0.00
ATOM   1082  CD  PRO    73       7.379  -6.002 -10.930  1.00  0.00
ATOM   1083  HD2 PRO    73       7.323  -5.515 -11.903  1.00  0.00
ATOM   1084  HD3 PRO    73       7.421  -7.083 -11.066  1.00  0.00
ATOM   1085  CG  PRO    73       8.565  -5.496 -10.115  1.00  0.00
ATOM   1086  HG2 PRO    73       8.790  -4.468 -10.400  1.00  0.00
ATOM   1087  HG3 PRO    73       9.434  -6.124 -10.309  1.00  0.00
ATOM   1088  CB  PRO    73       8.076  -5.615  -8.666  1.00  0.00
ATOM   1089  HB2 PRO    73       8.449  -4.772  -8.085  1.00  0.00
ATOM   1090  HB3 PRO    73       8.443  -6.545  -8.233  1.00  0.00
ATOM   1091  CA  PRO    73       6.526  -5.603  -8.727  1.00  0.00
ATOM   1092  HA  PRO    73       6.259  -6.550  -8.258  1.00  0.00
ATOM   1093  C   PRO    73       5.983  -4.377  -8.018  1.00  0.00
ATOM   1094  O   PRO    73       5.366  -4.520  -6.967  1.00  0.00
ATOM   1095  N   LEU    74       6.211  -3.155  -8.521  1.00  0.00
ATOM   1096  H   LEU    74       6.447  -3.046  -9.497  1.00  0.00
ATOM   1097  CA  LEU    74       6.131  -1.952  -7.696  1.00  0.00
ATOM   1098  HA  LEU    74       6.587  -2.146  -6.725  1.00  0.00
ATOM   1099  CB  LEU    74       6.882  -0.823  -8.410  1.00  0.00
ATOM   1100  HB2 LEU    74       6.579  -0.789  -9.457  1.00  0.00
ATOM   1101  HB3 LEU    74       6.647   0.129  -7.933  1.00  0.00
ATOM   1102  CG  LEU    74       8.404  -0.958  -8.396  1.00  0.00
ATOM   1103  HG  LEU    74       8.696  -1.840  -8.966  1.00  0.00
ATOM   1104  CD1 LEU    74       8.968   0.316  -9.038  1.00  0.00
ATOM   1105 HD11 LEU    74       8.651   1.185  -8.462  1.00  0.00
ATOM   1106 HD12 LEU    74      10.056   0.265  -9.051  1.00  0.00
ATOM   1107 HD13 LEU    74       8.597   0.403 -10.059  1.00  0.00
ATOM   1108  CD2 LEU    74       8.909  -1.106  -6.959  1.00  0.00
ATOM   1109 HD21 LEU    74       8.469  -1.995  -6.508  1.00  0.00
ATOM   1110 HD22 LEU    74       9.995  -1.201  -6.963  1.00  0.00
ATOM   1111 HD23 LEU    74       8.625  -0.227  -6.380  1.00  0.00
ATOM   1112  C   LEU    74       4.747  -1.437  -7.409  1.00  0.00
ATOM   1113  O   LEU    74       4.495  -0.688  -6.468  1.00  0.00
ATOM   1114  N   SER    75       3.792  -1.881  -8.226  1.00  0.00
ATOM   1115  H   SER    75       4.033  -2.462  -9.016  1.00  0.00
ATOM   1116  CA  SER    75       2.395  -1.574  -8.045  1.00  0.00
ATOM   1117  HA  SER    75       2.290  -0.549  -7.690  1.00  0.00
ATOM   1118  CB  SER    75       1.703  -1.746  -9.423  1.00  0.00
ATOM   1119  HB2 SER    75       1.958  -0.904 -10.066  1.00  0.00
ATOM   1120  HB3 SER    75       2.041  -2.672  -9.887  1.00  0.00
ATOM   1121  OG  SER    75       0.280  -1.809  -9.383  1.00  0.00
ATOM   1122  HG  SER    75      -0.060  -1.915 -10.274  1.00  0.00
ATOM   1123  C   SER    75       1.776  -2.472  -6.973  1.00  0.00
ATOM   1124  O   SER    75       0.632  -2.274  -6.578  1.00  0.00
ATOM   1125  N   HID    76       2.514  -3.511  -6.509  1.00  0.00
ATOM   1126  H   HID    76       3.506  -3.547  -6.693  1.00  0.00
ATOM   1127  CA  HID    76       1.965  -4.619  -5.738  1.00  0.00
ATOM   1128  HA  HID    76       1.009  -4.322  -5.305  1.00  0.00
ATOM   1129  CB  HID    76       1.758  -5.831  -6.666  1.00  0.00
ATOM   1130  HB2 HID    76       2.671  -6.016  -7.231  1.00  0.00
ATOM   1131  HB3 HID    76       1.517  -6.710  -6.068  1.00  0.00
ATOM   1132  CG  HID    76       0.626  -5.485  -7.584  1.00  0.00
ATOM   1133  ND1 HID    76      -0.699  -5.553  -7.223  1.00  0.00
ATOM   1134  HD1 HID    76      -1.057  -5.875  -6.335  1.00  0.00
ATOM   1135  CE1 HID    76      -1.424  -5.110  -8.273  1.00  0.00
ATOM   1136  HE1 HID    76      -2.512  -5.082  -8.211  1.00  0.00
ATOM   1137  NE2 HID    76      -0.655  -4.754  -9.284  1.00  0.00
ATOM   1138  CD2 HID    76       0.638  -5.010  -8.855  1.00  0.00
ATOM   1139  HD2 HID    76       1.432  -4.800  -9.571  1.00  0.00
ATOM   1140  C   HID    76       2.804  -4.995  -4.529  1.00  0.00
ATOM   1141  O   HID    76       2.433  -4.724  -3.394  1.00  0.00
ATOM   1142  N   LEU    77       3.981  -5.608  -4.702  1.00  0.00
ATOM   1143  H   LEU    77       4.373  -5.694  -5.629  1.00  0.00
ATOM   1144  CA  LEU    77       4.777  -6.185  -3.624  1.00  0.00
ATOM   1145  HA  LEU    77       4.199  -6.958  -3.118  1.00  0.00
ATOM   1146  CB  LEU    77       6.052  -6.792  -4.260  1.00  0.00
ATOM   1147  HB2 LEU    77       5.781  -7.661  -4.860  1.00  0.00
ATOM   1148  HB3 LEU    77       6.532  -6.048  -4.895  1.00  0.00
ATOM   1149  CG  LEU    77       7.159  -7.287  -3.312  1.00  0.00
ATOM   1150  HG  LEU    77       7.360  -6.526  -2.558  1.00  0.00
ATOM   1151  CD1 LEU    77       6.774  -8.582  -2.585  1.00  0.00
ATOM   1152 HD11 LEU    77       6.583  -9.368  -3.316  1.00  0.00
ATOM   1153 HD12 LEU    77       7.590  -8.888  -1.929  1.00  0.00
ATOM   1154 HD13 LEU    77       5.876  -8.413  -1.991  1.00  0.00
ATOM   1155  CD2 LEU    77       8.418  -7.523  -4.154  1.00  0.00
ATOM   1156 HD21 LEU    77       8.716  -6.590  -4.633  1.00  0.00
ATOM   1157 HD22 LEU    77       9.225  -7.875  -3.512  1.00  0.00
ATOM   1158 HD23 LEU    77       8.209  -8.272  -4.919  1.00  0.00
ATOM   1159  C   LEU    77       5.096  -5.326  -2.395  1.00  0.00
ATOM   1160  O   LEU    77       4.923  -5.821  -1.276  1.00  0.00
ATOM   1161  N   PRO    78       5.504  -4.056  -2.454  1.00  0.00
ATOM   1162  CD  PRO    78       6.010  -3.391  -3.656  1.00  0.00
ATOM   1163  HD2 PRO    78       5.270  -3.468  -4.453  1.00  0.00
ATOM   1164  HD3 PRO    78       6.937  -3.869  -3.973  1.00  0.00
ATOM   1165  CG  PRO    78       6.236  -1.950  -3.227  1.00  0.00
ATOM   1166  HG2 PRO    78       5.337  -1.367  -3.425  1.00  0.00
ATOM   1167  HG3 PRO    78       7.071  -1.531  -3.788  1.00  0.00
ATOM   1168  CB  PRO    78       6.546  -2.056  -1.732  1.00  0.00
ATOM   1169  HB2 PRO    78       6.250  -1.134  -1.233  1.00  0.00
ATOM   1170  HB3 PRO    78       7.615  -2.217  -1.593  1.00  0.00
ATOM   1171  CA  PRO    78       5.717  -3.262  -1.247  1.00  0.00
ATOM   1172  HA  PRO    78       6.405  -3.786  -0.583  1.00  0.00
ATOM   1173  C   PRO    78       4.372  -2.908  -0.609  1.00  0.00
ATOM   1174  O   PRO    78       4.282  -2.769   0.600  1.00  0.00
ATOM   1175  N   LEU    79       3.282  -2.796  -1.384  1.00  0.00
ATOM   1176  H   LEU    79       3.373  -2.820  -2.390  1.00  0.00
ATOM   1177  CA  LEU    79       1.928  -2.636  -0.877  1.00  0.00
ATOM   1178  HA  LEU    79       1.899  -1.804  -0.173  1.00  0.00
ATOM   1179  CB  LEU    79       0.948  -2.347  -2.043  1.00  0.00
ATOM   1180  HB2 LEU    79       1.308  -1.493  -2.618  1.00  0.00
ATOM   1181  HB3 LEU    79       0.887  -3.221  -2.692  1.00  0.00
ATOM   1182  CG  LEU    79      -0.499  -2.011  -1.646  1.00  0.00
ATOM   1183  HG  LEU    79      -0.884  -2.787  -0.985  1.00  0.00
ATOM   1184  CD1 LEU    79      -0.538  -0.660  -0.918  1.00  0.00
ATOM   1185 HD11 LEU    79      -0.156   0.119  -1.577  1.00  0.00
ATOM   1186 HD12 LEU    79      -1.566  -0.427  -0.639  1.00  0.00
ATOM   1187 HD13 LEU    79       0.079  -0.712  -0.021  1.00  0.00
ATOM   1188  CD2 LEU    79      -1.409  -2.050  -2.887  1.00  0.00
ATOM   1189 HD21 LEU    79      -1.381  -3.047  -3.327  1.00  0.00
ATOM   1190 HD22 LEU    79      -2.432  -1.811  -2.595  1.00  0.00
ATOM   1191 HD23 LEU    79      -1.061  -1.321  -3.617  1.00  0.00
ATOM   1192  C   LEU    79       1.465  -3.823  -0.042  1.00  0.00
ATOM   1193  O   LEU    79       0.865  -3.654   1.014  1.00  0.00
ATOM   1194  N   THR    80       1.807  -5.062  -0.455  1.00  0.00
ATOM   1195  H   THR    80       2.214  -5.195  -1.370  1.00  0.00
ATOM   1196  CA  THR    80       1.629  -6.278   0.343  1.00  0.00
ATOM   1197  HA  THR    80       0.587  -6.362   0.651  1.00  0.00
ATOM   1198  CB  THR    80       1.996  -7.558  -0.432  1.00  0.00
ATOM   1199  HB  THR    80       2.556  -7.292  -1.329  1.00  0.00
ATOM   1200  CG2 THR    80       2.862  -8.558   0.355  1.00  0.00
ATOM   1201 HG21 THR    80       2.330  -8.874   1.252  1.00  0.00
ATOM   1202 HG22 THR    80       3.071  -9.428  -0.269  1.00  0.00
ATOM   1203 HG23 THR    80       3.801  -8.082   0.639  1.00  0.00
ATOM   1204  OG1 THR    80       0.811  -8.261  -0.783  1.00  0.00
ATOM   1205  HG1 THR    80       1.043  -9.058  -1.265  1.00  0.00
ATOM   1206  C   THR    80       2.398  -6.179   1.644  1.00  0.00
ATOM   1207  O   THR    80       1.934  -6.546   2.722  1.00  0.00
ATOM   1208  N   GLY    81       3.619  -5.606   1.602  1.00  0.00
ATOM   1209  H   GLY    81       4.031  -5.358   0.714  1.00  0.00
ATOM   1210  CA  GLY    81       4.403  -5.315   2.796  1.00  0.00
ATOM   1211  HA2 GLY    81       4.528  -6.227   3.381  1.00  0.00
ATOM   1212  HA3 GLY    81       5.382  -4.934   2.505  1.00  0.00
ATOM   1213  C   GLY    81       3.755  -4.289   3.678  1.00  0.00
ATOM   1214  O   GLY    81       3.650  -4.500   4.882  1.00  0.00
ATOM   1215  N   CYS    82       3.232  -3.178   3.118  1.00  0.00
ATOM   1216  H   CYS    82       3.342  -3.012   2.128  1.00  0.00
ATOM   1217  CA  CYS    82       2.503  -2.197   3.905  1.00  0.00
ATOM   1218  HA  CYS    82       3.117  -1.876   4.746  1.00  0.00
ATOM   1219  CB  CYS    82       2.108  -0.921   3.107  1.00  0.00
ATOM   1220  HB2 CYS    82       2.990  -0.512   2.616  1.00  0.00
ATOM   1221  HB3 CYS    82       1.361  -1.179   2.356  1.00  0.00
ATOM   1222  SG  CYS    82       1.398   0.403   4.158  1.00  0.00
ATOM   1223  HG  CYS    82       1.200   1.272   3.171  1.00  0.00
ATOM   1224  C   CYS    82       1.258  -2.809   4.536  1.00  0.00
ATOM   1225  O   CYS    82       1.035  -2.649   5.727  1.00  0.00
ATOM   1226  N   LEU    83       0.454  -3.594   3.788  1.00  0.00
ATOM   1227  H   LEU    83       0.654  -3.732   2.808  1.00  0.00
ATOM   1228  CA  LEU    83      -0.725  -4.286   4.294  1.00  0.00
ATOM   1229  HA  LEU    83      -1.370  -3.575   4.810  1.00  0.00
ATOM   1230  CB  LEU    83      -1.548  -4.948   3.157  1.00  0.00
ATOM   1231  HB2 LEU    83      -0.894  -5.578   2.554  1.00  0.00
ATOM   1232  HB3 LEU    83      -2.341  -5.558   3.590  1.00  0.00
ATOM   1233  CG  LEU    83      -2.215  -3.931   2.205  1.00  0.00
ATOM   1234  HG  LEU    83      -1.536  -3.096   2.030  1.00  0.00
ATOM   1235  CD1 LEU    83      -2.568  -4.546   0.846  1.00  0.00
ATOM   1236 HD11 LEU    83      -3.260  -5.375   0.991  1.00  0.00
ATOM   1237 HD12 LEU    83      -3.034  -3.789   0.215  1.00  0.00
ATOM   1238 HD13 LEU    83      -1.660  -4.910   0.365  1.00  0.00
ATOM   1239  CD2 LEU    83      -3.462  -3.304   2.847  1.00  0.00
ATOM   1240 HD21 LEU    83      -3.178  -2.787   3.764  1.00  0.00
ATOM   1241 HD22 LEU    83      -3.910  -2.593   2.154  1.00  0.00
ATOM   1242 HD23 LEU    83      -4.184  -4.087   3.080  1.00  0.00
ATOM   1243  C   LEU    83      -0.403  -5.301   5.384  1.00  0.00
ATOM   1244  O   LEU    83      -1.151  -5.453   6.348  1.00  0.00
ATOM   1245  N   SER    84       0.761  -5.987   5.268  1.00  0.00
ATOM   1246  H   SER    84       1.359  -5.836   4.468  1.00  0.00
ATOM   1247  CA  SER    84       1.260  -6.971   6.234  1.00  0.00
ATOM   1248  HA  SER    84       0.557  -7.801   6.305  1.00  0.00
ATOM   1249  CB  SER    84       2.650  -7.590   5.880  1.00  0.00
ATOM   1250  HB2 SER    84       3.389  -6.794   5.787  1.00  0.00
ATOM   1251  HB3 SER    84       2.954  -8.278   6.669  1.00  0.00
ATOM   1252  OG  SER    84       2.639  -8.315   4.655  1.00  0.00
ATOM   1253  HG  SER    84       3.514  -8.672   4.486  1.00  0.00
ATOM   1254  C   SER    84       1.430  -6.372   7.614  1.00  0.00
ATOM   1255  O   SER    84       1.004  -6.933   8.623  1.00  0.00
ATOM   1256  N   THR    85       2.010  -5.150   7.663  1.00  0.00
ATOM   1257  H   THR    85       2.471  -4.777   6.846  1.00  0.00
ATOM   1258  CA  THR    85       2.042  -4.271   8.833  1.00  0.00
ATOM   1259  HA  THR    85       2.499  -4.797   9.671  1.00  0.00
ATOM   1260  CB  THR    85       2.838  -2.961   8.651  1.00  0.00
ATOM   1261  HB  THR    85       3.010  -2.501   9.624  1.00  0.00
ATOM   1262  CG2 THR    85       4.196  -3.223   7.989  1.00  0.00
ATOM   1263 HG21 THR    85       4.042  -3.674   7.009  1.00  0.00
ATOM   1264 HG22 THR    85       4.733  -2.281   7.875  1.00  0.00
ATOM   1265 HG23 THR    85       4.780  -3.900   8.613  1.00  0.00
ATOM   1266  OG1 THR    85       2.170  -1.915   7.959  1.00  0.00
ATOM   1267  HG1 THR    85       2.748  -1.151   7.900  1.00  0.00
ATOM   1268  C   THR    85       0.661  -3.946   9.365  1.00  0.00
ATOM   1269  O   THR    85       0.459  -3.903  10.579  1.00  0.00
ATOM   1270  N   LEU    86      -0.339  -3.712   8.496  1.00  0.00
ATOM   1271  H   LEU    86      -0.155  -3.711   7.503  1.00  0.00
ATOM   1272  CA  LEU    86      -1.698  -3.453   8.929  1.00  0.00
ATOM   1273  HA  LEU    86      -1.685  -2.804   9.804  1.00  0.00
ATOM   1274  CB  LEU    86      -2.561  -2.754   7.832  1.00  0.00
ATOM   1275  HB2 LEU    86      -2.819  -3.476   7.057  1.00  0.00
ATOM   1276  HB3 LEU    86      -3.474  -2.363   8.281  1.00  0.00
ATOM   1277  CG  LEU    86      -1.897  -1.551   7.093  1.00  0.00
ATOM   1278  HG  LEU    86      -1.069  -1.911   6.482  1.00  0.00
ATOM   1279  CD1 LEU    86      -2.865  -0.796   6.163  1.00  0.00
ATOM   1280 HD11 LEU    86      -3.697  -0.403   6.746  1.00  0.00
ATOM   1281 HD12 LEU    86      -2.338   0.028   5.682  1.00  0.00
ATOM   1282 HD13 LEU    86      -3.244  -1.478   5.402  1.00  0.00
ATOM   1283  CD2 LEU    86      -1.265  -0.522   8.034  1.00  0.00
ATOM   1284 HD21 LEU    86      -0.490  -1.003   8.631  1.00  0.00
ATOM   1285 HD22 LEU    86      -0.824   0.285   7.448  1.00  0.00
ATOM   1286 HD23 LEU    86      -2.031  -0.114   8.694  1.00  0.00
ATOM   1287  C   LEU    86      -2.364  -4.664   9.601  1.00  0.00
ATOM   1288  O   LEU    86      -3.007  -4.516  10.641  1.00  0.00
ATOM   1289  N   PHE    87      -2.144  -5.902   9.085  1.00  0.00
ATOM   1290  H   PHE    87      -1.699  -6.002   8.184  1.00  0.00
ATOM   1291  CA  PHE    87      -2.511  -7.145   9.751  1.00  0.00
ATOM   1292  HA  PHE    87      -3.596  -7.213   9.823  1.00  0.00
ATOM   1293  CB  PHE    87      -1.982  -8.377   8.952  1.00  0.00
ATOM   1294  HB2 PHE    87      -2.284  -8.291   7.909  1.00  0.00
ATOM   1295  HB3 PHE    87      -0.894  -8.411   9.014  1.00  0.00
ATOM   1296  CG  PHE    87      -2.540  -9.650   9.517  1.00  0.00
ATOM   1297  CD1 PHE    87      -3.898  -9.943   9.309  1.00  0.00
ATOM   1298  HD1 PHE    87      -4.505  -9.295   8.677  1.00  0.00
ATOM   1299  CE1 PHE    87      -4.474 -11.059   9.909  1.00  0.00
ATOM   1300  HE1 PHE    87      -5.498 -11.340   9.666  1.00  0.00
ATOM   1301  CZ  PHE    87      -3.711 -11.792  10.814  1.00  0.00
ATOM   1302  HZ  PHE    87      -4.190 -12.526  11.461  1.00  0.00
ATOM   1303  CE2 PHE    87      -2.330 -11.618  10.926  1.00  0.00
ATOM   1304  HE2 PHE    87      -1.741 -12.308  11.531  1.00  0.00
ATOM   1305  CD2 PHE    87      -1.738 -10.551  10.249  1.00  0.00
ATOM   1306  HD2 PHE    87      -0.657 -10.412  10.286  1.00  0.00
ATOM   1307  C   PHE    87      -1.900  -7.259  11.139  1.00  0.00
ATOM   1308  O   PHE    87      -2.612  -7.485  12.118  1.00  0.00
ATOM   1309  N   LEU    88      -0.566  -7.050  11.258  1.00  0.00
ATOM   1310  H   LEU    88      -0.017  -6.808  10.445  1.00  0.00
ATOM   1311  CA  LEU    88       0.123  -7.159  12.532  1.00  0.00
ATOM   1312  HA  LEU    88      -0.046  -8.150  12.953  1.00  0.00
ATOM   1313  CB  LEU    88       1.663  -6.952  12.401  1.00  0.00
ATOM   1314  HB2 LEU    88       1.862  -5.986  11.938  1.00  0.00
ATOM   1315  HB3 LEU    88       2.120  -6.981  13.390  1.00  0.00
ATOM   1316  CG  LEU    88       2.469  -7.977  11.556  1.00  0.00
ATOM   1317  HG  LEU    88       1.867  -8.303  10.708  1.00  0.00
ATOM   1318  CD1 LEU    88       3.768  -7.325  11.036  1.00  0.00
ATOM   1319 HD11 LEU    88       4.375  -7.000  11.880  1.00  0.00
ATOM   1320 HD12 LEU    88       4.328  -8.050  10.444  1.00  0.00
ATOM   1321 HD13 LEU    88       3.520  -6.464  10.415  1.00  0.00
ATOM   1322  CD2 LEU    88       2.787  -9.259  12.349  1.00  0.00
ATOM   1323 HD21 LEU    88       1.858  -9.734  12.661  1.00  0.00
ATOM   1324 HD22 LEU    88       3.352  -9.946  11.718  1.00  0.00
ATOM   1325 HD23 LEU    88       3.379  -9.005  13.229  1.00  0.00
ATOM   1326  C   LEU    88      -0.440  -6.179  13.558  1.00  0.00
ATOM   1327  O   LEU    88      -0.690  -6.543  14.705  1.00  0.00
ATOM   1328  N   GLN    89      -0.722  -4.925  13.144  1.00  0.00
ATOM   1329  H   GLN    89      -0.481  -4.637  12.206  1.00  0.00
ATOM   1330  CA  GLN    89      -1.369  -3.939  13.990  1.00  0.00
ATOM   1331  HA  GLN    89      -0.852  -3.887  14.948  1.00  0.00
ATOM   1332  CB  GLN    89      -1.310  -2.568  13.293  1.00  0.00
ATOM   1333  HB2 GLN    89      -1.568  -2.683  12.240  1.00  0.00
ATOM   1334  HB3 GLN    89      -2.018  -1.888  13.768  1.00  0.00
ATOM   1335  CG  GLN    89       0.097  -1.944  13.384  1.00  0.00
ATOM   1336  HG2 GLN    89       0.291  -1.631  14.410  1.00  0.00
ATOM   1337  HG3 GLN    89       0.842  -2.681  13.083  1.00  0.00
ATOM   1338  CD  GLN    89       0.159  -0.739  12.456  1.00  0.00
ATOM   1339  OE1 GLN    89       0.059   0.415  12.887  1.00  0.00
ATOM   1340  NE2 GLN    89       0.285  -1.068  11.148  1.00  0.00
ATOM   1341 HE21 GLN    89       0.336  -0.340  10.450  1.00  0.00
ATOM   1342 HE22 GLN    89       0.329  -2.040  10.877  1.00  0.00
ATOM   1343  C   GLN    89      -2.789  -4.244  14.445  1.00  0.00
ATOM   1344  O   GLN    89      -3.143  -4.045  15.601  1.00  0.00
ATOM   1345  N   ALA    90      -3.667  -4.720  13.545  1.00  0.00
ATOM   1346  H   ALA    90      -3.389  -4.836  12.581  1.00  0.00
ATOM   1347  CA  ALA    90      -5.034  -5.095  13.853  1.00  0.00
ATOM   1348  HA  ALA    90      -5.540  -4.260  14.338  1.00  0.00
ATOM   1349  CB  ALA    90      -5.717  -5.442  12.523  1.00  0.00
ATOM   1350  HB1 ALA    90      -5.190  -6.269  12.048  1.00  0.00
ATOM   1351  HB2 ALA    90      -6.752  -5.731  12.710  1.00  0.00
ATOM   1352  HB3 ALA    90      -5.697  -4.573  11.865  1.00  0.00
ATOM   1353  C   ALA    90      -5.170  -6.298  14.766  1.00  0.00
ATOM   1354  O   ALA    90      -5.959  -6.324  15.711  1.00  0.00
ATOM   1355  N   ALA    91      -4.365  -7.333  14.470  1.00  0.00
ATOM   1356  H   ALA    91      -3.764  -7.290  13.659  1.00  0.00
ATOM   1357  CA  ALA    91      -4.258  -8.559  15.217  1.00  0.00
ATOM   1358  HA  ALA    91      -5.251  -8.985  15.361  1.00  0.00
ATOM   1359  CB  ALA    91      -3.369  -9.505  14.384  1.00  0.00
ATOM   1360  HB1 ALA    91      -2.389  -9.050  14.240  1.00  0.00
ATOM   1361  HB2 ALA    91      -3.256 -10.453  14.908  1.00  0.00
ATOM   1362  HB3 ALA    91      -3.833  -9.680  13.413  1.00  0.00
ATOM   1363  C   ALA    91      -3.755  -8.321  16.644  1.00  0.00
ATOM   1364  O   ALA    91      -4.297  -8.850  17.617  1.00  0.00
ATOM   1365  N   GLU    92      -2.747  -7.435  16.789  1.00  0.00
ATOM   1366  H   GLU    92      -2.302  -7.038  15.974  1.00  0.00
ATOM   1367  CA  GLU    92      -2.212  -6.975  18.058  1.00  0.00
ATOM   1368  HA  GLU    92      -1.897  -7.833  18.652  1.00  0.00
ATOM   1369  CB  GLU    92      -0.994  -6.050  17.808  1.00  0.00
ATOM   1370  HB2 GLU    92      -0.129  -6.653  17.534  1.00  0.00
ATOM   1371  HB3 GLU    92      -1.224  -5.356  16.999  1.00  0.00
ATOM   1372  CG  GLU    92      -0.535  -5.169  19.001  1.00  0.00
ATOM   1373  HG2 GLU    92      -1.387  -4.616  19.394  1.00  0.00
ATOM   1374  HG3 GLU    92      -0.122  -5.805  19.784  1.00  0.00
ATOM   1375  CD  GLU    92       0.536  -4.175  18.559  1.00  0.00
ATOM   1376  OE1 GLU    92       1.588  -4.623  18.039  1.00  0.00
ATOM   1377  OE2 GLU    92       0.292  -2.950  18.718  1.00  0.00
ATOM   1378  C   GLU    92      -3.191  -6.273  18.965  1.00  0.00
ATOM   1379  O   GLU    92      -3.269  -6.547  20.163  1.00  0.00
ATOM   1380  N   ILE    93      -4.010  -5.354  18.420  1.00  0.00
ATOM   1381  H   ILE    93      -3.947  -5.142  17.435  1.00  0.00
ATOM   1382  CA  ILE    93      -4.993  -4.651  19.223  1.00  0.00
ATOM   1383  HA  ILE    93      -4.534  -4.320  20.154  1.00  0.00
ATOM   1384  CB  ILE    93      -5.543  -3.425  18.499  1.00  0.00
ATOM   1385  HB  ILE    93      -5.990  -3.731  17.553  1.00  0.00
ATOM   1386  CG2 ILE    93      -6.621  -2.715  19.349  1.00  0.00
ATOM   1387 HG21 ILE    93      -6.186  -2.396  20.296  1.00  0.00
ATOM   1388 HG22 ILE    93      -6.996  -1.845  18.810  1.00  0.00
ATOM   1389 HG23 ILE    93      -7.444  -3.404  19.542  1.00  0.00
ATOM   1390  CG1 ILE    93      -4.413  -2.439  18.112  1.00  0.00
ATOM   1391 HG12 ILE    93      -4.059  -1.922  19.005  1.00  0.00
ATOM   1392 HG13 ILE    93      -3.588  -2.990  17.661  1.00  0.00
ATOM   1393  CD1 ILE    93      -4.906  -1.388  17.105  1.00  0.00
ATOM   1394 HD11 ILE    93      -5.726  -0.820  17.545  1.00  0.00
ATOM   1395 HD12 ILE    93      -4.089  -0.712  16.855  1.00  0.00
ATOM   1396 HD13 ILE    93      -5.255  -1.887  16.201  1.00  0.00
ATOM   1397  C   ILE    93      -6.086  -5.603  19.601  1.00  0.00
ATOM   1398  O   ILE    93      -6.578  -5.598  20.723  1.00  0.00
ATOM   1399  N   PHE    94      -6.487  -6.498  18.690  1.00  0.00
ATOM   1400  H   PHE    94      -6.101  -6.477  17.757  1.00  0.00
ATOM   1401  CA  PHE    94      -7.459  -7.504  18.992  1.00  0.00
ATOM   1402  HA  PHE    94      -8.328  -7.041  19.460  1.00  0.00
ATOM   1403  CB  PHE    94      -7.836  -8.154  17.659  1.00  0.00
ATOM   1404  HB2 PHE    94      -7.886  -7.390  16.883  1.00  0.00
ATOM   1405  HB3 PHE    94      -7.084  -8.895  17.390  1.00  0.00
ATOM   1406  CG  PHE    94      -9.172  -8.804  17.840  1.00  0.00
ATOM   1407  CD1 PHE    94     -10.492  -8.354  17.550  1.00  0.00
ATOM   1408  HD1 PHE    94     -10.662  -7.320  17.250  1.00  0.00
ATOM   1409  CE1 PHE    94     -11.581  -9.267  17.656  1.00  0.00
ATOM   1410  HE1 PHE    94     -12.606  -8.901  17.612  1.00  0.00
ATOM   1411  CZ  PHE    94     -11.319 -10.619  17.815  1.00  0.00
ATOM   1412  HZ  PHE    94     -12.141 -11.318  17.975  1.00  0.00
ATOM   1413  CE2 PHE    94      -9.991 -10.953  17.753  1.00  0.00
ATOM   1414  HE2 PHE    94      -9.692 -11.932  17.378  1.00  0.00
ATOM   1415  CD2 PHE    94      -8.981 -10.106  18.145  1.00  0.00
ATOM   1416  HD2 PHE    94      -8.074 -10.417  18.665  1.00  0.00
ATOM   1417  C   PHE    94      -6.964  -8.463  20.090  1.00  0.00
ATOM   1418  O   PHE    94      -7.702  -8.791  21.014  1.00  0.00
ATOM   1419  N   VAL    95      -5.684  -8.899  20.065  1.00  0.00
ATOM   1420  H   VAL    95      -5.100  -8.704  19.264  1.00  0.00
ATOM   1421  CA  VAL    95      -5.094  -9.653  21.168  1.00  0.00
ATOM   1422  HA  VAL    95      -5.707 -10.530  21.377  1.00  0.00
ATOM   1423  CB  VAL    95      -3.669 -10.129  20.836  1.00  0.00
ATOM   1424  HB  VAL    95      -3.135  -9.337  20.310  1.00  0.00
ATOM   1425  CG1 VAL    95      -2.878 -10.484  22.117  1.00  0.00
ATOM   1426 HG11 VAL    95      -3.392 -11.282  22.652  1.00  0.00
ATOM   1427 HG12 VAL    95      -1.876 -10.815  21.845  1.00  0.00
ATOM   1428 HG13 VAL    95      -2.808  -9.604  22.757  1.00  0.00
ATOM   1429  CG2 VAL    95      -3.711 -11.342  19.892  1.00  0.00
ATOM   1430 HG21 VAL    95      -4.216 -11.066  18.967  1.00  0.00
ATOM   1431 HG22 VAL    95      -2.695 -11.665  19.668  1.00  0.00
ATOM   1432 HG23 VAL    95      -4.253 -12.157  20.372  1.00  0.00
ATOM   1433  C   VAL    95      -5.065  -8.918  22.499  1.00  0.00
ATOM   1434  O   VAL    95      -5.421  -9.464  23.542  1.00  0.00
ATOM   1435  N   GLU    96      -4.617  -7.655  22.490  1.00  0.00
ATOM   1436  H   GLU    96      -4.381  -7.209  21.615  1.00  0.00
ATOM   1437  CA  GLU    96      -4.452  -6.883  23.694  1.00  0.00
ATOM   1438  HA  GLU    96      -4.097  -7.532  24.495  1.00  0.00
ATOM   1439  CB  GLU    96      -3.422  -5.745  23.476  1.00  0.00
ATOM   1440  HB2 GLU    96      -3.659  -5.211  22.556  1.00  0.00
ATOM   1441  HB3 GLU    96      -3.461  -5.053  24.318  1.00  0.00
ATOM   1442  CG  GLU    96      -1.947  -6.227  23.353  1.00  0.00
ATOM   1443  HG2 GLU    96      -1.822  -7.161  23.899  1.00  0.00
ATOM   1444  HG3 GLU    96      -1.702  -6.385  22.303  1.00  0.00
ATOM   1445  CD  GLU    96      -1.032  -5.157  23.942  1.00  0.00
ATOM   1446  OE1 GLU    96      -0.637  -4.201  23.243  1.00  0.00
ATOM   1447  OE2 GLU    96      -0.910  -5.134  25.195  1.00  0.00
ATOM   1448  C   GLU    96      -5.743  -6.359  24.285  1.00  0.00
ATOM   1449  O   GLU    96      -5.822  -6.092  25.477  1.00  0.00
ATOM   1450  N   SER    97      -6.794  -6.181  23.473  1.00  0.00
ATOM   1451  H   SER    97      -6.763  -6.526  22.524  1.00  0.00
ATOM   1452  CA  SER    97      -8.001  -5.496  23.924  1.00  0.00
ATOM   1453  HA  SER    97      -7.727  -4.669  24.578  1.00  0.00
ATOM   1454  CB  SER    97      -8.831  -4.919  22.761  1.00  0.00
ATOM   1455  HB2 SER    97      -9.050  -5.710  22.043  1.00  0.00
ATOM   1456  HB3 SER    97      -9.764  -4.511  23.147  1.00  0.00
ATOM   1457  OG  SER    97      -8.101  -3.885  22.110  1.00  0.00
ATOM   1458  HG  SER    97      -8.623  -3.530  21.387  1.00  0.00
ATOM   1459  C   SER    97      -8.953  -6.247  24.821  1.00  0.00
ATOM   1460  O   SER    97      -9.526  -5.671  25.742  1.00  0.00
ATOM   1461  N   GLU    98      -9.161  -7.557  24.594  1.00  0.00
ATOM   1462  H   GLU    98      -8.708  -8.013  23.815  1.00  0.00
ATOM   1463  CA  GLU    98     -10.020  -8.378  25.421  1.00  0.00
ATOM   1464  HA  GLU    98     -11.000  -7.908  25.507  1.00  0.00
ATOM   1465  CB  GLU    98     -10.164  -9.782  24.757  1.00  0.00
ATOM   1466  HB2 GLU    98     -10.774  -9.698  23.857  1.00  0.00
ATOM   1467  HB3 GLU    98      -9.178 -10.162  24.492  1.00  0.00
ATOM   1468  CG  GLU    98     -10.826 -10.907  25.596  1.00  0.00
ATOM   1469  HG2 GLU    98     -10.141 -11.224  26.383  1.00  0.00
ATOM   1470  HG3 GLU    98     -11.746 -10.533  26.044  1.00  0.00
ATOM   1471  CD  GLU    98     -11.179 -12.138  24.757  1.00  0.00
ATOM   1472  OE1 GLU    98     -10.317 -12.619  23.983  1.00  0.00
ATOM   1473  OE2 GLU    98     -12.329 -12.636  24.927  1.00  0.00
ATOM   1474  C   GLU    98      -9.552  -8.460  26.870  1.00  0.00
ATOM   1475  O   GLU    98      -8.367  -8.649  27.106  1.00  0.00
ATOM   1476  N   LEU    99     -10.460  -8.297  27.867  1.00  0.00
ATOM   1477  H   LEU    99     -11.389  -7.962  27.655  1.00  0.00
ATOM   1478  CA  LEU    99     -10.173  -8.584  29.276  1.00  0.00
ATOM   1479  HA  LEU    99     -11.081  -8.454  29.865  1.00  0.00
ATOM   1480  CB  LEU    99      -9.666 -10.058  29.421  1.00  0.00
ATOM   1481  HB2 LEU    99     -10.404 -10.740  28.998  1.00  0.00
ATOM   1482  HB3 LEU    99      -8.720 -10.172  28.891  1.00  0.00
ATOM   1483  CG  LEU    99      -9.383 -10.634  30.824  1.00  0.00
ATOM   1484  HG  LEU    99      -8.785  -9.924  31.395  1.00  0.00
ATOM   1485  CD1 LEU    99     -10.660 -10.916  31.623  1.00  0.00
ATOM   1486 HD11 LEU    99     -11.274 -11.639  31.085  1.00  0.00
ATOM   1487 HD12 LEU    99     -10.397 -11.319  32.600  1.00  0.00
ATOM   1488 HD13 LEU    99     -11.220  -9.990  31.751  1.00  0.00
ATOM   1489  CD2 LEU    99      -8.528 -11.907  30.688  1.00  0.00
ATOM   1490 HD21 LEU    99      -7.586 -11.662  30.197  1.00  0.00
ATOM   1491 HD22 LEU    99      -8.325 -12.317  31.677  1.00  0.00
ATOM   1492 HD23 LEU    99      -9.065 -12.645  30.092  1.00  0.00
ATOM   1493  C   LEU    99      -9.279  -7.532  29.971  1.00  0.00
ATOM   1494  O   LEU    99      -8.095  -7.768  30.177  1.00  0.00
ATOM   1495  N   PRO   100      -9.763  -6.353  30.394  1.00  0.00
ATOM   1496  CD  PRO   100     -11.181  -6.061  30.600  1.00  0.00
ATOM   1497  HD2 PRO   100     -11.648  -6.885  31.139  1.00  0.00
ATOM   1498  HD3 PRO   100     -11.671  -5.936  29.634  1.00  0.00
ATOM   1499  CG  PRO   100     -11.169  -4.768  31.411  1.00  0.00
ATOM   1500  HG2 PRO   100     -11.067  -5.004  32.470  1.00  0.00
ATOM   1501  HG3 PRO   100     -12.101  -4.227  31.248  1.00  0.00
ATOM   1502  CB  PRO   100      -9.952  -4.087  30.804  1.00  0.00
ATOM   1503  HB2 PRO   100      -9.650  -3.252  31.435  1.00  0.00
ATOM   1504  HB3 PRO   100     -10.201  -3.718  29.809  1.00  0.00
ATOM   1505  CA  PRO   100      -8.922  -5.210  30.778  1.00  0.00
ATOM   1506  HA  PRO   100      -8.259  -4.952  29.952  1.00  0.00
ATOM   1507  C   PRO   100      -8.311  -5.291  32.172  1.00  0.00
ATOM   1508  O   PRO   100      -7.735  -4.307  32.638  1.00  0.00
ATOM   1509  N   LEU   101      -8.441  -6.427  32.859  1.00  0.00
ATOM   1510  H   LEU   101      -8.951  -7.202  32.461  1.00  0.00
ATOM   1511  CA  LEU   101      -7.909  -6.692  34.175  1.00  0.00
ATOM   1512  HA  LEU   101      -8.288  -5.949  34.877  1.00  0.00
ATOM   1513  CB  LEU   101      -8.353  -8.111  34.629  1.00  0.00
ATOM   1514  HB2 LEU   101      -7.805  -8.863  34.060  1.00  0.00
ATOM   1515  HB3 LEU   101      -8.143  -8.236  35.691  1.00  0.00
ATOM   1516  CG  LEU   101      -9.849  -8.479  34.460  1.00  0.00
ATOM   1517  HG  LEU   101     -10.092  -8.534  33.399  1.00  0.00
ATOM   1518  CD1 LEU   101     -10.170  -9.829  35.100  1.00  0.00
ATOM   1519 HD11 LEU   101      -9.943  -9.790  36.165  1.00  0.00
ATOM   1520 HD12 LEU   101     -11.227 -10.055  34.962  1.00  0.00
ATOM   1521 HD13 LEU   101      -9.568 -10.607  34.629  1.00  0.00
ATOM   1522  CD2 LEU   101     -10.776  -7.483  35.131  1.00  0.00
ATOM   1523 HD21 LEU   101     -10.624  -6.495  34.696  1.00  0.00
ATOM   1524 HD22 LEU   101     -11.811  -7.791  34.980  1.00  0.00
ATOM   1525 HD23 LEU   101     -10.560  -7.447  36.198  1.00  0.00
ATOM   1526  C   LEU   101      -6.382  -6.562  34.238  1.00  0.00
ATOM   1527  O   LEU   101      -5.812  -6.017  35.183  1.00  0.00
ATOM   1528  N   SER   102      -5.645  -7.035  33.217  1.00  0.00
ATOM   1529  H   SER   102      -6.081  -7.592  32.496  1.00  0.00
ATOM   1530  CA  SER   102      -4.227  -6.755  33.141  1.00  0.00
ATOM   1531  HA  SER   102      -4.036  -5.744  33.502  1.00  0.00
ATOM   1532  CB  SER   102      -3.347  -7.725  33.991  1.00  0.00
ATOM   1533  HB2 SER   102      -3.825  -7.900  34.954  1.00  0.00
ATOM   1534  HB3 SER   102      -3.236  -8.672  33.463  1.00  0.00
ATOM   1535  OG  SER   102      -2.026  -7.232  34.257  1.00  0.00
ATOM   1536  HG  SER   102      -1.543  -7.876  34.781  1.00  0.00
ATOM   1537  C   SER   102      -3.870  -6.902  31.690  1.00  0.00
ATOM   1538  O   SER   102      -4.705  -7.229  30.858  1.00  0.00
ATOM   1539  N   TRP   103      -2.611  -6.642  31.351  1.00  0.00
ATOM   1540  H   TRP   103      -1.967  -6.277  32.039  1.00  0.00
ATOM   1541  CA  TRP   103      -2.073  -6.846  30.037  1.00  0.00
ATOM   1542  HA  TRP   103      -2.713  -6.357  29.303  1.00  0.00
ATOM   1543  CB  TRP   103      -0.642  -6.256  29.924  1.00  0.00
ATOM   1544  HB2 TRP   103      -0.180  -6.596  28.997  1.00  0.00
ATOM   1545  HB3 TRP   103      -0.696  -5.167  29.923  1.00  0.00
ATOM   1546  CG  TRP   103       0.271  -6.655  31.047  1.00  0.00
ATOM   1547  CD1 TRP   103       0.431  -5.904  32.185  1.00  0.00
ATOM   1548  HD1 TRP   103      -0.038  -4.923  32.261  1.00  0.00
ATOM   1549  NE1 TRP   103       1.218  -6.598  33.079  1.00  0.00
ATOM   1550  HE1 TRP   103       1.471  -6.282  34.004  1.00  0.00
ATOM   1551  CE2 TRP   103       1.607  -7.777  32.531  1.00  0.00
ATOM   1552  CZ2 TRP   103       2.376  -8.796  33.071  1.00  0.00
ATOM   1553  HZ2 TRP   103       2.753  -8.712  34.090  1.00  0.00
ATOM   1554  CH2 TRP   103       2.643  -9.907  32.277  1.00  0.00
ATOM   1555  HH2 TRP   103       3.283 -10.704  32.654  1.00  0.00
ATOM   1556  CZ3 TRP   103       2.098 -10.011  31.006  1.00  0.00
ATOM   1557  HZ3 TRP   103       2.320 -10.880  30.388  1.00  0.00
ATOM   1558  CE3 TRP   103       1.261  -9.018  30.487  1.00  0.00
ATOM   1559  HE3 TRP   103       0.802  -9.150  29.507  1.00  0.00
ATOM   1560  CD2 TRP   103       1.030  -7.867  31.246  1.00  0.00
ATOM   1561  C   TRP   103      -2.093  -8.272  29.508  1.00  0.00
ATOM   1562  O   TRP   103      -1.933  -9.287  30.193  1.00  0.00
ATOM   1563  N   ALA   104      -2.256  -8.325  28.190  1.00  0.00
ATOM   1564  H   ALA   104      -2.483  -7.487  27.675  1.00  0.00
ATOM   1565  CA  ALA   104      -2.139  -9.493  27.378  1.00  0.00
ATOM   1566  HA  ALA   104      -2.781 -10.278  27.776  1.00  0.00
ATOM   1567  CB  ALA   104      -2.591  -9.009  26.001  1.00  0.00
ATOM   1568  HB1 ALA   104      -1.940  -8.202  25.667  1.00  0.00
ATOM   1569  HB2 ALA   104      -2.541  -9.834  25.291  1.00  0.00
ATOM   1570  HB3 ALA   104      -3.617  -8.645  26.062  1.00  0.00
ATOM   1571  C   ALA   104      -0.743 -10.105  27.339  1.00  0.00
ATOM   1572  O   ALA   104       0.253  -9.446  27.043  1.00  0.00
ATOM   1573  N   ASP   105      -0.647 -11.417  27.660  1.00  0.00
ATOM   1574  H   ASP   105      -1.448 -11.904  28.036  1.00  0.00
ATOM   1575  CA  ASP   105       0.521 -12.282  27.530  1.00  0.00
ATOM   1576  HA  ASP   105       1.168 -12.152  28.397  1.00  0.00
ATOM   1577  CB  ASP   105       0.021 -13.758  27.446  1.00  0.00
ATOM   1578  HB2 ASP   105      -0.469 -14.030  28.380  1.00  0.00
ATOM   1579  HB3 ASP   105      -0.686 -13.857  26.623  1.00  0.00
ATOM   1580  CG  ASP   105       1.069 -14.844  27.210  1.00  0.00
ATOM   1581  OD1 ASP   105       0.660 -15.993  26.918  1.00  0.00
ATOM   1582  OD2 ASP   105       2.272 -14.544  27.404  1.00  0.00
ATOM   1583  C   ASP   105       1.541 -11.917  26.459  1.00  0.00
ATOM   1584  O   ASP   105       1.249 -11.820  25.271  1.00  0.00
ATOM   1585  N   ARG   106       2.800 -11.719  26.848  1.00  0.00
ATOM   1586  H   ARG   106       3.086 -11.976  27.782  1.00  0.00
ATOM   1587  CA  ARG   106       3.771 -11.148  25.976  1.00  0.00
ATOM   1588  HA  ARG   106       3.330 -10.304  25.445  1.00  0.00
ATOM   1589  CB  ARG   106       4.956 -10.680  26.847  1.00  0.00
ATOM   1590  HB2 ARG   106       5.454 -11.547  27.281  1.00  0.00
ATOM   1591  HB3 ARG   106       5.664 -10.125  26.232  1.00  0.00
ATOM   1592  CG  ARG   106       4.599  -9.748  28.040  1.00  0.00
ATOM   1593  HG2 ARG   106       3.908 -10.261  28.709  1.00  0.00
ATOM   1594  HG3 ARG   106       5.508  -9.490  28.585  1.00  0.00
ATOM   1595  CD  ARG   106       3.925  -8.407  27.682  1.00  0.00
ATOM   1596  HD2 ARG   106       4.479  -7.925  26.876  1.00  0.00
ATOM   1597  HD3 ARG   106       2.900  -8.590  27.359  1.00  0.00
ATOM   1598  NE  ARG   106       3.945  -7.558  28.919  1.00  0.00
ATOM   1599  HE  ARG   106       4.447  -7.897  29.728  1.00  0.00
ATOM   1600  CZ  ARG   106       3.361  -6.378  29.071  1.00  0.00
ATOM   1601  NH1 ARG   106       2.410  -5.882  28.296  1.00  0.00
ATOM   1602 HH11 ARG   106       2.074  -6.419  27.509  1.00  0.00
ATOM   1603 HH12 ARG   106       2.026  -4.970  28.494  1.00  0.00
ATOM   1604  NH2 ARG   106       3.739  -5.641  30.100  1.00  0.00
ATOM   1605 HH21 ARG   106       4.448  -5.986  30.730  1.00  0.00
ATOM   1606 HH22 ARG   106       3.318  -4.736  30.250  1.00  0.00
ATOM   1607  C   ARG   106       4.220 -12.096  24.865  1.00  0.00
ATOM   1608  O   ARG   106       4.828 -11.625  23.913  1.00  0.00
ATOM   1609  N   LEU   107       3.949 -13.429  24.899  1.00  0.00
ATOM   1610  H   LEU   107       3.483 -13.828  25.701  1.00  0.00
ATOM   1611  CA  LEU   107       4.317 -14.312  23.794  1.00  0.00
ATOM   1612  HA  LEU   107       4.958 -13.773  23.096  1.00  0.00
ATOM   1613  CB  LEU   107       5.086 -15.567  24.298  1.00  0.00
ATOM   1614  HB2 LEU   107       4.378 -16.284  24.714  1.00  0.00
ATOM   1615  HB3 LEU   107       5.620 -16.025  23.466  1.00  0.00
ATOM   1616  CG  LEU   107       6.127 -15.253  25.399  1.00  0.00
ATOM   1617  HG  LEU   107       5.626 -14.800  26.255  1.00  0.00
ATOM   1618  CD1 LEU   107       6.852 -16.517  25.882  1.00  0.00
ATOM   1619 HD11 LEU   107       7.373 -16.981  25.044  1.00  0.00
ATOM   1620 HD12 LEU   107       7.573 -16.250  26.655  1.00  0.00
ATOM   1621 HD13 LEU   107       6.126 -17.220  26.291  1.00  0.00
ATOM   1622  CD2 LEU   107       7.147 -14.213  24.929  1.00  0.00
ATOM   1623 HD21 LEU   107       6.631 -13.288  24.669  1.00  0.00
ATOM   1624 HD22 LEU   107       7.862 -14.017  25.728  1.00  0.00
ATOM   1625 HD23 LEU   107       7.676 -14.591  24.054  1.00  0.00
ATOM   1626  C   LEU   107       3.108 -14.665  22.932  1.00  0.00
ATOM   1627  O   LEU   107       3.145 -15.544  22.068  1.00  0.00
ATOM   1628  N   SER   108       1.992 -13.933  23.115  1.00  0.00
ATOM   1629  H   SER   108       1.957 -13.241  23.850  1.00  0.00
ATOM   1630  CA  SER   108       0.778 -14.049  22.318  1.00  0.00
ATOM   1631  HA  SER   108       0.432 -15.083  22.331  1.00  0.00
ATOM   1632  CB  SER   108      -0.408 -13.176  22.805  1.00  0.00
ATOM   1633  HB2 SER   108      -0.184 -12.125  22.624  1.00  0.00
ATOM   1634  HB3 SER   108      -1.311 -13.454  22.262  1.00  0.00
ATOM   1635  OG  SER   108      -0.656 -13.344  24.196  1.00  0.00
ATOM   1636  HG  SER   108      -1.395 -12.789  24.459  1.00  0.00
ATOM   1637  C   SER   108       0.970 -13.755  20.833  1.00  0.00
ATOM   1638  O   SER   108       1.916 -13.098  20.398  1.00  0.00
ATOM   1639  N   GLY   109       0.063 -14.286  19.993  1.00  0.00
ATOM   1640  H   GLY   109      -0.615 -14.951  20.336  1.00  0.00
ATOM   1641  CA  GLY   109      -0.076 -14.008  18.571  1.00  0.00
ATOM   1642  HA2 GLY   109       0.540 -14.704  18.002  1.00  0.00
ATOM   1643  HA3 GLY   109      -1.120 -14.125  18.277  1.00  0.00
ATOM   1644  C   GLY   109       0.316 -12.636  18.043  1.00  0.00
ATOM   1645  O   GLY   109      -0.244 -11.610  18.418  1.00  0.00
ATOM   1646  N   CYS   110       1.295 -12.631  17.113  1.00  0.00
ATOM   1647  H   CYS   110       1.739 -13.498  16.843  1.00  0.00
ATOM   1648  CA  CYS   110       1.809 -11.444  16.421  1.00  0.00
ATOM   1649  HA  CYS   110       2.655 -11.726  15.794  1.00  0.00
ATOM   1650  CB  CYS   110       0.752 -10.767  15.505  1.00  0.00
ATOM   1651  HB2 CYS   110      -0.113 -10.477  16.101  1.00  0.00
ATOM   1652  HB3 CYS   110       1.187  -9.881  15.042  1.00  0.00
ATOM   1653  SG  CYS   110       0.186 -11.882  14.183  1.00  0.00
ATOM   1654  HG  CYS   110      -0.661 -11.021  13.627  1.00  0.00
ATOM   1655  C   CYS   110       2.527 -10.378  17.261  1.00  0.00
ATOM   1656  O   CYS   110       2.847  -9.309  16.749  1.00  0.00
ATOM   1657  N   LEU   111       2.838 -10.655  18.554  1.00  0.00
ATOM   1658  H   LEU   111       2.638 -11.567  18.937  1.00  0.00
ATOM   1659  CA  LEU   111       3.467  -9.668  19.446  1.00  0.00
ATOM   1660  HA  LEU   111       3.197  -8.662  19.125  1.00  0.00
ATOM   1661  CB  LEU   111       3.019  -9.833  20.939  1.00  0.00
ATOM   1662  HB2 LEU   111       3.292 -10.827  21.294  1.00  0.00
ATOM   1663  HB3 LEU   111       3.514  -9.081  21.553  1.00  0.00
ATOM   1664  CG  LEU   111       1.508  -9.689  21.265  1.00  0.00
ATOM   1665  HG  LEU   111       1.012 -10.649  21.126  1.00  0.00
ATOM   1666  CD1 LEU   111       1.252  -9.231  22.717  1.00  0.00
ATOM   1667 HD11 LEU   111       1.723  -8.262  22.881  1.00  0.00
ATOM   1668 HD12 LEU   111       0.179  -9.147  22.888  1.00  0.00
ATOM   1669 HD13 LEU   111       1.674  -9.961  23.408  1.00  0.00
ATOM   1670  CD2 LEU   111       0.809  -8.709  20.318  1.00  0.00
ATOM   1671 HD21 LEU   111       0.904  -9.065  19.292  1.00  0.00
ATOM   1672 HD22 LEU   111      -0.246  -8.638  20.581  1.00  0.00
ATOM   1673 HD23 LEU   111       1.272  -7.726  20.405  1.00  0.00
ATOM   1674  C   LEU   111       5.005  -9.744  19.465  1.00  0.00
ATOM   1675  O   LEU   111       5.724  -8.769  19.721  1.00  0.00
ATOM   1676  N   ARG   112       5.561 -10.940  19.193  1.00  0.00
ATOM   1677  H   ARG   112       4.975 -11.753  19.069  1.00  0.00
ATOM   1678  CA  ARG   112       6.989 -11.144  19.064  1.00  0.00
ATOM   1679  HA  ARG   112       7.508 -10.595  19.849  1.00  0.00
ATOM   1680  CB  ARG   112       7.305 -12.650  19.194  1.00  0.00
ATOM   1681  HB2 ARG   112       6.649 -13.218  18.534  1.00  0.00
ATOM   1682  HB3 ARG   112       8.343 -12.830  18.915  1.00  0.00
ATOM   1683  CG  ARG   112       7.096 -13.156  20.642  1.00  0.00
ATOM   1684  HG2 ARG   112       7.798 -12.655  21.307  1.00  0.00
ATOM   1685  HG3 ARG   112       6.076 -12.938  20.959  1.00  0.00
ATOM   1686  CD  ARG   112       7.305 -14.657  20.824  1.00  0.00
ATOM   1687  HD2 ARG   112       8.336 -14.913  20.578  1.00  0.00
ATOM   1688  HD3 ARG   112       7.102 -14.929  21.860  1.00  0.00
ATOM   1689  NE  ARG   112       6.348 -15.331  19.894  1.00  0.00
ATOM   1690  HE  ARG   112       5.410 -14.964  19.818  1.00  0.00
ATOM   1691  CZ  ARG   112       6.700 -16.386  19.177  1.00  0.00
ATOM   1692  NH1 ARG   112       7.803 -17.059  19.454  1.00  0.00
ATOM   1693 HH11 ARG   112       8.389 -16.768  20.223  1.00  0.00
ATOM   1694 HH12 ARG   112       8.055 -17.862  18.895  1.00  0.00
ATOM   1695  NH2 ARG   112       5.944 -16.806  18.181  1.00  0.00
ATOM   1696 HH21 ARG   112       5.088 -16.318  17.961  1.00  0.00
ATOM   1697 HH22 ARG   112       6.226 -17.613  17.642  1.00  0.00
ATOM   1698  C   ARG   112       7.622 -10.536  17.814  1.00  0.00
ATOM   1699  O   ARG   112       7.177 -10.781  16.697  1.00  0.00
ATOM   1700  N   GLY   113       8.695  -9.723  17.978  1.00  0.00
ATOM   1701  H   GLY   113       9.040  -9.522  18.906  1.00  0.00
ATOM   1702  CA  GLY   113       9.416  -9.091  16.873  1.00  0.00
ATOM   1703  HA2 GLY   113       8.757  -8.391  16.361  1.00  0.00
ATOM   1704  HA3 GLY   113      10.282  -8.556  17.262  1.00  0.00
ATOM   1705  C   GLY   113       9.951 -10.018  15.797  1.00  0.00
ATOM   1706  O   GLY   113       9.739  -9.721  14.622  1.00  0.00
ATOM   1707  N   PRO   114      10.618 -11.143  16.074  1.00  0.00
ATOM   1708  CD  PRO   114      11.432 -11.346  17.285  1.00  0.00
ATOM   1709  HD2 PRO   114      10.781 -11.594  18.123  1.00  0.00
ATOM   1710  HD3 PRO   114      11.983 -10.434  17.510  1.00  0.00
ATOM   1711  CG  PRO   114      12.372 -12.503  16.934  1.00  0.00
ATOM   1712  HG2 PRO   114      12.541 -13.116  17.819  1.00  0.00
ATOM   1713  HG3 PRO   114      13.324 -12.104  16.582  1.00  0.00
ATOM   1714  CB  PRO   114      11.606 -13.236  15.838  1.00  0.00
ATOM   1715  HB2 PRO   114      10.860 -13.889  16.290  1.00  0.00
ATOM   1716  HB3 PRO   114      12.299 -13.833  15.245  1.00  0.00
ATOM   1717  CA  PRO   114      10.974 -12.101  15.030  1.00  0.00
ATOM   1718  HA  PRO   114      11.801 -11.705  14.441  1.00  0.00
ATOM   1719  C   PRO   114       9.825 -12.640  14.219  1.00  0.00
ATOM   1720  O   PRO   114       9.858 -12.636  12.994  1.00  0.00
ATOM   1721  N   TRP   115       8.781 -13.093  14.912  1.00  0.00
ATOM   1722  H   TRP   115       8.798 -13.075  15.922  1.00  0.00
ATOM   1723  CA  TRP   115       7.577 -13.630  14.337  1.00  0.00
ATOM   1724  HA  TRP   115       7.833 -14.426  13.636  1.00  0.00
ATOM   1725  CB  TRP   115       6.707 -14.192  15.501  1.00  0.00
ATOM   1726  HB2 TRP   115       7.200 -15.060  15.938  1.00  0.00
ATOM   1727  HB3 TRP   115       6.581 -13.424  16.264  1.00  0.00
ATOM   1728  CG  TRP   115       5.328 -14.644  15.151  1.00  0.00
ATOM   1729  CD1 TRP   115       4.120 -14.227  15.641  1.00  0.00
ATOM   1730  HD1 TRP   115       4.078 -13.627  16.550  1.00  0.00
ATOM   1731  NE1 TRP   115       3.110 -14.688  14.820  1.00  0.00
ATOM   1732  HE1 TRP   115       2.124 -14.509  14.947  1.00  0.00
ATOM   1733  CE2 TRP   115       3.651 -15.419  13.815  1.00  0.00
ATOM   1734  CZ2 TRP   115       3.061 -16.047  12.729  1.00  0.00
ATOM   1735  HZ2 TRP   115       1.984 -15.980  12.579  1.00  0.00
ATOM   1736  CH2 TRP   115       3.875 -16.739  11.876  1.00  0.00
ATOM   1737  HH2 TRP   115       3.442 -17.324  11.065  1.00  0.00
ATOM   1738  CZ3 TRP   115       5.239 -16.675  12.069  1.00  0.00
ATOM   1739  HZ3 TRP   115       5.916 -17.072  11.311  1.00  0.00
ATOM   1740  CE3 TRP   115       5.860 -16.143  13.156  1.00  0.00
ATOM   1741  HE3 TRP   115       6.933 -16.281  13.293  1.00  0.00
ATOM   1742  CD2 TRP   115       5.052 -15.453  14.020  1.00  0.00
ATOM   1743  C   TRP   115       6.839 -12.640  13.460  1.00  0.00
ATOM   1744  O   TRP   115       6.494 -12.947  12.325  1.00  0.00
ATOM   1745  N   ALA   116       6.681 -11.390  13.933  1.00  0.00
ATOM   1746  H   ALA   116       6.940 -11.173  14.884  1.00  0.00
ATOM   1747  CA  ALA   116       6.147 -10.301  13.148  1.00  0.00
ATOM   1748  HA  ALA   116       5.091 -10.480  12.947  1.00  0.00
ATOM   1749  CB  ALA   116       6.321  -8.998  13.955  1.00  0.00
ATOM   1750  HB1 ALA   116       7.380  -8.832  14.156  1.00  0.00
ATOM   1751  HB2 ALA   116       5.925  -8.159  13.383  1.00  0.00
ATOM   1752  HB3 ALA   116       5.781  -9.080  14.899  1.00  0.00
ATOM   1753  C   ALA   116       6.837 -10.108  11.805  1.00  0.00
ATOM   1754  O   ALA   116       6.206 -10.120  10.746  1.00  0.00
ATOM   1755  N   TRP   117       8.179 -10.013  11.820  1.00  0.00
ATOM   1756  H   TRP   117       8.679 -10.064  12.697  1.00  0.00
ATOM   1757  CA  TRP   117       8.983  -9.836  10.635  1.00  0.00
ATOM   1758  HA  TRP   117       8.572  -9.024  10.035  1.00  0.00
ATOM   1759  CB  TRP   117      10.439  -9.491  11.027  1.00  0.00
ATOM   1760  HB2 TRP   117      10.721 -10.058  11.915  1.00  0.00
ATOM   1761  HB3 TRP   117      11.108  -9.749  10.206  1.00  0.00
ATOM   1762  CG  TRP   117      10.708  -8.056  11.348  1.00  0.00
ATOM   1763  CD1 TRP   117      11.278  -7.639  12.519  1.00  0.00
ATOM   1764  HD1 TRP   117      11.509  -8.364  13.301  1.00  0.00
ATOM   1765  NE1 TRP   117      11.464  -6.281  12.483  1.00  0.00
ATOM   1766  HE1 TRP   117      11.882  -5.727  13.217  1.00  0.00
ATOM   1767  CE2 TRP   117      10.999  -5.786  11.301  1.00  0.00
ATOM   1768  CZ2 TRP   117      10.965  -4.489  10.821  1.00  0.00
ATOM   1769  HZ2 TRP   117      11.351  -3.672  11.431  1.00  0.00
ATOM   1770  CH2 TRP   117      10.428  -4.274   9.552  1.00  0.00
ATOM   1771  HH2 TRP   117      10.396  -3.266   9.137  1.00  0.00
ATOM   1772  CZ3 TRP   117       9.926  -5.330   8.795  1.00  0.00
ATOM   1773  HZ3 TRP   117       9.473  -5.137   7.823  1.00  0.00
ATOM   1774  CE3 TRP   117       9.992  -6.647   9.263  1.00  0.00
ATOM   1775  HE3 TRP   117       9.641  -7.466   8.635  1.00  0.00
ATOM   1776  CD2 TRP   117      10.513  -6.877  10.541  1.00  0.00
ATOM   1777  C   TRP   117       8.974 -11.059   9.737  1.00  0.00
ATOM   1778  O   TRP   117       9.108 -10.950   8.521  1.00  0.00
ATOM   1779  N   LEU   118       8.800 -12.263  10.307  1.00  0.00
ATOM   1780  H   LEU   118       8.922 -12.372  11.304  1.00  0.00
ATOM   1781  CA  LEU   118       8.437 -13.443   9.557  1.00  0.00
ATOM   1782  HA  LEU   118       9.064 -13.517   8.668  1.00  0.00
ATOM   1783  CB  LEU   118       8.623 -14.721  10.391  1.00  0.00
ATOM   1784  HB2 LEU   118       8.066 -14.632  11.323  1.00  0.00
ATOM   1785  HB3 LEU   118       8.256 -15.580   9.829  1.00  0.00
ATOM   1786  CG  LEU   118      10.103 -14.985  10.746  1.00  0.00
ATOM   1787  HG  LEU   118      10.547 -14.077  11.153  1.00  0.00
ATOM   1788  CD1 LEU   118      10.212 -16.100  11.785  1.00  0.00
ATOM   1789 HD11 LEU   118       9.775 -17.015  11.384  1.00  0.00
ATOM   1790 HD12 LEU   118      11.261 -16.274  12.024  1.00  0.00
ATOM   1791 HD13 LEU   118       9.677 -15.809  12.689  1.00  0.00
ATOM   1792  CD2 LEU   118      11.016 -15.325   9.563  1.00  0.00
ATOM   1793 HD21 LEU   118      11.013 -14.498   8.852  1.00  0.00
ATOM   1794 HD22 LEU   118      12.031 -15.491   9.922  1.00  0.00
ATOM   1795 HD23 LEU   118      10.653 -16.227   9.071  1.00  0.00
ATOM   1796  C   LEU   118       7.082 -13.407   8.891  1.00  0.00
ATOM   1797  O   LEU   118       6.965 -13.852   7.759  1.00  0.00
ATOM   1798  N   VAL   119       6.019 -12.855   9.502  1.00  0.00
ATOM   1799  H   VAL   119       6.080 -12.582  10.472  1.00  0.00
ATOM   1800  CA  VAL   119       4.780 -12.648   8.777  1.00  0.00
ATOM   1801  HA  VAL   119       4.504 -13.566   8.259  1.00  0.00
ATOM   1802  CB  VAL   119       3.630 -12.262   9.696  1.00  0.00
ATOM   1803  HB  VAL   119       3.780 -11.245  10.058  1.00  0.00
ATOM   1804  CG1 VAL   119       2.307 -12.341   8.918  1.00  0.00
ATOM   1805 HG11 VAL   119       2.158 -13.358   8.555  1.00  0.00
ATOM   1806 HG12 VAL   119       1.482 -12.065   9.574  1.00  0.00
ATOM   1807 HG13 VAL   119       2.342 -11.656   8.071  1.00  0.00
ATOM   1808  CG2 VAL   119       3.569 -13.246  10.881  1.00  0.00
ATOM   1809 HG21 VAL   119       4.506 -13.207  11.435  1.00  0.00
ATOM   1810 HG22 VAL   119       2.745 -12.971  11.540  1.00  0.00
ATOM   1811 HG23 VAL   119       3.411 -14.257  10.506  1.00  0.00
ATOM   1812  C   VAL   119       4.964 -11.683   7.602  1.00  0.00
ATOM   1813  O   VAL   119       4.494 -11.960   6.495  1.00  0.00
ATOM   1814  N   VAL   120       5.727 -10.566   7.772  1.00  0.00
ATOM   1815  H   VAL   120       6.084 -10.333   8.687  1.00  0.00
ATOM   1816  CA  VAL   120       6.043  -9.689   6.642  1.00  0.00
ATOM   1817  HA  VAL   120       5.120  -9.390   6.145  1.00  0.00
ATOM   1818  CB  VAL   120       6.781  -8.386   6.975  1.00  0.00
ATOM   1819  HB  VAL   120       7.821  -8.608   7.212  1.00  0.00
ATOM   1820  CG1 VAL   120       6.694  -7.475   5.738  1.00  0.00
ATOM   1821 HG11 VAL   120       5.648  -7.272   5.508  1.00  0.00
ATOM   1822 HG12 VAL   120       7.210  -6.537   5.939  1.00  0.00
ATOM   1823 HG13 VAL   120       7.162  -7.971   4.887  1.00  0.00
ATOM   1824  CG2 VAL   120       6.117  -7.626   8.131  1.00  0.00
ATOM   1825 HG21 VAL   120       6.114  -8.252   9.024  1.00  0.00
ATOM   1826 HG22 VAL   120       6.673  -6.711   8.332  1.00  0.00
ATOM   1827 HG23 VAL   120       5.091  -7.375   7.860  1.00  0.00
ATOM   1828  C   VAL   120       6.829 -10.400   5.557  1.00  0.00
ATOM   1829  O   VAL   120       6.540 -10.281   4.366  1.00  0.00
ATOM   1830  N   LEU   121       7.837 -11.194   5.948  1.00  0.00
ATOM   1831  H   LEU   121       8.056 -11.286   6.929  1.00  0.00
ATOM   1832  CA  LEU   121       8.622 -11.928   4.998  1.00  0.00
ATOM   1833  HA  LEU   121       9.040 -11.240   4.263  1.00  0.00
ATOM   1834  CB  LEU   121       9.756 -12.645   5.746  1.00  0.00
ATOM   1835  HB2 LEU   121      10.279 -11.932   6.383  1.00  0.00
ATOM   1836  HB3 LEU   121       9.339 -13.442   6.360  1.00  0.00
ATOM   1837  CG  LEU   121      10.788 -13.273   4.819  1.00  0.00
ATOM   1838  HG  LEU   121      10.302 -14.009   4.179  1.00  0.00
ATOM   1839  CD1 LEU   121      11.465 -12.269   3.929  1.00  0.00
ATOM   1840 HD11 LEU   121      11.977 -11.527   4.540  1.00  0.00
ATOM   1841 HD12 LEU   121      12.189 -12.777   3.292  1.00  0.00
ATOM   1842 HD13 LEU   121      10.719 -11.774   3.306  1.00  0.00
ATOM   1843  CD2 LEU   121      11.897 -13.926   5.604  1.00  0.00
ATOM   1844 HD21 LEU   121      11.481 -14.706   6.242  1.00  0.00
ATOM   1845 HD22 LEU   121      12.619 -14.366   4.917  1.00  0.00
ATOM   1846 HD23 LEU   121      12.394 -13.179   6.223  1.00  0.00
ATOM   1847  C   LEU   121       7.832 -12.931   4.193  1.00  0.00
ATOM   1848  O   LEU   121       8.004 -13.048   2.988  1.00  0.00
ATOM   1849  N   LEU   122       6.941 -13.690   4.834  1.00  0.00
ATOM   1850  H   LEU   122       6.775 -13.549   5.821  1.00  0.00
ATOM   1851  CA  LEU   122       6.187 -14.724   4.166  1.00  0.00
ATOM   1852  HA  LEU   122       6.870 -15.393   3.643  1.00  0.00
ATOM   1853  CB  LEU   122       5.413 -15.493   5.166  1.00  0.00
ATOM   1854  HB2 LEU   122       4.854 -14.805   5.800  1.00  0.00
ATOM   1855  HB3 LEU   122       4.719 -16.160   4.655  1.00  0.00
ATOM   1856  CG  LEU   122       6.402 -16.250   5.947  1.00  0.00
ATOM   1857  HG  LEU   122       7.300 -15.647   6.079  1.00  0.00
ATOM   1858  CD1 LEU   122       5.562 -16.410   7.133  1.00  0.00
ATOM   1859 HD11 LEU   122       4.653 -16.950   6.865  1.00  0.00
ATOM   1860 HD12 LEU   122       6.107 -16.971   7.892  1.00  0.00
ATOM   1861 HD13 LEU   122       5.297 -15.428   7.526  1.00  0.00
ATOM   1862  CD2 LEU   122       6.874 -17.549   5.228  1.00  0.00
ATOM   1863 HD21 LEU   122       7.332 -17.290   4.273  1.00  0.00
ATOM   1864 HD22 LEU   122       7.603 -18.066   5.852  1.00  0.00
ATOM   1865 HD23 LEU   122       6.017 -18.201   5.055  1.00  0.00
ATOM   1866  C   LEU   122       5.158 -14.297   3.218  1.00  0.00
ATOM   1867  O   LEU   122       4.981 -14.890   2.157  1.00  0.00
ATOM   1868  N   ALA   123       4.426 -13.254   3.603  1.00  0.00
ATOM   1869  H   ALA   123       4.557 -12.856   4.522  1.00  0.00
ATOM   1870  CA  ALA   123       3.448 -12.681   2.731  1.00  0.00
ATOM   1871  HA  ALA   123       2.713 -13.439   2.461  1.00  0.00
ATOM   1872  CB  ALA   123       2.802 -11.540   3.520  1.00  0.00
ATOM   1873  HB1 ALA   123       3.564 -10.810   3.793  1.00  0.00
ATOM   1874  HB2 ALA   123       2.041 -11.059   2.906  1.00  0.00
ATOM   1875  HB3 ALA   123       2.341 -11.938   4.424  1.00  0.00
ATOM   1876  C   ALA   123       4.060 -12.128   1.440  1.00  0.00
ATOM   1877  O   ALA   123       3.640 -12.463   0.330  1.00  0.00
ATOM   1878  N   MET   124       5.152 -11.333   1.583  1.00  0.00
ATOM   1879  H   MET   124       5.448 -11.042   2.503  1.00  0.00
ATOM   1880  CA  MET   124       5.985 -10.829   0.510  1.00  0.00
ATOM   1881  HA  MET   124       5.363 -10.312  -0.221  1.00  0.00
ATOM   1882  CB  MET   124       7.058  -9.831   1.020  1.00  0.00
ATOM   1883  HB2 MET   124       7.535 -10.235   1.913  1.00  0.00
ATOM   1884  HB3 MET   124       7.809  -9.676   0.246  1.00  0.00
ATOM   1885  CG  MET   124       6.472  -8.453   1.386  1.00  0.00
ATOM   1886  HG2 MET   124       6.053  -7.988   0.494  1.00  0.00
ATOM   1887  HG3 MET   124       5.688  -8.577   2.133  1.00  0.00
ATOM   1888  SD  MET   124       7.659  -7.263   2.078  1.00  0.00
ATOM   1889  CE  MET   124       8.441  -6.805   0.507  1.00  0.00
ATOM   1890  HE1 MET   124       7.692  -6.382  -0.163  1.00  0.00
ATOM   1891  HE2 MET   124       9.221  -6.066   0.691  1.00  0.00
ATOM   1892  HE3 MET   124       8.881  -7.690   0.048  1.00  0.00
ATOM   1893  C   MET   124       6.648 -11.916  -0.288  1.00  0.00
ATOM   1894  O   MET   124       6.772 -11.823  -1.502  1.00  0.00
ATOM   1895  N   LEU   125       7.093 -12.992   0.358  1.00  0.00
ATOM   1896  H   LEU   125       7.043 -13.032   1.366  1.00  0.00
ATOM   1897  CA  LEU   125       7.650 -14.111  -0.348  1.00  0.00
ATOM   1898  HA  LEU   125       8.466 -13.769  -0.986  1.00  0.00
ATOM   1899  CB  LEU   125       8.167 -15.103   0.652  1.00  0.00
ATOM   1900  HB2 LEU   125       8.937 -14.635   1.265  1.00  0.00
ATOM   1901  HB3 LEU   125       7.349 -15.437   1.290  1.00  0.00
ATOM   1902  CG  LEU   125       8.761 -16.303  -0.059  1.00  0.00
ATOM   1903  HG  LEU   125       8.014 -16.741  -0.720  1.00  0.00
ATOM   1904  CD1 LEU   125       9.995 -16.031  -0.935  1.00  0.00
ATOM   1905 HD11 LEU   125      10.796 -15.620  -0.320  1.00  0.00
ATOM   1906 HD12 LEU   125      10.330 -16.963  -1.391  1.00  0.00
ATOM   1907 HD13 LEU   125       9.736 -15.317  -1.717  1.00  0.00
ATOM   1908  CD2 LEU   125       9.273 -17.042   1.054  1.00  0.00
ATOM   1909 HD21 LEU   125       8.456 -17.294   1.730  1.00  0.00
ATOM   1910 HD22 LEU   125       9.744 -17.958   0.696  1.00  0.00
ATOM   1911 HD23 LEU   125      10.009 -16.438   1.584  1.00  0.00
ATOM   1912  C   LEU   125       6.731 -14.824  -1.337  1.00  0.00
ATOM   1913  O   LEU   125       7.137 -15.170  -2.450  1.00  0.00
ATOM   1914  N   VAL   126       5.454 -15.044  -0.960  1.00  0.00
ATOM   1915  H   VAL   126       5.161 -14.828  -0.017  1.00  0.00
ATOM   1916  CA  VAL   126       4.454 -15.590  -1.865  1.00  0.00
ATOM   1917  HA  VAL   126       4.817 -16.529  -2.283  1.00  0.00
ATOM   1918  CB  VAL   126       3.136 -15.856  -1.128  1.00  0.00
ATOM   1919  HB  VAL   126       2.880 -14.990  -0.518  1.00  0.00
ATOM   1920  CG1 VAL   126       1.980 -16.117  -2.118  1.00  0.00
ATOM   1921 HG11 VAL   126       2.215 -16.987  -2.731  1.00  0.00
ATOM   1922 HG12 VAL   126       1.061 -16.301  -1.563  1.00  0.00
ATOM   1923 HG13 VAL   126       1.848 -15.246  -2.760  1.00  0.00
ATOM   1924  CG2 VAL   126       3.368 -17.069  -0.217  1.00  0.00
ATOM   1925 HG21 VAL   126       4.166 -16.845   0.490  1.00  0.00
ATOM   1926 HG22 VAL   126       2.452 -17.295   0.328  1.00  0.00
ATOM   1927 HG23 VAL   126       3.651 -17.930  -0.823  1.00  0.00
ATOM   1928  C   VAL   126       4.239 -14.711  -3.093  1.00  0.00
ATOM   1929  O   VAL   126       4.246 -15.189  -4.229  1.00  0.00
ATOM   1930  N   GLU   127       4.114 -13.384  -2.902  1.00  0.00
ATOM   1931  H   GLU   127       4.058 -13.012  -1.964  1.00  0.00
ATOM   1932  CA  GLU   127       4.051 -12.418  -3.981  1.00  0.00
ATOM   1933  HA  GLU   127       3.347 -12.764  -4.738  1.00  0.00
ATOM   1934  CB  GLU   127       3.583 -11.076  -3.412  1.00  0.00
ATOM   1935  HB2 GLU   127       2.844 -11.249  -2.630  1.00  0.00
ATOM   1936  HB3 GLU   127       4.436 -10.541  -2.994  1.00  0.00
ATOM   1937  CG  GLU   127       2.931 -10.145  -4.454  1.00  0.00
ATOM   1938  HG2 GLU   127       3.707  -9.607  -4.998  1.00  0.00
ATOM   1939  HG3 GLU   127       2.343 -10.738  -5.154  1.00  0.00
ATOM   1940  CD  GLU   127       2.033  -9.165  -3.715  1.00  0.00
ATOM   1941  OE1 GLU   127       1.107  -9.636  -3.008  1.00  0.00
ATOM   1942  OE2 GLU   127       2.231  -7.938  -3.814  1.00  0.00
ATOM   1943  C   GLU   127       5.330 -12.274  -4.800  1.00  0.00
ATOM   1944  O   GLU   127       5.270 -12.137  -6.021  1.00  0.00
ATOM   1945  N   VAL   128       6.545 -12.357  -4.211  1.00  0.00
ATOM   1946  H   VAL   128       6.619 -12.349  -3.204  1.00  0.00
ATOM   1947  CA  VAL   128       7.762 -12.459  -5.010  1.00  0.00
ATOM   1948  HA  VAL   128       7.801 -11.633  -5.720  1.00  0.00
ATOM   1949  CB  VAL   128       9.052 -12.408  -4.183  1.00  0.00
ATOM   1950  HB  VAL   128       8.974 -13.099  -3.343  1.00  0.00
ATOM   1951  CG1 VAL   128      10.276 -12.808  -5.040  1.00  0.00
ATOM   1952 HG11 VAL   128      10.372 -12.120  -5.880  1.00  0.00
ATOM   1953 HG12 VAL   128      11.178 -12.764  -4.429  1.00  0.00
ATOM   1954 HG13 VAL   128      10.141 -13.822  -5.415  1.00  0.00
ATOM   1955  CG2 VAL   128       9.279 -11.007  -3.594  1.00  0.00
ATOM   1956 HG21 VAL   128       8.441 -10.745  -2.948  1.00  0.00
ATOM   1957 HG22 VAL   128      10.201 -11.002  -3.013  1.00  0.00
ATOM   1958 HG23 VAL   128       9.355 -10.281  -4.403  1.00  0.00
ATOM   1959  C   VAL   128       7.791 -13.712  -5.871  1.00  0.00
ATOM   1960  O   VAL   128       8.090 -13.649  -7.065  1.00  0.00
ATOM   1961  N   ALA   129       7.449 -14.886  -5.300  1.00  0.00
ATOM   1962  H   ALA   129       7.175 -14.914  -4.328  1.00  0.00
ATOM   1963  CA  ALA   129       7.457 -16.137  -6.033  1.00  0.00
ATOM   1964  HA  ALA   129       8.440 -16.292  -6.479  1.00  0.00
ATOM   1965  CB  ALA   129       7.149 -17.336  -5.120  1.00  0.00
ATOM   1966  HB1 ALA   129       6.163 -17.209  -4.673  1.00  0.00
ATOM   1967  HB2 ALA   129       7.165 -18.254  -5.708  1.00  0.00
ATOM   1968  HB3 ALA   129       7.900 -17.397  -4.333  1.00  0.00
ATOM   1969  C   ALA   129       6.514 -16.139  -7.215  1.00  0.00
ATOM   1970  O   ALA   129       6.884 -16.549  -8.316  1.00  0.00
ATOM   1971  N   LEU   130       5.301 -15.591  -7.029  1.00  0.00
ATOM   1972  H   LEU   130       4.994 -15.345  -6.099  1.00  0.00
ATOM   1973  CA  LEU   130       4.383 -15.325  -8.118  1.00  0.00
ATOM   1974  HA  LEU   130       4.121 -16.262  -8.609  1.00  0.00
ATOM   1975  CB  LEU   130       3.135 -14.662  -7.483  1.00  0.00
ATOM   1976  HB2 LEU   130       2.517 -15.426  -7.012  1.00  0.00
ATOM   1977  HB3 LEU   130       3.450 -13.937  -6.732  1.00  0.00
ATOM   1978  CG  LEU   130       2.170 -13.883  -8.405  1.00  0.00
ATOM   1979  HG  LEU   130       2.740 -13.197  -9.032  1.00  0.00
ATOM   1980  CD1 LEU   130       1.352 -14.780  -9.341  1.00  0.00
ATOM   1981 HD11 LEU   130       0.749 -15.468  -8.749  1.00  0.00
ATOM   1982 HD12 LEU   130       0.698 -14.163  -9.957  1.00  0.00
ATOM   1983 HD13 LEU   130       2.025 -15.348  -9.982  1.00  0.00
ATOM   1984  CD2 LEU   130       1.187 -13.074  -7.551  1.00  0.00
ATOM   1985 HD21 LEU   130       1.740 -12.371  -6.928  1.00  0.00
ATOM   1986 HD22 LEU   130       0.506 -12.524  -8.201  1.00  0.00
ATOM   1987 HD23 LEU   130       0.615 -13.750  -6.915  1.00  0.00
ATOM   1988  C   LEU   130       4.964 -14.421  -9.198  1.00  0.00
ATOM   1989  O   LEU   130       4.932 -14.740 -10.387  1.00  0.00
ATOM   1990  N   CYS   131       5.565 -13.287  -8.783  1.00  0.00
ATOM   1991  H   CYS   131       5.619 -13.076  -7.797  1.00  0.00
ATOM   1992  CA  CYS   131       6.167 -12.298  -9.655  1.00  0.00
ATOM   1993  HA  CYS   131       5.447 -11.996 -10.415  1.00  0.00
ATOM   1994  CB  CYS   131       6.591 -11.050  -8.817  1.00  0.00
ATOM   1995  HB2 CYS   131       5.701 -10.550  -8.435  1.00  0.00
ATOM   1996  HB3 CYS   131       7.215 -11.368  -7.981  1.00  0.00
ATOM   1997  SG  CYS   131       7.552  -9.746  -9.672  1.00  0.00
ATOM   1998  HG  CYS   131       7.669  -8.945  -8.617  1.00  0.00
ATOM   1999  C   CYS   131       7.308 -12.838 -10.476  1.00  0.00
ATOM   2000  O   CYS   131       7.405 -12.577 -11.669  1.00  0.00
ATOM   2001  N   THR   132       8.192 -13.635  -9.859  1.00  0.00
ATOM   2002  H   THR   132       8.007 -13.962  -8.921  1.00  0.00
ATOM   2003  CA  THR   132       9.431 -14.054 -10.502  1.00  0.00
ATOM   2004  HA  THR   132       9.811 -13.243 -11.124  1.00  0.00
ATOM   2005  CB  THR   132      10.528 -14.425  -9.520  1.00  0.00
ATOM   2006  HB  THR   132      10.311 -15.400  -9.083  1.00  0.00
ATOM   2007  CG2 THR   132      11.890 -14.489 -10.230  1.00  0.00
ATOM   2008 HG21 THR   132      12.120 -13.517 -10.666  1.00  0.00
ATOM   2009 HG22 THR   132      12.664 -14.756  -9.511  1.00  0.00
ATOM   2010 HG23 THR   132      11.853 -15.241 -11.019  1.00  0.00
ATOM   2011  OG1 THR   132      10.636 -13.421  -8.520  1.00  0.00
ATOM   2012  HG1 THR   132      11.330 -13.660  -7.901  1.00  0.00
ATOM   2013  C   THR   132       9.162 -15.213 -11.414  1.00  0.00
ATOM   2014  O   THR   132       9.787 -15.370 -12.462  1.00  0.00
ATOM   2015  N   TRP   133       8.142 -16.027 -11.093  1.00  0.00
ATOM   2016  H   TRP   133       7.751 -16.005 -10.162  1.00  0.00
ATOM   2017  CA  TRP   133       7.607 -16.929 -12.072  1.00  0.00
ATOM   2018  HA  TRP   133       8.420 -17.496 -12.525  1.00  0.00
ATOM   2019  CB  TRP   133       6.627 -17.884 -11.369  1.00  0.00
ATOM   2020  HB2 TRP   133       7.155 -18.445 -10.598  1.00  0.00
ATOM   2021  HB3 TRP   133       5.822 -17.308 -10.912  1.00  0.00
ATOM   2022  CG  TRP   133       6.005 -18.857 -12.251  1.00  0.00
ATOM   2023  CD1 TRP   133       4.676 -19.218 -12.288  1.00  0.00
ATOM   2024  HD1 TRP   133       3.961 -18.736 -11.621  1.00  0.00
ATOM   2025  NE1 TRP   133       4.517 -20.166 -13.212  1.00  0.00
ATOM   2026  HE1 TRP   133       3.654 -20.651 -13.412  1.00  0.00
ATOM   2027  CE2 TRP   133       5.724 -20.326 -13.800  1.00  0.00
ATOM   2028  CZ2 TRP   133       6.024 -21.092 -14.768  1.00  0.00
ATOM   2029  HZ2 TRP   133       5.280 -21.779 -15.169  1.00  0.00
ATOM   2030  CH2 TRP   133       7.267 -21.127 -15.379  1.00  0.00
ATOM   2031  HH2 TRP   133       7.407 -21.702 -16.295  1.00  0.00
ATOM   2032  CZ3 TRP   133       8.307 -20.446 -14.836  1.00  0.00
ATOM   2033  HZ3 TRP   133       9.305 -20.545 -15.263  1.00  0.00
ATOM   2034  CE3 TRP   133       8.059 -19.635 -13.738  1.00  0.00
ATOM   2035  HE3 TRP   133       8.876 -19.083 -13.273  1.00  0.00
ATOM   2036  CD2 TRP   133       6.714 -19.556 -13.254  1.00  0.00
ATOM   2037  C   TRP   133       6.971 -16.228 -13.282  1.00  0.00
ATOM   2038  O   TRP   133       7.233 -16.566 -14.438  1.00  0.00
ATOM   2039  N   TYR   134       6.149 -15.182 -13.045  1.00  0.00
ATOM   2040  H   TYR   134       5.975 -14.882 -12.097  1.00  0.00
ATOM   2041  CA  TYR   134       5.487 -14.448 -14.110  1.00  0.00
ATOM   2042  HA  TYR   134       5.010 -15.150 -14.794  1.00  0.00
ATOM   2043  CB  TYR   134       4.403 -13.501 -13.519  1.00  0.00
ATOM   2044  HB2 TYR   134       3.900 -13.997 -12.689  1.00  0.00
ATOM   2045  HB3 TYR   134       4.876 -12.586 -13.162  1.00  0.00
ATOM   2046  CG  TYR   134       3.394 -13.159 -14.587  1.00  0.00
ATOM   2047  CD1 TYR   134       3.443 -11.905 -15.210  1.00  0.00
ATOM   2048  HD1 TYR   134       4.128 -11.140 -14.844  1.00  0.00
ATOM   2049  CE1 TYR   134       2.614 -11.624 -16.305  1.00  0.00
ATOM   2050  HE1 TYR   134       2.733 -10.690 -16.853  1.00  0.00
ATOM   2051  CZ  TYR   134       1.634 -12.548 -16.691  1.00  0.00
ATOM   2052  OH  TYR   134       0.817 -12.301 -17.811  1.00  0.00
ATOM   2053  HH  TYR   134       1.014 -11.466 -18.242  1.00  0.00
ATOM   2054  CE2 TYR   134       1.475 -13.736 -15.977  1.00  0.00
ATOM   2055  HE2 TYR   134       0.632 -14.394 -16.194  1.00  0.00
ATOM   2056  CD2 TYR   134       2.401 -14.080 -14.981  1.00  0.00
ATOM   2057  HD2 TYR   134       2.352 -15.063 -14.513  1.00  0.00
ATOM   2058  C   TYR   134       6.504 -13.721 -14.993  1.00  0.00
ATOM   2059  O   TYR   134       6.375 -13.652 -16.212  1.00  0.00
ATOM   2060  N   LEU   135       7.573 -13.179 -14.389  1.00  0.00
ATOM   2061  H   LEU   135       7.652 -13.208 -13.383  1.00  0.00
ATOM   2062  CA  LEU   135       8.658 -12.533 -15.095  1.00  0.00
ATOM   2063  HA  LEU   135       8.252 -11.823 -15.816  1.00  0.00
ATOM   2064  CB  LEU   135       9.568 -11.779 -14.105  1.00  0.00
ATOM   2065  HB2 LEU   135       9.731 -12.394 -13.220  1.00  0.00
ATOM   2066  HB3 LEU   135      10.525 -11.566 -14.580  1.00  0.00
ATOM   2067  CG  LEU   135       9.034 -10.424 -13.591  1.00  0.00
ATOM   2068  HG  LEU   135       8.052 -10.566 -13.140  1.00  0.00
ATOM   2069  CD1 LEU   135      10.047  -9.924 -12.551  1.00  0.00
ATOM   2070 HD11 LEU   135      11.023  -9.806 -13.022  1.00  0.00
ATOM   2071 HD12 LEU   135       9.717  -8.965 -12.153  1.00  0.00
ATOM   2072 HD13 LEU   135      10.121 -10.648 -11.739  1.00  0.00
ATOM   2073  CD2 LEU   135       8.835  -9.394 -14.718  1.00  0.00
ATOM   2074 HD21 LEU   135       8.117  -9.781 -15.441  1.00  0.00
ATOM   2075 HD22 LEU   135       8.459  -8.462 -14.296  1.00  0.00
ATOM   2076 HD23 LEU   135       9.787  -9.210 -15.215  1.00  0.00
ATOM   2077  C   LEU   135       9.486 -13.469 -15.975  1.00  0.00
ATOM   2078  O   LEU   135       9.834 -13.130 -17.104  1.00  0.00
ATOM   2079  N   VAL   136       9.805 -14.694 -15.491  1.00  0.00
ATOM   2080  H   VAL   136       9.592 -14.929 -14.532  1.00  0.00
ATOM   2081  CA  VAL   136      10.457 -15.734 -16.283  1.00  0.00
ATOM   2082  HA  VAL   136      11.408 -15.360 -16.661  1.00  0.00
ATOM   2083  CB  VAL   136      10.721 -16.980 -15.441  1.00  0.00
ATOM   2084  HB  VAL   136       9.868 -17.164 -14.787  1.00  0.00
ATOM   2085  CG1 VAL   136      10.931 -18.210 -16.312  1.00  0.00
ATOM   2086 HG11 VAL   136      11.788 -18.050 -16.966  1.00  0.00
ATOM   2087 HG12 VAL   136      11.116 -19.077 -15.678  1.00  0.00
ATOM   2088 HG13 VAL   136      10.041 -18.385 -16.916  1.00  0.00
ATOM   2089  CG2 VAL   136      11.995 -16.793 -14.601  1.00  0.00
ATOM   2090 HG21 VAL   136      11.871 -15.935 -13.939  1.00  0.00
ATOM   2091 HG22 VAL   136      12.172 -17.688 -14.005  1.00  0.00
ATOM   2092 HG23 VAL   136      12.844 -16.622 -15.261  1.00  0.00
ATOM   2093  C   VAL   136       9.634 -16.115 -17.495  1.00  0.00
ATOM   2094  O   VAL   136      10.127 -16.267 -18.613  1.00  0.00
ATOM   2095  N   ALA   137       8.315 -16.239 -17.279  1.00  0.00
ATOM   2096  H   ALA   137       7.940 -16.097 -16.352  1.00  0.00
ATOM   2097  CA  ALA   137       7.376 -16.572 -18.312  1.00  0.00
ATOM   2098  HA  ALA   137       7.672 -17.508 -18.786  1.00  0.00
ATOM   2099  CB  ALA   137       5.984 -16.723 -17.678  1.00  0.00
ATOM   2100  HB1 ALA   137       5.697 -15.785 -17.203  1.00  0.00
ATOM   2101  HB2 ALA   137       5.258 -16.975 -18.451  1.00  0.00
ATOM   2102  HB3 ALA   137       6.009 -17.515 -16.930  1.00  0.00
ATOM   2103  C   ALA   137       7.321 -15.557 -19.429  1.00  0.00
ATOM   2104  O   ALA   137       7.234 -15.920 -20.602  1.00  0.00
ATOM   2105  N   PHE   138       7.361 -14.262 -19.064  1.00  0.00
ATOM   2106  H   PHE   138       7.592 -14.012 -18.113  1.00  0.00
ATOM   2107  CA  PHE   138       7.082 -13.197 -19.999  1.00  0.00
ATOM   2108  HA  PHE   138       7.001 -13.609 -21.005  1.00  0.00
ATOM   2109  CB  PHE   138       5.751 -12.467 -19.661  1.00  0.00
ATOM   2110  HB2 PHE   138       5.804 -12.064 -18.649  1.00  0.00
ATOM   2111  HB3 PHE   138       5.593 -11.653 -20.368  1.00  0.00
ATOM   2112  CG  PHE   138       4.598 -13.441 -19.752  1.00  0.00
ATOM   2113  CD1 PHE   138       3.923 -13.846 -18.593  1.00  0.00
ATOM   2114  HD1 PHE   138       4.098 -13.327 -17.650  1.00  0.00
ATOM   2115  CE1 PHE   138       3.019 -14.917 -18.629  1.00  0.00
ATOM   2116  HE1 PHE   138       2.532 -15.250 -17.713  1.00  0.00
ATOM   2117  CZ  PHE   138       2.742 -15.558 -19.837  1.00  0.00
ATOM   2118  HZ  PHE   138       2.077 -16.422 -19.855  1.00  0.00
ATOM   2119  CE2 PHE   138       3.321 -15.087 -21.020  1.00  0.00
ATOM   2120  HE2 PHE   138       3.073 -15.555 -21.972  1.00  0.00
ATOM   2121  CD2 PHE   138       4.220 -14.013 -20.981  1.00  0.00
ATOM   2122  HD2 PHE   138       4.628 -13.621 -21.913  1.00  0.00
ATOM   2123  C   PHE   138       8.208 -12.177 -20.118  1.00  0.00
ATOM   2124  O   PHE   138       8.547 -11.502 -19.145  1.00  0.00
ATOM   2125  N   PRO   139       8.821 -11.974 -21.292  1.00  0.00
ATOM   2126  CD  PRO   139       8.643 -12.798 -22.490  1.00  0.00
ATOM   2127  HD2 PRO   139       7.620 -12.697 -22.852  1.00  0.00
ATOM   2128  HD3 PRO   139       8.841 -13.842 -22.247  1.00  0.00
ATOM   2129  CG  PRO   139       9.653 -12.257 -23.497  1.00  0.00
ATOM   2130  HG2 PRO   139       9.261 -12.381 -24.507  1.00  0.00
ATOM   2131  HG3 PRO   139      10.590 -12.804 -23.402  1.00  0.00
ATOM   2132  CB  PRO   139       9.808 -10.787 -23.109  1.00  0.00
ATOM   2133  HB2 PRO   139       9.080 -10.187 -23.655  1.00  0.00
ATOM   2134  HB3 PRO   139      10.815 -10.450 -23.356  1.00  0.00
ATOM   2135  CA  PRO   139       9.551 -10.751 -21.590  1.00  0.00
ATOM   2136  HA  PRO   139      10.557 -10.818 -21.176  1.00  0.00
ATOM   2137  C   PRO   139       8.818  -9.464 -21.220  1.00  0.00
ATOM   2138  O   PRO   139       7.676  -9.327 -21.653  1.00  0.00
ATOM   2139  N   PRO   140       9.474  -8.488 -20.602  1.00  0.00
ATOM   2140  CD  PRO   140      10.414  -8.786 -19.506  1.00  0.00
ATOM   2141  HD2 PRO   140      11.388  -9.044 -19.922  1.00  0.00
ATOM   2142  HD3 PRO   140      10.036  -9.624 -18.921  1.00  0.00
ATOM   2143  CG  PRO   140      10.494  -7.521 -18.661  1.00  0.00
ATOM   2144  HG2 PRO   140      11.518  -7.377 -18.318  1.00  0.00
ATOM   2145  HG3 PRO   140       9.832  -7.616 -17.800  1.00  0.00
ATOM   2146  CB  PRO   140      10.033  -6.434 -19.631  1.00  0.00
ATOM   2147  HB2 PRO   140      10.890  -6.057 -20.190  1.00  0.00
ATOM   2148  HB3 PRO   140       9.577  -5.617 -19.073  1.00  0.00
ATOM   2149  CA  PRO   140       9.011  -7.099 -20.574  1.00  0.00
ATOM   2150  HA  PRO   140       8.071  -7.040 -20.025  1.00  0.00
ATOM   2151  C   PRO   140       9.012  -6.393 -21.933  1.00  0.00
ATOM   2152  O   PRO   140       9.170  -5.177 -21.989  1.00  0.00
ATOM   2153  N   GLU   141       8.803  -7.123 -23.044  1.00  0.00
ATOM   2154  H   GLU   141       8.710  -8.126 -22.979  1.00  0.00
ATOM   2155  CA  GLU   141       8.684  -6.647 -24.399  1.00  0.00
ATOM   2156  HA  GLU   141       9.511  -5.973 -24.622  1.00  0.00
ATOM   2157  CB  GLU   141       8.728  -7.885 -25.327  1.00  0.00
ATOM   2158  HB2 GLU   141       9.765  -8.172 -25.503  1.00  0.00
ATOM   2159  HB3 GLU   141       8.198  -8.713 -24.856  1.00  0.00
ATOM   2160  CG  GLU   141       8.108  -7.767 -26.731  1.00  0.00
ATOM   2161  HG2 GLU   141       7.082  -7.409 -26.647  1.00  0.00
ATOM   2162  HG3 GLU   141       8.689  -7.065 -27.328  1.00  0.00
ATOM   2163  CD  GLU   141       8.088  -9.110 -27.455  1.00  0.00
ATOM   2164  OE1 GLU   141       8.190 -10.184 -26.794  1.00  0.00
ATOM   2165  OE2 GLU   141       7.878  -9.080 -28.692  1.00  0.00
ATOM   2166  C   GLU   141       7.558  -5.645 -24.657  1.00  0.00
ATOM   2167  O   GLU   141       6.562  -5.605 -23.954  1.00  0.00
ATOM   2168  N   VAL   142       7.712  -4.740 -25.634  1.00  0.00
ATOM   2169  H   VAL   142       8.562  -4.724 -26.178  1.00  0.00
ATOM   2170  CA  VAL   142       6.687  -3.745 -25.967  1.00  0.00
ATOM   2171  HA  VAL   142       6.007  -3.627 -25.124  1.00  0.00
ATOM   2172  CB  VAL   142       7.263  -2.373 -26.287  1.00  0.00
ATOM   2173  HB  VAL   142       7.937  -2.451 -27.140  1.00  0.00
ATOM   2174  CG1 VAL   142       6.182  -1.327 -26.640  1.00  0.00
ATOM   2175 HG11 VAL   142       5.501  -1.210 -25.797  1.00  0.00
ATOM   2176 HG12 VAL   142       6.658  -0.371 -26.857  1.00  0.00
ATOM   2177 HG13 VAL   142       5.624  -1.662 -27.514  1.00  0.00
ATOM   2178  CG2 VAL   142       8.120  -1.841 -25.123  1.00  0.00
ATOM   2179 HG21 VAL   142       8.945  -2.528 -24.935  1.00  0.00
ATOM   2180 HG22 VAL   142       8.517  -0.860 -25.382  1.00  0.00
ATOM   2181 HG23 VAL   142       7.506  -1.758 -24.226  1.00  0.00
ATOM   2182  C   VAL   142       5.877  -4.202 -27.168  1.00  0.00
ATOM   2183  O   VAL   142       6.407  -4.802 -28.100  1.00  0.00
ATOM   2184  N   VAL   143       4.560  -3.929 -27.149  1.00  0.00
ATOM   2185  H   VAL   143       4.170  -3.377 -26.398  1.00  0.00
ATOM   2186  CA  VAL   143       3.606  -4.379 -28.160  1.00  0.00
ATOM   2187  HA  VAL   143       4.125  -4.541 -29.104  1.00  0.00
ATOM   2188  CB  VAL   143       2.909  -5.688 -27.782  1.00  0.00
ATOM   2189  HB  VAL   143       1.995  -5.796 -28.367  1.00  0.00
ATOM   2190  CG1 VAL   143       3.850  -6.892 -28.074  1.00  0.00
ATOM   2191 HG11 VAL   143       4.764  -6.790 -27.489  1.00  0.00
ATOM   2192 HG12 VAL   143       3.347  -7.821 -27.803  1.00  0.00
ATOM   2193 HG13 VAL   143       4.098  -6.911 -29.136  1.00  0.00
ATOM   2194  CG2 VAL   143       2.486  -5.559 -26.302  1.00  0.00
ATOM   2195 HG21 VAL   143       1.807  -4.713 -26.190  1.00  0.00
ATOM   2196 HG22 VAL   143       1.983  -6.472 -25.986  1.00  0.00
ATOM   2197 HG23 VAL   143       3.370  -5.399 -25.684  1.00  0.00
ATOM   2198  C   VAL   143       2.585  -3.288 -28.496  1.00  0.00
ATOM   2199  O   VAL   143       2.389  -2.357 -27.720  1.00  0.00
ATOM   2200  N   THR   144       1.880  -3.364 -29.653  1.00  0.00
ATOM   2201  H   THR   144       2.206  -3.954 -30.405  1.00  0.00
ATOM   2202  CA  THR   144       0.638  -2.595 -29.829  1.00  0.00
ATOM   2203  HA  THR   144       0.176  -2.422 -28.857  1.00  0.00
ATOM   2204  CB  THR   144       0.849  -1.229 -30.482  1.00  0.00
ATOM   2205  HB  THR   144       1.723  -0.748 -30.044  1.00  0.00
ATOM   2206  CG2 THR   144       1.078  -1.292 -32.000  1.00  0.00
ATOM   2207 HG21 THR   144       0.213  -1.748 -32.480  1.00  0.00
ATOM   2208 HG22 THR   144       1.220  -0.284 -32.388  1.00  0.00
ATOM   2209 HG23 THR   144       1.966  -1.890 -32.209  1.00  0.00
ATOM   2210  OG1 THR   144      -0.233  -0.339 -30.252  1.00  0.00
ATOM   2211  HG1 THR   144      -0.053   0.501 -30.680  1.00  0.00
ATOM   2212  C   THR   144      -0.368  -3.341 -30.682  1.00  0.00
ATOM   2213  O   THR   144       0.000  -4.208 -31.468  1.00  0.00
ATOM   2214  N   ASP   145      -1.670  -3.002 -30.587  1.00  0.00
ATOM   2215  H   ASP   145      -1.978  -2.383 -29.852  1.00  0.00
ATOM   2216  CA  ASP   145      -2.665  -3.500 -31.518  1.00  0.00
ATOM   2217  HA  ASP   145      -2.331  -4.451 -31.932  1.00  0.00
ATOM   2218  CB  ASP   145      -4.037  -3.724 -30.827  1.00  0.00
ATOM   2219  HB2 ASP   145      -4.330  -2.817 -30.298  1.00  0.00
ATOM   2220  HB3 ASP   145      -4.788  -3.964 -31.579  1.00  0.00
ATOM   2221  CG  ASP   145      -3.949  -4.868 -29.834  1.00  0.00
ATOM   2222  OD1 ASP   145      -3.117  -5.783 -30.065  1.00  0.00
ATOM   2223  OD2 ASP   145      -4.795  -4.901 -28.906  1.00  0.00
ATOM   2224  C   ASP   145      -2.810  -2.475 -32.628  1.00  0.00
ATOM   2225  O   ASP   145      -3.425  -1.430 -32.442  1.00  0.00
ATOM   2226  N   TRP   146      -2.247  -2.725 -33.840  1.00  0.00
ATOM   2227  H   TRP   146      -1.753  -3.592 -33.998  1.00  0.00
ATOM   2228  CA  TRP   146      -2.338  -1.757 -34.936  1.00  0.00
ATOM   2229  HA  TRP   146      -2.147  -0.755 -34.553  1.00  0.00
ATOM   2230  CB  TRP   146      -1.309  -2.035 -36.077  1.00  0.00
ATOM   2231  HB2 TRP   146      -0.299  -2.012 -35.669  1.00  0.00
ATOM   2232  HB3 TRP   146      -1.503  -3.016 -36.511  1.00  0.00
ATOM   2233  CG  TRP   146      -1.335  -1.048 -37.217  1.00  0.00
ATOM   2234  CD1 TRP   146      -1.833  -1.287 -38.476  1.00  0.00
ATOM   2235  HD1 TRP   146      -2.180  -2.285 -38.744  1.00  0.00
ATOM   2236  NE1 TRP   146      -1.795  -0.128 -39.216  1.00  0.00
ATOM   2237  HE1 TRP   146      -2.121  -0.029 -40.167  1.00  0.00
ATOM   2238  CE2 TRP   146      -1.248   0.873 -38.471  1.00  0.00
ATOM   2239  CZ2 TRP   146      -1.036   2.205 -38.781  1.00  0.00
ATOM   2240  HZ2 TRP   146      -1.345   2.594 -39.751  1.00  0.00
ATOM   2241  CH2 TRP   146      -0.422   3.019 -37.829  1.00  0.00
ATOM   2242  HH2 TRP   146      -0.204   4.062 -38.062  1.00  0.00
ATOM   2243  CZ3 TRP   146      -0.083   2.514 -36.576  1.00  0.00
ATOM   2244  HZ3 TRP   146       0.426   3.150 -35.851  1.00  0.00
ATOM   2245  CE3 TRP   146      -0.388   1.188 -36.227  1.00  0.00
ATOM   2246  HE3 TRP   146      -0.190   0.831 -35.217  1.00  0.00
ATOM   2247  CD2 TRP   146      -0.945   0.344 -37.197  1.00  0.00
ATOM   2248  C   TRP   146      -3.730  -1.665 -35.541  1.00  0.00
ATOM   2249  O   TRP   146      -4.162  -0.621 -36.018  1.00  0.00
ATOM   2250  N   HID   147      -4.481  -2.776 -35.540  1.00  0.00
ATOM   2251  H   HID   147      -4.191  -3.582 -35.006  1.00  0.00
ATOM   2252  CA  HID   147      -5.715  -2.849 -36.298  1.00  0.00
ATOM   2253  HA  HID   147      -5.715  -2.078 -37.069  1.00  0.00
ATOM   2254  CB  HID   147      -5.909  -4.219 -36.998  1.00  0.00
ATOM   2255  HB2 HID   147      -5.991  -5.004 -36.246  1.00  0.00
ATOM   2256  HB3 HID   147      -6.818  -4.195 -37.599  1.00  0.00
ATOM   2257  CG  HID   147      -4.758  -4.557 -37.903  1.00  0.00
ATOM   2258  ND1 HID   147      -4.526  -3.905 -39.095  1.00  0.00
ATOM   2259  HD1 HID   147      -5.062  -3.132 -39.464  1.00  0.00
ATOM   2260  CE1 HID   147      -3.449  -4.500 -39.669  1.00  0.00
ATOM   2261  HE1 HID   147      -3.066  -4.133 -40.621  1.00  0.00
ATOM   2262  NE2 HID   147      -3.003  -5.492 -38.939  1.00  0.00
ATOM   2263  CD2 HID   147      -3.813  -5.532 -37.825  1.00  0.00
ATOM   2264  HD2 HID   147      -3.585  -6.301 -37.087  1.00  0.00
ATOM   2265  C   HID   147      -6.918  -2.537 -35.435  1.00  0.00
ATOM   2266  O   HID   147      -8.046  -2.804 -35.837  1.00  0.00
ATOM   2267  N   MET   148      -6.705  -1.968 -34.236  1.00  0.00
ATOM   2268  H   MET   148      -5.762  -1.852 -33.893  1.00  0.00
ATOM   2269  CA  MET   148      -7.776  -1.499 -33.384  1.00  0.00
ATOM   2270  HA  MET   148      -8.726  -1.895 -33.743  1.00  0.00
ATOM   2271  CB  MET   148      -7.522  -1.990 -31.928  1.00  0.00
ATOM   2272  HB2 MET   148      -6.514  -1.710 -31.621  1.00  0.00
ATOM   2273  HB3 MET   148      -8.247  -1.531 -31.257  1.00  0.00
ATOM   2274  CG  MET   148      -7.636  -3.518 -31.718  1.00  0.00
ATOM   2275  HG2 MET   148      -6.971  -4.032 -32.412  1.00  0.00
ATOM   2276  HG3 MET   148      -7.354  -3.767 -30.695  1.00  0.00
ATOM   2277  SD  MET   148      -9.292  -4.217 -31.980  1.00  0.00
ATOM   2278  CE  MET   148     -10.253  -3.340 -30.715  1.00  0.00
ATOM   2279  HE1 MET   148     -10.203  -2.267 -30.900  1.00  0.00
ATOM   2280  HE2 MET   148     -11.292  -3.667 -30.756  1.00  0.00
ATOM   2281  HE3 MET   148      -9.843  -3.558 -29.730  1.00  0.00
ATOM   2282  C   MET   148      -8.024   0.026 -33.457  1.00  0.00
ATOM   2283  O   MET   148      -7.624   0.723 -34.384  1.00  0.00
ATOM   2284  N   LEU   149      -8.739   0.592 -32.467  1.00  0.00
ATOM   2285  H   LEU   149      -9.043   0.035 -31.681  1.00  0.00
ATOM   2286  CA  LEU   149      -9.159   1.981 -32.370  1.00  0.00
ATOM   2287  HA  LEU   149      -9.879   2.199 -33.159  1.00  0.00
ATOM   2288  CB  LEU   149      -9.804   2.180 -30.987  1.00  0.00
ATOM   2289  HB2 LEU   149      -9.246   1.616 -30.240  1.00  0.00
ATOM   2290  HB3 LEU   149      -9.790   3.239 -30.728  1.00  0.00
ATOM   2291  CG  LEU   149     -11.264   1.703 -30.946  1.00  0.00
ATOM   2292  HG  LEU   149     -11.450   1.027 -31.781  1.00  0.00
ATOM   2293  CD1 LEU   149     -11.519   0.972 -29.634  1.00  0.00
ATOM   2294 HD11 LEU   149     -11.332   1.648 -28.799  1.00  0.00
ATOM   2295 HD12 LEU   149     -12.554   0.632 -29.602  1.00  0.00
ATOM   2296 HD13 LEU   149     -10.852   0.113 -29.561  1.00  0.00
ATOM   2297  CD2 LEU   149     -12.250   2.860 -31.072  1.00  0.00
ATOM   2298 HD21 LEU   149     -12.087   3.374 -32.019  1.00  0.00
ATOM   2299 HD22 LEU   149     -13.269   2.475 -31.038  1.00  0.00
ATOM   2300 HD23 LEU   149     -12.098   3.558 -30.249  1.00  0.00
ATOM   2301  C   LEU   149      -8.107   3.085 -32.537  1.00  0.00
ATOM   2302  O   LEU   149      -7.081   3.044 -31.855  1.00  0.00
ATOM   2303  N   PRO   150      -8.330   4.102 -33.375  1.00  0.00
ATOM   2304  CD  PRO   150      -9.431   4.160 -34.336  1.00  0.00
ATOM   2305  HD2 PRO   150     -10.380   4.202 -33.801  1.00  0.00
ATOM   2306  HD3 PRO   150      -9.410   3.272 -34.968  1.00  0.00
ATOM   2307  CG  PRO   150      -9.184   5.418 -35.137  1.00  0.00
ATOM   2308  HG2 PRO   150      -9.724   6.249 -34.684  1.00  0.00
ATOM   2309  HG3 PRO   150      -9.531   5.273 -36.159  1.00  0.00
ATOM   2310  CB  PRO   150      -7.680   5.553 -35.040  1.00  0.00
ATOM   2311  HB2 PRO   150      -7.393   6.582 -35.257  1.00  0.00
ATOM   2312  HB3 PRO   150      -7.207   4.885 -35.759  1.00  0.00
ATOM   2313  CA  PRO   150      -7.362   5.164 -33.599  1.00  0.00
ATOM   2314  HA  PRO   150      -6.360   4.738 -33.648  1.00  0.00
ATOM   2315  C   PRO   150      -7.448   6.336 -32.633  1.00  0.00
ATOM   2316  O   PRO   150      -6.800   7.362 -32.812  1.00  0.00
ATOM   2317  N   THR   151      -8.227   6.238 -31.552  1.00  0.00
ATOM   2318  H   THR   151      -8.818   5.429 -31.427  1.00  0.00
ATOM   2319  CA  THR   151      -8.297   7.239 -30.499  1.00  0.00
ATOM   2320  HA  THR   151      -8.671   8.176 -30.912  1.00  0.00
ATOM   2321  CB  THR   151      -9.242   6.707 -29.443  1.00  0.00
ATOM   2322  HB  THR   151      -8.801   5.830 -28.969  1.00  0.00
ATOM   2323  CG2 THR   151      -9.534   7.737 -28.350  1.00  0.00
ATOM   2324 HG21 THR   151      -9.991   8.621 -28.796  1.00  0.00
ATOM   2325 HG22 THR   151     -10.216   7.307 -27.617  1.00  0.00
ATOM   2326 HG23 THR   151      -8.603   8.020 -27.858  1.00  0.00
ATOM   2327  OG1 THR   151     -10.467   6.335 -30.056  1.00  0.00
ATOM   2328  HG1 THR   151     -11.069   5.997 -29.389  1.00  0.00
ATOM   2329  C   THR   151      -6.999   7.689 -29.827  1.00  0.00
ATOM   2330  O   THR   151      -6.734   8.882 -29.777  1.00  0.00
ATOM   2331  N   GLU   152      -6.163   6.782 -29.290  1.00  0.00
ATOM   2332  H   GLU   152      -6.403   5.801 -29.306  1.00  0.00
ATOM   2333  CA  GLU   152      -4.894   7.154 -28.670  1.00  0.00
ATOM   2334  HA  GLU   152      -4.492   8.037 -29.166  1.00  0.00
ATOM   2335  CB  GLU   152      -4.993   7.493 -27.148  1.00  0.00
ATOM   2336  HB2 GLU   152      -5.669   8.337 -27.006  1.00  0.00
ATOM   2337  HB3 GLU   152      -5.374   6.628 -26.606  1.00  0.00
ATOM   2338  CG  GLU   152      -3.663   7.889 -26.435  1.00  0.00
ATOM   2339  HG2 GLU   152      -3.885   8.291 -25.447  1.00  0.00
ATOM   2340  HG3 GLU   152      -3.028   7.009 -26.335  1.00  0.00
ATOM   2341  CD  GLU   152      -2.830   8.943 -27.153  1.00  0.00
ATOM   2342  OE1 GLU   152      -1.626   8.638 -27.384  1.00  0.00
ATOM   2343  OE2 GLU   152      -3.364  10.030 -27.462  1.00  0.00
ATOM   2344  C   GLU   152      -3.957   5.982 -28.873  1.00  0.00
ATOM   2345  O   GLU   152      -4.400   4.856 -29.112  1.00  0.00
ATOM   2346  N   ALA   153      -2.626   6.207 -28.807  1.00  0.00
ATOM   2347  H   ALA   153      -2.279   7.146 -28.675  1.00  0.00
ATOM   2348  CA  ALA   153      -1.643   5.149 -28.918  1.00  0.00
ATOM   2349  HA  ALA   153      -1.796   4.607 -29.851  1.00  0.00
ATOM   2350  CB  ALA   153      -0.242   5.777 -28.904  1.00  0.00
ATOM   2351  HB1 ALA   153      -0.097   6.321 -27.971  1.00  0.00
ATOM   2352  HB2 ALA   153       0.509   4.992 -28.987  1.00  0.00
ATOM   2353  HB3 ALA   153      -0.143   6.465 -29.744  1.00  0.00
ATOM   2354  C   ALA   153      -1.732   4.013 -27.887  1.00  0.00
ATOM   2355  O   ALA   153      -1.879   4.222 -26.679  1.00  0.00
ATOM   2356  N   LEU   154      -1.629   2.748 -28.365  1.00  0.00
ATOM   2357  H   LEU   154      -1.291   2.588 -29.304  1.00  0.00
ATOM   2358  CA  LEU   154      -1.986   1.577 -27.586  1.00  0.00
ATOM   2359  HA  LEU   154      -2.468   1.890 -26.659  1.00  0.00
ATOM   2360  CB  LEU   154      -2.964   0.669 -28.380  1.00  0.00
ATOM   2361  HB2 LEU   154      -2.514   0.397 -29.334  1.00  0.00
ATOM   2362  HB3 LEU   154      -3.169  -0.235 -27.805  1.00  0.00
ATOM   2363  CG  LEU   154      -4.335   1.296 -28.708  1.00  0.00
ATOM   2364  HG  LEU   154      -4.190   2.184 -29.324  1.00  0.00
ATOM   2365  CD1 LEU   154      -5.212   0.287 -29.475  1.00  0.00
ATOM   2366 HD11 LEU   154      -5.364  -0.602 -28.863  1.00  0.00
ATOM   2367 HD12 LEU   154      -6.176   0.741 -29.701  1.00  0.00
ATOM   2368 HD13 LEU   154      -4.716   0.007 -30.405  1.00  0.00
ATOM   2369  CD2 LEU   154      -5.022   1.771 -27.419  1.00  0.00
ATOM   2370 HD21 LEU   154      -4.397   2.516 -26.927  1.00  0.00
ATOM   2371 HD22 LEU   154      -5.988   2.212 -27.664  1.00  0.00
ATOM   2372 HD23 LEU   154      -5.169   0.923 -26.751  1.00  0.00
ATOM   2373  C   LEU   154      -0.743   0.782 -27.265  1.00  0.00
ATOM   2374  O   LEU   154      -0.799  -0.339 -26.755  1.00  0.00
ATOM   2375  N   VAL   155       0.424   1.394 -27.534  1.00  0.00
ATOM   2376  H   VAL   155       0.427   2.327 -27.920  1.00  0.00
ATOM   2377  CA  VAL   155       1.762   0.886 -27.341  1.00  0.00
ATOM   2378  HA  VAL   155       1.868  -0.066 -27.860  1.00  0.00
ATOM   2379  CB  VAL   155       2.787   1.869 -27.894  1.00  0.00
ATOM   2380  HB  VAL   155       2.785   2.776 -27.289  1.00  0.00
ATOM   2381  CG1 VAL   155       4.200   1.275 -27.874  1.00  0.00
ATOM   2382 HG11 VAL   155       4.223   0.371 -28.484  1.00  0.00
ATOM   2383 HG12 VAL   155       4.906   2.002 -28.275  1.00  0.00
ATOM   2384 HG13 VAL   155       4.476   1.028 -26.849  1.00  0.00
ATOM   2385  CG2 VAL   155       2.503   2.250 -29.354  1.00  0.00
ATOM   2386 HG21 VAL   155       1.519   2.714 -29.424  1.00  0.00
ATOM   2387 HG22 VAL   155       3.261   2.952 -29.701  1.00  0.00
ATOM   2388 HG23 VAL   155       2.526   1.354 -29.974  1.00  0.00
ATOM   2389  C   VAL   155       2.030   0.689 -25.859  1.00  0.00
ATOM   2390  O   VAL   155       1.846   1.603 -25.049  1.00  0.00
ATOM   2391  N   HID   156       2.429  -0.525 -25.450  1.00  0.00
ATOM   2392  H   HID   156       2.924  -1.135 -26.085  1.00  0.00
ATOM   2393  CA  HID   156       2.159  -0.976 -24.104  1.00  0.00
ATOM   2394  HA  HID   156       2.288  -0.146 -23.410  1.00  0.00
ATOM   2395  CB  HID   156       0.703  -1.506 -23.996  1.00  0.00
ATOM   2396  HB2 HID   156       0.025  -0.813 -24.494  1.00  0.00
ATOM   2397  HB3 HID   156       0.636  -2.484 -24.472  1.00  0.00
ATOM   2398  CG  HID   156       0.193  -1.674 -22.592  1.00  0.00
ATOM   2399  ND1 HID   156       0.276  -2.868 -21.916  1.00  0.00
ATOM   2400  HD1 HID   156       0.757  -3.697 -22.234  1.00  0.00
ATOM   2401  CE1 HID   156      -0.404  -2.718 -20.755  1.00  0.00
ATOM   2402  HE1 HID   156      -0.442  -3.537 -20.037  1.00  0.00
ATOM   2403  NE2 HID   156      -0.956  -1.527 -20.661  1.00  0.00
ATOM   2404  CD2 HID   156      -0.574  -0.864 -21.807  1.00  0.00
ATOM   2405  HD2 HID   156      -0.928   0.162 -21.906  1.00  0.00
ATOM   2406  C   HID   156       3.138  -2.086 -23.815  1.00  0.00
ATOM   2407  O   HID   156       3.675  -2.726 -24.715  1.00  0.00
ATOM   2408  N   CYX   157       3.426  -2.366 -22.541  1.00  0.00
ATOM   2409  H   CYX   157       3.092  -1.762 -21.804  1.00  0.00
ATOM   2410  CA  CYX   157       4.211  -3.518 -22.142  1.00  0.00
ATOM   2411  HA  CYX   157       5.103  -3.584 -22.765  1.00  0.00
ATOM   2412  CB  CYX   157       4.613  -3.343 -20.657  1.00  0.00
ATOM   2413  HB2 CYX   157       3.715  -3.276 -20.042  1.00  0.00
ATOM   2414  HB3 CYX   157       5.208  -4.198 -20.338  1.00  0.00
ATOM   2415  SG  CYX   157       5.599  -1.852 -20.326  1.00  0.00
ATOM   2416  C   CYX   157       3.499  -4.872 -22.288  1.00  0.00
ATOM   2417  O   CYX   157       2.302  -4.969 -22.054  1.00  0.00
ATOM   2418  N   ARG   158       4.255  -5.949 -22.606  1.00  0.00
ATOM   2419  H   ARG   158       5.221  -5.826 -22.872  1.00  0.00
ATOM   2420  CA  ARG   158       3.873  -7.363 -22.629  1.00  0.00
ATOM   2421  HA  ARG   158       2.941  -7.479 -23.182  1.00  0.00
ATOM   2422  CB  ARG   158       5.024  -8.137 -23.327  1.00  0.00
ATOM   2423  HB2 ARG   158       5.228  -7.687 -24.298  1.00  0.00
ATOM   2424  HB3 ARG   158       5.920  -8.091 -22.709  1.00  0.00
ATOM   2425  CG  ARG   158       4.780  -9.626 -23.599  1.00  0.00
ATOM   2426  HG2 ARG   158       5.066 -10.208 -22.723  1.00  0.00
ATOM   2427  HG3 ARG   158       3.723  -9.788 -23.812  1.00  0.00
ATOM   2428  CD  ARG   158       5.590 -10.134 -24.793  1.00  0.00
ATOM   2429  HD2 ARG   158       5.377  -9.517 -25.666  1.00  0.00
ATOM   2430  HD3 ARG   158       6.653 -10.079 -24.561  1.00  0.00
ATOM   2431  NE  ARG   158       5.101 -11.522 -24.934  1.00  0.00
ATOM   2432  HE  ARG   158       4.148 -11.728 -24.668  1.00  0.00
ATOM   2433  CZ  ARG   158       5.795 -12.546 -25.383  1.00  0.00
ATOM   2434  NH1 ARG   158       7.004 -12.455 -25.887  1.00  0.00
ATOM   2435 HH11 ARG   158       7.456 -11.553 -25.946  1.00  0.00
ATOM   2436 HH12 ARG   158       7.477 -13.286 -26.212  1.00  0.00
ATOM   2437  NH2 ARG   158       5.232 -13.734 -25.238  1.00  0.00
ATOM   2438 HH21 ARG   158       4.323 -13.809 -24.804  1.00  0.00
ATOM   2439 HH22 ARG   158       5.714 -14.561 -25.562  1.00  0.00
ATOM   2440  C   ARG   158       3.701  -7.955 -21.235  1.00  0.00
ATOM   2441  O   ARG   158       2.995  -8.934 -21.004  1.00  0.00
ATOM   2442  N   THR   159       4.369  -7.342 -20.239  1.00  0.00
ATOM   2443  H   THR   159       4.931  -6.527 -20.436  1.00  0.00
ATOM   2444  CA  THR   159       4.359  -7.762 -18.834  1.00  0.00
ATOM   2445  HA  THR   159       4.478  -8.844 -18.777  1.00  0.00
ATOM   2446  CB  THR   159       5.486  -7.126 -18.006  1.00  0.00
ATOM   2447  HB  THR   159       5.153  -6.997 -16.976  1.00  0.00
ATOM   2448  CG2 THR   159       6.728  -8.027 -18.024  1.00  0.00
ATOM   2449 HG21 THR   159       7.069  -8.156 -19.051  1.00  0.00
ATOM   2450 HG22 THR   159       7.520  -7.566 -17.434  1.00  0.00
ATOM   2451 HG23 THR   159       6.478  -8.999 -17.599  1.00  0.00
ATOM   2452  OG1 THR   159       5.850  -5.862 -18.541  1.00  0.00
ATOM   2453  HG1 THR   159       6.554  -5.481 -18.011  1.00  0.00
ATOM   2454  C   THR   159       3.060  -7.432 -18.106  1.00  0.00
ATOM   2455  O   THR   159       2.720  -8.028 -17.081  1.00  0.00
ATOM   2456  N   ARG   160       2.303  -6.452 -18.617  1.00  0.00
ATOM   2457  H   ARG   160       2.514  -6.074 -19.530  1.00  0.00
ATOM   2458  CA  ARG   160       1.169  -5.871 -17.950  1.00  0.00
ATOM   2459  HA  ARG   160       1.020  -6.365 -16.990  1.00  0.00
ATOM   2460  CB  ARG   160       1.454  -4.372 -17.737  1.00  0.00
ATOM   2461  HB2 ARG   160       2.043  -3.991 -18.571  1.00  0.00
ATOM   2462  HB3 ARG   160       0.511  -3.827 -17.680  1.00  0.00
ATOM   2463  CG  ARG   160       2.235  -4.049 -16.451  1.00  0.00
ATOM   2464  HG2 ARG   160       3.278  -4.340 -16.577  1.00  0.00
ATOM   2465  HG3 ARG   160       2.179  -2.979 -16.251  1.00  0.00
ATOM   2466  CD  ARG   160       1.869  -4.670 -15.092  1.00  0.00
ATOM   2467  HD2 ARG   160       0.897  -5.157 -15.164  1.00  0.00
ATOM   2468  HD3 ARG   160       2.624  -5.405 -14.813  1.00  0.00
ATOM   2469  NE  ARG   160       1.799  -3.630 -14.016  1.00  0.00
ATOM   2470  HE  ARG   160       2.397  -2.819 -14.090  1.00  0.00
ATOM   2471  CZ  ARG   160       1.013  -3.652 -12.938  1.00  0.00
ATOM   2472  NH1 ARG   160       0.235  -4.635 -12.588  1.00  0.00
ATOM   2473 HH11 ARG   160       0.195  -5.470 -13.155  1.00  0.00
ATOM   2474 HH12 ARG   160      -0.325  -4.558 -11.751  1.00  0.00
ATOM   2475  NH2 ARG   160       0.875  -2.568 -12.210  1.00  0.00
ATOM   2476 HH21 ARG   160       1.365  -1.723 -12.469  1.00  0.00
ATOM   2477 HH22 ARG   160       0.280  -2.583 -11.394  1.00  0.00
ATOM   2478  C   ARG   160      -0.126  -6.048 -18.726  1.00  0.00
ATOM   2479  O   ARG   160      -0.244  -5.580 -19.853  1.00  0.00
ATOM   2480  N   SER   161      -1.135  -6.741 -18.149  1.00  0.00
ATOM   2481  H   SER   161      -1.042  -7.073 -17.200  1.00  0.00
ATOM   2482  CA  SER   161      -2.381  -7.044 -18.838  1.00  0.00
ATOM   2483  HA  SER   161      -2.731  -6.156 -19.365  1.00  0.00
ATOM   2484  CB  SER   161      -2.234  -8.181 -19.877  1.00  0.00
ATOM   2485  HB2 SER   161      -1.384  -7.973 -20.526  1.00  0.00
ATOM   2486  HB3 SER   161      -2.074  -9.128 -19.361  1.00  0.00
ATOM   2487  OG  SER   161      -3.415  -8.293 -20.686  1.00  0.00
ATOM   2488  HG  SER   161      -3.301  -9.003 -21.322  1.00  0.00
ATOM   2489  C   SER   161      -3.478  -7.462 -17.854  1.00  0.00
ATOM   2490  O   SER   161      -3.249  -7.633 -16.673  1.00  0.00
ATOM   2491  N   TRP   162      -4.721  -7.702 -18.292  1.00  0.00
ATOM   2492  H   TRP   162      -4.912  -7.717 -19.283  1.00  0.00
ATOM   2493  CA  TRP   162      -5.905  -7.959 -17.491  1.00  0.00
ATOM   2494  HA  TRP   162      -6.166  -7.063 -16.929  1.00  0.00
ATOM   2495  CB  TRP   162      -7.042  -8.342 -18.491  1.00  0.00
ATOM   2496  HB2 TRP   162      -6.825  -9.313 -18.935  1.00  0.00
ATOM   2497  HB3 TRP   162      -7.993  -8.390 -17.960  1.00  0.00
ATOM   2498  CG  TRP   162      -7.296  -7.427 -19.661  1.00  0.00
ATOM   2499  CD1 TRP   162      -7.196  -7.771 -20.987  1.00  0.00
ATOM   2500  HD1 TRP   162      -6.711  -8.704 -21.273  1.00  0.00
ATOM   2501  NE1 TRP   162      -7.774  -6.790 -21.761  1.00  0.00
ATOM   2502  HE1 TRP   162      -7.855  -6.809 -22.768  1.00  0.00
ATOM   2503  CE2 TRP   162      -8.228  -5.775 -20.967  1.00  0.00
ATOM   2504  CZ2 TRP   162      -8.914  -4.605 -21.275  1.00  0.00
ATOM   2505  HZ2 TRP   162      -9.144  -4.366 -22.313  1.00  0.00
ATOM   2506  CH2 TRP   162      -9.285  -3.768 -20.215  1.00  0.00
ATOM   2507  HH2 TRP   162      -9.842  -2.853 -20.413  1.00  0.00
ATOM   2508  CZ3 TRP   162      -8.952  -4.089 -18.902  1.00  0.00
ATOM   2509  HZ3 TRP   162      -9.244  -3.426 -18.088  1.00  0.00
ATOM   2510  CE3 TRP   162      -8.244  -5.252 -18.598  1.00  0.00
ATOM   2511  HE3 TRP   162      -7.960  -5.464 -17.567  1.00  0.00
ATOM   2512  CD2 TRP   162      -7.914  -6.126 -19.629  1.00  0.00
ATOM   2513  C   TRP   162      -5.747  -9.096 -16.451  1.00  0.00
ATOM   2514  O   TRP   162      -6.074  -8.950 -15.277  1.00  0.00
ATOM   2515  N   VAL   163      -5.185 -10.251 -16.854  1.00  0.00
ATOM   2516  H   VAL   163      -5.027 -10.421 -17.837  1.00  0.00
ATOM   2517  CA  VAL   163      -4.758 -11.337 -15.979  1.00  0.00
ATOM   2518  HA  VAL   163      -5.533 -11.534 -15.238  1.00  0.00
ATOM   2519  CB  VAL   163      -4.514 -12.605 -16.803  1.00  0.00
ATOM   2520  HB  VAL   163      -3.762 -12.404 -17.565  1.00  0.00
ATOM   2521  CG1 VAL   163      -4.015 -13.753 -15.894  1.00  0.00
ATOM   2522 HG11 VAL   163      -4.764 -13.965 -15.132  1.00  0.00
ATOM   2523 HG12 VAL   163      -3.847 -14.646 -16.496  1.00  0.00
ATOM   2524 HG13 VAL   163      -3.082 -13.457 -15.415  1.00  0.00
ATOM   2525  CG2 VAL   163      -5.835 -12.942 -17.534  1.00  0.00
ATOM   2526 HG21 VAL   163      -6.113 -12.113 -18.183  1.00  0.00
ATOM   2527 HG22 VAL   163      -5.699 -13.842 -18.133  1.00  0.00
ATOM   2528 HG23 VAL   163      -6.624 -13.110 -16.801  1.00  0.00
ATOM   2529  C   VAL   163      -3.588 -11.024 -15.035  1.00  0.00
ATOM   2530  O   VAL   163      -3.610 -11.397 -13.862  1.00  0.00
ATOM   2531  N   SER   164      -2.520 -10.317 -15.486  1.00  0.00
ATOM   2532  H   SER   164      -2.526  -9.933 -16.420  1.00  0.00
ATOM   2533  CA  SER   164      -1.338 -10.093 -14.642  1.00  0.00
ATOM   2534  HA  SER   164      -1.126 -10.994 -14.067  1.00  0.00
ATOM   2535  CB  SER   164      -0.033  -9.741 -15.409  1.00  0.00
ATOM   2536  HB2 SER   164       0.792  -9.657 -14.702  1.00  0.00
ATOM   2537  HB3 SER   164       0.187 -10.526 -16.132  1.00  0.00
ATOM   2538  OG  SER   164      -0.089  -8.514 -16.131  1.00  0.00
ATOM   2539  HG  SER   164       0.749  -8.366 -16.575  1.00  0.00
ATOM   2540  C   SER   164      -1.596  -9.043 -13.605  1.00  0.00
ATOM   2541  O   SER   164      -1.077  -9.084 -12.486  1.00  0.00
ATOM   2542  N   PHE   165      -2.497  -8.118 -13.944  1.00  0.00
ATOM   2543  H   PHE   165      -2.755  -7.995 -14.912  1.00  0.00
ATOM   2544  CA  PHE   165      -3.140  -7.261 -12.986  1.00  0.00
ATOM   2545  HA  PHE   165      -2.385  -6.718 -12.418  1.00  0.00
ATOM   2546  CB  PHE   165      -4.051  -6.250 -13.697  1.00  0.00
ATOM   2547  HB2 PHE   165      -4.664  -6.769 -14.434  1.00  0.00
ATOM   2548  HB3 PHE   165      -4.697  -5.764 -12.966  1.00  0.00
ATOM   2549  CG  PHE   165      -3.101  -5.305 -14.323  1.00  0.00
ATOM   2550  CD1 PHE   165      -3.024  -4.188 -13.561  1.00  0.00
ATOM   2551  HD1 PHE   165      -3.833  -3.939 -12.875  1.00  0.00
ATOM   2552  CE1 PHE   165      -1.931  -3.385 -13.661  1.00  0.00
ATOM   2553  HE1 PHE   165      -1.611  -2.790 -12.806  1.00  0.00
ATOM   2554  CZ  PHE   165      -1.211  -3.320 -14.875  1.00  0.00
ATOM   2555  HZ  PHE   165      -0.671  -2.411 -15.140  1.00  0.00
ATOM   2556  CE2 PHE   165      -1.253  -4.453 -15.648  1.00  0.00
ATOM   2557  HE2 PHE   165      -0.659  -4.513 -16.560  1.00  0.00
ATOM   2558  CD2 PHE   165      -2.057  -5.513 -15.258  1.00  0.00
ATOM   2559  HD2 PHE   165      -1.886  -6.507 -15.672  1.00  0.00
ATOM   2560  C   PHE   165      -3.964  -7.995 -11.959  1.00  0.00
ATOM   2561  O   PHE   165      -3.840  -7.761 -10.758  1.00  0.00
ATOM   2562  N   GLY   166      -4.819  -8.942 -12.401  1.00  0.00
ATOM   2563  H   GLY   166      -4.885  -9.140 -13.389  1.00  0.00
ATOM   2564  CA  GLY   166      -5.684  -9.724 -11.520  1.00  0.00
ATOM   2565  HA2 GLY   166      -6.322  -9.052 -10.946  1.00  0.00
ATOM   2566  HA3 GLY   166      -6.305 -10.391 -12.118  1.00  0.00
ATOM   2567  C   GLY   166      -4.972 -10.595 -10.516  1.00  0.00
ATOM   2568  O   GLY   166      -5.381 -10.652  -9.359  1.00  0.00
ATOM   2569  N   LEU   167      -3.885 -11.292 -10.902  1.00  0.00
ATOM   2570  H   LEU   167      -3.574 -11.251 -11.862  1.00  0.00
ATOM   2571  CA  LEU   167      -3.122 -12.119  -9.969  1.00  0.00
ATOM   2572  HA  LEU   167      -3.784 -12.855  -9.511  1.00  0.00
ATOM   2573  CB  LEU   167      -1.977 -12.870 -10.686  1.00  0.00
ATOM   2574  HB2 LEU   167      -1.298 -12.149 -11.140  1.00  0.00
ATOM   2575  HB3 LEU   167      -1.431 -13.477  -9.963  1.00  0.00
ATOM   2576  CG  LEU   167      -2.460 -13.815 -11.805  1.00  0.00
ATOM   2577  HG  LEU   167      -3.312 -13.367 -12.317  1.00  0.00
ATOM   2578  CD1 LEU   167      -1.322 -14.039 -12.807  1.00  0.00
ATOM   2579 HD11 LEU   167      -0.470 -14.487 -12.295  1.00  0.00
ATOM   2580 HD12 LEU   167      -1.660 -14.706 -13.599  1.00  0.00
ATOM   2581 HD13 LEU   167      -1.024 -13.084 -13.240  1.00  0.00
ATOM   2582  CD2 LEU   167      -2.995 -15.148 -11.259  1.00  0.00
ATOM   2583 HD21 LEU   167      -3.838 -14.957 -10.595  1.00  0.00
ATOM   2584 HD22 LEU   167      -3.322 -15.776 -12.088  1.00  0.00
ATOM   2585 HD23 LEU   167      -2.206 -15.658 -10.707  1.00  0.00
ATOM   2586  C   LEU   167      -2.519 -11.338  -8.807  1.00  0.00
ATOM   2587  O   LEU   167      -2.656 -11.711  -7.640  1.00  0.00
ATOM   2588  N   ALA   168      -1.880 -10.188  -9.115  1.00  0.00
ATOM   2589  H   ALA   168      -1.796  -9.900 -10.079  1.00  0.00
ATOM   2590  CA  ALA   168      -1.288  -9.306  -8.137  1.00  0.00
ATOM   2591  HA  ALA   168      -0.797  -9.897  -7.364  1.00  0.00
ATOM   2592  CB  ALA   168      -0.262  -8.417  -8.850  1.00  0.00
ATOM   2593  HB1 ALA   168      -0.761  -7.834  -9.624  1.00  0.00
ATOM   2594  HB2 ALA   168       0.198  -7.742  -8.128  1.00  0.00
ATOM   2595  HB3 ALA   168       0.507  -9.041  -9.304  1.00  0.00
ATOM   2596  C   ALA   168      -2.303  -8.453  -7.391  1.00  0.00
ATOM   2597  O   ALA   168      -2.134  -8.117  -6.219  1.00  0.00
ATOM   2598  N   HID   169      -3.451  -8.126  -8.020  1.00  0.00
ATOM   2599  H   HID   169      -3.532  -8.249  -9.019  1.00  0.00
ATOM   2600  CA  HID   169      -4.589  -7.594  -7.295  1.00  0.00
ATOM   2601  HA  HID   169      -4.300  -6.675  -6.786  1.00  0.00
ATOM   2602  CB  HID   169      -5.788  -7.266  -8.230  1.00  0.00
ATOM   2603  HB2 HID   169      -5.502  -6.476  -8.924  1.00  0.00
ATOM   2604  HB3 HID   169      -6.067  -8.158  -8.790  1.00  0.00
ATOM   2605  CG  HID   169      -7.050  -6.787  -7.534  1.00  0.00
ATOM   2606  ND1 HID   169      -7.844  -7.499  -6.657  1.00  0.00
ATOM   2607  HD1 HID   169      -7.686  -8.448  -6.349  1.00  0.00
ATOM   2608  CE1 HID   169      -8.867  -6.697  -6.290  1.00  0.00
ATOM   2609  HE1 HID   169      -9.616  -7.057  -5.584  1.00  0.00
ATOM   2610  NE2 HID   169      -8.794  -5.535  -6.880  1.00  0.00
ATOM   2611  CD2 HID   169      -7.664  -5.593  -7.666  1.00  0.00
ATOM   2612  HD2 HID   169      -7.450  -4.698  -8.250  1.00  0.00
ATOM   2613  C   HID   169      -5.081  -8.548  -6.229  1.00  0.00
ATOM   2614  O   HID   169      -5.463  -8.144  -5.134  1.00  0.00
ATOM   2615  N   ALA   170      -5.137  -9.854  -6.538  1.00  0.00
ATOM   2616  H   ALA   170      -4.762 -10.182  -7.417  1.00  0.00
ATOM   2617  CA  ALA   170      -5.725 -10.824  -5.641  1.00  0.00
ATOM   2618  HA  ALA   170      -6.668 -10.437  -5.254  1.00  0.00
ATOM   2619  CB  ALA   170      -6.010 -12.162  -6.346  1.00  0.00
ATOM   2620  HB1 ALA   170      -5.078 -12.576  -6.730  1.00  0.00
ATOM   2621  HB2 ALA   170      -6.451 -12.860  -5.635  1.00  0.00
ATOM   2622  HB3 ALA   170      -6.702 -11.998  -7.171  1.00  0.00
ATOM   2623  C   ALA   170      -4.881 -11.065  -4.414  1.00  0.00
ATOM   2624  O   ALA   170      -5.399 -11.185  -3.302  1.00  0.00
ATOM   2625  N   THR   171      -3.544 -11.118  -4.589  1.00  0.00
ATOM   2626  H   THR   171      -3.157 -11.147  -5.521  1.00  0.00
ATOM   2627  CA  THR   171      -2.612 -11.135  -3.482  1.00  0.00
ATOM   2628  HA  THR   171      -2.913 -11.897  -2.764  1.00  0.00
ATOM   2629  CB  THR   171      -1.158 -11.440  -3.845  1.00  0.00
ATOM   2630  HB  THR   171      -0.548 -11.431  -2.941  1.00  0.00
ATOM   2631  CG2 THR   171      -0.968 -12.810  -4.514  1.00  0.00
ATOM   2632 HG21 THR   171      -1.549 -12.848  -5.436  1.00  0.00
ATOM   2633 HG22 THR   171       0.087 -12.960  -4.744  1.00  0.00
ATOM   2634 HG23 THR   171      -1.308 -13.595  -3.839  1.00  0.00
ATOM   2635  OG1 THR   171      -0.687 -10.499  -4.795  1.00  0.00
ATOM   2636  HG1 THR   171       0.225 -10.697  -5.016  1.00  0.00
ATOM   2637  C   THR   171      -2.643  -9.922  -2.571  1.00  0.00
ATOM   2638  O   THR   171      -2.702  -9.940  -1.344  1.00  0.00
ATOM   2639  N   ASN   172      -2.687  -8.728  -3.089  1.00  0.00
ATOM   2640  H   ASN   172      -2.491  -8.596  -4.071  1.00  0.00
ATOM   2641  CA  ASN   172      -3.027  -7.658  -2.172  1.00  0.00
ATOM   2642  HA  ASN   172      -2.382  -7.712  -1.295  1.00  0.00
ATOM   2643  CB  ASN   172      -2.820  -6.335  -2.892  1.00  0.00
ATOM   2644  HB2 ASN   172      -3.505  -6.270  -3.738  1.00  0.00
ATOM   2645  HB3 ASN   172      -3.014  -5.512  -2.204  1.00  0.00
ATOM   2646  CG  ASN   172      -1.406  -6.117  -3.452  1.00  0.00
ATOM   2647  OD1 ASN   172      -1.336  -5.515  -4.528  1.00  0.00
ATOM   2648  ND2 ASN   172      -0.300  -6.586  -2.834  1.00  0.00
ATOM   2649 HD21 ASN   172       0.610  -6.419  -3.238  1.00  0.00
ATOM   2650 HD22 ASN   172      -0.389  -7.102  -1.970  1.00  0.00
ATOM   2651  C   ASN   172      -4.449  -7.737  -1.547  1.00  0.00
ATOM   2652  O   ASN   172      -4.604  -7.583  -0.341  1.00  0.00
ATOM   2653  N   ALA   173      -5.513  -8.042  -2.320  1.00  0.00
ATOM   2654  H   ALA   173      -5.382  -8.244  -3.302  1.00  0.00
ATOM   2655  CA  ALA   173      -6.887  -8.115  -1.866  1.00  0.00
ATOM   2656  HA  ALA   173      -7.187  -7.151  -1.457  1.00  0.00
ATOM   2657  CB  ALA   173      -7.756  -8.472  -3.066  1.00  0.00
ATOM   2658  HB1 ALA   173      -7.440  -9.433  -3.471  1.00  0.00
ATOM   2659  HB2 ALA   173      -8.799  -8.534  -2.755  1.00  0.00
ATOM   2660  HB3 ALA   173      -7.651  -7.704  -3.832  1.00  0.00
ATOM   2661  C   ALA   173      -7.182  -9.124  -0.774  1.00  0.00
ATOM   2662  O   ALA   173      -7.966  -8.918   0.143  1.00  0.00
ATOM   2663  N   THR   174      -6.575 -10.287  -0.859  1.00  0.00
ATOM   2664  H   THR   174      -6.002 -10.499  -1.663  1.00  0.00
ATOM   2665  CA  THR   174      -6.694 -11.288   0.164  1.00  0.00
ATOM   2666  HA  THR   174      -7.745 -11.433   0.411  1.00  0.00
ATOM   2667  CB  THR   174      -6.112 -12.515  -0.382  1.00  0.00
ATOM   2668  HB  THR   174      -5.057 -12.351  -0.602  1.00  0.00
ATOM   2669  CG2 THR   174      -6.211 -13.643   0.556  1.00  0.00
ATOM   2670 HG21 THR   174      -7.260 -13.837   0.782  1.00  0.00
ATOM   2671 HG22 THR   174      -5.766 -14.530   0.106  1.00  0.00
ATOM   2672 HG23 THR   174      -5.681 -13.398   1.477  1.00  0.00
ATOM   2673  OG1 THR   174      -6.688 -12.869  -1.627  1.00  0.00
ATOM   2674  HG1 THR   174      -6.281 -13.676  -1.950  1.00  0.00
ATOM   2675  C   THR   174      -6.086 -10.894   1.503  1.00  0.00
ATOM   2676  O   THR   174      -6.691 -11.086   2.556  1.00  0.00
ATOM   2677  N   LEU   175      -4.877 -10.280   1.498  1.00  0.00
ATOM   2678  H   LEU   175      -4.380 -10.152   0.628  1.00  0.00
ATOM   2679  CA  LEU   175      -4.171  -9.754   2.663  1.00  0.00
ATOM   2680  HA  LEU   175      -4.066 -10.540   3.411  1.00  0.00
ATOM   2681  CB  LEU   175      -2.737  -9.235   2.286  1.00  0.00
ATOM   2682  HB2 LEU   175      -2.167 -10.042   1.825  1.00  0.00
ATOM   2683  HB3 LEU   175      -2.823  -8.406   1.584  1.00  0.00
ATOM   2684  CG  LEU   175      -1.819  -8.701   3.411  1.00  0.00
ATOM   2685  HG  LEU   175      -2.171  -7.722   3.733  1.00  0.00
ATOM   2686  CD1 LEU   175      -1.808  -9.616   4.608  1.00  0.00
ATOM   2687 HD11 LEU   175      -1.446 -10.600   4.311  1.00  0.00
ATOM   2688 HD12 LEU   175      -1.151  -9.204   5.375  1.00  0.00
ATOM   2689 HD13 LEU   175      -2.818  -9.707   5.007  1.00  0.00
ATOM   2690  CD2 LEU   175      -0.380  -8.537   2.910  1.00  0.00
ATOM   2691 HD21 LEU   175      -0.363  -7.831   2.079  1.00  0.00
ATOM   2692 HD22 LEU   175       0.245  -8.160   3.719  1.00  0.00
ATOM   2693 HD23 LEU   175       0.001  -9.501   2.575  1.00  0.00
ATOM   2694  C   LEU   175      -4.999  -8.650   3.245  1.00  0.00
ATOM   2695  O   LEU   175      -5.281  -8.586   4.441  1.00  0.00
ATOM   2696  N   ALA   176      -5.507  -7.802   2.345  1.00  0.00
ATOM   2697  H   ALA   176      -5.246  -7.882   1.372  1.00  0.00
ATOM   2698  CA  ALA   176      -6.425  -6.747   2.647  1.00  0.00
ATOM   2699  HA  ALA   176      -6.050  -6.168   3.490  1.00  0.00
ATOM   2700  CB  ALA   176      -6.553  -5.851   1.409  1.00  0.00
ATOM   2701  HB1 ALA   176      -6.923  -6.440   0.570  1.00  0.00
ATOM   2702  HB2 ALA   176      -7.249  -5.039   1.618  1.00  0.00
ATOM   2703  HB3 ALA   176      -5.576  -5.436   1.158  1.00  0.00
ATOM   2704  C   ALA   176      -7.781  -7.173   3.207  1.00  0.00
ATOM   2705  O   ALA   176      -8.311  -6.481   4.064  1.00  0.00
ATOM   2706  N   PHE   177      -8.399  -8.297   2.776  1.00  0.00
ATOM   2707  H   PHE   177      -8.005  -8.829   2.013  1.00  0.00
ATOM   2708  CA  PHE   177      -9.638  -8.813   3.356  1.00  0.00
ATOM   2709  HA  PHE   177     -10.393  -8.027   3.361  1.00  0.00
ATOM   2710  CB  PHE   177     -10.163 -10.023   2.512  1.00  0.00
ATOM   2711  HB2 PHE   177     -10.099  -9.782   1.451  1.00  0.00
ATOM   2712  HB3 PHE   177      -9.555 -10.904   2.721  1.00  0.00
ATOM   2713  CG  PHE   177     -11.641 -10.463   2.756  1.00  0.00
ATOM   2714  CD1 PHE   177     -12.773  -9.819   2.231  1.00  0.00
ATOM   2715  HD1 PHE   177     -12.654  -8.990   1.533  1.00  0.00
ATOM   2716  CE1 PHE   177     -14.088 -10.221   2.588  1.00  0.00
ATOM   2717  HE1 PHE   177     -14.945  -9.630   2.265  1.00  0.00
ATOM   2718  CZ  PHE   177     -14.285 -11.372   3.352  1.00  0.00
ATOM   2719  HZ  PHE   177     -15.295 -11.682   3.620  1.00  0.00
ATOM   2720  CE2 PHE   177     -13.209 -12.104   3.760  1.00  0.00
ATOM   2721  HE2 PHE   177     -13.357 -13.088   4.205  1.00  0.00
ATOM   2722  CD2 PHE   177     -11.979 -11.523   3.572  1.00  0.00
ATOM   2723  HD2 PHE   177     -11.214 -12.012   4.175  1.00  0.00
ATOM   2724  C   PHE   177      -9.407  -9.167   4.831  1.00  0.00
ATOM   2725  O   PHE   177     -10.194  -8.811   5.711  1.00  0.00
ATOM   2726  N   LEU   178      -8.267  -9.820   5.161  1.00  0.00
ATOM   2727  H   LEU   178      -7.634 -10.128   4.437  1.00  0.00
ATOM   2728  CA  LEU   178      -7.925 -10.093   6.554  1.00  0.00
ATOM   2729  HA  LEU   178      -8.785 -10.533   7.060  1.00  0.00
ATOM   2730  CB  LEU   178      -6.769 -11.051   6.681  1.00  0.00
ATOM   2731  HB2 LEU   178      -5.866 -10.586   6.286  1.00  0.00
ATOM   2732  HB3 LEU   178      -6.618 -11.302   7.732  1.00  0.00
ATOM   2733  CG  LEU   178      -7.046 -12.331   5.904  1.00  0.00
ATOM   2734  HG  LEU   178      -7.705 -12.110   5.064  1.00  0.00
ATOM   2735  CD1 LEU   178      -5.763 -12.714   5.506  1.00  0.00
ATOM   2736 HD11 LEU   178      -5.142 -12.876   6.387  1.00  0.00
ATOM   2737 HD12 LEU   178      -5.822 -13.636   4.928  1.00  0.00
ATOM   2738 HD13 LEU   178      -5.323 -11.928   4.892  1.00  0.00
ATOM   2739  CD2 LEU   178      -7.338 -13.583   6.717  1.00  0.00
ATOM   2740 HD21 LEU   178      -8.221 -13.418   7.335  1.00  0.00
ATOM   2741 HD22 LEU   178      -7.518 -14.421   6.043  1.00  0.00
ATOM   2742 HD23 LEU   178      -6.485 -13.808   7.357  1.00  0.00
ATOM   2743  C   LEU   178      -7.592  -8.891   7.392  1.00  0.00
ATOM   2744  O   LEU   178      -8.012  -8.775   8.541  1.00  0.00
ATOM   2745  N   CYS   179      -6.823  -7.947   6.823  1.00  0.00
ATOM   2746  H   CYS   179      -6.371  -8.129   5.939  1.00  0.00
ATOM   2747  CA  CYS   179      -6.608  -6.654   7.435  1.00  0.00
ATOM   2748  HA  CYS   179      -6.226  -6.789   8.447  1.00  0.00
ATOM   2749  CB  CYS   179      -5.584  -5.840   6.611  1.00  0.00
ATOM   2750  HB2 CYS   179      -5.962  -5.699   5.598  1.00  0.00
ATOM   2751  HB3 CYS   179      -5.431  -4.868   7.080  1.00  0.00
ATOM   2752  SG  CYS   179      -3.990  -6.700   6.522  1.00  0.00
ATOM   2753  HG  CYS   179      -3.376  -5.779   5.785  1.00  0.00
ATOM   2754  C   CYS   179      -7.890  -5.860   7.638  1.00  0.00
ATOM   2755  O   CYS   179      -8.148  -5.382   8.739  1.00  0.00
ATOM   2756  N   PHE   180      -8.766  -5.755   6.616  1.00  0.00
ATOM   2757  H   PHE   180      -8.550  -6.169   5.721  1.00  0.00
ATOM   2758  CA  PHE   180     -10.036  -5.063   6.733  1.00  0.00
ATOM   2759  HA  PHE   180      -9.879  -4.094   7.207  1.00  0.00
ATOM   2760  CB  PHE   180     -10.656  -4.848   5.314  1.00  0.00
ATOM   2761  HB2 PHE   180     -10.053  -4.130   4.758  1.00  0.00
ATOM   2762  HB3 PHE   180     -10.676  -5.797   4.778  1.00  0.00
ATOM   2763  CG  PHE   180     -12.059  -4.325   5.290  1.00  0.00
ATOM   2764  CD1 PHE   180     -12.350  -2.948   5.351  1.00  0.00
ATOM   2765  HD1 PHE   180     -11.546  -2.227   5.495  1.00  0.00
ATOM   2766  CE1 PHE   180     -13.669  -2.482   5.229  1.00  0.00
ATOM   2767  HE1 PHE   180     -13.874  -1.412   5.269  1.00  0.00
ATOM   2768  CZ  PHE   180     -14.712  -3.398   5.058  1.00  0.00
ATOM   2769  HZ  PHE   180     -15.742  -3.046   5.004  1.00  0.00
ATOM   2770  CE2 PHE   180     -14.398  -4.758   4.959  1.00  0.00
ATOM   2771  HE2 PHE   180     -15.189  -5.489   4.790  1.00  0.00
ATOM   2772  CD2 PHE   180     -13.100  -5.223   5.070  1.00  0.00
ATOM   2773  HD2 PHE   180     -12.890  -6.289   4.984  1.00  0.00
ATOM   2774  C   PHE   180     -10.974  -5.643   7.788  1.00  0.00
ATOM   2775  O   PHE   180     -11.464  -4.916   8.655  1.00  0.00
ATOM   2776  N   LEU   181     -11.179  -6.974   7.812  1.00  0.00
ATOM   2777  H   LEU   181     -10.808  -7.555   7.073  1.00  0.00
ATOM   2778  CA  LEU   181     -11.925  -7.615   8.879  1.00  0.00
ATOM   2779  HA  LEU   181     -12.785  -6.999   9.142  1.00  0.00
ATOM   2780  CB  LEU   181     -12.417  -9.005   8.417  1.00  0.00
ATOM   2781  HB2 LEU   181     -11.562  -9.620   8.139  1.00  0.00
ATOM   2782  HB3 LEU   181     -12.961  -9.487   9.230  1.00  0.00
ATOM   2783  CG  LEU   181     -13.360  -8.893   7.195  1.00  0.00
ATOM   2784  HG  LEU   181     -12.909  -8.241   6.447  1.00  0.00
ATOM   2785  CD1 LEU   181     -13.661 -10.216   6.503  1.00  0.00
ATOM   2786 HD11 LEU   181     -14.139 -10.895   7.209  1.00  0.00
ATOM   2787 HD12 LEU   181     -14.329 -10.042   5.659  1.00  0.00
ATOM   2788 HD13 LEU   181     -12.732 -10.660   6.145  1.00  0.00
ATOM   2789  CD2 LEU   181     -14.697  -8.278   7.575  1.00  0.00
ATOM   2790 HD21 LEU   181     -14.536  -7.279   7.979  1.00  0.00
ATOM   2791 HD22 LEU   181     -15.333  -8.215   6.692  1.00  0.00
ATOM   2792 HD23 LEU   181     -15.182  -8.900   8.328  1.00  0.00
ATOM   2793  C   LEU   181     -11.271  -7.572  10.258  1.00  0.00
ATOM   2794  O   LEU   181     -11.951  -7.300  11.245  1.00  0.00
ATOM   2795  N   GLY   182      -9.934  -7.765  10.372  1.00  0.00
ATOM   2796  H   GLY   182      -9.390  -8.019   9.559  1.00  0.00
ATOM   2797  CA  GLY   182      -9.199  -7.626  11.633  1.00  0.00
ATOM   2798  HA2 GLY   182      -9.537  -8.387  12.337  1.00  0.00
ATOM   2799  HA3 GLY   182      -8.132  -7.751  11.447  1.00  0.00
ATOM   2800  C   GLY   182      -9.365  -6.295  12.322  1.00  0.00
ATOM   2801  O   GLY   182      -9.749  -6.219  13.489  1.00  0.00
ATOM   2802  N   THR   183      -9.080  -5.186  11.599  1.00  0.00
ATOM   2803  H   THR   183      -8.721  -5.275  10.659  1.00  0.00
ATOM   2804  CA  THR   183      -9.279  -3.844  12.148  1.00  0.00
ATOM   2805  HA  THR   183      -8.879  -3.802  13.162  1.00  0.00
ATOM   2806  CB  THR   183      -8.615  -2.704  11.386  1.00  0.00
ATOM   2807  HB  THR   183      -7.567  -2.947  11.208  1.00  0.00
ATOM   2808  CG2 THR   183      -9.274  -2.439  10.026  1.00  0.00
ATOM   2809 HG21 THR   183     -10.321  -2.175  10.174  1.00  0.00
ATOM   2810 HG22 THR   183      -8.760  -1.617   9.527  1.00  0.00
ATOM   2811 HG23 THR   183      -9.209  -3.335   9.409  1.00  0.00
ATOM   2812  OG1 THR   183      -8.641  -1.495  12.136  1.00  0.00
ATOM   2813  HG1 THR   183      -8.217  -0.796  11.632  1.00  0.00
ATOM   2814  C   THR   183     -10.732  -3.520  12.421  1.00  0.00
ATOM   2815  O   THR   183     -11.048  -2.927  13.446  1.00  0.00
ATOM   2816  N   PHE   184     -11.667  -3.921  11.533  1.00  0.00
ATOM   2817  H   PHE   184     -11.387  -4.366  10.671  1.00  0.00
ATOM   2818  CA  PHE   184     -13.083  -3.730  11.780  1.00  0.00
ATOM   2819  HA  PHE   184     -13.267  -2.692  12.058  1.00  0.00
ATOM   2820  CB  PHE   184     -13.902  -4.058  10.523  1.00  0.00
ATOM   2821  HB2 PHE   184     -13.453  -3.570   9.658  1.00  0.00
ATOM   2822  HB3 PHE   184     -13.912  -5.137  10.366  1.00  0.00
ATOM   2823  CG  PHE   184     -15.320  -3.586  10.649  1.00  0.00
ATOM   2824  CD1 PHE   184     -15.603  -2.545   9.795  1.00  0.00
ATOM   2825  HD1 PHE   184     -14.796  -2.045   9.260  1.00  0.00
ATOM   2826  CE1 PHE   184     -16.899  -2.186   9.660  1.00  0.00
ATOM   2827  HE1 PHE   184     -17.196  -1.503   8.864  1.00  0.00
ATOM   2828  CZ  PHE   184     -17.942  -2.604  10.449  1.00  0.00
ATOM   2829  HZ  PHE   184     -18.911  -2.109  10.380  1.00  0.00
ATOM   2830  CE2 PHE   184     -17.701  -3.658  11.312  1.00  0.00
ATOM   2831  HE2 PHE   184     -18.513  -4.065  11.915  1.00  0.00
ATOM   2832  CD2 PHE   184     -16.390  -4.184  11.388  1.00  0.00
ATOM   2833  HD2 PHE   184     -16.200  -5.053  12.017  1.00  0.00
ATOM   2834  C   PHE   184     -13.610  -4.449  12.995  1.00  0.00
ATOM   2835  O   PHE   184     -14.370  -3.876  13.769  1.00  0.00
ATOM   2836  N   LEU   185     -13.178  -5.697  13.248  1.00  0.00
ATOM   2837  H   LEU   185     -12.618  -6.186  12.564  1.00  0.00
ATOM   2838  CA  LEU   185     -13.491  -6.382  14.490  1.00  0.00
ATOM   2839  HA  LEU   185     -14.570  -6.513  14.571  1.00  0.00
ATOM   2840  CB  LEU   185     -12.813  -7.779  14.540  1.00  0.00
ATOM   2841  HB2 LEU   185     -11.807  -7.711  14.128  1.00  0.00
ATOM   2842  HB3 LEU   185     -12.759  -8.120  15.574  1.00  0.00
ATOM   2843  CG  LEU   185     -13.528  -8.895  13.755  1.00  0.00
ATOM   2844  HG  LEU   185     -13.767  -8.539  12.752  1.00  0.00
ATOM   2845  CD1 LEU   185     -12.658 -10.155  13.620  1.00  0.00
ATOM   2846 HD11 LEU   185     -12.418 -10.539  14.611  1.00  0.00
ATOM   2847 HD12 LEU   185     -13.203 -10.915  13.059  1.00  0.00
ATOM   2848 HD13 LEU   185     -11.737  -9.907  13.094  1.00  0.00
ATOM   2849  CD2 LEU   185     -14.836  -9.284  14.444  1.00  0.00
ATOM   2850 HD21 LEU   185     -15.491  -8.415  14.498  1.00  0.00
ATOM   2851 HD22 LEU   185     -15.326 -10.073  13.875  1.00  0.00
ATOM   2852 HD23 LEU   185     -14.623  -9.642  15.452  1.00  0.00
ATOM   2853  C   LEU   185     -13.115  -5.605  15.750  1.00  0.00
ATOM   2854  O   LEU   185     -13.881  -5.593  16.711  1.00  0.00
ATOM   2855  N   VAL   186     -11.961  -4.904  15.780  1.00  0.00
ATOM   2856  H   VAL   186     -11.392  -4.832  14.949  1.00  0.00
ATOM   2857  CA  VAL   186     -11.493  -4.235  16.977  1.00  0.00
ATOM   2858  HA  VAL   186     -12.036  -4.615  17.842  1.00  0.00
ATOM   2859  CB  VAL   186     -10.000  -4.505  17.150  1.00  0.00
ATOM   2860  HB  VAL   186      -9.760  -5.490  16.750  1.00  0.00
ATOM   2861  CG1 VAL   186      -9.086  -3.487  16.428  1.00  0.00
ATOM   2862 HG11 VAL   186      -9.278  -2.487  16.817  1.00  0.00
ATOM   2863 HG12 VAL   186      -8.042  -3.749  16.600  1.00  0.00
ATOM   2864 HG13 VAL   186      -9.293  -3.506  15.358  1.00  0.00
ATOM   2865  CG2 VAL   186      -9.715  -4.608  18.655  1.00  0.00
ATOM   2866 HG21 VAL   186     -10.299  -5.424  19.081  1.00  0.00
ATOM   2867 HG22 VAL   186      -8.653  -4.801  18.812  1.00  0.00
ATOM   2868 HG23 VAL   186      -9.989  -3.673  19.142  1.00  0.00
ATOM   2869  C   VAL   186     -11.800  -2.746  17.038  1.00  0.00
ATOM   2870  O   VAL   186     -11.485  -2.102  18.039  1.00  0.00
ATOM   2871  N   GLN   187     -12.495  -2.176  16.028  1.00  0.00
ATOM   2872  H   GLN   187     -12.900  -2.754  15.305  1.00  0.00
ATOM   2873  CA  GLN   187     -12.745  -0.748  15.842  1.00  0.00
ATOM   2874  HA  GLN   187     -11.812  -0.246  15.585  1.00  0.00
ATOM   2875  CB  GLN   187     -13.764  -0.472  14.710  1.00  0.00
ATOM   2876  HB2 GLN   187     -13.846   0.603  14.548  1.00  0.00
ATOM   2877  HB3 GLN   187     -13.426  -0.952  13.791  1.00  0.00
ATOM   2878  CG  GLN   187     -15.195  -0.996  14.992  1.00  0.00
ATOM   2879  HG2 GLN   187     -15.146  -2.041  15.297  1.00  0.00
ATOM   2880  HG3 GLN   187     -15.648  -0.406  15.789  1.00  0.00
ATOM   2881  CD  GLN   187     -16.129  -0.918  13.779  1.00  0.00
ATOM   2882  OE1 GLN   187     -17.304  -1.263  13.863  1.00  0.00
ATOM   2883  NE2 GLN   187     -15.618  -0.434  12.627  1.00  0.00
ATOM   2884 HE21 GLN   187     -16.204  -0.368  11.807  1.00  0.00
ATOM   2885 HE22 GLN   187     -14.653  -0.141  12.590  1.00  0.00
ATOM   2886  C   GLN   187     -13.209   0.079  17.040  1.00  0.00
ATOM   2887  O   GLN   187     -12.899   1.269  17.104  1.00  0.00
ATOM   2888  N   SER   188     -13.946  -0.508  18.012  1.00  0.00
ATOM   2889  H   SER   188     -14.147  -1.496  17.967  1.00  0.00
ATOM   2890  CA  SER   188     -14.473   0.239  19.144  1.00  0.00
ATOM   2891  HA  SER   188     -14.449   1.305  18.920  1.00  0.00
ATOM   2892  CB  SER   188     -15.943  -0.142  19.485  1.00  0.00
ATOM   2893  HB2 SER   188     -16.279   0.437  20.345  1.00  0.00
ATOM   2894  HB3 SER   188     -16.583   0.075  18.629  1.00  0.00
ATOM   2895  OG  SER   188     -16.178  -1.516  19.816  1.00  0.00
ATOM   2896  HG  SER   188     -17.109  -1.644  20.007  1.00  0.00
ATOM   2897  C   SER   188     -13.670   0.171  20.420  1.00  0.00
ATOM   2898  O   SER   188     -13.962   0.896  21.369  1.00  0.00
ATOM   2899  N   GLN   189     -12.608  -0.643  20.506  1.00  0.00
ATOM   2900  H   GLN   189     -12.387  -1.266  19.743  1.00  0.00
ATOM   2901  CA  GLN   189     -11.770  -0.636  21.691  1.00  0.00
ATOM   2902  HA  GLN   189     -12.397  -0.582  22.580  1.00  0.00
ATOM   2903  CB  GLN   189     -10.934  -1.928  21.727  1.00  0.00
ATOM   2904  HB2 GLN   189     -10.202  -1.910  20.919  1.00  0.00
ATOM   2905  HB3 GLN   189     -10.418  -2.000  22.684  1.00  0.00
ATOM   2906  CG  GLN   189     -11.783  -3.224  21.557  1.00  0.00
ATOM   2907  HG2 GLN   189     -12.478  -3.098  20.727  1.00  0.00
ATOM   2908  HG3 GLN   189     -11.123  -4.067  21.351  1.00  0.00
ATOM   2909  CD  GLN   189     -12.626  -3.613  22.784  1.00  0.00
ATOM   2910  OE1 GLN   189     -12.199  -3.594  23.936  1.00  0.00
ATOM   2911  NE2 GLN   189     -13.883  -4.050  22.529  1.00  0.00
ATOM   2912 HE21 GLN   189     -14.486  -4.320  23.293  1.00  0.00
ATOM   2913 HE22 GLN   189     -14.212  -4.103  21.575  1.00  0.00
ATOM   2914  C   GLN   189     -10.873   0.624  21.724  1.00  0.00
ATOM   2915  O   GLN   189     -10.232   0.921  20.707  1.00  0.00
ATOM   2916  N   PRO   190     -10.774   1.444  22.785  1.00  0.00
ATOM   2917  CD  PRO   190     -11.628   1.293  23.982  1.00  0.00
ATOM   2918  HD2 PRO   190     -11.240   0.488  24.606  1.00  0.00
ATOM   2919  HD3 PRO   190     -12.647   1.055  23.674  1.00  0.00
ATOM   2920  CG  PRO   190     -11.554   2.645  24.686  1.00  0.00
ATOM   2921  HG2 PRO   190     -10.681   2.668  25.339  1.00  0.00
ATOM   2922  HG3 PRO   190     -12.455   2.796  25.281  1.00  0.00
ATOM   2923  CB  PRO   190     -11.454   3.586  23.485  1.00  0.00
ATOM   2924  HB2 PRO   190     -11.063   4.550  23.810  1.00  0.00
ATOM   2925  HB3 PRO   190     -12.443   3.724  23.048  1.00  0.00
ATOM   2926  CA  PRO   190     -10.490   2.867  22.524  1.00  0.00
ATOM   2927  HA  PRO   190     -10.862   3.137  21.535  1.00  0.00
ATOM   2928  C   PRO   190      -9.065   3.286  22.820  1.00  0.00
ATOM   2929  O   PRO   190      -8.715   4.430  22.530  1.00  0.00
ATOM   2930  N   GLY   191      -8.262   2.403  23.431  1.00  0.00
ATOM   2931  H   GLY   191      -8.574   1.454  23.580  1.00  0.00
ATOM   2932  CA  GLY   191      -6.910   2.638  23.945  1.00  0.00
ATOM   2933  HA2 GLY   191      -6.942   3.410  24.714  1.00  0.00
ATOM   2934  HA3 GLY   191      -6.518   1.716  24.373  1.00  0.00
ATOM   2935  C   GLY   191      -5.807   3.105  22.999  1.00  0.00
ATOM   2936  O   GLY   191      -5.981   3.245  21.790  1.00  0.00
ATOM   2937  N   ARG   192      -4.592   3.292  23.582  1.00  0.00
ATOM   2938  H   ARG   192      -4.490   3.188  24.582  1.00  0.00
ATOM   2939  CA  ARG   192      -3.325   3.642  22.939  1.00  0.00
ATOM   2940  HA  ARG   192      -2.615   3.978  23.695  1.00  0.00
ATOM   2941  CB  ARG   192      -2.730   2.413  22.201  1.00  0.00
ATOM   2942  HB2 ARG   192      -3.371   2.149  21.360  1.00  0.00
ATOM   2943  HB3 ARG   192      -1.733   2.658  21.834  1.00  0.00
ATOM   2944  CG  ARG   192      -2.573   1.128  23.039  1.00  0.00
ATOM   2945  HG2 ARG   192      -3.537   0.853  23.467  1.00  0.00
ATOM   2946  HG3 ARG   192      -2.215   0.320  22.402  1.00  0.00
ATOM   2947  CD  ARG   192      -1.596   1.175  24.230  1.00  0.00
ATOM   2948  HD2 ARG   192      -0.574   1.256  23.859  1.00  0.00
ATOM   2949  HD3 ARG   192      -1.824   2.038  24.855  1.00  0.00
ATOM   2950  NE  ARG   192      -1.699  -0.074  25.081  1.00  0.00
ATOM   2951  HE  ARG   192      -1.985   0.022  26.045  1.00  0.00
ATOM   2952  CZ  ARG   192      -1.446  -1.325  24.680  1.00  0.00
ATOM   2953  NH1 ARG   192      -0.902  -1.610  23.529  1.00  0.00
ATOM   2954 HH11 ARG   192      -0.651  -0.865  22.894  1.00  0.00
ATOM   2955 HH12 ARG   192      -0.733  -2.573  23.278  1.00  0.00
ATOM   2956  NH2 ARG   192      -1.664  -2.358  25.481  1.00  0.00
ATOM   2957 HH21 ARG   192      -2.027  -2.205  26.411  1.00  0.00
ATOM   2958 HH22 ARG   192      -1.465  -3.295  25.158  1.00  0.00
ATOM   2959  C   ARG   192      -3.339   4.839  22.000  1.00  0.00
ATOM   2960  O   ARG   192      -2.725   4.833  20.932  1.00  0.00
ATOM   2961  N   TYR   193      -4.051   5.896  22.422  1.00  0.00
ATOM   2962  H   TYR   193      -4.541   5.855  23.304  1.00  0.00
ATOM   2963  CA  TYR   193      -4.204   7.153  21.720  1.00  0.00
ATOM   2964  HA  TYR   193      -4.643   7.893  22.390  1.00  0.00
ATOM   2965  CB  TYR   193      -2.879   7.768  21.183  1.00  0.00
ATOM   2966  HB2 TYR   193      -2.414   7.075  20.481  1.00  0.00
ATOM   2967  HB3 TYR   193      -3.094   8.708  20.675  1.00  0.00
ATOM   2968  CG  TYR   193      -1.910   8.037  22.311  1.00  0.00
ATOM   2969  CD1 TYR   193      -2.216   8.997  23.282  1.00  0.00
ATOM   2970  HD1 TYR   193      -3.174   9.516  23.253  1.00  0.00
ATOM   2971  CE1 TYR   193      -1.343   9.342  24.315  1.00  0.00
ATOM   2972  HE1 TYR   193      -1.633  10.100  25.043  1.00  0.00
ATOM   2973  CZ  TYR   193      -0.117   8.711  24.395  1.00  0.00
ATOM   2974  OH  TYR   193       0.806   9.067  25.385  1.00  0.00
ATOM   2975  HH  TYR   193       0.486   9.765  25.962  1.00  0.00
ATOM   2976  CE2 TYR   193       0.229   7.749  23.451  1.00  0.00
ATOM   2977  HE2 TYR   193       1.185   7.231  23.526  1.00  0.00
ATOM   2978  CD2 TYR   193      -0.641   7.426  22.385  1.00  0.00
ATOM   2979  HD2 TYR   193      -0.336   6.708  21.623  1.00  0.00
ATOM   2980  C   TYR   193      -5.249   7.102  20.621  1.00  0.00
ATOM   2981  O   TYR   193      -5.212   7.930  19.719  1.00  0.00
ATOM   2982  N   ASN   194      -6.177   6.109  20.666  1.00  0.00
ATOM   2983  H   ASN   194      -6.080   5.357  21.335  1.00  0.00
ATOM   2984  CA  ASN   194      -7.348   6.024  19.802  1.00  0.00
ATOM   2985  HA  ASN   194      -8.049   5.296  20.211  1.00  0.00
ATOM   2986  CB  ASN   194      -8.114   7.372  19.654  1.00  0.00
ATOM   2987  HB2 ASN   194      -7.554   8.037  18.997  1.00  0.00
ATOM   2988  HB3 ASN   194      -9.099   7.186  19.227  1.00  0.00
ATOM   2989  CG  ASN   194      -8.327   8.113  20.968  1.00  0.00
ATOM   2990  OD1 ASN   194      -7.972   9.272  21.173  1.00  0.00
ATOM   2991  ND2 ASN   194      -8.969   7.432  21.945  1.00  0.00
ATOM   2992 HD21 ASN   194      -9.137   7.874  22.837  1.00  0.00
ATOM   2993 HD22 ASN   194      -9.277   6.485  21.778  1.00  0.00
ATOM   2994  C   ASN   194      -7.104   5.400  18.418  1.00  0.00
ATOM   2995  O   ASN   194      -7.871   5.602  17.474  1.00  0.00
ATOM   2996  N   ARG   195      -6.045   4.576  18.267  1.00  0.00
ATOM   2997  H   ARG   195      -5.546   4.240  19.079  1.00  0.00
ATOM   2998  CA  ARG   195      -5.503   4.083  17.006  1.00  0.00
ATOM   2999  HA  ARG   195      -5.376   4.916  16.314  1.00  0.00
ATOM   3000  CB  ARG   195      -4.133   3.411  17.265  1.00  0.00
ATOM   3001  HB2 ARG   195      -3.807   2.890  16.365  1.00  0.00
ATOM   3002  HB3 ARG   195      -3.399   4.172  17.530  1.00  0.00
ATOM   3003  CG  ARG   195      -4.155   2.375  18.413  1.00  0.00
ATOM   3004  HG2 ARG   195      -4.570   2.835  19.310  1.00  0.00
ATOM   3005  HG3 ARG   195      -4.771   1.524  18.124  1.00  0.00
ATOM   3006  CD  ARG   195      -2.779   1.822  18.793  1.00  0.00
ATOM   3007  HD2 ARG   195      -2.118   2.645  19.064  1.00  0.00
ATOM   3008  HD3 ARG   195      -2.881   1.144  19.640  1.00  0.00
ATOM   3009  NE  ARG   195      -2.274   1.104  17.589  1.00  0.00
ATOM   3010  HE  ARG   195      -2.735   0.251  17.308  1.00  0.00
ATOM   3011  CZ  ARG   195      -1.261   1.461  16.821  1.00  0.00
ATOM   3012  NH1 ARG   195      -0.669   2.638  16.830  1.00  0.00
ATOM   3013 HH11 ARG   195      -0.989   3.355  17.465  1.00  0.00
ATOM   3014 HH12 ARG   195       0.101   2.817  16.202  1.00  0.00
ATOM   3015  NH2 ARG   195      -0.833   0.607  15.918  1.00  0.00
ATOM   3016 HH21 ARG   195      -1.279  -0.294  15.828  1.00  0.00
ATOM   3017 HH22 ARG   195      -0.060   0.856  15.318  1.00  0.00
ATOM   3018  C   ARG   195      -6.356   3.120  16.198  1.00  0.00
ATOM   3019  O   ARG   195      -6.219   3.018  14.986  1.00  0.00
ATOM   3020  N   ALA   196      -7.278   2.393  16.844  1.00  0.00
ATOM   3021  H   ALA   196      -7.328   2.421  17.852  1.00  0.00
ATOM   3022  CA  ALA   196      -8.257   1.530  16.213  1.00  0.00
ATOM   3023  HA  ALA   196      -7.746   0.787  15.602  1.00  0.00
ATOM   3024  CB  ALA   196      -9.086   0.822  17.293  1.00  0.00
ATOM   3025  HB1 ALA   196      -9.598   1.565  17.905  1.00  0.00
ATOM   3026  HB2 ALA   196      -9.823   0.173  16.819  1.00  0.00
ATOM   3027  HB3 ALA   196      -8.428   0.224  17.924  1.00  0.00
ATOM   3028  C   ALA   196      -9.189   2.241  15.249  1.00  0.00
ATOM   3029  O   ALA   196      -9.566   1.685  14.222  1.00  0.00
ATOM   3030  N   ARG   197      -9.570   3.505  15.545  1.00  0.00
ATOM   3031  H   ARG   197      -9.353   3.898  16.450  1.00  0.00
ATOM   3032  CA  ARG   197     -10.294   4.377  14.633  1.00  0.00
ATOM   3033  HA  ARG   197     -11.154   3.845  14.226  1.00  0.00
ATOM   3034  CB  ARG   197     -10.803   5.650  15.347  1.00  0.00
ATOM   3035  HB2 ARG   197      -9.953   6.247  15.676  1.00  0.00
ATOM   3036  HB3 ARG   197     -11.412   6.235  14.658  1.00  0.00
ATOM   3037  CG  ARG   197     -11.666   5.310  16.589  1.00  0.00
ATOM   3038  HG2 ARG   197     -12.689   5.100  16.275  1.00  0.00
ATOM   3039  HG3 ARG   197     -11.254   4.434  17.091  1.00  0.00
ATOM   3040  CD  ARG   197     -11.710   6.449  17.596  1.00  0.00
ATOM   3041  HD2 ARG   197     -10.693   6.743  17.857  1.00  0.00
ATOM   3042  HD3 ARG   197     -12.233   7.300  17.159  1.00  0.00
ATOM   3043  NE  ARG   197     -12.402   6.113  18.856  1.00  0.00
ATOM   3044  HE  ARG   197     -12.223   5.214  19.280  1.00  0.00
ATOM   3045  CZ  ARG   197     -13.252   6.891  19.498  1.00  0.00
ATOM   3046  NH1 ARG   197     -13.474   8.147  19.204  1.00  0.00
ATOM   3047 HH11 ARG   197     -12.976   8.579  18.438  1.00  0.00
ATOM   3048 HH12 ARG   197     -14.142   8.679  19.744  1.00  0.00
ATOM   3049  NH2 ARG   197     -13.910   6.391  20.524  1.00  0.00
ATOM   3050 HH21 ARG   197     -13.757   5.431  20.800  1.00  0.00
ATOM   3051 HH22 ARG   197     -14.566   6.969  21.030  1.00  0.00
ATOM   3052  C   ARG   197      -9.436   4.768  13.445  1.00  0.00
ATOM   3053  O   ARG   197      -9.893   4.751  12.309  1.00  0.00
ATOM   3054  N   GLY   198      -8.145   5.084  13.698  1.00  0.00
ATOM   3055  H   GLY   198      -7.782   5.011  14.638  1.00  0.00
ATOM   3056  CA  GLY   198      -7.183   5.540  12.705  1.00  0.00
ATOM   3057  HA2 GLY   198      -7.593   6.393  12.165  1.00  0.00
ATOM   3058  HA3 GLY   198      -6.259   5.836  13.202  1.00  0.00
ATOM   3059  C   GLY   198      -6.870   4.459  11.723  1.00  0.00
ATOM   3060  O   GLY   198      -6.922   4.638  10.518  1.00  0.00
ATOM   3061  N   LEU   199      -6.598   3.256  12.224  1.00  0.00
ATOM   3062  H   LEU   199      -6.518   3.132  13.223  1.00  0.00
ATOM   3063  CA  LEU   199      -6.401   2.069  11.431  1.00  0.00
ATOM   3064  HA  LEU   199      -5.704   2.284  10.621  1.00  0.00
ATOM   3065  CB  LEU   199      -5.827   0.997  12.383  1.00  0.00
ATOM   3066  HB2 LEU   199      -4.916   1.374  12.849  1.00  0.00
ATOM   3067  HB3 LEU   199      -6.561   0.767  13.156  1.00  0.00
ATOM   3068  CG  LEU   199      -5.456  -0.339  11.728  1.00  0.00
ATOM   3069  HG  LEU   199      -6.344  -0.783  11.279  1.00  0.00
ATOM   3070  CD1 LEU   199      -4.402  -0.116  10.641  1.00  0.00
ATOM   3071 HD11 LEU   199      -3.509   0.325  11.085  1.00  0.00
ATOM   3072 HD12 LEU   199      -4.146  -1.071  10.182  1.00  0.00
ATOM   3073 HD13 LEU   199      -4.800   0.557   9.882  1.00  0.00
ATOM   3074  CD2 LEU   199      -4.921  -1.322  12.778  1.00  0.00
ATOM   3075 HD21 LEU   199      -5.687  -1.499  13.534  1.00  0.00
ATOM   3076 HD22 LEU   199      -4.663  -2.265  12.296  1.00  0.00
ATOM   3077 HD23 LEU   199      -4.034  -0.902  13.252  1.00  0.00
ATOM   3078  C   LEU   199      -7.651   1.589  10.673  1.00  0.00
ATOM   3079  O   LEU   199      -7.593   1.252   9.487  1.00  0.00
ATOM   3080  N   THR   200      -8.837   1.585  11.334  1.00  0.00
ATOM   3081  H   THR   200      -8.877   1.867  12.303  1.00  0.00
ATOM   3082  CA  THR   200     -10.115   1.185  10.719  1.00  0.00
ATOM   3083  HA  THR   200      -9.998   0.214  10.236  1.00  0.00
ATOM   3084  CB  THR   200     -11.297   1.048  11.693  1.00  0.00
ATOM   3085  HB  THR   200     -11.535   2.025  12.116  1.00  0.00
ATOM   3086  CG2 THR   200     -12.567   0.509  11.023  1.00  0.00
ATOM   3087 HG21 THR   200     -12.367  -0.478  10.605  1.00  0.00
ATOM   3088 HG22 THR   200     -13.366   0.435  11.761  1.00  0.00
ATOM   3089 HG23 THR   200     -12.873   1.185  10.224  1.00  0.00
ATOM   3090  OG1 THR   200     -11.017   0.094  12.704  1.00  0.00
ATOM   3091  HG1 THR   200     -11.768   0.027  13.298  1.00  0.00
ATOM   3092  C   THR   200     -10.522   2.091   9.570  1.00  0.00
ATOM   3093  O   THR   200     -10.936   1.634   8.501  1.00  0.00
ATOM   3094  N   PHE   201     -10.357   3.419   9.757  1.00  0.00
ATOM   3095  H   PHE   201     -10.018   3.766  10.643  1.00  0.00
ATOM   3096  CA  PHE   201     -10.624   4.460   8.781  1.00  0.00
ATOM   3097  HA  PHE   201     -11.668   4.409   8.472  1.00  0.00
ATOM   3098  CB  PHE   201     -10.317   5.803   9.485  1.00  0.00
ATOM   3099  HB2 PHE   201     -11.026   5.958  10.299  1.00  0.00
ATOM   3100  HB3 PHE   201      -9.304   5.781   9.886  1.00  0.00
ATOM   3101  CG  PHE   201     -10.386   7.050   8.661  1.00  0.00
ATOM   3102  CD1 PHE   201     -11.234   7.285   7.550  1.00  0.00
ATOM   3103  HD1 PHE   201     -11.912   6.504   7.207  1.00  0.00
ATOM   3104  CE1 PHE   201     -11.214   8.527   6.875  1.00  0.00
ATOM   3105  HE1 PHE   201     -11.903   8.709   6.050  1.00  0.00
ATOM   3106  CZ  PHE   201     -10.312   9.512   7.270  1.00  0.00
ATOM   3107  HZ  PHE   201     -10.323  10.488   6.785  1.00  0.00
ATOM   3108  CE2 PHE   201      -9.431   9.179   8.284  1.00  0.00
ATOM   3109  HE2 PHE   201      -8.609   9.850   8.534  1.00  0.00
ATOM   3110  CD2 PHE   201      -9.495   8.037   9.037  1.00  0.00
ATOM   3111  HD2 PHE   201      -8.864   7.896   9.915  1.00  0.00
ATOM   3112  C   PHE   201      -9.838   4.270   7.492  1.00  0.00
ATOM   3113  O   PHE   201     -10.374   4.354   6.385  1.00  0.00
ATOM   3114  N   ALA   202      -8.547   3.927   7.629  1.00  0.00
ATOM   3115  H   ALA   202      -8.121   3.917   8.545  1.00  0.00
ATOM   3116  CA  ALA   202      -7.704   3.561   6.514  1.00  0.00
ATOM   3117  HA  ALA   202      -7.681   4.377   5.792  1.00  0.00
ATOM   3118  CB  ALA   202      -6.296   3.295   7.075  1.00  0.00
ATOM   3119  HB1 ALA   202      -6.341   2.485   7.803  1.00  0.00
ATOM   3120  HB2 ALA   202      -5.627   3.014   6.261  1.00  0.00
ATOM   3121  HB3 ALA   202      -5.921   4.197   7.559  1.00  0.00
ATOM   3122  C   ALA   202      -8.146   2.385   5.728  1.00  0.00
ATOM   3123  O   ALA   202      -8.191   2.435   4.501  1.00  0.00
ATOM   3124  N   MET   203      -8.543   1.302   6.404  1.00  0.00
ATOM   3125  H   MET   203      -8.528   1.303   7.414  1.00  0.00
ATOM   3126  CA  MET   203      -8.992   0.132   5.693  1.00  0.00
ATOM   3127  HA  MET   203      -8.341  -0.045   4.837  1.00  0.00
ATOM   3128  CB  MET   203      -8.970  -1.123   6.587  1.00  0.00
ATOM   3129  HB2 MET   203      -9.535  -0.930   7.499  1.00  0.00
ATOM   3130  HB3 MET   203      -9.420  -1.959   6.052  1.00  0.00
ATOM   3131  CG  MET   203      -7.533  -1.531   6.992  1.00  0.00
ATOM   3132  HG2 MET   203      -7.117  -0.780   7.663  1.00  0.00
ATOM   3133  HG3 MET   203      -7.558  -2.496   7.497  1.00  0.00
ATOM   3134  SD  MET   203      -6.328  -1.709   5.627  1.00  0.00
ATOM   3135  CE  MET   203      -7.120  -3.028   4.668  1.00  0.00
ATOM   3136  HE1 MET   203      -8.107  -2.699   4.344  1.00  0.00
ATOM   3137  HE2 MET   203      -6.510  -3.260   3.795  1.00  0.00
ATOM   3138  HE3 MET   203      -7.219  -3.919   5.288  1.00  0.00
ATOM   3139  C   MET   203     -10.292   0.353   4.956  1.00  0.00
ATOM   3140  O   MET   203     -10.484  -0.170   3.866  1.00  0.00
ATOM   3141  N   LEU   204     -11.184   1.195   5.497  1.00  0.00
ATOM   3142  H   LEU   204     -11.108   1.454   6.470  1.00  0.00
ATOM   3143  CA  LEU   204     -12.275   1.771   4.757  1.00  0.00
ATOM   3144  HA  LEU   204     -12.884   0.975   4.328  1.00  0.00
ATOM   3145  CB  LEU   204     -13.136   2.621   5.694  1.00  0.00
ATOM   3146  HB2 LEU   204     -12.506   3.063   6.466  1.00  0.00
ATOM   3147  HB3 LEU   204     -13.621   3.413   5.124  1.00  0.00
ATOM   3148  CG  LEU   204     -14.174   1.763   6.333  1.00  0.00
ATOM   3149  HG  LEU   204     -13.714   0.843   6.694  1.00  0.00
ATOM   3150  CD1 LEU   204     -14.761   2.590   7.508  1.00  0.00
ATOM   3151 HD11 LEU   204     -15.198   3.511   7.123  1.00  0.00
ATOM   3152 HD12 LEU   204     -15.531   2.008   8.015  1.00  0.00
ATOM   3153 HD13 LEU   204     -13.967   2.834   8.214  1.00  0.00
ATOM   3154  CD2 LEU   204     -15.048   1.210   5.175  1.00  0.00
ATOM   3155 HD21 LEU   204     -14.425   0.630   4.493  1.00  0.00
ATOM   3156 HD22 LEU   204     -15.831   0.570   5.583  1.00  0.00
ATOM   3157 HD23 LEU   204     -15.503   2.040   4.634  1.00  0.00
ATOM   3158  C   LEU   204     -11.959   2.637   3.576  1.00  0.00
ATOM   3159  O   LEU   204     -12.544   2.472   2.510  1.00  0.00
ATOM   3160  N   ALA   205     -11.010   3.569   3.714  1.00  0.00
ATOM   3161  H   ALA   205     -10.576   3.718   4.614  1.00  0.00
ATOM   3162  CA  ALA   205     -10.536   4.409   2.649  1.00  0.00
ATOM   3163  HA  ALA   205     -11.369   4.979   2.237  1.00  0.00
ATOM   3164  CB  ALA   205      -9.483   5.337   3.285  1.00  0.00
ATOM   3165  HB1 ALA   205      -8.676   4.736   3.705  1.00  0.00
ATOM   3166  HB2 ALA   205      -9.080   6.006   2.525  1.00  0.00
ATOM   3167  HB3 ALA   205      -9.948   5.925   4.077  1.00  0.00
ATOM   3168  C   ALA   205      -9.935   3.580   1.519  1.00  0.00
ATOM   3169  O   ALA   205     -10.258   3.743   0.341  1.00  0.00
ATOM   3170  N   TYR   206      -9.109   2.590   1.898  1.00  0.00
ATOM   3171  H   TYR   206      -8.813   2.520   2.861  1.00  0.00
ATOM   3172  CA  TYR   206      -8.575   1.568   1.030  1.00  0.00
ATOM   3173  HA  TYR   206      -8.027   2.035   0.212  1.00  0.00
ATOM   3174  CB  TYR   206      -7.612   0.649   1.847  1.00  0.00
ATOM   3175  HB2 TYR   206      -6.883   1.264   2.374  1.00  0.00
ATOM   3176  HB3 TYR   206      -8.188   0.069   2.569  1.00  0.00
ATOM   3177  CG  TYR   206      -6.849  -0.326   0.976  1.00  0.00
ATOM   3178  CD1 TYR   206      -5.520  -0.042   0.620  1.00  0.00
ATOM   3179  HD1 TYR   206      -5.047   0.877   0.968  1.00  0.00
ATOM   3180  CE1 TYR   206      -4.790  -0.931  -0.181  1.00  0.00
ATOM   3181  HE1 TYR   206      -3.740  -0.733  -0.399  1.00  0.00
ATOM   3182  CZ  TYR   206      -5.410  -2.074  -0.700  1.00  0.00
ATOM   3183  OH  TYR   206      -4.710  -2.943  -1.555  1.00  0.00
ATOM   3184  HH  TYR   206      -3.808  -2.660  -1.721  1.00  0.00
ATOM   3185  CE2 TYR   206      -6.731  -2.368  -0.358  1.00  0.00
ATOM   3186  HE2 TYR   206      -7.221  -3.246  -0.781  1.00  0.00
ATOM   3187  CD2 TYR   206      -7.425  -1.533   0.529  1.00  0.00
ATOM   3188  HD2 TYR   206      -8.417  -1.823   0.873  1.00  0.00
ATOM   3189  C   TYR   206      -9.673   0.742   0.371  1.00  0.00
ATOM   3190  O   TYR   206      -9.643   0.557  -0.841  1.00  0.00
ATOM   3191  N   PHE   207     -10.695   0.268   1.134  1.00  0.00
ATOM   3192  H   PHE   207     -10.740   0.497   2.116  1.00  0.00
ATOM   3193  CA  PHE   207     -11.781  -0.579   0.645  1.00  0.00
ATOM   3194  HA  PHE   207     -11.372  -1.519   0.274  1.00  0.00
ATOM   3195  CB  PHE   207     -12.819  -0.907   1.780  1.00  0.00
ATOM   3196  HB2 PHE   207     -12.289  -1.225   2.677  1.00  0.00
ATOM   3197  HB3 PHE   207     -13.408  -0.016   2.003  1.00  0.00
ATOM   3198  CG  PHE   207     -13.800  -2.009   1.430  1.00  0.00
ATOM   3199  CD1 PHE   207     -13.469  -3.327   1.781  1.00  0.00
ATOM   3200  HD1 PHE   207     -12.553  -3.530   2.336  1.00  0.00
ATOM   3201  CE1 PHE   207     -14.297  -4.397   1.432  1.00  0.00
ATOM   3202  HE1 PHE   207     -13.983  -5.420   1.641  1.00  0.00
ATOM   3203  CZ  PHE   207     -15.526  -4.148   0.815  1.00  0.00
ATOM   3204  HZ  PHE   207     -16.154  -4.980   0.495  1.00  0.00
ATOM   3205  CE2 PHE   207     -15.950  -2.830   0.607  1.00  0.00
ATOM   3206  HE2 PHE   207     -16.956  -2.633   0.237  1.00  0.00
ATOM   3207  CD2 PHE   207     -15.076  -1.766   0.875  1.00  0.00
ATOM   3208  HD2 PHE   207     -15.388  -0.746   0.653  1.00  0.00
ATOM   3209  C   PHE   207     -12.550   0.096  -0.454  1.00  0.00
ATOM   3210  O   PHE   207     -12.811  -0.471  -1.512  1.00  0.00
ATOM   3211  N   ILE   208     -12.905   1.373  -0.249  1.00  0.00
ATOM   3212  H   ILE   208     -12.543   1.876   0.548  1.00  0.00
ATOM   3213  CA  ILE   208     -13.802   2.007  -1.179  1.00  0.00
ATOM   3214  HA  ILE   208     -14.556   1.290  -1.504  1.00  0.00
ATOM   3215  CB  ILE   208     -14.492   3.182  -0.532  1.00  0.00
ATOM   3216  HB  ILE   208     -15.047   2.841   0.343  1.00  0.00
ATOM   3217  CG2 ILE   208     -13.419   4.206  -0.108  1.00  0.00
ATOM   3218 HG21 ILE   208     -12.866   4.538  -0.986  1.00  0.00
ATOM   3219 HG22 ILE   208     -13.901   5.063   0.363  1.00  0.00
ATOM   3220 HG23 ILE   208     -12.733   3.742   0.600  1.00  0.00
ATOM   3221  CG1 ILE   208     -15.605   3.700  -1.474  1.00  0.00
ATOM   3222 HG12 ILE   208     -16.025   4.620  -1.070  1.00  0.00
ATOM   3223 HG13 ILE   208     -15.185   3.895  -2.461  1.00  0.00
ATOM   3224  CD1 ILE   208     -16.760   2.733  -1.667  1.00  0.00
ATOM   3225 HD11 ILE   208     -17.227   2.527  -0.705  1.00  0.00
ATOM   3226 HD12 ILE   208     -17.495   3.173  -2.341  1.00  0.00
ATOM   3227 HD13 ILE   208     -16.387   1.802  -2.096  1.00  0.00
ATOM   3228  C   ILE   208     -13.046   2.419  -2.418  1.00  0.00
ATOM   3229  O   ILE   208     -13.544   2.379  -3.533  1.00  0.00
ATOM   3230  N   THR   209     -11.763   2.772  -2.277  1.00  0.00
ATOM   3231  H   THR   209     -11.343   2.791  -1.358  1.00  0.00
ATOM   3232  CA  THR   209     -10.927   3.138  -3.405  1.00  0.00
ATOM   3233  HA  THR   209     -11.486   3.791  -4.075  1.00  0.00
ATOM   3234  CB  THR   209      -9.671   3.870  -2.973  1.00  0.00
ATOM   3235  HB  THR   209      -9.021   3.186  -2.426  1.00  0.00
ATOM   3236  CG2 THR   209      -8.898   4.414  -4.174  1.00  0.00
ATOM   3237 HG21 THR   209      -9.529   5.110  -4.728  1.00  0.00
ATOM   3238 HG22 THR   209      -8.004   4.932  -3.827  1.00  0.00
ATOM   3239 HG23 THR   209      -8.610   3.589  -4.825  1.00  0.00
ATOM   3240  OG1 THR   209      -9.983   5.001  -2.190  1.00  0.00
ATOM   3241  HG1 THR   209      -9.172   5.444  -1.931  1.00  0.00
ATOM   3242  C   THR   209     -10.565   1.931  -4.235  1.00  0.00
ATOM   3243  O   THR   209     -10.633   1.996  -5.453  1.00  0.00
ATOM   3244  N   TRP   210     -10.251   0.775  -3.604  1.00  0.00
ATOM   3245  H   TRP   210     -10.221   0.743  -2.595  1.00  0.00
ATOM   3246  CA  TRP   210      -9.932  -0.501  -4.235  1.00  0.00
ATOM   3247  HA  TRP   210      -9.160  -0.351  -4.990  1.00  0.00
ATOM   3248  CB  TRP   210      -9.417  -1.486  -3.141  1.00  0.00
ATOM   3249  HB2 TRP   210      -8.738  -0.961  -2.469  1.00  0.00
ATOM   3250  HB3 TRP   210     -10.262  -1.873  -2.572  1.00  0.00
ATOM   3251  CG  TRP   210      -8.659  -2.702  -3.586  1.00  0.00
ATOM   3252  CD1 TRP   210      -9.132  -3.987  -3.620  1.00  0.00
ATOM   3253  HD1 TRP   210     -10.183  -4.186  -3.410  1.00  0.00
ATOM   3254  NE1 TRP   210      -8.105  -4.851  -3.937  1.00  0.00
ATOM   3255  HE1 TRP   210      -8.174  -5.858  -3.968  1.00  0.00
ATOM   3256  CE2 TRP   210      -6.977  -4.135  -4.205  1.00  0.00
ATOM   3257  CZ2 TRP   210      -5.727  -4.543  -4.655  1.00  0.00
ATOM   3258  HZ2 TRP   210      -5.528  -5.600  -4.829  1.00  0.00
ATOM   3259  CH2 TRP   210      -4.756  -3.564  -4.872  1.00  0.00
ATOM   3260  HH2 TRP   210      -3.789  -3.840  -5.294  1.00  0.00
ATOM   3261  CZ3 TRP   210      -5.001  -2.233  -4.556  1.00  0.00
ATOM   3262  HZ3 TRP   210      -4.222  -1.485  -4.703  1.00  0.00
ATOM   3263  CE3 TRP   210      -6.244  -1.832  -4.047  1.00  0.00
ATOM   3264  HE3 TRP   210      -6.398  -0.797  -3.739  1.00  0.00
ATOM   3265  CD2 TRP   210      -7.266  -2.777  -3.946  1.00  0.00
ATOM   3266  C   TRP   210     -11.106  -1.109  -4.990  1.00  0.00
ATOM   3267  O   TRP   210     -10.986  -1.639  -6.093  1.00  0.00
ATOM   3268  N   VAL   211     -12.309  -1.028  -4.394  1.00  0.00
ATOM   3269  H   VAL   211     -12.433  -0.434  -3.586  1.00  0.00
ATOM   3270  CA  VAL   211     -13.446  -1.780  -4.886  1.00  0.00
ATOM   3271  HA  VAL   211     -13.096  -2.673  -5.403  1.00  0.00
ATOM   3272  CB  VAL   211     -14.308  -2.172  -3.715  1.00  0.00
ATOM   3273  HB  VAL   211     -14.522  -1.291  -3.109  1.00  0.00
ATOM   3274  CG1 VAL   211     -15.604  -2.764  -4.187  1.00  0.00
ATOM   3275 HG11 VAL   211     -15.402  -3.650  -4.789  1.00  0.00
ATOM   3276 HG12 VAL   211     -16.213  -3.041  -3.326  1.00  0.00
ATOM   3277 HG13 VAL   211     -16.141  -2.031  -4.790  1.00  0.00
ATOM   3278  CG2 VAL   211     -13.576  -3.264  -2.916  1.00  0.00
ATOM   3279 HG21 VAL   211     -12.620  -2.876  -2.562  1.00  0.00
ATOM   3280 HG22 VAL   211     -14.186  -3.561  -2.063  1.00  0.00
ATOM   3281 HG23 VAL   211     -13.402  -4.128  -3.557  1.00  0.00
ATOM   3282  C   VAL   211     -14.185  -1.032  -5.941  1.00  0.00
ATOM   3283  O   VAL   211     -14.779  -1.566  -6.879  1.00  0.00
ATOM   3284  N   SER   212     -14.055   0.274  -5.883  1.00  0.00
ATOM   3285  H   SER   212     -13.649   0.704  -5.064  1.00  0.00
ATOM   3286  CA  SER   212     -14.485   1.052  -6.968  1.00  0.00
ATOM   3287  HA  SER   212     -15.433   0.663  -7.341  1.00  0.00
ATOM   3288  CB  SER   212     -14.620   2.408  -6.386  1.00  0.00
ATOM   3289  HB2 SER   212     -13.638   2.778  -6.093  1.00  0.00
ATOM   3290  HB3 SER   212     -15.055   3.079  -7.126  1.00  0.00
ATOM   3291  OG  SER   212     -15.441   2.511  -5.229  1.00  0.00
ATOM   3292  HG  SER   212     -15.463   3.424  -4.933  1.00  0.00
ATOM   3293  C   SER   212     -13.552   1.140  -8.169  1.00  0.00
ATOM   3294  O   SER   212     -13.975   1.271  -9.316  1.00  0.00
ATOM   3295  N   PHE   213     -12.234   1.021  -7.950  1.00  0.00
ATOM   3296  H   PHE   213     -11.883   0.958  -7.006  1.00  0.00
ATOM   3297  CA  PHE   213     -11.250   0.975  -9.020  1.00  0.00
ATOM   3298  HA  PHE   213     -11.418   1.806  -9.705  1.00  0.00
ATOM   3299  CB  PHE   213      -9.786   1.082  -8.438  1.00  0.00
ATOM   3300  HB2 PHE   213      -9.201   1.771  -9.047  1.00  0.00
ATOM   3301  HB3 PHE   213      -9.829   1.451  -7.413  1.00  0.00
ATOM   3302  CG  PHE   213      -8.866  -0.128  -8.321  1.00  0.00
ATOM   3303  CD1 PHE   213      -7.963  -0.228  -7.239  1.00  0.00
ATOM   3304  HD1 PHE   213      -7.932   0.554  -6.481  1.00  0.00
ATOM   3305  CE1 PHE   213      -7.106  -1.326  -7.136  1.00  0.00
ATOM   3306  HE1 PHE   213      -6.353  -1.357  -6.349  1.00  0.00
ATOM   3307  CZ  PHE   213      -7.197  -2.387  -8.026  1.00  0.00
ATOM   3308  HZ  PHE   213      -6.622  -3.296  -7.850  1.00  0.00
ATOM   3309  CE2 PHE   213      -8.026  -2.278  -9.141  1.00  0.00
ATOM   3310  HE2 PHE   213      -8.077  -3.092  -9.864  1.00  0.00
ATOM   3311  CD2 PHE   213      -8.778  -1.126  -9.309  1.00  0.00
ATOM   3312  HD2 PHE   213      -9.313  -1.008 -10.251  1.00  0.00
ATOM   3313  C   PHE   213     -11.479  -0.172  -9.976  1.00  0.00
ATOM   3314  O   PHE   213     -11.250  -0.025 -11.176  1.00  0.00
ATOM   3315  N   VAL   214     -11.882  -1.356  -9.492  1.00  0.00
ATOM   3316  H   VAL   214     -12.152  -1.439  -8.522  1.00  0.00
ATOM   3317  CA  VAL   214     -11.945  -2.548 -10.329  1.00  0.00
ATOM   3318  HA  VAL   214     -11.009  -2.658 -10.876  1.00  0.00
ATOM   3319  CB  VAL   214     -12.168  -3.796  -9.478  1.00  0.00
ATOM   3320  HB  VAL   214     -13.043  -3.653  -8.844  1.00  0.00
ATOM   3321  CG1 VAL   214     -12.400  -5.046 -10.340  1.00  0.00
ATOM   3322 HG11 VAL   214     -11.530  -5.217 -10.975  1.00  0.00
ATOM   3323 HG12 VAL   214     -12.554  -5.910  -9.694  1.00  0.00
ATOM   3324 HG13 VAL   214     -13.281  -4.899 -10.965  1.00  0.00
ATOM   3325  CG2 VAL   214     -10.881  -3.969  -8.684  1.00  0.00
ATOM   3326 HG21 VAL   214     -10.713  -3.087  -8.066  1.00  0.00
ATOM   3327 HG22 VAL   214     -10.963  -4.849  -8.046  1.00  0.00
ATOM   3328 HG23 VAL   214     -10.044  -4.096  -9.371  1.00  0.00
ATOM   3329  C   VAL   214     -12.806  -2.461 -11.580  1.00  0.00
ATOM   3330  O   VAL   214     -12.371  -2.821 -12.674  1.00  0.00
ATOM   3331  N   PRO   215     -13.973  -1.920 -11.497  1.00  0.00
ATOM   3332  CD  PRO   215     -14.640  -1.806 -10.206  1.00  0.00
ATOM   3333  HD2 PRO   215     -14.409  -0.838  -9.761  1.00  0.00
ATOM   3334  HD3 PRO   215     -14.294  -2.601  -9.546  1.00  0.00
ATOM   3335  CG  PRO   215     -15.990  -1.945 -10.604  1.00  0.00
ATOM   3336  HG2 PRO   215     -16.633  -1.423  -9.896  1.00  0.00
ATOM   3337  HG3 PRO   215     -16.256  -3.001 -10.626  1.00  0.00
ATOM   3338  CB  PRO   215     -16.112  -1.332 -12.012  1.00  0.00
ATOM   3339  HB2 PRO   215     -16.154  -0.245 -11.933  1.00  0.00
ATOM   3340  HB3 PRO   215     -17.021  -1.697 -12.490  1.00  0.00
ATOM   3341  CA  PRO   215     -14.866  -1.828 -12.654  1.00  0.00
ATOM   3342  HA  PRO   215     -15.119  -2.830 -12.998  1.00  0.00
ATOM   3343  C   PRO   215     -14.480  -0.805 -13.641  1.00  0.00
ATOM   3344  O   PRO   215     -14.562  -1.003 -14.848  1.00  0.00
ATOM   3345  N   LEU   216     -14.084   0.344 -13.108  1.00  0.00
ATOM   3346  H   LEU   216     -14.149   0.487 -12.110  1.00  0.00
ATOM   3347  CA  LEU   216     -13.558   1.416 -13.890  1.00  0.00
ATOM   3348  HA  LEU   216     -14.318   1.763 -14.590  1.00  0.00
ATOM   3349  CB  LEU   216     -13.153   2.562 -12.950  1.00  0.00
ATOM   3350  HB2 LEU   216     -14.022   2.888 -12.378  1.00  0.00
ATOM   3351  HB3 LEU   216     -12.379   2.215 -12.266  1.00  0.00
ATOM   3352  CG  LEU   216     -12.603   3.786 -13.678  1.00  0.00
ATOM   3353  HG  LEU   216     -11.701   3.510 -14.224  1.00  0.00
ATOM   3354  CD1 LEU   216     -13.576   4.401 -14.694  1.00  0.00
ATOM   3355 HD11 LEU   216     -14.486   4.714 -14.182  1.00  0.00
ATOM   3356 HD12 LEU   216     -13.111   5.265 -15.167  1.00  0.00
ATOM   3357 HD13 LEU   216     -13.824   3.661 -15.454  1.00  0.00
ATOM   3358  CD2 LEU   216     -12.304   4.869 -12.647  1.00  0.00
ATOM   3359 HD21 LEU   216     -11.568   4.499 -11.934  1.00  0.00
ATOM   3360 HD22 LEU   216     -11.909   5.752 -13.151  1.00  0.00
ATOM   3361 HD23 LEU   216     -13.220   5.132 -12.119  1.00  0.00
ATOM   3362  C   LEU   216     -12.332   1.002 -14.681  1.00  0.00
ATOM   3363  O   LEU   216     -12.222   1.290 -15.872  1.00  0.00
ATOM   3364  N   LEU   217     -11.403   0.259 -14.047  1.00  0.00
ATOM   3365  H   LEU   217     -11.516   0.038 -13.067  1.00  0.00
ATOM   3366  CA  LEU   217     -10.221  -0.258 -14.693  1.00  0.00
ATOM   3367  HA  LEU   217      -9.692   0.556 -15.190  1.00  0.00
ATOM   3368  CB  LEU   217      -9.303  -0.900 -13.621  1.00  0.00
ATOM   3369  HB2 LEU   217      -9.126  -0.185 -12.818  1.00  0.00
ATOM   3370  HB3 LEU   217      -9.785  -1.789 -13.215  1.00  0.00
ATOM   3371  CG  LEU   217      -7.906  -1.357 -14.096  1.00  0.00
ATOM   3372  HG  LEU   217      -7.222  -1.376 -13.248  1.00  0.00
ATOM   3373  CD1 LEU   217      -7.928  -2.763 -14.718  1.00  0.00
ATOM   3374 HD11 LEU   217      -8.594  -2.768 -15.581  1.00  0.00
ATOM   3375 HD12 LEU   217      -6.921  -3.036 -15.035  1.00  0.00
ATOM   3376 HD13 LEU   217      -8.284  -3.482 -13.981  1.00  0.00
ATOM   3377  CD2 LEU   217      -7.239  -0.336 -15.033  1.00  0.00
ATOM   3378 HD21 LEU   217      -7.122   0.614 -14.511  1.00  0.00
ATOM   3379 HD22 LEU   217      -6.260  -0.706 -15.337  1.00  0.00
ATOM   3380 HD23 LEU   217      -7.862  -0.190 -15.915  1.00  0.00
ATOM   3381  C   LEU   217     -10.523  -1.161 -15.887  1.00  0.00
ATOM   3382  O   LEU   217      -9.834  -1.124 -16.902  1.00  0.00
ATOM   3383  N   ALA   218     -11.610  -1.953 -15.836  1.00  0.00
ATOM   3384  H   ALA   218     -12.208  -1.938 -15.023  1.00  0.00
ATOM   3385  CA  ALA   218     -11.998  -2.856 -16.897  1.00  0.00
ATOM   3386  HA  ALA   218     -11.137  -3.450 -17.204  1.00  0.00
ATOM   3387  CB  ALA   218     -13.107  -3.757 -16.328  1.00  0.00
ATOM   3388  HB1 ALA   218     -13.951  -3.141 -16.014  1.00  0.00
ATOM   3389  HB2 ALA   218     -13.436  -4.459 -17.094  1.00  0.00
ATOM   3390  HB3 ALA   218     -12.723  -4.309 -15.470  1.00  0.00
ATOM   3391  C   ALA   218     -12.457  -2.147 -18.173  1.00  0.00
ATOM   3392  O   ALA   218     -12.420  -2.717 -19.264  1.00  0.00
ATOM   3393  N   ASN   219     -12.857  -0.860 -18.047  1.00  0.00
ATOM   3394  H   ASN   219     -12.873  -0.423 -17.137  1.00  0.00
ATOM   3395  CA  ASN   219     -13.276  -0.052 -19.178  1.00  0.00
ATOM   3396  HA  ASN   219     -13.632  -0.701 -19.977  1.00  0.00
ATOM   3397  CB  ASN   219     -14.432   0.925 -18.769  1.00  0.00
ATOM   3398  HB2 ASN   219     -14.143   1.477 -17.874  1.00  0.00
ATOM   3399  HB3 ASN   219     -14.621   1.626 -19.582  1.00  0.00
ATOM   3400  CG  ASN   219     -15.761   0.241 -18.456  1.00  0.00
ATOM   3401  OD1 ASN   219     -16.003  -0.938 -18.676  1.00  0.00
ATOM   3402  ND2 ASN   219     -16.715   1.053 -17.947  1.00  0.00
ATOM   3403 HD21 ASN   219     -17.623   0.676 -17.714  1.00  0.00
ATOM   3404 HD22 ASN   219     -16.516   2.032 -17.802  1.00  0.00
ATOM   3405  C   ASN   219     -12.203   0.864 -19.784  1.00  0.00
ATOM   3406  O   ASN   219     -12.450   1.423 -20.856  1.00  0.00
ATOM   3407  N   VAL   220     -11.034   1.119 -19.146  1.00  0.00
ATOM   3408  H   VAL   220     -10.743   0.536 -18.374  1.00  0.00
ATOM   3409  CA  VAL   220     -10.162   2.228 -19.544  1.00  0.00
ATOM   3410  HA  VAL   220     -10.663   2.831 -20.301  1.00  0.00
ATOM   3411  CB  VAL   220      -9.772   3.180 -18.416  1.00  0.00
ATOM   3412  HB  VAL   220      -9.097   3.944 -18.801  1.00  0.00
ATOM   3413  CG1 VAL   220     -11.087   3.798 -17.919  1.00  0.00
ATOM   3414 HG11 VAL   220     -11.747   3.008 -17.560  1.00  0.00
ATOM   3415 HG12 VAL   220     -10.878   4.493 -17.106  1.00  0.00
ATOM   3416 HG13 VAL   220     -11.571   4.331 -18.737  1.00  0.00
ATOM   3417  CG2 VAL   220      -9.037   2.491 -17.250  1.00  0.00
ATOM   3418 HG21 VAL   220      -8.119   2.032 -17.619  1.00  0.00
ATOM   3419 HG22 VAL   220      -8.792   3.230 -16.487  1.00  0.00
ATOM   3420 HG23 VAL   220      -9.678   1.723 -16.819  1.00  0.00
ATOM   3421  C   VAL   220      -8.963   1.768 -20.319  1.00  0.00
ATOM   3422  O   VAL   220      -8.189   0.912 -19.896  1.00  0.00
ATOM   3423  N   GLN   221      -8.790   2.323 -21.534  1.00  0.00
ATOM   3424  H   GLN   221      -9.241   3.199 -21.758  1.00  0.00
ATOM   3425  CA  GLN   221      -7.962   1.684 -22.534  1.00  0.00
ATOM   3426  HA  GLN   221      -7.122   1.187 -22.047  1.00  0.00
ATOM   3427  CB  GLN   221      -8.766   0.626 -23.335  1.00  0.00
ATOM   3428  HB2 GLN   221      -9.729   1.045 -23.627  1.00  0.00
ATOM   3429  HB3 GLN   221      -8.208   0.344 -24.228  1.00  0.00
ATOM   3430  CG  GLN   221      -9.049  -0.668 -22.541  1.00  0.00
ATOM   3431  HG2 GLN   221      -8.106  -1.148 -22.281  1.00  0.00
ATOM   3432  HG3 GLN   221      -9.595  -0.423 -21.630  1.00  0.00
ATOM   3433  CD  GLN   221      -9.884  -1.629 -23.378  1.00  0.00
ATOM   3434  OE1 GLN   221     -11.034  -1.926 -23.073  1.00  0.00
ATOM   3435  NE2 GLN   221      -9.306  -2.121 -24.498  1.00  0.00
ATOM   3436 HE21 GLN   221      -9.819  -2.761 -25.087  1.00  0.00
ATOM   3437 HE22 GLN   221      -8.365  -1.845 -24.740  1.00  0.00
ATOM   3438  C   GLN   221      -7.326   2.650 -23.488  1.00  0.00
ATOM   3439  O   GLN   221      -6.225   2.397 -23.976  1.00  0.00
ATOM   3440  N   VAL   222      -7.972   3.817 -23.689  1.00  0.00
ATOM   3441  H   VAL   222      -8.892   3.960 -23.297  1.00  0.00
ATOM   3442  CA  VAL   222      -7.432   4.926 -24.453  1.00  0.00
ATOM   3443  HA  VAL   222      -6.592   4.578 -25.055  1.00  0.00
ATOM   3444  CB  VAL   222      -8.513   5.508 -25.386  1.00  0.00
ATOM   3445  HB  VAL   222      -8.080   6.302 -25.994  1.00  0.00
ATOM   3446  CG1 VAL   222      -9.002   4.329 -26.273  1.00  0.00
ATOM   3447 HG11 VAL   222      -9.413   3.543 -25.639  1.00  0.00
ATOM   3448 HG12 VAL   222      -9.772   4.684 -26.957  1.00  0.00
ATOM   3449 HG13 VAL   222      -8.163   3.932 -26.845  1.00  0.00
ATOM   3450  CG2 VAL   222      -9.702   6.158 -24.642  1.00  0.00
ATOM   3451 HG21 VAL   222      -9.339   6.977 -24.021  1.00  0.00
ATOM   3452 HG22 VAL   222     -10.419   6.543 -25.368  1.00  0.00
ATOM   3453 HG23 VAL   222     -10.189   5.414 -24.012  1.00  0.00
ATOM   3454  C   VAL   222      -6.660   5.869 -23.516  1.00  0.00
ATOM   3455  O   VAL   222      -5.872   5.409 -22.690  1.00  0.00
ATOM   3456  N   ALA   223      -6.852   7.203 -23.577  1.00  0.00
ATOM   3457  H   ALA   223      -7.612   7.579 -24.127  1.00  0.00
ATOM   3458  CA  ALA   223      -6.018   8.172 -22.887  1.00  0.00
ATOM   3459  HA  ALA   223      -4.969   7.971 -23.107  1.00  0.00
ATOM   3460  CB  ALA   223      -6.412   9.578 -23.391  1.00  0.00
ATOM   3461  HB1 ALA   223      -7.464   9.761 -23.173  1.00  0.00
ATOM   3462  HB2 ALA   223      -5.801  10.329 -22.890  1.00  0.00
ATOM   3463  HB3 ALA   223      -6.249   9.637 -24.467  1.00  0.00
ATOM   3464  C   ALA   223      -6.074   8.078 -21.344  1.00  0.00
ATOM   3465  O   ALA   223      -5.145   8.467 -20.644  1.00  0.00
ATOM   3466  N   TYR   224      -7.164   7.515 -20.760  1.00  0.00
ATOM   3467  H   TYR   224      -7.932   7.191 -21.330  1.00  0.00
ATOM   3468  CA  TYR   224      -7.282   7.353 -19.317  1.00  0.00
ATOM   3469  HA  TYR   224      -6.949   8.265 -18.820  1.00  0.00
ATOM   3470  CB  TYR   224      -8.755   7.062 -18.793  1.00  0.00
ATOM   3471  HB2 TYR   224      -9.078   6.082 -19.144  1.00  0.00
ATOM   3472  HB3 TYR   224      -8.763   7.078 -17.703  1.00  0.00
ATOM   3473  CG  TYR   224      -9.926   7.896 -19.114  1.00  0.00
ATOM   3474  CD1 TYR   224     -11.284   7.557 -18.878  1.00  0.00
ATOM   3475  HD1 TYR   224     -11.534   6.606 -18.409  1.00  0.00
ATOM   3476  CE1 TYR   224     -12.304   8.472 -19.259  1.00  0.00
ATOM   3477  HE1 TYR   224     -13.353   8.208 -19.119  1.00  0.00
ATOM   3478  CZ  TYR   224     -11.917   9.689 -19.806  1.00  0.00
ATOM   3479  OH  TYR   224     -12.771  10.429 -20.680  1.00  0.00
ATOM   3480  HH  TYR   224     -13.614   9.996 -20.836  1.00  0.00
ATOM   3481  CE2 TYR   224     -10.778  10.110 -19.117  1.00  0.00
ATOM   3482  HE2 TYR   224     -10.744  11.106 -18.676  1.00  0.00
ATOM   3483  CD2 TYR   224      -9.697   9.210 -19.019  1.00  0.00
ATOM   3484  HD2 TYR   224      -8.681   9.576 -18.867  1.00  0.00
ATOM   3485  C   TYR   224      -6.552   6.139 -18.768  1.00  0.00
ATOM   3486  O   TYR   224      -6.500   6.003 -17.547  1.00  0.00
ATOM   3487  N   ARG   225      -6.023   5.199 -19.594  1.00  0.00
ATOM   3488  H   ARG   225      -6.052   5.333 -20.595  1.00  0.00
ATOM   3489  CA  ARG   225      -5.417   4.002 -19.033  1.00  0.00
ATOM   3490  HA  ARG   225      -6.059   3.603 -18.247  1.00  0.00
ATOM   3491  CB  ARG   225      -5.203   2.872 -20.085  1.00  0.00
ATOM   3492  HB2 ARG   225      -6.146   2.663 -20.591  1.00  0.00
ATOM   3493  HB3 ARG   225      -4.462   3.192 -20.817  1.00  0.00
ATOM   3494  CG  ARG   225      -4.707   1.551 -19.477  1.00  0.00
ATOM   3495  HG2 ARG   225      -3.644   1.631 -19.251  1.00  0.00
ATOM   3496  HG3 ARG   225      -5.258   1.343 -18.559  1.00  0.00
ATOM   3497  CD  ARG   225      -4.851   0.291 -20.337  1.00  0.00
ATOM   3498  HD2 ARG   225      -4.434  -0.564 -19.803  1.00  0.00
ATOM   3499  HD3 ARG   225      -5.906   0.109 -20.543  1.00  0.00
ATOM   3500  NE  ARG   225      -4.115   0.483 -21.625  1.00  0.00
ATOM   3501  HE  ARG   225      -3.792   1.410 -21.862  1.00  0.00
ATOM   3502  CZ  ARG   225      -3.871  -0.511 -22.465  1.00  0.00
ATOM   3503  NH1 ARG   225      -4.336  -1.730 -22.291  1.00  0.00
ATOM   3504 HH11 ARG   225      -4.908  -1.939 -21.486  1.00  0.00
ATOM   3505 HH12 ARG   225      -4.118  -2.451 -22.964  1.00  0.00
ATOM   3506  NH2 ARG   225      -3.160  -0.270 -23.545  1.00  0.00
ATOM   3507 HH21 ARG   225      -2.812   0.661 -23.719  1.00  0.00
ATOM   3508 HH22 ARG   225      -2.966  -1.019 -24.195  1.00  0.00
ATOM   3509  C   ARG   225      -4.229   4.301 -18.106  1.00  0.00
ATOM   3510  O   ARG   225      -4.280   3.834 -16.972  1.00  0.00
ATOM   3511  N   PRO   226      -3.258   5.169 -18.411  1.00  0.00
ATOM   3512  CD  PRO   226      -2.838   5.444 -19.787  1.00  0.00
ATOM   3513  HD2 PRO   226      -3.397   6.295 -20.175  1.00  0.00
ATOM   3514  HD3 PRO   226      -3.032   4.569 -20.408  1.00  0.00
ATOM   3515  CG  PRO   226      -1.343   5.744 -19.685  1.00  0.00
ATOM   3516  HG2 PRO   226      -1.061   6.459 -20.458  1.00  0.00
ATOM   3517  HG3 PRO   226      -0.777   4.822 -19.819  1.00  0.00
ATOM   3518  CB  PRO   226      -1.183   6.314 -18.272  1.00  0.00
ATOM   3519  HB2 PRO   226      -1.387   7.385 -18.287  1.00  0.00
ATOM   3520  HB3 PRO   226      -0.165   6.144 -17.924  1.00  0.00
ATOM   3521  CA  PRO   226      -2.222   5.534 -17.443  1.00  0.00
ATOM   3522  HA  PRO   226      -1.676   4.641 -17.141  1.00  0.00
ATOM   3523  C   PRO   226      -2.769   6.376 -16.310  1.00  0.00
ATOM   3524  O   PRO   226      -2.396   6.185 -15.157  1.00  0.00
ATOM   3525  N   ALA   227      -3.665   7.336 -16.600  1.00  0.00
ATOM   3526  H   ALA   227      -3.965   7.476 -17.554  1.00  0.00
ATOM   3527  CA  ALA   227      -4.239   8.205 -15.596  1.00  0.00
ATOM   3528  HA  ALA   227      -3.445   8.759 -15.097  1.00  0.00
ATOM   3529  CB  ALA   227      -5.199   9.182 -16.264  1.00  0.00
ATOM   3530  HB1 ALA   227      -5.993   8.628 -16.763  1.00  0.00
ATOM   3531  HB2 ALA   227      -5.633   9.838 -15.509  1.00  0.00
ATOM   3532  HB3 ALA   227      -4.657   9.781 -16.997  1.00  0.00
ATOM   3533  C   ALA   227      -5.014   7.514 -14.481  1.00  0.00
ATOM   3534  O   ALA   227      -4.901   7.885 -13.316  1.00  0.00
ATOM   3535  N   VAL   228      -5.858   6.515 -14.792  1.00  0.00
ATOM   3536  H   VAL   228      -6.006   6.261 -15.759  1.00  0.00
ATOM   3537  CA  VAL   228      -6.578   5.775 -13.768  1.00  0.00
ATOM   3538  HA  VAL   228      -6.954   6.467 -13.015  1.00  0.00
ATOM   3539  CB  VAL   228      -7.769   5.006 -14.338  1.00  0.00
ATOM   3540  HB  VAL   228      -7.454   4.452 -15.222  1.00  0.00
ATOM   3541  CG1 VAL   228      -8.331   4.013 -13.311  1.00  0.00
ATOM   3542 HG11 VAL   228      -8.659   4.554 -12.424  1.00  0.00
ATOM   3543 HG12 VAL   228      -9.177   3.481 -13.746  1.00  0.00
ATOM   3544 HG13 VAL   228      -7.556   3.298 -13.035  1.00  0.00
ATOM   3545  CG2 VAL   228      -8.899   5.969 -14.681  1.00  0.00
ATOM   3546 HG21 VAL   228      -8.552   6.689 -15.422  1.00  0.00
ATOM   3547 HG22 VAL   228      -9.742   5.409 -15.086  1.00  0.00
ATOM   3548 HG23 VAL   228      -9.213   6.497 -13.781  1.00  0.00
ATOM   3549  C   VAL   228      -5.684   4.954 -12.877  1.00  0.00
ATOM   3550  O   VAL   228      -5.859   4.912 -11.655  1.00  0.00
ATOM   3551  N   GLN   229      -4.650   4.318 -13.456  1.00  0.00
ATOM   3552  H   GLN   229      -4.514   4.381 -14.455  1.00  0.00
ATOM   3553  CA  GLN   229      -3.713   3.538 -12.704  1.00  0.00
ATOM   3554  HA  GLN   229      -4.237   2.730 -12.194  1.00  0.00
ATOM   3555  CB  GLN   229      -2.683   2.964 -13.671  1.00  0.00
ATOM   3556  HB2 GLN   229      -2.214   3.775 -14.228  1.00  0.00
ATOM   3557  HB3 GLN   229      -1.922   2.420 -13.112  1.00  0.00
ATOM   3558  CG  GLN   229      -3.349   2.002 -14.665  1.00  0.00
ATOM   3559  HG2 GLN   229      -3.401   1.005 -14.227  1.00  0.00
ATOM   3560  HG3 GLN   229      -4.357   2.352 -14.890  1.00  0.00
ATOM   3561  CD  GLN   229      -2.649   1.829 -16.026  1.00  0.00
ATOM   3562  OE1 GLN   229      -1.622   2.462 -16.230  1.00  0.00
ATOM   3563  NE2 GLN   229      -3.101   0.983 -16.974  1.00  0.00
ATOM   3564 HE21 GLN   229      -2.608   0.903 -17.852  1.00  0.00
ATOM   3565 HE22 GLN   229      -3.930   0.432 -16.802  1.00  0.00
ATOM   3566  C   GLN   229      -2.948   4.289 -11.669  1.00  0.00
ATOM   3567  O   GLN   229      -2.745   3.845 -10.550  1.00  0.00
ATOM   3568  N   MET   230      -2.545   5.496 -12.047  1.00  0.00
ATOM   3569  H   MET   230      -2.716   5.813 -12.990  1.00  0.00
ATOM   3570  CA  MET   230      -1.857   6.461 -11.235  1.00  0.00
ATOM   3571  HA  MET   230      -0.922   6.032 -10.873  1.00  0.00
ATOM   3572  CB  MET   230      -1.587   7.677 -12.125  1.00  0.00
ATOM   3573  HB2 MET   230      -2.475   7.900 -12.716  1.00  0.00
ATOM   3574  HB3 MET   230      -1.342   8.537 -11.501  1.00  0.00
ATOM   3575  CG  MET   230      -0.422   7.442 -13.088  1.00  0.00
ATOM   3576  HG2 MET   230       0.474   7.190 -12.521  1.00  0.00
ATOM   3577  HG3 MET   230      -0.667   6.622 -13.763  1.00  0.00
ATOM   3578  SD  MET   230      -0.084   8.922 -14.076  1.00  0.00
ATOM   3579  CE  MET   230       0.856   9.779 -12.778  1.00  0.00
ATOM   3580  HE1 MET   230       1.723   9.180 -12.501  1.00  0.00
ATOM   3581  HE2 MET   230       1.187  10.748 -13.149  1.00  0.00
ATOM   3582  HE3 MET   230       0.221   9.922 -11.904  1.00  0.00
ATOM   3583  C   MET   230      -2.627   6.944 -10.051  1.00  0.00
ATOM   3584  O   MET   230      -2.118   7.179  -8.956  1.00  0.00
ATOM   3585  N   GLY   231      -3.914   7.141 -10.295  1.00  0.00
ATOM   3586  H   GLY   231      -4.321   6.808 -11.157  1.00  0.00
ATOM   3587  CA  GLY   231      -4.742   7.818  -9.359  1.00  0.00
ATOM   3588  HA2 GLY   231      -4.173   8.614  -8.880  1.00  0.00
ATOM   3589  HA3 GLY   231      -5.601   8.246  -9.876  1.00  0.00
ATOM   3590  C   GLY   231      -5.294   6.987  -8.259  1.00  0.00
ATOM   3591  O   GLY   231      -5.531   7.476  -7.168  1.00  0.00
ATOM   3592  N   ALA   232      -5.554   5.699  -8.506  1.00  0.00
ATOM   3593  H   ALA   232      -5.411   5.324  -9.433  1.00  0.00
ATOM   3594  CA  ALA   232      -6.040   4.781  -7.497  1.00  0.00
ATOM   3595  HA  ALA   232      -6.890   5.226  -6.980  1.00  0.00
ATOM   3596  CB  ALA   232      -6.467   3.490  -8.203  1.00  0.00
ATOM   3597  HB1 ALA   232      -5.611   3.060  -8.724  1.00  0.00
ATOM   3598  HB2 ALA   232      -6.839   2.778  -7.467  1.00  0.00
ATOM   3599  HB3 ALA   232      -7.254   3.712  -8.923  1.00  0.00
ATOM   3600  C   ALA   232      -5.060   4.430  -6.387  1.00  0.00
ATOM   3601  O   ALA   232      -5.400   4.392  -5.203  1.00  0.00
ATOM   3602  N   ILE   233      -3.795   4.157  -6.738  1.00  0.00
ATOM   3603  H   ILE   233      -3.534   4.140  -7.714  1.00  0.00
ATOM   3604  CA  ILE   233      -2.745   3.876  -5.777  1.00  0.00
ATOM   3605  HA  ILE   233      -3.027   3.016  -5.171  1.00  0.00
ATOM   3606  CB  ILE   233      -1.430   3.568  -6.493  1.00  0.00
ATOM   3607  HB  ILE   233      -0.787   4.447  -6.467  1.00  0.00
ATOM   3608  CG2 ILE   233      -0.760   2.409  -5.775  1.00  0.00
ATOM   3609 HG21 ILE   233      -1.414   1.537  -5.801  1.00  0.00
ATOM   3610 HG22 ILE   233       0.182   2.170  -6.269  1.00  0.00
ATOM   3611 HG23 ILE   233      -0.566   2.686  -4.739  1.00  0.00
ATOM   3612  CG1 ILE   233      -1.634   3.221  -7.973  1.00  0.00
ATOM   3613 HG12 ILE   233      -2.339   2.395  -8.059  1.00  0.00
ATOM   3614 HG13 ILE   233      -2.027   4.091  -8.499  1.00  0.00
ATOM   3615  CD1 ILE   233      -0.378   2.788  -8.752  1.00  0.00
ATOM   3616 HD11 ILE   233       0.046   1.896  -8.291  1.00  0.00
ATOM   3617 HD12 ILE   233      -0.648   2.569  -9.785  1.00  0.00
ATOM   3618 HD13 ILE   233       0.358   3.591  -8.731  1.00  0.00
ATOM   3619  C   ILE   233      -2.500   5.066  -4.874  1.00  0.00
ATOM   3620  O   ILE   233      -2.389   4.973  -3.653  1.00  0.00
ATOM   3621  N   LEU   234      -2.417   6.237  -5.526  1.00  0.00
ATOM   3622  H   LEU   234      -2.534   6.266  -6.528  1.00  0.00
ATOM   3623  CA  LEU   234      -2.170   7.527  -4.947  1.00  0.00
ATOM   3624  HA  LEU   234      -1.308   7.468  -4.282  1.00  0.00
ATOM   3625  CB  LEU   234      -1.892   8.509  -6.106  1.00  0.00
ATOM   3626  HB2 LEU   234      -1.100   8.110  -6.739  1.00  0.00
ATOM   3627  HB3 LEU   234      -2.798   8.640  -6.698  1.00  0.00
ATOM   3628  CG  LEU   234      -1.442   9.918  -5.682  1.00  0.00
ATOM   3629  HG  LEU   234      -2.281  10.447  -5.230  1.00  0.00
ATOM   3630  CD1 LEU   234      -0.301   9.799  -4.663  1.00  0.00
ATOM   3631 HD11 LEU   234       0.537   9.269  -5.116  1.00  0.00
ATOM   3632 HD12 LEU   234       0.022  10.795  -4.360  1.00  0.00
ATOM   3633 HD13 LEU   234      -0.649   9.248  -3.789  1.00  0.00
ATOM   3634  CD2 LEU   234      -1.054  10.806  -6.877  1.00  0.00
ATOM   3635 HD21 LEU   234      -1.910  10.917  -7.541  1.00  0.00
ATOM   3636 HD22 LEU   234      -0.745  11.787  -6.516  1.00  0.00
ATOM   3637 HD23 LEU   234      -0.230  10.344  -7.421  1.00  0.00
ATOM   3638  C   LEU   234      -3.261   8.010  -4.036  1.00  0.00
ATOM   3639  O   LEU   234      -3.018   8.511  -2.943  1.00  0.00
ATOM   3640  N   VAL   235      -4.516   7.827  -4.431  1.00  0.00
ATOM   3641  H   VAL   235      -4.710   7.532  -5.377  1.00  0.00
ATOM   3642  CA  VAL   235      -5.622   8.036  -3.543  1.00  0.00
ATOM   3643  HA  VAL   235      -5.564   9.039  -3.119  1.00  0.00
ATOM   3644  CB  VAL   235      -6.820   7.875  -4.358  1.00  0.00
ATOM   3645  HB  VAL   235      -6.762   6.937  -4.910  1.00  0.00
ATOM   3646  CG1 VAL   235      -8.035   7.858  -3.477  1.00  0.00
ATOM   3647 HG11 VAL   235      -8.098   8.796  -2.925  1.00  0.00
ATOM   3648 HG12 VAL   235      -8.928   7.737  -4.090  1.00  0.00
ATOM   3649 HG13 VAL   235      -7.963   7.028  -2.774  1.00  0.00
ATOM   3650  CG2 VAL   235      -6.751   9.131  -5.196  1.00  0.00
ATOM   3651 HG21 VAL   235      -5.825   9.134  -5.771  1.00  0.00
ATOM   3652 HG22 VAL   235      -7.601   9.162  -5.877  1.00  0.00
ATOM   3653 HG23 VAL   235      -6.776  10.005  -4.545  1.00  0.00
ATOM   3654  C   VAL   235      -5.679   7.165  -2.327  1.00  0.00
ATOM   3655  O   VAL   235      -5.992   7.630  -1.227  1.00  0.00
ATOM   3656  N   CYS   236      -5.350   5.872  -2.494  1.00  0.00
ATOM   3657  H   CYS   236      -5.227   5.499  -3.424  1.00  0.00
ATOM   3658  CA  CYS   236      -5.173   5.016  -1.341  1.00  0.00
ATOM   3659  HA  CYS   236      -6.085   5.016  -0.743  1.00  0.00
ATOM   3660  CB  CYS   236      -4.860   3.549  -1.731  1.00  0.00
ATOM   3661  HB2 CYS   236      -4.054   3.532  -2.464  1.00  0.00
ATOM   3662  HB3 CYS   236      -4.556   2.994  -0.844  1.00  0.00
ATOM   3663  SG  CYS   236      -6.287   2.694  -2.458  1.00  0.00
ATOM   3664  HG  CYS   236      -5.668   1.532  -2.651  1.00  0.00
ATOM   3665  C   CYS   236      -4.080   5.500  -0.408  1.00  0.00
ATOM   3666  O   CYS   236      -4.281   5.562   0.801  1.00  0.00
ATOM   3667  N   ALA   237      -2.917   5.897  -0.954  1.00  0.00
ATOM   3668  H   ALA   237      -2.772   5.812  -1.950  1.00  0.00
ATOM   3669  CA  ALA   237      -1.837   6.450  -0.178  1.00  0.00
ATOM   3670  HA  ALA   237      -1.580   5.764   0.629  1.00  0.00
ATOM   3671  CB  ALA   237      -0.625   6.649  -1.099  1.00  0.00
ATOM   3672  HB1 ALA   237      -0.890   7.332  -1.906  1.00  0.00
ATOM   3673  HB2 ALA   237       0.202   7.068  -0.526  1.00  0.00
ATOM   3674  HB3 ALA   237      -0.326   5.689  -1.520  1.00  0.00
ATOM   3675  C   ALA   237      -2.168   7.731   0.553  1.00  0.00
ATOM   3676  O   ALA   237      -1.925   7.791   1.754  1.00  0.00
ATOM   3677  N   LEU   238      -2.798   8.750  -0.093  1.00  0.00
ATOM   3678  H   LEU   238      -2.908   8.720  -1.096  1.00  0.00
ATOM   3679  CA  LEU   238      -3.316   9.887   0.640  1.00  0.00
ATOM   3680  HA  LEU   238      -2.515  10.336   1.228  1.00  0.00
ATOM   3681  CB  LEU   238      -3.905  11.006  -0.248  1.00  0.00
ATOM   3682  HB2 LEU   238      -4.641  10.580  -0.930  1.00  0.00
ATOM   3683  HB3 LEU   238      -4.384  11.756   0.381  1.00  0.00
ATOM   3684  CG  LEU   238      -2.822  11.715  -1.097  1.00  0.00
ATOM   3685  HG  LEU   238      -1.988  11.033  -1.266  1.00  0.00
ATOM   3686  CD1 LEU   238      -3.361  12.159  -2.463  1.00  0.00
ATOM   3687 HD11 LEU   238      -4.189  12.854  -2.319  1.00  0.00
ATOM   3688 HD12 LEU   238      -2.568  12.652  -3.024  1.00  0.00
ATOM   3689 HD13 LEU   238      -3.711  11.288  -3.016  1.00  0.00
ATOM   3690  CD2 LEU   238      -2.229  12.917  -0.344  1.00  0.00
ATOM   3691 HD21 LEU   238      -1.774  12.576   0.586  1.00  0.00
ATOM   3692 HD22 LEU   238      -1.470  13.396  -0.964  1.00  0.00
ATOM   3693 HD23 LEU   238      -3.020  13.633  -0.121  1.00  0.00
ATOM   3694  C   LEU   238      -4.288   9.379   1.665  1.00  0.00
ATOM   3695  O   LEU   238      -3.950   9.440   2.816  1.00  0.00
ATOM   3696  N   GLY   239      -5.367   8.649   1.351  1.00  0.00
ATOM   3697  H   GLY   239      -5.580   8.453   0.383  1.00  0.00
ATOM   3698  CA  GLY   239      -6.284   8.102   2.355  1.00  0.00
ATOM   3699  HA2 GLY   239      -6.930   8.897   2.729  1.00  0.00
ATOM   3700  HA3 GLY   239      -6.895   7.321   1.902  1.00  0.00
ATOM   3701  C   GLY   239      -5.621   7.481   3.566  1.00  0.00
ATOM   3702  O   GLY   239      -5.915   7.879   4.674  1.00  0.00
ATOM   3703  N   ILE   240      -4.650   6.564   3.422  1.00  0.00
ATOM   3704  H   ILE   240      -4.381   6.255   2.499  1.00  0.00
ATOM   3705  CA  ILE   240      -3.963   5.994   4.578  1.00  0.00
ATOM   3706  HA  ILE   240      -4.667   5.889   5.404  1.00  0.00
ATOM   3707  CB  ILE   240      -3.362   4.625   4.327  1.00  0.00
ATOM   3708  HB  ILE   240      -2.970   4.223   5.262  1.00  0.00
ATOM   3709  CG2 ILE   240      -4.513   3.756   3.786  1.00  0.00
ATOM   3710 HG21 ILE   240      -4.897   4.194   2.864  1.00  0.00
ATOM   3711 HG22 ILE   240      -4.145   2.750   3.583  1.00  0.00
ATOM   3712 HG23 ILE   240      -5.312   3.708   4.525  1.00  0.00
ATOM   3713  CG1 ILE   240      -2.212   4.624   3.299  1.00  0.00
ATOM   3714 HG12 ILE   240      -2.257   3.712   2.704  1.00  0.00
ATOM   3715 HG13 ILE   240      -2.308   5.490   2.645  1.00  0.00
ATOM   3716  CD1 ILE   240      -0.782   4.684   3.845  1.00  0.00
ATOM   3717 HD11 ILE   240      -0.600   3.820   4.484  1.00  0.00
ATOM   3718 HD12 ILE   240      -0.075   4.677   3.016  1.00  0.00
ATOM   3719 HD13 ILE   240      -0.652   5.597   4.425  1.00  0.00
ATOM   3720  C   ILE   240      -2.881   6.851   5.257  1.00  0.00
ATOM   3721  O   ILE   240      -2.557   6.740   6.444  1.00  0.00
ATOM   3722  N   LEU   241      -2.248   7.778   4.534  1.00  0.00
ATOM   3723  H   LEU   241      -2.407   7.837   3.538  1.00  0.00
ATOM   3724  CA  LEU   241      -1.315   8.742   5.099  1.00  0.00
ATOM   3725  HA  LEU   241      -0.494   8.213   5.584  1.00  0.00
ATOM   3726  CB  LEU   241      -0.783   9.612   3.947  1.00  0.00
ATOM   3727  HB2 LEU   241      -0.186   8.997   3.273  1.00  0.00
ATOM   3728  HB3 LEU   241      -1.621  10.042   3.399  1.00  0.00
ATOM   3729  CG  LEU   241       0.116  10.804   4.313  1.00  0.00
ATOM   3730  HG  LEU   241      -0.192  11.210   5.276  1.00  0.00
ATOM   3731  CD1 LEU   241       1.570  10.336   4.398  1.00  0.00
ATOM   3732 HD11 LEU   241       1.879   9.929   3.435  1.00  0.00
ATOM   3733 HD12 LEU   241       2.209  11.180   4.658  1.00  0.00
ATOM   3734 HD13 LEU   241       1.660   9.565   5.164  1.00  0.00
ATOM   3735  CD2 LEU   241      -0.037  11.902   3.252  1.00  0.00
ATOM   3736 HD21 LEU   241      -1.076  12.229   3.214  1.00  0.00
ATOM   3737 HD22 LEU   241       0.600  12.748   3.509  1.00  0.00
ATOM   3738 HD23 LEU   241       0.256  11.511   2.278  1.00  0.00
ATOM   3739  C   LEU   241      -2.010   9.589   6.121  1.00  0.00
ATOM   3740  O   LEU   241      -1.579   9.861   7.243  1.00  0.00
ATOM   3741  N   VAL   242      -3.201   9.926   5.715  1.00  0.00
ATOM   3742  H   VAL   242      -3.483   9.735   4.764  1.00  0.00
ATOM   3743  CA  VAL   242      -4.209  10.545   6.430  1.00  0.00
ATOM   3744  HA  VAL   242      -3.805  11.416   6.947  1.00  0.00
ATOM   3745  CB  VAL   242      -5.124  10.860   5.254  1.00  0.00
ATOM   3746  HB  VAL   242      -5.019  10.086   4.494  1.00  0.00
ATOM   3747  CG1 VAL   242      -6.651  10.875   5.946  1.00  0.00
ATOM   3748 HG11 VAL   242      -6.692  11.640   6.721  1.00  0.00
ATOM   3749 HG12 VAL   242      -7.396  11.094   5.181  1.00  0.00
ATOM   3750 HG13 VAL   242      -6.860   9.900   6.387  1.00  0.00
ATOM   3751  CG2 VAL   242      -4.245  11.624   3.971  1.00  0.00
ATOM   3752 HG21 VAL   242      -3.452  10.960   3.628  1.00  0.00
ATOM   3753 HG22 VAL   242      -4.922  11.838   3.143  1.00  0.00
ATOM   3754 HG23 VAL   242      -3.809  12.555   4.332  1.00  0.00
ATOM   3755  C   VAL   242      -4.803   9.930   7.609  1.00  0.00
ATOM   3756  O   VAL   242      -5.090  10.505   8.656  1.00  0.00
ATOM   3757  N   THR   243      -5.013   8.679   7.474  1.00  0.00
ATOM   3758  H   THR   243      -4.787   8.220   6.603  1.00  0.00
ATOM   3759  CA  THR   243      -5.564   7.966   8.574  1.00  0.00
ATOM   3760  HA  THR   243      -6.467   8.471   8.918  1.00  0.00
ATOM   3761  CB  THR   243      -5.879   6.619   8.111  1.00  0.00
ATOM   3762  HB  THR   243      -6.135   5.991   8.964  1.00  0.00
ATOM   3763  CG2 THR   243      -7.062   6.701   7.153  1.00  0.00
ATOM   3764 HG21 THR   243      -6.801   7.334   6.305  1.00  0.00
ATOM   3765 HG22 THR   243      -7.312   5.702   6.796  1.00  0.00
ATOM   3766 HG23 THR   243      -7.921   7.126   7.672  1.00  0.00
ATOM   3767  OG1 THR   243      -4.796   5.998   7.459  1.00  0.00
ATOM   3768  HG1 THR   243      -5.055   5.119   7.175  1.00  0.00
ATOM   3769  C   THR   243      -4.733   7.900   9.844  1.00  0.00
ATOM   3770  O   THR   243      -5.290   7.933  10.939  1.00  0.00
ATOM   3771  N   PHE   244      -3.387   7.804   9.746  1.00  0.00
ATOM   3772  H   PHE   244      -2.943   7.840   8.840  1.00  0.00
ATOM   3773  CA  PHE   244      -2.615   7.648  10.966  1.00  0.00
ATOM   3774  HA  PHE   244      -2.970   8.356  11.715  1.00  0.00
ATOM   3775  CB  PHE   244      -2.724   6.227  11.574  1.00  0.00
ATOM   3776  HB2 PHE   244      -2.018   6.129  12.398  1.00  0.00
ATOM   3777  HB3 PHE   244      -3.737   6.066  11.943  1.00  0.00
ATOM   3778  CG  PHE   244      -2.423   5.132  10.588  1.00  0.00
ATOM   3779  CD1 PHE   244      -3.460   4.399   9.991  1.00  0.00
ATOM   3780  HD1 PHE   244      -4.499   4.658  10.196  1.00  0.00
ATOM   3781  CE1 PHE   244      -3.184   3.331   9.130  1.00  0.00
ATOM   3782  HE1 PHE   244      -4.002   2.777   8.669  1.00  0.00
ATOM   3783  CZ  PHE   244      -1.855   2.984   8.867  1.00  0.00
ATOM   3784  HZ  PHE   244      -1.631   2.175   8.172  1.00  0.00
ATOM   3785  CE2 PHE   244      -0.811   3.673   9.493  1.00  0.00
ATOM   3786  HE2 PHE   244       0.222   3.371   9.321  1.00  0.00
ATOM   3787  CD2 PHE   244      -1.095   4.749  10.341  1.00  0.00
ATOM   3788  HD2 PHE   244      -0.275   5.292  10.810  1.00  0.00
ATOM   3789  C   PHE   244      -1.155   8.034  10.884  1.00  0.00
ATOM   3790  O   PHE   244      -0.546   8.325  11.912  1.00  0.00
ATOM   3791  N   HID   245      -0.567   8.141   9.685  1.00  0.00
ATOM   3792  H   HID   245      -1.053   7.833   8.855  1.00  0.00
ATOM   3793  CA  HID   245       0.764   8.691   9.533  1.00  0.00
ATOM   3794  HA  HID   245       1.427   8.250  10.277  1.00  0.00
ATOM   3795  CB  HID   245       1.338   8.401   8.138  1.00  0.00
ATOM   3796  HB2 HID   245       0.626   8.721   7.377  1.00  0.00
ATOM   3797  HB3 HID   245       2.275   8.944   8.010  1.00  0.00
ATOM   3798  CG  HID   245       1.615   6.938   7.933  1.00  0.00
ATOM   3799  ND1 HID   245       0.829   6.126   7.140  1.00  0.00
ATOM   3800  HD1 HID   245      -0.005   6.407   6.646  1.00  0.00
ATOM   3801  CE1 HID   245       1.393   4.894   7.155  1.00  0.00
ATOM   3802  HE1 HID   245       0.934   4.078   6.596  1.00  0.00
ATOM   3803  NE2 HID   245       2.483   4.865   7.893  1.00  0.00
ATOM   3804  CD2 HID   245       2.644   6.153   8.360  1.00  0.00
ATOM   3805  HD2 HID   245       3.527   6.338   8.972  1.00  0.00
ATOM   3806  C   HID   245       0.906  10.159   9.837  1.00  0.00
ATOM   3807  O   HID   245       1.870  10.560  10.480  1.00  0.00
ATOM   3808  N   LEU   246      -0.035  11.021   9.430  1.00  0.00
ATOM   3809  H   LEU   246      -0.771  10.711   8.811  1.00  0.00
ATOM   3810  CA  LEU   246       0.023  12.388   9.890  1.00  0.00
ATOM   3811  HA  LEU   246       1.061  12.717   9.921  1.00  0.00
ATOM   3812  CB  LEU   246      -0.744  13.368   8.992  1.00  0.00
ATOM   3813  HB2 LEU   246      -1.809  13.313   9.220  1.00  0.00
ATOM   3814  HB3 LEU   246      -0.387  14.382   9.173  1.00  0.00
ATOM   3815  CG  LEU   246      -0.633  13.153   7.472  1.00  0.00
ATOM   3816  HG  LEU   246      -1.273  12.322   7.175  1.00  0.00
ATOM   3817  CD1 LEU   246      -1.045  14.346   6.690  1.00  0.00
ATOM   3818 HD11 LEU   246      -0.410  15.191   6.953  1.00  0.00
ATOM   3819 HD12 LEU   246      -0.946  14.135   5.625  1.00  0.00
ATOM   3820 HD13 LEU   246      -2.084  14.588   6.916  1.00  0.00
ATOM   3821  CD2 LEU   246       0.823  13.121   7.088  1.00  0.00
ATOM   3822 HD21 LEU   246       1.320  12.305   7.612  1.00  0.00
ATOM   3823 HD22 LEU   246       0.912  12.969   6.012  1.00  0.00
ATOM   3824 HD23 LEU   246       1.292  14.066   7.360  1.00  0.00
ATOM   3825  C   LEU   246      -0.413  12.494  11.352  1.00  0.00
ATOM   3826  O   LEU   246       0.097  13.431  11.977  1.00  0.00
ATOM   3827  N   PRO   247      -1.300  11.648  11.995  1.00  0.00
ATOM   3828  CD  PRO   247      -2.513  11.085  11.345  1.00  0.00
ATOM   3829  HD2 PRO   247      -2.270  10.123  10.894  1.00  0.00
ATOM   3830  HD3 PRO   247      -2.863  11.770  10.573  1.00  0.00
ATOM   3831  CG  PRO   247      -3.627  10.890  12.390  1.00  0.00
ATOM   3832  HG2 PRO   247      -4.065   9.899  12.275  1.00  0.00
ATOM   3833  HG3 PRO   247      -4.399  11.647  12.245  1.00  0.00
ATOM   3834  CB  PRO   247      -2.876  11.063  13.706  1.00  0.00
ATOM   3835  HB2 PRO   247      -2.602  10.085  14.101  1.00  0.00
ATOM   3836  HB3 PRO   247      -3.513  11.579  14.424  1.00  0.00
ATOM   3837  CA  PRO   247      -1.611  11.904  13.379  1.00  0.00
ATOM   3838  HA  PRO   247      -1.977  12.925  13.487  1.00  0.00
ATOM   3839  C   PRO   247      -0.566  11.688  14.364  1.00  0.00
ATOM   3840  O   PRO   247      -0.425  12.472  15.306  1.00  0.00
ATOM   3841  N   LYS   248       0.189  10.639  14.133  1.00  0.00
ATOM   3842  H   LYS   248      -0.063   9.986  13.406  1.00  0.00
ATOM   3843  CA  LYS   248       1.373  10.380  14.884  1.00  0.00
ATOM   3844  HA  LYS   248       1.161  10.487  15.947  1.00  0.00
ATOM   3845  CB  LYS   248       1.856   8.964  14.607  1.00  0.00
ATOM   3846  HB2 LYS   248       1.964   8.820  13.532  1.00  0.00
ATOM   3847  HB3 LYS   248       2.820   8.807  15.092  1.00  0.00
ATOM   3848  CG  LYS   248       0.857   7.942  15.147  1.00  0.00
ATOM   3849  HG2 LYS   248       1.096   7.712  16.186  1.00  0.00
ATOM   3850  HG3 LYS   248      -0.151   8.353  15.090  1.00  0.00
ATOM   3851  CD  LYS   248       0.901   6.646  14.339  1.00  0.00
ATOM   3852  HD2 LYS   248       0.681   6.861  13.293  1.00  0.00
ATOM   3853  HD3 LYS   248       1.894   6.202  14.416  1.00  0.00
ATOM   3854  CE  LYS   248      -0.113   5.622  14.834  1.00  0.00
ATOM   3855  HE2 LYS   248       0.100   5.372  15.873  1.00  0.00
ATOM   3856  HE3 LYS   248      -1.117   6.040  14.761  1.00  0.00
ATOM   3857  NZ  LYS   248      -0.031   4.401  14.010  1.00  0.00
ATOM   3858  HZ1 LYS   248       0.898   4.011  14.078  1.00  0.00
ATOM   3859  HZ2 LYS   248      -0.705   3.725  14.341  1.00  0.00
ATOM   3860  HZ3 LYS   248      -0.230   4.630  13.047  1.00  0.00
ATOM   3861  C   LYS   248       2.492  11.340  14.610  1.00  0.00
ATOM   3862  O   LYS   248       3.330  11.581  15.472  1.00  0.00
ATOM   3863  N   CYS   249       2.532  11.925  13.396  1.00  0.00
ATOM   3864  H   CYS   249       1.865  11.661  12.686  1.00  0.00
ATOM   3865  CA  CYS   249       3.512  12.933  13.073  1.00  0.00
ATOM   3866  HA  CYS   249       4.500  12.594  13.387  1.00  0.00
ATOM   3867  CB  CYS   249       3.541  13.207  11.551  1.00  0.00
ATOM   3868  HB2 CYS   249       3.784  12.287  11.020  1.00  0.00
ATOM   3869  HB3 CYS   249       2.564  13.566  11.227  1.00  0.00
ATOM   3870  SG  CYS   249       4.745  14.449  10.970  1.00  0.00
ATOM   3871  HG  CYS   249       4.430  14.357   9.681  1.00  0.00
ATOM   3872  C   CYS   249       3.266  14.128  13.945  1.00  0.00
ATOM   3873  O   CYS   249       4.081  14.328  14.823  1.00  0.00
ATOM   3874  N   TYR   250       2.098  14.807  13.839  1.00  0.00
ATOM   3875  H   TYR   250       1.488  14.643  13.052  1.00  0.00
ATOM   3876  CA  TYR   250       1.525  15.813  14.738  1.00  0.00
ATOM   3877  HA  TYR   250       1.967  16.786  14.524  1.00  0.00
ATOM   3878  CB  TYR   250       0.029  15.798  14.443  1.00  0.00
ATOM   3879  HB2 TYR   250      -0.165  16.337  13.515  1.00  0.00
ATOM   3880  HB3 TYR   250      -0.312  14.768  14.342  1.00  0.00
ATOM   3881  CG  TYR   250      -0.845  16.420  15.465  1.00  0.00
ATOM   3882  CD1 TYR   250      -0.823  17.752  15.665  1.00  0.00
ATOM   3883  HD1 TYR   250       0.044  18.336  15.355  1.00  0.00
ATOM   3884  CE1 TYR   250      -1.860  18.477  16.261  1.00  0.00
ATOM   3885  HE1 TYR   250      -1.738  19.543  16.455  1.00  0.00
ATOM   3886  CZ  TYR   250      -2.966  17.805  16.566  1.00  0.00
ATOM   3887  OH  TYR   250      -3.964  18.543  17.102  1.00  0.00
ATOM   3888  HH  TYR   250      -3.737  19.471  17.193  1.00  0.00
ATOM   3889  CE2 TYR   250      -2.969  16.438  16.540  1.00  0.00
ATOM   3890  HE2 TYR   250      -3.856  15.888  16.857  1.00  0.00
ATOM   3891  CD2 TYR   250      -1.814  15.731  16.100  1.00  0.00
ATOM   3892  HD2 TYR   250      -1.702  14.660  16.265  1.00  0.00
ATOM   3893  C   TYR   250       1.877  15.795  16.236  1.00  0.00
ATOM   3894  O   TYR   250       2.388  16.760  16.797  1.00  0.00
ATOM   3895  N   VAL   251       1.648  14.677  16.919  1.00  0.00
ATOM   3896  H   VAL   251       1.174  13.902  16.476  1.00  0.00
ATOM   3897  CA  VAL   251       2.048  14.499  18.300  1.00  0.00
ATOM   3898  HA  VAL   251       1.651  15.316  18.902  1.00  0.00
ATOM   3899  CB  VAL   251       1.523  13.192  18.844  1.00  0.00
ATOM   3900  HB  VAL   251       0.446  13.267  18.997  1.00  0.00
ATOM   3901  CG1 VAL   251       1.819  12.085  17.852  1.00  0.00
ATOM   3902 HG11 VAL   251       2.896  12.011  17.700  1.00  0.00
ATOM   3903 HG12 VAL   251       1.442  11.138  18.240  1.00  0.00
ATOM   3904 HG13 VAL   251       1.332  12.307  16.903  1.00  0.00
ATOM   3905  CG2 VAL   251       2.172  12.872  20.196  1.00  0.00
ATOM   3906 HG21 VAL   251       1.945  13.667  20.906  1.00  0.00
ATOM   3907 HG22 VAL   251       1.782  11.927  20.573  1.00  0.00
ATOM   3908 HG23 VAL   251       3.252  12.795  20.072  1.00  0.00
ATOM   3909  C   VAL   251       3.542  14.657  18.567  1.00  0.00
ATOM   3910  O   VAL   251       3.952  15.259  19.552  1.00  0.00
ATOM   3911  N   LEU   252       4.422  14.126  17.707  1.00  0.00
ATOM   3912  H   LEU   252       4.094  13.599  16.910  1.00  0.00
ATOM   3913  CA  LEU   252       5.851  14.288  17.891  1.00  0.00
ATOM   3914  HA  LEU   252       6.125  13.981  18.901  1.00  0.00
ATOM   3915  CB  LEU   252       6.615  13.406  16.856  1.00  0.00
ATOM   3916  HB2 LEU   252       6.166  13.531  15.870  1.00  0.00
ATOM   3917  HB3 LEU   252       7.661  13.711  16.819  1.00  0.00
ATOM   3918  CG  LEU   252       6.621  11.883  17.134  1.00  0.00
ATOM   3919  HG  LEU   252       5.611  11.553  17.377  1.00  0.00
ATOM   3920  CD1 LEU   252       7.110  11.083  15.919  1.00  0.00
ATOM   3921 HD11 LEU   252       8.125  11.389  15.667  1.00  0.00
ATOM   3922 HD12 LEU   252       7.099  10.019  16.156  1.00  0.00
ATOM   3923 HD13 LEU   252       6.452  11.273  15.071  1.00  0.00
ATOM   3924  CD2 LEU   252       7.482  11.501  18.346  1.00  0.00
ATOM   3925 HD21 LEU   252       7.098  11.999  19.236  1.00  0.00
ATOM   3926 HD22 LEU   252       7.447  10.421  18.491  1.00  0.00
ATOM   3927 HD23 LEU   252       8.512  11.811  18.172  1.00  0.00
ATOM   3928  C   LEU   252       6.352  15.749  17.868  1.00  0.00
ATOM   3929  O   LEU   252       7.194  16.163  18.661  1.00  0.00
ATOM   3930  N   LEU   253       5.863  16.595  16.952  1.00  0.00
ATOM   3931  H   LEU   253       4.990  16.388  16.489  1.00  0.00
ATOM   3932  CA  LEU   253       6.532  17.831  16.570  1.00  0.00
ATOM   3933  HA  LEU   253       7.564  17.810  16.920  1.00  0.00
ATOM   3934  CB  LEU   253       6.571  18.079  15.018  1.00  0.00
ATOM   3935  HB2 LEU   253       7.102  19.009  14.812  1.00  0.00
ATOM   3936  HB3 LEU   253       7.087  17.252  14.531  1.00  0.00
ATOM   3937  CG  LEU   253       5.226  18.210  14.272  1.00  0.00
ATOM   3938  HG  LEU   253       4.685  19.079  14.647  1.00  0.00
ATOM   3939  CD1 LEU   253       5.326  18.388  12.763  1.00  0.00
ATOM   3940 HD11 LEU   253       5.835  17.527  12.329  1.00  0.00
ATOM   3941 HD12 LEU   253       4.326  18.469  12.339  1.00  0.00
ATOM   3942 HD13 LEU   253       5.890  19.293  12.540  1.00  0.00
ATOM   3943  CD2 LEU   253       4.450  16.960  14.353  1.00  0.00
ATOM   3944 HD21 LEU   253       4.248  16.725  15.398  1.00  0.00
ATOM   3945 HD22 LEU   253       3.508  17.081  13.819  1.00  0.00
ATOM   3946 HD23 LEU   253       5.021  16.148  13.903  1.00  0.00
ATOM   3947  C   LEU   253       5.974  19.073  17.255  1.00  0.00
ATOM   3948  O   LEU   253       6.645  20.108  17.261  1.00  0.00
ATOM   3949  N   TRP   254       4.795  19.027  17.909  1.00  0.00
ATOM   3950  H   TRP   254       4.276  18.162  17.954  1.00  0.00
ATOM   3951  CA  TRP   254       4.247  20.215  18.559  1.00  0.00
ATOM   3952  HA  TRP   254       4.981  20.619  19.257  1.00  0.00
ATOM   3953  CB  TRP   254       3.887  21.347  17.490  1.00  0.00
ATOM   3954  HB2 TRP   254       4.763  21.562  16.878  1.00  0.00
ATOM   3955  HB3 TRP   254       3.075  20.999  16.851  1.00  0.00
ATOM   3956  CG  TRP   254       3.423  22.715  17.952  1.00  0.00
ATOM   3957  CD1 TRP   254       2.332  23.360  18.502  1.00  0.00
ATOM   3958  HD1 TRP   254       1.413  22.808  18.697  1.00  0.00
ATOM   3959  NE1 TRP   254       2.556  24.668  18.743  1.00  0.00
ATOM   3960  HE1 TRP   254       1.903  25.305  19.176  1.00  0.00
ATOM   3961  CE2 TRP   254       3.757  24.918  18.307  1.00  0.00
ATOM   3962  CZ2 TRP   254       4.474  26.029  18.451  1.00  0.00
ATOM   3963  HZ2 TRP   254       4.102  26.840  19.077  1.00  0.00
ATOM   3964  CH2 TRP   254       5.618  26.046  17.795  1.00  0.00
ATOM   3965  HH2 TRP   254       6.101  26.995  17.566  1.00  0.00
ATOM   3966  CZ3 TRP   254       6.277  24.890  17.358  1.00  0.00
ATOM   3967  HZ3 TRP   254       7.326  24.939  17.067  1.00  0.00
ATOM   3968  CE3 TRP   254       5.604  23.714  17.301  1.00  0.00
ATOM   3969  HE3 TRP   254       6.088  22.828  16.889  1.00  0.00
ATOM   3970  CD2 TRP   254       4.331  23.731  17.777  1.00  0.00
ATOM   3971  C   TRP   254       3.117  19.858  19.562  1.00  0.00
ATOM   3972  O   TRP   254       2.705  20.693  20.366  1.00  0.00
ATOM   3973  N   LEU   255       2.594  18.600  19.567  1.00  0.00
ATOM   3974  H   LEU   255       3.058  17.859  19.062  1.00  0.00
ATOM   3975  CA  LEU   255       1.374  18.294  20.286  1.00  0.00
ATOM   3976  HA  LEU   255       0.994  19.199  20.760  1.00  0.00
ATOM   3977  CB  LEU   255       0.206  17.731  19.428  1.00  0.00
ATOM   3978  HB2 LEU   255      -0.004  18.415  18.606  1.00  0.00
ATOM   3979  HB3 LEU   255       0.486  16.757  19.027  1.00  0.00
ATOM   3980  CG  LEU   255      -1.095  17.548  20.221  1.00  0.00
ATOM   3981  HG  LEU   255      -1.414  18.510  20.624  1.00  0.00
ATOM   3982  CD1 LEU   255      -2.101  17.029  19.329  1.00  0.00
ATOM   3983 HD11 LEU   255      -1.771  16.071  18.927  1.00  0.00
ATOM   3984 HD12 LEU   255      -3.035  16.891  19.875  1.00  0.00
ATOM   3985 HD13 LEU   255      -2.259  17.731  18.510  1.00  0.00
ATOM   3986  CD2 LEU   255      -1.086  16.454  21.224  1.00  0.00
ATOM   3987 HD21 LEU   255      -0.304  16.640  21.959  1.00  0.00
ATOM   3988 HD22 LEU   255      -2.053  16.413  21.726  1.00  0.00
ATOM   3989 HD23 LEU   255      -0.897  15.504  20.724  1.00  0.00
ATOM   3990  C   LEU   255       1.699  17.259  21.350  1.00  0.00
ATOM   3991  O   LEU   255       1.816  16.069  21.081  1.00  0.00
ATOM   3992  N   PRO   256       1.735  17.633  22.603  1.00  0.00
ATOM   3993  CD  PRO   256       2.137  18.974  22.989  1.00  0.00
ATOM   3994  HD2 PRO   256       1.286  19.649  22.898  1.00  0.00
ATOM   3995  HD3 PRO   256       2.941  19.315  22.337  1.00  0.00
ATOM   3996  CG  PRO   256       2.587  18.792  24.416  1.00  0.00
ATOM   3997  HG2 PRO   256       2.404  19.710  24.976  1.00  0.00
ATOM   3998  HG3 PRO   256       3.652  18.562  24.436  1.00  0.00
ATOM   3999  CB  PRO   256       1.743  17.626  24.918  1.00  0.00
ATOM   4000  HB2 PRO   256       0.757  17.988  25.208  1.00  0.00
ATOM   4001  HB3 PRO   256       2.230  17.169  25.780  1.00  0.00
ATOM   4002  CA  PRO   256       1.689  16.694  23.721  1.00  0.00
ATOM   4003  HA  PRO   256       2.629  16.144  23.773  1.00  0.00
ATOM   4004  C   PRO   256       0.487  15.771  23.861  1.00  0.00
ATOM   4005  O   PRO   256      -0.624  16.271  24.030  1.00  0.00
ATOM   4006  N   LYS   257       0.677  14.454  23.863  1.00  0.00
ATOM   4007  H   LYS   257       1.615  14.079  23.844  1.00  0.00
ATOM   4008  CA  LYS   257      -0.395  13.487  23.890  1.00  0.00
ATOM   4009  HA  LYS   257      -1.252  13.878  23.342  1.00  0.00
ATOM   4010  CB  LYS   257       0.092  12.170  23.227  1.00  0.00
ATOM   4011  HB2 LYS   257       1.166  12.226  23.053  1.00  0.00
ATOM   4012  HB3 LYS   257      -0.126  11.329  23.886  1.00  0.00
ATOM   4013  CG  LYS   257      -0.568  11.859  21.870  1.00  0.00
ATOM   4014  HG2 LYS   257      -1.645  11.755  22.005  1.00  0.00
ATOM   4015  HG3 LYS   257      -0.366  12.672  21.173  1.00  0.00
ATOM   4016  CD  LYS   257      -0.049  10.555  21.230  1.00  0.00
ATOM   4017  HD2 LYS   257       1.026  10.631  21.070  1.00  0.00
ATOM   4018  HD3 LYS   257      -0.259   9.715  21.893  1.00  0.00
ATOM   4019  CE  LYS   257      -0.681  10.223  19.875  1.00  0.00
ATOM   4020  HE2 LYS   257      -1.764  10.169  19.982  1.00  0.00
ATOM   4021  HE3 LYS   257      -0.426  11.000  19.155  1.00  0.00
ATOM   4022  NZ  LYS   257      -0.219   8.941  19.334  1.00  0.00
ATOM   4023  HZ1 LYS   257      -0.458   8.199  19.976  1.00  0.00
ATOM   4024  HZ2 LYS   257      -0.665   8.772  18.443  1.00  0.00
ATOM   4025  HZ3 LYS   257       0.783   8.970  19.209  1.00  0.00
ATOM   4026  C   LYS   257      -0.935  13.246  25.319  1.00  0.00
ATOM   4027  O   LYS   257      -0.125  13.020  26.254  1.00  0.00
ATOM   4028  OXT LYS   257      -2.184  13.278  25.449  1.00  0.00
TER   
ATOM   4029  C3  UNK   258      -3.034   0.468 -11.279  1.00  0.00
ATOM   4030  H5  UNK   258      -2.054   0.683 -11.752  1.00  0.00
ATOM   4031  H6  UNK   258      -3.653   1.370 -11.277  1.00  0.00
ATOM   4032  C2  UNK   258      -2.828   0.166  -9.789  1.00  0.00
ATOM   4033  H3  UNK   258      -2.184  -0.728  -9.663  1.00  0.00
ATOM   4034  H4  UNK   258      -2.319   1.013  -9.323  1.00  0.00
ATOM   4035  C1  UNK   258      -4.169  -0.057  -9.116  1.00  0.00
ATOM   4036  H1  UNK   258      -4.809   0.851  -9.212  1.00  0.00
ATOM   4037  H2  UNK   258      -4.059  -0.291  -8.034  1.00  0.00
ATOM   4038  C6  UNK   258      -4.834  -1.208  -9.846  1.00  0.00
ATOM   4039  H10 UNK   258      -5.827  -1.296  -9.450  1.00  0.00
ATOM   4040  H11 UNK   258      -4.250  -2.150  -9.727  1.00  0.00
ATOM   4041  C5  UNK   258      -5.111  -0.922 -11.309  1.00  0.00
ATOM   4042  H8  UNK   258      -5.630  -1.804 -11.753  1.00  0.00
ATOM   4043  H9  UNK   258      -5.777  -0.031 -11.382  1.00  0.00
ATOM   4044  C4  UNK   258      -3.811  -0.653 -12.021  1.00  0.00
ATOM   4045  H7  UNK   258      -3.206  -1.580 -11.880  1.00  0.00
ATOM   4046  N   UNK   258      -4.340  -0.493 -13.405  1.00  0.00
ATOM   4047  H12 UNK   258      -4.530   0.480 -13.551  1.00  0.00
ATOM   4048  S   UNK   258      -3.329  -1.080 -14.654  1.00  0.00
ATOM   4049  O2  UNK   258      -4.285  -2.079 -14.296  1.00  0.00
ATOM   4050  O3  UNK   258      -3.044  -1.260 -16.048  1.00  0.00
ATOM   4051  O1  UNK   258      -2.132  -0.828 -13.871  1.00  0.00
TER   
ATOM   4052 C116 PA    259      -7.631 -15.801   2.131  1.00  0.00
ATOM   4053 H16R PA    259      -7.900 -16.291   3.085  1.00  0.00
ATOM   4054 H16S PA    259      -6.578 -15.503   2.234  1.00  0.00
ATOM   4055 H16T PA    259      -7.858 -16.409   1.226  1.00  0.00
ATOM   4056 C115 PA    259      -8.476 -14.658   2.202  1.00  0.00
ATOM   4057 H15R PA    259      -7.900 -13.967   2.864  1.00  0.00
ATOM   4058 H15S PA    259      -8.726 -14.167   1.249  1.00  0.00
ATOM   4059 C114 PA    259      -9.793 -15.233   2.536  1.00  0.00
ATOM   4060 H14R PA    259     -10.108 -15.911   1.711  1.00  0.00
ATOM   4061 H14S PA    259      -9.762 -15.778   3.505  1.00  0.00
ATOM   4062 C113 PA    259     -10.553 -14.006   2.673  1.00  0.00
ATOM   4063 H13R PA    259     -10.383 -13.330   1.787  1.00  0.00
ATOM   4064 H13S PA    259     -11.635 -14.215   2.690  1.00  0.00
ATOM   4065 C112 PA    259      -9.965 -13.440   3.975  1.00  0.00
ATOM   4066 H12R PA    259      -8.920 -13.381   4.268  1.00  0.00
ATOM   4067 H12S PA    259      -9.859 -12.430   3.588  1.00  0.00
ATOM   4068 C111 PA    259     -10.814 -13.830   5.213  1.00  0.00
ATOM   4069 H11R PA    259     -11.864 -13.868   4.938  1.00  0.00
ATOM   4070 H11S PA    259     -10.627 -14.883   5.464  1.00  0.00
ATOM   4071 C110 PA    259     -10.801 -12.854   6.406  1.00  0.00
ATOM   4072 H10R PA    259      -9.912 -13.022   6.958  1.00  0.00
ATOM   4073 H10S PA    259     -10.735 -11.785   6.122  1.00  0.00
ATOM   4074  C19 PA    259     -11.844 -12.989   7.519  1.00  0.00
ATOM   4075  H9R PA    259     -12.767 -12.496   7.170  1.00  0.00
ATOM   4076  H9S PA    259     -12.120 -14.034   7.743  1.00  0.00
ATOM   4077  C18 PA    259     -11.296 -12.262   8.769  1.00  0.00
ATOM   4078  H8R PA    259     -10.695 -11.402   8.402  1.00  0.00
ATOM   4079  H8S PA    259     -12.120 -11.860   9.397  1.00  0.00
ATOM   4080  C17 PA    259     -10.353 -13.065   9.679  1.00  0.00
ATOM   4081  H7R PA    259     -10.986 -13.576  10.437  1.00  0.00
ATOM   4082  H7S PA    259      -9.810 -13.842   9.101  1.00  0.00
ATOM   4083  C16 PA    259      -9.308 -12.172  10.376  1.00  0.00
ATOM   4084  H6R PA    259      -8.642 -11.709   9.611  1.00  0.00
ATOM   4085  H6S PA    259      -9.827 -11.340  10.902  1.00  0.00
ATOM   4086  C15 PA    259      -8.424 -12.923  11.382  1.00  0.00
ATOM   4087  H5R PA    259      -7.768 -13.634  10.830  1.00  0.00
ATOM   4088  H5S PA    259      -7.768 -12.188  11.901  1.00  0.00
ATOM   4089  C14 PA    259      -9.193 -13.717  12.446  1.00  0.00
ATOM   4090  H4R PA    259      -9.943 -14.395  11.980  1.00  0.00
ATOM   4091  H4S PA    259      -8.461 -14.372  12.964  1.00  0.00
ATOM   4092  C13 PA    259      -9.863 -12.832  13.502  1.00  0.00
ATOM   4093  H3R PA    259      -9.104 -12.106  13.874  1.00  0.00
ATOM   4094  H3S PA    259     -10.690 -12.236  13.055  1.00  0.00
ATOM   4095  C12 PA    259     -10.379 -13.676  14.686  1.00  0.00
ATOM   4096  H2R PA    259      -9.507 -14.139  15.193  1.00  0.00
ATOM   4097  H2S PA    259     -10.925 -13.047  15.415  1.00  0.00
TER   
ATOM   4098  C11 PC    260     -11.321 -14.796  14.237  1.00  0.00
ATOM   4099  O12 PC    260     -12.255 -14.683  13.466  1.00  0.00
ATOM   4100  O11 PC    260     -10.943 -15.905  14.849  1.00  0.00
ATOM   4101  C1  PC    260     -11.681 -17.118  14.606  1.00  0.00
ATOM   4102  HR  PC    260     -12.779 -16.925  14.552  1.00  0.00
ATOM   4103  HS  PC    260     -11.374 -17.565  13.635  1.00  0.00
ATOM   4104  C2  PC    260     -11.465 -18.156  15.770  1.00  0.00
ATOM   4105  HX  PC    260     -11.977 -19.104  15.492  1.00  0.00
ATOM   4106  C3  PC    260     -12.107 -17.666  17.094  1.00  0.00
ATOM   4107  HA  PC    260     -13.009 -17.057  16.861  1.00  0.00
ATOM   4108  HB  PC    260     -12.426 -18.563  17.676  1.00  0.00
ATOM   4109  O31 PC    260     -11.172 -16.920  17.860  1.00  0.00
ATOM   4110  P31 PC    260     -11.587 -16.388  19.289  1.00  0.00
ATOM   4111  O32 PC    260     -10.200 -15.903  19.840  1.00  0.00
ATOM   4112  C31 PC    260      -8.982 -16.075  19.123  1.00  0.00
ATOM   4113  H1A PC    260      -8.142 -16.123  19.849  1.00  0.00
ATOM   4114  H1B PC    260      -8.954 -17.009  18.519  1.00  0.00
ATOM   4115  C32 PC    260      -8.710 -14.901  18.200  1.00  0.00
ATOM   4116  H2A PC    260      -7.750 -15.039  17.709  1.00  0.00
ATOM   4117  H2B PC    260      -9.468 -14.893  17.412  1.00  0.00
ATOM   4118  N31 PC    260      -8.724 -13.583  18.891  1.00  0.00
ATOM   4119  C33 PC    260     -10.189 -13.232  19.100  1.00  0.00
ATOM   4120  H3A PC    260     -10.697 -13.081  18.151  1.00  0.00
ATOM   4121  H3B PC    260     -10.808 -13.988  19.592  1.00  0.00
ATOM   4122  H3C PC    260     -10.312 -12.301  19.637  1.00  0.00
ATOM   4123  C34 PC    260      -8.264 -13.516  20.303  1.00  0.00
ATOM   4124  H4A PC    260      -7.998 -12.489  20.549  1.00  0.00
ATOM   4125  H4B PC    260      -9.123 -13.785  20.925  1.00  0.00
ATOM   4126  H4C PC    260      -7.470 -14.219  20.471  1.00  0.00
ATOM   4127  C35 PC    260      -7.748 -12.735  18.133  1.00  0.00
ATOM   4128  H5A PC    260      -7.616 -11.847  18.732  1.00  0.00
ATOM   4129  H5B PC    260      -8.136 -12.373  17.182  1.00  0.00
ATOM   4130  H5C PC    260      -6.758 -13.132  17.957  1.00  0.00
ATOM   4131  O33 PC    260     -12.428 -15.191  19.029  1.00  0.00
ATOM   4132  O34 PC    260     -12.029 -17.495  20.155  1.00  0.00
ATOM   4133  O21 PC    260     -10.064 -18.393  16.037  1.00  0.00
ATOM   4134  C21 PC    260      -9.420 -19.088  15.141  1.00  0.00
ATOM   4135  O22 PC    260      -9.898 -19.487  14.093  1.00  0.00
TER   
ATOM   4136  C12 OL    261      -7.996 -19.347  15.582  1.00  0.00
ATOM   4137  H2R OL    261      -7.857 -20.425  15.783  1.00  0.00
ATOM   4138  H2S OL    261      -7.715 -18.732  16.459  1.00  0.00
ATOM   4139  C13 OL    261      -7.052 -19.039  14.451  1.00  0.00
ATOM   4140  H3R OL    261      -7.327 -19.592  13.524  1.00  0.00
ATOM   4141  H3S OL    261      -5.997 -19.298  14.716  1.00  0.00
ATOM   4142  C14 OL    261      -7.032 -17.603  14.088  1.00  0.00
ATOM   4143  H4R OL    261      -6.506 -16.974  14.855  1.00  0.00
ATOM   4144  H4S OL    261      -8.015 -17.123  13.890  1.00  0.00
ATOM   4145  C15 OL    261      -6.175 -17.699  12.857  1.00  0.00
ATOM   4146  H5R OL    261      -5.165 -18.114  13.040  1.00  0.00
ATOM   4147  H5S OL    261      -6.061 -16.673  12.851  1.00  0.00
ATOM   4148  C16 OL    261      -6.801 -18.006  11.505  1.00  0.00
ATOM   4149  H6R OL    261      -6.832 -19.103  11.379  1.00  0.00
ATOM   4150  H6S OL    261      -6.127 -17.660  10.689  1.00  0.00
ATOM   4151  C17 OL    261      -8.169 -17.314  11.315  1.00  0.00
ATOM   4152  H7R OL    261      -8.074 -16.210  11.389  1.00  0.00
ATOM   4153  H7S OL    261      -8.886 -17.690  12.077  1.00  0.00
ATOM   4154  C18 OL    261      -8.736 -17.642   9.941  1.00  0.00
ATOM   4155  H8R OL    261      -9.061 -18.691  10.085  1.00  0.00
ATOM   4156  H8S OL    261      -7.718 -17.628   9.418  1.00  0.00
ATOM   4157  C19 OL    261      -9.797 -16.681   9.301  1.00  0.00
ATOM   4158  H9R OL    261     -10.384 -16.198  10.126  1.00  0.00
ATOM   4159 C110 OL    261     -10.220 -16.471   8.015  1.00  0.00
ATOM   4160 H10R OL    261     -10.986 -15.704   7.747  1.00  0.00
ATOM   4161 C111 OL    261      -9.685 -16.900   6.655  1.00  0.00
ATOM   4162 H11R OL    261      -8.737 -17.297   6.907  1.00  0.00
ATOM   4163 H11S OL    261      -8.900 -16.252   6.256  1.00  0.00
ATOM   4164 C112 OL    261     -10.766 -17.654   5.549  1.00  0.00
ATOM   4165 H12R OL    261     -10.965 -16.871   4.814  1.00  0.00
ATOM   4166 H12S OL    261     -11.646 -17.935   6.140  1.00  0.00
ATOM   4167 C113 OL    261     -10.815 -19.070   4.653  1.00  0.00
ATOM   4168 H13R OL    261     -10.455 -20.073   4.901  1.00  0.00
ATOM   4169 H13S OL    261     -10.145 -19.127   3.805  1.00  0.00
ATOM   4170 C114 OL    261     -12.062 -19.542   4.060  1.00  0.00
ATOM   4171 H14R OL    261     -12.743 -20.153   4.652  1.00  0.00
ATOM   4172 H14S OL    261     -11.673 -20.338   3.435  1.00  0.00
ATOM   4173 C115 OL    261     -12.598 -18.420   3.284  1.00  0.00
ATOM   4174 H15R OL    261     -11.757 -17.882   2.766  1.00  0.00
ATOM   4175 H15S OL    261     -13.016 -17.750   4.065  1.00  0.00
ATOM   4176 C116 OL    261     -13.609 -18.983   2.320  1.00  0.00
ATOM   4177 H16R OL    261     -14.451 -19.374   2.921  1.00  0.00
ATOM   4178 H16S OL    261     -13.327 -19.831   1.694  1.00  0.00
ATOM   4179 C117 OL    261     -13.887 -18.007   1.235  1.00  0.00
ATOM   4180 H17R OL    261     -14.555 -18.470   0.484  1.00  0.00
ATOM   4181 H17S OL    261     -12.979 -17.638   0.708  1.00  0.00
ATOM   4182 C118 OL    261     -14.560 -16.887   1.869  1.00  0.00
ATOM   4183 H18R OL    261     -15.401 -17.231   2.515  1.00  0.00
ATOM   4184 H18S OL    261     -14.988 -16.277   1.045  1.00  0.00
ATOM   4185 H18T OL    261     -13.871 -16.261   2.491  1.00  0.00
TER   
ATOM   4186 C116 PA    262      12.249  -4.596   3.212  1.00  0.00
ATOM   4187 H16R PA    262      12.014  -5.666   3.024  1.00  0.00
ATOM   4188 H16S PA    262      11.404  -3.967   2.865  1.00  0.00
ATOM   4189 H16T PA    262      12.384  -4.453   4.308  1.00  0.00
ATOM   4190 C115 PA    262      13.500  -4.162   2.465  1.00  0.00
ATOM   4191 H15R PA    262      14.294  -4.916   2.652  1.00  0.00
ATOM   4192 H15S PA    262      13.302  -4.148   1.368  1.00  0.00
ATOM   4193 C114 PA    262      13.983  -2.782   2.921  1.00  0.00
ATOM   4194 H14R PA    262      13.337  -1.999   2.459  1.00  0.00
ATOM   4195 H14S PA    262      13.850  -2.693   4.022  1.00  0.00
ATOM   4196 C113 PA    262      15.444  -2.512   2.532  1.00  0.00
ATOM   4197 H13R PA    262      15.523  -2.708   1.443  1.00  0.00
ATOM   4198 H13S PA    262      15.665  -1.435   2.695  1.00  0.00
ATOM   4199 C112 PA    262      16.515  -3.383   3.225  1.00  0.00
ATOM   4200 H12R PA    262      16.385  -4.436   2.895  1.00  0.00
ATOM   4201 H12S PA    262      17.519  -3.051   2.878  1.00  0.00
ATOM   4202 C111 PA    262      16.503  -3.368   4.761  1.00  0.00
ATOM   4203 H11R PA    262      15.526  -3.762   5.120  1.00  0.00
ATOM   4204 H11S PA    262      17.289  -4.065   5.133  1.00  0.00
ATOM   4205 C110 PA    262      16.719  -1.972   5.357  1.00  0.00
ATOM   4206 H10R PA    262      17.738  -1.603   5.150  1.00  0.00
ATOM   4207 H10S PA    262      16.050  -1.252   4.841  1.00  0.00
ATOM   4208  C19 PA    262      16.423  -1.910   6.860  1.00  0.00
ATOM   4209  H9R PA    262      16.595  -0.869   7.219  1.00  0.00
ATOM   4210  H9S PA    262      15.344  -2.140   7.005  1.00  0.00
ATOM   4211  C18 PA    262      17.222  -2.879   7.749  1.00  0.00
ATOM   4212  H8R PA    262      16.959  -3.926   7.482  1.00  0.00
ATOM   4213  H8S PA    262      18.311  -2.758   7.581  1.00  0.00
ATOM   4214  C17 PA    262      16.866  -2.607   9.219  1.00  0.00
ATOM   4215  H7R PA    262      17.079  -1.536   9.441  1.00  0.00
ATOM   4216  H7S PA    262      15.770  -2.765   9.323  1.00  0.00
ATOM   4217  C16 PA    262      17.571  -3.476  10.267  1.00  0.00
ATOM   4218  H6R PA    262      17.492  -4.548   9.982  1.00  0.00
ATOM   4219  H6S PA    262      18.649  -3.205  10.294  1.00  0.00
ATOM   4220  C15 PA    262      16.956  -3.320  11.668  1.00  0.00
ATOM   4221  H5R PA    262      16.630  -2.271  11.843  1.00  0.00
ATOM   4222  H5S PA    262      16.043  -3.958  11.708  1.00  0.00
ATOM   4223  C14 PA    262      17.923  -3.763  12.770  1.00  0.00
ATOM   4224  H4R PA    262      17.374  -3.859  13.733  1.00  0.00
ATOM   4225  H4S PA    262      18.342  -4.763  12.518  1.00  0.00
ATOM   4226  C13 PA    262      19.086  -2.808  13.020  1.00  0.00
ATOM   4227  H3R PA    262      19.670  -2.559  12.106  1.00  0.00
ATOM   4228  H3S PA    262      18.655  -1.851  13.402  1.00  0.00
ATOM   4229  C12 PA    262      20.029  -3.446  14.040  1.00  0.00
ATOM   4230  H2R PA    262      19.447  -4.014  14.802  1.00  0.00
ATOM   4231  H2S PA    262      20.786  -4.122  13.597  1.00  0.00
TER   
ATOM   4232  C11 PC    263      20.729  -2.347  14.729  1.00  0.00
ATOM   4233  O12 PC    263      21.259  -1.385  14.200  1.00  0.00
ATOM   4234  O11 PC    263      20.527  -2.543  16.024  1.00  0.00
ATOM   4235  C1  PC    263      21.043  -1.485  16.780  1.00  0.00
ATOM   4236  HR  PC    263      22.072  -1.778  17.089  1.00  0.00
ATOM   4237  HS  PC    263      21.015  -0.539  16.176  1.00  0.00
ATOM   4238  C2  PC    263      20.234  -1.044  18.019  1.00  0.00
ATOM   4239  HX  PC    263      20.741  -0.275  18.661  1.00  0.00
ATOM   4240  C3  PC    263      20.096  -2.149  19.026  1.00  0.00
ATOM   4241  HA  PC    263      19.465  -2.928  18.551  1.00  0.00
ATOM   4242  HB  PC    263      21.125  -2.544  19.176  1.00  0.00
ATOM   4243  O31 PC    263      19.623  -1.623  20.270  1.00  0.00
ATOM   4244  P31 PC    263      18.073  -1.292  20.462  1.00  0.00
ATOM   4245  O32 PC    263      17.459  -2.302  19.391  1.00  0.00
ATOM   4246  C31 PC    263      16.887  -3.492  19.882  1.00  0.00
ATOM   4247  H1A PC    263      17.604  -4.059  20.528  1.00  0.00
ATOM   4248  H1B PC    263      15.984  -3.255  20.492  1.00  0.00
ATOM   4249  C32 PC    263      16.509  -4.416  18.713  1.00  0.00
ATOM   4250  H2A PC    263      17.415  -4.914  18.411  1.00  0.00
ATOM   4251  H2B PC    263      15.850  -5.149  19.162  1.00  0.00
ATOM   4252  N31 PC    263      15.849  -3.832  17.466  1.00  0.00
ATOM   4253  C33 PC    263      14.833  -2.815  17.896  1.00  0.00
ATOM   4254  H3A PC    263      15.354  -1.950  18.326  1.00  0.00
ATOM   4255  H3B PC    263      14.222  -2.464  17.080  1.00  0.00
ATOM   4256  H3C PC    263      14.205  -3.205  18.691  1.00  0.00
ATOM   4257  C34 PC    263      16.861  -3.135  16.605  1.00  0.00
ATOM   4258  H4A PC    263      17.388  -2.405  17.233  1.00  0.00
ATOM   4259  H4B PC    263      17.603  -3.806  16.197  1.00  0.00
ATOM   4260  H4C PC    263      16.398  -2.603  15.783  1.00  0.00
ATOM   4261  C35 PC    263      15.207  -4.968  16.737  1.00  0.00
ATOM   4262  H5A PC    263      14.474  -5.453  17.373  1.00  0.00
ATOM   4263  H5B PC    263      15.953  -5.708  16.461  1.00  0.00
ATOM   4264  H5C PC    263      14.718  -4.656  15.826  1.00  0.00
ATOM   4265  O33 PC    263      17.699  -1.618  21.864  1.00  0.00
ATOM   4266  O34 PC    263      17.854   0.094  20.031  1.00  0.00
ATOM   4267  O21 PC    263      19.008  -0.541  17.561  1.00  0.00
ATOM   4268  C21 PC    263      18.956   0.773  17.608  1.00  0.00
ATOM   4269  O22 PC    263      19.918   1.533  17.510  1.00  0.00
TER   
ATOM   4270  C12 OL    264      17.493   1.077  17.382  1.00  0.00
ATOM   4271  H2R OL    264      16.971   1.491  18.260  1.00  0.00
ATOM   4272  H2S OL    264      16.999   0.227  16.862  1.00  0.00
ATOM   4273  C13 OL    264      17.458   2.101  16.371  1.00  0.00
ATOM   4274  H3R OL    264      18.145   1.564  15.670  1.00  0.00
ATOM   4275  H3S OL    264      18.092   2.956  16.752  1.00  0.00
ATOM   4276  C14 OL    264      16.013   2.496  15.832  1.00  0.00
ATOM   4277  H4R OL    264      15.926   3.387  15.214  1.00  0.00
ATOM   4278  H4S OL    264      15.490   2.903  16.720  1.00  0.00
ATOM   4279  C15 OL    264      15.197   1.877  14.627  1.00  0.00
ATOM   4280  H5R OL    264      14.411   2.618  14.308  1.00  0.00
ATOM   4281  H5S OL    264      14.652   1.070  15.148  1.00  0.00
ATOM   4282  C16 OL    264      15.811   1.368  13.256  1.00  0.00
ATOM   4283  H6R OL    264      14.985   0.795  12.765  1.00  0.00
ATOM   4284  H6S OL    264      16.568   0.608  13.522  1.00  0.00
ATOM   4285  C17 OL    264      16.305   2.273  12.043  1.00  0.00
ATOM   4286  H7R OL    264      17.148   2.974  12.061  1.00  0.00
ATOM   4287  H7S OL    264      15.572   3.055  11.783  1.00  0.00
ATOM   4288  C18 OL    264      17.004   1.430  10.940  1.00  0.00
ATOM   4289  H8R OL    264      17.241   2.146  10.118  1.00  0.00
ATOM   4290  H8S OL    264      16.234   0.728  10.568  1.00  0.00
ATOM   4291  C19 OL    264      18.261   0.653  11.349  1.00  0.00
ATOM   4292  H9R OL    264      18.134  -0.052  12.185  1.00  0.00
ATOM   4293 C110 OL    264      19.499   0.736  10.810  1.00  0.00
ATOM   4294 H10R OL    264      20.293   0.037  11.143  1.00  0.00
ATOM   4295 C111 OL    264      19.912   1.629   9.669  1.00  0.00
ATOM   4296 H11R OL    264      20.621   2.397  10.058  1.00  0.00
ATOM   4297 H11S OL    264      19.057   2.179   9.227  1.00  0.00
ATOM   4298 C112 OL    264      20.630   0.900   8.516  1.00  0.00
ATOM   4299 H12R OL    264      21.630   0.596   8.883  1.00  0.00
ATOM   4300 H12S OL    264      20.795   1.635   7.695  1.00  0.00
ATOM   4301 C113 OL    264      19.967  -0.367   7.924  1.00  0.00
ATOM   4302 H13R OL    264      18.966  -0.122   7.516  1.00  0.00
ATOM   4303 H13S OL    264      19.856  -1.127   8.728  1.00  0.00
ATOM   4304 C114 OL    264      20.822  -0.932   6.776  1.00  0.00
ATOM   4305 H14R OL    264      21.824  -1.161   7.208  1.00  0.00
ATOM   4306 H14S OL    264      20.897  -0.127   6.003  1.00  0.00
ATOM   4307 C115 OL    264      20.436  -2.243   6.096  1.00  0.00
ATOM   4308 H15R OL    264      19.396  -2.209   5.782  1.00  0.00
ATOM   4309 H15S OL    264      20.610  -3.050   6.842  1.00  0.00
ATOM   4310 C116 OL    264      21.276  -2.552   4.862  1.00  0.00
ATOM   4311 H16R OL    264      22.213  -2.995   5.279  1.00  0.00
ATOM   4312 H16S OL    264      21.490  -1.643   4.243  1.00  0.00
ATOM   4313 C117 OL    264      20.923  -3.694   3.979  1.00  0.00
ATOM   4314 H17R OL    264      20.155  -3.388   3.243  1.00  0.00
ATOM   4315 H17S OL    264      20.568  -4.521   4.634  1.00  0.00
ATOM   4316 C118 OL    264      22.182  -4.120   3.250  1.00  0.00
ATOM   4317 H18R OL    264      22.902  -4.664   3.911  1.00  0.00
ATOM   4318 H18S OL    264      22.694  -3.325   2.726  1.00  0.00
ATOM   4319 H18T OL    264      21.880  -4.739   2.415  1.00  0.00
TER   
ATOM   4320 C116 PA    265     -12.195   6.849  -2.602  1.00  0.00
ATOM   4321 H16R PA    265     -12.036   6.023  -1.898  1.00  0.00
ATOM   4322 H16S PA    265     -11.216   7.370  -2.581  1.00  0.00
ATOM   4323 H16T PA    265     -12.277   6.474  -3.637  1.00  0.00
ATOM   4324 C115 PA    265     -13.422   7.659  -2.118  1.00  0.00
ATOM   4325 H15R PA    265     -13.508   8.643  -2.620  1.00  0.00
ATOM   4326 H15S PA    265     -14.317   7.126  -2.476  1.00  0.00
ATOM   4327 C114 PA    265     -13.571   7.938  -0.606  1.00  0.00
ATOM   4328 H14R PA    265     -13.755   7.005  -0.083  1.00  0.00
ATOM   4329 H14S PA    265     -12.732   8.237  -0.007  1.00  0.00
ATOM   4330 C113 PA    265     -14.453   9.144  -0.308  1.00  0.00
ATOM   4331 H13R PA    265     -14.094  10.025  -0.895  1.00  0.00
ATOM   4332 H13S PA    265     -15.460   8.874  -0.674  1.00  0.00
ATOM   4333 C112 PA    265     -14.437   9.564   1.175  1.00  0.00
ATOM   4334 H12R PA    265     -14.594   8.692   1.836  1.00  0.00
ATOM   4335 H12S PA    265     -13.466  10.031   1.462  1.00  0.00
ATOM   4336 C111 PA    265     -15.554  10.563   1.435  1.00  0.00
ATOM   4337 H11R PA    265     -15.351  11.422   0.764  1.00  0.00
ATOM   4338 H11S PA    265     -16.490  10.083   1.059  1.00  0.00
ATOM   4339 C110 PA    265     -15.787  10.898   2.931  1.00  0.00
ATOM   4340 H10R PA    265     -16.789  11.317   3.083  1.00  0.00
ATOM   4341 H10S PA    265     -15.830   9.938   3.480  1.00  0.00
ATOM   4342  C19 PA    265     -14.844  11.878   3.659  1.00  0.00
ATOM   4343  H9R PA    265     -13.822  11.582   3.398  1.00  0.00
ATOM   4344  H9S PA    265     -15.012  12.941   3.364  1.00  0.00
ATOM   4345  C18 PA    265     -14.995  11.765   5.189  1.00  0.00
ATOM   4346  H8R PA    265     -15.990  12.170   5.473  1.00  0.00
ATOM   4347  H8S PA    265     -14.986  10.682   5.446  1.00  0.00
ATOM   4348  C17 PA    265     -13.934  12.497   6.038  1.00  0.00
ATOM   4349  H7R PA    265     -12.932  12.071   5.831  1.00  0.00
ATOM   4350  H7S PA    265     -13.917  13.568   5.739  1.00  0.00
ATOM   4351  C16 PA    265     -14.239  12.394   7.550  1.00  0.00
ATOM   4352  H6R PA    265     -15.286  12.735   7.709  1.00  0.00
ATOM   4353  H6S PA    265     -14.180  11.325   7.849  1.00  0.00
ATOM   4354  C15 PA    265     -13.312  13.215   8.472  1.00  0.00
ATOM   4355  H5R PA    265     -12.269  12.841   8.367  1.00  0.00
ATOM   4356  H5S PA    265     -13.332  14.281   8.150  1.00  0.00
ATOM   4357  C14 PA    265     -13.704  13.167   9.963  1.00  0.00
ATOM   4358  H4R PA    265     -13.046  13.860  10.539  1.00  0.00
ATOM   4359  H4S PA    265     -14.750  13.524  10.088  1.00  0.00
ATOM   4360  C13 PA    265     -13.549  11.782  10.596  1.00  0.00
ATOM   4361  H3R PA    265     -14.096  11.012  10.008  1.00  0.00
ATOM   4362  H3S PA    265     -12.464  11.513  10.600  1.00  0.00
ATOM   4363  C12 PA    265     -14.056  11.743  12.041  1.00  0.00
ATOM   4364  H2R PA    265     -13.639  12.569  12.656  1.00  0.00
ATOM   4365  H2S PA    265     -15.163  11.804  12.080  1.00  0.00
TER   
ATOM   4366  C11 PC    266     -13.653  10.437  12.685  1.00  0.00
ATOM   4367  O12 PC    266     -13.377   9.401  12.107  1.00  0.00
ATOM   4368  O11 PC    266     -13.810  10.610  13.968  1.00  0.00
ATOM   4369  C1  PC    266     -13.825   9.427  14.750  1.00  0.00
ATOM   4370  HR  PC    266     -14.792   9.407  15.295  1.00  0.00
ATOM   4371  HS  PC    266     -13.752   8.469  14.174  1.00  0.00
ATOM   4372  C2  PC    266     -12.733   9.367  15.831  1.00  0.00
ATOM   4373  HX  PC    266     -13.106   8.481  16.328  1.00  0.00
ATOM   4374  C3  PC    266     -12.781  10.504  16.865  1.00  0.00
ATOM   4375  HA  PC    266     -13.835  10.749  17.090  1.00  0.00
ATOM   4376  HB  PC    266     -12.303  10.105  17.797  1.00  0.00
ATOM   4377  O31 PC    266     -12.125  11.662  16.401  1.00  0.00
ATOM   4378  P31 PC    266     -11.227  12.463  17.409  1.00  0.00
ATOM   4379  O32 PC    266     -12.171  12.447  18.689  1.00  0.00
ATOM   4380  C31 PC    266     -13.374  13.202  18.589  1.00  0.00
ATOM   4381  H1A PC    266     -13.227  14.213  19.032  1.00  0.00
ATOM   4382  H1B PC    266     -13.703  13.372  17.529  1.00  0.00
ATOM   4383  C32 PC    266     -14.485  12.392  19.274  1.00  0.00
ATOM   4384  H2A PC    266     -15.379  12.972  19.191  1.00  0.00
ATOM   4385  H2B PC    266     -14.597  11.508  18.651  1.00  0.00
ATOM   4386  N31 PC    266     -14.244  11.971  20.717  1.00  0.00
ATOM   4387  C33 PC    266     -13.413  13.011  21.421  1.00  0.00
ATOM   4388  H3A PC    266     -13.043  12.673  22.379  1.00  0.00
ATOM   4389  H3B PC    266     -12.502  13.220  20.837  1.00  0.00
ATOM   4390  H3C PC    266     -13.913  13.951  21.558  1.00  0.00
ATOM   4391  C34 PC    266     -15.492  11.718  21.472  1.00  0.00
ATOM   4392  H4A PC    266     -16.300  11.351  20.852  1.00  0.00
ATOM   4393  H4B PC    266     -15.351  11.015  22.283  1.00  0.00
ATOM   4394  H4C PC    266     -15.830  12.635  21.950  1.00  0.00
ATOM   4395  C35 PC    266     -13.446  10.719  20.754  1.00  0.00
ATOM   4396  H5A PC    266     -12.570  10.829  20.105  1.00  0.00
ATOM   4397  H5B PC    266     -14.041   9.878  20.499  1.00  0.00
ATOM   4398  H5C PC    266     -13.043  10.573  21.755  1.00  0.00
ATOM   4399  O33 PC    266     -10.018  11.644  17.633  1.00  0.00
ATOM   4400  O34 PC    266     -11.105  13.833  16.883  1.00  0.00
ATOM   4401  O21 PC    266     -11.457   9.248  15.156  1.00  0.00
ATOM   4402  C21 PC    266     -10.369   9.168  15.932  1.00  0.00
ATOM   4403  O22 PC    266     -10.370   8.784  17.082  1.00  0.00
TER   
ATOM   4404  C12 OL    267      -9.082   9.567  15.237  1.00  0.00
ATOM   4405  H2R OL    267      -8.290   8.841  15.521  1.00  0.00
ATOM   4406  H2S OL    267      -8.793  10.549  15.673  1.00  0.00
ATOM   4407  C13 OL    267      -9.257   9.660  13.717  1.00  0.00
ATOM   4408  H3R OL    267     -10.059  10.402  13.493  1.00  0.00
ATOM   4409  H3S OL    267      -9.589   8.666  13.332  1.00  0.00
ATOM   4410  C14 OL    267      -7.950  10.040  13.023  1.00  0.00
ATOM   4411  H4R OL    267      -7.190   9.271  13.291  1.00  0.00
ATOM   4412  H4S OL    267      -7.581  11.009  13.402  1.00  0.00
ATOM   4413  C15 OL    267      -8.078  10.131  11.500  1.00  0.00
ATOM   4414  H5R OL    267      -9.059   9.701  11.197  1.00  0.00
ATOM   4415  H5S OL    267      -7.296   9.473  11.055  1.00  0.00
ATOM   4416  C16 OL    267      -7.919  11.571  10.952  1.00  0.00
ATOM   4417  H6R OL    267      -6.893  11.933  11.170  1.00  0.00
ATOM   4418  H6S OL    267      -8.695  12.234  11.389  1.00  0.00
ATOM   4419  C17 OL    267      -8.121  11.630   9.455  1.00  0.00
ATOM   4420  H7R OL    267      -9.199  11.410   9.241  1.00  0.00
ATOM   4421  H7S OL    267      -7.387  10.893   9.051  1.00  0.00
ATOM   4422  C18 OL    267      -7.792  12.815   8.589  1.00  0.00
ATOM   4423  H8R OL    267      -8.205  12.499   7.601  1.00  0.00
ATOM   4424  H8S OL    267      -6.695  12.909   8.482  1.00  0.00
ATOM   4425  C19 OL    267      -8.467  14.046   9.053  1.00  0.00
ATOM   4426  H9R OL    267      -8.252  14.312  10.093  1.00  0.00
ATOM   4427 C110 OL    267      -9.429  14.653   8.351  1.00  0.00
ATOM   4428 H10R OL    267      -9.925  15.543   8.750  1.00  0.00
ATOM   4429 C111 OL    267      -9.942  14.174   7.025  1.00  0.00
ATOM   4430 H11R OL    267     -10.912  14.675   6.791  1.00  0.00
ATOM   4431 H11S OL    267     -10.085  13.079   6.994  1.00  0.00
ATOM   4432 C112 OL    267      -9.101  14.567   5.851  1.00  0.00
ATOM   4433 H12R OL    267      -7.994  14.443   5.920  1.00  0.00
ATOM   4434 H12S OL    267      -9.373  15.619   5.870  1.00  0.00
ATOM   4435 C113 OL    267      -9.749  14.217   4.544  1.00  0.00
ATOM   4436 H13R OL    267      -9.033  14.408   3.709  1.00  0.00
ATOM   4437 H13S OL    267     -10.542  14.948   4.298  1.00  0.00
ATOM   4438 C114 OL    267     -10.273  12.757   4.597  1.00  0.00
ATOM   4439 H14R OL    267     -11.087  12.578   5.285  1.00  0.00
ATOM   4440 H14S OL    267      -9.430  12.085   4.920  1.00  0.00
ATOM   4441 C115 OL    267     -10.709  12.303   3.227  1.00  0.00
ATOM   4442 H15R OL    267     -10.398  11.272   2.962  1.00  0.00
ATOM   4443 H15S OL    267      -9.822  12.818   3.023  1.00  0.00
ATOM   4444 C116 OL    267     -11.866  13.060   2.484  1.00  0.00
ATOM   4445 H16R OL    267     -12.119  13.898   3.152  1.00  0.00
ATOM   4446 H16S OL    267     -12.575  12.262   2.263  1.00  0.00
ATOM   4447 C117 OL    267     -11.749  13.811   1.130  1.00  0.00
ATOM   4448 H17R OL    267     -11.480  12.880   0.616  1.00  0.00
ATOM   4449 H17S OL    267     -11.077  14.660   1.349  1.00  0.00
ATOM   4450 C118 OL    267     -12.626  14.180  -0.084  1.00  0.00
ATOM   4451 H18R OL    267     -12.054  14.074  -1.051  1.00  0.00
ATOM   4452 H18S OL    267     -12.843  15.260  -0.079  1.00  0.00
ATOM   4453 H18T OL    267     -13.497  13.507  -0.186  1.00  0.00
TER   
ATOM   4454 C116 PA    268      -6.803  16.729   0.620  1.00  0.00
ATOM   4455 H16R PA    268      -7.686  17.322   0.312  1.00  0.00
ATOM   4456 H16S PA    268      -6.424  15.980  -0.088  1.00  0.00
ATOM   4457 H16T PA    268      -5.946  17.277   0.286  1.00  0.00
ATOM   4458 C115 PA    268      -6.922  16.548   2.124  1.00  0.00
ATOM   4459 H15R PA    268      -7.004  15.483   2.227  1.00  0.00
ATOM   4460 H15S PA    268      -6.034  16.806   2.703  1.00  0.00
ATOM   4461 C114 PA    268      -7.758  17.402   3.091  1.00  0.00
ATOM   4462 H14R PA    268      -7.438  18.411   3.429  1.00  0.00
ATOM   4463 H14S PA    268      -8.792  17.552   2.754  1.00  0.00
ATOM   4464 C113 PA    268      -7.408  16.686   4.373  1.00  0.00
ATOM   4465 H13R PA    268      -7.805  15.708   4.135  1.00  0.00
ATOM   4466 H13S PA    268      -6.338  16.440   4.576  1.00  0.00
ATOM   4467 C112 PA    268      -8.021  17.330   5.566  1.00  0.00
ATOM   4468 H12R PA    268      -9.101  17.456   5.319  1.00  0.00
ATOM   4469 H12S PA    268      -7.854  16.601   6.395  1.00  0.00
ATOM   4470 C111 PA    268      -7.442  18.595   6.094  1.00  0.00
ATOM   4471 H11R PA    268      -7.448  19.377   5.308  1.00  0.00
ATOM   4472 H11S PA    268      -8.160  18.889   6.896  1.00  0.00
ATOM   4473 C110 PA    268      -6.042  18.351   6.661  1.00  0.00
ATOM   4474 H10R PA    268      -5.364  18.008   5.845  1.00  0.00
ATOM   4475 H10S PA    268      -5.703  19.343   7.014  1.00  0.00
ATOM   4476  C19 PA    268      -5.968  17.328   7.814  1.00  0.00
ATOM   4477  H9R PA    268      -6.978  17.146   8.245  1.00  0.00
ATOM   4478  H9S PA    268      -5.663  16.345   7.424  1.00  0.00
ATOM   4479  C18 PA    268      -5.048  17.750   8.964  1.00  0.00
ATOM   4480  H8R PA    268      -4.891  16.855   9.607  1.00  0.00
ATOM   4481  H8S PA    268      -4.053  18.067   8.581  1.00  0.00
ATOM   4482  C17 PA    268      -5.719  18.886   9.751  1.00  0.00
ATOM   4483  H7R PA    268      -5.638  19.818   9.152  1.00  0.00
ATOM   4484  H7S PA    268      -6.801  18.648   9.824  1.00  0.00
ATOM   4485  C16 PA    268      -5.162  19.181  11.152  1.00  0.00
ATOM   4486  H6R PA    268      -4.055  19.067  11.146  1.00  0.00
ATOM   4487  H6S PA    268      -5.398  20.241  11.397  1.00  0.00
ATOM   4488  C15 PA    268      -5.767  18.292  12.240  1.00  0.00
ATOM   4489  H5R PA    268      -5.601  17.248  11.912  1.00  0.00
ATOM   4490  H5S PA    268      -5.221  18.429  13.200  1.00  0.00
ATOM   4491  C14 PA    268      -7.258  18.553  12.510  1.00  0.00
ATOM   4492  H4R PA    268      -7.390  19.584  12.898  1.00  0.00
ATOM   4493  H4S PA    268      -7.856  18.466  11.574  1.00  0.00
ATOM   4494  C13 PA    268      -7.820  17.532  13.490  1.00  0.00
ATOM   4495  H3R PA    268      -7.142  17.440  14.369  1.00  0.00
ATOM   4496  H3S PA    268      -8.821  17.856  13.861  1.00  0.00
ATOM   4497  C12 PA    268      -7.945  16.173  12.786  1.00  0.00
ATOM   4498  H2R PA    268      -8.688  16.246  11.962  1.00  0.00
ATOM   4499  H2S PA    268      -6.987  15.837  12.344  1.00  0.00
TER   
ATOM   4500  C11 PC    269      -8.435  15.115  13.745  1.00  0.00
ATOM   4501  O12 PC    269      -9.600  14.808  13.835  1.00  0.00
ATOM   4502  O11 PC    269      -7.416  14.576  14.361  1.00  0.00
ATOM   4503  C1  PC    269      -7.688  13.337  15.057  1.00  0.00
ATOM   4504  HR  PC    269      -8.758  13.021  15.062  1.00  0.00
ATOM   4505  HS  PC    269      -7.099  12.550  14.543  1.00  0.00
ATOM   4506  C2  PC    269      -7.174  13.366  16.513  1.00  0.00
ATOM   4507  HX  PC    269      -7.246  12.344  16.952  1.00  0.00
ATOM   4508  C3  PC    269      -7.879  14.340  17.457  1.00  0.00
ATOM   4509  HA  PC    269      -7.749  15.396  17.129  1.00  0.00
ATOM   4510  HB  PC    269      -8.950  14.142  17.392  1.00  0.00
ATOM   4511  O31 PC    269      -7.483  14.081  18.803  1.00  0.00
ATOM   4512  P31 PC    269      -6.322  14.803  19.536  1.00  0.00
ATOM   4513  O32 PC    269      -5.981  15.942  18.507  1.00  0.00
ATOM   4514  C31 PC    269      -5.030  16.769  19.126  1.00  0.00
ATOM   4515  H1A PC    269      -4.528  16.443  20.085  1.00  0.00
ATOM   4516  H1B PC    269      -4.233  16.744  18.452  1.00  0.00
ATOM   4517  C32 PC    269      -5.533  18.129  19.442  1.00  0.00
ATOM   4518  H2A PC    269      -5.873  17.987  20.465  1.00  0.00
ATOM   4519  H2B PC    269      -4.682  18.809  19.489  1.00  0.00
ATOM   4520  N31 PC    269      -6.654  18.742  18.658  1.00  0.00
ATOM   4521  C33 PC    269      -7.943  18.012  18.807  1.00  0.00
ATOM   4522  H3A PC    269      -8.695  18.329  18.097  1.00  0.00
ATOM   4523  H3B PC    269      -7.746  16.955  18.581  1.00  0.00
ATOM   4524  H3C PC    269      -8.343  18.029  19.802  1.00  0.00
ATOM   4525  C34 PC    269      -6.668  19.975  19.333  1.00  0.00
ATOM   4526  H4A PC    269      -5.848  20.635  19.044  1.00  0.00
ATOM   4527  H4B PC    269      -7.605  20.373  19.021  1.00  0.00
ATOM   4528  H4C PC    269      -6.807  20.049  20.391  1.00  0.00
ATOM   4529  C35 PC    269      -6.517  19.000  17.176  1.00  0.00
ATOM   4530  H5A PC    269      -6.177  18.078  16.704  1.00  0.00
ATOM   4531  H5B PC    269      -5.693  19.686  16.937  1.00  0.00
ATOM   4532  H5C PC    269      -7.413  19.290  16.658  1.00  0.00
ATOM   4533  O33 PC    269      -6.819  15.590  20.691  1.00  0.00
ATOM   4534  O34 PC    269      -5.073  14.018  19.707  1.00  0.00
ATOM   4535  O21 PC    269      -5.852  13.806  16.456  1.00  0.00
ATOM   4536  C21 PC    269      -4.939  12.934  16.306  1.00  0.00
ATOM   4537  O22 PC    269      -4.950  11.727  16.434  1.00  0.00
TER   
ATOM   4538  C12 OL    270      -3.804  13.748  15.869  1.00  0.00
ATOM   4539  H2R OL    270      -2.907  13.132  15.696  1.00  0.00
ATOM   4540  H2S OL    270      -3.547  14.166  16.870  1.00  0.00
ATOM   4541  C13 OL    270      -4.192  14.755  14.681  1.00  0.00
ATOM   4542  H3R OL    270      -3.507  15.615  14.496  1.00  0.00
ATOM   4543  H3S OL    270      -5.166  15.249  14.748  1.00  0.00
ATOM   4544  C14 OL    270      -3.901  14.120  13.367  1.00  0.00
ATOM   4545  H4R OL    270      -4.550  13.253  13.237  1.00  0.00
ATOM   4546  H4S OL    270      -2.934  13.870  13.776  1.00  0.00
ATOM   4547  C15 OL    270      -3.624  15.041  12.177  1.00  0.00
ATOM   4548  H5R OL    270      -2.832  15.772  12.478  1.00  0.00
ATOM   4549  H5S OL    270      -4.569  15.524  11.899  1.00  0.00
ATOM   4550  C16 OL    270      -3.093  14.394  10.905  1.00  0.00
ATOM   4551  H6R OL    270      -2.414  13.656  11.286  1.00  0.00
ATOM   4552  H6S OL    270      -2.455  15.107  10.339  1.00  0.00
ATOM   4553  C17 OL    270      -4.196  13.723  10.069  1.00  0.00
ATOM   4554  H7R OL    270      -5.032  14.447  10.000  1.00  0.00
ATOM   4555  H7S OL    270      -4.598  12.851  10.613  1.00  0.00
ATOM   4556  C18 OL    270      -3.909  13.237   8.644  1.00  0.00
ATOM   4557  H8R OL    270      -4.763  12.617   8.379  1.00  0.00
ATOM   4558  H8S OL    270      -3.103  12.483   8.454  1.00  0.00
ATOM   4559  C19 OL    270      -3.962  14.523   7.861  1.00  0.00
ATOM   4560  H9R OL    270      -3.316  15.300   8.259  1.00  0.00
ATOM   4561 C110 OL    270      -4.139  14.623   6.552  1.00  0.00
ATOM   4562 H10R OL    270      -3.669  15.316   5.849  1.00  0.00
ATOM   4563 C111 OL    270      -4.237  13.457   5.839  1.00  0.00
ATOM   4564 H11R OL    270      -3.681  12.662   6.284  1.00  0.00
ATOM   4565 H11S OL    270      -3.322  13.423   5.243  1.00  0.00
ATOM   4566 C112 OL    270      -5.701  13.602   5.277  1.00  0.00
ATOM   4567 H12R OL    270      -6.127  13.280   6.230  1.00  0.00
ATOM   4568 H12S OL    270      -6.145  12.729   4.971  1.00  0.00
ATOM   4569 C113 OL    270      -6.272  13.431   3.752  1.00  0.00
ATOM   4570 H13R OL    270      -5.618  13.219   2.904  1.00  0.00
ATOM   4571 H13S OL    270      -6.565  14.409   3.551  1.00  0.00
ATOM   4572 C114 OL    270      -7.292  12.352   3.206  1.00  0.00
ATOM   4573 H14R OL    270      -8.036  12.786   3.831  1.00  0.00
ATOM   4574 H14S OL    270      -7.420  11.274   3.456  1.00  0.00
ATOM   4575 C115 OL    270      -7.370  12.539   1.666  1.00  0.00
ATOM   4576 H15R OL    270      -6.900  11.740   1.071  1.00  0.00
ATOM   4577 H15S OL    270      -6.962  13.552   1.465  1.00  0.00
ATOM   4578 C116 OL    270      -8.755  12.701   1.189  1.00  0.00
ATOM   4579 H16R OL    270      -9.051  13.684   1.700  1.00  0.00
ATOM   4580 H16S OL    270      -9.191  11.748   1.544  1.00  0.00
ATOM   4581 C117 OL    270      -9.393  12.525  -0.140  1.00  0.00
ATOM   4582 H17R OL    270      -9.697  13.478   0.057  1.00  0.00
ATOM   4583 H17S OL    270     -10.242  12.957  -0.703  1.00  0.00
ATOM   4584 C118 OL    270      -8.644  12.104  -1.259  1.00  0.00
ATOM   4585 H18R OL    270      -8.936  12.585  -2.204  1.00  0.00
ATOM   4586 H18S OL    270      -9.284  11.255  -1.347  1.00  0.00
ATOM   4587 H18T OL    270      -7.583  11.926  -1.082  1.00  0.00
TER   
ATOM   4588 C116 PA    271       9.908 -19.875   2.522  1.00  0.00
ATOM   4589 H16R PA    271       8.836 -20.024   2.580  1.00  0.00
ATOM   4590 H16S PA    271       9.837 -18.864   2.259  1.00  0.00
ATOM   4591 H16T PA    271      10.387 -19.867   3.513  1.00  0.00
ATOM   4592 C115 PA    271      10.713 -20.560   1.424  1.00  0.00
ATOM   4593 H15R PA    271      10.353 -20.340   0.400  1.00  0.00
ATOM   4594 H15S PA    271      11.762 -20.185   1.402  1.00  0.00
ATOM   4595 C114 PA    271      10.860 -22.003   1.768  1.00  0.00
ATOM   4596 H14R PA    271      11.688 -22.424   1.151  1.00  0.00
ATOM   4597 H14S PA    271      11.099 -22.055   2.858  1.00  0.00
ATOM   4598 C113 PA    271       9.679 -22.848   1.483  1.00  0.00
ATOM   4599 H13R PA    271       9.409 -22.642   0.423  1.00  0.00
ATOM   4600 H13S PA    271      10.096 -23.873   1.587  1.00  0.00
ATOM   4601 C112 PA    271       8.505 -22.624   2.436  1.00  0.00
ATOM   4602 H12R PA    271       8.063 -21.630   2.280  1.00  0.00
ATOM   4603 H12S PA    271       7.716 -23.324   2.115  1.00  0.00
ATOM   4604 C111 PA    271       8.779 -22.818   3.939  1.00  0.00
ATOM   4605 H11R PA    271       9.651 -22.241   4.325  1.00  0.00
ATOM   4606 H11S PA    271       7.889 -22.434   4.488  1.00  0.00
ATOM   4607 C110 PA    271       8.959 -24.302   4.249  1.00  0.00
ATOM   4608 H10R PA    271       8.024 -24.828   3.950  1.00  0.00
ATOM   4609 H10S PA    271       9.786 -24.699   3.616  1.00  0.00
ATOM   4610  C19 PA    271       9.303 -24.583   5.714  1.00  0.00
ATOM   4611  H9R PA    271       9.529 -25.668   5.807  1.00  0.00
ATOM   4612  H9S PA    271      10.221 -24.013   5.983  1.00  0.00
ATOM   4613  C18 PA    271       8.186 -24.225   6.704  1.00  0.00
ATOM   4614  H8R PA    271       7.964 -23.135   6.652  1.00  0.00
ATOM   4615  H8S PA    271       7.264 -24.775   6.412  1.00  0.00
ATOM   4616  C17 PA    271       8.553 -24.563   8.156  1.00  0.00
ATOM   4617  H7R PA    271       7.637 -24.541   8.780  1.00  0.00
ATOM   4618  H7S PA    271       8.927 -25.605   8.221  1.00  0.00
ATOM   4619  C16 PA    271       9.634 -23.614   8.707  1.00  0.00
ATOM   4620  H6R PA    271      10.604 -24.041   8.409  1.00  0.00
ATOM   4621  H6S PA    271       9.608 -22.625   8.204  1.00  0.00
ATOM   4622  C15 PA    271       9.573 -23.390  10.221  1.00  0.00
ATOM   4623  H5R PA    271       8.820 -22.588  10.415  1.00  0.00
ATOM   4624  H5S PA    271       9.228 -24.304  10.752  1.00  0.00
ATOM   4625  C14 PA    271      10.884 -22.931  10.871  1.00  0.00
ATOM   4626  H4R PA    271      11.668 -23.712  10.877  1.00  0.00
ATOM   4627  H4S PA    271      11.293 -22.076  10.287  1.00  0.00
ATOM   4628  C13 PA    271      10.563 -22.627  12.345  1.00  0.00
ATOM   4629  H3R PA    271       9.853 -21.771  12.353  1.00  0.00
ATOM   4630  H3S PA    271      10.112 -23.545  12.775  1.00  0.00
ATOM   4631  C12 PA    271      11.769 -22.326  13.238  1.00  0.00
ATOM   4632  H2R PA    271      12.587 -23.059  13.077  1.00  0.00
ATOM   4633  H2S PA    271      12.048 -21.313  12.922  1.00  0.00
TER   
ATOM   4634  C11 PC    272      11.643 -22.096  14.710  1.00  0.00
ATOM   4635  O12 PC    272      12.479 -22.419  15.530  1.00  0.00
ATOM   4636  O11 PC    272      10.587 -21.356  14.904  1.00  0.00
ATOM   4637  C1  PC    272      10.444 -20.889  16.249  1.00  0.00
ATOM   4638  HR  PC    272      10.210 -21.745  16.911  1.00  0.00
ATOM   4639  HS  PC    272      11.366 -20.445  16.646  1.00  0.00
ATOM   4640  C2  PC    272       9.246 -19.944  16.287  1.00  0.00
ATOM   4641  HX  PC    272       9.474 -19.028  15.676  1.00  0.00
ATOM   4642  C3  PC    272       8.860 -19.503  17.707  1.00  0.00
ATOM   4643  HA  PC    272       9.757 -19.100  18.234  1.00  0.00
ATOM   4644  HB  PC    272       8.137 -18.665  17.558  1.00  0.00
ATOM   4645  O31 PC    272       8.294 -20.628  18.410  1.00  0.00
ATOM   4646  P31 PC    272       7.434 -20.386  19.712  1.00  0.00
ATOM   4647  O32 PC    272       6.634 -21.710  19.938  1.00  0.00
ATOM   4648  C31 PC    272       5.796 -22.244  18.938  1.00  0.00
ATOM   4649  H1A PC    272       5.066 -22.922  19.425  1.00  0.00
ATOM   4650  H1B PC    272       5.201 -21.447  18.426  1.00  0.00
ATOM   4651  C32 PC    272       6.664 -23.000  17.922  1.00  0.00
ATOM   4652  H2A PC    272       6.063 -23.200  17.046  1.00  0.00
ATOM   4653  H2B PC    272       7.450 -22.296  17.617  1.00  0.00
ATOM   4654  N31 PC    272       7.315 -24.307  18.353  1.00  0.00
ATOM   4655  C33 PC    272       8.366 -24.097  19.408  1.00  0.00
ATOM   4656  H3A PC    272       7.936 -23.739  20.351  1.00  0.00
ATOM   4657  H3B PC    272       8.920 -25.004  19.596  1.00  0.00
ATOM   4658  H3C PC    272       9.070 -23.320  19.118  1.00  0.00
ATOM   4659  C34 PC    272       6.303 -25.294  18.887  1.00  0.00
ATOM   4660  H4A PC    272       6.763 -26.260  19.044  1.00  0.00
ATOM   4661  H4B PC    272       5.937 -24.954  19.853  1.00  0.00
ATOM   4662  H4C PC    272       5.458 -25.406  18.224  1.00  0.00
ATOM   4663  C35 PC    272       7.979 -24.863  17.137  1.00  0.00
ATOM   4664  H5A PC    272       7.295 -24.898  16.298  1.00  0.00
ATOM   4665  H5B PC    272       8.296 -25.875  17.330  1.00  0.00
ATOM   4666  H5C PC    272       8.851 -24.278  16.864  1.00  0.00
ATOM   4667  O33 PC    272       8.324 -20.130  20.869  1.00  0.00
ATOM   4668  O34 PC    272       6.478 -19.320  19.361  1.00  0.00
ATOM   4669  O21 PC    272       8.188 -20.695  15.709  1.00  0.00
ATOM   4670  C21 PC    272       7.165 -20.053  15.278  1.00  0.00
ATOM   4671  O22 PC    272       6.982 -18.848  15.324  1.00  0.00
TER   
ATOM   4672  C12 OL    273       6.291 -21.121  14.628  1.00  0.00
ATOM   4673  H2R OL    273       5.740 -21.652  15.421  1.00  0.00
ATOM   4674  H2S OL    273       6.970 -21.838  14.108  1.00  0.00
ATOM   4675  C13 OL    273       5.353 -20.538  13.575  1.00  0.00
ATOM   4676  H3R OL    273       4.710 -19.737  14.010  1.00  0.00
ATOM   4677  H3S OL    273       4.699 -21.340  13.163  1.00  0.00
ATOM   4678  C14 OL    273       6.224 -19.980  12.465  1.00  0.00
ATOM   4679  H4R OL    273       7.035 -20.686  12.181  1.00  0.00
ATOM   4680  H4S OL    273       6.697 -19.035  12.835  1.00  0.00
ATOM   4681  C15 OL    273       5.492 -19.683  11.188  1.00  0.00
ATOM   4682  H5R OL    273       4.601 -19.069  11.433  1.00  0.00
ATOM   4683  H5S OL    273       5.099 -20.569  10.657  1.00  0.00
ATOM   4684  C16 OL    273       6.473 -18.949  10.308  1.00  0.00
ATOM   4685  H6R OL    273       7.204 -19.577   9.764  1.00  0.00
ATOM   4686  H6S OL    273       7.128 -18.275  10.914  1.00  0.00
ATOM   4687  C17 OL    273       5.712 -18.127   9.321  1.00  0.00
ATOM   4688  H7R OL    273       6.518 -17.371   9.179  1.00  0.00
ATOM   4689  H7S OL    273       4.881 -17.474   9.648  1.00  0.00
ATOM   4690  C18 OL    273       5.268 -18.984   8.136  1.00  0.00
ATOM   4691  H8R OL    273       6.094 -19.661   7.876  1.00  0.00
ATOM   4692  H8S OL    273       5.178 -18.654   7.100  1.00  0.00
ATOM   4693  C19 OL    273       3.841 -19.319   8.262  1.00  0.00
ATOM   4694  H9R OL    273       3.107 -18.502   8.423  1.00  0.00
ATOM   4695 C110 OL    273       3.508 -20.557   8.009  1.00  0.00
ATOM   4696 H10R OL    273       2.458 -20.806   7.953  1.00  0.00
ATOM   4697 C111 OL    273       4.476 -21.628   7.617  1.00  0.00
ATOM   4698 H11R OL    273       4.383 -22.448   8.347  1.00  0.00
ATOM   4699 H11S OL    273       5.558 -21.382   7.635  1.00  0.00
ATOM   4700 C112 OL    273       4.177 -22.050   6.181  1.00  0.00
ATOM   4701 H12R OL    273       3.085 -22.232   6.076  1.00  0.00
ATOM   4702 H12S OL    273       4.710 -23.014   6.043  1.00  0.00
ATOM   4703 C113 OL    273       4.656 -21.032   5.117  1.00  0.00
ATOM   4704 H13R OL    273       5.737 -20.812   5.272  1.00  0.00
ATOM   4705 H13S OL    273       4.105 -20.073   5.242  1.00  0.00
ATOM   4706 C114 OL    273       4.454 -21.520   3.671  1.00  0.00
ATOM   4707 H14R OL    273       3.362 -21.616   3.482  1.00  0.00
ATOM   4708 H14S OL    273       4.917 -22.527   3.571  1.00  0.00
ATOM   4709 C115 OL    273       5.082 -20.595   2.611  1.00  0.00
ATOM   4710 H15R OL    273       6.137 -20.378   2.889  1.00  0.00
ATOM   4711 H15S OL    273       4.528 -19.630   2.620  1.00  0.00
ATOM   4712 C116 OL    273       5.059 -21.187   1.188  1.00  0.00
ATOM   4713 H16R OL    273       4.001 -21.240   0.844  1.00  0.00
ATOM   4714 H16S OL    273       5.442 -22.232   1.219  1.00  0.00
ATOM   4715 C117 OL    273       5.922 -20.428   0.154  1.00  0.00
ATOM   4716 H17R OL    273       5.546 -20.688  -0.861  1.00  0.00
ATOM   4717 H17S OL    273       6.970 -20.793   0.225  1.00  0.00
ATOM   4718 C118 OL    273       5.964 -18.909   0.310  1.00  0.00
ATOM   4719 H18R OL    273       6.135 -18.391  -0.662  1.00  0.00
ATOM   4720 H18S OL    273       6.743 -18.583   1.028  1.00  0.00
ATOM   4721 H18T OL    273       5.003 -18.593   0.742  1.00  0.00
TER   
ATOM   4722 C116 PA    274      -0.265 -17.024   0.324  1.00  0.00
ATOM   4723 H16R PA    274      -0.415 -18.058  -0.043  1.00  0.00
ATOM   4724 H16S PA    274       0.788 -16.767   0.190  1.00  0.00
ATOM   4725 H16T PA    274      -0.844 -16.311  -0.298  1.00  0.00
ATOM   4726 C115 PA    274      -0.430 -16.839   1.814  1.00  0.00
ATOM   4727 H15R PA    274       0.393 -17.373   2.336  1.00  0.00
ATOM   4728 H15S PA    274      -0.323 -15.749   2.035  1.00  0.00
ATOM   4729 C114 PA    274      -1.742 -17.335   2.377  1.00  0.00
ATOM   4730 H14R PA    274      -2.459 -16.707   1.860  1.00  0.00
ATOM   4731 H14S PA    274      -1.942 -18.388   2.109  1.00  0.00
ATOM   4732 C113 PA    274      -1.741 -17.168   3.891  1.00  0.00
ATOM   4733 H13R PA    274      -0.748 -17.566   4.202  1.00  0.00
ATOM   4734 H13S PA    274      -1.761 -16.088   4.145  1.00  0.00
ATOM   4735 C112 PA    274      -2.815 -17.931   4.684  1.00  0.00
ATOM   4736 H12R PA    274      -3.828 -17.568   4.408  1.00  0.00
ATOM   4737 H12S PA    274      -2.749 -19.011   4.419  1.00  0.00
ATOM   4738 C111 PA    274      -2.617 -17.707   6.199  1.00  0.00
ATOM   4739 H11R PA    274      -1.518 -17.682   6.400  1.00  0.00
ATOM   4740 H11S PA    274      -3.021 -16.713   6.471  1.00  0.00
ATOM   4741 C110 PA    274      -3.312 -18.696   7.142  1.00  0.00
ATOM   4742 H10R PA    274      -3.965 -18.233   7.902  1.00  0.00
ATOM   4743 H10S PA    274      -3.892 -19.444   6.552  1.00  0.00
ATOM   4744  C19 PA    274      -2.310 -19.358   8.046  1.00  0.00
ATOM   4745  H9R PA    274      -1.583 -19.679   7.273  1.00  0.00
ATOM   4746  H9S PA    274      -1.640 -18.682   8.608  1.00  0.00
ATOM   4747  C18 PA    274      -2.971 -20.432   8.976  1.00  0.00
ATOM   4748  H8R PA    274      -3.927 -20.899   8.711  1.00  0.00
ATOM   4749  H8S PA    274      -2.464 -21.416   9.130  1.00  0.00
ATOM   4750  C17 PA    274      -2.952 -19.948  10.336  1.00  0.00
ATOM   4751  H7R PA    274      -1.991 -19.443  10.552  1.00  0.00
ATOM   4752  H7S PA    274      -3.831 -19.271  10.353  1.00  0.00
ATOM   4753  C16 PA    274      -3.100 -21.128  11.221  1.00  0.00
ATOM   4754  H6R PA    274      -4.018 -21.629  10.855  1.00  0.00
ATOM   4755  H6S PA    274      -2.386 -21.953  11.235  1.00  0.00
ATOM   4756  C15 PA    274      -3.178 -20.535  12.570  1.00  0.00
ATOM   4757  H5R PA    274      -3.937 -19.726  12.576  1.00  0.00
ATOM   4758  H5S PA    274      -3.435 -21.428  13.089  1.00  0.00
ATOM   4759  C14 PA    274      -1.985 -20.211  13.408  1.00  0.00
ATOM   4760  H4R PA    274      -2.352 -20.332  14.463  1.00  0.00
ATOM   4761  H4S PA    274      -1.178 -20.956  13.259  1.00  0.00
ATOM   4762  C13 PA    274      -1.606 -18.769  13.193  1.00  0.00
ATOM   4763  H3R PA    274      -1.258 -18.614  12.154  1.00  0.00
ATOM   4764  H3S PA    274      -2.524 -18.144  13.340  1.00  0.00
ATOM   4765  C12 PA    274      -0.513 -18.409  14.186  1.00  0.00
ATOM   4766  H2R PA    274      -0.829 -18.739  15.198  1.00  0.00
ATOM   4767  H2S PA    274       0.431 -18.911  13.897  1.00  0.00
TER   
ATOM   4768  C11 PC    275      -0.316 -16.921  14.274  1.00  0.00
ATOM   4769  O12 PC    275       0.735 -16.324  14.189  1.00  0.00
ATOM   4770  O11 PC    275      -1.442 -16.360  14.572  1.00  0.00
ATOM   4771  C1  PC    275      -1.366 -14.927  14.585  1.00  0.00
ATOM   4772  HR  PC    275      -0.658 -14.543  15.357  1.00  0.00
ATOM   4773  HS  PC    275      -1.065 -14.528  13.589  1.00  0.00
ATOM   4774  C2  PC    275      -2.768 -14.437  14.927  1.00  0.00
ATOM   4775  HX  PC    275      -2.766 -13.326  14.867  1.00  0.00
ATOM   4776  C3  PC    275      -3.119 -14.879  16.365  1.00  0.00
ATOM   4777  HA  PC    275      -2.195 -14.704  16.944  1.00  0.00
ATOM   4778  HB  PC    275      -3.924 -14.222  16.758  1.00  0.00
ATOM   4779  O31 PC    275      -3.486 -16.256  16.446  1.00  0.00
ATOM   4780  P31 PC    275      -3.747 -16.889  17.872  1.00  0.00
ATOM   4781  O32 PC    275      -2.872 -18.216  17.841  1.00  0.00
ATOM   4782  C31 PC    275      -1.479 -18.100  18.118  1.00  0.00
ATOM   4783  H1A PC    275      -0.978 -19.018  17.752  1.00  0.00
ATOM   4784  H1B PC    275      -1.025 -17.253  17.549  1.00  0.00
ATOM   4785  C32 PC    275      -1.249 -17.961  19.647  1.00  0.00
ATOM   4786  H2A PC    275      -0.305 -17.459  19.799  1.00  0.00
ATOM   4787  H2B PC    275      -2.028 -17.276  20.007  1.00  0.00
ATOM   4788  N31 PC    275      -1.279 -19.265  20.440  1.00  0.00
ATOM   4789  C33 PC    275      -0.130 -20.129  20.043  1.00  0.00
ATOM   4790  H3A PC    275       0.823 -19.647  20.186  1.00  0.00
ATOM   4791  H3B PC    275      -0.171 -21.071  20.577  1.00  0.00
ATOM   4792  H3C PC    275      -0.240 -20.367  18.988  1.00  0.00
ATOM   4793  C34 PC    275      -1.271 -19.029  21.927  1.00  0.00
ATOM   4794  H4A PC    275      -2.033 -18.310  22.238  1.00  0.00
ATOM   4795  H4B PC    275      -1.434 -19.966  22.455  1.00  0.00
ATOM   4796  H4C PC    275      -0.327 -18.621  22.260  1.00  0.00
ATOM   4797  C35 PC    275      -2.475 -20.079  20.043  1.00  0.00
ATOM   4798  H5A PC    275      -2.589 -20.106  18.952  1.00  0.00
ATOM   4799  H5B PC    275      -3.384 -19.596  20.352  1.00  0.00
ATOM   4800  H5C PC    275      -2.424 -21.098  20.415  1.00  0.00
ATOM   4801  O33 PC    275      -3.151 -15.986  18.897  1.00  0.00
ATOM   4802  O34 PC    275      -5.174 -17.248  17.975  1.00  0.00
ATOM   4803  O21 PC    275      -3.635 -15.007  13.947  1.00  0.00
ATOM   4804  C21 PC    275      -4.718 -14.318  13.770  1.00  0.00
ATOM   4805  O22 PC    275      -5.140 -13.430  14.493  1.00  0.00
TER   
ATOM   4806  C12 OL    276      -5.293 -14.653  12.400  1.00  0.00
ATOM   4807  H2R OL    276      -5.506 -13.769  11.813  1.00  0.00
ATOM   4808  H2S OL    276      -6.344 -14.934  12.600  1.00  0.00
ATOM   4809  C13 OL    276      -4.444 -15.710  11.603  1.00  0.00
ATOM   4810  H3R OL    276      -5.072 -16.076  10.770  1.00  0.00
ATOM   4811  H3S OL    276      -4.073 -16.585  12.190  1.00  0.00
ATOM   4812  C14 OL    276      -3.229 -15.144  10.968  1.00  0.00
ATOM   4813  H4R OL    276      -2.424 -14.983  11.717  1.00  0.00
ATOM   4814  H4S OL    276      -3.615 -14.199  10.589  1.00  0.00
ATOM   4815  C15 OL    276      -2.761 -15.895   9.742  1.00  0.00
ATOM   4816  H5R OL    276      -3.627 -16.153   9.087  1.00  0.00
ATOM   4817  H5S OL    276      -2.251 -16.837  10.028  1.00  0.00
ATOM   4818  C16 OL    276      -1.840 -14.949   8.994  1.00  0.00
ATOM   4819  H6R OL    276      -1.256 -15.512   8.240  1.00  0.00
ATOM   4820  H6S OL    276      -1.136 -14.466   9.713  1.00  0.00
ATOM   4821  C17 OL    276      -2.615 -13.844   8.283  1.00  0.00
ATOM   4822  H7R OL    276      -3.122 -13.179   8.989  1.00  0.00
ATOM   4823  H7S OL    276      -3.451 -14.295   7.705  1.00  0.00
ATOM   4824  C18 OL    276      -1.637 -12.981   7.489  1.00  0.00
ATOM   4825  H8R OL    276      -1.140 -13.633   6.741  1.00  0.00
ATOM   4826  H8S OL    276      -0.845 -12.560   8.126  1.00  0.00
ATOM   4827  C19 OL    276      -2.311 -11.861   6.807  1.00  0.00
ATOM   4828  H9R OL    276      -2.298 -10.842   7.234  1.00  0.00
ATOM   4829 C110 OL    276      -3.001 -12.143   5.725  1.00  0.00
ATOM   4830 H10R OL    276      -3.622 -11.319   5.336  1.00  0.00
ATOM   4831 C111 OL    276      -3.170 -13.540   5.119  1.00  0.00
ATOM   4832 H11R OL    276      -3.947 -14.128   5.633  1.00  0.00
ATOM   4833 H11S OL    276      -2.379 -14.260   5.354  1.00  0.00
ATOM   4834 C112 OL    276      -3.487 -13.506   3.617  1.00  0.00
ATOM   4835 H12R OL    276      -4.247 -12.741   3.323  1.00  0.00
ATOM   4836 H12S OL    276      -3.913 -14.484   3.307  1.00  0.00
ATOM   4837 C113 OL    276      -2.119 -13.241   3.027  1.00  0.00
ATOM   4838 H13R OL    276      -1.429 -13.972   3.490  1.00  0.00
ATOM   4839 H13S OL    276      -1.821 -12.236   3.359  1.00  0.00
ATOM   4840 C114 OL    276      -1.920 -13.253   1.538  1.00  0.00
ATOM   4841 H14R OL    276      -1.848 -14.283   1.144  1.00  0.00
ATOM   4842 H14S OL    276      -1.008 -12.650   1.297  1.00  0.00
ATOM   4843 C115 OL    276      -3.036 -12.581   0.845  1.00  0.00
ATOM   4844 H15R OL    276      -3.032 -11.559   1.211  1.00  0.00
ATOM   4845 H15S OL    276      -3.980 -13.034   1.149  1.00  0.00
ATOM   4846 C116 OL    276      -2.760 -12.478  -0.624  1.00  0.00
ATOM   4847 H16R OL    276      -1.809 -11.911  -0.707  1.00  0.00
ATOM   4848 H16S OL    276      -3.528 -11.836  -1.074  1.00  0.00
ATOM   4849 C117 OL    276      -2.689 -13.749  -1.437  1.00  0.00
ATOM   4850 H17R OL    276      -1.815 -14.299  -1.055  1.00  0.00
ATOM   4851 H17S OL    276      -2.511 -13.558  -2.500  1.00  0.00
ATOM   4852 C118 OL    276      -3.897 -14.623  -1.465  1.00  0.00
ATOM   4853 H18R OL    276      -4.844 -14.166  -1.771  1.00  0.00
ATOM   4854 H18S OL    276      -4.009 -15.059  -0.450  1.00  0.00
ATOM   4855 H18T OL    276      -3.748 -15.404  -2.233  1.00  0.00
TER   
ATOM   4856 C116 PA    277       8.756  30.510  -1.428  1.00  0.00
ATOM   4857 H16R PA    277       8.186  31.421  -1.145  1.00  0.00
ATOM   4858 H16S PA    277       8.289  30.034  -2.317  1.00  0.00
ATOM   4859 H16T PA    277       9.752  30.889  -1.673  1.00  0.00
ATOM   4860 C115 PA    277       8.922  29.656  -0.234  1.00  0.00
ATOM   4861 H15R PA    277       9.300  30.198   0.650  1.00  0.00
ATOM   4862 H15S PA    277       7.953  29.716   0.024  1.00  0.00
ATOM   4863 C114 PA    277       9.390  28.217  -0.360  1.00  0.00
ATOM   4864 H14R PA    277       8.885  27.678  -1.189  1.00  0.00
ATOM   4865 H14S PA    277      10.467  28.136  -0.553  1.00  0.00
ATOM   4866 C113 PA    277       9.315  27.526   0.988  1.00  0.00
ATOM   4867 H13R PA    277       9.965  28.081   1.711  1.00  0.00
ATOM   4868 H13S PA    277       8.281  27.528   1.353  1.00  0.00
ATOM   4869 C112 PA    277       9.832  26.114   0.835  1.00  0.00
ATOM   4870 H12R PA    277       9.409  25.638  -0.076  1.00  0.00
ATOM   4871 H12S PA    277      10.886  26.279   0.657  1.00  0.00
ATOM   4872 C111 PA    277       9.680  25.229   2.060  1.00  0.00
ATOM   4873 H11R PA    277       8.604  25.163   2.281  1.00  0.00
ATOM   4874 H11S PA    277      10.049  24.214   1.793  1.00  0.00
ATOM   4875 C110 PA    277      10.398  25.744   3.314  1.00  0.00
ATOM   4876 H10R PA    277      11.446  26.022   3.057  1.00  0.00
ATOM   4877 H10S PA    277       9.885  26.659   3.684  1.00  0.00
ATOM   4878  C19 PA    277      10.447  24.690   4.430  1.00  0.00
ATOM   4879  H9R PA    277       9.462  24.191   4.563  1.00  0.00
ATOM   4880  H9S PA    277      11.164  23.910   4.089  1.00  0.00
ATOM   4881  C18 PA    277      10.939  25.259   5.773  1.00  0.00
ATOM   4882  H8R PA    277      11.292  24.414   6.401  1.00  0.00
ATOM   4883  H8S PA    277      11.815  25.915   5.573  1.00  0.00
ATOM   4884  C17 PA    277       9.886  26.076   6.547  1.00  0.00
ATOM   4885  H7R PA    277       9.935  27.118   6.149  1.00  0.00
ATOM   4886  H7S PA    277       8.860  25.709   6.334  1.00  0.00
ATOM   4887  C16 PA    277      10.133  26.186   8.073  1.00  0.00
ATOM   4888  H6R PA    277      11.161  26.582   8.209  1.00  0.00
ATOM   4889  H6S PA    277       9.421  26.958   8.443  1.00  0.00
ATOM   4890  C15 PA    277       9.952  24.905   8.928  1.00  0.00
ATOM   4891  H5R PA    277       8.905  24.550   8.798  1.00  0.00
ATOM   4892  H5S PA    277      10.643  24.109   8.582  1.00  0.00
ATOM   4893  C14 PA    277      10.156  25.098  10.445  1.00  0.00
ATOM   4894  H4R PA    277      10.065  24.122  10.978  1.00  0.00
ATOM   4895  H4S PA    277      11.164  25.505  10.681  1.00  0.00
ATOM   4896  C13 PA    277       9.073  26.004  11.008  1.00  0.00
ATOM   4897  H3R PA    277       9.004  26.935  10.400  1.00  0.00
ATOM   4898  H3S PA    277       8.090  25.478  10.934  1.00  0.00
ATOM   4899  C12 PA    277       9.334  26.444  12.433  1.00  0.00
ATOM   4900  H2R PA    277       9.373  25.616  13.173  1.00  0.00
ATOM   4901  H2S PA    277      10.244  27.077  12.526  1.00  0.00
TER   
ATOM   4902  C11 PC    278       8.225  27.361  12.789  1.00  0.00
ATOM   4903  O12 PC    278       7.257  27.658  12.112  1.00  0.00
ATOM   4904  O11 PC    278       8.567  27.814  13.961  1.00  0.00
ATOM   4905  C1  PC    278       7.497  28.367  14.656  1.00  0.00
ATOM   4906  HR  PC    278       7.703  29.418  14.921  1.00  0.00
ATOM   4907  HS  PC    278       6.594  28.333  14.094  1.00  0.00
ATOM   4908  C2  PC    278       7.125  27.436  15.756  1.00  0.00
ATOM   4909  HX  PC    278       6.165  27.610  16.202  1.00  0.00
ATOM   4910  C3  PC    278       8.109  27.847  16.917  1.00  0.00
ATOM   4911  HA  PC    278       8.540  28.843  16.636  1.00  0.00
ATOM   4912  HB  PC    278       7.602  28.141  17.874  1.00  0.00
ATOM   4913  O31 PC    278       9.104  26.865  17.124  1.00  0.00
ATOM   4914  P31 PC    278      10.258  27.292  18.101  1.00  0.00
ATOM   4915  O32 PC    278       9.484  26.912  19.400  1.00  0.00
ATOM   4916  C31 PC    278       9.810  25.730  20.140  1.00  0.00
ATOM   4917  H1A PC    278      10.884  25.467  20.045  1.00  0.00
ATOM   4918  H1B PC    278       9.599  25.957  21.202  1.00  0.00
ATOM   4919  C32 PC    278       9.034  24.448  19.770  1.00  0.00
ATOM   4920  H2A PC    278       9.122  24.321  18.680  1.00  0.00
ATOM   4921  H2B PC    278       9.466  23.592  20.241  1.00  0.00
ATOM   4922  N31 PC    278       7.600  24.438  20.158  1.00  0.00
ATOM   4923  C33 PC    278       7.123  24.419  21.510  1.00  0.00
ATOM   4924  H3A PC    278       7.324  25.399  21.914  1.00  0.00
ATOM   4925  H3B PC    278       6.030  24.375  21.431  1.00  0.00
ATOM   4926  H3C PC    278       7.533  23.593  22.045  1.00  0.00
ATOM   4927  C34 PC    278       7.153  25.794  19.855  1.00  0.00
ATOM   4928  H4A PC    278       7.327  25.823  18.765  1.00  0.00
ATOM   4929  H4B PC    278       6.079  25.959  19.900  1.00  0.00
ATOM   4930  H4C PC    278       7.772  26.673  19.971  1.00  0.00
ATOM   4931  C35 PC    278       6.950  23.255  19.540  1.00  0.00
ATOM   4932  H5A PC    278       7.129  22.292  19.957  1.00  0.00
ATOM   4933  H5B PC    278       7.225  23.189  18.480  1.00  0.00
ATOM   4934  H5C PC    278       5.863  23.436  19.441  1.00  0.00
ATOM   4935  O33 PC    278      11.408  26.383  17.928  1.00  0.00
ATOM   4936  O34 PC    278      10.406  28.769  18.077  1.00  0.00
ATOM   4937  O21 PC    278       6.950  26.128  15.127  1.00  0.00
ATOM   4938  C21 PC    278       5.635  25.709  14.911  1.00  0.00
ATOM   4939  O22 PC    278       4.646  26.199  15.374  1.00  0.00
TER   
ATOM   4940  C12 OL    279       5.594  24.283  14.473  1.00  0.00
ATOM   4941  H2R OL    279       5.011  23.780  15.246  1.00  0.00
ATOM   4942  H2S OL    279       6.590  23.834  14.421  1.00  0.00
ATOM   4943  C13 OL    279       4.442  23.882  13.597  1.00  0.00
ATOM   4944  H3R OL    279       3.482  24.355  13.941  1.00  0.00
ATOM   4945  H3S OL    279       4.301  22.776  13.707  1.00  0.00
ATOM   4946  C14 OL    279       4.894  24.221  12.230  1.00  0.00
ATOM   4947  H4R OL    279       5.821  23.629  12.078  1.00  0.00
ATOM   4948  H4S OL    279       5.220  25.288  12.191  1.00  0.00
ATOM   4949  C15 OL    279       3.763  23.906  11.272  1.00  0.00
ATOM   4950  H5R OL    279       2.952  24.651  11.309  1.00  0.00
ATOM   4951  H5S OL    279       3.298  22.951  11.591  1.00  0.00
ATOM   4952  C16 OL    279       4.250  23.841   9.843  1.00  0.00
ATOM   4953  H6R OL    279       4.874  24.743   9.644  1.00  0.00
ATOM   4954  H6S OL    279       3.358  23.879   9.181  1.00  0.00
ATOM   4955  C17 OL    279       5.069  22.561   9.663  1.00  0.00
ATOM   4956  H7R OL    279       4.472  21.732  10.052  1.00  0.00
ATOM   4957  H7S OL    279       5.977  22.617  10.295  1.00  0.00
ATOM   4958  C18 OL    279       5.412  22.108   8.251  1.00  0.00
ATOM   4959  H8R OL    279       4.479  22.034   7.646  1.00  0.00
ATOM   4960  H8S OL    279       5.822  21.081   8.309  1.00  0.00
ATOM   4961  C19 OL    279       6.460  23.009   7.695  1.00  0.00
ATOM   4962  H9R OL    279       7.507  22.797   7.924  1.00  0.00
ATOM   4963 C110 OL    279       6.170  24.109   7.045  1.00  0.00
ATOM   4964 H10R OL    279       6.972  24.640   6.505  1.00  0.00
ATOM   4965 C111 OL    279       4.766  24.545   6.798  1.00  0.00
ATOM   4966 H11R OL    279       4.354  25.372   7.412  1.00  0.00
ATOM   4967 H11S OL    279       3.993  23.737   6.726  1.00  0.00
ATOM   4968 C112 OL    279       5.017  25.115   5.483  1.00  0.00
ATOM   4969 H12R OL    279       5.983  25.589   5.166  1.00  0.00
ATOM   4970 H12S OL    279       4.231  25.888   5.374  1.00  0.00
ATOM   4971 C113 OL    279       4.817  24.099   4.472  1.00  0.00
ATOM   4972 H13R OL    279       3.893  23.481   4.745  1.00  0.00
ATOM   4973 H13S OL    279       5.573  23.321   4.276  1.00  0.00
ATOM   4974 C114 OL    279       4.779  25.246   3.412  1.00  0.00
ATOM   4975 H14R OL    279       3.970  25.771   2.952  1.00  0.00
ATOM   4976 H14S OL    279       3.737  24.932   3.614  1.00  0.00
ATOM   4977 C115 OL    279       5.745  25.172   2.148  1.00  0.00
ATOM   4978 H15R OL    279       6.037  24.218   1.738  1.00  0.00
ATOM   4979 H15S OL    279       6.730  25.370   2.583  1.00  0.00
ATOM   4980 C116 OL    279       5.308  25.810   0.725  1.00  0.00
ATOM   4981 H16R OL    279       6.251  26.117   0.239  1.00  0.00
ATOM   4982 H16S OL    279       4.711  26.317   1.429  1.00  0.00
ATOM   4983 C117 OL    279       4.049  25.854  -0.327  1.00  0.00
ATOM   4984 H17R OL    279       3.009  26.012  -0.035  1.00  0.00
ATOM   4985 H17S OL    279       3.760  25.037  -0.950  1.00  0.00
ATOM   4986 C118 OL    279       4.274  26.515  -1.538  1.00  0.00
ATOM   4987 H18R OL    279       3.321  26.688  -2.113  1.00  0.00
ATOM   4988 H18S OL    279       5.238  26.635  -2.042  1.00  0.00
ATOM   4989 H18T OL    279       4.395  27.301  -0.818  1.00  0.00
TER   
ATOM   4990 C116 PA    280      10.671  13.571  -1.389  1.00  0.00
ATOM   4991 H16R PA    280      10.431  13.844  -2.408  1.00  0.00
ATOM   4992 H16S PA    280       9.652  13.418  -1.071  1.00  0.00
ATOM   4993 H16T PA    280      11.197  12.624  -1.449  1.00  0.00
ATOM   4994 C115 PA    280      11.402  14.648  -0.559  1.00  0.00
ATOM   4995 H15R PA    280      12.462  14.656  -0.891  1.00  0.00
ATOM   4996 H15S PA    280      10.692  15.444  -0.859  1.00  0.00
ATOM   4997 C114 PA    280      11.659  14.928   0.939  1.00  0.00
ATOM   4998 H14R PA    280      10.753  15.188   1.482  1.00  0.00
ATOM   4999 H14S PA    280      12.084  14.015   1.347  1.00  0.00
ATOM   5000 C113 PA    280      12.776  15.918   1.359  1.00  0.00
ATOM   5001 H13R PA    280      13.604  15.996   0.628  1.00  0.00
ATOM   5002 H13S PA    280      12.386  16.940   1.573  1.00  0.00
ATOM   5003 C112 PA    280      13.492  15.299   2.560  1.00  0.00
ATOM   5004 H12R PA    280      12.733  15.080   3.344  1.00  0.00
ATOM   5005 H12S PA    280      13.920  14.317   2.243  1.00  0.00
ATOM   5006 C111 PA    280      14.646  16.141   3.085  1.00  0.00
ATOM   5007 H11R PA    280      15.606  15.662   2.786  1.00  0.00
ATOM   5008 H11S PA    280      14.628  17.160   2.637  1.00  0.00
ATOM   5009 C110 PA    280      14.572  16.271   4.604  1.00  0.00
ATOM   5010 H10R PA    280      14.495  15.259   5.059  1.00  0.00
ATOM   5011 H10S PA    280      15.526  16.734   4.938  1.00  0.00
ATOM   5012  C19 PA    280      13.390  17.156   5.030  1.00  0.00
ATOM   5013  H9R PA    280      13.381  18.042   4.360  1.00  0.00
ATOM   5014  H9S PA    280      12.421  16.629   4.877  1.00  0.00
ATOM   5015  C18 PA    280      13.482  17.645   6.479  1.00  0.00
ATOM   5016  H8R PA    280      13.234  16.799   7.158  1.00  0.00
ATOM   5017  H8S PA    280      14.530  17.956   6.687  1.00  0.00
ATOM   5018  C17 PA    280      12.592  18.873   6.741  1.00  0.00
ATOM   5019  H7R PA    280      12.904  19.690   6.056  1.00  0.00
ATOM   5020  H7S PA    280      11.530  18.621   6.521  1.00  0.00
ATOM   5021  C16 PA    280      12.697  19.419   8.166  1.00  0.00
ATOM   5022  H6R PA    280      13.717  19.819   8.363  1.00  0.00
ATOM   5023  H6S PA    280      11.976  20.260   8.289  1.00  0.00
ATOM   5024  C15 PA    280      12.389  18.334   9.178  1.00  0.00
ATOM   5025  H5R PA    280      11.480  17.777   8.846  1.00  0.00
ATOM   5026  H5S PA    280      13.231  17.605   9.232  1.00  0.00
ATOM   5027  C14 PA    280      12.147  18.896  10.563  1.00  0.00
ATOM   5028  H4R PA    280      12.963  19.553  10.931  1.00  0.00
ATOM   5029  H4S PA    280      11.181  19.454  10.585  1.00  0.00
ATOM   5030  C13 PA    280      12.016  17.756  11.519  1.00  0.00
ATOM   5031  H3R PA    280      11.399  16.987  10.980  1.00  0.00
ATOM   5032  H3S PA    280      13.002  17.270  11.732  1.00  0.00
ATOM   5033  C12 PA    280      11.356  18.280  12.798  1.00  0.00
ATOM   5034  H2R PA    280      11.970  19.040  13.317  1.00  0.00
ATOM   5035  H2S PA    280      10.338  18.664  12.560  1.00  0.00
TER   
ATOM   5036  C11 PC    281      11.311  17.035  13.592  1.00  0.00
ATOM   5037  O12 PC    281      11.206  15.987  12.997  1.00  0.00
ATOM   5038  O11 PC    281      11.459  17.252  14.888  1.00  0.00
ATOM   5039  C1  PC    281      11.510  16.170  15.857  1.00  0.00
ATOM   5040  HR  PC    281      10.692  16.269  16.590  1.00  0.00
ATOM   5041  HS  PC    281      11.394  15.164  15.467  1.00  0.00
ATOM   5042  C2  PC    281      12.878  15.983  16.518  1.00  0.00
ATOM   5043  HX  PC    281      12.996  15.038  17.102  1.00  0.00
ATOM   5044  C3  PC    281      13.129  17.080  17.507  1.00  0.00
ATOM   5045  HA  PC    281      12.630  17.996  17.130  1.00  0.00
ATOM   5046  HB  PC    281      12.678  16.761  18.481  1.00  0.00
ATOM   5047  O31 PC    281      14.521  17.253  17.542  1.00  0.00
ATOM   5048  P31 PC    281      15.295  17.700  18.785  1.00  0.00
ATOM   5049  O32 PC    281      14.336  18.823  19.363  1.00  0.00
ATOM   5050  C31 PC    281      14.182  20.065  18.679  1.00  0.00
ATOM   5051  H1A PC    281      15.146  20.628  18.703  1.00  0.00
ATOM   5052  H1B PC    281      13.910  19.948  17.604  1.00  0.00
ATOM   5053  C32 PC    281      13.098  20.867  19.431  1.00  0.00
ATOM   5054  H2A PC    281      13.419  20.820  20.467  1.00  0.00
ATOM   5055  H2B PC    281      13.160  21.907  19.128  1.00  0.00
ATOM   5056  N31 PC    281      11.651  20.361  19.348  1.00  0.00
ATOM   5057  C33 PC    281      11.560  18.966  19.900  1.00  0.00
ATOM   5058  H3A PC    281      10.637  18.463  19.641  1.00  0.00
ATOM   5059  H3B PC    281      12.390  18.365  19.511  1.00  0.00
ATOM   5060  H3C PC    281      11.677  18.966  20.976  1.00  0.00
ATOM   5061  C34 PC    281      10.772  21.216  20.186  1.00  0.00
ATOM   5062  H4A PC    281       9.817  20.735  20.355  1.00  0.00
ATOM   5063  H4B PC    281      11.220  21.412  21.158  1.00  0.00
ATOM   5064  H4C PC    281      10.627  22.160  19.683  1.00  0.00
ATOM   5065  C35 PC    281      11.172  20.431  17.926  1.00  0.00
ATOM   5066  H5A PC    281      10.169  20.042  17.789  1.00  0.00
ATOM   5067  H5B PC    281      11.850  19.883  17.273  1.00  0.00
ATOM   5068  H5C PC    281      11.178  21.466  17.588  1.00  0.00
ATOM   5069  O33 PC    281      15.358  16.599  19.765  1.00  0.00
ATOM   5070  O34 PC    281      16.559  18.303  18.333  1.00  0.00
ATOM   5071  O21 PC    281      13.825  15.936  15.480  1.00  0.00
ATOM   5072  C21 PC    281      13.652  14.859  14.786  1.00  0.00
ATOM   5073  O22 PC    281      13.088  13.834  15.140  1.00  0.00
TER   
ATOM   5074  C12 OL    282      14.438  15.090  13.540  1.00  0.00
ATOM   5075  H2R OL    282      14.026  14.648  12.619  1.00  0.00
ATOM   5076  H2S OL    282      15.211  14.451  13.878  1.00  0.00
ATOM   5077  C13 OL    282      15.307  16.362  13.527  1.00  0.00
ATOM   5078  H3R OL    282      15.985  16.300  14.426  1.00  0.00
ATOM   5079  H3S OL    282      14.649  17.240  13.619  1.00  0.00
ATOM   5080  C14 OL    282      16.228  16.443  12.328  1.00  0.00
ATOM   5081  H4R OL    282      15.744  16.079  11.392  1.00  0.00
ATOM   5082  H4S OL    282      17.108  15.860  12.604  1.00  0.00
ATOM   5083  C15 OL    282      17.048  17.689  12.163  1.00  0.00
ATOM   5084  H5R OL    282      17.780  17.767  13.008  1.00  0.00
ATOM   5085  H5S OL    282      16.345  18.540  12.234  1.00  0.00
ATOM   5086  C16 OL    282      17.810  17.652  10.829  1.00  0.00
ATOM   5087  H6R OL    282      17.138  17.251  10.035  1.00  0.00
ATOM   5088  H6S OL    282      18.692  16.968  10.847  1.00  0.00
ATOM   5089  C17 OL    282      18.187  19.095  10.516  1.00  0.00
ATOM   5090  H7R OL    282      19.107  19.349  11.092  1.00  0.00
ATOM   5091  H7S OL    282      17.351  19.722  10.890  1.00  0.00
ATOM   5092  C18 OL    282      18.340  19.439   9.032  1.00  0.00
ATOM   5093  H8R OL    282      17.660  18.822   8.404  1.00  0.00
ATOM   5094  H8S OL    282      19.353  19.146   8.813  1.00  0.00
ATOM   5095  C19 OL    282      18.350  20.895   8.672  1.00  0.00
ATOM   5096  H9R OL    282      18.945  21.524   9.354  1.00  0.00
ATOM   5097 C110 OL    282      17.794  21.408   7.559  1.00  0.00
ATOM   5098 H10R OL    282      17.844  22.493   7.380  1.00  0.00
ATOM   5099 C111 OL    282      17.079  20.564   6.527  1.00  0.00
ATOM   5100 H11R OL    282      16.186  20.109   7.010  1.00  0.00
ATOM   5101 H11S OL    282      17.737  19.728   6.195  1.00  0.00
ATOM   5102 C112 OL    282      16.605  21.268   5.244  1.00  0.00
ATOM   5103 H12R OL    282      17.492  21.641   4.682  1.00  0.00
ATOM   5104 H12S OL    282      15.949  22.133   5.484  1.00  0.00
ATOM   5105 C113 OL    282      15.810  20.359   4.294  1.00  0.00
ATOM   5106 H13R OL    282      14.915  19.946   4.804  1.00  0.00
ATOM   5107 H13S OL    282      16.437  19.481   4.009  1.00  0.00
ATOM   5108 C114 OL    282      15.435  21.152   3.033  1.00  0.00
ATOM   5109 H14R OL    282      15.345  20.463   2.180  1.00  0.00
ATOM   5110 H14S OL    282      16.235  21.894   2.813  1.00  0.00
ATOM   5111 C115 OL    282      14.069  21.839   3.022  1.00  0.00
ATOM   5112 H15R OL    282      14.016  22.437   2.079  1.00  0.00
ATOM   5113 H15S OL    282      13.990  22.538   3.877  1.00  0.00
ATOM   5114 C116 OL    282      12.946  20.791   2.997  1.00  0.00
ATOM   5115 H16R OL    282      13.080  20.078   3.836  1.00  0.00
ATOM   5116 H16S OL    282      13.033  20.205   2.056  1.00  0.00
ATOM   5117 C117 OL    282      11.532  21.359   3.110  1.00  0.00
ATOM   5118 H17R OL    282      11.456  22.272   2.478  1.00  0.00
ATOM   5119 H17S OL    282      11.374  21.651   4.174  1.00  0.00
ATOM   5120 C118 OL    282      10.443  20.359   2.704  1.00  0.00
ATOM   5121 H18R OL    282      10.285  20.368   1.610  1.00  0.00
ATOM   5122 H18S OL    282       9.475  20.613   3.182  1.00  0.00
ATOM   5123 H18T OL    282      10.731  19.324   2.993  1.00  0.00
TER   
ATOM   5124 C116 PA    283      24.638   9.170  -0.427  1.00  0.00
ATOM   5125 H16R PA    283      25.705   8.933  -0.631  1.00  0.00
ATOM   5126 H16S PA    283      24.568  10.253  -0.243  1.00  0.00
ATOM   5127 H16T PA    283      24.040   8.995  -1.337  1.00  0.00
ATOM   5128 C115 PA    283      24.049   8.283   0.674  1.00  0.00
ATOM   5129 H15R PA    283      22.970   8.123   0.484  1.00  0.00
ATOM   5130 H15S PA    283      24.399   7.247   0.753  1.00  0.00
ATOM   5131 C114 PA    283      24.430   8.676   2.060  1.00  0.00
ATOM   5132 H14R PA    283      25.509   8.432   2.226  1.00  0.00
ATOM   5133 H14S PA    283      24.283   9.771   2.148  1.00  0.00
ATOM   5134 C113 PA    283      23.566   7.857   3.009  1.00  0.00
ATOM   5135 H13R PA    283      22.521   7.859   2.625  1.00  0.00
ATOM   5136 H13S PA    283      23.890   6.793   3.008  1.00  0.00
ATOM   5137 C112 PA    283      23.594   8.500   4.382  1.00  0.00
ATOM   5138 H12R PA    283      24.503   9.138   4.458  1.00  0.00
ATOM   5139 H12S PA    283      22.716   9.178   4.442  1.00  0.00
ATOM   5140 C111 PA    283      23.500   7.536   5.558  1.00  0.00
ATOM   5141 H11R PA    283      23.497   8.145   6.491  1.00  0.00
ATOM   5142 H11S PA    283      22.543   6.974   5.504  1.00  0.00
ATOM   5143 C110 PA    283      24.616   6.513   5.680  1.00  0.00
ATOM   5144 H10R PA    283      24.241   5.813   6.462  1.00  0.00
ATOM   5145 H10S PA    283      24.767   5.892   4.774  1.00  0.00
ATOM   5146  C19 PA    283      25.952   7.144   6.067  1.00  0.00
ATOM   5147  H9R PA    283      26.414   7.708   5.239  1.00  0.00
ATOM   5148  H9S PA    283      25.827   7.875   6.890  1.00  0.00
ATOM   5149  C18 PA    283      26.840   6.041   6.549  1.00  0.00
ATOM   5150  H8R PA    283      26.971   5.248   5.772  1.00  0.00
ATOM   5151  H8S PA    283      27.864   6.415   6.797  1.00  0.00
ATOM   5152  C17 PA    283      26.164   5.439   7.789  1.00  0.00
ATOM   5153  H7R PA    283      25.343   4.716   7.671  1.00  0.00
ATOM   5154  H7S PA    283      26.932   4.750   7.829  1.00  0.00
ATOM   5155  C16 PA    283      26.032   6.430   8.959  1.00  0.00
ATOM   5156  H6R PA    283      27.071   6.763   9.215  1.00  0.00
ATOM   5157  H6S PA    283      25.468   7.318   8.650  1.00  0.00
ATOM   5158  C15 PA    283      25.218   6.155  10.237  1.00  0.00
ATOM   5159  H5R PA    283      25.616   5.397  10.796  1.00  0.00
ATOM   5160  H5S PA    283      25.499   6.874  11.029  1.00  0.00
ATOM   5161  C14 PA    283      24.068   5.153  10.348  1.00  0.00
ATOM   5162  H4R PA    283      23.223   5.597   9.811  1.00  0.00
ATOM   5163  H4S PA    283      24.316   4.148   9.913  1.00  0.00
ATOM   5164  C13 PA    283      23.826   4.922  11.857  1.00  0.00
ATOM   5165  H3R PA    283      24.281   3.984  12.262  1.00  0.00
ATOM   5166  H3S PA    283      24.341   5.757  12.404  1.00  0.00
ATOM   5167  C12 PA    283      22.362   5.059  12.172  1.00  0.00
ATOM   5168  H2R PA    283      21.999   5.958  11.625  1.00  0.00
ATOM   5169  H2S PA    283      21.821   4.154  11.839  1.00  0.00
TER   
ATOM   5170  C11 PC    284      22.248   5.276  13.661  1.00  0.00
ATOM   5171  O12 PC    284      21.805   4.469  14.456  1.00  0.00
ATOM   5172  O11 PC    284      22.669   6.502  13.965  1.00  0.00
ATOM   5173  C1  PC    284      22.648   6.847  15.369  1.00  0.00
ATOM   5174  HR  PC    284      22.219   7.868  15.492  1.00  0.00
ATOM   5175  HS  PC    284      22.043   6.149  15.990  1.00  0.00
ATOM   5176  C2  PC    284      24.074   6.913  15.965  1.00  0.00
ATOM   5177  HX  PC    284      24.608   5.975  15.680  1.00  0.00
ATOM   5178  C3  PC    284      24.022   6.992  17.510  1.00  0.00
ATOM   5179  HA  PC    284      23.295   6.249  17.909  1.00  0.00
ATOM   5180  HB  PC    284      25.042   6.696  17.855  1.00  0.00
ATOM   5181  O31 PC    284      23.684   8.304  17.978  1.00  0.00
ATOM   5182  P31 PC    284      23.890   8.583  19.534  1.00  0.00
ATOM   5183  O32 PC    284      22.355   8.794  19.915  1.00  0.00
ATOM   5184  C31 PC    284      21.677   9.982  19.471  1.00  0.00
ATOM   5185  H1A PC    284      21.128  10.430  20.330  1.00  0.00
ATOM   5186  H1B PC    284      22.372  10.783  19.107  1.00  0.00
ATOM   5187  C32 PC    284      20.652   9.735  18.333  1.00  0.00
ATOM   5188  H2A PC    284      20.090  10.652  18.236  1.00  0.00
ATOM   5189  H2B PC    284      21.223   9.612  17.416  1.00  0.00
ATOM   5190  N31 PC    284      19.683   8.572  18.468  1.00  0.00
ATOM   5191  C33 PC    284      19.228   8.401  19.884  1.00  0.00
ATOM   5192  H3A PC    284      18.662   9.256  20.246  1.00  0.00
ATOM   5193  H3B PC    284      18.649   7.497  20.012  1.00  0.00
ATOM   5194  H3C PC    284      20.110   8.340  20.534  1.00  0.00
ATOM   5195  C34 PC    284      18.521   8.755  17.561  1.00  0.00
ATOM   5196  H4A PC    284      17.928   7.853  17.542  1.00  0.00
ATOM   5197  H4B PC    284      17.886   9.564  17.890  1.00  0.00
ATOM   5198  H4C PC    284      18.845   8.985  16.554  1.00  0.00
ATOM   5199  C35 PC    284      20.411   7.323  18.092  1.00  0.00
ATOM   5200  H5A PC    284      20.847   7.398  17.108  1.00  0.00
ATOM   5201  H5B PC    284      19.772   6.457  18.144  1.00  0.00
ATOM   5202  H5C PC    284      21.253   7.206  18.778  1.00  0.00
ATOM   5203  O33 PC    284      24.427   7.336  20.138  1.00  0.00
ATOM   5204  O34 PC    284      24.673   9.839  19.651  1.00  0.00
ATOM   5205  O21 PC    284      24.681   8.103  15.460  1.00  0.00
ATOM   5206  C21 PC    284      25.757   8.002  14.729  1.00  0.00
ATOM   5207  O22 PC    284      26.471   7.022  14.607  1.00  0.00
TER   
ATOM   5208  C12 OL    285      25.898   9.329  14.019  1.00  0.00
ATOM   5209  H2R OL    285      26.921   9.417  13.605  1.00  0.00
ATOM   5210  H2S OL    285      25.750  10.142  14.762  1.00  0.00
ATOM   5211  C13 OL    285      24.757   9.340  12.974  1.00  0.00
ATOM   5212  H3R OL    285      23.785   9.135  13.469  1.00  0.00
ATOM   5213  H3S OL    285      24.964   8.555  12.211  1.00  0.00
ATOM   5214  C14 OL    285      24.565  10.637  12.224  1.00  0.00
ATOM   5215  H4R OL    285      25.602  10.802  11.917  1.00  0.00
ATOM   5216  H4S OL    285      24.224  11.480  12.864  1.00  0.00
ATOM   5217  C15 OL    285      23.708  10.521  10.957  1.00  0.00
ATOM   5218  H5R OL    285      24.104   9.685  10.336  1.00  0.00
ATOM   5219  H5S OL    285      23.801  11.449  10.342  1.00  0.00
ATOM   5220  C16 OL    285      22.234  10.302  11.277  1.00  0.00
ATOM   5221  H6R OL    285      21.870  11.226  11.784  1.00  0.00
ATOM   5222  H6S OL    285      22.112   9.458  11.991  1.00  0.00
ATOM   5223  C17 OL    285      21.404  10.041  10.012  1.00  0.00
ATOM   5224  H7R OL    285      21.651  10.828   9.266  1.00  0.00
ATOM   5225  H7S OL    285      20.334  10.186  10.287  1.00  0.00
ATOM   5226  C18 OL    285      21.647   8.631   9.405  1.00  0.00
ATOM   5227  H8R OL    285      22.498   8.167   9.938  1.00  0.00
ATOM   5228  H8S OL    285      21.972   8.734   8.346  1.00  0.00
ATOM   5229  C19 OL    285      20.421   7.761   9.546  1.00  0.00
ATOM   5230  H9R OL    285      20.141   7.591  10.597  1.00  0.00
ATOM   5231 C110 OL    285      19.741   7.116   8.579  1.00  0.00
ATOM   5232 H10R OL    285      18.854   6.524   8.862  1.00  0.00
ATOM   5233 C111 OL    285      20.001   7.145   7.089  1.00  0.00
ATOM   5234 H11R OL    285      20.184   6.085   6.787  1.00  0.00
ATOM   5235 H11S OL    285      20.926   7.702   6.829  1.00  0.00
ATOM   5236 C112 OL    285      18.856   7.670   6.203  1.00  0.00
ATOM   5237 H12R OL    285      17.926   7.094   6.411  1.00  0.00
ATOM   5238 H12S OL    285      19.117   7.471   5.137  1.00  0.00
ATOM   5239 C113 OL    285      18.547   9.172   6.367  1.00  0.00
ATOM   5240 H13R OL    285      18.272   9.386   7.419  1.00  0.00
ATOM   5241 H13S OL    285      17.636   9.393   5.767  1.00  0.00
ATOM   5242 C114 OL    285      19.678  10.144   5.969  1.00  0.00
ATOM   5243 H14R OL    285      20.549  10.039   6.645  1.00  0.00
ATOM   5244 H14S OL    285      19.274  11.178   6.100  1.00  0.00
ATOM   5245 C115 OL    285      20.047  10.077   4.489  1.00  0.00
ATOM   5246 H15R OL    285      20.549   9.111   4.244  1.00  0.00
ATOM   5247 H15S OL    285      20.782  10.883   4.264  1.00  0.00
ATOM   5248 C116 OL    285      18.705  10.267   3.755  1.00  0.00
ATOM   5249 H16R OL    285      18.107  11.052   4.248  1.00  0.00
ATOM   5250 H16S OL    285      18.187   9.276   3.753  1.00  0.00
ATOM   5251 C117 OL    285      18.765  10.683   2.332  1.00  0.00
ATOM   5252 H17R OL    285      19.116   9.681   2.017  1.00  0.00
ATOM   5253 H17S OL    285      19.479  11.525   2.143  1.00  0.00
ATOM   5254 C118 OL    285      17.560  10.800   1.432  1.00  0.00
ATOM   5255 H18R OL    285      16.815  11.534   1.775  1.00  0.00
ATOM   5256 H18S OL    285      17.138   9.825   1.127  1.00  0.00
ATOM   5257 H18T OL    285      18.019  11.158   0.473  1.00  0.00
TER   
ATOM   5258 C116 PA    286      -3.742  23.652   1.038  1.00  0.00
ATOM   5259 H16R PA    286      -3.838  24.599   1.604  1.00  0.00
ATOM   5260 H16S PA    286      -4.288  23.774   0.092  1.00  0.00
ATOM   5261 H16T PA    286      -2.858  24.297   1.150  1.00  0.00
ATOM   5262 C115 PA    286      -2.950  22.258   1.019  1.00  0.00
ATOM   5263 H15R PA    286      -2.018  22.335   1.618  1.00  0.00
ATOM   5264 H15S PA    286      -3.702  21.626   1.499  1.00  0.00
ATOM   5265 C114 PA    286      -2.477  21.347  -0.242  1.00  0.00
ATOM   5266 H14R PA    286      -3.228  21.216  -1.043  1.00  0.00
ATOM   5267 H14S PA    286      -1.577  21.673  -0.826  1.00  0.00
ATOM   5268 C113 PA    286      -1.956  19.994   0.175  1.00  0.00
ATOM   5269 H13R PA    286      -2.588  19.654   1.009  1.00  0.00
ATOM   5270 H13S PA    286      -2.072  19.289  -0.677  1.00  0.00
ATOM   5271 C112 PA    286      -0.489  20.114   0.581  1.00  0.00
ATOM   5272 H12R PA    286       0.140  19.982  -0.320  1.00  0.00
ATOM   5273 H12S PA    286      -0.275  21.160   0.828  1.00  0.00
ATOM   5274 C111 PA    286      -0.149  19.226   1.791  1.00  0.00
ATOM   5275 H11R PA    286      -0.400  18.169   1.547  1.00  0.00
ATOM   5276 H11S PA    286       0.947  19.271   2.004  1.00  0.00
ATOM   5277 C110 PA    286      -0.782  19.717   3.085  1.00  0.00
ATOM   5278 H10R PA    286      -0.002  20.345   3.573  1.00  0.00
ATOM   5279 H10S PA    286      -1.663  20.336   2.840  1.00  0.00
ATOM   5280  C19 PA    286      -1.225  18.658   4.078  1.00  0.00
ATOM   5281  H9R PA    286      -1.832  19.077   4.894  1.00  0.00
ATOM   5282  H9S PA    286      -1.814  17.868   3.538  1.00  0.00
ATOM   5283  C18 PA    286      -0.021  18.043   4.731  1.00  0.00
ATOM   5284  H8R PA    286      -0.020  17.329   3.922  1.00  0.00
ATOM   5285  H8S PA    286       0.955  18.568   4.698  1.00  0.00
ATOM   5286  C17 PA    286      -0.242  17.106   5.899  1.00  0.00
ATOM   5287  H7R PA    286      -0.954  17.469   6.650  1.00  0.00
ATOM   5288  H7S PA    286      -0.701  16.250   5.352  1.00  0.00
ATOM   5289  C16 PA    286       1.063  16.566   6.501  1.00  0.00
ATOM   5290  H6R PA    286       1.188  15.498   6.622  1.00  0.00
ATOM   5291  H6S PA    286       1.623  16.620   5.613  1.00  0.00
ATOM   5292  C15 PA    286       1.706  17.321   7.640  1.00  0.00
ATOM   5293  H5R PA    286       1.158  17.023   8.558  1.00  0.00
ATOM   5294  H5S PA    286       2.769  17.006   7.770  1.00  0.00
ATOM   5295  C14 PA    286       1.634  18.819   7.367  1.00  0.00
ATOM   5296  H4R PA    286       2.151  19.051   6.411  1.00  0.00
ATOM   5297  H4S PA    286       0.561  19.089   7.251  1.00  0.00
ATOM   5298  C13 PA    286       2.221  19.668   8.481  1.00  0.00
ATOM   5299  H3R PA    286       3.316  19.472   8.531  1.00  0.00
ATOM   5300  H3S PA    286       2.087  20.740   8.210  1.00  0.00
ATOM   5301  C12 PA    286       1.484  19.349   9.799  1.00  0.00
ATOM   5302  H2R PA    286       0.404  19.556   9.651  1.00  0.00
ATOM   5303  H2S PA    286       1.630  18.287  10.079  1.00  0.00
TER   
ATOM   5304  C11 PC    287       1.992  20.141  10.972  1.00  0.00
ATOM   5305  O12 PC    287       3.156  20.435  11.143  1.00  0.00
ATOM   5306  O11 PC    287       1.013  20.440  11.802  1.00  0.00
ATOM   5307  C1  PC    287       1.492  21.377  12.796  1.00  0.00
ATOM   5308  HR  PC    287       2.533  21.172  13.169  1.00  0.00
ATOM   5309  HS  PC    287       1.402  22.420  12.433  1.00  0.00
ATOM   5310  C2  PC    287       0.680  21.299  14.058  1.00  0.00
ATOM   5311  HX  PC    287       0.923  22.194  14.679  1.00  0.00
ATOM   5312  C3  PC    287       1.092  20.106  14.839  1.00  0.00
ATOM   5313  HA  PC    287       0.982  19.220  14.179  1.00  0.00
ATOM   5314  HB  PC    287       2.189  20.080  15.094  1.00  0.00
ATOM   5315  O31 PC    287       0.133  20.111  15.934  1.00  0.00
ATOM   5316  P31 PC    287       0.748  20.521  17.226  1.00  0.00
ATOM   5317  O32 PC    287      -0.134  20.507  18.538  1.00  0.00
ATOM   5318  C31 PC    287      -1.387  21.115  18.546  1.00  0.00
ATOM   5319  H1A PC    287      -1.759  21.278  17.506  1.00  0.00
ATOM   5320  H1B PC    287      -2.082  20.414  19.042  1.00  0.00
ATOM   5321  C32 PC    287      -1.320  22.520  19.173  1.00  0.00
ATOM   5322  H2A PC    287      -0.648  23.094  18.527  1.00  0.00
ATOM   5323  H2B PC    287      -2.312  22.920  19.052  1.00  0.00
ATOM   5324  N31 PC    287      -0.901  22.723  20.625  1.00  0.00
ATOM   5325  C33 PC    287      -1.418  21.663  21.527  1.00  0.00
ATOM   5326  H3A PC    287      -1.014  21.783  22.533  1.00  0.00
ATOM   5327  H3B PC    287      -2.488  21.654  21.630  1.00  0.00
ATOM   5328  H3C PC    287      -1.052  20.701  21.164  1.00  0.00
ATOM   5329  C34 PC    287       0.577  22.634  20.804  1.00  0.00
ATOM   5330  H4A PC    287       0.948  21.650  20.504  1.00  0.00
ATOM   5331  H4B PC    287       1.085  23.329  20.145  1.00  0.00
ATOM   5332  H4C PC    287       0.941  22.862  21.790  1.00  0.00
ATOM   5333  C35 PC    287      -1.274  24.099  21.050  1.00  0.00
ATOM   5334  H5A PC    287      -2.347  24.224  21.086  1.00  0.00
ATOM   5335  H5B PC    287      -0.838  24.794  20.337  1.00  0.00
ATOM   5336  H5C PC    287      -0.824  24.280  22.018  1.00  0.00
ATOM   5337  O33 PC    287       1.822  19.526  17.265  1.00  0.00
ATOM   5338  O34 PC    287       0.938  21.916  16.852  1.00  0.00
ATOM   5339  O21 PC    287      -0.723  21.177  13.789  1.00  0.00
ATOM   5340  C21 PC    287      -1.287  22.316  13.582  1.00  0.00
ATOM   5341  O22 PC    287      -0.799  23.424  13.740  1.00  0.00
TER   
ATOM   5342  C12 OL    288      -2.639  22.073  12.973  1.00  0.00
ATOM   5343  H2R OL    288      -3.405  22.544  13.623  1.00  0.00
ATOM   5344  H2S OL    288      -2.864  20.990  12.887  1.00  0.00
ATOM   5345  C13 OL    288      -2.669  22.752  11.597  1.00  0.00
ATOM   5346  H3R OL    288      -2.270  23.792  11.617  1.00  0.00
ATOM   5347  H3S OL    288      -3.750  22.808  11.408  1.00  0.00
ATOM   5348  C14 OL    288      -2.010  21.962  10.463  1.00  0.00
ATOM   5349  H4R OL    288      -2.454  20.942  10.437  1.00  0.00
ATOM   5350  H4S OL    288      -0.918  21.861  10.656  1.00  0.00
ATOM   5351  C15 OL    288      -2.196  22.622   9.089  1.00  0.00
ATOM   5352  H5R OL    288      -1.680  23.604   9.054  1.00  0.00
ATOM   5353  H5S OL    288      -3.238  22.856   8.866  1.00  0.00
ATOM   5354  C16 OL    288      -1.835  21.696   7.934  1.00  0.00
ATOM   5355  H6R OL    288      -2.509  21.907   7.073  1.00  0.00
ATOM   5356  H6S OL    288      -2.023  20.637   8.213  1.00  0.00
ATOM   5357  C17 OL    288      -0.375  21.879   7.564  1.00  0.00
ATOM   5358  H7R OL    288      -0.056  21.047   6.902  1.00  0.00
ATOM   5359  H7S OL    288       0.204  21.821   8.513  1.00  0.00
ATOM   5360  C18 OL    288      -0.054  23.218   6.891  1.00  0.00
ATOM   5361  H8R OL    288       1.047  23.218   6.713  1.00  0.00
ATOM   5362  H8S OL    288      -0.258  24.069   7.574  1.00  0.00
ATOM   5363  C19 OL    288      -0.860  23.410   5.634  1.00  0.00
ATOM   5364  H9R OL    288      -1.949  23.482   5.762  1.00  0.00
ATOM   5365 C110 OL    288      -0.375  23.366   4.396  1.00  0.00
ATOM   5366 H10R OL    288      -1.032  23.543   3.532  1.00  0.00
ATOM   5367 C111 OL    288       1.053  23.110   4.059  1.00  0.00
ATOM   5368 H11R OL    288       1.475  22.292   4.692  1.00  0.00
ATOM   5369 H11S OL    288       1.664  24.002   4.302  1.00  0.00
ATOM   5370 C112 OL    288       1.069  22.581   2.596  1.00  0.00
ATOM   5371 H12R OL    288       0.142  22.084   2.369  1.00  0.00
ATOM   5372 H12S OL    288       1.804  21.744   2.583  1.00  0.00
ATOM   5373 C113 OL    288       1.273  23.562   1.429  1.00  0.00
ATOM   5374 H13R OL    288       0.485  24.328   1.287  1.00  0.00
ATOM   5375 H13S OL    288       1.491  23.033   0.476  1.00  0.00
ATOM   5376 C114 OL    288       2.475  24.219   1.864  1.00  0.00
ATOM   5377 H14R OL    288       2.102  24.877   2.656  1.00  0.00
ATOM   5378 H14S OL    288       2.940  25.058   1.428  1.00  0.00
ATOM   5379 C115 OL    288       3.500  23.125   2.208  1.00  0.00
ATOM   5380 H15R OL    288       3.455  22.575   3.119  1.00  0.00
ATOM   5381 H15S OL    288       4.447  23.471   2.346  1.00  0.00
ATOM   5382 C116 OL    288       4.153  22.338   1.210  1.00  0.00
ATOM   5383 H16R OL    288       3.528  21.466   1.203  1.00  0.00
ATOM   5384 H16S OL    288       5.270  22.203   1.471  1.00  0.00
ATOM   5385 C117 OL    288       4.086  23.083   0.011  1.00  0.00
ATOM   5386 H17R OL    288       4.283  23.939   0.529  1.00  0.00
ATOM   5387 H17S OL    288       3.160  23.295  -0.581  1.00  0.00
ATOM   5388 C118 OL    288       5.381  23.386  -0.535  1.00  0.00
ATOM   5389 H18R OL    288       6.293  22.967  -0.118  1.00  0.00
ATOM   5390 H18S OL    288       5.697  24.350  -0.979  1.00  0.00
ATOM   5391 H18T OL    288       4.875  22.854  -1.347  1.00  0.00
TER   
ATOM   5392 C116 PA    289     -16.836   1.872   2.006  1.00  0.00
ATOM   5393 H16R PA    289     -16.374   2.798   2.416  1.00  0.00
ATOM   5394 H16S PA    289     -16.189   1.418   1.231  1.00  0.00
ATOM   5395 H16T PA    289     -16.980   1.138   2.823  1.00  0.00
ATOM   5396 C115 PA    289     -18.180   2.222   1.426  1.00  0.00
ATOM   5397 H15R PA    289     -18.128   3.247   0.984  1.00  0.00
ATOM   5398 H15S PA    289     -18.425   1.529   0.580  1.00  0.00
ATOM   5399 C114 PA    289     -19.267   2.081   2.486  1.00  0.00
ATOM   5400 H14R PA    289     -20.146   1.634   1.989  1.00  0.00
ATOM   5401 H14S PA    289     -19.024   1.226   3.139  1.00  0.00
ATOM   5402 C113 PA    289     -19.540   3.374   3.321  1.00  0.00
ATOM   5403 H13R PA    289     -20.345   3.133   4.043  1.00  0.00
ATOM   5404 H13S PA    289     -18.631   3.641   3.847  1.00  0.00
ATOM   5405 C112 PA    289     -19.955   4.683   2.624  1.00  0.00
ATOM   5406 H12R PA    289     -19.387   4.896   1.696  1.00  0.00
ATOM   5407 H12S PA    289     -21.031   4.462   2.477  1.00  0.00
ATOM   5408 C111 PA    289     -20.336   5.975   3.313  1.00  0.00
ATOM   5409 H11R PA    289     -19.427   6.539   3.586  1.00  0.00
ATOM   5410 H11S PA    289     -20.899   6.599   2.564  1.00  0.00
ATOM   5411 C110 PA    289     -21.287   5.659   4.461  1.00  0.00
ATOM   5412 H10R PA    289     -22.154   5.035   4.135  1.00  0.00
ATOM   5413 H10S PA    289     -20.731   5.079   5.223  1.00  0.00
ATOM   5414  C19 PA    289     -21.820   6.936   5.045  1.00  0.00
ATOM   5415  H9R PA    289     -22.493   7.402   4.281  1.00  0.00
ATOM   5416  H9S PA    289     -22.456   6.712   5.928  1.00  0.00
ATOM   5417  C18 PA    289     -20.688   7.930   5.360  1.00  0.00
ATOM   5418  H8R PA    289     -20.317   8.430   4.444  1.00  0.00
ATOM   5419  H8S PA    289     -21.170   8.688   5.943  1.00  0.00
ATOM   5420  C17 PA    289     -19.524   7.608   6.316  1.00  0.00
ATOM   5421  H7R PA    289     -18.668   7.272   5.742  1.00  0.00
ATOM   5422  H7S PA    289     -19.179   8.581   6.742  1.00  0.00
ATOM   5423  C16 PA    289     -19.858   6.645   7.456  1.00  0.00
ATOM   5424  H6R PA    289     -20.848   6.842   7.843  1.00  0.00
ATOM   5425  H6S PA    289     -19.985   5.619   7.074  1.00  0.00
ATOM   5426  C15 PA    289     -18.947   6.708   8.687  1.00  0.00
ATOM   5427  H5R PA    289     -17.886   6.762   8.386  1.00  0.00
ATOM   5428  H5S PA    289     -19.117   7.644   9.273  1.00  0.00
ATOM   5429  C14 PA    289     -19.230   5.462   9.544  1.00  0.00
ATOM   5430  H4R PA    289     -20.160   5.521  10.149  1.00  0.00
ATOM   5431  H4S PA    289     -19.402   4.612   8.847  1.00  0.00
ATOM   5432  C13 PA    289     -18.092   5.134  10.491  1.00  0.00
ATOM   5433  H3R PA    289     -18.379   4.244  11.097  1.00  0.00
ATOM   5434  H3S PA    289     -17.234   4.850   9.841  1.00  0.00
ATOM   5435  C12 PA    289     -17.686   6.321  11.398  1.00  0.00
ATOM   5436  H2R PA    289     -16.740   6.066  11.913  1.00  0.00
ATOM   5437  H2S PA    289     -17.540   7.260  10.827  1.00  0.00
TER   
ATOM   5438  C11 PC    290     -18.701   6.618  12.490  1.00  0.00
ATOM   5439  O12 PC    290     -19.264   7.681  12.655  1.00  0.00
ATOM   5440  O11 PC    290     -18.846   5.553  13.231  1.00  0.00
ATOM   5441  C1  PC    290     -19.877   5.619  14.226  1.00  0.00
ATOM   5442  HR  PC    290     -19.729   6.474  14.925  1.00  0.00
ATOM   5443  HS  PC    290     -20.879   5.723  13.748  1.00  0.00
ATOM   5444  C2  PC    290     -19.800   4.305  15.032  1.00  0.00
ATOM   5445  HX  PC    290     -20.601   4.300  15.816  1.00  0.00
ATOM   5446  C3  PC    290     -18.466   4.183  15.795  1.00  0.00
ATOM   5447  HA  PC    290     -17.645   4.202  15.045  1.00  0.00
ATOM   5448  HB  PC    290     -18.401   5.084  16.438  1.00  0.00
ATOM   5449  O31 PC    290     -18.425   2.982  16.566  1.00  0.00
ATOM   5450  P31 PC    290     -17.434   2.803  17.790  1.00  0.00
ATOM   5451  O32 PC    290     -17.212   4.296  18.231  1.00  0.00
ATOM   5452  C31 PC    290     -16.421   4.490  19.383  1.00  0.00
ATOM   5453  H1A PC    290     -16.559   3.717  20.178  1.00  0.00
ATOM   5454  H1B PC    290     -15.352   4.456  19.056  1.00  0.00
ATOM   5455  C32 PC    290     -16.707   5.897  19.925  1.00  0.00
ATOM   5456  H2A PC    290     -16.103   5.994  20.805  1.00  0.00
ATOM   5457  H2B PC    290     -16.309   6.516  19.132  1.00  0.00
ATOM   5458  N31 PC    290     -18.100   6.441  20.219  1.00  0.00
ATOM   5459  C33 PC    290     -18.801   5.713  21.327  1.00  0.00
ATOM   5460  H3A PC    290     -18.571   4.653  21.264  1.00  0.00
ATOM   5461  H3B PC    290     -18.601   6.108  22.312  1.00  0.00
ATOM   5462  H3C PC    290     -19.879   5.772  21.155  1.00  0.00
ATOM   5463  C34 PC    290     -17.934   7.889  20.523  1.00  0.00
ATOM   5464  H4A PC    290     -18.894   8.389  20.558  1.00  0.00
ATOM   5465  H4B PC    290     -17.443   8.074  21.476  1.00  0.00
ATOM   5466  H4C PC    290     -17.366   8.392  19.750  1.00  0.00
ATOM   5467  C35 PC    290     -18.979   6.278  19.020  1.00  0.00
ATOM   5468  H5A PC    290     -18.638   6.862  18.178  1.00  0.00
ATOM   5469  H5B PC    290     -20.006   6.544  19.225  1.00  0.00
ATOM   5470  H5C PC    290     -18.961   5.234  18.680  1.00  0.00
ATOM   5471  O33 PC    290     -18.083   2.159  18.957  1.00  0.00
ATOM   5472  O34 PC    290     -16.122   2.269  17.359  1.00  0.00
ATOM   5473  O21 PC    290     -19.880   3.193  14.122  1.00  0.00
ATOM   5474  C21 PC    290     -21.113   2.830  13.951  1.00  0.00
ATOM   5475  O22 PC    290     -22.086   3.455  14.357  1.00  0.00
TER   
ATOM   5476  C12 OL    291     -21.144   1.457  13.248  1.00  0.00
ATOM   5477  H2R OL    291     -21.892   0.876  13.842  1.00  0.00
ATOM   5478  H2S OL    291     -20.167   0.960  13.302  1.00  0.00
ATOM   5479  C13 OL    291     -21.665   1.562  11.809  1.00  0.00
ATOM   5480  H3R OL    291     -22.510   2.153  12.081  1.00  0.00
ATOM   5481  H3S OL    291     -22.161   0.738  11.291  1.00  0.00
ATOM   5482  C14 OL    291     -20.822   2.120  10.682  1.00  0.00
ATOM   5483  H4R OL    291     -20.456   3.133  10.916  1.00  0.00
ATOM   5484  H4S OL    291     -21.448   2.162   9.753  1.00  0.00
ATOM   5485  C15 OL    291     -19.749   1.128  10.340  1.00  0.00
ATOM   5486  H5R OL    291     -20.219   0.132  10.163  1.00  0.00
ATOM   5487  H5S OL    291     -19.053   1.004  11.201  1.00  0.00
ATOM   5488  C16 OL    291     -18.983   1.452   9.078  1.00  0.00
ATOM   5489  H6R OL    291     -18.327   2.336   9.243  1.00  0.00
ATOM   5490  H6S OL    291     -19.603   1.596   8.166  1.00  0.00
ATOM   5491  C17 OL    291     -18.184   0.204   8.877  1.00  0.00
ATOM   5492  H7R OL    291     -18.834  -0.647   8.569  1.00  0.00
ATOM   5493  H7S OL    291     -17.762   0.024   9.899  1.00  0.00
ATOM   5494  C18 OL    291     -17.015   0.328   7.975  1.00  0.00
ATOM   5495  H8R OL    291     -16.169  -0.403   7.913  1.00  0.00
ATOM   5496  H8S OL    291     -16.543   1.096   8.618  1.00  0.00
ATOM   5497  C19 OL    291     -17.567   0.445   6.579  1.00  0.00
ATOM   5498  H9R OL    291     -17.461  -0.496   6.015  1.00  0.00
ATOM   5499 C110 OL    291     -17.931   1.543   5.918  1.00  0.00
ATOM   5500 H10R OL    291     -18.027   1.418   4.821  1.00  0.00
ATOM   5501 C111 OL    291     -17.767   2.981   6.345  1.00  0.00
ATOM   5502 H11R OL    291     -17.516   3.053   7.427  1.00  0.00
ATOM   5503 H11S OL    291     -18.804   3.386   6.281  1.00  0.00
ATOM   5504 C112 OL    291     -16.833   3.930   5.546  1.00  0.00
ATOM   5505 H12R OL    291     -16.885   3.761   4.459  1.00  0.00
ATOM   5506 H12S OL    291     -15.757   3.828   5.679  1.00  0.00
ATOM   5507 C113 OL    291     -17.094   5.387   5.853  1.00  0.00
ATOM   5508 H13R OL    291     -17.283   5.492   6.941  1.00  0.00
ATOM   5509 H13S OL    291     -18.026   5.577   5.287  1.00  0.00
ATOM   5510 C114 OL    291     -15.968   6.374   5.498  1.00  0.00
ATOM   5511 H14R OL    291     -15.169   6.326   6.270  1.00  0.00
ATOM   5512 H14S OL    291     -16.394   7.402   5.494  1.00  0.00
ATOM   5513 C115 OL    291     -15.283   6.142   4.164  1.00  0.00
ATOM   5514 H15R OL    291     -14.866   5.111   4.094  1.00  0.00
ATOM   5515 H15S OL    291     -14.412   6.832   4.053  1.00  0.00
ATOM   5516 C116 OL    291     -16.209   6.377   2.993  1.00  0.00
ATOM   5517 H16R OL    291     -16.557   7.429   2.902  1.00  0.00
ATOM   5518 H16S OL    291     -17.086   5.690   3.006  1.00  0.00
ATOM   5519 C117 OL    291     -15.378   6.048   1.812  1.00  0.00
ATOM   5520 H17R OL    291     -15.088   4.972   1.907  1.00  0.00
ATOM   5521 H17S OL    291     -14.442   6.650   1.790  1.00  0.00
ATOM   5522 C118 OL    291     -16.108   6.253   0.541  1.00  0.00
ATOM   5523 H18R OL    291     -16.997   5.583   0.500  1.00  0.00
ATOM   5524 H18S OL    291     -15.400   5.986  -0.269  1.00  0.00
ATOM   5525 H18T OL    291     -16.388   7.291   0.306  1.00  0.00
TER   
ATOM   5526 C116 PA    292      21.517  17.247  -0.049  1.00  0.00
ATOM   5527 H16R PA    292      22.338  16.513   0.098  1.00  0.00
ATOM   5528 H16S PA    292      21.975  18.250  -0.193  1.00  0.00
ATOM   5529 H16T PA    292      20.970  16.983  -0.980  1.00  0.00
ATOM   5530 C115 PA    292      20.568  17.279   1.159  1.00  0.00
ATOM   5531 H15R PA    292      21.102  17.673   2.049  1.00  0.00
ATOM   5532 H15S PA    292      19.740  17.984   0.917  1.00  0.00
ATOM   5533 C114 PA    292      19.926  15.940   1.553  1.00  0.00
ATOM   5534 H14R PA    292      19.184  16.101   2.367  1.00  0.00
ATOM   5535 H14S PA    292      19.348  15.623   0.669  1.00  0.00
ATOM   5536 C113 PA    292      20.907  14.826   1.963  1.00  0.00
ATOM   5537 H13R PA    292      20.342  13.872   2.083  1.00  0.00
ATOM   5538 H13S PA    292      21.650  14.664   1.154  1.00  0.00
ATOM   5539 C112 PA    292      21.660  15.100   3.273  1.00  0.00
ATOM   5540 H12R PA    292      22.547  15.730   3.044  1.00  0.00
ATOM   5541 H12S PA    292      21.007  15.678   3.964  1.00  0.00
ATOM   5542 C111 PA    292      22.091  13.809   3.990  1.00  0.00
ATOM   5543 H11R PA    292      21.226  13.113   4.048  1.00  0.00
ATOM   5544 H11S PA    292      22.873  13.297   3.393  1.00  0.00
ATOM   5545 C110 PA    292      22.584  14.072   5.419  1.00  0.00
ATOM   5546 H10R PA    292      21.825  14.670   5.966  1.00  0.00
ATOM   5547 H10S PA    292      22.741  13.108   5.957  1.00  0.00
ATOM   5548  C19 PA    292      23.903  14.828   5.459  1.00  0.00
ATOM   5549  H9R PA    292      24.662  14.095   5.141  1.00  0.00
ATOM   5550  H9S PA    292      23.902  15.689   4.754  1.00  0.00
ATOM   5551  C18 PA    292      24.276  15.299   6.866  1.00  0.00
ATOM   5552  H8R PA    292      23.572  16.097   7.165  1.00  0.00
ATOM   5553  H8S PA    292      24.198  14.426   7.555  1.00  0.00
ATOM   5554  C17 PA    292      25.710  15.805   6.891  1.00  0.00
ATOM   5555  H7R PA    292      26.276  14.909   6.642  1.00  0.00
ATOM   5556  H7S PA    292      25.882  16.600   6.132  1.00  0.00
ATOM   5557  C16 PA    292      26.366  16.173   8.206  1.00  0.00
ATOM   5558  H6R PA    292      26.385  15.305   8.898  1.00  0.00
ATOM   5559  H6S PA    292      27.428  16.405   7.962  1.00  0.00
ATOM   5560  C15 PA    292      25.652  17.352   8.827  1.00  0.00
ATOM   5561  H5R PA    292      25.643  18.202   8.111  1.00  0.00
ATOM   5562  H5S PA    292      24.613  17.027   9.057  1.00  0.00
ATOM   5563  C14 PA    292      26.303  17.825  10.100  1.00  0.00
ATOM   5564  H4R PA    292      25.779  18.709  10.508  1.00  0.00
ATOM   5565  H4S PA    292      26.174  16.988  10.828  1.00  0.00
ATOM   5566  C13 PA    292      27.788  18.169   9.898  1.00  0.00
ATOM   5567  H3R PA    292      28.222  17.154   9.835  1.00  0.00
ATOM   5568  H3S PA    292      27.992  18.708   8.958  1.00  0.00
ATOM   5569  C12 PA    292      28.450  18.987  11.015  1.00  0.00
ATOM   5570  H2R PA    292      29.554  18.969  11.071  1.00  0.00
ATOM   5571  H2S PA    292      28.077  20.018  11.149  1.00  0.00
TER   
ATOM   5572  C11 PC    293      27.978  18.240  12.138  1.00  0.00
ATOM   5573  O12 PC    293      28.217  17.068  12.352  1.00  0.00
ATOM   5574  O11 PC    293      26.920  19.008  12.695  1.00  0.00
ATOM   5575  C1  PC    293      26.022  18.226  13.477  1.00  0.00
ATOM   5576  HR  PC    293      26.137  17.283  13.050  1.00  0.00
ATOM   5577  HS  PC    293      26.712  17.612  13.826  1.00  0.00
ATOM   5578  C2  PC    293      25.031  18.637  14.844  1.00  0.00
ATOM   5579  HX  PC    293      25.232  19.712  15.000  1.00  0.00
ATOM   5580  C3  PC    293      24.926  18.258  16.470  1.00  0.00
ATOM   5581  HA  PC    293      25.139  17.253  16.848  1.00  0.00
ATOM   5582  HB  PC    293      25.640  18.856  17.079  1.00  0.00
ATOM   5583  O31 PC    293      23.634  18.527  17.030  1.00  0.00
ATOM   5584  P31 PC    293      22.572  17.348  17.213  1.00  0.00
ATOM   5585  O32 PC    293      22.863  16.764  18.672  1.00  0.00
ATOM   5586  C31 PC    293      23.255  17.676  19.699  1.00  0.00
ATOM   5587  H1A PC    293      23.365  17.118  20.649  1.00  0.00
ATOM   5588  H1B PC    293      24.260  18.107  19.466  1.00  0.00
ATOM   5589  C32 PC    293      22.205  18.799  19.947  1.00  0.00
ATOM   5590  H2A PC    293      22.696  19.599  20.485  1.00  0.00
ATOM   5591  H2B PC    293      21.949  19.195  18.963  1.00  0.00
ATOM   5592  N31 PC    293      20.896  18.388  20.625  1.00  0.00
ATOM   5593  C33 PC    293      21.093  17.992  22.059  1.00  0.00
ATOM   5594  H3A PC    293      21.844  17.225  22.163  1.00  0.00
ATOM   5595  H3B PC    293      21.412  18.858  22.642  1.00  0.00
ATOM   5596  H3C PC    293      20.154  17.647  22.475  1.00  0.00
ATOM   5597  C34 PC    293      19.880  19.481  20.551  1.00  0.00
ATOM   5598  H4A PC    293      20.176  20.314  21.167  1.00  0.00
ATOM   5599  H4B PC    293      19.731  19.792  19.526  1.00  0.00
ATOM   5600  H4C PC    293      18.915  19.140  20.925  1.00  0.00
ATOM   5601  C35 PC    293      20.294  17.249  19.862  1.00  0.00
ATOM   5602  H5A PC    293      19.465  16.791  20.363  1.00  0.00
ATOM   5603  H5B PC    293      21.062  16.509  19.618  1.00  0.00
ATOM   5604  H5C PC    293      19.969  17.607  18.875  1.00  0.00
ATOM   5605  O33 PC    293      21.250  17.981  17.258  1.00  0.00
ATOM   5606  O34 PC    293      22.788  16.255  16.245  1.00  0.00
ATOM   5607  O21 PC    293      23.759  18.278  14.420  1.00  0.00
ATOM   5608  C21 PC    293      23.458  19.055  13.477  1.00  0.00
ATOM   5609  O22 PC    293      23.915  20.174  13.263  1.00  0.00
TER   
ATOM   5610  C12 OL    294      22.613  18.223  12.581  1.00  0.00
ATOM   5611  H2R OL    294      21.664  18.081  13.133  1.00  0.00
ATOM   5612  H2S OL    294      23.105  17.229  12.454  1.00  0.00
ATOM   5613  C13 OL    294      22.528  18.940  11.243  1.00  0.00
ATOM   5614  H3R OL    294      23.569  19.129  10.881  1.00  0.00
ATOM   5615  H3S OL    294      22.037  19.932  11.374  1.00  0.00
ATOM   5616  C14 OL    294      21.834  18.078  10.198  1.00  0.00
ATOM   5617  H4R OL    294      20.786  17.878  10.508  1.00  0.00
ATOM   5618  H4S OL    294      22.366  17.103  10.143  1.00  0.00
ATOM   5619  C15 OL    294      21.864  18.750   8.824  1.00  0.00
ATOM   5620  H5R OL    294      22.917  18.858   8.487  1.00  0.00
ATOM   5621  H5S OL    294      21.456  19.781   8.948  1.00  0.00
ATOM   5622  C16 OL    294      21.072  17.987   7.746  1.00  0.00
ATOM   5623  H6R OL    294      20.138  17.563   8.174  1.00  0.00
ATOM   5624  H6S OL    294      21.620  17.091   7.409  1.00  0.00
ATOM   5625  C17 OL    294      20.704  18.888   6.554  1.00  0.00
ATOM   5626  H7R OL    294      20.461  19.931   6.864  1.00  0.00
ATOM   5627  H7S OL    294      19.778  18.477   6.088  1.00  0.00
ATOM   5628  C18 OL    294      21.835  18.886   5.527  1.00  0.00
ATOM   5629  H8R OL    294      22.100  17.822   5.344  1.00  0.00
ATOM   5630  H8S OL    294      22.739  19.376   5.959  1.00  0.00
ATOM   5631  C19 OL    294      21.365  19.481   4.231  1.00  0.00
ATOM   5632  H9R OL    294      20.445  19.029   3.840  1.00  0.00
ATOM   5633 C110 OL    294      21.947  20.460   3.534  1.00  0.00
ATOM   5634 H10R OL    294      21.524  20.757   2.563  1.00  0.00
ATOM   5635 C111 OL    294      23.202  21.166   3.926  1.00  0.00
ATOM   5636 H11R OL    294      23.141  21.611   4.942  1.00  0.00
ATOM   5637 H11S OL    294      23.277  22.028   3.238  1.00  0.00
ATOM   5638 C112 OL    294      24.460  20.266   3.886  1.00  0.00
ATOM   5639 H12R OL    294      24.326  19.279   4.353  1.00  0.00
ATOM   5640 H12S OL    294      25.262  20.829   4.431  1.00  0.00
ATOM   5641 C113 OL    294      24.993  20.061   2.480  1.00  0.00
ATOM   5642 H13R OL    294      25.018  21.122   2.349  1.00  0.00
ATOM   5643 H13S OL    294      24.268  19.720   1.713  1.00  0.00
ATOM   5644 C114 OL    294      26.409  19.430   2.433  1.00  0.00
ATOM   5645 H14R OL    294      26.235  18.336   2.509  1.00  0.00
ATOM   5646 H14S OL    294      27.032  19.850   3.242  1.00  0.00
ATOM   5647 C115 OL    294      27.254  19.597   1.180  1.00  0.00
ATOM   5648 H15R OL    294      27.315  20.667   0.879  1.00  0.00
ATOM   5649 H15S OL    294      26.681  18.959   0.462  1.00  0.00
ATOM   5650 C116 OL    294      28.739  19.201   1.067  1.00  0.00
ATOM   5651 H16R OL    294      28.887  18.161   1.375  1.00  0.00
ATOM   5652 H16S OL    294      29.330  19.961   1.631  1.00  0.00
ATOM   5653 C117 OL    294      29.302  19.242  -0.353  1.00  0.00
ATOM   5654 H17R OL    294      30.398  19.349  -0.464  1.00  0.00
ATOM   5655 H17S OL    294      29.000  20.285  -0.603  1.00  0.00
ATOM   5656 C118 OL    294      28.809  18.109  -1.322  1.00  0.00
ATOM   5657 H18R OL    294      29.410  18.117  -2.265  1.00  0.00
ATOM   5658 H18S OL    294      27.768  18.273  -1.680  1.00  0.00
ATOM   5659 H18T OL    294      28.824  17.104  -0.898  1.00  0.00
TER   
ATOM   5660 C116 PA    295     -22.080  -9.162   0.581  1.00  0.00
ATOM   5661 H16R PA    295     -22.186 -10.059  -0.037  1.00  0.00
ATOM   5662 H16S PA    295     -21.052  -8.840   0.332  1.00  0.00
ATOM   5663 H16T PA    295     -22.870  -8.511   0.156  1.00  0.00
ATOM   5664 C115 PA    295     -22.067  -9.345   2.096  1.00  0.00
ATOM   5665 H15R PA    295     -22.287  -8.386   2.604  1.00  0.00
ATOM   5666 H15S PA    295     -22.919  -9.973   2.403  1.00  0.00
ATOM   5667 C114 PA    295     -20.785 -10.108   2.532  1.00  0.00
ATOM   5668 H14R PA    295     -20.569 -10.702   1.633  1.00  0.00
ATOM   5669 H14S PA    295     -19.847  -9.546   2.574  1.00  0.00
ATOM   5670 C113 PA    295     -20.889 -10.907   3.853  1.00  0.00
ATOM   5671 H13R PA    295     -21.327 -11.893   3.841  1.00  0.00
ATOM   5672 H13S PA    295     -19.896 -11.213   4.229  1.00  0.00
ATOM   5673 C112 PA    295     -21.819 -10.144   4.777  1.00  0.00
ATOM   5674 H12R PA    295     -21.424  -9.109   4.712  1.00  0.00
ATOM   5675 H12S PA    295     -22.869 -10.170   4.396  1.00  0.00
ATOM   5676 C111 PA    295     -21.881 -10.587   6.221  1.00  0.00
ATOM   5677 H11R PA    295     -22.374  -9.747   6.763  1.00  0.00
ATOM   5678 H11S PA    295     -22.490 -11.495   6.395  1.00  0.00
ATOM   5679 C110 PA    295     -20.512 -10.861   6.797  1.00  0.00
ATOM   5680 H10R PA    295     -20.032 -11.727   6.286  1.00  0.00
ATOM   5681 H10S PA    295     -19.894  -9.954   6.612  1.00  0.00
ATOM   5682  C19 PA    295     -20.666 -11.203   8.274  1.00  0.00
ATOM   5683  H9R PA    295     -21.239 -10.388   8.774  1.00  0.00
ATOM   5684  H9S PA    295     -21.274 -12.132   8.357  1.00  0.00
ATOM   5685  C18 PA    295     -19.313 -11.397   8.950  1.00  0.00
ATOM   5686  H8R PA    295     -19.450 -11.984   9.884  1.00  0.00
ATOM   5687  H8S PA    295     -18.647 -11.979   8.273  1.00  0.00
ATOM   5688  C17 PA    295     -18.701 -10.032   9.272  1.00  0.00
ATOM   5689  H7R PA    295     -18.716  -9.429   8.334  1.00  0.00
ATOM   5690  H7S PA    295     -19.357  -9.511  10.002  1.00  0.00
ATOM   5691  C16 PA    295     -17.250 -10.057   9.768  1.00  0.00
ATOM   5692  H6R PA    295     -16.624 -10.455   8.936  1.00  0.00
ATOM   5693  H6S PA    295     -16.930  -9.007   9.956  1.00  0.00
ATOM   5694  C15 PA    295     -16.967 -10.898  11.023  1.00  0.00
ATOM   5695  H5R PA    295     -17.095 -11.975  10.774  1.00  0.00
ATOM   5696  H5S PA    295     -15.894 -10.757  11.296  1.00  0.00
ATOM   5697  C14 PA    295     -17.809 -10.567  12.265  1.00  0.00
ATOM   5698  H4R PA    295     -18.882 -10.796  12.091  1.00  0.00
ATOM   5699  H4S PA    295     -17.454 -11.240  13.082  1.00  0.00
ATOM   5700  C13 PA    295     -17.691  -9.116  12.744  1.00  0.00
ATOM   5701  H3R PA    295     -16.630  -8.794  12.720  1.00  0.00
ATOM   5702  H3S PA    295     -18.213  -8.450  12.022  1.00  0.00
ATOM   5703  C12 PA    295     -18.270  -8.969  14.173  1.00  0.00
ATOM   5704  H2R PA    295     -19.291  -9.401  14.160  1.00  0.00
ATOM   5705  H2S PA    295     -17.655  -9.526  14.908  1.00  0.00
TER   
ATOM   5706  C11 PC    296     -18.371  -7.501  14.568  1.00  0.00
ATOM   5707  O12 PC    296     -18.550  -6.618  13.753  1.00  0.00
ATOM   5708  O11 PC    296     -18.253  -7.310  15.884  1.00  0.00
ATOM   5709  C1  PC    296     -18.316  -5.916  16.305  1.00  0.00
ATOM   5710  HR  PC    296     -17.290  -5.545  16.529  1.00  0.00
ATOM   5711  HS  PC    296     -18.749  -5.219  15.543  1.00  0.00
ATOM   5712  C2  PC    296     -19.181  -5.800  17.595  1.00  0.00
ATOM   5713  HX  PC    296     -19.166  -4.739  17.959  1.00  0.00
ATOM   5714  C3  PC    296     -18.562  -6.647  18.728  1.00  0.00
ATOM   5715  HA  PC    296     -18.385  -7.666  18.318  1.00  0.00
ATOM   5716  HB  PC    296     -17.569  -6.213  18.971  1.00  0.00
ATOM   5717  O31 PC    296     -19.381  -6.625  19.892  1.00  0.00
ATOM   5718  P31 PC    296     -19.943  -7.906  20.618  1.00  0.00
ATOM   5719  O32 PC    296     -19.602  -9.057  19.591  1.00  0.00
ATOM   5720  C31 PC    296     -20.147 -10.351  19.706  1.00  0.00
ATOM   5721  H1A PC    296     -19.386 -11.084  19.373  1.00  0.00
ATOM   5722  H1B PC    296     -20.423 -10.605  20.758  1.00  0.00
ATOM   5723  C32 PC    296     -21.400 -10.434  18.833  1.00  0.00
ATOM   5724  H2A PC    296     -21.944 -11.316  19.136  1.00  0.00
ATOM   5725  H2B PC    296     -22.005  -9.567  19.089  1.00  0.00
ATOM   5726  N31 PC    296     -21.211 -10.467  17.332  1.00  0.00
ATOM   5727  C33 PC    296     -22.570 -10.599  16.725  1.00  0.00
ATOM   5728  H3A PC    296     -23.115 -11.410  17.184  1.00  0.00
ATOM   5729  H3B PC    296     -23.117  -9.680  16.903  1.00  0.00
ATOM   5730  H3C PC    296     -22.544 -10.766  15.656  1.00  0.00
ATOM   5731  C34 PC    296     -20.578  -9.202  16.842  1.00  0.00
ATOM   5732  H4A PC    296     -20.693  -9.050  15.780  1.00  0.00
ATOM   5733  H4B PC    296     -20.979  -8.338  17.370  1.00  0.00
ATOM   5734  H4C PC    296     -19.516  -9.168  17.087  1.00  0.00
ATOM   5735  C35 PC    296     -20.308 -11.590  16.960  1.00  0.00
ATOM   5736  H5A PC    296     -20.250 -11.720  15.883  1.00  0.00
ATOM   5737  H5B PC    296     -20.602 -12.526  17.414  1.00  0.00
ATOM   5738  H5C PC    296     -19.287 -11.370  17.271  1.00  0.00
ATOM   5739  O33 PC    296     -19.106  -8.169  21.810  1.00  0.00
ATOM   5740  O34 PC    296     -21.424  -7.884  20.816  1.00  0.00
ATOM   5741  O21 PC    296     -20.525  -6.257  17.305  1.00  0.00
ATOM   5742  C21 PC    296     -21.172  -5.340  16.609  1.00  0.00
ATOM   5743  O22 PC    296     -20.881  -4.165  16.546  1.00  0.00
TER   
ATOM   5744  C12 OL    297     -22.183  -6.033  15.706  1.00  0.00
ATOM   5745  H2R OL    297     -23.157  -6.103  16.225  1.00  0.00
ATOM   5746  H2S OL    297     -21.797  -7.018  15.393  1.00  0.00
ATOM   5747  C13 OL    297     -22.371  -5.293  14.394  1.00  0.00
ATOM   5748  H3R OL    297     -21.422  -5.118  13.860  1.00  0.00
ATOM   5749  H3S OL    297     -22.449  -4.270  14.570  1.00  0.00
ATOM   5750  C14 OL    297     -23.632  -5.746  13.633  1.00  0.00
ATOM   5751  H4R OL    297     -24.171  -5.039  12.971  1.00  0.00
ATOM   5752  H4S OL    297     -24.457  -5.979  14.323  1.00  0.00
ATOM   5753  C15 OL    297     -23.175  -6.783  12.648  1.00  0.00
ATOM   5754  H5R OL    297     -24.065  -7.192  12.125  1.00  0.00
ATOM   5755  H5S OL    297     -22.657  -7.565  13.240  1.00  0.00
ATOM   5756  C16 OL    297     -22.228  -6.159  11.611  1.00  0.00
ATOM   5757  H6R OL    297     -21.488  -5.449  12.034  1.00  0.00
ATOM   5758  H6S OL    297     -22.841  -5.548  10.913  1.00  0.00
ATOM   5759  C17 OL    297     -21.399  -7.194  10.863  1.00  0.00
ATOM   5760  H7R OL    297     -22.090  -7.762  10.207  1.00  0.00
ATOM   5761  H7S OL    297     -20.956  -7.897  11.606  1.00  0.00
ATOM   5762  C18 OL    297     -20.234  -6.566  10.074  1.00  0.00
ATOM   5763  H8R OL    297     -19.719  -7.364   9.508  1.00  0.00
ATOM   5764  H8S OL    297     -19.500  -6.170  10.814  1.00  0.00
ATOM   5765  C19 OL    297     -20.667  -5.432   9.189  1.00  0.00
ATOM   5766  H9R OL    297     -21.388  -4.786   9.678  1.00  0.00
ATOM   5767 C110 OL    297     -20.346  -5.176   7.915  1.00  0.00
ATOM   5768 H10R OL    297     -20.680  -4.229   7.460  1.00  0.00
ATOM   5769 C111 OL    297     -19.437  -6.023   7.080  1.00  0.00
ATOM   5770 H11R OL    297     -19.895  -6.211   6.088  1.00  0.00
ATOM   5771 H11S OL    297     -19.286  -7.025   7.542  1.00  0.00
ATOM   5772 C112 OL    297     -18.058  -5.385   6.909  1.00  0.00
ATOM   5773 H12R OL    297     -17.680  -5.021   7.895  1.00  0.00
ATOM   5774 H12S OL    297     -18.089  -4.513   6.223  1.00  0.00
ATOM   5775 C113 OL    297     -17.051  -6.401   6.382  1.00  0.00
ATOM   5776 H13R OL    297     -17.069  -7.281   7.062  1.00  0.00
ATOM   5777 H13S OL    297     -16.054  -5.937   6.494  1.00  0.00
ATOM   5778 C114 OL    297     -17.279  -6.882   4.938  1.00  0.00
ATOM   5779 H14R OL    297     -18.164  -7.556   4.949  1.00  0.00
ATOM   5780 H14S OL    297     -16.409  -7.503   4.622  1.00  0.00
ATOM   5781 C115 OL    297     -17.495  -5.771   3.890  1.00  0.00
ATOM   5782 H15R OL    297     -16.670  -5.044   3.823  1.00  0.00
ATOM   5783 H15S OL    297     -18.380  -5.158   4.152  1.00  0.00
ATOM   5784 C116 OL    297     -17.618  -6.338   2.480  1.00  0.00
ATOM   5785 H16R OL    297     -16.699  -6.903   2.208  1.00  0.00
ATOM   5786 H16S OL    297     -17.728  -5.489   1.768  1.00  0.00
ATOM   5787 C117 OL    297     -18.835  -7.231   2.355  1.00  0.00
ATOM   5788 H17R OL    297     -18.752  -8.077   3.060  1.00  0.00
ATOM   5789 H17S OL    297     -18.846  -7.650   1.321  1.00  0.00
ATOM   5790 C118 OL    297     -20.116  -6.450   2.628  1.00  0.00
ATOM   5791 H18R OL    297     -20.325  -6.146   3.665  1.00  0.00
ATOM   5792 H18S OL    297     -20.984  -6.987   2.201  1.00  0.00
ATOM   5793 H18T OL    297     -19.999  -5.482   2.105  1.00  0.00
TER   
ATOM   5794 C116 PA    298      14.179 -10.854   0.957  1.00  0.00
ATOM   5795 H16R PA    298      13.897 -11.781   0.407  1.00  0.00
ATOM   5796 H16S PA    298      15.116 -10.445   0.532  1.00  0.00
ATOM   5797 H16T PA    298      13.354 -10.120   0.826  1.00  0.00
ATOM   5798 C115 PA    298      14.379 -11.158   2.436  1.00  0.00
ATOM   5799 H15R PA    298      13.472 -11.668   2.747  1.00  0.00
ATOM   5800 H15S PA    298      15.200 -11.886   2.582  1.00  0.00
ATOM   5801 C114 PA    298      14.573  -9.945   3.352  1.00  0.00
ATOM   5802 H14R PA    298      15.516  -9.431   3.071  1.00  0.00
ATOM   5803 H14S PA    298      13.732  -9.232   3.203  1.00  0.00
ATOM   5804 C113 PA    298      14.648 -10.349   4.833  1.00  0.00
ATOM   5805 H13R PA    298      13.963 -11.208   5.013  1.00  0.00
ATOM   5806 H13S PA    298      15.670 -10.708   5.049  1.00  0.00
ATOM   5807 C112 PA    298      14.253  -9.248   5.823  1.00  0.00
ATOM   5808 H12R PA    298      13.263  -8.854   5.499  1.00  0.00
ATOM   5809 H12S PA    298      14.101  -9.698   6.829  1.00  0.00
ATOM   5810 C111 PA    298      15.212  -8.044   5.904  1.00  0.00
ATOM   5811 H11R PA    298      15.247  -7.569   4.899  1.00  0.00
ATOM   5812 H11S PA    298      14.760  -7.321   6.618  1.00  0.00
ATOM   5813 C110 PA    298      16.658  -8.279   6.359  1.00  0.00
ATOM   5814 H10R PA    298      17.251  -8.681   5.506  1.00  0.00
ATOM   5815 H10S PA    298      17.137  -7.298   6.587  1.00  0.00
ATOM   5816  C19 PA    298      16.810  -9.170   7.596  1.00  0.00
ATOM   5817  H9R PA    298      16.819  -8.569   8.529  1.00  0.00
ATOM   5818  H9S PA    298      16.048  -9.974   7.662  1.00  0.00
ATOM   5819  C18 PA    298      18.107  -9.901   7.498  1.00  0.00
ATOM   5820  H8R PA    298      18.830  -9.144   7.109  1.00  0.00
ATOM   5821  H8S PA    298      18.458 -10.278   8.489  1.00  0.00
ATOM   5822  C17 PA    298      17.961 -11.043   6.514  1.00  0.00
ATOM   5823  H7R PA    298      17.335 -11.868   6.879  1.00  0.00
ATOM   5824  H7S PA    298      17.660 -10.680   5.504  1.00  0.00
ATOM   5825  C16 PA    298      19.259 -11.666   6.297  1.00  0.00
ATOM   5826  H6R PA    298      19.205 -12.421   5.499  1.00  0.00
ATOM   5827  H6S PA    298      19.760 -10.830   5.772  1.00  0.00
ATOM   5828  C15 PA    298      19.918 -12.155   7.614  1.00  0.00
ATOM   5829  H5R PA    298      20.781 -12.663   7.247  1.00  0.00
ATOM   5830  H5S PA    298      20.355 -11.469   8.333  1.00  0.00
ATOM   5831  C14 PA    298      19.339 -13.212   8.504  1.00  0.00
ATOM   5832  H4R PA    298      18.266 -13.232   8.331  1.00  0.00
ATOM   5833  H4S PA    298      19.626 -14.255   8.305  1.00  0.00
ATOM   5834  C13 PA    298      19.882 -13.034   9.902  1.00  0.00
ATOM   5835  H3R PA    298      20.976 -13.027  10.061  1.00  0.00
ATOM   5836  H3S PA    298      19.550 -12.039  10.246  1.00  0.00
ATOM   5837  C12 PA    298      19.400 -14.265  10.602  1.00  0.00
ATOM   5838  H2R PA    298      18.355 -14.426  10.260  1.00  0.00
ATOM   5839  H2S PA    298      20.022 -15.142  10.336  1.00  0.00
TER   
ATOM   5840  C11 PC    299      19.460 -14.022  12.053  1.00  0.00
ATOM   5841  O12 PC    299      20.457 -13.756  12.695  1.00  0.00
ATOM   5842  O11 PC    299      18.243 -14.162  12.457  1.00  0.00
ATOM   5843  C1  PC    299      18.056 -13.907  13.830  1.00  0.00
ATOM   5844  HR  PC    299      17.108 -14.406  14.082  1.00  0.00
ATOM   5845  HS  PC    299      18.871 -14.348  14.448  1.00  0.00
ATOM   5846  C2  PC    299      17.858 -12.406  14.137  1.00  0.00
ATOM   5847  HX  PC    299      18.734 -11.824  13.763  1.00  0.00
ATOM   5848  C3  PC    299      17.802 -12.265  15.676  1.00  0.00
ATOM   5849  HA  PC    299      16.962 -12.932  15.965  1.00  0.00
ATOM   5850  HB  PC    299      18.746 -12.690  16.095  1.00  0.00
ATOM   5851  O31 PC    299      17.568 -10.921  16.130  1.00  0.00
ATOM   5852  P31 PC    299      17.880 -10.575  17.666  1.00  0.00
ATOM   5853  O32 PC    299      17.257 -11.846  18.411  1.00  0.00
ATOM   5854  C31 PC    299      15.886 -12.182  18.252  1.00  0.00
ATOM   5855  H1A PC    299      15.557 -12.153  17.183  1.00  0.00
ATOM   5856  H1B PC    299      15.735 -13.217  18.604  1.00  0.00
ATOM   5857  C32 PC    299      14.958 -11.267  19.067  1.00  0.00
ATOM   5858  H2A PC    299      15.190 -10.257  18.728  1.00  0.00
ATOM   5859  H2B PC    299      13.958 -11.521  18.738  1.00  0.00
ATOM   5860  N31 PC    299      15.026 -11.351  20.589  1.00  0.00
ATOM   5861  C33 PC    299      16.295 -10.725  21.110  1.00  0.00
ATOM   5862  H3A PC    299      17.159 -11.012  20.515  1.00  0.00
ATOM   5863  H3B PC    299      16.226  -9.635  21.032  1.00  0.00
ATOM   5864  H3C PC    299      16.438 -10.939  22.158  1.00  0.00
ATOM   5865  C34 PC    299      13.914 -10.536  21.166  1.00  0.00
ATOM   5866  H4A PC    299      12.953 -10.997  20.986  1.00  0.00
ATOM   5867  H4B PC    299      14.080 -10.411  22.228  1.00  0.00
ATOM   5868  H4C PC    299      13.923  -9.525  20.754  1.00  0.00
ATOM   5869  C35 PC    299      14.902 -12.773  21.044  1.00  0.00
ATOM   5870  H5A PC    299      13.884 -13.129  20.909  1.00  0.00
ATOM   5871  H5B PC    299      15.153 -12.874  22.089  1.00  0.00
ATOM   5872  H5C PC    299      15.553 -13.414  20.450  1.00  0.00
ATOM   5873  O33 PC    299      19.321 -10.521  17.928  1.00  0.00
ATOM   5874  O34 PC    299      17.082  -9.383  18.087  1.00  0.00
ATOM   5875  O21 PC    299      16.597 -11.976  13.580  1.00  0.00
ATOM   5876  C21 PC    299      16.662 -11.477  12.352  1.00  0.00
ATOM   5877  O22 PC    299      17.684 -11.298  11.715  1.00  0.00
TER   
ATOM   5878  C12 OL    300      15.249 -11.111  11.902  1.00  0.00
ATOM   5879  H2R OL    300      15.229 -10.022  11.722  1.00  0.00
ATOM   5880  H2S OL    300      14.512 -11.383  12.688  1.00  0.00
ATOM   5881  C13 OL    300      14.891 -11.879  10.640  1.00  0.00
ATOM   5882  H3R OL    300      15.769 -11.831   9.959  1.00  0.00
ATOM   5883  H3S OL    300      14.064 -11.402  10.075  1.00  0.00
ATOM   5884  C14 OL    300      14.449 -13.293  11.027  1.00  0.00
ATOM   5885  H4R OL    300      13.470 -13.323  11.543  1.00  0.00
ATOM   5886  H4S OL    300      15.210 -13.777  11.693  1.00  0.00
ATOM   5887  C15 OL    300      14.396 -14.141   9.807  1.00  0.00
ATOM   5888  H5R OL    300      13.772 -13.684   9.007  1.00  0.00
ATOM   5889  H5S OL    300      13.962 -15.141  10.046  1.00  0.00
ATOM   5890  C16 OL    300      15.863 -14.269   9.474  1.00  0.00
ATOM   5891  H6R OL    300      16.360 -14.907  10.258  1.00  0.00
ATOM   5892  H6S OL    300      16.447 -13.381   9.202  1.00  0.00
ATOM   5893  C17 OL    300      16.035 -14.973   8.249  1.00  0.00
ATOM   5894  H7R OL    300      15.524 -15.840   8.711  1.00  0.00
ATOM   5895  H7S OL    300      17.089 -15.255   8.075  1.00  0.00
ATOM   5896  C18 OL    300      15.308 -14.473   7.008  1.00  0.00
ATOM   5897  H8R OL    300      14.208 -14.482   7.192  1.00  0.00
ATOM   5898  H8S OL    300      15.592 -15.258   6.318  1.00  0.00
ATOM   5899  C19 OL    300      15.540 -13.379   6.066  1.00  0.00
ATOM   5900  H9R OL    300      15.298 -12.425   6.559  1.00  0.00
ATOM   5901 C110 OL    300      15.847 -13.507   4.757  1.00  0.00
ATOM   5902 H10R OL    300      16.167 -12.582   4.264  1.00  0.00
ATOM   5903 C111 OL    300      15.978 -14.751   3.849  1.00  0.00
ATOM   5904 H11R OL    300      15.997 -14.413   2.790  1.00  0.00
ATOM   5905 H11S OL    300      15.172 -15.500   3.858  1.00  0.00
ATOM   5906 C112 OL    300      17.258 -15.575   3.989  1.00  0.00
ATOM   5907 H12R OL    300      17.281 -16.371   3.211  1.00  0.00
ATOM   5908 H12S OL    300      17.431 -16.067   4.965  1.00  0.00
ATOM   5909 C113 OL    300      18.399 -14.662   3.726  1.00  0.00
ATOM   5910 H13R OL    300      18.479 -13.995   4.615  1.00  0.00
ATOM   5911 H13S OL    300      18.190 -13.984   2.878  1.00  0.00
ATOM   5912 C114 OL    300      19.643 -15.499   3.512  1.00  0.00
ATOM   5913 H14R OL    300      19.898 -16.187   4.343  1.00  0.00
ATOM   5914 H14S OL    300      20.391 -14.733   3.293  1.00  0.00
ATOM   5915 C115 OL    300      19.892 -16.396   2.362  1.00  0.00
ATOM   5916 H15R OL    300      19.193 -17.244   2.395  1.00  0.00
ATOM   5917 H15S OL    300      20.952 -16.738   2.514  1.00  0.00
ATOM   5918 C116 OL    300      19.886 -15.527   1.161  1.00  0.00
ATOM   5919 H16R OL    300      20.615 -14.754   1.310  1.00  0.00
ATOM   5920 H16S OL    300      18.928 -14.983   1.018  1.00  0.00
ATOM   5921 C117 OL    300      20.564 -16.087  -0.035  1.00  0.00
ATOM   5922 H17R OL    300      20.294 -17.147  -0.123  1.00  0.00
ATOM   5923 H17S OL    300      21.664 -16.152   0.088  1.00  0.00
ATOM   5924 C118 OL    300      20.201 -15.117  -1.163  1.00  0.00
ATOM   5925 H18R OL    300      20.338 -15.344  -2.216  1.00  0.00
ATOM   5926 H18S OL    300      20.972 -14.407  -1.075  1.00  0.00
ATOM   5927 H18T OL    300      19.187 -14.670  -1.153  1.00  0.00
TER   
ATOM   5928 C116 PA    301     -21.789  -2.555   1.076  1.00  0.00
ATOM   5929 H16R PA    301     -21.036  -2.043   0.444  1.00  0.00
ATOM   5930 H16S PA    301     -22.773  -2.198   0.781  1.00  0.00
ATOM   5931 H16T PA    301     -21.803  -3.627   0.846  1.00  0.00
ATOM   5932 C115 PA    301     -21.563  -2.312   2.565  1.00  0.00
ATOM   5933 H15R PA    301     -22.210  -3.011   3.143  1.00  0.00
ATOM   5934 H15S PA    301     -20.504  -2.543   2.811  1.00  0.00
ATOM   5935 C114 PA    301     -21.873  -0.866   2.964  1.00  0.00
ATOM   5936 H14R PA    301     -21.097  -0.205   2.528  1.00  0.00
ATOM   5937 H14S PA    301     -22.836  -0.567   2.503  1.00  0.00
ATOM   5938 C113 PA    301     -21.941  -0.628   4.480  1.00  0.00
ATOM   5939 H13R PA    301     -22.793  -1.216   4.891  1.00  0.00
ATOM   5940 H13S PA    301     -21.003  -1.012   4.942  1.00  0.00
ATOM   5941 C112 PA    301     -22.113   0.869   4.814  1.00  0.00
ATOM   5942 H12R PA    301     -21.112   1.290   5.051  1.00  0.00
ATOM   5943 H12S PA    301     -22.495   1.390   3.906  1.00  0.00
ATOM   5944 C111 PA    301     -23.090   1.180   5.962  1.00  0.00
ATOM   5945 H11R PA    301     -24.131   1.191   5.567  1.00  0.00
ATOM   5946 H11S PA    301     -23.020   0.362   6.709  1.00  0.00
ATOM   5947 C110 PA    301     -22.819   2.520   6.669  1.00  0.00
ATOM   5948 H10R PA    301     -21.751   2.562   6.987  1.00  0.00
ATOM   5949 H10S PA    301     -22.994   3.367   5.971  1.00  0.00
ATOM   5950  C19 PA    301     -23.683   2.723   7.923  1.00  0.00
ATOM   5951  H9R PA    301     -24.754   2.813   7.643  1.00  0.00
ATOM   5952  H9S PA    301     -23.575   1.806   8.546  1.00  0.00
ATOM   5953  C18 PA    301     -23.236   3.974   8.704  1.00  0.00
ATOM   5954  H8R PA    301     -22.131   3.918   8.840  1.00  0.00
ATOM   5955  H8S PA    301     -23.411   4.873   8.073  1.00  0.00
ATOM   5956  C17 PA    301     -23.913   4.208  10.076  1.00  0.00
ATOM   5957  H7R PA    301     -23.173   4.753  10.713  1.00  0.00
ATOM   5958  H7S PA    301     -24.831   4.817   9.977  1.00  0.00
ATOM   5959  C16 PA    301     -24.313   2.954  10.851  1.00  0.00
ATOM   5960  H6R PA    301     -25.152   2.370  10.452  1.00  0.00
ATOM   5961  H6S PA    301     -23.486   2.297  10.564  1.00  0.00
ATOM   5962  C15 PA    301     -24.539   3.255  12.364  1.00  0.00
ATOM   5963  H5R PA    301     -23.671   3.806  12.777  1.00  0.00
ATOM   5964  H5S PA    301     -25.377   3.973  12.450  1.00  0.00
[truncated: 3,480,550 more chars]
