# Supplementary material for: Prediction of dynamic allostery for the transmembrane domain of the sweet taste receptor subunit, TAS1R3
Source: Commun Biol. 2023 Apr 3;6:340. doi: 10.1038/s42003-023-04705-5 (PMC10070457; doi:10.1038/s42003-023-04705-5)
Supplement: Supplementary file 3 — Supplementary Data 1 [file 42003_2023_4705_MOESM3_ESM.zip › Supplementary Data 1/1_Initial/Cyc_hTAS1R3_Initial.pdb]

CRYST1   73.033   73.033  114.872  90.00  90.00  90.00 P 1           1
ATOM      1  N   GLU     1      -0.470  16.744 -21.013  1.00  0.00
ATOM      2  H1  GLU     1       0.044  16.998 -20.182  1.00  0.00
ATOM      3  H2  GLU     1      -0.271  17.419 -21.737  1.00  0.00
ATOM      4  H3  GLU     1      -0.335  15.759 -21.190  1.00  0.00
ATOM      5  CA  GLU     1      -1.886  16.892 -20.730  1.00  0.00
ATOM      6  HA  GLU     1      -2.363  17.595 -21.413  1.00  0.00
ATOM      7  CB  GLU     1      -2.529  15.483 -20.934  1.00  0.00
ATOM      8  HB2 GLU     1      -2.021  14.813 -20.240  1.00  0.00
ATOM      9  HB3 GLU     1      -3.575  15.581 -20.643  1.00  0.00
ATOM     10  CG  GLU     1      -2.443  14.891 -22.395  1.00  0.00
ATOM     11  HG2 GLU     1      -3.348  14.425 -22.785  1.00  0.00
ATOM     12  HG3 GLU     1      -2.187  15.755 -23.008  1.00  0.00
ATOM     13  CD  GLU     1      -1.260  13.852 -22.432  1.00  0.00
ATOM     14  OE1 GLU     1      -1.485  12.733 -22.876  1.00  0.00
ATOM     15  OE2 GLU     1      -0.149  14.312 -22.140  1.00  0.00
ATOM     16  C   GLU     1      -2.005  17.410 -19.285  1.00  0.00
ATOM     17  O   GLU     1      -1.054  17.239 -18.486  1.00  0.00
ATOM     18  N   PRO     2      -3.121  18.062 -18.845  1.00  0.00
ATOM     19  CD  PRO     2      -4.114  18.743 -19.640  1.00  0.00
ATOM     20  HD2 PRO     2      -4.736  17.993 -20.129  1.00  0.00
ATOM     21  HD3 PRO     2      -3.600  19.337 -20.396  1.00  0.00
ATOM     22  CG  PRO     2      -4.900  19.606 -18.658  1.00  0.00
ATOM     23  HG2 PRO     2      -5.862  19.129 -18.470  1.00  0.00
ATOM     24  HG3 PRO     2      -5.062  20.585 -19.109  1.00  0.00
ATOM     25  CB  PRO     2      -4.069  19.727 -17.363  1.00  0.00
ATOM     26  HB2 PRO     2      -4.654  19.460 -16.483  1.00  0.00
ATOM     27  HB3 PRO     2      -3.659  20.729 -17.236  1.00  0.00
ATOM     28  CA  PRO     2      -2.948  18.731 -17.556  1.00  0.00
ATOM     29  HA  PRO     2      -2.015  19.294 -17.580  1.00  0.00
ATOM     30  C   PRO     2      -2.905  17.726 -16.408  1.00  0.00
ATOM     31  O   PRO     2      -2.160  17.890 -15.448  1.00  0.00
ATOM     32  N   ALA     3      -3.788  16.764 -16.500  1.00  0.00
ATOM     33  H   ALA     3      -4.229  16.668 -17.404  1.00  0.00
ATOM     34  CA  ALA     3      -4.234  15.934 -15.445  1.00  0.00
ATOM     35  HA  ALA     3      -4.542  16.544 -14.596  1.00  0.00
ATOM     36  CB  ALA     3      -5.479  15.179 -15.993  1.00  0.00
ATOM     37  HB1 ALA     3      -5.184  14.557 -16.838  1.00  0.00
ATOM     38  HB2 ALA     3      -5.898  14.550 -15.208  1.00  0.00
ATOM     39  HB3 ALA     3      -6.228  15.901 -16.318  1.00  0.00
ATOM     40  C   ALA     3      -3.116  14.989 -14.907  1.00  0.00
ATOM     41  O   ALA     3      -3.073  14.754 -13.742  1.00  0.00
ATOM     42  N   VAL     4      -2.216  14.440 -15.823  1.00  0.00
ATOM     43  H   VAL     4      -2.481  14.447 -16.798  1.00  0.00
ATOM     44  CA  VAL     4      -1.088  13.642 -15.429  1.00  0.00
ATOM     45  HA  VAL     4      -1.350  13.012 -14.579  1.00  0.00
ATOM     46  CB  VAL     4      -0.589  12.761 -16.547  1.00  0.00
ATOM     47  HB  VAL     4       0.386  12.344 -16.297  1.00  0.00
ATOM     48  CG1 VAL     4      -1.601  11.623 -16.725  1.00  0.00
ATOM     49 HG11 VAL     4      -2.577  12.040 -16.976  1.00  0.00
ATOM     50 HG12 VAL     4      -1.270  10.964 -17.528  1.00  0.00
ATOM     51 HG13 VAL     4      -1.676  11.055 -15.798  1.00  0.00
ATOM     52  CG2 VAL     4      -0.402  13.477 -17.849  1.00  0.00
ATOM     53 HG21 VAL     4       0.326  14.279 -17.722  1.00  0.00
ATOM     54 HG22 VAL     4      -0.042  12.776 -18.601  1.00  0.00
ATOM     55 HG23 VAL     4      -1.354  13.899 -18.172  1.00  0.00
ATOM     56  C   VAL     4       0.041  14.375 -14.680  1.00  0.00
ATOM     57  O   VAL     4       0.625  13.825 -13.725  1.00  0.00
ATOM     58  N   LEU     5       0.362  15.588 -15.100  1.00  0.00
ATOM     59  H   LEU     5       0.162  15.799 -16.067  1.00  0.00
ATOM     60  CA  LEU     5       1.212  16.482 -14.372  1.00  0.00
ATOM     61  HA  LEU     5       2.098  15.970 -13.998  1.00  0.00
ATOM     62  CB  LEU     5       1.660  17.595 -15.352  1.00  0.00
ATOM     63  HB2 LEU     5       2.151  16.886 -16.018  1.00  0.00
ATOM     64  HB3 LEU     5       0.826  18.065 -15.874  1.00  0.00
ATOM     65  CG  LEU     5       2.665  18.672 -14.921  1.00  0.00
ATOM     66  HG  LEU     5       2.935  19.192 -15.840  1.00  0.00
ATOM     67  CD1 LEU     5       2.214  19.704 -13.859  1.00  0.00
ATOM     68 HD11 LEU     5       1.944  19.185 -12.939  1.00  0.00
ATOM     69 HD12 LEU     5       3.029  20.399 -13.658  1.00  0.00
ATOM     70 HD13 LEU     5       1.351  20.256 -14.231  1.00  0.00
ATOM     71  CD2 LEU     5       4.018  18.149 -14.640  1.00  0.00
ATOM     72 HD21 LEU     5       4.418  17.675 -15.536  1.00  0.00
ATOM     73 HD22 LEU     5       4.671  18.970 -14.342  1.00  0.00
ATOM     74 HD23 LEU     5       3.965  17.417 -13.835  1.00  0.00
ATOM     75  C   LEU     5       0.639  16.853 -13.008  1.00  0.00
ATOM     76  O   LEU     5       1.358  16.848 -12.032  1.00  0.00
ATOM     77  N   LEU     6      -0.636  17.123 -12.839  1.00  0.00
ATOM     78  H   LEU     6      -1.177  17.240 -13.684  1.00  0.00
ATOM     79  CA  LEU     6      -1.306  17.321 -11.553  1.00  0.00
ATOM     80  HA  LEU     6      -0.768  18.086 -10.993  1.00  0.00
ATOM     81  CB  LEU     6      -2.804  17.775 -11.711  1.00  0.00
ATOM     82  HB2 LEU     6      -2.586  18.735 -12.180  1.00  0.00
ATOM     83  HB3 LEU     6      -3.182  17.082 -12.462  1.00  0.00
ATOM     84  CG  LEU     6      -3.864  17.970 -10.615  1.00  0.00
ATOM     85  HG  LEU     6      -4.161  16.976 -10.280  1.00  0.00
ATOM     86  CD1 LEU     6      -3.374  18.819  -9.375  1.00  0.00
ATOM     87 HD11 LEU     6      -3.077  19.813  -9.709  1.00  0.00
ATOM     88 HD12 LEU     6      -4.184  18.907  -8.651  1.00  0.00
ATOM     89 HD13 LEU     6      -2.523  18.323  -8.908  1.00  0.00
ATOM     90  CD2 LEU     6      -5.086  18.577 -11.259  1.00  0.00
ATOM     91 HD21 LEU     6      -5.461  17.907 -12.032  1.00  0.00
ATOM     92 HD22 LEU     6      -5.858  18.728 -10.504  1.00  0.00
ATOM     93 HD23 LEU     6      -4.823  19.536 -11.706  1.00  0.00
ATOM     94  C   LEU     6      -1.257  16.044 -10.692  1.00  0.00
ATOM     95  O   LEU     6      -1.152  16.126  -9.477  1.00  0.00
ATOM     96  N   LEU     7      -1.333  14.802 -11.325  1.00  0.00
ATOM     97  H   LEU     7      -1.718  14.758 -12.258  1.00  0.00
ATOM     98  CA  LEU     7      -1.036  13.572 -10.655  1.00  0.00
ATOM     99  HA  LEU     7      -1.554  13.526  -9.697  1.00  0.00
ATOM    100  CB  LEU     7      -1.509  12.391 -11.529  1.00  0.00
ATOM    101  HB2 LEU     7      -1.107  12.581 -12.524  1.00  0.00
ATOM    102  HB3 LEU     7      -1.048  11.493 -11.117  1.00  0.00
ATOM    103  CG  LEU     7      -3.032  12.189 -11.622  1.00  0.00
ATOM    104  HG  LEU     7      -3.491  13.152 -11.847  1.00  0.00
ATOM    105  CD1 LEU     7      -3.417  11.161 -12.726  1.00  0.00
ATOM    106 HD11 LEU     7      -2.959  10.198 -12.502  1.00  0.00
ATOM    107 HD12 LEU     7      -4.501  11.049 -12.757  1.00  0.00
ATOM    108 HD13 LEU     7      -3.061  11.516 -13.693  1.00  0.00
ATOM    109  CD2 LEU     7      -3.518  11.685 -10.249  1.00  0.00
ATOM    110 HD21 LEU     7      -3.278  12.424  -9.484  1.00  0.00
ATOM    111 HD22 LEU     7      -4.597  11.531 -10.279  1.00  0.00
ATOM    112 HD23 LEU     7      -3.023  10.743 -10.011  1.00  0.00
ATOM    113  C   LEU     7       0.412  13.455 -10.219  1.00  0.00
ATOM    114  O   LEU     7       0.636  13.023  -9.095  1.00  0.00
ATOM    115  N   LEU     8       1.412  14.010 -10.912  1.00  0.00
ATOM    116  H   LEU     8       1.234  14.163 -11.894  1.00  0.00
ATOM    117  CA  LEU     8       2.784  14.229 -10.405  1.00  0.00
ATOM    118  HA  LEU     8       3.134  13.335  -9.888  1.00  0.00
ATOM    119  CB  LEU     8       3.751  14.535 -11.573  1.00  0.00
ATOM    120  HB2 LEU     8       3.370  15.461 -12.005  1.00  0.00
ATOM    121  HB3 LEU     8       4.721  14.722 -11.112  1.00  0.00
ATOM    122  CG  LEU     8       3.906  13.469 -12.690  1.00  0.00
ATOM    123  HG  LEU     8       2.918  13.169 -13.040  1.00  0.00
ATOM    124  CD1 LEU     8       4.677  14.029 -13.816  1.00  0.00
ATOM    125 HD11 LEU     8       5.665  14.329 -13.467  1.00  0.00
ATOM    126 HD12 LEU     8       4.782  13.275 -14.596  1.00  0.00
ATOM    127 HD13 LEU     8       4.155  14.897 -14.218  1.00  0.00
ATOM    128  CD2 LEU     8       4.639  12.218 -12.105  1.00  0.00
ATOM    129 HD21 LEU     8       4.054  11.805 -11.283  1.00  0.00
ATOM    130 HD22 LEU     8       4.751  11.465 -12.885  1.00  0.00
ATOM    131 HD23 LEU     8       5.623  12.511 -11.739  1.00  0.00
ATOM    132  C   LEU     8       2.939  15.296  -9.183  1.00  0.00
ATOM    133  O   LEU     8       3.688  14.968  -8.254  1.00  0.00
ATOM    134  N   LEU     9       2.168  16.386  -9.130  1.00  0.00
ATOM    135  H   LEU     9       1.605  16.620  -9.935  1.00  0.00
ATOM    136  CA  LEU     9       2.121  17.300  -7.938  1.00  0.00
ATOM    137  HA  LEU     9       3.125  17.611  -7.649  1.00  0.00
ATOM    138  CB  LEU     9       1.324  18.526  -8.307  1.00  0.00
ATOM    139  HB2 LEU     9       0.409  18.088  -8.706  1.00  0.00
ATOM    140  HB3 LEU     9       1.082  19.150  -7.447  1.00  0.00
ATOM    141  CG  LEU     9       1.995  19.385  -9.390  1.00  0.00
ATOM    142  HG  LEU     9       2.174  18.809 -10.298  1.00  0.00
ATOM    143  CD1 LEU     9       1.012  20.521  -9.692  1.00  0.00
ATOM    144 HD11 LEU     9       0.833  21.098  -8.785  1.00  0.00
ATOM    145 HD12 LEU     9       1.432  21.172 -10.459  1.00  0.00
ATOM    146 HD13 LEU     9       0.070  20.102 -10.047  1.00  0.00
ATOM    147  CD2 LEU     9       3.398  19.820  -9.000  1.00  0.00
ATOM    148 HD21 LEU     9       4.020  18.940  -8.837  1.00  0.00
ATOM    149 HD22 LEU     9       3.827  20.424  -9.799  1.00  0.00
ATOM    150 HD23 LEU     9       3.355  20.409  -8.084  1.00  0.00
ATOM    151  C   LEU     9       1.512  16.635  -6.763  1.00  0.00
ATOM    152  O   LEU     9       1.996  16.826  -5.631  1.00  0.00
ATOM    153  N   LEU    10       0.445  15.874  -7.004  1.00  0.00
ATOM    154  H   LEU    10      -0.118  16.054  -7.823  1.00  0.00
ATOM    155  CA  LEU    10      -0.110  14.991  -5.949  1.00  0.00
ATOM    156  HA  LEU    10      -0.199  15.560  -5.024  1.00  0.00
ATOM    157  CB  LEU    10      -1.493  14.438  -6.319  1.00  0.00
ATOM    158  HB2 LEU    10      -1.390  13.849  -7.230  1.00  0.00
ATOM    159  HB3 LEU    10      -1.836  13.795  -5.508  1.00  0.00
ATOM    160  CG  LEU    10      -2.508  15.554  -6.547  1.00  0.00
ATOM    161  HG  LEU    10      -2.127  16.366  -7.167  1.00  0.00
ATOM    162  CD1 LEU    10      -3.625  14.796  -7.316  1.00  0.00
ATOM    163 HD11 LEU    10      -4.006  13.984  -6.697  1.00  0.00
ATOM    164 HD12 LEU    10      -4.436  15.485  -7.551  1.00  0.00
ATOM    165 HD13 LEU    10      -3.217  14.387  -8.240  1.00  0.00
ATOM    166  CD2 LEU    10      -2.976  16.123  -5.225  1.00  0.00
ATOM    167 HD21 LEU    10      -2.123  16.527  -4.680  1.00  0.00
ATOM    168 HD22 LEU    10      -3.700  16.918  -5.407  1.00  0.00
ATOM    169 HD23 LEU    10      -3.443  15.335  -4.635  1.00  0.00
ATOM    170  C   LEU    10       0.768  13.950  -5.330  1.00  0.00
ATOM    171  O   LEU    10       0.911  13.698  -4.153  1.00  0.00
ATOM    172  N   LEU    11       1.509  13.311  -6.231  1.00  0.00
ATOM    173  H   LEU    11       1.414  13.608  -7.192  1.00  0.00
ATOM    174  CA  LEU    11       2.516  12.253  -5.913  1.00  0.00
ATOM    175  HA  LEU    11       2.039  11.451  -5.349  1.00  0.00
ATOM    176  CB  LEU    11       3.114  11.659  -7.205  1.00  0.00
ATOM    177  HB2 LEU    11       2.231  11.439  -7.806  1.00  0.00
ATOM    178  HB3 LEU    11       3.730  12.395  -7.722  1.00  0.00
ATOM    179  CG  LEU    11       3.916  10.383  -6.996  1.00  0.00
ATOM    180  HG  LEU    11       4.720  10.573  -6.285  1.00  0.00
ATOM    181  CD1 LEU    11       2.985   9.263  -6.439  1.00  0.00
ATOM    182 HD11 LEU    11       2.181   9.072  -7.149  1.00  0.00
ATOM    183 HD12 LEU    11       3.562   8.350  -6.290  1.00  0.00
ATOM    184 HD13 LEU    11       2.560   9.583  -5.487  1.00  0.00
ATOM    185  CD2 LEU    11       4.538  10.163  -8.407  1.00  0.00
ATOM    186 HD21 LEU    11       5.158  11.020  -8.669  1.00  0.00
ATOM    187 HD22 LEU    11       5.151   9.262  -8.398  1.00  0.00
ATOM    188 HD23 LEU    11       3.741  10.053  -9.143  1.00  0.00
ATOM    189  C   LEU    11       3.701  12.783  -5.175  1.00  0.00
ATOM    190  O   LEU    11       4.087  12.304  -4.074  1.00  0.00
ATOM    191  N   SER    12       4.281  13.867  -5.694  1.00  0.00
ATOM    192  H   SER    12       4.142  14.079  -6.672  1.00  0.00
ATOM    193  CA  SER    12       5.358  14.572  -4.971  1.00  0.00
ATOM    194  HA  SER    12       6.056  13.841  -4.563  1.00  0.00
ATOM    195  CB  SER    12       6.143  15.541  -5.915  1.00  0.00
ATOM    196  HB2 SER    12       6.825  16.131  -5.303  1.00  0.00
ATOM    197  HB3 SER    12       6.717  14.937  -6.618  1.00  0.00
ATOM    198  OG  SER    12       5.256  16.434  -6.652  1.00  0.00
ATOM    199  HG  SER    12       5.778  17.009  -7.217  1.00  0.00
ATOM    200  C   SER    12       4.970  15.129  -3.655  1.00  0.00
ATOM    201  O   SER    12       5.764  15.070  -2.715  1.00  0.00
ATOM    202  N   LEU    13       3.774  15.638  -3.457  1.00  0.00
ATOM    203  H   LEU    13       3.153  15.759  -4.244  1.00  0.00
ATOM    204  CA  LEU    13       3.299  16.033  -2.131  1.00  0.00
ATOM    205  HA  LEU    13       3.955  16.781  -1.686  1.00  0.00
ATOM    206  CB  LEU    13       1.877  16.652  -2.297  1.00  0.00
ATOM    207  HB2 LEU    13       2.080  17.487  -2.968  1.00  0.00
ATOM    208  HB3 LEU    13       1.242  15.925  -2.804  1.00  0.00
ATOM    209  CG  LEU    13       1.145  17.179  -1.013  1.00  0.00
ATOM    210  HG  LEU    13       1.073  16.350  -0.308  1.00  0.00
ATOM    211  CD1 LEU    13       1.890  18.380  -0.333  1.00  0.00
ATOM    212 HD11 LEU    13       1.962  19.209  -1.037  1.00  0.00
ATOM    213 HD12 LEU    13       1.335  18.700   0.549  1.00  0.00
ATOM    214 HD13 LEU    13       2.891  18.067  -0.038  1.00  0.00
ATOM    215  CD2 LEU    13      -0.321  17.566  -1.312  1.00  0.00
ATOM    216 HD21 LEU    13      -0.860  16.693  -1.681  1.00  0.00
ATOM    217 HD22 LEU    13      -0.796  17.926  -0.399  1.00  0.00
ATOM    218 HD23 LEU    13      -0.343  18.352  -2.067  1.00  0.00
ATOM    219  C   LEU    13       3.199  14.864  -1.158  1.00  0.00
ATOM    220  O   LEU    13       3.725  14.876  -0.037  1.00  0.00
ATOM    221  N   ALA    14       2.568  13.785  -1.609  1.00  0.00
ATOM    222  H   ALA    14       1.979  13.886  -2.423  1.00  0.00
ATOM    223  CA  ALA    14       2.557  12.569  -0.934  1.00  0.00
ATOM    224  HA  ALA    14       1.963  12.818  -0.055  1.00  0.00
ATOM    225  CB  ALA    14       1.806  11.571  -1.749  1.00  0.00
ATOM    226  HB1 ALA    14       2.392  11.304  -2.629  1.00  0.00
ATOM    227  HB2 ALA    14       1.622  10.678  -1.152  1.00  0.00
ATOM    228  HB3 ALA    14       0.855  12.000  -2.063  1.00  0.00
ATOM    229  C   ALA    14       3.917  11.939  -0.431  1.00  0.00
ATOM    230  O   ALA    14       4.013  11.491   0.713  1.00  0.00
ATOM    231  N   LEU    15       4.930  11.954  -1.277  1.00  0.00
ATOM    232  H   LEU    15       4.660  12.257  -2.202  1.00  0.00
ATOM    233  CA  LEU    15       6.354  11.617  -1.035  1.00  0.00
ATOM    234  HA  LEU    15       6.422  10.623  -0.593  1.00  0.00
ATOM    235  CB  LEU    15       7.191  11.629  -2.398  1.00  0.00
ATOM    236  HB2 LEU    15       6.966  12.578  -2.885  1.00  0.00
ATOM    237  HB3 LEU    15       8.240  11.613  -2.103  1.00  0.00
ATOM    238  CG  LEU    15       6.918  10.481  -3.368  1.00  0.00
ATOM    239  HG  LEU    15       5.864  10.210  -3.304  1.00  0.00
ATOM    240  CD1 LEU    15       7.247  10.883  -4.777  1.00  0.00
ATOM    241 HD11 LEU    15       8.301  11.154  -4.841  1.00  0.00
ATOM    242 HD12 LEU    15       7.045  10.050  -5.450  1.00  0.00
ATOM    243 HD13 LEU    15       6.635  11.738  -5.064  1.00  0.00
ATOM    244  CD2 LEU    15       7.735   9.236  -3.071  1.00  0.00
ATOM    245 HD21 LEU    15       7.503   8.879  -2.067  1.00  0.00
ATOM    246 HD22 LEU    15       7.493   8.460  -3.797  1.00  0.00
ATOM    247 HD23 LEU    15       8.797   9.474  -3.135  1.00  0.00
ATOM    248  C   LEU    15       7.018  12.676  -0.074  1.00  0.00
ATOM    249  O   LEU    15       7.879  12.292   0.756  1.00  0.00
ATOM    250  N   GLY    16       6.816  14.049  -0.163  1.00  0.00
ATOM    251  H   GLY    16       6.290  14.307  -0.986  1.00  0.00
ATOM    252  CA  GLY    16       7.233  15.069   0.708  1.00  0.00
ATOM    253  HA2 GLY    16       8.318  15.147   0.642  1.00  0.00
ATOM    254  HA3 GLY    16       6.781  16.004   0.375  1.00  0.00
ATOM    255  C   GLY    16       6.835  14.814   2.180  1.00  0.00
ATOM    256  O   GLY    16       7.622  14.776   3.070  1.00  0.00
ATOM    257  N   LEU    17       5.530  14.678   2.369  1.00  0.00
ATOM    258  H   LEU    17       4.883  14.775   1.599  1.00  0.00
ATOM    259  CA  LEU    17       4.984  14.448   3.711  1.00  0.00
ATOM    260  HA  LEU    17       5.535  15.121   4.368  1.00  0.00
ATOM    261  CB  LEU    17       3.456  14.657   3.952  1.00  0.00
ATOM    262  HB2 LEU    17       3.101  14.026   3.137  1.00  0.00
ATOM    263  HB3 LEU    17       3.115  14.247   4.903  1.00  0.00
ATOM    264  CG  LEU    17       2.880  16.130   3.772  1.00  0.00
ATOM    265  HG  LEU    17       3.350  16.558   2.886  1.00  0.00
ATOM    266  CD1 LEU    17       1.349  16.177   3.614  1.00  0.00
ATOM    267 HD11 LEU    17       0.879  15.749   4.499  1.00  0.00
ATOM    268 HD12 LEU    17       1.027  17.212   3.496  1.00  0.00
ATOM    269 HD13 LEU    17       1.056  15.603   2.735  1.00  0.00
ATOM    270  CD2 LEU    17       3.453  17.053   4.863  1.00  0.00
ATOM    271 HD21 LEU    17       4.540  17.080   4.783  1.00  0.00
ATOM    272 HD22 LEU    17       3.055  18.059   4.734  1.00  0.00
ATOM    273 HD23 LEU    17       3.171  16.674   5.845  1.00  0.00
ATOM    274  C   LEU    17       5.243  13.038   4.278  1.00  0.00
ATOM    275  O   LEU    17       5.333  12.940   5.547  1.00  0.00
ATOM    276  N   VAL    18       5.447  11.959   3.438  1.00  0.00
ATOM    277  H   VAL    18       5.206  12.139   2.474  1.00  0.00
ATOM    278  CA  VAL    18       5.880  10.668   3.787  1.00  0.00
ATOM    279  HA  VAL    18       5.256  10.289   4.596  1.00  0.00
ATOM    280  CB  VAL    18       5.814   9.683   2.616  1.00  0.00
ATOM    281  HB  VAL    18       6.065  10.234   1.710  1.00  0.00
ATOM    282  CG1 VAL    18       6.777   8.474   2.770  1.00  0.00
ATOM    283 HG11 VAL    18       6.526   7.922   3.676  1.00  0.00
ATOM    284 HG12 VAL    18       6.678   7.817   1.906  1.00  0.00
ATOM    285 HG13 VAL    18       7.804   8.833   2.837  1.00  0.00
ATOM    286  CG2 VAL    18       4.335   9.125   2.495  1.00  0.00
ATOM    287 HG21 VAL    18       3.647   9.952   2.319  1.00  0.00
ATOM    288 HG22 VAL    18       4.278   8.422   1.664  1.00  0.00
ATOM    289 HG23 VAL    18       4.061   8.616   3.419  1.00  0.00
ATOM    290  C   VAL    18       7.355  10.757   4.358  1.00  0.00
ATOM    291  O   VAL    18       7.614  10.103   5.392  1.00  0.00
ATOM    292  N   LEU    19       8.298  11.433   3.697  1.00  0.00
ATOM    293  H   LEU    19       8.095  11.581   2.719  1.00  0.00
ATOM    294  CA  LEU    19       9.644  11.752   4.184  1.00  0.00
ATOM    295  HA  LEU    19      10.049  10.845   4.633  1.00  0.00
ATOM    296  CB  LEU    19      10.666  12.273   3.078  1.00  0.00
ATOM    297  HB2 LEU    19      10.276  13.199   2.656  1.00  0.00
ATOM    298  HB3 LEU    19      11.580  12.484   3.634  1.00  0.00
ATOM    299  CG  LEU    19      10.975  11.278   1.937  1.00  0.00
ATOM    300  HG  LEU    19      10.187  10.533   1.832  1.00  0.00
ATOM    301  CD1 LEU    19      11.046  12.131   0.662  1.00  0.00
ATOM    302 HD11 LEU    19      11.835  12.876   0.766  1.00  0.00
ATOM    303 HD12 LEU    19      11.263  11.490  -0.193  1.00  0.00
ATOM    304 HD13 LEU    19      10.091  12.633   0.506  1.00  0.00
ATOM    305  CD2 LEU    19      12.374  10.517   2.058  1.00  0.00
ATOM    306 HD21 LEU    19      12.397   9.943   2.984  1.00  0.00
ATOM    307 HD22 LEU    19      12.496   9.843   1.210  1.00  0.00
ATOM    308 HD23 LEU    19      13.185  11.245   2.062  1.00  0.00
ATOM    309  C   LEU    19       9.650  12.644   5.462  1.00  0.00
ATOM    310  O   LEU    19      10.424  12.412   6.367  1.00  0.00
ATOM    311  N   ALA    20       8.770  13.650   5.496  1.00  0.00
ATOM    312  H   ALA    20       8.416  13.955   4.601  1.00  0.00
ATOM    313  CA  ALA    20       8.430  14.448   6.693  1.00  0.00
ATOM    314  HA  ALA    20       9.391  14.952   6.800  1.00  0.00
ATOM    315  CB  ALA    20       7.325  15.519   6.533  1.00  0.00
ATOM    316  HB1 ALA    20       6.356  15.030   6.434  1.00  0.00
ATOM    317  HB2 ALA    20       7.317  16.167   7.409  1.00  0.00
ATOM    318  HB3 ALA    20       7.523  16.116   5.642  1.00  0.00
ATOM    319  C   ALA    20       8.126  13.691   7.965  1.00  0.00
ATOM    320  O   ALA    20       8.718  13.758   9.070  1.00  0.00
ATOM    321  N   ALA    21       7.088  12.781   7.845  1.00  0.00
ATOM    322  H   ALA    21       6.533  12.805   7.002  1.00  0.00
ATOM    323  CA  ALA    21       6.733  11.841   8.864  1.00  0.00
ATOM    324  HA  ALA    21       6.558  12.412   9.776  1.00  0.00
ATOM    325  CB  ALA    21       5.463  11.050   8.530  1.00  0.00
ATOM    326  HB1 ALA    21       5.626  10.466   7.624  1.00  0.00
ATOM    327  HB2 ALA    21       5.224  10.379   9.355  1.00  0.00
ATOM    328  HB3 ALA    21       4.635  11.741   8.373  1.00  0.00
ATOM    329  C   ALA    21       7.849  10.854   9.123  1.00  0.00
ATOM    330  O   ALA    21       8.141  10.653  10.277  1.00  0.00
ATOM    331  N   LEU    22       8.570  10.330   8.080  1.00  0.00
ATOM    332  H   LEU    22       8.286  10.581   7.144  1.00  0.00
ATOM    333  CA  LEU    22       9.667   9.375   8.239  1.00  0.00
ATOM    334  HA  LEU    22       9.348   8.528   8.846  1.00  0.00
ATOM    335  CB  LEU    22      10.106   8.841   6.818  1.00  0.00
ATOM    336  HB2 LEU    22       9.222   8.260   6.554  1.00  0.00
ATOM    337  HB3 LEU    22      10.237   9.649   6.099  1.00  0.00
ATOM    338  CG  LEU    22      11.338   7.934   6.795  1.00  0.00
ATOM    339  HG  LEU    22      12.142   8.525   7.234  1.00  0.00
ATOM    340  CD1 LEU    22      11.231   6.540   7.551  1.00  0.00
ATOM    341 HD11 LEU    22      10.428   5.949   7.112  1.00  0.00
ATOM    342 HD12 LEU    22      12.173   6.000   7.455  1.00  0.00
ATOM    343 HD13 LEU    22      11.019   6.714   8.606  1.00  0.00
ATOM    344  CD2 LEU    22      11.818   7.741   5.334  1.00  0.00
ATOM    345 HD21 LEU    22      12.075   8.709   4.904  1.00  0.00
ATOM    346 HD22 LEU    22      12.696   7.095   5.322  1.00  0.00
ATOM    347 HD23 LEU    22      11.022   7.283   4.747  1.00  0.00
ATOM    348  C   LEU    22      10.920   9.918   9.000  1.00  0.00
ATOM    349  O   LEU    22      11.415   9.373   9.994  1.00  0.00
ATOM    350  N   GLY    23      11.347  11.092   8.603  1.00  0.00
ATOM    351  H   GLY    23      10.902  11.601   7.853  1.00  0.00
ATOM    352  CA  GLY    23      12.493  11.691   9.252  1.00  0.00
ATOM    353  HA2 GLY    23      13.328  10.995   9.173  1.00  0.00
ATOM    354  HA3 GLY    23      12.737  12.612   8.723  1.00  0.00
ATOM    355  C   GLY    23      12.261  12.001  10.670  1.00  0.00
ATOM    356  O   GLY    23      13.081  11.869  11.529  1.00  0.00
ATOM    357  N   LEU    24      11.082  12.558  10.907  1.00  0.00
ATOM    358  H   LEU    24      10.489  12.873  10.153  1.00  0.00
ATOM    359  CA  LEU    24      10.658  12.826  12.281  1.00  0.00
ATOM    360  HA  LEU    24      11.475  13.334  12.793  1.00  0.00
ATOM    361  CB  LEU    24       9.426  13.674  12.386  1.00  0.00
ATOM    362  HB2 LEU    24       9.524  14.536  11.726  1.00  0.00
ATOM    363  HB3 LEU    24       8.699  12.978  11.968  1.00  0.00
ATOM    364  CG  LEU    24       8.947  14.145  13.781  1.00  0.00
ATOM    365  HG  LEU    24       8.936  13.305  14.475  1.00  0.00
ATOM    366  CD1 LEU    24       9.910  15.206  14.286  1.00  0.00
ATOM    367 HD11 LEU    24       9.921  16.047  13.592  1.00  0.00
ATOM    368 HD12 LEU    24       9.589  15.551  15.269  1.00  0.00
ATOM    369 HD13 LEU    24      10.912  14.783  14.359  1.00  0.00
ATOM    370  CD2 LEU    24       7.663  14.850  13.601  1.00  0.00
ATOM    371 HD21 LEU    24       6.934  14.171  13.160  1.00  0.00
ATOM    372 HD22 LEU    24       7.299  15.195  14.569  1.00  0.00
ATOM    373 HD23 LEU    24       7.807  15.706  12.941  1.00  0.00
ATOM    374  C   LEU    24      10.420  11.630  13.175  1.00  0.00
ATOM    375  O   LEU    24      10.646  11.668  14.370  1.00  0.00
ATOM    376  N   PHE    25       9.920  10.449  12.634  1.00  0.00
ATOM    377  H   PHE    25       9.423  10.502  11.756  1.00  0.00
ATOM    378  CA  PHE    25      10.045   9.132  13.290  1.00  0.00
ATOM    379  HA  PHE    25       9.599   9.160  14.284  1.00  0.00
ATOM    380  CB  PHE    25       9.282   8.031  12.419  1.00  0.00
ATOM    381  HB2 PHE    25       9.593   8.128  11.379  1.00  0.00
ATOM    382  HB3 PHE    25       9.581   7.053  12.797  1.00  0.00
ATOM    383  CG  PHE    25       7.757   8.053  12.422  1.00  0.00
ATOM    384  CD1 PHE    25       7.035   7.020  11.706  1.00  0.00
ATOM    385  HD1 PHE    25       7.561   6.251  11.140  1.00  0.00
ATOM    386  CE1 PHE    25       5.622   7.022  11.751  1.00  0.00
ATOM    387  HE1 PHE    25       5.124   6.249  11.165  1.00  0.00
ATOM    388  CZ  PHE    25       4.864   7.939  12.488  1.00  0.00
ATOM    389  HZ  PHE    25       3.779   7.888  12.576  1.00  0.00
ATOM    390  CE2 PHE    25       5.584   8.980  13.143  1.00  0.00
ATOM    391  HE2 PHE    25       5.039   9.756  13.681  1.00  0.00
ATOM    392  CD2 PHE    25       6.995   9.010  13.098  1.00  0.00
ATOM    393  HD2 PHE    25       7.540   9.806  13.606  1.00  0.00
ATOM    394  C   PHE    25      11.475   8.596  13.535  1.00  0.00
ATOM    395  O   PHE    25      11.775   8.183  14.622  1.00  0.00
ATOM    396  N   VAL    26      12.348   8.643  12.500  1.00  0.00
ATOM    397  H   VAL    26      11.935   8.831  11.598  1.00  0.00
ATOM    398  CA  VAL    26      13.721   8.219  12.546  1.00  0.00
ATOM    399  HA  VAL    26      13.742   7.220  12.982  1.00  0.00
ATOM    400  CB  VAL    26      14.361   8.161  11.171  1.00  0.00
ATOM    401  HB  VAL    26      14.174   9.129  10.707  1.00  0.00
ATOM    402  CG1 VAL    26      15.859   7.866  11.145  1.00  0.00
ATOM    403 HG11 VAL    26      16.047   6.898  11.608  1.00  0.00
ATOM    404 HG12 VAL    26      16.209   7.848  10.113  1.00  0.00
ATOM    405 HG13 VAL    26      16.392   8.641  11.695  1.00  0.00
ATOM    406  CG2 VAL    26      13.695   7.016  10.373  1.00  0.00
ATOM    407 HG21 VAL    26      12.627   7.211  10.280  1.00  0.00
ATOM    408 HG22 VAL    26      14.141   6.957   9.380  1.00  0.00
ATOM    409 HG23 VAL    26      13.847   6.072  10.896  1.00  0.00
ATOM    410  C   VAL    26      14.633   8.943  13.623  1.00  0.00
ATOM    411  O   VAL    26      15.460   8.384  14.248  1.00  0.00
ATOM    412  N   HID    27      14.408  10.257  13.728  1.00  0.00
ATOM    413  H   HID    27      13.706  10.712  13.162  1.00  0.00
ATOM    414  CA  HID    27      15.193  11.084  14.673  1.00  0.00
ATOM    415  HA  HID    27      16.237  10.772  14.634  1.00  0.00
ATOM    416  CB  HID    27      15.116  12.558  14.342  1.00  0.00
ATOM    417  HB2 HID    27      14.092  12.856  14.115  1.00  0.00
ATOM    418  HB3 HID    27      15.461  13.090  15.229  1.00  0.00
ATOM    419  CG  HID    27      15.987  13.046  13.169  1.00  0.00
ATOM    420  ND1 HID    27      16.735  14.219  13.167  1.00  0.00
ATOM    421  HD1 HID    27      16.877  14.819  13.967  1.00  0.00
ATOM    422  CE1 HID    27      17.229  14.415  11.939  1.00  0.00
ATOM    423  HE1 HID    27      17.848  15.296  11.771  1.00  0.00
ATOM    424  NE2 HID    27      16.855  13.458  11.124  1.00  0.00
ATOM    425  CD2 HID    27      16.179  12.515  11.908  1.00  0.00
ATOM    426  HD2 HID    27      15.901  11.551  11.482  1.00  0.00
ATOM    427  C   HID    27      14.692  10.923  16.212  1.00  0.00
ATOM    428  O   HID    27      15.446  11.330  17.077  1.00  0.00
ATOM    429  N   HID    28      13.508  10.369  16.408  1.00  0.00
ATOM    430  H   HID    28      13.031  10.144  15.546  1.00  0.00
ATOM    431  CA  HID    28      12.861  10.029  17.661  1.00  0.00
ATOM    432  HA  HID    28      13.453  10.371  18.510  1.00  0.00
ATOM    433  CB  HID    28      11.426  10.764  17.704  1.00  0.00
ATOM    434  HB2 HID    28      10.977  10.617  16.722  1.00  0.00
ATOM    435  HB3 HID    28      10.750  10.388  18.472  1.00  0.00
ATOM    436  CG  HID    28      11.533  12.302  17.919  1.00  0.00
ATOM    437  ND1 HID    28      12.198  12.855  18.979  1.00  0.00
ATOM    438  HD1 HID    28      12.637  12.350  19.736  1.00  0.00
ATOM    439  CE1 HID    28      12.165  14.179  18.837  1.00  0.00
ATOM    440  HE1 HID    28      12.672  14.760  19.608  1.00  0.00
ATOM    441  NE2 HID    28      11.513  14.556  17.769  1.00  0.00
ATOM    442  CD2 HID    28      11.129  13.329  17.150  1.00  0.00
ATOM    443  HD2 HID    28      10.594  13.342  16.200  1.00  0.00
ATOM    444  C   HID    28      12.583   8.555  17.841  1.00  0.00
ATOM    445  O   HID    28      11.799   8.124  18.715  1.00  0.00
ATOM    446  N   ARG    29      13.310   7.645  17.075  1.00  0.00
ATOM    447  H   ARG    29      13.816   8.193  16.394  1.00  0.00
ATOM    448  CA  ARG    29      13.292   6.221  16.922  1.00  0.00
ATOM    449  HA  ARG    29      12.343   5.944  16.464  1.00  0.00
ATOM    450  CB  ARG    29      14.435   5.669  16.056  1.00  0.00
ATOM    451  HB2 ARG    29      14.338   4.583  16.063  1.00  0.00
ATOM    452  HB3 ARG    29      14.271   6.041  15.045  1.00  0.00
ATOM    453  CG  ARG    29      15.830   6.056  16.518  1.00  0.00
ATOM    454  HG2 ARG    29      15.799   7.121  16.747  1.00  0.00
ATOM    455  HG3 ARG    29      16.024   5.494  17.431  1.00  0.00
ATOM    456  CD  ARG    29      16.965   5.780  15.488  1.00  0.00
ATOM    457  HD2 ARG    29      16.749   6.177  14.496  1.00  0.00
ATOM    458  HD3 ARG    29      17.940   6.139  15.818  1.00  0.00
ATOM    459  NE  ARG    29      17.005   4.321  15.410  1.00  0.00
ATOM    460  HE  ARG    29      16.416   3.855  16.085  1.00  0.00
ATOM    461  CZ  ARG    29      17.716   3.590  14.593  1.00  0.00
ATOM    462  NH1 ARG    29      18.555   4.123  13.783  1.00  0.00
ATOM    463 HH11 ARG    29      18.673   5.126  13.771  1.00  0.00
ATOM    464 HH12 ARG    29      19.093   3.537  13.161  1.00  0.00
ATOM    465  NH2 ARG    29      17.529   2.261  14.612  1.00  0.00
ATOM    466 HH21 ARG    29      16.854   1.858  15.246  1.00  0.00
ATOM    467 HH22 ARG    29      18.064   1.670  13.992  1.00  0.00
ATOM    468  C   ARG    29      13.064   5.360  18.220  1.00  0.00
ATOM    469  O   ARG    29      12.319   4.402  18.148  1.00  0.00
ATOM    470  N   ASP    30      13.646   5.639  19.352  1.00  0.00
ATOM    471  H   ASP    30      14.261   6.440  19.370  1.00  0.00
ATOM    472  CA  ASP    30      13.501   4.826  20.603  1.00  0.00
ATOM    473  HA  ASP    30      12.975   3.908  20.339  1.00  0.00
ATOM    474  CB  ASP    30      14.843   4.448  21.303  1.00  0.00
ATOM    475  HB2 ASP    30      15.366   5.393  21.155  1.00  0.00
ATOM    476  HB3 ASP    30      14.859   4.187  22.361  1.00  0.00
ATOM    477  CG  ASP    30      15.522   3.374  20.515  1.00  0.00
ATOM    478  OD1 ASP    30      14.922   2.524  19.756  1.00  0.00
ATOM    479  OD2 ASP    30      16.707   3.225  20.893  1.00  0.00
ATOM    480  C   ASP    30      12.616   5.583  21.634  1.00  0.00
ATOM    481  O   ASP    30      12.520   5.230  22.782  1.00  0.00
ATOM    482  N   SER    31      11.944   6.637  21.218  1.00  0.00
ATOM    483  H   SER    31      12.019   6.924  20.252  1.00  0.00
ATOM    484  CA  SER    31      11.208   7.504  22.146  1.00  0.00
ATOM    485  HA  SER    31      11.683   7.481  23.127  1.00  0.00
ATOM    486  CB  SER    31      11.200   8.982  21.628  1.00  0.00
ATOM    487  HB2 SER    31      10.955   9.627  22.472  1.00  0.00
ATOM    488  HB3 SER    31      12.204   9.214  21.274  1.00  0.00
ATOM    489  OG  SER    31      10.297   9.193  20.614  1.00  0.00
ATOM    490  HG  SER    31      10.335  10.111  20.337  1.00  0.00
ATOM    491  C   SER    31       9.830   6.881  22.379  1.00  0.00
ATOM    492  O   SER    31       9.422   6.076  21.514  1.00  0.00
ATOM    493  N   PRO    32       9.152   7.044  23.535  1.00  0.00
ATOM    494  CD  PRO    32       9.507   8.035  24.522  1.00  0.00
ATOM    495  HD2 PRO    32       9.213   9.028  24.182  1.00  0.00
ATOM    496  HD3 PRO    32      10.581   8.017  24.705  1.00  0.00
ATOM    497  CG  PRO    32       8.684   7.557  25.761  1.00  0.00
ATOM    498  HG2 PRO    32       8.435   8.403  26.401  1.00  0.00
ATOM    499  HG3 PRO    32       9.251   6.823  26.334  1.00  0.00
ATOM    500  CB  PRO    32       7.403   6.913  25.144  1.00  0.00
ATOM    501  HB2 PRO    32       6.586   7.600  24.926  1.00  0.00
ATOM    502  HB3 PRO    32       7.055   6.143  25.832  1.00  0.00
ATOM    503  CA  PRO    32       7.896   6.276  23.862  1.00  0.00
ATOM    504  HA  PRO    32       8.231   5.264  24.091  1.00  0.00
ATOM    505  C   PRO    32       6.788   6.220  22.789  1.00  0.00
ATOM    506  O   PRO    32       6.386   5.113  22.440  1.00  0.00
ATOM    507  N   LEU    33       6.372   7.309  22.181  1.00  0.00
ATOM    508  H   LEU    33       6.614   8.229  22.521  1.00  0.00
ATOM    509  CA  LEU    33       5.423   7.206  21.045  1.00  0.00
ATOM    510  HA  LEU    33       4.529   6.686  21.389  1.00  0.00
ATOM    511  CB  LEU    33       5.007   8.577  20.473  1.00  0.00
ATOM    512  HB2 LEU    33       4.546   9.105  21.308  1.00  0.00
ATOM    513  HB3 LEU    33       5.960   9.046  20.229  1.00  0.00
ATOM    514  CG  LEU    33       4.078   8.642  19.252  1.00  0.00
ATOM    515  HG  LEU    33       4.578   8.138  18.425  1.00  0.00
ATOM    516  CD1 LEU    33       2.735   7.988  19.504  1.00  0.00
ATOM    517 HD11 LEU    33       2.235   8.492  20.331  1.00  0.00
ATOM    518 HD12 LEU    33       2.120   8.064  18.608  1.00  0.00
ATOM    519 HD13 LEU    33       2.883   6.938  19.755  1.00  0.00
ATOM    520  CD2 LEU    33       3.812  10.116  18.916  1.00  0.00
ATOM    521 HD21 LEU    33       4.755  10.614  18.691  1.00  0.00
ATOM    522 HD22 LEU    33       3.153  10.179  18.050  1.00  0.00
ATOM    523 HD23 LEU    33       3.339  10.604  19.768  1.00  0.00
ATOM    524  C   LEU    33       5.864   6.318  19.862  1.00  0.00
ATOM    525  O   LEU    33       5.148   5.501  19.382  1.00  0.00
ATOM    526  N   VAL    34       7.126   6.477  19.425  1.00  0.00
ATOM    527  H   VAL    34       7.662   7.235  19.823  1.00  0.00
ATOM    528  CA  VAL    34       7.721   5.705  18.337  1.00  0.00
ATOM    529  HA  VAL    34       7.018   5.775  17.507  1.00  0.00
ATOM    530  CB  VAL    34       9.080   6.252  17.876  1.00  0.00
ATOM    531  HB  VAL    34       9.823   6.103  18.659  1.00  0.00
ATOM    532  CG1 VAL    34       9.500   5.524  16.650  1.00  0.00
ATOM    533 HG11 VAL    34       8.758   5.673  15.866  1.00  0.00
ATOM    534 HG12 VAL    34      10.464   5.904  16.313  1.00  0.00
ATOM    535 HG13 VAL    34       9.586   4.460  16.870  1.00  0.00
ATOM    536  CG2 VAL    34       8.858   7.702  17.516  1.00  0.00
ATOM    537 HG21 VAL    34       8.497   8.243  18.391  1.00  0.00
ATOM    538 HG22 VAL    34       9.797   8.141  17.180  1.00  0.00
ATOM    539 HG23 VAL    34       8.120   7.770  16.717  1.00  0.00
ATOM    540  C   VAL    34       7.823   4.196  18.717  1.00  0.00
ATOM    541  O   VAL    34       7.574   3.349  17.900  1.00  0.00
ATOM    542  N   GLN    35       8.196   3.892  19.947  1.00  0.00
ATOM    543  H   GLN    35       8.501   4.613  20.585  1.00  0.00
ATOM    544  CA  GLN    35       8.190   2.490  20.424  1.00  0.00
ATOM    545  HA  GLN    35       8.805   1.849  19.792  1.00  0.00
ATOM    546  CB  GLN    35       8.817   2.500  21.918  1.00  0.00
ATOM    547  HB2 GLN    35       8.349   3.298  22.495  1.00  0.00
ATOM    548  HB3 GLN    35       8.615   1.541  22.395  1.00  0.00
ATOM    549  CG  GLN    35      10.370   2.739  21.858  1.00  0.00
ATOM    550  HG2 GLN    35      10.338   3.635  21.238  1.00  0.00
ATOM    551  HG3 GLN    35      10.844   2.974  22.811  1.00  0.00
ATOM    552  CD  GLN    35      11.191   1.702  21.158  1.00  0.00
ATOM    553  OE1 GLN    35      11.143   1.530  19.940  1.00  0.00
ATOM    554  NE2 GLN    35      11.751   0.850  21.960  1.00  0.00
ATOM    555 HE21 GLN    35      12.327   0.110  21.584  1.00  0.00
ATOM    556 HE22 GLN    35      11.609   0.931  22.957  1.00  0.00
ATOM    557  C   GLN    35       6.868   1.813  20.493  1.00  0.00
ATOM    558  O   GLN    35       6.683   0.778  19.854  1.00  0.00
ATOM    559  N   ALA    36       5.928   2.335  21.263  1.00  0.00
ATOM    560  H   ALA    36       6.265   3.104  21.824  1.00  0.00
ATOM    561  CA  ALA    36       4.581   1.909  21.440  1.00  0.00
ATOM    562  HA  ALA    36       4.567   0.910  21.876  1.00  0.00
ATOM    563  CB  ALA    36       3.867   2.853  22.374  1.00  0.00
ATOM    564  HB1 ALA    36       3.865   3.856  21.947  1.00  0.00
ATOM    565  HB2 ALA    36       2.840   2.517  22.516  1.00  0.00
ATOM    566  HB3 ALA    36       4.379   2.870  23.336  1.00  0.00
ATOM    567  C   ALA    36       3.883   1.799  20.074  1.00  0.00
ATOM    568  O   ALA    36       3.205   0.798  19.936  1.00  0.00
ATOM    569  N   SER    37       4.073   2.725  19.128  1.00  0.00
ATOM    570  H   SER    37       4.609   3.558  19.326  1.00  0.00
ATOM    571  CA  SER    37       3.345   2.660  17.884  1.00  0.00
ATOM    572  HA  SER    37       2.482   2.006  18.007  1.00  0.00
ATOM    573  CB  SER    37       2.814   4.151  17.409  1.00  0.00
ATOM    574  HB2 SER    37       2.185   4.059  16.524  1.00  0.00
ATOM    575  HB3 SER    37       2.244   4.618  18.212  1.00  0.00
ATOM    576  OG  SER    37       3.957   4.961  17.101  1.00  0.00
ATOM    577  HG  SER    37       3.666   5.832  16.823  1.00  0.00
ATOM    578  C   SER    37       4.079   1.901  16.785  1.00  0.00
ATOM    579  O   SER    37       3.822   2.122  15.607  1.00  0.00
ATOM    580  N   GLY    38       5.148   1.119  17.173  1.00  0.00
ATOM    581  H   GLY    38       5.529   1.157  18.107  1.00  0.00
ATOM    582  CA  GLY    38       5.748   0.217  16.228  1.00  0.00
ATOM    583  HA2 GLY    38       6.309  -0.504  16.823  1.00  0.00
ATOM    584  HA3 GLY    38       4.918  -0.288  15.734  1.00  0.00
ATOM    585  C   GLY    38       6.669   0.810  15.169  1.00  0.00
ATOM    586  O   GLY    38       6.528   0.611  13.920  1.00  0.00
ATOM    587  N   GLY    39       7.631   1.561  15.709  1.00  0.00
ATOM    588  H   GLY    39       7.580   1.646  16.714  1.00  0.00
ATOM    589  CA  GLY    39       8.757   2.276  14.983  1.00  0.00
ATOM    590  HA2 GLY    39       8.295   3.219  14.691  1.00  0.00
ATOM    591  HA3 GLY    39       9.480   2.457  15.778  1.00  0.00
ATOM    592  C   GLY    39       9.486   1.680  13.770  1.00  0.00
ATOM    593  O   GLY    39       9.416   2.174  12.653  1.00  0.00
ATOM    594  N   PRO    40      10.126   0.510  13.930  1.00  0.00
ATOM    595  CD  PRO    40      10.375  -0.077  15.265  1.00  0.00
ATOM    596  HD2 PRO    40       9.454  -0.513  15.651  1.00  0.00
ATOM    597  HD3 PRO    40      10.723   0.698  15.947  1.00  0.00
ATOM    598  CG  PRO    40      11.371  -1.052  15.001  1.00  0.00
ATOM    599  HG2 PRO    40      11.332  -1.807  15.786  1.00  0.00
ATOM    600  HG3 PRO    40      12.345  -0.564  15.015  1.00  0.00
ATOM    601  CB  PRO    40      11.079  -1.671  13.601  1.00  0.00
ATOM    602  HB2 PRO    40      10.341  -2.465  13.491  1.00  0.00
ATOM    603  HB3 PRO    40      12.035  -2.006  13.198  1.00  0.00
ATOM    604  CA  PRO    40      10.588  -0.360  12.825  1.00  0.00
ATOM    605  HA  PRO    40      11.524   0.084  12.487  1.00  0.00
ATOM    606  C   PRO    40       9.686  -0.550  11.667  1.00  0.00
ATOM    607  O   PRO    40      10.089  -0.521  10.560  1.00  0.00
ATOM    608  N   LEU    41       8.396  -0.820  12.007  1.00  0.00
ATOM    609  H   LEU    41       8.114  -0.652  12.962  1.00  0.00
ATOM    610  CA  LEU    41       7.411  -1.289  11.082  1.00  0.00
ATOM    611  HA  LEU    41       7.941  -1.812  10.286  1.00  0.00
ATOM    612  CB  LEU    41       6.332  -2.241  11.669  1.00  0.00
ATOM    613  HB2 LEU    41       5.747  -1.828  12.490  1.00  0.00
ATOM    614  HB3 LEU    41       5.679  -2.428  10.817  1.00  0.00
ATOM    615  CG  LEU    41       7.003  -3.605  12.131  1.00  0.00
ATOM    616  HG  LEU    41       7.884  -3.338  12.715  1.00  0.00
ATOM    617  CD1 LEU    41       6.084  -4.540  12.975  1.00  0.00
ATOM    618 HD11 LEU    41       5.203  -4.808  12.391  1.00  0.00
ATOM    619 HD12 LEU    41       6.631  -5.444  13.242  1.00  0.00
ATOM    620 HD13 LEU    41       5.774  -4.022  13.883  1.00  0.00
ATOM    621  CD2 LEU    41       7.226  -4.426  10.853  1.00  0.00
ATOM    622 HD21 LEU    41       7.881  -3.876  10.177  1.00  0.00
ATOM    623 HD22 LEU    41       7.687  -5.380  11.109  1.00  0.00
ATOM    624 HD23 LEU    41       6.268  -4.606  10.364  1.00  0.00
ATOM    625  C   LEU    41       6.632  -0.137  10.533  1.00  0.00
ATOM    626  O   LEU    41       6.292  -0.142   9.367  1.00  0.00
ATOM    627  N   ALA    42       6.526   0.992  11.244  1.00  0.00
ATOM    628  H   ALA    42       6.752   0.846  12.218  1.00  0.00
ATOM    629  CA  ALA    42       6.065   2.268  10.847  1.00  0.00
ATOM    630  HA  ALA    42       5.087   2.164  10.378  1.00  0.00
ATOM    631  CB  ALA    42       5.919   3.150  12.097  1.00  0.00
ATOM    632  HB1 ALA    42       6.892   3.271  12.573  1.00  0.00
ATOM    633  HB2 ALA    42       5.532   4.127  11.809  1.00  0.00
ATOM    634  HB3 ALA    42       5.229   2.678  12.797  1.00  0.00
ATOM    635  C   ALA    42       6.953   2.851   9.811  1.00  0.00
ATOM    636  O   ALA    42       6.444   3.115   8.724  1.00  0.00
ATOM    637  N   CYS    43       8.269   2.899  10.084  1.00  0.00
ATOM    638  H   CYS    43       8.548   2.713  11.037  1.00  0.00
ATOM    639  CA  CYS    43       9.321   3.345   9.108  1.00  0.00
ATOM    640  HA  CYS    43       9.073   4.343   8.747  1.00  0.00
ATOM    641  CB  CYS    43      10.672   3.387   9.730  1.00  0.00
ATOM    642  HB2 CYS    43      10.936   2.467  10.251  1.00  0.00
ATOM    643  HB3 CYS    43      11.463   3.646   9.026  1.00  0.00
ATOM    644  SG  CYS    43      10.670   4.729  11.021  1.00  0.00
ATOM    645  HG  CYS    43      11.933   4.559  11.401  1.00  0.00
ATOM    646  C   CYS    43       9.428   2.606   7.788  1.00  0.00
ATOM    647  O   CYS    43       9.649   3.124   6.707  1.00  0.00
ATOM    648  N   PHE    44       9.235   1.281   7.848  1.00  0.00
ATOM    649  H   PHE    44       9.055   0.980   8.795  1.00  0.00
ATOM    650  CA  PHE    44       9.270   0.283   6.809  1.00  0.00
ATOM    651  HA  PHE    44      10.124   0.465   6.156  1.00  0.00
ATOM    652  CB  PHE    44       9.405  -1.174   7.426  1.00  0.00
ATOM    653  HB2 PHE    44      10.471  -1.331   7.594  1.00  0.00
ATOM    654  HB3 PHE    44       8.871  -1.269   8.372  1.00  0.00
ATOM    655  CG  PHE    44       8.936  -2.305   6.552  1.00  0.00
ATOM    656  CD1 PHE    44       9.700  -2.789   5.515  1.00  0.00
ATOM    657  HD1 PHE    44      10.704  -2.397   5.354  1.00  0.00
ATOM    658  CE1 PHE    44       9.211  -3.745   4.699  1.00  0.00
ATOM    659  HE1 PHE    44       9.830  -4.176   3.912  1.00  0.00
ATOM    660  CZ  PHE    44       7.846  -4.198   4.878  1.00  0.00
ATOM    661  HZ  PHE    44       7.471  -4.935   4.168  1.00  0.00
ATOM    662  CE2 PHE    44       7.048  -3.748   5.868  1.00  0.00
ATOM    663  HE2 PHE    44       6.013  -4.064   5.998  1.00  0.00
ATOM    664  CD2 PHE    44       7.641  -2.785   6.796  1.00  0.00
ATOM    665  HD2 PHE    44       7.077  -2.448   7.666  1.00  0.00
ATOM    666  C   PHE    44       7.981   0.403   5.998  1.00  0.00
ATOM    667  O   PHE    44       8.107   0.433   4.794  1.00  0.00
ATOM    668  N   GLY    45       6.810   0.589   6.612  1.00  0.00
ATOM    669  H   GLY    45       6.700   0.439   7.605  1.00  0.00
ATOM    670  CA  GLY    45       5.663   1.014   5.855  1.00  0.00
ATOM    671  HA2 GLY    45       5.401   0.209   5.168  1.00  0.00
ATOM    672  HA3 GLY    45       4.843   1.174   6.556  1.00  0.00
ATOM    673  C   GLY    45       5.886   2.270   5.071  1.00  0.00
ATOM    674  O   GLY    45       5.557   2.282   3.854  1.00  0.00
ATOM    675  N   LEU    46       6.469   3.376   5.616  1.00  0.00
ATOM    676  H   LEU    46       6.599   3.445   6.615  1.00  0.00
ATOM    677  CA  LEU    46       6.667   4.546   4.827  1.00  0.00
ATOM    678  HA  LEU    46       5.734   4.816   4.332  1.00  0.00
ATOM    679  CB  LEU    46       7.128   5.753   5.721  1.00  0.00
ATOM    680  HB2 LEU    46       7.947   5.320   6.295  1.00  0.00
ATOM    681  HB3 LEU    46       7.506   6.574   5.112  1.00  0.00
ATOM    682  CG  LEU    46       6.066   6.275   6.670  1.00  0.00
ATOM    683  HG  LEU    46       5.606   5.416   7.158  1.00  0.00
ATOM    684  CD1 LEU    46       6.643   7.249   7.760  1.00  0.00
ATOM    685 HD11 LEU    46       7.103   8.109   7.273  1.00  0.00
ATOM    686 HD12 LEU    46       5.835   7.589   8.409  1.00  0.00
ATOM    687 HD13 LEU    46       7.391   6.726   8.356  1.00  0.00
ATOM    688  CD2 LEU    46       4.878   6.942   5.962  1.00  0.00
ATOM    689 HD21 LEU    46       4.396   6.221   5.302  1.00  0.00
ATOM    690 HD22 LEU    46       4.160   7.290   6.705  1.00  0.00
ATOM    691 HD23 LEU    46       5.233   7.790   5.376  1.00  0.00
ATOM    692  C   LEU    46       7.542   4.270   3.526  1.00  0.00
ATOM    693  O   LEU    46       7.310   4.705   2.423  1.00  0.00
ATOM    694  N   VAL    47       8.630   3.486   3.753  1.00  0.00
ATOM    695  H   VAL    47       8.957   3.381   4.703  1.00  0.00
ATOM    696  CA  VAL    47       9.444   2.966   2.693  1.00  0.00
ATOM    697  HA  VAL    47       9.759   3.919   2.268  1.00  0.00
ATOM    698  CB  VAL    47      10.706   2.162   3.096  1.00  0.00
ATOM    699  HB  VAL    47      10.427   1.291   3.689  1.00  0.00
ATOM    700  CG1 VAL    47      11.412   1.693   1.783  1.00  0.00
ATOM    701 HG11 VAL    47      11.692   2.563   1.189  1.00  0.00
ATOM    702 HG12 VAL    47      12.306   1.123   2.034  1.00  0.00
ATOM    703 HG13 VAL    47      10.731   1.065   1.208  1.00  0.00
ATOM    704  CG2 VAL    47      11.705   3.257   3.668  1.00  0.00
ATOM    705 HG21 VAL    47      11.248   3.754   4.524  1.00  0.00
ATOM    706 HG22 VAL    47      12.632   2.776   3.980  1.00  0.00
ATOM    707 HG23 VAL    47      11.921   3.993   2.893  1.00  0.00
ATOM    708  C   VAL    47       8.673   2.183   1.636  1.00  0.00
ATOM    709  O   VAL    47       8.808   2.365   0.407  1.00  0.00
ATOM    710  N   CYS    48       7.726   1.332   2.069  1.00  0.00
ATOM    711  H   CYS    48       7.590   1.233   3.065  1.00  0.00
ATOM    712  CA  CYS    48       6.859   0.604   1.189  1.00  0.00
ATOM    713  HA  CYS    48       7.462   0.004   0.508  1.00  0.00
ATOM    714  CB  CYS    48       5.887  -0.360   1.988  1.00  0.00
ATOM    715  HB2 CYS    48       5.549   0.088   2.923  1.00  0.00
ATOM    716  HB3 CYS    48       5.022  -0.650   1.391  1.00  0.00
ATOM    717  SG  CYS    48       6.718  -1.893   2.440  1.00  0.00
ATOM    718  HG  CYS    48       5.676  -2.438   3.061  1.00  0.00
ATOM    719  C   CYS    48       5.956   1.626   0.441  1.00  0.00
ATOM    720  O   CYS    48       5.664   1.421  -0.715  1.00  0.00
ATOM    721  N   LEU    49       5.501   2.756   1.090  1.00  0.00
ATOM    722  H   LEU    49       5.660   2.859   2.082  1.00  0.00
ATOM    723  CA  LEU    49       4.725   3.767   0.413  1.00  0.00
ATOM    724  HA  LEU    49       3.914   3.253  -0.103  1.00  0.00
ATOM    725  CB  LEU    49       4.130   4.852   1.294  1.00  0.00
ATOM    726  HB2 LEU    49       5.006   5.392   1.652  1.00  0.00
ATOM    727  HB3 LEU    49       3.506   5.523   0.704  1.00  0.00
ATOM    728  CG  LEU    49       3.334   4.333   2.482  1.00  0.00
ATOM    729  HG  LEU    49       3.993   3.672   3.045  1.00  0.00
ATOM    730  CD1 LEU    49       2.805   5.422   3.399  1.00  0.00
ATOM    731 HD11 LEU    49       2.146   6.083   2.836  1.00  0.00
ATOM    732 HD12 LEU    49       2.250   4.968   4.220  1.00  0.00
ATOM    733 HD13 LEU    49       3.640   5.997   3.800  1.00  0.00
ATOM    734  CD2 LEU    49       2.195   3.444   1.918  1.00  0.00
ATOM    735 HD21 LEU    49       2.625   2.616   1.354  1.00  0.00
ATOM    736 HD22 LEU    49       1.599   3.051   2.741  1.00  0.00
ATOM    737 HD23 LEU    49       1.560   4.039   1.262  1.00  0.00
ATOM    738  C   LEU    49       5.424   4.463  -0.650  1.00  0.00
ATOM    739  O   LEU    49       4.903   4.761  -1.757  1.00  0.00
ATOM    740  N   GLY    50       6.725   4.691  -0.419  1.00  0.00
ATOM    741  H   GLY    50       7.024   4.402   0.501  1.00  0.00
ATOM    742  CA  GLY    50       7.664   5.256  -1.268  1.00  0.00
ATOM    743  HA2 GLY    50       7.381   6.297  -1.421  1.00  0.00
ATOM    744  HA3 GLY    50       8.629   5.213  -0.762  1.00  0.00
ATOM    745  C   GLY    50       7.781   4.588  -2.590  1.00  0.00
ATOM    746  O   GLY    50       7.901   5.187  -3.644  1.00  0.00
ATOM    747  N   LEU    51       7.805   3.199  -2.597  1.00  0.00
ATOM    748  H   LEU    51       7.675   2.807  -1.676  1.00  0.00
ATOM    749  CA  LEU    51       8.053   2.306  -3.685  1.00  0.00
ATOM    750  HA  LEU    51       8.769   2.743  -4.381  1.00  0.00
ATOM    751  CB  LEU    51       8.640   0.990  -3.137  1.00  0.00
ATOM    752  HB2 LEU    51       8.094   0.790  -2.215  1.00  0.00
ATOM    753  HB3 LEU    51       8.519   0.150  -3.821  1.00  0.00
ATOM    754  CG  LEU    51      10.157   1.182  -2.812  1.00  0.00
ATOM    755  HG  LEU    51      10.345   1.995  -2.111  1.00  0.00
ATOM    756  CD1 LEU    51      10.508  -0.147  -2.154  1.00  0.00
ATOM    757 HD11 LEU    51      10.320  -0.961  -2.855  1.00  0.00
ATOM    758 HD12 LEU    51      11.561  -0.147  -1.872  1.00  0.00
ATOM    759 HD13 LEU    51       9.894  -0.286  -1.264  1.00  0.00
ATOM    760  CD2 LEU    51      10.946   1.553  -4.087  1.00  0.00
ATOM    761 HD21 LEU    51      10.554   2.483  -4.500  1.00  0.00
ATOM    762 HD22 LEU    51      11.999   1.682  -3.838  1.00  0.00
ATOM    763 HD23 LEU    51      10.842   0.757  -4.824  1.00  0.00
ATOM    764  C   LEU    51       6.795   2.085  -4.472  1.00  0.00
ATOM    765  O   LEU    51       6.793   1.850  -5.681  1.00  0.00
ATOM    766  N   VAL    52       5.627   2.240  -3.828  1.00  0.00
ATOM    767  H   VAL    52       5.598   2.119  -2.826  1.00  0.00
ATOM    768  CA  VAL    52       4.354   2.390  -4.550  1.00  0.00
ATOM    769  HA  VAL    52       4.346   1.686  -5.382  1.00  0.00
ATOM    770  CB  VAL    52       3.211   2.091  -3.669  1.00  0.00
ATOM    771  HB  VAL    52       3.192   2.852  -2.889  1.00  0.00
ATOM    772  CG1 VAL    52       1.859   2.075  -4.402  1.00  0.00
ATOM    773 HG11 VAL    52       1.877   1.314  -5.182  1.00  0.00
ATOM    774 HG12 VAL    52       1.063   1.849  -3.693  1.00  0.00
ATOM    775 HG13 VAL    52       1.677   3.051  -4.852  1.00  0.00
ATOM    776  CG2 VAL    52       3.449   0.635  -3.070  1.00  0.00
ATOM    777 HG21 VAL    52       4.382   0.621  -2.506  1.00  0.00
ATOM    778 HG22 VAL    52       2.622   0.374  -2.410  1.00  0.00
ATOM    779 HG23 VAL    52       3.506  -0.088  -3.883  1.00  0.00
ATOM    780  C   VAL    52       4.228   3.726  -5.276  1.00  0.00
ATOM    781  O   VAL    52       3.988   3.682  -6.480  1.00  0.00
ATOM    782  N   CYS    53       4.611   4.871  -4.635  1.00  0.00
ATOM    783  H   CYS    53       4.668   4.771  -3.632  1.00  0.00
ATOM    784  CA  CYS    53       4.751   6.222  -5.213  1.00  0.00
ATOM    785  HA  CYS    53       3.836   6.527  -5.721  1.00  0.00
ATOM    786  CB  CYS    53       5.032   7.230  -4.030  1.00  0.00
ATOM    787  HB2 CYS    53       5.800   6.853  -3.355  1.00  0.00
ATOM    788  HB3 CYS    53       5.325   8.212  -4.400  1.00  0.00
ATOM    789  SG  CYS    53       3.568   7.494  -3.022  1.00  0.00
ATOM    790  HG  CYS    53       4.136   8.346  -2.173  1.00  0.00
ATOM    791  C   CYS    53       5.727   6.265  -6.377  1.00  0.00
ATOM    792  O   CYS    53       5.449   6.893  -7.429  1.00  0.00
ATOM    793  N   LEU    54       6.809   5.508  -6.321  1.00  0.00
ATOM    794  H   LEU    54       7.018   5.162  -5.395  1.00  0.00
ATOM    795  CA  LEU    54       7.733   5.227  -7.374  1.00  0.00
ATOM    796  HA  LEU    54       8.023   6.172  -7.833  1.00  0.00
ATOM    797  CB  LEU    54       9.010   4.495  -6.903  1.00  0.00
ATOM    798  HB2 LEU    54       9.305   5.057  -6.017  1.00  0.00
ATOM    799  HB3 LEU    54       8.718   3.486  -6.612  1.00  0.00
ATOM    800  CG  LEU    54      10.206   4.422  -7.891  1.00  0.00
ATOM    801  HG  LEU    54       9.836   3.984  -8.818  1.00  0.00
ATOM    802  CD1 LEU    54      10.814   5.726  -8.175  1.00  0.00
ATOM    803 HD11 LEU    54      11.184   6.164  -7.248  1.00  0.00
ATOM    804 HD12 LEU    54      11.642   5.597  -8.872  1.00  0.00
ATOM    805 HD13 LEU    54      10.068   6.387  -8.616  1.00  0.00
ATOM    806  CD2 LEU    54      11.145   3.469  -7.218  1.00  0.00
ATOM    807 HD21 LEU    54      10.653   2.505  -7.086  1.00  0.00
ATOM    808 HD22 LEU    54      12.036   3.340  -7.833  1.00  0.00
ATOM    809 HD23 LEU    54      11.431   3.867  -6.244  1.00  0.00
ATOM    810  C   LEU    54       7.148   4.438  -8.577  1.00  0.00
ATOM    811  O   LEU    54       7.481   4.704  -9.702  1.00  0.00
ATOM    812  N   SER    55       6.211   3.535  -8.354  1.00  0.00
ATOM    813  H   SER    55       5.993   3.265  -7.405  1.00  0.00
ATOM    814  CA  SER    55       5.486   2.915  -9.418  1.00  0.00
ATOM    815  HA  SER    55       6.179   2.448 -10.118  1.00  0.00
ATOM    816  CB  SER    55       4.530   1.813  -8.849  1.00  0.00
ATOM    817  HB2 SER    55       5.051   1.189  -8.123  1.00  0.00
ATOM    818  HB3 SER    55       3.657   2.266  -8.378  1.00  0.00
ATOM    819  OG  SER    55       4.123   1.031  -9.925  1.00  0.00
ATOM    820  HG  SER    55       3.533   0.341  -9.614  1.00  0.00
ATOM    821  C   SER    55       4.634   3.943 -10.190  1.00  0.00
ATOM    822  O   SER    55       4.568   3.881 -11.377  1.00  0.00
ATOM    823  N   VAL    56       3.910   4.830  -9.445  1.00  0.00
ATOM    824  H   VAL    56       3.762   4.630  -8.466  1.00  0.00
ATOM    825  CA  VAL    56       3.200   5.981 -10.040  1.00  0.00
ATOM    826  HA  VAL    56       2.573   5.605 -10.848  1.00  0.00
ATOM    827  CB  VAL    56       2.313   6.614  -8.996  1.00  0.00
ATOM    828  HB  VAL    56       2.981   6.907  -8.186  1.00  0.00
ATOM    829  CG1 VAL    56       1.467   7.831  -9.431  1.00  0.00
ATOM    830 HG11 VAL    56       0.799   7.539 -10.241  1.00  0.00
ATOM    831 HG12 VAL    56       0.878   8.186  -8.585  1.00  0.00
ATOM    832 HG13 VAL    56       2.126   8.628  -9.774  1.00  0.00
ATOM    833  CG2 VAL    56       1.262   5.480  -8.599  1.00  0.00
ATOM    834 HG21 VAL    56       1.793   4.614  -8.203  1.00  0.00
ATOM    835 HG22 VAL    56       0.580   5.865  -7.841  1.00  0.00
ATOM    836 HG23 VAL    56       0.695   5.185  -9.482  1.00  0.00
ATOM    837  C   VAL    56       4.049   6.994 -10.729  1.00  0.00
ATOM    838  O   VAL    56       3.621   7.488 -11.747  1.00  0.00
ATOM    839  N   LEU    57       5.337   7.256 -10.246  1.00  0.00
ATOM    840  H   LEU    57       5.563   7.025  -9.289  1.00  0.00
ATOM    841  CA  LEU    57       6.353   8.009 -11.055  1.00  0.00
ATOM    842  HA  LEU    57       5.957   8.950 -11.436  1.00  0.00
ATOM    843  CB  LEU    57       7.490   8.312 -10.109  1.00  0.00
ATOM    844  HB2 LEU    57       6.938   8.857  -9.343  1.00  0.00
ATOM    845  HB3 LEU    57       7.886   7.390  -9.683  1.00  0.00
ATOM    846  CG  LEU    57       8.682   9.204 -10.633  1.00  0.00
ATOM    847  HG  LEU    57       9.188   8.567 -11.359  1.00  0.00
ATOM    848  CD1 LEU    57       8.392  10.600 -11.277  1.00  0.00
ATOM    849 HD11 LEU    57       7.887  11.237 -10.552  1.00  0.00
ATOM    850 HD12 LEU    57       9.331  11.065 -11.576  1.00  0.00
ATOM    851 HD13 LEU    57       7.756  10.472 -12.153  1.00  0.00
ATOM    852  CD2 LEU    57       9.754   9.376  -9.509  1.00  0.00
ATOM    853 HD21 LEU    57      10.138   8.398  -9.220  1.00  0.00
ATOM    854 HD22 LEU    57      10.573   9.993  -9.879  1.00  0.00
ATOM    855 HD23 LEU    57       9.299   9.858  -8.643  1.00  0.00
ATOM    856  C   LEU    57       6.855   7.410 -12.369  1.00  0.00
ATOM    857  O   LEU    57       6.981   8.060 -13.405  1.00  0.00
ATOM    858  N   LEU    58       7.010   6.110 -12.348  1.00  0.00
ATOM    859  H   LEU    58       7.048   5.738 -11.410  1.00  0.00
ATOM    860  CA  LEU    58       7.184   5.185 -13.470  1.00  0.00
ATOM    861  HA  LEU    58       8.044   5.438 -14.089  1.00  0.00
ATOM    862  CB  LEU    58       7.432   3.822 -12.823  1.00  0.00
ATOM    863  HB2 LEU    58       8.248   3.955 -12.112  1.00  0.00
ATOM    864  HB3 LEU    58       6.514   3.591 -12.283  1.00  0.00
ATOM    865  CG  LEU    58       7.770   2.660 -13.783  1.00  0.00
ATOM    866  HG  LEU    58       7.000   2.573 -14.550  1.00  0.00
ATOM    867  CD1 LEU    58       9.106   2.956 -14.439  1.00  0.00
ATOM    868 HD11 LEU    58       9.876   3.043 -13.673  1.00  0.00
ATOM    869 HD12 LEU    58       9.363   2.146 -15.122  1.00  0.00
ATOM    870 HD13 LEU    58       9.039   3.892 -14.994  1.00  0.00
ATOM    871  CD2 LEU    58       7.868   1.329 -12.884  1.00  0.00
ATOM    872 HD21 LEU    58       6.914   1.155 -12.386  1.00  0.00
ATOM    873 HD22 LEU    58       8.106   0.477 -13.520  1.00  0.00
ATOM    874 HD23 LEU    58       8.650   1.452 -12.135  1.00  0.00
ATOM    875  C   LEU    58       5.977   5.105 -14.524  1.00  0.00
ATOM    876  O   LEU    58       6.244   5.054 -15.749  1.00  0.00
ATOM    877  N   PHE    59       4.723   5.180 -14.163  1.00  0.00
ATOM    878  H   PHE    59       4.481   5.445 -13.219  1.00  0.00
ATOM    879  CA  PHE    59       3.683   4.873 -15.056  1.00  0.00
ATOM    880  HA  PHE    59       3.846   3.907 -15.534  1.00  0.00
ATOM    881  CB  PHE    59       2.341   4.804 -14.224  1.00  0.00
ATOM    882  HB2 PHE    59       2.325   5.483 -13.371  1.00  0.00
ATOM    883  HB3 PHE    59       1.511   5.040 -14.890  1.00  0.00
ATOM    884  CG  PHE    59       2.092   3.492 -13.708  1.00  0.00
ATOM    885  CD1 PHE    59       1.731   3.189 -12.399  1.00  0.00
ATOM    886  HD1 PHE    59       1.534   4.014 -11.715  1.00  0.00
ATOM    887  CE1 PHE    59       1.621   1.907 -11.966  1.00  0.00
ATOM    888  HE1 PHE    59       1.557   1.684 -10.901  1.00  0.00
ATOM    889  CZ  PHE    59       1.589   0.838 -12.927  1.00  0.00
ATOM    890  HZ  PHE    59       1.383  -0.191 -12.632  1.00  0.00
ATOM    891  CE2 PHE    59       1.834   1.150 -14.287  1.00  0.00
ATOM    892  HE2 PHE    59       1.756   0.363 -15.037  1.00  0.00
ATOM    893  CD2 PHE    59       2.171   2.443 -14.669  1.00  0.00
ATOM    894  HD2 PHE    59       2.490   2.643 -15.692  1.00  0.00
ATOM    895  C   PHE    59       3.360   5.746 -16.240  1.00  0.00
ATOM    896  O   PHE    59       2.972   5.168 -17.272  1.00  0.00
ATOM    897  N   PRO    60       3.509   7.077 -16.216  1.00  0.00
ATOM    898  CD  PRO    60       3.725   7.905 -15.074  1.00  0.00
ATOM    899  HD2 PRO    60       4.662   7.610 -14.601  1.00  0.00
ATOM    900  HD3 PRO    60       2.903   7.756 -14.374  1.00  0.00
ATOM    901  CG  PRO    60       3.770   9.356 -15.636  1.00  0.00
ATOM    902  HG2 PRO    60       4.753   9.596 -16.042  1.00  0.00
ATOM    903  HG3 PRO    60       3.504  10.087 -14.873  1.00  0.00
ATOM    904  CB  PRO    60       2.748   9.307 -16.696  1.00  0.00
ATOM    905  HB2 PRO    60       2.965  10.066 -17.448  1.00  0.00
ATOM    906  HB3 PRO    60       1.720   9.421 -16.352  1.00  0.00
ATOM    907  CA  PRO    60       2.949   7.896 -17.299  1.00  0.00
ATOM    908  HA  PRO    60       1.985   7.485 -17.600  1.00  0.00
ATOM    909  C   PRO    60       3.928   7.895 -18.532  1.00  0.00
ATOM    910  O   PRO    60       3.538   8.386 -19.603  1.00  0.00
ATOM    911  N   GLY    61       5.197   7.529 -18.298  1.00  0.00
ATOM    912  H   GLY    61       5.496   7.386 -17.344  1.00  0.00
ATOM    913  CA  GLY    61       6.182   7.324 -19.377  1.00  0.00
ATOM    914  HA2 GLY    61       6.099   8.173 -20.056  1.00  0.00
ATOM    915  HA3 GLY    61       7.170   7.323 -18.917  1.00  0.00
ATOM    916  C   GLY    61       6.007   6.063 -20.153  1.00  0.00
ATOM    917  O   GLY    61       5.239   5.138 -19.823  1.00  0.00
ATOM    918  N   GLN    62       6.807   5.950 -21.260  1.00  0.00
ATOM    919  H   GLN    62       7.250   6.834 -21.467  1.00  0.00
ATOM    920  CA  GLN    62       6.942   4.876 -22.215  1.00  0.00
ATOM    921  HA  GLN    62       6.012   4.775 -22.774  1.00  0.00
ATOM    922  CB  GLN    62       8.107   5.143 -23.227  1.00  0.00
ATOM    923  HB2 GLN    62       8.101   4.302 -23.920  1.00  0.00
ATOM    924  HB3 GLN    62       7.838   6.054 -23.761  1.00  0.00
ATOM    925  CG  GLN    62       9.554   5.304 -22.605  1.00  0.00
ATOM    926  HG2 GLN    62       9.724   6.267 -22.123  1.00  0.00
ATOM    927  HG3 GLN    62       9.609   4.511 -21.859  1.00  0.00
ATOM    928  CD  GLN    62      10.679   5.071 -23.666  1.00  0.00
ATOM    929  OE1 GLN    62      10.778   3.982 -24.206  1.00  0.00
ATOM    930  NE2 GLN    62      11.466   6.123 -24.080  1.00  0.00
ATOM    931 HE21 GLN    62      12.191   5.968 -24.765  1.00  0.00
ATOM    932 HE22 GLN    62      11.314   7.045 -23.696  1.00  0.00
ATOM    933  C   GLN    62       6.997   3.490 -21.682  1.00  0.00
ATOM    934  O   GLN    62       7.652   3.304 -20.729  1.00  0.00
ATOM    935  N   PRO    63       6.428   2.400 -22.229  1.00  0.00
ATOM    936  CD  PRO    63       5.253   2.551 -23.039  1.00  0.00
ATOM    937  HD2 PRO    63       5.517   2.962 -24.013  1.00  0.00
ATOM    938  HD3 PRO    63       4.539   3.212 -22.548  1.00  0.00
ATOM    939  CG  PRO    63       4.728   1.052 -23.130  1.00  0.00
ATOM    940  HG2 PRO    63       4.070   0.887 -23.983  1.00  0.00
ATOM    941  HG3 PRO    63       4.228   0.726 -22.218  1.00  0.00
ATOM    942  CB  PRO    63       6.037   0.346 -23.304  1.00  0.00
ATOM    943  HB2 PRO    63       6.402   0.669 -24.279  1.00  0.00
ATOM    944  HB3 PRO    63       6.080  -0.741 -23.243  1.00  0.00
ATOM    945  CA  PRO    63       6.934   0.995 -22.144  1.00  0.00
ATOM    946  HA  PRO    63       6.819   0.627 -21.124  1.00  0.00
ATOM    947  C   PRO    63       8.365   0.964 -22.521  1.00  0.00
ATOM    948  O   PRO    63       8.722   1.659 -23.425  1.00  0.00
ATOM    949  N   SER    64       9.120   0.040 -21.903  1.00  0.00
ATOM    950  H   SER    64       8.716  -0.454 -21.120  1.00  0.00
ATOM    951  CA  SER    64      10.473  -0.270 -22.279  1.00  0.00
ATOM    952  HA  SER    64      10.469  -0.630 -23.308  1.00  0.00
ATOM    953  CB  SER    64      11.409   0.916 -22.185  1.00  0.00
ATOM    954  HB2 SER    64      10.954   1.774 -22.680  1.00  0.00
ATOM    955  HB3 SER    64      11.585   1.154 -21.136  1.00  0.00
ATOM    956  OG  SER    64      12.640   0.609 -22.811  1.00  0.00
ATOM    957  HG  SER    64      13.228   1.365 -22.748  1.00  0.00
ATOM    958  C   SER    64      10.868  -1.390 -21.287  1.00  0.00
ATOM    959  O   SER    64      10.335  -1.394 -20.190  1.00  0.00
ATOM    960  N   PRO    65      11.773  -2.383 -21.593  1.00  0.00
ATOM    961  CD  PRO    65      12.279  -2.589 -22.935  1.00  0.00
ATOM    962  HD2 PRO    65      12.981  -1.789 -23.170  1.00  0.00
ATOM    963  HD3 PRO    65      11.442  -2.555 -23.633  1.00  0.00
ATOM    964  CG  PRO    65      12.940  -3.947 -22.894  1.00  0.00
ATOM    965  HG2 PRO    65      13.865  -3.917 -23.470  1.00  0.00
ATOM    966  HG3 PRO    65      12.268  -4.690 -23.325  1.00  0.00
ATOM    967  CB  PRO    65      13.207  -4.242 -21.436  1.00  0.00
ATOM    968  HB2 PRO    65      14.158  -3.982 -20.972  1.00  0.00
ATOM    969  HB3 PRO    65      13.051  -5.318 -21.364  1.00  0.00
ATOM    970  CA  PRO    65      12.064  -3.499 -20.734  1.00  0.00
ATOM    971  HA  PRO    65      11.224  -4.176 -20.887  1.00  0.00
ATOM    972  C   PRO    65      12.272  -3.278 -19.240  1.00  0.00
ATOM    973  O   PRO    65      11.525  -3.880 -18.466  1.00  0.00
ATOM    974  N   ALA    66      13.144  -2.390 -18.745  1.00  0.00
ATOM    975  H   ALA    66      13.792  -2.023 -19.427  1.00  0.00
ATOM    976  CA  ALA    66      13.316  -2.008 -17.360  1.00  0.00
ATOM    977  HA  ALA    66      13.481  -2.957 -16.850  1.00  0.00
ATOM    978  CB  ALA    66      14.485  -1.141 -17.130  1.00  0.00
ATOM    979  HB1 ALA    66      14.331  -0.183 -17.627  1.00  0.00
ATOM    980  HB2 ALA    66      14.612  -0.978 -16.060  1.00  0.00
ATOM    981  HB3 ALA    66      15.378  -1.619 -17.533  1.00  0.00
ATOM    982  C   ALA    66      12.083  -1.369 -16.760  1.00  0.00
ATOM    983  O   ALA    66      11.638  -1.720 -15.694  1.00  0.00
ATOM    984  N   ARG    67      11.377  -0.367 -17.433  1.00  0.00
ATOM    985  H   ARG    67      11.841   0.155 -18.162  1.00  0.00
ATOM    986  CA  ARG    67      10.089   0.051 -17.025  1.00  0.00
ATOM    987  HA  ARG    67      10.098   0.293 -15.962  1.00  0.00
ATOM    988  CB  ARG    67       9.661   1.292 -17.805  1.00  0.00
ATOM    989  HB2 ARG    67       9.409   0.932 -18.802  1.00  0.00
ATOM    990  HB3 ARG    67       8.758   1.646 -17.308  1.00  0.00
ATOM    991  CG  ARG    67      10.680   2.458 -17.919  1.00  0.00
ATOM    992  HG2 ARG    67      11.014   2.673 -16.904  1.00  0.00
ATOM    993  HG3 ARG    67      11.517   2.077 -18.504  1.00  0.00
ATOM    994  CD  ARG    67      10.143   3.755 -18.571  1.00  0.00
ATOM    995  HD2 ARG    67       9.508   3.525 -19.426  1.00  0.00
ATOM    996  HD3 ARG    67       9.580   4.347 -17.850  1.00  0.00
ATOM    997  NE  ARG    67      11.302   4.555 -19.041  1.00  0.00
ATOM    998  HE  ARG    67      12.167   4.038 -19.115  1.00  0.00
ATOM    999  CZ  ARG    67      11.331   5.849 -19.227  1.00  0.00
ATOM   1000  NH1 ARG    67      10.494   6.655 -18.702  1.00  0.00
ATOM   1001 HH11 ARG    67       9.760   6.299 -18.107  1.00  0.00
ATOM   1002 HH12 ARG    67      10.569   7.646 -18.884  1.00  0.00
ATOM   1003  NH2 ARG    67      12.165   6.349 -20.107  1.00  0.00
ATOM   1004 HH21 ARG    67      12.773   5.734 -20.629  1.00  0.00
ATOM   1005 HH22 ARG    67      12.196   7.347 -20.259  1.00  0.00
ATOM   1006  C   ARG    67       8.944  -1.011 -17.033  1.00  0.00
ATOM   1007  O   ARG    67       8.131  -1.079 -16.093  1.00  0.00
ATOM   1008  N   CYX    68       8.883  -1.836 -18.057  1.00  0.00
ATOM   1009  H   CYX    68       9.468  -1.643 -18.858  1.00  0.00
ATOM   1010  CA  CYX    68       7.955  -2.962 -18.132  1.00  0.00
ATOM   1011  HA  CYX    68       6.922  -2.644 -17.993  1.00  0.00
ATOM   1012  CB  CYX    68       8.100  -3.547 -19.528  1.00  0.00
ATOM   1013  HB2 CYX    68       9.146  -3.790 -19.714  1.00  0.00
ATOM   1014  HB3 CYX    68       7.498  -4.452 -19.608  1.00  0.00
ATOM   1015  SG  CYX    68       7.437  -2.462 -20.899  1.00  0.00
ATOM   1016  C   CYX    68       8.137  -3.999 -17.085  1.00  0.00
ATOM   1017  O   CYX    68       7.141  -4.458 -16.564  1.00  0.00
ATOM   1018  N   LEU    69       9.412  -4.277 -16.692  1.00  0.00
ATOM   1019  H   LEU    69      10.157  -3.823 -17.201  1.00  0.00
ATOM   1020  CA  LEU    69       9.753  -5.097 -15.601  1.00  0.00
ATOM   1021  HA  LEU    69       9.434  -6.127 -15.761  1.00  0.00
ATOM   1022  CB  LEU    69      11.312  -5.070 -15.477  1.00  0.00
ATOM   1023  HB2 LEU    69      11.598  -5.517 -16.429  1.00  0.00
ATOM   1024  HB3 LEU    69      11.591  -4.016 -15.473  1.00  0.00
ATOM   1025  CG  LEU    69      12.038  -5.798 -14.329  1.00  0.00
ATOM   1026  HG  LEU    69      11.664  -5.421 -13.377  1.00  0.00
ATOM   1027  CD1 LEU    69      11.791  -7.312 -14.412  1.00  0.00
ATOM   1028 HD11 LEU    69      12.165  -7.690 -15.364  1.00  0.00
ATOM   1029 HD12 LEU    69      12.311  -7.811 -13.594  1.00  0.00
ATOM   1030 HD13 LEU    69      10.722  -7.511 -14.337  1.00  0.00
ATOM   1031  CD2 LEU    69      13.521  -5.486 -14.344  1.00  0.00
ATOM   1032 HD21 LEU    69      13.668  -4.412 -14.227  1.00  0.00
ATOM   1033 HD22 LEU    69      14.012  -6.011 -13.525  1.00  0.00
ATOM   1034 HD23 LEU    69      13.951  -5.810 -15.292  1.00  0.00
ATOM   1035  C   LEU    69       9.249  -4.662 -14.253  1.00  0.00
ATOM   1036  O   LEU    69       8.738  -5.368 -13.416  1.00  0.00
ATOM   1037  N   ALA    70       9.248  -3.364 -14.016  1.00  0.00
ATOM   1038  H   ALA    70       9.474  -2.774 -14.804  1.00  0.00
ATOM   1039  CA  ALA    70       9.089  -2.736 -12.699  1.00  0.00
ATOM   1040  HA  ALA    70       9.443  -3.445 -11.950  1.00  0.00
ATOM   1041  CB  ALA    70       9.974  -1.463 -12.634  1.00  0.00
ATOM   1042  HB1 ALA    70       9.626  -0.740 -13.372  1.00  0.00
ATOM   1043  HB2 ALA    70       9.909  -1.025 -11.638  1.00  0.00
ATOM   1044  HB3 ALA    70      11.010  -1.729 -12.846  1.00  0.00
ATOM   1045  C   ALA    70       7.639  -2.494 -12.375  1.00  0.00
ATOM   1046  O   ALA    70       7.307  -2.437 -11.205  1.00  0.00
ATOM   1047  N   GLN    71       6.696  -2.527 -13.281  1.00  0.00
ATOM   1048  H   GLN    71       6.988  -2.447 -14.244  1.00  0.00
ATOM   1049  CA  GLN    71       5.313  -2.377 -12.981  1.00  0.00
ATOM   1050  HA  GLN    71       5.289  -1.799 -12.057  1.00  0.00
ATOM   1051  CB  GLN    71       4.333  -1.689 -14.038  1.00  0.00
ATOM   1052  HB2 GLN    71       3.319  -1.911 -13.704  1.00  0.00
ATOM   1053  HB3 GLN    71       4.512  -0.616 -13.967  1.00  0.00
ATOM   1054  CG  GLN    71       4.506  -2.151 -15.529  1.00  0.00
ATOM   1055  HG2 GLN    71       5.563  -2.357 -15.699  1.00  0.00
ATOM   1056  HG3 GLN    71       3.922  -3.045 -15.748  1.00  0.00
ATOM   1057  CD  GLN    71       4.063  -1.027 -16.486  1.00  0.00
ATOM   1058  OE1 GLN    71       2.982  -1.123 -17.059  1.00  0.00
ATOM   1059  NE2 GLN    71       4.927   0.021 -16.696  1.00  0.00
ATOM   1060 HE21 GLN    71       4.663   0.772 -17.318  1.00  0.00
ATOM   1061 HE22 GLN    71       5.822   0.036 -16.227  1.00  0.00
ATOM   1062  C   GLN    71       4.516  -3.554 -12.383  1.00  0.00
ATOM   1063  O   GLN    71       3.544  -3.297 -11.727  1.00  0.00
ATOM   1064  N   GLN    72       5.014  -4.757 -12.733  1.00  0.00
ATOM   1065  H   GLN    72       5.491  -4.938 -13.605  1.00  0.00
ATOM   1066  CA  GLN    72       4.550  -5.914 -11.932  1.00  0.00
ATOM   1067  HA  GLN    72       3.486  -5.841 -11.708  1.00  0.00
ATOM   1068  CB  GLN    72       4.791  -7.190 -12.782  1.00  0.00
ATOM   1069  HB2 GLN    72       5.680  -6.998 -13.383  1.00  0.00
ATOM   1070  HB3 GLN    72       4.997  -7.996 -12.078  1.00  0.00
ATOM   1071  CG  GLN    72       3.626  -7.599 -13.704  1.00  0.00
ATOM   1072  HG2 GLN    72       3.681  -6.833 -14.478  1.00  0.00
ATOM   1073  HG3 GLN    72       3.818  -8.576 -14.147  1.00  0.00
ATOM   1074  CD  GLN    72       2.222  -7.598 -13.118  1.00  0.00
ATOM   1075  OE1 GLN    72       1.531  -6.611 -13.270  1.00  0.00
ATOM   1076  NE2 GLN    72       1.877  -8.655 -12.358  1.00  0.00
ATOM   1077 HE21 GLN    72       0.955  -8.699 -11.948  1.00  0.00
ATOM   1078 HE22 GLN    72       2.542  -9.399 -12.202  1.00  0.00
ATOM   1079  C   GLN    72       4.959  -6.001 -10.479  1.00  0.00
ATOM   1080  O   GLN    72       4.053  -6.173  -9.700  1.00  0.00
ATOM   1081  N   PRO    73       6.191  -5.736 -10.062  1.00  0.00
ATOM   1082  CD  PRO    73       7.372  -6.098 -10.854  1.00  0.00
ATOM   1083  HD2 PRO    73       7.286  -5.641 -11.840  1.00  0.00
ATOM   1084  HD3 PRO    73       7.405  -7.183 -10.958  1.00  0.00
ATOM   1085  CG  PRO    73       8.582  -5.541 -10.039  1.00  0.00
ATOM   1086  HG2 PRO    73       8.805  -4.503 -10.288  1.00  0.00
ATOM   1087  HG3 PRO    73       9.479  -6.146 -10.168  1.00  0.00
ATOM   1088  CB  PRO    73       8.029  -5.671  -8.597  1.00  0.00
ATOM   1089  HB2 PRO    73       8.396  -4.827  -8.012  1.00  0.00
ATOM   1090  HB3 PRO    73       8.384  -6.601  -8.154  1.00  0.00
ATOM   1091  CA  PRO    73       6.530  -5.658  -8.626  1.00  0.00
ATOM   1092  HA  PRO    73       6.116  -6.544  -8.144  1.00  0.00
ATOM   1093  C   PRO    73       6.001  -4.433  -7.953  1.00  0.00
ATOM   1094  O   PRO    73       5.400  -4.596  -6.887  1.00  0.00
ATOM   1095  N   LEU    74       6.229  -3.206  -8.415  1.00  0.00
ATOM   1096  H   LEU    74       6.441  -3.095  -9.396  1.00  0.00
ATOM   1097  CA  LEU    74       6.145  -1.995  -7.577  1.00  0.00
ATOM   1098  HA  LEU    74       6.619  -2.139  -6.606  1.00  0.00
ATOM   1099  CB  LEU    74       6.910  -0.889  -8.341  1.00  0.00
ATOM   1100  HB2 LEU    74       6.565  -0.801  -9.371  1.00  0.00
ATOM   1101  HB3 LEU    74       6.659   0.021  -7.796  1.00  0.00
ATOM   1102  CG  LEU    74       8.388  -1.084  -8.327  1.00  0.00
ATOM   1103  HG  LEU    74       8.697  -1.942  -8.924  1.00  0.00
ATOM   1104  CD1 LEU    74       8.956   0.258  -8.989  1.00  0.00
ATOM   1105 HD11 LEU    74       8.648   1.117  -8.392  1.00  0.00
ATOM   1106 HD12 LEU    74      10.044   0.213  -9.025  1.00  0.00
ATOM   1107 HD13 LEU    74       8.563   0.359 -10.001  1.00  0.00
ATOM   1108  CD2 LEU    74       8.928  -1.145  -6.885  1.00  0.00
ATOM   1109 HD21 LEU    74       8.463  -1.977  -6.357  1.00  0.00
ATOM   1110 HD22 LEU    74      10.008  -1.288  -6.907  1.00  0.00
ATOM   1111 HD23 LEU    74       8.696  -0.213  -6.370  1.00  0.00
ATOM   1112  C   LEU    74       4.765  -1.454  -7.324  1.00  0.00
ATOM   1113  O   LEU    74       4.504  -0.709  -6.403  1.00  0.00
ATOM   1114  N   SER    75       3.824  -1.878  -8.123  1.00  0.00
ATOM   1115  H   SER    75       4.096  -2.459  -8.903  1.00  0.00
ATOM   1116  CA  SER    75       2.408  -1.548  -7.964  1.00  0.00
ATOM   1117  HA  SER    75       2.271  -0.508  -7.668  1.00  0.00
ATOM   1118  CB  SER    75       1.703  -1.773  -9.407  1.00  0.00
ATOM   1119  HB2 SER    75       1.948  -0.933 -10.057  1.00  0.00
ATOM   1120  HB3 SER    75       2.081  -2.696  -9.847  1.00  0.00
ATOM   1121  OG  SER    75       0.293  -1.862  -9.261  1.00  0.00
ATOM   1122  HG  SER    75      -0.110  -1.995 -10.122  1.00  0.00
ATOM   1123  C   SER    75       1.803  -2.468  -6.884  1.00  0.00
ATOM   1124  O   SER    75       0.684  -2.213  -6.507  1.00  0.00
ATOM   1125  N   HID    76       2.495  -3.527  -6.450  1.00  0.00
ATOM   1126  H   HID    76       3.461  -3.578  -6.739  1.00  0.00
ATOM   1127  CA  HID    76       1.935  -4.657  -5.642  1.00  0.00
ATOM   1128  HA  HID    76       0.959  -4.399  -5.230  1.00  0.00
ATOM   1129  CB  HID    76       1.769  -5.875  -6.580  1.00  0.00
ATOM   1130  HB2 HID    76       2.626  -5.982  -7.245  1.00  0.00
ATOM   1131  HB3 HID    76       1.535  -6.840  -6.131  1.00  0.00
ATOM   1132  CG  HID    76       0.604  -5.510  -7.439  1.00  0.00
ATOM   1133  ND1 HID    76      -0.696  -5.568  -7.091  1.00  0.00
ATOM   1134  HD1 HID    76      -1.072  -5.879  -6.207  1.00  0.00
ATOM   1135  CE1 HID    76      -1.424  -5.124  -8.165  1.00  0.00
ATOM   1136  HE1 HID    76      -2.508  -5.101  -8.056  1.00  0.00
ATOM   1137  NE2 HID    76      -0.655  -4.793  -9.172  1.00  0.00
ATOM   1138  CD2 HID    76       0.604  -4.996  -8.671  1.00  0.00
ATOM   1139  HD2 HID    76       1.477  -4.741  -9.272  1.00  0.00
ATOM   1140  C   HID    76       2.798  -4.985  -4.451  1.00  0.00
ATOM   1141  O   HID    76       2.444  -4.663  -3.315  1.00  0.00
ATOM   1142  N   LEU    77       3.941  -5.654  -4.603  1.00  0.00
ATOM   1143  H   LEU    77       4.068  -6.043  -5.527  1.00  0.00
ATOM   1144  CA  LEU    77       4.782  -6.136  -3.538  1.00  0.00
ATOM   1145  HA  LEU    77       4.262  -6.886  -2.943  1.00  0.00
ATOM   1146  CB  LEU    77       6.076  -6.805  -4.183  1.00  0.00
ATOM   1147  HB2 LEU    77       5.783  -7.640  -4.819  1.00  0.00
ATOM   1148  HB3 LEU    77       6.480  -6.003  -4.801  1.00  0.00
ATOM   1149  CG  LEU    77       7.145  -7.271  -3.188  1.00  0.00
ATOM   1150  HG  LEU    77       7.269  -6.482  -2.446  1.00  0.00
ATOM   1151  CD1 LEU    77       6.771  -8.643  -2.451  1.00  0.00
ATOM   1152 HD11 LEU    77       6.647  -9.432  -3.192  1.00  0.00
ATOM   1153 HD12 LEU    77       7.570  -8.915  -1.761  1.00  0.00
ATOM   1154 HD13 LEU    77       5.841  -8.517  -1.897  1.00  0.00
ATOM   1155  CD2 LEU    77       8.381  -7.569  -4.056  1.00  0.00
ATOM   1156 HD21 LEU    77       8.684  -6.663  -4.581  1.00  0.00
ATOM   1157 HD22 LEU    77       9.198  -7.910  -3.421  1.00  0.00
ATOM   1158 HD23 LEU    77       8.137  -8.345  -4.782  1.00  0.00
ATOM   1159  C   LEU    77       5.052  -5.339  -2.270  1.00  0.00
ATOM   1160  O   LEU    77       4.887  -5.883  -1.183  1.00  0.00
ATOM   1161  N   PRO    78       5.501  -4.024  -2.350  1.00  0.00
ATOM   1162  CD  PRO    78       6.031  -3.369  -3.569  1.00  0.00
ATOM   1163  HD2 PRO    78       5.294  -3.462  -4.367  1.00  0.00
ATOM   1164  HD3 PRO    78       6.952  -3.870  -3.866  1.00  0.00
ATOM   1165  CG  PRO    78       6.255  -1.982  -3.171  1.00  0.00
ATOM   1166  HG2 PRO    78       5.346  -1.400  -3.324  1.00  0.00
ATOM   1167  HG3 PRO    78       7.064  -1.552  -3.761  1.00  0.00
ATOM   1168  CB  PRO    78       6.643  -2.049  -1.656  1.00  0.00
ATOM   1169  HB2 PRO    78       6.302  -1.139  -1.162  1.00  0.00
ATOM   1170  HB3 PRO    78       7.693  -2.220  -1.418  1.00  0.00
ATOM   1171  CA  PRO    78       5.766  -3.291  -1.171  1.00  0.00
ATOM   1172  HA  PRO    78       6.331  -3.908  -0.472  1.00  0.00
ATOM   1173  C   PRO    78       4.403  -2.873  -0.516  1.00  0.00
ATOM   1174  O   PRO    78       4.254  -2.721   0.658  1.00  0.00
ATOM   1175  N   LEU    79       3.305  -2.844  -1.220  1.00  0.00
ATOM   1176  H   LEU    79       3.445  -2.916  -2.218  1.00  0.00
ATOM   1177  CA  LEU    79       1.938  -2.618  -0.721  1.00  0.00
ATOM   1178  HA  LEU    79       1.913  -1.766  -0.041  1.00  0.00
ATOM   1179  CB  LEU    79       0.972  -2.306  -1.973  1.00  0.00
ATOM   1180  HB2 LEU    79       1.452  -1.429  -2.408  1.00  0.00
ATOM   1181  HB3 LEU    79       0.946  -3.109  -2.710  1.00  0.00
ATOM   1182  CG  LEU    79      -0.468  -1.948  -1.552  1.00  0.00
ATOM   1183  HG  LEU    79      -0.856  -2.728  -0.897  1.00  0.00
ATOM   1184  CD1 LEU    79      -0.477  -0.628  -0.822  1.00  0.00
ATOM   1185 HD11 LEU    79      -0.090   0.153  -1.477  1.00  0.00
ATOM   1186 HD12 LEU    79      -1.497  -0.382  -0.528  1.00  0.00
ATOM   1187 HD13 LEU    79       0.150  -0.700   0.067  1.00  0.00
ATOM   1188  CD2 LEU    79      -1.400  -2.030  -2.809  1.00  0.00
ATOM   1189 HD21 LEU    79      -1.376  -3.041  -3.215  1.00  0.00
ATOM   1190 HD22 LEU    79      -2.421  -1.779  -2.522  1.00  0.00
ATOM   1191 HD23 LEU    79      -1.052  -1.327  -3.566  1.00  0.00
ATOM   1192  C   LEU    79       1.476  -3.816   0.130  1.00  0.00
ATOM   1193  O   LEU    79       0.949  -3.596   1.143  1.00  0.00
ATOM   1194  N   THR    80       1.835  -5.055  -0.278  1.00  0.00
ATOM   1195  H   THR    80       2.253  -5.151  -1.192  1.00  0.00
ATOM   1196  CA  THR    80       1.605  -6.218   0.474  1.00  0.00
ATOM   1197  HA  THR    80       0.536  -6.262   0.684  1.00  0.00
ATOM   1198  CB  THR    80       2.013  -7.507  -0.329  1.00  0.00
ATOM   1199  HB  THR    80       2.574  -7.175  -1.202  1.00  0.00
ATOM   1200  CG2 THR    80       2.871  -8.525   0.483  1.00  0.00
ATOM   1201 HG21 THR    80       2.310  -8.858   1.356  1.00  0.00
ATOM   1202 HG22 THR    80       3.108  -9.384  -0.145  1.00  0.00
ATOM   1203 HG23 THR    80       3.795  -8.046   0.806  1.00  0.00
ATOM   1204  OG1 THR    80       0.832  -8.200  -0.682  1.00  0.00
ATOM   1205  HG1 THR    80       1.061  -8.992  -1.174  1.00  0.00
ATOM   1206  C   THR    80       2.395  -6.104   1.803  1.00  0.00
ATOM   1207  O   THR    80       1.961  -6.522   2.859  1.00  0.00
ATOM   1208  N   GLY    81       3.612  -5.511   1.763  1.00  0.00
ATOM   1209  H   GLY    81       3.978  -5.232   0.864  1.00  0.00
ATOM   1210  CA  GLY    81       4.407  -5.259   2.929  1.00  0.00
ATOM   1211  HA2 GLY    81       4.486  -6.180   3.507  1.00  0.00
ATOM   1212  HA3 GLY    81       5.401  -4.941   2.615  1.00  0.00
ATOM   1213  C   GLY    81       3.811  -4.206   3.781  1.00  0.00
ATOM   1214  O   GLY    81       3.644  -4.454   4.973  1.00  0.00
ATOM   1215  N   CYS    82       3.255  -3.098   3.174  1.00  0.00
ATOM   1216  H   CYS    82       3.375  -2.920   2.187  1.00  0.00
ATOM   1217  CA  CYS    82       2.578  -2.129   3.954  1.00  0.00
ATOM   1218  HA  CYS    82       3.241  -1.850   4.773  1.00  0.00
ATOM   1219  CB  CYS    82       2.168  -0.871   3.212  1.00  0.00
ATOM   1220  HB2 CYS    82       3.033  -0.448   2.702  1.00  0.00
ATOM   1221  HB3 CYS    82       1.397  -1.112   2.480  1.00  0.00
ATOM   1222  SG  CYS    82       1.475   0.488   4.257  1.00  0.00
ATOM   1223  HG  CYS    82       1.265   1.339   3.257  1.00  0.00
ATOM   1224  C   CYS    82       1.316  -2.725   4.649  1.00  0.00
ATOM   1225  O   CYS    82       1.097  -2.564   5.828  1.00  0.00
ATOM   1226  N   LEU    83       0.501  -3.525   3.897  1.00  0.00
ATOM   1227  H   LEU    83       0.687  -3.563   2.905  1.00  0.00
ATOM   1228  CA  LEU    83      -0.695  -4.209   4.408  1.00  0.00
ATOM   1229  HA  LEU    83      -1.327  -3.473   4.905  1.00  0.00
ATOM   1230  CB  LEU    83      -1.546  -4.922   3.266  1.00  0.00
ATOM   1231  HB2 LEU    83      -0.797  -5.515   2.741  1.00  0.00
ATOM   1232  HB3 LEU    83      -2.317  -5.581   3.664  1.00  0.00
ATOM   1233  CG  LEU    83      -2.198  -3.897   2.266  1.00  0.00
ATOM   1234  HG  LEU    83      -1.482  -3.086   2.134  1.00  0.00
ATOM   1235  CD1 LEU    83      -2.548  -4.455   0.960  1.00  0.00
ATOM   1236 HD11 LEU    83      -3.265  -5.266   1.091  1.00  0.00
ATOM   1237 HD12 LEU    83      -2.991  -3.677   0.339  1.00  0.00
ATOM   1238 HD13 LEU    83      -1.650  -4.839   0.476  1.00  0.00
ATOM   1239  CD2 LEU    83      -3.450  -3.207   2.968  1.00  0.00
ATOM   1240 HD21 LEU    83      -3.121  -2.684   3.866  1.00  0.00
ATOM   1241 HD22 LEU    83      -3.906  -2.495   2.280  1.00  0.00
ATOM   1242 HD23 LEU    83      -4.181  -3.969   3.239  1.00  0.00
ATOM   1243  C   LEU    83      -0.443  -5.160   5.498  1.00  0.00
ATOM   1244  O   LEU    83      -1.227  -5.245   6.467  1.00  0.00
ATOM   1245  N   SER    84       0.783  -5.872   5.361  1.00  0.00
ATOM   1246  H   SER    84       1.304  -5.749   4.504  1.00  0.00
ATOM   1247  CA  SER    84       1.273  -6.832   6.332  1.00  0.00
ATOM   1248  HA  SER    84       0.512  -7.608   6.419  1.00  0.00
ATOM   1249  CB  SER    84       2.686  -7.532   5.999  1.00  0.00
ATOM   1250  HB2 SER    84       3.452  -6.760   5.923  1.00  0.00
ATOM   1251  HB3 SER    84       2.939  -8.216   6.809  1.00  0.00
ATOM   1252  OG  SER    84       2.616  -8.259   4.764  1.00  0.00
ATOM   1253  HG  SER    84       3.466  -8.667   4.585  1.00  0.00
ATOM   1254  C   SER    84       1.402  -6.321   7.768  1.00  0.00
ATOM   1255  O   SER    84       0.953  -6.906   8.698  1.00  0.00
ATOM   1256  N   THR    85       2.051  -5.099   7.793  1.00  0.00
ATOM   1257  H   THR    85       2.667  -4.914   7.015  1.00  0.00
ATOM   1258  CA  THR    85       2.055  -4.171   8.910  1.00  0.00
ATOM   1259  HA  THR    85       2.372  -4.597   9.862  1.00  0.00
ATOM   1260  CB  THR    85       2.855  -2.857   8.661  1.00  0.00
ATOM   1261  HB  THR    85       2.964  -2.334   9.611  1.00  0.00
ATOM   1262  CG2 THR    85       4.250  -3.146   8.071  1.00  0.00
ATOM   1263 HG21 THR    85       4.142  -3.668   7.120  1.00  0.00
ATOM   1264 HG22 THR    85       4.779  -2.207   7.911  1.00  0.00
ATOM   1265 HG23 THR    85       4.817  -3.768   8.764  1.00  0.00
ATOM   1266  OG1 THR    85       2.240  -1.779   7.939  1.00  0.00
ATOM   1267  HG1 THR    85       2.857  -1.047   7.870  1.00  0.00
ATOM   1268  C   THR    85       0.694  -3.862   9.457  1.00  0.00
ATOM   1269  O   THR    85       0.499  -3.801  10.645  1.00  0.00
ATOM   1270  N   LEU    86      -0.301  -3.682   8.591  1.00  0.00
ATOM   1271  H   LEU    86      -0.039  -3.484   7.636  1.00  0.00
ATOM   1272  CA  LEU    86      -1.628  -3.398   8.995  1.00  0.00
ATOM   1273  HA  LEU    86      -1.578  -2.802   9.906  1.00  0.00
ATOM   1274  CB  LEU    86      -2.461  -2.636   7.955  1.00  0.00
ATOM   1275  HB2 LEU    86      -2.719  -3.424   7.248  1.00  0.00
ATOM   1276  HB3 LEU    86      -3.362  -2.303   8.471  1.00  0.00
ATOM   1277  CG  LEU    86      -1.822  -1.423   7.179  1.00  0.00
ATOM   1278  HG  LEU    86      -0.999  -1.829   6.590  1.00  0.00
ATOM   1279  CD1 LEU    86      -2.800  -0.647   6.241  1.00  0.00
ATOM   1280 HD11 LEU    86      -3.623  -0.241   6.829  1.00  0.00
ATOM   1281 HD12 LEU    86      -2.266   0.168   5.753  1.00  0.00
ATOM   1282 HD13 LEU    86      -3.195  -1.326   5.485  1.00  0.00
ATOM   1283  CD2 LEU    86      -1.208  -0.414   8.084  1.00  0.00
ATOM   1284 HD21 LEU    86      -0.419  -0.884   8.671  1.00  0.00
ATOM   1285 HD22 LEU    86      -0.785   0.397   7.491  1.00  0.00
ATOM   1286 HD23 LEU    86      -1.970  -0.015   8.754  1.00  0.00
ATOM   1287  C   LEU    86      -2.323  -4.536   9.704  1.00  0.00
ATOM   1288  O   LEU    86      -2.874  -4.380  10.779  1.00  0.00
ATOM   1289  N   PHE    87      -2.157  -5.785   9.261  1.00  0.00
ATOM   1290  H   PHE    87      -1.651  -5.821   8.388  1.00  0.00
ATOM   1291  CA  PHE    87      -2.521  -7.020   9.885  1.00  0.00
ATOM   1292  HA  PHE    87      -3.607  -7.101   9.919  1.00  0.00
ATOM   1293  CB  PHE    87      -1.968  -8.213   9.119  1.00  0.00
ATOM   1294  HB2 PHE    87      -2.173  -8.233   8.049  1.00  0.00
ATOM   1295  HB3 PHE    87      -0.891  -8.258   9.283  1.00  0.00
ATOM   1296  CG  PHE    87      -2.566  -9.529   9.713  1.00  0.00
ATOM   1297  CD1 PHE    87      -3.903  -9.850   9.496  1.00  0.00
ATOM   1298  HD1 PHE    87      -4.533  -9.167   8.926  1.00  0.00
ATOM   1299  CE1 PHE    87      -4.440 -11.040  10.003  1.00  0.00
ATOM   1300  HE1 PHE    87      -5.467 -11.323   9.772  1.00  0.00
ATOM   1301  CZ  PHE    87      -3.645 -11.874  10.816  1.00  0.00
ATOM   1302  HZ  PHE    87      -4.152 -12.736  11.250  1.00  0.00
ATOM   1303  CE2 PHE    87      -2.280 -11.652  11.082  1.00  0.00
ATOM   1304  HE2 PHE    87      -1.636 -12.258  11.720  1.00  0.00
ATOM   1305  CD2 PHE    87      -1.740 -10.480  10.405  1.00  0.00
ATOM   1306  HD2 PHE    87      -0.666 -10.295  10.410  1.00  0.00
ATOM   1307  C   PHE    87      -1.856  -7.066  11.267  1.00  0.00
ATOM   1308  O   PHE    87      -2.529  -7.325  12.279  1.00  0.00
ATOM   1309  N   LEU    88      -0.501  -6.942  11.355  1.00  0.00
ATOM   1310  H   LEU    88       0.093  -6.822  10.547  1.00  0.00
ATOM   1311  CA  LEU    88       0.121  -7.043  12.651  1.00  0.00
ATOM   1312  HA  LEU    88      -0.081  -8.019  13.092  1.00  0.00
ATOM   1313  CB  LEU    88       1.680  -6.872  12.501  1.00  0.00
ATOM   1314  HB2 LEU    88       1.699  -5.895  12.019  1.00  0.00
ATOM   1315  HB3 LEU    88       2.094  -6.789  13.506  1.00  0.00
ATOM   1316  CG  LEU    88       2.523  -7.868  11.678  1.00  0.00
ATOM   1317  HG  LEU    88       1.925  -8.220  10.838  1.00  0.00
ATOM   1318  CD1 LEU    88       3.841  -7.188  11.137  1.00  0.00
ATOM   1319 HD11 LEU    88       4.440  -6.836  11.977  1.00  0.00
ATOM   1320 HD12 LEU    88       4.415  -7.914  10.561  1.00  0.00
ATOM   1321 HD13 LEU    88       3.579  -6.344  10.499  1.00  0.00
ATOM   1322  CD2 LEU    88       2.836  -9.190  12.489  1.00  0.00
ATOM   1323 HD21 LEU    88       1.901  -9.680  12.762  1.00  0.00
ATOM   1324 HD22 LEU    88       3.431  -9.863  11.872  1.00  0.00
ATOM   1325 HD23 LEU    88       3.391  -8.940  13.393  1.00  0.00
ATOM   1326  C   LEU    88      -0.443  -5.992  13.651  1.00  0.00
ATOM   1327  O   LEU    88      -0.592  -6.287  14.843  1.00  0.00
ATOM   1328  N   GLN    89      -0.718  -4.780  13.210  1.00  0.00
ATOM   1329  H   GLN    89      -0.454  -4.509  12.273  1.00  0.00
ATOM   1330  CA  GLN    89      -1.312  -3.735  14.113  1.00  0.00
ATOM   1331  HA  GLN    89      -0.750  -3.643  15.042  1.00  0.00
ATOM   1332  CB  GLN    89      -1.240  -2.435  13.381  1.00  0.00
ATOM   1333  HB2 GLN    89      -1.495  -2.607  12.335  1.00  0.00
ATOM   1334  HB3 GLN    89      -1.960  -1.745  13.821  1.00  0.00
ATOM   1335  CG  GLN    89       0.203  -1.816  13.473  1.00  0.00
ATOM   1336  HG2 GLN    89       0.259  -1.438  14.494  1.00  0.00
ATOM   1337  HG3 GLN    89       1.059  -2.462  13.278  1.00  0.00
ATOM   1338  CD  GLN    89       0.257  -0.623  12.504  1.00  0.00
ATOM   1339  OE1 GLN    89       0.082   0.532  12.889  1.00  0.00
ATOM   1340  NE2 GLN    89       0.321  -1.006  11.202  1.00  0.00
ATOM   1341 HE21 GLN    89       0.361  -0.307  10.474  1.00  0.00
ATOM   1342 HE22 GLN    89       0.329  -1.988  10.968  1.00  0.00
ATOM   1343  C   GLN    89      -2.721  -4.091  14.585  1.00  0.00
ATOM   1344  O   GLN    89      -3.072  -3.874  15.733  1.00  0.00
ATOM   1345  N   ALA    90      -3.642  -4.598  13.685  1.00  0.00
ATOM   1346  H   ALA    90      -3.312  -4.870  12.770  1.00  0.00
ATOM   1347  CA  ALA    90      -4.976  -4.917  14.040  1.00  0.00
ATOM   1348  HA  ALA    90      -5.508  -4.073  14.479  1.00  0.00
ATOM   1349  CB  ALA    90      -5.665  -5.290  12.668  1.00  0.00
ATOM   1350  HB1 ALA    90      -5.149  -6.140  12.221  1.00  0.00
ATOM   1351  HB2 ALA    90      -6.709  -5.551  12.844  1.00  0.00
ATOM   1352  HB3 ALA    90      -5.613  -4.437  11.991  1.00  0.00
ATOM   1353  C   ALA    90      -5.192  -6.195  14.853  1.00  0.00
ATOM   1354  O   ALA    90      -5.936  -6.145  15.846  1.00  0.00
ATOM   1355  N   ALA    91      -4.344  -7.181  14.591  1.00  0.00
ATOM   1356  H   ALA    91      -3.836  -7.091  13.723  1.00  0.00
ATOM   1357  CA  ALA    91      -4.211  -8.383  15.325  1.00  0.00
ATOM   1358  HA  ALA    91      -5.197  -8.829  15.456  1.00  0.00
ATOM   1359  CB  ALA    91      -3.362  -9.320  14.490  1.00  0.00
ATOM   1360  HB1 ALA    91      -2.369  -8.891  14.358  1.00  0.00
ATOM   1361  HB2 ALA    91      -3.277 -10.282  14.995  1.00  0.00
ATOM   1362  HB3 ALA    91      -3.828  -9.462  13.515  1.00  0.00
ATOM   1363  C   ALA    91      -3.729  -8.119  16.716  1.00  0.00
ATOM   1364  O   ALA    91      -4.243  -8.620  17.710  1.00  0.00
ATOM   1365  N   GLU    92      -2.724  -7.270  16.900  1.00  0.00
ATOM   1366  H   GLU    92      -2.261  -6.983  16.049  1.00  0.00
ATOM   1367  CA  GLU    92      -2.181  -6.798  18.182  1.00  0.00
ATOM   1368  HA  GLU    92      -1.865  -7.649  18.785  1.00  0.00
ATOM   1369  CB  GLU    92      -0.933  -5.857  17.943  1.00  0.00
ATOM   1370  HB2 GLU    92      -0.130  -6.527  17.636  1.00  0.00
ATOM   1371  HB3 GLU    92      -1.216  -5.221  17.104  1.00  0.00
ATOM   1372  CG  GLU    92      -0.450  -4.979  19.112  1.00  0.00
ATOM   1373  HG2 GLU    92      -1.315  -4.433  19.488  1.00  0.00
ATOM   1374  HG3 GLU    92      -0.049  -5.612  19.903  1.00  0.00
ATOM   1375  CD  GLU    92       0.605  -4.003  18.668  1.00  0.00
ATOM   1376  OE1 GLU    92       1.582  -4.454  18.125  1.00  0.00
ATOM   1377  OE2 GLU    92       0.397  -2.781  18.924  1.00  0.00
ATOM   1378  C   GLU    92      -3.148  -6.061  19.170  1.00  0.00
ATOM   1379  O   GLU    92      -3.238  -6.194  20.394  1.00  0.00
ATOM   1380  N   ILE    93      -4.010  -5.158  18.592  1.00  0.00
ATOM   1381  H   ILE    93      -3.982  -4.916  17.612  1.00  0.00
ATOM   1382  CA  ILE    93      -4.954  -4.486  19.429  1.00  0.00
ATOM   1383  HA  ILE    93      -4.599  -4.184  20.414  1.00  0.00
ATOM   1384  CB  ILE    93      -5.440  -3.228  18.643  1.00  0.00
ATOM   1385  HB  ILE    93      -5.850  -3.533  17.680  1.00  0.00
ATOM   1386  CG2 ILE    93      -6.547  -2.501  19.473  1.00  0.00
ATOM   1387 HG21 ILE    93      -6.138  -2.195  20.436  1.00  0.00
ATOM   1388 HG22 ILE    93      -6.891  -1.621  18.929  1.00  0.00
ATOM   1389 HG23 ILE    93      -7.385  -3.179  19.634  1.00  0.00
ATOM   1390  CG1 ILE    93      -4.319  -2.281  18.214  1.00  0.00
ATOM   1391 HG12 ILE    93      -3.928  -1.788  19.104  1.00  0.00
ATOM   1392 HG13 ILE    93      -3.530  -2.873  17.751  1.00  0.00
ATOM   1393  CD1 ILE    93      -4.829  -1.193  17.192  1.00  0.00
ATOM   1394 HD11 ILE    93      -5.618  -0.601  17.655  1.00  0.00
ATOM   1395 HD12 ILE    93      -4.002  -0.540  16.912  1.00  0.00
ATOM   1396 HD13 ILE    93      -5.220  -1.685  16.301  1.00  0.00
ATOM   1397  C   ILE    93      -6.084  -5.444  19.779  1.00  0.00
ATOM   1398  O   ILE    93      -6.562  -5.401  20.871  1.00  0.00
ATOM   1399  N   PHE    94      -6.410  -6.338  18.818  1.00  0.00
ATOM   1400  H   PHE    94      -6.038  -6.312  17.879  1.00  0.00
ATOM   1401  CA  PHE    94      -7.434  -7.358  19.140  1.00  0.00
ATOM   1402  HA  PHE    94      -8.346  -6.883  19.502  1.00  0.00
ATOM   1403  CB  PHE    94      -7.772  -8.168  17.848  1.00  0.00
ATOM   1404  HB2 PHE    94      -7.932  -7.529  16.980  1.00  0.00
ATOM   1405  HB3 PHE    94      -6.954  -8.859  17.644  1.00  0.00
ATOM   1406  CG  PHE    94      -9.031  -9.015  18.005  1.00  0.00
ATOM   1407  CD1 PHE    94     -10.324  -8.540  17.741  1.00  0.00
ATOM   1408  HD1 PHE    94     -10.469  -7.495  17.468  1.00  0.00
ATOM   1409  CE1 PHE    94     -11.438  -9.410  17.827  1.00  0.00
ATOM   1410  HE1 PHE    94     -12.447  -9.050  17.623  1.00  0.00
ATOM   1411  CZ  PHE    94     -11.233 -10.731  18.175  1.00  0.00
ATOM   1412  HZ  PHE    94     -12.086 -11.408  18.228  1.00  0.00
ATOM   1413  CE2 PHE    94      -9.939 -11.206  18.460  1.00  0.00
ATOM   1414  HE2 PHE    94      -9.796 -12.250  18.740  1.00  0.00
ATOM   1415  CD2 PHE    94      -8.836 -10.343  18.385  1.00  0.00
ATOM   1416  HD2 PHE    94      -7.838 -10.712  18.623  1.00  0.00
ATOM   1417  C   PHE    94      -6.935  -8.261  20.290  1.00  0.00
ATOM   1418  O   PHE    94      -7.572  -8.582  21.321  1.00  0.00
ATOM   1419  N   VAL    95      -5.639  -8.627  20.201  1.00  0.00
ATOM   1420  H   VAL    95      -5.106  -8.545  19.347  1.00  0.00
ATOM   1421  CA  VAL    95      -5.053  -9.359  21.311  1.00  0.00
ATOM   1422  HA  VAL    95      -5.711 -10.182  21.588  1.00  0.00
ATOM   1423  CB  VAL    95      -3.624  -9.937  21.015  1.00  0.00
ATOM   1424  HB  VAL    95      -3.064  -9.199  20.441  1.00  0.00
ATOM   1425  CG1 VAL    95      -2.896 -10.245  22.266  1.00  0.00
ATOM   1426 HG11 VAL    95      -3.455 -10.984  22.840  1.00  0.00
ATOM   1427 HG12 VAL    95      -1.910 -10.643  22.025  1.00  0.00
ATOM   1428 HG13 VAL    95      -2.785  -9.335  22.856  1.00  0.00
ATOM   1429  CG2 VAL    95      -3.704 -11.207  20.161  1.00  0.00
ATOM   1430 HG21 VAL    95      -4.189 -10.977  19.212  1.00  0.00
ATOM   1431 HG22 VAL    95      -2.698 -11.583  19.973  1.00  0.00
ATOM   1432 HG23 VAL    95      -4.282 -11.965  20.690  1.00  0.00
ATOM   1433  C   VAL    95      -5.023  -8.708  22.702  1.00  0.00
ATOM   1434  O   VAL    95      -5.313  -9.289  23.789  1.00  0.00
ATOM   1435  N   GLU    96      -4.518  -7.468  22.679  1.00  0.00
ATOM   1436  H   GLU    96      -4.014  -7.243  21.833  1.00  0.00
ATOM   1437  CA  GLU    96      -4.369  -6.613  23.795  1.00  0.00
ATOM   1438  HA  GLU    96      -4.083  -7.226  24.650  1.00  0.00
ATOM   1439  CB  GLU    96      -3.321  -5.510  23.610  1.00  0.00
ATOM   1440  HB2 GLU    96      -3.571  -4.953  22.707  1.00  0.00
ATOM   1441  HB3 GLU    96      -3.372  -4.845  24.472  1.00  0.00
ATOM   1442  CG  GLU    96      -1.878  -6.085  23.483  1.00  0.00
ATOM   1443  HG2 GLU    96      -1.743  -6.970  24.105  1.00  0.00
ATOM   1444  HG3 GLU    96      -1.633  -6.328  22.449  1.00  0.00
ATOM   1445  CD  GLU    96      -0.950  -4.963  23.979  1.00  0.00
ATOM   1446  OE1 GLU    96      -0.408  -4.159  23.188  1.00  0.00
ATOM   1447  OE2 GLU    96      -0.797  -4.935  25.201  1.00  0.00
ATOM   1448  C   GLU    96      -5.675  -6.193  24.375  1.00  0.00
ATOM   1449  O   GLU    96      -5.778  -5.959  25.573  1.00  0.00
ATOM   1450  N   SER    97      -6.721  -5.954  23.573  1.00  0.00
ATOM   1451  H   SER    97      -6.589  -6.085  22.580  1.00  0.00
ATOM   1452  CA  SER    97      -7.919  -5.299  24.020  1.00  0.00
ATOM   1453  HA  SER    97      -7.642  -4.509  24.718  1.00  0.00
ATOM   1454  CB  SER    97      -8.717  -4.686  22.889  1.00  0.00
ATOM   1455  HB2 SER    97      -8.979  -5.486  22.196  1.00  0.00
ATOM   1456  HB3 SER    97      -9.627  -4.263  23.316  1.00  0.00
ATOM   1457  OG  SER    97      -7.989  -3.650  22.179  1.00  0.00
ATOM   1458  HG  SER    97      -8.539  -3.297  21.476  1.00  0.00
ATOM   1459  C   SER    97      -8.828  -6.004  24.959  1.00  0.00
ATOM   1460  O   SER    97      -9.366  -5.422  25.865  1.00  0.00
ATOM   1461  N   GLU    98      -9.094  -7.299  24.763  1.00  0.00
ATOM   1462  H   GLU    98      -8.715  -7.719  23.926  1.00  0.00
ATOM   1463  CA  GLU    98      -9.962  -8.083  25.580  1.00  0.00
ATOM   1464  HA  GLU    98     -10.952  -7.633  25.652  1.00  0.00
ATOM   1465  CB  GLU    98     -10.098  -9.486  24.904  1.00  0.00
ATOM   1466  HB2 GLU    98     -10.677  -9.319  23.995  1.00  0.00
ATOM   1467  HB3 GLU    98      -9.083  -9.783  24.639  1.00  0.00
ATOM   1468  CG  GLU    98     -10.772 -10.624  25.752  1.00  0.00
ATOM   1469  HG2 GLU    98     -10.039 -10.894  26.512  1.00  0.00
ATOM   1470  HG3 GLU    98     -11.665 -10.226  26.234  1.00  0.00
ATOM   1471  CD  GLU    98     -11.145 -11.873  24.932  1.00  0.00
ATOM   1472  OE1 GLU    98     -10.284 -12.342  24.168  1.00  0.00
ATOM   1473  OE2 GLU    98     -12.310 -12.365  25.015  1.00  0.00
ATOM   1474  C   GLU    98      -9.517  -8.158  27.051  1.00  0.00
ATOM   1475  O   GLU    98      -8.295  -8.337  27.215  1.00  0.00
ATOM   1476  N   LEU    99     -10.420  -7.992  27.994  1.00  0.00
ATOM   1477  H   LEU    99     -11.299  -7.555  27.758  1.00  0.00
ATOM   1478  CA  LEU    99     -10.128  -8.274  29.450  1.00  0.00
ATOM   1479  HA  LEU    99     -11.032  -8.179  30.052  1.00  0.00
ATOM   1480  CB  LEU    99      -9.590  -9.760  29.574  1.00  0.00
ATOM   1481  HB2 LEU    99     -10.449 -10.261  29.127  1.00  0.00
ATOM   1482  HB3 LEU    99      -8.714  -9.910  28.943  1.00  0.00
ATOM   1483  CG  LEU    99      -9.318 -10.360  30.997  1.00  0.00
ATOM   1484  HG  LEU    99      -8.668  -9.663  31.526  1.00  0.00
ATOM   1485  CD1 LEU    99     -10.593 -10.594  31.818  1.00  0.00
ATOM   1486 HD11 LEU    99     -11.243 -11.291  31.290  1.00  0.00
ATOM   1487 HD12 LEU    99     -10.329 -11.010  32.790  1.00  0.00
ATOM   1488 HD13 LEU    99     -11.114  -9.647  31.958  1.00  0.00
ATOM   1489  CD2 LEU    99      -8.408 -11.606  30.886  1.00  0.00
ATOM   1490 HD21 LEU    99      -7.459 -11.324  30.431  1.00  0.00
ATOM   1491 HD22 LEU    99      -8.226 -12.014  31.880  1.00  0.00
ATOM   1492 HD23 LEU    99      -8.897 -12.360  30.269  1.00  0.00
ATOM   1493  C   LEU    99      -9.203  -7.216  30.139  1.00  0.00
ATOM   1494  O   LEU    99      -8.021  -7.403  30.357  1.00  0.00
ATOM   1495  N   PRO   100      -9.636  -6.037  30.614  1.00  0.00
ATOM   1496  CD  PRO   100     -11.083  -5.731  30.736  1.00  0.00
ATOM   1497  HD2 PRO   100     -11.582  -6.550  31.254  1.00  0.00
ATOM   1498  HD3 PRO   100     -11.512  -5.617  29.740  1.00  0.00
ATOM   1499  CG  PRO   100     -11.110  -4.423  31.538  1.00  0.00
ATOM   1500  HG2 PRO   100     -10.999  -4.592  32.609  1.00  0.00
ATOM   1501  HG3 PRO   100     -12.015  -3.844  31.354  1.00  0.00
ATOM   1502  CB  PRO   100      -9.859  -3.706  30.942  1.00  0.00
ATOM   1503  HB2 PRO   100      -9.524  -2.944  31.645  1.00  0.00
ATOM   1504  HB3 PRO   100      -9.951  -3.268  29.948  1.00  0.00
ATOM   1505  CA  PRO   100      -8.847  -4.874  30.911  1.00  0.00
ATOM   1506  HA  PRO   100      -8.043  -4.807  30.178  1.00  0.00
ATOM   1507  C   PRO   100      -8.249  -4.942  32.318  1.00  0.00
ATOM   1508  O   PRO   100      -7.595  -4.023  32.841  1.00  0.00
ATOM   1509  N   LEU   101      -8.398  -6.057  32.993  1.00  0.00
ATOM   1510  H   LEU   101      -9.045  -6.712  32.577  1.00  0.00
ATOM   1511  CA  LEU   101      -7.826  -6.381  34.327  1.00  0.00
ATOM   1512  HA  LEU   101      -8.161  -5.652  35.065  1.00  0.00
ATOM   1513  CB  LEU   101      -8.299  -7.810  34.782  1.00  0.00
ATOM   1514  HB2 LEU   101      -7.684  -8.536  34.250  1.00  0.00
ATOM   1515  HB3 LEU   101      -8.057  -7.838  35.844  1.00  0.00
ATOM   1516  CG  LEU   101      -9.776  -8.153  34.587  1.00  0.00
ATOM   1517  HG  LEU   101     -10.036  -8.218  33.531  1.00  0.00
ATOM   1518  CD1 LEU   101      -9.965  -9.559  35.260  1.00  0.00
ATOM   1519 HD11 LEU   101      -9.705  -9.494  36.317  1.00  0.00
ATOM   1520 HD12 LEU   101     -11.004  -9.873  35.160  1.00  0.00
ATOM   1521 HD13 LEU   101      -9.317 -10.287  34.771  1.00  0.00
ATOM   1522  CD2 LEU   101     -10.709  -7.179  35.268  1.00  0.00
ATOM   1523 HD21 LEU   101     -10.548  -6.179  34.865  1.00  0.00
ATOM   1524 HD22 LEU   101     -11.742  -7.480  35.091  1.00  0.00
ATOM   1525 HD23 LEU   101     -10.511  -7.175  36.340  1.00  0.00
ATOM   1526  C   LEU   101      -6.256  -6.226  34.377  1.00  0.00
ATOM   1527  O   LEU   101      -5.690  -5.668  35.365  1.00  0.00
ATOM   1528  N   SER   102      -5.541  -6.728  33.325  1.00  0.00
ATOM   1529  H   SER   102      -5.956  -7.314  32.614  1.00  0.00
ATOM   1530  CA  SER   102      -4.165  -6.492  33.269  1.00  0.00
ATOM   1531  HA  SER   102      -4.027  -5.455  33.577  1.00  0.00
ATOM   1532  CB  SER   102      -3.247  -7.379  34.113  1.00  0.00
ATOM   1533  HB2 SER   102      -3.803  -7.533  35.038  1.00  0.00
ATOM   1534  HB3 SER   102      -3.199  -8.316  33.558  1.00  0.00
ATOM   1535  OG  SER   102      -1.899  -6.933  34.427  1.00  0.00
ATOM   1536  HG  SER   102      -1.458  -7.599  34.959  1.00  0.00
ATOM   1537  C   SER   102      -3.830  -6.604  31.789  1.00  0.00
ATOM   1538  O   SER   102      -4.643  -6.962  30.928  1.00  0.00
ATOM   1539  N   TRP   103      -2.464  -6.365  31.473  1.00  0.00
ATOM   1540  H   TRP   103      -1.831  -5.923  32.124  1.00  0.00
ATOM   1541  CA  TRP   103      -2.016  -6.605  30.176  1.00  0.00
ATOM   1542  HA  TRP   103      -2.675  -6.138  29.444  1.00  0.00
ATOM   1543  CB  TRP   103      -0.568  -5.977  30.027  1.00  0.00
ATOM   1544  HB2 TRP   103      -0.078  -6.218  29.083  1.00  0.00
ATOM   1545  HB3 TRP   103      -0.647  -4.895  30.129  1.00  0.00
ATOM   1546  CG  TRP   103       0.362  -6.452  31.134  1.00  0.00
ATOM   1547  CD1 TRP   103       0.515  -5.700  32.273  1.00  0.00
ATOM   1548  HD1 TRP   103       0.013  -4.732  32.267  1.00  0.00
ATOM   1549  NE1 TRP   103       1.307  -6.361  33.224  1.00  0.00
ATOM   1550  HE1 TRP   103       1.486  -6.066  34.173  1.00  0.00
ATOM   1551  CE2 TRP   103       1.745  -7.535  32.657  1.00  0.00
ATOM   1552  CZ2 TRP   103       2.549  -8.559  33.192  1.00  0.00
ATOM   1553  HZ2 TRP   103       3.007  -8.458  34.176  1.00  0.00
ATOM   1554  CH2 TRP   103       2.691  -9.617  32.417  1.00  0.00
ATOM   1555  HH2 TRP   103       3.277 -10.445  32.816  1.00  0.00
ATOM   1556  CZ3 TRP   103       2.159  -9.727  31.178  1.00  0.00
ATOM   1557  HZ3 TRP   103       2.371 -10.600  30.561  1.00  0.00
ATOM   1558  CE3 TRP   103       1.350  -8.763  30.664  1.00  0.00
ATOM   1559  HE3 TRP   103       0.778  -9.019  29.772  1.00  0.00
ATOM   1560  CD2 TRP   103       1.168  -7.635  31.341  1.00  0.00
ATOM   1561  C   TRP   103      -2.037  -8.045  29.632  1.00  0.00
ATOM   1562  O   TRP   103      -1.871  -8.995  30.408  1.00  0.00
ATOM   1563  N   ALA   104      -2.191  -8.055  28.330  1.00  0.00
ATOM   1564  H   ALA   104      -2.459  -7.195  27.873  1.00  0.00
ATOM   1565  CA  ALA   104      -2.055  -9.238  27.528  1.00  0.00
ATOM   1566  HA  ALA   104      -2.728 -10.032  27.851  1.00  0.00
ATOM   1567  CB  ALA   104      -2.547  -8.698  26.173  1.00  0.00
ATOM   1568  HB1 ALA   104      -1.878  -7.908  25.832  1.00  0.00
ATOM   1569  HB2 ALA   104      -2.557  -9.506  25.441  1.00  0.00
ATOM   1570  HB3 ALA   104      -3.554  -8.297  26.285  1.00  0.00
ATOM   1571  C   ALA   104      -0.655  -9.871  27.465  1.00  0.00
ATOM   1572  O   ALA   104       0.354  -9.304  27.112  1.00  0.00
ATOM   1573  N   ASP   105      -0.567 -11.160  27.792  1.00  0.00
ATOM   1574  H   ASP   105      -1.358 -11.484  28.330  1.00  0.00
ATOM   1575  CA  ASP   105       0.546 -12.017  27.657  1.00  0.00
ATOM   1576  HA  ASP   105       1.220 -11.927  28.509  1.00  0.00
ATOM   1577  CB  ASP   105      -0.008 -13.517  27.599  1.00  0.00
ATOM   1578  HB2 ASP   105      -0.474 -13.613  28.580  1.00  0.00
ATOM   1579  HB3 ASP   105      -0.773 -13.584  26.825  1.00  0.00
ATOM   1580  CG  ASP   105       1.021 -14.654  27.405  1.00  0.00
ATOM   1581  OD1 ASP   105       0.673 -15.837  27.094  1.00  0.00
ATOM   1582  OD2 ASP   105       2.221 -14.386  27.664  1.00  0.00
ATOM   1583  C   ASP   105       1.630 -11.720  26.570  1.00  0.00
ATOM   1584  O   ASP   105       1.391 -11.691  25.375  1.00  0.00
ATOM   1585  N   ARG   106       2.866 -11.518  26.998  1.00  0.00
ATOM   1586  H   ARG   106       3.161 -11.713  27.944  1.00  0.00
ATOM   1587  CA  ARG   106       3.812 -10.988  26.099  1.00  0.00
ATOM   1588  HA  ARG   106       3.440 -10.108  25.574  1.00  0.00
ATOM   1589  CB  ARG   106       5.008 -10.569  26.978  1.00  0.00
ATOM   1590  HB2 ARG   106       5.435 -11.495  27.363  1.00  0.00
ATOM   1591  HB3 ARG   106       5.721 -10.093  26.305  1.00  0.00
ATOM   1592  CG  ARG   106       4.678  -9.564  28.221  1.00  0.00
ATOM   1593  HG2 ARG   106       3.972 -10.089  28.864  1.00  0.00
ATOM   1594  HG3 ARG   106       5.616  -9.416  28.757  1.00  0.00
ATOM   1595  CD  ARG   106       4.089  -8.189  27.823  1.00  0.00
ATOM   1596  HD2 ARG   106       4.693  -7.702  27.058  1.00  0.00
ATOM   1597  HD3 ARG   106       3.062  -8.281  27.470  1.00  0.00
ATOM   1598  NE  ARG   106       4.099  -7.342  29.051  1.00  0.00
ATOM   1599  HE  ARG   106       4.651  -7.688  29.822  1.00  0.00
ATOM   1600  CZ  ARG   106       3.440  -6.175  29.204  1.00  0.00
ATOM   1601  NH1 ARG   106       2.449  -5.688  28.483  1.00  0.00
ATOM   1602 HH11 ARG   106       2.093  -6.215  27.698  1.00  0.00
ATOM   1603 HH12 ARG   106       2.050  -4.791  28.719  1.00  0.00
ATOM   1604  NH2 ARG   106       3.791  -5.381  30.184  1.00  0.00
ATOM   1605 HH21 ARG   106       4.541  -5.650  30.804  1.00  0.00
ATOM   1606 HH22 ARG   106       3.310  -4.503  30.315  1.00  0.00
ATOM   1607  C   ARG   106       4.283 -11.943  25.014  1.00  0.00
ATOM   1608  O   ARG   106       4.878 -11.535  24.056  1.00  0.00
ATOM   1609  N   LEU   107       3.972 -13.287  25.094  1.00  0.00
ATOM   1610  H   LEU   107       3.627 -13.727  25.935  1.00  0.00
ATOM   1611  CA  LEU   107       4.319 -14.147  23.947  1.00  0.00
ATOM   1612  HA  LEU   107       4.932 -13.599  23.231  1.00  0.00
ATOM   1613  CB  LEU   107       5.141 -15.395  24.465  1.00  0.00
ATOM   1614  HB2 LEU   107       4.368 -16.045  24.874  1.00  0.00
ATOM   1615  HB3 LEU   107       5.630 -15.894  23.628  1.00  0.00
ATOM   1616  CG  LEU   107       6.175 -15.089  25.550  1.00  0.00
ATOM   1617  HG  LEU   107       5.664 -14.597  26.378  1.00  0.00
ATOM   1618  CD1 LEU   107       6.867 -16.353  26.058  1.00  0.00
ATOM   1619 HD11 LEU   107       7.379 -16.845  25.231  1.00  0.00
ATOM   1620 HD12 LEU   107       7.592 -16.087  26.827  1.00  0.00
ATOM   1621 HD13 LEU   107       6.124 -17.030  26.479  1.00  0.00
ATOM   1622  CD2 LEU   107       7.220 -14.070  25.095  1.00  0.00
ATOM   1623 HD21 LEU   107       6.726 -13.135  24.831  1.00  0.00
ATOM   1624 HD22 LEU   107       7.929 -13.890  25.903  1.00  0.00
ATOM   1625 HD23 LEU   107       7.752 -14.457  24.226  1.00  0.00
ATOM   1626  C   LEU   107       3.145 -14.529  23.096  1.00  0.00
ATOM   1627  O   LEU   107       3.210 -15.461  22.345  1.00  0.00
ATOM   1628  N   SER   108       2.044 -13.757  23.282  1.00  0.00
ATOM   1629  H   SER   108       2.096 -13.105  24.052  1.00  0.00
ATOM   1630  CA  SER   108       0.796 -13.844  22.532  1.00  0.00
ATOM   1631  HA  SER   108       0.505 -14.894  22.562  1.00  0.00
ATOM   1632  CB  SER   108      -0.388 -12.995  22.994  1.00  0.00
ATOM   1633  HB2 SER   108      -0.171 -11.960  22.730  1.00  0.00
ATOM   1634  HB3 SER   108      -1.267 -13.333  22.445  1.00  0.00
ATOM   1635  OG  SER   108      -0.640 -13.086  24.401  1.00  0.00
ATOM   1636  HG  SER   108      -1.391 -12.533  24.628  1.00  0.00
ATOM   1637  C   SER   108       1.013 -13.510  20.993  1.00  0.00
ATOM   1638  O   SER   108       1.906 -12.884  20.548  1.00  0.00
ATOM   1639  N   GLY   109       0.050 -14.083  20.199  1.00  0.00
ATOM   1640  H   GLY   109      -0.584 -14.728  20.649  1.00  0.00
ATOM   1641  CA  GLY   109      -0.123 -13.824  18.743  1.00  0.00
ATOM   1642  HA2 GLY   109       0.459 -14.599  18.244  1.00  0.00
ATOM   1643  HA3 GLY   109      -1.183 -13.985  18.548  1.00  0.00
ATOM   1644  C   GLY   109       0.277 -12.483  18.195  1.00  0.00
ATOM   1645  O   GLY   109      -0.234 -11.450  18.599  1.00  0.00
ATOM   1646  N   CYS   110       1.263 -12.528  17.222  1.00  0.00
ATOM   1647  H   CYS   110       1.676 -13.427  17.021  1.00  0.00
ATOM   1648  CA  CYS   110       1.806 -11.346  16.545  1.00  0.00
ATOM   1649  HA  CYS   110       2.634 -11.667  15.914  1.00  0.00
ATOM   1650  CB  CYS   110       0.782 -10.607  15.672  1.00  0.00
ATOM   1651  HB2 CYS   110      -0.116 -10.311  16.214  1.00  0.00
ATOM   1652  HB3 CYS   110       1.197  -9.741  15.156  1.00  0.00
ATOM   1653  SG  CYS   110       0.237 -11.743  14.382  1.00  0.00
ATOM   1654  HG  CYS   110      -0.603 -10.895  13.796  1.00  0.00
ATOM   1655  C   CYS   110       2.483 -10.226  17.303  1.00  0.00
ATOM   1656  O   CYS   110       2.838  -9.171  16.814  1.00  0.00
ATOM   1657  N   LEU   111       2.786 -10.497  18.598  1.00  0.00
ATOM   1658  H   LEU   111       2.561 -11.424  18.930  1.00  0.00
ATOM   1659  CA  LEU   111       3.449  -9.520  19.570  1.00  0.00
ATOM   1660  HA  LEU   111       3.174  -8.519  19.236  1.00  0.00
ATOM   1661  CB  LEU   111       3.086  -9.659  21.067  1.00  0.00
ATOM   1662  HB2 LEU   111       3.455 -10.638  21.374  1.00  0.00
ATOM   1663  HB3 LEU   111       3.645  -8.881  21.588  1.00  0.00
ATOM   1664  CG  LEU   111       1.544  -9.536  21.431  1.00  0.00
ATOM   1665  HG  LEU   111       1.104 -10.526  21.309  1.00  0.00
ATOM   1666  CD1 LEU   111       1.271  -9.015  22.898  1.00  0.00
ATOM   1667 HD11 LEU   111       1.711  -8.025  23.020  1.00  0.00
ATOM   1668 HD12 LEU   111       0.196  -8.958  23.070  1.00  0.00
ATOM   1669 HD13 LEU   111       1.718  -9.702  23.617  1.00  0.00
ATOM   1670  CD2 LEU   111       0.872  -8.556  20.464  1.00  0.00
ATOM   1671 HD21 LEU   111       0.977  -8.922  19.443  1.00  0.00
ATOM   1672 HD22 LEU   111      -0.186  -8.469  20.711  1.00  0.00
ATOM   1673 HD23 LEU   111       1.346  -7.578  20.549  1.00  0.00
ATOM   1674  C   LEU   111       5.045  -9.569  19.642  1.00  0.00
ATOM   1675  O   LEU   111       5.717  -8.610  19.981  1.00  0.00
ATOM   1676  N   ARG   112       5.614 -10.799  19.367  1.00  0.00
ATOM   1677  H   ARG   112       4.991 -11.593  19.400  1.00  0.00
ATOM   1678  CA  ARG   112       7.013 -11.041  19.197  1.00  0.00
ATOM   1679  HA  ARG   112       7.582 -10.502  19.955  1.00  0.00
ATOM   1680  CB  ARG   112       7.305 -12.551  19.341  1.00  0.00
ATOM   1681  HB2 ARG   112       6.622 -13.102  18.695  1.00  0.00
ATOM   1682  HB3 ARG   112       8.332 -12.740  19.029  1.00  0.00
ATOM   1683  CG  ARG   112       7.119 -13.011  20.790  1.00  0.00
ATOM   1684  HG2 ARG   112       7.848 -12.491  21.411  1.00  0.00
ATOM   1685  HG3 ARG   112       6.112 -12.741  21.109  1.00  0.00
ATOM   1686  CD  ARG   112       7.320 -14.589  20.942  1.00  0.00
ATOM   1687  HD2 ARG   112       8.328 -14.888  20.653  1.00  0.00
ATOM   1688  HD3 ARG   112       7.123 -14.915  21.963  1.00  0.00
ATOM   1689  NE  ARG   112       6.343 -15.257  20.030  1.00  0.00
ATOM   1690  HE  ARG   112       5.467 -14.799  19.822  1.00  0.00
ATOM   1691  CZ  ARG   112       6.645 -16.334  19.383  1.00  0.00
ATOM   1692  NH1 ARG   112       7.621 -17.144  19.729  1.00  0.00
ATOM   1693 HH11 ARG   112       8.182 -16.935  20.543  1.00  0.00
ATOM   1694 HH12 ARG   112       7.806 -17.971  19.179  1.00  0.00
ATOM   1695  NH2 ARG   112       5.901 -16.757  18.427  1.00  0.00
ATOM   1696 HH21 ARG   112       5.068 -16.244  18.174  1.00  0.00
ATOM   1697 HH22 ARG   112       6.152 -17.601  17.932  1.00  0.00
ATOM   1698  C   ARG   112       7.625 -10.444  17.903  1.00  0.00
ATOM   1699  O   ARG   112       7.239 -10.621  16.783  1.00  0.00
ATOM   1700  N   GLY   113       8.696  -9.614  18.082  1.00  0.00
ATOM   1701  H   GLY   113       8.988  -9.425  19.030  1.00  0.00
ATOM   1702  CA  GLY   113       9.435  -8.992  16.997  1.00  0.00
ATOM   1703  HA2 GLY   113       8.756  -8.290  16.513  1.00  0.00
ATOM   1704  HA3 GLY   113      10.261  -8.444  17.450  1.00  0.00
ATOM   1705  C   GLY   113       9.997  -9.961  15.935  1.00  0.00
ATOM   1706  O   GLY   113       9.753  -9.733  14.757  1.00  0.00
ATOM   1707  N   PRO   114      10.607 -11.055  16.226  1.00  0.00
ATOM   1708  CD  PRO   114      11.484 -11.293  17.414  1.00  0.00
ATOM   1709  HD2 PRO   114      10.837 -11.529  18.259  1.00  0.00
ATOM   1710  HD3 PRO   114      12.023 -10.367  17.617  1.00  0.00
ATOM   1711  CG  PRO   114      12.407 -12.428  17.058  1.00  0.00
ATOM   1712  HG2 PRO   114      12.622 -13.061  17.919  1.00  0.00
ATOM   1713  HG3 PRO   114      13.343 -12.069  16.629  1.00  0.00
ATOM   1714  CB  PRO   114      11.558 -13.190  15.987  1.00  0.00
ATOM   1715  HB2 PRO   114      10.760 -13.789  16.425  1.00  0.00
ATOM   1716  HB3 PRO   114      12.165 -13.816  15.333  1.00  0.00
ATOM   1717  CA  PRO   114      10.946 -12.003  15.172  1.00  0.00
ATOM   1718  HA  PRO   114      11.631 -11.474  14.510  1.00  0.00
ATOM   1719  C   PRO   114       9.798 -12.567  14.363  1.00  0.00
ATOM   1720  O   PRO   114       9.841 -12.639  13.146  1.00  0.00
ATOM   1721  N   TRP   115       8.838 -13.009  15.031  1.00  0.00
ATOM   1722  H   TRP   115       8.991 -13.085  16.026  1.00  0.00
ATOM   1723  CA  TRP   115       7.578 -13.521  14.480  1.00  0.00
ATOM   1724  HA  TRP   115       7.785 -14.322  13.770  1.00  0.00
ATOM   1725  CB  TRP   115       6.705 -14.064  15.574  1.00  0.00
ATOM   1726  HB2 TRP   115       7.141 -14.784  16.266  1.00  0.00
ATOM   1727  HB3 TRP   115       6.598 -13.100  16.072  1.00  0.00
ATOM   1728  CG  TRP   115       5.328 -14.543  15.273  1.00  0.00
ATOM   1729  CD1 TRP   115       4.166 -14.146  15.782  1.00  0.00
ATOM   1730  HD1 TRP   115       4.133 -13.583  16.715  1.00  0.00
ATOM   1731  NE1 TRP   115       3.168 -14.599  14.897  1.00  0.00
ATOM   1732  HE1 TRP   115       2.184 -14.485  15.095  1.00  0.00
ATOM   1733  CE2 TRP   115       3.681 -15.314  13.885  1.00  0.00
ATOM   1734  CZ2 TRP   115       3.057 -16.051  12.936  1.00  0.00
ATOM   1735  HZ2 TRP   115       1.967 -16.033  12.936  1.00  0.00
ATOM   1736  CH2 TRP   115       3.793 -16.749  12.066  1.00  0.00
ATOM   1737  HH2 TRP   115       3.297 -17.349  11.303  1.00  0.00
ATOM   1738  CZ3 TRP   115       5.210 -16.728  12.111  1.00  0.00
ATOM   1739  HZ3 TRP   115       5.833 -17.158  11.327  1.00  0.00
ATOM   1740  CE3 TRP   115       5.846 -16.134  13.202  1.00  0.00
ATOM   1741  HE3 TRP   115       6.866 -16.423  13.457  1.00  0.00
ATOM   1742  CD2 TRP   115       5.066 -15.353  14.014  1.00  0.00
ATOM   1743  C   TRP   115       6.779 -12.543  13.624  1.00  0.00
ATOM   1744  O   TRP   115       6.519 -12.850  12.456  1.00  0.00
ATOM   1745  N   ALA   116       6.657 -11.326  14.084  1.00  0.00
ATOM   1746  H   ALA   116       6.839 -11.174  15.066  1.00  0.00
ATOM   1747  CA  ALA   116       6.199 -10.232  13.308  1.00  0.00
ATOM   1748  HA  ALA   116       5.134 -10.413  13.160  1.00  0.00
ATOM   1749  CB  ALA   116       6.372  -8.909  14.083  1.00  0.00
ATOM   1750  HB1 ALA   116       7.433  -8.710  14.231  1.00  0.00
ATOM   1751  HB2 ALA   116       5.925  -8.093  13.515  1.00  0.00
ATOM   1752  HB3 ALA   116       5.880  -8.988  15.052  1.00  0.00
ATOM   1753  C   ALA   116       6.859 -10.100  11.908  1.00  0.00
ATOM   1754  O   ALA   116       6.216 -10.171  10.837  1.00  0.00
ATOM   1755  N   TRP   117       8.216  -9.980  11.906  1.00  0.00
ATOM   1756  H   TRP   117       8.713 -10.098  12.778  1.00  0.00
ATOM   1757  CA  TRP   117       8.966  -9.739  10.737  1.00  0.00
ATOM   1758  HA  TRP   117       8.560  -8.897  10.176  1.00  0.00
ATOM   1759  CB  TRP   117      10.408  -9.397  11.165  1.00  0.00
ATOM   1760  HB2 TRP   117      10.521  -9.935  12.107  1.00  0.00
ATOM   1761  HB3 TRP   117      11.137  -9.770  10.445  1.00  0.00
ATOM   1762  CG  TRP   117      10.759  -8.009  11.433  1.00  0.00
ATOM   1763  CD1 TRP   117      11.306  -7.596  12.575  1.00  0.00
ATOM   1764  HD1 TRP   117      11.494  -8.355  13.334  1.00  0.00
ATOM   1765  NE1 TRP   117      11.519  -6.243  12.534  1.00  0.00
ATOM   1766  HE1 TRP   117      11.872  -5.728  13.328  1.00  0.00
ATOM   1767  CE2 TRP   117      11.075  -5.689  11.356  1.00  0.00
ATOM   1768  CZ2 TRP   117      11.005  -4.420  10.927  1.00  0.00
ATOM   1769  HZ2 TRP   117      11.350  -3.601  11.558  1.00  0.00
ATOM   1770  CH2 TRP   117      10.477  -4.251   9.662  1.00  0.00
ATOM   1771  HH2 TRP   117      10.511  -3.243   9.249  1.00  0.00
ATOM   1772  CZ3 TRP   117       9.904  -5.296   8.885  1.00  0.00
ATOM   1773  HZ3 TRP   117       9.382  -5.137   7.941  1.00  0.00
ATOM   1774  CE3 TRP   117      10.017  -6.608   9.361  1.00  0.00
ATOM   1775  HE3 TRP   117       9.836  -7.417   8.653  1.00  0.00
ATOM   1776  CD2 TRP   117      10.514  -6.819  10.639  1.00  0.00
ATOM   1777  C   TRP   117       8.978 -11.023   9.906  1.00  0.00
ATOM   1778  O   TRP   117       9.185 -10.922   8.693  1.00  0.00
ATOM   1779  N   LEU   118       8.774 -12.231  10.486  1.00  0.00
ATOM   1780  H   LEU   118       9.069 -12.380  11.441  1.00  0.00
ATOM   1781  CA  LEU   118       8.352 -13.370   9.718  1.00  0.00
ATOM   1782  HA  LEU   118       8.948 -13.460   8.810  1.00  0.00
ATOM   1783  CB  LEU   118       8.540 -14.626  10.548  1.00  0.00
ATOM   1784  HB2 LEU   118       8.026 -14.376  11.476  1.00  0.00
ATOM   1785  HB3 LEU   118       8.073 -15.504  10.100  1.00  0.00
ATOM   1786  CG  LEU   118      10.089 -14.942  10.860  1.00  0.00
ATOM   1787  HG  LEU   118      10.573 -14.037  11.228  1.00  0.00
ATOM   1788  CD1 LEU   118      10.194 -16.030  11.904  1.00  0.00
ATOM   1789 HD11 LEU   118       9.710 -16.935  11.536  1.00  0.00
ATOM   1790 HD12 LEU   118      11.244 -16.237  12.109  1.00  0.00
ATOM   1791 HD13 LEU   118       9.703 -15.703  12.821  1.00  0.00
ATOM   1792  CD2 LEU   118      11.048 -15.275   9.774  1.00  0.00
ATOM   1793 HD21 LEU   118      11.101 -14.446   9.069  1.00  0.00
ATOM   1794 HD22 LEU   118      12.035 -15.452  10.202  1.00  0.00
ATOM   1795 HD23 LEU   118      10.712 -16.172   9.254  1.00  0.00
ATOM   1796  C   LEU   118       7.022 -13.327   9.053  1.00  0.00
ATOM   1797  O   LEU   118       6.879 -13.912   7.981  1.00  0.00
ATOM   1798  N   VAL   119       5.966 -12.726   9.659  1.00  0.00
ATOM   1799  H   VAL   119       5.953 -12.500  10.643  1.00  0.00
ATOM   1800  CA  VAL   119       4.754 -12.574   8.912  1.00  0.00
ATOM   1801  HA  VAL   119       4.491 -13.524   8.446  1.00  0.00
ATOM   1802  CB  VAL   119       3.646 -12.183   9.878  1.00  0.00
ATOM   1803  HB  VAL   119       3.791 -11.166  10.241  1.00  0.00
ATOM   1804  CG1 VAL   119       2.302 -12.266   9.086  1.00  0.00
ATOM   1805 HG11 VAL   119       2.156 -13.283   8.723  1.00  0.00
ATOM   1806 HG12 VAL   119       1.476 -11.993   9.742  1.00  0.00
ATOM   1807 HG13 VAL   119       2.335 -11.580   8.240  1.00  0.00
ATOM   1808  CG2 VAL   119       3.575 -13.164  11.076  1.00  0.00
ATOM   1809 HG21 VAL   119       4.524 -13.152  11.612  1.00  0.00
ATOM   1810 HG22 VAL   119       2.774 -12.859  11.749  1.00  0.00
ATOM   1811 HG23 VAL   119       3.377 -14.172  10.710  1.00  0.00
ATOM   1812  C   VAL   119       5.001 -11.641   7.731  1.00  0.00
ATOM   1813  O   VAL   119       4.536 -11.920   6.630  1.00  0.00
ATOM   1814  N   VAL   120       5.778 -10.531   7.929  1.00  0.00
ATOM   1815  H   VAL   120       6.095 -10.249   8.845  1.00  0.00
ATOM   1816  CA  VAL   120       6.075  -9.652   6.786  1.00  0.00
ATOM   1817  HA  VAL   120       5.080  -9.412   6.412  1.00  0.00
ATOM   1818  CB  VAL   120       6.823  -8.310   7.122  1.00  0.00
ATOM   1819  HB  VAL   120       7.878  -8.488   7.329  1.00  0.00
ATOM   1820  CG1 VAL   120       6.688  -7.419   5.863  1.00  0.00
ATOM   1821 HG11 VAL   120       5.633  -7.240   5.655  1.00  0.00
ATOM   1822 HG12 VAL   120       7.190  -6.467   6.035  1.00  0.00
ATOM   1823 HG13 VAL   120       7.145  -7.922   5.011  1.00  0.00
ATOM   1824  CG2 VAL   120       6.167  -7.532   8.205  1.00  0.00
ATOM   1825 HG21 VAL   120       6.137  -8.130   9.116  1.00  0.00
ATOM   1826 HG22 VAL   120       6.731  -6.618   8.389  1.00  0.00
ATOM   1827 HG23 VAL   120       5.151  -7.277   7.905  1.00  0.00
ATOM   1828  C   VAL   120       6.876 -10.389   5.680  1.00  0.00
ATOM   1829  O   VAL   120       6.602 -10.299   4.477  1.00  0.00
ATOM   1830  N   LEU   121       7.840 -11.182   6.088  1.00  0.00
ATOM   1831  H   LEU   121       8.088 -11.303   7.060  1.00  0.00
ATOM   1832  CA  LEU   121       8.584 -11.898   5.107  1.00  0.00
ATOM   1833  HA  LEU   121       9.006 -11.224   4.361  1.00  0.00
ATOM   1834  CB  LEU   121       9.776 -12.637   5.856  1.00  0.00
ATOM   1835  HB2 LEU   121      10.213 -11.839   6.456  1.00  0.00
ATOM   1836  HB3 LEU   121       9.329 -13.382   6.514  1.00  0.00
ATOM   1837  CG  LEU   121      10.887 -13.305   4.995  1.00  0.00
ATOM   1838  HG  LEU   121      10.433 -14.085   4.383  1.00  0.00
ATOM   1839  CD1 LEU   121      11.563 -12.293   4.100  1.00  0.00
ATOM   1840 HD11 LEU   121      12.017 -11.513   4.711  1.00  0.00
ATOM   1841 HD12 LEU   121      12.335 -12.787   3.510  1.00  0.00
ATOM   1842 HD13 LEU   121      10.825 -11.848   3.432  1.00  0.00
ATOM   1843  CD2 LEU   121      12.021 -14.059   5.730  1.00  0.00
ATOM   1844 HD21 LEU   121      11.595 -14.870   6.321  1.00  0.00
ATOM   1845 HD22 LEU   121      12.718 -14.470   4.999  1.00  0.00
ATOM   1846 HD23 LEU   121      12.550 -13.369   6.388  1.00  0.00
ATOM   1847  C   LEU   121       7.789 -12.922   4.347  1.00  0.00
ATOM   1848  O   LEU   121       7.965 -13.009   3.160  1.00  0.00
ATOM   1849  N   LEU   122       6.883 -13.650   5.006  1.00  0.00
ATOM   1850  H   LEU   122       6.751 -13.444   5.986  1.00  0.00
ATOM   1851  CA  LEU   122       6.104 -14.734   4.416  1.00  0.00
ATOM   1852  HA  LEU   122       6.770 -15.373   3.836  1.00  0.00
ATOM   1853  CB  LEU   122       5.387 -15.612   5.504  1.00  0.00
ATOM   1854  HB2 LEU   122       4.991 -14.800   6.114  1.00  0.00
ATOM   1855  HB3 LEU   122       4.561 -16.165   5.056  1.00  0.00
ATOM   1856  CG  LEU   122       6.218 -16.557   6.386  1.00  0.00
ATOM   1857  HG  LEU   122       7.089 -15.988   6.712  1.00  0.00
ATOM   1858  CD1 LEU   122       5.472 -17.139   7.642  1.00  0.00
ATOM   1859 HD11 LEU   122       4.601 -17.708   7.317  1.00  0.00
ATOM   1860 HD12 LEU   122       6.146 -17.792   8.195  1.00  0.00
ATOM   1861 HD13 LEU   122       5.151 -16.320   8.286  1.00  0.00
ATOM   1862  CD2 LEU   122       6.799 -17.600   5.435  1.00  0.00
ATOM   1863 HD21 LEU   122       7.420 -17.105   4.688  1.00  0.00
ATOM   1864 HD22 LEU   122       7.405 -18.309   5.999  1.00  0.00
ATOM   1865 HD23 LEU   122       5.987 -18.132   4.938  1.00  0.00
ATOM   1866  C   LEU   122       5.025 -14.347   3.453  1.00  0.00
ATOM   1867  O   LEU   122       4.895 -14.876   2.339  1.00  0.00
ATOM   1868  N   ALA   123       4.416 -13.257   3.854  1.00  0.00
ATOM   1869  H   ALA   123       4.606 -12.729   4.693  1.00  0.00
ATOM   1870  CA  ALA   123       3.429 -12.738   2.922  1.00  0.00
ATOM   1871  HA  ALA   123       2.628 -13.436   2.677  1.00  0.00
ATOM   1872  CB  ALA   123       2.818 -11.528   3.682  1.00  0.00
ATOM   1873  HB1 ALA   123       3.606 -10.816   3.926  1.00  0.00
ATOM   1874  HB2 ALA   123       2.072 -11.042   3.053  1.00  0.00
ATOM   1875  HB3 ALA   123       2.346 -11.876   4.601  1.00  0.00
ATOM   1876  C   ALA   123       4.044 -12.195   1.598  1.00  0.00
ATOM   1877  O   ALA   123       3.624 -12.497   0.483  1.00  0.00
ATOM   1878  N   MET   124       5.165 -11.310   1.681  1.00  0.00
ATOM   1879  H   MET   124       5.438 -11.078   2.625  1.00  0.00
ATOM   1880  CA  MET   124       5.930 -10.788   0.616  1.00  0.00
ATOM   1881  HA  MET   124       5.278 -10.239  -0.063  1.00  0.00
ATOM   1882  CB  MET   124       7.048  -9.811   1.140  1.00  0.00
ATOM   1883  HB2 MET   124       7.505 -10.264   2.020  1.00  0.00
ATOM   1884  HB3 MET   124       7.797  -9.706   0.355  1.00  0.00
ATOM   1885  CG  MET   124       6.502  -8.449   1.501  1.00  0.00
ATOM   1886  HG2 MET   124       6.079  -8.052   0.578  1.00  0.00
ATOM   1887  HG3 MET   124       5.701  -8.638   2.215  1.00  0.00
ATOM   1888  SD  MET   124       7.633  -7.251   2.191  1.00  0.00
ATOM   1889  CE  MET   124       8.429  -6.810   0.613  1.00  0.00
ATOM   1890  HE1 MET   124       7.681  -6.414  -0.074  1.00  0.00
ATOM   1891  HE2 MET   124       9.195  -6.055   0.790  1.00  0.00
ATOM   1892  HE3 MET   124       8.888  -7.697   0.177  1.00  0.00
ATOM   1893  C   MET   124       6.669 -11.959  -0.115  1.00  0.00
ATOM   1894  O   MET   124       6.848 -11.891  -1.295  1.00  0.00
ATOM   1895  N   LEU   125       7.079 -13.004   0.533  1.00  0.00
ATOM   1896  H   LEU   125       7.099 -12.979   1.542  1.00  0.00
ATOM   1897  CA  LEU   125       7.657 -14.169  -0.145  1.00  0.00
ATOM   1898  HA  LEU   125       8.486 -13.862  -0.783  1.00  0.00
ATOM   1899  CB  LEU   125       8.200 -15.192   0.933  1.00  0.00
ATOM   1900  HB2 LEU   125       8.926 -14.687   1.570  1.00  0.00
ATOM   1901  HB3 LEU   125       7.334 -15.481   1.528  1.00  0.00
ATOM   1902  CG  LEU   125       8.841 -16.446   0.321  1.00  0.00
ATOM   1903  HG  LEU   125       8.054 -17.002  -0.189  1.00  0.00
ATOM   1904  CD1 LEU   125       9.991 -16.122  -0.691  1.00  0.00
ATOM   1905 HD11 LEU   125      10.778 -15.566  -0.181  1.00  0.00
ATOM   1906 HD12 LEU   125      10.400 -17.052  -1.086  1.00  0.00
ATOM   1907 HD13 LEU   125       9.596 -15.522  -1.511  1.00  0.00
ATOM   1908  CD2 LEU   125       9.480 -17.263   1.478  1.00  0.00
ATOM   1909 HD21 LEU   125       8.708 -17.544   2.195  1.00  0.00
ATOM   1910 HD22 LEU   125       9.945 -18.163   1.075  1.00  0.00
ATOM   1911 HD23 LEU   125      10.236 -16.657   1.977  1.00  0.00
ATOM   1912  C   LEU   125       6.685 -14.823  -1.169  1.00  0.00
ATOM   1913  O   LEU   125       7.116 -15.257  -2.249  1.00  0.00
ATOM   1914  N   VAL   126       5.386 -15.035  -0.758  1.00  0.00
ATOM   1915  H   VAL   126       5.052 -14.763   0.156  1.00  0.00
ATOM   1916  CA  VAL   126       4.435 -15.639  -1.694  1.00  0.00
ATOM   1917  HA  VAL   126       4.814 -16.613  -2.002  1.00  0.00
ATOM   1918  CB  VAL   126       3.113 -15.850  -0.890  1.00  0.00
ATOM   1919  HB  VAL   126       2.946 -14.941  -0.313  1.00  0.00
ATOM   1920  CG1 VAL   126       1.835 -16.152  -1.784  1.00  0.00
ATOM   1921 HG11 VAL   126       2.001 -17.061  -2.361  1.00  0.00
ATOM   1922 HG12 VAL   126       0.965 -16.284  -1.141  1.00  0.00
ATOM   1923 HG13 VAL   126       1.661 -15.318  -2.464  1.00  0.00
ATOM   1924  CG2 VAL   126       3.274 -17.106  -0.007  1.00  0.00
ATOM   1925 HG21 VAL   126       4.109 -16.964   0.679  1.00  0.00
ATOM   1926 HG22 VAL   126       2.359 -17.270   0.563  1.00  0.00
ATOM   1927 HG23 VAL   126       3.468 -17.973  -0.639  1.00  0.00
ATOM   1928  C   VAL   126       4.129 -14.699  -2.910  1.00  0.00
ATOM   1929  O   VAL   126       4.181 -15.156  -4.090  1.00  0.00
ATOM   1930  N   GLU   127       4.017 -13.331  -2.755  1.00  0.00
ATOM   1931  H   GLU   127       3.898 -12.973  -1.818  1.00  0.00
ATOM   1932  CA  GLU   127       3.980 -12.389  -3.862  1.00  0.00
ATOM   1933  HA  GLU   127       3.286 -12.705  -4.641  1.00  0.00
ATOM   1934  CB  GLU   127       3.486 -11.052  -3.274  1.00  0.00
ATOM   1935  HB2 GLU   127       2.722 -11.250  -2.522  1.00  0.00
ATOM   1936  HB3 GLU   127       4.324 -10.530  -2.812  1.00  0.00
ATOM   1937  CG  GLU   127       2.904 -10.197  -4.366  1.00  0.00
ATOM   1938  HG2 GLU   127       3.669  -9.622  -4.888  1.00  0.00
ATOM   1939  HG3 GLU   127       2.300 -10.740  -5.093  1.00  0.00
ATOM   1940  CD  GLU   127       1.998  -9.235  -3.557  1.00  0.00
ATOM   1941  OE1 GLU   127       1.062  -9.618  -2.792  1.00  0.00
ATOM   1942  OE2 GLU   127       2.236  -7.978  -3.730  1.00  0.00
ATOM   1943  C   GLU   127       5.300 -12.246  -4.574  1.00  0.00
ATOM   1944  O   GLU   127       5.272 -12.164  -5.798  1.00  0.00
ATOM   1945  N   VAL   128       6.513 -12.408  -4.048  1.00  0.00
ATOM   1946  H   VAL   128       6.616 -12.324  -3.047  1.00  0.00
ATOM   1947  CA  VAL   128       7.713 -12.517  -4.856  1.00  0.00
ATOM   1948  HA  VAL   128       7.748 -11.847  -5.715  1.00  0.00
ATOM   1949  CB  VAL   128       8.985 -12.384  -4.098  1.00  0.00
ATOM   1950  HB  VAL   128       8.905 -12.986  -3.193  1.00  0.00
ATOM   1951  CG1 VAL   128      10.207 -12.853  -4.922  1.00  0.00
ATOM   1952 HG11 VAL   128      10.288 -12.251  -5.827  1.00  0.00
ATOM   1953 HG12 VAL   128      11.113 -12.737  -4.327  1.00  0.00
ATOM   1954 HG13 VAL   128      10.082 -13.901  -5.193  1.00  0.00
ATOM   1955  CG2 VAL   128       9.245 -11.081  -3.471  1.00  0.00
ATOM   1956 HG21 VAL   128       8.451 -10.855  -2.759  1.00  0.00
ATOM   1957 HG22 VAL   128      10.202 -11.113  -2.950  1.00  0.00
ATOM   1958 HG23 VAL   128       9.275 -10.308  -4.238  1.00  0.00
ATOM   1959  C   VAL   128       7.665 -13.753  -5.692  1.00  0.00
ATOM   1960  O   VAL   128       7.918 -13.707  -6.918  1.00  0.00
ATOM   1961  N   ALA   129       7.377 -14.886  -5.127  1.00  0.00
ATOM   1962  H   ALA   129       7.242 -14.904  -4.126  1.00  0.00
ATOM   1963  CA  ALA   129       7.348 -16.155  -5.854  1.00  0.00
ATOM   1964  HA  ALA   129       8.360 -16.245  -6.250  1.00  0.00
ATOM   1965  CB  ALA   129       7.066 -17.359  -4.957  1.00  0.00
ATOM   1966  HB1 ALA   129       6.053 -17.288  -4.561  1.00  0.00
ATOM   1967  HB2 ALA   129       7.165 -18.276  -5.537  1.00  0.00
ATOM   1968  HB3 ALA   129       7.778 -17.373  -4.132  1.00  0.00
ATOM   1969  C   ALA   129       6.412 -16.178  -6.982  1.00  0.00
ATOM   1970  O   ALA   129       6.811 -16.532  -8.092  1.00  0.00
ATOM   1971  N   LEU   130       5.232 -15.603  -6.826  1.00  0.00
ATOM   1972  H   LEU   130       4.914 -15.351  -5.901  1.00  0.00
ATOM   1973  CA  LEU   130       4.332 -15.346  -7.972  1.00  0.00
ATOM   1974  HA  LEU   130       3.994 -16.252  -8.474  1.00  0.00
ATOM   1975  CB  LEU   130       3.089 -14.658  -7.281  1.00  0.00
ATOM   1976  HB2 LEU   130       2.538 -15.423  -6.733  1.00  0.00
ATOM   1977  HB3 LEU   130       3.528 -13.952  -6.576  1.00  0.00
ATOM   1978  CG  LEU   130       2.142 -13.922  -8.211  1.00  0.00
ATOM   1979  HG  LEU   130       2.774 -13.272  -8.816  1.00  0.00
ATOM   1980  CD1 LEU   130       1.242 -14.790  -9.146  1.00  0.00
ATOM   1981 HD11 LEU   130       0.609 -15.440  -8.541  1.00  0.00
ATOM   1982 HD12 LEU   130       0.616 -14.139  -9.756  1.00  0.00
ATOM   1983 HD13 LEU   130       1.872 -15.399  -9.795  1.00  0.00
ATOM   1984  CD2 LEU   130       1.130 -13.118  -7.391  1.00  0.00
ATOM   1985 HD21 LEU   130       1.658 -12.395  -6.769  1.00  0.00
ATOM   1986 HD22 LEU   130       0.453 -12.592  -8.064  1.00  0.00
ATOM   1987 HD23 LEU   130       0.558 -13.794  -6.756  1.00  0.00
ATOM   1988  C   LEU   130       4.906 -14.500  -9.047  1.00  0.00
ATOM   1989  O   LEU   130       4.812 -14.854 -10.197  1.00  0.00
ATOM   1990  N   CYS   131       5.520 -13.357  -8.646  1.00  0.00
ATOM   1991  H   CYS   131       5.401 -13.137  -7.667  1.00  0.00
ATOM   1992  CA  CYS   131       6.142 -12.360  -9.507  1.00  0.00
ATOM   1993  HA  CYS   131       5.453 -12.045 -10.291  1.00  0.00
ATOM   1994  CB  CYS   131       6.516 -11.121  -8.647  1.00  0.00
ATOM   1995  HB2 CYS   131       5.615 -10.618  -8.295  1.00  0.00
ATOM   1996  HB3 CYS   131       7.122 -11.422  -7.792  1.00  0.00
ATOM   1997  SG  CYS   131       7.556  -9.767  -9.599  1.00  0.00
ATOM   1998  HG  CYS   131       7.662  -8.927  -8.574  1.00  0.00
ATOM   1999  C   CYS   131       7.284 -12.913 -10.383  1.00  0.00
ATOM   2000  O   CYS   131       7.298 -12.694 -11.562  1.00  0.00
ATOM   2001  N   THR   132       8.101 -13.738  -9.732  1.00  0.00
ATOM   2002  H   THR   132       7.902 -14.058  -8.795  1.00  0.00
ATOM   2003  CA  THR   132       9.356 -14.145 -10.348  1.00  0.00
ATOM   2004  HA  THR   132       9.669 -13.275 -10.925  1.00  0.00
ATOM   2005  CB  THR   132      10.441 -14.504  -9.407  1.00  0.00
ATOM   2006  HB  THR   132      10.201 -15.473  -8.970  1.00  0.00
ATOM   2007  CG2 THR   132      11.796 -14.578 -10.087  1.00  0.00
ATOM   2008 HG21 THR   132      12.037 -13.609 -10.524  1.00  0.00
ATOM   2009 HG22 THR   132      12.557 -14.845  -9.354  1.00  0.00
ATOM   2010 HG23 THR   132      11.768 -15.334 -10.872  1.00  0.00
ATOM   2011  OG1 THR   132      10.606 -13.523  -8.424  1.00  0.00
ATOM   2012  HG1 THR   132      11.314 -13.782  -7.830  1.00  0.00
ATOM   2013  C   THR   132       9.039 -15.288 -11.235  1.00  0.00
ATOM   2014  O   THR   132       9.673 -15.537 -12.246  1.00  0.00
ATOM   2015  N   TRP   133       8.005 -16.118 -10.916  1.00  0.00
ATOM   2016  H   TRP   133       7.529 -16.086 -10.026  1.00  0.00
ATOM   2017  CA  TRP   133       7.560 -17.062 -11.886  1.00  0.00
ATOM   2018  HA  TRP   133       8.420 -17.625 -12.249  1.00  0.00
ATOM   2019  CB  TRP   133       6.506 -18.074 -11.301  1.00  0.00
ATOM   2020  HB2 TRP   133       6.925 -18.619 -10.455  1.00  0.00
ATOM   2021  HB3 TRP   133       5.667 -17.466 -10.962  1.00  0.00
ATOM   2022  CG  TRP   133       5.928 -19.125 -12.258  1.00  0.00
ATOM   2023  CD1 TRP   133       4.578 -19.498 -12.313  1.00  0.00
ATOM   2024  HD1 TRP   133       3.907 -18.921 -11.677  1.00  0.00
ATOM   2025  NE1 TRP   133       4.382 -20.517 -13.161  1.00  0.00
ATOM   2026  HE1 TRP   133       3.487 -20.966 -13.294  1.00  0.00
ATOM   2027  CE2 TRP   133       5.520 -20.860 -13.769  1.00  0.00
ATOM   2028  CZ2 TRP   133       5.748 -21.893 -14.612  1.00  0.00
ATOM   2029  HZ2 TRP   133       4.942 -22.600 -14.809  1.00  0.00
ATOM   2030  CH2 TRP   133       6.983 -21.980 -15.163  1.00  0.00
ATOM   2031  HH2 TRP   133       7.172 -22.748 -15.913  1.00  0.00
ATOM   2032  CZ3 TRP   133       8.043 -21.098 -14.793  1.00  0.00
ATOM   2033  HZ3 TRP   133       9.020 -21.190 -15.267  1.00  0.00
ATOM   2034  CE3 TRP   133       7.874 -20.108 -13.834  1.00  0.00
ATOM   2035  HE3 TRP   133       8.729 -19.660 -13.328  1.00  0.00
ATOM   2036  CD2 TRP   133       6.515 -19.958 -13.365  1.00  0.00
ATOM   2037  C   TRP   133       6.859 -16.271 -13.088  1.00  0.00
ATOM   2038  O   TRP   133       7.110 -16.617 -14.256  1.00  0.00
ATOM   2039  N   TYR   134       6.069 -15.219 -12.852  1.00  0.00
ATOM   2040  H   TYR   134       5.810 -15.013 -11.898  1.00  0.00
ATOM   2041  CA  TYR   134       5.353 -14.463 -13.981  1.00  0.00
ATOM   2042  HA  TYR   134       4.844 -15.150 -14.657  1.00  0.00
ATOM   2043  CB  TYR   134       4.290 -13.536 -13.320  1.00  0.00
ATOM   2044  HB2 TYR   134       3.785 -14.116 -12.548  1.00  0.00
ATOM   2045  HB3 TYR   134       4.624 -12.587 -12.901  1.00  0.00
ATOM   2046  CG  TYR   134       3.308 -13.267 -14.489  1.00  0.00
ATOM   2047  CD1 TYR   134       3.393 -12.014 -15.020  1.00  0.00
ATOM   2048  HD1 TYR   134       4.050 -11.240 -14.623  1.00  0.00
ATOM   2049  CE1 TYR   134       2.551 -11.732 -16.171  1.00  0.00
ATOM   2050  HE1 TYR   134       2.733 -10.849 -16.784  1.00  0.00
ATOM   2051  CZ  TYR   134       1.626 -12.653 -16.561  1.00  0.00
ATOM   2052  OH  TYR   134       0.758 -12.371 -17.649  1.00  0.00
ATOM   2053  HH  TYR   134       0.910 -11.505 -18.035  1.00  0.00
ATOM   2054  CE2 TYR   134       1.380 -13.823 -15.858  1.00  0.00
ATOM   2055  HE2 TYR   134       0.503 -14.443 -16.042  1.00  0.00
ATOM   2056  CD2 TYR   134       2.317 -14.201 -14.873  1.00  0.00
ATOM   2057  HD2 TYR   134       2.267 -15.194 -14.426  1.00  0.00
ATOM   2058  C   TYR   134       6.433 -13.857 -14.913  1.00  0.00
ATOM   2059  O   TYR   134       6.321 -13.749 -16.100  1.00  0.00
ATOM   2060  N   LEU   135       7.534 -13.348 -14.249  1.00  0.00
ATOM   2061  H   LEU   135       7.599 -13.473 -13.249  1.00  0.00
ATOM   2062  CA  LEU   135       8.581 -12.597 -14.919  1.00  0.00
ATOM   2063  HA  LEU   135       8.119 -11.861 -15.577  1.00  0.00
ATOM   2064  CB  LEU   135       9.467 -11.892 -13.970  1.00  0.00
ATOM   2065  HB2 LEU   135       9.593 -12.563 -13.121  1.00  0.00
ATOM   2066  HB3 LEU   135      10.427 -11.751 -14.466  1.00  0.00
ATOM   2067  CG  LEU   135       8.935 -10.518 -13.470  1.00  0.00
ATOM   2068  HG  LEU   135       7.968 -10.607 -12.975  1.00  0.00
ATOM   2069  CD1 LEU   135      10.011 -10.049 -12.432  1.00  0.00
ATOM   2070 HD11 LEU   135      10.978  -9.959 -12.926  1.00  0.00
ATOM   2071 HD12 LEU   135       9.722  -9.082 -12.021  1.00  0.00
ATOM   2072 HD13 LEU   135      10.082 -10.779 -11.626  1.00  0.00
ATOM   2073  CD2 LEU   135       8.766  -9.478 -14.629  1.00  0.00
ATOM   2074 HD21 LEU   135       8.058  -9.863 -15.363  1.00  0.00
ATOM   2075 HD22 LEU   135       8.392  -8.538 -14.223  1.00  0.00
ATOM   2076 HD23 LEU   135       9.730  -9.308 -15.109  1.00  0.00
ATOM   2077  C   LEU   135       9.358 -13.566 -15.758  1.00  0.00
ATOM   2078  O   LEU   135       9.656 -13.270 -16.911  1.00  0.00
ATOM   2079  N   VAL   136       9.697 -14.838 -15.341  1.00  0.00
ATOM   2080  H   VAL   136       9.469 -15.063 -14.383  1.00  0.00
ATOM   2081  CA  VAL   136      10.336 -15.861 -16.157  1.00  0.00
ATOM   2082  HA  VAL   136      11.304 -15.471 -16.472  1.00  0.00
ATOM   2083  CB  VAL   136      10.573 -17.170 -15.300  1.00  0.00
ATOM   2084  HB  VAL   136       9.695 -17.329 -14.674  1.00  0.00
ATOM   2085  CG1 VAL   136      10.803 -18.403 -16.179  1.00  0.00
ATOM   2086 HG11 VAL   136      11.681 -18.245 -16.805  1.00  0.00
ATOM   2087 HG12 VAL   136      10.961 -19.276 -15.546  1.00  0.00
ATOM   2088 HG13 VAL   136       9.931 -18.566 -16.812  1.00  0.00
ATOM   2089  CG2 VAL   136      11.905 -16.958 -14.458  1.00  0.00
ATOM   2090 HG21 VAL   136      11.789 -16.093 -13.806  1.00  0.00
ATOM   2091 HG22 VAL   136      12.099 -17.844 -13.854  1.00  0.00
ATOM   2092 HG23 VAL   136      12.742 -16.791 -15.136  1.00  0.00
ATOM   2093  C   VAL   136       9.540 -16.258 -17.329  1.00  0.00
ATOM   2094  O   VAL   136      10.006 -16.526 -18.426  1.00  0.00
ATOM   2095  N   ALA   137       8.240 -16.311 -17.103  1.00  0.00
ATOM   2096  H   ALA   137       7.916 -16.234 -16.150  1.00  0.00
ATOM   2097  CA  ALA   137       7.264 -16.610 -18.142  1.00  0.00
ATOM   2098  HA  ALA   137       7.598 -17.569 -18.539  1.00  0.00
ATOM   2099  CB  ALA   137       5.873 -16.798 -17.504  1.00  0.00
ATOM   2100  HB1 ALA   137       5.522 -15.844 -17.110  1.00  0.00
ATOM   2101  HB2 ALA   137       5.173 -17.159 -18.257  1.00  0.00
ATOM   2102  HB3 ALA   137       5.940 -17.523 -16.693  1.00  0.00
ATOM   2103  C   ALA   137       7.190 -15.689 -19.246  1.00  0.00
ATOM   2104  O   ALA   137       7.131 -16.031 -20.399  1.00  0.00
ATOM   2105  N   PHE   138       7.240 -14.431 -18.881  1.00  0.00
ATOM   2106  H   PHE   138       7.352 -14.222 -17.899  1.00  0.00
ATOM   2107  CA  PHE   138       7.010 -13.343 -19.785  1.00  0.00
ATOM   2108  HA  PHE   138       6.974 -13.729 -20.804  1.00  0.00
ATOM   2109  CB  PHE   138       5.704 -12.623 -19.492  1.00  0.00
ATOM   2110  HB2 PHE   138       5.632 -12.151 -18.512  1.00  0.00
ATOM   2111  HB3 PHE   138       5.550 -11.873 -20.268  1.00  0.00
ATOM   2112  CG  PHE   138       4.547 -13.593 -19.591  1.00  0.00
ATOM   2113  CD1 PHE   138       3.795 -13.916 -18.410  1.00  0.00
ATOM   2114  HD1 PHE   138       3.919 -13.318 -17.507  1.00  0.00
ATOM   2115  CE1 PHE   138       2.890 -15.014 -18.417  1.00  0.00
ATOM   2116  HE1 PHE   138       2.398 -15.362 -17.509  1.00  0.00
ATOM   2117  CZ  PHE   138       2.640 -15.648 -19.630  1.00  0.00
ATOM   2118  HZ  PHE   138       1.983 -16.518 -19.644  1.00  0.00
ATOM   2119  CE2 PHE   138       3.211 -15.191 -20.808  1.00  0.00
ATOM   2120  HE2 PHE   138       2.942 -15.687 -21.740  1.00  0.00
ATOM   2121  CD2 PHE   138       4.103 -14.132 -20.820  1.00  0.00
ATOM   2122  HD2 PHE   138       4.453 -13.725 -21.769  1.00  0.00
ATOM   2123  C   PHE   138       8.146 -12.315 -19.896  1.00  0.00
ATOM   2124  O   PHE   138       8.520 -11.603 -18.996  1.00  0.00
ATOM   2125  N   PRO   139       8.732 -12.114 -21.161  1.00  0.00
ATOM   2126  CD  PRO   139       8.547 -12.963 -22.355  1.00  0.00
ATOM   2127  HD2 PRO   139       7.517 -12.860 -22.697  1.00  0.00
ATOM   2128  HD3 PRO   139       8.735 -14.000 -22.076  1.00  0.00
ATOM   2129  CG  PRO   139       9.554 -12.444 -23.370  1.00  0.00
ATOM   2130  HG2 PRO   139       9.182 -12.558 -24.388  1.00  0.00
ATOM   2131  HG3 PRO   139      10.511 -12.957 -23.274  1.00  0.00
ATOM   2132  CB  PRO   139       9.687 -10.938 -22.976  1.00  0.00
ATOM   2133  HB2 PRO   139       8.916 -10.344 -23.467  1.00  0.00
ATOM   2134  HB3 PRO   139      10.668 -10.529 -23.216  1.00  0.00
ATOM   2135  CA  PRO   139       9.473 -10.921 -21.474  1.00  0.00
ATOM   2136  HA  PRO   139      10.414 -10.966 -20.926  1.00  0.00
ATOM   2137  C   PRO   139       8.723  -9.616 -21.105  1.00  0.00
ATOM   2138  O   PRO   139       7.611  -9.457 -21.530  1.00  0.00
ATOM   2139  N   PRO   140       9.361  -8.654 -20.412  1.00  0.00
ATOM   2140  CD  PRO   140      10.324  -8.953 -19.371  1.00  0.00
ATOM   2141  HD2 PRO   140      11.270  -9.226 -19.838  1.00  0.00
ATOM   2142  HD3 PRO   140       9.954  -9.793 -18.783  1.00  0.00
ATOM   2143  CG  PRO   140      10.423  -7.680 -18.559  1.00  0.00
ATOM   2144  HG2 PRO   140      11.445  -7.524 -18.214  1.00  0.00
ATOM   2145  HG3 PRO   140       9.752  -7.719 -17.701  1.00  0.00
ATOM   2146  CB  PRO   140       9.984  -6.569 -19.557  1.00  0.00
ATOM   2147  HB2 PRO   140      10.779  -6.133 -20.161  1.00  0.00
ATOM   2148  HB3 PRO   140       9.489  -5.783 -18.986  1.00  0.00
ATOM   2149  CA  PRO   140       8.977  -7.270 -20.456  1.00  0.00
ATOM   2150  HA  PRO   140       7.988  -7.241 -19.999  1.00  0.00
ATOM   2151  C   PRO   140       8.934  -6.594 -21.759  1.00  0.00
ATOM   2152  O   PRO   140       9.032  -5.405 -21.738  1.00  0.00
ATOM   2153  N   GLU   141       8.743  -7.262 -22.875  1.00  0.00
ATOM   2154  H   GLU   141       8.831  -8.246 -22.667  1.00  0.00
ATOM   2155  CA  GLU   141       8.637  -6.844 -24.319  1.00  0.00
ATOM   2156  HA  GLU   141       9.480  -6.212 -24.598  1.00  0.00
ATOM   2157  CB  GLU   141       8.652  -8.100 -25.201  1.00  0.00
ATOM   2158  HB2 GLU   141       9.694  -8.404 -25.298  1.00  0.00
ATOM   2159  HB3 GLU   141       8.099  -8.869 -24.662  1.00  0.00
ATOM   2160  CG  GLU   141       8.036  -7.912 -26.609  1.00  0.00
ATOM   2161  HG2 GLU   141       7.019  -7.520 -26.621  1.00  0.00
ATOM   2162  HG3 GLU   141       8.711  -7.183 -27.058  1.00  0.00
ATOM   2163  CD  GLU   141       8.089  -9.206 -27.403  1.00  0.00
ATOM   2164  OE1 GLU   141       8.206 -10.325 -26.770  1.00  0.00
ATOM   2165  OE2 GLU   141       7.870  -9.237 -28.659  1.00  0.00
ATOM   2166  C   GLU   141       7.496  -5.838 -24.556  1.00  0.00
ATOM   2167  O   GLU   141       6.478  -5.745 -23.903  1.00  0.00
ATOM   2168  N   VAL   142       7.645  -4.965 -25.567  1.00  0.00
ATOM   2169  H   VAL   142       8.541  -5.002 -26.033  1.00  0.00
ATOM   2170  CA  VAL   142       6.699  -3.895 -25.951  1.00  0.00
ATOM   2171  HA  VAL   142       5.917  -3.811 -25.196  1.00  0.00
ATOM   2172  CB  VAL   142       7.215  -2.545 -26.248  1.00  0.00
ATOM   2173  HB  VAL   142       7.893  -2.650 -27.095  1.00  0.00
ATOM   2174  CG1 VAL   142       6.134  -1.487 -26.580  1.00  0.00
ATOM   2175 HG11 VAL   142       5.456  -1.381 -25.733  1.00  0.00
ATOM   2176 HG12 VAL   142       6.613  -0.529 -26.783  1.00  0.00
ATOM   2177 HG13 VAL   142       5.571  -1.805 -27.458  1.00  0.00
ATOM   2178  CG2 VAL   142       8.141  -2.009 -25.108  1.00  0.00
ATOM   2179 HG21 VAL   142       8.992  -2.679 -24.985  1.00  0.00
ATOM   2180 HG22 VAL   142       8.499  -1.013 -25.368  1.00  0.00
ATOM   2181 HG23 VAL   142       7.579  -1.961 -24.175  1.00  0.00
ATOM   2182  C   VAL   142       5.860  -4.351 -27.079  1.00  0.00
ATOM   2183  O   VAL   142       6.323  -5.006 -28.007  1.00  0.00
ATOM   2184  N   VAL   143       4.534  -4.082 -27.016  1.00  0.00
ATOM   2185  H   VAL   143       4.179  -3.677 -26.162  1.00  0.00
ATOM   2186  CA  VAL   143       3.532  -4.541 -28.070  1.00  0.00
ATOM   2187  HA  VAL   143       3.972  -4.636 -29.063  1.00  0.00
ATOM   2188  CB  VAL   143       2.853  -5.904 -27.689  1.00  0.00
ATOM   2189  HB  VAL   143       1.936  -5.975 -28.273  1.00  0.00
ATOM   2190  CG1 VAL   143       3.729  -7.157 -27.949  1.00  0.00
ATOM   2191 HG11 VAL   143       4.646  -7.087 -27.364  1.00  0.00
ATOM   2192 HG12 VAL   143       3.180  -8.052 -27.657  1.00  0.00
ATOM   2193 HG13 VAL   143       3.977  -7.214 -29.009  1.00  0.00
ATOM   2194  CG2 VAL   143       2.441  -5.729 -26.214  1.00  0.00
ATOM   2195 HG21 VAL   143       1.749  -4.891 -26.126  1.00  0.00
ATOM   2196 HG22 VAL   143       1.956  -6.639 -25.861  1.00  0.00
ATOM   2197 HG23 VAL   143       3.327  -5.533 -25.610  1.00  0.00
ATOM   2198  C   VAL   143       2.535  -3.403 -28.421  1.00  0.00
ATOM   2199  O   VAL   143       2.313  -2.429 -27.698  1.00  0.00
ATOM   2200  N   THR   144       1.867  -3.534 -29.589  1.00  0.00
ATOM   2201  H   THR   144       2.170  -4.108 -30.363  1.00  0.00
ATOM   2202  CA  THR   144       0.562  -2.770 -29.727  1.00  0.00
ATOM   2203  HA  THR   144       0.018  -2.630 -28.793  1.00  0.00
ATOM   2204  CB  THR   144       0.748  -1.415 -30.389  1.00  0.00
ATOM   2205  HB  THR   144       1.587  -0.929 -29.890  1.00  0.00
ATOM   2206  CG2 THR   144       1.014  -1.477 -31.874  1.00  0.00
ATOM   2207 HG21 THR   144       0.176  -1.962 -32.374  1.00  0.00
ATOM   2208 HG22 THR   144       1.134  -0.467 -32.265  1.00  0.00
ATOM   2209 HG23 THR   144       1.925  -2.047 -32.057  1.00  0.00
ATOM   2210  OG1 THR   144      -0.329  -0.510 -30.107  1.00  0.00
ATOM   2211  HG1 THR   144      -0.166   0.328 -30.546  1.00  0.00
ATOM   2212  C   THR   144      -0.451  -3.508 -30.575  1.00  0.00
ATOM   2213  O   THR   144      -0.036  -4.423 -31.305  1.00  0.00
ATOM   2214  N   ASP   145      -1.768  -3.105 -30.485  1.00  0.00
ATOM   2215  H   ASP   145      -2.075  -2.443 -29.787  1.00  0.00
ATOM   2216  CA  ASP   145      -2.763  -3.644 -31.418  1.00  0.00
ATOM   2217  HA  ASP   145      -2.425  -4.602 -31.812  1.00  0.00
ATOM   2218  CB  ASP   145      -4.143  -3.862 -30.670  1.00  0.00
ATOM   2219  HB2 ASP   145      -4.115  -2.878 -30.201  1.00  0.00
ATOM   2220  HB3 ASP   145      -5.104  -4.001 -31.165  1.00  0.00
ATOM   2221  CG  ASP   145      -3.960  -4.940 -29.602  1.00  0.00
ATOM   2222  OD1 ASP   145      -3.213  -5.908 -29.876  1.00  0.00
ATOM   2223  OD2 ASP   145      -4.867  -4.912 -28.756  1.00  0.00
ATOM   2224  C   ASP   145      -2.895  -2.593 -32.540  1.00  0.00
ATOM   2225  O   ASP   145      -3.470  -1.542 -32.362  1.00  0.00
ATOM   2226  N   TRP   146      -2.339  -2.849 -33.725  1.00  0.00
ATOM   2227  H   TRP   146      -1.742  -3.662 -33.777  1.00  0.00
ATOM   2228  CA  TRP   146      -2.397  -1.975 -34.860  1.00  0.00
ATOM   2229  HA  TRP   146      -2.232  -0.962 -34.492  1.00  0.00
ATOM   2230  CB  TRP   146      -1.386  -2.261 -35.980  1.00  0.00
ATOM   2231  HB2 TRP   146      -0.382  -2.181 -35.563  1.00  0.00
ATOM   2232  HB3 TRP   146      -1.514  -3.244 -36.433  1.00  0.00
ATOM   2233  CG  TRP   146      -1.472  -1.224 -37.136  1.00  0.00
ATOM   2234  CD1 TRP   146      -1.931  -1.447 -38.359  1.00  0.00
ATOM   2235  HD1 TRP   146      -2.290  -2.452 -38.580  1.00  0.00
ATOM   2236  NE1 TRP   146      -1.846  -0.326 -39.088  1.00  0.00
ATOM   2237  HE1 TRP   146      -2.313  -0.280 -39.982  1.00  0.00
ATOM   2238  CE2 TRP   146      -1.287   0.707 -38.450  1.00  0.00
ATOM   2239  CZ2 TRP   146      -1.129   2.003 -38.727  1.00  0.00
ATOM   2240  HZ2 TRP   146      -1.487   2.362 -39.692  1.00  0.00
ATOM   2241  CH2 TRP   146      -0.511   2.825 -37.758  1.00  0.00
ATOM   2242  HH2 TRP   146      -0.306   3.868 -37.999  1.00  0.00
ATOM   2243  CZ3 TRP   146      -0.156   2.341 -36.504  1.00  0.00
ATOM   2244  HZ3 TRP   146       0.385   2.961 -35.789  1.00  0.00
ATOM   2245  CE3 TRP   146      -0.486   1.035 -36.123  1.00  0.00
ATOM   2246  HE3 TRP   146      -0.404   0.735 -35.078  1.00  0.00
ATOM   2247  CD2 TRP   146      -1.032   0.158 -37.166  1.00  0.00
ATOM   2248  C   TRP   146      -3.781  -1.850 -35.442  1.00  0.00
ATOM   2249  O   TRP   146      -4.290  -0.788 -35.801  1.00  0.00
ATOM   2250  N   HID   147      -4.541  -2.957 -35.430  1.00  0.00
ATOM   2251  H   HID   147      -4.212  -3.783 -34.952  1.00  0.00
ATOM   2252  CA  HID   147      -5.748  -3.045 -36.174  1.00  0.00
ATOM   2253  HA  HID   147      -5.718  -2.252 -36.921  1.00  0.00
ATOM   2254  CB  HID   147      -6.004  -4.353 -36.872  1.00  0.00
ATOM   2255  HB2 HID   147      -6.176  -5.190 -36.196  1.00  0.00
ATOM   2256  HB3 HID   147      -6.873  -4.224 -37.517  1.00  0.00
ATOM   2257  CG  HID   147      -4.825  -4.761 -37.793  1.00  0.00
ATOM   2258  ND1 HID   147      -4.614  -4.164 -39.025  1.00  0.00
ATOM   2259  HD1 HID   147      -5.207  -3.477 -39.470  1.00  0.00
ATOM   2260  CE1 HID   147      -3.516  -4.646 -39.507  1.00  0.00
ATOM   2261  HE1 HID   147      -3.152  -4.243 -40.452  1.00  0.00
ATOM   2262  NE2 HID   147      -3.023  -5.583 -38.718  1.00  0.00
ATOM   2263  CD2 HID   147      -3.889  -5.724 -37.661  1.00  0.00
ATOM   2264  HD2 HID   147      -3.728  -6.513 -36.926  1.00  0.00
ATOM   2265  C   HID   147      -6.931  -2.701 -35.331  1.00  0.00
ATOM   2266  O   HID   147      -8.045  -2.948 -35.778  1.00  0.00
ATOM   2267  N   MET   148      -6.706  -2.113 -34.146  1.00  0.00
ATOM   2268  H   MET   148      -5.774  -2.078 -33.759  1.00  0.00
ATOM   2269  CA  MET   148      -7.820  -1.633 -33.322  1.00  0.00
ATOM   2270  HA  MET   148      -8.770  -2.036 -33.673  1.00  0.00
ATOM   2271  CB  MET   148      -7.577  -2.129 -31.847  1.00  0.00
ATOM   2272  HB2 MET   148      -6.578  -1.781 -31.585  1.00  0.00
ATOM   2273  HB3 MET   148      -8.315  -1.605 -31.239  1.00  0.00
ATOM   2274  CG  MET   148      -7.680  -3.669 -31.580  1.00  0.00
ATOM   2275  HG2 MET   148      -6.993  -4.188 -32.248  1.00  0.00
ATOM   2276  HG3 MET   148      -7.398  -3.866 -30.546  1.00  0.00
ATOM   2277  SD  MET   148      -9.399  -4.291 -31.871  1.00  0.00
ATOM   2278  CE  MET   148     -10.348  -3.423 -30.585  1.00  0.00
ATOM   2279  HE1 MET   148     -10.256  -2.346 -30.729  1.00  0.00
ATOM   2280  HE2 MET   148     -11.398  -3.710 -30.651  1.00  0.00
ATOM   2281  HE3 MET   148      -9.960  -3.692 -29.603  1.00  0.00
ATOM   2282  C   MET   148      -8.068  -0.091 -33.409  1.00  0.00
ATOM   2283  O   MET   148      -7.647   0.584 -34.349  1.00  0.00
ATOM   2284  N   LEU   149      -8.795   0.486 -32.377  1.00  0.00
ATOM   2285  H   LEU   149      -9.057  -0.153 -31.640  1.00  0.00
ATOM   2286  CA  LEU   149      -9.204   1.852 -32.268  1.00  0.00
ATOM   2287  HA  LEU   149      -9.971   2.090 -33.005  1.00  0.00
ATOM   2288  CB  LEU   149      -9.796   2.065 -30.849  1.00  0.00
ATOM   2289  HB2 LEU   149      -9.278   1.490 -30.081  1.00  0.00
ATOM   2290  HB3 LEU   149      -9.719   3.128 -30.620  1.00  0.00
ATOM   2291  CG  LEU   149     -11.257   1.661 -30.884  1.00  0.00
ATOM   2292  HG  LEU   149     -11.463   0.975 -31.705  1.00  0.00
ATOM   2293  CD1 LEU   149     -11.512   0.955 -29.556  1.00  0.00
ATOM   2294 HD11 LEU   149     -11.307   1.641 -28.734  1.00  0.00
ATOM   2295 HD12 LEU   149     -12.552   0.633 -29.509  1.00  0.00
ATOM   2296 HD13 LEU   149     -10.859   0.086 -29.475  1.00  0.00
ATOM   2297  CD2 LEU   149     -12.304   2.876 -30.951  1.00  0.00
ATOM   2298 HD21 LEU   149     -12.124   3.462 -31.852  1.00  0.00
ATOM   2299 HD22 LEU   149     -13.319   2.480 -30.972  1.00  0.00
ATOM   2300 HD23 LEU   149     -12.180   3.512 -30.074  1.00  0.00
ATOM   2301  C   LEU   149      -8.167   2.989 -32.453  1.00  0.00
ATOM   2302  O   LEU   149      -7.116   2.869 -31.754  1.00  0.00
ATOM   2303  N   PRO   150      -8.295   4.009 -33.274  1.00  0.00
ATOM   2304  CD  PRO   150      -9.406   4.112 -34.289  1.00  0.00
ATOM   2305  HD2 PRO   150     -10.339   4.100 -33.725  1.00  0.00
ATOM   2306  HD3 PRO   150      -9.343   3.215 -34.905  1.00  0.00
ATOM   2307  CG  PRO   150      -9.229   5.401 -35.110  1.00  0.00
ATOM   2308  HG2 PRO   150      -9.697   6.281 -34.668  1.00  0.00
ATOM   2309  HG3 PRO   150      -9.536   5.312 -36.152  1.00  0.00
ATOM   2310  CB  PRO   150      -7.714   5.460 -34.993  1.00  0.00
ATOM   2311  HB2 PRO   150      -7.328   6.456 -35.210  1.00  0.00
ATOM   2312  HB3 PRO   150      -7.270   4.741 -35.681  1.00  0.00
ATOM   2313  CA  PRO   150      -7.379   5.073 -33.538  1.00  0.00
ATOM   2314  HA  PRO   150      -6.378   4.641 -33.512  1.00  0.00
ATOM   2315  C   PRO   150      -7.453   6.213 -32.579  1.00  0.00
ATOM   2316  O   PRO   150      -6.809   7.220 -32.790  1.00  0.00
ATOM   2317  N   THR   151      -8.251   6.149 -31.470  1.00  0.00
ATOM   2318  H   THR   151      -8.907   5.381 -31.456  1.00  0.00
ATOM   2319  CA  THR   151      -8.311   7.124 -30.399  1.00  0.00
ATOM   2320  HA  THR   151      -8.673   8.094 -30.738  1.00  0.00
ATOM   2321  CB  THR   151      -9.243   6.605 -29.360  1.00  0.00
ATOM   2322  HB  THR   151      -8.797   5.722 -28.902  1.00  0.00
ATOM   2323  CG2 THR   151      -9.507   7.637 -28.304  1.00  0.00
ATOM   2324 HG21 THR   151      -9.954   8.520 -28.762  1.00  0.00
ATOM   2325 HG22 THR   151     -10.191   7.229 -27.559  1.00  0.00
ATOM   2326 HG23 THR   151      -8.569   7.913 -27.823  1.00  0.00
ATOM   2327  OG1 THR   151     -10.465   6.223 -30.037  1.00  0.00
ATOM   2328  HG1 THR   151     -11.093   5.882 -29.396  1.00  0.00
ATOM   2329  C   THR   151      -7.023   7.591 -29.729  1.00  0.00
ATOM   2330  O   THR   151      -6.661   8.799 -29.730  1.00  0.00
ATOM   2331  N   GLU   152      -6.173   6.667 -29.229  1.00  0.00
ATOM   2332  H   GLU   152      -6.406   5.686 -29.286  1.00  0.00
ATOM   2333  CA  GLU   152      -4.882   7.049 -28.599  1.00  0.00
ATOM   2334  HA  GLU   152      -4.495   7.924 -29.121  1.00  0.00
ATOM   2335  CB  GLU   152      -4.997   7.381 -27.100  1.00  0.00
ATOM   2336  HB2 GLU   152      -5.705   8.204 -26.997  1.00  0.00
ATOM   2337  HB3 GLU   152      -5.390   6.499 -26.595  1.00  0.00
ATOM   2338  CG  GLU   152      -3.577   7.801 -26.430  1.00  0.00
ATOM   2339  HG2 GLU   152      -3.985   8.218 -25.509  1.00  0.00
ATOM   2340  HG3 GLU   152      -2.906   6.976 -26.190  1.00  0.00
ATOM   2341  CD  GLU   152      -2.809   8.876 -27.174  1.00  0.00
ATOM   2342  OE1 GLU   152      -1.588   8.690 -27.421  1.00  0.00
ATOM   2343  OE2 GLU   152      -3.290  10.021 -27.346  1.00  0.00
ATOM   2344  C   GLU   152      -3.988   5.835 -28.780  1.00  0.00
ATOM   2345  O   GLU   152      -4.485   4.720 -28.970  1.00  0.00
ATOM   2346  N   ALA   153      -2.683   6.086 -28.720  1.00  0.00
ATOM   2347  H   ALA   153      -2.399   7.055 -28.687  1.00  0.00
ATOM   2348  CA  ALA   153      -1.663   5.080 -28.835  1.00  0.00
ATOM   2349  HA  ALA   153      -1.879   4.669 -29.821  1.00  0.00
ATOM   2350  CB  ALA   153      -0.272   5.656 -28.848  1.00  0.00
ATOM   2351  HB1 ALA   153      -0.038   6.064 -27.865  1.00  0.00
ATOM   2352  HB2 ALA   153       0.444   4.872 -29.096  1.00  0.00
ATOM   2353  HB3 ALA   153      -0.214   6.450 -29.593  1.00  0.00
ATOM   2354  C   ALA   153      -1.703   3.927 -27.807  1.00  0.00
ATOM   2355  O   ALA   153      -1.936   4.104 -26.597  1.00  0.00
ATOM   2356  N   LEU   154      -1.611   2.614 -28.293  1.00  0.00
ATOM   2357  H   LEU   154      -1.216   2.431 -29.204  1.00  0.00
ATOM   2358  CA  LEU   154      -2.009   1.460 -27.457  1.00  0.00
ATOM   2359  HA  LEU   154      -2.498   1.793 -26.542  1.00  0.00
ATOM   2360  CB  LEU   154      -3.029   0.579 -28.282  1.00  0.00
ATOM   2361  HB2 LEU   154      -2.484   0.356 -29.199  1.00  0.00
ATOM   2362  HB3 LEU   154      -3.190  -0.343 -27.723  1.00  0.00
ATOM   2363  CG  LEU   154      -4.360   1.197 -28.626  1.00  0.00
ATOM   2364  HG  LEU   154      -4.198   2.070 -29.259  1.00  0.00
ATOM   2365  CD1 LEU   154      -5.253   0.158 -29.388  1.00  0.00
ATOM   2366 HD11 LEU   154      -5.416  -0.715 -28.756  1.00  0.00
ATOM   2367 HD12 LEU   154      -6.213   0.613 -29.633  1.00  0.00
ATOM   2368 HD13 LEU   154      -4.752  -0.148 -30.306  1.00  0.00
ATOM   2369  CD2 LEU   154      -5.015   1.671 -27.357  1.00  0.00
ATOM   2370 HD21 LEU   154      -4.378   2.411 -26.873  1.00  0.00
ATOM   2371 HD22 LEU   154      -5.980   2.121 -27.592  1.00  0.00
ATOM   2372 HD23 LEU   154      -5.163   0.825 -26.686  1.00  0.00
ATOM   2373  C   LEU   154      -0.777   0.627 -27.211  1.00  0.00
ATOM   2374  O   LEU   154      -0.869  -0.501 -26.702  1.00  0.00
ATOM   2375  N   VAL   155       0.399   1.285 -27.479  1.00  0.00
ATOM   2376  H   VAL   155       0.358   2.262 -27.732  1.00  0.00
ATOM   2377  CA  VAL   155       1.702   0.679 -27.283  1.00  0.00
ATOM   2378  HA  VAL   155       1.734  -0.206 -27.919  1.00  0.00
ATOM   2379  CB  VAL   155       2.702   1.708 -27.824  1.00  0.00
ATOM   2380  HB  VAL   155       2.684   2.583 -27.174  1.00  0.00
ATOM   2381  CG1 VAL   155       4.158   1.122 -27.872  1.00  0.00
ATOM   2382 HG11 VAL   155       4.177   0.247 -28.522  1.00  0.00
ATOM   2383 HG12 VAL   155       4.842   1.877 -28.260  1.00  0.00
ATOM   2384 HG13 VAL   155       4.468   0.834 -26.867  1.00  0.00
ATOM   2385  CG2 VAL   155       2.507   2.077 -29.280  1.00  0.00
ATOM   2386 HG21 VAL   155       1.513   2.502 -29.418  1.00  0.00
ATOM   2387 HG22 VAL   155       3.259   2.809 -29.574  1.00  0.00
ATOM   2388 HG23 VAL   155       2.609   1.185 -29.898  1.00  0.00
ATOM   2389  C   VAL   155       1.984   0.559 -25.738  1.00  0.00
ATOM   2390  O   VAL   155       1.966   1.519 -25.011  1.00  0.00
ATOM   2391  N   HID   156       2.400  -0.644 -25.379  1.00  0.00
ATOM   2392  H   HID   156       2.877  -1.282 -26.000  1.00  0.00
ATOM   2393  CA  HID   156       2.107  -1.098 -23.982  1.00  0.00
ATOM   2394  HA  HID   156       2.228  -0.270 -23.284  1.00  0.00
ATOM   2395  CB  HID   156       0.646  -1.610 -23.895  1.00  0.00
ATOM   2396  HB2 HID   156      -0.150  -1.132 -24.466  1.00  0.00
ATOM   2397  HB3 HID   156       0.808  -2.620 -24.273  1.00  0.00
ATOM   2398  CG  HID   156       0.139  -1.754 -22.486  1.00  0.00
ATOM   2399  ND1 HID   156       0.204  -2.984 -21.867  1.00  0.00
ATOM   2400  HD1 HID   156       0.614  -3.842 -22.207  1.00  0.00
ATOM   2401  CE1 HID   156      -0.425  -2.810 -20.645  1.00  0.00
ATOM   2402  HE1 HID   156      -0.395  -3.655 -19.957  1.00  0.00
ATOM   2403  NE2 HID   156      -0.978  -1.591 -20.522  1.00  0.00
ATOM   2404  CD2 HID   156      -0.628  -0.957 -21.706  1.00  0.00
ATOM   2405  HD2 HID   156      -0.972   0.058 -21.903  1.00  0.00
ATOM   2406  C   HID   156       3.146  -2.177 -23.716  1.00  0.00
ATOM   2407  O   HID   156       3.660  -2.827 -24.670  1.00  0.00
ATOM   2408  N   CYX   157       3.380  -2.471 -22.425  1.00  0.00
ATOM   2409  H   CYX   157       3.104  -1.827 -21.697  1.00  0.00
ATOM   2410  CA  CYX   157       4.120  -3.639 -22.053  1.00  0.00
ATOM   2411  HA  CYX   157       5.008  -3.776 -22.671  1.00  0.00
ATOM   2412  CB  CYX   157       4.570  -3.404 -20.579  1.00  0.00
ATOM   2413  HB2 CYX   157       3.696  -3.401 -19.928  1.00  0.00
ATOM   2414  HB3 CYX   157       5.247  -4.202 -20.274  1.00  0.00
ATOM   2415  SG  CYX   157       5.611  -1.964 -20.187  1.00  0.00
ATOM   2416  C   CYX   157       3.420  -4.999 -22.223  1.00  0.00
ATOM   2417  O   CYX   157       2.231  -5.063 -22.005  1.00  0.00
ATOM   2418  N   ARG   158       4.219  -6.076 -22.519  1.00  0.00
ATOM   2419  H   ARG   158       5.170  -5.832 -22.755  1.00  0.00
ATOM   2420  CA  ARG   158       3.838  -7.538 -22.502  1.00  0.00
ATOM   2421  HA  ARG   158       2.909  -7.703 -23.047  1.00  0.00
ATOM   2422  CB  ARG   158       4.948  -8.333 -23.180  1.00  0.00
ATOM   2423  HB2 ARG   158       5.140  -7.798 -24.110  1.00  0.00
ATOM   2424  HB3 ARG   158       5.806  -8.227 -22.517  1.00  0.00
ATOM   2425  CG  ARG   158       4.722  -9.788 -23.477  1.00  0.00
ATOM   2426  HG2 ARG   158       5.011 -10.337 -22.581  1.00  0.00
ATOM   2427  HG3 ARG   158       3.652  -9.909 -23.647  1.00  0.00
ATOM   2428  CD  ARG   158       5.497 -10.335 -24.684  1.00  0.00
ATOM   2429  HD2 ARG   158       5.293  -9.805 -25.614  1.00  0.00
ATOM   2430  HD3 ARG   158       6.574 -10.389 -24.527  1.00  0.00
ATOM   2431  NE  ARG   158       4.962 -11.717 -24.796  1.00  0.00
ATOM   2432  HE  ARG   158       4.000 -11.859 -24.522  1.00  0.00
ATOM   2433  CZ  ARG   158       5.651 -12.747 -25.205  1.00  0.00
ATOM   2434  NH1 ARG   158       6.817 -12.670 -25.772  1.00  0.00
ATOM   2435 HH11 ARG   158       7.245 -11.767 -25.920  1.00  0.00
ATOM   2436 HH12 ARG   158       7.291 -13.513 -26.062  1.00  0.00
ATOM   2437  NH2 ARG   158       5.090 -13.893 -25.028  1.00  0.00
ATOM   2438 HH21 ARG   158       4.178 -13.944 -24.598  1.00  0.00
ATOM   2439 HH22 ARG   158       5.565 -14.735 -25.320  1.00  0.00
ATOM   2440  C   ARG   158       3.671  -8.131 -21.123  1.00  0.00
ATOM   2441  O   ARG   158       2.903  -9.066 -20.763  1.00  0.00
ATOM   2442  N   THR   159       4.357  -7.433 -20.178  1.00  0.00
ATOM   2443  H   THR   159       4.889  -6.614 -20.435  1.00  0.00
ATOM   2444  CA  THR   159       4.349  -7.850 -18.745  1.00  0.00
ATOM   2445  HA  THR   159       4.446  -8.934 -18.681  1.00  0.00
ATOM   2446  CB  THR   159       5.465  -7.214 -17.934  1.00  0.00
ATOM   2447  HB  THR   159       5.120  -7.049 -16.913  1.00  0.00
ATOM   2448  CG2 THR   159       6.685  -8.137 -17.916  1.00  0.00
ATOM   2449 HG21 THR   159       7.031  -8.302 -18.936  1.00  0.00
ATOM   2450 HG22 THR   159       7.482  -7.675 -17.333  1.00  0.00
ATOM   2451 HG23 THR   159       6.412  -9.092 -17.466  1.00  0.00
ATOM   2452  OG1 THR   159       5.796  -6.009 -18.474  1.00  0.00
ATOM   2453  HG1 THR   159       6.501  -5.610 -17.959  1.00  0.00
ATOM   2454  C   THR   159       3.002  -7.465 -18.020  1.00  0.00
ATOM   2455  O   THR   159       2.713  -8.059 -17.003  1.00  0.00
ATOM   2456  N   ARG   160       2.311  -6.501 -18.493  1.00  0.00
ATOM   2457  H   ARG   160       2.545  -6.119 -19.398  1.00  0.00
ATOM   2458  CA  ARG   160       1.155  -5.952 -17.787  1.00  0.00
ATOM   2459  HA  ARG   160       1.022  -6.407 -16.806  1.00  0.00
ATOM   2460  CB  ARG   160       1.449  -4.447 -17.597  1.00  0.00
ATOM   2461  HB2 ARG   160       2.003  -4.123 -18.478  1.00  0.00
ATOM   2462  HB3 ARG   160       0.484  -3.941 -17.569  1.00  0.00
ATOM   2463  CG  ARG   160       2.265  -4.089 -16.305  1.00  0.00
ATOM   2464  HG2 ARG   160       3.287  -4.387 -16.539  1.00  0.00
ATOM   2465  HG3 ARG   160       2.210  -3.002 -16.242  1.00  0.00
ATOM   2466  CD  ARG   160       1.839  -4.715 -14.928  1.00  0.00
ATOM   2467  HD2 ARG   160       0.848  -5.159 -15.024  1.00  0.00
ATOM   2468  HD3 ARG   160       2.556  -5.485 -14.643  1.00  0.00
ATOM   2469  NE  ARG   160       1.799  -3.727 -13.903  1.00  0.00
ATOM   2470  HE  ARG   160       2.645  -3.175 -13.913  1.00  0.00
ATOM   2471  CZ  ARG   160       1.028  -3.670 -12.845  1.00  0.00
ATOM   2472  NH1 ARG   160       0.066  -4.519 -12.666  1.00  0.00
ATOM   2473 HH11 ARG   160      -0.099  -5.242 -13.351  1.00  0.00
ATOM   2474 HH12 ARG   160      -0.514  -4.454 -11.842  1.00  0.00
ATOM   2475  NH2 ARG   160       0.891  -2.652 -12.091  1.00  0.00
ATOM   2476 HH21 ARG   160       1.401  -1.804 -12.294  1.00  0.00
ATOM   2477 HH22 ARG   160       0.273  -2.697 -11.294  1.00  0.00
ATOM   2478  C   ARG   160      -0.135  -6.069 -18.553  1.00  0.00
ATOM   2479  O   ARG   160      -0.228  -5.653 -19.687  1.00  0.00
ATOM   2480  N   SER   161      -1.173  -6.745 -18.045  1.00  0.00
ATOM   2481  H   SER   161      -1.033  -7.076 -17.101  1.00  0.00
ATOM   2482  CA  SER   161      -2.416  -7.058 -18.701  1.00  0.00
ATOM   2483  HA  SER   161      -2.757  -6.180 -19.250  1.00  0.00
ATOM   2484  CB  SER   161      -2.273  -8.240 -19.695  1.00  0.00
ATOM   2485  HB2 SER   161      -1.412  -8.058 -20.338  1.00  0.00
ATOM   2486  HB3 SER   161      -2.116  -9.159 -19.130  1.00  0.00
ATOM   2487  OG  SER   161      -3.478  -8.373 -20.518  1.00  0.00
ATOM   2488  HG  SER   161      -3.371  -9.108 -21.126  1.00  0.00
ATOM   2489  C   SER   161      -3.491  -7.413 -17.685  1.00  0.00
ATOM   2490  O   SER   161      -3.210  -7.524 -16.451  1.00  0.00
ATOM   2491  N   TRP   162      -4.794  -7.751 -18.084  1.00  0.00
ATOM   2492  H   TRP   162      -4.832  -7.937 -19.076  1.00  0.00
ATOM   2493  CA  TRP   162      -5.980  -7.949 -17.312  1.00  0.00
ATOM   2494  HA  TRP   162      -6.295  -7.033 -16.812  1.00  0.00
ATOM   2495  CB  TRP   162      -7.106  -8.382 -18.327  1.00  0.00
ATOM   2496  HB2 TRP   162      -7.174  -9.399 -18.714  1.00  0.00
ATOM   2497  HB3 TRP   162      -7.928  -8.202 -17.634  1.00  0.00
ATOM   2498  CG  TRP   162      -7.326  -7.434 -19.530  1.00  0.00
ATOM   2499  CD1 TRP   162      -7.267  -7.827 -20.852  1.00  0.00
ATOM   2500  HD1 TRP   162      -6.784  -8.779 -21.074  1.00  0.00
ATOM   2501  NE1 TRP   162      -7.869  -6.869 -21.644  1.00  0.00
ATOM   2502  HE1 TRP   162      -8.085  -7.020 -22.619  1.00  0.00
ATOM   2503  CE2 TRP   162      -8.263  -5.805 -20.908  1.00  0.00
ATOM   2504  CZ2 TRP   162      -8.987  -4.583 -21.142  1.00  0.00
ATOM   2505  HZ2 TRP   162      -9.231  -4.361 -22.181  1.00  0.00
ATOM   2506  CH2 TRP   162      -9.337  -3.755 -20.055  1.00  0.00
ATOM   2507  HH2 TRP   162      -9.866  -2.823 -20.254  1.00  0.00
ATOM   2508  CZ3 TRP   162      -9.030  -4.089 -18.739  1.00  0.00
ATOM   2509  HZ3 TRP   162      -9.330  -3.501 -17.872  1.00  0.00
ATOM   2510  CE3 TRP   162      -8.289  -5.253 -18.518  1.00  0.00
ATOM   2511  HE3 TRP   162      -8.012  -5.423 -17.478  1.00  0.00
ATOM   2512  CD2 TRP   162      -7.963  -6.113 -19.522  1.00  0.00
ATOM   2513  C   TRP   162      -5.856  -9.148 -16.297  1.00  0.00
ATOM   2514  O   TRP   162      -6.175  -9.042 -15.139  1.00  0.00
ATOM   2515  N   VAL   163      -5.296 -10.275 -16.664  1.00  0.00
ATOM   2516  H   VAL   163      -5.289 -10.411 -17.665  1.00  0.00
ATOM   2517  CA  VAL   163      -4.852 -11.413 -15.786  1.00  0.00
ATOM   2518  HA  VAL   163      -5.530 -11.663 -14.970  1.00  0.00
ATOM   2519  CB  VAL   163      -4.628 -12.674 -16.645  1.00  0.00
ATOM   2520  HB  VAL   163      -3.896 -12.483 -17.430  1.00  0.00
ATOM   2521  CG1 VAL   163      -4.080 -13.796 -15.676  1.00  0.00
ATOM   2522 HG11 VAL   163      -4.812 -13.988 -14.891  1.00  0.00
ATOM   2523 HG12 VAL   163      -3.906 -14.712 -16.241  1.00  0.00
ATOM   2524 HG13 VAL   163      -3.144 -13.463 -15.226  1.00  0.00
ATOM   2525  CG2 VAL   163      -5.952 -12.958 -17.375  1.00  0.00
ATOM   2526 HG21 VAL   163      -6.212 -12.105 -18.002  1.00  0.00
ATOM   2527 HG22 VAL   163      -5.841 -13.846 -17.998  1.00  0.00
ATOM   2528 HG23 VAL   163      -6.742 -13.125 -16.643  1.00  0.00
ATOM   2529  C   VAL   163      -3.670 -11.052 -14.875  1.00  0.00
ATOM   2530  O   VAL   163      -3.667 -11.463 -13.724  1.00  0.00
ATOM   2531  N   SER   164      -2.598 -10.300 -15.347  1.00  0.00
ATOM   2532  H   SER   164      -2.558  -9.996 -16.309  1.00  0.00
ATOM   2533  CA  SER   164      -1.390 -10.094 -14.486  1.00  0.00
ATOM   2534  HA  SER   164      -1.240 -10.995 -13.891  1.00  0.00
ATOM   2535  CB  SER   164      -0.067  -9.801 -15.301  1.00  0.00
ATOM   2536  HB2 SER   164       0.742  -9.731 -14.574  1.00  0.00
ATOM   2537  HB3 SER   164       0.101 -10.661 -15.949  1.00  0.00
ATOM   2538  OG  SER   164      -0.102  -8.607 -16.092  1.00  0.00
ATOM   2539  HG  SER   164       0.734  -8.503 -16.552  1.00  0.00
ATOM   2540  C   SER   164      -1.650  -9.085 -13.439  1.00  0.00
ATOM   2541  O   SER   164      -1.214  -9.107 -12.280  1.00  0.00
ATOM   2542  N   PHE   165      -2.528  -8.129 -13.866  1.00  0.00
ATOM   2543  H   PHE   165      -2.761  -8.020 -14.843  1.00  0.00
ATOM   2544  CA  PHE   165      -3.124  -7.185 -12.892  1.00  0.00
ATOM   2545  HA  PHE   165      -2.302  -6.708 -12.359  1.00  0.00
ATOM   2546  CB  PHE   165      -4.066  -6.033 -13.528  1.00  0.00
ATOM   2547  HB2 PHE   165      -4.870  -6.240 -14.235  1.00  0.00
ATOM   2548  HB3 PHE   165      -4.472  -5.515 -12.659  1.00  0.00
ATOM   2549  CG  PHE   165      -3.128  -5.063 -14.211  1.00  0.00
ATOM   2550  CD1 PHE   165      -3.310  -3.734 -13.733  1.00  0.00
ATOM   2551  HD1 PHE   165      -4.135  -3.470 -13.071  1.00  0.00
ATOM   2552  CE1 PHE   165      -2.376  -2.736 -14.143  1.00  0.00
ATOM   2553  HE1 PHE   165      -2.561  -1.721 -13.792  1.00  0.00
ATOM   2554  CZ  PHE   165      -1.292  -2.999 -14.935  1.00  0.00
ATOM   2555  HZ  PHE   165      -0.583  -2.220 -15.213  1.00  0.00
ATOM   2556  CE2 PHE   165      -1.101  -4.346 -15.403  1.00  0.00
ATOM   2557  HE2 PHE   165      -0.249  -4.584 -16.039  1.00  0.00
ATOM   2558  CD2 PHE   165      -2.026  -5.371 -15.035  1.00  0.00
ATOM   2559  HD2 PHE   165      -1.880  -6.391 -15.391  1.00  0.00
ATOM   2560  C   PHE   165      -3.989  -7.991 -11.814  1.00  0.00
ATOM   2561  O   PHE   165      -3.915  -7.869 -10.608  1.00  0.00
ATOM   2562  N   GLY   166      -4.898  -8.927 -12.205  1.00  0.00
ATOM   2563  H   GLY   166      -4.960  -9.069 -13.203  1.00  0.00
ATOM   2564  CA  GLY   166      -5.765  -9.720 -11.337  1.00  0.00
ATOM   2565  HA2 GLY   166      -6.385  -9.022 -10.775  1.00  0.00
ATOM   2566  HA3 GLY   166      -6.398 -10.329 -11.982  1.00  0.00
ATOM   2567  C   GLY   166      -5.031 -10.633 -10.357  1.00  0.00
ATOM   2568  O   GLY   166      -5.383 -10.611  -9.175  1.00  0.00
ATOM   2569  N   LEU   167      -3.961 -11.303 -10.783  1.00  0.00
ATOM   2570  H   LEU   167      -3.650 -11.258 -11.743  1.00  0.00
ATOM   2571  CA  LEU   167      -3.181 -12.157  -9.818  1.00  0.00
ATOM   2572  HA  LEU   167      -3.846 -12.906  -9.388  1.00  0.00
ATOM   2573  CB  LEU   167      -2.009 -12.876 -10.502  1.00  0.00
ATOM   2574  HB2 LEU   167      -1.382 -12.104 -10.947  1.00  0.00
ATOM   2575  HB3 LEU   167      -1.420 -13.457  -9.792  1.00  0.00
ATOM   2576  CG  LEU   167      -2.545 -13.811 -11.616  1.00  0.00
ATOM   2577  HG  LEU   167      -3.388 -13.347 -12.128  1.00  0.00
ATOM   2578  CD1 LEU   167      -1.406 -14.045 -12.617  1.00  0.00
ATOM   2579 HD11 LEU   167      -0.562 -14.509 -12.106  1.00  0.00
ATOM   2580 HD12 LEU   167      -1.752 -14.701 -13.416  1.00  0.00
ATOM   2581 HD13 LEU   167      -1.093 -13.091 -13.041  1.00  0.00
ATOM   2582  CD2 LEU   167      -3.094 -15.162 -11.065  1.00  0.00
ATOM   2583 HD21 LEU   167      -3.914 -14.967 -10.374  1.00  0.00
ATOM   2584 HD22 LEU   167      -3.455 -15.773 -11.893  1.00  0.00
ATOM   2585 HD23 LEU   167      -2.298 -15.692 -10.543  1.00  0.00
ATOM   2586  C   LEU   167      -2.581 -11.342  -8.667  1.00  0.00
ATOM   2587  O   LEU   167      -2.756 -11.724  -7.492  1.00  0.00
ATOM   2588  N   ALA   168      -1.897 -10.155  -9.005  1.00  0.00
ATOM   2589  H   ALA   168      -1.742  -9.946  -9.981  1.00  0.00
ATOM   2590  CA  ALA   168      -1.333  -9.275  -8.023  1.00  0.00
ATOM   2591  HA  ALA   168      -0.826  -9.892  -7.281  1.00  0.00
ATOM   2592  CB  ALA   168      -0.309  -8.415  -8.713  1.00  0.00
ATOM   2593  HB1 ALA   168      -0.802  -7.784  -9.453  1.00  0.00
ATOM   2594  HB2 ALA   168       0.193  -7.787  -7.978  1.00  0.00
ATOM   2595  HB3 ALA   168       0.425  -9.050  -9.209  1.00  0.00
ATOM   2596  C   ALA   168      -2.342  -8.433  -7.283  1.00  0.00
ATOM   2597  O   ALA   168      -2.255  -8.109  -6.122  1.00  0.00
ATOM   2598  N   HID   169      -3.462  -8.094  -7.931  1.00  0.00
ATOM   2599  H   HID   169      -3.496  -8.083  -8.940  1.00  0.00
ATOM   2600  CA  HID   169      -4.619  -7.595  -7.194  1.00  0.00
ATOM   2601  HA  HID   169      -4.318  -6.706  -6.639  1.00  0.00
ATOM   2602  CB  HID   169      -5.794  -7.231  -8.098  1.00  0.00
ATOM   2603  HB2 HID   169      -5.401  -6.372  -8.641  1.00  0.00
ATOM   2604  HB3 HID   169      -6.086  -8.005  -8.807  1.00  0.00
ATOM   2605  CG  HID   169      -7.072  -6.765  -7.411  1.00  0.00
ATOM   2606  ND1 HID   169      -7.830  -7.409  -6.442  1.00  0.00
ATOM   2607  HD1 HID   169      -7.637  -8.325  -6.063  1.00  0.00
ATOM   2608  CE1 HID   169      -8.867  -6.602  -6.093  1.00  0.00
ATOM   2609  HE1 HID   169      -9.584  -6.969  -5.358  1.00  0.00
ATOM   2610  NE2 HID   169      -8.805  -5.403  -6.779  1.00  0.00
ATOM   2611  CD2 HID   169      -7.657  -5.534  -7.492  1.00  0.00
ATOM   2612  HD2 HID   169      -7.274  -4.692  -8.068  1.00  0.00
ATOM   2613  C   HID   169      -5.137  -8.475  -6.072  1.00  0.00
ATOM   2614  O   HID   169      -5.545  -8.068  -5.003  1.00  0.00
ATOM   2615  N   ALA   170      -5.106  -9.763  -6.353  1.00  0.00
ATOM   2616  H   ALA   170      -4.647 -10.115  -7.181  1.00  0.00
ATOM   2617  CA  ALA   170      -5.768 -10.726  -5.459  1.00  0.00
ATOM   2618  HA  ALA   170      -6.713 -10.282  -5.145  1.00  0.00
ATOM   2619  CB  ALA   170      -6.068 -12.115  -6.152  1.00  0.00
ATOM   2620  HB1 ALA   170      -5.131 -12.576  -6.463  1.00  0.00
ATOM   2621  HB2 ALA   170      -6.578 -12.771  -5.447  1.00  0.00
ATOM   2622  HB3 ALA   170      -6.702 -11.957  -7.024  1.00  0.00
ATOM   2623  C   ALA   170      -4.912 -11.019  -4.209  1.00  0.00
ATOM   2624  O   ALA   170      -5.529 -11.167  -3.142  1.00  0.00
ATOM   2625  N   THR   171      -3.607 -11.192  -4.362  1.00  0.00
ATOM   2626  H   THR   171      -3.230 -11.284  -5.294  1.00  0.00
ATOM   2627  CA  THR   171      -2.673 -11.292  -3.211  1.00  0.00
ATOM   2628  HA  THR   171      -2.991 -12.207  -2.712  1.00  0.00
ATOM   2629  CB  THR   171      -1.194 -11.442  -3.620  1.00  0.00
ATOM   2630  HB  THR   171      -0.563 -11.410  -2.731  1.00  0.00
ATOM   2631  CG2 THR   171      -1.002 -12.782  -4.334  1.00  0.00
ATOM   2632 HG21 THR   171      -1.632 -12.814  -5.223  1.00  0.00
ATOM   2633 HG22 THR   171       0.043 -12.893  -4.625  1.00  0.00
ATOM   2634 HG23 THR   171      -1.280 -13.595  -3.663  1.00  0.00
ATOM   2635  OG1 THR   171      -0.787 -10.514  -4.593  1.00  0.00
ATOM   2636  HG1 THR   171       0.138 -10.657  -4.805  1.00  0.00
ATOM   2637  C   THR   171      -2.768 -10.097  -2.322  1.00  0.00
ATOM   2638  O   THR   171      -2.942 -10.278  -1.070  1.00  0.00
ATOM   2639  N   ASN   172      -2.672  -8.846  -2.834  1.00  0.00
ATOM   2640  H   ASN   172      -2.321  -8.651  -3.761  1.00  0.00
ATOM   2641  CA  ASN   172      -3.030  -7.724  -1.982  1.00  0.00
ATOM   2642  HA  ASN   172      -2.389  -7.701  -1.101  1.00  0.00
ATOM   2643  CB  ASN   172      -2.848  -6.393  -2.763  1.00  0.00
ATOM   2644  HB2 ASN   172      -3.489  -6.588  -3.623  1.00  0.00
ATOM   2645  HB3 ASN   172      -3.210  -5.512  -2.233  1.00  0.00
ATOM   2646  CG  ASN   172      -1.389  -6.105  -3.278  1.00  0.00
ATOM   2647  OD1 ASN   172      -1.444  -5.531  -4.358  1.00  0.00
ATOM   2648  ND2 ASN   172      -0.244  -6.590  -2.721  1.00  0.00
ATOM   2649 HD21 ASN   172       0.651  -6.350  -3.123  1.00  0.00
ATOM   2650 HD22 ASN   172      -0.295  -7.188  -1.909  1.00  0.00
ATOM   2651  C   ASN   172      -4.473  -7.754  -1.393  1.00  0.00
ATOM   2652  O   ASN   172      -4.592  -7.578  -0.192  1.00  0.00
ATOM   2653  N   ALA   173      -5.570  -8.007  -2.142  1.00  0.00
ATOM   2654  H   ALA   173      -5.347  -8.224  -3.103  1.00  0.00
ATOM   2655  CA  ALA   173      -6.979  -8.054  -1.726  1.00  0.00
ATOM   2656  HA  ALA   173      -7.300  -7.080  -1.356  1.00  0.00
ATOM   2657  CB  ALA   173      -7.842  -8.432  -2.893  1.00  0.00
ATOM   2658  HB1 ALA   173      -7.539  -9.409  -3.268  1.00  0.00
ATOM   2659  HB2 ALA   173      -8.884  -8.473  -2.577  1.00  0.00
ATOM   2660  HB3 ALA   173      -7.731  -7.689  -3.683  1.00  0.00
ATOM   2661  C   ALA   173      -7.247  -9.150  -0.631  1.00  0.00
ATOM   2662  O   ALA   173      -7.969  -8.940   0.337  1.00  0.00
ATOM   2663  N   THR   174      -6.572 -10.277  -0.705  1.00  0.00
ATOM   2664  H   THR   174      -6.063 -10.440  -1.562  1.00  0.00
ATOM   2665  CA  THR   174      -6.559 -11.320   0.316  1.00  0.00
ATOM   2666  HA  THR   174      -7.603 -11.615   0.419  1.00  0.00
ATOM   2667  CB  THR   174      -5.753 -12.532  -0.190  1.00  0.00
ATOM   2668  HB  THR   174      -4.679 -12.348  -0.171  1.00  0.00
ATOM   2669  CG2 THR   174      -6.093 -13.634   0.791  1.00  0.00
ATOM   2670 HG21 THR   174      -7.167 -13.819   0.773  1.00  0.00
ATOM   2671 HG22 THR   174      -5.563 -14.545   0.513  1.00  0.00
ATOM   2672 HG23 THR   174      -5.794 -13.333   1.795  1.00  0.00
ATOM   2673  OG1 THR   174      -6.235 -12.978  -1.447  1.00  0.00
ATOM   2674  HG1 THR   174      -5.717 -13.732  -1.739  1.00  0.00
ATOM   2675  C   THR   174      -6.015 -10.848   1.608  1.00  0.00
ATOM   2676  O   THR   174      -6.654 -10.941   2.594  1.00  0.00
ATOM   2677  N   LEU   175      -4.778 -10.310   1.628  1.00  0.00
ATOM   2678  H   LEU   175      -4.211 -10.373   0.795  1.00  0.00
ATOM   2679  CA  LEU   175      -4.179  -9.700   2.843  1.00  0.00
ATOM   2680  HA  LEU   175      -4.105 -10.415   3.663  1.00  0.00
ATOM   2681  CB  LEU   175      -2.728  -9.249   2.436  1.00  0.00
ATOM   2682  HB2 LEU   175      -2.330 -10.183   2.040  1.00  0.00
ATOM   2683  HB3 LEU   175      -2.758  -8.502   1.643  1.00  0.00
ATOM   2684  CG  LEU   175      -1.823  -8.749   3.578  1.00  0.00
ATOM   2685  HG  LEU   175      -2.155  -7.767   3.914  1.00  0.00
ATOM   2686  CD1 LEU   175      -1.917  -9.776   4.778  1.00  0.00
ATOM   2687 HD11 LEU   175      -1.585 -10.759   4.443  1.00  0.00
ATOM   2688 HD12 LEU   175      -1.282  -9.438   5.597  1.00  0.00
ATOM   2689 HD13 LEU   175      -2.949  -9.840   5.122  1.00  0.00
ATOM   2690  CD2 LEU   175      -0.379  -8.478   3.064  1.00  0.00
ATOM   2691 HD21 LEU   175      -0.408  -7.719   2.282  1.00  0.00
ATOM   2692 HD22 LEU   175       0.241  -8.126   3.889  1.00  0.00
ATOM   2693 HD23 LEU   175       0.042  -9.399   2.661  1.00  0.00
ATOM   2694  C   LEU   175      -5.008  -8.574   3.382  1.00  0.00
ATOM   2695  O   LEU   175      -5.355  -8.492   4.542  1.00  0.00
ATOM   2696  N   ALA   176      -5.526  -7.728   2.475  1.00  0.00
ATOM   2697  H   ALA   176      -5.128  -7.780   1.548  1.00  0.00
ATOM   2698  CA  ALA   176      -6.400  -6.661   2.768  1.00  0.00
ATOM   2699  HA  ALA   176      -5.876  -6.119   3.556  1.00  0.00
ATOM   2700  CB  ALA   176      -6.502  -5.777   1.566  1.00  0.00
ATOM   2701  HB1 ALA   176      -7.032  -6.303   0.772  1.00  0.00
ATOM   2702  HB2 ALA   176      -7.047  -4.870   1.827  1.00  0.00
ATOM   2703  HB3 ALA   176      -5.502  -5.514   1.222  1.00  0.00
ATOM   2704  C   ALA   176      -7.752  -7.079   3.397  1.00  0.00
ATOM   2705  O   ALA   176      -8.291  -6.406   4.221  1.00  0.00
ATOM   2706  N   PHE   177      -8.378  -8.179   2.956  1.00  0.00
ATOM   2707  H   PHE   177      -7.948  -8.702   2.206  1.00  0.00
ATOM   2708  CA  PHE   177      -9.631  -8.669   3.508  1.00  0.00
ATOM   2709  HA  PHE   177     -10.411  -7.914   3.413  1.00  0.00
ATOM   2710  CB  PHE   177     -10.080  -9.968   2.705  1.00  0.00
ATOM   2711  HB2 PHE   177     -10.052  -9.741   1.639  1.00  0.00
ATOM   2712  HB3 PHE   177      -9.353 -10.749   2.929  1.00  0.00
ATOM   2713  CG  PHE   177     -11.443 -10.553   2.986  1.00  0.00
ATOM   2714  CD1 PHE   177     -12.618  -9.919   2.579  1.00  0.00
ATOM   2715  HD1 PHE   177     -12.474  -9.052   1.934  1.00  0.00
ATOM   2716  CE1 PHE   177     -13.934 -10.325   2.944  1.00  0.00
ATOM   2717  HE1 PHE   177     -14.802  -9.721   2.680  1.00  0.00
ATOM   2718  CZ  PHE   177     -14.103 -11.517   3.651  1.00  0.00
ATOM   2719  HZ  PHE   177     -15.094 -11.882   3.920  1.00  0.00
ATOM   2720  CE2 PHE   177     -12.941 -12.263   4.022  1.00  0.00
ATOM   2721  HE2 PHE   177     -13.090 -13.188   4.578  1.00  0.00
ATOM   2722  CD2 PHE   177     -11.605 -11.830   3.685  1.00  0.00
ATOM   2723  HD2 PHE   177     -10.748 -12.449   3.951  1.00  0.00
ATOM   2724  C   PHE   177      -9.356  -9.027   5.017  1.00  0.00
ATOM   2725  O   PHE   177     -10.139  -8.688   5.928  1.00  0.00
ATOM   2726  N   LEU   178      -8.197  -9.682   5.296  1.00  0.00
ATOM   2727  H   LEU   178      -7.651 -10.103   4.557  1.00  0.00
ATOM   2728  CA  LEU   178      -7.817  -9.970   6.705  1.00  0.00
ATOM   2729  HA  LEU   178      -8.677 -10.376   7.238  1.00  0.00
ATOM   2730  CB  LEU   178      -6.681 -10.982   6.772  1.00  0.00
ATOM   2731  HB2 LEU   178      -5.790 -10.390   6.563  1.00  0.00
ATOM   2732  HB3 LEU   178      -6.730 -11.199   7.839  1.00  0.00
ATOM   2733  CG  LEU   178      -6.616 -12.310   5.978  1.00  0.00
ATOM   2734  HG  LEU   178      -7.063 -12.169   4.994  1.00  0.00
ATOM   2735  CD1 LEU   178      -5.116 -12.746   5.813  1.00  0.00
ATOM   2736 HD11 LEU   178      -4.668 -12.888   6.797  1.00  0.00
ATOM   2737 HD12 LEU   178      -5.068 -13.681   5.254  1.00  0.00
ATOM   2738 HD13 LEU   178      -4.569 -11.972   5.274  1.00  0.00
ATOM   2739  CD2 LEU   178      -7.319 -13.408   6.847  1.00  0.00
ATOM   2740 HD21 LEU   178      -8.355 -13.121   7.028  1.00  0.00
ATOM   2741 HD22 LEU   178      -7.293 -14.361   6.319  1.00  0.00
ATOM   2742 HD23 LEU   178      -6.799 -13.507   7.800  1.00  0.00
ATOM   2743  C   LEU   178      -7.542  -8.795   7.595  1.00  0.00
ATOM   2744  O   LEU   178      -7.995  -8.611   8.763  1.00  0.00
ATOM   2745  N   CYS   179      -6.777  -7.839   6.974  1.00  0.00
ATOM   2746  H   CYS   179      -6.264  -8.080   6.138  1.00  0.00
ATOM   2747  CA  CYS   179      -6.580  -6.520   7.546  1.00  0.00
ATOM   2748  HA  CYS   179      -6.221  -6.622   8.570  1.00  0.00
ATOM   2749  CB  CYS   179      -5.556  -5.706   6.746  1.00  0.00
ATOM   2750  HB2 CYS   179      -5.812  -5.586   5.693  1.00  0.00
ATOM   2751  HB3 CYS   179      -5.332  -4.731   7.178  1.00  0.00
ATOM   2752  SG  CYS   179      -3.951  -6.673   6.784  1.00  0.00
ATOM   2753  HG  CYS   179      -3.250  -5.807   6.058  1.00  0.00
ATOM   2754  C   CYS   179      -7.842  -5.724   7.725  1.00  0.00
ATOM   2755  O   CYS   179      -8.227  -5.322   8.833  1.00  0.00
ATOM   2756  N   PHE   180      -8.715  -5.616   6.670  1.00  0.00
ATOM   2757  H   PHE   180      -8.368  -5.763   5.733  1.00  0.00
ATOM   2758  CA  PHE   180      -9.980  -4.975   6.831  1.00  0.00
ATOM   2759  HA  PHE   180      -9.845  -4.017   7.333  1.00  0.00
ATOM   2760  CB  PHE   180     -10.660  -4.718   5.427  1.00  0.00
ATOM   2761  HB2 PHE   180     -10.104  -4.097   4.725  1.00  0.00
ATOM   2762  HB3 PHE   180     -10.709  -5.739   5.048  1.00  0.00
ATOM   2763  CG  PHE   180     -12.046  -4.205   5.440  1.00  0.00
ATOM   2764  CD1 PHE   180     -12.356  -2.839   5.471  1.00  0.00
ATOM   2765  HD1 PHE   180     -11.525  -2.148   5.613  1.00  0.00
ATOM   2766  CE1 PHE   180     -13.674  -2.341   5.328  1.00  0.00
ATOM   2767  HE1 PHE   180     -13.850  -1.265   5.325  1.00  0.00
ATOM   2768  CZ  PHE   180     -14.706  -3.191   5.196  1.00  0.00
ATOM   2769  HZ  PHE   180     -15.734  -2.830   5.179  1.00  0.00
ATOM   2770  CE2 PHE   180     -14.444  -4.557   5.079  1.00  0.00
ATOM   2771  HE2 PHE   180     -15.266  -5.248   4.891  1.00  0.00
ATOM   2772  CD2 PHE   180     -13.125  -5.046   5.202  1.00  0.00
ATOM   2773  HD2 PHE   180     -12.929  -6.114   5.110  1.00  0.00
ATOM   2774  C   PHE   180     -10.905  -5.483   7.919  1.00  0.00
ATOM   2775  O   PHE   180     -11.401  -4.756   8.839  1.00  0.00
ATOM   2776  N   LEU   181     -11.161  -6.803   7.954  1.00  0.00
ATOM   2777  H   LEU   181     -11.017  -7.306   7.090  1.00  0.00
ATOM   2778  CA  LEU   181     -11.904  -7.475   9.040  1.00  0.00
ATOM   2779  HA  LEU   181     -12.760  -6.866   9.329  1.00  0.00
ATOM   2780  CB  LEU   181     -12.404  -8.829   8.593  1.00  0.00
ATOM   2781  HB2 LEU   181     -11.507  -9.381   8.312  1.00  0.00
ATOM   2782  HB3 LEU   181     -12.904  -9.342   9.414  1.00  0.00
ATOM   2783  CG  LEU   181     -13.370  -8.745   7.365  1.00  0.00
ATOM   2784  HG  LEU   181     -12.902  -8.060   6.657  1.00  0.00
ATOM   2785  CD1 LEU   181     -13.673 -10.039   6.680  1.00  0.00
ATOM   2786 HD11 LEU   181     -14.141 -10.724   7.387  1.00  0.00
ATOM   2787 HD12 LEU   181     -14.351  -9.859   5.846  1.00  0.00
ATOM   2788 HD13 LEU   181     -12.748 -10.479   6.307  1.00  0.00
ATOM   2789  CD2 LEU   181     -14.695  -8.110   7.722  1.00  0.00
ATOM   2790 HD21 LEU   181     -14.526  -7.098   8.089  1.00  0.00
ATOM   2791 HD22 LEU   181     -15.331  -8.074   6.838  1.00  0.00
ATOM   2792 HD23 LEU   181     -15.184  -8.700   8.497  1.00  0.00
ATOM   2793  C   LEU   181     -11.218  -7.413  10.428  1.00  0.00
ATOM   2794  O   LEU   181     -11.859  -7.019  11.366  1.00  0.00
ATOM   2795  N   GLY   182      -9.906  -7.589  10.525  1.00  0.00
ATOM   2796  H   GLY   182      -9.387  -7.862   9.703  1.00  0.00
ATOM   2797  CA  GLY   182      -9.163  -7.402  11.796  1.00  0.00
ATOM   2798  HA2 GLY   182      -9.493  -8.210  12.449  1.00  0.00
ATOM   2799  HA3 GLY   182      -8.112  -7.545  11.544  1.00  0.00
ATOM   2800  C   GLY   182      -9.317  -6.114  12.508  1.00  0.00
ATOM   2801  O   GLY   182      -9.754  -6.041  13.616  1.00  0.00
ATOM   2802  N   THR   183      -9.029  -5.000  11.742  1.00  0.00
ATOM   2803  H   THR   183      -8.544  -5.127  10.865  1.00  0.00
ATOM   2804  CA  THR   183      -9.191  -3.645  12.252  1.00  0.00
ATOM   2805  HA  THR   183      -8.807  -3.671  13.272  1.00  0.00
ATOM   2806  CB  THR   183      -8.542  -2.516  11.527  1.00  0.00
ATOM   2807  HB  THR   183      -7.490  -2.763  11.383  1.00  0.00
ATOM   2808  CG2 THR   183      -9.208  -2.251  10.141  1.00  0.00
ATOM   2809 HG21 THR   183     -10.260  -2.003  10.284  1.00  0.00
ATOM   2810 HG22 THR   183      -8.703  -1.420   9.648  1.00  0.00
ATOM   2811 HG23 THR   183      -9.127  -3.144   9.522  1.00  0.00
ATOM   2812  OG1 THR   183      -8.558  -1.238  12.178  1.00  0.00
ATOM   2813  HG1 THR   183      -8.115  -0.591  11.624  1.00  0.00
ATOM   2814  C   THR   183     -10.634  -3.334  12.535  1.00  0.00
ATOM   2815  O   THR   183     -10.903  -2.719  13.559  1.00  0.00
ATOM   2816  N   PHE   184     -11.582  -3.719  11.645  1.00  0.00
ATOM   2817  H   PHE   184     -11.289  -3.852  10.688  1.00  0.00
ATOM   2818  CA  PHE   184     -13.004  -3.591  11.919  1.00  0.00
ATOM   2819  HA  PHE   184     -13.179  -2.607  12.354  1.00  0.00
ATOM   2820  CB  PHE   184     -13.905  -3.744  10.650  1.00  0.00
ATOM   2821  HB2 PHE   184     -13.453  -3.343   9.742  1.00  0.00
ATOM   2822  HB3 PHE   184     -13.976  -4.829  10.572  1.00  0.00
ATOM   2823  CG  PHE   184     -15.317  -3.222  10.695  1.00  0.00
ATOM   2824  CD1 PHE   184     -15.700  -2.132   9.824  1.00  0.00
ATOM   2825  HD1 PHE   184     -14.904  -1.800   9.157  1.00  0.00
ATOM   2826  CE1 PHE   184     -16.937  -1.518   9.783  1.00  0.00
ATOM   2827  HE1 PHE   184     -17.138  -0.592   9.244  1.00  0.00
ATOM   2828  CZ  PHE   184     -17.934  -2.136  10.467  1.00  0.00
ATOM   2829  HZ  PHE   184     -18.939  -1.727  10.361  1.00  0.00
ATOM   2830  CE2 PHE   184     -17.712  -3.266  11.292  1.00  0.00
ATOM   2831  HE2 PHE   184     -18.530  -3.734  11.840  1.00  0.00
ATOM   2832  CD2 PHE   184     -16.412  -3.782  11.396  1.00  0.00
ATOM   2833  HD2 PHE   184     -16.217  -4.644  12.034  1.00  0.00
ATOM   2834  C   PHE   184     -13.567  -4.238  13.090  1.00  0.00
ATOM   2835  O   PHE   184     -14.314  -3.664  13.873  1.00  0.00
ATOM   2836  N   LEU   185     -13.159  -5.484  13.360  1.00  0.00
ATOM   2837  H   LEU   185     -12.687  -6.021  12.647  1.00  0.00
ATOM   2838  CA  LEU   185     -13.454  -6.139  14.650  1.00  0.00
ATOM   2839  HA  LEU   185     -14.532  -6.254  14.764  1.00  0.00
ATOM   2840  CB  LEU   185     -12.794  -7.546  14.722  1.00  0.00
ATOM   2841  HB2 LEU   185     -11.800  -7.389  14.304  1.00  0.00
ATOM   2842  HB3 LEU   185     -12.706  -7.829  15.771  1.00  0.00
ATOM   2843  CG  LEU   185     -13.504  -8.668  13.947  1.00  0.00
ATOM   2844  HG  LEU   185     -13.743  -8.284  12.955  1.00  0.00
ATOM   2845  CD1 LEU   185     -12.647  -9.952  13.810  1.00  0.00
ATOM   2846 HD11 LEU   185     -12.408 -10.337  14.801  1.00  0.00
ATOM   2847 HD12 LEU   185     -13.205 -10.705  13.253  1.00  0.00
ATOM   2848 HD13 LEU   185     -11.724  -9.719  13.279  1.00  0.00
ATOM   2849  CD2 LEU   185     -14.852  -9.044  14.595  1.00  0.00
ATOM   2850 HD21 LEU   185     -15.505  -8.171  14.609  1.00  0.00
ATOM   2851 HD22 LEU   185     -15.323  -9.840  14.019  1.00  0.00
ATOM   2852 HD23 LEU   185     -14.682  -9.387  15.616  1.00  0.00
ATOM   2853  C   LEU   185     -13.054  -5.357  15.908  1.00  0.00
ATOM   2854  O   LEU   185     -13.821  -5.375  16.854  1.00  0.00
ATOM   2855  N   VAL   186     -11.869  -4.679  15.960  1.00  0.00
ATOM   2856  H   VAL   186     -11.237  -4.786  15.179  1.00  0.00
ATOM   2857  CA  VAL   186     -11.402  -4.004  17.114  1.00  0.00
ATOM   2858  HA  VAL   186     -11.928  -4.195  18.050  1.00  0.00
ATOM   2859  CB  VAL   186      -9.966  -4.283  17.314  1.00  0.00
ATOM   2860  HB  VAL   186      -9.777  -5.296  16.960  1.00  0.00
ATOM   2861  CG1 VAL   186      -9.006  -3.263  16.545  1.00  0.00
ATOM   2862 HG11 VAL   186      -9.194  -2.249  16.899  1.00  0.00
ATOM   2863 HG12 VAL   186      -7.966  -3.527  16.736  1.00  0.00
ATOM   2864 HG13 VAL   186      -9.202  -3.315  15.474  1.00  0.00
ATOM   2865  CG2 VAL   186      -9.739  -4.400  18.803  1.00  0.00
ATOM   2866 HG21 VAL   186     -10.347  -5.212  19.201  1.00  0.00
ATOM   2867 HG22 VAL   186      -8.686  -4.607  18.995  1.00  0.00
ATOM   2868 HG23 VAL   186     -10.020  -3.465  19.288  1.00  0.00
ATOM   2869  C   VAL   186     -11.743  -2.502  17.195  1.00  0.00
ATOM   2870  O   VAL   186     -11.457  -1.867  18.184  1.00  0.00
ATOM   2871  N   ARG   187     -12.378  -1.921  16.143  1.00  0.00
ATOM   2872  H   ARG   187     -12.682  -2.611  15.471  1.00  0.00
ATOM   2873  CA  ARG   187     -12.639  -0.560  15.869  1.00  0.00
ATOM   2874  HA  ARG   187     -11.688  -0.128  15.558  1.00  0.00
ATOM   2875  CB  ARG   187     -13.670  -0.241  14.833  1.00  0.00
ATOM   2876  HB2 ARG   187     -13.677   0.845  14.737  1.00  0.00
ATOM   2877  HB3 ARG   187     -13.313  -0.685  13.904  1.00  0.00
ATOM   2878  CG  ARG   187     -15.124  -0.748  15.130  1.00  0.00
ATOM   2879  HG2 ARG   187     -15.043  -1.782  15.464  1.00  0.00
ATOM   2880  HG3 ARG   187     -15.520  -0.135  15.939  1.00  0.00
ATOM   2881  CD  ARG   187     -16.025  -0.677  13.978  1.00  0.00
ATOM   2882  HD2 ARG   187     -16.084   0.339  13.587  1.00  0.00
ATOM   2883  HD3 ARG   187     -15.703  -1.352  13.185  1.00  0.00
ATOM   2884  NE  ARG   187     -17.379  -1.091  14.437  1.00  0.00
ATOM   2885  HE  ARG   187     -18.112  -0.404  14.336  1.00  0.00
ATOM   2886  CZ  ARG   187     -17.718  -2.344  14.768  1.00  0.00
ATOM   2887  NH1 ARG   187     -16.975  -3.440  14.637  1.00  0.00
ATOM   2888 HH11 ARG   187     -16.044  -3.372  14.250  1.00  0.00
ATOM   2889 HH12 ARG   187     -17.345  -4.335  14.925  1.00  0.00
ATOM   2890  NH2 ARG   187     -18.844  -2.467  15.494  1.00  0.00
ATOM   2891 HH21 ARG   187     -19.368  -1.643  15.751  1.00  0.00
ATOM   2892 HH22 ARG   187     -19.160  -3.383  15.779  1.00  0.00
ATOM   2893  C   ARG   187     -13.145   0.329  17.138  1.00  0.00
ATOM   2894  O   ARG   187     -12.903   1.560  17.116  1.00  0.00
ATOM   2895  N   SER   188     -13.885  -0.193  18.121  1.00  0.00
ATOM   2896  H   SER   188     -14.231  -1.119  17.915  1.00  0.00
ATOM   2897  CA  SER   188     -14.369   0.468  19.302  1.00  0.00
ATOM   2898  HA  SER   188     -14.303   1.545  19.145  1.00  0.00
ATOM   2899  CB  SER   188     -15.841   0.105  19.649  1.00  0.00
ATOM   2900  HB2 SER   188     -16.108   0.755  20.482  1.00  0.00
ATOM   2901  HB3 SER   188     -16.421   0.385  18.769  1.00  0.00
ATOM   2902  OG  SER   188     -16.129  -1.266  19.998  1.00  0.00
ATOM   2903  HG  SER   188     -17.065  -1.358  20.189  1.00  0.00
ATOM   2904  C   SER   188     -13.561   0.408  20.552  1.00  0.00
ATOM   2905  O   SER   188     -13.793   1.135  21.511  1.00  0.00
ATOM   2906  N   GLN   189     -12.520  -0.453  20.593  1.00  0.00
ATOM   2907  H   GLN   189     -12.239  -1.110  19.879  1.00  0.00
ATOM   2908  CA  GLN   189     -11.688  -0.345  21.818  1.00  0.00
ATOM   2909  HA  GLN   189     -12.290  -0.310  22.726  1.00  0.00
ATOM   2910  CB  GLN   189     -10.838  -1.621  21.842  1.00  0.00
ATOM   2911  HB2 GLN   189     -10.125  -1.556  21.021  1.00  0.00
ATOM   2912  HB3 GLN   189     -10.300  -1.639  22.790  1.00  0.00
ATOM   2913  CG  GLN   189     -11.692  -2.946  21.695  1.00  0.00
ATOM   2914  HG2 GLN   189     -12.338  -2.872  20.820  1.00  0.00
ATOM   2915  HG3 GLN   189     -10.919  -3.693  21.514  1.00  0.00
ATOM   2916  CD  GLN   189     -12.541  -3.398  22.896  1.00  0.00
ATOM   2917  OE1 GLN   189     -12.074  -3.306  24.040  1.00  0.00
ATOM   2918  NE2 GLN   189     -13.870  -3.804  22.690  1.00  0.00
ATOM   2919 HE21 GLN   189     -14.431  -4.102  23.475  1.00  0.00
ATOM   2920 HE22 GLN   189     -14.258  -3.797  21.758  1.00  0.00
ATOM   2921  C   GLN   189     -10.721   0.870  21.788  1.00  0.00
ATOM   2922  O   GLN   189     -10.056   1.173  20.775  1.00  0.00
ATOM   2923  N   PRO   190     -10.637   1.713  22.910  1.00  0.00
ATOM   2924  CD  PRO   190     -11.552   1.581  24.111  1.00  0.00
ATOM   2925  HD2 PRO   190     -11.221   0.749  24.732  1.00  0.00
ATOM   2926  HD3 PRO   190     -12.572   1.398  23.774  1.00  0.00
ATOM   2927  CG  PRO   190     -11.400   2.960  24.826  1.00  0.00
ATOM   2928  HG2 PRO   190     -10.496   3.041  25.430  1.00  0.00
ATOM   2929  HG3 PRO   190     -12.265   3.234  25.429  1.00  0.00
ATOM   2930  CB  PRO   190     -11.312   3.830  23.569  1.00  0.00
ATOM   2931  HB2 PRO   190     -10.945   4.833  23.786  1.00  0.00
ATOM   2932  HB3 PRO   190     -12.295   3.897  23.103  1.00  0.00
ATOM   2933  CA  PRO   190     -10.345   3.116  22.640  1.00  0.00
ATOM   2934  HA  PRO   190     -10.583   3.268  21.587  1.00  0.00
ATOM   2935  C   PRO   190      -8.906   3.598  22.916  1.00  0.00
ATOM   2936  O   PRO   190      -8.608   4.752  22.681  1.00  0.00
ATOM   2937  N   GLY   191      -8.106   2.692  23.510  1.00  0.00
ATOM   2938  H   GLY   191      -8.551   1.788  23.574  1.00  0.00
ATOM   2939  CA  GLY   191      -6.764   2.837  24.040  1.00  0.00
ATOM   2940  HA2 GLY   191      -6.845   3.539  24.870  1.00  0.00
ATOM   2941  HA3 GLY   191      -6.486   1.855  24.421  1.00  0.00
ATOM   2942  C   GLY   191      -5.689   3.319  23.091  1.00  0.00
ATOM   2943  O   GLY   191      -5.920   3.481  21.913  1.00  0.00
ATOM   2944  N   ARG   192      -4.456   3.525  23.600  1.00  0.00
ATOM   2945  H   ARG   192      -4.492   3.463  24.607  1.00  0.00
ATOM   2946  CA  ARG   192      -3.228   3.905  22.991  1.00  0.00
ATOM   2947  HA  ARG   192      -2.496   4.256  23.719  1.00  0.00
ATOM   2948  CB  ARG   192      -2.679   2.602  22.318  1.00  0.00
ATOM   2949  HB2 ARG   192      -3.367   2.413  21.494  1.00  0.00
ATOM   2950  HB3 ARG   192      -1.707   2.892  21.920  1.00  0.00
ATOM   2951  CG  ARG   192      -2.527   1.326  23.161  1.00  0.00
ATOM   2952  HG2 ARG   192      -3.518   1.109  23.560  1.00  0.00
ATOM   2953  HG3 ARG   192      -2.235   0.539  22.466  1.00  0.00
ATOM   2954  CD  ARG   192      -1.549   1.389  24.275  1.00  0.00
ATOM   2955  HD2 ARG   192      -0.541   1.455  23.866  1.00  0.00
ATOM   2956  HD3 ARG   192      -1.752   2.270  24.883  1.00  0.00
ATOM   2957  NE  ARG   192      -1.638   0.131  25.178  1.00  0.00
ATOM   2958  HE  ARG   192      -1.900   0.315  26.136  1.00  0.00
ATOM   2959  CZ  ARG   192      -1.328  -1.113  24.834  1.00  0.00
ATOM   2960  NH1 ARG   192      -0.790  -1.404  23.682  1.00  0.00
ATOM   2961 HH11 ARG   192      -0.597  -0.668  23.018  1.00  0.00
ATOM   2962 HH12 ARG   192      -0.569  -2.364  23.459  1.00  0.00
ATOM   2963  NH2 ARG   192      -1.611  -2.126  25.567  1.00  0.00
ATOM   2964 HH21 ARG   192      -2.090  -1.991  26.446  1.00  0.00
ATOM   2965 HH22 ARG   192      -1.354  -3.054  25.262  1.00  0.00
ATOM   2966  C   ARG   192      -3.195   5.093  22.024  1.00  0.00
ATOM   2967  O   ARG   192      -2.445   5.062  21.051  1.00  0.00
ATOM   2968  N   TYR   193      -3.883   6.156  22.462  1.00  0.00
ATOM   2969  H   TYR   193      -4.362   6.001  23.337  1.00  0.00
ATOM   2970  CA  TYR   193      -4.043   7.462  21.800  1.00  0.00
ATOM   2971  HA  TYR   193      -4.413   8.169  22.542  1.00  0.00
ATOM   2972  CB  TYR   193      -2.742   8.029  21.182  1.00  0.00
ATOM   2973  HB2 TYR   193      -2.280   7.264  20.558  1.00  0.00
ATOM   2974  HB3 TYR   193      -2.937   8.918  20.582  1.00  0.00
ATOM   2975  CG  TYR   193      -1.805   8.385  22.324  1.00  0.00
ATOM   2976  CD1 TYR   193      -2.083   9.304  23.333  1.00  0.00
ATOM   2977  HD1 TYR   193      -3.085   9.734  23.340  1.00  0.00
ATOM   2978  CE1 TYR   193      -1.164   9.678  24.295  1.00  0.00
ATOM   2979  HE1 TYR   193      -1.330  10.537  24.945  1.00  0.00
ATOM   2980  CZ  TYR   193       0.087   8.967  24.347  1.00  0.00
ATOM   2981  OH  TYR   193       0.911   9.292  25.468  1.00  0.00
ATOM   2982  HH  TYR   193       0.516   9.950  26.045  1.00  0.00
ATOM   2983  CE2 TYR   193       0.443   7.959  23.453  1.00  0.00
ATOM   2984  HE2 TYR   193       1.343   7.348  23.516  1.00  0.00
ATOM   2985  CD2 TYR   193      -0.500   7.752  22.370  1.00  0.00
ATOM   2986  HD2 TYR   193      -0.241   7.095  21.540  1.00  0.00
ATOM   2987  C   TYR   193      -5.081   7.406  20.701  1.00  0.00
ATOM   2988  O   TYR   193      -5.120   8.147  19.757  1.00  0.00
ATOM   2989  N   ASN   194      -6.030   6.386  20.776  1.00  0.00
ATOM   2990  H   ASN   194      -5.823   5.637  21.422  1.00  0.00
ATOM   2991  CA  ASN   194      -7.240   6.252  19.893  1.00  0.00
ATOM   2992  HA  ASN   194      -7.930   5.530  20.331  1.00  0.00
ATOM   2993  CB  ASN   194      -7.967   7.592  19.738  1.00  0.00
ATOM   2994  HB2 ASN   194      -7.328   8.172  19.072  1.00  0.00
ATOM   2995  HB3 ASN   194      -8.945   7.456  19.276  1.00  0.00
ATOM   2996  CG  ASN   194      -8.147   8.371  21.043  1.00  0.00
ATOM   2997  OD1 ASN   194      -7.683   9.535  21.175  1.00  0.00
ATOM   2998  ND2 ASN   194      -8.753   7.688  22.058  1.00  0.00
ATOM   2999 HD21 ASN   194      -8.904   8.141  22.948  1.00  0.00
ATOM   3000 HD22 ASN   194      -9.048   6.733  21.914  1.00  0.00
ATOM   3001  C   ASN   194      -6.962   5.618  18.497  1.00  0.00
ATOM   3002  O   ASN   194      -7.708   5.851  17.550  1.00  0.00
ATOM   3003  N   ARG   195      -5.869   4.808  18.343  1.00  0.00
ATOM   3004  H   ARG   195      -5.346   4.591  19.179  1.00  0.00
ATOM   3005  CA  ARG   195      -5.367   4.282  17.037  1.00  0.00
ATOM   3006  HA  ARG   195      -5.229   5.085  16.313  1.00  0.00
ATOM   3007  CB  ARG   195      -4.012   3.623  17.300  1.00  0.00
ATOM   3008  HB2 ARG   195      -3.700   3.121  16.384  1.00  0.00
ATOM   3009  HB3 ARG   195      -3.298   4.410  17.543  1.00  0.00
ATOM   3010  CG  ARG   195      -4.066   2.554  18.508  1.00  0.00
ATOM   3011  HG2 ARG   195      -4.493   3.062  19.373  1.00  0.00
ATOM   3012  HG3 ARG   195      -4.729   1.746  18.198  1.00  0.00
ATOM   3013  CD  ARG   195      -2.643   1.954  18.895  1.00  0.00
ATOM   3014  HD2 ARG   195      -1.922   2.732  19.146  1.00  0.00
ATOM   3015  HD3 ARG   195      -2.706   1.240  19.716  1.00  0.00
ATOM   3016  NE  ARG   195      -2.181   1.257  17.706  1.00  0.00
ATOM   3017  HE  ARG   195      -2.695   0.435  17.423  1.00  0.00
ATOM   3018  CZ  ARG   195      -1.201   1.689  16.926  1.00  0.00
ATOM   3019  NH1 ARG   195      -0.503   2.752  16.951  1.00  0.00
ATOM   3020 HH11 ARG   195      -0.667   3.443  17.669  1.00  0.00
ATOM   3021 HH12 ARG   195       0.212   2.900  16.253  1.00  0.00
ATOM   3022  NH2 ARG   195      -0.795   0.831  15.996  1.00  0.00
ATOM   3023 HH21 ARG   195      -1.232  -0.077  15.925  1.00  0.00
ATOM   3024 HH22 ARG   195      -0.051   1.091  15.364  1.00  0.00
ATOM   3025  C   ARG   195      -6.222   3.283  16.232  1.00  0.00
ATOM   3026  O   ARG   195      -6.118   3.081  15.053  1.00  0.00
ATOM   3027  N   ALA   196      -7.145   2.601  16.901  1.00  0.00
ATOM   3028  H   ALA   196      -7.082   2.631  17.909  1.00  0.00
ATOM   3029  CA  ALA   196      -8.155   1.768  16.305  1.00  0.00
ATOM   3030  HA  ALA   196      -7.574   1.030  15.752  1.00  0.00
ATOM   3031  CB  ALA   196      -8.965   1.051  17.367  1.00  0.00
ATOM   3032  HB1 ALA   196      -9.559   1.776  17.923  1.00  0.00
ATOM   3033  HB2 ALA   196      -9.628   0.327  16.892  1.00  0.00
ATOM   3034  HB3 ALA   196      -8.292   0.533  18.050  1.00  0.00
ATOM   3035  C   ALA   196      -9.124   2.427  15.359  1.00  0.00
ATOM   3036  O   ALA   196      -9.452   1.793  14.373  1.00  0.00
ATOM   3037  N   ARG   197      -9.432   3.739  15.621  1.00  0.00
ATOM   3038  H   ARG   197      -9.091   4.125  16.490  1.00  0.00
ATOM   3039  CA  ARG   197     -10.229   4.632  14.706  1.00  0.00
ATOM   3040  HA  ARG   197     -11.111   4.085  14.372  1.00  0.00
ATOM   3041  CB  ARG   197     -10.679   5.917  15.372  1.00  0.00
ATOM   3042  HB2 ARG   197      -9.781   6.473  15.641  1.00  0.00
ATOM   3043  HB3 ARG   197     -11.247   6.482  14.633  1.00  0.00
ATOM   3044  CG  ARG   197     -11.561   5.696  16.652  1.00  0.00
ATOM   3045  HG2 ARG   197     -12.558   5.394  16.330  1.00  0.00
ATOM   3046  HG3 ARG   197     -11.112   4.896  17.241  1.00  0.00
ATOM   3047  CD  ARG   197     -11.662   6.954  17.500  1.00  0.00
ATOM   3048  HD2 ARG   197     -10.687   7.407  17.682  1.00  0.00
ATOM   3049  HD3 ARG   197     -12.330   7.695  17.060  1.00  0.00
ATOM   3050  NE  ARG   197     -12.241   6.505  18.820  1.00  0.00
ATOM   3051  HE  ARG   197     -11.820   5.665  19.191  1.00  0.00
ATOM   3052  CZ  ARG   197     -13.029   7.225  19.614  1.00  0.00
ATOM   3053  NH1 ARG   197     -13.321   8.471  19.364  1.00  0.00
ATOM   3054 HH11 ARG   197     -12.943   8.920  18.542  1.00  0.00
ATOM   3055 HH12 ARG   197     -13.924   8.981  19.994  1.00  0.00
ATOM   3056  NH2 ARG   197     -13.787   6.726  20.547  1.00  0.00
ATOM   3057 HH21 ARG   197     -13.800   5.728  20.703  1.00  0.00
ATOM   3058 HH22 ARG   197     -14.359   7.339  21.110  1.00  0.00
ATOM   3059  C   ARG   197      -9.302   4.989  13.501  1.00  0.00
ATOM   3060  O   ARG   197      -9.774   4.950  12.376  1.00  0.00
ATOM   3061  N   GLY   198      -7.996   5.236  13.732  1.00  0.00
ATOM   3062  H   GLY   198      -7.692   5.072  14.681  1.00  0.00
ATOM   3063  CA  GLY   198      -7.043   5.690  12.793  1.00  0.00
ATOM   3064  HA2 GLY   198      -7.452   6.556  12.272  1.00  0.00
ATOM   3065  HA3 GLY   198      -6.139   5.982  13.327  1.00  0.00
ATOM   3066  C   GLY   198      -6.698   4.638  11.791  1.00  0.00
ATOM   3067  O   GLY   198      -6.711   4.801  10.595  1.00  0.00
ATOM   3068  N   LEU   199      -6.506   3.410  12.299  1.00  0.00
ATOM   3069  H   LEU   199      -6.433   3.353  13.305  1.00  0.00
ATOM   3070  CA  LEU   199      -6.271   2.233  11.538  1.00  0.00
ATOM   3071  HA  LEU   199      -5.551   2.419  10.741  1.00  0.00
ATOM   3072  CB  LEU   199      -5.705   1.187  12.464  1.00  0.00
ATOM   3073  HB2 LEU   199      -4.796   1.596  12.905  1.00  0.00
ATOM   3074  HB3 LEU   199      -6.454   1.046  13.243  1.00  0.00
ATOM   3075  CG  LEU   199      -5.393  -0.153  11.811  1.00  0.00
ATOM   3076  HG  LEU   199      -6.294  -0.557  11.350  1.00  0.00
ATOM   3077  CD1 LEU   199      -4.363   0.047  10.780  1.00  0.00
ATOM   3078 HD11 LEU   199      -3.461   0.451  11.240  1.00  0.00
ATOM   3079 HD12 LEU   199      -4.132  -0.907  10.306  1.00  0.00
ATOM   3080 HD13 LEU   199      -4.731   0.746  10.029  1.00  0.00
ATOM   3081  CD2 LEU   199      -4.834  -1.159  12.897  1.00  0.00
ATOM   3082 HD21 LEU   199      -5.581  -1.303  13.678  1.00  0.00
ATOM   3083 HD22 LEU   199      -4.612  -2.117  12.426  1.00  0.00
ATOM   3084 HD23 LEU   199      -3.924  -0.751  13.336  1.00  0.00
ATOM   3085  C   LEU   199      -7.514   1.801  10.784  1.00  0.00
ATOM   3086  O   LEU   199      -7.534   1.457   9.598  1.00  0.00
ATOM   3087  N   THR   200      -8.704   1.765  11.433  1.00  0.00
ATOM   3088  H   THR   200      -8.667   1.983  12.418  1.00  0.00
ATOM   3089  CA  THR   200     -10.022   1.351  10.845  1.00  0.00
ATOM   3090  HA  THR   200      -9.798   0.356  10.459  1.00  0.00
ATOM   3091  CB  THR   200     -11.270   1.251  11.801  1.00  0.00
ATOM   3092  HB  THR   200     -11.461   2.261  12.164  1.00  0.00
ATOM   3093  CG2 THR   200     -12.515   0.700  11.180  1.00  0.00
ATOM   3094 HG21 THR   200     -12.324  -0.310  10.817  1.00  0.00
ATOM   3095 HG22 THR   200     -13.312   0.674  11.923  1.00  0.00
ATOM   3096 HG23 THR   200     -12.817   1.334  10.346  1.00  0.00
ATOM   3097  OG1 THR   200     -10.916   0.269  12.844  1.00  0.00
ATOM   3098  HG1 THR   200     -11.650   0.173  13.455  1.00  0.00
ATOM   3099  C   THR   200     -10.427   2.259   9.688  1.00  0.00
ATOM   3100  O   THR   200     -10.780   1.824   8.580  1.00  0.00
ATOM   3101  N   PHE   201     -10.248   3.619   9.859  1.00  0.00
ATOM   3102  H   PHE   201     -10.006   3.893  10.801  1.00  0.00
ATOM   3103  CA  PHE   201     -10.486   4.664   8.877  1.00  0.00
ATOM   3104  HA  PHE   201     -11.528   4.670   8.558  1.00  0.00
ATOM   3105  CB  PHE   201     -10.159   6.044   9.548  1.00  0.00
ATOM   3106  HB2 PHE   201     -10.961   6.129  10.281  1.00  0.00
ATOM   3107  HB3 PHE   201      -9.201   5.976  10.064  1.00  0.00
ATOM   3108  CG  PHE   201     -10.142   7.348   8.770  1.00  0.00
ATOM   3109  CD1 PHE   201     -10.965   7.575   7.659  1.00  0.00
ATOM   3110  HD1 PHE   201     -11.625   6.771   7.333  1.00  0.00
ATOM   3111  CE1 PHE   201     -10.955   8.791   6.974  1.00  0.00
ATOM   3112  HE1 PHE   201     -11.621   8.938   6.124  1.00  0.00
ATOM   3113  CZ  PHE   201     -10.106   9.806   7.369  1.00  0.00
ATOM   3114  HZ  PHE   201     -10.105  10.763   6.846  1.00  0.00
ATOM   3115  CE2 PHE   201      -9.238   9.597   8.456  1.00  0.00
ATOM   3116  HE2 PHE   201      -8.607  10.420   8.791  1.00  0.00
ATOM   3117  CD2 PHE   201      -9.174   8.318   9.126  1.00  0.00
ATOM   3118  HD2 PHE   201      -8.402   8.132   9.872  1.00  0.00
ATOM   3119  C   PHE   201      -9.751   4.438   7.607  1.00  0.00
ATOM   3120  O   PHE   201     -10.256   4.502   6.483  1.00  0.00
ATOM   3121  N   ALA   202      -8.407   4.150   7.714  1.00  0.00
ATOM   3122  H   ALA   202      -7.978   4.075   8.625  1.00  0.00
ATOM   3123  CA  ALA   202      -7.613   3.839   6.561  1.00  0.00
ATOM   3124  HA  ALA   202      -7.498   4.648   5.839  1.00  0.00
ATOM   3125  CB  ALA   202      -6.224   3.506   7.157  1.00  0.00
ATOM   3126  HB1 ALA   202      -6.322   2.692   7.875  1.00  0.00
ATOM   3127  HB2 ALA   202      -5.547   3.205   6.357  1.00  0.00
ATOM   3128  HB3 ALA   202      -5.823   4.386   7.659  1.00  0.00
ATOM   3129  C   ALA   202      -8.090   2.571   5.830  1.00  0.00
ATOM   3130  O   ALA   202      -8.204   2.596   4.644  1.00  0.00
ATOM   3131  N   MET   203      -8.494   1.475   6.504  1.00  0.00
ATOM   3132  H   MET   203      -8.422   1.415   7.510  1.00  0.00
ATOM   3133  CA  MET   203      -8.899   0.280   5.766  1.00  0.00
ATOM   3134  HA  MET   203      -8.204   0.089   4.948  1.00  0.00
ATOM   3135  CB  MET   203      -8.897  -0.970   6.732  1.00  0.00
ATOM   3136  HB2 MET   203      -9.469  -0.712   7.623  1.00  0.00
ATOM   3137  HB3 MET   203      -9.382  -1.799   6.217  1.00  0.00
ATOM   3138  CG  MET   203      -7.511  -1.372   7.128  1.00  0.00
ATOM   3139  HG2 MET   203      -7.139  -0.600   7.802  1.00  0.00
ATOM   3140  HG3 MET   203      -7.598  -2.315   7.668  1.00  0.00
ATOM   3141  SD  MET   203      -6.277  -1.589   5.677  1.00  0.00
ATOM   3142  CE  MET   203      -7.063  -2.913   4.781  1.00  0.00
ATOM   3143  HE1 MET   203      -8.059  -2.599   4.468  1.00  0.00
ATOM   3144  HE2 MET   203      -6.468  -3.161   3.902  1.00  0.00
ATOM   3145  HE3 MET   203      -7.144  -3.790   5.424  1.00  0.00
ATOM   3146  C   MET   203     -10.227   0.528   5.047  1.00  0.00
ATOM   3147  O   MET   203     -10.428   0.000   3.959  1.00  0.00
ATOM   3148  N   LEU   204     -11.126   1.341   5.557  1.00  0.00
ATOM   3149  H   LEU   204     -10.943   1.608   6.514  1.00  0.00
ATOM   3150  CA  LEU   204     -12.329   1.910   4.881  1.00  0.00
ATOM   3151  HA  LEU   204     -12.941   1.088   4.510  1.00  0.00
ATOM   3152  CB  LEU   204     -13.189   2.780   5.819  1.00  0.00
ATOM   3153  HB2 LEU   204     -12.535   3.160   6.604  1.00  0.00
ATOM   3154  HB3 LEU   204     -13.646   3.617   5.290  1.00  0.00
ATOM   3155  CG  LEU   204     -14.308   1.893   6.457  1.00  0.00
ATOM   3156  HG  LEU   204     -13.840   0.997   6.865  1.00  0.00
ATOM   3157  CD1 LEU   204     -15.074   2.641   7.590  1.00  0.00
ATOM   3158 HD11 LEU   204     -15.542   3.537   7.182  1.00  0.00
ATOM   3159 HD12 LEU   204     -15.841   1.987   8.004  1.00  0.00
ATOM   3160 HD13 LEU   204     -14.375   2.923   8.377  1.00  0.00
ATOM   3161  CD2 LEU   204     -15.342   1.383   5.457  1.00  0.00
ATOM   3162 HD21 LEU   204     -14.846   0.778   4.698  1.00  0.00
ATOM   3163 HD22 LEU   204     -16.083   0.776   5.977  1.00  0.00
ATOM   3164 HD23 LEU   204     -15.836   2.230   4.981  1.00  0.00
ATOM   3165  C   LEU   204     -11.942   2.814   3.730  1.00  0.00
ATOM   3166  O   LEU   204     -12.433   2.667   2.618  1.00  0.00
ATOM   3167  N   ALA   205     -10.905   3.743   3.790  1.00  0.00
ATOM   3168  H   ALA   205     -10.464   3.848   4.693  1.00  0.00
ATOM   3169  CA  ALA   205     -10.473   4.556   2.746  1.00  0.00
ATOM   3170  HA  ALA   205     -11.303   5.124   2.325  1.00  0.00
ATOM   3171  CB  ALA   205      -9.448   5.528   3.288  1.00  0.00
ATOM   3172  HB1 ALA   205      -8.607   4.975   3.705  1.00  0.00
ATOM   3173  HB2 ALA   205      -9.095   6.172   2.482  1.00  0.00
ATOM   3174  HB3 ALA   205      -9.903   6.139   4.068  1.00  0.00
ATOM   3175  C   ALA   205      -9.897   3.694   1.601  1.00  0.00
ATOM   3176  O   ALA   205     -10.235   3.836   0.472  1.00  0.00
ATOM   3177  N   TYR   206      -9.031   2.709   1.990  1.00  0.00
ATOM   3178  H   TYR   206      -8.674   2.749   2.934  1.00  0.00
ATOM   3179  CA  TYR   206      -8.548   1.698   1.136  1.00  0.00
ATOM   3180  HA  TYR   206      -8.005   2.132   0.296  1.00  0.00
ATOM   3181  CB  TYR   206      -7.543   0.754   1.965  1.00  0.00
ATOM   3182  HB2 TYR   206      -6.827   1.393   2.481  1.00  0.00
ATOM   3183  HB3 TYR   206      -8.141   0.213   2.698  1.00  0.00
ATOM   3184  CG  TYR   206      -6.796  -0.238   1.089  1.00  0.00
ATOM   3185  CD1 TYR   206      -5.478   0.096   0.745  1.00  0.00
ATOM   3186  HD1 TYR   206      -4.984   1.016   1.057  1.00  0.00
ATOM   3187  CE1 TYR   206      -4.790  -0.835  -0.047  1.00  0.00
ATOM   3188  HE1 TYR   206      -3.746  -0.608  -0.263  1.00  0.00
ATOM   3189  CZ  TYR   206      -5.418  -2.013  -0.637  1.00  0.00
ATOM   3190  OH  TYR   206      -4.685  -2.876  -1.483  1.00  0.00
ATOM   3191  HH  TYR   206      -3.775  -2.596  -1.607  1.00  0.00
ATOM   3192  CE2 TYR   206      -6.697  -2.254  -0.257  1.00  0.00
ATOM   3193  HE2 TYR   206      -7.196  -3.122  -0.688  1.00  0.00
ATOM   3194  CD2 TYR   206      -7.355  -1.462   0.625  1.00  0.00
ATOM   3195  HD2 TYR   206      -8.336  -1.757   0.996  1.00  0.00
ATOM   3196  C   TYR   206      -9.586   0.891   0.493  1.00  0.00
ATOM   3197  O   TYR   206      -9.495   0.724  -0.706  1.00  0.00
ATOM   3198  N   PHE   207     -10.620   0.380   1.258  1.00  0.00
ATOM   3199  H   PHE   207     -10.618   0.610   2.241  1.00  0.00
ATOM   3200  CA  PHE   207     -11.698  -0.420   0.748  1.00  0.00
ATOM   3201  HA  PHE   207     -11.283  -1.344   0.345  1.00  0.00
ATOM   3202  CB  PHE   207     -12.812  -0.800   1.889  1.00  0.00
ATOM   3203  HB2 PHE   207     -12.510  -1.019   2.913  1.00  0.00
ATOM   3204  HB3 PHE   207     -13.354   0.145   1.865  1.00  0.00
ATOM   3205  CG  PHE   207     -13.726  -1.796   1.519  1.00  0.00
ATOM   3206  CD1 PHE   207     -13.486  -3.165   1.956  1.00  0.00
ATOM   3207  HD1 PHE   207     -12.623  -3.316   2.604  1.00  0.00
ATOM   3208  CE1 PHE   207     -14.275  -4.237   1.598  1.00  0.00
ATOM   3209  HE1 PHE   207     -13.916  -5.245   1.804  1.00  0.00
ATOM   3210  CZ  PHE   207     -15.530  -4.047   0.974  1.00  0.00
ATOM   3211  HZ  PHE   207     -16.204  -4.829   0.624  1.00  0.00
ATOM   3212  CE2 PHE   207     -15.890  -2.664   0.818  1.00  0.00
ATOM   3213  HE2 PHE   207     -16.929  -2.508   0.529  1.00  0.00
ATOM   3214  CD2 PHE   207     -15.080  -1.615   0.994  1.00  0.00
ATOM   3215  HD2 PHE   207     -15.426  -0.612   0.746  1.00  0.00
ATOM   3216  C   PHE   207     -12.506   0.260  -0.343  1.00  0.00
ATOM   3217  O   PHE   207     -12.843  -0.363  -1.368  1.00  0.00
ATOM   3218  N   ILE   208     -12.853   1.569  -0.188  1.00  0.00
ATOM   3219  H   ILE   208     -12.534   2.088   0.617  1.00  0.00
ATOM   3220  CA  ILE   208     -13.798   2.183  -1.055  1.00  0.00
ATOM   3221  HA  ILE   208     -14.532   1.424  -1.328  1.00  0.00
ATOM   3222  CB  ILE   208     -14.487   3.309  -0.327  1.00  0.00
ATOM   3223  HB  ILE   208     -14.969   2.882   0.553  1.00  0.00
ATOM   3224  CG2 ILE   208     -13.514   4.458   0.115  1.00  0.00
ATOM   3225 HG21 ILE   208     -13.032   4.885  -0.764  1.00  0.00
ATOM   3226 HG22 ILE   208     -14.078   5.234   0.633  1.00  0.00
ATOM   3227 HG23 ILE   208     -12.754   4.054   0.784  1.00  0.00
ATOM   3228  CG1 ILE   208     -15.561   4.061  -1.217  1.00  0.00
ATOM   3229 HG12 ILE   208     -15.929   4.964  -0.730  1.00  0.00
ATOM   3230 HG13 ILE   208     -15.165   4.315  -2.200  1.00  0.00
ATOM   3231  CD1 ILE   208     -16.724   3.050  -1.375  1.00  0.00
ATOM   3232 HD11 ILE   208     -17.121   2.796  -0.392  1.00  0.00
ATOM   3233 HD12 ILE   208     -17.513   3.495  -1.981  1.00  0.00
ATOM   3234 HD13 ILE   208     -16.357   2.147  -1.863  1.00  0.00
ATOM   3235  C   ILE   208     -13.075   2.551  -2.365  1.00  0.00
ATOM   3236  O   ILE   208     -13.497   2.485  -3.553  1.00  0.00
ATOM   3237  N   THR   209     -11.751   2.851  -2.237  1.00  0.00
ATOM   3238  H   THR   209     -11.359   2.863  -1.306  1.00  0.00
ATOM   3239  CA  THR   209     -10.892   3.241  -3.357  1.00  0.00
ATOM   3240  HA  THR   209     -11.507   3.913  -3.956  1.00  0.00
ATOM   3241  CB  THR   209      -9.655   3.994  -2.899  1.00  0.00
ATOM   3242  HB  THR   209      -9.035   3.312  -2.317  1.00  0.00
ATOM   3243  CG2 THR   209      -8.841   4.539  -4.089  1.00  0.00
ATOM   3244 HG21 THR   209      -9.460   5.222  -4.671  1.00  0.00
ATOM   3245 HG22 THR   209      -7.965   5.071  -3.718  1.00  0.00
ATOM   3246 HG23 THR   209      -8.522   3.711  -4.721  1.00  0.00
ATOM   3247  OG1 THR   209     -10.112   5.169  -2.181  1.00  0.00
ATOM   3248  HG1 THR   209      -9.354   5.672  -1.875  1.00  0.00
ATOM   3249  C   THR   209     -10.511   2.009  -4.179  1.00  0.00
ATOM   3250  O   THR   209     -10.470   2.083  -5.418  1.00  0.00
ATOM   3251  N   TRP   210     -10.245   0.860  -3.527  1.00  0.00
ATOM   3252  H   TRP   210     -10.219   0.957  -2.522  1.00  0.00
ATOM   3253  CA  TRP   210      -9.917  -0.408  -4.093  1.00  0.00
ATOM   3254  HA  TRP   210      -9.149  -0.276  -4.855  1.00  0.00
ATOM   3255  CB  TRP   210      -9.382  -1.387  -3.015  1.00  0.00
ATOM   3256  HB2 TRP   210      -8.666  -0.749  -2.497  1.00  0.00
ATOM   3257  HB3 TRP   210     -10.128  -1.746  -2.306  1.00  0.00
ATOM   3258  CG  TRP   210      -8.636  -2.570  -3.476  1.00  0.00
ATOM   3259  CD1 TRP   210      -9.154  -3.872  -3.531  1.00  0.00
ATOM   3260  HD1 TRP   210     -10.214  -4.041  -3.341  1.00  0.00
ATOM   3261  NE1 TRP   210      -8.104  -4.718  -3.842  1.00  0.00
ATOM   3262  HE1 TRP   210      -8.221  -5.719  -3.779  1.00  0.00
ATOM   3263  CE2 TRP   210      -6.982  -4.098  -4.125  1.00  0.00
ATOM   3264  CZ2 TRP   210      -5.681  -4.501  -4.574  1.00  0.00
ATOM   3265  HZ2 TRP   210      -5.469  -5.560  -4.723  1.00  0.00
ATOM   3266  CH2 TRP   210      -4.798  -3.530  -4.784  1.00  0.00
ATOM   3267  HH2 TRP   210      -3.831  -3.837  -5.183  1.00  0.00
ATOM   3268  CZ3 TRP   210      -5.029  -2.166  -4.529  1.00  0.00
ATOM   3269  HZ3 TRP   210      -4.301  -1.378  -4.723  1.00  0.00
ATOM   3270  CE3 TRP   210      -6.241  -1.806  -4.005  1.00  0.00
ATOM   3271  HE3 TRP   210      -6.409  -0.730  -3.960  1.00  0.00
ATOM   3272  CD2 TRP   210      -7.250  -2.742  -3.786  1.00  0.00
ATOM   3273  C   TRP   210     -11.044  -1.027  -4.833  1.00  0.00
ATOM   3274  O   TRP   210     -10.975  -1.558  -5.923  1.00  0.00
ATOM   3275  N   VAL   211     -12.284  -0.918  -4.283  1.00  0.00
ATOM   3276  H   VAL   211     -12.310  -0.453  -3.387  1.00  0.00
ATOM   3277  CA  VAL   211     -13.491  -1.597  -4.745  1.00  0.00
ATOM   3278  HA  VAL   211     -13.189  -2.467  -5.327  1.00  0.00
ATOM   3279  CB  VAL   211     -14.347  -2.068  -3.573  1.00  0.00
ATOM   3280  HB  VAL   211     -14.558  -1.207  -2.939  1.00  0.00
ATOM   3281  CG1 VAL   211     -15.665  -2.696  -4.037  1.00  0.00
ATOM   3282 HG11 VAL   211     -15.454  -3.558  -4.671  1.00  0.00
ATOM   3283 HG12 VAL   211     -16.241  -3.016  -3.169  1.00  0.00
ATOM   3284 HG13 VAL   211     -16.239  -1.962  -4.602  1.00  0.00
ATOM   3285  CG2 VAL   211     -13.593  -3.151  -2.782  1.00  0.00
ATOM   3286 HG21 VAL   211     -12.657  -2.740  -2.403  1.00  0.00
ATOM   3287 HG22 VAL   211     -14.207  -3.485  -1.946  1.00  0.00
ATOM   3288 HG23 VAL   211     -13.379  -3.997  -3.436  1.00  0.00
ATOM   3289  C   VAL   211     -14.199  -0.838  -5.785  1.00  0.00
ATOM   3290  O   VAL   211     -14.783  -1.399  -6.711  1.00  0.00
ATOM   3291  N   SER   212     -14.096   0.516  -5.757  1.00  0.00
ATOM   3292  H   SER   212     -13.864   0.943  -4.872  1.00  0.00
ATOM   3293  CA  SER   212     -14.482   1.409  -6.896  1.00  0.00
ATOM   3294  HA  SER   212     -15.415   1.011  -7.294  1.00  0.00
ATOM   3295  CB  SER   212     -14.685   2.964  -6.576  1.00  0.00
ATOM   3296  HB2 SER   212     -13.708   3.436  -6.467  1.00  0.00
ATOM   3297  HB3 SER   212     -15.223   3.430  -7.401  1.00  0.00
ATOM   3298  OG  SER   212     -15.432   3.129  -5.365  1.00  0.00
ATOM   3299  HG  SER   212     -15.547   4.065  -5.185  1.00  0.00
ATOM   3300  C   SER   212     -13.618   1.285  -8.078  1.00  0.00
ATOM   3301  O   SER   212     -14.065   1.365  -9.187  1.00  0.00
ATOM   3302  N   PHE   213     -12.266   1.145  -7.864  1.00  0.00
ATOM   3303  H   PHE   213     -11.989   1.416  -6.931  1.00  0.00
ATOM   3304  CA  PHE   213     -11.232   0.981  -8.868  1.00  0.00
ATOM   3305  HA  PHE   213     -11.373   1.719  -9.657  1.00  0.00
ATOM   3306  CB  PHE   213      -9.795   1.176  -8.246  1.00  0.00
ATOM   3307  HB2 PHE   213      -9.288   1.942  -8.832  1.00  0.00
ATOM   3308  HB3 PHE   213      -9.938   1.535  -7.227  1.00  0.00
ATOM   3309  CG  PHE   213      -8.806  -0.055  -8.158  1.00  0.00
ATOM   3310  CD1 PHE   213      -7.899  -0.198  -7.113  1.00  0.00
ATOM   3311  HD1 PHE   213      -7.884   0.562  -6.332  1.00  0.00
ATOM   3312  CE1 PHE   213      -6.979  -1.335  -7.046  1.00  0.00
ATOM   3313  HE1 PHE   213      -6.234  -1.461  -6.260  1.00  0.00
ATOM   3314  CZ  PHE   213      -7.088  -2.256  -8.027  1.00  0.00
ATOM   3315  HZ  PHE   213      -6.421  -3.118  -7.994  1.00  0.00
ATOM   3316  CE2 PHE   213      -8.007  -2.133  -9.051  1.00  0.00
ATOM   3317  HE2 PHE   213      -8.049  -2.941  -9.781  1.00  0.00
ATOM   3318  CD2 PHE   213      -8.839  -1.063  -9.172  1.00  0.00
ATOM   3319  HD2 PHE   213      -9.510  -0.989 -10.028  1.00  0.00
ATOM   3320  C   PHE   213     -11.396  -0.187  -9.837  1.00  0.00
ATOM   3321  O   PHE   213     -11.123  -0.124 -11.004  1.00  0.00
ATOM   3322  N   VAL   214     -11.861  -1.304  -9.338  1.00  0.00
ATOM   3323  H   VAL   214     -11.830  -1.419  -8.335  1.00  0.00
ATOM   3324  CA  VAL   214     -12.022  -2.466 -10.147  1.00  0.00
ATOM   3325  HA  VAL   214     -11.083  -2.562 -10.691  1.00  0.00
ATOM   3326  CB  VAL   214     -12.201  -3.710  -9.247  1.00  0.00
ATOM   3327  HB  VAL   214     -13.076  -3.578  -8.610  1.00  0.00
ATOM   3328  CG1 VAL   214     -12.399  -4.980 -10.151  1.00  0.00
ATOM   3329 HG11 VAL   214     -11.525  -5.113 -10.788  1.00  0.00
ATOM   3330 HG12 VAL   214     -12.526  -5.860  -9.520  1.00  0.00
ATOM   3331 HG13 VAL   214     -13.284  -4.849 -10.773  1.00  0.00
ATOM   3332  CG2 VAL   214     -10.920  -3.895  -8.565  1.00  0.00
ATOM   3333 HG21 VAL   214     -10.691  -3.008  -7.973  1.00  0.00
ATOM   3334 HG22 VAL   214     -10.979  -4.764  -7.909  1.00  0.00
ATOM   3335 HG23 VAL   214     -10.134  -4.051  -9.304  1.00  0.00
ATOM   3336  C   VAL   214     -12.899  -2.323 -11.383  1.00  0.00
ATOM   3337  O   VAL   214     -12.434  -2.665 -12.488  1.00  0.00
ATOM   3338  N   PRO   215     -14.182  -1.891 -11.366  1.00  0.00
ATOM   3339  CD  PRO   215     -15.037  -1.934 -10.122  1.00  0.00
ATOM   3340  HD2 PRO   215     -15.014  -0.960  -9.633  1.00  0.00
ATOM   3341  HD3 PRO   215     -14.649  -2.692  -9.441  1.00  0.00
ATOM   3342  CG  PRO   215     -16.418  -2.287 -10.656  1.00  0.00
ATOM   3343  HG2 PRO   215     -17.199  -1.965  -9.967  1.00  0.00
ATOM   3344  HG3 PRO   215     -16.508  -3.359 -10.831  1.00  0.00
ATOM   3345  CB  PRO   215     -16.479  -1.532 -11.939  1.00  0.00
ATOM   3346  HB2 PRO   215     -16.500  -0.488 -11.626  1.00  0.00
ATOM   3347  HB3 PRO   215     -17.282  -1.713 -12.653  1.00  0.00
ATOM   3348  CA  PRO   215     -15.091  -1.864 -12.598  1.00  0.00
ATOM   3349  HA  PRO   215     -15.049  -2.811 -13.135  1.00  0.00
ATOM   3350  C   PRO   215     -14.577  -0.765 -13.482  1.00  0.00
ATOM   3351  O   PRO   215     -14.582  -0.897 -14.703  1.00  0.00
ATOM   3352  N   LEU   216     -14.172   0.411 -12.934  1.00  0.00
ATOM   3353  H   LEU   216     -14.282   0.608 -11.950  1.00  0.00
ATOM   3354  CA  LEU   216     -13.598   1.412 -13.761  1.00  0.00
ATOM   3355  HA  LEU   216     -14.280   1.774 -14.530  1.00  0.00
ATOM   3356  CB  LEU   216     -13.305   2.554 -12.792  1.00  0.00
ATOM   3357  HB2 LEU   216     -14.187   2.896 -12.251  1.00  0.00
ATOM   3358  HB3 LEU   216     -12.580   2.150 -12.085  1.00  0.00
ATOM   3359  CG  LEU   216     -12.671   3.749 -13.557  1.00  0.00
ATOM   3360  HG  LEU   216     -11.795   3.347 -14.066  1.00  0.00
ATOM   3361  CD1 LEU   216     -13.559   4.455 -14.562  1.00  0.00
ATOM   3362 HD11 LEU   216     -14.435   4.858 -14.054  1.00  0.00
ATOM   3363 HD12 LEU   216     -13.004   5.269 -15.029  1.00  0.00
ATOM   3364 HD13 LEU   216     -13.877   3.747 -15.327  1.00  0.00
ATOM   3365  CD2 LEU   216     -12.338   4.890 -12.591  1.00  0.00
ATOM   3366 HD21 LEU   216     -11.632   4.536 -11.840  1.00  0.00
ATOM   3367 HD22 LEU   216     -11.895   5.718 -13.145  1.00  0.00
ATOM   3368 HD23 LEU   216     -13.250   5.229 -12.100  1.00  0.00
ATOM   3369  C   LEU   216     -12.283   1.002 -14.543  1.00  0.00
ATOM   3370  O   LEU   216     -12.098   1.276 -15.727  1.00  0.00
ATOM   3371  N   LEU   217     -11.376   0.308 -13.882  1.00  0.00
ATOM   3372  H   LEU   217     -11.367   0.288 -12.872  1.00  0.00
ATOM   3373  CA  LEU   217     -10.221  -0.241 -14.598  1.00  0.00
ATOM   3374  HA  LEU   217      -9.651   0.523 -15.127  1.00  0.00
ATOM   3375  CB  LEU   217      -9.308  -0.856 -13.457  1.00  0.00
ATOM   3376  HB2 LEU   217      -9.173  -0.009 -12.784  1.00  0.00
ATOM   3377  HB3 LEU   217      -9.809  -1.665 -12.926  1.00  0.00
ATOM   3378  CG  LEU   217      -7.903  -1.352 -13.963  1.00  0.00
ATOM   3379  HG  LEU   217      -7.228  -1.363 -13.108  1.00  0.00
ATOM   3380  CD1 LEU   217      -7.952  -2.756 -14.596  1.00  0.00
ATOM   3381 HD11 LEU   217      -8.627  -2.746 -15.452  1.00  0.00
ATOM   3382 HD12 LEU   217      -6.953  -3.042 -14.925  1.00  0.00
ATOM   3383 HD13 LEU   217      -8.311  -3.475 -13.859  1.00  0.00
ATOM   3384  CD2 LEU   217      -7.234  -0.352 -14.919  1.00  0.00
ATOM   3385 HD21 LEU   217      -7.089   0.599 -14.407  1.00  0.00
ATOM   3386 HD22 LEU   217      -6.268  -0.744 -15.238  1.00  0.00
ATOM   3387 HD23 LEU   217      -7.870  -0.201 -15.791  1.00  0.00
ATOM   3388  C   LEU   217     -10.613  -1.094 -15.765  1.00  0.00
ATOM   3389  O   LEU   217      -9.830  -1.155 -16.740  1.00  0.00
ATOM   3390  N   ALA   218     -11.647  -1.916 -15.746  1.00  0.00
ATOM   3391  H   ALA   218     -12.151  -1.918 -14.870  1.00  0.00
ATOM   3392  CA  ALA   218     -12.045  -2.865 -16.771  1.00  0.00
ATOM   3393  HA  ALA   218     -11.198  -3.504 -17.020  1.00  0.00
ATOM   3394  CB  ALA   218     -13.111  -3.705 -16.157  1.00  0.00
ATOM   3395  HB1 ALA   218     -13.970  -3.080 -15.910  1.00  0.00
ATOM   3396  HB2 ALA   218     -13.416  -4.479 -16.862  1.00  0.00
ATOM   3397  HB3 ALA   218     -12.729  -4.172 -15.249  1.00  0.00
ATOM   3398  C   ALA   218     -12.454  -2.181 -18.104  1.00  0.00
ATOM   3399  O   ALA   218     -12.467  -2.687 -19.138  1.00  0.00
ATOM   3400  N   ASN   219     -12.873  -0.872 -17.933  1.00  0.00
ATOM   3401  H   ASN   219     -12.967  -0.528 -16.988  1.00  0.00
ATOM   3402  CA  ASN   219     -13.257  -0.029 -18.991  1.00  0.00
ATOM   3403  HA  ASN   219     -13.556  -0.661 -19.827  1.00  0.00
ATOM   3404  CB  ASN   219     -14.444   0.951 -18.651  1.00  0.00
ATOM   3405  HB2 ASN   219     -14.141   1.490 -17.753  1.00  0.00
ATOM   3406  HB3 ASN   219     -14.573   1.657 -19.472  1.00  0.00
ATOM   3407  CG  ASN   219     -15.784   0.266 -18.380  1.00  0.00
ATOM   3408  OD1 ASN   219     -16.034  -0.916 -18.509  1.00  0.00
ATOM   3409  ND2 ASN   219     -16.801   1.169 -17.982  1.00  0.00
ATOM   3410 HD21 ASN   219     -17.728   0.823 -17.777  1.00  0.00
ATOM   3411 HD22 ASN   219     -16.595   2.155 -17.905  1.00  0.00
ATOM   3412  C   ASN   219     -12.201   0.856 -19.634  1.00  0.00
ATOM   3413  O   ASN   219     -12.459   1.277 -20.745  1.00  0.00
ATOM   3414  N   VAL   220     -11.062   1.144 -19.020  1.00  0.00
ATOM   3415  H   VAL   220     -10.901   0.713 -18.121  1.00  0.00
ATOM   3416  CA  VAL   220     -10.151   2.202 -19.454  1.00  0.00
ATOM   3417  HA  VAL   220     -10.713   2.757 -20.205  1.00  0.00
ATOM   3418  CB  VAL   220      -9.711   3.195 -18.323  1.00  0.00
ATOM   3419  HB  VAL   220      -9.087   4.006 -18.698  1.00  0.00
ATOM   3420  CG1 VAL   220     -11.043   3.764 -17.824  1.00  0.00
ATOM   3421 HG11 VAL   220     -11.667   2.953 -17.449  1.00  0.00
ATOM   3422 HG12 VAL   220     -10.856   4.479 -17.022  1.00  0.00
ATOM   3423 HG13 VAL   220     -11.555   4.266 -18.645  1.00  0.00
ATOM   3424  CG2 VAL   220      -9.021   2.511 -17.123  1.00  0.00
ATOM   3425 HG21 VAL   220      -8.124   1.994 -17.465  1.00  0.00
ATOM   3426 HG22 VAL   220      -8.747   3.263 -16.384  1.00  0.00
ATOM   3427 HG23 VAL   220      -9.704   1.791 -16.672  1.00  0.00
ATOM   3428  C   VAL   220      -8.970   1.798 -20.245  1.00  0.00
ATOM   3429  O   VAL   220      -8.218   0.951 -19.809  1.00  0.00
ATOM   3430  N   GLN   221      -8.808   2.368 -21.462  1.00  0.00
ATOM   3431  H   GLN   221      -9.310   3.201 -21.735  1.00  0.00
ATOM   3432  CA  GLN   221      -8.035   1.685 -22.456  1.00  0.00
ATOM   3433  HA  GLN   221      -7.169   1.244 -21.962  1.00  0.00
ATOM   3434  CB  GLN   221      -8.806   0.561 -23.206  1.00  0.00
ATOM   3435  HB2 GLN   221      -9.752   0.994 -23.530  1.00  0.00
ATOM   3436  HB3 GLN   221      -8.208   0.302 -24.080  1.00  0.00
ATOM   3437  CG  GLN   221      -9.072  -0.672 -22.400  1.00  0.00
ATOM   3438  HG2 GLN   221      -8.203  -1.184 -21.985  1.00  0.00
ATOM   3439  HG3 GLN   221      -9.681  -0.274 -21.588  1.00  0.00
ATOM   3440  CD  GLN   221      -9.908  -1.686 -23.187  1.00  0.00
ATOM   3441  OE1 GLN   221     -11.096  -1.914 -22.885  1.00  0.00
ATOM   3442  NE2 GLN   221      -9.373  -2.174 -24.335  1.00  0.00
ATOM   3443 HE21 GLN   221      -9.891  -2.845 -24.885  1.00  0.00
ATOM   3444 HE22 GLN   221      -8.460  -1.864 -24.634  1.00  0.00
ATOM   3445  C   GLN   221      -7.338   2.582 -23.482  1.00  0.00
ATOM   3446  O   GLN   221      -6.188   2.419 -23.914  1.00  0.00
ATOM   3447  N   VAL   222      -7.970   3.708 -23.642  1.00  0.00
ATOM   3448  H   VAL   222      -8.965   3.649 -23.478  1.00  0.00
ATOM   3449  CA  VAL   222      -7.454   4.875 -24.347  1.00  0.00
ATOM   3450  HA  VAL   222      -6.544   4.696 -24.920  1.00  0.00
ATOM   3451  CB  VAL   222      -8.561   5.426 -25.321  1.00  0.00
ATOM   3452  HB  VAL   222      -8.163   6.210 -25.966  1.00  0.00
ATOM   3453  CG1 VAL   222      -9.017   4.197 -26.205  1.00  0.00
ATOM   3454 HG11 VAL   222      -9.415   3.413 -25.561  1.00  0.00
ATOM   3455 HG12 VAL   222      -9.789   4.518 -26.905  1.00  0.00
ATOM   3456 HG13 VAL   222      -8.162   3.811 -26.760  1.00  0.00
ATOM   3457  CG2 VAL   222      -9.715   6.121 -24.587  1.00  0.00
ATOM   3458 HG21 VAL   222      -9.327   6.965 -24.016  1.00  0.00
ATOM   3459 HG22 VAL   222     -10.445   6.479 -25.313  1.00  0.00
ATOM   3460 HG23 VAL   222     -10.194   5.414 -23.909  1.00  0.00
ATOM   3461  C   VAL   222      -6.673   5.815 -23.464  1.00  0.00
ATOM   3462  O   VAL   222      -5.840   5.280 -22.719  1.00  0.00
ATOM   3463  N   VAL   223      -6.807   7.128 -23.527  1.00  0.00
ATOM   3464  H   VAL   223      -7.524   7.446 -24.163  1.00  0.00
ATOM   3465  CA  VAL   223      -5.966   8.125 -22.881  1.00  0.00
ATOM   3466  HA  VAL   223      -4.886   8.008 -22.973  1.00  0.00
ATOM   3467  CB  VAL   223      -6.357   9.533 -23.396  1.00  0.00
ATOM   3468  HB  VAL   223      -6.146   9.637 -24.460  1.00  0.00
ATOM   3469  CG1 VAL   223      -7.916   9.667 -23.151  1.00  0.00
ATOM   3470 HG11 VAL   223      -8.127   9.564 -22.087  1.00  0.00
ATOM   3471 HG12 VAL   223      -8.256  10.644 -23.495  1.00  0.00
ATOM   3472 HG13 VAL   223      -8.439   8.886 -23.702  1.00  0.00
ATOM   3473  CG2 VAL   223      -5.533  10.726 -22.882  1.00  0.00
ATOM   3474 HG21 VAL   223      -4.488  10.595 -23.163  1.00  0.00
ATOM   3475 HG22 VAL   223      -5.914  11.648 -23.322  1.00  0.00
ATOM   3476 HG23 VAL   223      -5.612  10.782 -21.796  1.00  0.00
ATOM   3477  C   VAL   223      -5.985   8.038 -21.302  1.00  0.00
ATOM   3478  O   VAL   223      -5.051   8.429 -20.612  1.00  0.00
ATOM   3479  N   LEU   224      -7.040   7.486 -20.665  1.00  0.00
ATOM   3480  H   LEU   224      -7.781   7.101 -21.233  1.00  0.00
ATOM   3481  CA  LEU   224      -7.149   7.369 -19.199  1.00  0.00
ATOM   3482  HA  LEU   224      -6.702   8.236 -18.712  1.00  0.00
ATOM   3483  CB  LEU   224      -8.661   7.298 -18.804  1.00  0.00
ATOM   3484  HB2 LEU   224      -8.948   6.366 -19.292  1.00  0.00
ATOM   3485  HB3 LEU   224      -8.762   7.188 -17.724  1.00  0.00
ATOM   3486  CG  LEU   224      -9.559   8.413 -19.282  1.00  0.00
ATOM   3487  HG  LEU   224      -9.556   8.470 -20.370  1.00  0.00
ATOM   3488  CD1 LEU   224     -11.054   8.073 -18.764  1.00  0.00
ATOM   3489 HD11 LEU   224     -11.058   8.016 -17.675  1.00  0.00
ATOM   3490 HD12 LEU   224     -11.739   8.857 -19.089  1.00  0.00
ATOM   3491 HD13 LEU   224     -11.374   7.117 -19.178  1.00  0.00
ATOM   3492  CD2 LEU   224      -9.221   9.859 -18.975  1.00  0.00
ATOM   3493 HD21 LEU   224      -8.251  10.106 -19.407  1.00  0.00
ATOM   3494 HD22 LEU   224      -9.984  10.510 -19.402  1.00  0.00
ATOM   3495 HD23 LEU   224      -9.184  10.003 -17.895  1.00  0.00
ATOM   3496  C   LEU   224      -6.490   6.071 -18.717  1.00  0.00
ATOM   3497  O   LEU   224      -6.514   5.928 -17.548  1.00  0.00
ATOM   3498  N   ARG   225      -5.973   5.112 -19.595  1.00  0.00
ATOM   3499  H   ARG   225      -6.183   5.094 -20.583  1.00  0.00
ATOM   3500  CA  ARG   225      -5.400   3.916 -18.988  1.00  0.00
ATOM   3501  HA  ARG   225      -6.072   3.564 -18.205  1.00  0.00
ATOM   3502  CB  ARG   225      -5.189   2.766 -20.018  1.00  0.00
ATOM   3503  HB2 ARG   225      -6.134   2.576 -20.526  1.00  0.00
ATOM   3504  HB3 ARG   225      -4.443   3.084 -20.746  1.00  0.00
ATOM   3505  CG  ARG   225      -4.716   1.488 -19.330  1.00  0.00
ATOM   3506  HG2 ARG   225      -3.675   1.623 -19.035  1.00  0.00
ATOM   3507  HG3 ARG   225      -5.328   1.331 -18.442  1.00  0.00
ATOM   3508  CD  ARG   225      -4.833   0.256 -20.262  1.00  0.00
ATOM   3509  HD2 ARG   225      -4.423  -0.612 -19.745  1.00  0.00
ATOM   3510  HD3 ARG   225      -5.887   0.084 -20.481  1.00  0.00
ATOM   3511  NE  ARG   225      -4.119   0.431 -21.517  1.00  0.00
ATOM   3512  HE  ARG   225      -3.688   1.325 -21.704  1.00  0.00
ATOM   3513  CZ  ARG   225      -3.822  -0.565 -22.276  1.00  0.00
ATOM   3514  NH1 ARG   225      -4.344  -1.776 -22.162  1.00  0.00
ATOM   3515 HH11 ARG   225      -5.025  -1.963 -21.440  1.00  0.00
ATOM   3516 HH12 ARG   225      -4.059  -2.507 -22.798  1.00  0.00
ATOM   3517  NH2 ARG   225      -3.130  -0.390 -23.409  1.00  0.00
ATOM   3518 HH21 ARG   225      -2.833   0.537 -23.678  1.00  0.00
ATOM   3519 HH22 ARG   225      -2.908  -1.186 -23.990  1.00  0.00
ATOM   3520  C   ARG   225      -4.191   4.242 -18.008  1.00  0.00
ATOM   3521  O   ARG   225      -4.203   3.741 -16.854  1.00  0.00
ATOM   3522  N   PRO   226      -3.235   5.135 -18.342  1.00  0.00
ATOM   3523  CD  PRO   226      -2.829   5.369 -19.764  1.00  0.00
ATOM   3524  HD2 PRO   226      -3.382   6.213 -20.176  1.00  0.00
ATOM   3525  HD3 PRO   226      -3.028   4.479 -20.360  1.00  0.00
ATOM   3526  CG  PRO   226      -1.342   5.655 -19.629  1.00  0.00
ATOM   3527  HG2 PRO   226      -1.034   6.345 -20.414  1.00  0.00
ATOM   3528  HG3 PRO   226      -0.785   4.723 -19.726  1.00  0.00
ATOM   3529  CB  PRO   226      -1.145   6.270 -18.231  1.00  0.00
ATOM   3530  HB2 PRO   226      -1.416   7.326 -18.249  1.00  0.00
ATOM   3531  HB3 PRO   226      -0.151   6.158 -17.799  1.00  0.00
ATOM   3532  CA  PRO   226      -2.182   5.472 -17.390  1.00  0.00
ATOM   3533  HA  PRO   226      -1.768   4.547 -16.988  1.00  0.00
ATOM   3534  C   PRO   226      -2.745   6.364 -16.197  1.00  0.00
ATOM   3535  O   PRO   226      -2.304   6.173 -15.035  1.00  0.00
ATOM   3536  N   ALA   227      -3.642   7.338 -16.533  1.00  0.00
ATOM   3537  H   ALA   227      -3.947   7.411 -17.493  1.00  0.00
ATOM   3538  CA  ALA   227      -4.196   8.250 -15.571  1.00  0.00
ATOM   3539  HA  ALA   227      -3.405   8.826 -15.090  1.00  0.00
ATOM   3540  CB  ALA   227      -5.171   9.222 -16.242  1.00  0.00
ATOM   3541  HB1 ALA   227      -5.973   8.660 -16.720  1.00  0.00
ATOM   3542  HB2 ALA   227      -5.593   9.890 -15.491  1.00  0.00
ATOM   3543  HB3 ALA   227      -4.641   9.808 -16.993  1.00  0.00
ATOM   3544  C   ALA   227      -4.998   7.479 -14.478  1.00  0.00
ATOM   3545  O   ALA   227      -4.813   7.795 -13.355  1.00  0.00
ATOM   3546  N   VAL   228      -5.810   6.512 -14.706  1.00  0.00
ATOM   3547  H   VAL   228      -6.077   6.359 -15.668  1.00  0.00
ATOM   3548  CA  VAL   228      -6.561   5.819 -13.659  1.00  0.00
ATOM   3549  HA  VAL   228      -6.894   6.529 -12.902  1.00  0.00
ATOM   3550  CB  VAL   228      -7.820   5.107 -14.267  1.00  0.00
ATOM   3551  HB  VAL   228      -7.556   4.598 -15.194  1.00  0.00
ATOM   3552  CG1 VAL   228      -8.311   4.091 -13.255  1.00  0.00
ATOM   3553 HG11 VAL   228      -8.575   4.599 -12.328  1.00  0.00
ATOM   3554 HG12 VAL   228      -9.188   3.578 -13.650  1.00  0.00
ATOM   3555 HG13 VAL   228      -7.523   3.364 -13.058  1.00  0.00
ATOM   3556  CG2 VAL   228      -8.966   6.079 -14.593  1.00  0.00
ATOM   3557 HG21 VAL   228      -8.622   6.816 -15.318  1.00  0.00
ATOM   3558 HG22 VAL   228      -9.806   5.524 -15.010  1.00  0.00
ATOM   3559 HG23 VAL   228      -9.283   6.587 -13.682  1.00  0.00
ATOM   3560  C   VAL   228      -5.590   5.001 -12.780  1.00  0.00
ATOM   3561  O   VAL   228      -5.810   4.926 -11.557  1.00  0.00
ATOM   3562  N   GLN   229      -4.533   4.279 -13.325  1.00  0.00
ATOM   3563  H   GLN   229      -4.466   4.287 -14.333  1.00  0.00
ATOM   3564  CA  GLN   229      -3.625   3.421 -12.580  1.00  0.00
ATOM   3565  HA  GLN   229      -4.207   2.728 -11.973  1.00  0.00
ATOM   3566  CB  GLN   229      -2.707   2.607 -13.513  1.00  0.00
ATOM   3567  HB2 GLN   229      -2.294   3.314 -14.232  1.00  0.00
ATOM   3568  HB3 GLN   229      -1.904   2.214 -12.889  1.00  0.00
ATOM   3569  CG  GLN   229      -3.384   1.453 -14.262  1.00  0.00
ATOM   3570  HG2 GLN   229      -3.298   0.548 -13.661  1.00  0.00
ATOM   3571  HG3 GLN   229      -4.437   1.694 -14.407  1.00  0.00
ATOM   3572  CD  GLN   229      -2.732   1.187 -15.667  1.00  0.00
ATOM   3573  OE1 GLN   229      -1.955   2.043 -16.109  1.00  0.00
ATOM   3574  NE2 GLN   229      -2.995   0.092 -16.370  1.00  0.00
ATOM   3575 HE21 GLN   229      -2.557  -0.044 -17.270  1.00  0.00
ATOM   3576 HE22 GLN   229      -3.632  -0.600 -16.002  1.00  0.00
ATOM   3577  C   GLN   229      -2.875   4.251 -11.562  1.00  0.00
ATOM   3578  O   GLN   229      -2.603   3.868 -10.403  1.00  0.00
ATOM   3579  N   MET   230      -2.585   5.453 -11.939  1.00  0.00
ATOM   3580  H   MET   230      -2.975   5.746 -12.823  1.00  0.00
ATOM   3581  CA  MET   230      -1.842   6.431 -11.154  1.00  0.00
ATOM   3582  HA  MET   230      -0.876   6.044 -10.831  1.00  0.00
ATOM   3583  CB  MET   230      -1.600   7.655 -12.098  1.00  0.00
ATOM   3584  HB2 MET   230      -2.501   7.844 -12.681  1.00  0.00
ATOM   3585  HB3 MET   230      -1.367   8.533 -11.496  1.00  0.00
ATOM   3586  CG  MET   230      -0.395   7.351 -13.074  1.00  0.00
ATOM   3587  HG2 MET   230       0.506   7.084 -12.522  1.00  0.00
ATOM   3588  HG3 MET   230      -0.642   6.552 -13.773  1.00  0.00
ATOM   3589  SD  MET   230      -0.100   8.863 -13.988  1.00  0.00
ATOM   3590  CE  MET   230       0.919   9.730 -12.732  1.00  0.00
ATOM   3591  HE1 MET   230       1.812   9.142 -12.519  1.00  0.00
ATOM   3592  HE2 MET   230       1.211  10.709 -13.113  1.00  0.00
ATOM   3593  HE3 MET   230       0.340   9.854 -11.817  1.00  0.00
ATOM   3594  C   MET   230      -2.605   6.993  -9.988  1.00  0.00
ATOM   3595  O   MET   230      -2.104   7.260  -8.910  1.00  0.00
ATOM   3596  N   GLY   231      -3.838   7.202 -10.263  1.00  0.00
ATOM   3597  H   GLY   231      -4.205   6.886 -11.149  1.00  0.00
ATOM   3598  CA  GLY   231      -4.727   7.871  -9.360  1.00  0.00
ATOM   3599  HA2 GLY   231      -4.185   8.735  -8.975  1.00  0.00
ATOM   3600  HA3 GLY   231      -5.575   8.211  -9.955  1.00  0.00
ATOM   3601  C   GLY   231      -5.233   7.062  -8.210  1.00  0.00
ATOM   3602  O   GLY   231      -5.596   7.559  -7.166  1.00  0.00
ATOM   3603  N   ALA   232      -5.484   5.761  -8.458  1.00  0.00
ATOM   3604  H   ALA   232      -5.299   5.389  -9.379  1.00  0.00
ATOM   3605  CA  ALA   232      -5.976   4.849  -7.428  1.00  0.00
ATOM   3606  HA  ALA   232      -6.848   5.290  -6.944  1.00  0.00
ATOM   3607  CB  ALA   232      -6.404   3.558  -8.122  1.00  0.00
ATOM   3608  HB1 ALA   232      -5.540   3.100  -8.604  1.00  0.00
ATOM   3609  HB2 ALA   232      -6.816   2.868  -7.385  1.00  0.00
ATOM   3610  HB3 ALA   232      -7.162   3.782  -8.873  1.00  0.00
ATOM   3611  C   ALA   232      -4.950   4.429  -6.360  1.00  0.00
ATOM   3612  O   ALA   232      -5.183   4.451  -5.117  1.00  0.00
ATOM   3613  N   LEU   233      -3.709   4.161  -6.717  1.00  0.00
ATOM   3614  H   LEU   233      -3.425   4.119  -7.685  1.00  0.00
ATOM   3615  CA  LEU   233      -2.712   3.913  -5.699  1.00  0.00
ATOM   3616  HA  LEU   233      -3.004   3.089  -5.048  1.00  0.00
ATOM   3617  CB  LEU   233      -1.415   3.532  -6.420  1.00  0.00
ATOM   3618  HB2 LEU   233      -1.165   4.439  -6.971  1.00  0.00
ATOM   3619  HB3 LEU   233      -0.637   3.328  -5.685  1.00  0.00
ATOM   3620  CG  LEU   233      -1.516   2.368  -7.384  1.00  0.00
ATOM   3621  HG  LEU   233      -2.092   2.689  -8.252  1.00  0.00
ATOM   3622  CD1 LEU   233      -0.171   1.901  -7.826  1.00  0.00
ATOM   3623 HD11 LEU   233       0.406   1.579  -6.959  1.00  0.00
ATOM   3624 HD12 LEU   233      -0.285   1.065  -8.516  1.00  0.00
ATOM   3625 HD13 LEU   233       0.351   2.717  -8.326  1.00  0.00
ATOM   3626  CD2 LEU   233      -2.348   1.258  -6.664  1.00  0.00
ATOM   3627 HD21 LEU   233      -3.337   1.645  -6.420  1.00  0.00
ATOM   3628 HD22 LEU   233      -2.449   0.395  -7.322  1.00  0.00
ATOM   3629 HD23 LEU   233      -1.839   0.959  -5.748  1.00  0.00
ATOM   3630  C   LEU   233      -2.447   5.059  -4.838  1.00  0.00
ATOM   3631  O   LEU   233      -2.351   4.958  -3.610  1.00  0.00
ATOM   3632  N   LEU   234      -2.366   6.234  -5.528  1.00  0.00
ATOM   3633  H   LEU   234      -2.368   6.171  -6.536  1.00  0.00
ATOM   3634  CA  LEU   234      -2.123   7.553  -4.909  1.00  0.00
ATOM   3635  HA  LEU   234      -1.285   7.524  -4.213  1.00  0.00
ATOM   3636  CB  LEU   234      -1.788   8.485  -6.017  1.00  0.00
ATOM   3637  HB2 LEU   234      -0.954   7.905  -6.412  1.00  0.00
ATOM   3638  HB3 LEU   234      -2.589   8.517  -6.755  1.00  0.00
ATOM   3639  CG  LEU   234      -1.318   9.914  -5.710  1.00  0.00
ATOM   3640  HG  LEU   234      -2.131  10.517  -5.305  1.00  0.00
ATOM   3641  CD1 LEU   234      -0.203   9.780  -4.654  1.00  0.00
ATOM   3642 HD11 LEU   234       0.610   9.177  -5.058  1.00  0.00
ATOM   3643 HD12 LEU   234       0.173  10.770  -4.394  1.00  0.00
ATOM   3644 HD13 LEU   234      -0.603   9.298  -3.762  1.00  0.00
ATOM   3645  CD2 LEU   234      -0.956  10.878  -6.860  1.00  0.00
ATOM   3646 HD21 LEU   234      -1.826  11.022  -7.501  1.00  0.00
ATOM   3647 HD22 LEU   234      -0.647  11.838  -6.446  1.00  0.00
ATOM   3648 HD23 LEU   234      -0.139  10.456  -7.445  1.00  0.00
ATOM   3649  C   LEU   234      -3.237   8.047  -3.995  1.00  0.00
ATOM   3650  O   LEU   234      -2.977   8.528  -2.911  1.00  0.00
ATOM   3651  N   LEU   235      -4.508   7.907  -4.431  1.00  0.00
ATOM   3652  H   LEU   235      -4.694   7.705  -5.403  1.00  0.00
ATOM   3653  CA  LEU   235      -5.655   8.180  -3.540  1.00  0.00
ATOM   3654  HA  LEU   235      -5.515   9.159  -3.083  1.00  0.00
ATOM   3655  CB  LEU   235      -7.038   8.172  -4.301  1.00  0.00
ATOM   3656  HB2 LEU   235      -6.924   8.919  -5.087  1.00  0.00
ATOM   3657  HB3 LEU   235      -7.124   7.183  -4.750  1.00  0.00
ATOM   3658  CG  LEU   235      -8.298   8.474  -3.491  1.00  0.00
ATOM   3659  HG  LEU   235      -8.378   7.732  -2.696  1.00  0.00
ATOM   3660  CD1 LEU   235      -8.261   9.945  -2.848  1.00  0.00
ATOM   3661 HD11 LEU   235      -8.181  10.687  -3.642  1.00  0.00
ATOM   3662 HD12 LEU   235      -9.176  10.117  -2.281  1.00  0.00
ATOM   3663 HD13 LEU   235      -7.401  10.030  -2.184  1.00  0.00
ATOM   3664  CD2 LEU   235      -9.579   8.395  -4.279  1.00  0.00
ATOM   3665 HD21 LEU   235      -9.696   7.390  -4.684  1.00  0.00
ATOM   3666 HD22 LEU   235     -10.422   8.623  -3.627  1.00  0.00
ATOM   3667 HD23 LEU   235      -9.548   9.114  -5.097  1.00  0.00
ATOM   3668  C   LEU   235      -5.693   7.242  -2.336  1.00  0.00
ATOM   3669  O   LEU   235      -5.986   7.704  -1.187  1.00  0.00
ATOM   3670  N   CYS   236      -5.265   5.963  -2.498  1.00  0.00
ATOM   3671  H   CYS   236      -5.142   5.540  -3.407  1.00  0.00
ATOM   3672  CA  CYS   236      -5.069   5.115  -1.295  1.00  0.00
ATOM   3673  HA  CYS   236      -5.967   5.163  -0.679  1.00  0.00
ATOM   3674  CB  CYS   236      -4.800   3.654  -1.652  1.00  0.00
ATOM   3675  HB2 CYS   236      -4.013   3.577  -2.402  1.00  0.00
ATOM   3676  HB3 CYS   236      -4.515   3.085  -0.767  1.00  0.00
ATOM   3677  SG  CYS   236      -6.250   2.805  -2.352  1.00  0.00
ATOM   3678  HG  CYS   236      -5.653   1.629  -2.523  1.00  0.00
ATOM   3679  C   CYS   236      -3.991   5.579  -0.357  1.00  0.00
ATOM   3680  O   CYS   236      -4.231   5.664   0.835  1.00  0.00
ATOM   3681  N   VAL   237      -2.817   5.968  -0.881  1.00  0.00
ATOM   3682  H   VAL   237      -2.631   5.763  -1.852  1.00  0.00
ATOM   3683  CA  VAL   237      -1.765   6.527  -0.093  1.00  0.00
ATOM   3684  HA  VAL   237      -1.476   5.882   0.737  1.00  0.00
ATOM   3685  CB  VAL   237      -0.546   6.676  -1.058  1.00  0.00
ATOM   3686  HB  VAL   237      -0.929   7.097  -1.988  1.00  0.00
ATOM   3687  CG1 VAL   237       0.574   7.549  -0.533  1.00  0.00
ATOM   3688 HG11 VAL   237       0.958   7.128   0.396  1.00  0.00
ATOM   3689 HG12 VAL   237       1.376   7.594  -1.270  1.00  0.00
ATOM   3690 HG13 VAL   237       0.195   8.554  -0.347  1.00  0.00
ATOM   3691  CG2 VAL   237       0.001   5.246  -1.298  1.00  0.00
ATOM   3692 HG21 VAL   237      -0.778   4.629  -1.746  1.00  0.00
ATOM   3693 HG22 VAL   237       0.859   5.292  -1.969  1.00  0.00
ATOM   3694 HG23 VAL   237       0.308   4.809  -0.347  1.00  0.00
ATOM   3695  C   VAL   237      -2.159   7.810   0.648  1.00  0.00
ATOM   3696  O   VAL   237      -1.946   7.822   1.895  1.00  0.00
ATOM   3697  N   LEU   238      -2.729   8.878   0.003  1.00  0.00
ATOM   3698  H   LEU   238      -2.798   8.902  -1.004  1.00  0.00
ATOM   3699  CA  LEU   238      -3.179  10.000   0.732  1.00  0.00
ATOM   3700  HA  LEU   238      -2.335  10.436   1.266  1.00  0.00
ATOM   3701  CB  LEU   238      -3.798  11.082  -0.181  1.00  0.00
ATOM   3702  HB2 LEU   238      -4.528  10.580  -0.816  1.00  0.00
ATOM   3703  HB3 LEU   238      -4.299  11.843   0.417  1.00  0.00
ATOM   3704  CG  LEU   238      -2.694  11.765  -1.086  1.00  0.00
ATOM   3705  HG  LEU   238      -1.891  11.043  -1.232  1.00  0.00
ATOM   3706  CD1 LEU   238      -3.234  12.214  -2.455  1.00  0.00
ATOM   3707 HD11 LEU   238      -4.037  12.937  -2.310  1.00  0.00
ATOM   3708 HD12 LEU   238      -2.431  12.675  -3.030  1.00  0.00
ATOM   3709 HD13 LEU   238      -3.617  11.349  -2.996  1.00  0.00
ATOM   3710  CD2 LEU   238      -2.109  12.972  -0.342  1.00  0.00
ATOM   3711 HD21 LEU   238      -1.660  12.640   0.594  1.00  0.00
ATOM   3712 HD22 LEU   238      -1.348  13.447  -0.961  1.00  0.00
ATOM   3713 HD23 LEU   238      -2.903  13.688  -0.130  1.00  0.00
ATOM   3714  C   LEU   238      -4.193   9.558   1.785  1.00  0.00
ATOM   3715  O   LEU   238      -4.088  10.081   2.861  1.00  0.00
ATOM   3716  N   GLY   239      -5.219   8.763   1.522  1.00  0.00
ATOM   3717  H   GLY   239      -5.299   8.512   0.547  1.00  0.00
ATOM   3718  CA  GLY   239      -6.216   8.228   2.465  1.00  0.00
ATOM   3719  HA2 GLY   239      -6.868   9.040   2.787  1.00  0.00
ATOM   3720  HA3 GLY   239      -6.808   7.467   1.957  1.00  0.00
ATOM   3721  C   GLY   239      -5.567   7.618   3.668  1.00  0.00
ATOM   3722  O   GLY   239      -5.958   7.928   4.778  1.00  0.00
ATOM   3723  N   ILE   240      -4.603   6.687   3.506  1.00  0.00
ATOM   3724  H   ILE   240      -4.410   6.287   2.599  1.00  0.00
ATOM   3725  CA  ILE   240      -3.922   6.128   4.665  1.00  0.00
ATOM   3726  HA  ILE   240      -4.731   6.025   5.388  1.00  0.00
ATOM   3727  CB  ILE   240      -3.246   4.746   4.444  1.00  0.00
ATOM   3728  HB  ILE   240      -2.890   4.297   5.372  1.00  0.00
ATOM   3729  CG2 ILE   240      -4.410   3.883   3.862  1.00  0.00
ATOM   3730 HG21 ILE   240      -4.766   4.331   2.934  1.00  0.00
ATOM   3731 HG22 ILE   240      -4.050   2.874   3.663  1.00  0.00
ATOM   3732 HG23 ILE   240      -5.227   3.842   4.582  1.00  0.00
ATOM   3733  CG1 ILE   240      -2.129   4.703   3.401  1.00  0.00
ATOM   3734 HG12 ILE   240      -2.305   3.778   2.852  1.00  0.00
ATOM   3735 HG13 ILE   240      -2.331   5.554   2.751  1.00  0.00
ATOM   3736  CD1 ILE   240      -0.674   4.751   3.864  1.00  0.00
ATOM   3737 HD11 ILE   240      -0.471   3.900   4.514  1.00  0.00
ATOM   3738 HD12 ILE   240      -0.015   4.711   2.997  1.00  0.00
ATOM   3739 HD13 ILE   240      -0.497   5.676   4.412  1.00  0.00
ATOM   3740  C   ILE   240      -2.896   6.992   5.359  1.00  0.00
ATOM   3741  O   ILE   240      -2.625   6.851   6.563  1.00  0.00
ATOM   3742  N   LEU   241      -2.218   7.862   4.595  1.00  0.00
ATOM   3743  H   LEU   241      -2.389   7.841   3.600  1.00  0.00
ATOM   3744  CA  LEU   241      -1.260   8.863   5.122  1.00  0.00
ATOM   3745  HA  LEU   241      -0.449   8.354   5.643  1.00  0.00
ATOM   3746  CB  LEU   241      -0.675   9.683   4.006  1.00  0.00
ATOM   3747  HB2 LEU   241      -0.111   8.944   3.437  1.00  0.00
ATOM   3748  HB3 LEU   241      -1.537  10.008   3.424  1.00  0.00
ATOM   3749  CG  LEU   241       0.235  10.906   4.311  1.00  0.00
ATOM   3750  HG  LEU   241      -0.035  11.352   5.268  1.00  0.00
ATOM   3751  CD1 LEU   241       1.691  10.398   4.373  1.00  0.00
ATOM   3752 HD11 LEU   241       1.962   9.952   3.416  1.00  0.00
ATOM   3753 HD12 LEU   241       2.359  11.233   4.586  1.00  0.00
ATOM   3754 HD13 LEU   241       1.782   9.650   5.161  1.00  0.00
ATOM   3755  CD2 LEU   241       0.088  11.954   3.271  1.00  0.00
ATOM   3756 HD21 LEU   241      -0.948  12.291   3.238  1.00  0.00
ATOM   3757 HD22 LEU   241       0.736  12.797   3.510  1.00  0.00
ATOM   3758 HD23 LEU   241       0.368  11.545   2.300  1.00  0.00
ATOM   3759  C   LEU   241      -2.001   9.848   6.097  1.00  0.00
ATOM   3760  O   LEU   241      -1.565  10.094   7.222  1.00  0.00
ATOM   3761  N   ALA   242      -3.170  10.292   5.663  1.00  0.00
ATOM   3762  H   ALA   242      -3.454  10.013   4.735  1.00  0.00
ATOM   3763  CA  ALA   242      -4.066  11.114   6.433  1.00  0.00
ATOM   3764  HA  ALA   242      -3.582  12.013   6.814  1.00  0.00
ATOM   3765  CB  ALA   242      -5.211  11.548   5.394  1.00  0.00
ATOM   3766  HB1 ALA   242      -5.711  10.658   5.011  1.00  0.00
ATOM   3767  HB2 ALA   242      -5.938  12.184   5.899  1.00  0.00
ATOM   3768  HB3 ALA   242      -4.762  12.097   4.566  1.00  0.00
ATOM   3769  C   ALA   242      -4.737  10.373   7.635  1.00  0.00
ATOM   3770  O   ALA   242      -4.917  11.029   8.711  1.00  0.00
ATOM   3771  N   ALA   243      -4.922   9.058   7.483  1.00  0.00
ATOM   3772  H   ALA   243      -4.830   8.699   6.543  1.00  0.00
ATOM   3773  CA  ALA   243      -5.412   8.196   8.481  1.00  0.00
ATOM   3774  HA  ALA   243      -6.356   8.673   8.745  1.00  0.00
ATOM   3775  CB  ALA   243      -5.695   6.861   7.946  1.00  0.00
ATOM   3776  HB1 ALA   243      -4.759   6.367   7.685  1.00  0.00
ATOM   3777  HB2 ALA   243      -6.219   6.271   8.698  1.00  0.00
ATOM   3778  HB3 ALA   243      -6.318   6.950   7.056  1.00  0.00
ATOM   3779  C   ALA   243      -4.556   8.146   9.797  1.00  0.00
ATOM   3780  O   ALA   243      -5.136   8.155  10.898  1.00  0.00
ATOM   3781  N   PHE   244      -3.234   7.971   9.743  1.00  0.00
ATOM   3782  H   PHE   244      -2.740   7.832   8.873  1.00  0.00
ATOM   3783  CA  PHE   244      -2.472   7.811  11.029  1.00  0.00
ATOM   3784  HA  PHE   244      -2.860   8.519  11.761  1.00  0.00
ATOM   3785  CB  PHE   244      -2.595   6.413  11.596  1.00  0.00
ATOM   3786  HB2 PHE   244      -1.768   6.413  12.306  1.00  0.00
ATOM   3787  HB3 PHE   244      -3.516   6.139  12.111  1.00  0.00
ATOM   3788  CG  PHE   244      -2.313   5.318  10.609  1.00  0.00
ATOM   3789  CD1 PHE   244      -3.364   4.550  10.056  1.00  0.00
ATOM   3790  HD1 PHE   244      -4.399   4.806  10.280  1.00  0.00
ATOM   3791  CE1 PHE   244      -3.073   3.447   9.210  1.00  0.00
ATOM   3792  HE1 PHE   244      -3.893   2.872   8.780  1.00  0.00
ATOM   3793  CZ  PHE   244      -1.755   3.098   8.928  1.00  0.00
ATOM   3794  HZ  PHE   244      -1.519   2.309   8.214  1.00  0.00
ATOM   3795  CE2 PHE   244      -0.747   3.767   9.567  1.00  0.00
ATOM   3796  HE2 PHE   244       0.282   3.434   9.433  1.00  0.00
ATOM   3797  CD2 PHE   244      -1.027   4.876  10.392  1.00  0.00
ATOM   3798  HD2 PHE   244      -0.213   5.411  10.881  1.00  0.00
ATOM   3799  C   PHE   244      -1.003   8.247  10.912  1.00  0.00
ATOM   3800  O   PHE   244      -0.458   8.491  11.967  1.00  0.00
ATOM   3801  N   HID   245      -0.459   8.285   9.713  1.00  0.00
ATOM   3802  H   HID   245      -0.870   7.828   8.911  1.00  0.00
ATOM   3803  CA  HID   245       0.822   8.836   9.579  1.00  0.00
ATOM   3804  HA  HID   245       1.481   8.441  10.352  1.00  0.00
ATOM   3805  CB  HID   245       1.401   8.484   8.224  1.00  0.00
ATOM   3806  HB2 HID   245       0.722   8.773   7.422  1.00  0.00
ATOM   3807  HB3 HID   245       2.319   9.068   8.150  1.00  0.00
ATOM   3808  CG  HID   245       1.785   7.036   7.968  1.00  0.00
ATOM   3809  ND1 HID   245       0.976   6.223   7.205  1.00  0.00
ATOM   3810  HD1 HID   245       0.142   6.529   6.724  1.00  0.00
ATOM   3811  CE1 HID   245       1.470   4.984   7.207  1.00  0.00
ATOM   3812  HE1 HID   245       0.954   4.213   6.634  1.00  0.00
ATOM   3813  NE2 HID   245       2.563   4.927   7.953  1.00  0.00
ATOM   3814  CD2 HID   245       2.765   6.196   8.355  1.00  0.00
ATOM   3815  HD2 HID   245       3.654   6.450   8.933  1.00  0.00
ATOM   3816  C   HID   245       1.054  10.320   9.845  1.00  0.00
ATOM   3817  O   HID   245       2.024  10.627  10.503  1.00  0.00
ATOM   3818  N   LEU   246       0.044  11.168   9.450  1.00  0.00
ATOM   3819  H   LEU   246      -0.581  10.817   8.738  1.00  0.00
ATOM   3820  CA  LEU   246      -0.080  12.539   9.847  1.00  0.00
ATOM   3821  HA  LEU   246       0.927  12.957   9.859  1.00  0.00
ATOM   3822  CB  LEU   246      -0.970  13.427   8.960  1.00  0.00
ATOM   3823  HB2 LEU   246      -1.964  13.016   9.139  1.00  0.00
ATOM   3824  HB3 LEU   246      -0.934  14.457   9.314  1.00  0.00
ATOM   3825  CG  LEU   246      -0.659  13.392   7.420  1.00  0.00
ATOM   3826  HG  LEU   246      -0.962  12.425   7.020  1.00  0.00
ATOM   3827  CD1 LEU   246      -1.420  14.510   6.689  1.00  0.00
ATOM   3828 HD11 LEU   246      -1.117  15.478   7.088  1.00  0.00
ATOM   3829 HD12 LEU   246      -1.192  14.469   5.624  1.00  0.00
ATOM   3830 HD13 LEU   246      -2.492  14.377   6.836  1.00  0.00
ATOM   3831  CD2 LEU   246       0.828  13.458   6.997  1.00  0.00
ATOM   3832 HD21 LEU   246       1.365  12.610   7.421  1.00  0.00
ATOM   3833 HD22 LEU   246       0.899  13.425   5.910  1.00  0.00
ATOM   3834 HD23 LEU   246       1.269  14.386   7.362  1.00  0.00
ATOM   3835  C   LEU   246      -0.500  12.822  11.361  1.00  0.00
ATOM   3836  O   LEU   246       0.083  13.700  11.920  1.00  0.00
ATOM   3837  N   PRO   247      -1.397  12.091  11.999  1.00  0.00
ATOM   3838  CD  PRO   247      -2.518  11.423  11.389  1.00  0.00
ATOM   3839  HD2 PRO   247      -2.113  10.509  10.955  1.00  0.00
ATOM   3840  HD3 PRO   247      -2.855  12.085  10.592  1.00  0.00
ATOM   3841  CG  PRO   247      -3.632  11.143  12.438  1.00  0.00
ATOM   3842  HG2 PRO   247      -4.039  10.133  12.383  1.00  0.00
ATOM   3843  HG3 PRO   247      -4.448  11.865  12.409  1.00  0.00
ATOM   3844  CB  PRO   247      -2.786  11.332  13.681  1.00  0.00
ATOM   3845  HB2 PRO   247      -2.403  10.372  14.027  1.00  0.00
ATOM   3846  HB3 PRO   247      -3.423  11.767  14.451  1.00  0.00
ATOM   3847  CA  PRO   247      -1.654  12.250  13.381  1.00  0.00
ATOM   3848  HA  PRO   247      -1.934  13.295  13.517  1.00  0.00
ATOM   3849  C   PRO   247      -0.491  11.901  14.337  1.00  0.00
ATOM   3850  O   PRO   247      -0.263  12.785  15.145  1.00  0.00
ATOM   3851  N   ARG   248       0.268  10.849  14.123  1.00  0.00
ATOM   3852  H   ARG   248      -0.108  10.122  13.531  1.00  0.00
ATOM   3853  CA  ARG   248       1.507  10.574  14.861  1.00  0.00
ATOM   3854  HA  ARG   248       1.323  10.693  15.929  1.00  0.00
ATOM   3855  CB  ARG   248       2.018   9.132  14.604  1.00  0.00
ATOM   3856  HB2 ARG   248       2.134   8.968  13.533  1.00  0.00
ATOM   3857  HB3 ARG   248       2.978   8.988  15.099  1.00  0.00
ATOM   3858  CG  ARG   248       0.997   8.132  15.167  1.00  0.00
ATOM   3859  HG2 ARG   248       1.244   7.922  16.208  1.00  0.00
ATOM   3860  HG3 ARG   248       0.002   8.574  15.112  1.00  0.00
ATOM   3861  CD  ARG   248       1.021   6.814  14.356  1.00  0.00
ATOM   3862  HD2 ARG   248       0.933   7.015  13.288  1.00  0.00
ATOM   3863  HD3 ARG   248       1.940   6.259  14.546  1.00  0.00
ATOM   3864  NE  ARG   248      -0.116   5.995  14.774  1.00  0.00
ATOM   3865  HE  ARG   248      -0.588   6.220  15.638  1.00  0.00
ATOM   3866  CZ  ARG   248      -0.478   4.927  14.130  1.00  0.00
ATOM   3867  NH1 ARG   248       0.249   4.363  13.178  1.00  0.00
ATOM   3868 HH11 ARG   248       1.138   4.767  12.920  1.00  0.00
ATOM   3869 HH12 ARG   248      -0.089   3.532  12.714  1.00  0.00
ATOM   3870  NH2 ARG   248      -1.720   4.443  14.390  1.00  0.00
ATOM   3871 HH21 ARG   248      -2.312   4.914  15.059  1.00  0.00
ATOM   3872 HH22 ARG   248      -2.046   3.614  13.913  1.00  0.00
ATOM   3873  C   ARG   248       2.590  11.556  14.755  1.00  0.00
ATOM   3874  O   ARG   248       3.251  11.786  15.751  1.00  0.00
ATOM   3875  N   CYS   249       2.704  12.149  13.511  1.00  0.00
ATOM   3876  H   CYS   249       2.043  11.842  12.812  1.00  0.00
ATOM   3877  CA  CYS   249       3.726  13.105  13.120  1.00  0.00
ATOM   3878  HA  CYS   249       4.707  12.741  13.426  1.00  0.00
ATOM   3879  CB  CYS   249       3.728  13.302  11.591  1.00  0.00
ATOM   3880  HB2 CYS   249       3.960  12.354  11.105  1.00  0.00
ATOM   3881  HB3 CYS   249       2.744  13.643  11.270  1.00  0.00
ATOM   3882  SG  CYS   249       4.928  14.519  10.930  1.00  0.00
ATOM   3883  HG  CYS   249       4.592  14.365   9.652  1.00  0.00
ATOM   3884  C   CYS   249       3.558  14.458  13.831  1.00  0.00
ATOM   3885  O   CYS   249       4.433  14.938  14.504  1.00  0.00
ATOM   3886  N   TYR   250       2.316  15.012  13.792  1.00  0.00
ATOM   3887  H   TYR   250       1.826  14.801  12.934  1.00  0.00
ATOM   3888  CA  TYR   250       1.719  16.006  14.716  1.00  0.00
ATOM   3889  HA  TYR   250       2.085  17.015  14.527  1.00  0.00
ATOM   3890  CB  TYR   250       0.240  15.972  14.445  1.00  0.00
ATOM   3891  HB2 TYR   250       0.063  16.401  13.459  1.00  0.00
ATOM   3892  HB3 TYR   250       0.118  14.890  14.397  1.00  0.00
ATOM   3893  CG  TYR   250      -0.718  16.528  15.396  1.00  0.00
ATOM   3894  CD1 TYR   250      -0.723  17.885  15.763  1.00  0.00
ATOM   3895  HD1 TYR   250       0.155  18.474  15.497  1.00  0.00
ATOM   3896  CE1 TYR   250      -1.811  18.498  16.453  1.00  0.00
ATOM   3897  HE1 TYR   250      -1.734  19.554  16.710  1.00  0.00
ATOM   3898  CZ  TYR   250      -2.894  17.749  16.905  1.00  0.00
ATOM   3899  OH  TYR   250      -4.102  18.279  17.556  1.00  0.00
ATOM   3900  HH  TYR   250      -4.088  19.234  17.652  1.00  0.00
ATOM   3901  CE2 TYR   250      -2.883  16.361  16.598  1.00  0.00
ATOM   3902  HE2 TYR   250      -3.731  15.751  16.908  1.00  0.00
ATOM   3903  CD2 TYR   250      -1.809  15.773  15.910  1.00  0.00
ATOM   3904  HD2 TYR   250      -1.788  14.695  15.751  1.00  0.00
ATOM   3905  C   TYR   250       2.099  15.960  16.181  1.00  0.00
ATOM   3906  O   TYR   250       2.585  17.011  16.755  1.00  0.00
ATOM   3907  N   LEU   251       1.865  14.828  16.902  1.00  0.00
ATOM   3908  H   LEU   251       1.438  14.054  16.414  1.00  0.00
ATOM   3909  CA  LEU   251       2.204  14.655  18.303  1.00  0.00
ATOM   3910  HA  LEU   251       1.702  15.410  18.908  1.00  0.00
ATOM   3911  CB  LEU   251       1.763  13.301  18.765  1.00  0.00
ATOM   3912  HB2 LEU   251       2.269  12.596  18.105  1.00  0.00
ATOM   3913  HB3 LEU   251       2.064  13.114  19.796  1.00  0.00
ATOM   3914  CG  LEU   251       0.210  13.117  18.633  1.00  0.00
ATOM   3915  HG  LEU   251      -0.153  13.537  17.695  1.00  0.00
ATOM   3916  CD1 LEU   251      -0.066  11.543  18.654  1.00  0.00
ATOM   3917 HD11 LEU   251       0.297  11.122  19.592  1.00  0.00
ATOM   3918 HD12 LEU   251      -1.137  11.360  18.565  1.00  0.00
ATOM   3919 HD13 LEU   251       0.453  11.071  17.820  1.00  0.00
ATOM   3920  CD2 LEU   251      -0.551  13.884  19.745  1.00  0.00
ATOM   3921 HD21 LEU   251      -0.323  14.948  19.675  1.00  0.00
ATOM   3922 HD22 LEU   251      -1.624  13.734  19.622  1.00  0.00
ATOM   3923 HD23 LEU   251      -0.242  13.511  20.721  1.00  0.00
ATOM   3924  C   LEU   251       3.729  14.748  18.549  1.00  0.00
ATOM   3925  O   LEU   251       4.179  15.379  19.524  1.00  0.00
ATOM   3926  N   LEU   252       4.608  14.218  17.694  1.00  0.00
ATOM   3927  H   LEU   252       4.273  13.649  16.930  1.00  0.00
ATOM   3928  CA  LEU   252       5.998  14.376  17.849  1.00  0.00
ATOM   3929  HA  LEU   252       6.300  14.062  18.848  1.00  0.00
ATOM   3930  CB  LEU   252       6.748  13.511  16.811  1.00  0.00
ATOM   3931  HB2 LEU   252       6.152  13.681  15.914  1.00  0.00
ATOM   3932  HB3 LEU   252       7.756  13.895  16.654  1.00  0.00
ATOM   3933  CG  LEU   252       6.814  12.008  17.103  1.00  0.00
ATOM   3934  HG  LEU   252       5.815  11.690  17.401  1.00  0.00
ATOM   3935  CD1 LEU   252       7.285  11.163  15.896  1.00  0.00
ATOM   3936 HD11 LEU   252       8.284  11.480  15.597  1.00  0.00
ATOM   3937 HD12 LEU   252       7.307  10.110  16.176  1.00  0.00
ATOM   3938 HD13 LEU   252       6.596  11.303  15.063  1.00  0.00
ATOM   3939  CD2 LEU   252       7.650  11.616  18.317  1.00  0.00
ATOM   3940 HD21 LEU   252       7.238  12.086  19.210  1.00  0.00
ATOM   3941 HD22 LEU   252       7.632  10.533  18.437  1.00  0.00
ATOM   3942 HD23 LEU   252       8.678  11.948  18.173  1.00  0.00
ATOM   3943  C   LEU   252       6.483  15.867  17.723  1.00  0.00
ATOM   3944  O   LEU   252       7.248  16.380  18.474  1.00  0.00
ATOM   3945  N   MET   253       6.078  16.648  16.768  1.00  0.00
ATOM   3946  H   MET   253       5.306  16.369  16.179  1.00  0.00
ATOM   3947  CA  MET   253       6.778  17.884  16.449  1.00  0.00
ATOM   3948  HA  MET   253       7.808  17.829  16.802  1.00  0.00
ATOM   3949  CB  MET   253       6.791  18.110  14.948  1.00  0.00
ATOM   3950  HB2 MET   253       7.290  19.064  14.776  1.00  0.00
ATOM   3951  HB3 MET   253       7.384  17.306  14.512  1.00  0.00
ATOM   3952  CG  MET   253       5.339  18.135  14.263  1.00  0.00
ATOM   3953  HG2 MET   253       5.547  17.893  13.221  1.00  0.00
ATOM   3954  HG3 MET   253       4.823  17.298  14.734  1.00  0.00
ATOM   3955  SD  MET   253       4.295  19.583  14.332  1.00  0.00
ATOM   3956  CE  MET   253       3.337  19.445  12.797  1.00  0.00
ATOM   3957  HE1 MET   253       2.771  18.514  12.804  1.00  0.00
ATOM   3958  HE2 MET   253       2.649  20.287  12.720  1.00  0.00
ATOM   3959  HE3 MET   253       4.015  19.451  11.943  1.00  0.00
ATOM   3960  C   MET   253       6.167  19.125  17.218  1.00  0.00
ATOM   3961  O   MET   253       6.826  20.153  17.136  1.00  0.00
ATOM   3962  N   ARG   254       4.991  19.074  17.837  1.00  0.00
ATOM   3963  H   ARG   254       4.486  18.202  17.907  1.00  0.00
ATOM   3964  CA  ARG   254       4.377  20.310  18.456  1.00  0.00
ATOM   3965  HA  ARG   254       5.120  20.804  19.082  1.00  0.00
ATOM   3966  CB  ARG   254       3.869  21.362  17.325  1.00  0.00
ATOM   3967  HB2 ARG   254       4.631  21.290  16.549  1.00  0.00
ATOM   3968  HB3 ARG   254       2.940  20.920  16.964  1.00  0.00
ATOM   3969  CG  ARG   254       3.615  22.944  17.698  1.00  0.00
ATOM   3970  HG2 ARG   254       4.419  23.215  18.382  1.00  0.00
ATOM   3971  HG3 ARG   254       3.737  23.488  16.761  1.00  0.00
ATOM   3972  CD  ARG   254       2.200  23.325  18.358  1.00  0.00
ATOM   3973  HD2 ARG   254       1.322  23.097  17.754  1.00  0.00
ATOM   3974  HD3 ARG   254       2.043  22.967  19.375  1.00  0.00
ATOM   3975  NE  ARG   254       2.386  24.823  18.396  1.00  0.00
ATOM   3976  HE  ARG   254       3.236  25.262  18.074  1.00  0.00
ATOM   3977  CZ  ARG   254       1.458  25.570  18.900  1.00  0.00
ATOM   3978  NH1 ARG   254       0.289  25.196  19.302  1.00  0.00
ATOM   3979 HH11 ARG   254       0.023  24.224  19.236  1.00  0.00
ATOM   3980 HH12 ARG   254      -0.354  25.877  19.680  1.00  0.00
ATOM   3981  NH2 ARG   254       1.768  26.909  18.951  1.00  0.00
ATOM   3982 HH21 ARG   254       2.662  27.231  18.609  1.00  0.00
ATOM   3983 HH22 ARG   254       1.100  27.565  19.330  1.00  0.00
ATOM   3984  C   ARG   254       3.147  20.035  19.344  1.00  0.00
ATOM   3985  O   ARG   254       2.757  20.873  20.143  1.00  0.00
ATOM   3986  N   GLN   255       2.626  18.787  19.318  1.00  0.00
ATOM   3987  H   GLN   255       2.966  18.049  18.718  1.00  0.00
ATOM   3988  CA  GLN   255       1.499  18.522  20.137  1.00  0.00
ATOM   3989  HA  GLN   255       1.183  19.435  20.641  1.00  0.00
ATOM   3990  CB  GLN   255       0.302  17.990  19.260  1.00  0.00
ATOM   3991  HB2 GLN   255       0.074  18.736  18.499  1.00  0.00
ATOM   3992  HB3 GLN   255       0.613  17.063  18.778  1.00  0.00
ATOM   3993  CG  GLN   255      -0.947  17.729  20.109  1.00  0.00
ATOM   3994  HG2 GLN   255      -1.801  17.362  19.540  1.00  0.00
ATOM   3995  HG3 GLN   255      -0.756  17.061  20.949  1.00  0.00
ATOM   3996  CD  GLN   255      -1.289  19.136  20.663  1.00  0.00
ATOM   3997  OE1 GLN   255      -1.702  20.043  19.948  1.00  0.00
ATOM   3998  NE2 GLN   255      -1.116  19.309  22.011  1.00  0.00
ATOM   3999 HE21 GLN   255      -1.322  20.203  22.433  1.00  0.00
ATOM   4000 HE22 GLN   255      -0.784  18.541  22.577  1.00  0.00
ATOM   4001  C   GLN   255       1.732  17.477  21.341  1.00  0.00
ATOM   4002  O   GLN   255       1.775  16.269  21.048  1.00  0.00
ATOM   4003  N   PRO   256       1.889  17.847  22.566  1.00  0.00
ATOM   4004  CD  PRO   256       2.372  19.138  22.885  1.00  0.00
ATOM   4005  HD2 PRO   256       1.573  19.875  22.804  1.00  0.00
ATOM   4006  HD3 PRO   256       3.190  19.415  22.220  1.00  0.00
ATOM   4007  CG  PRO   256       2.840  18.931  24.336  1.00  0.00
ATOM   4008  HG2 PRO   256       2.704  19.847  24.912  1.00  0.00
ATOM   4009  HG3 PRO   256       3.891  18.642  24.357  1.00  0.00
ATOM   4010  CB  PRO   256       1.944  17.790  24.870  1.00  0.00
ATOM   4011  HB2 PRO   256       0.939  18.110  25.143  1.00  0.00
ATOM   4012  HB3 PRO   256       2.387  17.239  25.699  1.00  0.00
ATOM   4013  CA  PRO   256       1.888  16.925  23.656  1.00  0.00
ATOM   4014  HA  PRO   256       2.786  16.316  23.555  1.00  0.00
ATOM   4015  C   PRO   256       0.669  16.022  23.721  1.00  0.00
ATOM   4016  O   PRO   256      -0.503  16.521  23.587  1.00  0.00
ATOM   4017  N   GLY   257       0.917  14.649  23.866  1.00  0.00
ATOM   4018  H   GLY   257       1.863  14.301  23.933  1.00  0.00
ATOM   4019  CA  GLY   257      -0.213  13.658  23.926  1.00  0.00
ATOM   4020  HA2 GLY   257      -1.049  14.001  23.316  1.00  0.00
ATOM   4021  HA3 GLY   257       0.173  12.723  23.519  1.00  0.00
ATOM   4022  C   GLY   257      -0.714  13.410  25.376  1.00  0.00
ATOM   4023  O   GLY   257       0.099  13.273  26.306  1.00  0.00
ATOM   4024  OXT GLY   257      -2.004  13.396  25.601  1.00  0.00
TER   
ATOM   4025  C2  UNK   258      -3.026   0.549 -11.165  1.00  0.00
ATOM   4026  H4  UNK   258      -2.055   0.737 -11.627  1.00  0.00
ATOM   4027  H5  UNK   258      -3.645   1.443 -11.269  1.00  0.00
ATOM   4028  C1  UNK   258      -2.836   0.226  -9.682  1.00  0.00
ATOM   4029  H2  UNK   258      -2.210  -0.663  -9.578  1.00  0.00
ATOM   4030  H3  UNK   258      -2.345   1.065  -9.184  1.00  0.00
ATOM   4031  C   UNK   258      -4.201  -0.028  -9.037  1.00  0.00
ATOM   4032  H   UNK   258      -4.824   0.863  -9.134  1.00  0.00
ATOM   4033  H1  UNK   258      -4.069  -0.253  -7.976  1.00  0.00
ATOM   4034  C5  UNK   258      -4.880  -1.210  -9.733  1.00  0.00
ATOM   4035  H9  UNK   258      -5.852  -1.398  -9.271  1.00  0.00
ATOM   4036  H10 UNK   258      -4.261  -2.103  -9.629  1.00  0.00
ATOM   4037  C4  UNK   258      -5.071  -0.887 -11.216  1.00  0.00
ATOM   4038  H7  UNK   258      -5.561  -1.726 -11.715  1.00  0.00
ATOM   4039  H8  UNK   258      -5.698   0.001 -11.321  1.00  0.00
ATOM   4040  C3  UNK   258      -3.707  -0.631 -11.862  1.00  0.00
ATOM   4041  H6  UNK   258      -3.083  -1.523 -11.766  1.00  0.00
ATOM   4042  N   UNK   258      -3.889  -0.321 -13.281  1.00  0.00
ATOM   4043  H11 UNK   258      -4.527   0.413 -13.538  1.00  0.00
ATOM   4044  S   UNK   258      -3.051  -1.174 -14.429  1.00  0.00
ATOM   4045  O1  UNK   258      -3.782  -2.412 -14.653  1.00  0.00
ATOM   4046  O2  UNK   258      -3.009  -0.345 -15.623  1.00  0.00
ATOM   4047  O   UNK   258      -1.723  -1.417 -13.889  1.00  0.00
TER   
ATOM   4048 C116 PA    259      -0.210  28.364   0.349  1.00  0.00
ATOM   4049 H16R PA    259      -0.883  28.203  -0.520  1.00  0.00
ATOM   4050 H16S PA    259       0.561  27.602   0.594  1.00  0.00
ATOM   4051 H16T PA    259       0.389  29.256   0.069  1.00  0.00
ATOM   4052 C115 PA    259      -0.996  28.628   1.629  1.00  0.00
ATOM   4053 H15R PA    259      -1.483  29.621   1.519  1.00  0.00
ATOM   4054 H15S PA    259      -1.784  27.854   1.748  1.00  0.00
ATOM   4055 C114 PA    259      -0.233  28.618   3.019  1.00  0.00
ATOM   4056 H14R PA    259       0.240  27.613   3.011  1.00  0.00
ATOM   4057 H14S PA    259       0.570  29.378   3.124  1.00  0.00
ATOM   4058 C113 PA    259      -1.063  28.797   4.259  1.00  0.00
ATOM   4059 H13R PA    259      -1.735  29.671   4.120  1.00  0.00
ATOM   4060 H13S PA    259      -1.767  27.941   4.172  1.00  0.00
ATOM   4061 C112 PA    259      -0.235  28.796   5.557  1.00  0.00
ATOM   4062 H12R PA    259       0.346  27.851   5.616  1.00  0.00
ATOM   4063 H12S PA    259       0.536  29.592   5.482  1.00  0.00
ATOM   4064 C111 PA    259      -1.032  29.001   6.852  1.00  0.00
ATOM   4065 H11R PA    259      -1.678  28.106   6.982  1.00  0.00
ATOM   4066 H11S PA    259      -0.313  29.214   7.672  1.00  0.00
ATOM   4067 C110 PA    259      -1.939  30.197   6.743  1.00  0.00
ATOM   4068 H10R PA    259      -1.425  31.051   6.253  1.00  0.00
ATOM   4069 H10S PA    259      -2.833  30.015   6.108  1.00  0.00
ATOM   4070  C19 PA    259      -2.425  30.827   8.090  1.00  0.00
ATOM   4071  H9R PA    259      -1.569  31.087   8.748  1.00  0.00
ATOM   4072  H9S PA    259      -2.993  31.762   7.897  1.00  0.00
ATOM   4073  C18 PA    259      -3.454  30.004   8.933  1.00  0.00
ATOM   4074  H8R PA    259      -4.213  29.560   8.253  1.00  0.00
ATOM   4075  H8S PA    259      -2.918  29.179   9.449  1.00  0.00
ATOM   4076  C17 PA    259      -4.108  30.767  10.052  1.00  0.00
ATOM   4077  H7R PA    259      -3.320  31.323  10.603  1.00  0.00
ATOM   4078  H7S PA    259      -4.803  31.556   9.694  1.00  0.00
ATOM   4079  C16 PA    259      -4.884  29.872  11.036  1.00  0.00
ATOM   4080  H6R PA    259      -5.724  29.574  10.372  1.00  0.00
ATOM   4081  H6S PA    259      -4.388  28.899  11.241  1.00  0.00
ATOM   4082  C15 PA    259      -5.488  30.543  12.273  1.00  0.00
ATOM   4083  H5R PA    259      -6.139  31.396  11.983  1.00  0.00
ATOM   4084  H5S PA    259      -6.333  29.994  12.740  1.00  0.00
ATOM   4085  C14 PA    259      -4.471  30.972  13.282  1.00  0.00
ATOM   4086  H4R PA    259      -3.789  31.677  12.759  1.00  0.00
ATOM   4087  H4S PA    259      -4.978  31.514  14.108  1.00  0.00
ATOM   4088  C13 PA    259      -3.689  29.801  14.018  1.00  0.00
ATOM   4089  H3R PA    259      -3.237  29.050  13.335  1.00  0.00
ATOM   4090  H3S PA    259      -2.855  30.260  14.590  1.00  0.00
ATOM   4091  C12 PA    259      -4.637  29.170  15.026  1.00  0.00
ATOM   4092  H2R PA    259      -5.024  29.902  15.767  1.00  0.00
ATOM   4093  H2S PA    259      -5.526  28.770  14.494  1.00  0.00
TER   
ATOM   4094  C11 PC    260      -3.998  28.053  15.912  1.00  0.00
ATOM   4095  O12 PC    260      -3.482  27.060  15.555  1.00  0.00
ATOM   4096  O11 PC    260      -4.050  28.496  17.190  1.00  0.00
ATOM   4097  C1  PC    260      -3.171  27.877  18.158  1.00  0.00
ATOM   4098  HR  PC    260      -3.803  27.769  19.065  1.00  0.00
ATOM   4099  HS  PC    260      -2.930  26.814  17.939  1.00  0.00
ATOM   4100  C2  PC    260      -1.866  28.706  18.479  1.00  0.00
ATOM   4101  HX  PC    260      -1.144  28.020  18.970  1.00  0.00
ATOM   4102  C3  PC    260      -2.112  29.779  19.568  1.00  0.00
ATOM   4103  HA  PC    260      -2.706  29.338  20.397  1.00  0.00
ATOM   4104  HB  PC    260      -1.067  30.055  19.826  1.00  0.00
ATOM   4105  O31 PC    260      -2.754  30.926  19.021  1.00  0.00
ATOM   4106  P31 PC    260      -2.588  32.327  19.705  1.00  0.00
ATOM   4107  O32 PC    260      -1.083  32.704  19.311  1.00  0.00
ATOM   4108  C31 PC    260      -0.683  32.808  17.921  1.00  0.00
ATOM   4109  H1A PC    260      -1.519  32.543  17.239  1.00  0.00
ATOM   4110  H1B PC    260      -0.437  33.858  17.655  1.00  0.00
ATOM   4111  C32 PC    260       0.475  31.852  17.689  1.00  0.00
ATOM   4112  H2A PC    260       0.019  30.880  17.810  1.00  0.00
ATOM   4113  H2B PC    260       0.794  31.924  16.660  1.00  0.00
ATOM   4114  N31 PC    260       1.711  31.938  18.568  1.00  0.00
ATOM   4115  C33 PC    260       1.538  31.099  19.735  1.00  0.00
ATOM   4116  H3A PC    260       2.427  31.097  20.348  1.00  0.00
ATOM   4117  H3B PC    260       0.714  31.450  20.339  1.00  0.00
ATOM   4118  H3C PC    260       1.368  30.076  19.434  1.00  0.00
ATOM   4119  C34 PC    260       2.923  31.449  17.874  1.00  0.00
ATOM   4120  H4A PC    260       2.806  30.428  17.541  1.00  0.00
ATOM   4121  H4B PC    260       3.066  32.136  17.053  1.00  0.00
ATOM   4122  H4C PC    260       3.849  31.544  18.422  1.00  0.00
ATOM   4123  C35 PC    260       1.934  33.363  18.962  1.00  0.00
ATOM   4124  H5A PC    260       1.986  33.852  18.000  1.00  0.00
ATOM   4125  H5B PC    260       2.853  33.543  19.500  1.00  0.00
ATOM   4126  H5C PC    260       1.052  33.688  19.494  1.00  0.00
ATOM   4127  O33 PC    260      -3.545  33.320  19.069  1.00  0.00
ATOM   4128  O34 PC    260      -2.616  32.144  21.145  1.00  0.00
ATOM   4129  O21 PC    260      -1.406  29.243  17.296  1.00  0.00
ATOM   4130  C21 PC    260      -0.655  28.485  16.494  1.00  0.00
ATOM   4131  O22 PC    260      -0.381  27.278  16.705  1.00  0.00
TER   
ATOM   4132  C12 OL    261      -0.243  29.408  15.296  1.00  0.00
ATOM   4133  H2R OL    261      -0.783  30.374  15.399  1.00  0.00
ATOM   4134  H2S OL    261      -0.570  29.018  14.308  1.00  0.00
ATOM   4135  C13 OL    261       1.298  29.540  15.432  1.00  0.00
ATOM   4136  H3R OL    261       1.684  29.778  16.447  1.00  0.00
ATOM   4137  H3S OL    261       1.532  30.414  14.787  1.00  0.00
ATOM   4138  C14 OL    261       2.238  28.417  14.956  1.00  0.00
ATOM   4139  H4R OL    261       2.171  27.593  15.697  1.00  0.00
ATOM   4140  H4S OL    261       3.296  28.726  15.093  1.00  0.00
ATOM   4141  C15 OL    261       1.879  27.805  13.559  1.00  0.00
ATOM   4142  H5R OL    261       0.830  27.443  13.618  1.00  0.00
ATOM   4143  H5S OL    261       2.377  26.814  13.490  1.00  0.00
ATOM   4144  C16 OL    261       2.124  28.742  12.344  1.00  0.00
ATOM   4145  H6R OL    261       1.328  29.510  12.444  1.00  0.00
ATOM   4146  H6S OL    261       2.019  28.194  11.383  1.00  0.00
ATOM   4147  C17 OL    261       3.506  29.469  12.373  1.00  0.00
ATOM   4148  H7R OL    261       4.352  28.751  12.303  1.00  0.00
ATOM   4149  H7S OL    261       3.651  30.016  13.328  1.00  0.00
ATOM   4150  C18 OL    261       3.841  30.484  11.235  1.00  0.00
ATOM   4151  H8R OL    261       3.806  30.023  10.225  1.00  0.00
ATOM   4152  H8S OL    261       4.920  30.740  11.287  1.00  0.00
ATOM   4153  C19 OL    261       2.988  31.773  11.326  1.00  0.00
ATOM   4154  H9R OL    261       2.937  32.132  12.364  1.00  0.00
ATOM   4155 C110 OL    261       2.374  32.295  10.242  1.00  0.00
ATOM   4156 H10R OL    261       1.738  33.164  10.465  1.00  0.00
ATOM   4157 C111 OL    261       2.384  31.719   8.808  1.00  0.00
ATOM   4158 H11R OL    261       2.013  30.675   8.735  1.00  0.00
ATOM   4159 H11S OL    261       3.361  31.623   8.288  1.00  0.00
ATOM   4160 C112 OL    261       1.496  32.493   7.939  1.00  0.00
ATOM   4161 H12R OL    261       0.522  32.672   8.442  1.00  0.00
ATOM   4162 H12S OL    261       1.271  31.815   7.088  1.00  0.00
ATOM   4163 C113 OL    261       2.065  33.838   7.423  1.00  0.00
ATOM   4164 H13R OL    261       3.006  33.630   6.868  1.00  0.00
ATOM   4165 H13S OL    261       2.419  34.248   8.393  1.00  0.00
ATOM   4166 C114 OL    261       1.076  34.824   6.804  1.00  0.00
ATOM   4167 H14R OL    261       1.547  35.753   6.418  1.00  0.00
ATOM   4168 H14S OL    261       0.412  35.221   7.601  1.00  0.00
ATOM   4169 C115 OL    261       0.172  34.366   5.653  1.00  0.00
ATOM   4170 H15R OL    261      -0.375  35.236   5.231  1.00  0.00
ATOM   4171 H15S OL    261      -0.663  33.682   5.913  1.00  0.00
ATOM   4172 C116 OL    261       0.985  33.791   4.429  1.00  0.00
ATOM   4173 H16R OL    261       1.575  32.919   4.783  1.00  0.00
ATOM   4174 H16S OL    261       1.779  34.522   4.167  1.00  0.00
ATOM   4175 C117 OL    261       0.198  33.369   3.182  1.00  0.00
ATOM   4176 H17R OL    261      -0.472  34.136   2.738  1.00  0.00
ATOM   4177 H17S OL    261      -0.465  32.508   3.412  1.00  0.00
ATOM   4178 C118 OL    261       1.147  33.025   1.994  1.00  0.00
ATOM   4179 H18R OL    261       0.652  32.481   1.162  1.00  0.00
ATOM   4180 H18S OL    261       1.932  32.411   2.486  1.00  0.00
ATOM   4181 H18T OL    261       1.679  33.890   1.543  1.00  0.00
TER   
ATOM   4182 C116 PA    262     -19.466   9.490  -2.767  1.00  0.00
ATOM   4183 H16R PA    262     -18.721  10.304  -2.635  1.00  0.00
ATOM   4184 H16S PA    262     -20.324   9.676  -2.086  1.00  0.00
ATOM   4185 H16T PA    262     -19.792   9.449  -3.828  1.00  0.00
ATOM   4186 C115 PA    262     -18.806   8.098  -2.371  1.00  0.00
ATOM   4187 H15R PA    262     -19.610   7.362  -2.582  1.00  0.00
ATOM   4188 H15S PA    262     -17.891   7.938  -2.981  1.00  0.00
ATOM   4189 C114 PA    262     -18.372   7.786  -0.951  1.00  0.00
ATOM   4190 H14R PA    262     -19.176   7.990  -0.212  1.00  0.00
ATOM   4191 H14S PA    262     -18.276   6.689  -1.103  1.00  0.00
ATOM   4192 C113 PA    262     -17.071   8.370  -0.370  1.00  0.00
ATOM   4193 H13R PA    262     -16.150   7.960  -0.837  1.00  0.00
ATOM   4194 H13S PA    262     -16.984   9.447  -0.631  1.00  0.00
ATOM   4195 C112 PA    262     -16.808   8.233   1.144  1.00  0.00
ATOM   4196 H12R PA    262     -15.716   8.378   1.292  1.00  0.00
ATOM   4197 H12S PA    262     -17.419   8.934   1.752  1.00  0.00
ATOM   4198 C111 PA    262     -17.124   6.893   1.693  1.00  0.00
ATOM   4199 H11R PA    262     -18.203   6.675   1.545  1.00  0.00
ATOM   4200 H11S PA    262     -16.576   6.121   1.112  1.00  0.00
ATOM   4201 C110 PA    262     -16.972   6.713   3.212  1.00  0.00
ATOM   4202 H10R PA    262     -17.423   7.603   3.701  1.00  0.00
ATOM   4203 H10S PA    262     -17.573   5.834   3.526  1.00  0.00
ATOM   4204  C19 PA    262     -15.553   6.657   3.757  1.00  0.00
ATOM   4205  H9R PA    262     -14.922   6.184   2.975  1.00  0.00
ATOM   4206  H9S PA    262     -15.172   7.701   3.763  1.00  0.00
ATOM   4207  C18 PA    262     -15.450   5.851   5.097  1.00  0.00
ATOM   4208  H8R PA    262     -15.849   4.851   4.824  1.00  0.00
ATOM   4209  H8S PA    262     -14.374   5.800   5.367  1.00  0.00
ATOM   4210  C17 PA    262     -16.407   6.351   6.267  1.00  0.00
ATOM   4211  H7R PA    262     -17.445   6.209   5.896  1.00  0.00
ATOM   4212  H7S PA    262     -16.261   5.781   7.209  1.00  0.00
ATOM   4213  C16 PA    262     -16.227   7.746   6.801  1.00  0.00
ATOM   4214  H6R PA    262     -15.158   7.910   7.056  1.00  0.00
ATOM   4215  H6S PA    262     -16.369   8.469   5.969  1.00  0.00
ATOM   4216  C15 PA    262     -17.248   8.198   7.885  1.00  0.00
ATOM   4217  H5R PA    262     -17.073   9.270   8.121  1.00  0.00
ATOM   4218  H5S PA    262     -18.244   8.304   7.403  1.00  0.00
ATOM   4219  C14 PA    262     -17.260   7.434   9.178  1.00  0.00
ATOM   4220  H4R PA    262     -17.759   8.170   9.844  1.00  0.00
ATOM   4221  H4S PA    262     -17.952   6.570   9.088  1.00  0.00
ATOM   4222  C13 PA    262     -15.969   6.903   9.775  1.00  0.00
ATOM   4223  H3R PA    262     -15.635   6.055   9.140  1.00  0.00
ATOM   4224  H3S PA    262     -15.113   7.610   9.731  1.00  0.00
ATOM   4225  C12 PA    262     -16.027   6.331  11.253  1.00  0.00
ATOM   4226  H2R PA    262     -16.727   5.472  11.171  1.00  0.00
ATOM   4227  H2S PA    262     -15.133   5.720  11.501  1.00  0.00
TER   
ATOM   4228  C11 PC    263     -16.077   7.420  12.391  1.00  0.00
ATOM   4229  O12 PC    263     -15.238   8.233  12.720  1.00  0.00
ATOM   4230  O11 PC    263     -17.243   7.352  12.978  1.00  0.00
ATOM   4231  C1  PC    263     -17.658   8.515  13.578  1.00  0.00
ATOM   4232  HR  PC    263     -16.891   9.153  14.066  1.00  0.00
ATOM   4233  HS  PC    263     -18.094   9.217  12.836  1.00  0.00
ATOM   4234  C2  PC    263     -18.725   8.155  14.648  1.00  0.00
ATOM   4235  HX  PC    263     -19.140   9.124  15.001  1.00  0.00
ATOM   4236  C3  PC    263     -18.003   7.346  15.763  1.00  0.00
ATOM   4237  HA  PC    263     -17.603   6.403  15.333  1.00  0.00
ATOM   4238  HB  PC    263     -17.176   8.021  16.070  1.00  0.00
ATOM   4239  O31 PC    263     -18.907   7.072  16.821  1.00  0.00
ATOM   4240  P31 PC    263     -18.347   6.558  18.204  1.00  0.00
ATOM   4241  O32 PC    263     -16.796   6.155  17.978  1.00  0.00
ATOM   4242  C31 PC    263     -16.362   4.833  17.728  1.00  0.00
ATOM   4243  H1A PC    263     -17.097   4.309  17.080  1.00  0.00
ATOM   4244  H1B PC    263     -15.337   4.793  17.303  1.00  0.00
ATOM   4245  C32 PC    263     -16.172   4.062  19.098  1.00  0.00
ATOM   4246  H2A PC    263     -17.090   4.267  19.629  1.00  0.00
ATOM   4247  H2B PC    263     -16.074   3.019  18.833  1.00  0.00
ATOM   4248  N31 PC    263     -15.051   4.433  20.082  1.00  0.00
ATOM   4249  C33 PC    263     -15.108   5.896  20.461  1.00  0.00
ATOM   4250  H3A PC    263     -16.110   6.157  20.766  1.00  0.00
ATOM   4251  H3B PC    263     -14.329   6.091  21.184  1.00  0.00
ATOM   4252  H3C PC    263     -14.770   6.460  19.603  1.00  0.00
ATOM   4253  C34 PC    263     -15.185   3.748  21.391  1.00  0.00
ATOM   4254  H4A PC    263     -16.087   4.125  21.851  1.00  0.00
ATOM   4255  H4B PC    263     -15.314   2.694  21.195  1.00  0.00
ATOM   4256  H4C PC    263     -14.221   3.929  21.844  1.00  0.00
ATOM   4257  C35 PC    263     -13.753   4.211  19.391  1.00  0.00
ATOM   4258  H5A PC    263     -13.606   3.142  19.352  1.00  0.00
ATOM   4259  H5B PC    263     -12.923   4.485  20.025  1.00  0.00
ATOM   4260  H5C PC    263     -13.682   4.657  18.409  1.00  0.00
ATOM   4261  O33 PC    263     -18.361   7.640  19.206  1.00  0.00
ATOM   4262  O34 PC    263     -19.052   5.337  18.640  1.00  0.00
ATOM   4263  O21 PC    263     -19.721   7.331  14.096  1.00  0.00
ATOM   4264  C21 PC    263     -20.518   7.739  13.138  1.00  0.00
ATOM   4265  O22 PC    263     -20.605   8.799  12.646  1.00  0.00
TER   
ATOM   4266  C12 OL    264     -21.586   6.635  12.955  1.00  0.00
ATOM   4267  H2R OL    264     -22.381   6.920  13.677  1.00  0.00
ATOM   4268  H2S OL    264     -21.109   5.638  13.068  1.00  0.00
ATOM   4269  C13 OL    264     -22.305   6.838  11.615  1.00  0.00
ATOM   4270  H3R OL    264     -22.758   7.847  11.511  1.00  0.00
ATOM   4271  H3S OL    264     -23.220   6.211  11.674  1.00  0.00
ATOM   4272  C14 OL    264     -21.410   6.514  10.440  1.00  0.00
ATOM   4273  H4R OL    264     -21.293   5.409  10.432  1.00  0.00
ATOM   4274  H4S OL    264     -20.467   7.088  10.566  1.00  0.00
ATOM   4275  C15 OL    264     -22.184   6.955   9.188  1.00  0.00
ATOM   4276  H5R OL    264     -22.281   8.061   9.142  1.00  0.00
ATOM   4277  H5S OL    264     -23.152   6.411   9.227  1.00  0.00
ATOM   4278  C16 OL    264     -21.395   6.449   7.863  1.00  0.00
ATOM   4279  H6R OL    264     -20.327   6.696   8.048  1.00  0.00
ATOM   4280  H6S OL    264     -21.762   6.981   6.960  1.00  0.00
ATOM   4281  C17 OL    264     -21.712   4.953   7.620  1.00  0.00
ATOM   4282  H7R OL    264     -22.701   4.822   7.130  1.00  0.00
ATOM   4283  H7S OL    264     -21.631   4.411   8.586  1.00  0.00
ATOM   4284  C18 OL    264     -20.700   4.300   6.615  1.00  0.00
ATOM   4285  H8R OL    264     -20.864   3.204   6.691  1.00  0.00
ATOM   4286  H8S OL    264     -19.736   4.489   7.133  1.00  0.00
ATOM   4287  C19 OL    264     -20.765   4.916   5.204  1.00  0.00
ATOM   4288  H9R OL    264     -21.294   5.881   5.181  1.00  0.00
ATOM   4289 C110 OL    264     -20.415   4.304   4.098  1.00  0.00
ATOM   4290 H10R OL    264     -20.524   4.869   3.161  1.00  0.00
ATOM   4291 C111 OL    264     -19.903   2.907   4.047  1.00  0.00
ATOM   4292 H11R OL    264     -20.669   2.146   3.790  1.00  0.00
ATOM   4293 H11S OL    264     -19.333   2.642   4.963  1.00  0.00
ATOM   4294 C112 OL    264     -18.963   2.642   2.867  1.00  0.00
ATOM   4295 H12R OL    264     -19.383   2.747   1.844  1.00  0.00
ATOM   4296 H12S OL    264     -18.753   1.552   2.903  1.00  0.00
ATOM   4297 C113 OL    264     -17.606   3.293   2.843  1.00  0.00
ATOM   4298 H13R OL    264     -17.460   3.824   3.808  1.00  0.00
ATOM   4299 H13S OL    264     -17.480   4.071   2.061  1.00  0.00
ATOM   4300 C114 OL    264     -16.411   2.306   2.595  1.00  0.00
ATOM   4301 H14R OL    264     -16.328   1.523   3.378  1.00  0.00
ATOM   4302 H14S OL    264     -15.441   2.847   2.604  1.00  0.00
ATOM   4303 C115 OL    264     -16.431   1.471   1.282  1.00  0.00
ATOM   4304 H15R OL    264     -17.364   0.885   1.427  1.00  0.00
ATOM   4305 H15S OL    264     -15.537   0.826   1.140  1.00  0.00
ATOM   4306 C116 OL    264     -16.778   2.330   0.063  1.00  0.00
ATOM   4307 H16R OL    264     -17.586   3.081   0.199  1.00  0.00
ATOM   4308 H16S OL    264     -17.110   1.614  -0.720  1.00  0.00
ATOM   4309 C117 OL    264     -15.588   3.190  -0.424  1.00  0.00
ATOM   4310 H17R OL    264     -15.030   2.504  -1.097  1.00  0.00
ATOM   4311 H17S OL    264     -14.895   3.513   0.382  1.00  0.00
ATOM   4312 C118 OL    264     -16.007   4.472  -1.199  1.00  0.00
ATOM   4313 H18R OL    264     -15.152   5.074  -1.573  1.00  0.00
ATOM   4314 H18S OL    264     -16.647   5.150  -0.595  1.00  0.00
ATOM   4315 H18T OL    264     -16.678   4.201  -2.042  1.00  0.00
TER   
ATOM   4316 C116 PA    265      14.102  20.211  -0.950  1.00  0.00
ATOM   4317 H16R PA    265      14.098  19.582  -1.867  1.00  0.00
ATOM   4318 H16S PA    265      15.060  19.981  -0.436  1.00  0.00
ATOM   4319 H16T PA    265      14.002  21.297  -1.160  1.00  0.00
ATOM   4320 C115 PA    265      12.778  20.040  -0.076  1.00  0.00
ATOM   4321 H15R PA    265      11.877  20.154  -0.716  1.00  0.00
ATOM   4322 H15S PA    265      12.629  19.000   0.283  1.00  0.00
ATOM   4323 C114 PA    265      12.831  20.913   1.128  1.00  0.00
ATOM   4324 H14R PA    265      13.548  20.482   1.859  1.00  0.00
ATOM   4325 H14S PA    265      13.103  21.959   0.871  1.00  0.00
ATOM   4326 C113 PA    265      11.434  20.927   1.860  1.00  0.00
ATOM   4327 H13R PA    265      10.686  21.241   1.101  1.00  0.00
ATOM   4328 H13S PA    265      11.090  19.917   2.171  1.00  0.00
ATOM   4329 C112 PA    265      11.453  21.801   3.131  1.00  0.00
ATOM   4330 H12R PA    265      12.451  21.840   3.617  1.00  0.00
ATOM   4331 H12S PA    265      11.337  22.864   2.832  1.00  0.00
ATOM   4332 C111 PA    265      10.330  21.462   4.226  1.00  0.00
ATOM   4333 H11R PA    265       9.413  21.354   3.608  1.00  0.00
ATOM   4334 H11S PA    265      10.642  20.530   4.745  1.00  0.00
ATOM   4335 C110 PA    265      10.119  22.644   5.242  1.00  0.00
ATOM   4336 H10R PA    265       9.547  23.361   4.613  1.00  0.00
ATOM   4337 H10S PA    265       9.302  22.464   5.974  1.00  0.00
ATOM   4338  C19 PA    265      11.453  23.315   5.800  1.00  0.00
ATOM   4339  H9R PA    265      12.049  22.471   6.211  1.00  0.00
ATOM   4340  H9S PA    265      11.906  23.835   4.929  1.00  0.00
ATOM   4341  C18 PA    265      11.325  24.331   6.919  1.00  0.00
ATOM   4342  H8R PA    265      12.339  24.623   7.268  1.00  0.00
ATOM   4343  H8S PA    265      10.817  25.257   6.576  1.00  0.00
ATOM   4344  C17 PA    265      10.723  23.815   8.225  1.00  0.00
ATOM   4345  H7R PA    265      11.105  24.466   9.040  1.00  0.00
ATOM   4346  H7S PA    265       9.615  23.844   8.155  1.00  0.00
ATOM   4347  C16 PA    265      11.094  22.393   8.737  1.00  0.00
ATOM   4348  H6R PA    265      10.480  21.635   8.205  1.00  0.00
ATOM   4349  H6S PA    265      12.165  22.170   8.543  1.00  0.00
ATOM   4350  C15 PA    265      10.745  22.232  10.288  1.00  0.00
ATOM   4351  H5R PA    265      11.312  23.053  10.777  1.00  0.00
ATOM   4352  H5S PA    265       9.680  22.450  10.518  1.00  0.00
ATOM   4353  C14 PA    265      11.025  20.868  10.865  1.00  0.00
ATOM   4354  H4R PA    265      10.051  20.405  11.133  1.00  0.00
ATOM   4355  H4S PA    265      11.411  20.091  10.171  1.00  0.00
ATOM   4356  C13 PA    265      11.642  20.899  12.274  1.00  0.00
ATOM   4357  H3R PA    265      11.685  19.869  12.688  1.00  0.00
ATOM   4358  H3S PA    265      12.670  21.292  12.117  1.00  0.00
ATOM   4359  C12 PA    265      10.779  21.789  13.167  1.00  0.00
ATOM   4360  H2R PA    265      10.865  22.865  12.903  1.00  0.00
ATOM   4361  H2S PA    265       9.734  21.456  12.993  1.00  0.00
TER   
ATOM   4362  C11 PC    266      11.367  21.696  14.592  1.00  0.00
ATOM   4363  O12 PC    266      12.433  21.095  14.912  1.00  0.00
ATOM   4364  O11 PC    266      10.629  22.419  15.457  1.00  0.00
ATOM   4365  C1  PC    266      10.929  22.479  16.825  1.00  0.00
ATOM   4366  HR  PC    266      12.035  22.392  16.885  1.00  0.00
ATOM   4367  HS  PC    266      10.632  23.504  17.132  1.00  0.00
ATOM   4368  C2  PC    266      10.218  21.457  17.702  1.00  0.00
ATOM   4369  HX  PC    266       9.178  21.834  17.809  1.00  0.00
ATOM   4370  C3  PC    266      10.806  21.331  19.112  1.00  0.00
ATOM   4371  HA  PC    266      10.546  22.197  19.757  1.00  0.00
ATOM   4372  HB  PC    266      10.247  20.462  19.519  1.00  0.00
ATOM   4373  O31 PC    266      12.175  21.127  19.048  1.00  0.00
ATOM   4374  P31 PC    266      13.101  21.109  20.310  1.00  0.00
ATOM   4375  O32 PC    266      13.652  19.529  20.235  1.00  0.00
ATOM   4376  C31 PC    266      12.698  18.472  20.005  1.00  0.00
ATOM   4377  H1A PC    266      13.123  17.523  20.395  1.00  0.00
ATOM   4378  H1B PC    266      11.752  18.669  20.553  1.00  0.00
ATOM   4379  C32 PC    266      12.580  18.274  18.476  1.00  0.00
ATOM   4380  H2A PC    266      11.933  17.410  18.424  1.00  0.00
ATOM   4381  H2B PC    266      12.055  19.080  17.985  1.00  0.00
ATOM   4382  N31 PC    266      13.768  17.932  17.579  1.00  0.00
ATOM   4383  C33 PC    266      14.893  18.961  17.508  1.00  0.00
ATOM   4384  H3A PC    266      14.476  19.939  17.321  1.00  0.00
ATOM   4385  H3B PC    266      15.498  19.073  18.396  1.00  0.00
ATOM   4386  H3C PC    266      15.606  18.675  16.748  1.00  0.00
ATOM   4387  C34 PC    266      14.307  16.658  18.073  1.00  0.00
ATOM   4388  H4A PC    266      15.154  16.313  17.498  1.00  0.00
ATOM   4389  H4B PC    266      14.601  16.768  19.107  1.00  0.00
ATOM   4390  H4C PC    266      13.477  15.974  18.168  1.00  0.00
ATOM   4391  C35 PC    266      13.188  17.599  16.184  1.00  0.00
ATOM   4392  H5A PC    266      12.871  18.559  15.805  1.00  0.00
ATOM   4393  H5B PC    266      12.383  16.937  16.467  1.00  0.00
ATOM   4394  H5C PC    266      14.062  17.179  15.707  1.00  0.00
ATOM   4395  O33 PC    266      14.233  22.006  20.117  1.00  0.00
ATOM   4396  O34 PC    266      12.265  21.345  21.464  1.00  0.00
ATOM   4397  O21 PC    266      10.179  20.138  17.032  1.00  0.00
ATOM   4398  C21 PC    266       9.119  19.820  16.268  1.00  0.00
ATOM   4399  O22 PC    266       8.173  20.532  16.002  1.00  0.00
TER   
ATOM   4400  C12 OL    267       9.307  18.381  15.779  1.00  0.00
ATOM   4401  H2R OL    267       8.299  17.912  15.808  1.00  0.00
ATOM   4402  H2S OL    267       9.962  17.763  16.429  1.00  0.00
ATOM   4403  C13 OL    267       9.729  18.389  14.258  1.00  0.00
ATOM   4404  H3R OL    267      10.819  18.557  14.124  1.00  0.00
ATOM   4405  H3S OL    267       9.081  19.157  13.784  1.00  0.00
ATOM   4406  C14 OL    267       9.320  17.009  13.592  1.00  0.00
ATOM   4407  H4R OL    267       8.376  16.606  14.018  1.00  0.00
ATOM   4408  H4S OL    267      10.148  16.319  13.861  1.00  0.00
ATOM   4409  C15 OL    267       9.258  16.885  12.047  1.00  0.00
ATOM   4410  H5R OL    267       8.711  17.750  11.613  1.00  0.00
ATOM   4411  H5S OL    267       8.711  15.960  11.764  1.00  0.00
ATOM   4412  C16 OL    267      10.676  16.893  11.345  1.00  0.00
ATOM   4413  H6R OL    267      11.226  16.092  11.885  1.00  0.00
ATOM   4414  H6S OL    267      11.114  17.906  11.474  1.00  0.00
ATOM   4415  C17 OL    267      10.658  16.470   9.846  1.00  0.00
ATOM   4416  H7R OL    267      10.055  17.220   9.291  1.00  0.00
ATOM   4417  H7S OL    267      10.146  15.496   9.695  1.00  0.00
ATOM   4418  C18 OL    267      11.974  16.540   9.088  1.00  0.00
ATOM   4419  H8R OL    267      11.832  16.272   8.019  1.00  0.00
ATOM   4420  H8S OL    267      12.545  15.720   9.574  1.00  0.00
ATOM   4421  C19 OL    267      12.762  17.829   9.261  1.00  0.00
ATOM   4422  H9R OL    267      12.993  17.940  10.331  1.00  0.00
ATOM   4423 C110 OL    267      13.134  18.766   8.352  1.00  0.00
ATOM   4424 H10R OL    267      13.781  19.599   8.665  1.00  0.00
ATOM   4425 C111 OL    267      12.771  18.615   6.868  1.00  0.00
ATOM   4426 H11R OL    267      12.501  19.616   6.469  1.00  0.00
ATOM   4427 H11S OL    267      11.818  18.051   6.785  1.00  0.00
ATOM   4428 C112 OL    267      13.901  18.010   6.071  1.00  0.00
ATOM   4429 H12R OL    267      14.277  17.084   6.556  1.00  0.00
ATOM   4430 H12S OL    267      14.779  18.690   6.059  1.00  0.00
ATOM   4431 C113 OL    267      13.604  17.706   4.586  1.00  0.00
ATOM   4432 H13R OL    267      14.604  17.515   4.141  1.00  0.00
ATOM   4433 H13S OL    267      13.160  18.613   4.124  1.00  0.00
ATOM   4434 C114 OL    267      12.708  16.414   4.362  1.00  0.00
ATOM   4435 H14R OL    267      11.642  16.668   4.546  1.00  0.00
ATOM   4436 H14S OL    267      12.918  15.639   5.129  1.00  0.00
ATOM   4437 C115 OL    267      12.907  15.785   2.993  1.00  0.00
ATOM   4438 H15R OL    267      12.321  14.842   2.971  1.00  0.00
ATOM   4439 H15S OL    267      13.995  15.591   2.878  1.00  0.00
ATOM   4440 C116 OL    267      12.694  16.645   1.655  1.00  0.00
ATOM   4441 H16R OL    267      13.576  17.308   1.526  1.00  0.00
ATOM   4442 H16S OL    267      11.821  17.280   1.919  1.00  0.00
ATOM   4443 C117 OL    267      12.485  15.991   0.345  1.00  0.00
ATOM   4444 H17R OL    267      13.321  15.422  -0.114  1.00  0.00
ATOM   4445 H17S OL    267      12.302  16.697  -0.493  1.00  0.00
ATOM   4446 C118 OL    267      11.290  15.059   0.354  1.00  0.00
ATOM   4447 H18R OL    267      11.035  14.659  -0.651  1.00  0.00
ATOM   4448 H18S OL    267      10.460  15.746   0.623  1.00  0.00
ATOM   4449 H18T OL    267      11.362  14.265   1.128  1.00  0.00
TER   
ATOM   4450 C116 PA    268     -10.255  16.978   1.727  1.00  0.00
ATOM   4451 H16R PA    268     -10.011  18.022   2.020  1.00  0.00
ATOM   4452 H16S PA    268     -11.261  16.611   1.430  1.00  0.00
ATOM   4453 H16T PA    268      -9.544  16.726   0.911  1.00  0.00
ATOM   4454 C115 PA    268     -10.070  16.213   3.004  1.00  0.00
ATOM   4455 H15R PA    268      -9.310  16.738   3.622  1.00  0.00
ATOM   4456 H15S PA    268     -10.969  16.235   3.656  1.00  0.00
ATOM   4457 C114 PA    268      -9.681  14.789   2.603  1.00  0.00
ATOM   4458 H14R PA    268     -10.541  14.214   2.196  1.00  0.00
ATOM   4459 H14S PA    268      -8.828  14.911   1.902  1.00  0.00
ATOM   4460 C113 PA    268      -9.098  13.932   3.754  1.00  0.00
ATOM   4461 H13R PA    268      -8.729  12.940   3.416  1.00  0.00
ATOM   4462 H13S PA    268      -8.186  14.377   4.207  1.00  0.00
ATOM   4463 C112 PA    268     -10.076  13.552   4.903  1.00  0.00
ATOM   4464 H12R PA    268     -10.660  14.420   5.277  1.00  0.00
ATOM   4465 H12S PA    268     -10.685  12.766   4.408  1.00  0.00
ATOM   4466 C111 PA    268      -9.409  12.795   5.993  1.00  0.00
ATOM   4467 H11R PA    268     -10.163  12.067   6.361  1.00  0.00
ATOM   4468 H11S PA    268      -8.578  12.146   5.644  1.00  0.00
ATOM   4469 C110 PA    268      -8.937  13.609   7.183  1.00  0.00
ATOM   4470 H10R PA    268      -9.814  13.835   7.825  1.00  0.00
ATOM   4471 H10S PA    268      -8.185  13.100   7.824  1.00  0.00
ATOM   4472  C19 PA    268      -8.276  14.940   6.803  1.00  0.00
ATOM   4473  H9R PA    268      -7.355  14.728   6.219  1.00  0.00
ATOM   4474  H9S PA    268      -9.025  15.425   6.142  1.00  0.00
ATOM   4475  C18 PA    268      -8.217  15.805   8.026  1.00  0.00
ATOM   4476  H8R PA    268      -9.154  15.775   8.622  1.00  0.00
ATOM   4477  H8S PA    268      -7.297  15.404   8.503  1.00  0.00
ATOM   4478  C17 PA    268      -7.787  17.236   7.708  1.00  0.00
ATOM   4479  H7R PA    268      -7.168  17.304   6.787  1.00  0.00
ATOM   4480  H7S PA    268      -8.691  17.738   7.301  1.00  0.00
ATOM   4481  C16 PA    268      -7.247  18.051   8.880  1.00  0.00
ATOM   4482  H6R PA    268      -6.137  18.036   8.830  1.00  0.00
ATOM   4483  H6S PA    268      -7.515  19.117   8.724  1.00  0.00
ATOM   4484  C15 PA    268      -7.842  17.604  10.305  1.00  0.00
ATOM   4485  H5R PA    268      -8.909  17.430  10.048  1.00  0.00
ATOM   4486  H5S PA    268      -7.399  16.602  10.486  1.00  0.00
ATOM   4487  C14 PA    268      -7.729  18.656  11.494  1.00  0.00
ATOM   4488  H4R PA    268      -6.687  18.472  11.832  1.00  0.00
ATOM   4489  H4S PA    268      -7.972  19.650  11.059  1.00  0.00
ATOM   4490  C13 PA    268      -8.614  18.427  12.766  1.00  0.00
ATOM   4491  H3R PA    268      -8.086  19.114  13.462  1.00  0.00
ATOM   4492  H3S PA    268      -9.626  18.669  12.377  1.00  0.00
ATOM   4493  C12 PA    268      -8.608  16.929  13.193  1.00  0.00
ATOM   4494  H2R PA    268      -9.003  16.291  12.373  1.00  0.00
ATOM   4495  H2S PA    268      -7.587  16.642  13.523  1.00  0.00
TER   
ATOM   4496  C11 PC    269      -9.534  16.773  14.427  1.00  0.00
ATOM   4497  O12 PC    269      -9.941  17.652  15.125  1.00  0.00
ATOM   4498  O11 PC    269      -9.778  15.503  14.503  1.00  0.00
ATOM   4499  C1  PC    269     -10.697  15.061  15.479  1.00  0.00
ATOM   4500  HR  PC    269     -10.835  15.848  16.251  1.00  0.00
ATOM   4501  HS  PC    269     -11.654  14.811  14.972  1.00  0.00
ATOM   4502  C2  PC    269     -10.160  13.887  16.369  1.00  0.00
ATOM   4503  HX  PC    269     -10.979  13.599  17.063  1.00  0.00
ATOM   4504  C3  PC    269      -8.936  14.468  17.208  1.00  0.00
ATOM   4505  HA  PC    269      -8.147  14.682  16.456  1.00  0.00
ATOM   4506  HB  PC    269      -9.157  15.401  17.768  1.00  0.00
ATOM   4507  O31 PC    269      -8.605  13.408  18.111  1.00  0.00
ATOM   4508  P31 PC    269      -8.122  13.717  19.580  1.00  0.00
ATOM   4509  O32 PC    269      -7.689  15.293  19.585  1.00  0.00
ATOM   4510  C31 PC    269      -6.275  15.660  19.557  1.00  0.00
ATOM   4511  H1A PC    269      -5.741  15.324  20.472  1.00  0.00
ATOM   4512  H1B PC    269      -5.687  15.244  18.711  1.00  0.00
ATOM   4513  C32 PC    269      -6.153  17.187  19.566  1.00  0.00
ATOM   4514  H2A PC    269      -6.714  17.571  20.406  1.00  0.00
ATOM   4515  H2B PC    269      -5.097  17.399  19.649  1.00  0.00
ATOM   4516  N31 PC    269      -6.558  17.993  18.376  1.00  0.00
ATOM   4517  C33 PC    269      -8.084  18.062  18.352  1.00  0.00
ATOM   4518  H3A PC    269      -8.396  18.232  17.332  1.00  0.00
ATOM   4519  H3B PC    269      -8.342  17.058  18.654  1.00  0.00
ATOM   4520  H3C PC    269      -8.352  18.837  19.054  1.00  0.00
ATOM   4521  C34 PC    269      -5.986  19.356  18.428  1.00  0.00
ATOM   4522  H4A PC    269      -6.335  19.937  17.587  1.00  0.00
ATOM   4523  H4B PC    269      -6.353  19.864  19.307  1.00  0.00
ATOM   4524  H4C PC    269      -4.907  19.315  18.430  1.00  0.00
ATOM   4525  C35 PC    269      -6.152  17.336  17.059  1.00  0.00
ATOM   4526  H5A PC    269      -6.444  17.981  16.243  1.00  0.00
ATOM   4527  H5B PC    269      -6.569  16.354  16.888  1.00  0.00
ATOM   4528  H5C PC    269      -5.079  17.214  17.047  1.00  0.00
ATOM   4529  O33 PC    269      -9.106  13.476  20.657  1.00  0.00
ATOM   4530  O34 PC    269      -6.817  12.998  19.730  1.00  0.00
ATOM   4531  O21 PC    269      -9.696  12.766  15.575  1.00  0.00
ATOM   4532  C21 PC    269     -10.416  12.234  14.599  1.00  0.00
ATOM   4533  O22 PC    269     -11.587  12.485  14.360  1.00  0.00
TER   
ATOM   4534  C12 OL    270      -9.752  11.333  13.667  1.00  0.00
ATOM   4535  H2R OL    270     -10.328  11.185  12.729  1.00  0.00
ATOM   4536  H2S OL    270      -9.691  10.301  14.073  1.00  0.00
ATOM   4537  C13 OL    270      -8.418  12.047  13.371  1.00  0.00
ATOM   4538  H3R OL    270      -7.665  11.983  14.185  1.00  0.00
ATOM   4539  H3S OL    270      -8.600  13.112  13.111  1.00  0.00
ATOM   4540  C14 OL    270      -7.724  11.556  12.132  1.00  0.00
ATOM   4541  H4R OL    270      -8.518  11.458  11.362  1.00  0.00
ATOM   4542  H4S OL    270      -7.318  10.546  12.356  1.00  0.00
ATOM   4543  C15 OL    270      -6.600  12.447  11.704  1.00  0.00
ATOM   4544  H5R OL    270      -5.656  12.535  12.283  1.00  0.00
ATOM   4545  H5S OL    270      -6.918  13.511  11.745  1.00  0.00
ATOM   4546  C16 OL    270      -6.313  12.361  10.179  1.00  0.00
ATOM   4547  H6R OL    270      -7.283  12.716   9.768  1.00  0.00
ATOM   4548  H6S OL    270      -6.100  11.296   9.944  1.00  0.00
ATOM   4549  C17 OL    270      -5.147  13.157   9.593  1.00  0.00
ATOM   4550  H7R OL    270      -4.230  12.941  10.181  1.00  0.00
ATOM   4551  H7S OL    270      -5.375  14.235   9.739  1.00  0.00
ATOM   4552  C18 OL    270      -4.795  12.837   8.084  1.00  0.00
ATOM   4553  H8R OL    270      -5.680  13.217   7.530  1.00  0.00
ATOM   4554  H8S OL    270      -4.431  11.793   7.978  1.00  0.00
ATOM   4555  C19 OL    270      -3.633  13.606   7.642  1.00  0.00
ATOM   4556  H9R OL    270      -2.838  13.665   8.400  1.00  0.00
ATOM   4557 C110 OL    270      -3.519  14.183   6.440  1.00  0.00
ATOM   4558 H10R OL    270      -2.570  14.663   6.156  1.00  0.00
ATOM   4559 C111 OL    270      -4.550  14.135   5.329  1.00  0.00
ATOM   4560 H11R OL    270      -4.813  15.183   5.072  1.00  0.00
ATOM   4561 H11S OL    270      -5.533  13.623   5.415  1.00  0.00
ATOM   4562 C112 OL    270      -3.940  13.409   4.052  1.00  0.00
ATOM   4563 H12R OL    270      -3.863  12.308   4.173  1.00  0.00
ATOM   4564 H12S OL    270      -2.928  13.828   3.865  1.00  0.00
ATOM   4565 C113 OL    270      -4.768  13.851   2.734  1.00  0.00
ATOM   4566 H13R OL    270      -4.745  14.960   2.785  1.00  0.00
ATOM   4567 H13S OL    270      -5.816  13.505   2.861  1.00  0.00
ATOM   4568 C114 OL    270      -4.331  13.096   1.500  1.00  0.00
ATOM   4569 H14R OL    270      -5.079  12.315   1.250  1.00  0.00
ATOM   4570 H14S OL    270      -3.309  12.748   1.762  1.00  0.00
ATOM   4571 C115 OL    270      -4.027  13.886   0.143  1.00  0.00
ATOM   4572 H15R OL    270      -3.434  13.241  -0.540  1.00  0.00
ATOM   4573 H15S OL    270      -3.441  14.785   0.430  1.00  0.00
ATOM   4574 C116 OL    270      -5.312  14.179  -0.621  1.00  0.00
ATOM   4575 H16R OL    270      -6.187  14.279   0.056  1.00  0.00
ATOM   4576 H16S OL    270      -5.639  13.373  -1.312  1.00  0.00
ATOM   4577 C117 OL    270      -5.210  15.543  -1.359  1.00  0.00
ATOM   4578 H17R OL    270      -4.292  15.538  -1.984  1.00  0.00
ATOM   4579 H17S OL    270      -5.105  16.384  -0.640  1.00  0.00
ATOM   4580 C118 OL    270      -6.489  15.905  -2.221  1.00  0.00
ATOM   4581 H18R OL    270      -6.606  15.333  -3.166  1.00  0.00
ATOM   4582 H18S OL    270      -6.750  16.974  -2.380  1.00  0.00
ATOM   4583 H18T OL    270      -7.359  15.442  -1.708  1.00  0.00
TER   
ATOM   4584 C116 PA    271       0.387 -15.169   1.706  1.00  0.00
ATOM   4585 H16R PA    271       1.219 -15.206   0.971  1.00  0.00
ATOM   4586 H16S PA    271       0.358 -14.245   2.323  1.00  0.00
ATOM   4587 H16T PA    271      -0.509 -15.184   1.050  1.00  0.00
ATOM   4588 C115 PA    271       0.429 -16.470   2.587  1.00  0.00
ATOM   4589 H15R PA    271      -0.258 -17.201   2.111  1.00  0.00
ATOM   4590 H15S PA    271       1.456 -16.832   2.811  1.00  0.00
ATOM   4591 C114 PA    271      -0.191 -16.261   3.935  1.00  0.00
ATOM   4592 H14R PA    271       0.204 -15.357   4.446  1.00  0.00
ATOM   4593 H14S PA    271      -1.262 -15.987   3.831  1.00  0.00
ATOM   4594 C113 PA    271      -0.042 -17.382   4.909  1.00  0.00
ATOM   4595 H13R PA    271       1.060 -17.380   5.053  1.00  0.00
ATOM   4596 H13S PA    271      -0.451 -17.226   5.931  1.00  0.00
ATOM   4597 C112 PA    271      -0.578 -18.722   4.428  1.00  0.00
ATOM   4598 H12R PA    271       0.008 -19.148   3.585  1.00  0.00
ATOM   4599 H12S PA    271      -0.627 -19.338   5.351  1.00  0.00
ATOM   4600 C111 PA    271      -2.044 -18.665   3.820  1.00  0.00
ATOM   4601 H11R PA    271      -1.995 -18.034   2.907  1.00  0.00
ATOM   4602 H11S PA    271      -2.211 -19.678   3.394  1.00  0.00
ATOM   4603 C110 PA    271      -3.090 -18.319   4.877  1.00  0.00
ATOM   4604 H10R PA    271      -2.722 -18.397   5.923  1.00  0.00
ATOM   4605 H10S PA    271      -3.482 -17.309   4.633  1.00  0.00
ATOM   4606  C19 PA    271      -4.314 -19.248   4.865  1.00  0.00
ATOM   4607  H9R PA    271      -4.652 -19.455   3.827  1.00  0.00
ATOM   4608  H9S PA    271      -4.144 -20.238   5.341  1.00  0.00
ATOM   4609  C18 PA    271      -5.521 -18.583   5.600  1.00  0.00
ATOM   4610  H8R PA    271      -5.779 -17.626   5.098  1.00  0.00
ATOM   4611  H8S PA    271      -6.340 -19.324   5.473  1.00  0.00
ATOM   4612  C17 PA    271      -5.408 -18.310   7.095  1.00  0.00
ATOM   4613  H7R PA    271      -5.163 -19.317   7.495  1.00  0.00
ATOM   4614  H7S PA    271      -4.686 -17.489   7.294  1.00  0.00
ATOM   4615  C16 PA    271      -6.710 -17.670   7.653  1.00  0.00
ATOM   4616  H6R PA    271      -6.878 -16.644   7.258  1.00  0.00
ATOM   4617  H6S PA    271      -7.550 -18.329   7.344  1.00  0.00
ATOM   4618  C15 PA    271      -6.930 -17.707   9.183  1.00  0.00
ATOM   4619  H5R PA    271      -7.958 -17.424   9.496  1.00  0.00
ATOM   4620  H5S PA    271      -6.915 -18.791   9.426  1.00  0.00
ATOM   4621  C14 PA    271      -5.844 -17.039   9.962  1.00  0.00
ATOM   4622  H4R PA    271      -4.821 -17.310   9.624  1.00  0.00
ATOM   4623  H4S PA    271      -5.958 -15.977   9.658  1.00  0.00
ATOM   4624  C13 PA    271      -6.010 -17.197  11.488  1.00  0.00
ATOM   4625  H3R PA    271      -5.826 -16.261  12.057  1.00  0.00
ATOM   4626  H3S PA    271      -7.088 -17.429  11.624  1.00  0.00
ATOM   4627  C12 PA    271      -5.086 -18.366  11.961  1.00  0.00
ATOM   4628  H2R PA    271      -5.538 -18.780  12.888  1.00  0.00
ATOM   4629  H2S PA    271      -5.048 -19.151  11.175  1.00  0.00
TER   
ATOM   4630  C11 PC    272      -3.634 -17.958  12.360  1.00  0.00
ATOM   4631  O12 PC    272      -3.042 -17.033  11.829  1.00  0.00
ATOM   4632  O11 PC    272      -3.117 -18.889  13.058  1.00  0.00
ATOM   4633  C1  PC    272      -1.690 -18.931  13.158  1.00  0.00
ATOM   4634  HR  PC    272      -1.528 -19.968  13.522  1.00  0.00
ATOM   4635  HS  PC    272      -1.109 -18.735  12.232  1.00  0.00
ATOM   4636  C2  PC    272      -1.072 -18.089  14.305  1.00  0.00
ATOM   4637  HX  PC    272       0.032 -18.211  14.324  1.00  0.00
ATOM   4638  C3  PC    272      -1.738 -18.617  15.639  1.00  0.00
ATOM   4639  HA  PC    272      -2.200 -19.625  15.569  1.00  0.00
ATOM   4640  HB  PC    272      -0.956 -18.597  16.429  1.00  0.00
ATOM   4641  O31 PC    272      -2.914 -17.805  15.978  1.00  0.00
ATOM   4642  P31 PC    272      -2.684 -16.834  17.255  1.00  0.00
ATOM   4643  O32 PC    272      -2.431 -18.010  18.276  1.00  0.00
ATOM   4644  C31 PC    272      -3.471 -18.888  18.870  1.00  0.00
ATOM   4645  H1A PC    272      -4.472 -18.405  18.888  1.00  0.00
ATOM   4646  H1B PC    272      -3.530 -19.756  18.178  1.00  0.00
ATOM   4647  C32 PC    272      -3.236 -19.304  20.371  1.00  0.00
ATOM   4648  H2A PC    272      -3.370 -18.343  20.846  1.00  0.00
ATOM   4649  H2B PC    272      -3.954 -20.100  20.501  1.00  0.00
ATOM   4650  N31 PC    272      -1.908 -19.868  20.809  1.00  0.00
ATOM   4651  C33 PC    272      -1.579 -20.999  19.819  1.00  0.00
ATOM   4652  H3A PC    272      -0.666 -21.538  20.026  1.00  0.00
ATOM   4653  H3B PC    272      -2.400 -21.697  19.897  1.00  0.00
ATOM   4654  H3C PC    272      -1.516 -20.604  18.816  1.00  0.00
ATOM   4655  C34 PC    272      -0.841 -18.843  20.724  1.00  0.00
ATOM   4656  H4A PC    272      -0.931 -18.162  21.557  1.00  0.00
ATOM   4657  H4B PC    272       0.095 -19.341  20.928  1.00  0.00
ATOM   4658  H4C PC    272      -0.798 -18.234  19.834  1.00  0.00
ATOM   4659  C35 PC    272      -1.941 -20.451  22.169  1.00  0.00
ATOM   4660  H5A PC    272      -2.569 -21.322  22.280  1.00  0.00
ATOM   4661  H5B PC    272      -2.319 -19.720  22.869  1.00  0.00
ATOM   4662  H5C PC    272      -1.006 -20.834  22.551  1.00  0.00
ATOM   4663  O33 PC    272      -1.499 -16.028  17.148  1.00  0.00
ATOM   4664  O34 PC    272      -3.922 -16.184  17.581  1.00  0.00
ATOM   4665  O21 PC    272      -1.377 -16.704  14.144  1.00  0.00
ATOM   4666  C21 PC    272      -0.680 -16.052  13.322  1.00  0.00
ATOM   4667  O22 PC    272       0.225 -16.472  12.577  1.00  0.00
TER   
ATOM   4668  C12 OL    273      -1.125 -14.605  13.323  1.00  0.00
ATOM   4669  H2R OL    273      -0.551 -14.119  14.141  1.00  0.00
ATOM   4670  H2S OL    273      -2.214 -14.497  13.512  1.00  0.00
ATOM   4671  C13 OL    273      -0.636 -13.887  12.024  1.00  0.00
ATOM   4672  H3R OL    273       0.430 -14.148  11.853  1.00  0.00
ATOM   4673  H3S OL    273      -0.568 -12.781  12.108  1.00  0.00
ATOM   4674  C14 OL    273      -1.511 -14.371  10.897  1.00  0.00
ATOM   4675  H4R OL    273      -2.549 -14.587  11.230  1.00  0.00
ATOM   4676  H4S OL    273      -1.182 -15.327  10.436  1.00  0.00
ATOM   4677  C15 OL    273      -1.710 -13.230   9.868  1.00  0.00
ATOM   4678  H5R OL    273      -0.704 -13.003   9.453  1.00  0.00
ATOM   4679  H5S OL    273      -2.068 -12.354  10.449  1.00  0.00
ATOM   4680  C16 OL    273      -2.661 -13.616   8.748  1.00  0.00
ATOM   4681  H6R OL    273      -2.992 -12.710   8.196  1.00  0.00
ATOM   4682  H6S OL    273      -3.529 -14.170   9.165  1.00  0.00
ATOM   4683  C17 OL    273      -2.061 -14.583   7.662  1.00  0.00
ATOM   4684  H7R OL    273      -1.984 -15.630   8.026  1.00  0.00
ATOM   4685  H7S OL    273      -1.032 -14.180   7.552  1.00  0.00
ATOM   4686  C18 OL    273      -2.786 -14.540   6.397  1.00  0.00
ATOM   4687  H8R OL    273      -2.400 -15.305   5.689  1.00  0.00
ATOM   4688  H8S OL    273      -2.545 -13.582   5.889  1.00  0.00
ATOM   4689  C19 OL    273      -4.271 -14.708   6.625  1.00  0.00
ATOM   4690  H9R OL    273      -4.623 -15.107   7.588  1.00  0.00
ATOM   4691 C110 OL    273      -5.142 -14.432   5.694  1.00  0.00
ATOM   4692 H10R OL    273      -6.224 -14.452   5.891  1.00  0.00
ATOM   4693 C111 OL    273      -4.870 -13.873   4.302  1.00  0.00
ATOM   4694 H11R OL    273      -3.990 -13.195   4.307  1.00  0.00
ATOM   4695 H11S OL    273      -5.703 -13.230   3.945  1.00  0.00
ATOM   4696 C112 OL    273      -4.480 -14.712   3.070  1.00  0.00
ATOM   4697 H12R OL    273      -3.595 -15.191   3.540  1.00  0.00
ATOM   4698 H12S OL    273      -4.181 -14.046   2.232  1.00  0.00
ATOM   4699 C113 OL    273      -5.533 -15.752   2.536  1.00  0.00
ATOM   4700 H13R OL    273      -6.064 -15.229   1.712  1.00  0.00
ATOM   4701 H13S OL    273      -6.216 -16.224   3.274  1.00  0.00
ATOM   4702 C114 OL    273      -4.754 -16.994   1.879  1.00  0.00
ATOM   4703 H14R OL    273      -5.443 -17.758   1.461  1.00  0.00
ATOM   4704 H14S OL    273      -4.180 -17.561   2.643  1.00  0.00
ATOM   4705 C115 OL    273      -3.807 -16.731   0.691  1.00  0.00
ATOM   4706 H15R OL    273      -2.914 -16.314   1.206  1.00  0.00
ATOM   4707 H15S OL    273      -4.234 -15.955   0.021  1.00  0.00
ATOM   4708 C116 OL    273      -3.341 -17.919  -0.106  1.00  0.00
ATOM   4709 H16R OL    273      -4.139 -18.141  -0.846  1.00  0.00
ATOM   4710 H16S OL    273      -3.241 -18.654   0.721  1.00  0.00
ATOM   4711 C117 OL    273      -1.988 -17.756  -0.821  1.00  0.00
ATOM   4712 H17R OL    273      -1.216 -17.489  -0.069  1.00  0.00
ATOM   4713 H17S OL    273      -1.993 -17.071  -1.695  1.00  0.00
ATOM   4714 C118 OL    273      -1.531 -19.097  -1.430  1.00  0.00
ATOM   4715 H18R OL    273      -0.800 -18.979  -2.258  1.00  0.00
ATOM   4716 H18S OL    273      -2.381 -19.563  -1.973  1.00  0.00
ATOM   4717 H18T OL    273      -1.038 -19.704  -0.640  1.00  0.00
TER   
ATOM   4718 C116 PA    274     -22.687  -5.820  -0.278  1.00  0.00
ATOM   4719 H16R PA    274     -22.640  -4.858  -0.832  1.00  0.00
ATOM   4720 H16S PA    274     -23.658  -6.296  -0.530  1.00  0.00
ATOM   4721 H16T PA    274     -21.889  -6.545  -0.545  1.00  0.00
ATOM   4722 C115 PA    274     -22.541  -5.623   1.244  1.00  0.00
ATOM   4723 H15R PA    274     -23.432  -5.071   1.613  1.00  0.00
ATOM   4724 H15S PA    274     -22.539  -6.627   1.721  1.00  0.00
ATOM   4725 C114 PA    274     -21.235  -4.796   1.634  1.00  0.00
ATOM   4726 H14R PA    274     -21.227  -3.793   1.156  1.00  0.00
ATOM   4727 H14S PA    274     -21.190  -4.548   2.716  1.00  0.00
ATOM   4728 C113 PA    274     -19.937  -5.624   1.342  1.00  0.00
ATOM   4729 H13R PA    274     -19.920  -6.014   0.303  1.00  0.00
ATOM   4730 H13S PA    274     -19.072  -4.976   1.598  1.00  0.00
ATOM   4731 C112 PA    274     -19.788  -6.815   2.345  1.00  0.00
ATOM   4732 H12R PA    274     -20.392  -7.629   1.892  1.00  0.00
ATOM   4733 H12S PA    274     -18.747  -7.187   2.238  1.00  0.00
ATOM   4734 C111 PA    274     -20.111  -6.632   3.834  1.00  0.00
ATOM   4735 H11R PA    274     -19.834  -5.567   3.988  1.00  0.00
ATOM   4736 H11S PA    274     -21.182  -6.758   4.100  1.00  0.00
ATOM   4737 C110 PA    274     -19.183  -7.391   4.753  1.00  0.00
ATOM   4738 H10R PA    274     -19.246  -8.478   4.530  1.00  0.00
ATOM   4739 H10S PA    274     -18.142  -7.024   4.635  1.00  0.00
ATOM   4740  C19 PA    274     -19.418  -7.246   6.284  1.00  0.00
ATOM   4741  H9R PA    274     -18.551  -7.778   6.732  1.00  0.00
ATOM   4742  H9S PA    274     -19.433  -6.168   6.553  1.00  0.00
ATOM   4743  C18 PA    274     -20.787  -7.727   6.787  1.00  0.00
ATOM   4744  H8R PA    274     -21.606  -7.086   6.395  1.00  0.00
ATOM   4745  H8S PA    274     -20.814  -8.811   6.545  1.00  0.00
ATOM   4746  C17 PA    274     -20.968  -7.703   8.281  1.00  0.00
ATOM   4747  H7R PA    274     -20.076  -8.255   8.645  1.00  0.00
ATOM   4748  H7S PA    274     -20.964  -6.619   8.524  1.00  0.00
ATOM   4749  C16 PA    274     -22.306  -8.320   8.720  1.00  0.00
ATOM   4750  H6R PA    274     -23.059  -8.064   7.946  1.00  0.00
ATOM   4751  H6S PA    274     -22.206  -9.427   8.700  1.00  0.00
ATOM   4752  C15 PA    274     -22.850  -7.813  10.068  1.00  0.00
ATOM   4753  H5R PA    274     -22.052  -7.851  10.839  1.00  0.00
ATOM   4754  H5S PA    274     -23.013  -6.743   9.819  1.00  0.00
ATOM   4755  C14 PA    274     -23.996  -8.634  10.632  1.00  0.00
ATOM   4756  H4R PA    274     -24.580  -9.010   9.765  1.00  0.00
ATOM   4757  H4S PA    274     -23.542  -9.566  11.031  1.00  0.00
ATOM   4758  C13 PA    274     -24.987  -7.801  11.583  1.00  0.00
ATOM   4759  H3R PA    274     -25.473  -7.083  10.888  1.00  0.00
ATOM   4760  H3S PA    274     -25.833  -8.474  11.844  1.00  0.00
ATOM   4761  C12 PA    274     -24.434  -6.972  12.704  1.00  0.00
ATOM   4762  H2R PA    274     -23.722  -6.250  12.251  1.00  0.00
ATOM   4763  H2S PA    274     -25.234  -6.428  13.251  1.00  0.00
TER   
ATOM   4764  C11 PC    275     -23.830  -8.047  13.539  1.00  0.00
ATOM   4765  O12 PC    275     -24.297  -9.127  13.843  1.00  0.00
ATOM   4766  O11 PC    275     -22.636  -7.543  14.029  1.00  0.00
ATOM   4767  C1  PC    275     -22.133  -8.308  15.090  1.00  0.00
ATOM   4768  HR  PC    275     -22.839  -8.273  15.947  1.00  0.00
ATOM   4769  HS  PC    275     -21.859  -9.314  14.708  1.00  0.00
ATOM   4770  C2  PC    275     -20.814  -7.615  15.483  1.00  0.00
ATOM   4771  HX  PC    275     -20.049  -7.659  14.680  1.00  0.00
ATOM   4772  C3  PC    275     -20.198  -8.277  16.722  1.00  0.00
ATOM   4773  HA  PC    275     -20.120  -9.344  16.424  1.00  0.00
ATOM   4774  HB  PC    275     -19.242  -7.888  17.135  1.00  0.00
ATOM   4775  O31 PC    275     -21.211  -8.257  17.715  1.00  0.00
ATOM   4776  P31 PC    275     -20.999  -8.902  19.144  1.00  0.00
ATOM   4777  O32 PC    275     -22.121  -8.103  19.866  1.00  0.00
ATOM   4778  C31 PC    275     -21.847  -6.713  20.142  1.00  0.00
ATOM   4779  H1A PC    275     -22.369  -6.424  21.079  1.00  0.00
ATOM   4780  H1B PC    275     -20.801  -6.420  20.374  1.00  0.00
ATOM   4781  C32 PC    275     -22.297  -5.755  19.058  1.00  0.00
ATOM   4782  H2A PC    275     -21.864  -4.802  19.324  1.00  0.00
ATOM   4783  H2B PC    275     -21.902  -6.126  18.124  1.00  0.00
ATOM   4784  N31 PC    275     -23.784  -5.540  18.718  1.00  0.00
ATOM   4785  C33 PC    275     -24.493  -6.812  18.274  1.00  0.00
ATOM   4786  H3A PC    275     -24.219  -7.582  18.980  1.00  0.00
ATOM   4787  H3B PC    275     -25.549  -6.655  18.109  1.00  0.00
ATOM   4788  H3C PC    275     -24.038  -7.069  17.329  1.00  0.00
ATOM   4789  C34 PC    275     -24.548  -4.953  19.897  1.00  0.00
ATOM   4790  H4A PC    275     -25.563  -4.672  19.661  1.00  0.00
ATOM   4791  H4B PC    275     -24.452  -5.750  20.620  1.00  0.00
ATOM   4792  H4C PC    275     -24.076  -4.042  20.236  1.00  0.00
ATOM   4793  C35 PC    275     -23.961  -4.682  17.509  1.00  0.00
ATOM   4794  H5A PC    275     -23.510  -3.716  17.680  1.00  0.00
ATOM   4795  H5B PC    275     -24.996  -4.449  17.308  1.00  0.00
ATOM   4796  H5C PC    275     -23.557  -5.111  16.604  1.00  0.00
ATOM   4797  O33 PC    275     -21.422 -10.256  19.003  1.00  0.00
ATOM   4798  O34 PC    275     -19.663  -8.535  19.674  1.00  0.00
ATOM   4799  O21 PC    275     -21.041  -6.213  15.644  1.00  0.00
ATOM   4800  C21 PC    275     -19.963  -5.413  15.548  1.00  0.00
ATOM   4801  O22 PC    275     -18.819  -5.809  15.414  1.00  0.00
TER   
ATOM   4802  C12 OL    276     -20.421  -3.979  15.417  1.00  0.00
ATOM   4803  H2R OL    276     -20.020  -3.317  16.214  1.00  0.00
ATOM   4804  H2S OL    276     -21.521  -3.913  15.554  1.00  0.00
ATOM   4805  C13 OL    276     -19.948  -3.375  14.099  1.00  0.00
ATOM   4806  H3R OL    276     -18.851  -3.551  14.112  1.00  0.00
ATOM   4807  H3S OL    276     -20.094  -2.298  14.331  1.00  0.00
ATOM   4808  C14 OL    276     -20.497  -3.973  12.744  1.00  0.00
ATOM   4809  H4R OL    276     -20.576  -5.079  12.804  1.00  0.00
ATOM   4810  H4S OL    276     -19.802  -3.650  11.939  1.00  0.00
ATOM   4811  C15 OL    276     -21.873  -3.331  12.467  1.00  0.00
ATOM   4812  H5R OL    276     -21.732  -2.261  12.731  1.00  0.00
ATOM   4813  H5S OL    276     -22.643  -3.714  13.170  1.00  0.00
ATOM   4814  C16 OL    276     -22.412  -3.415  11.000  1.00  0.00
ATOM   4815  H6R OL    276     -23.437  -3.013  10.849  1.00  0.00
ATOM   4816  H6S OL    276     -22.533  -4.497  10.778  1.00  0.00
ATOM   4817  C17 OL    276     -21.378  -2.822  10.011  1.00  0.00
ATOM   4818  H7R OL    276     -20.335  -3.164  10.180  1.00  0.00
ATOM   4819  H7S OL    276     -21.364  -1.723  10.176  1.00  0.00
ATOM   4820  C18 OL    276     -21.854  -3.215   8.568  1.00  0.00
ATOM   4821  H8R OL    276     -21.926  -4.322   8.634  1.00  0.00
ATOM   4822  H8S OL    276     -21.101  -2.964   7.790  1.00  0.00
ATOM   4823  C19 OL    276     -23.063  -2.495   8.074  1.00  0.00
ATOM   4824  H9R OL    276     -23.091  -1.397   8.134  1.00  0.00
ATOM   4825 C110 OL    276     -24.158  -3.139   7.546  1.00  0.00
ATOM   4826 H10R OL    276     -25.056  -2.525   7.383  1.00  0.00
ATOM   4827 C111 OL    276     -24.351  -4.592   7.269  1.00  0.00
ATOM   4828 H11R OL    276     -25.309  -4.923   7.724  1.00  0.00
ATOM   4829 H11S OL    276     -23.595  -5.237   7.768  1.00  0.00
ATOM   4830 C112 OL    276     -24.394  -4.969   5.765  1.00  0.00
ATOM   4831 H12R OL    276     -23.469  -4.724   5.201  1.00  0.00
ATOM   4832 H12S OL    276     -25.160  -4.273   5.362  1.00  0.00
ATOM   4833 C113 OL    276     -24.964  -6.374   5.526  1.00  0.00
ATOM   4834 H13R OL    276     -25.885  -6.512   6.132  1.00  0.00
ATOM   4835 H13S OL    276     -24.132  -7.052   5.811  1.00  0.00
ATOM   4836 C114 OL    276     -25.271  -6.507   4.012  1.00  0.00
ATOM   4837 H14R OL    276     -24.433  -5.933   3.560  1.00  0.00
ATOM   4838 H14S OL    276     -26.239  -5.990   3.839  1.00  0.00
ATOM   4839 C115 OL    276     -25.182  -7.961   3.464  1.00  0.00
ATOM   4840 H15R OL    276     -25.405  -7.942   2.376  1.00  0.00
ATOM   4841 H15S OL    276     -25.960  -8.545   4.000  1.00  0.00
ATOM   4842 C116 OL    276     -23.834  -8.641   3.729  1.00  0.00
ATOM   4843 H16R OL    276     -24.017  -8.988   4.768  1.00  0.00
ATOM   4844 H16S OL    276     -22.877  -8.076   3.736  1.00  0.00
ATOM   4845 C117 OL    276     -23.747  -9.835   2.840  1.00  0.00
ATOM   4846 H17R OL    276     -24.693 -10.413   2.908  1.00  0.00
ATOM   4847 H17S OL    276     -22.969 -10.403   3.394  1.00  0.00
ATOM   4848 C118 OL    276     -23.261  -9.643   1.375  1.00  0.00
ATOM   4849 H18R OL    276     -23.119 -10.628   0.883  1.00  0.00
ATOM   4850 H18S OL    276     -22.272  -9.142   1.453  1.00  0.00
ATOM   4851 H18T OL    276     -23.982  -8.975   0.857  1.00  0.00
TER   
ATOM   4852 C116 PA    277      18.201  -1.856   1.259  1.00  0.00
ATOM   4853 H16R PA    277      18.536  -2.889   1.494  1.00  0.00
ATOM   4854 H16S PA    277      18.908  -1.000   1.283  1.00  0.00
ATOM   4855 H16T PA    277      17.965  -1.874   0.174  1.00  0.00
ATOM   4856 C115 PA    277      16.972  -1.532   2.048  1.00  0.00
ATOM   4857 H15R PA    277      16.585  -0.517   1.815  1.00  0.00
ATOM   4858 H15S PA    277      16.173  -2.278   1.850  1.00  0.00
ATOM   4859 C114 PA    277      17.178  -1.590   3.551  1.00  0.00
ATOM   4860 H14R PA    277      17.685  -2.550   3.790  1.00  0.00
ATOM   4861 H14S PA    277      17.757  -0.709   3.901  1.00  0.00
ATOM   4862 C113 PA    277      15.843  -1.561   4.346  1.00  0.00
ATOM   4863 H13R PA    277      15.580  -0.492   4.196  1.00  0.00
ATOM   4864 H13S PA    277      15.192  -2.354   3.919  1.00  0.00
ATOM   4865 C112 PA    277      15.952  -1.724   5.913  1.00  0.00
ATOM   4866 H12R PA    277      16.331  -2.732   6.187  1.00  0.00
ATOM   4867 H12S PA    277      16.681  -0.962   6.263  1.00  0.00
ATOM   4868 C111 PA    277      14.621  -1.458   6.632  1.00  0.00
ATOM   4869 H11R PA    277      14.351  -0.439   6.280  1.00  0.00
ATOM   4870 H11S PA    277      13.871  -2.211   6.308  1.00  0.00
ATOM   4871 C110 PA    277      14.741  -1.461   8.130  1.00  0.00
ATOM   4872 H10R PA    277      15.631  -0.837   8.359  1.00  0.00
ATOM   4873 H10S PA    277      13.922  -0.851   8.567  1.00  0.00
ATOM   4874  C19 PA    277      14.887  -2.821   8.808  1.00  0.00
ATOM   4875  H9R PA    277      13.998  -3.373   8.434  1.00  0.00
ATOM   4876  H9S PA    277      15.826  -3.381   8.607  1.00  0.00
ATOM   4877  C18 PA    277      14.681  -2.706  10.373  1.00  0.00
ATOM   4878  H8R PA    277      14.634  -3.772  10.683  1.00  0.00
ATOM   4879  H8S PA    277      15.510  -2.306  10.996  1.00  0.00
ATOM   4880  C17 PA    277      13.247  -2.244  10.781  1.00  0.00
ATOM   4881  H7R PA    277      13.210  -1.134  10.811  1.00  0.00
ATOM   4882  H7S PA    277      12.475  -2.516  10.029  1.00  0.00
ATOM   4883  C16 PA    277      12.916  -2.891  12.118  1.00  0.00
ATOM   4884  H6R PA    277      13.883  -2.785  12.655  1.00  0.00
ATOM   4885  H6S PA    277      12.118  -2.312  12.629  1.00  0.00
ATOM   4886  C15 PA    277      12.490  -4.376  12.135  1.00  0.00
ATOM   4887  H5R PA    277      11.765  -4.514  11.305  1.00  0.00
ATOM   4888  H5S PA    277      13.371  -4.934  11.752  1.00  0.00
ATOM   4889  C14 PA    277      11.954  -4.805  13.437  1.00  0.00
ATOM   4890  H4R PA    277      12.008  -3.996  14.196  1.00  0.00
ATOM   4891  H4S PA    277      10.912  -5.129  13.231  1.00  0.00
ATOM   4892  C13 PA    277      12.643  -6.075  14.005  1.00  0.00
ATOM   4893  H3R PA    277      12.065  -6.990  13.755  1.00  0.00
ATOM   4894  H3S PA    277      13.682  -6.173  13.623  1.00  0.00
ATOM   4895  C12 PA    277      12.636  -6.003  15.466  1.00  0.00
ATOM   4896  H2R PA    277      13.139  -5.117  15.911  1.00  0.00
ATOM   4897  H2S PA    277      11.603  -5.953  15.870  1.00  0.00
TER   
ATOM   4898  C11 PC    278      13.330  -7.172  16.172  1.00  0.00
ATOM   4899  O12 PC    278      13.879  -8.067  15.613  1.00  0.00
ATOM   4900  O11 PC    278      13.141  -7.134  17.467  1.00  0.00
ATOM   4901  C1  PC    278      13.870  -8.049  18.313  1.00  0.00
ATOM   4902  HR  PC    278      13.320  -8.089  19.278  1.00  0.00
ATOM   4903  HS  PC    278      13.896  -9.060  17.852  1.00  0.00
ATOM   4904  C2  PC    278      15.361  -7.585  18.586  1.00  0.00
ATOM   4905  HX  PC    278      15.786  -8.269  19.352  1.00  0.00
ATOM   4906  C3  PC    278      15.385  -6.173  19.339  1.00  0.00
ATOM   4907  HA  PC    278      14.957  -6.414  20.336  1.00  0.00
ATOM   4908  HB  PC    278      16.460  -5.962  19.529  1.00  0.00
ATOM   4909  O31 PC    278      14.601  -5.147  18.732  1.00  0.00
ATOM   4910  P31 PC    278      15.078  -3.934  17.830  1.00  0.00
ATOM   4911  O32 PC    278      16.448  -3.567  18.595  1.00  0.00
ATOM   4912  C31 PC    278      16.439  -2.906  19.863  1.00  0.00
ATOM   4913  H1A PC    278      16.225  -1.820  19.768  1.00  0.00
ATOM   4914  H1B PC    278      15.638  -3.381  20.470  1.00  0.00
ATOM   4915  C32 PC    278      17.755  -3.069  20.657  1.00  0.00
ATOM   4916  H2A PC    278      17.894  -2.273  21.373  1.00  0.00
ATOM   4917  H2B PC    278      17.560  -3.987  21.193  1.00  0.00
ATOM   4918  N31 PC    278      19.051  -3.195  19.908  1.00  0.00
ATOM   4919  C33 PC    278      19.175  -4.620  19.360  1.00  0.00
ATOM   4920  H3A PC    278      18.393  -4.718  18.622  1.00  0.00
ATOM   4921  H3B PC    278      20.173  -4.841  19.011  1.00  0.00
ATOM   4922  H3C PC    278      18.952  -5.315  20.156  1.00  0.00
ATOM   4923  C34 PC    278      19.077  -2.140  18.827  1.00  0.00
ATOM   4924  H4A PC    278      19.084  -1.142  19.242  1.00  0.00
ATOM   4925  H4B PC    278      20.038  -2.208  18.339  1.00  0.00
ATOM   4926  H4C PC    278      18.231  -2.297  18.174  1.00  0.00
ATOM   4927  C35 PC    278      20.258  -2.880  20.853  1.00  0.00
ATOM   4928  H5A PC    278      20.222  -3.631  21.628  1.00  0.00
ATOM   4929  H5B PC    278      20.044  -1.854  21.115  1.00  0.00
ATOM   4930  H5C PC    278      21.238  -2.898  20.398  1.00  0.00
ATOM   4931  O33 PC    278      15.357  -4.424  16.457  1.00  0.00
ATOM   4932  O34 PC    278      14.166  -2.736  17.917  1.00  0.00
ATOM   4933  O21 PC    278      16.154  -7.540  17.401  1.00  0.00
ATOM   4934  C21 PC    278      17.460  -7.616  17.482  1.00  0.00
ATOM   4935  O22 PC    278      18.120  -7.865  18.468  1.00  0.00
TER   
ATOM   4936  C12 OL    279      18.119  -7.353  16.103  1.00  0.00
ATOM   4937  H2R OL    279      17.341  -7.304  15.311  1.00  0.00
ATOM   4938  H2S OL    279      18.803  -8.199  15.874  1.00  0.00
ATOM   4939  C13 OL    279      19.012  -6.027  16.088  1.00  0.00
ATOM   4940  H3R OL    279      19.756  -6.028  16.914  1.00  0.00
ATOM   4941  H3S OL    279      18.341  -5.185  16.362  1.00  0.00
ATOM   4942  C14 OL    279      19.660  -5.670  14.701  1.00  0.00
ATOM   4943  H4R OL    279      20.043  -6.642  14.322  1.00  0.00
ATOM   4944  H4S OL    279      20.516  -4.963  14.737  1.00  0.00
ATOM   4945  C15 OL    279      18.670  -4.950  13.665  1.00  0.00
ATOM   4946  H5R OL    279      18.371  -3.906  13.899  1.00  0.00
ATOM   4947  H5S OL    279      17.815  -5.637  13.838  1.00  0.00
ATOM   4948  C16 OL    279      19.185  -5.017  12.281  1.00  0.00
ATOM   4949  H6R OL    279      20.105  -4.489  11.948  1.00  0.00
ATOM   4950  H6S OL    279      18.382  -4.414  11.806  1.00  0.00
ATOM   4951  C17 OL    279      18.914  -6.366  11.628  1.00  0.00
ATOM   4952  H7R OL    279      17.976  -6.850  11.977  1.00  0.00
ATOM   4953  H7S OL    279      19.714  -7.091  11.893  1.00  0.00
ATOM   4954  C18 OL    279      18.687  -6.352  10.060  1.00  0.00
ATOM   4955  H8R OL    279      19.667  -6.081   9.612  1.00  0.00
ATOM   4956  H8S OL    279      18.054  -5.524   9.674  1.00  0.00
ATOM   4957  C19 OL    279      18.154  -7.650   9.414  1.00  0.00
ATOM   4958  H9R OL    279      18.998  -8.241   9.027  1.00  0.00
ATOM   4959 C110 OL    279      16.807  -7.979   9.377  1.00  0.00
ATOM   4960 H10R OL    279      16.581  -8.870   8.773  1.00  0.00
ATOM   4961 C111 OL    279      15.601  -7.222   9.906  1.00  0.00
ATOM   4962 H11R OL    279      15.913  -6.708  10.839  1.00  0.00
ATOM   4963 H11S OL    279      14.737  -7.830  10.252  1.00  0.00
ATOM   4964 C112 OL    279      15.237  -6.193   8.954  1.00  0.00
ATOM   4965 H12R OL    279      16.014  -5.527   8.521  1.00  0.00
ATOM   4966 H12S OL    279      14.484  -5.519   9.414  1.00  0.00
ATOM   4967 C113 OL    279      14.508  -6.855   7.711  1.00  0.00
ATOM   4968 H13R OL    279      13.726  -6.170   7.319  1.00  0.00
ATOM   4969 H13S OL    279      14.063  -7.814   8.053  1.00  0.00
ATOM   4970 C114 OL    279      15.473  -7.400   6.606  1.00  0.00
ATOM   4971 H14R OL    279      14.809  -7.948   5.903  1.00  0.00
ATOM   4972 H14S OL    279      16.144  -8.229   6.916  1.00  0.00
ATOM   4973 C115 OL    279      16.275  -6.332   5.812  1.00  0.00
ATOM   4974 H15R OL    279      17.294  -6.137   6.211  1.00  0.00
ATOM   4975 H15S OL    279      15.699  -5.386   5.897  1.00  0.00
ATOM   4976 C116 OL    279      16.382  -6.638   4.301  1.00  0.00
ATOM   4977 H16R OL    279      15.312  -6.670   4.003  1.00  0.00
ATOM   4978 H16S OL    279      16.875  -7.604   4.058  1.00  0.00
ATOM   4979 C117 OL    279      16.991  -5.501   3.445  1.00  0.00
ATOM   4980 H17R OL    279      17.876  -5.171   4.031  1.00  0.00
ATOM   4981 H17S OL    279      16.185  -4.740   3.375  1.00  0.00
ATOM   4982 C118 OL    279      17.251  -5.816   1.982  1.00  0.00
ATOM   4983 H18R OL    279      17.952  -6.674   1.906  1.00  0.00
ATOM   4984 H18S OL    279      17.695  -4.945   1.455  1.00  0.00
ATOM   4985 H18T OL    279      16.322  -5.993   1.399  1.00  0.00
TER   
ATOM   4986 C116 PA    280      18.089 -23.073   3.234  1.00  0.00
ATOM   4987 H16R PA    280      18.941 -22.385   3.049  1.00  0.00
ATOM   4988 H16S PA    280      18.412 -24.081   2.896  1.00  0.00
ATOM   4989 H16T PA    280      17.822 -23.039   4.312  1.00  0.00
ATOM   4990 C115 PA    280      16.851 -22.604   2.485  1.00  0.00
ATOM   4991 H15R PA    280      16.751 -21.504   2.605  1.00  0.00
ATOM   4992 H15S PA    280      17.001 -22.690   1.387  1.00  0.00
ATOM   4993 C114 PA    280      15.645 -23.362   2.922  1.00  0.00
ATOM   4994 H14R PA    280      15.511 -24.371   2.479  1.00  0.00
ATOM   4995 H14S PA    280      15.759 -23.528   4.015  1.00  0.00
ATOM   4996 C113 PA    280      14.306 -22.584   2.536  1.00  0.00
ATOM   4997 H13R PA    280      14.379 -22.334   1.456  1.00  0.00
ATOM   4998 H13S PA    280      13.459 -23.289   2.678  1.00  0.00
ATOM   4999 C112 PA    280      13.995 -21.250   3.239  1.00  0.00
ATOM   5000 H12R PA    280      14.803 -20.550   2.934  1.00  0.00
ATOM   5001 H12S PA    280      13.042 -20.798   2.893  1.00  0.00
ATOM   5002 C111 PA    280      14.001 -21.240   4.784  1.00  0.00
ATOM   5003 H11R PA    280      15.024 -21.506   5.125  1.00  0.00
ATOM   5004 H11S PA    280      13.979 -20.179   5.112  1.00  0.00
ATOM   5005 C110 PA    280      12.962 -22.174   5.344  1.00  0.00
ATOM   5006 H10R PA    280      11.921 -21.794   5.269  1.00  0.00
ATOM   5007 H10S PA    280      13.005 -23.094   4.723  1.00  0.00
ATOM   5008  C19 PA    280      13.087 -22.385   6.839  1.00  0.00
ATOM   5009  H9R PA    280      12.391 -23.141   7.263  1.00  0.00
ATOM   5010  H9S PA    280      14.075 -22.865   7.007  1.00  0.00
ATOM   5011  C18 PA    280      13.173 -21.106   7.735  1.00  0.00
ATOM   5012  H8R PA    280      14.057 -20.513   7.415  1.00  0.00
ATOM   5013  H8S PA    280      12.277 -20.495   7.494  1.00  0.00
ATOM   5014  C17 PA    280      13.202 -21.617   9.202  1.00  0.00
ATOM   5015  H7R PA    280      12.361 -22.303   9.440  1.00  0.00
ATOM   5016  H7S PA    280      14.212 -22.065   9.316  1.00  0.00
ATOM   5017  C16 PA    280      13.312 -20.508  10.298  1.00  0.00
ATOM   5018  H6R PA    280      14.076 -19.746  10.033  1.00  0.00
ATOM   5019  H6S PA    280      12.321 -20.011  10.369  1.00  0.00
ATOM   5020  C15 PA    280      13.667 -21.052  11.689  1.00  0.00
ATOM   5021  H5R PA    280      13.318 -22.095  11.845  1.00  0.00
ATOM   5022  H5S PA    280      14.777 -21.082  11.664  1.00  0.00
ATOM   5023  C14 PA    280      13.158 -20.018  12.746  1.00  0.00
ATOM   5024  H4R PA    280      13.597 -20.262  13.737  1.00  0.00
ATOM   5025  H4S PA    280      13.499 -18.971  12.594  1.00  0.00
ATOM   5026  C13 PA    280      11.663 -19.963  13.009  1.00  0.00
ATOM   5027  H3R PA    280      10.989 -19.847  12.134  1.00  0.00
ATOM   5028  H3S PA    280      11.331 -20.916  13.473  1.00  0.00
ATOM   5029  C12 PA    280      11.325 -18.967  14.152  1.00  0.00
ATOM   5030  H2R PA    280      12.075 -18.890  14.968  1.00  0.00
ATOM   5031  H2S PA    280      11.210 -17.982  13.652  1.00  0.00
TER   
ATOM   5032  C11 PC    281       9.988 -19.435  14.808  1.00  0.00
ATOM   5033  O12 PC    281       9.038 -19.845  14.181  1.00  0.00
ATOM   5034  O11 PC    281      10.064 -19.253  16.169  1.00  0.00
ATOM   5035  C1  PC    281       8.899 -19.843  16.836  1.00  0.00
ATOM   5036  HR  PC    281       8.234 -18.985  17.075  1.00  0.00
ATOM   5037  HS  PC    281       8.320 -20.485  16.140  1.00  0.00
ATOM   5038  C2  PC    281       9.318 -20.701  17.987  1.00  0.00
ATOM   5039  HX  PC    281       8.392 -20.908  18.563  1.00  0.00
ATOM   5040  C3  PC    281      10.278 -19.987  18.972  1.00  0.00
ATOM   5041  HA  PC    281      11.252 -19.842  18.458  1.00  0.00
ATOM   5042  HB  PC    281       9.887 -18.965  19.164  1.00  0.00
ATOM   5043  O31 PC    281      10.441 -20.542  20.239  1.00  0.00
ATOM   5044  P31 PC    281      11.464 -21.753  20.387  1.00  0.00
ATOM   5045  O32 PC    281      12.650 -21.456  19.343  1.00  0.00
ATOM   5046  C31 PC    281      13.787 -20.884  19.842  1.00  0.00
ATOM   5047  H1A PC    281      13.734 -19.947  20.437  1.00  0.00
ATOM   5048  H1B PC    281      14.280 -21.645  20.483  1.00  0.00
ATOM   5049  C32 PC    281      14.748 -20.438  18.682  1.00  0.00
ATOM   5050  H2A PC    281      14.282 -19.500  18.419  1.00  0.00
ATOM   5051  H2B PC    281      15.700 -20.285  19.170  1.00  0.00
ATOM   5052  N31 PC    281      14.838 -21.287  17.456  1.00  0.00
ATOM   5053  C33 PC    281      14.936 -22.693  17.887  1.00  0.00
ATOM   5054  H3A PC    281      14.011 -23.077  18.290  1.00  0.00
ATOM   5055  H3B PC    281      15.196 -23.314  17.043  1.00  0.00
ATOM   5056  H3C PC    281      15.699 -22.769  18.647  1.00  0.00
ATOM   5057  C34 PC    281      13.581 -21.233  16.639  1.00  0.00
ATOM   5058  H4A PC    281      12.673 -21.445  17.183  1.00  0.00
ATOM   5059  H4B PC    281      13.485 -20.250  16.202  1.00  0.00
ATOM   5060  H4C PC    281      13.645 -21.884  15.780  1.00  0.00
ATOM   5061  C35 PC    281      16.100 -20.836  16.736  1.00  0.00
ATOM   5062  H5A PC    281      16.940 -20.920  17.409  1.00  0.00
ATOM   5063  H5B PC    281      15.999 -19.798  16.453  1.00  0.00
ATOM   5064  H5C PC    281      16.291 -21.338  15.799  1.00  0.00
ATOM   5065  O33 PC    281      11.963 -21.705  21.793  1.00  0.00
ATOM   5066  O34 PC    281      10.754 -22.977  19.995  1.00  0.00
ATOM   5067  O21 PC    281       9.986 -21.891  17.441  1.00  0.00
ATOM   5068  C21 PC    281       9.240 -22.929  17.176  1.00  0.00
ATOM   5069  O22 PC    281       7.999 -22.898  17.347  1.00  0.00
TER   
ATOM   5070  C12 OL    282      10.039 -24.120  16.852  1.00  0.00
ATOM   5071  H2R OL    282      10.323 -24.789  17.693  1.00  0.00
ATOM   5072  H2S OL    282      11.079 -23.828  16.592  1.00  0.00
ATOM   5073  C13 OL    282       9.291 -24.791  15.698  1.00  0.00
ATOM   5074  H3R OL    282       9.316 -24.130  14.806  1.00  0.00
ATOM   5075  H3S OL    282       8.222 -24.993  15.923  1.00  0.00
ATOM   5076  C14 OL    282       9.945 -26.190  15.311  1.00  0.00
ATOM   5077  H4R OL    282       9.056 -26.602  14.787  1.00  0.00
ATOM   5078  H4S OL    282      10.062 -26.609  16.333  1.00  0.00
ATOM   5079  C15 OL    282      11.231 -26.210  14.584  1.00  0.00
ATOM   5080  H5R OL    282      11.423 -27.251  14.246  1.00  0.00
ATOM   5081  H5S OL    282      12.037 -25.934  15.297  1.00  0.00
ATOM   5082  C16 OL    282      11.312 -25.248  13.370  1.00  0.00
ATOM   5083  H6R OL    282      12.249 -25.282  12.774  1.00  0.00
ATOM   5084  H6S OL    282      11.413 -24.182  13.668  1.00  0.00
ATOM   5085  C17 OL    282      10.175 -25.490  12.397  1.00  0.00
ATOM   5086  H7R OL    282       9.155 -25.328  12.806  1.00  0.00
ATOM   5087  H7S OL    282      10.157 -26.564  12.111  1.00  0.00
ATOM   5088  C18 OL    282      10.359 -24.614  11.124  1.00  0.00
ATOM   5089  H8R OL    282       9.773 -25.048  10.286  1.00  0.00
ATOM   5090  H8S OL    282      11.443 -24.648  10.885  1.00  0.00
ATOM   5091  C19 OL    282      10.050 -23.160  11.384  1.00  0.00
ATOM   5092  H9R OL    282      10.566 -22.709  12.244  1.00  0.00
ATOM   5093 C110 OL    282       9.160 -22.422  10.763  1.00  0.00
ATOM   5094 H10R OL    282       8.974 -21.389  11.091  1.00  0.00
ATOM   5095 C111 OL    282       8.190 -22.867   9.664  1.00  0.00
ATOM   5096 H11R OL    282       7.172 -22.970  10.097  1.00  0.00
ATOM   5097 H11S OL    282       8.553 -23.863   9.330  1.00  0.00
ATOM   5098 C112 OL    282       8.028 -21.840   8.523  1.00  0.00
ATOM   5099 H12R OL    282       7.481 -20.953   8.909  1.00  0.00
ATOM   5100 H12S OL    282       7.524 -22.302   7.648  1.00  0.00
ATOM   5101 C113 OL    282       9.360 -21.261   7.954  1.00  0.00
ATOM   5102 H13R OL    282      10.029 -21.970   7.423  1.00  0.00
ATOM   5103 H13S OL    282      10.013 -20.908   8.781  1.00  0.00
ATOM   5104 C114 OL    282       8.939 -20.348   6.778  1.00  0.00
ATOM   5105 H14R OL    282       8.195 -19.570   7.054  1.00  0.00
ATOM   5106 H14S OL    282       8.523 -21.060   6.034  1.00  0.00
ATOM   5107 C115 OL    282      10.034 -19.495   6.057  1.00  0.00
ATOM   5108 H15R OL    282      10.799 -20.217   5.699  1.00  0.00
ATOM   5109 H15S OL    282      10.398 -18.870   6.900  1.00  0.00
ATOM   5110 C116 OL    282       9.499 -18.774   4.890  1.00  0.00
ATOM   5111 H16R OL    282       8.800 -17.977   5.222  1.00  0.00
ATOM   5112 H16S OL    282       8.959 -19.446   4.190  1.00  0.00
ATOM   5113 C117 OL    282      10.601 -18.040   4.066  1.00  0.00
ATOM   5114 H17R OL    282      11.020 -18.796   3.367  1.00  0.00
ATOM   5115 H17S OL    282      11.487 -17.643   4.607  1.00  0.00
ATOM   5116 C118 OL    282      10.051 -16.810   3.320  1.00  0.00
ATOM   5117 H18R OL    282       9.824 -15.991   4.036  1.00  0.00
ATOM   5118 H18S OL    282       9.146 -17.177   2.791  1.00  0.00
ATOM   5119 H18T OL    282      10.779 -16.473   2.551  1.00  0.00
TER   
ATOM   5120 C116 PA    283       8.609  22.607   2.628  1.00  0.00
ATOM   5121 H16R PA    283       8.156  22.131   3.523  1.00  0.00
ATOM   5122 H16S PA    283       9.699  22.654   2.840  1.00  0.00
ATOM   5123 H16T PA    283       8.426  22.080   1.667  1.00  0.00
ATOM   5124 C115 PA    283       8.084  24.036   2.576  1.00  0.00
ATOM   5125 H15R PA    283       8.478  24.530   1.662  1.00  0.00
ATOM   5126 H15S PA    283       7.013  23.882   2.325  1.00  0.00
ATOM   5127 C114 PA    283       8.412  24.842   3.804  1.00  0.00
ATOM   5128 H14R PA    283       8.417  24.158   4.680  1.00  0.00
ATOM   5129 H14S PA    283       9.460  25.156   3.611  1.00  0.00
ATOM   5130 C113 PA    283       7.423  25.996   4.088  1.00  0.00
ATOM   5131 H13R PA    283       7.321  26.707   3.240  1.00  0.00
ATOM   5132 H13S PA    283       6.429  25.578   4.356  1.00  0.00
ATOM   5133 C112 PA    283       7.917  26.923   5.229  1.00  0.00
ATOM   5134 H12R PA    283       8.556  27.700   4.758  1.00  0.00
ATOM   5135 H12S PA    283       6.999  27.419   5.612  1.00  0.00
ATOM   5136 C111 PA    283       8.685  26.149   6.402  1.00  0.00
ATOM   5137 H11R PA    283       9.600  25.585   6.119  1.00  0.00
ATOM   5138 H11S PA    283       9.019  27.020   7.006  1.00  0.00
ATOM   5139 C110 PA    283       7.755  25.088   7.122  1.00  0.00
ATOM   5140 H10R PA    283       6.802  25.658   7.079  1.00  0.00
ATOM   5141 H10S PA    283       7.686  24.187   6.477  1.00  0.00
ATOM   5142  C19 PA    283       7.851  24.874   8.625  1.00  0.00
ATOM   5143  H9R PA    283       8.668  24.182   8.923  1.00  0.00
ATOM   5144  H9S PA    283       7.910  25.885   9.082  1.00  0.00
ATOM   5145  C18 PA    283       6.524  24.345   9.196  1.00  0.00
ATOM   5146  H8R PA    283       6.839  24.116  10.237  1.00  0.00
ATOM   5147  H8S PA    283       5.806  25.162   8.969  1.00  0.00
ATOM   5148  C17 PA    283       6.033  22.991   8.493  1.00  0.00
ATOM   5149  H7R PA    283       5.820  23.177   7.419  1.00  0.00
ATOM   5150  H7S PA    283       6.962  22.383   8.502  1.00  0.00
ATOM   5151  C16 PA    283       4.862  22.306   9.094  1.00  0.00
ATOM   5152  H6R PA    283       4.743  21.258   8.743  1.00  0.00
ATOM   5153  H6S PA    283       4.990  22.295  10.198  1.00  0.00
ATOM   5154  C15 PA    283       3.533  22.984   8.792  1.00  0.00
ATOM   5155  H5R PA    283       3.645  24.026   9.161  1.00  0.00
ATOM   5156  H5S PA    283       3.458  22.972   7.684  1.00  0.00
ATOM   5157  C14 PA    283       2.230  22.378   9.340  1.00  0.00
ATOM   5158  H4R PA    283       1.492  23.051   8.853  1.00  0.00
ATOM   5159  H4S PA    283       1.946  21.417   8.860  1.00  0.00
ATOM   5160  C13 PA    283       2.099  22.381  10.901  1.00  0.00
ATOM   5161  H3R PA    283       1.221  21.820  11.287  1.00  0.00
ATOM   5162  H3S PA    283       2.996  21.847  11.282  1.00  0.00
ATOM   5163  C12 PA    283       2.182  23.872  11.542  1.00  0.00
ATOM   5164  H2R PA    283       3.201  24.314  11.510  1.00  0.00
ATOM   5165  H2S PA    283       1.623  24.522  10.835  1.00  0.00
TER   
ATOM   5166  C11 PC    284       1.567  23.995  12.923  1.00  0.00
ATOM   5167  O12 PC    284       0.471  23.449  13.195  1.00  0.00
ATOM   5168  O11 PC    284       2.344  24.696  13.709  1.00  0.00
ATOM   5169  C1  PC    284       1.999  24.802  15.102  1.00  0.00
ATOM   5170  HR  PC    284       1.355  25.701  15.210  1.00  0.00
ATOM   5171  HS  PC    284       1.420  23.902  15.400  1.00  0.00
ATOM   5172  C2  PC    284       3.282  24.850  15.972  1.00  0.00
ATOM   5173  HX  PC    284       3.890  23.943  15.765  1.00  0.00
ATOM   5174  C3  PC    284       2.987  24.766  17.495  1.00  0.00
ATOM   5175  HA  PC    284       2.275  25.560  17.807  1.00  0.00
ATOM   5176  HB  PC    284       2.503  23.772  17.599  1.00  0.00
ATOM   5177  O31 PC    284       4.115  24.860  18.331  1.00  0.00
ATOM   5178  P31 PC    284       4.782  23.649  19.111  1.00  0.00
ATOM   5179  O32 PC    284       6.013  24.400  19.875  1.00  0.00
ATOM   5180  C31 PC    284       6.284  25.767  19.918  1.00  0.00
ATOM   5181  H1A PC    284       5.361  26.379  19.829  1.00  0.00
ATOM   5182  H1B PC    284       6.877  25.899  20.848  1.00  0.00
ATOM   5183  C32 PC    284       7.281  26.163  18.832  1.00  0.00
ATOM   5184  H2A PC    284       6.737  25.929  17.928  1.00  0.00
ATOM   5185  H2B PC    284       7.385  27.233  18.934  1.00  0.00
ATOM   5186  N31 PC    284       8.697  25.607  18.689  1.00  0.00
ATOM   5187  C33 PC    284       8.620  24.229  18.158  1.00  0.00
ATOM   5188  H3A PC    284       7.987  23.709  18.863  1.00  0.00
ATOM   5189  H3B PC    284       7.980  24.196  17.288  1.00  0.00
ATOM   5190  H3C PC    284       9.591  23.842  17.888  1.00  0.00
ATOM   5191  C34 PC    284       9.405  26.478  17.754  1.00  0.00
ATOM   5192  H4A PC    284       9.250  27.504  18.051  1.00  0.00
ATOM   5193  H4B PC    284      10.412  26.095  17.668  1.00  0.00
ATOM   5194  H4C PC    284       8.997  26.362  16.760  1.00  0.00
ATOM   5195  C35 PC    284       9.424  25.753  20.056  1.00  0.00
ATOM   5196  H5A PC    284       8.956  25.108  20.785  1.00  0.00
ATOM   5197  H5B PC    284       9.459  26.804  20.304  1.00  0.00
ATOM   5198  H5C PC    284      10.438  25.466  19.820  1.00  0.00
ATOM   5199  O33 PC    284       3.783  23.063  20.118  1.00  0.00
ATOM   5200  O34 PC    284       5.436  22.724  18.160  1.00  0.00
ATOM   5201  O21 PC    284       4.011  26.007  15.609  1.00  0.00
ATOM   5202  C21 PC    284       5.115  25.962  14.854  1.00  0.00
ATOM   5203  O22 PC    284       5.574  24.936  14.387  1.00  0.00
TER   
ATOM   5204  C12 OL    285       5.641  27.371  14.809  1.00  0.00
ATOM   5205  H2R OL    285       6.085  27.494  15.820  1.00  0.00
ATOM   5206  H2S OL    285       4.791  28.083  14.749  1.00  0.00
ATOM   5207  C13 OL    285       6.759  27.611  13.780  1.00  0.00
ATOM   5208  H3R OL    285       7.624  26.921  13.885  1.00  0.00
ATOM   5209  H3S OL    285       7.147  28.624  14.022  1.00  0.00
ATOM   5210  C14 OL    285       6.232  27.521  12.348  1.00  0.00
ATOM   5211  H4R OL    285       6.167  26.488  11.945  1.00  0.00
ATOM   5212  H4S OL    285       7.018  27.942  11.685  1.00  0.00
ATOM   5213  C15 OL    285       4.813  28.075  12.127  1.00  0.00
ATOM   5214  H5R OL    285       4.846  29.156  12.381  1.00  0.00
ATOM   5215  H5S OL    285       4.121  27.443  12.723  1.00  0.00
ATOM   5216  C16 OL    285       4.248  27.889  10.740  1.00  0.00
ATOM   5217  H6R OL    285       4.478  26.829  10.497  1.00  0.00
ATOM   5218  H6S OL    285       4.880  28.470  10.035  1.00  0.00
ATOM   5219  C17 OL    285       2.754  28.229  10.521  1.00  0.00
ATOM   5220  H7R OL    285       2.665  29.302  10.796  1.00  0.00
ATOM   5221  H7S OL    285       2.136  27.742  11.305  1.00  0.00
ATOM   5222  C18 OL    285       2.168  27.977   9.168  1.00  0.00
ATOM   5223  H8R OL    285       2.581  28.769   8.507  1.00  0.00
ATOM   5224  H8S OL    285       1.066  28.114   9.198  1.00  0.00
ATOM   5225  C19 OL    285       2.576  26.629   8.617  1.00  0.00
ATOM   5226  H9R OL    285       2.030  25.806   9.100  1.00  0.00
ATOM   5227 C110 OL    285       3.368  26.413   7.580  1.00  0.00
ATOM   5228 H10R OL    285       3.401  25.426   7.097  1.00  0.00
ATOM   5229 C111 OL    285       4.048  27.441   6.761  1.00  0.00
ATOM   5230 H11R OL    285       5.150  27.443   6.905  1.00  0.00
ATOM   5231 H11S OL    285       3.763  28.499   6.946  1.00  0.00
ATOM   5232 C112 OL    285       3.848  27.138   5.284  1.00  0.00
ATOM   5233 H12R OL    285       4.024  26.076   5.011  1.00  0.00
ATOM   5234 H12S OL    285       4.591  27.732   4.709  1.00  0.00
ATOM   5235 C113 OL    285       2.561  27.664   4.763  1.00  0.00
ATOM   5236 H13R OL    285       2.521  28.745   5.019  1.00  0.00
ATOM   5237 H13S OL    285       1.719  27.179   5.301  1.00  0.00
ATOM   5238 C114 OL    285       2.341  27.497   3.261  1.00  0.00
ATOM   5239 H14R OL    285       3.073  28.133   2.719  1.00  0.00
ATOM   5240 H14S OL    285       1.300  27.853   3.101  1.00  0.00
ATOM   5241 C115 OL    285       2.322  25.979   2.821  1.00  0.00
ATOM   5242 H15R OL    285       1.838  25.379   3.621  1.00  0.00
ATOM   5243 H15S OL    285       3.378  25.669   2.671  1.00  0.00
ATOM   5244 C116 OL    285       1.666  25.780   1.458  1.00  0.00
ATOM   5245 H16R OL    285       2.303  26.221   0.662  1.00  0.00
ATOM   5246 H16S OL    285       0.705  26.320   1.313  1.00  0.00
ATOM   5247 C117 OL    285       1.426  24.277   1.142  1.00  0.00
ATOM   5248 H17R OL    285       2.452  23.849   1.141  1.00  0.00
ATOM   5249 H17S OL    285       1.124  24.101   0.088  1.00  0.00
ATOM   5250 C118 OL    285       0.536  23.390   1.994  1.00  0.00
ATOM   5251 H18R OL    285       0.939  23.574   3.013  1.00  0.00
ATOM   5252 H18S OL    285       0.605  22.305   1.763  1.00  0.00
ATOM   5253 H18T OL    285      -0.511  23.725   1.838  1.00  0.00
TER   
ATOM   5254 C116 PA    286      23.516   2.652   0.590  1.00  0.00
ATOM   5255 H16R PA    286      22.726   1.970   0.207  1.00  0.00
ATOM   5256 H16S PA    286      24.412   2.093   0.243  1.00  0.00
ATOM   5257 H16T PA    286      23.370   3.530  -0.074  1.00  0.00
ATOM   5258 C115 PA    286      23.447   2.833   2.126  1.00  0.00
ATOM   5259 H15R PA    286      24.131   3.663   2.402  1.00  0.00
ATOM   5260 H15S PA    286      22.419   3.081   2.466  1.00  0.00
ATOM   5261 C114 PA    286      23.927   1.639   2.945  1.00  0.00
ATOM   5262 H14R PA    286      23.157   0.876   2.702  1.00  0.00
ATOM   5263 H14S PA    286      24.873   1.232   2.528  1.00  0.00
ATOM   5264 C113 PA    286      23.962   2.012   4.492  1.00  0.00
ATOM   5265 H13R PA    286      24.944   2.514   4.625  1.00  0.00
ATOM   5266 H13S PA    286      23.095   2.678   4.689  1.00  0.00
ATOM   5267 C112 PA    286      24.037   0.827   5.420  1.00  0.00
ATOM   5268 H12R PA    286      23.270   0.099   5.079  1.00  0.00
ATOM   5269 H12S PA    286      24.923   0.157   5.371  1.00  0.00
ATOM   5270 C111 PA    286      23.757   1.195   6.863  1.00  0.00
ATOM   5271 H11R PA    286      23.814   0.281   7.492  1.00  0.00
ATOM   5272 H11S PA    286      24.493   1.993   7.100  1.00  0.00
ATOM   5273 C110 PA    286      22.319   1.639   7.221  1.00  0.00
ATOM   5274 H10R PA    286      22.055   2.548   6.640  1.00  0.00
ATOM   5275 H10S PA    286      21.704   0.765   6.916  1.00  0.00
ATOM   5276  C19 PA    286      22.112   1.963   8.672  1.00  0.00
ATOM   5277  H9R PA    286      21.016   2.006   8.849  1.00  0.00
ATOM   5278  H9S PA    286      22.475   1.175   9.366  1.00  0.00
ATOM   5279  C18 PA    286      22.769   3.276   9.196  1.00  0.00
ATOM   5280  H8R PA    286      23.791   3.419   8.783  1.00  0.00
ATOM   5281  H8S PA    286      22.136   4.172   9.022  1.00  0.00
ATOM   5282  C17 PA    286      23.197   3.145  10.734  1.00  0.00
ATOM   5283  H7R PA    286      23.924   2.322  10.901  1.00  0.00
ATOM   5284  H7S PA    286      23.767   4.088  10.875  1.00  0.00
ATOM   5285  C16 PA    286      21.907   2.929  11.679  1.00  0.00
ATOM   5286  H6R PA    286      21.539   1.900  11.480  1.00  0.00
ATOM   5287  H6S PA    286      22.262   2.900  12.732  1.00  0.00
ATOM   5288  C15 PA    286      20.785   4.010  11.438  1.00  0.00
ATOM   5289  H5R PA    286      21.191   5.043  11.502  1.00  0.00
ATOM   5290  H5S PA    286      20.478   4.002  10.370  1.00  0.00
ATOM   5291  C14 PA    286      19.595   3.760  12.363  1.00  0.00
ATOM   5292  H4R PA    286      19.769   4.436  13.227  1.00  0.00
ATOM   5293  H4S PA    286      18.743   4.164  11.774  1.00  0.00
ATOM   5294  C13 PA    286      18.909   2.442  12.736  1.00  0.00
ATOM   5295  H3R PA    286      17.861   2.683  13.014  1.00  0.00
ATOM   5296  H3S PA    286      19.113   1.782  11.865  1.00  0.00
ATOM   5297  C12 PA    286      19.516   1.922  14.028  1.00  0.00
ATOM   5298  H2R PA    286      20.611   2.081  13.934  1.00  0.00
ATOM   5299  H2S PA    286      19.133   2.508  14.890  1.00  0.00
TER   
ATOM   5300  C11 PC    287      19.210   0.459  14.269  1.00  0.00
ATOM   5301  O12 PC    287      18.197  -0.133  14.006  1.00  0.00
ATOM   5302  O11 PC    287      20.232   0.003  15.064  1.00  0.00
ATOM   5303  C1  PC    287      20.100  -1.409  15.396  1.00  0.00
ATOM   5304  HR  PC    287      19.143  -1.615  15.921  1.00  0.00
ATOM   5305  HS  PC    287      19.912  -2.040  14.502  1.00  0.00
ATOM   5306  C2  PC    287      21.252  -1.891  16.217  1.00  0.00
ATOM   5307  HX  PC    287      21.103  -2.989  16.298  1.00  0.00
ATOM   5308  C3  PC    287      21.300  -1.206  17.625  1.00  0.00
ATOM   5309  HA  PC    287      20.902  -0.169  17.595  1.00  0.00
ATOM   5310  HB  PC    287      20.743  -1.916  18.272  1.00  0.00
ATOM   5311  O31 PC    287      22.600  -1.358  18.026  1.00  0.00
ATOM   5312  P31 PC    287      23.068  -0.577  19.361  1.00  0.00
ATOM   5313  O32 PC    287      23.012   0.895  18.774  1.00  0.00
ATOM   5314  C31 PC    287      23.974   1.322  17.784  1.00  0.00
ATOM   5315  H1A PC    287      24.893   0.704  17.867  1.00  0.00
ATOM   5316  H1B PC    287      23.533   1.178  16.775  1.00  0.00
ATOM   5317  C32 PC    287      24.282   2.826  17.830  1.00  0.00
ATOM   5318  H2A PC    287      24.847   3.037  16.934  1.00  0.00
ATOM   5319  H2B PC    287      23.381   3.343  17.535  1.00  0.00
ATOM   5320  N31 PC    287      24.763   3.585  18.969  1.00  0.00
ATOM   5321  C33 PC    287      23.962   3.432  20.227  1.00  0.00
ATOM   5322  H3A PC    287      22.957   3.750  19.994  1.00  0.00
ATOM   5323  H3B PC    287      23.942   2.384  20.486  1.00  0.00
ATOM   5324  H3C PC    287      24.369   4.007  21.046  1.00  0.00
ATOM   5325  C34 PC    287      26.084   2.988  19.307  1.00  0.00
ATOM   5326  H4A PC    287      25.975   1.989  19.702  1.00  0.00
ATOM   5327  H4B PC    287      26.658   2.970  18.392  1.00  0.00
ATOM   5328  H4C PC    287      26.563   3.442  20.162  1.00  0.00
ATOM   5329  C35 PC    287      24.773   5.006  18.611  1.00  0.00
ATOM   5330  H5A PC    287      25.251   5.202  17.662  1.00  0.00
ATOM   5331  H5B PC    287      25.009   5.666  19.433  1.00  0.00
ATOM   5332  H5C PC    287      23.785   5.352  18.345  1.00  0.00
ATOM   5333  O33 PC    287      22.164  -0.754  20.534  1.00  0.00
ATOM   5334  O34 PC    287      24.471  -0.952  19.577  1.00  0.00
ATOM   5335  O21 PC    287      22.455  -1.648  15.494  1.00  0.00
ATOM   5336  C21 PC    287      22.810  -2.465  14.486  1.00  0.00
ATOM   5337  O22 PC    287      22.376  -3.577  14.234  1.00  0.00
TER   
ATOM   5338  C12 OL    288      23.905  -1.752  13.718  1.00  0.00
ATOM   5339  H2R OL    288      24.493  -2.350  12.990  1.00  0.00
ATOM   5340  H2S OL    288      24.643  -1.411  14.475  1.00  0.00
ATOM   5341  C13 OL    288      23.263  -0.623  12.965  1.00  0.00
ATOM   5342  H3R OL    288      24.100   0.055  12.695  1.00  0.00
ATOM   5343  H3S OL    288      22.583  -0.034  13.617  1.00  0.00
ATOM   5344  C14 OL    288      22.597  -1.092  11.596  1.00  0.00
ATOM   5345  H4R OL    288      23.361  -1.667  11.028  1.00  0.00
ATOM   5346  H4S OL    288      22.481  -0.191  10.956  1.00  0.00
ATOM   5347  C15 OL    288      21.239  -1.856  11.644  1.00  0.00
ATOM   5348  H5R OL    288      20.445  -1.225  12.098  1.00  0.00
ATOM   5349  H5S OL    288      21.441  -2.752  12.269  1.00  0.00
ATOM   5350  C16 OL    288      20.905  -2.443  10.315  1.00  0.00
ATOM   5351  H6R OL    288      19.871  -2.834  10.423  1.00  0.00
ATOM   5352  H6S OL    288      21.568  -3.305  10.090  1.00  0.00
ATOM   5353  C17 OL    288      20.946  -1.486   9.220  1.00  0.00
ATOM   5354  H7R OL    288      21.927  -1.057   8.922  1.00  0.00
ATOM   5355  H7S OL    288      20.393  -0.553   9.463  1.00  0.00
ATOM   5356  C18 OL    288      20.350  -1.993   7.946  1.00  0.00
ATOM   5357  H8R OL    288      20.424  -1.161   7.214  1.00  0.00
ATOM   5358  H8S OL    288      19.291  -2.242   8.173  1.00  0.00
ATOM   5359  C19 OL    288      20.931  -3.370   7.467  1.00  0.00
ATOM   5360  H9R OL    288      20.784  -4.229   8.138  1.00  0.00
ATOM   5361 C110 OL    288      21.482  -3.755   6.317  1.00  0.00
ATOM   5362 H10R OL    288      21.688  -4.798   6.035  1.00  0.00
ATOM   5363 C111 OL    288      21.767  -2.951   5.121  1.00  0.00
ATOM   5364 H11R OL    288      22.491  -3.567   4.547  1.00  0.00
ATOM   5365 H11S OL    288      22.331  -2.035   5.400  1.00  0.00
ATOM   5366 C112 OL    288      20.521  -2.480   4.331  1.00  0.00
ATOM   5367 H12R OL    288      19.868  -1.853   4.974  1.00  0.00
ATOM   5368 H12S OL    288      20.021  -3.426   4.029  1.00  0.00
ATOM   5369 C113 OL    288      20.810  -1.661   3.038  1.00  0.00
ATOM   5370 H13R OL    288      21.539  -2.231   2.425  1.00  0.00
ATOM   5371 H13S OL    288      21.272  -0.709   3.377  1.00  0.00
ATOM   5372 C114 OL    288      19.530  -1.328   2.325  1.00  0.00
ATOM   5373 H14R OL    288      19.000  -0.443   2.737  1.00  0.00
ATOM   5374 H14S OL    288      18.942  -2.269   2.379  1.00  0.00
ATOM   5375 C115 OL    288      19.711  -1.152   0.833  1.00  0.00
ATOM   5376 H15R OL    288      20.167  -0.211   0.457  1.00  0.00
ATOM   5377 H15S OL    288      18.679  -1.063   0.430  1.00  0.00
ATOM   5378 C116 OL    288      20.285  -2.363   0.027  1.00  0.00
ATOM   5379 H16R OL    288      19.790  -3.201   0.563  1.00  0.00
ATOM   5380 H16S OL    288      21.348  -2.666   0.141  1.00  0.00
ATOM   5381 C117 OL    288      19.736  -2.424  -1.388  1.00  0.00
ATOM   5382 H17R OL    288      18.640  -2.589  -1.314  1.00  0.00
ATOM   5383 H17S OL    288      20.149  -3.416  -1.674  1.00  0.00
ATOM   5384 C118 OL    288      20.012  -1.273  -2.311  1.00  0.00
ATOM   5385 H18R OL    288      19.278  -1.175  -3.139  1.00  0.00
ATOM   5386 H18S OL    288      21.053  -1.354  -2.689  1.00  0.00
ATOM   5387 H18T OL    288      19.862  -0.313  -1.772  1.00  0.00
TER   
ATOM   5388 C116 PA    289      24.285  14.255   0.276  1.00  0.00
ATOM   5389 H16R PA    289      23.771  15.198   0.561  1.00  0.00
ATOM   5390 H16S PA    289      24.125  14.216  -0.823  1.00  0.00
ATOM   5391 H16T PA    289      25.371  14.225   0.508  1.00  0.00
ATOM   5392 C115 PA    289      23.608  13.042   0.973  1.00  0.00
ATOM   5393 H15R PA    289      22.564  13.090   0.596  1.00  0.00
ATOM   5394 H15S PA    289      24.099  12.173   0.486  1.00  0.00
ATOM   5395 C114 PA    289      23.653  13.063   2.470  1.00  0.00
ATOM   5396 H14R PA    289      24.670  13.248   2.878  1.00  0.00
ATOM   5397 H14S PA    289      22.899  13.761   2.892  1.00  0.00
ATOM   5398 C113 PA    289      23.482  11.654   3.137  1.00  0.00
ATOM   5399 H13R PA    289      24.014  10.947   2.466  1.00  0.00
ATOM   5400 H13S PA    289      23.959  11.646   4.140  1.00  0.00
ATOM   5401 C112 PA    289      22.027  11.113   3.017  1.00  0.00
ATOM   5402 H12R PA    289      21.711  11.065   1.953  1.00  0.00
ATOM   5403 H12S PA    289      22.036  10.066   3.390  1.00  0.00
ATOM   5404 C111 PA    289      20.945  12.066   3.775  1.00  0.00
ATOM   5405 H11R PA    289      20.822  13.007   3.197  1.00  0.00
ATOM   5406 H11S PA    289      19.952  11.594   3.622  1.00  0.00
ATOM   5407 C110 PA    289      21.180  12.253   5.282  1.00  0.00
ATOM   5408 H10R PA    289      21.932  11.488   5.572  1.00  0.00
ATOM   5409 H10S PA    289      21.664  13.239   5.450  1.00  0.00
ATOM   5410  C19 PA    289      19.964  12.158   6.118  1.00  0.00
ATOM   5411  H9R PA    289      20.393  12.382   7.118  1.00  0.00
ATOM   5412  H9S PA    289      19.206  12.902   5.790  1.00  0.00
ATOM   5413  C18 PA    289      19.294  10.750   6.109  1.00  0.00
ATOM   5414  H8R PA    289      19.143  10.378   5.073  1.00  0.00
ATOM   5415  H8S PA    289      19.921  10.033   6.682  1.00  0.00
ATOM   5416  C17 PA    289      17.957  10.725   6.882  1.00  0.00
ATOM   5417  H7R PA    289      17.296  11.437   6.344  1.00  0.00
ATOM   5418  H7S PA    289      17.536   9.705   6.750  1.00  0.00
ATOM   5419  C16 PA    289      18.118  11.169   8.324  1.00  0.00
ATOM   5420  H6R PA    289      19.038  10.702   8.736  1.00  0.00
ATOM   5421  H6S PA    289      18.148  12.279   8.329  1.00  0.00
ATOM   5422  C15 PA    289      16.989  10.679   9.211  1.00  0.00
ATOM   5423  H5R PA    289      16.090  11.329   9.136  1.00  0.00
ATOM   5424  H5S PA    289      16.566   9.663   9.058  1.00  0.00
ATOM   5425  C14 PA    289      17.375  10.747  10.748  1.00  0.00
ATOM   5426  H4R PA    289      17.836  11.684  11.128  1.00  0.00
ATOM   5427  H4S PA    289      16.501  10.453  11.367  1.00  0.00
ATOM   5428  C13 PA    289      18.368   9.619  11.161  1.00  0.00
ATOM   5429  H3R PA    289      18.055   8.596  10.862  1.00  0.00
ATOM   5430  H3S PA    289      19.355   9.858  10.710  1.00  0.00
ATOM   5431  C12 PA    289      18.406   9.596  12.688  1.00  0.00
ATOM   5432  H2R PA    289      18.856  10.537  13.072  1.00  0.00
ATOM   5433  H2S PA    289      17.425   9.376  13.161  1.00  0.00
TER   
ATOM   5434  C11 PC    290      19.367   8.495  13.147  1.00  0.00
ATOM   5435  O12 PC    290      19.158   7.306  13.311  1.00  0.00
ATOM   5436  O11 PC    290      20.515   9.012  13.376  1.00  0.00
ATOM   5437  C1  PC    290      21.336   8.299  14.330  1.00  0.00
ATOM   5438  HR  PC    290      20.787   8.143  15.284  1.00  0.00
ATOM   5439  HS  PC    290      21.946   7.429  14.007  1.00  0.00
ATOM   5440  C2  PC    290      22.369   9.318  14.984  1.00  0.00
ATOM   5441  HX  PC    290      23.069   8.757  15.640  1.00  0.00
ATOM   5442  C3  PC    290      21.605  10.289  15.943  1.00  0.00
ATOM   5443  HA  PC    290      20.823  10.895  15.437  1.00  0.00
ATOM   5444  HB  PC    290      21.174   9.646  16.740  1.00  0.00
ATOM   5445  O31 PC    290      22.478  11.296  16.491  1.00  0.00
ATOM   5446  P31 PC    290      21.855  12.123  17.663  1.00  0.00
ATOM   5447  O32 PC    290      21.992  11.115  18.944  1.00  0.00
ATOM   5448  C31 PC    290      23.201  10.507  19.135  1.00  0.00
ATOM   5449  H1A PC    290      23.605   9.883  18.309  1.00  0.00
ATOM   5450  H1B PC    290      23.909  11.340  19.333  1.00  0.00
ATOM   5451  C32 PC    290      23.129   9.632  20.316  1.00  0.00
ATOM   5452  H2A PC    290      24.081   9.215  20.609  1.00  0.00
ATOM   5453  H2B PC    290      22.848  10.344  21.078  1.00  0.00
ATOM   5454  N31 PC    290      22.225   8.387  20.272  1.00  0.00
ATOM   5455  C33 PC    290      20.794   8.693  20.467  1.00  0.00
ATOM   5456  H3A PC    290      20.648   9.317  21.337  1.00  0.00
ATOM   5457  H3B PC    290      20.438   9.110  19.536  1.00  0.00
ATOM   5458  H3C PC    290      20.328   7.752  20.719  1.00  0.00
ATOM   5459  C34 PC    290      22.297   7.595  18.983  1.00  0.00
ATOM   5460  H4A PC    290      21.769   6.653  19.002  1.00  0.00
ATOM   5461  H4B PC    290      21.852   8.193  18.201  1.00  0.00
ATOM   5462  H4C PC    290      23.307   7.346  18.693  1.00  0.00
ATOM   5463  C35 PC    290      22.606   7.482  21.451  1.00  0.00
ATOM   5464  H5A PC    290      23.677   7.547  21.577  1.00  0.00
ATOM   5465  H5B PC    290      22.286   6.463  21.286  1.00  0.00
ATOM   5466  H5C PC    290      22.192   7.882  22.365  1.00  0.00
ATOM   5467  O33 PC    290      22.677  13.379  17.966  1.00  0.00
ATOM   5468  O34 PC    290      20.489  12.359  17.313  1.00  0.00
ATOM   5469  O21 PC    290      23.019  10.032  14.007  1.00  0.00
ATOM   5470  C21 PC    290      23.846   9.295  13.265  1.00  0.00
ATOM   5471  O22 PC    290      24.285   8.257  13.695  1.00  0.00
TER   
ATOM   5472  C12 OL    291      24.153   9.932  11.911  1.00  0.00
ATOM   5473  H2R OL    291      25.238   9.804  11.709  1.00  0.00
ATOM   5474  H2S OL    291      23.914  11.013  11.994  1.00  0.00
ATOM   5475  C13 OL    291      23.274   9.407  10.778  1.00  0.00
ATOM   5476  H3R OL    291      23.466  10.065   9.903  1.00  0.00
ATOM   5477  H3S OL    291      22.210   9.693  10.920  1.00  0.00
ATOM   5478  C14 OL    291      23.458   7.918  10.387  1.00  0.00
ATOM   5479  H4R OL    291      23.507   7.341  11.335  1.00  0.00
ATOM   5480  H4S OL    291      24.471   7.921   9.931  1.00  0.00
ATOM   5481  C15 OL    291      22.337   7.374   9.504  1.00  0.00
ATOM   5482  H5R OL    291      21.381   7.291  10.062  1.00  0.00
ATOM   5483  H5S OL    291      22.589   6.324   9.244  1.00  0.00
ATOM   5484  C16 OL    291      21.992   8.207   8.268  1.00  0.00
ATOM   5485  H6R OL    291      22.162   9.285   8.477  1.00  0.00
ATOM   5486  H6S OL    291      20.910   8.113   8.036  1.00  0.00
ATOM   5487  C17 OL    291      22.760   7.765   6.967  1.00  0.00
ATOM   5488  H7R OL    291      23.859   7.810   7.127  1.00  0.00
ATOM   5489  H7S OL    291      22.428   8.372   6.098  1.00  0.00
ATOM   5490  C18 OL    291      22.538   6.320   6.430  1.00  0.00
ATOM   5491  H8R OL    291      22.836   5.550   7.173  1.00  0.00
ATOM   5492  H8S OL    291      23.050   6.155   5.458  1.00  0.00
ATOM   5493  C19 OL    291      20.997   6.158   6.232  1.00  0.00
ATOM   5494  H9R OL    291      20.580   5.591   7.077  1.00  0.00
ATOM   5495 C110 OL    291      20.276   6.671   5.145  1.00  0.00
ATOM   5496 H10R OL    291      19.177   6.682   5.179  1.00  0.00
ATOM   5497 C111 OL    291      20.987   7.397   4.040  1.00  0.00
ATOM   5498 H11R OL    291      22.073   7.165   4.022  1.00  0.00
ATOM   5499 H11S OL    291      20.824   8.470   4.280  1.00  0.00
ATOM   5500 C112 OL    291      20.334   6.959   2.758  1.00  0.00
ATOM   5501 H12R OL    291      19.230   6.909   2.867  1.00  0.00
ATOM   5502 H12S OL    291      20.658   5.928   2.501  1.00  0.00
ATOM   5503 C113 OL    291      20.622   7.870   1.590  1.00  0.00
ATOM   5504 H13R OL    291      21.710   7.996   1.407  1.00  0.00
ATOM   5505 H13S OL    291      20.199   8.870   1.827  1.00  0.00
ATOM   5506 C114 OL    291      19.903   7.351   0.297  1.00  0.00
ATOM   5507 H14R OL    291      18.815   7.358   0.520  1.00  0.00
ATOM   5508 H14S OL    291      20.312   6.324   0.192  1.00  0.00
ATOM   5509 C115 OL    291      20.172   8.184  -0.995  1.00  0.00
ATOM   5510 H15R OL    291      19.989   7.586  -1.914  1.00  0.00
ATOM   5511 H15S OL    291      21.255   8.427  -1.052  1.00  0.00
ATOM   5512 C116 OL    291      19.434   9.500  -1.068  1.00  0.00
ATOM   5513 H16R OL    291      20.295  10.193  -1.184  1.00  0.00
ATOM   5514 H16S OL    291      18.886   9.765  -0.139  1.00  0.00
ATOM   5515 C117 OL    291      18.340   9.826  -2.125  1.00  0.00
ATOM   5516 H17R OL    291      18.691   9.566  -3.147  1.00  0.00
ATOM   5517 H17S OL    291      18.152  10.903  -1.924  1.00  0.00
ATOM   5518 C118 OL    291      17.022   9.017  -1.967  1.00  0.00
ATOM   5519 H18R OL    291      16.562   8.924  -2.974  1.00  0.00
ATOM   5520 H18S OL    291      16.316   9.701  -1.450  1.00  0.00
ATOM   5521 H18T OL    291      17.193   8.034  -1.476  1.00  0.00
TER   
ATOM   5522 C116 PA    292      -3.109  19.950   0.839  1.00  0.00
ATOM   5523 H16R PA    292      -2.248  20.131   0.160  1.00  0.00
ATOM   5524 H16S PA    292      -3.887  19.422   0.247  1.00  0.00
ATOM   5525 H16T PA    292      -2.715  19.271   1.625  1.00  0.00
ATOM   5526 C115 PA    292      -3.588  21.291   1.377  1.00  0.00
ATOM   5527 H15R PA    292      -2.901  21.550   2.210  1.00  0.00
ATOM   5528 H15S PA    292      -3.595  22.056   0.571  1.00  0.00
ATOM   5529 C114 PA    292      -4.925  21.295   2.113  1.00  0.00
ATOM   5530 H14R PA    292      -5.175  22.346   2.369  1.00  0.00
ATOM   5531 H14S PA    292      -5.675  20.783   1.472  1.00  0.00
ATOM   5532 C113 PA    292      -4.823  20.503   3.413  1.00  0.00
ATOM   5533 H13R PA    292      -4.576  19.440   3.206  1.00  0.00
ATOM   5534 H13S PA    292      -4.003  20.990   3.982  1.00  0.00
ATOM   5535 C112 PA    292      -6.158  20.579   4.246  1.00  0.00
ATOM   5536 H12R PA    292      -7.011  19.992   3.842  1.00  0.00
ATOM   5537 H12S PA    292      -5.854  20.032   5.164  1.00  0.00
ATOM   5538 C111 PA    292      -6.704  21.988   4.692  1.00  0.00
ATOM   5539 H11R PA    292      -7.013  22.516   3.765  1.00  0.00
ATOM   5540 H11S PA    292      -7.580  21.811   5.352  1.00  0.00
ATOM   5541 C110 PA    292      -5.710  22.883   5.332  1.00  0.00
ATOM   5542 H10R PA    292      -5.195  22.258   6.093  1.00  0.00
ATOM   5543 H10S PA    292      -4.888  23.065   4.608  1.00  0.00
ATOM   5544  C19 PA    292      -6.242  24.053   6.129  1.00  0.00
ATOM   5545  H9R PA    292      -6.726  24.818   5.485  1.00  0.00
ATOM   5546  H9S PA    292      -7.094  23.629   6.702  1.00  0.00
ATOM   5547  C18 PA    292      -5.104  24.690   7.134  1.00  0.00
ATOM   5548  H8R PA    292      -4.161  24.712   6.547  1.00  0.00
ATOM   5549  H8S PA    292      -5.382  25.761   7.237  1.00  0.00
ATOM   5550  C17 PA    292      -5.080  24.054   8.503  1.00  0.00
ATOM   5551  H7R PA    292      -5.262  22.958   8.497  1.00  0.00
ATOM   5552  H7S PA    292      -4.024  24.183   8.825  1.00  0.00
ATOM   5553  C16 PA    292      -5.956  24.821   9.603  1.00  0.00
ATOM   5554  H6R PA    292      -6.069  25.910   9.414  1.00  0.00
ATOM   5555  H6S PA    292      -6.997  24.433   9.608  1.00  0.00
ATOM   5556  C15 PA    292      -5.450  24.560  11.038  1.00  0.00
ATOM   5557  H5R PA    292      -5.452  23.475  11.278  1.00  0.00
ATOM   5558  H5S PA    292      -4.396  24.890  11.155  1.00  0.00
ATOM   5559  C14 PA    292      -6.200  25.428  12.071  1.00  0.00
ATOM   5560  H4R PA    292      -6.243  26.483  11.726  1.00  0.00
ATOM   5561  H4S PA    292      -7.244  25.047  12.049  1.00  0.00
ATOM   5562  C13 PA    292      -5.624  25.551  13.510  1.00  0.00
ATOM   5563  H3R PA    292      -4.633  26.028  13.354  1.00  0.00
ATOM   5564  H3S PA    292      -6.404  26.175  13.996  1.00  0.00
ATOM   5565  C12 PA    292      -5.360  24.190  14.164  1.00  0.00
ATOM   5566  H2R PA    292      -5.185  23.482  13.326  1.00  0.00
ATOM   5567  H2S PA    292      -4.570  24.279  14.940  1.00  0.00
TER   
ATOM   5568  C11 PC    293      -6.544  23.820  14.991  1.00  0.00
ATOM   5569  O12 PC    293      -7.640  24.377  14.995  1.00  0.00
ATOM   5570  O11 PC    293      -6.219  22.718  15.636  1.00  0.00
ATOM   5571  C1  PC    293      -7.165  22.295  16.627  1.00  0.00
ATOM   5572  HR  PC    293      -7.669  23.153  17.122  1.00  0.00
ATOM   5573  HS  PC    293      -8.009  21.656  16.290  1.00  0.00
ATOM   5574  C2  PC    293      -6.412  21.493  17.728  1.00  0.00
ATOM   5575  HX  PC    293      -7.195  20.886  18.232  1.00  0.00
ATOM   5576  C3  PC    293      -5.770  22.383  18.809  1.00  0.00
ATOM   5577  HA  PC    293      -5.035  22.960  18.208  1.00  0.00
ATOM   5578  HB  PC    293      -6.550  23.129  19.073  1.00  0.00
ATOM   5579  O31 PC    293      -5.308  21.624  19.933  1.00  0.00
ATOM   5580  P31 PC    293      -3.824  21.208  20.050  1.00  0.00
ATOM   5581  O32 PC    293      -3.081  22.451  19.274  1.00  0.00
ATOM   5582  C31 PC    293      -1.746  22.242  18.862  1.00  0.00
ATOM   5583  H1A PC    293      -1.105  22.303  19.768  1.00  0.00
ATOM   5584  H1B PC    293      -1.588  21.256  18.376  1.00  0.00
ATOM   5585  C32 PC    293      -1.242  23.240  17.775  1.00  0.00
ATOM   5586  H2A PC    293      -0.241  22.907  17.546  1.00  0.00
ATOM   5587  H2B PC    293      -1.833  23.103  16.881  1.00  0.00
ATOM   5588  N31 PC    293      -1.187  24.764  18.055  1.00  0.00
ATOM   5589  C33 PC    293      -0.469  25.135  19.327  1.00  0.00
ATOM   5590  H3A PC    293      -0.649  26.170  19.576  1.00  0.00
ATOM   5591  H3B PC    293      -0.795  24.544  20.171  1.00  0.00
ATOM   5592  H3C PC    293       0.584  25.114  19.089  1.00  0.00
ATOM   5593  C34 PC    293      -0.515  25.483  16.884  1.00  0.00
ATOM   5594  H4A PC    293      -0.518  26.553  17.030  1.00  0.00
ATOM   5595  H4B PC    293       0.477  25.057  16.866  1.00  0.00
ATOM   5596  H4C PC    293      -1.105  25.338  15.991  1.00  0.00
ATOM   5597  C35 PC    293      -2.582  25.195  18.047  1.00  0.00
ATOM   5598  H5A PC    293      -2.656  26.261  17.891  1.00  0.00
ATOM   5599  H5B PC    293      -3.086  24.935  18.966  1.00  0.00
ATOM   5600  H5C PC    293      -3.036  24.681  17.213  1.00  0.00
ATOM   5601  O33 PC    293      -3.475  21.258  21.479  1.00  0.00
ATOM   5602  O34 PC    293      -3.557  19.940  19.313  1.00  0.00
ATOM   5603  O21 PC    293      -5.376  20.685  17.115  1.00  0.00
ATOM   5604  C21 PC    293      -5.752  19.585  16.535  1.00  0.00
ATOM   5605  O22 PC    293      -6.864  19.098  16.362  1.00  0.00
TER   
ATOM   5606  C12 OL    294      -4.504  18.885  15.870  1.00  0.00
ATOM   5607  H2R OL    294      -4.698  18.318  14.934  1.00  0.00
ATOM   5608  H2S OL    294      -4.246  18.158  16.669  1.00  0.00
ATOM   5609  C13 OL    294      -3.277  19.778  15.762  1.00  0.00
ATOM   5610  H3R OL    294      -2.359  19.218  15.481  1.00  0.00
ATOM   5611  H3S OL    294      -3.019  20.240  16.739  1.00  0.00
ATOM   5612  C14 OL    294      -3.371  20.894  14.680  1.00  0.00
ATOM   5613  H4R OL    294      -3.347  21.848  15.249  1.00  0.00
ATOM   5614  H4S OL    294      -4.447  20.906  14.402  1.00  0.00
ATOM   5615  C15 OL    294      -2.452  20.736  13.480  1.00  0.00
ATOM   5616  H5R OL    294      -2.594  19.692  13.127  1.00  0.00
ATOM   5617  H5S OL    294      -1.413  20.765  13.871  1.00  0.00
ATOM   5618  C16 OL    294      -2.766  21.629  12.236  1.00  0.00
ATOM   5619  H6R OL    294      -3.052  22.658  12.545  1.00  0.00
ATOM   5620  H6S OL    294      -3.689  21.235  11.759  1.00  0.00
ATOM   5621  C17 OL    294      -1.585  21.730  11.232  1.00  0.00
ATOM   5622  H7R OL    294      -0.987  20.798  11.140  1.00  0.00
ATOM   5623  H7S OL    294      -0.945  22.533  11.657  1.00  0.00
ATOM   5624  C18 OL    294      -1.934  22.233   9.808  1.00  0.00
ATOM   5625  H8R OL    294      -0.936  22.452   9.372  1.00  0.00
ATOM   5626  H8S OL    294      -2.467  23.203   9.911  1.00  0.00
ATOM   5627  C19 OL    294      -2.692  21.330   8.892  1.00  0.00
ATOM   5628  H9R OL    294      -3.781  21.443   8.999  1.00  0.00
ATOM   5629 C110 OL    294      -2.310  20.429   8.003  1.00  0.00
ATOM   5630 H10R OL    294      -3.139  20.041   7.393  1.00  0.00
ATOM   5631 C111 OL    294      -0.866  20.022   7.702  1.00  0.00
ATOM   5632 H11R OL    294      -0.704  18.954   7.961  1.00  0.00
ATOM   5633 H11S OL    294      -0.145  20.572   8.344  1.00  0.00
ATOM   5634 C112 OL    294      -0.434  20.170   6.241  1.00  0.00
ATOM   5635 H12R OL    294      -0.738  19.282   5.646  1.00  0.00
ATOM   5636 H12S OL    294       0.677  20.204   6.228  1.00  0.00
ATOM   5637 C113 OL    294      -1.119  21.284   5.518  1.00  0.00
ATOM   5638 H13R OL    294      -2.205  21.064   5.431  1.00  0.00
ATOM   5639 H13S OL    294      -0.767  21.162   4.471  1.00  0.00
ATOM   5640 C114 OL    294      -0.838  22.714   6.006  1.00  0.00
ATOM   5641 H14R OL    294       0.231  22.925   5.788  1.00  0.00
ATOM   5642 H14S OL    294      -0.959  22.783   7.108  1.00  0.00
ATOM   5643 C115 OL    294      -1.550  23.779   5.202  1.00  0.00
ATOM   5644 H15R OL    294      -1.442  24.721   5.781  1.00  0.00
ATOM   5645 H15S OL    294      -2.603  23.439   5.111  1.00  0.00
ATOM   5646 C116 OL    294      -0.997  24.016   3.805  1.00  0.00
ATOM   5647 H16R OL    294      -1.135  23.069   3.241  1.00  0.00
ATOM   5648 H16S OL    294       0.095  24.213   3.846  1.00  0.00
ATOM   5649 C117 OL    294      -1.549  25.280   3.078  1.00  0.00
ATOM   5650 H17R OL    294      -1.343  26.161   3.722  1.00  0.00
ATOM   5651 H17S OL    294      -2.653  25.298   2.951  1.00  0.00
ATOM   5652 C118 OL    294      -0.998  25.385   1.699  1.00  0.00
ATOM   5653 H18R OL    294       0.110  25.431   1.764  1.00  0.00
ATOM   5654 H18S OL    294      -1.457  26.227   1.138  1.00  0.00
ATOM   5655 H18T OL    294      -1.259  24.538   1.028  1.00  0.00
TER   
ATOM   5656 C116 PA    295      19.697  19.414   0.557  1.00  0.00
ATOM   5657 H16R PA    295      20.374  18.569   0.309  1.00  0.00
ATOM   5658 H16S PA    295      19.402  20.020  -0.326  1.00  0.00
ATOM   5659 H16T PA    295      18.727  19.051   0.959  1.00  0.00
ATOM   5660 C115 PA    295      20.392  20.431   1.487  1.00  0.00
ATOM   5661 H15R PA    295      21.272  20.909   1.007  1.00  0.00
ATOM   5662 H15S PA    295      19.607  21.197   1.666  1.00  0.00
ATOM   5663 C114 PA    295      20.784  20.000   2.896  1.00  0.00
ATOM   5664 H14R PA    295      19.956  19.416   3.351  1.00  0.00
ATOM   5665 H14S PA    295      21.605  19.259   2.792  1.00  0.00
ATOM   5666 C113 PA    295      21.098  21.114   3.905  1.00  0.00
ATOM   5667 H13R PA    295      22.050  21.594   3.593  1.00  0.00
ATOM   5668 H13S PA    295      20.265  21.848   3.922  1.00  0.00
ATOM   5669 C112 PA    295      21.108  20.760   5.422  1.00  0.00
ATOM   5670 H12R PA    295      21.188  21.781   5.851  1.00  0.00
ATOM   5671 H12S PA    295      20.107  20.318   5.617  1.00  0.00
ATOM   5672 C111 PA    295      22.136  19.825   5.947  1.00  0.00
ATOM   5673 H11R PA    295      22.078  18.901   5.332  1.00  0.00
ATOM   5674 H11S PA    295      23.159  20.257   5.945  1.00  0.00
ATOM   5675 C110 PA    295      21.888  19.360   7.413  1.00  0.00
ATOM   5676 H10R PA    295      20.801  19.353   7.641  1.00  0.00
ATOM   5677 H10S PA    295      22.271  18.332   7.591  1.00  0.00
ATOM   5678  C19 PA    295      22.507  20.333   8.421  1.00  0.00
ATOM   5679  H9R PA    295      23.587  20.076   8.372  1.00  0.00
ATOM   5680  H9S PA    295      22.392  21.363   8.021  1.00  0.00
ATOM   5681  C18 PA    295      22.033  20.365   9.904  1.00  0.00
ATOM   5682  H8R PA    295      22.729  21.109  10.348  1.00  0.00
ATOM   5683  H8S PA    295      20.965  20.630  10.059  1.00  0.00
ATOM   5684  C17 PA    295      22.286  19.155  10.729  1.00  0.00
ATOM   5685  H7R PA    295      21.694  18.326  10.285  1.00  0.00
ATOM   5686  H7S PA    295      23.374  18.956  10.629  1.00  0.00
ATOM   5687  C16 PA    295      21.766  19.343  12.140  1.00  0.00
ATOM   5688  H6R PA    295      22.388  20.171  12.543  1.00  0.00
ATOM   5689  H6S PA    295      20.704  19.618  11.961  1.00  0.00
ATOM   5690  C15 PA    295      21.811  18.159  13.190  1.00  0.00
ATOM   5691  H5R PA    295      22.866  17.816  13.250  1.00  0.00
ATOM   5692  H5S PA    295      21.411  18.513  14.164  1.00  0.00
ATOM   5693  C14 PA    295      21.120  16.892  12.763  1.00  0.00
ATOM   5694  H4R PA    295      20.166  17.265  12.333  1.00  0.00
ATOM   5695  H4S PA    295      21.702  16.539  11.884  1.00  0.00
ATOM   5696  C13 PA    295      21.081  15.729  13.785  1.00  0.00
ATOM   5697  H3R PA    295      20.647  14.834  13.290  1.00  0.00
ATOM   5698  H3S PA    295      22.098  15.480  14.157  1.00  0.00
ATOM   5699  C12 PA    295      20.102  16.042  14.949  1.00  0.00
ATOM   5700  H2R PA    295      20.488  16.948  15.464  1.00  0.00
ATOM   5701  H2S PA    295      19.023  16.217  14.750  1.00  0.00
TER   
ATOM   5702  C11 PC    296      20.182  14.894  15.897  1.00  0.00
ATOM   5703  O12 PC    296      19.451  13.955  15.899  1.00  0.00
ATOM   5704  O11 PC    296      21.222  15.106  16.775  1.00  0.00
ATOM   5705  C1  PC    296      21.702  14.044  17.629  1.00  0.00
ATOM   5706  HR  PC    296      20.837  13.754  18.261  1.00  0.00
ATOM   5707  HS  PC    296      22.032  13.192  16.996  1.00  0.00
ATOM   5708  C2  PC    296      22.823  14.490  18.548  1.00  0.00
ATOM   5709  HX  PC    296      23.308  13.620  19.039  1.00  0.00
ATOM   5710  C3  PC    296      22.310  15.362  19.783  1.00  0.00
ATOM   5711  HA  PC    296      21.506  14.861  20.364  1.00  0.00
ATOM   5712  HB  PC    296      23.143  15.499  20.506  1.00  0.00
ATOM   5713  O31 PC    296      21.769  16.614  19.352  1.00  0.00
ATOM   5714  P31 PC    296      21.023  17.450  20.439  1.00  0.00
ATOM   5715  O32 PC    296      20.973  18.965  19.928  1.00  0.00
ATOM   5716  C31 PC    296      20.644  19.207  18.608  1.00  0.00
ATOM   5717  H1A PC    296      19.790  18.546  18.348  1.00  0.00
ATOM   5718  H1B PC    296      20.402  20.284  18.479  1.00  0.00
ATOM   5719  C32 PC    296      21.803  18.948  17.602  1.00  0.00
ATOM   5720  H2A PC    296      22.091  17.908  17.643  1.00  0.00
ATOM   5721  H2B PC    296      21.425  19.092  16.601  1.00  0.00
ATOM   5722  N31 PC    296      23.133  19.625  17.696  1.00  0.00
ATOM   5723  C33 PC    296      22.899  21.125  17.594  1.00  0.00
ATOM   5724  H3A PC    296      22.121  21.415  18.284  1.00  0.00
ATOM   5725  H3B PC    296      23.798  21.680  17.817  1.00  0.00
ATOM   5726  H3C PC    296      22.558  21.264  16.579  1.00  0.00
ATOM   5727  C34 PC    296      23.810  19.340  18.971  1.00  0.00
ATOM   5728  H4A PC    296      23.430  19.911  19.805  1.00  0.00
ATOM   5729  H4B PC    296      23.812  18.294  19.241  1.00  0.00
ATOM   5730  H4C PC    296      24.844  19.599  18.801  1.00  0.00
ATOM   5731  C35 PC    296      23.985  19.033  16.548  1.00  0.00
ATOM   5732  H5A PC    296      23.547  19.259  15.586  1.00  0.00
ATOM   5733  H5B PC    296      24.012  17.955  16.605  1.00  0.00
ATOM   5734  H5C PC    296      24.942  19.513  16.686  1.00  0.00
ATOM   5735  O33 PC    296      19.621  17.034  20.558  1.00  0.00
ATOM   5736  O34 PC    296      21.858  17.399  21.705  1.00  0.00
ATOM   5737  O21 PC    296      23.791  15.244  17.839  1.00  0.00
ATOM   5738  C21 PC    296      24.436  14.717  16.743  1.00  0.00
ATOM   5739  O22 PC    296      24.296  13.567  16.327  1.00  0.00
TER   
ATOM   5740  C12 OL    297      25.512  15.849  16.402  1.00  0.00
ATOM   5741  H2R OL    297      26.532  15.497  16.665  1.00  0.00
ATOM   5742  H2S OL    297      25.435  16.848  16.880  1.00  0.00
ATOM   5743  C13 OL    297      25.256  16.229  14.962  1.00  0.00
ATOM   5744  H3R OL    297      24.285  16.758  14.856  1.00  0.00
ATOM   5745  H3S OL    297      25.022  15.340  14.339  1.00  0.00
ATOM   5746  C14 OL    297      26.403  16.885  14.220  1.00  0.00
ATOM   5747  H4R OL    297      27.221  16.159  14.026  1.00  0.00
ATOM   5748  H4S OL    297      26.967  17.557  14.902  1.00  0.00
ATOM   5749  C15 OL    297      26.038  17.642  12.865  1.00  0.00
ATOM   5750  H5R OL    297      26.992  17.874  12.346  1.00  0.00
ATOM   5751  H5S OL    297      25.581  18.611  13.160  1.00  0.00
ATOM   5752  C16 OL    297      25.286  16.753  11.821  1.00  0.00
ATOM   5753  H6R OL    297      25.372  17.222  10.817  1.00  0.00
ATOM   5754  H6S OL    297      24.226  16.609  12.122  1.00  0.00
ATOM   5755  C17 OL    297      25.954  15.371  11.633  1.00  0.00
ATOM   5756  H7R OL    297      25.995  14.800  12.585  1.00  0.00
ATOM   5757  H7S OL    297      26.988  15.644  11.331  1.00  0.00
ATOM   5758  C18 OL    297      25.432  14.592  10.416  1.00  0.00
ATOM   5759  H8R OL    297      26.148  13.807  10.091  1.00  0.00
ATOM   5760  H8S OL    297      25.375  15.289   9.552  1.00  0.00
ATOM   5761  C19 OL    297      24.114  13.931  10.797  1.00  0.00
ATOM   5762  H9R OL    297      24.141  13.313  11.707  1.00  0.00
ATOM   5763 C110 OL    297      22.949  14.063  10.117  1.00  0.00
ATOM   5764 H10R OL    297      22.070  13.519  10.494  1.00  0.00
ATOM   5765 C111 OL    297      22.690  14.878   8.830  1.00  0.00
ATOM   5766 H11R OL    297      23.619  14.964   8.225  1.00  0.00
ATOM   5767 H11S OL    297      22.132  15.812   9.051  1.00  0.00
ATOM   5768 C112 OL    297      21.741  14.134   7.935  1.00  0.00
ATOM   5769 H12R OL    297      20.655  14.063   8.159  1.00  0.00
ATOM   5770 H12S OL    297      22.119  13.091   7.867  1.00  0.00
ATOM   5771 C113 OL    297      21.876  14.413   6.425  1.00  0.00
ATOM   5772 H13R OL    297      22.574  13.615   6.095  1.00  0.00
ATOM   5773 H13S OL    297      22.222  15.465   6.334  1.00  0.00
ATOM   5774 C114 OL    297      20.543  14.199   5.612  1.00  0.00
ATOM   5775 H14R OL    297      19.672  14.558   6.201  1.00  0.00
ATOM   5776 H14S OL    297      20.434  13.097   5.522  1.00  0.00
ATOM   5777 C115 OL    297      20.593  15.027   4.304  1.00  0.00
ATOM   5778 H15R OL    297      20.815  16.075   4.597  1.00  0.00
ATOM   5779 H15S OL    297      19.630  14.893   3.765  1.00  0.00
ATOM   5780 C116 OL    297      21.764  14.644   3.370  1.00  0.00
ATOM   5781 H16R OL    297      21.952  13.550   3.332  1.00  0.00
ATOM   5782 H16S OL    297      22.717  14.991   3.824  1.00  0.00
ATOM   5783 C117 OL    297      21.712  15.209   1.934  1.00  0.00
ATOM   5784 H17R OL    297      20.699  14.927   1.576  1.00  0.00
ATOM   5785 H17S OL    297      22.349  14.529   1.330  1.00  0.00
ATOM   5786 C118 OL    297      22.263  16.667   1.725  1.00  0.00
ATOM   5787 H18R OL    297      21.525  17.395   2.125  1.00  0.00
ATOM   5788 H18S OL    297      22.386  16.817   0.631  1.00  0.00
ATOM   5789 H18T OL    297      23.224  16.898   2.232  1.00  0.00
TER   
ATOM   5790 C116 PA    298       0.608 -25.015  -0.126  1.00  0.00
ATOM   5791 H16R PA    298      -0.018 -25.161  -1.032  1.00  0.00
ATOM   5792 H16S PA    298       0.650 -23.909  -0.031  1.00  0.00
ATOM   5793 H16T PA    298      -0.062 -25.312   0.709  1.00  0.00
ATOM   5794 C115 PA    298       1.934 -25.900  -0.113  1.00  0.00
ATOM   5795 H15R PA    298       2.487 -25.897   0.851  1.00  0.00
ATOM   5796 H15S PA    298       1.582 -26.919  -0.381  1.00  0.00
ATOM   5797 C114 PA    298       3.088 -25.435  -1.130  1.00  0.00
ATOM   5798 H14R PA    298       2.523 -25.280  -2.074  1.00  0.00
ATOM   5799 H14S PA    298       3.449 -24.473  -0.707  1.00  0.00
ATOM   5800 C113 PA    298       4.280 -26.291  -1.491  1.00  0.00
ATOM   5801 H13R PA    298       3.973 -27.179  -2.084  1.00  0.00
ATOM   5802 H13S PA    298       5.108 -25.786  -2.033  1.00  0.00
ATOM   5803 C112 PA    298       4.943 -26.804  -0.214  1.00  0.00
ATOM   5804 H12R PA    298       4.201 -27.423   0.333  1.00  0.00
ATOM   5805 H12S PA    298       5.786 -27.485  -0.459  1.00  0.00
ATOM   5806 C111 PA    298       5.469 -25.763   0.770  1.00  0.00
ATOM   5807 H11R PA    298       6.253 -25.068   0.403  1.00  0.00
ATOM   5808 H11S PA    298       4.561 -25.202   1.079  1.00  0.00
ATOM   5809 C110 PA    298       6.036 -26.347   2.100  1.00  0.00
ATOM   5810 H10R PA    298       5.389 -27.169   2.473  1.00  0.00
ATOM   5811 H10S PA    298       7.019 -26.853   1.988  1.00  0.00
ATOM   5812  C19 PA    298       6.092 -25.241   3.178  1.00  0.00
ATOM   5813  H9R PA    298       6.556 -25.788   4.026  1.00  0.00
ATOM   5814  H9S PA    298       6.815 -24.423   2.970  1.00  0.00
ATOM   5815  C18 PA    298       4.776 -24.715   3.686  1.00  0.00
ATOM   5816  H8R PA    298       4.869 -24.146   4.635  1.00  0.00
ATOM   5817  H8S PA    298       4.461 -23.872   3.034  1.00  0.00
ATOM   5818  C17 PA    298       3.681 -25.798   3.926  1.00  0.00
ATOM   5819  H7R PA    298       2.741 -25.236   4.115  1.00  0.00
ATOM   5820  H7S PA    298       3.582 -26.437   3.023  1.00  0.00
ATOM   5821  C16 PA    298       3.888 -26.648   5.184  1.00  0.00
ATOM   5822  H6R PA    298       3.131 -27.461   5.160  1.00  0.00
ATOM   5823  H6S PA    298       4.848 -27.194   5.308  1.00  0.00
ATOM   5824  C15 PA    298       3.723 -25.880   6.445  1.00  0.00
ATOM   5825  H5R PA    298       4.691 -25.375   6.652  1.00  0.00
ATOM   5826  H5S PA    298       2.835 -25.213   6.492  1.00  0.00
ATOM   5827  C14 PA    298       3.578 -26.756   7.688  1.00  0.00
ATOM   5828  H4R PA    298       2.572 -27.228   7.685  1.00  0.00
ATOM   5829  H4S PA    298       4.398 -27.499   7.586  1.00  0.00
ATOM   5830  C13 PA    298       3.694 -25.983   9.055  1.00  0.00
ATOM   5831  H3R PA    298       4.637 -25.401   9.133  1.00  0.00
ATOM   5832  H3S PA    298       3.021 -25.119   8.867  1.00  0.00
ATOM   5833  C12 PA    298       3.271 -26.766  10.260  1.00  0.00
ATOM   5834  H2R PA    298       2.229 -27.100  10.065  1.00  0.00
ATOM   5835  H2S PA    298       3.966 -27.630  10.327  1.00  0.00
TER   
ATOM   5836  C11 PC    299       3.529 -25.901  11.429  1.00  0.00
ATOM   5837  O12 PC    299       3.456 -24.688  11.331  1.00  0.00
ATOM   5838  O11 PC    299       3.697 -26.613  12.547  1.00  0.00
ATOM   5839  C1  PC    299       3.600 -25.816  13.801  1.00  0.00
ATOM   5840  HR  PC    299       3.578 -24.721  13.613  1.00  0.00
ATOM   5841  HS  PC    299       2.684 -26.145  14.336  1.00  0.00
ATOM   5842  C2  PC    299       4.833 -26.252  14.667  1.00  0.00
ATOM   5843  HX  PC    299       4.916 -27.360  14.655  1.00  0.00
ATOM   5844  C3  PC    299       4.958 -25.805  16.161  1.00  0.00
ATOM   5845  HA  PC    299       4.024 -25.696  16.754  1.00  0.00
ATOM   5846  HB  PC    299       5.559 -26.576  16.688  1.00  0.00
ATOM   5847  O31 PC    299       5.683 -24.612  16.280  1.00  0.00
ATOM   5848  P31 PC    299       4.890 -23.321  16.760  1.00  0.00
ATOM   5849  O32 PC    299       4.375 -23.688  18.227  1.00  0.00
ATOM   5850  C31 PC    299       5.346 -24.228  19.169  1.00  0.00
ATOM   5851  H1A PC    299       5.029 -25.145  19.712  1.00  0.00
ATOM   5852  H1B PC    299       6.305 -24.353  18.623  1.00  0.00
ATOM   5853  C32 PC    299       5.619 -23.128  20.365  1.00  0.00
ATOM   5854  H2A PC    299       6.298 -23.645  21.026  1.00  0.00
ATOM   5855  H2B PC    299       6.178 -22.376  19.828  1.00  0.00
ATOM   5856  N31 PC    299       4.403 -22.606  21.130  1.00  0.00
ATOM   5857  C33 PC    299       3.441 -21.872  20.214  1.00  0.00
ATOM   5858  H3A PC    299       2.737 -22.477  19.662  1.00  0.00
ATOM   5859  H3B PC    299       2.925 -21.248  20.930  1.00  0.00
ATOM   5860  H3C PC    299       4.000 -21.177  19.605  1.00  0.00
ATOM   5861  C34 PC    299       3.640 -23.791  21.699  1.00  0.00
ATOM   5862  H4A PC    299       3.266 -24.516  20.991  1.00  0.00
ATOM   5863  H4B PC    299       4.287 -24.250  22.431  1.00  0.00
ATOM   5864  H4C PC    299       2.822 -23.420  22.299  1.00  0.00
ATOM   5865  C35 PC    299       4.840 -21.671  22.189  1.00  0.00
ATOM   5866  H5A PC    299       5.469 -22.147  22.927  1.00  0.00
ATOM   5867  H5B PC    299       3.976 -21.258  22.689  1.00  0.00
ATOM   5868  H5C PC    299       5.380 -20.878  21.694  1.00  0.00
ATOM   5869  O33 PC    299       5.756 -22.171  17.024  1.00  0.00
ATOM   5870  O34 PC    299       3.671 -23.112  15.943  1.00  0.00
ATOM   5871  O21 PC    299       5.935 -25.606  14.002  1.00  0.00
ATOM   5872  C21 PC    299       6.911 -26.318  13.527  1.00  0.00
ATOM   5873  O22 PC    299       7.074 -27.495  13.706  1.00  0.00
TER   
ATOM   5874  C12 OL    300       7.815 -25.402  12.625  1.00  0.00
ATOM   5875  H2R OL    300       8.909 -25.513  12.782  1.00  0.00
ATOM   5876  H2S OL    300       7.623 -24.373  12.998  1.00  0.00
ATOM   5877  C13 OL    300       7.320 -25.530  11.133  1.00  0.00
ATOM   5878  H3R OL    300       6.257 -25.313  10.894  1.00  0.00
ATOM   5879  H3S OL    300       7.502 -26.579  10.813  1.00  0.00
ATOM   5880  C14 OL    300       8.190 -24.541  10.284  1.00  0.00
ATOM   5881  H4R OL    300       9.285 -24.602  10.461  1.00  0.00
ATOM   5882  H4S OL    300       7.879 -23.499  10.509  1.00  0.00
ATOM   5883  C15 OL    300       8.100 -24.805   8.749  1.00  0.00
ATOM   5884  H5R OL    300       7.076 -25.173   8.525  1.00  0.00
ATOM   5885  H5S OL    300       8.805 -25.634   8.524  1.00  0.00
ATOM   5886  C16 OL    300       8.491 -23.511   8.028  1.00  0.00
ATOM   5887  H6R OL    300       9.577 -23.397   8.231  1.00  0.00
ATOM   5888  H6S OL    300       8.040 -22.620   8.515  1.00  0.00
ATOM   5889  C17 OL    300       7.981 -23.498   6.578  1.00  0.00
ATOM   5890  H7R OL    300       7.387 -22.585   6.359  1.00  0.00
ATOM   5891  H7S OL    300       7.165 -24.206   6.316  1.00  0.00
ATOM   5892  C18 OL    300       9.049 -23.753   5.460  1.00  0.00
ATOM   5893  H8R OL    300       8.407 -24.087   4.618  1.00  0.00
ATOM   5894  H8S OL    300       9.606 -24.700   5.625  1.00  0.00
ATOM   5895  C19 OL    300      10.000 -22.655   5.269  1.00  0.00
ATOM   5896  H9R OL    300      11.009 -22.835   5.669  1.00  0.00
ATOM   5897 C110 OL    300       9.773 -21.391   4.763  1.00  0.00
ATOM   5898 H10R OL    300      10.668 -20.789   4.545  1.00  0.00
ATOM   5899 C111 OL    300       8.491 -20.799   4.271  1.00  0.00
ATOM   5900 H11R OL    300       8.079 -19.935   4.835  1.00  0.00
ATOM   5901 H11S OL    300       7.738 -21.609   4.167  1.00  0.00
ATOM   5902 C112 OL    300       8.654 -20.324   2.813  1.00  0.00
ATOM   5903 H12R OL    300       9.010 -21.180   2.201  1.00  0.00
ATOM   5904 H12S OL    300       9.402 -19.513   2.679  1.00  0.00
ATOM   5905 C113 OL    300       7.265 -19.914   2.248  1.00  0.00
ATOM   5906 H13R OL    300       7.109 -18.825   2.399  1.00  0.00
ATOM   5907 H13S OL    300       6.442 -20.459   2.758  1.00  0.00
ATOM   5908 C114 OL    300       6.990 -20.332   0.745  1.00  0.00
ATOM   5909 H14R OL    300       7.156 -21.410   0.535  1.00  0.00
ATOM   5910 H14S OL    300       7.706 -19.746   0.129  1.00  0.00
ATOM   5911 C115 OL    300       5.494 -20.049   0.389  1.00  0.00
ATOM   5912 H15R OL    300       5.284 -18.959   0.432  1.00  0.00
ATOM   5913 H15S OL    300       4.858 -20.540   1.156  1.00  0.00
ATOM   5914 C116 OL    300       5.176 -20.556  -1.070  1.00  0.00
ATOM   5915 H16R OL    300       4.080 -20.459  -1.223  1.00  0.00
ATOM   5916 H16S OL    300       5.519 -21.596  -1.257  1.00  0.00
ATOM   5917 C117 OL    300       5.832 -19.805  -2.246  1.00  0.00
ATOM   5918 H17R OL    300       5.554 -20.306  -3.198  1.00  0.00
ATOM   5919 H17S OL    300       6.920 -19.598  -2.160  1.00  0.00
ATOM   5920 C118 OL    300       5.079 -18.531  -2.398  1.00  0.00
ATOM   5921 H18R OL    300       5.043 -18.129  -1.362  1.00  0.00
ATOM   5922 H18S OL    300       4.066 -18.690  -2.826  1.00  0.00
ATOM   5923 H18T OL    300       5.577 -17.834  -3.105  1.00  0.00
TER   
ATOM   5924 C116 PA    301      16.719 -12.129  -0.583  1.00  0.00
ATOM   5925 H16R PA    301      15.671 -11.991  -0.926  1.00  0.00
ATOM   5926 H16S PA    301      17.306 -12.604  -1.397  1.00  0.00
ATOM   5927 H16T PA    301      17.112 -11.142  -0.257  1.00  0.00
ATOM   5928 C115 PA    301      16.908 -12.982   0.674  1.00  0.00
ATOM   5929 H15R PA    301      16.214 -12.747   1.510  1.00  0.00
ATOM   5930 H15S PA    301      16.807 -14.068   0.464  1.00  0.00
ATOM   5931 C114 PA    301      18.313 -12.933   1.347  1.00  0.00
ATOM   5932 H14R PA    301      18.471 -13.898   1.874  1.00  0.00
ATOM   5933 H14S PA    301      19.040 -13.016   0.511  1.00  0.00
ATOM   5934 C113 PA    301      18.752 -11.750   2.320  1.00  0.00
ATOM   5935 H13R PA    301      19.818 -11.471   2.175  1.00  0.00
ATOM   5936 H13S PA    301      18.090 -10.911   2.016  1.00  0.00
ATOM   5937 C112 PA    301      18.614 -11.960   3.788  1.00  0.00
ATOM   5938 H12R PA    301      18.555 -10.906   4.136  1.00  0.00
ATOM   5939 H12S PA    301      17.648 -12.405   4.110  1.00  0.00
ATOM   5940 C111 PA    301      19.762 -12.670   4.476  1.00  0.00
ATOM   5941 H11R PA    301      19.697 -13.774   4.366  1.00  0.00
ATOM   5942 H11S PA    301      20.751 -12.370   4.069  1.00  0.00
ATOM   5943 C110 PA    301      19.846 -12.391   6.024  1.00  0.00
ATOM   5944 H10R PA    301      20.880 -12.567   6.390  1.00  0.00
ATOM   5945 H10S PA    301      19.555 -11.319   6.056  1.00  0.00
ATOM   5946  C19 PA    301      18.924 -13.254   6.926  1.00  0.00
ATOM   5947  H9R PA    301      18.883 -12.774   7.926  1.00  0.00
ATOM   5948  H9S PA    301      17.898 -13.060   6.547  1.00  0.00
ATOM   5949  C18 PA    301      19.172 -14.782   6.871  1.00  0.00
ATOM   5950  H8R PA    301      19.033 -15.299   5.898  1.00  0.00
ATOM   5951  H8S PA    301      20.238 -14.926   7.150  1.00  0.00
ATOM   5952  C17 PA    301      18.298 -15.693   7.805  1.00  0.00
ATOM   5953  H7R PA    301      17.260 -15.429   7.509  1.00  0.00
ATOM   5954  H7S PA    301      18.552 -16.736   7.520  1.00  0.00
ATOM   5955  C16 PA    301      18.528 -15.432   9.306  1.00  0.00
ATOM   5956  H6R PA    301      18.295 -14.347   9.352  1.00  0.00
ATOM   5957  H6S PA    301      17.856 -15.980  10.001  1.00  0.00
ATOM   5958  C15 PA    301      19.989 -15.613   9.823  1.00  0.00
ATOM   5959  H5R PA    301      20.169 -16.686   9.596  1.00  0.00
ATOM   5960  H5S PA    301      20.815 -15.036   9.356  1.00  0.00
ATOM   5961  C14 PA    301      20.063 -15.463  11.382  1.00  0.00
ATOM   5962  H4R PA    301      19.032 -15.677  11.736  1.00  0.00
ATOM   5963  H4S PA    301      20.676 -16.265  11.846  1.00  0.00
ATOM   5964  C13 PA    301      20.428 -14.084  11.736  1.00  0.00
[truncated: 3,478,900 more chars]
