# Supplementary material for: Prediction of dynamic allostery for the transmembrane domain of the sweet taste receptor subunit, TAS1R3
Source: Commun Biol. 2023 Apr 3;6:340. doi: 10.1038/s42003-023-04705-5 (PMC10070457; doi:10.1038/s42003-023-04705-5)
Supplement: Supplementary file 3 — Supplementary Data 1 [file 42003_2023_4705_MOESM3_ESM.zip › Supplementary Data 1/1_Initial/Cyc_mTas1r3_Initial.pdb]

CRYST1   73.241   73.241  112.744  90.00  90.00  90.00 P 1           1
ATOM      1  N   GLU     1      -2.221  14.889 -21.354  1.00  0.00
ATOM      2  H1  GLU     1      -1.795  15.314 -20.543  1.00  0.00
ATOM      3  H2  GLU     1      -2.237  15.565 -22.104  1.00  0.00
ATOM      4  H3  GLU     1      -1.804  13.981 -21.502  1.00  0.00
ATOM      5  CA  GLU     1      -3.602  14.628 -21.048  1.00  0.00
ATOM      6  HA  GLU     1      -4.216  15.193 -21.749  1.00  0.00
ATOM      7  CB  GLU     1      -3.992  13.142 -21.139  1.00  0.00
ATOM      8  HB2 GLU     1      -3.319  12.589 -20.484  1.00  0.00
ATOM      9  HB3 GLU     1      -5.014  13.051 -20.770  1.00  0.00
ATOM     10  CG  GLU     1      -3.909  12.569 -22.557  1.00  0.00
ATOM     11  HG2 GLU     1      -4.521  13.158 -23.240  1.00  0.00
ATOM     12  HG3 GLU     1      -2.875  12.571 -22.903  1.00  0.00
ATOM     13  CD  GLU     1      -4.428  11.137 -22.517  1.00  0.00
ATOM     14  OE1 GLU     1      -5.604  10.945 -22.110  1.00  0.00
ATOM     15  OE2 GLU     1      -3.657  10.215 -22.895  1.00  0.00
ATOM     16  C   GLU     1      -3.896  15.095 -19.658  1.00  0.00
ATOM     17  O   GLU     1      -3.088  14.971 -18.737  1.00  0.00
ATOM     18  N   PRO     2      -5.063  15.659 -19.513  1.00  0.00
ATOM     19  CD  PRO     2      -5.685  16.383 -20.610  1.00  0.00
ATOM     20  HD2 PRO     2      -6.253  15.673 -21.211  1.00  0.00
ATOM     21  HD3 PRO     2      -4.897  16.826 -21.219  1.00  0.00
ATOM     22  CG  PRO     2      -6.580  17.444 -19.946  1.00  0.00
ATOM     23  HG2 PRO     2      -7.535  17.512 -20.467  1.00  0.00
ATOM     24  HG3 PRO     2      -6.088  18.416 -19.963  1.00  0.00
ATOM     25  CB  PRO     2      -6.763  16.945 -18.499  1.00  0.00
ATOM     26  HB2 PRO     2      -7.628  16.292 -18.382  1.00  0.00
ATOM     27  HB3 PRO     2      -6.839  17.777 -17.799  1.00  0.00
ATOM     28  CA  PRO     2      -5.481  16.159 -18.236  1.00  0.00
ATOM     29  HA  PRO     2      -4.745  16.888 -17.897  1.00  0.00
ATOM     30  C   PRO     2      -5.605  15.070 -17.222  1.00  0.00
ATOM     31  O   PRO     2      -5.407  15.343 -16.039  1.00  0.00
ATOM     32  N   VAL     3      -5.939  13.836 -17.642  1.00  0.00
ATOM     33  H   VAL     3      -6.125  13.603 -18.607  1.00  0.00
ATOM     34  CA  VAL     3      -6.042  12.800 -16.662  1.00  0.00
ATOM     35  HA  VAL     3      -6.712  13.080 -15.849  1.00  0.00
ATOM     36  CB  VAL     3      -6.495  11.484 -17.226  1.00  0.00
ATOM     37  HB  VAL     3      -7.488  11.600 -17.661  1.00  0.00
ATOM     38  CG1 VAL     3      -5.511  11.016 -18.312  1.00  0.00
ATOM     39 HG11 VAL     3      -4.518  10.899 -17.877  1.00  0.00
ATOM     40 HG12 VAL     3      -5.844  10.061 -18.718  1.00  0.00
ATOM     41 HG13 VAL     3      -5.472  11.756 -19.111  1.00  0.00
ATOM     42  CG2 VAL     3      -6.642  10.494 -16.058  1.00  0.00
ATOM     43 HG21 VAL     3      -7.378  10.874 -15.350  1.00  0.00
ATOM     44 HG22 VAL     3      -6.971   9.527 -16.440  1.00  0.00
ATOM     45 HG23 VAL     3      -5.681  10.378 -15.556  1.00  0.00
ATOM     46  C   VAL     3      -4.690  12.625 -16.057  1.00  0.00
ATOM     47  O   VAL     3      -4.552  12.570 -14.842  1.00  0.00
ATOM     48  N   VAL     4      -3.639  12.574 -16.889  1.00  0.00
ATOM     49  H   VAL     4      -3.776  12.686 -17.883  1.00  0.00
ATOM     50  CA  VAL     4      -2.303  12.368 -16.405  1.00  0.00
ATOM     51  HA  VAL     4      -2.229  11.494 -15.757  1.00  0.00
ATOM     52  CB  VAL     4      -1.302  12.229 -17.514  1.00  0.00
ATOM     53  HB  VAL     4      -1.351  13.100 -18.168  1.00  0.00
ATOM     54  CG1 VAL     4       0.107  12.127 -16.900  1.00  0.00
ATOM     55 HG11 VAL     4       0.157  11.256 -16.246  1.00  0.00
ATOM     56 HG12 VAL     4       0.844  12.025 -17.696  1.00  0.00
ATOM     57 HG13 VAL     4       0.318  13.027 -16.322  1.00  0.00
ATOM     58  CG2 VAL     4      -1.696  11.019 -18.379  1.00  0.00
ATOM     59 HG21 VAL     4      -2.691  11.177 -18.794  1.00  0.00
ATOM     60 HG22 VAL     4      -0.978  10.903 -19.191  1.00  0.00
ATOM     61 HG23 VAL     4      -1.698  10.118 -17.765  1.00  0.00
ATOM     62  C   VAL     4      -1.893  13.536 -15.566  1.00  0.00
ATOM     63  O   VAL     4      -1.119  13.378 -14.624  1.00  0.00
ATOM     64  N   LEU     5      -2.370  14.746 -15.915  1.00  0.00
ATOM     65  H   LEU     5      -2.993  14.831 -16.706  1.00  0.00
ATOM     66  CA  LEU     5      -2.012  15.939 -15.199  1.00  0.00
ATOM     67  HA  LEU     5      -0.927  16.047 -15.201  1.00  0.00
ATOM     68  CB  LEU     5      -2.634  17.198 -15.842  1.00  0.00
ATOM     69  HB2 LEU     5      -2.139  17.174 -16.813  1.00  0.00
ATOM     70  HB3 LEU     5      -3.709  17.086 -15.980  1.00  0.00
ATOM     71  CG  LEU     5      -2.342  18.547 -15.149  1.00  0.00
ATOM     72  HG  LEU     5      -2.621  19.347 -15.835  1.00  0.00
ATOM     73  CD1 LEU     5      -3.120  18.708 -13.830  1.00  0.00
ATOM     74 HD11 LEU     5      -2.841  17.909 -13.143  1.00  0.00
ATOM     75 HD12 LEU     5      -2.880  19.672 -13.382  1.00  0.00
ATOM     76 HD13 LEU     5      -4.190  18.657 -14.030  1.00  0.00
ATOM     77  CD2 LEU     5      -0.831  18.778 -14.982  1.00  0.00
ATOM     78 HD21 LEU     5      -0.353  18.783 -15.962  1.00  0.00
ATOM     79 HD22 LEU     5      -0.661  19.736 -14.491  1.00  0.00
ATOM     80 HD23 LEU     5      -0.406  17.979 -14.375  1.00  0.00
ATOM     81  C   LEU     5      -2.490  15.839 -13.781  1.00  0.00
ATOM     82  O   LEU     5      -1.734  16.116 -12.851  1.00  0.00
ATOM     83  N   SER     6      -3.754  15.424 -13.571  1.00  0.00
ATOM     84  H   SER     6      -4.348  15.142 -14.338  1.00  0.00
ATOM     85  CA  SER     6      -4.285  15.357 -12.238  1.00  0.00
ATOM     86  HA  SER     6      -4.184  16.340 -11.777  1.00  0.00
ATOM     87  CB  SER     6      -5.766  14.944 -12.194  1.00  0.00
ATOM     88  HB2 SER     6      -6.121  14.992 -11.165  1.00  0.00
ATOM     89  HB3 SER     6      -6.348  15.629 -12.811  1.00  0.00
ATOM     90  OG  SER     6      -5.917  13.620 -12.686  1.00  0.00
ATOM     91  HG  SER     6      -6.844  13.371 -12.655  1.00  0.00
ATOM     92  C   SER     6      -3.516  14.336 -11.463  1.00  0.00
ATOM     93  O   SER     6      -3.175  14.541 -10.299  1.00  0.00
ATOM     94  N   LEU     7      -3.204  13.210 -12.122  1.00  0.00
ATOM     95  H   LEU     7      -3.473  13.160 -13.094  1.00  0.00
ATOM     96  CA  LEU     7      -2.514  12.093 -11.550  1.00  0.00
ATOM     97  HA  LEU     7      -3.089  11.660 -10.732  1.00  0.00
ATOM     98  CB  LEU     7      -2.331  11.027 -12.639  1.00  0.00
ATOM     99  HB2 LEU     7      -2.167  11.648 -13.520  1.00  0.00
ATOM    100  HB3 LEU     7      -1.465  10.383 -12.483  1.00  0.00
ATOM    101  CG  LEU     7      -3.586  10.158 -12.850  1.00  0.00
ATOM    102  HG  LEU     7      -3.556   9.356 -12.113  1.00  0.00
ATOM    103  CD1 LEU     7      -4.901  10.938 -12.705  1.00  0.00
ATOM    104 HD11 LEU     7      -4.932  11.740 -13.442  1.00  0.00
ATOM    105 HD12 LEU     7      -5.743  10.265 -12.866  1.00  0.00
ATOM    106 HD13 LEU     7      -4.963  11.363 -11.703  1.00  0.00
ATOM    107  CD2 LEU     7      -3.504   9.382 -14.173  1.00  0.00
ATOM    108 HD21 LEU     7      -2.628   8.733 -14.160  1.00  0.00
ATOM    109 HD22 LEU     7      -4.402   8.777 -14.296  1.00  0.00
ATOM    110 HD23 LEU     7      -3.423  10.085 -15.002  1.00  0.00
ATOM    111  C   LEU     7      -1.166  12.516 -11.045  1.00  0.00
ATOM    112  O   LEU     7      -0.799  12.199  -9.913  1.00  0.00
ATOM    113  N   LEU     8      -0.393  13.242 -11.873  1.00  0.00
ATOM    114  H   LEU     8      -0.756  13.512 -12.776  1.00  0.00
ATOM    115  CA  LEU     8       0.930  13.672 -11.514  1.00  0.00
ATOM    116  HA  LEU     8       1.499  12.806 -11.176  1.00  0.00
ATOM    117  CB  LEU     8       1.680  14.326 -12.686  1.00  0.00
ATOM    118  HB2 LEU     8       0.991  15.123 -12.965  1.00  0.00
ATOM    119  HB3 LEU     8       2.632  14.760 -12.379  1.00  0.00
ATOM    120  CG  LEU     8       1.905  13.397 -13.894  1.00  0.00
ATOM    121  HG  LEU     8       0.936  13.071 -14.272  1.00  0.00
ATOM    122  CD1 LEU     8       2.669  14.127 -15.007  1.00  0.00
ATOM    123 HD11 LEU     8       3.638  14.453 -14.629  1.00  0.00
ATOM    124 HD12 LEU     8       2.817  13.452 -15.850  1.00  0.00
ATOM    125 HD13 LEU     8       2.096  14.995 -15.333  1.00  0.00
ATOM    126  CD2 LEU     8       2.566  12.069 -13.481  1.00  0.00
ATOM    127 HD21 LEU     8       1.926  11.551 -12.767  1.00  0.00
ATOM    128 HD22 LEU     8       2.707  11.443 -14.362  1.00  0.00
ATOM    129 HD23 LEU     8       3.533  12.272 -13.021  1.00  0.00
ATOM    130  C   LEU     8       0.863  14.698 -10.424  1.00  0.00
ATOM    131  O   LEU     8       1.640  14.652  -9.471  1.00  0.00
ATOM    132  N   LEU     9      -0.074  15.657 -10.533  1.00  0.00
ATOM    133  H   LEU     9      -0.716  15.668 -11.313  1.00  0.00
ATOM    134  CA  LEU     9      -0.149  16.723  -9.575  1.00  0.00
ATOM    135  HA  LEU     9       0.839  17.176  -9.489  1.00  0.00
ATOM    136  CB  LEU     9      -1.160  17.818  -9.955  1.00  0.00
ATOM    137  HB2 LEU     9      -2.041  17.237 -10.228  1.00  0.00
ATOM    138  HB3 LEU     9      -1.406  18.483  -9.127  1.00  0.00
ATOM    139  CG  LEU     9      -0.700  18.654 -11.167  1.00  0.00
ATOM    140  HG  LEU     9      -0.641  17.997 -12.035  1.00  0.00
ATOM    141  CD1 LEU     9      -1.673  19.808 -11.463  1.00  0.00
ATOM    142 HD11 LEU     9      -1.733  20.465 -10.596  1.00  0.00
ATOM    143 HD12 LEU     9      -1.315  20.374 -12.323  1.00  0.00
ATOM    144 HD13 LEU     9      -2.662  19.404 -11.680  1.00  0.00
ATOM    145  CD2 LEU     9       0.753  19.131 -10.997  1.00  0.00
ATOM    146 HD21 LEU     9       1.411  18.267 -10.902  1.00  0.00
ATOM    147 HD22 LEU     9       1.048  19.717 -11.867  1.00  0.00
ATOM    148 HD23 LEU     9       0.831  19.747 -10.101  1.00  0.00
ATOM    149  C   LEU     9      -0.499  16.168  -8.230  1.00  0.00
ATOM    150  O   LEU     9      -0.006  16.643  -7.209  1.00  0.00
ATOM    151  N   LEU    10      -1.375  15.146  -8.201  1.00  0.00
ATOM    152  H   LEU    10      -1.735  14.805  -9.081  1.00  0.00
ATOM    153  CA  LEU    10      -1.826  14.517  -6.992  1.00  0.00
ATOM    154  HA  LEU    10      -2.241  15.266  -6.317  1.00  0.00
ATOM    155  CB  LEU    10      -2.920  13.476  -7.305  1.00  0.00
ATOM    156  HB2 LEU    10      -3.569  14.063  -7.954  1.00  0.00
ATOM    157  HB3 LEU    10      -2.518  12.630  -7.863  1.00  0.00
ATOM    158  CG  LEU    10      -3.733  12.957  -6.098  1.00  0.00
ATOM    159  HG  LEU    10      -4.257  13.794  -5.637  1.00  0.00
ATOM    160  CD1 LEU    10      -4.754  11.900  -6.550  1.00  0.00
ATOM    161 HD11 LEU    10      -4.231  11.062  -7.010  1.00  0.00
ATOM    162 HD12 LEU    10      -5.317  11.546  -5.687  1.00  0.00
ATOM    163 HD13 LEU    10      -5.439  12.342  -7.274  1.00  0.00
ATOM    164  CD2 LEU    10      -2.848  12.468  -4.943  1.00  0.00
ATOM    165 HD21 LEU    10      -2.222  13.288  -4.592  1.00  0.00
ATOM    166 HD22 LEU    10      -3.478  12.116  -4.126  1.00  0.00
ATOM    167 HD23 LEU    10      -2.215  11.652  -5.290  1.00  0.00
ATOM    168  C   LEU    10      -0.641  13.841  -6.355  1.00  0.00
ATOM    169  O   LEU    10      -0.485  13.835  -5.135  1.00  0.00
ATOM    170  N   LEU    11       0.234  13.256  -7.194  1.00  0.00
ATOM    171  H   LEU    11       0.036  13.360  -8.179  1.00  0.00
ATOM    172  CA  LEU    11       1.424  12.547  -6.809  1.00  0.00
ATOM    173  HA  LEU    11       1.174  11.686  -6.188  1.00  0.00
ATOM    174  CB  LEU    11       2.141  12.045  -8.085  1.00  0.00
ATOM    175  HB2 LEU    11       1.417  11.328  -8.471  1.00  0.00
ATOM    176  HB3 LEU    11       2.212  12.892  -8.768  1.00  0.00
ATOM    177  CG  LEU    11       3.524  11.365  -7.962  1.00  0.00
ATOM    178  HG  LEU    11       3.478  10.579  -7.209  1.00  0.00
ATOM    179  CD1 LEU    11       3.914  10.753  -9.318  1.00  0.00
ATOM    180 HD11 LEU    11       3.961  11.539 -10.072  1.00  0.00
ATOM    181 HD12 LEU    11       4.889  10.273  -9.234  1.00  0.00
ATOM    182 HD13 LEU    11       3.169  10.013  -9.611  1.00  0.00
ATOM    183  CD2 LEU    11       4.646  12.291  -7.460  1.00  0.00
ATOM    184 HD21 LEU    11       4.390  12.670  -6.471  1.00  0.00
ATOM    185 HD22 LEU    11       5.581  11.733  -7.404  1.00  0.00
ATOM    186 HD23 LEU    11       4.764  13.127  -8.150  1.00  0.00
ATOM    187  C   LEU    11       2.349  13.476  -6.095  1.00  0.00
ATOM    188  O   LEU    11       2.914  13.129  -5.059  1.00  0.00
ATOM    189  N   CYS    12       2.542  14.682  -6.652  1.00  0.00
ATOM    190  H   CYS    12       2.017  14.956  -7.470  1.00  0.00
ATOM    191  CA  CYS    12       3.480  15.616  -6.103  1.00  0.00
ATOM    192  HA  CYS    12       4.463  15.147  -6.064  1.00  0.00
ATOM    193  CB  CYS    12       3.582  16.903  -6.940  1.00  0.00
ATOM    194  HB2 CYS    12       3.921  16.689  -7.954  1.00  0.00
ATOM    195  HB3 CYS    12       2.626  17.425  -6.980  1.00  0.00
ATOM    196  SG  CYS    12       4.772  18.086  -6.251  1.00  0.00
ATOM    197  HG  CYS    12       4.599  19.017  -7.185  1.00  0.00
ATOM    198  C   CYS    12       3.040  16.000  -4.729  1.00  0.00
ATOM    199  O   CYS    12       3.848  16.066  -3.803  1.00  0.00
ATOM    200  N   LEU    13       1.733  16.259  -4.552  1.00  0.00
ATOM    201  H   LEU    13       1.073  16.185  -5.313  1.00  0.00
ATOM    202  CA  LEU    13       1.247  16.665  -3.269  1.00  0.00
ATOM    203  HA  LEU    13       1.820  17.528  -2.931  1.00  0.00
ATOM    204  CB  LEU    13      -0.248  17.049  -3.304  1.00  0.00
ATOM    205  HB2 LEU    13      -0.212  17.869  -4.021  1.00  0.00
ATOM    206  HB3 LEU    13      -0.870  16.247  -3.701  1.00  0.00
ATOM    207  CG  LEU    13      -0.849  17.556  -1.972  1.00  0.00
ATOM    208  HG  LEU    13      -1.832  17.976  -2.183  1.00  0.00
ATOM    209  CD1 LEU    13      -0.984  16.436  -0.928  1.00  0.00
ATOM    210 HD11 LEU    13      -0.001  16.016  -0.716  1.00  0.00
ATOM    211 HD12 LEU    13      -1.411  16.843  -0.011  1.00  0.00
ATOM    212 HD13 LEU    13      -1.637  15.654  -1.316  1.00  0.00
ATOM    213  CD2 LEU    13      -0.087  18.787  -1.446  1.00  0.00
ATOM    214 HD21 LEU    13      -0.144  19.591  -2.180  1.00  0.00
ATOM    215 HD22 LEU    13      -0.534  19.119  -0.509  1.00  0.00
ATOM    216 HD23 LEU    13       0.957  18.524  -1.277  1.00  0.00
ATOM    217  C   LEU    13       1.447  15.526  -2.322  1.00  0.00
ATOM    218  O   LEU    13       1.864  15.721  -1.181  1.00  0.00
ATOM    219  N   VAL    14       1.174  14.292  -2.785  1.00  0.00
ATOM    220  H   VAL    14       0.878  14.137  -3.738  1.00  0.00
ATOM    221  CA  VAL    14       1.258  13.164  -1.909  1.00  0.00
ATOM    222  HA  VAL    14       0.675  13.340  -1.005  1.00  0.00
ATOM    223  CB  VAL    14       0.803  11.880  -2.529  1.00  0.00
ATOM    224  HB  VAL    14       1.420  11.633  -3.393  1.00  0.00
ATOM    225  CG1 VAL    14       0.947  10.780  -1.466  1.00  0.00
ATOM    226 HG11 VAL    14       0.330  11.026  -0.602  1.00  0.00
ATOM    227 HG12 VAL    14       0.624   9.826  -1.883  1.00  0.00
ATOM    228 HG13 VAL    14       1.990  10.706  -1.158  1.00  0.00
ATOM    229  CG2 VAL    14      -0.640  12.058  -3.030  1.00  0.00
ATOM    230 HG21 VAL    14      -0.672  12.858  -3.770  1.00  0.00
ATOM    231 HG22 VAL    14      -0.985  11.129  -3.485  1.00  0.00
ATOM    232 HG23 VAL    14      -1.287  12.313  -2.191  1.00  0.00
ATOM    233  C   VAL    14       2.670  12.996  -1.439  1.00  0.00
ATOM    234  O   VAL    14       2.905  12.724  -0.263  1.00  0.00
ATOM    235  N   LEU    15       3.649  13.157  -2.344  1.00  0.00
ATOM    236  H   LEU    15       3.445  13.402  -3.302  1.00  0.00
ATOM    237  CA  LEU    15       5.022  12.991  -1.962  1.00  0.00
ATOM    238  HA  LEU    15       5.157  11.994  -1.543  1.00  0.00
ATOM    239  CB  LEU    15       5.977  13.155  -3.162  1.00  0.00
ATOM    240  HB2 LEU    15       5.632  12.338  -3.796  1.00  0.00
ATOM    241  HB3 LEU    15       5.823  14.104  -3.676  1.00  0.00
ATOM    242  CG  LEU    15       7.479  12.972  -2.861  1.00  0.00
ATOM    243  HG  LEU    15       8.003  12.902  -3.814  1.00  0.00
ATOM    244  CD1 LEU    15       8.070  14.128  -2.035  1.00  0.00
ATOM    245 HD11 LEU    15       7.547  14.198  -1.081  1.00  0.00
ATOM    246 HD12 LEU    15       9.129  13.943  -1.855  1.00  0.00
ATOM    247 HD13 LEU    15       7.953  15.063  -2.583  1.00  0.00
ATOM    248  CD2 LEU    15       7.744  11.594  -2.234  1.00  0.00
ATOM    249 HD21 LEU    15       7.426  10.813  -2.924  1.00  0.00
ATOM    250 HD22 LEU    15       8.809  11.486  -2.030  1.00  0.00
ATOM    251 HD23 LEU    15       7.185  11.505  -1.302  1.00  0.00
ATOM    252  C   LEU    15       5.344  14.040  -0.941  1.00  0.00
ATOM    253  O   LEU    15       6.000  13.757   0.060  1.00  0.00
ATOM    254  N   GLY    16       4.876  15.283  -1.162  1.00  0.00
ATOM    255  H   GLY    16       4.285  15.482  -1.957  1.00  0.00
ATOM    256  CA  GLY    16       5.205  16.360  -0.272  1.00  0.00
ATOM    257  HA2 GLY    16       6.289  16.460  -0.209  1.00  0.00
ATOM    258  HA3 GLY    16       4.777  17.287  -0.652  1.00  0.00
ATOM    259  C   GLY    16       4.660  16.097   1.097  1.00  0.00
ATOM    260  O   GLY    16       5.364  16.284   2.088  1.00  0.00
ATOM    261  N   LEU    17       3.386  15.663   1.201  1.00  0.00
ATOM    262  H   LEU    17       2.793  15.543   0.392  1.00  0.00
ATOM    263  CA  LEU    17       2.825  15.411   2.500  1.00  0.00
ATOM    264  HA  LEU    17       3.015  16.290   3.116  1.00  0.00
ATOM    265  CB  LEU    17       1.312  15.121   2.510  1.00  0.00
ATOM    266  HB2 LEU    17       1.154  14.540   1.601  1.00  0.00
ATOM    267  HB3 LEU    17       1.026  14.525   3.376  1.00  0.00
ATOM    268  CG  LEU    17       0.451  16.398   2.459  1.00  0.00
ATOM    269  HG  LEU    17      -0.585  16.114   2.275  1.00  0.00
ATOM    270  CD1 LEU    17       0.542  17.177   3.782  1.00  0.00
ATOM    271 HD11 LEU    17       1.578  17.461   3.966  1.00  0.00
ATOM    272 HD12 LEU    17      -0.075  18.074   3.719  1.00  0.00
ATOM    273 HD13 LEU    17       0.187  16.549   4.599  1.00  0.00
ATOM    274  CD2 LEU    17       0.823  17.283   1.261  1.00  0.00
ATOM    275 HD21 LEU    17       0.669  16.727   0.336  1.00  0.00
ATOM    276 HD22 LEU    17       0.195  18.174   1.258  1.00  0.00
ATOM    277 HD23 LEU    17       1.870  17.577   1.337  1.00  0.00
ATOM    278  C   LEU    17       3.530  14.262   3.135  1.00  0.00
ATOM    279  O   LEU    17       3.788  14.281   4.337  1.00  0.00
ATOM    280  N   ALA    18       3.871  13.231   2.342  1.00  0.00
ATOM    281  H   ALA    18       3.696  13.249   1.347  1.00  0.00
ATOM    282  CA  ALA    18       4.501  12.072   2.900  1.00  0.00
ATOM    283  HA  ALA    18       3.865  11.643   3.674  1.00  0.00
ATOM    284  CB  ALA    18       4.794  10.989   1.848  1.00  0.00
ATOM    285  HB1 ALA    18       5.438  11.401   1.071  1.00  0.00
ATOM    286  HB2 ALA    18       5.294  10.145   2.324  1.00  0.00
ATOM    287  HB3 ALA    18       3.858  10.652   1.403  1.00  0.00
ATOM    288  C   ALA    18       5.802  12.474   3.521  1.00  0.00
ATOM    289  O   ALA    18       6.125  12.036   4.625  1.00  0.00
ATOM    290  N   LEU    19       6.585  13.327   2.839  1.00  0.00
ATOM    291  H   LEU    19       6.334  13.650   1.916  1.00  0.00
ATOM    292  CA  LEU    19       7.848  13.733   3.381  1.00  0.00
ATOM    293  HA  LEU    19       8.386  12.842   3.704  1.00  0.00
ATOM    294  CB  LEU    19       8.727  14.501   2.370  1.00  0.00
ATOM    295  HB2 LEU    19       9.558  14.796   3.011  1.00  0.00
ATOM    296  HB3 LEU    19       9.092  13.841   1.583  1.00  0.00
ATOM    297  CG  LEU    19       8.097  15.756   1.737  1.00  0.00
ATOM    298  HG  LEU    19       7.102  15.493   1.380  1.00  0.00
ATOM    299  CD1 LEU    19       7.991  16.918   2.737  1.00  0.00
ATOM    300 HD11 LEU    19       8.986  17.182   3.095  1.00  0.00
ATOM    301 HD12 LEU    19       7.541  17.781   2.246  1.00  0.00
ATOM    302 HD13 LEU    19       7.370  16.616   3.581  1.00  0.00
ATOM    303  CD2 LEU    19       8.838  16.144   0.447  1.00  0.00
ATOM    304 HD21 LEU    19       8.780  15.323  -0.267  1.00  0.00
ATOM    305 HD22 LEU    19       8.377  17.033   0.016  1.00  0.00
ATOM    306 HD23 LEU    19       9.883  16.352   0.676  1.00  0.00
ATOM    307  C   LEU    19       7.616  14.555   4.612  1.00  0.00
ATOM    308  O   LEU    19       8.379  14.469   5.573  1.00  0.00
ATOM    309  N   ALA    20       6.553  15.382   4.615  1.00  0.00
ATOM    310  H   ALA    20       5.929  15.422   3.822  1.00  0.00
ATOM    311  CA  ALA    20       6.270  16.219   5.745  1.00  0.00
ATOM    312  HA  ALA    20       7.139  16.835   5.977  1.00  0.00
ATOM    313  CB  ALA    20       5.064  17.140   5.510  1.00  0.00
ATOM    314  HB1 ALA    20       4.184  16.537   5.285  1.00  0.00
ATOM    315  HB2 ALA    20       4.879  17.733   6.406  1.00  0.00
ATOM    316  HB3 ALA    20       5.272  17.805   4.672  1.00  0.00
ATOM    317  C   ALA    20       5.958  15.359   6.933  1.00  0.00
ATOM    318  O   ALA    20       6.426  15.625   8.039  1.00  0.00
ATOM    319  N   ALA    21       5.152  14.297   6.727  1.00  0.00
ATOM    320  H   ALA    21       4.809  14.095   5.799  1.00  0.00
ATOM    321  CA  ALA    21       4.768  13.424   7.799  1.00  0.00
ATOM    322  HA  ALA    21       4.312  13.998   8.606  1.00  0.00
ATOM    323  CB  ALA    21       3.780  12.331   7.353  1.00  0.00
ATOM    324  HB1 ALA    21       4.226  11.742   6.551  1.00  0.00
ATOM    325  HB2 ALA    21       3.552  11.680   8.197  1.00  0.00
ATOM    326  HB3 ALA    21       2.861  12.795   6.994  1.00  0.00
ATOM    327  C   ALA    21       5.994  12.745   8.328  1.00  0.00
ATOM    328  O   ALA    21       6.162  12.607   9.539  1.00  0.00
ATOM    329  N   LEU    22       6.900  12.326   7.420  1.00  0.00
ATOM    330  H   LEU    22       6.782  12.581   6.450  1.00  0.00
ATOM    331  CA  LEU    22       8.089  11.615   7.797  1.00  0.00
ATOM    332  HA  LEU    22       7.799  10.656   8.226  1.00  0.00
ATOM    333  CB  LEU    22       9.035  11.357   6.608  1.00  0.00
ATOM    334  HB2 LEU    22       9.140  12.338   6.144  1.00  0.00
ATOM    335  HB3 LEU    22      10.001  11.033   6.995  1.00  0.00
ATOM    336  CG  LEU    22       8.538  10.348   5.564  1.00  0.00
ATOM    337  HG  LEU    22       7.586  10.699   5.166  1.00  0.00
ATOM    338  CD1 LEU    22       9.546  10.195   4.418  1.00  0.00
ATOM    339 HD11 LEU    22      10.498   9.844   4.815  1.00  0.00
ATOM    340 HD12 LEU    22       9.167   9.474   3.694  1.00  0.00
ATOM    341 HD13 LEU    22       9.690  11.159   3.929  1.00  0.00
ATOM    342  CD2 LEU    22       8.254   8.991   6.209  1.00  0.00
ATOM    343 HD21 LEU    22       7.489   9.106   6.977  1.00  0.00
ATOM    344 HD22 LEU    22       7.903   8.293   5.449  1.00  0.00
ATOM    345 HD23 LEU    22       9.167   8.605   6.662  1.00  0.00
ATOM    346  C   LEU    22       8.886  12.479   8.722  1.00  0.00
ATOM    347  O   LEU    22       9.370  12.015   9.753  1.00  0.00
ATOM    348  N   GLY    23       9.036  13.770   8.371  1.00  0.00
ATOM    349  H   GLY    23       8.573  14.135   7.551  1.00  0.00
ATOM    350  CA  GLY    23       9.851  14.661   9.144  1.00  0.00
ATOM    351  HA2 GLY    23      10.859  14.256   9.230  1.00  0.00
ATOM    352  HA3 GLY    23       9.892  15.636   8.659  1.00  0.00
ATOM    353  C   GLY    23       9.273  14.823  10.515  1.00  0.00
ATOM    354  O   GLY    23      10.000  14.848  11.507  1.00  0.00
ATOM    355  N   LEU    24       7.941  14.950  10.618  1.00  0.00
ATOM    356  H   LEU    24       7.326  14.874   9.821  1.00  0.00
ATOM    357  CA  LEU    24       7.358  15.156  11.907  1.00  0.00
ATOM    358  HA  LEU    24       7.775  16.067  12.336  1.00  0.00
ATOM    359  CB  LEU    24       5.826  15.294  11.854  1.00  0.00
ATOM    360  HB2 LEU    24       5.539  14.390  11.318  1.00  0.00
ATOM    361  HB3 LEU    24       5.377  15.285  12.847  1.00  0.00
ATOM    362  CG  LEU    24       5.331  16.529  11.079  1.00  0.00
ATOM    363  HG  LEU    24       5.696  16.467  10.054  1.00  0.00
ATOM    364  CD1 LEU    24       3.796  16.599  11.072  1.00  0.00
ATOM    365 HD11 LEU    24       3.430  16.661  12.097  1.00  0.00
ATOM    366 HD12 LEU    24       3.475  17.481  10.518  1.00  0.00
ATOM    367 HD13 LEU    24       3.393  15.705  10.596  1.00  0.00
ATOM    368  CD2 LEU    24       5.983  17.820  11.602  1.00  0.00
ATOM    369 HD21 LEU    24       7.065  17.753  11.489  1.00  0.00
ATOM    370 HD22 LEU    24       5.611  18.672  11.033  1.00  0.00
ATOM    371 HD23 LEU    24       5.736  17.952  12.655  1.00  0.00
ATOM    372  C   LEU    24       7.660  13.956  12.741  1.00  0.00
ATOM    373  O   LEU    24       8.043  14.075  13.904  1.00  0.00
ATOM    374  N   SER    25       7.520  12.758  12.148  1.00  0.00
ATOM    375  H   SER    25       7.270  12.701  11.171  1.00  0.00
ATOM    376  CA  SER    25       7.728  11.538  12.868  1.00  0.00
ATOM    377  HA  SER    25       7.034  11.507  13.708  1.00  0.00
ATOM    378  CB  SER    25       7.507  10.286  12.001  1.00  0.00
ATOM    379  HB2 SER    25       6.484  10.284  11.624  1.00  0.00
ATOM    380  HB3 SER    25       8.203  10.300  11.162  1.00  0.00
ATOM    381  OG  SER    25       7.727   9.118  12.778  1.00  0.00
ATOM    382  HG  SER    25       7.588   8.340  12.233  1.00  0.00
ATOM    383  C   SER    25       9.136  11.492  13.370  1.00  0.00
ATOM    384  O   SER    25       9.372  11.143  14.526  1.00  0.00
ATOM    385  N   VAL    26      10.109  11.834  12.505  1.00  0.00
ATOM    386  H   VAL    26       9.895  12.105  11.556  1.00  0.00
ATOM    387  CA  VAL    26      11.486  11.780  12.902  1.00  0.00
ATOM    388  HA  VAL    26      11.723  10.835  13.392  1.00  0.00
ATOM    389  CB  VAL    26      12.457  11.991  11.767  1.00  0.00
ATOM    390  HB  VAL    26      12.244  11.276  10.973  1.00  0.00
ATOM    391  CG1 VAL    26      12.318  13.420  11.220  1.00  0.00
ATOM    392 HG11 VAL    26      12.532  14.136  12.014  1.00  0.00
ATOM    393 HG12 VAL    26      13.022  13.566  10.401  1.00  0.00
ATOM    394 HG13 VAL    26      11.302  13.573  10.857  1.00  0.00
ATOM    395  CG2 VAL    26      13.870  11.667  12.278  1.00  0.00
ATOM    396 HG21 VAL    26      13.907  10.631  12.614  1.00  0.00
ATOM    397 HG22 VAL    26      14.590  11.813  11.473  1.00  0.00
ATOM    398 HG23 VAL    26      14.117  12.327  13.109  1.00  0.00
ATOM    399  C   VAL    26      11.759  12.809  13.955  1.00  0.00
ATOM    400  O   VAL    26      12.440  12.528  14.940  1.00  0.00
ATOM    401  N   HID    27      11.230  14.038  13.785  1.00  0.00
ATOM    402  H   HID    27      10.634  14.258  13.000  1.00  0.00
ATOM    403  CA  HID    27      11.522  15.078  14.730  1.00  0.00
ATOM    404  HA  HID    27      12.605  15.178  14.800  1.00  0.00
ATOM    405  CB  HID    27      10.925  16.447  14.355  1.00  0.00
ATOM    406  HB2 HID    27       9.902  16.329  13.999  1.00  0.00
ATOM    407  HB3 HID    27      10.934  17.109  15.221  1.00  0.00
ATOM    408  CG  HID    27      11.680  17.153  13.267  1.00  0.00
ATOM    409  ND1 HID    27      12.783  17.946  13.492  1.00  0.00
ATOM    410  HD1 HID    27      13.218  18.151  14.380  1.00  0.00
ATOM    411  CE1 HID    27      13.184  18.409  12.281  1.00  0.00
ATOM    412  HE1 HID    27      14.056  19.063  12.270  1.00  0.00
ATOM    413  NE2 HID    27      12.419  17.969  11.299  1.00  0.00
ATOM    414  CD2 HID    27      11.471  17.177  11.924  1.00  0.00
ATOM    415  HD2 HID    27      10.701  16.681  11.334  1.00  0.00
ATOM    416  C   HID    27      10.989  14.717  16.079  1.00  0.00
ATOM    417  O   HID    27      11.711  14.814  17.071  1.00  0.00
ATOM    418  N   HID    28       9.717  14.277  16.165  1.00  0.00
ATOM    419  H   HID    28       9.115  14.125  15.369  1.00  0.00
ATOM    420  CA  HID    28       9.200  13.992  17.473  1.00  0.00
ATOM    421  HA  HID    28       9.835  14.483  18.211  1.00  0.00
ATOM    422  CB  HID    28       7.753  14.478  17.668  1.00  0.00
ATOM    423  HB2 HID    28       7.085  14.003  16.949  1.00  0.00
ATOM    424  HB3 HID    28       7.413  14.257  18.680  1.00  0.00
ATOM    425  CG  HID    28       7.604  15.960  17.479  1.00  0.00
ATOM    426  ND1 HID    28       8.098  16.904  18.353  1.00  0.00
ATOM    427  HD1 HID    28       8.613  16.738  19.206  1.00  0.00
ATOM    428  CE1 HID    28       7.759  18.119  17.849  1.00  0.00
ATOM    429  HE1 HID    28       8.072  18.992  18.422  1.00  0.00
ATOM    430  NE2 HID    28       7.088  18.022  16.716  1.00  0.00
ATOM    431  CD2 HID    28       6.991  16.661  16.485  1.00  0.00
ATOM    432  HD2 HID    28       6.474  16.294  15.598  1.00  0.00
ATOM    433  C   HID    28       9.210  12.511  17.670  1.00  0.00
ATOM    434  O   HID    28       8.184  11.903  17.972  1.00  0.00
ATOM    435  N   TRP    29      10.392  11.889  17.516  1.00  0.00
ATOM    436  H   TRP    29      11.214  12.395  17.217  1.00  0.00
ATOM    437  CA  TRP    29      10.489  10.470  17.675  1.00  0.00
ATOM    438  HA  TRP    29       9.664  10.009  17.131  1.00  0.00
ATOM    439  CB  TRP    29      11.811   9.880  17.155  1.00  0.00
ATOM    440  HB2 TRP    29      11.831   8.818  17.401  1.00  0.00
ATOM    441  HB3 TRP    29      11.865  10.003  16.073  1.00  0.00
ATOM    442  CG  TRP    29      13.074  10.477  17.720  1.00  0.00
ATOM    443  CD1 TRP    29      13.262  11.450  18.659  1.00  0.00
ATOM    444  HD1 TRP    29      12.370  11.883  19.111  1.00  0.00
ATOM    445  NE1 TRP    29      14.606  11.678  18.834  1.00  0.00
ATOM    446  HE1 TRP    29      15.017  12.351  19.466  1.00  0.00
ATOM    447  CE2 TRP    29      15.306  10.834  17.997  1.00  0.00
ATOM    448  CZ2 TRP    29      16.646  10.674  17.796  1.00  0.00
ATOM    449  HZ2 TRP    29      17.337  11.294  18.367  1.00  0.00
ATOM    450  CH2 TRP    29      17.040   9.729  16.875  1.00  0.00
ATOM    451  HH2 TRP    29      18.103   9.572  16.692  1.00  0.00
ATOM    452  CZ3 TRP    29      16.122   8.973  16.175  1.00  0.00
ATOM    453  HZ3 TRP    29      16.446   8.228  15.449  1.00  0.00
ATOM    454  CE3 TRP    29      14.771   9.137  16.372  1.00  0.00
ATOM    455  HE3 TRP    29      14.066   8.534  15.800  1.00  0.00
ATOM    456  CD2 TRP    29      14.379  10.069  17.288  1.00  0.00
ATOM    457  C   TRP    29      10.277  10.078  19.107  1.00  0.00
ATOM    458  O   TRP    29       9.580   9.106  19.390  1.00  0.00
ATOM    459  N   ASP    30      10.876  10.835  20.044  1.00  0.00
ATOM    460  H   ASP    30      11.398  11.639  19.727  1.00  0.00
ATOM    461  CA  ASP    30      10.837  10.560  21.455  1.00  0.00
ATOM    462  HA  ASP    30      11.110   9.517  21.616  1.00  0.00
ATOM    463  CB  ASP    30      11.798  11.448  22.255  1.00  0.00
ATOM    464  HB2 ASP    30      11.675  12.498  21.987  1.00  0.00
ATOM    465  HB3 ASP    30      11.633  11.325  23.325  1.00  0.00
ATOM    466  CG  ASP    30      13.206  10.998  21.905  1.00  0.00
ATOM    467  OD1 ASP    30      13.367   9.803  21.538  1.00  0.00
ATOM    468  OD2 ASP    30      14.138  11.840  21.994  1.00  0.00
ATOM    469  C   ASP    30       9.465  10.758  22.025  1.00  0.00
ATOM    470  O   ASP    30       9.117  10.123  23.018  1.00  0.00
ATOM    471  N   SER    31       8.658  11.657  21.429  1.00  0.00
ATOM    472  H   SER    31       8.940  12.114  20.573  1.00  0.00
ATOM    473  CA  SER    31       7.365  11.969  21.973  1.00  0.00
ATOM    474  HA  SER    31       7.510  12.470  22.930  1.00  0.00
ATOM    475  CB  SER    31       6.519  12.875  21.068  1.00  0.00
ATOM    476  HB2 SER    31       6.378  12.385  20.105  1.00  0.00
ATOM    477  HB3 SER    31       5.549  13.041  21.536  1.00  0.00
ATOM    478  OG  SER    31       7.169  14.120  20.874  1.00  0.00
ATOM    479  HG  SER    31       6.631  14.677  20.307  1.00  0.00
ATOM    480  C   SER    31       6.582  10.710  22.152  1.00  0.00
ATOM    481  O   SER    31       6.719   9.738  21.410  1.00  0.00
ATOM    482  N   PRO    32       5.763  10.733  23.169  1.00  0.00
ATOM    483  CD  PRO    32       5.746  11.815  24.136  1.00  0.00
ATOM    484  HD2 PRO    32       5.708  12.767  23.606  1.00  0.00
ATOM    485  HD3 PRO    32       6.654  11.770  24.737  1.00  0.00
ATOM    486  CG  PRO    32       4.480  11.551  24.966  1.00  0.00
ATOM    487  HG2 PRO    32       3.623  12.069  24.535  1.00  0.00
ATOM    488  HG3 PRO    32       4.622  11.878  25.996  1.00  0.00
ATOM    489  CB  PRO    32       4.307  10.022  24.893  1.00  0.00
ATOM    490  HB2 PRO    32       3.261   9.717  24.918  1.00  0.00
ATOM    491  HB3 PRO    32       4.845   9.540  25.709  1.00  0.00
ATOM    492  CA  PRO    32       4.931   9.628  23.552  1.00  0.00
ATOM    493  HA  PRO    32       5.582   8.774  23.738  1.00  0.00
ATOM    494  C   PRO    32       3.917   9.265  22.512  1.00  0.00
ATOM    495  O   PRO    32       3.485   8.113  22.498  1.00  0.00
ATOM    496  N   LEU    33       3.489  10.218  21.663  1.00  0.00
ATOM    497  H   LEU    33       3.851  11.160  21.694  1.00  0.00
ATOM    498  CA  LEU    33       2.485   9.907  20.687  1.00  0.00
ATOM    499  HA  LEU    33       1.622   9.466  21.186  1.00  0.00
ATOM    500  CB  LEU    33       2.024  11.171  19.927  1.00  0.00
ATOM    501  HB2 LEU    33       1.625  11.753  20.758  1.00  0.00
ATOM    502  HB3 LEU    33       2.863  11.705  19.480  1.00  0.00
ATOM    503  CG  LEU    33       0.920  10.965  18.865  1.00  0.00
ATOM    504  HG  LEU    33       0.542  11.946  18.579  1.00  0.00
ATOM    505  CD1 LEU    33       1.435  10.229  17.615  1.00  0.00
ATOM    506 HD11 LEU    33       1.813   9.247  17.901  1.00  0.00
ATOM    507 HD12 LEU    33       0.620  10.110  16.901  1.00  0.00
ATOM    508 HD13 LEU    33       2.237  10.807  17.157  1.00  0.00
ATOM    509  CD2 LEU    33      -0.324  10.307  19.481  1.00  0.00
ATOM    510 HD21 LEU    33      -0.718  10.943  20.274  1.00  0.00
ATOM    511 HD22 LEU    33      -1.084  10.174  18.711  1.00  0.00
ATOM    512 HD23 LEU    33      -0.054   9.336  19.896  1.00  0.00
ATOM    513  C   LEU    33       3.048   8.921  19.702  1.00  0.00
ATOM    514  O   LEU    33       2.419   7.909  19.399  1.00  0.00
ATOM    515  N   VAL    34       4.247   9.218  19.161  1.00  0.00
ATOM    516  H   VAL    34       4.684  10.077  19.464  1.00  0.00
ATOM    517  CA  VAL    34       4.931   8.411  18.181  1.00  0.00
ATOM    518  HA  VAL    34       4.257   8.028  17.415  1.00  0.00
ATOM    519  CB  VAL    34       6.046   9.158  17.509  1.00  0.00
ATOM    520  HB  VAL    34       6.741   9.539  18.257  1.00  0.00
ATOM    521  CG1 VAL    34       6.785   8.195  16.566  1.00  0.00
ATOM    522 HG11 VAL    34       6.090   7.814  15.817  1.00  0.00
ATOM    523 HG12 VAL    34       7.599   8.724  16.070  1.00  0.00
ATOM    524 HG13 VAL    34       7.191   7.363  17.141  1.00  0.00
ATOM    525  CG2 VAL    34       5.449  10.388  16.806  1.00  0.00
ATOM    526 HG21 VAL    34       4.962  11.027  17.542  1.00  0.00
ATOM    527 HG22 VAL    34       6.244  10.945  16.311  1.00  0.00
ATOM    528 HG23 VAL    34       4.717  10.065  16.066  1.00  0.00
ATOM    529  C   VAL    34       5.535   7.165  18.767  1.00  0.00
ATOM    530  O   VAL    34       5.513   6.106  18.140  1.00  0.00
ATOM    531  N   GLN    35       6.101   7.274  19.986  1.00  0.00
ATOM    532  H   GLN    35       5.976   8.142  20.487  1.00  0.00
ATOM    533  CA  GLN    35       6.851   6.219  20.622  1.00  0.00
ATOM    534  HA  GLN    35       7.686   5.942  19.978  1.00  0.00
ATOM    535  CB  GLN    35       7.407   6.642  21.994  1.00  0.00
ATOM    536  HB2 GLN    35       6.573   7.049  22.565  1.00  0.00
ATOM    537  HB3 GLN    35       7.775   5.739  22.482  1.00  0.00
ATOM    538  CG  GLN    35       8.529   7.677  21.925  1.00  0.00
ATOM    539  HG2 GLN    35       8.440   8.268  21.014  1.00  0.00
ATOM    540  HG3 GLN    35       8.520   8.340  22.790  1.00  0.00
ATOM    541  CD  GLN    35       9.858   6.934  21.895  1.00  0.00
ATOM    542  OE1 GLN    35       9.991   5.893  21.251  1.00  0.00
ATOM    543  NE2 GLN    35      10.869   7.473  22.629  1.00  0.00
ATOM    544 HE21 GLN    35      11.773   7.022  22.646  1.00  0.00
ATOM    545 HE22 GLN    35      10.711   8.321  23.154  1.00  0.00
ATOM    546  C   GLN    35       6.001   5.016  20.876  1.00  0.00
ATOM    547  O   GLN    35       6.450   3.886  20.688  1.00  0.00
ATOM    548  N   ALA    36       4.743   5.225  21.297  1.00  0.00
ATOM    549  H   ALA    36       4.370   6.163  21.342  1.00  0.00
ATOM    550  CA  ALA    36       3.894   4.137  21.684  1.00  0.00
ATOM    551  HA  ALA    36       4.359   3.594  22.507  1.00  0.00
ATOM    552  CB  ALA    36       2.497   4.603  22.129  1.00  0.00
ATOM    553  HB1 ALA    36       2.015   5.140  21.312  1.00  0.00
ATOM    554  HB2 ALA    36       1.893   3.737  22.399  1.00  0.00
ATOM    555  HB3 ALA    36       2.591   5.263  22.992  1.00  0.00
ATOM    556  C   ALA    36       3.702   3.200  20.532  1.00  0.00
ATOM    557  O   ALA    36       3.682   1.985  20.720  1.00  0.00
ATOM    558  N   SER    37       3.552   3.740  19.309  1.00  0.00
ATOM    559  H   SER    37       3.586   4.743  19.195  1.00  0.00
ATOM    560  CA  SER    37       3.302   2.931  18.149  1.00  0.00
ATOM    561  HA  SER    37       2.636   2.116  18.433  1.00  0.00
ATOM    562  CB  SER    37       2.655   3.715  16.994  1.00  0.00
ATOM    563  HB2 SER    37       2.487   3.040  16.155  1.00  0.00
ATOM    564  HB3 SER    37       1.701   4.122  17.329  1.00  0.00
ATOM    565  OG  SER    37       3.505   4.776  16.585  1.00  0.00
ATOM    566  HG  SER    37       3.092   5.258  15.865  1.00  0.00
ATOM    567  C   SER    37       4.576   2.318  17.653  1.00  0.00
ATOM    568  O   SER    37       5.642   2.514  18.230  1.00  0.00
ATOM    569  N   GLY    38       4.478   1.502  16.578  1.00  0.00
ATOM    570  H   GLY    38       3.588   1.303  16.144  1.00  0.00
ATOM    571  CA  GLY    38       5.656   0.894  16.026  1.00  0.00
ATOM    572  HA2 GLY    38       6.412   0.715  16.791  1.00  0.00
ATOM    573  HA3 GLY    38       5.424  -0.042  15.518  1.00  0.00
ATOM    574  C   GLY    38       6.195   1.867  15.029  1.00  0.00
ATOM    575  O   GLY    38       5.704   1.962  13.904  1.00  0.00
ATOM    576  N   GLY    39       7.251   2.600  15.432  1.00  0.00
ATOM    577  H   GLY    39       7.646   2.431  16.346  1.00  0.00
ATOM    578  CA  GLY    39       7.842   3.617  14.613  1.00  0.00
ATOM    579  HA2 GLY    39       7.079   4.334  14.310  1.00  0.00
ATOM    580  HA3 GLY    39       8.622   4.132  15.174  1.00  0.00
ATOM    581  C   GLY    39       8.446   3.005  13.391  1.00  0.00
ATOM    582  O   GLY    39       8.311   3.541  12.293  1.00  0.00
ATOM    583  N   SER    40       9.129   1.857  13.558  1.00  0.00
ATOM    584  H   SER    40       9.154   1.421  14.469  1.00  0.00
ATOM    585  CA  SER    40       9.823   1.215  12.477  1.00  0.00
ATOM    586  HA  SER    40      10.545   1.916  12.058  1.00  0.00
ATOM    587  CB  SER    40      10.571  -0.051  12.928  1.00  0.00
ATOM    588  HB2 SER    40      11.139  -0.449  12.087  1.00  0.00
ATOM    589  HB3 SER    40      11.254   0.207  13.737  1.00  0.00
ATOM    590  OG  SER    40       9.649  -1.030  13.382  1.00  0.00
ATOM    591  HG  SER    40      10.127  -1.815  13.661  1.00  0.00
ATOM    592  C   SER    40       8.849   0.802  11.415  1.00  0.00
ATOM    593  O   SER    40       9.130   0.945  10.227  1.00  0.00
ATOM    594  N   GLN    41       7.682   0.263  11.816  1.00  0.00
ATOM    595  H   GLN    41       7.483   0.155  12.800  1.00  0.00
ATOM    596  CA  GLN    41       6.696  -0.183  10.868  1.00  0.00
ATOM    597  HA  GLN    41       7.190  -0.836  10.148  1.00  0.00
ATOM    598  CB  GLN    41       5.523  -0.949  11.501  1.00  0.00
ATOM    599  HB2 GLN    41       5.144  -0.347  12.327  1.00  0.00
ATOM    600  HB3 GLN    41       4.748  -1.051  10.741  1.00  0.00
ATOM    601  CG  GLN    41       5.915  -2.333  12.018  1.00  0.00
ATOM    602  HG2 GLN    41       6.389  -2.922  11.233  1.00  0.00
ATOM    603  HG3 GLN    41       6.588  -2.259  12.872  1.00  0.00
ATOM    604  CD  GLN    41       4.644  -3.044  12.460  1.00  0.00
ATOM    605  OE1 GLN    41       4.167  -3.962  11.795  1.00  0.00
ATOM    606  NE2 GLN    41       4.072  -2.609  13.615  1.00  0.00
ATOM    607 HE21 GLN    41       3.227  -3.047  13.953  1.00  0.00
ATOM    608 HE22 GLN    41       4.495  -1.850  14.130  1.00  0.00
ATOM    609  C   GLN    41       6.122   0.992  10.139  1.00  0.00
ATOM    610  O   GLN    41       5.799   0.895   8.956  1.00  0.00
ATOM    611  N   PHE    42       5.975   2.123  10.851  1.00  0.00
ATOM    612  H   PHE    42       6.319   2.094  11.800  1.00  0.00
ATOM    613  CA  PHE    42       5.420   3.356  10.365  1.00  0.00
ATOM    614  HA  PHE    42       4.388   3.210  10.046  1.00  0.00
ATOM    615  CB  PHE    42       5.443   4.399  11.496  1.00  0.00
ATOM    616  HB2 PHE    42       4.991   4.024  12.414  1.00  0.00
ATOM    617  HB3 PHE    42       6.473   4.695  11.694  1.00  0.00
ATOM    618  CG  PHE    42       4.706   5.638  11.134  1.00  0.00
ATOM    619  CD1 PHE    42       3.335   5.687  11.237  1.00  0.00
ATOM    620  HD1 PHE    42       2.796   4.801  11.574  1.00  0.00
ATOM    621  CE1 PHE    42       2.645   6.832  10.922  1.00  0.00
ATOM    622  HE1 PHE    42       1.558   6.857  10.999  1.00  0.00
ATOM    623  CZ  PHE    42       3.330   7.948  10.509  1.00  0.00
ATOM    624  HZ  PHE    42       2.791   8.862  10.258  1.00  0.00
ATOM    625  CE2 PHE    42       4.698   7.910  10.413  1.00  0.00
ATOM    626  HE2 PHE    42       5.241   8.797  10.085  1.00  0.00
ATOM    627  CD2 PHE    42       5.384   6.762  10.728  1.00  0.00
ATOM    628  HD2 PHE    42       6.471   6.740  10.656  1.00  0.00
ATOM    629  C   PHE    42       6.297   3.831   9.253  1.00  0.00
ATOM    630  O   PHE    42       5.822   4.340   8.239  1.00  0.00
ATOM    631  N   CYS    43       7.622   3.682   9.434  1.00  0.00
ATOM    632  H   CYS    43       7.972   3.259  10.282  1.00  0.00
ATOM    633  CA  CYS    43       8.567   4.101   8.444  1.00  0.00
ATOM    634  HA  CYS    43       8.414   5.161   8.240  1.00  0.00
ATOM    635  CB  CYS    43      10.023   3.892   8.891  1.00  0.00
ATOM    636  HB2 CYS    43      10.205   2.857   9.180  1.00  0.00
ATOM    637  HB3 CYS    43      10.724   4.178   8.107  1.00  0.00
ATOM    638  SG  CYS    43      10.449   4.903  10.341  1.00  0.00
ATOM    639  HG  CYS    43      11.708   4.486  10.436  1.00  0.00
ATOM    640  C   CYS    43       8.344   3.295   7.202  1.00  0.00
ATOM    641  O   CYS    43       8.432   3.821   6.094  1.00  0.00
ATOM    642  N   PHE    44       8.056   1.988   7.366  1.00  0.00
ATOM    643  H   PHE    44       7.978   1.628   8.306  1.00  0.00
ATOM    644  CA  PHE    44       7.851   1.081   6.270  1.00  0.00
ATOM    645  HA  PHE    44       8.708   1.123   5.598  1.00  0.00
ATOM    646  CB  PHE    44       7.689  -0.365   6.770  1.00  0.00
ATOM    647  HB2 PHE    44       8.390  -0.623   7.564  1.00  0.00
ATOM    648  HB3 PHE    44       6.672  -0.575   7.101  1.00  0.00
ATOM    649  CG  PHE    44       7.968  -1.290   5.638  1.00  0.00
ATOM    650  CD1 PHE    44       9.268  -1.628   5.336  1.00  0.00
ATOM    651  HD1 PHE    44      10.076  -1.207   5.934  1.00  0.00
ATOM    652  CE1 PHE    44       9.554  -2.482   4.299  1.00  0.00
ATOM    653  HE1 PHE    44      10.587  -2.741   4.067  1.00  0.00
ATOM    654  CZ  PHE    44       8.529  -3.010   3.553  1.00  0.00
ATOM    655  HZ  PHE    44       8.740  -3.689   2.726  1.00  0.00
ATOM    656  CE2 PHE    44       7.230  -2.677   3.855  1.00  0.00
ATOM    657  HE2 PHE    44       6.421  -3.100   3.260  1.00  0.00
ATOM    658  CD2 PHE    44       6.946  -1.823   4.892  1.00  0.00
ATOM    659  HD2 PHE    44       5.911  -1.570   5.121  1.00  0.00
ATOM    660  C   PHE    44       6.602   1.489   5.538  1.00  0.00
ATOM    661  O   PHE    44       6.552   1.481   4.310  1.00  0.00
ATOM    662  N   GLY    45       5.536   1.848   6.282  1.00  0.00
ATOM    663  H   GLY    45       5.577   1.847   7.291  1.00  0.00
ATOM    664  CA  GLY    45       4.309   2.243   5.651  1.00  0.00
ATOM    665  HA2 GLY    45       3.965   1.459   4.977  1.00  0.00
ATOM    666  HA3 GLY    45       3.545   2.434   6.404  1.00  0.00
ATOM    667  C   GLY    45       4.542   3.500   4.861  1.00  0.00
ATOM    668  O   GLY    45       4.106   3.625   3.719  1.00  0.00
ATOM    669  N   LEU    46       5.248   4.475   5.454  1.00  0.00
ATOM    670  H   LEU    46       5.597   4.354   6.394  1.00  0.00
ATOM    671  CA  LEU    46       5.483   5.730   4.797  1.00  0.00
ATOM    672  HA  LEU    46       4.529   6.137   4.461  1.00  0.00
ATOM    673  CB  LEU    46       6.156   6.756   5.723  1.00  0.00
ATOM    674  HB2 LEU    46       6.975   6.204   6.184  1.00  0.00
ATOM    675  HB3 LEU    46       6.556   7.611   5.178  1.00  0.00
ATOM    676  CG  LEU    46       5.191   7.250   6.816  1.00  0.00
ATOM    677  HG  LEU    46       4.864   6.390   7.401  1.00  0.00
ATOM    678  CD1 LEU    46       5.861   8.270   7.740  1.00  0.00
ATOM    679 HD11 LEU    46       6.188   9.130   7.156  1.00  0.00
ATOM    680 HD12 LEU    46       5.150   8.596   8.499  1.00  0.00
ATOM    681 HD13 LEU    46       6.723   7.811   8.224  1.00  0.00
ATOM    682  CD2 LEU    46       3.901   7.807   6.195  1.00  0.00
ATOM    683 HD21 LEU    46       3.407   7.025   5.619  1.00  0.00
ATOM    684 HD22 LEU    46       3.235   8.150   6.987  1.00  0.00
ATOM    685 HD23 LEU    46       4.144   8.642   5.538  1.00  0.00
ATOM    686  C   LEU    46       6.327   5.511   3.585  1.00  0.00
ATOM    687  O   LEU    46       6.102   6.139   2.551  1.00  0.00
ATOM    688  N   ILE    47       7.327   4.615   3.669  1.00  0.00
ATOM    689  H   ILE    47       7.533   4.113   4.521  1.00  0.00
ATOM    690  CA  ILE    47       8.181   4.411   2.536  1.00  0.00
ATOM    691  HA  ILE    47       8.517   5.356   2.108  1.00  0.00
ATOM    692  CB  ILE    47       9.374   3.528   2.803  1.00  0.00
ATOM    693  HB  ILE    47       9.947   3.381   1.888  1.00  0.00
ATOM    694  CG2 ILE    47      10.255   4.226   3.853  1.00  0.00
ATOM    695 HG21 ILE    47       9.683   4.373   4.769  1.00  0.00
ATOM    696 HG22 ILE    47      11.127   3.608   4.065  1.00  0.00
ATOM    697 HG23 ILE    47      10.581   5.193   3.470  1.00  0.00
ATOM    698  CG1 ILE    47       8.958   2.101   3.185  1.00  0.00
ATOM    699 HG12 ILE    47       8.482   2.152   4.164  1.00  0.00
ATOM    700 HG13 ILE    47       8.231   1.765   2.445  1.00  0.00
ATOM    701  CD1 ILE    47      10.123   1.116   3.237  1.00  0.00
ATOM    702 HD11 ILE    47      10.850   1.451   3.977  1.00  0.00
ATOM    703 HD12 ILE    47       9.753   0.129   3.513  1.00  0.00
ATOM    704 HD13 ILE    47      10.599   1.064   2.258  1.00  0.00
ATOM    705  C   ILE    47       7.378   3.840   1.408  1.00  0.00
ATOM    706  O   ILE    47       7.544   4.237   0.256  1.00  0.00
ATOM    707  N   CYS    48       6.480   2.880   1.701  1.00  0.00
ATOM    708  H   CYS    48       6.341   2.542   2.643  1.00  0.00
ATOM    709  CA  CYS    48       5.711   2.288   0.646  1.00  0.00
ATOM    710  HA  CYS    48       6.399   1.974  -0.139  1.00  0.00
ATOM    711  CB  CYS    48       4.885   1.076   1.087  1.00  0.00
ATOM    712  HB2 CYS    48       4.592   0.459   0.238  1.00  0.00
ATOM    713  HB3 CYS    48       5.424   0.464   1.811  1.00  0.00
ATOM    714  SG  CYS    48       3.352   1.575   1.896  1.00  0.00
ATOM    715  HG  CYS    48       2.912   0.342   2.133  1.00  0.00
ATOM    716  C   CYS    48       4.772   3.316   0.070  1.00  0.00
ATOM    717  O   CYS    48       4.517   3.318  -1.134  1.00  0.00
ATOM    718  N   LEU    49       4.225   4.207   0.929  1.00  0.00
ATOM    719  H   LEU    49       4.503   4.166   1.899  1.00  0.00
ATOM    720  CA  LEU    49       3.272   5.210   0.534  1.00  0.00
ATOM    721  HA  LEU    49       2.421   4.729   0.052  1.00  0.00
ATOM    722  CB  LEU    49       2.761   6.014   1.751  1.00  0.00
ATOM    723  HB2 LEU    49       2.447   5.211   2.417  1.00  0.00
ATOM    724  HB3 LEU    49       3.588   6.560   2.205  1.00  0.00
ATOM    725  CG  LEU    49       1.577   6.978   1.513  1.00  0.00
ATOM    726  HG  LEU    49       0.719   6.412   1.150  1.00  0.00
ATOM    727  CD1 LEU    49       1.207   7.682   2.822  1.00  0.00
ATOM    728 HD11 LEU    49       2.064   8.249   3.185  1.00  0.00
ATOM    729 HD12 LEU    49       0.372   8.360   2.647  1.00  0.00
ATOM    730 HD13 LEU    49       0.921   6.939   3.567  1.00  0.00
ATOM    731  CD2 LEU    49       1.819   7.989   0.381  1.00  0.00
ATOM    732 HD21 LEU    49       1.994   7.455  -0.553  1.00  0.00
ATOM    733 HD22 LEU    49       0.945   8.631   0.273  1.00  0.00
ATOM    734 HD23 LEU    49       2.690   8.599   0.618  1.00  0.00
ATOM    735  C   LEU    49       3.954   6.141  -0.420  1.00  0.00
ATOM    736  O   LEU    49       3.402   6.483  -1.466  1.00  0.00
ATOM    737  N   GLY    50       5.192   6.561  -0.098  1.00  0.00
ATOM    738  H   GLY    50       5.656   6.240   0.740  1.00  0.00
ATOM    739  CA  GLY    50       5.885   7.483  -0.948  1.00  0.00
ATOM    740  HA2 GLY    50       5.306   8.398  -1.077  1.00  0.00
ATOM    741  HA3 GLY    50       6.863   7.728  -0.534  1.00  0.00
ATOM    742  C   GLY    50       6.070   6.832  -2.280  1.00  0.00
ATOM    743  O   GLY    50       5.880   7.457  -3.323  1.00  0.00
ATOM    744  N   LEU    51       6.434   5.538  -2.265  1.00  0.00
ATOM    745  H   LEU    51       6.571   5.088  -1.371  1.00  0.00
ATOM    746  CA  LEU    51       6.686   4.780  -3.452  1.00  0.00
ATOM    747  HA  LEU    51       7.401   5.319  -4.074  1.00  0.00
ATOM    748  CB  LEU    51       7.259   3.396  -3.135  1.00  0.00
ATOM    749  HB2 LEU    51       6.534   3.001  -2.424  1.00  0.00
ATOM    750  HB3 LEU    51       7.303   2.745  -4.008  1.00  0.00
ATOM    751  CG  LEU    51       8.645   3.458  -2.472  1.00  0.00
ATOM    752  HG  LEU    51       8.561   4.011  -1.536  1.00  0.00
ATOM    753  CD1 LEU    51       9.182   2.049  -2.187  1.00  0.00
ATOM    754 HD11 LEU    51       9.267   1.496  -3.122  1.00  0.00
ATOM    755 HD12 LEU    51      10.163   2.122  -1.718  1.00  0.00
ATOM    756 HD13 LEU    51       8.498   1.527  -1.518  1.00  0.00
ATOM    757  CD2 LEU    51       9.621   4.315  -3.293  1.00  0.00
ATOM    758 HD21 LEU    51       9.232   5.330  -3.377  1.00  0.00
ATOM    759 HD22 LEU    51      10.591   4.338  -2.797  1.00  0.00
ATOM    760 HD23 LEU    51       9.733   3.886  -4.289  1.00  0.00
ATOM    761  C   LEU    51       5.410   4.650  -4.235  1.00  0.00
ATOM    762  O   LEU    51       5.435   4.586  -5.463  1.00  0.00
ATOM    763  N   PHE    52       4.254   4.602  -3.541  1.00  0.00
ATOM    764  H   PHE    52       4.260   4.719  -2.538  1.00  0.00
ATOM    765  CA  PHE    52       2.982   4.531  -4.213  1.00  0.00
ATOM    766  HA  PHE    52       2.928   3.562  -4.710  1.00  0.00
ATOM    767  CB  PHE    52       1.752   4.685  -3.302  1.00  0.00
ATOM    768  HB2 PHE    52       1.976   5.318  -2.444  1.00  0.00
ATOM    769  HB3 PHE    52       0.924   5.116  -3.865  1.00  0.00
ATOM    770  CG  PHE    52       1.268   3.390  -2.760  1.00  0.00
ATOM    771  CD1 PHE    52       1.732   2.877  -1.572  1.00  0.00
ATOM    772  HD1 PHE    52       2.488   3.416  -1.002  1.00  0.00
ATOM    773  CE1 PHE    52       1.241   1.682  -1.104  1.00  0.00
ATOM    774  HE1 PHE    52       1.610   1.277  -0.162  1.00  0.00
ATOM    775  CZ  PHE    52       0.289   0.999  -1.819  1.00  0.00
ATOM    776  HZ  PHE    52      -0.097   0.052  -1.441  1.00  0.00
ATOM    777  CE2 PHE    52      -0.176   1.504  -3.004  1.00  0.00
ATOM    778  HE2 PHE    52      -0.930   0.965  -3.577  1.00  0.00
ATOM    779  CD2 PHE    52       0.315   2.697  -3.468  1.00  0.00
ATOM    780  HD2 PHE    52      -0.050   3.107  -4.409  1.00  0.00
ATOM    781  C   PHE    52       2.847   5.720  -5.108  1.00  0.00
ATOM    782  O   PHE    52       2.332   5.615  -6.220  1.00  0.00
ATOM    783  N   CYS    53       3.267   6.893  -4.598  1.00  0.00
ATOM    784  H   CYS    53       3.756   6.855  -3.715  1.00  0.00
ATOM    785  CA  CYS    53       3.166   8.159  -5.266  1.00  0.00
ATOM    786  HA  CYS    53       2.115   8.392  -5.439  1.00  0.00
ATOM    787  CB  CYS    53       3.788   9.288  -4.432  1.00  0.00
ATOM    788  HB2 CYS    53       4.876   9.225  -4.432  1.00  0.00
ATOM    789  HB3 CYS    53       3.481  10.266  -4.802  1.00  0.00
ATOM    790  SG  CYS    53       3.282   9.227  -2.694  1.00  0.00
ATOM    791  HG  CYS    53       3.977  10.294  -2.309  1.00  0.00
ATOM    792  C   CYS    53       3.994   8.118  -6.508  1.00  0.00
ATOM    793  O   CYS    53       3.609   8.678  -7.527  1.00  0.00
ATOM    794  N   LEU    54       5.171   7.470  -6.436  1.00  0.00
ATOM    795  H   LEU    54       5.404   7.010  -5.568  1.00  0.00
ATOM    796  CA  LEU    54       6.124   7.421  -7.510  1.00  0.00
ATOM    797  HA  LEU    54       6.321   8.441  -7.840  1.00  0.00
ATOM    798  CB  LEU    54       7.459   6.766  -7.114  1.00  0.00
ATOM    799  HB2 LEU    54       7.129   5.826  -6.672  1.00  0.00
ATOM    800  HB3 LEU    54       8.093   6.558  -7.976  1.00  0.00
ATOM    801  CG  LEU    54       8.258   7.570  -6.072  1.00  0.00
ATOM    802  HG  LEU    54       7.656   7.664  -5.168  1.00  0.00
ATOM    803  CD1 LEU    54       9.585   6.874  -5.733  1.00  0.00
ATOM    804 HD11 LEU    54      10.188   6.780  -6.636  1.00  0.00
ATOM    805 HD12 LEU    54      10.127   7.465  -4.995  1.00  0.00
ATOM    806 HD13 LEU    54       9.383   5.883  -5.327  1.00  0.00
ATOM    807  CD2 LEU    54       8.449   9.030  -6.515  1.00  0.00
ATOM    808 HD21 LEU    54       7.475   9.502  -6.642  1.00  0.00
ATOM    809 HD22 LEU    54       9.017   9.569  -5.757  1.00  0.00
ATOM    810 HD23 LEU    54       8.991   9.055  -7.460  1.00  0.00
ATOM    811  C   LEU    54       5.596   6.667  -8.698  1.00  0.00
ATOM    812  O   LEU    54       5.940   6.985  -9.835  1.00  0.00
ATOM    813  N   SER    55       4.738   5.655  -8.474  1.00  0.00
ATOM    814  H   SER    55       4.409   5.480  -7.535  1.00  0.00
ATOM    815  CA  SER    55       4.321   4.763  -9.520  1.00  0.00
ATOM    816  HA  SER    55       5.197   4.240  -9.903  1.00  0.00
ATOM    817  CB  SER    55       3.298   3.721  -9.039  1.00  0.00
ATOM    818  HB2 SER    55       2.428   4.238  -8.636  1.00  0.00
ATOM    819  HB3 SER    55       2.994   3.105  -9.886  1.00  0.00
ATOM    820  OG  SER    55       3.866   2.894  -8.032  1.00  0.00
ATOM    821  HG  SER    55       3.216   2.250  -7.743  1.00  0.00
ATOM    822  C   SER    55       3.740   5.481 -10.711  1.00  0.00
ATOM    823  O   SER    55       3.999   5.078 -11.843  1.00  0.00
ATOM    824  N   VAL    56       2.980   6.576 -10.523  1.00  0.00
ATOM    825  H   VAL    56       2.852   6.950  -9.593  1.00  0.00
ATOM    826  CA  VAL    56       2.350   7.257 -11.626  1.00  0.00
ATOM    827  HA  VAL    56       1.683   6.607 -12.193  1.00  0.00
ATOM    828  CB  VAL    56       1.578   8.466 -11.182  1.00  0.00
ATOM    829  HB  VAL    56       2.243   9.170 -10.682  1.00  0.00
ATOM    830  CG1 VAL    56       0.963   9.135 -12.422  1.00  0.00
ATOM    831 HG11 VAL    56       0.297   8.432 -12.922  1.00  0.00
ATOM    832 HG12 VAL    56       0.398  10.016 -12.118  1.00  0.00
ATOM    833 HG13 VAL    56       1.757   9.432 -13.107  1.00  0.00
ATOM    834  CG2 VAL    56       0.550   8.028 -10.128  1.00  0.00
ATOM    835 HG21 VAL    56       1.067   7.584  -9.277  1.00  0.00
ATOM    836 HG22 VAL    56      -0.020   8.895  -9.794  1.00  0.00
ATOM    837 HG23 VAL    56      -0.128   7.294 -10.564  1.00  0.00
ATOM    838  C   VAL    56       3.401   7.731 -12.592  1.00  0.00
ATOM    839  O   VAL    56       3.164   7.754 -13.794  1.00  0.00
ATOM    840  N   LEU    57       4.592   8.141 -12.135  1.00  0.00
ATOM    841  H   LEU    57       4.864   8.107 -11.163  1.00  0.00
ATOM    842  CA  LEU    57       5.547   8.629 -13.094  1.00  0.00
ATOM    843  HA  LEU    57       5.116   9.493 -13.599  1.00  0.00
ATOM    844  CB  LEU    57       6.887   9.047 -12.460  1.00  0.00
ATOM    845  HB2 LEU    57       7.158   8.153 -11.899  1.00  0.00
ATOM    846  HB3 LEU    57       7.656   9.256 -13.203  1.00  0.00
ATOM    847  CG  LEU    57       6.768  10.240 -11.496  1.00  0.00
ATOM    848  HG  LEU    57       6.083   9.972 -10.692  1.00  0.00
ATOM    849  CD1 LEU    57       8.136  10.609 -10.901  1.00  0.00
ATOM    850 HD11 LEU    57       8.822  10.878 -11.705  1.00  0.00
ATOM    851 HD12 LEU    57       8.022  11.455 -10.224  1.00  0.00
ATOM    852 HD13 LEU    57       8.536   9.756 -10.352  1.00  0.00
ATOM    853  CD2 LEU    57       6.063  11.432 -12.162  1.00  0.00
ATOM    854 HD21 LEU    57       5.060  11.136 -12.470  1.00  0.00
ATOM    855 HD22 LEU    57       5.996  12.257 -11.453  1.00  0.00
ATOM    856 HD23 LEU    57       6.632  11.750 -13.036  1.00  0.00
ATOM    857  C   LEU    57       5.864   7.540 -14.083  1.00  0.00
ATOM    858  O   LEU    57       5.954   7.788 -15.284  1.00  0.00
ATOM    859  N   LEU    58       6.047   6.301 -13.598  1.00  0.00
ATOM    860  H   LEU    58       5.983   6.141 -12.603  1.00  0.00
ATOM    861  CA  LEU    58       6.391   5.193 -14.445  1.00  0.00
ATOM    862  HA  LEU    58       7.215   5.495 -15.092  1.00  0.00
ATOM    863  CB  LEU    58       6.817   3.944 -13.658  1.00  0.00
ATOM    864  HB2 LEU    58       6.027   3.835 -12.915  1.00  0.00
ATOM    865  HB3 LEU    58       6.857   3.049 -14.280  1.00  0.00
ATOM    866  CG  LEU    58       8.169   4.134 -12.945  1.00  0.00
ATOM    867  HG  LEU    58       8.358   3.264 -12.316  1.00  0.00
ATOM    868  CD1 LEU    58       9.311   4.289 -13.961  1.00  0.00
ATOM    869 HD11 LEU    58       9.123   5.159 -14.590  1.00  0.00
ATOM    870 HD12 LEU    58      10.254   4.422 -13.431  1.00  0.00
ATOM    871 HD13 LEU    58       9.367   3.396 -14.584  1.00  0.00
ATOM    872  CD2 LEU    58       8.113   5.300 -11.947  1.00  0.00
ATOM    873 HD21 LEU    58       7.350   5.099 -11.195  1.00  0.00
ATOM    874 HD22 LEU    58       9.082   5.409 -11.460  1.00  0.00
ATOM    875 HD23 LEU    58       7.868   6.221 -12.476  1.00  0.00
ATOM    876  C   LEU    58       5.268   4.802 -15.367  1.00  0.00
ATOM    877  O   LEU    58       5.532   4.403 -16.501  1.00  0.00
ATOM    878  N   PHE    59       4.000   4.824 -14.895  1.00  0.00
ATOM    879  H   PHE    59       3.822   5.025 -13.921  1.00  0.00
ATOM    880  CA  PHE    59       2.893   4.404 -15.721  1.00  0.00
ATOM    881  HA  PHE    59       3.204   3.525 -16.285  1.00  0.00
ATOM    882  CB  PHE    59       1.620   4.052 -14.921  1.00  0.00
ATOM    883  HB2 PHE    59       1.347   4.819 -14.196  1.00  0.00
ATOM    884  HB3 PHE    59       0.758   3.821 -15.547  1.00  0.00
ATOM    885  CG  PHE    59       1.924   2.819 -14.143  1.00  0.00
ATOM    886  CD1 PHE    59       2.504   2.904 -12.901  1.00  0.00
ATOM    887  HD1 PHE    59       2.739   3.886 -12.490  1.00  0.00
ATOM    888  CE1 PHE    59       2.788   1.769 -12.177  1.00  0.00
ATOM    889  HE1 PHE    59       3.243   1.853 -11.190  1.00  0.00
ATOM    890  CZ  PHE    59       2.498   0.531 -12.697  1.00  0.00
ATOM    891  HZ  PHE    59       2.723  -0.374 -12.133  1.00  0.00
ATOM    892  CE2 PHE    59       1.919   0.440 -13.940  1.00  0.00
ATOM    893  HE2 PHE    59       1.683  -0.540 -14.354  1.00  0.00
ATOM    894  CD2 PHE    59       1.637   1.578 -14.661  1.00  0.00
ATOM    895  HD2 PHE    59       1.183   1.499 -15.649  1.00  0.00
ATOM    896  C   PHE    59       2.562   5.374 -16.840  1.00  0.00
ATOM    897  O   PHE    59       2.424   4.939 -17.979  1.00  0.00
ATOM    898  N   PRO    60       2.374   6.650 -16.597  1.00  0.00
ATOM    899  CD  PRO    60       1.296   6.948 -15.657  1.00  0.00
ATOM    900  HD2 PRO    60       1.739   7.004 -14.663  1.00  0.00
ATOM    901  HD3 PRO    60       0.594   6.115 -15.695  1.00  0.00
ATOM    902  CG  PRO    60       0.655   8.275 -16.093  1.00  0.00
ATOM    903  HG2 PRO    60       0.581   8.957 -15.246  1.00  0.00
ATOM    904  HG3 PRO    60      -0.339   8.099 -16.505  1.00  0.00
ATOM    905  CB  PRO    60       1.605   8.818 -17.168  1.00  0.00
ATOM    906  HB2 PRO    60       2.392   9.529 -16.916  1.00  0.00
ATOM    907  HB3 PRO    60       0.939   9.261 -17.909  1.00  0.00
ATOM    908  CA  PRO    60       2.219   7.540 -17.720  1.00  0.00
ATOM    909  HA  PRO    60       1.384   7.128 -18.287  1.00  0.00
ATOM    910  C   PRO    60       3.386   7.754 -18.636  1.00  0.00
ATOM    911  O   PRO    60       3.160   8.211 -19.757  1.00  0.00
ATOM    912  N   GLY    61       4.630   7.462 -18.222  1.00  0.00
ATOM    913  H   GLY    61       4.843   7.093 -17.306  1.00  0.00
ATOM    914  CA  GLY    61       5.716   7.688 -19.134  1.00  0.00
ATOM    915  HA2 GLY    61       5.717   8.719 -19.487  1.00  0.00
ATOM    916  HA3 GLY    61       6.672   7.465 -18.660  1.00  0.00
ATOM    917  C   GLY    61       5.527   6.772 -20.306  1.00  0.00
ATOM    918  O   GLY    61       5.035   5.655 -20.164  1.00  0.00
ATOM    919  N   ARG    62       5.958   7.231 -21.503  1.00  0.00
ATOM    920  H   ARG    62       6.415   8.130 -21.560  1.00  0.00
ATOM    921  CA  ARG    62       5.815   6.462 -22.707  1.00  0.00
ATOM    922  HA  ARG    62       4.753   6.355 -22.928  1.00  0.00
ATOM    923  CB  ARG    62       6.505   7.114 -23.916  1.00  0.00
ATOM    924  HB2 ARG    62       7.525   7.361 -23.621  1.00  0.00
ATOM    925  HB3 ARG    62       6.528   6.378 -24.720  1.00  0.00
ATOM    926  CG  ARG    62       5.796   8.377 -24.402  1.00  0.00
ATOM    927  HG2 ARG    62       5.022   8.060 -25.101  1.00  0.00
ATOM    928  HG3 ARG    62       5.331   8.838 -23.531  1.00  0.00
ATOM    929  CD  ARG    62       6.716   9.391 -25.085  1.00  0.00
ATOM    930  HD2 ARG    62       6.134  10.174 -25.571  1.00  0.00
ATOM    931  HD3 ARG    62       7.398   9.841 -24.363  1.00  0.00
ATOM    932  NE  ARG    62       7.518   8.680 -26.120  1.00  0.00
ATOM    933  HE  ARG    62       7.233   7.791 -26.506  1.00  0.00
ATOM    934  CZ  ARG    62       8.677   9.245 -26.572  1.00  0.00
ATOM    935  NH1 ARG    62       9.088  10.446 -26.068  1.00  0.00
ATOM    936 HH11 ARG    62       8.533  10.911 -25.364  1.00  0.00
ATOM    937 HH12 ARG    62       9.945  10.864 -26.402  1.00  0.00
ATOM    938  NH2 ARG    62       9.428   8.612 -27.520  1.00  0.00
ATOM    939 HH21 ARG    62       9.125   7.722 -27.889  1.00  0.00
ATOM    940 HH22 ARG    62      10.283   9.037 -27.849  1.00  0.00
ATOM    941  C   ARG    62       6.470   5.150 -22.451  1.00  0.00
ATOM    942  O   ARG    62       7.468   5.073 -21.738  1.00  0.00
ATOM    943  N   PRO    63       5.930   4.102 -23.004  1.00  0.00
ATOM    944  CD  PRO    63       4.510   4.041 -23.309  1.00  0.00
ATOM    945  HD2 PRO    63       4.355   4.443 -24.310  1.00  0.00
ATOM    946  HD3 PRO    63       3.976   4.655 -22.584  1.00  0.00
ATOM    947  CG  PRO    63       4.134   2.550 -23.206  1.00  0.00
ATOM    948  HG2 PRO    63       3.469   2.271 -24.023  1.00  0.00
ATOM    949  HG3 PRO    63       3.642   2.350 -22.254  1.00  0.00
ATOM    950  CB  PRO    63       5.480   1.805 -23.297  1.00  0.00
ATOM    951  HB2 PRO    63       5.769   1.541 -24.314  1.00  0.00
ATOM    952  HB3 PRO    63       5.458   0.906 -22.681  1.00  0.00
ATOM    953  CA  PRO    63       6.475   2.809 -22.719  1.00  0.00
ATOM    954  HA  PRO    63       6.437   2.660 -21.640  1.00  0.00
ATOM    955  C   PRO    63       7.880   2.662 -23.190  1.00  0.00
ATOM    956  O   PRO    63       8.162   2.919 -24.360  1.00  0.00
ATOM    957  N   SER    64       8.757   2.225 -22.266  1.00  0.00
ATOM    958  H   SER    64       8.364   1.950 -21.377  1.00  0.00
ATOM    959  CA  SER    64      10.150   1.987 -22.495  1.00  0.00
ATOM    960  HA  SER    64      10.314   1.968 -23.572  1.00  0.00
ATOM    961  CB  SER    64      11.083   3.042 -21.874  1.00  0.00
ATOM    962  HB2 SER    64      10.926   3.056 -20.795  1.00  0.00
ATOM    963  HB3 SER    64      12.115   2.765 -22.087  1.00  0.00
ATOM    964  OG  SER    64      10.820   4.329 -22.406  1.00  0.00
ATOM    965  HG  SER    64      11.413   4.968 -22.004  1.00  0.00
ATOM    966  C   SER    64      10.431   0.749 -21.713  1.00  0.00
ATOM    967  O   SER    64       9.638   0.356 -20.861  1.00  0.00
ATOM    968  N   SER    65      11.572   0.100 -21.980  1.00  0.00
ATOM    969  H   SER    65      12.233   0.425 -22.672  1.00  0.00
ATOM    970  CA  SER    65      11.885  -1.088 -21.249  1.00  0.00
ATOM    971  HA  SER    65      11.093  -1.820 -21.406  1.00  0.00
ATOM    972  CB  SER    65      13.221  -1.707 -21.694  1.00  0.00
ATOM    973  HB2 SER    65      13.164  -1.959 -22.753  1.00  0.00
ATOM    974  HB3 SER    65      14.021  -0.984 -21.535  1.00  0.00
ATOM    975  OG  SER    65      13.488  -2.881 -20.943  1.00  0.00
ATOM    976  HG  SER    65      14.323  -3.260 -21.227  1.00  0.00
ATOM    977  C   SER    65      11.997  -0.719 -19.804  1.00  0.00
ATOM    978  O   SER    65      11.507  -1.433 -18.931  1.00  0.00
ATOM    979  N   ALA    66      12.637   0.431 -19.525  1.00  0.00
ATOM    980  H   ALA    66      12.960   1.012 -20.285  1.00  0.00
ATOM    981  CA  ALA    66      12.877   0.874 -18.180  1.00  0.00
ATOM    982  HA  ALA    66      13.418   0.096 -17.641  1.00  0.00
ATOM    983  CB  ALA    66      13.704   2.173 -18.132  1.00  0.00
ATOM    984  HB1 ALA    66      13.171   2.964 -18.660  1.00  0.00
ATOM    985  HB2 ALA    66      13.857   2.469 -17.094  1.00  0.00
ATOM    986  HB3 ALA    66      14.671   2.007 -18.608  1.00  0.00
ATOM    987  C   ALA    66      11.584   1.148 -17.472  1.00  0.00
ATOM    988  O   ALA    66      11.396   0.722 -16.335  1.00  0.00
ATOM    989  N   SER    67      10.646   1.849 -18.136  1.00  0.00
ATOM    990  H   SER    67      10.790   2.122 -19.098  1.00  0.00
ATOM    991  CA  SER    67       9.414   2.223 -17.499  1.00  0.00
ATOM    992  HA  SER    67       9.648   2.751 -16.575  1.00  0.00
ATOM    993  CB  SER    67       8.536   3.133 -18.377  1.00  0.00
ATOM    994  HB2 SER    67       7.670   3.458 -17.801  1.00  0.00
ATOM    995  HB3 SER    67       9.116   4.004 -18.682  1.00  0.00
ATOM    996  OG  SER    67       8.100   2.428 -19.529  1.00  0.00
ATOM    997  HG  SER    67       7.554   3.004 -20.069  1.00  0.00
ATOM    998  C   SER    67       8.618   0.996 -17.190  1.00  0.00
ATOM    999  O   SER    67       7.967   0.917 -16.151  1.00  0.00
ATOM   1000  N   CYX    68       8.646   0.010 -18.102  1.00  0.00
ATOM   1001  H   CYX    68       9.191   0.120 -18.945  1.00  0.00
ATOM   1002  CA  CYX    68       7.894  -1.200 -17.931  1.00  0.00
ATOM   1003  HA  CYX    68       6.852  -0.949 -17.733  1.00  0.00
ATOM   1004  CB  CYX    68       7.956  -2.088 -19.179  1.00  0.00
ATOM   1005  HB2 CYX    68       8.997  -2.287 -19.433  1.00  0.00
ATOM   1006  HB3 CYX    68       7.444  -3.030 -18.981  1.00  0.00
ATOM   1007  SG  CYX    68       7.193  -1.281 -20.621  1.00  0.00
ATOM   1008  C   CYX    68       8.441  -1.941 -16.751  1.00  0.00
ATOM   1009  O   CYX    68       7.686  -2.528 -15.977  1.00  0.00
ATOM   1010  N   LEU    69       9.781  -1.952 -16.597  1.00  0.00
ATOM   1011  H   LEU    69      10.366  -1.449 -17.249  1.00  0.00
ATOM   1012  CA  LEU    69      10.410  -2.613 -15.488  1.00  0.00
ATOM   1013  HA  LEU    69      10.094  -3.656 -15.479  1.00  0.00
ATOM   1014  CB  LEU    69      11.948  -2.565 -15.561  1.00  0.00
ATOM   1015  HB2 LEU    69      12.132  -1.494 -15.644  1.00  0.00
ATOM   1016  HB3 LEU    69      12.401  -2.941 -14.643  1.00  0.00
ATOM   1017  CG  LEU    69      12.567  -3.286 -16.770  1.00  0.00
ATOM   1018  HG  LEU    69      12.186  -2.831 -17.684  1.00  0.00
ATOM   1019  CD1 LEU    69      14.101  -3.177 -16.744  1.00  0.00
ATOM   1020 HD11 LEU    69      14.483  -3.633 -15.830  1.00  0.00
ATOM   1021 HD12 LEU    69      14.517  -3.694 -17.609  1.00  0.00
ATOM   1022 HD13 LEU    69      14.392  -2.127 -16.775  1.00  0.00
ATOM   1023  CD2 LEU    69      12.082  -4.739 -16.872  1.00  0.00
ATOM   1024 HD21 LEU    69      10.998  -4.754 -16.982  1.00  0.00
ATOM   1025 HD22 LEU    69      12.541  -5.216 -17.738  1.00  0.00
ATOM   1026 HD23 LEU    69      12.363  -5.281 -15.969  1.00  0.00
ATOM   1027  C   LEU    69      10.050  -1.914 -14.213  1.00  0.00
ATOM   1028  O   LEU    69       9.691  -2.551 -13.236  1.00  0.00
ATOM   1029  N   ALA    70      10.122  -0.577 -14.159  1.00  0.00
ATOM   1030  H   ALA    70      10.353  -0.029 -14.975  1.00  0.00
ATOM   1031  CA  ALA    70       9.889   0.112 -12.918  1.00  0.00
ATOM   1032  HA  ALA    70      10.568  -0.310 -12.177  1.00  0.00
ATOM   1033  CB  ALA    70      10.157   1.621 -13.027  1.00  0.00
ATOM   1034  HB1 ALA    70       9.479   2.059 -13.759  1.00  0.00
ATOM   1035  HB2 ALA    70       9.996   2.090 -12.057  1.00  0.00
ATOM   1036  HB3 ALA    70      11.187   1.786 -13.343  1.00  0.00
ATOM   1037  C   ALA    70       8.479  -0.057 -12.436  1.00  0.00
ATOM   1038  O   ALA    70       8.246  -0.240 -11.242  1.00  0.00
ATOM   1039  N   GLN    71       7.499   0.006 -13.354  1.00  0.00
ATOM   1040  H   GLN    71       7.718   0.081 -14.337  1.00  0.00
ATOM   1041  CA  GLN    71       6.119  -0.026 -12.965  1.00  0.00
ATOM   1042  HA  GLN    71       5.927   0.783 -12.261  1.00  0.00
ATOM   1043  CB  GLN    71       5.180   0.141 -14.174  1.00  0.00
ATOM   1044  HB2 GLN    71       4.163   0.218 -13.789  1.00  0.00
ATOM   1045  HB3 GLN    71       5.452   1.072 -14.671  1.00  0.00
ATOM   1046  CG  GLN    71       5.259  -1.015 -15.177  1.00  0.00
ATOM   1047  HG2 GLN    71       6.289  -1.181 -15.491  1.00  0.00
ATOM   1048  HG3 GLN    71       4.858  -1.934 -14.749  1.00  0.00
ATOM   1049  CD  GLN    71       4.430  -0.645 -16.401  1.00  0.00
ATOM   1050  OE1 GLN    71       3.372  -1.221 -16.650  1.00  0.00
ATOM   1051  NE2 GLN    71       4.926   0.342 -17.194  1.00  0.00
ATOM   1052 HE21 GLN    71       4.417   0.627 -18.018  1.00  0.00
ATOM   1053 HE22 GLN    71       5.801   0.786 -16.955  1.00  0.00
ATOM   1054  C   GLN    71       5.800  -1.333 -12.303  1.00  0.00
ATOM   1055  O   GLN    71       5.130  -1.347 -11.270  1.00  0.00
ATOM   1056  N   GLN    72       6.272  -2.464 -12.866  1.00  0.00
ATOM   1057  H   GLN    72       6.832  -2.457 -13.706  1.00  0.00
ATOM   1058  CA  GLN    72       5.916  -3.735 -12.295  1.00  0.00
ATOM   1059  HA  GLN    72       4.832  -3.776 -12.193  1.00  0.00
ATOM   1060  CB  GLN    72       6.377  -4.934 -13.150  1.00  0.00
ATOM   1061  HB2 GLN    72       7.463  -4.870 -13.222  1.00  0.00
ATOM   1062  HB3 GLN    72       6.102  -5.835 -12.602  1.00  0.00
ATOM   1063  CG  GLN    72       5.777  -4.988 -14.553  1.00  0.00
ATOM   1064  HG2 GLN    72       4.692  -5.083 -14.524  1.00  0.00
ATOM   1065  HG3 GLN    72       6.049  -4.108 -15.136  1.00  0.00
ATOM   1066  CD  GLN    72       6.356  -6.221 -15.235  1.00  0.00
ATOM   1067  OE1 GLN    72       7.517  -6.566 -15.027  1.00  0.00
ATOM   1068  NE2 GLN    72       5.526  -6.906 -16.068  1.00  0.00
ATOM   1069 HE21 GLN    72       5.862  -7.731 -16.544  1.00  0.00
ATOM   1070 HE22 GLN    72       4.578  -6.587 -16.206  1.00  0.00
ATOM   1071  C   GLN    72       6.495  -3.837 -10.905  1.00  0.00
ATOM   1072  O   GLN    72       5.764  -4.200  -9.985  1.00  0.00
ATOM   1073  N   PRO    73       7.764  -3.569 -10.684  1.00  0.00
ATOM   1074  CD  PRO    73       8.742  -4.382 -11.394  1.00  0.00
ATOM   1075  HD2 PRO    73       8.978  -3.866 -12.325  1.00  0.00
ATOM   1076  HD3 PRO    73       8.268  -5.337 -11.619  1.00  0.00
ATOM   1077  CG  PRO    73       9.968  -4.537 -10.477  1.00  0.00
ATOM   1078  HG2 PRO    73      10.879  -4.280 -11.017  1.00  0.00
ATOM   1079  HG3 PRO    73      10.040  -5.561 -10.111  1.00  0.00
ATOM   1080  CB  PRO    73       9.706  -3.561  -9.324  1.00  0.00
ATOM   1081  HB2 PRO    73      10.113  -2.550  -9.293  1.00  0.00
ATOM   1082  HB3 PRO    73      10.061  -4.122  -8.459  1.00  0.00
ATOM   1083  CA  PRO    73       8.188  -3.507  -9.319  1.00  0.00
ATOM   1084  HA  PRO    73       7.985  -4.503  -8.926  1.00  0.00
ATOM   1085  C   PRO    73       7.586  -2.484  -8.414  1.00  0.00
ATOM   1086  O   PRO    73       7.252  -2.842  -7.288  1.00  0.00
ATOM   1087  N   MET    74       7.431  -1.227  -8.861  1.00  0.00
ATOM   1088  H   MET    74       7.681  -0.997  -9.812  1.00  0.00
ATOM   1089  CA  MET    74       6.894  -0.187  -8.027  1.00  0.00
ATOM   1090  HA  MET    74       7.458  -0.155  -7.095  1.00  0.00
ATOM   1091  CB  MET    74       6.973   1.196  -8.698  1.00  0.00
ATOM   1092  HB2 MET    74       6.493   1.108  -9.672  1.00  0.00
ATOM   1093  HB3 MET    74       6.406   1.888  -8.075  1.00  0.00
ATOM   1094  CG  MET    74       8.398   1.722  -8.878  1.00  0.00
ATOM   1095  HG2 MET    74       8.976   0.936  -9.363  1.00  0.00
ATOM   1096  HG3 MET    74       8.344   2.590  -9.534  1.00  0.00
ATOM   1097  SD  MET    74       9.218   2.196  -7.326  1.00  0.00
ATOM   1098  CE  MET    74      10.657   2.971  -8.119  1.00  0.00
ATOM   1099  HE1 MET    74      10.324   3.793  -8.753  1.00  0.00
ATOM   1100  HE2 MET    74      11.332   3.353  -7.354  1.00  0.00
ATOM   1101  HE3 MET    74      11.179   2.232  -8.727  1.00  0.00
ATOM   1102  C   MET    74       5.445  -0.443  -7.734  1.00  0.00
ATOM   1103  O   MET    74       4.942  -0.167  -6.653  1.00  0.00
ATOM   1104  N   ALA    75       4.674  -0.926  -8.707  1.00  0.00
ATOM   1105  H   ALA    75       4.964  -1.182  -9.640  1.00  0.00
ATOM   1106  CA  ALA    75       3.300  -1.104  -8.351  1.00  0.00
ATOM   1107  HA  ALA    75       2.897  -0.174  -7.950  1.00  0.00
ATOM   1108  CB  ALA    75       2.433  -1.542  -9.544  1.00  0.00
ATOM   1109  HB1 ALA    75       2.819  -2.477  -9.950  1.00  0.00
ATOM   1110  HB2 ALA    75       1.405  -1.687  -9.213  1.00  0.00
ATOM   1111  HB3 ALA    75       2.460  -0.772 -10.315  1.00  0.00
ATOM   1112  C   ALA    75       3.188  -2.174  -7.303  1.00  0.00
ATOM   1113  O   ALA    75       2.477  -2.008  -6.313  1.00  0.00
ATOM   1114  N   HID    76       3.897  -3.307  -7.492  1.00  0.00
ATOM   1115  H   HID    76       4.494  -3.437  -8.296  1.00  0.00
ATOM   1116  CA  HID    76       3.726  -4.406  -6.587  1.00  0.00
ATOM   1117  HA  HID    76       2.657  -4.528  -6.411  1.00  0.00
ATOM   1118  CB  HID    76       4.299  -5.748  -7.091  1.00  0.00
ATOM   1119  HB2 HID    76       3.775  -6.511  -6.515  1.00  0.00
ATOM   1120  HB3 HID    76       4.094  -5.890  -8.152  1.00  0.00
ATOM   1121  CG  HID    76       5.763  -5.998  -6.900  1.00  0.00
ATOM   1122  ND1 HID    76       6.305  -6.806  -5.926  1.00  0.00
ATOM   1123  HD1 HID    76       5.812  -7.291  -5.190  1.00  0.00
ATOM   1124  CE1 HID    76       7.646  -6.831  -6.140  1.00  0.00
ATOM   1125  HE1 HID    76       8.241  -7.435  -5.455  1.00  0.00
ATOM   1126  NE2 HID    76       8.000  -6.095  -7.173  1.00  0.00
ATOM   1127  CD2 HID    76       6.811  -5.574  -7.646  1.00  0.00
ATOM   1128  HD2 HID    76       6.812  -4.915  -8.514  1.00  0.00
ATOM   1129  C   HID    76       4.284  -4.146  -5.217  1.00  0.00
ATOM   1130  O   HID    76       3.594  -4.398  -4.231  1.00  0.00
ATOM   1131  N   LEU    77       5.540  -3.655  -5.111  1.00  0.00
ATOM   1132  H   LEU    77       6.082  -3.477  -5.944  1.00  0.00
ATOM   1133  CA  LEU    77       6.181  -3.489  -3.829  1.00  0.00
ATOM   1134  HA  LEU    77       5.981  -4.380  -3.234  1.00  0.00
ATOM   1135  CB  LEU    77       7.706  -3.285  -3.913  1.00  0.00
ATOM   1136  HB2 LEU    77       7.809  -2.532  -4.695  1.00  0.00
ATOM   1137  HB3 LEU    77       8.112  -2.896  -2.979  1.00  0.00
ATOM   1138  CG  LEU    77       8.474  -4.550  -4.317  1.00  0.00
ATOM   1139  HG  LEU    77       8.125  -4.873  -5.298  1.00  0.00
ATOM   1140  CD1 LEU    77       9.985  -4.282  -4.375  1.00  0.00
ATOM   1141 HD11 LEU    77      10.335  -3.959  -3.395  1.00  0.00
ATOM   1142 HD12 LEU    77      10.506  -5.195  -4.664  1.00  0.00
ATOM   1143 HD13 LEU    77      10.188  -3.501  -5.108  1.00  0.00
ATOM   1144  CD2 LEU    77       8.119  -5.718  -3.382  1.00  0.00
ATOM   1145 HD21 LEU    77       7.049  -5.920  -3.442  1.00  0.00
ATOM   1146 HD22 LEU    77       8.673  -6.607  -3.684  1.00  0.00
ATOM   1147 HD23 LEU    77       8.382  -5.457  -2.357  1.00  0.00
ATOM   1148  C   LEU    77       5.590  -2.389  -2.992  1.00  0.00
ATOM   1149  O   LEU    77       5.405  -2.577  -1.793  1.00  0.00
ATOM   1150  N   PRO    78       5.309  -1.242  -3.537  1.00  0.00
ATOM   1151  CD  PRO    78       6.355  -0.623  -4.326  1.00  0.00
ATOM   1152  HD2 PRO    78       6.315  -1.032  -5.336  1.00  0.00
ATOM   1153  HD3 PRO    78       7.318  -0.864  -3.875  1.00  0.00
ATOM   1154  CG  PRO    78       6.048   0.889  -4.286  1.00  0.00
ATOM   1155  HG2 PRO    78       5.980   1.276  -5.303  1.00  0.00
ATOM   1156  HG3 PRO    78       6.842   1.410  -3.751  1.00  0.00
ATOM   1157  CB  PRO    78       4.702   1.023  -3.541  1.00  0.00
ATOM   1158  HB2 PRO    78       3.756   1.092  -4.079  1.00  0.00
ATOM   1159  HB3 PRO    78       4.822   1.899  -2.904  1.00  0.00
ATOM   1160  CA  PRO    78       4.725  -0.237  -2.697  1.00  0.00
ATOM   1161  HA  PRO    78       5.504   0.051  -1.991  1.00  0.00
ATOM   1162  C   PRO    78       3.490  -0.628  -1.944  1.00  0.00
ATOM   1163  O   PRO    78       3.426  -0.343  -0.750  1.00  0.00
ATOM   1164  N   LEU    79       2.527  -1.311  -2.581  1.00  0.00
ATOM   1165  H   LEU    79       2.641  -1.542  -3.558  1.00  0.00
ATOM   1166  CA  LEU    79       1.330  -1.743  -1.914  1.00  0.00
ATOM   1167  HA  LEU    79       0.842  -0.893  -1.437  1.00  0.00
ATOM   1168  CB  LEU    79       0.356  -2.363  -2.927  1.00  0.00
ATOM   1169  HB2 LEU    79       0.167  -1.536  -3.611  1.00  0.00
ATOM   1170  HB3 LEU    79       0.836  -3.179  -3.468  1.00  0.00
ATOM   1171  CG  LEU    79      -0.971  -2.852  -2.338  1.00  0.00
ATOM   1172  HG  LEU    79      -0.760  -3.604  -1.577  1.00  0.00
ATOM   1173  CD1 LEU    79      -1.755  -1.692  -1.707  1.00  0.00
ATOM   1174 HD11 LEU    79      -1.967  -0.940  -2.467  1.00  0.00
ATOM   1175 HD12 LEU    79      -2.693  -2.067  -1.297  1.00  0.00
ATOM   1176 HD13 LEU    79      -1.163  -1.244  -0.909  1.00  0.00
ATOM   1177  CD2 LEU    79      -1.785  -3.593  -3.409  1.00  0.00
ATOM   1178 HD21 LEU    79      -1.217  -4.451  -3.769  1.00  0.00
ATOM   1179 HD22 LEU    79      -2.726  -3.936  -2.978  1.00  0.00
ATOM   1180 HD23 LEU    79      -1.991  -2.919  -4.241  1.00  0.00
ATOM   1181  C   LEU    79       1.688  -2.779  -0.888  1.00  0.00
ATOM   1182  O   LEU    79       1.177  -2.766   0.231  1.00  0.00
ATOM   1183  N   THR    80       2.608  -3.698  -1.241  1.00  0.00
ATOM   1184  H   THR    80       3.051  -3.647  -2.147  1.00  0.00
ATOM   1185  CA  THR    80       2.979  -4.771  -0.361  1.00  0.00
ATOM   1186  HA  THR    80       2.083  -5.320  -0.070  1.00  0.00
ATOM   1187  CB  THR    80       3.961  -5.739  -0.967  1.00  0.00
ATOM   1188  HB  THR    80       4.163  -6.549  -0.267  1.00  0.00
ATOM   1189  CG2 THR    80       3.353  -6.316  -2.256  1.00  0.00
ATOM   1190 HG21 THR    80       3.151  -5.506  -2.957  1.00  0.00
ATOM   1191 HG22 THR    80       4.054  -7.019  -2.706  1.00  0.00
ATOM   1192 HG23 THR    80       2.422  -6.832  -2.020  1.00  0.00
ATOM   1193  OG1 THR    80       5.192  -5.091  -1.252  1.00  0.00
ATOM   1194  HG1 THR    80       5.804  -5.722  -1.637  1.00  0.00
ATOM   1195  C   THR    80       3.599  -4.193   0.870  1.00  0.00
ATOM   1196  O   THR    80       3.365  -4.683   1.975  1.00  0.00
ATOM   1197  N   GLY    81       4.409  -3.129   0.720  1.00  0.00
ATOM   1198  H   GLY    81       4.571  -2.711  -0.185  1.00  0.00
ATOM   1199  CA  GLY    81       5.068  -2.560   1.860  1.00  0.00
ATOM   1200  HA2 GLY    81       5.683  -3.317   2.347  1.00  0.00
ATOM   1201  HA3 GLY    81       5.698  -1.728   1.546  1.00  0.00
ATOM   1202  C   GLY    81       4.046  -2.057   2.838  1.00  0.00
ATOM   1203  O   GLY    81       4.194  -2.245   4.046  1.00  0.00
ATOM   1204  N   CYS    82       2.993  -1.381   2.341  1.00  0.00
ATOM   1205  H   CYS    82       2.876  -1.306   1.341  1.00  0.00
ATOM   1206  CA  CYS    82       1.971  -0.828   3.192  1.00  0.00
ATOM   1207  HA  CYS    82       2.429  -0.108   3.870  1.00  0.00
ATOM   1208  CB  CYS    82       0.865  -0.116   2.393  1.00  0.00
ATOM   1209  HB2 CYS    82       1.274   0.686   1.779  1.00  0.00
ATOM   1210  HB3 CYS    82       0.321  -0.816   1.759  1.00  0.00
ATOM   1211  SG  CYS    82      -0.374   0.656   3.470  1.00  0.00
ATOM   1212  HG  CYS    82      -1.126   1.146   2.488  1.00  0.00
ATOM   1213  C   CYS    82       1.252  -1.917   3.925  1.00  0.00
ATOM   1214  O   CYS    82       1.131  -1.883   5.147  1.00  0.00
ATOM   1215  N   LEU    83       0.752  -2.912   3.170  1.00  0.00
ATOM   1216  H   LEU    83       0.917  -2.885   2.174  1.00  0.00
ATOM   1217  CA  LEU    83      -0.060  -3.974   3.698  1.00  0.00
ATOM   1218  HA  LEU    83      -0.820  -3.535   4.344  1.00  0.00
ATOM   1219  CB  LEU    83      -0.761  -4.808   2.612  1.00  0.00
ATOM   1220  HB2 LEU    83       0.049  -4.990   1.906  1.00  0.00
ATOM   1221  HB3 LEU    83      -1.137  -5.760   2.986  1.00  0.00
ATOM   1222  CG  LEU    83      -1.899  -4.050   1.903  1.00  0.00
ATOM   1223  HG  LEU    83      -2.264  -4.660   1.077  1.00  0.00
ATOM   1224  CD1 LEU    83      -3.055  -3.757   2.874  1.00  0.00
ATOM   1225 HD11 LEU    83      -2.690  -3.146   3.700  1.00  0.00
ATOM   1226 HD12 LEU    83      -3.845  -3.221   2.348  1.00  0.00
ATOM   1227 HD13 LEU    83      -3.450  -4.695   3.263  1.00  0.00
ATOM   1228  CD2 LEU    83      -1.389  -2.788   1.189  1.00  0.00
ATOM   1229 HD21 LEU    83      -0.648  -3.068   0.441  1.00  0.00
ATOM   1230 HD22 LEU    83      -2.223  -2.283   0.702  1.00  0.00
ATOM   1231 HD23 LEU    83      -0.934  -2.117   1.917  1.00  0.00
ATOM   1232  C   LEU    83       0.717  -4.900   4.569  1.00  0.00
ATOM   1233  O   LEU    83       0.145  -5.506   5.472  1.00  0.00
ATOM   1234  N   SER    84       2.013  -5.106   4.273  1.00  0.00
ATOM   1235  H   SER    84       2.452  -4.623   3.502  1.00  0.00
ATOM   1236  CA  SER    84       2.816  -5.997   5.064  1.00  0.00
ATOM   1237  HA  SER    84       2.324  -6.968   5.115  1.00  0.00
ATOM   1238  CB  SER    84       4.219  -6.188   4.470  1.00  0.00
ATOM   1239  HB2 SER    84       4.692  -5.214   4.350  1.00  0.00
ATOM   1240  HB3 SER    84       4.814  -6.800   5.148  1.00  0.00
ATOM   1241  OG  SER    84       4.132  -6.830   3.207  1.00  0.00
ATOM   1242  HG  SER    84       5.014  -6.944   2.845  1.00  0.00
ATOM   1243  C   SER    84       2.995  -5.428   6.439  1.00  0.00
ATOM   1244  O   SER    84       2.807  -6.119   7.440  1.00  0.00
ATOM   1245  N   THR    85       3.369  -4.138   6.518  1.00  0.00
ATOM   1246  H   THR    85       3.480  -3.595   5.674  1.00  0.00
ATOM   1247  CA  THR    85       3.622  -3.499   7.775  1.00  0.00
ATOM   1248  HA  THR    85       4.339  -4.086   8.350  1.00  0.00
ATOM   1249  CB  THR    85       4.157  -2.101   7.624  1.00  0.00
ATOM   1250  HB  THR    85       5.056  -2.121   7.009  1.00  0.00
ATOM   1251  CG2 THR    85       3.096  -1.215   6.952  1.00  0.00
ATOM   1252 HG21 THR    85       2.196  -1.195   7.567  1.00  0.00
ATOM   1253 HG22 THR    85       3.484  -0.202   6.843  1.00  0.00
ATOM   1254 HG23 THR    85       2.854  -1.619   5.969  1.00  0.00
ATOM   1255  OG1 THR    85       4.507  -1.577   8.896  1.00  0.00
ATOM   1256  HG1 THR    85       4.847  -0.685   8.792  1.00  0.00
ATOM   1257  C   THR    85       2.350  -3.420   8.563  1.00  0.00
ATOM   1258  O   THR    85       2.367  -3.590   9.780  1.00  0.00
ATOM   1259  N   LEU    86       1.228  -3.122   7.880  1.00  0.00
ATOM   1260  H   LEU    86       1.306  -2.992   6.882  1.00  0.00
ATOM   1261  CA  LEU    86      -0.070  -2.976   8.488  1.00  0.00
ATOM   1262  HA  LEU    86      -0.001  -2.257   9.305  1.00  0.00
ATOM   1263  CB  LEU    86      -1.126  -2.480   7.485  1.00  0.00
ATOM   1264  HB2 LEU    86      -0.987  -3.150   6.636  1.00  0.00
ATOM   1265  HB3 LEU    86      -2.138  -2.592   7.874  1.00  0.00
ATOM   1266  CG  LEU    86      -0.909  -1.026   7.031  1.00  0.00
ATOM   1267  HG  LEU    86       0.072  -0.952   6.562  1.00  0.00
ATOM   1268  CD1 LEU    86      -1.989  -0.586   6.031  1.00  0.00
ATOM   1269 HD11 LEU    86      -2.970  -0.660   6.500  1.00  0.00
ATOM   1270 HD12 LEU    86      -1.807   0.446   5.730  1.00  0.00
ATOM   1271 HD13 LEU    86      -1.957  -1.231   5.153  1.00  0.00
ATOM   1272  CD2 LEU    86      -0.817  -0.084   8.245  1.00  0.00
ATOM   1273 HD21 LEU    86       0.020  -0.384   8.876  1.00  0.00
ATOM   1274 HD22 LEU    86      -0.664   0.939   7.901  1.00  0.00
ATOM   1275 HD23 LEU    86      -1.742  -0.139   8.819  1.00  0.00
ATOM   1276  C   LEU    86      -0.560  -4.278   9.043  1.00  0.00
ATOM   1277  O   LEU    86      -1.084  -4.326  10.155  1.00  0.00
ATOM   1278  N   PHE    87      -0.394  -5.378   8.287  1.00  0.00
ATOM   1279  H   PHE    87       0.097  -5.308   7.407  1.00  0.00
ATOM   1280  CA  PHE    87      -0.877  -6.665   8.696  1.00  0.00
ATOM   1281  HA  PHE    87      -1.956  -6.606   8.840  1.00  0.00
ATOM   1282  CB  PHE    87      -0.578  -7.764   7.658  1.00  0.00
ATOM   1283  HB2 PHE    87      -1.140  -7.649   6.731  1.00  0.00
ATOM   1284  HB3 PHE    87       0.485  -7.843   7.430  1.00  0.00
ATOM   1285  CG  PHE    87      -0.986  -9.072   8.245  1.00  0.00
ATOM   1286  CD1 PHE    87      -2.298  -9.485   8.229  1.00  0.00
ATOM   1287  HD1 PHE    87      -3.057  -8.845   7.780  1.00  0.00
ATOM   1288  CE1 PHE    87      -2.655 -10.695   8.774  1.00  0.00
ATOM   1289  HE1 PHE    87      -3.699 -11.009   8.758  1.00  0.00
ATOM   1290  CZ  PHE    87      -1.701 -11.509   9.338  1.00  0.00
ATOM   1291  HZ  PHE    87      -1.982 -12.468   9.772  1.00  0.00
ATOM   1292  CE2 PHE    87      -0.388 -11.107   9.352  1.00  0.00
ATOM   1293  HE2 PHE    87       0.376 -11.746   9.795  1.00  0.00
ATOM   1294  CD2 PHE    87      -0.038  -9.896   8.806  1.00  0.00
ATOM   1295  HD2 PHE    87       1.004  -9.576   8.813  1.00  0.00
ATOM   1296  C   PHE    87      -0.193  -7.039   9.969  1.00  0.00
ATOM   1297  O   PHE    87      -0.813  -7.596  10.872  1.00  0.00
ATOM   1298  N   LEU    88       1.122  -6.769  10.062  1.00  0.00
ATOM   1299  H   LEU    88       1.632  -6.344   9.301  1.00  0.00
ATOM   1300  CA  LEU    88       1.842  -7.114  11.253  1.00  0.00
ATOM   1301  HA  LEU    88       1.636  -8.159  11.485  1.00  0.00
ATOM   1302  CB  LEU    88       3.364  -6.929  11.128  1.00  0.00
ATOM   1303  HB2 LEU    88       3.594  -7.476  10.214  1.00  0.00
ATOM   1304  HB3 LEU    88       3.652  -5.885  11.008  1.00  0.00
ATOM   1305  CG  LEU    88       4.147  -7.546  12.308  1.00  0.00
ATOM   1306  HG  LEU    88       5.202  -7.562  12.033  1.00  0.00
ATOM   1307  CD1 LEU    88       3.972  -6.766  13.621  1.00  0.00
ATOM   1308 HD11 LEU    88       2.918  -6.750  13.897  1.00  0.00
ATOM   1309 HD12 LEU    88       4.547  -7.250  14.411  1.00  0.00
ATOM   1310 HD13 LEU    88       4.328  -5.744  13.487  1.00  0.00
ATOM   1311  CD2 LEU    88       3.787  -9.035  12.463  1.00  0.00
ATOM   1312 HD21 LEU    88       4.043  -9.568  11.547  1.00  0.00
ATOM   1313 HD22 LEU    88       4.345  -9.459  13.298  1.00  0.00
ATOM   1314 HD23 LEU    88       2.718  -9.133  12.654  1.00  0.00
ATOM   1315  C   LEU    88       1.348  -6.267  12.392  1.00  0.00
ATOM   1316  O   LEU    88       1.157  -6.763  13.501  1.00  0.00
ATOM   1317  N   GLN    89       1.124  -4.959  12.142  1.00  0.00
ATOM   1318  H   GLN    89       1.232  -4.616  11.198  1.00  0.00
ATOM   1319  CA  GLN    89       0.711  -4.031  13.163  1.00  0.00
ATOM   1320  HA  GLN    89       1.461  -4.013  13.954  1.00  0.00
ATOM   1321  CB  GLN    89       0.547  -2.602  12.607  1.00  0.00
ATOM   1322  HB2 GLN    89       1.540  -2.266  12.310  1.00  0.00
ATOM   1323  HB3 GLN    89      -0.088  -2.681  11.725  1.00  0.00
ATOM   1324  CG  GLN    89      -0.062  -1.593  13.586  1.00  0.00
ATOM   1325  HG2 GLN    89      -0.347  -0.678  13.067  1.00  0.00
ATOM   1326  HG3 GLN    89      -0.937  -2.020  14.075  1.00  0.00
ATOM   1327  CD  GLN    89       0.968  -1.248  14.649  1.00  0.00
ATOM   1328  OE1 GLN    89       1.408  -0.104  14.755  1.00  0.00
ATOM   1329  NE2 GLN    89       1.360  -2.266  15.461  1.00  0.00
ATOM   1330 HE21 GLN    89       2.042  -2.096  16.186  1.00  0.00
ATOM   1331 HE22 GLN    89       0.967  -3.188  15.336  1.00  0.00
ATOM   1332  C   GLN    89      -0.619  -4.435  13.726  1.00  0.00
ATOM   1333  O   GLN    89      -0.792  -4.493  14.942  1.00  0.00
ATOM   1334  N   ALA    90      -1.590  -4.737  12.846  1.00  0.00
ATOM   1335  H   ALA    90      -1.364  -4.707  11.862  1.00  0.00
ATOM   1336  CA  ALA    90      -2.928  -5.100  13.228  1.00  0.00
ATOM   1337  HA  ALA    90      -3.328  -4.330  13.887  1.00  0.00
ATOM   1338  CB  ALA    90      -3.870  -5.252  12.023  1.00  0.00
ATOM   1339  HB1 ALA    90      -3.488  -6.027  11.358  1.00  0.00
ATOM   1340  HB2 ALA    90      -4.864  -5.531  12.371  1.00  0.00
ATOM   1341  HB3 ALA    90      -3.927  -4.306  11.484  1.00  0.00
ATOM   1342  C   ALA    90      -2.924  -6.404  13.956  1.00  0.00
ATOM   1343  O   ALA    90      -3.687  -6.595  14.903  1.00  0.00
ATOM   1344  N   ALA    91      -2.077  -7.352  13.515  1.00  0.00
ATOM   1345  H   ALA    91      -1.434  -7.167  12.759  1.00  0.00
ATOM   1346  CA  ALA    91      -2.052  -8.647  14.126  1.00  0.00
ATOM   1347  HA  ALA    91      -3.037  -9.112  14.076  1.00  0.00
ATOM   1348  CB  ALA    91      -1.028  -9.594  13.475  1.00  0.00
ATOM   1349  HB1 ALA    91      -0.035  -9.147  13.525  1.00  0.00
ATOM   1350  HB2 ALA    91      -1.024 -10.546  14.006  1.00  0.00
ATOM   1351  HB3 ALA    91      -1.298  -9.761  12.432  1.00  0.00
ATOM   1352  C   ALA    91      -1.667  -8.488  15.561  1.00  0.00
ATOM   1353  O   ALA    91      -2.246  -9.126  16.440  1.00  0.00
ATOM   1354  N   GLU    92      -0.678  -7.617  15.835  1.00  0.00
ATOM   1355  H   GLU    92      -0.250  -7.079  15.095  1.00  0.00
ATOM   1356  CA  GLU    92      -0.211  -7.420  17.177  1.00  0.00
ATOM   1357  HA  GLU    92       0.085  -8.385  17.590  1.00  0.00
ATOM   1358  CB  GLU    92       0.989  -6.466  17.251  1.00  0.00
ATOM   1359  HB2 GLU    92       0.708  -5.541  16.747  1.00  0.00
ATOM   1360  HB3 GLU    92       1.185  -6.261  18.304  1.00  0.00
ATOM   1361  CG  GLU    92       2.249  -7.038  16.601  1.00  0.00
ATOM   1362  HG2 GLU    92       2.052  -7.282  15.557  1.00  0.00
ATOM   1363  HG3 GLU    92       3.072  -6.326  16.658  1.00  0.00
ATOM   1364  CD  GLU    92       2.622  -8.306  17.356  1.00  0.00
ATOM   1365  OE1 GLU    92       1.877  -9.314  17.231  1.00  0.00
ATOM   1366  OE2 GLU    92       3.655  -8.276  18.076  1.00  0.00
ATOM   1367  C   GLU    92      -1.308  -6.829  18.007  1.00  0.00
ATOM   1368  O   GLU    92      -1.514  -7.227  19.151  1.00  0.00
ATOM   1369  N   THR    93      -2.057  -5.859  17.451  1.00  0.00
ATOM   1370  H   THR    93      -1.914  -5.551  16.500  1.00  0.00
ATOM   1371  CA  THR    93      -3.093  -5.234  18.219  1.00  0.00
ATOM   1372  HA  THR    93      -2.661  -4.820  19.130  1.00  0.00
ATOM   1373  CB  THR    93      -3.788  -4.133  17.476  1.00  0.00
ATOM   1374  HB  THR    93      -4.269  -4.530  16.582  1.00  0.00
ATOM   1375  CG2 THR    93      -4.854  -3.523  18.404  1.00  0.00
ATOM   1376 HG21 THR    93      -4.374  -3.125  19.298  1.00  0.00
ATOM   1377 HG22 THR    93      -5.373  -2.719  17.883  1.00  0.00
ATOM   1378 HG23 THR    93      -5.571  -4.292  18.689  1.00  0.00
ATOM   1379  OG1 THR    93      -2.852  -3.139  17.083  1.00  0.00
ATOM   1380  HG1 THR    93      -3.308  -2.440  16.609  1.00  0.00
ATOM   1381  C   THR    93      -4.108  -6.273  18.577  1.00  0.00
ATOM   1382  O   THR    93      -4.595  -6.312  19.705  1.00  0.00
ATOM   1383  N   PHE    94      -4.443  -7.152  17.614  1.00  0.00
ATOM   1384  H   PHE    94      -4.008  -7.091  16.705  1.00  0.00
ATOM   1385  CA  PHE    94      -5.438  -8.163  17.825  1.00  0.00
ATOM   1386  HA  PHE    94      -6.361  -7.693  18.164  1.00  0.00
ATOM   1387  CB  PHE    94      -5.733  -8.951  16.532  1.00  0.00
ATOM   1388  HB2 PHE    94      -6.018  -8.322  15.689  1.00  0.00
ATOM   1389  HB3 PHE    94      -4.866  -9.553  16.259  1.00  0.00
ATOM   1390  CG  PHE    94      -6.859  -9.902  16.755  1.00  0.00
ATOM   1391  CD1 PHE    94      -8.134  -9.444  17.004  1.00  0.00
ATOM   1392  HD1 PHE    94      -8.319  -8.371  17.048  1.00  0.00
ATOM   1393  CE1 PHE    94      -9.170 -10.329  17.196  1.00  0.00
ATOM   1394  HE1 PHE    94     -10.171  -9.951  17.407  1.00  0.00
ATOM   1395  CZ  PHE    94      -8.948 -11.683  17.123  1.00  0.00
ATOM   1396  HZ  PHE    94      -9.767 -12.386  17.275  1.00  0.00
ATOM   1397  CE2 PHE    94      -7.684 -12.149  16.857  1.00  0.00
ATOM   1398  HE2 PHE    94      -7.499 -13.221  16.796  1.00  0.00
ATOM   1399  CD2 PHE    94      -6.651 -11.261  16.667  1.00  0.00
ATOM   1400  HD2 PHE    94      -5.650 -11.629  16.443  1.00  0.00
ATOM   1401  C   PHE    94      -4.970  -9.099  18.898  1.00  0.00
ATOM   1402  O   PHE    94      -5.727  -9.426  19.808  1.00  0.00
ATOM   1403  N   VAL    95      -3.701  -9.546  18.832  1.00  0.00
ATOM   1404  H   VAL    95      -3.069  -9.242  18.105  1.00  0.00
ATOM   1405  CA  VAL    95      -3.215 -10.479  19.812  1.00  0.00
ATOM   1406  HA  VAL    95      -3.875 -11.338  19.931  1.00  0.00
ATOM   1407  CB  VAL    95      -1.818 -10.978  19.550  1.00  0.00
ATOM   1408  HB  VAL    95      -1.520 -11.680  20.329  1.00  0.00
ATOM   1409  CG1 VAL    95      -1.803 -11.689  18.188  1.00  0.00
ATOM   1410 HG11 VAL    95      -2.100 -10.988  17.408  1.00  0.00
ATOM   1411 HG12 VAL    95      -0.798 -12.058  17.981  1.00  0.00
ATOM   1412 HG13 VAL    95      -2.500 -12.527  18.207  1.00  0.00
ATOM   1413  CG2 VAL    95      -0.816  -9.823  19.673  1.00  0.00
ATOM   1414 HG21 VAL    95      -0.864  -9.405  20.678  1.00  0.00
ATOM   1415 HG22 VAL    95       0.191 -10.193  19.482  1.00  0.00
ATOM   1416 HG23 VAL    95      -1.062  -9.049  18.946  1.00  0.00
ATOM   1417  C   VAL    95      -3.205  -9.818  21.156  1.00  0.00
ATOM   1418  O   VAL    95      -3.555 -10.432  22.163  1.00  0.00
ATOM   1419  N   GLU    96      -2.813  -8.533  21.199  1.00  0.00
ATOM   1420  H   GLU    96      -2.602  -8.040  20.343  1.00  0.00
ATOM   1421  CA  GLU    96      -2.674  -7.830  22.441  1.00  0.00
ATOM   1422  HA  GLU    96      -1.983  -8.386  23.075  1.00  0.00
ATOM   1423  CB  GLU    96      -2.142  -6.396  22.273  1.00  0.00
ATOM   1424  HB2 GLU    96      -1.253  -6.446  21.645  1.00  0.00
ATOM   1425  HB3 GLU    96      -2.913  -5.816  21.765  1.00  0.00
ATOM   1426  CG  GLU    96      -1.790  -5.723  23.602  1.00  0.00
ATOM   1427  HG2 GLU    96      -2.683  -5.639  24.222  1.00  0.00
ATOM   1428  HG3 GLU    96      -1.033  -6.300  24.133  1.00  0.00
ATOM   1429  CD  GLU    96      -1.249  -4.332  23.301  1.00  0.00
ATOM   1430  OE1 GLU    96      -1.095  -4.000  22.095  1.00  0.00
ATOM   1431  OE2 GLU    96      -0.975  -3.585  24.276  1.00  0.00
ATOM   1432  C   GLU    96      -4.002  -7.751  23.114  1.00  0.00
ATOM   1433  O   GLU    96      -4.083  -7.845  24.338  1.00  0.00
ATOM   1434  N   SER    97      -5.086  -7.589  22.333  1.00  0.00
ATOM   1435  H   SER    97      -5.024  -7.544  21.326  1.00  0.00
ATOM   1436  CA  SER    97      -6.374  -7.446  22.940  1.00  0.00
ATOM   1437  HA  SER    97      -6.343  -6.572  23.591  1.00  0.00
ATOM   1438  CB  SER    97      -7.530  -7.272  21.937  1.00  0.00
ATOM   1439  HB2 SER    97      -7.507  -8.090  21.218  1.00  0.00
ATOM   1440  HB3 SER    97      -8.478  -7.289  22.475  1.00  0.00
ATOM   1441  OG  SER    97      -7.397  -6.035  21.251  1.00  0.00
ATOM   1442  HG  SER    97      -8.121  -5.935  20.629  1.00  0.00
ATOM   1443  C   SER    97      -6.642  -8.653  23.769  1.00  0.00
ATOM   1444  O   SER    97      -6.098  -9.729  23.528  1.00  0.00
ATOM   1445  N   GLU    98      -7.491  -8.476  24.799  1.00  0.00
ATOM   1446  H   GLU    98      -7.938  -7.582  24.943  1.00  0.00
ATOM   1447  CA  GLU    98      -7.778  -9.532  25.716  1.00  0.00
ATOM   1448  HA  GLU    98      -6.840  -9.981  26.042  1.00  0.00
ATOM   1449  CB  GLU    98      -8.544  -9.037  26.957  1.00  0.00
ATOM   1450  HB2 GLU    98      -7.899  -8.314  27.456  1.00  0.00
ATOM   1451  HB3 GLU    98      -9.440  -8.534  26.593  1.00  0.00
ATOM   1452  CG  GLU    98      -8.942 -10.132  27.946  1.00  0.00
ATOM   1453  HG2 GLU    98      -8.285 -10.997  27.855  1.00  0.00
ATOM   1454  HG3 GLU    98      -8.898  -9.748  28.965  1.00  0.00
ATOM   1455  CD  GLU    98     -10.371 -10.544  27.621  1.00  0.00
ATOM   1456  OE1 GLU    98     -11.294  -9.731  27.893  1.00  0.00
ATOM   1457  OE2 GLU    98     -10.559 -11.670  27.087  1.00  0.00
ATOM   1458  C   GLU    98      -8.605 -10.555  25.019  1.00  0.00
ATOM   1459  O   GLU    98      -9.827 -10.452  24.935  1.00  0.00
ATOM   1460  N   LEU    99      -7.910 -11.579  24.493  1.00  0.00
ATOM   1461  H   LEU    99      -6.905 -11.564  24.589  1.00  0.00
ATOM   1462  CA  LEU    99      -8.514 -12.715  23.875  1.00  0.00
ATOM   1463  HA  LEU    99      -9.595 -12.584  23.926  1.00  0.00
ATOM   1464  CB  LEU    99      -8.114 -12.935  22.406  1.00  0.00
ATOM   1465  HB2 LEU    99      -7.028 -12.860  22.454  1.00  0.00
ATOM   1466  HB3 LEU    99      -8.394 -13.922  22.039  1.00  0.00
ATOM   1467  CG  LEU    99      -8.660 -11.859  21.451  1.00  0.00
ATOM   1468  HG  LEU    99      -9.744 -11.817  21.561  1.00  0.00
ATOM   1469  CD1 LEU    99      -8.061 -10.479  21.758  1.00  0.00
ATOM   1470 HD11 LEU    99      -6.977 -10.520  21.648  1.00  0.00
ATOM   1471 HD12 LEU    99      -8.468  -9.743  21.065  1.00  0.00
ATOM   1472 HD13 LEU    99      -8.311 -10.193  22.780  1.00  0.00
ATOM   1473  CD2 LEU    99      -8.475 -12.279  19.984  1.00  0.00
ATOM   1474 HD21 LEU    99      -9.010 -13.211  19.802  1.00  0.00
ATOM   1475 HD22 LEU    99      -8.869 -11.501  19.330  1.00  0.00
ATOM   1476 HD23 LEU    99      -7.414 -12.423  19.778  1.00  0.00
ATOM   1477  C   LEU    99      -7.974 -13.858  24.655  1.00  0.00
ATOM   1478  O   LEU    99      -7.369 -13.649  25.705  1.00  0.00
ATOM   1479  N   PRO   100      -8.168 -15.063  24.221  1.00  0.00
ATOM   1480  CD  PRO   100      -9.377 -15.465  23.523  1.00  0.00
ATOM   1481  HD2 PRO   100      -9.238 -15.290  22.456  1.00  0.00
ATOM   1482  HD3 PRO   100     -10.206 -14.858  23.885  1.00  0.00
ATOM   1483  CG  PRO   100      -9.552 -16.958  23.859  1.00  0.00
ATOM   1484  HG2 PRO   100      -9.830 -17.513  22.963  1.00  0.00
ATOM   1485  HG3 PRO   100     -10.324 -17.083  24.618  1.00  0.00
ATOM   1486  CB  PRO   100      -8.175 -17.406  24.395  1.00  0.00
ATOM   1487  HB2 PRO   100      -7.559 -17.731  23.557  1.00  0.00
ATOM   1488  HB3 PRO   100      -8.199 -18.189  25.153  1.00  0.00
ATOM   1489  CA  PRO   100      -7.606 -16.124  24.990  1.00  0.00
ATOM   1490  HA  PRO   100      -7.946 -16.063  26.024  1.00  0.00
ATOM   1491  C   PRO   100      -6.125 -15.986  24.946  1.00  0.00
ATOM   1492  O   PRO   100      -5.569 -15.836  23.859  1.00  0.00
ATOM   1493  N   LEU   101      -5.464 -16.023  26.115  1.00  0.00
ATOM   1494  H   LEU   101      -5.941 -16.171  26.993  1.00  0.00
ATOM   1495  CA  LEU   101      -4.039 -15.896  26.130  1.00  0.00
ATOM   1496  HA  LEU   101      -3.751 -15.188  25.352  1.00  0.00
ATOM   1497  CB  LEU   101      -3.480 -15.403  27.474  1.00  0.00
ATOM   1498  HB2 LEU   101      -3.874 -16.142  28.171  1.00  0.00
ATOM   1499  HB3 LEU   101      -2.391 -15.422  27.503  1.00  0.00
ATOM   1500  CG  LEU   101      -3.980 -14.003  27.874  1.00  0.00
ATOM   1501  HG  LEU   101      -3.731 -13.304  27.075  1.00  0.00
ATOM   1502  CD1 LEU   101      -5.500 -13.997  28.104  1.00  0.00
ATOM   1503 HD11 LEU   101      -5.750 -14.695  28.903  1.00  0.00
ATOM   1504 HD12 LEU   101      -5.822 -12.994  28.385  1.00  0.00
ATOM   1505 HD13 LEU   101      -6.008 -14.297  27.187  1.00  0.00
ATOM   1506  CD2 LEU   101      -3.197 -13.451  29.078  1.00  0.00
ATOM   1507 HD21 LEU   101      -2.140 -13.381  28.823  1.00  0.00
ATOM   1508 HD22 LEU   101      -3.575 -12.461  29.335  1.00  0.00
ATOM   1509 HD23 LEU   101      -3.321 -14.119  29.930  1.00  0.00
ATOM   1510  C   LEU   101      -3.505 -17.263  25.895  1.00  0.00
ATOM   1511  O   LEU   101      -4.190 -18.248  26.168  1.00  0.00
ATOM   1512  N   SER   102      -2.278 -17.371  25.351  1.00  0.00
ATOM   1513  H   SER   102      -1.693 -16.598  25.068  1.00  0.00
ATOM   1514  CA  SER   102      -1.778 -18.696  25.179  1.00  0.00
ATOM   1515  HA  SER   102      -2.497 -19.248  24.573  1.00  0.00
ATOM   1516  CB  SER   102      -0.401 -18.772  24.499  1.00  0.00
ATOM   1517  HB2 SER   102      -0.144 -19.818  24.330  1.00  0.00
ATOM   1518  HB3 SER   102      -0.446 -18.250  23.543  1.00  0.00
ATOM   1519  OG  SER   102       0.586 -18.170  25.320  1.00  0.00
ATOM   1520  HG  SER   102       1.440 -18.224  24.885  1.00  0.00
ATOM   1521  C   SER   102      -1.670 -19.248  26.556  1.00  0.00
ATOM   1522  O   SER   102      -1.121 -18.619  27.458  1.00  0.00
ATOM   1523  N   TRP   103      -2.224 -20.452  26.747  1.00  0.00
ATOM   1524  H   TRP   103      -2.643 -20.948  25.973  1.00  0.00
ATOM   1525  CA  TRP   103      -2.291 -21.042  28.044  1.00  0.00
ATOM   1526  HA  TRP   103      -2.745 -20.335  28.738  1.00  0.00
ATOM   1527  CB  TRP   103      -3.128 -22.327  28.036  1.00  0.00
ATOM   1528  HB2 TRP   103      -2.840 -23.059  27.282  1.00  0.00
ATOM   1529  HB3 TRP   103      -3.056 -22.778  29.026  1.00  0.00
ATOM   1530  CG  TRP   103      -4.589 -22.021  27.806  1.00  0.00
ATOM   1531  CD1 TRP   103      -5.627 -22.011  28.691  1.00  0.00
ATOM   1532  HD1 TRP   103      -5.407 -22.314  29.715  1.00  0.00
ATOM   1533  NE1 TRP   103      -6.778 -21.600  28.061  1.00  0.00
ATOM   1534  HE1 TRP   103      -7.687 -21.503  28.491  1.00  0.00
ATOM   1535  CE2 TRP   103      -6.483 -21.328  26.742  1.00  0.00
ATOM   1536  CZ2 TRP   103      -7.270 -20.879  25.721  1.00  0.00
ATOM   1537  HZ2 TRP   103      -8.324 -20.686  25.921  1.00  0.00
ATOM   1538  CH2 TRP   103      -6.674 -20.698  24.493  1.00  0.00
ATOM   1539  HH2 TRP   103      -7.271 -20.348  23.651  1.00  0.00
ATOM   1540  CZ3 TRP   103      -5.330 -20.951  24.302  1.00  0.00
ATOM   1541  HZ3 TRP   103      -4.870 -20.805  23.325  1.00  0.00
ATOM   1542  CE3 TRP   103      -4.531 -21.393  25.333  1.00  0.00
ATOM   1543  HE3 TRP   103      -3.468 -21.563  25.159  1.00  0.00
ATOM   1544  CD2 TRP   103      -5.126 -21.582  26.548  1.00  0.00
ATOM   1545  C   TRP   103      -0.920 -21.328  28.552  1.00  0.00
ATOM   1546  O   TRP   103      -0.642 -21.102  29.728  1.00  0.00
ATOM   1547  N   ALA   104      -0.015 -21.813  27.681  1.00  0.00
ATOM   1548  H   ALA   104      -0.195 -21.918  26.693  1.00  0.00
ATOM   1549  CA  ALA   104       1.273 -22.189  28.179  1.00  0.00
ATOM   1550  HA  ALA   104       1.165 -22.959  28.943  1.00  0.00
ATOM   1551  CB  ALA   104       2.205 -22.720  27.075  1.00  0.00
ATOM   1552  HB1 ALA   104       2.331 -21.957  26.307  1.00  0.00
ATOM   1553  HB2 ALA   104       3.176 -22.965  27.505  1.00  0.00
ATOM   1554  HB3 ALA   104       1.769 -23.615  26.630  1.00  0.00
ATOM   1555  C   ALA   104       1.932 -20.996  28.789  1.00  0.00
ATOM   1556  O   ALA   104       2.400 -21.063  29.924  1.00  0.00
ATOM   1557  N   ASN   105       1.970 -19.856  28.073  1.00  0.00
ATOM   1558  H   ASN   105       1.557 -19.763  27.156  1.00  0.00
ATOM   1559  CA  ASN   105       2.577 -18.701  28.665  1.00  0.00
ATOM   1560  HA  ASN   105       2.813 -18.931  29.704  1.00  0.00
ATOM   1561  CB  ASN   105       3.868 -18.260  27.953  1.00  0.00
ATOM   1562  HB2 ASN   105       3.693 -18.110  26.888  1.00  0.00
ATOM   1563  HB3 ASN   105       4.250 -17.338  28.391  1.00  0.00
ATOM   1564  CG  ASN   105       4.917 -19.353  28.126  1.00  0.00
ATOM   1565  OD1 ASN   105       4.599 -20.514  28.379  1.00  0.00
ATOM   1566  ND2 ASN   105       6.215 -18.972  27.980  1.00  0.00
ATOM   1567 HD21 ASN   105       6.953 -19.654  28.084  1.00  0.00
ATOM   1568 HD22 ASN   105       6.435 -18.009  27.769  1.00  0.00
ATOM   1569  C   ASN   105       1.596 -17.586  28.521  1.00  0.00
ATOM   1570  O   ASN   105       1.459 -17.005  27.447  1.00  0.00
ATOM   1571  N   TRP   106       0.882 -17.245  29.609  1.00  0.00
ATOM   1572  H   TRP   106       1.015 -17.666  30.517  1.00  0.00
ATOM   1573  CA  TRP   106      -0.098 -16.210  29.478  1.00  0.00
ATOM   1574  HA  TRP   106      -0.789 -16.487  28.682  1.00  0.00
ATOM   1575  CB  TRP   106      -0.904 -15.975  30.770  1.00  0.00
ATOM   1576  HB2 TRP   106      -0.216 -15.811  31.599  1.00  0.00
ATOM   1577  HB3 TRP   106      -1.550 -15.104  30.657  1.00  0.00
ATOM   1578  CG  TRP   106      -1.796 -17.126  31.170  1.00  0.00
ATOM   1579  CD1 TRP   106      -1.776 -18.422  30.747  1.00  0.00
ATOM   1580  HD1 TRP   106      -1.015 -18.694  30.016  1.00  0.00
ATOM   1581  NE1 TRP   106      -2.774 -19.134  31.371  1.00  0.00
ATOM   1582  HE1 TRP   106      -2.975 -20.115  31.236  1.00  0.00
ATOM   1583  CE2 TRP   106      -3.461 -18.283  32.212  1.00  0.00
ATOM   1584  CZ2 TRP   106      -4.528 -18.504  33.038  1.00  0.00
ATOM   1585  HZ2 TRP   106      -4.950 -19.508  33.082  1.00  0.00
ATOM   1586  CH2 TRP   106      -5.004 -17.435  33.766  1.00  0.00
ATOM   1587  HH2 TRP   106      -5.852 -17.568  34.438  1.00  0.00
ATOM   1588  CZ3 TRP   106      -4.423 -16.188  33.661  1.00  0.00
ATOM   1589  HZ3 TRP   106      -4.807 -15.349  34.241  1.00  0.00
ATOM   1590  CE3 TRP   106      -3.349 -15.961  32.829  1.00  0.00
ATOM   1591  HE3 TRP   106      -2.914 -14.964  32.768  1.00  0.00
ATOM   1592  CD2 TRP   106      -2.879 -17.023  32.110  1.00  0.00
ATOM   1593  C   TRP   106       0.587 -14.921  29.159  1.00  0.00
ATOM   1594  O   TRP   106       0.304 -14.283  28.145  1.00  0.00
ATOM   1595  N   LEU   107       1.534 -14.524  30.027  1.00  0.00
ATOM   1596  H   LEU   107       1.782 -15.121  30.803  1.00  0.00
ATOM   1597  CA  LEU   107       2.194 -13.256  29.907  1.00  0.00
ATOM   1598  HA  LEU   107       1.439 -12.479  29.788  1.00  0.00
ATOM   1599  CB  LEU   107       3.057 -12.918  31.133  1.00  0.00
ATOM   1600  HB2 LEU   107       3.410 -11.916  30.891  1.00  0.00
ATOM   1601  HB3 LEU   107       2.456 -12.881  32.042  1.00  0.00
ATOM   1602  CG  LEU   107       4.264 -13.848  31.353  1.00  0.00
ATOM   1603  HG  LEU   107       4.915 -13.798  30.480  1.00  0.00
ATOM   1604  CD1 LEU   107       5.050 -13.421  32.602  1.00  0.00
ATOM   1605 HD11 LEU   107       4.400 -13.471  33.476  1.00  0.00
ATOM   1606 HD12 LEU   107       5.900 -14.089  32.743  1.00  0.00
ATOM   1607 HD13 LEU   107       5.408 -12.400  32.475  1.00  0.00
ATOM   1608  CD2 LEU   107       3.862 -15.331  31.402  1.00  0.00
ATOM   1609 HD21 LEU   107       3.390 -15.611  30.461  1.00  0.00
ATOM   1610 HD22 LEU   107       4.750 -15.944  31.559  1.00  0.00
ATOM   1611 HD23 LEU   107       3.161 -15.491  32.221  1.00  0.00
ATOM   1612  C   LEU   107       3.077 -13.208  28.704  1.00  0.00
ATOM   1613  O   LEU   107       3.060 -12.235  27.949  1.00  0.00
ATOM   1614  N   CYS   108       3.863 -14.271  28.470  1.00  0.00
ATOM   1615  H   CYS   108       3.834 -15.113  29.027  1.00  0.00
ATOM   1616  CA  CYS   108       4.815 -14.193  27.408  1.00  0.00
ATOM   1617  HA  CYS   108       5.418 -13.296  27.551  1.00  0.00
ATOM   1618  CB  CYS   108       5.753 -15.410  27.344  1.00  0.00
ATOM   1619  HB2 CYS   108       5.195 -16.346  27.322  1.00  0.00
ATOM   1620  HB3 CYS   108       6.414 -15.362  26.478  1.00  0.00
ATOM   1621  SG  CYS   108       6.836 -15.503  28.800  1.00  0.00
ATOM   1622  HG  CYS   108       7.473 -16.610  28.429  1.00  0.00
ATOM   1623  C   CYS   108       4.118 -14.062  26.099  1.00  0.00
ATOM   1624  O   CYS   108       3.367 -14.939  25.674  1.00  0.00
ATOM   1625  N   SER   109       4.374 -12.930  25.421  1.00  0.00
ATOM   1626  H   SER   109       4.996 -12.238  25.813  1.00  0.00
ATOM   1627  CA  SER   109       3.848 -12.703  24.115  1.00  0.00
ATOM   1628  HA  SER   109       3.091 -13.464  23.925  1.00  0.00
ATOM   1629  CB  SER   109       3.213 -11.316  23.912  1.00  0.00
ATOM   1630  HB2 SER   109       3.929 -10.551  24.211  1.00  0.00
ATOM   1631  HB3 SER   109       2.965 -11.190  22.858  1.00  0.00
ATOM   1632  OG  SER   109       2.034 -11.191  24.693  1.00  0.00
ATOM   1633  HG  SER   109       1.650 -10.322  24.556  1.00  0.00
ATOM   1634  C   SER   109       5.046 -12.769  23.233  1.00  0.00
ATOM   1635  O   SER   109       6.168 -12.543  23.681  1.00  0.00
ATOM   1636  N   TYR   110       4.852 -13.094  21.947  1.00  0.00
ATOM   1637  H   TYR   110       3.948 -13.213  21.513  1.00  0.00
ATOM   1638  CA  TYR   110       6.017 -13.219  21.129  1.00  0.00
ATOM   1639  HA  TYR   110       6.890 -12.934  21.716  1.00  0.00
ATOM   1640  CB  TYR   110       6.222 -14.648  20.609  1.00  0.00
ATOM   1641  HB2 TYR   110       6.000 -15.374  21.392  1.00  0.00
ATOM   1642  HB3 TYR   110       5.570 -14.826  19.754  1.00  0.00
ATOM   1643  CG  TYR   110       7.641 -14.792  20.188  1.00  0.00
ATOM   1644  CD1 TYR   110       8.594 -15.100  21.131  1.00  0.00
ATOM   1645  HD1 TYR   110       8.290 -15.228  22.170  1.00  0.00
ATOM   1646  CE1 TYR   110       9.913 -15.246  20.778  1.00  0.00
ATOM   1647  HE1 TYR   110      10.660 -15.490  21.533  1.00  0.00
ATOM   1648  CZ  TYR   110      10.289 -15.086  19.467  1.00  0.00
ATOM   1649  OH  TYR   110      11.643 -15.236  19.098  1.00  0.00
ATOM   1650  HH  TYR   110      12.213 -15.449  19.841  1.00  0.00
ATOM   1651  CE2 TYR   110       9.342 -14.777  18.517  1.00  0.00
ATOM   1652  HE2 TYR   110       9.642 -14.646  17.477  1.00  0.00
ATOM   1653  CD2 TYR   110       8.022 -14.633  18.875  1.00  0.00
ATOM   1654  HD2 TYR   110       7.275 -14.392  18.118  1.00  0.00
ATOM   1655  C   TYR   110       5.781 -12.339  19.946  1.00  0.00
ATOM   1656  O   TYR   110       4.646 -11.955  19.672  1.00  0.00
ATOM   1657  N   LEU   111       6.858 -11.978  19.221  1.00  0.00
ATOM   1658  H   LEU   111       7.780 -12.297  19.483  1.00  0.00
ATOM   1659  CA  LEU   111       6.730 -11.150  18.054  1.00  0.00
ATOM   1660  HA  LEU   111       7.673 -11.157  17.507  1.00  0.00
ATOM   1661  CB  LEU   111       5.610 -11.648  17.114  1.00  0.00
ATOM   1662  HB2 LEU   111       5.985 -12.636  16.847  1.00  0.00
ATOM   1663  HB3 LEU   111       4.663 -11.750  17.643  1.00  0.00
ATOM   1664  CG  LEU   111       5.396 -10.817  15.833  1.00  0.00
ATOM   1665  HG  LEU   111       5.243  -9.776  16.118  1.00  0.00
ATOM   1666  CD1 LEU   111       6.603 -10.917  14.888  1.00  0.00
ATOM   1667 HD11 LEU   111       6.756 -11.958  14.602  1.00  0.00
ATOM   1668 HD12 LEU   111       6.417 -10.319  13.996  1.00  0.00
ATOM   1669 HD13 LEU   111       7.494 -10.545  15.395  1.00  0.00
ATOM   1670  CD2 LEU   111       4.071 -11.188  15.147  1.00  0.00
ATOM   1671 HD21 LEU   111       3.242 -10.997  15.829  1.00  0.00
ATOM   1672 HD22 LEU   111       3.947 -10.586  14.247  1.00  0.00
ATOM   1673 HD23 LEU   111       4.084 -12.244  14.879  1.00  0.00
ATOM   1674  C   LEU   111       6.385  -9.753  18.484  1.00  0.00
ATOM   1675  O   LEU   111       6.077  -8.894  17.659  1.00  0.00
ATOM   1676  N   ARG   112       6.453  -9.488  19.799  1.00  0.00
ATOM   1677  H   ARG   112       6.757 -10.227  20.417  1.00  0.00
ATOM   1678  CA  ARG   112       6.145  -8.206  20.370  1.00  0.00
ATOM   1679  HA  ARG   112       5.148  -7.899  20.055  1.00  0.00
ATOM   1680  CB  ARG   112       6.181  -8.256  21.906  1.00  0.00
ATOM   1681  HB2 ARG   112       5.266  -8.752  22.229  1.00  0.00
ATOM   1682  HB3 ARG   112       7.041  -8.865  22.184  1.00  0.00
ATOM   1683  CG  ARG   112       6.285  -6.887  22.583  1.00  0.00
ATOM   1684  HG2 ARG   112       6.505  -7.079  23.633  1.00  0.00
ATOM   1685  HG3 ARG   112       7.132  -6.379  22.122  1.00  0.00
ATOM   1686  CD  ARG   112       5.042  -6.004  22.476  1.00  0.00
ATOM   1687  HD2 ARG   112       4.860  -5.685  21.450  1.00  0.00
ATOM   1688  HD3 ARG   112       4.155  -6.507  22.862  1.00  0.00
ATOM   1689  NE  ARG   112       5.309  -4.798  23.310  1.00  0.00
ATOM   1690  HE  ARG   112       6.075  -4.780  23.968  1.00  0.00
ATOM   1691  CZ  ARG   112       4.523  -3.689  23.196  1.00  0.00
ATOM   1692  NH1 ARG   112       3.484  -3.679  22.312  1.00  0.00
ATOM   1693 HH11 ARG   112       3.300  -4.494  21.744  1.00  0.00
ATOM   1694 HH12 ARG   112       2.903  -2.857  22.229  1.00  0.00
ATOM   1695  NH2 ARG   112       4.776  -2.593  23.972  1.00  0.00
ATOM   1696 HH21 ARG   112       5.544  -2.608  24.627  1.00  0.00
ATOM   1697 HH22 ARG   112       4.193  -1.772  23.887  1.00  0.00
ATOM   1698  C   ARG   112       7.139  -7.162  19.961  1.00  0.00
ATOM   1699  O   ARG   112       6.765  -6.024  19.681  1.00  0.00
ATOM   1700  N   GLY   113       8.431  -7.533  19.895  1.00  0.00
ATOM   1701  H   GLY   113       8.684  -8.508  19.972  1.00  0.00
ATOM   1702  CA  GLY   113       9.483  -6.568  19.715  1.00  0.00
ATOM   1703  HA2 GLY   113       9.420  -5.831  20.515  1.00  0.00
ATOM   1704  HA3 GLY   113      10.442  -7.083  19.771  1.00  0.00
ATOM   1705  C   GLY   113       9.384  -5.866  18.398  1.00  0.00
ATOM   1706  O   GLY   113       8.723  -6.316  17.465  1.00  0.00
ATOM   1707  N   LEU   114      10.062  -4.698  18.325  1.00  0.00
ATOM   1708  H   LEU   114      10.556  -4.387  19.149  1.00  0.00
ATOM   1709  CA  LEU   114      10.122  -3.882  17.148  1.00  0.00
ATOM   1710  HA  LEU   114       9.102  -3.685  16.818  1.00  0.00
ATOM   1711  CB  LEU   114      10.837  -2.537  17.364  1.00  0.00
ATOM   1712  HB2 LEU   114      11.743  -2.851  17.882  1.00  0.00
ATOM   1713  HB3 LEU   114      11.105  -2.045  16.429  1.00  0.00
ATOM   1714  CG  LEU   114      10.052  -1.555  18.253  1.00  0.00
ATOM   1715  HG  LEU   114       9.065  -1.408  17.814  1.00  0.00
ATOM   1716  CD1 LEU   114       9.901  -2.084  19.687  1.00  0.00
ATOM   1717 HD11 LEU   114      10.888  -2.231  20.126  1.00  0.00
ATOM   1718 HD12 LEU   114       9.342  -1.363  20.284  1.00  0.00
ATOM   1719 HD13 LEU   114       9.366  -3.034  19.670  1.00  0.00
ATOM   1720  CD2 LEU   114      10.662  -0.146  18.194  1.00  0.00
ATOM   1721 HD21 LEU   114      10.638   0.218  17.167  1.00  0.00
ATOM   1722 HD22 LEU   114      10.087   0.526  18.831  1.00  0.00
ATOM   1723 HD23 LEU   114      11.694  -0.182  18.542  1.00  0.00
ATOM   1724  C   LEU   114      10.868  -4.625  16.087  1.00  0.00
ATOM   1725  O   LEU   114      10.529  -4.536  14.909  1.00  0.00
ATOM   1726  N   TRP   115      11.926  -5.357  16.479  1.00  0.00
ATOM   1727  H   TRP   115      12.176  -5.413  17.456  1.00  0.00
ATOM   1728  CA  TRP   115      12.704  -6.103  15.535  1.00  0.00
ATOM   1729  HA  TRP   115      13.074  -5.417  14.773  1.00  0.00
ATOM   1730  CB  TRP   115      13.903  -6.819  16.175  1.00  0.00
ATOM   1731  HB2 TRP   115      14.618  -6.090  16.557  1.00  0.00
ATOM   1732  HB3 TRP   115      13.571  -7.462  16.990  1.00  0.00
ATOM   1733  CG  TRP   115      14.658  -7.700  15.210  1.00  0.00
ATOM   1734  CD1 TRP   115      15.768  -7.434  14.463  1.00  0.00
ATOM   1735  HD1 TRP   115      16.202  -6.438  14.556  1.00  0.00
ATOM   1736  NE1 TRP   115      16.109  -8.540  13.721  1.00  0.00
ATOM   1737  HE1 TRP   115      16.890  -8.609  13.085  1.00  0.00
ATOM   1738  CE2 TRP   115      15.205  -9.545  13.991  1.00  0.00
ATOM   1739  CZ2 TRP   115      15.114 -10.823  13.515  1.00  0.00
ATOM   1740  HZ2 TRP   115      15.858 -11.164  12.795  1.00  0.00
ATOM   1741  CH2 TRP   115      14.078 -11.603  13.981  1.00  0.00
ATOM   1742  HH2 TRP   115      13.971 -12.627  13.624  1.00  0.00
ATOM   1743  CZ3 TRP   115      13.168 -11.115  14.894  1.00  0.00
ATOM   1744  HZ3 TRP   115      12.353 -11.742  15.255  1.00  0.00
ATOM   1745  CE3 TRP   115      13.257  -9.828  15.377  1.00  0.00
ATOM   1746  HE3 TRP   115      12.523  -9.470  16.099  1.00  0.00
ATOM   1747  CD2 TRP   115      14.284  -9.055  14.915  1.00  0.00
ATOM   1748  C   TRP   115      11.850  -7.167  14.926  1.00  0.00
ATOM   1749  O   TRP   115      11.866  -7.372  13.713  1.00  0.00
ATOM   1750  N   ALA   116      11.064  -7.869  15.761  1.00  0.00
ATOM   1751  H   ALA   116      11.007  -7.638  16.743  1.00  0.00
ATOM   1752  CA  ALA   116      10.273  -8.957  15.273  1.00  0.00
ATOM   1753  HA  ALA   116      10.910  -9.705  14.801  1.00  0.00
ATOM   1754  CB  ALA   116       9.451  -9.639  16.379  1.00  0.00
ATOM   1755  HB1 ALA   116       8.801  -8.905  16.855  1.00  0.00
ATOM   1756  HB2 ALA   116       8.844 -10.433  15.944  1.00  0.00
ATOM   1757  HB3 ALA   116      10.124 -10.064  17.123  1.00  0.00
ATOM   1758  C   ALA   116       9.313  -8.432  14.252  1.00  0.00
ATOM   1759  O   ALA   116       9.094  -9.062  13.218  1.00  0.00
ATOM   1760  N   TRP   117       8.728  -7.250  14.514  1.00  0.00
ATOM   1761  H   TRP   117       8.985  -6.730  15.341  1.00  0.00
ATOM   1762  CA  TRP   117       7.762  -6.674  13.620  1.00  0.00
ATOM   1763  HA  TRP   117       6.934  -7.373  13.502  1.00  0.00
ATOM   1764  CB  TRP   117       7.206  -5.335  14.133  1.00  0.00
ATOM   1765  HB2 TRP   117       8.036  -4.671  14.377  1.00  0.00
ATOM   1766  HB3 TRP   117       6.593  -4.879  13.355  1.00  0.00
ATOM   1767  CG  TRP   117       6.342  -5.419  15.370  1.00  0.00
ATOM   1768  CD1 TRP   117       5.852  -6.507  16.030  1.00  0.00
ATOM   1769  HD1 TRP   117       6.105  -7.488  15.628  1.00  0.00
ATOM   1770  NE1 TRP   117       5.108  -6.100  17.115  1.00  0.00
ATOM   1771  HE1 TRP   117       4.634  -6.704  17.772  1.00  0.00
ATOM   1772  CE2 TRP   117       5.117  -4.722  17.157  1.00  0.00
ATOM   1773  CZ2 TRP   117       4.533  -3.846  18.030  1.00  0.00
ATOM   1774  HZ2 TRP   117       3.946  -4.247  18.856  1.00  0.00
ATOM   1775  CH2 TRP   117       4.728  -2.501  17.805  1.00  0.00
ATOM   1776  HH2 TRP   117       4.279  -1.772  18.480  1.00  0.00
ATOM   1777  CZ3 TRP   117       5.482  -2.051  16.740  1.00  0.00
ATOM   1778  HZ3 TRP   117       5.629  -0.984  16.572  1.00  0.00
ATOM   1779  CE3 TRP   117       6.070  -2.930  15.860  1.00  0.00
ATOM   1780  HE3 TRP   117       6.659  -2.546  15.027  1.00  0.00
ATOM   1781  CD2 TRP   117       5.878  -4.264  16.083  1.00  0.00
ATOM   1782  C   TRP   117       8.417  -6.386  12.301  1.00  0.00
ATOM   1783  O   TRP   117       7.853  -6.655  11.242  1.00  0.00
ATOM   1784  N   LEU   118       9.637  -5.819  12.343  1.00  0.00
ATOM   1785  H   LEU   118      10.088  -5.674  13.235  1.00  0.00
ATOM   1786  CA  LEU   118      10.340  -5.429  11.154  1.00  0.00
ATOM   1787  HA  LEU   118       9.741  -4.713  10.592  1.00  0.00
ATOM   1788  CB  LEU   118      11.694  -4.771  11.507  1.00  0.00
ATOM   1789  HB2 LEU   118      11.334  -3.963  12.144  1.00  0.00
ATOM   1790  HB3 LEU   118      12.334  -5.435  12.089  1.00  0.00
ATOM   1791  CG  LEU   118      12.502  -4.178  10.331  1.00  0.00
ATOM   1792  HG  LEU   118      13.344  -3.626  10.747  1.00  0.00
ATOM   1793  CD1 LEU   118      13.023  -5.258   9.369  1.00  0.00
ATOM   1794 HD11 LEU   118      12.181  -5.810   8.952  1.00  0.00
ATOM   1795 HD12 LEU   118      13.583  -4.786   8.562  1.00  0.00
ATOM   1796 HD13 LEU   118      13.674  -5.944   9.910  1.00  0.00
ATOM   1797  CD2 LEU   118      11.719  -3.059   9.626  1.00  0.00
ATOM   1798 HD21 LEU   118      11.505  -2.261  10.337  1.00  0.00
ATOM   1799 HD22 LEU   118      12.313  -2.662   8.803  1.00  0.00
ATOM   1800 HD23 LEU   118      10.783  -3.459   9.237  1.00  0.00
ATOM   1801  C   LEU   118      10.616  -6.647  10.326  1.00  0.00
ATOM   1802  O   LEU   118      10.371  -6.659   9.121  1.00  0.00
ATOM   1803  N   VAL   119      11.127  -7.720  10.959  1.00  0.00
ATOM   1804  H   VAL   119      11.278  -7.719  11.958  1.00  0.00
ATOM   1805  CA  VAL   119      11.497  -8.891  10.215  1.00  0.00
ATOM   1806  HA  VAL   119      12.126  -8.646   9.359  1.00  0.00
ATOM   1807  CB  VAL   119      12.198  -9.925  11.045  1.00  0.00
ATOM   1808  HB  VAL   119      12.413 -10.808  10.444  1.00  0.00
ATOM   1809  CG1 VAL   119      13.515  -9.316  11.550  1.00  0.00
ATOM   1810 HG11 VAL   119      13.300  -8.433  12.152  1.00  0.00
ATOM   1811 HG12 VAL   119      14.045 -10.049  12.158  1.00  0.00
ATOM   1812 HG13 VAL   119      14.135  -9.033  10.699  1.00  0.00
ATOM   1813  CG2 VAL   119      11.255 -10.395  12.166  1.00  0.00
ATOM   1814 HG21 VAL   119      10.355 -10.826  11.728  1.00  0.00
ATOM   1815 HG22 VAL   119      11.758 -11.147  12.774  1.00  0.00
ATOM   1816 HG23 VAL   119      10.983  -9.546  12.792  1.00  0.00
ATOM   1817  C   VAL   119      10.288  -9.528   9.610  1.00  0.00
ATOM   1818  O   VAL   119      10.303  -9.903   8.437  1.00  0.00
ATOM   1819  N   VAL   120       9.193  -9.653  10.383  1.00  0.00
ATOM   1820  H   VAL   120       9.166  -9.305  11.331  1.00  0.00
ATOM   1821  CA  VAL   120       8.029 -10.316   9.869  1.00  0.00
ATOM   1822  HA  VAL   120       8.264 -11.310   9.487  1.00  0.00
ATOM   1823  CB  VAL   120       6.916 -10.437  10.867  1.00  0.00
ATOM   1824  HB  VAL   120       6.042 -10.887  10.397  1.00  0.00
ATOM   1825  CG1 VAL   120       7.392 -11.331  12.026  1.00  0.00
ATOM   1826 HG11 VAL   120       8.266 -10.881  12.497  1.00  0.00
ATOM   1827 HG12 VAL   120       6.593 -11.429  12.761  1.00  0.00
ATOM   1828 HG13 VAL   120       7.654 -12.317  11.641  1.00  0.00
ATOM   1829  CG2 VAL   120       6.491  -9.028  11.294  1.00  0.00
ATOM   1830 HG21 VAL   120       6.149  -8.471  10.422  1.00  0.00
ATOM   1831 HG22 VAL   120       5.681  -9.097  12.021  1.00  0.00
ATOM   1832 HG23 VAL   120       7.340  -8.513  11.744  1.00  0.00
ATOM   1833  C   VAL   120       7.522  -9.556   8.685  1.00  0.00
ATOM   1834  O   VAL   120       7.101 -10.149   7.692  1.00  0.00
ATOM   1835  N   LEU   121       7.556  -8.214   8.760  1.00  0.00
ATOM   1836  H   LEU   121       7.948  -7.759   9.572  1.00  0.00
ATOM   1837  CA  LEU   121       7.079  -7.393   7.684  1.00  0.00
ATOM   1838  HA  LEU   121       6.029  -7.621   7.499  1.00  0.00
ATOM   1839  CB  LEU   121       7.207  -5.888   8.008  1.00  0.00
ATOM   1840  HB2 LEU   121       6.705  -5.851   8.975  1.00  0.00
ATOM   1841  HB3 LEU   121       8.254  -5.613   8.133  1.00  0.00
ATOM   1842  CG  LEU   121       6.526  -4.895   7.034  1.00  0.00
ATOM   1843  HG  LEU   121       5.454  -5.090   7.013  1.00  0.00
ATOM   1844  CD1 LEU   121       6.774  -3.452   7.499  1.00  0.00
ATOM   1845 HD11 LEU   121       7.846  -3.256   7.520  1.00  0.00
ATOM   1846 HD12 LEU   121       6.292  -2.759   6.809  1.00  0.00
ATOM   1847 HD13 LEU   121       6.360  -3.316   8.498  1.00  0.00
ATOM   1848  CD2 LEU   121       6.916  -5.101   5.561  1.00  0.00
ATOM   1849 HD21 LEU   121       6.633  -6.106   5.247  1.00  0.00
ATOM   1850 HD22 LEU   121       6.399  -4.368   4.942  1.00  0.00
ATOM   1851 HD23 LEU   121       7.993  -4.975   5.449  1.00  0.00
ATOM   1852  C   LEU   121       7.939  -7.686   6.494  1.00  0.00
ATOM   1853  O   LEU   121       7.450  -7.792   5.372  1.00  0.00
ATOM   1854  N   LEU   122       9.258  -7.828   6.714  1.00  0.00
ATOM   1855  H   LEU   122       9.633  -7.764   7.650  1.00  0.00
ATOM   1856  CA  LEU   122      10.170  -8.046   5.629  1.00  0.00
ATOM   1857  HA  LEU   122      10.041  -7.254   4.892  1.00  0.00
ATOM   1858  CB  LEU   122      11.641  -8.047   6.099  1.00  0.00
ATOM   1859  HB2 LEU   122      11.695  -7.112   6.656  1.00  0.00
ATOM   1860  HB3 LEU   122      11.808  -8.884   6.777  1.00  0.00
ATOM   1861  CG  LEU   122      12.726  -8.053   4.996  1.00  0.00
ATOM   1862  HG  LEU   122      12.575  -7.194   4.343  1.00  0.00
ATOM   1863  CD1 LEU   122      14.126  -7.978   5.626  1.00  0.00
ATOM   1864 HD11 LEU   122      14.278  -8.837   6.279  1.00  0.00
ATOM   1865 HD12 LEU   122      14.880  -7.983   4.839  1.00  0.00
ATOM   1866 HD13 LEU   122      14.215  -7.060   6.207  1.00  0.00
ATOM   1867  CD2 LEU   122      12.618  -9.248   4.034  1.00  0.00
ATOM   1868 HD21 LEU   122      11.648  -9.228   3.537  1.00  0.00
ATOM   1869 HD22 LEU   122      13.410  -9.187   3.288  1.00  0.00
ATOM   1870 HD23 LEU   122      12.719 -10.177   4.595  1.00  0.00
ATOM   1871  C   LEU   122       9.847  -9.361   4.987  1.00  0.00
ATOM   1872  O   LEU   122       9.864  -9.484   3.764  1.00  0.00
ATOM   1873  N   ALA   123       9.530 -10.386   5.798  1.00  0.00
ATOM   1874  H   ALA   123       9.440 -10.258   6.796  1.00  0.00
ATOM   1875  CA  ALA   123       9.283 -11.689   5.255  1.00  0.00
ATOM   1876  HA  ALA   123      10.157 -12.041   4.706  1.00  0.00
ATOM   1877  CB  ALA   123       8.933 -12.723   6.335  1.00  0.00
ATOM   1878  HB1 ALA   123       8.054 -12.389   6.887  1.00  0.00
ATOM   1879  HB2 ALA   123       8.723 -13.683   5.865  1.00  0.00
ATOM   1880  HB3 ALA   123       9.773 -12.831   7.021  1.00  0.00
ATOM   1881  C   ALA   123       8.116 -11.621   4.322  1.00  0.00
ATOM   1882  O   ALA   123       8.158 -12.188   3.234  1.00  0.00
ATOM   1883  N   THR   124       7.059 -10.888   4.710  1.00  0.00
ATOM   1884  H   THR   124       7.101 -10.399   5.593  1.00  0.00
ATOM   1885  CA  THR   124       5.842 -10.821   3.952  1.00  0.00
ATOM   1886  HA  THR   124       5.515 -11.833   3.713  1.00  0.00
ATOM   1887  CB  THR   124       4.732 -10.116   4.671  1.00  0.00
ATOM   1888  HB  THR   124       3.837 -10.094   4.050  1.00  0.00
ATOM   1889  CG2 THR   124       4.436 -10.885   5.968  1.00  0.00
ATOM   1890 HG21 THR   124       5.331 -10.907   6.590  1.00  0.00
ATOM   1891 HG22 THR   124       3.630 -10.389   6.509  1.00  0.00
ATOM   1892 HG23 THR   124       4.137 -11.905   5.726  1.00  0.00
ATOM   1893  OG1 THR   124       5.102  -8.777   4.963  1.00  0.00
ATOM   1894  HG1 THR   124       4.382  -8.339   5.423  1.00  0.00
ATOM   1895  C   THR   124       6.070 -10.155   2.635  1.00  0.00
ATOM   1896  O   THR   124       5.338 -10.420   1.683  1.00  0.00
ATOM   1897  N   PHE   125       7.067  -9.254   2.556  1.00  0.00
ATOM   1898  H   PHE   125       7.619  -9.103   3.388  1.00  0.00
ATOM   1899  CA  PHE   125       7.400  -8.508   1.371  1.00  0.00
ATOM   1900  HA  PHE   125       6.531  -7.995   0.959  1.00  0.00
ATOM   1901  CB  PHE   125       8.443  -7.449   1.799  1.00  0.00
ATOM   1902  HB2 PHE   125       8.039  -6.841   2.608  1.00  0.00
ATOM   1903  HB3 PHE   125       9.327  -7.981   2.151  1.00  0.00
ATOM   1904  CG  PHE   125       8.907  -6.503   0.745  1.00  0.00
ATOM   1905  CD1 PHE   125       8.155  -5.394   0.424  1.00  0.00
ATOM   1906  HD1 PHE   125       7.209  -5.223   0.939  1.00  0.00
ATOM   1907  CE1 PHE   125       8.586  -4.508  -0.534  1.00  0.00
ATOM   1908  HE1 PHE   125       7.981  -3.637  -0.787  1.00  0.00
ATOM   1909  CZ  PHE   125       9.783  -4.722  -1.174  1.00  0.00
ATOM   1910  HZ  PHE   125      10.130  -4.018  -1.930  1.00  0.00
ATOM   1911  CE2 PHE   125      10.542  -5.822  -0.861  1.00  0.00
ATOM   1912  HE2 PHE   125      11.490  -5.997  -1.370  1.00  0.00
ATOM   1913  CD2 PHE   125      10.104  -6.704   0.097  1.00  0.00
ATOM   1914  HD2 PHE   125      10.707  -7.576   0.352  1.00  0.00
ATOM   1915  C   PHE   125       7.992  -9.459   0.329  1.00  0.00
ATOM   1916  O   PHE   125       8.798  -9.034  -0.496  1.00  0.00
ATOM   1917  N   VAL   126       7.496 -10.730   0.269  1.00  0.00
ATOM   1918  H   VAL   126       6.715 -10.835   0.900  1.00  0.00
ATOM   1919  CA  VAL   126       7.845 -11.850  -0.585  1.00  0.00
ATOM   1920  HA  VAL   126       8.897 -12.112  -0.473  1.00  0.00
ATOM   1921  CB  VAL   126       7.011 -13.086  -0.341  1.00  0.00
ATOM   1922  HB  VAL   126       5.953 -12.840  -0.429  1.00  0.00
ATOM   1923  CG1 VAL   126       7.378 -14.148  -1.388  1.00  0.00
ATOM   1924 HG11 VAL   126       8.436 -14.395  -1.301  1.00  0.00
ATOM   1925 HG12 VAL   126       6.782 -15.045  -1.221  1.00  0.00
ATOM   1926 HG13 VAL   126       7.177 -13.759  -2.386  1.00  0.00
ATOM   1927  CG2 VAL   126       7.215 -13.587   1.090  1.00  0.00
ATOM   1928 HG21 VAL   126       6.916 -12.810   1.794  1.00  0.00
ATOM   1929 HG22 VAL   126       6.609 -14.478   1.253  1.00  0.00
ATOM   1930 HG23 VAL   126       8.266 -13.830   1.244  1.00  0.00
ATOM   1931  C   VAL   126       7.521 -11.455  -1.982  1.00  0.00
ATOM   1932  O   VAL   126       8.053 -12.001  -2.949  1.00  0.00
ATOM   1933  N   GLU   127       6.618 -10.475  -2.106  1.00  0.00
ATOM   1934  H   GLU   127       6.299 -10.009  -1.269  1.00  0.00
ATOM   1935  CA  GLU   127       6.107 -10.033  -3.362  1.00  0.00
ATOM   1936  HA  GLU   127       5.480 -10.816  -3.789  1.00  0.00
ATOM   1937  CB  GLU   127       5.264  -8.752  -3.217  1.00  0.00
ATOM   1938  HB2 GLU   127       4.593  -8.902  -2.371  1.00  0.00
ATOM   1939  HB3 GLU   127       5.952  -7.937  -2.994  1.00  0.00
ATOM   1940  CG  GLU   127       4.447  -8.402  -4.459  1.00  0.00
ATOM   1941  HG2 GLU   127       4.239  -7.332  -4.484  1.00  0.00
ATOM   1942  HG3 GLU   127       5.005  -8.684  -5.352  1.00  0.00
ATOM   1943  CD  GLU   127       3.137  -9.172  -4.416  1.00  0.00
ATOM   1944  OE1 GLU   127       2.254  -8.785  -3.604  1.00  0.00
ATOM   1945  OE2 GLU   127       2.997 -10.150  -5.199  1.00  0.00
ATOM   1946  C   GLU   127       7.276  -9.719  -4.244  1.00  0.00
ATOM   1947  O   GLU   127       7.210  -9.911  -5.455  1.00  0.00
ATOM   1948  N   ALA   128       8.393  -9.244  -3.662  1.00  0.00
ATOM   1949  H   ALA   128       8.474  -9.122  -2.663  1.00  0.00
ATOM   1950  CA  ALA   128       9.523  -8.912  -4.481  1.00  0.00
ATOM   1951  HA  ALA   128       9.250  -8.137  -5.198  1.00  0.00
ATOM   1952  CB  ALA   128      10.732  -8.424  -3.667  1.00  0.00
ATOM   1953  HB1 ALA   128      11.023  -9.193  -2.951  1.00  0.00
ATOM   1954  HB2 ALA   128      11.565  -8.221  -4.340  1.00  0.00
ATOM   1955  HB3 ALA   128      10.466  -7.512  -3.132  1.00  0.00
ATOM   1956  C   ALA   128       9.953 -10.133  -5.230  1.00  0.00
ATOM   1957  O   ALA   128      10.228 -10.070  -6.427  1.00  0.00
ATOM   1958  N   ALA   129      10.009 -11.293  -4.553  1.00  0.00
ATOM   1959  H   ALA   129       9.739 -11.364  -3.582  1.00  0.00
ATOM   1960  CA  ALA   129      10.443 -12.482  -5.226  1.00  0.00
ATOM   1961  HA  ALA   129      11.430 -12.331  -5.664  1.00  0.00
ATOM   1962  CB  ALA   129      10.499 -13.708  -4.300  1.00  0.00
ATOM   1963  HB1 ALA   129       9.516 -13.878  -3.861  1.00  0.00
ATOM   1964  HB2 ALA   129      10.796 -14.585  -4.875  1.00  0.00
ATOM   1965  HB3 ALA   129      11.225 -13.532  -3.506  1.00  0.00
ATOM   1966  C   ALA   129       9.471 -12.794  -6.321  1.00  0.00
ATOM   1967  O   ALA   129       9.865 -13.137  -7.436  1.00  0.00
ATOM   1968  N   LEU   130       8.165 -12.664  -6.030  1.00  0.00
ATOM   1969  H   LEU   130       7.875 -12.318  -5.127  1.00  0.00
ATOM   1970  CA  LEU   130       7.150 -13.024  -6.979  1.00  0.00
ATOM   1971  HA  LEU   130       7.316 -14.052  -7.301  1.00  0.00
ATOM   1972  CB  LEU   130       5.733 -12.917  -6.385  1.00  0.00
ATOM   1973  HB2 LEU   130       5.767 -13.642  -5.571  1.00  0.00
ATOM   1974  HB3 LEU   130       5.537 -11.925  -5.979  1.00  0.00
ATOM   1975  CG  LEU   130       4.611 -13.300  -7.366  1.00  0.00
ATOM   1976  HG  LEU   130       4.681 -12.658  -8.244  1.00  0.00
ATOM   1977  CD1 LEU   130       4.730 -14.772  -7.797  1.00  0.00
ATOM   1978 HD11 LEU   130       4.660 -15.415  -6.920  1.00  0.00
ATOM   1979 HD12 LEU   130       3.924 -15.015  -8.490  1.00  0.00
ATOM   1980 HD13 LEU   130       5.690 -14.931  -8.287  1.00  0.00
ATOM   1981  CD2 LEU   130       3.227 -12.967  -6.784  1.00  0.00
ATOM   1982 HD21 LEU   130       3.164 -11.897  -6.584  1.00  0.00
ATOM   1983 HD22 LEU   130       2.454 -13.249  -7.499  1.00  0.00
ATOM   1984 HD23 LEU   130       3.080 -13.519  -5.855  1.00  0.00
ATOM   1985  C   LEU   130       7.221 -12.133  -8.182  1.00  0.00
ATOM   1986  O   LEU   130       7.148 -12.607  -9.314  1.00  0.00
ATOM   1987  N   CYS   131       7.364 -10.809  -7.973  1.00  0.00
ATOM   1988  H   CYS   131       7.454 -10.418  -7.046  1.00  0.00
ATOM   1989  CA  CYS   131       7.373  -9.912  -9.093  1.00  0.00
ATOM   1990  HA  CYS   131       6.494 -10.119  -9.703  1.00  0.00
ATOM   1991  CB  CYS   131       7.355  -8.432  -8.693  1.00  0.00
ATOM   1992  HB2 CYS   131       6.465  -8.181  -8.116  1.00  0.00
ATOM   1993  HB3 CYS   131       8.244  -8.157  -8.125  1.00  0.00
ATOM   1994  SG  CYS   131       7.333  -7.348 -10.150  1.00  0.00
ATOM   1995  HG  CYS   131       7.321  -6.204  -9.472  1.00  0.00
ATOM   1996  C   CYS   131       8.590 -10.135  -9.930  1.00  0.00
ATOM   1997  O   CYS   131       8.501 -10.198 -11.155  1.00  0.00
ATOM   1998  N   ALA   132       9.762 -10.288  -9.288  1.00  0.00
ATOM   1999  H   ALA   132       9.793 -10.317  -8.279  1.00  0.00
ATOM   2000  CA  ALA   132      10.994 -10.421 -10.010  1.00  0.00
ATOM   2001  HA  ALA   132      11.132  -9.556 -10.659  1.00  0.00
ATOM   2002  CB  ALA   132      12.214 -10.538  -9.081  1.00  0.00
ATOM   2003  HB1 ALA   132      12.095 -11.405  -8.432  1.00  0.00
ATOM   2004  HB2 ALA   132      13.117 -10.654  -9.680  1.00  0.00
ATOM   2005  HB3 ALA   132      12.296  -9.637  -8.472  1.00  0.00
ATOM   2006  C   ALA   132      10.953 -11.655 -10.855  1.00  0.00
ATOM   2007  O   ALA   132      11.402 -11.643 -12.000  1.00  0.00
ATOM   2008  N   TRP   133      10.391 -12.752 -10.318  1.00  0.00
ATOM   2009  H   TRP   133       9.954 -12.731  -9.408  1.00  0.00
ATOM   2010  CA  TRP   133      10.393 -13.989 -11.043  1.00  0.00
ATOM   2011  HA  TRP   133      11.424 -14.273 -11.252  1.00  0.00
ATOM   2012  CB  TRP   133       9.718 -15.130 -10.260  1.00  0.00
ATOM   2013  HB2 TRP   133      10.064 -15.142  -9.227  1.00  0.00
ATOM   2014  HB3 TRP   133       8.639 -14.976 -10.279  1.00  0.00
ATOM   2015  CG  TRP   133       9.967 -16.513 -10.816  1.00  0.00
ATOM   2016  CD1 TRP   133      11.022 -17.345 -10.574  1.00  0.00
ATOM   2017  HD1 TRP   133      11.802 -16.972  -9.910  1.00  0.00
ATOM   2018  NE1 TRP   133      10.858 -18.526 -11.256  1.00  0.00
ATOM   2019  HE1 TRP   133      11.495 -19.310 -11.248  1.00  0.00
ATOM   2020  CE2 TRP   133       9.674 -18.464 -11.957  1.00  0.00
ATOM   2021  CZ2 TRP   133       9.071 -19.376 -12.777  1.00  0.00
ATOM   2022  HZ2 TRP   133       9.563 -20.334 -12.942  1.00  0.00
ATOM   2023  CH2 TRP   133       7.869 -19.020 -13.346  1.00  0.00
ATOM   2024  HH2 TRP   133       7.356 -19.720 -14.006  1.00  0.00
ATOM   2025  CZ3 TRP   133       7.294 -17.789 -13.099  1.00  0.00
ATOM   2026  HZ3 TRP   133       6.342 -17.519 -13.557  1.00  0.00
ATOM   2027  CE3 TRP   133       7.898 -16.868 -12.273  1.00  0.00
ATOM   2028  HE3 TRP   133       7.418 -15.905 -12.095  1.00  0.00
ATOM   2029  CD2 TRP   133       9.091 -17.221 -11.708  1.00  0.00
ATOM   2030  C   TRP   133       9.633 -13.751 -12.309  1.00  0.00
ATOM   2031  O   TRP   133      10.034 -14.191 -13.384  1.00  0.00
ATOM   2032  N   TYR   134       8.502 -13.033 -12.217  1.00  0.00
ATOM   2033  H   TYR   134       8.112 -12.782 -11.320  1.00  0.00
ATOM   2034  CA  TYR   134       7.739 -12.745 -13.393  1.00  0.00
ATOM   2035  HA  TYR   134       7.654 -13.668 -13.966  1.00  0.00
ATOM   2036  CB  TYR   134       6.326 -12.200 -13.126  1.00  0.00
ATOM   2037  HB2 TYR   134       6.259 -11.501 -12.292  1.00  0.00
ATOM   2038  HB3 TYR   134       5.908 -11.739 -14.021  1.00  0.00
ATOM   2039  CG  TYR   134       5.562 -13.433 -12.801  1.00  0.00
ATOM   2040  CD1 TYR   134       4.991 -14.154 -13.825  1.00  0.00
ATOM   2041  HD1 TYR   134       5.101 -13.800 -14.850  1.00  0.00
ATOM   2042  CE1 TYR   134       4.290 -15.306 -13.568  1.00  0.00
ATOM   2043  HE1 TYR   134       3.831 -15.864 -14.384  1.00  0.00
ATOM   2044  CZ  TYR   134       4.168 -15.755 -12.276  1.00  0.00
ATOM   2045  OH  TYR   134       3.452 -16.941 -12.003  1.00  0.00
ATOM   2046  HH  TYR   134       3.093 -17.352 -12.792  1.00  0.00
ATOM   2047  CE2 TYR   134       4.744 -15.048 -11.248  1.00  0.00
ATOM   2048  HE2 TYR   134       4.643 -15.404 -10.223  1.00  0.00
ATOM   2049  CD2 TYR   134       5.446 -13.894 -11.510  1.00  0.00
ATOM   2050  HD2 TYR   134       5.912 -13.342 -10.694  1.00  0.00
ATOM   2051  C   TYR   134       8.498 -11.851 -14.324  1.00  0.00
ATOM   2052  O   TYR   134       8.401 -12.020 -15.538  1.00  0.00
ATOM   2053  N   LEU   135       9.269 -10.874 -13.803  1.00  0.00
ATOM   2054  H   LEU   135       9.392 -10.708 -12.814  1.00  0.00
ATOM   2055  CA  LEU   135       9.993 -10.045 -14.730  1.00  0.00
ATOM   2056  HA  LEU   135       9.252  -9.552 -15.359  1.00  0.00
ATOM   2057  CB  LEU   135      10.909  -8.968 -14.109  1.00  0.00
ATOM   2058  HB2 LEU   135      11.290  -9.509 -13.242  1.00  0.00
ATOM   2059  HB3 LEU   135      11.737  -8.714 -14.771  1.00  0.00
ATOM   2060  CG  LEU   135      10.210  -7.677 -13.642  1.00  0.00
ATOM   2061  HG  LEU   135       9.631  -7.284 -14.477  1.00  0.00
ATOM   2062  CD1 LEU   135       9.283  -7.921 -12.449  1.00  0.00
ATOM   2063 HD11 LEU   135       9.862  -8.314 -11.613  1.00  0.00
ATOM   2064 HD12 LEU   135       8.813  -6.982 -12.156  1.00  0.00
ATOM   2065 HD13 LEU   135       8.513  -8.641 -12.728  1.00  0.00
ATOM   2066  CD2 LEU   135      11.229  -6.555 -13.385  1.00  0.00
ATOM   2067 HD21 LEU   135      11.775  -6.342 -14.304  1.00  0.00
ATOM   2068 HD22 LEU   135      10.706  -5.657 -13.057  1.00  0.00
ATOM   2069 HD23 LEU   135      11.930  -6.870 -12.612  1.00  0.00
ATOM   2070  C   LEU   135      10.907 -10.908 -15.538  1.00  0.00
ATOM   2071  O   LEU   135      11.013 -10.721 -16.748  1.00  0.00
ATOM   2072  N   ILE   136      11.614 -11.862 -14.899  1.00  0.00
ATOM   2073  H   ILE   136      11.573 -12.005 -13.900  1.00  0.00
ATOM   2074  CA  ILE   136      12.518 -12.673 -15.666  1.00  0.00
ATOM   2075  HA  ILE   136      13.104 -12.066 -16.357  1.00  0.00
ATOM   2076  CB  ILE   136      13.442 -13.523 -14.838  1.00  0.00
ATOM   2077  HB  ILE   136      14.082 -14.123 -15.485  1.00  0.00
ATOM   2078  CG2 ILE   136      14.311 -12.589 -13.983  1.00  0.00
ATOM   2079 HG21 ILE   136      13.672 -11.989 -13.335  1.00  0.00
ATOM   2080 HG22 ILE   136      14.991 -13.183 -13.372  1.00  0.00
ATOM   2081 HG23 ILE   136      14.888 -11.932 -14.634  1.00  0.00
ATOM   2082  CG1 ILE   136      12.670 -14.561 -14.018  1.00  0.00
ATOM   2083 HG12 ILE   136      12.139 -14.032 -13.227  1.00  0.00
ATOM   2084 HG13 ILE   136      11.949 -15.040 -14.681  1.00  0.00
ATOM   2085  CD1 ILE   136      13.575 -15.622 -13.401  1.00  0.00
ATOM   2086 HD11 ILE   136      14.296 -15.144 -12.737  1.00  0.00
ATOM   2087 HD12 ILE   136      12.971 -16.329 -12.832  1.00  0.00
ATOM   2088 HD13 ILE   136      14.106 -16.152 -14.192  1.00  0.00
ATOM   2089  C   ILE   136      11.760 -13.564 -16.604  1.00  0.00
ATOM   2090  O   ILE   136      12.119 -13.684 -17.775  1.00  0.00
ATOM   2091  N   ALA   137      10.682 -14.216 -16.123  1.00  0.00
ATOM   2092  H   ALA   137      10.350 -14.069 -15.180  1.00  0.00
ATOM   2093  CA  ALA   137       9.959 -15.130 -16.965  1.00  0.00
ATOM   2094  HA  ALA   137      10.624 -15.908 -17.340  1.00  0.00
ATOM   2095  CB  ALA   137       8.778 -15.800 -16.243  1.00  0.00
ATOM   2096  HB1 ALA   137       8.098 -15.034 -15.869  1.00  0.00
ATOM   2097  HB2 ALA   137       8.246 -16.449 -16.939  1.00  0.00
ATOM   2098  HB3 ALA   137       9.151 -16.393 -15.408  1.00  0.00
ATOM   2099  C   ALA   137       9.399 -14.372 -18.125  1.00  0.00
ATOM   2100  O   ALA   137       9.521 -14.805 -19.269  1.00  0.00
ATOM   2101  N   PHE   138       8.761 -13.215 -17.862  1.00  0.00
ATOM   2102  H   PHE   138       8.634 -12.870 -16.921  1.00  0.00
ATOM   2103  CA  PHE   138       8.268 -12.421 -18.950  1.00  0.00
ATOM   2104  HA  PHE   138       8.517 -12.929 -19.882  1.00  0.00
ATOM   2105  CB  PHE   138       6.747 -12.189 -18.907  1.00  0.00
ATOM   2106  HB2 PHE   138       6.400 -11.817 -17.943  1.00  0.00
ATOM   2107  HB3 PHE   138       6.387 -11.534 -19.700  1.00  0.00
ATOM   2108  CG  PHE   138       6.090 -13.513 -19.115  1.00  0.00
ATOM   2109  CD1 PHE   138       5.852 -14.352 -18.050  1.00  0.00
ATOM   2110  HD1 PHE   138       6.145 -14.039 -17.048  1.00  0.00
ATOM   2111  CE1 PHE   138       5.251 -15.574 -18.241  1.00  0.00
ATOM   2112  HE1 PHE   138       5.069 -16.231 -17.390  1.00  0.00
ATOM   2113  CZ  PHE   138       4.880 -15.967 -19.504  1.00  0.00
ATOM   2114  HZ  PHE   138       4.400 -16.933 -19.660  1.00  0.00
ATOM   2115  CE2 PHE   138       5.116 -15.136 -20.573  1.00  0.00
ATOM   2116  HE2 PHE   138       4.826 -15.446 -21.577  1.00  0.00
ATOM   2117  CD2 PHE   138       5.717 -13.915 -20.377  1.00  0.00
ATOM   2118  HD2 PHE   138       5.902 -13.256 -21.225  1.00  0.00
ATOM   2119  C   PHE   138       8.941 -11.090 -18.833  1.00  0.00
ATOM   2120  O   PHE   138       8.547 -10.251 -18.026  1.00  0.00
ATOM   2121  N   PRO   139       9.935 -10.863 -19.645  1.00  0.00
ATOM   2122  CD  PRO   139      10.792 -11.951 -20.088  1.00  0.00
ATOM   2123  HD2 PRO   139      10.411 -12.321 -21.040  1.00  0.00
ATOM   2124  HD3 PRO   139      10.747 -12.747 -19.345  1.00  0.00
ATOM   2125  CG  PRO   139      12.200 -11.343 -20.212  1.00  0.00
ATOM   2126  HG2 PRO   139      12.697 -11.721 -21.105  1.00  0.00
ATOM   2127  HG3 PRO   139      12.796 -11.590 -19.333  1.00  0.00
ATOM   2128  CB  PRO   139      11.957  -9.825 -20.303  1.00  0.00
ATOM   2129  HB2 PRO   139      11.829  -9.460 -21.322  1.00  0.00
ATOM   2130  HB3 PRO   139      12.769  -9.280 -19.822  1.00  0.00
ATOM   2131  CA  PRO   139      10.664  -9.633 -19.517  1.00  0.00
ATOM   2132  HA  PRO   139      10.967  -9.532 -18.475  1.00  0.00
ATOM   2133  C   PRO   139       9.864  -8.443 -19.918  1.00  0.00
ATOM   2134  O   PRO   139       9.070  -8.531 -20.854  1.00  0.00
ATOM   2135  N   PRO   140      10.051  -7.361 -19.214  1.00  0.00
ATOM   2136  CD  PRO   140      10.247  -7.467 -17.775  1.00  0.00
ATOM   2137  HD2 PRO   140      11.318  -7.434 -17.573  1.00  0.00
ATOM   2138  HD3 PRO   140       9.845  -8.425 -17.445  1.00  0.00
ATOM   2139  CG  PRO   140       9.494  -6.275 -17.165  1.00  0.00
ATOM   2140  HG2 PRO   140      10.066  -5.844 -16.344  1.00  0.00
ATOM   2141  HG3 PRO   140       8.516  -6.590 -16.800  1.00  0.00
ATOM   2142  CB  PRO   140       9.351  -5.282 -18.333  1.00  0.00
ATOM   2143  HB2 PRO   140      10.175  -4.574 -18.423  1.00  0.00
ATOM   2144  HB3 PRO   140       8.412  -4.737 -18.241  1.00  0.00
ATOM   2145  CA  PRO   140       9.309  -6.188 -19.560  1.00  0.00
ATOM   2146  HA  PRO   140       8.263  -6.476 -19.660  1.00  0.00
ATOM   2147  C   PRO   140       9.774  -5.554 -20.830  1.00  0.00
ATOM   2148  O   PRO   140      10.981  -5.406 -21.019  1.00  0.00
ATOM   2149  N   GLU   141       8.832  -5.144 -21.703  1.00  0.00
ATOM   2150  H   GLU   141       7.848  -5.238 -21.495  1.00  0.00
ATOM   2151  CA  GLU   141       9.209  -4.535 -22.944  1.00  0.00
ATOM   2152  HA  GLU   141      10.044  -3.856 -22.771  1.00  0.00
ATOM   2153  CB  GLU   141       9.635  -5.582 -23.982  1.00  0.00
ATOM   2154  HB2 GLU   141       9.890  -5.059 -24.904  1.00  0.00
ATOM   2155  HB3 GLU   141      10.517  -6.096 -23.601  1.00  0.00
ATOM   2156  CG  GLU   141       8.532  -6.604 -24.264  1.00  0.00
ATOM   2157  HG2 GLU   141       8.076  -6.940 -23.333  1.00  0.00
ATOM   2158  HG3 GLU   141       7.768  -6.160 -24.902  1.00  0.00
ATOM   2159  CD  GLU   141       9.161  -7.791 -24.977  1.00  0.00
ATOM   2160  OE1 GLU   141      10.340  -8.107 -24.665  1.00  0.00
ATOM   2161  OE2 GLU   141       8.472  -8.401 -25.837  1.00  0.00
ATOM   2162  C   GLU   141       8.017  -3.802 -23.484  1.00  0.00
ATOM   2163  O   GLU   141       6.876  -4.177 -23.222  1.00  0.00
ATOM   2164  N   VAL   142       8.250  -2.713 -24.249  1.00  0.00
ATOM   2165  H   VAL   142       9.184  -2.378 -24.435  1.00  0.00
ATOM   2166  CA  VAL   142       7.144  -2.003 -24.828  1.00  0.00
ATOM   2167  HA  VAL   142       6.289  -1.977 -24.152  1.00  0.00
ATOM   2168  CB  VAL   142       7.479  -0.594 -25.234  1.00  0.00
ATOM   2169  HB  VAL   142       7.809  -0.031 -24.361  1.00  0.00
ATOM   2170  CG1 VAL   142       8.605  -0.622 -26.282  1.00  0.00
ATOM   2171 HG11 VAL   142       8.275  -1.185 -27.155  1.00  0.00
ATOM   2172 HG12 VAL   142       8.851   0.397 -26.579  1.00  0.00
ATOM   2173 HG13 VAL   142       9.488  -1.098 -25.855  1.00  0.00
ATOM   2174  CG2 VAL   142       6.197   0.090 -25.734  1.00  0.00
ATOM   2175 HG21 VAL   142       5.455   0.101 -24.936  1.00  0.00
ATOM   2176 HG22 VAL   142       6.423   1.114 -26.033  1.00  0.00
ATOM   2177 HG23 VAL   142       5.802  -0.458 -26.589  1.00  0.00
ATOM   2178  C   VAL   142       6.728  -2.763 -26.048  1.00  0.00
ATOM   2179  O   VAL   142       7.569  -3.192 -26.837  1.00  0.00
ATOM   2180  N   VAL   143       5.406  -2.956 -26.231  1.00  0.00
ATOM   2181  H   VAL   143       4.713  -2.600 -25.589  1.00  0.00
ATOM   2182  CA  VAL   143       4.958  -3.709 -27.366  1.00  0.00
ATOM   2183  HA  VAL   143       5.693  -3.718 -28.171  1.00  0.00
ATOM   2184  CB  VAL   143       4.584  -5.129 -27.041  1.00  0.00
ATOM   2185  HB  VAL   143       5.394  -5.607 -26.491  1.00  0.00
ATOM   2186  CG1 VAL   143       3.312  -5.124 -26.178  1.00  0.00
ATOM   2187 HG11 VAL   143       2.501  -4.646 -26.728  1.00  0.00
ATOM   2188 HG12 VAL   143       3.032  -6.149 -25.937  1.00  0.00
ATOM   2189 HG13 VAL   143       3.500  -4.573 -25.257  1.00  0.00
ATOM   2190  CG2 VAL   143       4.458  -5.918 -28.355  1.00  0.00
ATOM   2191 HG21 VAL   143       5.411  -5.898 -28.884  1.00  0.00
ATOM   2192 HG22 VAL   143       4.187  -6.951 -28.135  1.00  0.00
ATOM   2193 HG23 VAL   143       3.687  -5.466 -28.979  1.00  0.00
ATOM   2194  C   VAL   143       3.763  -3.023 -27.945  1.00  0.00
ATOM   2195  O   VAL   143       3.175  -2.136 -27.328  1.00  0.00
ATOM   2196  N   THR   144       3.377  -3.425 -29.171  1.00  0.00
ATOM   2197  H   THR   144       3.831  -4.203 -29.628  1.00  0.00
ATOM   2198  CA  THR   144       2.280  -2.789 -29.841  1.00  0.00
ATOM   2199  HA  THR   144       2.119  -1.795 -29.423  1.00  0.00
ATOM   2200  CB  THR   144       2.506  -2.657 -31.318  1.00  0.00
ATOM   2201  HB  THR   144       2.657  -3.643 -31.756  1.00  0.00
ATOM   2202  CG2 THR   144       1.276  -1.997 -31.956  1.00  0.00
ATOM   2203 HG21 THR   144       1.125  -1.010 -31.518  1.00  0.00
ATOM   2204 HG22 THR   144       1.433  -1.897 -33.030  1.00  0.00
ATOM   2205 HG23 THR   144       0.396  -2.614 -31.773  1.00  0.00
ATOM   2206  OG1 THR   144       3.668  -1.881 -31.567  1.00  0.00
ATOM   2207  HG1 THR   144       3.804  -1.803 -32.514  1.00  0.00
ATOM   2208  C   THR   144       1.055  -3.624 -29.677  1.00  0.00
ATOM   2209  O   THR   144       1.023  -4.793 -30.057  1.00  0.00
ATOM   2210  N   ASP   145       0.004  -3.031 -29.077  1.00  0.00
ATOM   2211  H   ASP   145       0.059  -2.090 -28.713  1.00  0.00
ATOM   2212  CA  ASP   145      -1.245  -3.720 -28.987  1.00  0.00
ATOM   2213  HA  ASP   145      -1.043  -4.785 -29.098  1.00  0.00
ATOM   2214  CB  ASP   145      -2.011  -3.499 -27.668  1.00  0.00
ATOM   2215  HB2 ASP   145      -1.965  -2.452 -27.370  1.00  0.00
ATOM   2216  HB3 ASP   145      -3.052  -3.792 -27.804  1.00  0.00
ATOM   2217  CG  ASP   145      -1.378  -4.363 -26.585  1.00  0.00
ATOM   2218  OD1 ASP   145      -0.380  -3.906 -25.970  1.00  0.00
ATOM   2219  OD2 ASP   145      -1.899  -5.488 -26.351  1.00  0.00
ATOM   2220  C   ASP   145      -2.071  -3.156 -30.085  1.00  0.00
ATOM   2221  O   ASP   145      -2.339  -1.957 -30.122  1.00  0.00
ATOM   2222  N   TRP   146      -2.492  -4.013 -31.027  1.00  0.00
ATOM   2223  H   TRP   146      -2.376  -5.015 -30.972  1.00  0.00
ATOM   2224  CA  TRP   146      -3.230  -3.478 -32.121  1.00  0.00
ATOM   2225  HA  TRP   146      -2.855  -2.474 -32.319  1.00  0.00
ATOM   2226  CB  TRP   146      -3.129  -4.305 -33.415  1.00  0.00
ATOM   2227  HB2 TRP   146      -3.568  -5.285 -33.228  1.00  0.00
ATOM   2228  HB3 TRP   146      -3.662  -3.818 -34.232  1.00  0.00
ATOM   2229  CG  TRP   146      -1.722  -4.549 -33.903  1.00  0.00
ATOM   2230  CD1 TRP   146      -0.890  -3.775 -34.659  1.00  0.00
ATOM   2231  HD1 TRP   146      -1.262  -2.799 -34.969  1.00  0.00
ATOM   2232  NE1 TRP   146       0.298  -4.438 -34.872  1.00  0.00
ATOM   2233  HE1 TRP   146       1.085  -4.089 -35.400  1.00  0.00
ATOM   2234  CE2 TRP   146       0.232  -5.668 -34.250  1.00  0.00
ATOM   2235  CZ2 TRP   146       1.137  -6.689 -34.179  1.00  0.00
ATOM   2236  HZ2 TRP   146       2.097  -6.569 -34.681  1.00  0.00
ATOM   2237  CH2 TRP   146       0.773  -7.814 -33.471  1.00  0.00
ATOM   2238  HH2 TRP   146       1.470  -8.648 -33.384  1.00  0.00
ATOM   2239  CZ3 TRP   146      -0.464  -7.909 -32.865  1.00  0.00
ATOM   2240  HZ3 TRP   146      -0.743  -8.805 -32.310  1.00  0.00
ATOM   2241  CE3 TRP   146      -1.380  -6.884 -32.940  1.00  0.00
ATOM   2242  HE3 TRP   146      -2.353  -6.993 -32.460  1.00  0.00
ATOM   2243  CD2 TRP   146      -1.015  -5.768 -33.635  1.00  0.00
ATOM   2244  C   TRP   146      -4.656  -3.546 -31.715  1.00  0.00
ATOM   2245  O   TRP   146      -5.137  -4.579 -31.250  1.00  0.00
ATOM   2246  N   SER   147      -5.376  -2.427 -31.873  1.00  0.00
ATOM   2247  H   SER   147      -4.998  -1.565 -32.239  1.00  0.00
ATOM   2248  CA  SER   147      -6.767  -2.479 -31.569  1.00  0.00
ATOM   2249  HA  SER   147      -6.882  -2.845 -30.549  1.00  0.00
ATOM   2250  CB  SER   147      -7.469  -1.115 -31.684  1.00  0.00
ATOM   2251  HB2 SER   147      -7.334  -0.726 -32.693  1.00  0.00
ATOM   2252  HB3 SER   147      -8.533  -1.240 -31.482  1.00  0.00
ATOM   2253  OG  SER   147      -6.914  -0.203 -30.747  1.00  0.00
ATOM   2254  HG  SER   147      -7.357   0.645 -30.825  1.00  0.00
ATOM   2255  C   SER   147      -7.323  -3.374 -32.618  1.00  0.00
ATOM   2256  O   SER   147      -6.640  -3.677 -33.597  1.00  0.00
ATOM   2257  N   VAL   148      -8.566  -3.848 -32.428  1.00  0.00
ATOM   2258  H   VAL   148      -9.127  -3.627 -31.617  1.00  0.00
ATOM   2259  CA  VAL   148      -9.125  -4.704 -33.425  1.00  0.00
ATOM   2260  HA  VAL   148      -8.505  -5.583 -33.602  1.00  0.00
ATOM   2261  CB  VAL   148     -10.520  -5.159 -33.097  1.00  0.00
ATOM   2262  HB  VAL   148     -10.916  -5.777 -33.903  1.00  0.00
ATOM   2263  CG1 VAL   148     -10.454  -5.988 -31.801  1.00  0.00
ATOM   2264 HG11 VAL   148     -10.059  -5.371 -30.994  1.00  0.00
ATOM   2265 HG12 VAL   148     -11.454  -6.332 -31.538  1.00  0.00
ATOM   2266 HG13 VAL   148      -9.802  -6.848 -31.952  1.00  0.00
ATOM   2267  CG2 VAL   148     -11.455  -3.940 -33.007  1.00  0.00
ATOM   2268 HG21 VAL   148     -11.462  -3.415 -33.962  1.00  0.00
ATOM   2269 HG22 VAL   148     -12.465  -4.273 -32.769  1.00  0.00
ATOM   2270 HG23 VAL   148     -11.101  -3.267 -32.226  1.00  0.00
ATOM   2271  C   VAL   148      -9.138  -3.885 -34.671  1.00  0.00
ATOM   2272  O   VAL   148      -8.807  -4.367 -35.752  1.00  0.00
ATOM   2273  N   LEU   149      -9.496  -2.597 -34.530  1.00  0.00
ATOM   2274  H   LEU   149      -9.850  -2.235 -33.656  1.00  0.00
ATOM   2275  CA  LEU   149      -9.442  -1.719 -35.652  1.00  0.00
ATOM   2276  HA  LEU   149      -9.793  -2.266 -36.527  1.00  0.00
ATOM   2277  CB  LEU   149     -10.299  -0.443 -35.491  1.00  0.00
ATOM   2278  HB2 LEU   149      -9.824   0.189 -36.241  1.00  0.00
ATOM   2279  HB3 LEU   149     -11.342  -0.607 -35.762  1.00  0.00
ATOM   2280  CG  LEU   149     -10.229   0.253 -34.112  1.00  0.00
ATOM   2281  HG  LEU   149     -10.790   1.186 -34.167  1.00  0.00
ATOM   2282  CD1 LEU   149     -10.818  -0.635 -33.001  1.00  0.00
ATOM   2283 HD11 LEU   149     -10.257  -1.568 -32.945  1.00  0.00
ATOM   2284 HD12 LEU   149     -10.752  -0.114 -32.046  1.00  0.00
ATOM   2285 HD13 LEU   149     -11.862  -0.853 -33.224  1.00  0.00
ATOM   2286  CD2 LEU   149      -8.820   0.772 -33.791  1.00  0.00
ATOM   2287 HD21 LEU   149      -8.517   1.495 -34.549  1.00  0.00
ATOM   2288 HD22 LEU   149      -8.823   1.252 -32.813  1.00  0.00
ATOM   2289 HD23 LEU   149      -8.118  -0.062 -33.784  1.00  0.00
ATOM   2290  C   LEU   149      -8.005  -1.372 -35.868  1.00  0.00
ATOM   2291  O   LEU   149      -7.242  -1.156 -34.929  1.00  0.00
ATOM   2292  N   PRO   150      -7.619  -1.379 -37.110  1.00  0.00
ATOM   2293  CD  PRO   150      -8.173  -2.361 -38.028  1.00  0.00
ATOM   2294  HD2 PRO   150      -9.015  -1.904 -38.548  1.00  0.00
ATOM   2295  HD3 PRO   150      -8.526  -3.211 -37.445  1.00  0.00
ATOM   2296  CG  PRO   150      -7.026  -2.738 -38.979  1.00  0.00
ATOM   2297  HG2 PRO   150      -7.397  -2.843 -39.998  1.00  0.00
ATOM   2298  HG3 PRO   150      -6.563  -3.673 -38.663  1.00  0.00
ATOM   2299  CB  PRO   150      -6.036  -1.567 -38.860  1.00  0.00
ATOM   2300  HB2 PRO   150      -6.234  -0.769 -39.575  1.00  0.00
ATOM   2301  HB3 PRO   150      -5.008  -1.910 -38.975  1.00  0.00
ATOM   2302  CA  PRO   150      -6.259  -1.057 -37.439  1.00  0.00
ATOM   2303  HA  PRO   150      -5.608  -1.646 -36.792  1.00  0.00
ATOM   2304  C   PRO   150      -5.956   0.394 -37.261  1.00  0.00
ATOM   2305  O   PRO   150      -4.779   0.749 -37.253  1.00  0.00
ATOM   2306  N   THR   151      -6.987   1.249 -37.144  1.00  0.00
ATOM   2307  H   THR   151      -7.942   0.921 -37.107  1.00  0.00
ATOM   2308  CA  THR   151      -6.748   2.660 -37.046  1.00  0.00
ATOM   2309  HA  THR   151      -6.153   2.984 -37.900  1.00  0.00
ATOM   2310  CB  THR   151      -8.007   3.472 -37.004  1.00  0.00
ATOM   2311  HB  THR   151      -7.761   4.533 -36.967  1.00  0.00
ATOM   2312  CG2 THR   151      -8.830   3.180 -38.271  1.00  0.00
ATOM   2313 HG21 THR   151      -9.077   2.119 -38.308  1.00  0.00
ATOM   2314 HG22 THR   151      -9.749   3.766 -38.251  1.00  0.00
ATOM   2315 HG23 THR   151      -8.248   3.448 -39.153  1.00  0.00
ATOM   2316  OG1 THR   151      -8.758   3.151 -35.844  1.00  0.00
ATOM   2317  HG1 THR   151      -9.561   3.676 -35.827  1.00  0.00
ATOM   2318  C   THR   151      -6.004   2.971 -35.788  1.00  0.00
ATOM   2319  O   THR   151      -5.047   3.745 -35.805  1.00  0.00
ATOM   2320  N   GLU   152      -6.410   2.366 -34.657  1.00  0.00
ATOM   2321  H   GLU   152      -7.127   1.655 -34.637  1.00  0.00
ATOM   2322  CA  GLU   152      -5.782   2.733 -33.422  1.00  0.00
ATOM   2323  HA  GLU   152      -5.310   3.707 -33.549  1.00  0.00
ATOM   2324  CB  GLU   152      -6.772   2.815 -32.247  1.00  0.00
ATOM   2325  HB2 GLU   152      -7.664   3.323 -32.613  1.00  0.00
ATOM   2326  HB3 GLU   152      -7.025   1.792 -31.967  1.00  0.00
ATOM   2327  CG  GLU   152      -6.227   3.558 -31.024  1.00  0.00
ATOM   2328  HG2 GLU   152      -6.722   3.206 -30.119  1.00  0.00
ATOM   2329  HG3 GLU   152      -5.152   3.402 -30.933  1.00  0.00
ATOM   2330  CD  GLU   152      -6.510   5.043 -31.213  1.00  0.00
ATOM   2331  OE1 GLU   152      -7.691   5.386 -31.484  1.00  0.00
ATOM   2332  OE2 GLU   152      -5.553   5.854 -31.092  1.00  0.00
ATOM   2333  C   GLU   152      -4.761   1.702 -33.071  1.00  0.00
ATOM   2334  O   GLU   152      -5.051   0.506 -33.034  1.00  0.00
ATOM   2335  N   VAL   153      -3.520   2.154 -32.819  1.00  0.00
ATOM   2336  H   VAL   153      -3.317   3.142 -32.880  1.00  0.00
ATOM   2337  CA  VAL   153      -2.476   1.272 -32.398  1.00  0.00
ATOM   2338  HA  VAL   153      -2.826   0.244 -32.305  1.00  0.00
ATOM   2339  CB  VAL   153      -1.287   1.293 -33.312  1.00  0.00
ATOM   2340  HB  VAL   153      -0.949   2.319 -33.458  1.00  0.00
ATOM   2341  CG1 VAL   153      -0.163   0.472 -32.674  1.00  0.00
ATOM   2342 HG11 VAL   153      -0.500  -0.554 -32.528  1.00  0.00
ATOM   2343 HG12 VAL   153       0.709   0.479 -33.328  1.00  0.00
ATOM   2344 HG13 VAL   153       0.103   0.907 -31.711  1.00  0.00
ATOM   2345  CG2 VAL   153      -1.720   0.780 -34.696  1.00  0.00
ATOM   2346 HG21 VAL   153      -2.504   1.424 -35.094  1.00  0.00
ATOM   2347 HG22 VAL   153      -0.865   0.790 -35.372  1.00  0.00
ATOM   2348 HG23 VAL   153      -2.099  -0.238 -34.605  1.00  0.00
ATOM   2349  C   VAL   153      -2.037   1.801 -31.074  1.00  0.00
ATOM   2350  O   VAL   153      -1.850   3.007 -30.921  1.00  0.00
ATOM   2351  N   LEU   154      -1.878   0.920 -30.070  1.00  0.00
ATOM   2352  H   LEU   154      -2.010  -0.076 -30.178  1.00  0.00
ATOM   2353  CA  LEU   154      -1.493   1.419 -28.784  1.00  0.00
ATOM   2354  HA  LEU   154      -1.468   2.507 -28.840  1.00  0.00
ATOM   2355  CB  LEU   154      -2.438   1.006 -27.639  1.00  0.00
ATOM   2356  HB2 LEU   154      -2.518  -0.070 -27.794  1.00  0.00
ATOM   2357  HB3 LEU   154      -2.009   1.200 -26.656  1.00  0.00
ATOM   2358  CG  LEU   154      -3.838   1.641 -27.722  1.00  0.00
ATOM   2359  HG  LEU   154      -4.467   1.199 -26.950  1.00  0.00
ATOM   2360  CD1 LEU   154      -3.771   3.163 -27.518  1.00  0.00
ATOM   2361 HD11 LEU   154      -3.142   3.606 -28.290  1.00  0.00
ATOM   2362 HD12 LEU   154      -4.775   3.583 -27.582  1.00  0.00
ATOM   2363 HD13 LEU   154      -3.349   3.380 -26.537  1.00  0.00
ATOM   2364  CD2 LEU   154      -4.561   1.246 -29.020  1.00  0.00
ATOM   2365 HD21 LEU   154      -4.672   0.162 -29.060  1.00  0.00
ATOM   2366 HD22 LEU   154      -5.546   1.712 -29.044  1.00  0.00
ATOM   2367 HD23 LEU   154      -3.979   1.583 -29.878  1.00  0.00
ATOM   2368  C   LEU   154      -0.140   0.896 -28.439  1.00  0.00
ATOM   2369  O   LEU   154       0.176  -0.269 -28.680  1.00  0.00
ATOM   2370  N   GLU   155       0.708   1.776 -27.871  1.00  0.00
ATOM   2371  H   GLU   155       0.419   2.726 -27.688  1.00  0.00
ATOM   2372  CA  GLU   155       2.004   1.364 -27.426  1.00  0.00
ATOM   2373  HA  GLU   155       2.301   0.487 -28.002  1.00  0.00
ATOM   2374  CB  GLU   155       3.083   2.449 -27.591  1.00  0.00
ATOM   2375  HB2 GLU   155       2.773   3.304 -26.991  1.00  0.00
ATOM   2376  HB3 GLU   155       4.012   2.042 -27.191  1.00  0.00
ATOM   2377  CG  GLU   155       3.304   2.895 -29.038  1.00  0.00
ATOM   2378  HG2 GLU   155       2.356   3.199 -29.482  1.00  0.00
ATOM   2379  HG3 GLU   155       4.003   3.730 -29.068  1.00  0.00
ATOM   2380  CD  GLU   155       3.878   1.725 -29.822  1.00  0.00
ATOM   2381  OE1 GLU   155       3.221   0.651 -29.845  1.00  0.00
ATOM   2382  OE2 GLU   155       4.982   1.891 -30.407  1.00  0.00
ATOM   2383  C   GLU   155       1.840   1.147 -25.959  1.00  0.00
ATOM   2384  O   GLU   155       1.502   2.073 -25.225  1.00  0.00
ATOM   2385  N   HID   156       2.062  -0.096 -25.495  1.00  0.00
ATOM   2386  H   HID   156       2.375  -0.849 -26.091  1.00  0.00
ATOM   2387  CA  HID   156       1.867  -0.368 -24.104  1.00  0.00
ATOM   2388  HA  HID   156       1.956   0.565 -23.547  1.00  0.00
ATOM   2389  CB  HID   156       0.488  -0.983 -23.814  1.00  0.00
ATOM   2390  HB2 HID   156      -0.300  -0.350 -24.223  1.00  0.00
ATOM   2391  HB3 HID   156       0.414  -1.980 -24.249  1.00  0.00
ATOM   2392  CG  HID   156       0.203  -1.131 -22.353  1.00  0.00
ATOM   2393  ND1 HID   156      -0.028  -0.071 -21.504  1.00  0.00
ATOM   2394  HD1 HID   156      -0.034   0.911 -21.739  1.00  0.00
ATOM   2395  CE1 HID   156      -0.250  -0.598 -20.273  1.00  0.00
ATOM   2396  HE1 HID   156      -0.453   0.108 -19.467  1.00  0.00
ATOM   2397  NE2 HID   156      -0.178  -1.916 -20.272  1.00  0.00
ATOM   2398  CD2 HID   156       0.108  -2.251 -21.584  1.00  0.00
ATOM   2399  HD2 HID   156       0.223  -3.297 -21.867  1.00  0.00
ATOM   2400  C   HID   156       2.914  -1.345 -23.681  1.00  0.00
ATOM   2401  O   HID   156       3.653  -1.880 -24.506  1.00  0.00
ATOM   2402  N   CYX   157       3.038  -1.576 -22.358  1.00  0.00
ATOM   2403  H   CYX   157       2.492  -1.098 -21.655  1.00  0.00
ATOM   2404  CA  CYX   157       4.015  -2.526 -21.927  1.00  0.00
ATOM   2405  HA  CYX   157       4.918  -2.366 -22.516  1.00  0.00
ATOM   2406  CB  CYX   157       4.379  -2.432 -20.431  1.00  0.00
ATOM   2407  HB2 CYX   157       3.467  -2.434 -19.834  1.00  0.00
ATOM   2408  HB3 CYX   157       4.997  -3.286 -20.153  1.00  0.00
ATOM   2409  SG  CYX   157       5.281  -0.902 -20.039  1.00  0.00
ATOM   2410  C   CYX   157       3.489  -3.894 -22.208  1.00  0.00
ATOM   2411  O   CYX   157       2.346  -4.221 -21.891  1.00  0.00
ATOM   2412  N   HID   158       4.333  -4.713 -22.862  1.00  0.00
ATOM   2413  H   HID   158       5.233  -4.330 -23.116  1.00  0.00
ATOM   2414  CA  HID   158       4.069  -6.087 -23.168  1.00  0.00
ATOM   2415  HA  HID   158       3.082  -6.157 -23.626  1.00  0.00
ATOM   2416  CB  HID   158       5.102  -6.696 -24.131  1.00  0.00
ATOM   2417  HB2 HID   158       5.227  -6.058 -25.006  1.00  0.00
ATOM   2418  HB3 HID   158       6.062  -6.813 -23.628  1.00  0.00
ATOM   2419  CG  HID   158       4.716  -8.052 -24.640  1.00  0.00
ATOM   2420  ND1 HID   158       4.007  -8.270 -25.801  1.00  0.00
ATOM   2421  HD1 HID   158       3.662  -7.573 -26.445  1.00  0.00
ATOM   2422  CE1 HID   158       3.855  -9.614 -25.922  1.00  0.00
ATOM   2423  HE1 HID   158       3.311  -9.970 -26.797  1.00  0.00
ATOM   2424  NE2 HID   158       4.413 -10.272 -24.922  1.00  0.00
ATOM   2425  CD2 HID   158       4.954  -9.287 -24.116  1.00  0.00
ATOM   2426  HD2 HID   158       5.483  -9.560 -23.203  1.00  0.00
ATOM   2427  C   HID   158       4.186  -6.788 -21.870  1.00  0.00
ATOM   2428  O   HID   158       3.625  -7.861 -21.642  1.00  0.00
ATOM   2429  N   VAL   159       4.920  -6.117 -20.971  1.00  0.00
ATOM   2430  H   VAL   159       5.160  -5.168 -21.219  1.00  0.00
ATOM   2431  CA  VAL   159       5.308  -6.598 -19.690  1.00  0.00
ATOM   2432  HA  VAL   159       6.038  -7.405 -19.752  1.00  0.00
ATOM   2433  CB  VAL   159       5.892  -5.483 -18.862  1.00  0.00
ATOM   2434  HB  VAL   159       6.506  -5.865 -18.046  1.00  0.00
ATOM   2435  CG1 VAL   159       6.768  -4.691 -19.829  1.00  0.00
ATOM   2436 HG11 VAL   159       6.155  -4.308 -20.645  1.00  0.00
ATOM   2437 HG12 VAL   159       7.231  -3.858 -19.301  1.00  0.00
ATOM   2438 HG13 VAL   159       7.544  -5.341 -20.233  1.00  0.00
ATOM   2439  CG2 VAL   159       4.826  -4.608 -18.177  1.00  0.00
ATOM   2440 HG21 VAL   159       4.220  -5.225 -17.514  1.00  0.00
ATOM   2441 HG22 VAL   159       5.315  -3.825 -17.598  1.00  0.00
ATOM   2442 HG23 VAL   159       4.187  -4.153 -18.934  1.00  0.00
ATOM   2443  C   VAL   159       4.044  -7.024 -19.048  1.00  0.00
ATOM   2444  O   VAL   159       4.004  -7.985 -18.282  1.00  0.00
ATOM   2445  N   ARG   160       2.958  -6.310 -19.375  1.00  0.00
ATOM   2446  H   ARG   160       2.965  -5.593 -20.086  1.00  0.00
ATOM   2447  CA  ARG   160       1.730  -6.611 -18.736  1.00  0.00
ATOM   2448  HA  ARG   160       1.875  -6.563 -17.657  1.00  0.00
ATOM   2449  CB  ARG   160       0.608  -5.632 -19.126  1.00  0.00
ATOM   2450  HB2 ARG   160       0.387  -5.798 -20.180  1.00  0.00
ATOM   2451  HB3 ARG   160      -0.266  -5.888 -18.527  1.00  0.00
ATOM   2452  CG  ARG   160       0.964  -4.159 -18.905  1.00  0.00
ATOM   2453  HG2 ARG   160       2.003  -4.031 -19.208  1.00  0.00
ATOM   2454  HG3 ARG   160       0.320  -3.571 -19.559  1.00  0.00
ATOM   2455  CD  ARG   160       0.792  -3.686 -17.463  1.00  0.00
ATOM   2456  HD2 ARG   160       1.033  -2.628 -17.362  1.00  0.00
ATOM   2457  HD3 ARG   160      -0.223  -3.863 -17.107  1.00  0.00
ATOM   2458  NE  ARG   160       1.737  -4.473 -16.622  1.00  0.00
ATOM   2459  HE  ARG   160       2.134  -5.343 -16.945  1.00  0.00
ATOM   2460  CZ  ARG   160       2.090  -4.015 -15.384  1.00  0.00
ATOM   2461  NH1 ARG   160       1.614  -2.817 -14.936  1.00  0.00
ATOM   2462 HH11 ARG   160       1.000  -2.270 -15.522  1.00  0.00
ATOM   2463 HH12 ARG   160       1.878  -2.483 -14.020  1.00  0.00
ATOM   2464  NH2 ARG   160       2.914  -4.763 -14.594  1.00  0.00
ATOM   2465 HH21 ARG   160       3.259  -5.652 -14.928  1.00  0.00
ATOM   2466 HH22 ARG   160       3.175  -4.425 -13.679  1.00  0.00
ATOM   2467  C   ARG   160       1.298  -7.963 -19.193  1.00  0.00
ATOM   2468  O   ARG   160       1.225  -8.237 -20.389  1.00  0.00
ATOM   2469  N   SER   161       0.998  -8.849 -18.228  1.00  0.00
ATOM   2470  H   SER   161       1.062  -8.564 -17.261  1.00  0.00
ATOM   2471  CA  SER   161       0.506 -10.162 -18.518  1.00  0.00
ATOM   2472  HA  SER   161       0.204 -10.188 -19.565  1.00  0.00
ATOM   2473  CB  SER   161       1.536 -11.278 -18.276  1.00  0.00
ATOM   2474  HB2 SER   161       1.905 -11.206 -17.253  1.00  0.00
ATOM   2475  HB3 SER   161       1.054 -12.245 -18.420  1.00  0.00
ATOM   2476  OG  SER   161       2.623 -11.152 -19.181  1.00  0.00
ATOM   2477  HG  SER   161       3.257 -11.854 -19.019  1.00  0.00
ATOM   2478  C   SER   161      -0.593 -10.375 -17.532  1.00  0.00
ATOM   2479  O   SER   161      -0.714  -9.615 -16.575  1.00  0.00
ATOM   2480  N   TRP   162      -1.438 -11.402 -17.743  1.00  0.00
ATOM   2481  H   TRP   162      -1.274 -12.099 -18.455  1.00  0.00
ATOM   2482  CA  TRP   162      -2.494 -11.629 -16.799  1.00  0.00
ATOM   2483  HA  TRP   162      -3.203 -10.805 -16.879  1.00  0.00
ATOM   2484  CB  TRP   162      -3.248 -12.949 -17.017  1.00  0.00
ATOM   2485  HB2 TRP   162      -2.503 -13.744 -17.060  1.00  0.00
ATOM   2486  HB3 TRP   162      -3.900 -13.109 -16.158  1.00  0.00
ATOM   2487  CG  TRP   162      -4.107 -13.097 -18.243  1.00  0.00
ATOM   2488  CD1 TRP   162      -4.560 -12.181 -19.148  1.00  0.00
ATOM   2489  HD1 TRP   162      -4.262 -11.143 -19.002  1.00  0.00
ATOM   2490  NE1 TRP   162      -5.336 -12.811 -20.096  1.00  0.00
ATOM   2491  HE1 TRP   162      -5.797 -12.367 -20.877  1.00  0.00
ATOM   2492  CE2 TRP   162      -5.380 -14.160 -19.800  1.00  0.00
ATOM   2493  CZ2 TRP   162      -6.008 -15.198 -20.428  1.00  0.00
ATOM   2494  HZ2 TRP   162      -6.592 -14.988 -21.324  1.00  0.00
ATOM   2495  CH2 TRP   162      -5.860 -16.455 -19.881  1.00  0.00
ATOM   2496  HH2 TRP   162      -6.347 -17.307 -20.355  1.00  0.00
ATOM   2497  CZ3 TRP   162      -5.108 -16.662 -18.744  1.00  0.00
ATOM   2498  HZ3 TRP   162      -4.998 -17.661 -18.321  1.00  0.00
ATOM   2499  CE3 TRP   162      -4.474 -15.617 -18.108  1.00  0.00
ATOM   2500  HE3 TRP   162      -3.888 -15.806 -17.209  1.00  0.00
ATOM   2501  CD2 TRP   162      -4.622 -14.371 -18.652  1.00  0.00
ATOM   2502  C   TRP   162      -1.830 -11.878 -15.494  1.00  0.00
ATOM   2503  O   TRP   162      -2.107 -11.225 -14.491  1.00  0.00
ATOM   2504  N   VAL   163      -0.894 -12.841 -15.516  1.00  0.00
ATOM   2505  H   VAL   163      -0.652 -13.267 -16.399  1.00  0.00
ATOM   2506  CA  VAL   163      -0.219 -13.288 -14.341  1.00  0.00
ATOM   2507  HA  VAL   163      -0.923 -13.579 -13.562  1.00  0.00
ATOM   2508  CB  VAL   163       0.717 -14.433 -14.593  1.00  0.00
ATOM   2509  HB  VAL   163       1.473 -14.145 -15.323  1.00  0.00
ATOM   2510  CG1 VAL   163       1.401 -14.799 -13.264  1.00  0.00
ATOM   2511 HG11 VAL   163       0.645 -15.088 -12.533  1.00  0.00
ATOM   2512 HG12 VAL   163       2.087 -15.631 -13.425  1.00  0.00
ATOM   2513 HG13 VAL   163       1.956 -13.938 -12.891  1.00  0.00
ATOM   2514  CG2 VAL   163      -0.083 -15.590 -15.220  1.00  0.00
ATOM   2515 HG21 VAL   163      -0.526 -15.259 -16.159  1.00  0.00
ATOM   2516 HG22 VAL   163       0.583 -16.432 -15.410  1.00  0.00
ATOM   2517 HG23 VAL   163      -0.873 -15.899 -14.535  1.00  0.00
ATOM   2518  C   VAL   163       0.583 -12.162 -13.789  1.00  0.00
ATOM   2519  O   VAL   163       0.658 -11.994 -12.573  1.00  0.00
ATOM   2520  N   SER   164       1.188 -11.348 -14.676  1.00  0.00
ATOM   2521  H   SER   164       1.037 -11.442 -15.670  1.00  0.00
ATOM   2522  CA  SER   164       2.057 -10.307 -14.217  1.00  0.00
ATOM   2523  HA  SER   164       2.909 -10.765 -13.715  1.00  0.00
ATOM   2524  CB  SER   164       2.580  -9.410 -15.352  1.00  0.00
ATOM   2525  HB2 SER   164       3.137 -10.018 -16.065  1.00  0.00
ATOM   2526  HB3 SER   164       1.736  -8.940 -15.858  1.00  0.00
ATOM   2527  OG  SER   164       3.432  -8.406 -14.820  1.00  0.00
ATOM   2528  HG  SER   164       3.755  -7.850 -15.533  1.00  0.00
ATOM   2529  C   SER   164       1.312  -9.424 -13.267  1.00  0.00
ATOM   2530  O   SER   164       1.857  -9.027 -12.239  1.00  0.00
ATOM   2531  N   LEU   165       0.086  -9.013 -13.642  1.00  0.00
ATOM   2532  H   LEU   165      -0.266  -9.260 -14.556  1.00  0.00
ATOM   2533  CA  LEU   165      -0.746  -8.215 -12.784  1.00  0.00
ATOM   2534  HA  LEU   165      -0.136  -7.449 -12.305  1.00  0.00
ATOM   2535  CB  LEU   165      -1.875  -7.525 -13.566  1.00  0.00
ATOM   2536  HB2 LEU   165      -2.397  -8.373 -14.009  1.00  0.00
ATOM   2537  HB3 LEU   165      -2.566  -6.963 -12.937  1.00  0.00
ATOM   2538  CG  LEU   165      -1.339  -6.612 -14.683  1.00  0.00
ATOM   2539  HG  LEU   165      -0.800  -7.229 -15.402  1.00  0.00
ATOM   2540  CD1 LEU   165      -2.476  -5.865 -15.400  1.00  0.00
ATOM   2541 HD11 LEU   165      -3.016  -5.248 -14.682  1.00  0.00
ATOM   2542 HD12 LEU   165      -2.058  -5.231 -16.182  1.00  0.00
ATOM   2543 HD13 LEU   165      -3.161  -6.586 -15.845  1.00  0.00
ATOM   2544  CD2 LEU   165      -0.240  -5.676 -14.157  1.00  0.00
ATOM   2545 HD21 LEU   165       0.587  -6.269 -13.767  1.00  0.00
ATOM   2546 HD22 LEU   165       0.119  -5.044 -14.969  1.00  0.00
ATOM   2547 HD23 LEU   165      -0.645  -5.050 -13.362  1.00  0.00
ATOM   2548  C   LEU   165      -1.388  -9.035 -11.697  1.00  0.00
ATOM   2549  O   LEU   165      -1.350  -8.683 -10.518  1.00  0.00
ATOM   2550  N   GLY   166      -1.968 -10.188 -12.081  1.00  0.00
ATOM   2551  H   GLY   166      -1.822 -10.536 -13.018  1.00  0.00
ATOM   2552  CA  GLY   166      -2.800 -10.953 -11.192  1.00  0.00
ATOM   2553  HA2 GLY   166      -3.613 -10.307 -10.861  1.00  0.00
ATOM   2554  HA3 GLY   166      -3.209 -11.790 -11.758  1.00  0.00
ATOM   2555  C   GLY   166      -2.079 -11.482  -9.993  1.00  0.00
ATOM   2556  O   GLY   166      -2.587 -11.375  -8.878  1.00  0.00
ATOM   2557  N   LEU   167      -0.885 -12.078 -10.166  1.00  0.00
ATOM   2558  H   LEU   167      -0.432 -12.179 -11.063  1.00  0.00
ATOM   2559  CA  LEU   167      -0.270 -12.683  -9.022  1.00  0.00
ATOM   2560  HA  LEU   167      -1.010 -13.326  -8.546  1.00  0.00
ATOM   2561  CB  LEU   167       0.973 -13.521  -9.341  1.00  0.00
ATOM   2562  HB2 LEU   167       1.529 -12.880 -10.026  1.00  0.00
ATOM   2563  HB3 LEU   167       1.590 -13.743  -8.470  1.00  0.00
ATOM   2564  CG  LEU   167       0.602 -14.831 -10.053  1.00  0.00
ATOM   2565  HG  LEU   167       0.285 -14.597 -11.069  1.00  0.00
ATOM   2566  CD1 LEU   167       1.793 -15.793 -10.098  1.00  0.00
ATOM   2567 HD11 LEU   167       2.110 -16.027  -9.082  1.00  0.00
ATOM   2568 HD12 LEU   167       1.500 -16.711 -10.608  1.00  0.00
ATOM   2569 HD13 LEU   167       2.618 -15.326 -10.637  1.00  0.00
ATOM   2570  CD2 LEU   167      -0.657 -15.458  -9.433  1.00  0.00
ATOM   2571 HD21 LEU   167      -1.492 -14.763  -9.523  1.00  0.00
ATOM   2572 HD22 LEU   167      -0.897 -16.384  -9.956  1.00  0.00
ATOM   2573 HD23 LEU   167      -0.476 -15.672  -8.380  1.00  0.00
ATOM   2574  C   LEU   167       0.085 -11.668  -7.985  1.00  0.00
ATOM   2575  O   LEU   167      -0.195 -11.872  -6.805  1.00  0.00
ATOM   2576  N   VAL   168       0.696 -10.539  -8.383  1.00  0.00
ATOM   2577  H   VAL   168       0.875 -10.358  -9.360  1.00  0.00
ATOM   2578  CA  VAL   168       1.066  -9.536  -7.427  1.00  0.00
ATOM   2579  HA  VAL   168       1.698  -9.945  -6.639  1.00  0.00
ATOM   2580  CB  VAL   168       1.763  -8.369  -8.040  1.00  0.00
ATOM   2581  HB  VAL   168       1.222  -8.007  -8.914  1.00  0.00
ATOM   2582  CG1 VAL   168       1.798  -7.270  -6.968  1.00  0.00
ATOM   2583 HG11 VAL   168       2.339  -7.632  -6.094  1.00  0.00
ATOM   2584 HG12 VAL   168       2.300  -6.389  -7.367  1.00  0.00
ATOM   2585 HG13 VAL   168       0.779  -7.009  -6.681  1.00  0.00
ATOM   2586  CG2 VAL   168       3.147  -8.820  -8.542  1.00  0.00
ATOM   2587 HG21 VAL   168       3.025  -9.608  -9.286  1.00  0.00
ATOM   2588 HG22 VAL   168       3.665  -7.973  -8.992  1.00  0.00
ATOM   2589 HG23 VAL   168       3.732  -9.199  -7.704  1.00  0.00
ATOM   2590  C   VAL   168      -0.153  -8.974  -6.777  1.00  0.00
ATOM   2591  O   VAL   168      -0.161  -8.729  -5.571  1.00  0.00
ATOM   2592  N   HID   169      -1.212  -8.724  -7.567  1.00  0.00
ATOM   2593  H   HID   169      -1.170  -8.914  -8.558  1.00  0.00
ATOM   2594  CA  HID   169      -2.408  -8.139  -7.038  1.00  0.00
ATOM   2595  HA  HID   169      -2.134  -7.235  -6.495  1.00  0.00
ATOM   2596  CB  HID   169      -3.444  -7.770  -8.118  1.00  0.00
ATOM   2597  HB2 HID   169      -3.464  -8.529  -8.900  1.00  0.00
ATOM   2598  HB3 HID   169      -4.436  -7.680  -7.675  1.00  0.00
ATOM   2599  CG  HID   169      -3.155  -6.459  -8.797  1.00  0.00
ATOM   2600  ND1 HID   169      -2.273  -6.288  -9.840  1.00  0.00
ATOM   2601  HD1 HID   169      -1.712  -7.000 -10.285  1.00  0.00
ATOM   2602  CE1 HID   169      -2.295  -4.971 -10.165  1.00  0.00
ATOM   2603  HE1 HID   169      -1.646  -4.655 -10.982  1.00  0.00
ATOM   2604  NE2 HID   169      -3.128  -4.284  -9.406  1.00  0.00
ATOM   2605  CD2 HID   169      -3.669  -5.223  -8.546  1.00  0.00
ATOM   2606  HD2 HID   169      -4.403  -4.919  -7.799  1.00  0.00
ATOM   2607  C   HID   169      -3.031  -9.083  -6.062  1.00  0.00
ATOM   2608  O   HID   169      -3.539  -8.660  -5.024  1.00  0.00
ATOM   2609  N   ILE   170      -3.004 -10.396  -6.366  1.00  0.00
ATOM   2610  H   ILE   170      -2.550 -10.716  -7.210  1.00  0.00
ATOM   2611  CA  ILE   170      -3.615 -11.373  -5.510  1.00  0.00
ATOM   2612  HA  ILE   170      -4.652 -11.117  -5.295  1.00  0.00
ATOM   2613  CB  ILE   170      -3.548 -12.770  -6.060  1.00  0.00
ATOM   2614  HB  ILE   170      -2.524 -13.019  -6.337  1.00  0.00
ATOM   2615  CG2 ILE   170      -4.030 -13.733  -4.960  1.00  0.00
ATOM   2616 HG21 ILE   170      -5.055 -13.485  -4.683  1.00  0.00
ATOM   2617 HG22 ILE   170      -3.992 -14.757  -5.331  1.00  0.00
ATOM   2618 HG23 ILE   170      -3.385 -13.640  -4.086  1.00  0.00
ATOM   2619  CG1 ILE   170      -4.354 -12.868  -7.368  1.00  0.00
ATOM   2620 HG12 ILE   170      -5.409 -12.781  -7.107  1.00  0.00
ATOM   2621 HG13 ILE   170      -4.064 -12.023  -7.993  1.00  0.00
ATOM   2622  CD1 ILE   170      -4.125 -14.169  -8.134  1.00  0.00
ATOM   2623 HD11 ILE   170      -4.415 -15.014  -7.510  1.00  0.00
ATOM   2624 HD12 ILE   170      -4.726 -14.166  -9.044  1.00  0.00
ATOM   2625 HD13 ILE   170      -3.070 -14.256  -8.396  1.00  0.00
ATOM   2626  C   ILE   170      -2.925 -11.377  -4.183  1.00  0.00
ATOM   2627  O   ILE   170      -3.577 -11.454  -3.144  1.00  0.00
ATOM   2628  N   THR   171      -1.580 -11.304  -4.181  1.00  0.00
ATOM   2629  H   THR   171      -1.067 -11.221  -5.047  1.00  0.00
ATOM   2630  CA  THR   171      -0.841 -11.327  -2.954  1.00  0.00
ATOM   2631  HA  THR   171      -1.088 -12.233  -2.401  1.00  0.00
ATOM   2632  CB  THR   171       0.640 -11.294  -3.182  1.00  0.00
ATOM   2633  HB  THR   171       0.918 -10.370  -3.689  1.00  0.00
ATOM   2634  CG2 THR   171       1.347 -11.362  -1.819  1.00  0.00
ATOM   2635 HG21 THR   171       1.070 -12.286  -1.311  1.00  0.00
ATOM   2636 HG22 THR   171       2.427 -11.339  -1.968  1.00  0.00
ATOM   2637 HG23 THR   171       1.046 -10.509  -1.210  1.00  0.00
ATOM   2638  OG1 THR   171       1.036 -12.392  -3.990  1.00  0.00
ATOM   2639  HG1 THR   171       1.985 -12.361  -4.129  1.00  0.00
ATOM   2640  C   THR   171      -1.212 -10.117  -2.148  1.00  0.00
ATOM   2641  O   THR   171      -1.466 -10.212  -0.948  1.00  0.00
ATOM   2642  N   ASN   172      -1.277  -8.940  -2.796  1.00  0.00
ATOM   2643  H   ASN   172      -1.080  -8.888  -3.785  1.00  0.00
ATOM   2644  CA  ASN   172      -1.622  -7.731  -2.107  1.00  0.00
ATOM   2645  HA  ASN   172      -0.917  -7.578  -1.290  1.00  0.00
ATOM   2646  CB  ASN   172      -1.582  -6.503  -3.025  1.00  0.00
ATOM   2647  HB2 ASN   172      -1.980  -6.714  -4.018  1.00  0.00
ATOM   2648  HB3 ASN   172      -2.133  -5.674  -2.582  1.00  0.00
ATOM   2649  CG  ASN   172      -0.121  -6.098  -3.162  1.00  0.00
ATOM   2650  OD1 ASN   172       0.434  -5.440  -2.284  1.00  0.00
ATOM   2651  ND2 ASN   172       0.532  -6.514  -4.277  1.00  0.00
ATOM   2652 HD21 ASN   172       1.503  -6.269  -4.411  1.00  0.00
ATOM   2653 HD22 ASN   172       0.044  -7.066  -4.968  1.00  0.00
ATOM   2654  C   ASN   172      -3.008  -7.871  -1.559  1.00  0.00
ATOM   2655  O   ASN   172      -3.289  -7.429  -0.447  1.00  0.00
ATOM   2656  N   ALA   173      -3.907  -8.500  -2.336  1.00  0.00
ATOM   2657  H   ALA   173      -3.609  -8.858  -3.232  1.00  0.00
ATOM   2658  CA  ALA   173      -5.270  -8.705  -1.941  1.00  0.00
ATOM   2659  HA  ALA   173      -5.754  -7.757  -1.706  1.00  0.00
ATOM   2660  CB  ALA   173      -6.098  -9.426  -3.019  1.00  0.00
ATOM   2661  HB1 ALA   173      -5.631 -10.381  -3.258  1.00  0.00
ATOM   2662  HB2 ALA   173      -7.108  -9.599  -2.647  1.00  0.00
ATOM   2663  HB3 ALA   173      -6.143  -8.809  -3.917  1.00  0.00
ATOM   2664  C   ALA   173      -5.273  -9.559  -0.714  1.00  0.00
ATOM   2665  O   ALA   173      -6.086  -9.361   0.187  1.00  0.00
ATOM   2666  N   MET   174      -4.362 -10.546  -0.659  1.00  0.00
ATOM   2667  H   MET   174      -3.697 -10.658  -1.411  1.00  0.00
ATOM   2668  CA  MET   174      -4.266 -11.424   0.470  1.00  0.00
ATOM   2669  HA  MET   174      -5.211 -11.954   0.591  1.00  0.00
ATOM   2670  CB  MET   174      -3.141 -12.458   0.297  1.00  0.00
ATOM   2671  HB2 MET   174      -3.365 -13.028  -0.605  1.00  0.00
ATOM   2672  HB3 MET   174      -2.214 -11.903   0.154  1.00  0.00
ATOM   2673  CG  MET   174      -2.984 -13.415   1.479  1.00  0.00
ATOM   2674  HG2 MET   174      -2.795 -12.810   2.365  1.00  0.00
ATOM   2675  HG3 MET   174      -3.929 -13.945   1.597  1.00  0.00
ATOM   2676  SD  MET   174      -1.641 -14.624   1.283  1.00  0.00
ATOM   2677  CE  MET   174      -1.834 -15.360   2.932  1.00  0.00
ATOM   2678  HE1 MET   174      -2.838 -15.773   3.031  1.00  0.00
ATOM   2679  HE2 MET   174      -1.100 -16.155   3.064  1.00  0.00
ATOM   2680  HE3 MET   174      -1.680 -14.594   3.692  1.00  0.00
ATOM   2681  C   MET   174      -3.920 -10.605   1.677  1.00  0.00
ATOM   2682  O   MET   174      -4.481 -10.804   2.752  1.00  0.00
ATOM   2683  N   LEU   175      -2.975  -9.655   1.513  1.00  0.00
ATOM   2684  H   LEU   175      -2.590  -9.515   0.590  1.00  0.00
ATOM   2685  CA  LEU   175      -2.500  -8.820   2.583  1.00  0.00
ATOM   2686  HA  LEU   175      -2.137  -9.456   3.391  1.00  0.00
ATOM   2687  CB  LEU   175      -1.356  -7.888   2.138  1.00  0.00
ATOM   2688  HB2 LEU   175      -1.778  -7.408   1.255  1.00  0.00
ATOM   2689  HB3 LEU   175      -1.141  -7.133   2.894  1.00  0.00
ATOM   2690  CG  LEU   175      -0.053  -8.615   1.753  1.00  0.00
ATOM   2691  HG  LEU   175      -0.269  -9.305   0.937  1.00  0.00
ATOM   2692  CD1 LEU   175       1.035  -7.621   1.309  1.00  0.00
ATOM   2693 HD11 LEU   175       1.252  -6.931   2.125  1.00  0.00
ATOM   2694 HD12 LEU   175       1.941  -8.167   1.045  1.00  0.00
ATOM   2695 HD13 LEU   175       0.684  -7.060   0.443  1.00  0.00
ATOM   2696  CD2 LEU   175       0.430  -9.533   2.890  1.00  0.00
ATOM   2697 HD21 LEU   175      -0.334 -10.280   3.104  1.00  0.00
ATOM   2698 HD22 LEU   175       1.351 -10.032   2.588  1.00  0.00
ATOM   2699 HD23 LEU   175       0.616  -8.938   3.784  1.00  0.00
ATOM   2700  C   LEU   175      -3.609  -7.945   3.084  1.00  0.00
ATOM   2701  O   LEU   175      -3.779  -7.789   4.291  1.00  0.00
ATOM   2702  N   ALA   176      -4.379  -7.336   2.162  1.00  0.00
ATOM   2703  H   ALA   176      -4.210  -7.523   1.184  1.00  0.00
ATOM   2704  CA  ALA   176      -5.456  -6.449   2.510  1.00  0.00
ATOM   2705  HA  ALA   176      -5.096  -5.644   3.151  1.00  0.00
ATOM   2706  CB  ALA   176      -6.134  -5.829   1.276  1.00  0.00
ATOM   2707  HB1 ALA   176      -6.507  -6.623   0.629  1.00  0.00
ATOM   2708  HB2 ALA   176      -6.965  -5.200   1.595  1.00  0.00
ATOM   2709  HB3 ALA   176      -5.411  -5.225   0.729  1.00  0.00
ATOM   2710  C   ALA   176      -6.503  -7.223   3.243  1.00  0.00
ATOM   2711  O   ALA   176      -7.050  -6.766   4.246  1.00  0.00
ATOM   2712  N   PHE   177      -6.781  -8.442   2.754  1.00  0.00
ATOM   2713  H   PHE   177      -6.224  -8.783   1.983  1.00  0.00
ATOM   2714  CA  PHE   177      -7.794  -9.298   3.290  1.00  0.00
ATOM   2715  HA  PHE   177      -8.773  -8.829   3.188  1.00  0.00
ATOM   2716  CB  PHE   177      -7.808 -10.638   2.527  1.00  0.00
ATOM   2717  HB2 PHE   177      -7.994 -10.498   1.462  1.00  0.00
ATOM   2718  HB3 PHE   177      -6.861 -11.160   2.664  1.00  0.00
ATOM   2719  CG  PHE   177      -8.874 -11.550   3.030  1.00  0.00
ATOM   2720  CD1 PHE   177     -10.153 -11.470   2.528  1.00  0.00
ATOM   2721  HD1 PHE   177     -10.381 -10.727   1.764  1.00  0.00
ATOM   2722  CE1 PHE   177     -11.139 -12.316   2.981  1.00  0.00
ATOM   2723  HE1 PHE   177     -12.150 -12.241   2.579  1.00  0.00
ATOM   2724  CZ  PHE   177     -10.849 -13.255   3.940  1.00  0.00
ATOM   2725  HZ  PHE   177     -11.627 -13.927   4.303  1.00  0.00
ATOM   2726  CE2 PHE   177      -9.572 -13.346   4.442  1.00  0.00
ATOM   2727  HE2 PHE   177      -9.338 -14.092   5.202  1.00  0.00
ATOM   2728  CD2 PHE   177      -8.590 -12.497   3.986  1.00  0.00
ATOM   2729  HD2 PHE   177      -7.577 -12.572   4.383  1.00  0.00
ATOM   2730  C   PHE   177      -7.452  -9.570   4.718  1.00  0.00
ATOM   2731  O   PHE   177      -8.296  -9.434   5.600  1.00  0.00
ATOM   2732  N   LEU   178      -6.188  -9.942   4.984  1.00  0.00
ATOM   2733  H   LEU   178      -5.511 -10.004   4.237  1.00  0.00
ATOM   2734  CA  LEU   178      -5.766 -10.275   6.314  1.00  0.00
ATOM   2735  HA  LEU   178      -6.440 -11.030   6.719  1.00  0.00
ATOM   2736  CB  LEU   178      -4.334 -10.825   6.353  1.00  0.00
ATOM   2737  HB2 LEU   178      -3.776 -10.047   5.832  1.00  0.00
ATOM   2738  HB3 LEU   178      -3.948 -10.931   7.367  1.00  0.00
ATOM   2739  CG  LEU   178      -4.176 -12.160   5.602  1.00  0.00
ATOM   2740  HG  LEU   178      -4.378 -11.994   4.544  1.00  0.00
ATOM   2741  CD1 LEU   178      -2.753 -12.718   5.771  1.00  0.00
ATOM   2742 HD11 LEU   178      -2.551 -12.885   6.829  1.00  0.00
ATOM   2743 HD12 LEU   178      -2.666 -13.661   5.232  1.00  0.00
ATOM   2744 HD13 LEU   178      -2.032 -12.004   5.372  1.00  0.00
ATOM   2745  CD2 LEU   178      -5.267 -13.166   6.003  1.00  0.00
ATOM   2746 HD21 LEU   178      -6.248 -12.752   5.767  1.00  0.00
ATOM   2747 HD22 LEU   178      -5.124 -14.096   5.453  1.00  0.00
ATOM   2748 HD23 LEU   178      -5.204 -13.364   7.073  1.00  0.00
ATOM   2749  C   LEU   178      -5.825  -9.065   7.195  1.00  0.00
ATOM   2750  O   LEU   178      -6.241  -9.156   8.349  1.00  0.00
ATOM   2751  N   CYS   179      -5.410  -7.896   6.670  1.00  0.00
ATOM   2752  H   CYS   179      -5.140  -7.851   5.698  1.00  0.00
ATOM   2753  CA  CYS   179      -5.354  -6.691   7.448  1.00  0.00
ATOM   2754  HA  CYS   179      -4.699  -6.861   8.303  1.00  0.00
ATOM   2755  CB  CYS   179      -4.822  -5.486   6.653  1.00  0.00
ATOM   2756  HB2 CYS   179      -5.388  -5.345   5.732  1.00  0.00
ATOM   2757  HB3 CYS   179      -4.867  -4.574   7.249  1.00  0.00
ATOM   2758  SG  CYS   179      -3.084  -5.677   6.153  1.00  0.00
ATOM   2759  HG  CYS   179      -2.990  -4.508   5.527  1.00  0.00
ATOM   2760  C   CYS   179      -6.727  -6.328   7.918  1.00  0.00
ATOM   2761  O   CYS   179      -6.914  -5.966   9.079  1.00  0.00
ATOM   2762  N   PHE   180      -7.717  -6.435   7.015  1.00  0.00
ATOM   2763  H   PHE   180      -7.479  -6.798   6.103  1.00  0.00
ATOM   2764  CA  PHE   180      -9.081  -6.070   7.267  1.00  0.00
ATOM   2765  HA  PHE   180      -9.116  -5.024   7.572  1.00  0.00
ATOM   2766  CB  PHE   180      -9.972  -6.250   6.029  1.00  0.00
ATOM   2767  HB2 PHE   180      -9.708  -5.584   5.208  1.00  0.00
ATOM   2768  HB3 PHE   180      -9.999  -7.278   5.668  1.00  0.00
ATOM   2769  CG  PHE   180     -11.363  -5.902   6.429  1.00  0.00
ATOM   2770  CD1 PHE   180     -11.773  -4.592   6.484  1.00  0.00
ATOM   2771  HD1 PHE   180     -11.071  -3.796   6.234  1.00  0.00
ATOM   2772  CE1 PHE   180     -13.063  -4.282   6.852  1.00  0.00
ATOM   2773  HE1 PHE   180     -13.381  -3.240   6.889  1.00  0.00
ATOM   2774  CZ  PHE   180     -13.948  -5.282   7.172  1.00  0.00
ATOM   2775  HZ  PHE   180     -14.967  -5.037   7.470  1.00  0.00
ATOM   2776  CE2 PHE   180     -13.545  -6.596   7.116  1.00  0.00
ATOM   2777  HE2 PHE   180     -14.243  -7.396   7.362  1.00  0.00
ATOM   2778  CD2 PHE   180     -12.255  -6.898   6.747  1.00  0.00
ATOM   2779  HD2 PHE   180     -11.930  -7.937   6.704  1.00  0.00
ATOM   2780  C   PHE   180      -9.645  -6.922   8.359  1.00  0.00
ATOM   2781  O   PHE   180     -10.346  -6.418   9.236  1.00  0.00
ATOM   2782  N   LEU   181      -9.376  -8.239   8.344  1.00  0.00
ATOM   2783  H   LEU   181      -8.837  -8.707   7.629  1.00  0.00
ATOM   2784  CA  LEU   181      -9.957  -9.032   9.385  1.00  0.00
ATOM   2785  HA  LEU   181     -11.032  -8.851   9.383  1.00  0.00
ATOM   2786  CB  LEU   181      -9.712 -10.545   9.241  1.00  0.00
ATOM   2787  HB2 LEU   181      -8.682 -10.570   8.884  1.00  0.00
ATOM   2788  HB3 LEU   181      -9.781 -11.080  10.188  1.00  0.00
ATOM   2789  CG  LEU   181     -10.632 -11.220   8.202  1.00  0.00
ATOM   2790  HG  LEU   181     -11.665 -11.077   8.519  1.00  0.00
ATOM   2791  CD1 LEU   181     -10.443 -10.635   6.797  1.00  0.00
ATOM   2792 HD11 LEU   181      -9.410 -10.778   6.479  1.00  0.00
ATOM   2793 HD12 LEU   181     -11.111 -11.141   6.099  1.00  0.00
ATOM   2794 HD13 LEU   181     -10.673  -9.570   6.812  1.00  0.00
ATOM   2795  CD2 LEU   181     -10.478 -12.747   8.234  1.00  0.00
ATOM   2796 HD21 LEU   181     -10.741 -13.119   9.224  1.00  0.00
ATOM   2797 HD22 LEU   181     -11.138 -13.195   7.491  1.00  0.00
ATOM   2798 HD23 LEU   181      -9.445 -13.013   8.009  1.00  0.00
ATOM   2799  C   LEU   181      -9.445  -8.575  10.713  1.00  0.00
ATOM   2800  O   LEU   181     -10.229  -8.366  11.635  1.00  0.00
ATOM   2801  N   GLY   182      -8.121  -8.372  10.849  1.00  0.00
ATOM   2802  H   GLY   182      -7.491  -8.508  10.071  1.00  0.00
ATOM   2803  CA  GLY   182      -7.568  -7.956  12.108  1.00  0.00
ATOM   2804  HA2 GLY   182      -7.863  -8.656  12.890  1.00  0.00
ATOM   2805  HA3 GLY   182      -6.481  -7.924  12.041  1.00  0.00
ATOM   2806  C   GLY   182      -8.074  -6.592  12.459  1.00  0.00
ATOM   2807  O   GLY   182      -8.351  -6.306  13.623  1.00  0.00
ATOM   2808  N   THR   183      -8.181  -5.700  11.456  1.00  0.00
ATOM   2809  H   THR   183      -7.935  -5.968  10.514  1.00  0.00
ATOM   2810  CA  THR   183      -8.588  -4.346  11.693  1.00  0.00
ATOM   2811  HA  THR   183      -7.982  -3.913  12.489  1.00  0.00
ATOM   2812  CB  THR   183      -8.462  -3.484  10.473  1.00  0.00
ATOM   2813  HB  THR   183      -7.513  -3.691   9.979  1.00  0.00
ATOM   2814  CG2 THR   183      -9.618  -3.786   9.507  1.00  0.00
ATOM   2815 HG21 THR   183     -10.568  -3.579  10.000  1.00  0.00
ATOM   2816 HG22 THR   183      -9.525  -3.158   8.621  1.00  0.00
ATOM   2817 HG23 THR   183      -9.583  -4.835   9.214  1.00  0.00
ATOM   2818  OG1 THR   183      -8.479  -2.119  10.853  1.00  0.00
ATOM   2819  HG1 THR   183      -8.398  -1.568  10.071  1.00  0.00
ATOM   2820  C   THR   183     -10.005  -4.340  12.185  1.00  0.00
ATOM   2821  O   THR   183     -10.356  -3.560  13.071  1.00  0.00
ATOM   2822  N   PHE   184     -10.860  -5.205  11.609  1.00  0.00
ATOM   2823  H   PHE   184     -10.513  -5.801  10.871  1.00  0.00
ATOM   2824  CA  PHE   184     -12.237  -5.334  11.998  1.00  0.00
ATOM   2825  HA  PHE   184     -12.716  -4.357  11.930  1.00  0.00
ATOM   2826  CB  PHE   184     -13.006  -6.323  11.102  1.00  0.00
ATOM   2827  HB2 PHE   184     -13.158  -5.949  10.089  1.00  0.00
ATOM   2828  HB3 PHE   184     -12.509  -7.292  11.060  1.00  0.00
ATOM   2829  CG  PHE   184     -14.362  -6.563  11.676  1.00  0.00
ATOM   2830  CD1 PHE   184     -15.387  -5.664  11.484  1.00  0.00
ATOM   2831  HD1 PHE   184     -15.207  -4.758  10.905  1.00  0.00
ATOM   2832  CE1 PHE   184     -16.633  -5.904  12.018  1.00  0.00
ATOM   2833  HE1 PHE   184     -17.438  -5.184  11.866  1.00  0.00
ATOM   2834  CZ  PHE   184     -16.863  -7.050  12.742  1.00  0.00
ATOM   2835  HZ  PHE   184     -17.849  -7.241  13.166  1.00  0.00
ATOM   2836  CE2 PHE   184     -15.848  -7.955  12.931  1.00  0.00
ATOM   2837  HE2 PHE   184     -16.024  -8.866  13.503  1.00  0.00
ATOM   2838  CD2 PHE   184     -14.606  -7.709  12.396  1.00  0.00
ATOM   2839  HD2 PHE   184     -13.799  -8.427  12.540  1.00  0.00
ATOM   2840  C   PHE   184     -12.308  -5.844  13.402  1.00  0.00
ATOM   2841  O   PHE   184     -13.075  -5.329  14.215  1.00  0.00
ATOM   2842  N   LEU   185     -11.490  -6.857  13.740  1.00  0.00
ATOM   2843  H   LEU   185     -10.843  -7.268  13.083  1.00  0.00
ATOM   2844  CA  LEU   185     -11.576  -7.423  15.054  1.00  0.00
ATOM   2845  HA  LEU   185     -12.608  -7.735  15.212  1.00  0.00
ATOM   2846  CB  LEU   185     -10.653  -8.632  15.297  1.00  0.00
ATOM   2847  HB2 LEU   185      -9.770  -8.390  14.705  1.00  0.00
ATOM   2848  HB3 LEU   185     -10.375  -8.710  16.348  1.00  0.00
ATOM   2849  CG  LEU   185     -11.239  -9.977  14.820  1.00  0.00
ATOM   2850  HG  LEU   185     -10.450 -10.729  14.837  1.00  0.00
ATOM   2851  CD1 LEU   185     -12.393 -10.425  15.730  1.00  0.00
ATOM   2852 HD11 LEU   185     -13.182  -9.673  15.713  1.00  0.00
ATOM   2853 HD12 LEU   185     -12.790 -11.376  15.373  1.00  0.00
ATOM   2854 HD13 LEU   185     -12.027 -10.544  16.750  1.00  0.00
ATOM   2855  CD2 LEU   185     -11.671  -9.928  13.351  1.00  0.00
ATOM   2856 HD21 LEU   185     -10.810  -9.692  12.726  1.00  0.00
ATOM   2857 HD22 LEU   185     -12.077 -10.896  13.059  1.00  0.00
ATOM   2858 HD23 LEU   185     -12.434  -9.160  13.222  1.00  0.00
ATOM   2859  C   LEU   185     -11.281  -6.385  16.084  1.00  0.00
ATOM   2860  O   LEU   185     -11.950  -6.354  17.114  1.00  0.00
ATOM   2861  N   VAL   186     -10.282  -5.506  15.867  1.00  0.00
ATOM   2862  H   VAL   186      -9.695  -5.463  15.046  1.00  0.00
ATOM   2863  CA  VAL   186     -10.055  -4.553  16.916  1.00  0.00
ATOM   2864  HA  VAL   186     -10.670  -4.751  17.794  1.00  0.00
ATOM   2865  CB  VAL   186      -8.617  -4.490  17.342  1.00  0.00
ATOM   2866  HB  VAL   186      -8.489  -3.727  18.110  1.00  0.00
ATOM   2867  CG1 VAL   186      -8.216  -5.861  17.911  1.00  0.00
ATOM   2868 HG11 VAL   186      -8.343  -6.625  17.144  1.00  0.00
ATOM   2869 HG12 VAL   186      -7.173  -5.833  18.226  1.00  0.00
ATOM   2870 HG13 VAL   186      -8.847  -6.098  18.767  1.00  0.00
ATOM   2871  CG2 VAL   186      -7.761  -4.036  16.148  1.00  0.00
ATOM   2872 HG21 VAL   186      -8.090  -3.051  15.818  1.00  0.00
ATOM   2873 HG22 VAL   186      -6.714  -3.987  16.448  1.00  0.00
ATOM   2874 HG23 VAL   186      -7.871  -4.748  15.330  1.00  0.00
ATOM   2875  C   VAL   186     -10.445  -3.174  16.468  1.00  0.00
ATOM   2876  O   VAL   186      -9.742  -2.204  16.747  1.00  0.00
ATOM   2877  N   GLN   187     -11.613  -3.031  15.816  1.00  0.00
ATOM   2878  H   GLN   187     -12.204  -3.827  15.623  1.00  0.00
ATOM   2879  CA  GLN   187     -12.042  -1.739  15.361  1.00  0.00
ATOM   2880  HA  GLN   187     -11.221  -1.278  14.812  1.00  0.00
ATOM   2881  CB  GLN   187     -13.276  -1.795  14.445  1.00  0.00
ATOM   2882  HB2 GLN   187     -13.024  -2.414  13.584  1.00  0.00
ATOM   2883  HB3 GLN   187     -14.085  -2.264  15.005  1.00  0.00
ATOM   2884  CG  GLN   187     -13.723  -0.413  13.965  1.00  0.00
ATOM   2885  HG2 GLN   187     -14.035   0.207  14.806  1.00  0.00
ATOM   2886  HG3 GLN   187     -12.928   0.092  13.417  1.00  0.00
ATOM   2887  CD  GLN   187     -14.910  -0.602  13.034  1.00  0.00
ATOM   2888  OE1 GLN   187     -15.540   0.363  12.603  1.00  0.00
ATOM   2889  NE2 GLN   187     -15.231  -1.885  12.717  1.00  0.00
ATOM   2890 HE21 GLN   187     -16.011  -2.070  12.102  1.00  0.00
ATOM   2891 HE22 GLN   187     -14.688  -2.647  13.098  1.00  0.00
ATOM   2892  C   GLN   187     -12.376  -0.879  16.542  1.00  0.00
ATOM   2893  O   GLN   187     -12.153   0.330  16.522  1.00  0.00
ATOM   2894  N   SER   188     -12.957  -1.491  17.590  1.00  0.00
ATOM   2895  H   SER   188     -13.077  -2.492  17.521  1.00  0.00
ATOM   2896  CA  SER   188     -13.440  -0.826  18.771  1.00  0.00
ATOM   2897  HA  SER   188     -13.953   0.089  18.475  1.00  0.00
ATOM   2898  CB  SER   188     -14.418  -1.700  19.578  1.00  0.00
ATOM   2899  HB2 SER   188     -14.820  -1.114  20.405  1.00  0.00
ATOM   2900  HB3 SER   188     -15.233  -2.016  18.927  1.00  0.00
ATOM   2901  OG  SER   188     -13.750  -2.844  20.090  1.00  0.00
ATOM   2902  HG  SER   188     -14.370  -3.379  20.590  1.00  0.00
ATOM   2903  C   SER   188     -12.352  -0.407  19.716  1.00  0.00
ATOM   2904  O   SER   188     -12.640   0.356  20.636  1.00  0.00
ATOM   2905  N   GLN   189     -11.096  -0.880  19.546  1.00  0.00
ATOM   2906  H   GLN   189     -10.875  -1.448  18.741  1.00  0.00
ATOM   2907  CA  GLN   189     -10.047  -0.610  20.504  1.00  0.00
ATOM   2908  HA  GLN   189     -10.358  -0.978  21.482  1.00  0.00
ATOM   2909  CB  GLN   189      -8.719  -1.289  20.123  1.00  0.00
ATOM   2910  HB2 GLN   189      -8.922  -2.358  20.052  1.00  0.00
ATOM   2911  HB3 GLN   189      -8.441  -0.907  19.141  1.00  0.00
ATOM   2912  CG  GLN   189      -7.570  -1.052  21.106  1.00  0.00
ATOM   2913  HG2 GLN   189      -6.606  -1.249  20.637  1.00  0.00
ATOM   2914  HG3 GLN   189      -7.589  -0.028  21.480  1.00  0.00
ATOM   2915  CD  GLN   189      -7.742  -2.003  22.282  1.00  0.00
ATOM   2916  OE1 GLN   189      -8.585  -1.794  23.153  1.00  0.00
ATOM   2917  NE2 GLN   189      -6.918  -3.086  22.303  1.00  0.00
ATOM   2918 HE21 GLN   189      -6.985  -3.753  23.058  1.00  0.00
ATOM   2919 HE22 GLN   189      -6.243  -3.218  21.563  1.00  0.00
ATOM   2920  C   GLN   189      -9.799   0.871  20.617  1.00  0.00
ATOM   2921  O   GLN   189      -9.547   1.564  19.630  1.00  0.00
ATOM   2922  N   PRO   190      -9.914   1.356  21.834  1.00  0.00
ATOM   2923  CD  PRO   190     -10.849   0.747  22.770  1.00  0.00
ATOM   2924  HD2 PRO   190     -10.291   0.074  23.421  1.00  0.00
ATOM   2925  HD3 PRO   190     -11.581   0.176  22.199  1.00  0.00
ATOM   2926  CG  PRO   190     -11.486   1.914  23.536  1.00  0.00
ATOM   2927  HG2 PRO   190     -11.673   1.635  24.573  1.00  0.00
ATOM   2928  HG3 PRO   190     -12.423   2.214  23.067  1.00  0.00
ATOM   2929  CB  PRO   190     -10.440   3.032  23.436  1.00  0.00
ATOM   2930  HB2 PRO   190      -9.721   3.056  24.255  1.00  0.00
ATOM   2931  HB3 PRO   190     -10.962   3.987  23.383  1.00  0.00
ATOM   2932  CA  PRO   190      -9.716   2.760  22.117  1.00  0.00
ATOM   2933  HA  PRO   190     -10.238   3.303  21.329  1.00  0.00
ATOM   2934  C   PRO   190      -8.294   3.227  22.186  1.00  0.00
ATOM   2935  O   PRO   190      -8.079   4.438  22.155  1.00  0.00
ATOM   2936  N   GLY   191      -7.306   2.319  22.291  1.00  0.00
ATOM   2937  H   GLY   191      -7.487   1.331  22.187  1.00  0.00
ATOM   2938  CA  GLY   191      -5.956   2.741  22.556  1.00  0.00
ATOM   2939  HA2 GLY   191      -5.953   3.357  23.455  1.00  0.00
ATOM   2940  HA3 GLY   191      -5.339   1.857  22.719  1.00  0.00
ATOM   2941  C   GLY   191      -5.383   3.532  21.422  1.00  0.00
ATOM   2942  O   GLY   191      -5.787   3.394  20.269  1.00  0.00
ATOM   2943  N   ARG   192      -4.376   4.369  21.760  1.00  0.00
ATOM   2944  H   ARG   192      -4.167   4.453  22.745  1.00  0.00
ATOM   2945  CA  ARG   192      -3.640   5.185  20.836  1.00  0.00
ATOM   2946  HA  ARG   192      -2.980   5.846  21.398  1.00  0.00
ATOM   2947  CB  ARG   192      -2.786   4.347  19.863  1.00  0.00
ATOM   2948  HB2 ARG   192      -3.454   3.685  19.312  1.00  0.00
ATOM   2949  HB3 ARG   192      -2.298   5.030  19.168  1.00  0.00
ATOM   2950  CG  ARG   192      -1.726   3.514  20.588  1.00  0.00
ATOM   2951  HG2 ARG   192      -1.096   3.044  19.832  1.00  0.00
ATOM   2952  HG3 ARG   192      -1.124   4.193  21.192  1.00  0.00
ATOM   2953  CD  ARG   192      -2.335   2.433  21.489  1.00  0.00
ATOM   2954  HD2 ARG   192      -2.962   2.882  22.259  1.00  0.00
ATOM   2955  HD3 ARG   192      -2.927   1.731  20.902  1.00  0.00
ATOM   2956  NE  ARG   192      -1.227   1.687  22.150  1.00  0.00
ATOM   2957  HE  ARG   192      -0.337   1.536  21.698  1.00  0.00
ATOM   2958  CZ  ARG   192      -1.416   1.177  23.403  1.00  0.00
ATOM   2959  NH1 ARG   192      -2.601   1.382  24.050  1.00  0.00
ATOM   2960 HH11 ARG   192      -3.334   1.911  23.599  1.00  0.00
ATOM   2961 HH12 ARG   192      -2.739   1.004  24.976  1.00  0.00
ATOM   2962  NH2 ARG   192      -0.423   0.472  24.020  1.00  0.00
ATOM   2963 HH21 ARG   192       0.457   0.326  23.547  1.00  0.00
ATOM   2964 HH22 ARG   192      -0.573   0.099  24.947  1.00  0.00
ATOM   2965  C   ARG   192      -4.555   6.082  20.059  1.00  0.00
ATOM   2966  O   ARG   192      -4.507   6.125  18.830  1.00  0.00
ATOM   2967  N   TYR   193      -5.403   6.848  20.773  1.00  0.00
ATOM   2968  H   TYR   193      -5.453   6.762  21.778  1.00  0.00
ATOM   2969  CA  TYR   193      -6.266   7.794  20.128  1.00  0.00
ATOM   2970  HA  TYR   193      -6.956   8.201  20.867  1.00  0.00
ATOM   2971  CB  TYR   193      -5.489   8.956  19.489  1.00  0.00
ATOM   2972  HB2 TYR   193      -4.740   8.585  18.789  1.00  0.00
ATOM   2973  HB3 TYR   193      -6.165   9.636  18.970  1.00  0.00
ATOM   2974  CG  TYR   193      -4.814   9.679  20.599  1.00  0.00
ATOM   2975  CD1 TYR   193      -5.488  10.650  21.304  1.00  0.00
ATOM   2976  HD1 TYR   193      -6.519  10.884  21.039  1.00  0.00
ATOM   2977  CE1 TYR   193      -4.874  11.322  22.332  1.00  0.00
ATOM   2978  HE1 TYR   193      -5.417  12.089  22.885  1.00  0.00
ATOM   2979  CZ  TYR   193      -3.574  11.028  22.662  1.00  0.00
ATOM   2980  OH  TYR   193      -2.939  11.717  23.717  1.00  0.00
ATOM   2981  HH  TYR   193      -3.507  12.369  24.135  1.00  0.00
ATOM   2982  CE2 TYR   193      -2.892  10.060  21.964  1.00  0.00
ATOM   2983  HE2 TYR   193      -1.860   9.823  22.224  1.00  0.00
ATOM   2984  CD2 TYR   193      -3.514   9.390  20.936  1.00  0.00
ATOM   2985  HD2 TYR   193      -2.975   8.622  20.381  1.00  0.00
ATOM   2986  C   TYR   193      -7.056   7.111  19.057  1.00  0.00
ATOM   2987  O   TYR   193      -7.136   7.595  17.930  1.00  0.00
ATOM   2988  N   ASN   194      -7.673   5.965  19.400  1.00  0.00
ATOM   2989  H   ASN   194      -7.558   5.585  20.329  1.00  0.00
ATOM   2990  CA  ASN   194      -8.493   5.244  18.465  1.00  0.00
ATOM   2991  HA  ASN   194      -8.792   4.303  18.927  1.00  0.00
ATOM   2992  CB  ASN   194      -9.759   6.009  18.044  1.00  0.00
ATOM   2993  HB2 ASN   194      -9.523   7.040  17.779  1.00  0.00
ATOM   2994  HB3 ASN   194     -10.247   5.520  17.201  1.00  0.00
ATOM   2995  CG  ASN   194     -10.717   6.018  19.220  1.00  0.00
ATOM   2996  OD1 ASN   194     -11.106   4.967  19.726  1.00  0.00
ATOM   2997  ND2 ASN   194     -11.110   7.239  19.672  1.00  0.00
ATOM   2998 HD21 ASN   194     -11.747   7.304  20.453  1.00  0.00
ATOM   2999 HD22 ASN   194     -10.763   8.075  19.225  1.00  0.00
ATOM   3000  C   ASN   194      -7.722   4.933  17.217  1.00  0.00
ATOM   3001  O   ASN   194      -8.250   5.042  16.113  1.00  0.00
ATOM   3002  N   ARG   195      -6.461   4.481  17.369  1.00  0.00
ATOM   3003  H   ARG   195      -6.101   4.322  18.299  1.00  0.00
ATOM   3004  CA  ARG   195      -5.618   4.166  16.249  1.00  0.00
ATOM   3005  HA  ARG   195      -5.490   5.064  15.645  1.00  0.00
ATOM   3006  CB  ARG   195      -4.231   3.658  16.675  1.00  0.00
ATOM   3007  HB2 ARG   195      -3.766   4.438  17.278  1.00  0.00
ATOM   3008  HB3 ARG   195      -4.380   2.768  17.286  1.00  0.00
ATOM   3009  CG  ARG   195      -3.322   3.318  15.491  1.00  0.00
ATOM   3010  HG2 ARG   195      -3.931   2.795  14.753  1.00  0.00
ATOM   3011  HG3 ARG   195      -2.971   4.260  15.069  1.00  0.00
ATOM   3012  CD  ARG   195      -2.120   2.449  15.869  1.00  0.00
ATOM   3013  HD2 ARG   195      -1.370   2.445  15.078  1.00  0.00
ATOM   3014  HD3 ARG   195      -1.664   2.788  16.799  1.00  0.00
ATOM   3015  NE  ARG   195      -2.619   1.058  16.061  1.00  0.00
ATOM   3016  HE  ARG   195      -2.863   0.705  16.975  1.00  0.00
ATOM   3017  CZ  ARG   195      -2.748   0.226  14.985  1.00  0.00
ATOM   3018  NH1 ARG   195      -2.422   0.670  13.736  1.00  0.00
ATOM   3019 HH11 ARG   195      -2.086   1.614  13.611  1.00  0.00
ATOM   3020 HH12 ARG   195      -2.519   0.052  12.943  1.00  0.00
ATOM   3021  NH2 ARG   195      -3.210  -1.048  15.155  1.00  0.00
ATOM   3022 HH21 ARG   195      -3.456  -1.374  16.079  1.00  0.00
ATOM   3023 HH22 ARG   195      -3.303  -1.659  14.356  1.00  0.00
ATOM   3024  C   ARG   195      -6.236   3.055  15.452  1.00  0.00
ATOM   3025  O   ARG   195      -6.084   3.011  14.232  1.00  0.00
ATOM   3026  N   ALA   196      -6.907   2.112  16.144  1.00  0.00
ATOM   3027  H   ALA   196      -6.968   2.245  17.143  1.00  0.00
ATOM   3028  CA  ALA   196      -7.535   0.948  15.569  1.00  0.00
ATOM   3029  HA  ALA   196      -6.796   0.377  15.007  1.00  0.00
ATOM   3030  CB  ALA   196      -8.151   0.034  16.639  1.00  0.00
ATOM   3031  HB1 ALA   196      -8.900   0.589  17.204  1.00  0.00
ATOM   3032  HB2 ALA   196      -8.621  -0.824  16.158  1.00  0.00
ATOM   3033  HB3 ALA   196      -7.369  -0.313  17.315  1.00  0.00
ATOM   3034  C   ALA   196      -8.628   1.359  14.641  1.00  0.00
ATOM   3035  O   ALA   196      -8.784   0.787  13.562  1.00  0.00
ATOM   3036  N   ARG   197      -9.425   2.374  15.030  1.00  0.00
ATOM   3037  H   ARG   197      -9.328   2.839  15.921  1.00  0.00
ATOM   3038  CA  ARG   197     -10.385   2.883  14.101  1.00  0.00
ATOM   3039  HA  ARG   197     -10.950   2.036  13.712  1.00  0.00
ATOM   3040  CB  ARG   197     -11.372   3.902  14.690  1.00  0.00
ATOM   3041  HB2 ARG   197     -11.963   3.405  15.459  1.00  0.00
ATOM   3042  HB3 ARG   197     -10.801   4.714  15.140  1.00  0.00
ATOM   3043  CG  ARG   197     -12.303   4.467  13.618  1.00  0.00
ATOM   3044  HG2 ARG   197     -11.665   4.883  12.838  1.00  0.00
ATOM   3045  HG3 ARG   197     -12.864   3.623  13.216  1.00  0.00
ATOM   3046  CD  ARG   197     -13.275   5.538  14.104  1.00  0.00
ATOM   3047  HD2 ARG   197     -14.011   5.135  14.800  1.00  0.00
ATOM   3048  HD3 ARG   197     -12.758   6.377  14.569  1.00  0.00
ATOM   3049  NE  ARG   197     -13.985   6.028  12.889  1.00  0.00
ATOM   3050  HE  ARG   197     -13.606   5.855  11.969  1.00  0.00
ATOM   3051  CZ  ARG   197     -15.162   6.713  12.990  1.00  0.00
ATOM   3052  NH1 ARG   197     -15.712   6.949  14.216  1.00  0.00
ATOM   3053 HH11 ARG   197     -15.246   6.616  15.048  1.00  0.00
ATOM   3054 HH12 ARG   197     -16.583   7.456  14.286  1.00  0.00
ATOM   3055  NH2 ARG   197     -15.784   7.167  11.864  1.00  0.00
ATOM   3056 HH21 ARG   197     -15.371   6.995  10.958  1.00  0.00
ATOM   3057 HH22 ARG   197     -16.654   7.673  11.941  1.00  0.00
ATOM   3058  C   ARG   197      -9.506   3.613  13.146  1.00  0.00
ATOM   3059  O   ARG   197      -8.319   3.741  13.363  1.00  0.00
ATOM   3060  N   GLY   198      -9.952   4.051  11.987  1.00  0.00
ATOM   3061  H   GLY   198     -10.873   3.966  11.582  1.00  0.00
ATOM   3062  CA  GLY   198      -8.939   4.739  11.237  1.00  0.00
ATOM   3063  HA2 GLY   198      -9.378   5.474  10.563  1.00  0.00
ATOM   3064  HA3 GLY   198      -8.226   5.232  11.897  1.00  0.00
ATOM   3065  C   GLY   198      -8.216   3.700  10.424  1.00  0.00
ATOM   3066  O   GLY   198      -8.131   3.808   9.204  1.00  0.00
ATOM   3067  N   LEU   199      -7.653   2.673  11.098  1.00  0.00
ATOM   3068  H   LEU   199      -7.735   2.678  12.105  1.00  0.00
ATOM   3069  CA  LEU   199      -7.026   1.546  10.473  1.00  0.00
ATOM   3070  HA  LEU   199      -6.256   1.900   9.788  1.00  0.00
ATOM   3071  CB  LEU   199      -6.371   0.607  11.510  1.00  0.00
ATOM   3072  HB2 LEU   199      -5.598   1.264  11.909  1.00  0.00
ATOM   3073  HB3 LEU   199      -7.064   0.336  12.306  1.00  0.00
ATOM   3074  CG  LEU   199      -5.717  -0.670  10.942  1.00  0.00
ATOM   3075  HG  LEU   199      -6.447  -1.174  10.309  1.00  0.00
ATOM   3076  CD1 LEU   199      -4.458  -0.356  10.120  1.00  0.00
ATOM   3077 HD11 LEU   199      -3.727   0.148  10.752  1.00  0.00
ATOM   3078 HD12 LEU   199      -4.031  -1.284   9.740  1.00  0.00
ATOM   3079 HD13 LEU   199      -4.722   0.291   9.284  1.00  0.00
ATOM   3080  CD2 LEU   199      -5.468  -1.706  12.052  1.00  0.00
ATOM   3081 HD21 LEU   199      -6.416  -1.977  12.516  1.00  0.00
ATOM   3082 HD22 LEU   199      -5.007  -2.595  11.623  1.00  0.00
ATOM   3083 HD23 LEU   199      -4.805  -1.280  12.805  1.00  0.00
ATOM   3084  C   LEU   199      -8.133   0.786   9.833  1.00  0.00
ATOM   3085  O   LEU   199      -8.064   0.406   8.666  1.00  0.00
ATOM   3086  N   THR   200      -9.221   0.592  10.606  1.00  0.00
ATOM   3087  H   THR   200      -9.268   0.960  11.545  1.00  0.00
ATOM   3088  CA  THR   200     -10.323  -0.185  10.126  1.00  0.00
ATOM   3089  HA  THR   200      -9.969  -1.155   9.777  1.00  0.00
ATOM   3090  CB  THR   200     -11.393  -0.408  11.164  1.00  0.00
ATOM   3091  HB  THR   200     -10.946  -0.864  12.048  1.00  0.00
ATOM   3092  CG2 THR   200     -12.041   0.933  11.551  1.00  0.00
ATOM   3093 HG21 THR   200     -12.489   1.389  10.668  1.00  0.00
ATOM   3094 HG22 THR   200     -12.813   0.761  12.301  1.00  0.00
ATOM   3095 HG23 THR   200     -11.281   1.600  11.958  1.00  0.00
ATOM   3096  OG1 THR   200     -12.372  -1.307  10.667  1.00  0.00
ATOM   3097  HG1 THR   200     -13.049  -1.443  11.334  1.00  0.00
ATOM   3098  C   THR   200     -10.911   0.499   8.942  1.00  0.00
ATOM   3099  O   THR   200     -11.129  -0.131   7.909  1.00  0.00
ATOM   3100  N   PHE   201     -11.132   1.823   9.038  1.00  0.00
ATOM   3101  H   PHE   201     -10.885   2.363   9.855  1.00  0.00
ATOM   3102  CA  PHE   201     -11.774   2.497   7.947  1.00  0.00
ATOM   3103  HA  PHE   201     -12.684   1.949   7.704  1.00  0.00
ATOM   3104  CB  PHE   201     -12.144   3.959   8.237  1.00  0.00
ATOM   3105  HB2 PHE   201     -12.742   4.095   9.138  1.00  0.00
ATOM   3106  HB3 PHE   201     -11.308   4.659   8.247  1.00  0.00
ATOM   3107  CG  PHE   201     -13.009   4.345   7.089  1.00  0.00
ATOM   3108  CD1 PHE   201     -14.334   3.975   7.070  1.00  0.00
ATOM   3109  HD1 PHE   201     -14.740   3.405   7.906  1.00  0.00
ATOM   3110  CE1 PHE   201     -15.143   4.316   6.013  1.00  0.00
ATOM   3111  HE1 PHE   201     -16.192   4.022   6.009  1.00  0.00
ATOM   3112  CZ  PHE   201     -14.626   5.030   4.959  1.00  0.00
ATOM   3113  HZ  PHE   201     -15.260   5.301   4.115  1.00  0.00
ATOM   3114  CE2 PHE   201     -13.304   5.403   4.972  1.00  0.00
ATOM   3115  HE2 PHE   201     -12.895   5.974   4.139  1.00  0.00
ATOM   3116  CD2 PHE   201     -12.498   5.058   6.031  1.00  0.00
ATOM   3117  HD2 PHE   201     -11.448   5.350   6.034  1.00  0.00
ATOM   3118  C   PHE   201     -10.873   2.470   6.754  1.00  0.00
ATOM   3119  O   PHE   201     -11.333   2.300   5.625  1.00  0.00
ATOM   3120  N   ALA   202      -9.553   2.632   6.969  1.00  0.00
ATOM   3121  H   ALA   202      -9.171   2.729   7.899  1.00  0.00
ATOM   3122  CA  ALA   202      -8.647   2.645   5.856  1.00  0.00
ATOM   3123  HA  ALA   202      -8.905   3.445   5.162  1.00  0.00
ATOM   3124  CB  ALA   202      -7.181   2.814   6.275  1.00  0.00
ATOM   3125  HB1 ALA   202      -6.905   2.015   6.963  1.00  0.00
ATOM   3126  HB2 ALA   202      -6.543   2.769   5.392  1.00  0.00
ATOM   3127  HB3 ALA   202      -7.052   3.778   6.767  1.00  0.00
ATOM   3128  C   ALA   202      -8.762   1.331   5.144  1.00  0.00
ATOM   3129  O   ALA   202      -8.721   1.279   3.916  1.00  0.00
ATOM   3130  N   MET   203      -8.897   0.233   5.915  1.00  0.00
ATOM   3131  H   MET   203      -8.901   0.345   6.919  1.00  0.00
ATOM   3132  CA  MET   203      -9.004  -1.097   5.376  1.00  0.00
ATOM   3133  HA  MET   203      -8.177  -1.259   4.684  1.00  0.00
ATOM   3134  CB  MET   203      -8.959  -2.188   6.459  1.00  0.00
ATOM   3135  HB2 MET   203      -9.749  -1.989   7.183  1.00  0.00
ATOM   3136  HB3 MET   203      -9.136  -3.153   5.985  1.00  0.00
ATOM   3137  CG  MET   203      -7.609  -2.212   7.173  1.00  0.00
ATOM   3138  HG2 MET   203      -7.459  -1.233   7.629  1.00  0.00
ATOM   3139  HG3 MET   203      -7.662  -2.971   7.953  1.00  0.00
ATOM   3140  SD  MET   203      -6.209  -2.580   6.075  1.00  0.00
ATOM   3141  CE  MET   203      -4.958  -1.901   7.201  1.00  0.00
ATOM   3142  HE1 MET   203      -4.986  -2.444   8.146  1.00  0.00
ATOM   3143  HE2 MET   203      -3.970  -2.005   6.752  1.00  0.00
ATOM   3144  HE3 MET   203      -5.165  -0.846   7.382  1.00  0.00
ATOM   3145  C   MET   203     -10.275  -1.266   4.603  1.00  0.00
ATOM   3146  O   MET   203     -10.279  -1.925   3.565  1.00  0.00
ATOM   3147  N   LEU   204     -11.400  -0.700   5.085  1.00  0.00
ATOM   3148  H   LEU   204     -11.424  -0.153   5.933  1.00  0.00
ATOM   3149  CA  LEU   204     -12.623  -0.862   4.342  1.00  0.00
ATOM   3150  HA  LEU   204     -12.799  -1.931   4.225  1.00  0.00
ATOM   3151  CB  LEU   204     -13.866  -0.227   4.997  1.00  0.00
ATOM   3152  HB2 LEU   204     -13.438   0.693   5.395  1.00  0.00
ATOM   3153  HB3 LEU   204     -14.625   0.017   4.254  1.00  0.00
ATOM   3154  CG  LEU   204     -14.510  -1.032   6.144  1.00  0.00
ATOM   3155  HG  LEU   204     -14.789  -2.009   5.749  1.00  0.00
ATOM   3156  CD1 LEU   204     -13.573  -1.215   7.342  1.00  0.00
ATOM   3157 HD11 LEU   204     -13.294  -0.239   7.738  1.00  0.00
ATOM   3158 HD12 LEU   204     -14.081  -1.789   8.117  1.00  0.00
ATOM   3159 HD13 LEU   204     -12.677  -1.748   7.025  1.00  0.00
ATOM   3160  CD2 LEU   204     -15.861  -0.416   6.543  1.00  0.00
ATOM   3161 HD21 LEU   204     -16.533  -0.425   5.685  1.00  0.00
ATOM   3162 HD22 LEU   204     -16.301  -0.997   7.354  1.00  0.00
ATOM   3163 HD23 LEU   204     -15.709   0.611   6.874  1.00  0.00
ATOM   3164  C   LEU   204     -12.478  -0.204   3.007  1.00  0.00
ATOM   3165  O   LEU   204     -12.884  -0.764   1.993  1.00  0.00
ATOM   3166  N   ALA   205     -11.894   1.007   2.977  1.00  0.00
ATOM   3167  H   ALA   205     -11.524   1.423   3.820  1.00  0.00
ATOM   3168  CA  ALA   205     -11.769   1.736   1.746  1.00  0.00
ATOM   3169  HA  ALA   205     -12.752   1.856   1.290  1.00  0.00
ATOM   3170  CB  ALA   205     -11.147   3.127   1.946  1.00  0.00
ATOM   3171  HB1 ALA   205     -10.159   3.023   2.394  1.00  0.00
ATOM   3172  HB2 ALA   205     -11.058   3.628   0.982  1.00  0.00
ATOM   3173  HB3 ALA   205     -11.783   3.719   2.604  1.00  0.00
ATOM   3174  C   ALA   205     -10.886   0.985   0.801  1.00  0.00
ATOM   3175  O   ALA   205     -11.178   0.882  -0.389  1.00  0.00
ATOM   3176  N   TYR   206      -9.781   0.424   1.314  1.00  0.00
ATOM   3177  H   TYR   206      -9.605   0.481   2.307  1.00  0.00
ATOM   3178  CA  TYR   206      -8.833  -0.272   0.494  1.00  0.00
ATOM   3179  HA  TYR   206      -8.485   0.405  -0.286  1.00  0.00
ATOM   3180  CB  TYR   206      -7.616  -0.777   1.285  1.00  0.00
ATOM   3181  HB2 TYR   206      -7.055   0.051   1.720  1.00  0.00
ATOM   3182  HB3 TYR   206      -7.916  -1.466   2.074  1.00  0.00
ATOM   3183  CG  TYR   206      -6.761  -1.492   0.303  1.00  0.00
ATOM   3184  CD1 TYR   206      -5.914  -0.795  -0.527  1.00  0.00
ATOM   3185  HD1 TYR   206      -5.864   0.292  -0.463  1.00  0.00
ATOM   3186  CE1 TYR   206      -5.131  -1.467  -1.436  1.00  0.00
ATOM   3187  HE1 TYR   206      -4.462  -0.912  -2.094  1.00  0.00
ATOM   3188  CZ  TYR   206      -5.192  -2.838  -1.515  1.00  0.00
ATOM   3189  OH  TYR   206      -4.395  -3.537  -2.445  1.00  0.00
ATOM   3190  HH  TYR   206      -3.844  -2.958  -2.976  1.00  0.00
ATOM   3191  CE2 TYR   206      -6.034  -3.537  -0.685  1.00  0.00
ATOM   3192  HE2 TYR   206      -6.085  -4.624  -0.744  1.00  0.00
ATOM   3193  CD2 TYR   206      -6.813  -2.862   0.220  1.00  0.00
ATOM   3194  HD2 TYR   206      -7.481  -3.413   0.882  1.00  0.00
ATOM   3195  C   TYR   206      -9.486  -1.468  -0.127  1.00  0.00
ATOM   3196  O   TYR   206      -9.230  -1.791  -1.284  1.00  0.00
ATOM   3197  N   PHE   207     -10.339  -2.175   0.634  1.00  0.00
ATOM   3198  H   PHE   207     -10.571  -1.892   1.575  1.00  0.00
ATOM   3199  CA  PHE   207     -10.948  -3.362   0.113  1.00  0.00
ATOM   3200  HA  PHE   207     -10.162  -4.052  -0.193  1.00  0.00
ATOM   3201  CB  PHE   207     -11.850  -4.069   1.142  1.00  0.00
ATOM   3202  HB2 PHE   207     -11.319  -4.364   2.047  1.00  0.00
ATOM   3203  HB3 PHE   207     -12.721  -3.471   1.411  1.00  0.00
ATOM   3204  CG  PHE   207     -12.368  -5.321   0.524  1.00  0.00
ATOM   3205  CD1 PHE   207     -11.592  -6.457   0.488  1.00  0.00
ATOM   3206  HD1 PHE   207     -10.589  -6.432   0.914  1.00  0.00
ATOM   3207  CE1 PHE   207     -12.071  -7.616  -0.078  1.00  0.00
ATOM   3208  HE1 PHE   207     -11.446  -8.509  -0.099  1.00  0.00
ATOM   3209  CZ  PHE   207     -13.335  -7.649  -0.616  1.00  0.00
ATOM   3210  HZ  PHE   207     -13.717  -8.563  -1.071  1.00  0.00
ATOM   3211  CE2 PHE   207     -14.119  -6.521  -0.578  1.00  0.00
ATOM   3212  HE2 PHE   207     -15.125  -6.543  -0.997  1.00  0.00
ATOM   3213  CD2 PHE   207     -13.635  -5.365  -0.012  1.00  0.00
ATOM   3214  HD2 PHE   207     -14.257  -4.470   0.016  1.00  0.00
ATOM   3215  C   PHE   207     -11.791  -2.998  -1.066  1.00  0.00
ATOM   3216  O   PHE   207     -11.723  -3.653  -2.106  1.00  0.00
ATOM   3217  N   ILE   208     -12.602  -1.932  -0.944  1.00  0.00
ATOM   3218  H   ILE   208     -12.644  -1.391  -0.092  1.00  0.00
ATOM   3219  CA  ILE   208     -13.474  -1.572  -2.021  1.00  0.00
ATOM   3220  HA  ILE   208     -14.028  -2.437  -2.384  1.00  0.00
ATOM   3221  CB  ILE   208     -14.435  -0.467  -1.685  1.00  0.00
ATOM   3222  HB  ILE   208     -14.944  -0.699  -0.750  1.00  0.00
ATOM   3223  CG2 ILE   208     -13.664   0.852  -1.534  1.00  0.00
ATOM   3224 HG21 ILE   208     -13.155   1.085  -2.469  1.00  0.00
ATOM   3225 HG22 ILE   208     -14.360   1.655  -1.290  1.00  0.00
ATOM   3226 HG23 ILE   208     -12.929   0.754  -0.735  1.00  0.00
ATOM   3227  CG1 ILE   208     -15.545  -0.410  -2.742  1.00  0.00
ATOM   3228 HG12 ILE   208     -15.111  -0.013  -3.659  1.00  0.00
ATOM   3229 HG13 ILE   208     -15.891  -1.429  -2.916  1.00  0.00
ATOM   3230  CD1 ILE   208     -16.722   0.461  -2.319  1.00  0.00
ATOM   3231 HD11 ILE   208     -16.377   1.480  -2.145  1.00  0.00
ATOM   3232 HD12 ILE   208     -17.475   0.463  -3.107  1.00  0.00
ATOM   3233 HD13 ILE   208     -17.157   0.064  -1.402  1.00  0.00
ATOM   3234  C   ILE   208     -12.668  -1.165  -3.214  1.00  0.00
ATOM   3235  O   ILE   208     -12.980  -1.558  -4.336  1.00  0.00
ATOM   3236  N   THR   209     -11.592  -0.377  -3.010  1.00  0.00
ATOM   3237  H   THR   209     -11.312  -0.070  -2.089  1.00  0.00
ATOM   3238  CA  THR   209     -10.834   0.079  -4.138  1.00  0.00
ATOM   3239  HA  THR   209     -11.500   0.581  -4.840  1.00  0.00
ATOM   3240  CB  THR   209      -9.717   1.019  -3.780  1.00  0.00
ATOM   3241  HB  THR   209     -10.106   1.825  -3.158  1.00  0.00
ATOM   3242  CG2 THR   209      -8.632   0.256  -3.008  1.00  0.00
ATOM   3243 HG21 THR   209      -8.242  -0.550  -3.629  1.00  0.00
ATOM   3244 HG22 THR   209      -7.822   0.938  -2.749  1.00  0.00
ATOM   3245 HG23 THR   209      -9.060  -0.162  -2.097  1.00  0.00
ATOM   3246  OG1 THR   209      -9.173   1.597  -4.957  1.00  0.00
ATOM   3247  HG1 THR   209      -8.461   2.196  -4.720  1.00  0.00
ATOM   3248  C   THR   209     -10.260  -1.107  -4.852  1.00  0.00
ATOM   3249  O   THR   209     -10.274  -1.159  -6.080  1.00  0.00
ATOM   3250  N   TRP   210      -9.749  -2.101  -4.098  1.00  0.00
ATOM   3251  H   TRP   210      -9.794  -2.040  -3.091  1.00  0.00
ATOM   3252  CA  TRP   210      -9.154  -3.270  -4.684  1.00  0.00
ATOM   3253  HA  TRP   210      -8.341  -2.964  -5.343  1.00  0.00
ATOM   3254  CB  TRP   210      -8.588  -4.227  -3.615  1.00  0.00
ATOM   3255  HB2 TRP   210      -7.891  -3.688  -2.974  1.00  0.00
ATOM   3256  HB3 TRP   210      -9.410  -4.614  -3.013  1.00  0.00
ATOM   3257  CG  TRP   210      -7.842  -5.428  -4.152  1.00  0.00
ATOM   3258  CD1 TRP   210      -6.505  -5.583  -4.372  1.00  0.00
ATOM   3259  HD1 TRP   210      -5.863  -4.734  -4.138  1.00  0.00
ATOM   3260  NE1 TRP   210      -6.253  -6.841  -4.866  1.00  0.00
ATOM   3261  HE1 TRP   210      -5.347  -7.210  -5.116  1.00  0.00
ATOM   3262  CE2 TRP   210      -7.450  -7.519  -4.967  1.00  0.00
ATOM   3263  CZ2 TRP   210      -7.730  -8.785  -5.399  1.00  0.00
ATOM   3264  HZ2 TRP   210      -6.907  -9.416  -5.734  1.00  0.00
ATOM   3265  CH2 TRP   210      -9.048  -9.183  -5.382  1.00  0.00
ATOM   3266  HH2 TRP   210      -9.311 -10.186  -5.716  1.00  0.00
ATOM   3267  CZ3 TRP   210     -10.050  -8.337  -4.949  1.00  0.00
ATOM   3268  HZ3 TRP   210     -11.090  -8.663  -4.943  1.00  0.00
ATOM   3269  CE3 TRP   210      -9.770  -7.061  -4.513  1.00  0.00
ATOM   3270  HE3 TRP   210     -10.581  -6.415  -4.176  1.00  0.00
ATOM   3271  CD2 TRP   210      -8.464  -6.667  -4.529  1.00  0.00
ATOM   3272  C   TRP   210     -10.201  -4.015  -5.452  1.00  0.00
ATOM   3273  O   TRP   210      -9.987  -4.406  -6.600  1.00  0.00
ATOM   3274  N   VAL   211     -11.385  -4.210  -4.840  1.00  0.00
ATOM   3275  H   VAL   211     -11.558  -3.823  -3.923  1.00  0.00
ATOM   3276  CA  VAL   211     -12.424  -4.977  -5.461  1.00  0.00
ATOM   3277  HA  VAL   211     -12.072  -5.967  -5.752  1.00  0.00
ATOM   3278  CB  VAL   211     -13.633  -5.136  -4.590  1.00  0.00
ATOM   3279  HB  VAL   211     -14.001  -4.157  -4.285  1.00  0.00
ATOM   3280  CG1 VAL   211     -14.725  -5.868  -5.390  1.00  0.00
ATOM   3281 HG11 VAL   211     -14.357  -6.848  -5.695  1.00  0.00
ATOM   3282 HG12 VAL   211     -15.611  -5.991  -4.768  1.00  0.00
ATOM   3283 HG13 VAL   211     -14.981  -5.285  -6.275  1.00  0.00
ATOM   3284  CG2 VAL   211     -13.209  -5.874  -3.310  1.00  0.00
ATOM   3285 HG21 VAL   211     -12.447  -5.293  -2.790  1.00  0.00
ATOM   3286 HG22 VAL   211     -14.074  -6.001  -2.660  1.00  0.00
ATOM   3287 HG23 VAL   211     -12.804  -6.852  -3.571  1.00  0.00
ATOM   3288  C   VAL   211     -12.851  -4.311  -6.729  1.00  0.00
ATOM   3289  O   VAL   211     -13.091  -4.985  -7.728  1.00  0.00
ATOM   3290  N   SER   212     -12.971  -2.969  -6.720  1.00  0.00
ATOM   3291  H   SER   212     -12.743  -2.438  -5.891  1.00  0.00
ATOM   3292  CA  SER   212     -13.419  -2.256  -7.883  1.00  0.00
ATOM   3293  HA  SER   212     -14.340  -2.716  -8.241  1.00  0.00
ATOM   3294  CB  SER   212     -13.691  -0.766  -7.600  1.00  0.00
ATOM   3295  HB2 SER   212     -14.459  -0.681  -6.832  1.00  0.00
ATOM   3296  HB3 SER   212     -12.773  -0.294  -7.249  1.00  0.00
ATOM   3297  OG  SER   212     -14.133  -0.118  -8.785  1.00  0.00
ATOM   3298  HG  SER   212     -14.300   0.809  -8.600  1.00  0.00
ATOM   3299  C   SER   212     -12.377  -2.324  -8.957  1.00  0.00
ATOM   3300  O   SER   212     -12.697  -2.382 -10.144  1.00  0.00
ATOM   3301  N   PHE   213     -11.092  -2.340  -8.564  1.00  0.00
ATOM   3302  H   PHE   213     -10.883  -2.374  -7.577  1.00  0.00
ATOM   3303  CA  PHE   213      -9.996  -2.292  -9.491  1.00  0.00
ATOM   3304  HA  PHE   213     -10.092  -1.399 -10.109  1.00  0.00
ATOM   3305  CB  PHE   213      -8.635  -2.250  -8.774  1.00  0.00
ATOM   3306  HB2 PHE   213      -8.502  -1.370  -8.145  1.00  0.00
ATOM   3307  HB3 PHE   213      -8.462  -3.149  -8.182  1.00  0.00
ATOM   3308  CG  PHE   213      -7.560  -2.204  -9.803  1.00  0.00
ATOM   3309  CD1 PHE   213      -7.272  -1.028 -10.462  1.00  0.00
ATOM   3310  HD1 PHE   213      -7.842  -0.130 -10.224  1.00  0.00
ATOM   3311  CE1 PHE   213      -6.278  -0.980 -11.410  1.00  0.00
ATOM   3312  HE1 PHE   213      -6.063  -0.045 -11.928  1.00  0.00
ATOM   3313  CZ  PHE   213      -5.556  -2.109 -11.705  1.00  0.00
ATOM   3314  HZ  PHE   213      -4.769  -2.076 -12.458  1.00  0.00
ATOM   3315  CE2 PHE   213      -5.829  -3.285 -11.046  1.00  0.00
ATOM   3316  HE2 PHE   213      -5.257  -4.184 -11.275  1.00  0.00
ATOM   3317  CD2 PHE   213      -6.824  -3.326 -10.098  1.00  0.00
ATOM   3318  HD2 PHE   213      -7.036  -4.256  -9.571  1.00  0.00
ATOM   3319  C   PHE   213     -10.002  -3.484 -10.400  1.00  0.00
ATOM   3320  O   PHE   213      -9.782  -3.342 -11.602  1.00  0.00
ATOM   3321  N   VAL   214     -10.259  -4.692  -9.864  1.00  0.00
ATOM   3322  H   VAL   214     -10.490  -4.810  -8.888  1.00  0.00
ATOM   3323  CA  VAL   214     -10.128  -5.866 -10.679  1.00  0.00
ATOM   3324  HA  VAL   214      -9.153  -5.923 -11.164  1.00  0.00
ATOM   3325  CB  VAL   214     -10.357  -7.139  -9.909  1.00  0.00
ATOM   3326  HB  VAL   214     -11.361  -7.137  -9.485  1.00  0.00
ATOM   3327  CG1 VAL   214     -10.206  -8.335 -10.862  1.00  0.00
ATOM   3328 HG11 VAL   214      -9.202  -8.338 -11.286  1.00  0.00
ATOM   3329 HG12 VAL   214     -10.370  -9.262 -10.312  1.00  0.00
ATOM   3330 HG13 VAL   214     -10.939  -8.255 -11.665  1.00  0.00
ATOM   3331  CG2 VAL   214      -9.383  -7.163  -8.718  1.00  0.00
ATOM   3332 HG21 VAL   214      -9.569  -6.300  -8.078  1.00  0.00
ATOM   3333 HG22 VAL   214      -9.531  -8.078  -8.145  1.00  0.00
ATOM   3334 HG23 VAL   214      -8.358  -7.128  -9.086  1.00  0.00
ATOM   3335  C   VAL   214     -11.051  -5.833 -11.861  1.00  0.00
ATOM   3336  O   VAL   214     -10.584  -6.012 -12.985  1.00  0.00
ATOM   3337  N   PRO   215     -12.332  -5.612 -11.713  1.00  0.00
ATOM   3338  CD  PRO   215     -13.066  -5.934 -10.502  1.00  0.00
ATOM   3339  HD2 PRO   215     -12.638  -5.385  -9.663  1.00  0.00
ATOM   3340  HD3 PRO   215     -12.993  -7.004 -10.309  1.00  0.00
ATOM   3341  CG  PRO   215     -14.502  -5.493 -10.825  1.00  0.00
ATOM   3342  HG2 PRO   215     -14.651  -4.448 -10.554  1.00  0.00
ATOM   3343  HG3 PRO   215     -15.222  -6.113 -10.290  1.00  0.00
ATOM   3344  CB  PRO   215     -14.620  -5.702 -12.348  1.00  0.00
ATOM   3345  HB2 PRO   215     -15.246  -4.964 -12.849  1.00  0.00
ATOM   3346  HB3 PRO   215     -15.016  -6.700 -12.534  1.00  0.00
ATOM   3347  CA  PRO   215     -13.181  -5.605 -12.869  1.00  0.00
ATOM   3348  HA  PRO   215     -13.018  -6.542 -13.402  1.00  0.00
ATOM   3349  C   PRO   215     -12.920  -4.459 -13.788  1.00  0.00
ATOM   3350  O   PRO   215     -13.040  -4.633 -15.001  1.00  0.00
ATOM   3351  N   LEU   216     -12.574  -3.275 -13.249  1.00  0.00
ATOM   3352  H   LEU   216     -12.454  -3.146 -12.254  1.00  0.00
ATOM   3353  CA  LEU   216     -12.369  -2.148 -14.109  1.00  0.00
ATOM   3354  HA  LEU   216     -13.235  -2.037 -14.762  1.00  0.00
ATOM   3355  CB  LEU   216     -12.180  -0.839 -13.313  1.00  0.00
ATOM   3356  HB2 LEU   216     -13.032  -0.886 -12.635  1.00  0.00
ATOM   3357  HB3 LEU   216     -11.256  -0.864 -12.736  1.00  0.00
ATOM   3358  CG  LEU   216     -12.243   0.474 -14.130  1.00  0.00
ATOM   3359  HG  LEU   216     -13.216   0.544 -14.616  1.00  0.00
ATOM   3360  CD1 LEU   216     -12.043   1.686 -13.211  1.00  0.00
ATOM   3361 HD11 LEU   216     -11.070   1.617 -12.725  1.00  0.00
ATOM   3362 HD12 LEU   216     -12.090   2.601 -13.801  1.00  0.00
ATOM   3363 HD13 LEU   216     -12.827   1.702 -12.454  1.00  0.00
ATOM   3364  CD2 LEU   216     -11.281   0.495 -15.328  1.00  0.00
ATOM   3365 HD21 LEU   216     -11.525  -0.323 -16.005  1.00  0.00
ATOM   3366 HD22 LEU   216     -11.378   1.444 -15.856  1.00  0.00
ATOM   3367 HD23 LEU   216     -10.257   0.379 -14.974  1.00  0.00
ATOM   3368  C   LEU   216     -11.143  -2.408 -14.923  1.00  0.00
ATOM   3369  O   LEU   216     -11.132  -2.208 -16.137  1.00  0.00
ATOM   3370  N   LEU   217     -10.067  -2.868 -14.259  1.00  0.00
ATOM   3371  H   LEU   217     -10.117  -3.094 -13.276  1.00  0.00
ATOM   3372  CA  LEU   217      -8.826  -3.078 -14.941  1.00  0.00
ATOM   3373  HA  LEU   217      -8.525  -2.153 -15.433  1.00  0.00
ATOM   3374  CB  LEU   217      -7.713  -3.502 -13.969  1.00  0.00
ATOM   3375  HB2 LEU   217      -7.650  -2.626 -13.323  1.00  0.00
ATOM   3376  HB3 LEU   217      -7.981  -4.374 -13.373  1.00  0.00
ATOM   3377  CG  LEU   217      -6.350  -3.741 -14.643  1.00  0.00
ATOM   3378  HG  LEU   217      -6.487  -4.434 -15.473  1.00  0.00
ATOM   3379  CD1 LEU   217      -5.756  -2.423 -15.168  1.00  0.00
ATOM   3380 HD11 LEU   217      -5.618  -1.730 -14.338  1.00  0.00
ATOM   3381 HD12 LEU   217      -4.793  -2.620 -15.639  1.00  0.00
ATOM   3382 HD13 LEU   217      -6.435  -1.984 -15.899  1.00  0.00
ATOM   3383  CD2 LEU   217      -5.391  -4.516 -13.728  1.00  0.00
ATOM   3384 HD21 LEU   217      -5.826  -5.485 -13.482  1.00  0.00
ATOM   3385 HD22 LEU   217      -4.440  -4.665 -14.240  1.00  0.00
ATOM   3386 HD23 LEU   217      -5.225  -3.950 -12.812  1.00  0.00
ATOM   3387  C   LEU   217      -8.980  -4.180 -15.945  1.00  0.00
ATOM   3388  O   LEU   217      -8.642  -4.019 -17.116  1.00  0.00
ATOM   3389  N   ALA   218      -9.502  -5.336 -15.497  1.00  0.00
ATOM   3390  H   ALA   218      -9.813  -5.396 -14.538  1.00  0.00
ATOM   3391  CA  ALA   218      -9.626  -6.500 -16.326  1.00  0.00
ATOM   3392  HA  ALA   218      -8.651  -6.688 -16.775  1.00  0.00
ATOM   3393  CB  ALA   218     -10.052  -7.749 -15.535  1.00  0.00
ATOM   3394  HB1 ALA   218     -11.031  -7.580 -15.087  1.00  0.00
ATOM   3395  HB2 ALA   218     -10.104  -8.605 -16.207  1.00  0.00
ATOM   3396  HB3 ALA   218      -9.323  -7.948 -14.749  1.00  0.00
ATOM   3397  C   ALA   218     -10.632  -6.311 -17.409  1.00  0.00
ATOM   3398  O   ALA   218     -10.386  -6.676 -18.557  1.00  0.00
ATOM   3399  N   ASN   219     -11.793  -5.718 -17.073  1.00  0.00
ATOM   3400  H   ASN   219     -11.952  -5.334 -16.153  1.00  0.00
ATOM   3401  CA  ASN   219     -12.863  -5.665 -18.025  1.00  0.00
ATOM   3402  HA  ASN   219     -13.068  -6.681 -18.362  1.00  0.00
ATOM   3403  CB  ASN   219     -14.162  -5.061 -17.466  1.00  0.00
ATOM   3404  HB2 ASN   219     -13.956  -4.158 -16.891  1.00  0.00
ATOM   3405  HB3 ASN   219     -14.874  -4.832 -18.259  1.00  0.00
ATOM   3406  CG  ASN   219     -14.782  -6.096 -16.539  1.00  0.00
ATOM   3407  OD1 ASN   219     -15.734  -5.812 -15.812  1.00  0.00
ATOM   3408  ND2 ASN   219     -14.220  -7.334 -16.556  1.00  0.00
ATOM   3409 HD21 ASN   219     -14.590  -8.061 -15.961  1.00  0.00
ATOM   3410 HD22 ASN   219     -13.435  -7.521 -17.163  1.00  0.00
ATOM   3411  C   ASN   219     -12.479  -4.883 -19.231  1.00  0.00
ATOM   3412  O   ASN   219     -12.664  -5.358 -20.350  1.00  0.00
ATOM   3413  N   VAL   220     -11.917  -3.674 -19.068  1.00  0.00
ATOM   3414  H   VAL   220     -11.669  -3.248 -18.186  1.00  0.00
ATOM   3415  CA  VAL   220     -11.638  -2.952 -20.273  1.00  0.00
ATOM   3416  HA  VAL   220     -11.724  -3.582 -21.158  1.00  0.00
ATOM   3417  CB  VAL   220     -12.520  -1.751 -20.452  1.00  0.00
ATOM   3418  HB  VAL   220     -12.422  -1.090 -19.591  1.00  0.00
ATOM   3419  CG1 VAL   220     -12.091  -1.002 -21.723  1.00  0.00
ATOM   3420 HG11 VAL   220     -12.189  -1.662 -22.585  1.00  0.00
ATOM   3421 HG12 VAL   220     -12.726  -0.127 -21.862  1.00  0.00
ATOM   3422 HG13 VAL   220     -11.053  -0.685 -21.625  1.00  0.00
ATOM   3423  CG2 VAL   220     -13.981  -2.226 -20.469  1.00  0.00
ATOM   3424 HG21 VAL   220     -14.213  -2.723 -19.527  1.00  0.00
ATOM   3425 HG22 VAL   220     -14.641  -1.368 -20.598  1.00  0.00
ATOM   3426 HG23 VAL   220     -14.127  -2.924 -21.294  1.00  0.00
ATOM   3427  C   VAL   220     -10.233  -2.463 -20.239  1.00  0.00
ATOM   3428  O   VAL   220      -9.715  -2.087 -19.190  1.00  0.00
ATOM   3429  N   GLN   221      -9.564  -2.469 -21.408  1.00  0.00
ATOM   3430  H   GLN   221      -9.966  -2.799 -22.274  1.00  0.00
ATOM   3431  CA  GLN   221      -8.245  -1.918 -21.440  1.00  0.00
ATOM   3432  HA  GLN   221      -7.790  -2.066 -20.461  1.00  0.00
ATOM   3433  CB  GLN   221      -7.337  -2.554 -22.504  1.00  0.00
ATOM   3434  HB2 GLN   221      -7.841  -2.461 -23.466  1.00  0.00
ATOM   3435  HB3 GLN   221      -6.407  -1.986 -22.526  1.00  0.00
ATOM   3436  CG  GLN   221      -7.029  -4.027 -22.230  1.00  0.00
ATOM   3437  HG2 GLN   221      -6.510  -4.145 -21.279  1.00  0.00
ATOM   3438  HG3 GLN   221      -7.945  -4.618 -22.219  1.00  0.00
ATOM   3439  CD  GLN   221      -6.130  -4.544 -23.342  1.00  0.00
ATOM   3440  OE1 GLN   221      -6.526  -4.591 -24.506  1.00  0.00
ATOM   3441  NE2 GLN   221      -4.882  -4.943 -22.978  1.00  0.00
ATOM   3442 HE21 GLN   221      -4.244  -5.295 -23.677  1.00  0.00
ATOM   3443 HE22 GLN   221      -4.599  -4.886 -22.010  1.00  0.00
ATOM   3444  C   GLN   221      -8.465  -0.500 -21.819  1.00  0.00
ATOM   3445  O   GLN   221      -8.683  -0.184 -22.988  1.00  0.00
ATOM   3446  N   VAL   222      -8.420   0.408 -20.834  1.00  0.00
ATOM   3447  H   VAL   222      -8.201   0.205 -19.869  1.00  0.00
ATOM   3448  CA  VAL   222      -8.738   1.753 -21.186  1.00  0.00
ATOM   3449  HA  VAL   222      -8.628   1.980 -22.246  1.00  0.00
ATOM   3450  CB  VAL   222     -10.120   2.161 -20.748  1.00  0.00
ATOM   3451  HB  VAL   222     -10.841   1.403 -21.054  1.00  0.00
ATOM   3452  CG1 VAL   222     -10.142   2.300 -19.218  1.00  0.00
ATOM   3453 HG11 VAL   222      -9.422   3.058 -18.911  1.00  0.00
ATOM   3454 HG12 VAL   222     -11.140   2.595 -18.894  1.00  0.00
ATOM   3455 HG13 VAL   222      -9.880   1.345 -18.762  1.00  0.00
ATOM   3456  CG2 VAL   222     -10.569   3.406 -21.533  1.00  0.00
ATOM   3457 HG21 VAL   222     -10.581   3.179 -22.599  1.00  0.00
ATOM   3458 HG22 VAL   222     -11.569   3.697 -21.212  1.00  0.00
ATOM   3459 HG23 VAL   222      -9.875   4.225 -21.344  1.00  0.00
ATOM   3460  C   VAL   222      -7.741   2.645 -20.562  1.00  0.00
ATOM   3461  O   VAL   222      -6.851   2.189 -19.845  1.00  0.00
ATOM   3462  N   ALA   223      -7.892   3.954 -20.836  1.00  0.00
ATOM   3463  H   ALA   223      -8.667   4.266 -21.403  1.00  0.00
ATOM   3464  CA  ALA   223      -7.025   4.937 -20.279  1.00  0.00
ATOM   3465  HA  ALA   223      -5.973   4.841 -20.549  1.00  0.00
ATOM   3466  CB  ALA   223      -7.478   6.377 -20.571  1.00  0.00
ATOM   3467  HB1 ALA   223      -8.527   6.491 -20.297  1.00  0.00
ATOM   3468  HB2 ALA   223      -6.873   7.073 -19.990  1.00  0.00
ATOM   3469  HB3 ALA   223      -7.355   6.589 -21.633  1.00  0.00
ATOM   3470  C   ALA   223      -7.159   4.696 -18.824  1.00  0.00
ATOM   3471  O   ALA   223      -6.183   4.765 -18.083  1.00  0.00
ATOM   3472  N   TYR   224      -8.384   4.344 -18.399  1.00  0.00
ATOM   3473  H   TYR   224      -9.172   4.276 -19.027  1.00  0.00
ATOM   3474  CA  TYR   224      -8.575   3.988 -17.035  1.00  0.00
ATOM   3475  HA  TYR   224      -7.944   4.621 -16.411  1.00  0.00
ATOM   3476  CB  TYR   224     -10.035   4.163 -16.592  1.00  0.00
ATOM   3477  HB2 TYR   224     -10.700   3.508 -17.155  1.00  0.00
ATOM   3478  HB3 TYR   224     -10.150   3.967 -15.526  1.00  0.00
ATOM   3479  CG  TYR   224     -10.381   5.583 -16.875  1.00  0.00
ATOM   3480  CD1 TYR   224     -10.721   5.964 -18.153  1.00  0.00
ATOM   3481  HD1 TYR   224     -10.734   5.212 -18.942  1.00  0.00
ATOM   3482  CE1 TYR   224     -11.041   7.269 -18.442  1.00  0.00
ATOM   3483  HE1 TYR   224     -11.308   7.555 -19.459  1.00  0.00
ATOM   3484  CZ  TYR   224     -11.026   8.213 -17.444  1.00  0.00
ATOM   3485  OH  TYR   224     -11.352   9.557 -17.729  1.00  0.00
ATOM   3486  HH  TYR   224     -11.569   9.703 -18.653  1.00  0.00
ATOM   3487  CE2 TYR   224     -10.689   7.842 -16.165  1.00  0.00
ATOM   3488  HE2 TYR   224     -10.676   8.591 -15.373  1.00  0.00
ATOM   3489  CD2 TYR   224     -10.369   6.533 -15.880  1.00  0.00
ATOM   3490  HD2 TYR   224     -10.105   6.246 -14.862  1.00  0.00
ATOM   3491  C   TYR   224      -8.245   2.524 -16.956  1.00  0.00
ATOM   3492  O   TYR   224      -9.105   1.670 -16.739  1.00  0.00
ATOM   3493  N   GLN   225      -6.949   2.230 -17.165  1.00  0.00
ATOM   3494  H   GLN   225      -6.394   3.023 -17.452  1.00  0.00
ATOM   3495  CA  GLN   225      -6.292   0.963 -16.999  1.00  0.00
ATOM   3496  HA  GLN   225      -6.906   0.392 -16.302  1.00  0.00
ATOM   3497  CB  GLN   225      -6.056   0.108 -18.263  1.00  0.00
ATOM   3498  HB2 GLN   225      -7.030  -0.087 -18.711  1.00  0.00
ATOM   3499  HB3 GLN   225      -5.453   0.702 -18.950  1.00  0.00
ATOM   3500  CG  GLN   225      -5.349  -1.221 -17.982  1.00  0.00
ATOM   3501  HG2 GLN   225      -4.365  -1.059 -17.542  1.00  0.00
ATOM   3502  HG3 GLN   225      -5.944  -1.849 -17.319  1.00  0.00
ATOM   3503  CD  GLN   225      -5.175  -1.944 -19.311  1.00  0.00
ATOM   3504  OE1 GLN   225      -4.725  -3.089 -19.356  1.00  0.00
ATOM   3505  NE2 GLN   225      -5.544  -1.256 -20.424  1.00  0.00
ATOM   3506 HE21 GLN   225      -5.451  -1.685 -21.333  1.00  0.00
ATOM   3507 HE22 GLN   225      -5.910  -0.319 -20.336  1.00  0.00
ATOM   3508  C   GLN   225      -4.974   1.393 -16.453  1.00  0.00
ATOM   3509  O   GLN   225      -4.730   1.199 -15.265  1.00  0.00
ATOM   3510  N   PRO   226      -4.082   1.933 -17.257  1.00  0.00
ATOM   3511  CD  PRO   226      -4.406   2.612 -18.507  1.00  0.00
ATOM   3512  HD2 PRO   226      -5.391   3.067 -18.401  1.00  0.00
ATOM   3513  HD3 PRO   226      -4.435   1.866 -19.301  1.00  0.00
ATOM   3514  CG  PRO   226      -3.295   3.652 -18.721  1.00  0.00
ATOM   3515  HG2 PRO   226      -3.626   4.641 -18.404  1.00  0.00
ATOM   3516  HG3 PRO   226      -2.997   3.687 -19.769  1.00  0.00
ATOM   3517  CB  PRO   226      -2.145   3.137 -17.841  1.00  0.00
ATOM   3518  HB2 PRO   226      -1.654   4.045 -17.490  1.00  0.00
ATOM   3519  HB3 PRO   226      -1.398   2.454 -18.246  1.00  0.00
ATOM   3520  CA  PRO   226      -2.889   2.471 -16.689  1.00  0.00
ATOM   3521  HA  PRO   226      -2.315   1.704 -16.169  1.00  0.00
ATOM   3522  C   PRO   226      -3.343   3.508 -15.705  1.00  0.00
ATOM   3523  O   PRO   226      -2.774   3.587 -14.619  1.00  0.00
ATOM   3524  N   ALA   227      -4.369   4.312 -16.070  1.00  0.00
ATOM   3525  H   ALA   227      -4.795   4.211 -16.980  1.00  0.00
ATOM   3526  CA  ALA   227      -4.872   5.333 -15.192  1.00  0.00
ATOM   3527  HA  ALA   227      -4.026   5.933 -14.856  1.00  0.00
ATOM   3528  CB  ALA   227      -5.915   6.267 -15.825  1.00  0.00
ATOM   3529  HB1 ALA   227      -6.772   5.682 -16.159  1.00  0.00
ATOM   3530  HB2 ALA   227      -6.241   7.001 -15.088  1.00  0.00
ATOM   3531  HB3 ALA   227      -5.473   6.781 -16.678  1.00  0.00
ATOM   3532  C   ALA   227      -5.510   4.690 -14.003  1.00  0.00
ATOM   3533  O   ALA   227      -5.341   5.158 -12.880  1.00  0.00
ATOM   3534  N   VAL   228      -6.271   3.596 -14.214  1.00  0.00
ATOM   3535  H   VAL   228      -6.467   3.213 -15.128  1.00  0.00
ATOM   3536  CA  VAL   228      -6.900   2.994 -13.075  1.00  0.00
ATOM   3537  HA  VAL   228      -7.401   3.740 -12.458  1.00  0.00
ATOM   3538  CB  VAL   228      -7.870   1.879 -13.366  1.00  0.00
ATOM   3539  HB  VAL   228      -8.215   1.427 -12.436  1.00  0.00
ATOM   3540  CG1 VAL   228      -9.068   2.477 -14.120  1.00  0.00
ATOM   3541 HG11 VAL   228      -8.724   2.929 -15.050  1.00  0.00
ATOM   3542 HG12 VAL   228      -9.787   1.689 -14.344  1.00  0.00
ATOM   3543 HG13 VAL   228      -9.544   3.238 -13.502  1.00  0.00
ATOM   3544  CG2 VAL   228      -7.163   0.732 -14.102  1.00  0.00
ATOM   3545 HG21 VAL   228      -6.354   0.345 -13.482  1.00  0.00
ATOM   3546 HG22 VAL   228      -7.878  -0.066 -14.305  1.00  0.00
ATOM   3547 HG23 VAL   228      -6.754   1.101 -15.043  1.00  0.00
ATOM   3548  C   VAL   228      -5.828   2.502 -12.163  1.00  0.00
ATOM   3549  O   VAL   228      -5.955   2.616 -10.945  1.00  0.00
ATOM   3550  N   GLN   229      -4.732   1.951 -12.721  1.00  0.00
ATOM   3551  H   GLN   229      -4.611   1.844 -13.718  1.00  0.00
ATOM   3552  CA  GLN   229      -3.685   1.490 -11.855  1.00  0.00
ATOM   3553  HA  GLN   229      -4.119   0.779 -11.152  1.00  0.00
ATOM   3554  CB  GLN   229      -2.516   0.806 -12.587  1.00  0.00
ATOM   3555  HB2 GLN   229      -2.175   1.486 -13.368  1.00  0.00
ATOM   3556  HB3 GLN   229      -1.717   0.657 -11.861  1.00  0.00
ATOM   3557  CG  GLN   229      -2.894  -0.538 -13.211  1.00  0.00
ATOM   3558  HG2 GLN   229      -3.349  -1.206 -12.479  1.00  0.00
ATOM   3559  HG3 GLN   229      -3.575  -0.402 -14.051  1.00  0.00
ATOM   3560  CD  GLN   229      -1.614  -1.178 -13.723  1.00  0.00
ATOM   3561  OE1 GLN   229      -0.515  -0.711 -13.427  1.00  0.00
ATOM   3562  NE2 GLN   229      -1.749  -2.281 -14.508  1.00  0.00
ATOM   3563 HE21 GLN   229      -0.927  -2.741 -14.872  1.00  0.00
ATOM   3564 HE22 GLN   229      -2.670  -2.634 -14.723  1.00  0.00
ATOM   3565  C   GLN   229      -3.134   2.667 -11.113  1.00  0.00
ATOM   3566  O   GLN   229      -2.895   2.575  -9.908  1.00  0.00
ATOM   3567  N   MET   230      -2.952   3.817 -11.801  1.00  0.00
ATOM   3568  H   MET   230      -3.244   3.938 -12.760  1.00  0.00
ATOM   3569  CA  MET   230      -2.353   4.933 -11.127  1.00  0.00
ATOM   3570  HA  MET   230      -1.366   4.612 -10.793  1.00  0.00
ATOM   3571  CB  MET   230      -2.195   6.230 -11.968  1.00  0.00
ATOM   3572  HB2 MET   230      -1.339   6.747 -11.534  1.00  0.00
ATOM   3573  HB3 MET   230      -1.941   5.888 -12.971  1.00  0.00
ATOM   3574  CG  MET   230      -3.399   7.200 -12.043  1.00  0.00
ATOM   3575  HG2 MET   230      -3.178   7.871 -12.873  1.00  0.00
ATOM   3576  HG3 MET   230      -4.256   6.577 -12.298  1.00  0.00
ATOM   3577  SD  MET   230      -3.799   8.198 -10.549  1.00  0.00
ATOM   3578  CE  MET   230      -2.198   9.050 -10.456  1.00  0.00
ATOM   3579  HE1 MET   230      -2.033   9.616 -11.373  1.00  0.00
ATOM   3580  HE2 MET   230      -2.197   9.730  -9.604  1.00  0.00
ATOM   3581  HE3 MET   230      -1.402   8.316 -10.335  1.00  0.00
ATOM   3582  C   MET   230      -3.234   5.297  -9.987  1.00  0.00
ATOM   3583  O   MET   230      -2.761   5.594  -8.894  1.00  0.00
ATOM   3584  N   GLY   231      -4.552   5.360 -10.254  1.00  0.00
ATOM   3585  H   GLY   231      -4.886   5.091 -11.168  1.00  0.00
ATOM   3586  CA  GLY   231      -5.510   5.798  -9.283  1.00  0.00
ATOM   3587  HA2 GLY   231      -5.199   6.759  -8.874  1.00  0.00
ATOM   3588  HA3 GLY   231      -6.486   5.904  -9.757  1.00  0.00
ATOM   3589  C   GLY   231      -5.615   4.810  -8.173  1.00  0.00
ATOM   3590  O   GLY   231      -5.729   5.185  -7.008  1.00  0.00
ATOM   3591  N   ALA   232      -5.596   3.508  -8.506  1.00  0.00
ATOM   3592  H   ALA   232      -5.436   3.189  -9.451  1.00  0.00
ATOM   3593  CA  ALA   232      -5.788   2.526  -7.482  1.00  0.00
ATOM   3594  HA  ALA   232      -6.743   2.688  -6.982  1.00  0.00
ATOM   3595  CB  ALA   232      -5.752   1.084  -8.020  1.00  0.00
ATOM   3596  HB1 ALA   232      -4.798   0.904  -8.515  1.00  0.00
ATOM   3597  HB2 ALA   232      -5.869   0.384  -7.193  1.00  0.00
ATOM   3598  HB3 ALA   232      -6.563   0.942  -8.734  1.00  0.00
ATOM   3599  C   ALA   232      -4.689   2.651  -6.477  1.00  0.00
ATOM   3600  O   ALA   232      -4.936   2.627  -5.273  1.00  0.00
ATOM   3601  N   ILE   233      -3.437   2.786  -6.954  1.00  0.00
ATOM   3602  H   ILE   233      -3.270   2.789  -7.950  1.00  0.00
ATOM   3603  CA  ILE   233      -2.306   2.871  -6.074  1.00  0.00
ATOM   3604  HA  ILE   233      -2.349   2.115  -5.290  1.00  0.00
ATOM   3605  CB  ILE   233      -1.008   2.746  -6.819  1.00  0.00
ATOM   3606  HB  ILE   233      -0.173   2.878  -6.131  1.00  0.00
ATOM   3607  CG2 ILE   233      -0.931   1.347  -7.455  1.00  0.00
ATOM   3608 HG21 ILE   233      -1.765   1.214  -8.144  1.00  0.00
ATOM   3609 HG22 ILE   233       0.008   1.246  -7.999  1.00  0.00
ATOM   3610 HG23 ILE   233      -0.981   0.589  -6.674  1.00  0.00
ATOM   3611  CG1 ILE   233      -0.905   3.884  -7.839  1.00  0.00
ATOM   3612 HG12 ILE   233      -1.743   3.771  -8.527  1.00  0.00
ATOM   3613 HG13 ILE   233      -1.012   4.817  -7.286  1.00  0.00
ATOM   3614  CD1 ILE   233       0.396   3.908  -8.626  1.00  0.00
ATOM   3615 HD11 ILE   233       0.504   2.975  -9.180  1.00  0.00
ATOM   3616 HD12 ILE   233       0.384   4.745  -9.324  1.00  0.00
ATOM   3617 HD13 ILE   233       1.235   4.021  -7.939  1.00  0.00
ATOM   3618  C   ILE   233      -2.307   4.159  -5.294  1.00  0.00
ATOM   3619  O   ILE   233      -2.194   4.138  -4.070  1.00  0.00
ATOM   3620  N   LEU   234      -2.469   5.316  -5.967  1.00  0.00
ATOM   3621  H   LEU   234      -2.632   5.309  -6.964  1.00  0.00
ATOM   3622  CA  LEU   234      -2.391   6.588  -5.297  1.00  0.00
ATOM   3623  HA  LEU   234      -1.453   6.639  -4.743  1.00  0.00
ATOM   3624  CB  LEU   234      -2.446   7.778  -6.287  1.00  0.00
ATOM   3625  HB2 LEU   234      -1.691   7.472  -7.011  1.00  0.00
ATOM   3626  HB3 LEU   234      -3.418   7.831  -6.777  1.00  0.00
ATOM   3627  CG  LEU   234      -2.077   9.176  -5.714  1.00  0.00
ATOM   3628  HG  LEU   234      -1.059   9.138  -5.326  1.00  0.00
ATOM   3629  CD1 LEU   234      -2.171  10.260  -6.803  1.00  0.00
ATOM   3630 HD11 LEU   234      -3.189  10.299  -7.191  1.00  0.00
ATOM   3631 HD12 LEU   234      -1.908  11.228  -6.376  1.00  0.00
ATOM   3632 HD13 LEU   234      -1.483  10.022  -7.614  1.00  0.00
ATOM   3633  CD2 LEU   234      -2.881   9.561  -4.460  1.00  0.00
ATOM   3634 HD21 LEU   234      -2.700   8.829  -3.673  1.00  0.00
ATOM   3635 HD22 LEU   234      -2.570  10.548  -4.117  1.00  0.00
ATOM   3636 HD23 LEU   234      -3.944   9.579  -4.701  1.00  0.00
ATOM   3637  C   LEU   234      -3.531   6.707  -4.324  1.00  0.00
ATOM   3638  O   LEU   234      -3.342   7.168  -3.200  1.00  0.00
ATOM   3639  N   VAL   235      -4.747   6.301  -4.733  1.00  0.00
ATOM   3640  H   VAL   235      -4.875   5.895  -5.649  1.00  0.00
ATOM   3641  CA  VAL   235      -5.898   6.448  -3.886  1.00  0.00
ATOM   3642  HA  VAL   235      -6.000   7.470  -3.520  1.00  0.00
ATOM   3643  CB  VAL   235      -7.176   6.052  -4.564  1.00  0.00
ATOM   3644  HB  VAL   235      -7.093   5.039  -4.957  1.00  0.00
ATOM   3645  CG1 VAL   235      -8.312   6.108  -3.526  1.00  0.00
ATOM   3646 HG11 VAL   235      -8.396   7.121  -3.133  1.00  0.00
ATOM   3647 HG12 VAL   235      -9.252   5.823  -3.999  1.00  0.00
ATOM   3648 HG13 VAL   235      -8.093   5.419  -2.710  1.00  0.00
ATOM   3649  CG2 VAL   235      -7.393   6.981  -5.773  1.00  0.00
ATOM   3650 HG21 VAL   235      -6.557   6.879  -6.465  1.00  0.00
ATOM   3651 HG22 VAL   235      -8.319   6.708  -6.280  1.00  0.00
ATOM   3652 HG23 VAL   235      -7.457   8.014  -5.431  1.00  0.00
ATOM   3653  C   VAL   235      -5.765   5.609  -2.650  1.00  0.00
ATOM   3654  O   VAL   235      -6.017   6.087  -1.545  1.00  0.00
ATOM   3655  N   CYS   236      -5.351   4.335  -2.792  1.00  0.00
ATOM   3656  H   CYS   236      -5.094   3.964  -3.696  1.00  0.00
ATOM   3657  CA  CYS   236      -5.277   3.464  -1.652  1.00  0.00
ATOM   3658  HA  CYS   236      -6.253   3.456  -1.167  1.00  0.00
ATOM   3659  CB  CYS   236      -4.890   2.017  -2.002  1.00  0.00
ATOM   3660  HB2 CYS   236      -4.955   1.372  -1.126  1.00  0.00
ATOM   3661  HB3 CYS   236      -5.528   1.621  -2.792  1.00  0.00
ATOM   3662  SG  CYS   236      -3.191   1.871  -2.608  1.00  0.00
ATOM   3663  HG  CYS   236      -3.223   0.555  -2.795  1.00  0.00
ATOM   3664  C   CYS   236      -4.257   3.996  -0.695  1.00  0.00
ATOM   3665  O   CYS   236      -4.453   3.949   0.517  1.00  0.00
ATOM   3666  N   ALA   237      -3.125   4.494  -1.227  1.00  0.00
ATOM   3667  H   ALA   237      -3.037   4.480  -2.233  1.00  0.00
ATOM   3668  CA  ALA   237      -2.051   5.056  -0.457  1.00  0.00
ATOM   3669  HA  ALA   237      -1.727   4.349   0.307  1.00  0.00
ATOM   3670  CB  ALA   237      -0.839   5.431  -1.324  1.00  0.00
ATOM   3671  HB1 ALA   237      -1.145   6.145  -2.088  1.00  0.00
ATOM   3672  HB2 ALA   237      -0.068   5.879  -0.697  1.00  0.00
ATOM   3673  HB3 ALA   237      -0.443   4.535  -1.802  1.00  0.00
ATOM   3674  C   ALA   237      -2.526   6.310   0.213  1.00  0.00
ATOM   3675  O   ALA   237      -2.144   6.602   1.345  1.00  0.00
ATOM   3676  N   LEU   238      -3.359   7.098  -0.492  1.00  0.00
ATOM   3677  H   LEU   238      -3.662   6.785  -1.404  1.00  0.00
ATOM   3678  CA  LEU   238      -3.847   8.359  -0.008  1.00  0.00
ATOM   3679  HA  LEU   238      -3.000   8.999   0.240  1.00  0.00
ATOM   3680  CB  LEU   238      -4.716   9.076  -1.059  1.00  0.00
ATOM   3681  HB2 LEU   238      -4.010   9.218  -1.877  1.00  0.00
ATOM   3682  HB3 LEU   238      -5.542   8.450  -1.397  1.00  0.00
ATOM   3683  CG  LEU   238      -5.260  10.444  -0.608  1.00  0.00
ATOM   3684  HG  LEU   238      -5.801  10.312   0.329  1.00  0.00
ATOM   3685  CD1 LEU   238      -4.119  11.454  -0.403  1.00  0.00
ATOM   3686 HD11 LEU   238      -3.578  11.586  -1.340  1.00  0.00
ATOM   3687 HD12 LEU   238      -4.533  12.411  -0.085  1.00  0.00
ATOM   3688 HD13 LEU   238      -3.437  11.082   0.361  1.00  0.00
ATOM   3689  CD2 LEU   238      -6.341  10.960  -1.574  1.00  0.00
ATOM   3690 HD21 LEU   238      -7.168  10.251  -1.606  1.00  0.00
ATOM   3691 HD22 LEU   238      -6.706  11.928  -1.229  1.00  0.00
ATOM   3692 HD23 LEU   238      -5.916  11.067  -2.572  1.00  0.00
ATOM   3693  C   LEU   238      -4.688   8.136   1.212  1.00  0.00
ATOM   3694  O   LEU   238      -4.592   8.886   2.182  1.00  0.00
ATOM   3695  N   GLY   239      -5.540   7.094   1.200  1.00  0.00
ATOM   3696  H   GLY   239      -5.593   6.464   0.413  1.00  0.00
ATOM   3697  CA  GLY   239      -6.403   6.855   2.322  1.00  0.00
ATOM   3698  HA2 GLY   239      -7.018   7.734   2.517  1.00  0.00
ATOM   3699  HA3 GLY   239      -7.047   5.998   2.125  1.00  0.00
ATOM   3700  C   GLY   239      -5.567   6.568   3.529  1.00  0.00
ATOM   3701  O   GLY   239      -5.835   7.090   4.610  1.00  0.00
ATOM   3702  N   ILE   240      -4.521   5.731   3.382  1.00  0.00
ATOM   3703  H   ILE   240      -4.290   5.290   2.503  1.00  0.00
ATOM   3704  CA  ILE   240      -3.731   5.407   4.533  1.00  0.00
ATOM   3705  HA  ILE   240      -4.386   5.114   5.353  1.00  0.00
ATOM   3706  CB  ILE   240      -2.685   4.346   4.323  1.00  0.00
ATOM   3707  HB  ILE   240      -3.146   3.468   3.871  1.00  0.00
ATOM   3708  CG2 ILE   240      -1.585   4.880   3.396  1.00  0.00
ATOM   3709 HG21 ILE   240      -1.123   5.758   3.848  1.00  0.00
ATOM   3710 HG22 ILE   240      -0.829   4.109   3.246  1.00  0.00
ATOM   3711 HG23 ILE   240      -2.020   5.153   2.435  1.00  0.00
ATOM   3712  CG1 ILE   240      -2.147   3.894   5.691  1.00  0.00
ATOM   3713 HG12 ILE   240      -1.558   4.718   6.094  1.00  0.00
ATOM   3714 HG13 ILE   240      -3.009   3.716   6.333  1.00  0.00
ATOM   3715  CD1 ILE   240      -1.286   2.634   5.635  1.00  0.00
ATOM   3716 HD11 ILE   240      -0.423   2.811   4.993  1.00  0.00
ATOM   3717 HD12 ILE   240      -0.946   2.381   6.639  1.00  0.00
ATOM   3718 HD13 ILE   240      -1.874   1.809   5.233  1.00  0.00
ATOM   3719  C   ILE   240      -3.055   6.643   5.033  1.00  0.00
ATOM   3720  O   ILE   240      -3.035   6.897   6.236  1.00  0.00
ATOM   3721  N   LEU   241      -2.489   7.458   4.123  1.00  0.00
ATOM   3722  H   LEU   241      -2.553   7.263   3.134  1.00  0.00
ATOM   3723  CA  LEU   241      -1.783   8.635   4.540  1.00  0.00
ATOM   3724  HA  LEU   241      -0.992   8.347   5.233  1.00  0.00
ATOM   3725  CB  LEU   241      -1.147   9.385   3.350  1.00  0.00
ATOM   3726  HB2 LEU   241      -0.572   8.579   2.895  1.00  0.00
ATOM   3727  HB3 LEU   241      -1.900   9.737   2.644  1.00  0.00
ATOM   3728  CG  LEU   241      -0.199  10.551   3.716  1.00  0.00
ATOM   3729  HG  LEU   241       0.278  10.894   2.798  1.00  0.00
ATOM   3730  CD1 LEU   241      -0.930  11.724   4.382  1.00  0.00
ATOM   3731 HD11 LEU   241      -1.406  11.381   5.301  1.00  0.00
ATOM   3732 HD12 LEU   241      -0.215  12.512   4.616  1.00  0.00
ATOM   3733 HD13 LEU   241      -1.689  12.113   3.703  1.00  0.00
ATOM   3734  CD2 LEU   241       0.998  10.060   4.544  1.00  0.00
ATOM   3735 HD21 LEU   241       1.561   9.324   3.969  1.00  0.00
ATOM   3736 HD22 LEU   241       1.645  10.904   4.785  1.00  0.00
ATOM   3737 HD23 LEU   241       0.639   9.603   5.466  1.00  0.00
ATOM   3738  C   LEU   241      -2.748   9.563   5.216  1.00  0.00
ATOM   3739  O   LEU   241      -2.454  10.096   6.285  1.00  0.00
ATOM   3740  N   VAL   242      -3.924   9.789   4.595  1.00  0.00
ATOM   3741  H   VAL   242      -4.153   9.305   3.738  1.00  0.00
ATOM   3742  CA  VAL   242      -4.879  10.722   5.126  1.00  0.00
ATOM   3743  HA  VAL   242      -4.419  11.677   5.381  1.00  0.00
ATOM   3744  CB  VAL   242      -6.019  10.975   4.186  1.00  0.00
ATOM   3745  HB  VAL   242      -6.501  10.034   3.923  1.00  0.00
ATOM   3746  CG1 VAL   242      -7.035  11.892   4.888  1.00  0.00
ATOM   3747 HG11 VAL   242      -6.554  12.834   5.151  1.00  0.00
ATOM   3748 HG12 VAL   242      -7.872  12.087   4.218  1.00  0.00
ATOM   3749 HG13 VAL   242      -7.400  11.406   5.793  1.00  0.00
ATOM   3750  CG2 VAL   242      -5.452  11.558   2.881  1.00  0.00
ATOM   3751 HG21 VAL   242      -4.754  10.847   2.438  1.00  0.00
ATOM   3752 HG22 VAL   242      -6.267  11.749   2.183  1.00  0.00
ATOM   3753 HG23 VAL   242      -4.932  12.491   3.095  1.00  0.00
ATOM   3754  C   VAL   242      -5.481  10.245   6.410  1.00  0.00
ATOM   3755  O   VAL   242      -5.424  10.940   7.423  1.00  0.00
ATOM   3756  N   THR   243      -6.074   9.036   6.400  1.00  0.00
ATOM   3757  H   THR   243      -6.026   8.442   5.585  1.00  0.00
ATOM   3758  CA  THR   243      -6.794   8.560   7.548  1.00  0.00
ATOM   3759  HA  THR   243      -7.521   9.313   7.853  1.00  0.00
ATOM   3760  CB  THR   243      -7.520   7.274   7.275  1.00  0.00
ATOM   3761  HB  THR   243      -8.093   6.976   8.153  1.00  0.00
ATOM   3762  CG2 THR   243      -8.475   7.496   6.091  1.00  0.00
ATOM   3763 HG21 THR   243      -7.902   7.794   5.213  1.00  0.00
ATOM   3764 HG22 THR   243      -9.012   6.571   5.878  1.00  0.00
ATOM   3765 HG23 THR   243      -9.189   8.280   6.342  1.00  0.00
ATOM   3766  OG1 THR   243      -6.593   6.243   6.964  1.00  0.00
ATOM   3767  HG1 THR   243      -7.068   5.427   6.792  1.00  0.00
ATOM   3768  C   THR   243      -5.877   8.310   8.702  1.00  0.00
ATOM   3769  O   THR   243      -6.123   8.788   9.808  1.00  0.00
ATOM   3770  N   PHE   244      -4.798   7.532   8.481  1.00  0.00
ATOM   3771  H   PHE   244      -4.566   7.208   7.553  1.00  0.00
ATOM   3772  CA  PHE   244      -3.930   7.168   9.567  1.00  0.00
ATOM   3773  HA  PHE   244      -4.547   6.779  10.377  1.00  0.00
ATOM   3774  CB  PHE   244      -2.878   6.107   9.198  1.00  0.00
ATOM   3775  HB2 PHE   244      -2.386   6.322   8.249  1.00  0.00
ATOM   3776  HB3 PHE   244      -2.127   6.014   9.983  1.00  0.00
ATOM   3777  CG  PHE   244      -3.513   4.769   9.055  1.00  0.00
ATOM   3778  CD1 PHE   244      -4.079   4.383   7.865  1.00  0.00
ATOM   3779  HD1 PHE   244      -4.072   5.067   7.017  1.00  0.00
ATOM   3780  CE1 PHE   244      -4.652   3.142   7.741  1.00  0.00
ATOM   3781  HE1 PHE   244      -5.101   2.847   6.793  1.00  0.00
ATOM   3782  CZ  PHE   244      -4.661   2.273   8.806  1.00  0.00
ATOM   3783  HZ  PHE   244      -5.116   1.288   8.705  1.00  0.00
ATOM   3784  CE2 PHE   244      -4.095   2.648   9.999  1.00  0.00
ATOM   3785  HE2 PHE   244      -4.097   1.966  10.850  1.00  0.00
ATOM   3786  CD2 PHE   244      -3.523   3.892  10.117  1.00  0.00
ATOM   3787  HD2 PHE   244      -3.069   4.196  11.060  1.00  0.00
ATOM   3788  C   PHE   244      -3.116   8.315  10.092  1.00  0.00
ATOM   3789  O   PHE   244      -3.065   8.527  11.300  1.00  0.00
ATOM   3790  N   HID   245      -2.414   9.027   9.186  1.00  0.00
ATOM   3791  H   HID   245      -2.566   8.774   8.220  1.00  0.00
ATOM   3792  CA  HID   245      -1.440  10.051   9.480  1.00  0.00
ATOM   3793  HA  HID   245      -0.847   9.744  10.341  1.00  0.00
ATOM   3794  CB  HID   245      -0.495  10.294   8.295  1.00  0.00
ATOM   3795  HB2 HID   245      -1.057  10.608   7.415  1.00  0.00
ATOM   3796  HB3 HID   245       0.269  11.037   8.522  1.00  0.00
ATOM   3797  CG  HID   245       0.227   9.039   7.916  1.00  0.00
ATOM   3798  ND1 HID   245       1.145   8.412   8.725  1.00  0.00
ATOM   3799  HD1 HID   245       1.454   8.708   9.640  1.00  0.00
ATOM   3800  CE1 HID   245       1.566   7.308   8.061  1.00  0.00
ATOM   3801  HE1 HID   245       2.304   6.684   8.565  1.00  0.00
ATOM   3802  NE2 HID   245       0.986   7.183   6.881  1.00  0.00
ATOM   3803  CD2 HID   245       0.142   8.277   6.794  1.00  0.00
ATOM   3804  HD2 HID   245      -0.471   8.423   5.904  1.00  0.00
ATOM   3805  C   HID   245      -1.981  11.386   9.887  1.00  0.00
ATOM   3806  O   HID   245      -1.382  12.057  10.725  1.00  0.00
ATOM   3807  N   LEU   246      -3.106  11.825   9.294  1.00  0.00
ATOM   3808  H   LEU   246      -3.626  11.222   8.672  1.00  0.00
ATOM   3809  CA  LEU   246      -3.571  13.172   9.484  1.00  0.00
ATOM   3810  HA  LEU   246      -2.787  13.867   9.185  1.00  0.00
ATOM   3811  CB  LEU   246      -4.838  13.465   8.645  1.00  0.00
ATOM   3812  HB2 LEU   246      -4.464  13.205   7.655  1.00  0.00
ATOM   3813  HB3 LEU   246      -5.666  12.806   8.905  1.00  0.00
ATOM   3814  CG  LEU   246      -5.328  14.929   8.642  1.00  0.00
ATOM   3815  HG  LEU   246      -6.119  15.016   7.897  1.00  0.00
ATOM   3816  CD1 LEU   246      -5.864  15.376  10.012  1.00  0.00
ATOM   3817 HD11 LEU   246      -5.074  15.290  10.758  1.00  0.00
ATOM   3818 HD12 LEU   246      -6.195  16.413   9.953  1.00  0.00
ATOM   3819 HD13 LEU   246      -6.704  14.743  10.298  1.00  0.00
ATOM   3820  CD2 LEU   246      -4.246  15.862   8.071  1.00  0.00
ATOM   3821 HD21 LEU   246      -4.013  15.566   7.048  1.00  0.00
ATOM   3822 HD22 LEU   246      -4.611  16.889   8.077  1.00  0.00
ATOM   3823 HD23 LEU   246      -3.346  15.793   8.682  1.00  0.00
ATOM   3824  C   LEU   246      -3.855  13.429  10.936  1.00  0.00
ATOM   3825  O   LEU   246      -3.448  14.466  11.459  1.00  0.00
ATOM   3826  N   PRO   247      -4.523  12.542  11.621  1.00  0.00
ATOM   3827  CD  PRO   247      -5.506  11.677  10.995  1.00  0.00
ATOM   3828  HD2 PRO   247      -4.994  10.791  10.620  1.00  0.00
ATOM   3829  HD3 PRO   247      -5.956  12.216  10.161  1.00  0.00
ATOM   3830  CG  PRO   247      -6.526  11.348  12.100  1.00  0.00
ATOM   3831  HG2 PRO   247      -6.806  10.296  12.052  1.00  0.00
ATOM   3832  HG3 PRO   247      -7.417  11.966  11.986  1.00  0.00
ATOM   3833  CB  PRO   247      -5.794  11.676  13.415  1.00  0.00
ATOM   3834  HB2 PRO   247      -5.247  10.819  13.809  1.00  0.00
ATOM   3835  HB3 PRO   247      -6.479  12.051  14.176  1.00  0.00
ATOM   3836  CA  PRO   247      -4.814  12.775  13.009  1.00  0.00
ATOM   3837  HA  PRO   247      -5.347  13.722  13.092  1.00  0.00
ATOM   3838  C   PRO   247      -3.573  12.829  13.838  1.00  0.00
ATOM   3839  O   PRO   247      -3.551  13.560  14.827  1.00  0.00
ATOM   3840  N   LYS   248      -2.534  12.063  13.456  1.00  0.00
ATOM   3841  H   LYS   248      -2.608  11.479  12.635  1.00  0.00
ATOM   3842  CA  LYS   248      -1.305  12.045  14.194  1.00  0.00
ATOM   3843  HA  LYS   248      -1.546  11.837  15.237  1.00  0.00
ATOM   3844  CB  LYS   248      -0.284  11.001  13.707  1.00  0.00
ATOM   3845  HB2 LYS   248      -0.199  11.111  12.626  1.00  0.00
ATOM   3846  HB3 LYS   248       0.672  11.241  14.172  1.00  0.00
ATOM   3847  CG  LYS   248      -0.667   9.559  14.044  1.00  0.00
ATOM   3848  HG2 LYS   248      -0.740   9.485  15.129  1.00  0.00
ATOM   3849  HG3 LYS   248      -1.644   9.368  13.601  1.00  0.00
ATOM   3850  CD  LYS   248       0.338   8.525  13.528  1.00  0.00
ATOM   3851  HD2 LYS   248      -0.123   7.541  13.613  1.00  0.00
ATOM   3852  HD3 LYS   248       0.533   8.744  12.478  1.00  0.00
ATOM   3853  CE  LYS   248       1.656   8.540  14.305  1.00  0.00
ATOM   3854  HE2 LYS   248       2.127   9.516  14.191  1.00  0.00
ATOM   3855  HE3 LYS   248       1.451   8.357  15.360  1.00  0.00
ATOM   3856  NZ  LYS   248       2.563   7.492  13.790  1.00  0.00
ATOM   3857  HZ1 LYS   248       2.753   7.662  12.813  1.00  0.00
ATOM   3858  HZ2 LYS   248       3.429   7.511  14.310  1.00  0.00
ATOM   3859  HZ3 LYS   248       2.127   6.587  13.896  1.00  0.00
ATOM   3860  C   LYS   248      -0.655  13.389  14.090  1.00  0.00
ATOM   3861  O   LYS   248      -0.032  13.855  15.040  1.00  0.00
ATOM   3862  N   CYS   249      -0.749  14.035  12.914  1.00  0.00
ATOM   3863  H   CYS   249      -1.259  13.634  12.140  1.00  0.00
ATOM   3864  CA  CYS   249      -0.139  15.321  12.734  1.00  0.00
ATOM   3865  HA  CYS   249       0.922  15.240  12.970  1.00  0.00
ATOM   3866  CB  CYS   249      -0.284  15.851  11.297  1.00  0.00
ATOM   3867  HB2 CYS   249      -1.328  15.861  10.984  1.00  0.00
ATOM   3868  HB3 CYS   249       0.132  16.854  11.203  1.00  0.00
ATOM   3869  SG  CYS   249       0.596  14.825  10.083  1.00  0.00
ATOM   3870  HG  CYS   249       0.262  15.551   9.020  1.00  0.00
ATOM   3871  C   CYS   249      -0.795  16.309  13.642  1.00  0.00
ATOM   3872  O   CYS   249      -0.123  17.049  14.357  1.00  0.00
ATOM   3873  N   TYR   250      -2.138  16.322  13.665  1.00  0.00
ATOM   3874  H   TYR   250      -2.677  15.684  13.097  1.00  0.00
ATOM   3875  CA  TYR   250      -2.842  17.276  14.468  1.00  0.00
ATOM   3876  HA  TYR   250      -2.505  18.275  14.191  1.00  0.00
ATOM   3877  CB  TYR   250      -4.367  17.206  14.293  1.00  0.00
ATOM   3878  HB2 TYR   250      -4.706  16.172  14.225  1.00  0.00
ATOM   3879  HB3 TYR   250      -4.886  17.705  15.112  1.00  0.00
ATOM   3880  CG  TYR   250      -4.663  17.909  13.018  1.00  0.00
ATOM   3881  CD1 TYR   250      -4.380  17.330  11.803  1.00  0.00
ATOM   3882  HD1 TYR   250      -3.932  16.337  11.770  1.00  0.00
ATOM   3883  CE1 TYR   250      -4.660  17.998  10.633  1.00  0.00
ATOM   3884  HE1 TYR   250      -4.431  17.532   9.675  1.00  0.00
ATOM   3885  CZ  TYR   250      -5.219  19.253  10.671  1.00  0.00
ATOM   3886  OH  TYR   250      -5.504  19.936   9.468  1.00  0.00
ATOM   3887  HH  TYR   250      -5.268  19.432   8.686  1.00  0.00
ATOM   3888  CE2 TYR   250      -5.507  19.836  11.880  1.00  0.00
ATOM   3889  HE2 TYR   250      -5.958  20.828  11.917  1.00  0.00
ATOM   3890  CD2 TYR   250      -5.225  19.164  13.047  1.00  0.00
ATOM   3891  HD2 TYR   250      -5.447  19.626  14.009  1.00  0.00
ATOM   3892  C   TYR   250      -2.505  17.062  15.898  1.00  0.00
ATOM   3893  O   TYR   250      -2.274  18.019  16.635  1.00  0.00
ATOM   3894  N   VAL   251      -2.456  15.798  16.342  1.00  0.00
ATOM   3895  H   VAL   251      -2.634  14.985  15.770  1.00  0.00
ATOM   3896  CA  VAL   251      -2.161  15.601  17.726  1.00  0.00
ATOM   3897  HA  VAL   251      -2.794  16.208  18.374  1.00  0.00
ATOM   3898  CB  VAL   251      -2.232  14.172  18.187  1.00  0.00
ATOM   3899  HB  VAL   251      -1.981  14.110  19.246  1.00  0.00
ATOM   3900  CG1 VAL   251      -3.664  13.658  17.969  1.00  0.00
ATOM   3901 HG11 VAL   251      -3.915  13.719  16.910  1.00  0.00
ATOM   3902 HG12 VAL   251      -3.733  12.621  18.299  1.00  0.00
ATOM   3903 HG13 VAL   251      -4.361  14.268  18.543  1.00  0.00
ATOM   3904  CG2 VAL   251      -1.143  13.347  17.490  1.00  0.00
ATOM   3905 HG21 VAL   251      -0.163  13.757  17.736  1.00  0.00
ATOM   3906 HG22 VAL   251      -1.199  12.312  17.827  1.00  0.00
ATOM   3907 HG23 VAL   251      -1.292  13.385  16.411  1.00  0.00
ATOM   3908  C   VAL   251      -0.782  16.115  18.006  1.00  0.00
ATOM   3909  O   VAL   251      -0.515  16.585  19.104  1.00  0.00
ATOM   3910  N   LEU   252       0.191  15.942  17.092  1.00  0.00
ATOM   3911  H   LEU   252       0.102  15.435  16.223  1.00  0.00
ATOM   3912  CA  LEU   252       1.469  16.508  17.423  1.00  0.00
ATOM   3913  HA  LEU   252       1.674  16.307  18.475  1.00  0.00
ATOM   3914  CB  LEU   252       2.620  15.934  16.580  1.00  0.00
ATOM   3915  HB2 LEU   252       2.239  16.044  15.565  1.00  0.00
ATOM   3916  HB3 LEU   252       3.539  16.510  16.688  1.00  0.00
ATOM   3917  CG  LEU   252       2.911  14.448  16.860  1.00  0.00
ATOM   3918  HG  LEU   252       2.025  13.864  16.609  1.00  0.00
ATOM   3919  CD1 LEU   252       4.102  13.955  16.025  1.00  0.00
ATOM   3920 HD11 LEU   252       4.988  14.538  16.275  1.00  0.00
ATOM   3921 HD12 LEU   252       4.287  12.903  16.241  1.00  0.00
ATOM   3922 HD13 LEU   252       3.877  14.074  14.965  1.00  0.00
ATOM   3923  CD2 LEU   252       3.091  14.187  18.365  1.00  0.00
ATOM   3924 HD21 LEU   252       2.180  14.467  18.894  1.00  0.00
ATOM   3925 HD22 LEU   252       3.295  13.129  18.529  1.00  0.00
ATOM   3926 HD23 LEU   252       3.925  14.780  18.740  1.00  0.00
ATOM   3927  C   LEU   252       1.522  18.002  17.262  1.00  0.00
ATOM   3928  O   LEU   252       1.770  18.735  18.220  1.00  0.00
ATOM   3929  N   LEU   253       1.277  18.491  16.028  1.00  0.00
ATOM   3930  H   LEU   253       0.984  17.873  15.285  1.00  0.00
ATOM   3931  CA  LEU   253       1.457  19.884  15.724  1.00  0.00
ATOM   3932  HA  LEU   253       2.422  20.214  16.108  1.00  0.00
ATOM   3933  CB  LEU   253       1.417  20.144  14.201  1.00  0.00
ATOM   3934  HB2 LEU   253       2.198  19.455  13.881  1.00  0.00
ATOM   3935  HB3 LEU   253       0.467  19.847  13.757  1.00  0.00
ATOM   3936  CG  LEU   253       1.774  21.576  13.742  1.00  0.00
ATOM   3937  HG  LEU   253       1.883  21.556  12.658  1.00  0.00
ATOM   3938  CD1 LEU   253       0.715  22.622  14.131  1.00  0.00
ATOM   3939 HD11 LEU   253       0.606  22.643  15.215  1.00  0.00
ATOM   3940 HD12 LEU   253       1.028  23.605  13.779  1.00  0.00
ATOM   3941 HD13 LEU   253      -0.240  22.360  13.675  1.00  0.00
ATOM   3942  CD2 LEU   253       3.192  21.959  14.194  1.00  0.00
ATOM   3943 HD21 LEU   253       3.912  21.263  13.763  1.00  0.00
ATOM   3944 HD22 LEU   253       3.420  22.971  13.859  1.00  0.00
ATOM   3945 HD23 LEU   253       3.252  21.915  15.281  1.00  0.00
ATOM   3946  C   LEU   253       0.420  20.746  16.370  1.00  0.00
ATOM   3947  O   LEU   253       0.748  21.683  17.096  1.00  0.00
ATOM   3948  N   TRP   254      -0.868  20.442  16.121  1.00  0.00
ATOM   3949  H   TRP   254      -1.111  19.644  15.552  1.00  0.00
ATOM   3950  CA  TRP   254      -1.923  21.307  16.567  1.00  0.00
ATOM   3951  HA  TRP   254      -1.665  22.334  16.310  1.00  0.00
ATOM   3952  CB  TRP   254      -3.277  20.967  15.928  1.00  0.00
ATOM   3953  HB2 TRP   254      -3.443  19.890  15.925  1.00  0.00
ATOM   3954  HB3 TRP   254      -4.093  21.458  16.458  1.00  0.00
ATOM   3955  CG  TRP   254      -3.360  21.421  14.490  1.00  0.00
ATOM   3956  CD1 TRP   254      -2.749  20.918  13.379  1.00  0.00
ATOM   3957  HD1 TRP   254      -2.103  20.051  13.518  1.00  0.00
ATOM   3958  NE1 TRP   254      -3.103  21.656  12.275  1.00  0.00
ATOM   3959  HE1 TRP   254      -2.786  21.497  11.329  1.00  0.00
ATOM   3960  CE2 TRP   254      -3.968  22.654  12.673  1.00  0.00
ATOM   3961  CZ2 TRP   254      -4.596  23.633  11.961  1.00  0.00
ATOM   3962  HZ2 TRP   254      -4.421  23.687  10.886  1.00  0.00
ATOM   3963  CH2 TRP   254      -5.417  24.497  12.652  1.00  0.00
ATOM   3964  HH2 TRP   254      -5.936  25.293  12.118  1.00  0.00
ATOM   3965  CZ3 TRP   254      -5.599  24.377  14.015  1.00  0.00
ATOM   3966  HZ3 TRP   254      -6.252  25.066  14.551  1.00  0.00
ATOM   3967  CE3 TRP   254      -4.966  23.389  14.739  1.00  0.00
ATOM   3968  HE3 TRP   254      -5.126  23.317  15.815  1.00  0.00
ATOM   3969  CD2 TRP   254      -4.153  22.536  14.050  1.00  0.00
ATOM   3970  C   TRP   254      -2.064  21.341  18.053  1.00  0.00
ATOM   3971  O   TRP   254      -2.008  22.414  18.650  1.00  0.00
ATOM   3972  N   LEU   255      -2.236  20.179  18.710  1.00  0.00
ATOM   3973  H   LEU   255      -2.239  19.264  18.282  1.00  0.00
ATOM   3974  CA  LEU   255      -2.428  20.267  20.128  1.00  0.00
ATOM   3975  HA  LEU   255      -2.351  21.315  20.416  1.00  0.00
ATOM   3976  CB  LEU   255      -3.785  19.724  20.606  1.00  0.00
ATOM   3977  HB2 LEU   255      -3.825  18.753  20.112  1.00  0.00
ATOM   3978  HB3 LEU   255      -3.829  19.584  21.686  1.00  0.00
ATOM   3979  CG  LEU   255      -4.980  20.581  20.151  1.00  0.00
ATOM   3980  HG  LEU   255      -4.828  21.602  20.501  1.00  0.00
ATOM   3981  CD1 LEU   255      -5.118  20.580  18.621  1.00  0.00
ATOM   3982 HD11 LEU   255      -5.270  19.559  18.270  1.00  0.00
ATOM   3983 HD12 LEU   255      -5.971  21.194  18.332  1.00  0.00
ATOM   3984 HD13 LEU   255      -4.211  20.986  18.174  1.00  0.00
ATOM   3985  CD2 LEU   255      -6.271  20.162  20.871  1.00  0.00
ATOM   3986 HD21 LEU   255      -6.144  20.286  21.947  1.00  0.00
ATOM   3987 HD22 LEU   255      -7.097  20.785  20.529  1.00  0.00
ATOM   3988 HD23 LEU   255      -6.489  19.117  20.649  1.00  0.00
ATOM   3989  C   LEU   255      -1.370  19.483  20.817  1.00  0.00
ATOM   3990  O   LEU   255      -1.357  18.257  20.776  1.00  0.00
ATOM   3991  N   PRO   256      -0.505  20.163  21.500  1.00  0.00
ATOM   3992  CD  PRO   256      -0.142  21.516  21.109  1.00  0.00
ATOM   3993  HD2 PRO   256      -0.825  22.209  21.600  1.00  0.00
ATOM   3994  HD3 PRO   256      -0.253  21.602  20.028  1.00  0.00
ATOM   3995  CG  PRO   256       1.314  21.699  21.565  1.00  0.00
ATOM   3996  HG2 PRO   256       1.455  22.691  21.993  1.00  0.00
ATOM   3997  HG3 PRO   256       1.994  21.567  20.723  1.00  0.00
ATOM   3998  CB  PRO   256       1.525  20.596  22.620  1.00  0.00
ATOM   3999  HB2 PRO   256       1.251  20.953  23.613  1.00  0.00
ATOM   4000  HB3 PRO   256       2.546  20.214  22.641  1.00  0.00
ATOM   4001  CA  PRO   256       0.564  19.493  22.181  1.00  0.00
ATOM   4002  HA  PRO   256       1.095  18.859  21.471  1.00  0.00
ATOM   4003  C   PRO   256       0.031  18.653  23.295  1.00  0.00
ATOM   4004  O   PRO   256       0.786  17.856  23.847  1.00  0.00
ATOM   4005  N   LYS   257      -1.248  18.832  23.668  1.00  0.00
ATOM   4006  H   LYS   257      -1.845  19.515  23.223  1.00  0.00
ATOM   4007  CA  LYS   257      -1.802  18.025  24.714  1.00  0.00
ATOM   4008  HA  LYS   257      -2.861  18.264  24.812  1.00  0.00
ATOM   4009  CB  LYS   257      -1.661  16.518  24.450  1.00  0.00
ATOM   4010  HB2 LYS   257      -0.606  16.316  24.262  1.00  0.00
ATOM   4011  HB3 LYS   257      -1.975  15.997  25.355  1.00  0.00
ATOM   4012  CG  LYS   257      -2.492  16.026  23.265  1.00  0.00
ATOM   4013  HG2 LYS   257      -3.536  16.008  23.577  1.00  0.00
ATOM   4014  HG3 LYS   257      -2.368  16.742  22.453  1.00  0.00
ATOM   4015  CD  LYS   257      -2.080  14.635  22.784  1.00  0.00
ATOM   4016  HD2 LYS   257      -1.028  14.688  22.505  1.00  0.00
ATOM   4017  HD3 LYS   257      -2.198  13.953  23.626  1.00  0.00
ATOM   4018  CE  LYS   257      -2.896  14.124  21.597  1.00  0.00
ATOM   4019  HE2 LYS   257      -3.923  13.943  21.915  1.00  0.00
ATOM   4020  HE3 LYS   257      -2.888  14.872  20.804  1.00  0.00
ATOM   4021  NZ  LYS   257      -2.307  12.864  21.092  1.00  0.00
ATOM   4022  HZ1 LYS   257      -2.314  12.171  21.827  1.00  0.00
ATOM   4023  HZ2 LYS   257      -2.849  12.530  20.308  1.00  0.00
ATOM   4024  HZ3 LYS   257      -1.356  13.032  20.797  1.00  0.00
ATOM   4025  C   LYS   257      -1.059  18.336  26.004  1.00  0.00
ATOM   4026  O   LYS   257      -0.135  19.192  25.963  1.00  0.00
ATOM   4027  OXT LYS   257      -1.404  17.722  27.049  1.00  0.00
TER   
ATOM   4028  C2  UNK   258      -2.705  -0.156 -11.580  1.00  0.00
ATOM   4029  H4  UNK   258      -1.786   0.220 -12.037  1.00  0.00
ATOM   4030  H5  UNK   258      -3.497   0.583 -11.720  1.00  0.00
ATOM   4031  C1  UNK   258      -2.477  -0.388 -10.085  1.00  0.00
ATOM   4032  H2  UNK   258      -1.680  -1.120  -9.945  1.00  0.00
ATOM   4033  H3  UNK   258      -2.184   0.550  -9.609  1.00  0.00
ATOM   4034  C   UNK   258      -3.769  -0.907  -9.448  1.00  0.00
ATOM   4035  H   UNK   258      -4.565  -0.171  -9.581  1.00  0.00
ATOM   4036  H1  UNK   258      -3.612  -1.068  -8.379  1.00  0.00
ATOM   4037  C5  UNK   258      -4.171  -2.226 -10.113  1.00  0.00
ATOM   4038  H9  UNK   258      -5.089  -2.602  -9.657  1.00  0.00
ATOM   4039  H10 UNK   258      -3.378  -2.963  -9.973  1.00  0.00
ATOM   4040  C4  UNK   258      -4.398  -1.993 -11.609  1.00  0.00
ATOM   4041  H7  UNK   258      -4.690  -2.931 -12.085  1.00  0.00
ATOM   4042  H8  UNK   258      -5.197  -1.262 -11.749  1.00  0.00
ATOM   4043  C3  UNK   258      -3.107  -1.473 -12.246  1.00  0.00
ATOM   4044  H6  UNK   258      -2.311  -2.210 -12.114  1.00  0.00
ATOM   4045  N   UNK   258      -3.325  -1.250 -13.677  1.00  0.00
ATOM   4046  H11 UNK   258      -4.099  -0.676 -13.964  1.00  0.00
ATOM   4047  S   UNK   258      -2.305  -1.939 -14.786  1.00  0.00
ATOM   4048  O1  UNK   258      -2.753  -3.310 -14.979  1.00  0.00
ATOM   4049  O2  UNK   258      -2.417  -1.155 -16.006  1.00  0.00
ATOM   4050  O   UNK   258      -0.966  -1.880 -14.224  1.00  0.00
TER   
ATOM   4051 C116 PA    259     -16.640  -2.191   2.571  1.00  0.00
ATOM   4052 H16R PA    259     -16.979  -2.640   1.613  1.00  0.00
ATOM   4053 H16S PA    259     -16.297  -2.962   3.293  1.00  0.00
ATOM   4054 H16T PA    259     -15.740  -1.549   2.452  1.00  0.00
ATOM   4055 C115 PA    259     -17.790  -1.345   3.052  1.00  0.00
ATOM   4056 H15R PA    259     -17.861  -0.454   2.393  1.00  0.00
ATOM   4057 H15S PA    259     -18.676  -2.015   3.033  1.00  0.00
ATOM   4058 C114 PA    259     -17.537  -0.854   4.521  1.00  0.00
ATOM   4059 H14R PA    259     -17.204  -1.753   5.083  1.00  0.00
ATOM   4060 H14S PA    259     -16.694  -0.144   4.386  1.00  0.00
ATOM   4061 C113 PA    259     -18.659  -0.075   5.223  1.00  0.00
ATOM   4062 H13R PA    259     -18.291   0.447   6.132  1.00  0.00
ATOM   4063 H13S PA    259     -18.864   0.692   4.445  1.00  0.00
ATOM   4064 C112 PA    259     -19.865  -0.893   5.706  1.00  0.00
ATOM   4065 H12R PA    259     -20.361  -0.233   6.450  1.00  0.00
ATOM   4066 H12S PA    259     -20.563  -1.128   4.875  1.00  0.00
ATOM   4067 C111 PA    259     -19.585  -2.259   6.502  1.00  0.00
ATOM   4068 H11R PA    259     -19.030  -2.910   5.793  1.00  0.00
ATOM   4069 H11S PA    259     -18.919  -2.097   7.377  1.00  0.00
ATOM   4070 C110 PA    259     -20.848  -2.815   7.031  1.00  0.00
ATOM   4071 H10R PA    259     -21.532  -2.696   6.163  1.00  0.00
ATOM   4072 H10S PA    259     -20.818  -3.919   7.153  1.00  0.00
ATOM   4073  C19 PA    259     -21.365  -2.242   8.411  1.00  0.00
ATOM   4074  H9R PA    259     -20.505  -2.276   9.113  1.00  0.00
ATOM   4075  H9S PA    259     -21.768  -1.209   8.359  1.00  0.00
ATOM   4076  C18 PA    259     -22.706  -2.943   8.857  1.00  0.00
ATOM   4077  H8R PA    259     -23.512  -2.837   8.099  1.00  0.00
ATOM   4078  H8S PA    259     -22.581  -4.044   8.927  1.00  0.00
ATOM   4079  C17 PA    259     -23.293  -2.456  10.095  1.00  0.00
ATOM   4080  H7R PA    259     -24.184  -3.055  10.380  1.00  0.00
ATOM   4081  H7S PA    259     -22.502  -2.772  10.808  1.00  0.00
ATOM   4082  C16 PA    259     -23.690  -0.968  10.148  1.00  0.00
ATOM   4083  H6R PA    259     -22.814  -0.312   9.952  1.00  0.00
ATOM   4084  H6S PA    259     -24.249  -0.678   9.233  1.00  0.00
ATOM   4085  C15 PA    259     -24.420  -0.334  11.391  1.00  0.00
ATOM   4086  H5R PA    259     -24.874   0.655  11.166  1.00  0.00
ATOM   4087  H5S PA    259     -25.293  -0.993  11.589  1.00  0.00
ATOM   4088  C14 PA    259     -23.668  -0.240  12.732  1.00  0.00
ATOM   4089  H4R PA    259     -23.041  -1.118  12.998  1.00  0.00
ATOM   4090  H4S PA    259     -22.963   0.591  12.514  1.00  0.00
ATOM   4091  C13 PA    259     -24.641   0.066  13.870  1.00  0.00
ATOM   4092  H3R PA    259     -25.080   1.056  13.624  1.00  0.00
ATOM   4093  H3S PA    259     -25.517  -0.610  13.976  1.00  0.00
ATOM   4094  C12 PA    259     -23.877   0.348  15.196  1.00  0.00
ATOM   4095  H2R PA    259     -22.850   0.756  15.085  1.00  0.00
ATOM   4096  H2S PA    259     -24.401   1.169  15.730  1.00  0.00
TER   
ATOM   4097  C11 PC    260     -23.640  -0.889  16.054  1.00  0.00
ATOM   4098  O12 PC    260     -24.127  -1.133  17.172  1.00  0.00
ATOM   4099  O11 PC    260     -22.901  -1.678  15.321  1.00  0.00
ATOM   4100  C1  PC    260     -22.620  -3.001  15.710  1.00  0.00
ATOM   4101  HR  PC    260     -22.997  -3.266  16.721  1.00  0.00
ATOM   4102  HS  PC    260     -23.302  -3.664  15.136  1.00  0.00
ATOM   4103  C2  PC    260     -21.166  -3.472  15.507  1.00  0.00
ATOM   4104  HX  PC    260     -21.165  -4.578  15.613  1.00  0.00
ATOM   4105  C3  PC    260     -20.171  -2.774  16.544  1.00  0.00
ATOM   4106  HA  PC    260     -20.530  -3.027  17.564  1.00  0.00
ATOM   4107  HB  PC    260     -19.125  -3.145  16.504  1.00  0.00
ATOM   4108  O31 PC    260     -20.167  -1.375  16.309  1.00  0.00
ATOM   4109  P31 PC    260     -20.061  -0.249  17.339  1.00  0.00
ATOM   4110  O32 PC    260     -21.519  -0.462  18.078  1.00  0.00
ATOM   4111  C31 PC    260     -21.349  -0.844  19.434  1.00  0.00
ATOM   4112  H1A PC    260     -22.302  -1.190  19.889  1.00  0.00
ATOM   4113  H1B PC    260     -20.741  -1.770  19.513  1.00  0.00
ATOM   4114  C32 PC    260     -20.941   0.235  20.373  1.00  0.00
ATOM   4115  H2A PC    260     -20.626  -0.054  21.365  1.00  0.00
ATOM   4116  H2B PC    260     -20.009   0.644  20.012  1.00  0.00
ATOM   4117  N31 PC    260     -21.859   1.444  20.604  1.00  0.00
ATOM   4118  C33 PC    260     -22.094   2.145  19.275  1.00  0.00
ATOM   4119  H3A PC    260     -22.332   1.405  18.525  1.00  0.00
ATOM   4120  H3B PC    260     -22.844   2.878  19.534  1.00  0.00
ATOM   4121  H3C PC    260     -21.233   2.697  18.929  1.00  0.00
ATOM   4122  C34 PC    260     -23.175   0.966  21.143  1.00  0.00
ATOM   4123  H4A PC    260     -23.638   0.175  20.571  1.00  0.00
ATOM   4124  H4B PC    260     -23.141   0.504  22.119  1.00  0.00
ATOM   4125  H4C PC    260     -23.871   1.787  21.235  1.00  0.00
ATOM   4126  C35 PC    260     -21.229   2.431  21.618  1.00  0.00
ATOM   4127  H5A PC    260     -20.404   2.963  21.167  1.00  0.00
ATOM   4128  H5B PC    260     -20.925   1.902  22.509  1.00  0.00
ATOM   4129  H5C PC    260     -22.040   3.065  21.942  1.00  0.00
ATOM   4130  O33 PC    260     -18.890  -0.493  18.168  1.00  0.00
ATOM   4131  O34 PC    260     -20.105   1.020  16.660  1.00  0.00
ATOM   4132  O21 PC    260     -20.856  -3.193  14.174  1.00  0.00
ATOM   4133  C21 PC    260     -19.733  -3.780  13.708  1.00  0.00
ATOM   4134  O22 PC    260     -18.859  -4.313  14.338  1.00  0.00
TER   
ATOM   4135  C12 OL    261     -19.894  -3.722  12.216  1.00  0.00
ATOM   4136  H2R OL    261     -20.614  -2.915  11.965  1.00  0.00
ATOM   4137  H2S OL    261     -20.275  -4.611  11.668  1.00  0.00
ATOM   4138  C13 OL    261     -18.503  -3.441  11.560  1.00  0.00
ATOM   4139  H3R OL    261     -18.617  -3.065  10.520  1.00  0.00
ATOM   4140  H3S OL    261     -17.844  -4.306  11.788  1.00  0.00
ATOM   4141  C14 OL    261     -17.778  -2.171  12.099  1.00  0.00
ATOM   4142  H4R OL    261     -16.755  -2.267  11.676  1.00  0.00
ATOM   4143  H4S OL    261     -17.644  -2.300  13.195  1.00  0.00
ATOM   4144  C15 OL    261     -18.532  -0.877  11.892  1.00  0.00
ATOM   4145  H5R OL    261     -19.615  -0.917  12.140  1.00  0.00
ATOM   4146  H5S OL    261     -18.504  -0.501  10.847  1.00  0.00
ATOM   4147  C16 OL    261     -17.974   0.335  12.799  1.00  0.00
ATOM   4148  H6R OL    261     -16.865   0.339  12.725  1.00  0.00
ATOM   4149  H6S OL    261     -18.153  -0.016  13.838  1.00  0.00
ATOM   4150  C17 OL    261     -18.417   1.693  12.402  1.00  0.00
ATOM   4151  H7R OL    261     -18.169   2.144  11.417  1.00  0.00
ATOM   4152  H7S OL    261     -17.817   2.403  13.010  1.00  0.00
ATOM   4153  C18 OL    261     -19.912   1.803  12.651  1.00  0.00
ATOM   4154  H8R OL    261     -20.191   1.487  13.679  1.00  0.00
ATOM   4155  H8S OL    261     -20.369   0.998  12.037  1.00  0.00
ATOM   4156  C19 OL    261     -20.589   3.111  12.250  1.00  0.00
ATOM   4157  H9R OL    261     -20.882   3.815  13.043  1.00  0.00
ATOM   4158 C110 OL    261     -20.878   3.622  11.027  1.00  0.00
ATOM   4159 H10R OL    261     -21.332   4.623  11.058  1.00  0.00
ATOM   4160 C111 OL    261     -20.613   2.977   9.702  1.00  0.00
ATOM   4161 H11R OL    261     -19.780   2.268   9.506  1.00  0.00
ATOM   4162 H11S OL    261     -20.369   3.833   9.037  1.00  0.00
ATOM   4163 C112 OL    261     -21.885   2.487   8.982  1.00  0.00
ATOM   4164 H12R OL    261     -22.688   3.235   9.152  1.00  0.00
ATOM   4165 H12S OL    261     -22.250   1.508   9.358  1.00  0.00
ATOM   4166 C113 OL    261     -21.931   2.407   7.505  1.00  0.00
ATOM   4167 H13R OL    261     -21.224   1.610   7.190  1.00  0.00
ATOM   4168 H13S OL    261     -21.686   3.398   7.067  1.00  0.00
ATOM   4169 C114 OL    261     -23.393   2.091   7.034  1.00  0.00
ATOM   4170 H14R OL    261     -24.071   2.784   7.578  1.00  0.00
ATOM   4171 H14S OL    261     -23.642   1.045   7.312  1.00  0.00
ATOM   4172 C115 OL    261     -23.704   2.218   5.464  1.00  0.00
ATOM   4173 H15R OL    261     -23.598   3.258   5.086  1.00  0.00
ATOM   4174 H15S OL    261     -24.769   1.954   5.294  1.00  0.00
ATOM   4175 C116 OL    261     -22.801   1.308   4.507  1.00  0.00
ATOM   4176 H16R OL    261     -22.597   0.242   4.745  1.00  0.00
ATOM   4177 H16S OL    261     -21.842   1.808   4.761  1.00  0.00
ATOM   4178 C117 OL    261     -23.027   1.620   3.085  1.00  0.00
ATOM   4179 H17R OL    261     -23.095   2.707   2.865  1.00  0.00
ATOM   4180 H17S OL    261     -24.038   1.194   2.912  1.00  0.00
ATOM   4181 C118 OL    261     -22.032   1.082   2.097  1.00  0.00
ATOM   4182 H18R OL    261     -21.006   1.376   2.406  1.00  0.00
ATOM   4183 H18S OL    261     -22.251   1.415   1.059  1.00  0.00
ATOM   4184 H18T OL    261     -22.110  -0.026   2.102  1.00  0.00
TER   
ATOM   4185 C116 PA    262      20.469  10.562   0.432  1.00  0.00
ATOM   4186 H16R PA    262      21.125  11.386   0.785  1.00  0.00
ATOM   4187 H16S PA    262      20.257  10.666  -0.654  1.00  0.00
ATOM   4188 H16T PA    262      21.123   9.674   0.566  1.00  0.00
ATOM   4189 C115 PA    262      19.205  10.579   1.253  1.00  0.00
ATOM   4190 H15R PA    262      18.541  11.362   0.829  1.00  0.00
ATOM   4191 H15S PA    262      18.627   9.639   1.130  1.00  0.00
ATOM   4192 C114 PA    262      19.428  10.881   2.816  1.00  0.00
ATOM   4193 H14R PA    262      20.034  10.076   3.283  1.00  0.00
ATOM   4194 H14S PA    262      19.931  11.864   2.940  1.00  0.00
ATOM   4195 C113 PA    262      18.114  10.879   3.595  1.00  0.00
ATOM   4196 H13R PA    262      17.283  11.393   3.065  1.00  0.00
ATOM   4197 H13S PA    262      17.724   9.840   3.651  1.00  0.00
ATOM   4198 C112 PA    262      18.247  11.570   4.933  1.00  0.00
ATOM   4199 H12R PA    262      18.395  12.668   4.856  1.00  0.00
ATOM   4200 H12S PA    262      17.286  11.461   5.481  1.00  0.00
ATOM   4201 C111 PA    262      19.277  10.906   5.880  1.00  0.00
ATOM   4202 H11R PA    262      19.085   9.813   5.919  1.00  0.00
ATOM   4203 H11S PA    262      20.264  10.961   5.372  1.00  0.00
ATOM   4204 C110 PA    262      19.362  11.492   7.322  1.00  0.00
ATOM   4205 H10R PA    262      20.415  11.358   7.648  1.00  0.00
ATOM   4206 H10S PA    262      19.027  12.539   7.483  1.00  0.00
ATOM   4207  C19 PA    262      18.575  10.699   8.307  1.00  0.00
ATOM   4208  H9R PA    262      17.528  10.533   7.974  1.00  0.00
ATOM   4209  H9S PA    262      19.000   9.710   8.581  1.00  0.00
ATOM   4210  C18 PA    262      18.514  11.415   9.648  1.00  0.00
ATOM   4211  H8R PA    262      19.550  11.523  10.034  1.00  0.00
ATOM   4212  H8S PA    262      18.130  12.454   9.553  1.00  0.00
ATOM   4213  C17 PA    262      17.665  10.680  10.647  1.00  0.00
ATOM   4214  H7R PA    262      16.713  10.402  10.148  1.00  0.00
ATOM   4215  H7S PA    262      18.085   9.690  10.928  1.00  0.00
ATOM   4216  C16 PA    262      17.483  11.383  11.945  1.00  0.00
ATOM   4217  H6R PA    262      16.999  10.691  12.666  1.00  0.00
ATOM   4218  H6S PA    262      18.381  11.689  12.523  1.00  0.00
ATOM   4219  C15 PA    262      16.479  12.583  11.894  1.00  0.00
ATOM   4220  H5R PA    262      16.789  13.212  11.032  1.00  0.00
ATOM   4221  H5S PA    262      15.419  12.252  11.932  1.00  0.00
ATOM   4222  C14 PA    262      16.741  13.437  13.126  1.00  0.00
ATOM   4223  H4R PA    262      16.765  12.810  14.043  1.00  0.00
ATOM   4224  H4S PA    262      17.776  13.823  13.008  1.00  0.00
ATOM   4225  C13 PA    262      15.657  14.489  13.254  1.00  0.00
ATOM   4226  H3R PA    262      15.239  14.706  12.248  1.00  0.00
ATOM   4227  H3S PA    262      14.735  14.067  13.709  1.00  0.00
ATOM   4228  C12 PA    262      16.112  15.718  14.022  1.00  0.00
ATOM   4229  H2R PA    262      17.115  16.006  13.642  1.00  0.00
ATOM   4230  H2S PA    262      15.329  16.450  13.728  1.00  0.00
TER   
ATOM   4231  C11 PC    263      16.180  15.431  15.505  1.00  0.00
ATOM   4232  O12 PC    263      15.743  14.496  16.096  1.00  0.00
ATOM   4233  O11 PC    263      16.820  16.487  16.101  1.00  0.00
ATOM   4234  C1  PC    263      16.818  16.412  17.488  1.00  0.00
ATOM   4235  HR  PC    263      17.037  17.469  17.750  1.00  0.00
ATOM   4236  HS  PC    263      15.783  16.234  17.849  1.00  0.00
ATOM   4237  C2  PC    263      17.935  15.519  18.027  1.00  0.00
ATOM   4238  HX  PC    263      17.976  14.495  17.599  1.00  0.00
ATOM   4239  C3  PC    263      17.731  15.193  19.534  1.00  0.00
ATOM   4240  HA  PC    263      17.631  16.240  19.891  1.00  0.00
ATOM   4241  HB  PC    263      16.703  14.803  19.698  1.00  0.00
ATOM   4242  O31 PC    263      18.729  14.392  20.136  1.00  0.00
ATOM   4243  P31 PC    263      18.564  12.896  20.654  1.00  0.00
ATOM   4244  O32 PC    263      19.759  12.065  20.077  1.00  0.00
ATOM   4245  C31 PC    263      20.665  12.698  19.258  1.00  0.00
ATOM   4246  H1A PC    263      20.216  13.497  18.630  1.00  0.00
ATOM   4247  H1B PC    263      21.540  13.166  19.757  1.00  0.00
ATOM   4248  C32 PC    263      21.403  11.680  18.250  1.00  0.00
ATOM   4249  H2A PC    263      22.062  12.196  17.568  1.00  0.00
ATOM   4250  H2B PC    263      22.133  10.999  18.662  1.00  0.00
ATOM   4251  N31 PC    263      20.484  10.893  17.364  1.00  0.00
ATOM   4252  C33 PC    263      19.499  11.823  16.767  1.00  0.00
ATOM   4253  H3A PC    263      19.555  11.834  15.688  1.00  0.00
ATOM   4254  H3B PC    263      18.502  11.427  16.893  1.00  0.00
ATOM   4255  H3C PC    263      19.517  12.779  17.270  1.00  0.00
ATOM   4256  C34 PC    263      21.109  10.215  16.199  1.00  0.00
ATOM   4257  H4A PC    263      21.884   9.507  16.452  1.00  0.00
ATOM   4258  H4B PC    263      20.356   9.842  15.521  1.00  0.00
ATOM   4259  H4C PC    263      21.598  10.979  15.613  1.00  0.00
ATOM   4260  C35 PC    263      19.695   9.840  18.150  1.00  0.00
ATOM   4261  H5A PC    263      20.326   9.289  18.832  1.00  0.00
ATOM   4262  H5B PC    263      19.181   9.200  17.448  1.00  0.00
ATOM   4263  H5C PC    263      19.029  10.552  18.614  1.00  0.00
ATOM   4264  O33 PC    263      18.794  12.918  22.073  1.00  0.00
ATOM   4265  O34 PC    263      17.332  12.374  20.072  1.00  0.00
ATOM   4266  O21 PC    263      19.251  16.148  17.908  1.00  0.00
ATOM   4267  C21 PC    263      19.836  15.958  16.700  1.00  0.00
ATOM   4268  O22 PC    263      19.299  15.369  15.781  1.00  0.00
TER   
ATOM   4269  C12 OL    264      21.219  16.704  16.639  1.00  0.00
ATOM   4270  H2R OL    264      21.756  16.605  17.607  1.00  0.00
ATOM   4271  H2S OL    264      21.024  17.786  16.476  1.00  0.00
ATOM   4272  C13 OL    264      22.246  16.126  15.651  1.00  0.00
ATOM   4273  H3R OL    264      23.203  16.670  15.804  1.00  0.00
ATOM   4274  H3S OL    264      21.934  16.352  14.609  1.00  0.00
ATOM   4275  C14 OL    264      22.641  14.641  15.988  1.00  0.00
ATOM   4276  H4R OL    264      21.729  14.007  15.969  1.00  0.00
ATOM   4277  H4S OL    264      23.193  14.596  16.951  1.00  0.00
ATOM   4278  C15 OL    264      23.681  14.025  14.963  1.00  0.00
ATOM   4279  H5R OL    264      23.844  12.947  15.175  1.00  0.00
ATOM   4280  H5S OL    264      24.649  14.570  14.993  1.00  0.00
ATOM   4281  C16 OL    264      23.241  13.988  13.535  1.00  0.00
ATOM   4282  H6R OL    264      24.152  13.840  12.916  1.00  0.00
ATOM   4283  H6S OL    264      22.845  14.994  13.282  1.00  0.00
ATOM   4284  C17 OL    264      22.300  12.809  13.234  1.00  0.00
ATOM   4285  H7R OL    264      21.429  12.720  13.919  1.00  0.00
ATOM   4286  H7S OL    264      22.875  11.860  13.289  1.00  0.00
ATOM   4287  C18 OL    264      21.877  12.788  11.720  1.00  0.00
ATOM   4288  H8R OL    264      21.444  11.796  11.470  1.00  0.00
ATOM   4289  H8S OL    264      22.804  12.847  11.110  1.00  0.00
ATOM   4290  C19 OL    264      21.028  14.009  11.394  1.00  0.00
ATOM   4291  H9R OL    264      20.264  14.098  12.181  1.00  0.00
ATOM   4292 C110 OL    264      21.199  14.973  10.516  1.00  0.00
ATOM   4293 H10R OL    264      20.425  15.754  10.547  1.00  0.00
ATOM   4294 C111 OL    264      22.349  15.041   9.621  1.00  0.00
ATOM   4295 H11R OL    264      23.299  14.889  10.176  1.00  0.00
ATOM   4296 H11S OL    264      22.436  16.061   9.191  1.00  0.00
ATOM   4297 C112 OL    264      22.398  14.138   8.351  1.00  0.00
ATOM   4298 H12R OL    264      22.166  13.067   8.536  1.00  0.00
ATOM   4299 H12S OL    264      23.399  14.137   7.871  1.00  0.00
ATOM   4300 C113 OL    264      21.278  14.591   7.317  1.00  0.00
ATOM   4301 H13R OL    264      20.285  14.478   7.801  1.00  0.00
ATOM   4302 H13S OL    264      21.201  13.903   6.448  1.00  0.00
ATOM   4303 C114 OL    264      21.480  15.997   6.668  1.00  0.00
ATOM   4304 H14R OL    264      22.460  16.020   6.145  1.00  0.00
ATOM   4305 H14S OL    264      21.417  16.768   7.465  1.00  0.00
ATOM   4306 C115 OL    264      20.433  16.487   5.698  1.00  0.00
ATOM   4307 H15R OL    264      20.660  17.498   5.299  1.00  0.00
ATOM   4308 H15S OL    264      19.452  16.577   6.210  1.00  0.00
ATOM   4309 C116 OL    264      20.274  15.606   4.469  1.00  0.00
ATOM   4310 H16R OL    264      19.779  14.696   4.871  1.00  0.00
ATOM   4311 H16S OL    264      21.266  15.216   4.157  1.00  0.00
ATOM   4312 C117 OL    264      19.345  16.187   3.413  1.00  0.00
ATOM   4313 H17R OL    264      19.975  16.923   2.869  1.00  0.00
ATOM   4314 H17S OL    264      18.413  16.609   3.846  1.00  0.00
ATOM   4315 C118 OL    264      18.910  15.264   2.287  1.00  0.00
ATOM   4316 H18R OL    264      19.831  14.806   1.868  1.00  0.00
ATOM   4317 H18S OL    264      18.402  15.752   1.427  1.00  0.00
ATOM   4318 H18T OL    264      18.291  14.410   2.635  1.00  0.00
TER   
ATOM   4319 C116 PA    265       5.865  24.526  -0.376  1.00  0.00
ATOM   4320 H16R PA    265       5.306  25.474  -0.530  1.00  0.00
ATOM   4321 H16S PA    265       5.344  23.647  -0.812  1.00  0.00
ATOM   4322 H16T PA    265       6.854  24.578  -0.879  1.00  0.00
ATOM   4323 C115 PA    265       6.257  24.364   1.083  1.00  0.00
ATOM   4324 H15R PA    265       7.248  23.880   1.216  1.00  0.00
ATOM   4325 H15S PA    265       6.292  25.379   1.534  1.00  0.00
ATOM   4326 C114 PA    265       5.226  23.586   1.917  1.00  0.00
ATOM   4327 H14R PA    265       4.289  24.179   1.975  1.00  0.00
ATOM   4328 H14S PA    265       5.004  22.662   1.341  1.00  0.00
ATOM   4329 C113 PA    265       5.671  23.140   3.303  1.00  0.00
ATOM   4330 H13R PA    265       4.760  22.631   3.685  1.00  0.00
ATOM   4331 H13S PA    265       6.536  22.448   3.223  1.00  0.00
ATOM   4332 C112 PA    265       5.918  24.165   4.358  1.00  0.00
ATOM   4333 H12R PA    265       6.804  24.732   4.000  1.00  0.00
ATOM   4334 H12S PA    265       5.076  24.857   4.573  1.00  0.00
ATOM   4335 C111 PA    265       6.281  23.635   5.750  1.00  0.00
ATOM   4336 H11R PA    265       6.060  22.570   5.975  1.00  0.00
ATOM   4337 H11S PA    265       7.391  23.660   5.779  1.00  0.00
ATOM   4338 C110 PA    265       5.765  24.476   6.967  1.00  0.00
ATOM   4339 H10R PA    265       6.220  25.489   6.937  1.00  0.00
ATOM   4340 H10S PA    265       4.684  24.627   6.759  1.00  0.00
ATOM   4341  C19 PA    265       5.996  23.842   8.306  1.00  0.00
ATOM   4342  H9R PA    265       5.643  22.789   8.325  1.00  0.00
ATOM   4343  H9S PA    265       7.097  23.741   8.421  1.00  0.00
ATOM   4344  C18 PA    265       5.335  24.567   9.470  1.00  0.00
ATOM   4345  H8R PA    265       5.913  25.475   9.747  1.00  0.00
ATOM   4346  H8S PA    265       4.262  24.850   9.417  1.00  0.00
ATOM   4347  C17 PA    265       5.520  23.660  10.667  1.00  0.00
ATOM   4348  H7R PA    265       4.985  22.688  10.612  1.00  0.00
ATOM   4349  H7S PA    265       6.607  23.486  10.813  1.00  0.00
ATOM   4350  C16 PA    265       5.081  24.317  11.992  1.00  0.00
ATOM   4351  H6R PA    265       5.492  25.344  12.097  1.00  0.00
ATOM   4352  H6S PA    265       4.010  24.601  12.066  1.00  0.00
ATOM   4353  C15 PA    265       5.434  23.567  13.282  1.00  0.00
ATOM   4354  H5R PA    265       5.020  24.265  14.040  1.00  0.00
ATOM   4355  H5S PA    265       4.914  22.591  13.391  1.00  0.00
ATOM   4356  C14 PA    265       6.976  23.331  13.601  1.00  0.00
ATOM   4357  H4R PA    265       7.028  22.806  14.578  1.00  0.00
ATOM   4358  H4S PA    265       7.173  22.597  12.790  1.00  0.00
ATOM   4359  C13 PA    265       7.952  24.480  13.547  1.00  0.00
ATOM   4360  H3R PA    265       8.962  24.188  13.186  1.00  0.00
ATOM   4361  H3S PA    265       7.611  25.285  12.862  1.00  0.00
ATOM   4362  C12 PA    265       8.213  25.139  14.945  1.00  0.00
ATOM   4363  H2R PA    265       8.524  24.358  15.670  1.00  0.00
ATOM   4364  H2S PA    265       8.877  26.026  14.860  1.00  0.00
TER   
ATOM   4365  C11 PC    266       6.992  25.823  15.554  1.00  0.00
ATOM   4366  O12 PC    266       6.573  26.954  15.231  1.00  0.00
ATOM   4367  O11 PC    266       6.410  25.020  16.462  1.00  0.00
ATOM   4368  C1  PC    266       5.277  25.593  17.082  1.00  0.00
ATOM   4369  HR  PC    266       5.566  26.499  17.656  1.00  0.00
ATOM   4370  HS  PC    266       4.520  25.874  16.320  1.00  0.00
ATOM   4371  C2  PC    266       4.620  24.460  17.959  1.00  0.00
ATOM   4372  HX  PC    266       3.534  24.673  18.061  1.00  0.00
ATOM   4373  C3  PC    266       5.247  24.374  19.409  1.00  0.00
ATOM   4374  HA  PC    266       5.117  25.365  19.894  1.00  0.00
ATOM   4375  HB  PC    266       4.630  23.749  20.089  1.00  0.00
ATOM   4376  O31 PC    266       6.606  23.810  19.326  1.00  0.00
ATOM   4377  P31 PC    266       7.537  24.062  20.593  1.00  0.00
ATOM   4378  O32 PC    266       8.930  23.338  20.263  1.00  0.00
ATOM   4379  C31 PC    266       9.685  23.753  19.173  1.00  0.00
ATOM   4380  H1A PC    266       9.727  24.858  19.066  1.00  0.00
ATOM   4381  H1B PC    266      10.743  23.495  19.393  1.00  0.00
ATOM   4382  C32 PC    266       9.290  23.089  17.859  1.00  0.00
ATOM   4383  H2A PC    266       8.268  23.393  17.688  1.00  0.00
ATOM   4384  H2B PC    266       9.853  23.551  17.062  1.00  0.00
ATOM   4385  N31 PC    266       9.604  21.698  17.458  1.00  0.00
ATOM   4386  C33 PC    266       9.263  21.604  15.992  1.00  0.00
ATOM   4387  H3A PC    266       9.576  20.664  15.562  1.00  0.00
ATOM   4388  H3B PC    266       8.187  21.588  15.891  1.00  0.00
ATOM   4389  H3C PC    266       9.608  22.504  15.506  1.00  0.00
ATOM   4390  C34 PC    266      11.048  21.398  17.681  1.00  0.00
ATOM   4391  H4A PC    266      11.230  20.341  17.547  1.00  0.00
ATOM   4392  H4B PC    266      11.561  22.027  16.968  1.00  0.00
ATOM   4393  H4C PC    266      11.458  21.784  18.602  1.00  0.00
ATOM   4394  C35 PC    266       8.773  20.733  18.273  1.00  0.00
ATOM   4395  H5A PC    266       8.862  19.758  17.816  1.00  0.00
ATOM   4396  H5B PC    266       7.730  21.013  18.273  1.00  0.00
ATOM   4397  H5C PC    266       9.200  20.818  19.261  1.00  0.00
ATOM   4398  O33 PC    266       7.761  25.545  20.695  1.00  0.00
ATOM   4399  O34 PC    266       6.826  23.348  21.688  1.00  0.00
ATOM   4400  O21 PC    266       4.775  23.209  17.294  1.00  0.00
ATOM   4401  C21 PC    266       4.232  22.163  17.858  1.00  0.00
ATOM   4402  O22 PC    266       3.413  22.244  18.787  1.00  0.00
TER   
ATOM   4403  C12 OL    267       5.019  20.937  17.309  1.00  0.00
ATOM   4404  H2R OL    267       4.995  20.074  18.008  1.00  0.00
ATOM   4405  H2S OL    267       6.096  21.204  17.379  1.00  0.00
ATOM   4406  C13 OL    267       4.628  20.533  15.883  1.00  0.00
ATOM   4407  H3R OL    267       4.858  21.383  15.205  1.00  0.00
ATOM   4408  H3S OL    267       3.554  20.270  15.776  1.00  0.00
ATOM   4409  C14 OL    267       5.575  19.369  15.503  1.00  0.00
ATOM   4410  H4R OL    267       5.166  18.501  16.062  1.00  0.00
ATOM   4411  H4S OL    267       6.598  19.552  15.897  1.00  0.00
ATOM   4412  C15 OL    267       5.648  19.158  13.983  1.00  0.00
ATOM   4413  H5R OL    267       4.870  19.697  13.402  1.00  0.00
ATOM   4414  H5S OL    267       5.441  18.079  13.817  1.00  0.00
ATOM   4415  C16 OL    267       7.053  19.560  13.552  1.00  0.00
ATOM   4416  H6R OL    267       7.823  19.099  14.207  1.00  0.00
ATOM   4417  H6S OL    267       7.047  20.668  13.635  1.00  0.00
ATOM   4418  C17 OL    267       7.312  19.205  12.066  1.00  0.00
ATOM   4419  H7R OL    267       6.708  19.817  11.363  1.00  0.00
ATOM   4420  H7S OL    267       7.006  18.153  11.883  1.00  0.00
ATOM   4421  C18 OL    267       8.816  19.375  11.736  1.00  0.00
ATOM   4422  H8R OL    267       8.979  18.770  10.819  1.00  0.00
ATOM   4423  H8S OL    267       9.450  18.889  12.509  1.00  0.00
ATOM   4424  C19 OL    267       9.173  20.828  11.670  1.00  0.00
ATOM   4425  H9R OL    267       8.775  21.367  12.542  1.00  0.00
ATOM   4426 C110 OL    267       9.808  21.541  10.712  1.00  0.00
ATOM   4427 H10R OL    267       9.929  22.622  10.878  1.00  0.00
ATOM   4428 C111 OL    267      10.376  21.189   9.412  1.00  0.00
ATOM   4429 H11R OL    267      10.747  20.145   9.493  1.00  0.00
ATOM   4430 H11S OL    267      11.186  21.922   9.207  1.00  0.00
ATOM   4431 C112 OL    267       9.234  21.366   8.351  1.00  0.00
ATOM   4432 H12R OL    267       8.792  22.385   8.376  1.00  0.00
ATOM   4433 H12S OL    267       8.396  20.646   8.466  1.00  0.00
ATOM   4434 C113 OL    267       9.834  21.425   6.933  1.00  0.00
ATOM   4435 H13R OL    267      10.544  22.264   6.775  1.00  0.00
ATOM   4436 H13S OL    267       9.054  21.790   6.231  1.00  0.00
ATOM   4437 C114 OL    267      10.387  20.172   6.431  1.00  0.00
ATOM   4438 H14R OL    267       9.790  19.289   6.746  1.00  0.00
ATOM   4439 H14S OL    267      11.276  19.943   7.057  1.00  0.00
ATOM   4440 C115 OL    267      10.642  20.097   4.931  1.00  0.00
ATOM   4441 H15R OL    267      11.170  19.130   4.786  1.00  0.00
ATOM   4442 H15S OL    267      11.265  21.011   4.830  1.00  0.00
ATOM   4443 C116 OL    267       9.458  20.047   3.949  1.00  0.00
ATOM   4444 H16R OL    267       8.453  20.195   4.399  1.00  0.00
ATOM   4445 H16S OL    267       9.460  19.011   3.548  1.00  0.00
ATOM   4446 C117 OL    267       9.616  21.043   2.824  1.00  0.00
ATOM   4447 H17R OL    267      10.575  20.763   2.337  1.00  0.00
ATOM   4448 H17S OL    267       9.665  22.117   3.102  1.00  0.00
ATOM   4449 C118 OL    267       8.608  20.929   1.687  1.00  0.00
ATOM   4450 H18R OL    267       8.577  19.848   1.434  1.00  0.00
ATOM   4451 H18S OL    267       8.824  21.621   0.845  1.00  0.00
ATOM   4452 H18T OL    267       7.595  21.259   2.001  1.00  0.00
TER   
ATOM   4453 C116 PA    268     -23.059  12.194  -1.226  1.00  0.00
ATOM   4454 H16R PA    268     -22.980  12.831  -2.133  1.00  0.00
ATOM   4455 H16S PA    268     -23.720  12.822  -0.591  1.00  0.00
ATOM   4456 H16T PA    268     -23.482  11.180  -1.383  1.00  0.00
ATOM   4457 C115 PA    268     -21.712  12.066  -0.496  1.00  0.00
ATOM   4458 H15R PA    268     -20.989  11.495  -1.117  1.00  0.00
ATOM   4459 H15S PA    268     -21.228  13.065  -0.441  1.00  0.00
ATOM   4460 C114 PA    268     -21.784  11.571   0.951  1.00  0.00
ATOM   4461 H14R PA    268     -22.448  12.250   1.528  1.00  0.00
ATOM   4462 H14S PA    268     -22.367  10.626   0.964  1.00  0.00
ATOM   4463 C113 PA    268     -20.472  11.269   1.600  1.00  0.00
ATOM   4464 H13R PA    268     -19.968  10.360   1.208  1.00  0.00
ATOM   4465 H13S PA    268     -19.796  12.150   1.634  1.00  0.00
ATOM   4466 C112 PA    268     -20.594  10.869   3.053  1.00  0.00
ATOM   4467 H12R PA    268     -21.101  11.765   3.469  1.00  0.00
ATOM   4468 H12S PA    268     -21.246   9.981   3.200  1.00  0.00
ATOM   4469 C111 PA    268     -19.220  10.666   3.695  1.00  0.00
ATOM   4470 H11R PA    268     -18.953   9.642   3.357  1.00  0.00
ATOM   4471 H11S PA    268     -18.389  11.391   3.559  1.00  0.00
ATOM   4472 C110 PA    268     -19.300  10.370   5.236  1.00  0.00
ATOM   4473 H10R PA    268     -19.396  11.257   5.898  1.00  0.00
ATOM   4474 H10S PA    268     -20.268   9.834   5.334  1.00  0.00
ATOM   4475  C19 PA    268     -18.067   9.654   5.929  1.00  0.00
ATOM   4476  H9R PA    268     -17.659   9.139   5.033  1.00  0.00
ATOM   4477  H9S PA    268     -17.295  10.318   6.373  1.00  0.00
ATOM   4478  C18 PA    268     -18.427   8.614   7.113  1.00  0.00
ATOM   4479  H8R PA    268     -18.940   7.698   6.751  1.00  0.00
ATOM   4480  H8S PA    268     -17.417   8.276   7.430  1.00  0.00
ATOM   4481  C17 PA    268     -19.138   9.213   8.368  1.00  0.00
ATOM   4482  H7R PA    268     -18.531  10.056   8.762  1.00  0.00
ATOM   4483  H7S PA    268     -20.091   9.583   7.934  1.00  0.00
ATOM   4484  C16 PA    268     -19.329   8.215   9.526  1.00  0.00
ATOM   4485  H6R PA    268     -20.205   8.488  10.153  1.00  0.00
ATOM   4486  H6S PA    268     -19.492   7.237   9.025  1.00  0.00
ATOM   4487  C15 PA    268     -18.044   8.110  10.438  1.00  0.00
ATOM   4488  H5R PA    268     -17.191   8.032   9.730  1.00  0.00
ATOM   4489  H5S PA    268     -17.902   9.143  10.821  1.00  0.00
ATOM   4490  C14 PA    268     -18.338   7.165  11.671  1.00  0.00
ATOM   4491  H4R PA    268     -19.134   7.581  12.325  1.00  0.00
ATOM   4492  H4S PA    268     -18.642   6.173  11.274  1.00  0.00
ATOM   4493  C13 PA    268     -17.091   6.760  12.547  1.00  0.00
ATOM   4494  H3R PA    268     -17.342   6.018  13.336  1.00  0.00
ATOM   4495  H3S PA    268     -16.330   6.346  11.851  1.00  0.00
ATOM   4496  C12 PA    268     -16.583   7.907  13.341  1.00  0.00
ATOM   4497  H2R PA    268     -15.557   7.718  13.721  1.00  0.00
ATOM   4498  H2S PA    268     -16.362   8.832  12.766  1.00  0.00
TER   
ATOM   4499  C11 PC    269     -17.402   8.300  14.538  1.00  0.00
ATOM   4500  O12 PC    269     -18.212   7.567  15.040  1.00  0.00
ATOM   4501  O11 PC    269     -16.950   9.492  15.037  1.00  0.00
ATOM   4502  C1  PC    269     -17.342  10.040  16.266  1.00  0.00
ATOM   4503  HR  PC    269     -17.693   9.258  16.973  1.00  0.00
ATOM   4504  HS  PC    269     -16.511  10.664  16.659  1.00  0.00
ATOM   4505  C2  PC    269     -18.708  10.900  16.014  1.00  0.00
ATOM   4506  HX  PC    269     -18.543  11.481  15.081  1.00  0.00
ATOM   4507  C3  PC    269     -19.144  11.743  17.172  1.00  0.00
ATOM   4508  HA  PC    269     -18.245  12.359  17.388  1.00  0.00
ATOM   4509  HB  PC    269     -19.978  12.463  17.037  1.00  0.00
ATOM   4510  O31 PC    269     -19.383  10.821  18.280  1.00  0.00
ATOM   4511  P31 PC    269     -20.611  11.132  19.233  1.00  0.00
ATOM   4512  O32 PC    269     -21.682  10.237  18.552  1.00  0.00
ATOM   4513  C31 PC    269     -22.481   9.432  19.325  1.00  0.00
ATOM   4514  H1A PC    269     -22.827  10.034  20.191  1.00  0.00
ATOM   4515  H1B PC    269     -23.436   9.203  18.806  1.00  0.00
ATOM   4516  C32 PC    269     -21.755   8.138  19.740  1.00  0.00
ATOM   4517  H2A PC    269     -20.744   8.453  19.949  1.00  0.00
ATOM   4518  H2B PC    269     -22.266   7.760  20.613  1.00  0.00
ATOM   4519  N31 PC    269     -21.707   7.011  18.741  1.00  0.00
ATOM   4520  C33 PC    269     -20.963   7.322  17.463  1.00  0.00
ATOM   4521  H3A PC    269     -19.924   7.600  17.566  1.00  0.00
ATOM   4522  H3B PC    269     -20.923   6.390  16.918  1.00  0.00
ATOM   4523  H3C PC    269     -21.519   7.990  16.823  1.00  0.00
ATOM   4524  C34 PC    269     -21.002   5.822  19.413  1.00  0.00
ATOM   4525  H4A PC    269     -20.989   5.088  18.621  1.00  0.00
ATOM   4526  H4B PC    269     -19.938   5.928  19.570  1.00  0.00
ATOM   4527  H4C PC    269     -21.457   5.370  20.282  1.00  0.00
ATOM   4528  C35 PC    269     -23.099   6.571  18.463  1.00  0.00
ATOM   4529  H5A PC    269     -23.366   5.620  18.901  1.00  0.00
ATOM   4530  H5B PC    269     -23.322   6.403  17.420  1.00  0.00
ATOM   4531  H5C PC    269     -23.783   7.314  18.846  1.00  0.00
ATOM   4532  O33 PC    269     -20.192  10.628  20.555  1.00  0.00
ATOM   4533  O34 PC    269     -21.125  12.555  19.234  1.00  0.00
ATOM   4534  O21 PC    269     -19.818  10.022  15.621  1.00  0.00
ATOM   4535  C21 PC    269     -20.986  10.581  15.143  1.00  0.00
ATOM   4536  O22 PC    269     -21.124  11.752  14.824  1.00  0.00
TER   
ATOM   4537  C12 OL    270     -21.951   9.550  14.669  1.00  0.00
ATOM   4538  H2R OL    270     -22.799   9.545  15.386  1.00  0.00
ATOM   4539  H2S OL    270     -21.432   8.573  14.778  1.00  0.00
ATOM   4540  C13 OL    270     -22.356   9.922  13.282  1.00  0.00
ATOM   4541  H3R OL    270     -21.495   9.723  12.609  1.00  0.00
ATOM   4542  H3S OL    270     -22.717  10.971  13.224  1.00  0.00
ATOM   4543  C14 OL    270     -23.602   9.210  12.783  1.00  0.00
ATOM   4544  H4R OL    270     -24.464   9.522  13.410  1.00  0.00
ATOM   4545  H4S OL    270     -23.301   8.146  12.891  1.00  0.00
ATOM   4546  C15 OL    270     -24.081   9.612  11.366  1.00  0.00
ATOM   4547  H5R OL    270     -24.087  10.722  11.316  1.00  0.00
ATOM   4548  H5S OL    270     -25.136   9.271  11.310  1.00  0.00
ATOM   4549  C16 OL    270     -23.270   8.899  10.288  1.00  0.00
ATOM   4550  H6R OL    270     -23.119   7.836  10.573  1.00  0.00
ATOM   4551  H6S OL    270     -22.323   9.477  10.228  1.00  0.00
ATOM   4552  C17 OL    270     -24.082   9.095   9.018  1.00  0.00
ATOM   4553  H7R OL    270     -24.319  10.180   9.046  1.00  0.00
ATOM   4554  H7S OL    270     -25.077   8.612   9.117  1.00  0.00
ATOM   4555  C18 OL    270     -23.394   8.597   7.688  1.00  0.00
ATOM   4556  H8R OL    270     -22.307   8.827   7.693  1.00  0.00
ATOM   4557  H8S OL    270     -23.948   9.087   6.858  1.00  0.00
ATOM   4558  C19 OL    270     -23.664   7.140   7.731  1.00  0.00
ATOM   4559  H9R OL    270     -24.635   6.904   8.193  1.00  0.00
ATOM   4560 C110 OL    270     -22.813   6.193   7.340  1.00  0.00
ATOM   4561 H10R OL    270     -23.193   5.161   7.301  1.00  0.00
ATOM   4562 C111 OL    270     -21.472   6.461   6.790  1.00  0.00
ATOM   4563 H11R OL    270     -20.698   5.887   7.342  1.00  0.00
ATOM   4564 H11S OL    270     -21.136   7.520   6.813  1.00  0.00
ATOM   4565 C112 OL    270     -21.216   6.203   5.357  1.00  0.00
ATOM   4566 H12R OL    270     -21.331   5.106   5.227  1.00  0.00
ATOM   4567 H12S OL    270     -20.197   6.419   4.971  1.00  0.00
ATOM   4568 C113 OL    270     -22.121   7.008   4.378  1.00  0.00
ATOM   4569 H13R OL    270     -22.018   8.104   4.530  1.00  0.00
ATOM   4570 H13S OL    270     -23.134   6.552   4.400  1.00  0.00
ATOM   4571 C114 OL    270     -21.592   6.741   2.929  1.00  0.00
ATOM   4572 H14R OL    270     -21.202   5.704   3.022  1.00  0.00
ATOM   4573 H14S OL    270     -20.758   7.461   2.794  1.00  0.00
ATOM   4574 C115 OL    270     -22.729   6.616   1.936  1.00  0.00
ATOM   4575 H15R OL    270     -23.253   7.595   1.910  1.00  0.00
ATOM   4576 H15S OL    270     -23.390   5.753   2.167  1.00  0.00
ATOM   4577 C116 OL    270     -22.229   6.516   0.470  1.00  0.00
ATOM   4578 H16R OL    270     -21.731   5.529   0.357  1.00  0.00
ATOM   4579 H16S OL    270     -21.467   7.312   0.333  1.00  0.00
ATOM   4580 C117 OL    270     -23.311   6.822  -0.584  1.00  0.00
ATOM   4581 H17R OL    270     -23.782   7.793  -0.321  1.00  0.00
ATOM   4582 H17S OL    270     -24.194   6.154  -0.481  1.00  0.00
ATOM   4583 C118 OL    270     -22.800   6.805  -2.013  1.00  0.00
ATOM   4584 H18R OL    270     -23.587   7.053  -2.757  1.00  0.00
ATOM   4585 H18S OL    270     -22.673   5.718  -2.205  1.00  0.00
ATOM   4586 H18T OL    270     -21.935   7.431  -2.320  1.00  0.00
TER   
ATOM   4587 C116 PA    271      18.224  -5.436  -1.820  1.00  0.00
ATOM   4588 H16R PA    271      17.726  -6.397  -2.071  1.00  0.00
ATOM   4589 H16S PA    271      18.739  -4.991  -2.698  1.00  0.00
ATOM   4590 H16T PA    271      17.365  -4.777  -1.570  1.00  0.00
ATOM   4591 C115 PA    271      19.203  -5.687  -0.708  1.00  0.00
ATOM   4592 H15R PA    271      19.526  -4.714  -0.280  1.00  0.00
ATOM   4593 H15S PA    271      18.620  -6.079   0.152  1.00  0.00
ATOM   4594 C114 PA    271      20.329  -6.570  -1.121  1.00  0.00
ATOM   4595 H14R PA    271      19.973  -7.610  -1.287  1.00  0.00
ATOM   4596 H14S PA    271      20.807  -6.263  -2.076  1.00  0.00
ATOM   4597 C113 PA    271      21.544  -6.545  -0.177  1.00  0.00
ATOM   4598 H13R PA    271      22.410  -6.960  -0.736  1.00  0.00
ATOM   4599 H13S PA    271      21.769  -5.507   0.150  1.00  0.00
ATOM   4600 C112 PA    271      21.418  -7.310   1.100  1.00  0.00
ATOM   4601 H12R PA    271      20.830  -8.146   0.664  1.00  0.00
ATOM   4602 H12S PA    271      22.480  -7.478   1.378  1.00  0.00
ATOM   4603 C111 PA    271      20.976  -6.442   2.302  1.00  0.00
ATOM   4604 H11R PA    271      21.802  -5.756   2.587  1.00  0.00
ATOM   4605 H11S PA    271      20.128  -5.745   2.128  1.00  0.00
ATOM   4606 C110 PA    271      20.618  -7.373   3.495  1.00  0.00
ATOM   4607 H10R PA    271      19.638  -7.862   3.306  1.00  0.00
ATOM   4608 H10S PA    271      21.408  -8.155   3.508  1.00  0.00
ATOM   4609  C19 PA    271      20.301  -6.696   4.789  1.00  0.00
ATOM   4610  H9R PA    271      20.982  -5.898   5.155  1.00  0.00
ATOM   4611  H9S PA    271      19.355  -6.132   4.644  1.00  0.00
ATOM   4612  C18 PA    271      19.970  -7.658   5.929  1.00  0.00
ATOM   4613  H8R PA    271      19.558  -7.090   6.790  1.00  0.00
ATOM   4614  H8S PA    271      19.027  -8.152   5.612  1.00  0.00
ATOM   4615  C17 PA    271      21.119  -8.563   6.385  1.00  0.00
ATOM   4616  H7R PA    271      21.576  -9.170   5.574  1.00  0.00
ATOM   4617  H7S PA    271      22.005  -7.957   6.671  1.00  0.00
ATOM   4618  C16 PA    271      20.542  -9.518   7.477  1.00  0.00
ATOM   4619  H6R PA    271      19.760 -10.143   6.996  1.00  0.00
ATOM   4620  H6S PA    271      21.369 -10.230   7.686  1.00  0.00
ATOM   4621  C15 PA    271      19.966  -8.935   8.801  1.00  0.00
ATOM   4622  H5R PA    271      19.141  -8.200   8.684  1.00  0.00
ATOM   4623  H5S PA    271      19.644  -9.770   9.460  1.00  0.00
ATOM   4624  C14 PA    271      21.079  -8.053   9.540  1.00  0.00
ATOM   4625  H4R PA    271      21.835  -8.864   9.621  1.00  0.00
ATOM   4626  H4S PA    271      21.346  -7.240   8.831  1.00  0.00
ATOM   4627  C13 PA    271      20.623  -7.608  10.926  1.00  0.00
ATOM   4628  H3R PA    271      19.818  -6.873  10.711  1.00  0.00
ATOM   4629  H3S PA    271      20.158  -8.384  11.570  1.00  0.00
ATOM   4630  C12 PA    271      21.670  -6.717  11.585  1.00  0.00
ATOM   4631  H2R PA    271      22.317  -6.297  10.786  1.00  0.00
ATOM   4632  H2S PA    271      21.240  -5.826  12.090  1.00  0.00
TER   
ATOM   4633  C11 PC    272      22.455  -7.523  12.638  1.00  0.00
ATOM   4634  O12 PC    272      23.538  -8.020  12.320  1.00  0.00
ATOM   4635  O11 PC    272      21.917  -7.421  13.798  1.00  0.00
ATOM   4636  C1  PC    272      22.597  -7.569  15.057  1.00  0.00
ATOM   4637  HR  PC    272      21.955  -8.188  15.720  1.00  0.00
ATOM   4638  HS  PC    272      23.616  -8.012  15.052  1.00  0.00
ATOM   4639  C2  PC    272      22.782  -6.265  15.818  1.00  0.00
ATOM   4640  HX  PC    272      23.489  -6.398  16.665  1.00  0.00
ATOM   4641  C3  PC    272      21.481  -5.635  16.359  1.00  0.00
ATOM   4642  HA  PC    272      20.728  -5.544  15.547  1.00  0.00
ATOM   4643  HB  PC    272      21.088  -6.274  17.179  1.00  0.00
ATOM   4644  O31 PC    272      21.776  -4.301  16.719  1.00  0.00
ATOM   4645  P31 PC    272      22.007  -3.834  18.251  1.00  0.00
ATOM   4646  O32 PC    272      20.642  -3.793  18.848  1.00  0.00
ATOM   4647  C31 PC    272      19.513  -3.415  18.131  1.00  0.00
ATOM   4648  H1A PC    272      19.164  -2.459  18.577  1.00  0.00
ATOM   4649  H1B PC    272      19.592  -3.389  17.023  1.00  0.00
ATOM   4650  C32 PC    272      18.318  -4.343  18.472  1.00  0.00
ATOM   4651  H2A PC    272      17.501  -3.828  17.989  1.00  0.00
ATOM   4652  H2B PC    272      18.362  -5.309  17.991  1.00  0.00
ATOM   4653  N31 PC    272      17.939  -4.528  19.939  1.00  0.00
ATOM   4654  C33 PC    272      16.628  -5.226  19.916  1.00  0.00
ATOM   4655  H3A PC    272      15.977  -4.477  19.488  1.00  0.00
ATOM   4656  H3B PC    272      16.592  -6.067  19.240  1.00  0.00
ATOM   4657  H3C PC    272      16.222  -5.620  20.836  1.00  0.00
ATOM   4658  C34 PC    272      18.883  -5.375  20.740  1.00  0.00
ATOM   4659  H4A PC    272      18.586  -5.498  21.771  1.00  0.00
ATOM   4660  H4B PC    272      19.211  -6.242  20.184  1.00  0.00
ATOM   4661  H4C PC    272      19.779  -4.777  20.815  1.00  0.00
ATOM   4662  C35 PC    272      17.766  -3.228  20.676  1.00  0.00
ATOM   4663  H5A PC    272      17.183  -3.399  21.569  1.00  0.00
ATOM   4664  H5B PC    272      17.177  -2.568  20.057  1.00  0.00
ATOM   4665  H5C PC    272      18.726  -2.755  20.825  1.00  0.00
ATOM   4666  O33 PC    272      22.837  -4.736  19.145  1.00  0.00
ATOM   4667  O34 PC    272      22.482  -2.415  18.163  1.00  0.00
ATOM   4668  O21 PC    272      23.477  -5.300  14.979  1.00  0.00
ATOM   4669  C21 PC    272      24.743  -5.548  14.690  1.00  0.00
ATOM   4670  O22 PC    272      25.464  -6.339  15.272  1.00  0.00
TER   
ATOM   4671  C12 OL    273      25.041  -4.721  13.468  1.00  0.00
ATOM   4672  H2R OL    273      25.473  -5.377  12.683  1.00  0.00
ATOM   4673  H2S OL    273      25.813  -3.960  13.712  1.00  0.00
ATOM   4674  C13 OL    273      23.927  -3.873  12.840  1.00  0.00
ATOM   4675  H3R OL    273      23.567  -3.107  13.560  1.00  0.00
ATOM   4676  H3S OL    273      23.003  -4.456  12.636  1.00  0.00
ATOM   4677  C14 OL    273      24.550  -3.174  11.574  1.00  0.00
ATOM   4678  H4R OL    273      25.231  -3.783  10.942  1.00  0.00
ATOM   4679  H4S OL    273      25.120  -2.397  12.128  1.00  0.00
ATOM   4680  C15 OL    273      23.499  -2.356  10.666  1.00  0.00
ATOM   4681  H5R OL    273      24.218  -1.918   9.941  1.00  0.00
ATOM   4682  H5S OL    273      23.161  -1.520  11.316  1.00  0.00
ATOM   4683  C16 OL    273      22.305  -3.076  10.025  1.00  0.00
ATOM   4684  H6R OL    273      21.415  -2.883  10.662  1.00  0.00
ATOM   4685  H6S OL    273      22.623  -4.138   9.956  1.00  0.00
ATOM   4686  C17 OL    273      22.134  -2.545   8.573  1.00  0.00
ATOM   4687  H7R OL    273      22.324  -1.451   8.591  1.00  0.00
ATOM   4688  H7S OL    273      21.052  -2.724   8.398  1.00  0.00
ATOM   4689  C18 OL    273      22.585  -3.366   7.343  1.00  0.00
ATOM   4690  H8R OL    273      22.060  -2.929   6.467  1.00  0.00
ATOM   4691  H8S OL    273      22.242  -4.400   7.565  1.00  0.00
ATOM   4692  C19 OL    273      24.113  -3.444   7.121  1.00  0.00
ATOM   4693  H9R OL    273      24.777  -4.035   7.769  1.00  0.00
ATOM   4694 C110 OL    273      24.791  -2.647   6.269  1.00  0.00
ATOM   4695 H10R OL    273      25.887  -2.721   6.233  1.00  0.00
ATOM   4696 C111 OL    273      24.360  -1.603   5.407  1.00  0.00
ATOM   4697 H11R OL    273      25.137  -0.836   5.609  1.00  0.00
ATOM   4698 H11S OL    273      23.406  -1.172   5.779  1.00  0.00
ATOM   4699 C112 OL    273      24.478  -1.770   3.913  1.00  0.00
ATOM   4700 H12R OL    273      25.389  -2.309   3.577  1.00  0.00
ATOM   4701 H12S OL    273      24.524  -0.874   3.258  1.00  0.00
ATOM   4702 C113 OL    273      23.314  -2.687   3.372  1.00  0.00
ATOM   4703 H13R OL    273      23.177  -3.557   4.050  1.00  0.00
ATOM   4704 H13S OL    273      23.592  -3.075   2.369  1.00  0.00
ATOM   4705 C114 OL    273      21.869  -2.076   3.452  1.00  0.00
ATOM   4706 H14R OL    273      21.553  -1.761   4.470  1.00  0.00
ATOM   4707 H14S OL    273      21.203  -2.856   3.024  1.00  0.00
ATOM   4708 C115 OL    273      21.912  -0.754   2.570  1.00  0.00
ATOM   4709 H15R OL    273      22.527   0.108   2.907  1.00  0.00
ATOM   4710 H15S OL    273      20.853  -0.475   2.383  1.00  0.00
ATOM   4711 C116 OL    273      22.330  -0.955   1.137  1.00  0.00
ATOM   4712 H16R OL    273      23.218  -1.608   1.000  1.00  0.00
ATOM   4713 H16S OL    273      22.514  -0.016   0.571  1.00  0.00
ATOM   4714 C117 OL    273      21.245  -1.758   0.323  1.00  0.00
ATOM   4715 H17R OL    273      20.512  -0.957   0.087  1.00  0.00
ATOM   4716 H17S OL    273      20.790  -2.633   0.835  1.00  0.00
ATOM   4717 C118 OL    273      21.684  -2.276  -1.032  1.00  0.00
ATOM   4718 H18R OL    273      20.799  -2.504  -1.665  1.00  0.00
ATOM   4719 H18S OL    273      22.213  -3.229  -0.820  1.00  0.00
ATOM   4720 H18T OL    273      22.325  -1.543  -1.568  1.00  0.00
TER   
ATOM   4721 C116 PA    274     -12.160  22.028   0.887  1.00  0.00
ATOM   4722 H16R PA    274     -13.249  21.897   1.064  1.00  0.00
ATOM   4723 H16S PA    274     -11.919  21.521  -0.071  1.00  0.00
ATOM   4724 H16T PA    274     -11.960  23.082   0.599  1.00  0.00
ATOM   4725 C115 PA    274     -11.164  21.553   1.948  1.00  0.00
ATOM   4726 H15R PA    274     -11.369  20.482   2.163  1.00  0.00
ATOM   4727 H15S PA    274     -10.102  21.660   1.638  1.00  0.00
ATOM   4728 C114 PA    274     -11.231  22.285   3.222  1.00  0.00
ATOM   4729 H14R PA    274     -11.437  23.365   3.058  1.00  0.00
ATOM   4730 H14S PA    274     -12.157  21.900   3.702  1.00  0.00
ATOM   4731 C113 PA    274      -9.978  22.129   4.007  1.00  0.00
ATOM   4732 H13R PA    274      -9.112  22.646   3.542  1.00  0.00
ATOM   4733 H13S PA    274     -10.225  22.647   4.958  1.00  0.00
ATOM   4734 C112 PA    274      -9.552  20.710   4.452  1.00  0.00
ATOM   4735 H12R PA    274      -9.062  20.298   3.544  1.00  0.00
ATOM   4736 H12S PA    274      -8.835  20.998   5.250  1.00  0.00
ATOM   4737 C111 PA    274     -10.785  19.885   5.010  1.00  0.00
ATOM   4738 H11R PA    274     -11.285  20.550   5.746  1.00  0.00
ATOM   4739 H11S PA    274     -11.534  19.729   4.203  1.00  0.00
ATOM   4740 C110 PA    274     -10.356  18.582   5.627  1.00  0.00
ATOM   4741 H10R PA    274     -11.301  18.046   5.861  1.00  0.00
ATOM   4742 H10S PA    274      -9.810  17.968   4.879  1.00  0.00
ATOM   4743  C19 PA    274      -9.506  18.593   6.900  1.00  0.00
ATOM   4744  H9R PA    274      -9.374  17.542   7.237  1.00  0.00
ATOM   4745  H9S PA    274      -8.526  19.019   6.595  1.00  0.00
ATOM   4746  C18 PA    274     -10.169  19.378   8.094  1.00  0.00
ATOM   4747  H8R PA    274     -10.109  20.484   8.174  1.00  0.00
ATOM   4748  H8S PA    274     -11.253  19.138   8.113  1.00  0.00
ATOM   4749  C17 PA    274      -9.579  18.841   9.416  1.00  0.00
ATOM   4750  H7R PA    274      -9.637  17.731   9.402  1.00  0.00
ATOM   4751  H7S PA    274      -8.508  19.136   9.450  1.00  0.00
ATOM   4752  C16 PA    274     -10.121  19.422  10.710  1.00  0.00
ATOM   4753  H6R PA    274     -10.116  20.531  10.655  1.00  0.00
ATOM   4754  H6S PA    274     -11.175  19.138  10.916  1.00  0.00
ATOM   4755  C15 PA    274      -9.333  18.948  11.932  1.00  0.00
ATOM   4756  H5R PA    274      -9.207  17.846  11.983  1.00  0.00
ATOM   4757  H5S PA    274      -8.289  19.321  11.869  1.00  0.00
ATOM   4758  C14 PA    274      -9.938  19.220  13.330  1.00  0.00
ATOM   4759  H4R PA    274     -10.862  18.613  13.436  1.00  0.00
ATOM   4760  H4S PA    274      -9.261  18.865  14.136  1.00  0.00
ATOM   4761  C13 PA    274     -10.254  20.720  13.552  1.00  0.00
ATOM   4762  H3R PA    274     -11.059  21.145  12.914  1.00  0.00
ATOM   4763  H3S PA    274     -10.668  20.818  14.579  1.00  0.00
ATOM   4764  C12 PA    274      -9.007  21.635  13.378  1.00  0.00
ATOM   4765  H2R PA    274      -8.096  21.171  13.813  1.00  0.00
ATOM   4766  H2S PA    274      -8.941  21.795  12.280  1.00  0.00
TER   
ATOM   4767  C11 PC    275      -9.070  22.935  14.121  1.00  0.00
ATOM   4768  O12 PC    275      -8.132  23.333  14.846  1.00  0.00
ATOM   4769  O11 PC    275     -10.197  23.564  13.878  1.00  0.00
ATOM   4770  C1  PC    275     -10.267  24.801  14.504  1.00  0.00
ATOM   4771  HR  PC    275      -9.338  25.272  14.892  1.00  0.00
ATOM   4772  HS  PC    275     -10.454  25.504  13.664  1.00  0.00
ATOM   4773  C2  PC    275     -11.349  24.739  15.569  1.00  0.00
ATOM   4774  HX  PC    275     -11.501  25.776  15.936  1.00  0.00
ATOM   4775  C3  PC    275     -10.847  23.783  16.713  1.00  0.00
ATOM   4776  HA  PC    275      -9.757  23.929  16.870  1.00  0.00
ATOM   4777  HB  PC    275     -11.333  24.229  17.607  1.00  0.00
ATOM   4778  O31 PC    275     -11.167  22.397  16.460  1.00  0.00
ATOM   4779  P31 PC    275     -12.210  21.687  17.359  1.00  0.00
ATOM   4780  O32 PC    275     -11.371  21.421  18.634  1.00  0.00
ATOM   4781  C31 PC    275      -9.971  21.096  18.694  1.00  0.00
ATOM   4782  H1A PC    275      -9.658  20.407  17.880  1.00  0.00
ATOM   4783  H1B PC    275      -9.374  22.014  18.510  1.00  0.00
ATOM   4784  C32 PC    275      -9.686  20.391  20.068  1.00  0.00
ATOM   4785  H2A PC    275      -8.814  19.775  19.909  1.00  0.00
ATOM   4786  H2B PC    275      -9.455  21.155  20.795  1.00  0.00
ATOM   4787  N31 PC    275     -10.760  19.558  20.695  1.00  0.00
ATOM   4788  C33 PC    275     -10.251  18.820  21.910  1.00  0.00
ATOM   4789  H3A PC    275      -9.397  18.246  21.580  1.00  0.00
ATOM   4790  H3B PC    275      -9.929  19.493  22.691  1.00  0.00
ATOM   4791  H3C PC    275     -10.961  18.068  22.220  1.00  0.00
ATOM   4792  C34 PC    275     -11.735  20.501  21.273  1.00  0.00
ATOM   4793  H4A PC    275     -12.140  21.122  20.488  1.00  0.00
ATOM   4794  H4B PC    275     -12.536  20.011  21.808  1.00  0.00
ATOM   4795  H4C PC    275     -11.198  21.078  22.011  1.00  0.00
ATOM   4796  C35 PC    275     -11.482  18.663  19.707  1.00  0.00
ATOM   4797  H5A PC    275     -10.800  17.963  19.247  1.00  0.00
ATOM   4798  H5B PC    275     -11.869  19.342  18.961  1.00  0.00
ATOM   4799  H5C PC    275     -12.216  18.216  20.362  1.00  0.00
ATOM   4800  O33 PC    275     -13.354  22.635  17.580  1.00  0.00
ATOM   4801  O34 PC    275     -12.581  20.513  16.620  1.00  0.00
ATOM   4802  O21 PC    275     -12.652  24.260  15.062  1.00  0.00
ATOM   4803  C21 PC    275     -13.339  25.086  14.364  1.00  0.00
ATOM   4804  O22 PC    275     -13.147  26.316  14.270  1.00  0.00
TER   
ATOM   4805  C12 OL    276     -14.429  24.360  13.633  1.00  0.00
ATOM   4806  H2R OL    276     -15.345  24.986  13.699  1.00  0.00
ATOM   4807  H2S OL    276     -14.440  23.316  14.011  1.00  0.00
ATOM   4808  C13 OL    276     -14.051  23.989  12.205  1.00  0.00
ATOM   4809  H3R OL    276     -14.909  23.593  11.621  1.00  0.00
ATOM   4810  H3S OL    276     -13.369  23.112  12.179  1.00  0.00
ATOM   4811  C14 OL    276     -13.208  24.985  11.434  1.00  0.00
ATOM   4812  H4R OL    276     -12.185  24.751  11.798  1.00  0.00
ATOM   4813  H4S OL    276     -13.457  26.036  11.696  1.00  0.00
ATOM   4814  C15 OL    276     -13.214  24.825   9.939  1.00  0.00
ATOM   4815  H5R OL    276     -14.124  25.359   9.590  1.00  0.00
ATOM   4816  H5S OL    276     -13.075  23.763   9.644  1.00  0.00
ATOM   4817  C16 OL    276     -12.032  25.503   9.318  1.00  0.00
ATOM   4818  H6R OL    276     -11.058  25.062   9.618  1.00  0.00
ATOM   4819  H6S OL    276     -12.008  26.580   9.592  1.00  0.00
ATOM   4820  C17 OL    276     -12.033  25.281   7.798  1.00  0.00
ATOM   4821  H7R OL    276     -12.856  25.916   7.406  1.00  0.00
ATOM   4822  H7S OL    276     -12.287  24.233   7.532  1.00  0.00
ATOM   4823  C18 OL    276     -10.779  25.862   7.056  1.00  0.00
ATOM   4824  H8R OL    276      -9.867  25.547   7.607  1.00  0.00
ATOM   4825  H8S OL    276     -10.795  26.969   7.142  1.00  0.00
ATOM   4826  C19 OL    276     -10.807  25.448   5.607  1.00  0.00
ATOM   4827  H9R OL    276     -10.262  24.501   5.478  1.00  0.00
ATOM   4828 C110 OL    276     -11.427  25.927   4.542  1.00  0.00
ATOM   4829 H10R OL    276     -11.347  25.498   3.533  1.00  0.00
ATOM   4830 C111 OL    276     -12.321  27.121   4.472  1.00  0.00
ATOM   4831 H11R OL    276     -11.872  27.907   3.827  1.00  0.00
ATOM   4832 H11S OL    276     -12.456  27.651   5.439  1.00  0.00
ATOM   4833 C112 OL    276     -13.658  26.662   3.854  1.00  0.00
ATOM   4834 H12R OL    276     -14.244  27.593   4.005  1.00  0.00
ATOM   4835 H12S OL    276     -14.221  25.857   4.374  1.00  0.00
ATOM   4836 C113 OL    276     -13.586  26.261   2.377  1.00  0.00
ATOM   4837 H13R OL    276     -14.593  25.934   2.041  1.00  0.00
ATOM   4838 H13S OL    276     -12.932  25.386   2.177  1.00  0.00
ATOM   4839 C114 OL    276     -13.084  27.346   1.369  1.00  0.00
ATOM   4840 H14R OL    276     -12.027  27.642   1.541  1.00  0.00
ATOM   4841 H14S OL    276     -13.555  28.312   1.651  1.00  0.00
ATOM   4842 C115 OL    276     -13.509  27.067  -0.062  1.00  0.00
ATOM   4843 H15R OL    276     -13.564  28.005  -0.654  1.00  0.00
ATOM   4844 H15S OL    276     -14.509  26.599  -0.187  1.00  0.00
ATOM   4845 C116 OL    276     -12.499  26.222  -0.834  1.00  0.00
ATOM   4846 H16R OL    276     -12.229  25.383  -0.159  1.00  0.00
ATOM   4847 H16S OL    276     -11.584  26.849  -0.887  1.00  0.00
ATOM   4848 C117 OL    276     -12.973  25.682  -2.217  1.00  0.00
ATOM   4849 H17R OL    276     -12.157  25.070  -2.658  1.00  0.00
ATOM   4850 H17S OL    276     -12.978  26.572  -2.882  1.00  0.00
ATOM   4851 C118 OL    276     -14.297  24.921  -2.231  1.00  0.00
ATOM   4852 H18R OL    276     -14.469  24.632  -3.290  1.00  0.00
ATOM   4853 H18S OL    276     -15.185  25.532  -1.962  1.00  0.00
ATOM   4854 H18T OL    276     -14.275  23.981  -1.639  1.00  0.00
TER   
ATOM   4855 C116 PA    277      20.596 -13.056  -0.583  1.00  0.00
ATOM   4856 H16R PA    277      20.008 -12.178  -0.926  1.00  0.00
ATOM   4857 H16S PA    277      20.627 -13.811  -1.397  1.00  0.00
ATOM   4858 H16T PA    277      21.597 -12.700  -0.257  1.00  0.00
ATOM   4859 C115 PA    277      20.080 -13.761   0.674  1.00  0.00
ATOM   4860 H15R PA    277      19.798 -13.084   1.510  1.00  0.00
ATOM   4861 H15S PA    277      19.197 -14.402   0.464  1.00  0.00
ATOM   4862 C114 PA    277      21.045 -14.784   1.347  1.00  0.00
ATOM   4863 H14R PA    277      20.424 -15.540   1.874  1.00  0.00
ATOM   4864 H14S PA    277      21.462 -15.385   0.511  1.00  0.00
ATOM   4865 C113 PA    277      22.223 -14.333   2.320  1.00  0.00
ATOM   4866 H13R PA    277      23.136 -14.949   2.175  1.00  0.00
ATOM   4867 H13S PA    277      22.415 -13.282   2.016  1.00  0.00
ATOM   4868 C112 PA    277      21.974 -14.368   3.788  1.00  0.00
ATOM   4869 H12R PA    277      22.726 -13.628   4.136  1.00  0.00
ATOM   4870 H12S PA    277      21.002 -13.936   4.110  1.00  0.00
ATOM   4871 C111 PA    277      22.198 -15.699   4.476  1.00  0.00
ATOM   4872 H11R PA    277      21.326 -16.379   4.366  1.00  0.00
ATOM   4873 H11S PA    277      23.077 -16.243   4.069  1.00  0.00
ATOM   4874 C110 PA    277      22.464 -15.577   6.024  1.00  0.00
ATOM   4875 H10R PA    277      23.014 -16.470   6.390  1.00  0.00
ATOM   4876 H10S PA    277      23.077 -14.651   6.056  1.00  0.00
ATOM   4877  C19 PA    277      21.207 -15.455   6.926  1.00  0.00
ATOM   4878  H9R PA    277      21.540 -15.106   7.926  1.00  0.00
ATOM   4879  H9S PA    277      20.676 -14.556   6.547  1.00  0.00
ATOM   4880  C18 PA    277      20.223 -16.650   6.871  1.00  0.00
ATOM   4881  H8R PA    277      19.742 -16.887   5.898  1.00  0.00
ATOM   4882  H8S PA    277      20.818 -17.546   7.150  1.00  0.00
ATOM   4883  C17 PA    277      18.961 -16.594   7.805  1.00  0.00
ATOM   4884  H7R PA    277      18.474 -15.641   7.509  1.00  0.00
ATOM   4885  H7S PA    277      18.345 -17.474   7.520  1.00  0.00
ATOM   4886  C16 PA    277      19.309 -16.595   9.306  1.00  0.00
ATOM   4887  H6R PA    277      19.970 -15.704   9.352  1.00  0.00
ATOM   4888  H6S PA    277      18.454 -16.452  10.001  1.00  0.00
ATOM   4889  C15 PA    277      20.137 -17.812   9.823  1.00  0.00
ATOM   4890  H5R PA    277      19.451 -18.655   9.596  1.00  0.00
ATOM   4891  H5S PA    277      21.116 -18.052   9.356  1.00  0.00
ATOM   4892  C14 PA    277      20.299 -17.769  11.382  1.00  0.00
ATOM   4893  H4R PA    277      19.458 -17.136  11.736  1.00  0.00
ATOM   4894  H4S PA    277      20.102 -18.759  11.846  1.00  0.00
ATOM   4895  C13 PA    277      21.577 -17.133  11.736  1.00  0.00
ATOM   4896  H3R PA    277      22.420 -17.727  11.324  1.00  0.00
ATOM   4897  H3S PA    277      21.554 -16.113  11.296  1.00  0.00
ATOM   4898  C12 PA    277      21.912 -16.931  13.257  1.00  0.00
ATOM   4899  H2R PA    277      21.054 -16.356  13.667  1.00  0.00
ATOM   4900  H2S PA    277      21.956 -17.971  13.647  1.00  0.00
TER   
ATOM   4901  C11 PC    278      23.262 -16.286  13.590  1.00  0.00
ATOM   4902  O12 PC    278      24.020 -16.054  12.694  1.00  0.00
ATOM   4903  O11 PC    278      23.339 -15.961  14.849  1.00  0.00
ATOM   4904  C1  PC    278      24.604 -15.353  15.268  1.00  0.00
ATOM   4905  HR  PC    278      25.121 -15.978  16.028  1.00  0.00
ATOM   4906  HS  PC    278      25.273 -15.134  14.408  1.00  0.00
ATOM   4907  C2  PC    278      24.243 -14.038  16.050  1.00  0.00
ATOM   4908  HX  PC    278      25.195 -13.497  16.240  1.00  0.00
ATOM   4909  C3  PC    278      23.345 -14.214  17.266  1.00  0.00
ATOM   4910  HA  PC    278      23.728 -15.059  17.876  1.00  0.00
ATOM   4911  HB  PC    278      23.528 -13.347  17.937  1.00  0.00
ATOM   4912  O31 PC    278      21.903 -14.317  16.962  1.00  0.00
ATOM   4913  P31 PC    278      20.812 -15.010  17.843  1.00  0.00
ATOM   4914  O32 PC    278      20.325 -13.847  18.835  1.00  0.00
ATOM   4915  C31 PC    278      19.509 -12.798  18.279  1.00  0.00
ATOM   4916  H1A PC    278      20.115 -12.144  17.616  1.00  0.00
ATOM   4917  H1B PC    278      18.586 -13.250  17.857  1.00  0.00
ATOM   4918  C32 PC    278      18.993 -11.766  19.353  1.00  0.00
ATOM   4919  H2A PC    278      18.439 -10.962  18.892  1.00  0.00
ATOM   4920  H2B PC    278      18.317 -12.286  20.016  1.00  0.00
ATOM   4921  N31 PC    278      20.058 -11.068  20.290  1.00  0.00
ATOM   4922  C33 PC    278      21.200 -10.503  19.558  1.00  0.00
ATOM   4923  H3A PC    278      21.026  -9.668  18.896  1.00  0.00
ATOM   4924  H3B PC    278      22.109 -10.346  20.120  1.00  0.00
ATOM   4925  H3C PC    278      21.508 -11.373  18.997  1.00  0.00
ATOM   4926  C34 PC    278      19.517  -9.999  21.176  1.00  0.00
ATOM   4927  H4A PC    278      18.930 -10.580  21.872  1.00  0.00
ATOM   4928  H4B PC    278      20.308  -9.540  21.750  1.00  0.00
ATOM   4929  H4C PC    278      19.020  -9.307  20.513  1.00  0.00
ATOM   4930  C35 PC    278      20.645 -12.119  21.250  1.00  0.00
ATOM   4931  H5A PC    278      21.202 -12.819  20.644  1.00  0.00
ATOM   4932  H5B PC    278      19.832 -12.519  21.838  1.00  0.00
ATOM   4933  H5C PC    278      21.243 -11.578  21.968  1.00  0.00
ATOM   4934  O33 PC    278      19.816 -15.384  16.811  1.00  0.00
ATOM   4935  O34 PC    278      21.318 -16.119  18.642  1.00  0.00
ATOM   4936  O21 PC    278      23.566 -13.235  15.034  1.00  0.00
ATOM   4937  C21 PC    278      23.126 -12.034  15.277  1.00  0.00
ATOM   4938  O22 PC    278      23.428 -11.373  16.250  1.00  0.00
TER   
ATOM   4939  C12 OL    279      22.297 -11.546  14.084  1.00  0.00
ATOM   4940  H2R OL    279      22.799 -11.801  13.127  1.00  0.00
ATOM   4941  H2S OL    279      22.298 -10.464  14.339  1.00  0.00
ATOM   4942  C13 OL    279      20.805 -11.920  14.148  1.00  0.00
ATOM   4943  H3R OL    279      20.113 -11.316  13.523  1.00  0.00
ATOM   4944  H3S OL    279      20.488 -11.890  15.212  1.00  0.00
ATOM   4945  C14 OL    279      20.472 -13.218  13.540  1.00  0.00
ATOM   4946  H4R OL    279      19.619 -13.723  14.040  1.00  0.00
ATOM   4947  H4S OL    279      21.276 -13.963  13.724  1.00  0.00
ATOM   4948  C15 OL    279      20.069 -13.170  12.023  1.00  0.00
ATOM   4949  H5R OL    279      19.141 -12.559  12.040  1.00  0.00
ATOM   4950  H5S OL    279      19.851 -14.239  11.813  1.00  0.00
ATOM   4951  C16 OL    279      21.055 -12.533  11.027  1.00  0.00
ATOM   4952  H6R OL    279      21.947 -13.173  10.853  1.00  0.00
ATOM   4953  H6S OL    279      21.456 -11.591  11.459  1.00  0.00
ATOM   4954  C17 OL    279      20.492 -12.094   9.541  1.00  0.00
ATOM   4955  H7R OL    279      20.008 -13.040   9.220  1.00  0.00
ATOM   4956  H7S OL    279      21.389 -12.039   8.888  1.00  0.00
ATOM   4957  C18 OL    279      19.668 -10.757   9.320  1.00  0.00
ATOM   4958  H8R OL    279      20.334  -9.870   9.254  1.00  0.00
ATOM   4959  H8S OL    279      19.154 -10.668  10.301  1.00  0.00
ATOM   4960  C19 OL    279      18.660 -10.869   8.201  1.00  0.00
ATOM   4961  H9R OL    279      17.657 -11.147   8.558  1.00  0.00
ATOM   4962 C110 OL    279      18.707 -10.625   6.848  1.00  0.00
ATOM   4963 H10R OL    279      17.916 -10.835   6.113  1.00  0.00
ATOM   4964 C111 OL    279      19.978 -10.126   6.068  1.00  0.00
ATOM   4965 H11R OL    279      20.803  -9.762   6.718  1.00  0.00
ATOM   4966 H11S OL    279      19.659  -9.284   5.416  1.00  0.00
ATOM   4967 C112 OL    279      20.501 -11.341   5.312  1.00  0.00
ATOM   4968 H12R OL    279      19.655 -11.799   4.757  1.00  0.00
ATOM   4969 H12S OL    279      20.939 -12.015   6.080  1.00  0.00
ATOM   4970 C113 OL    279      21.697 -10.793   4.491  1.00  0.00
ATOM   4971 H13R OL    279      22.172 -11.670   4.001  1.00  0.00
ATOM   4972 H13S OL    279      22.442 -10.298   5.150  1.00  0.00
ATOM   4973 C114 OL    279      21.239  -9.735   3.546  1.00  0.00
ATOM   4974 H14R OL    279      21.143  -8.803   4.143  1.00  0.00
ATOM   4975 H14S OL    279      20.247 -10.023   3.135  1.00  0.00
ATOM   4976 C115 OL    279      22.211  -9.586   2.397  1.00  0.00
ATOM   4977 H15R OL    279      22.229 -10.514   1.787  1.00  0.00
ATOM   4978 H15S OL    279      23.277  -9.403   2.654  1.00  0.00
ATOM   4979 C116 OL    279      21.889  -8.514   1.299  1.00  0.00
ATOM   4980 H16R OL    279      21.826  -7.471   1.678  1.00  0.00
ATOM   4981 H16S OL    279      20.929  -8.893   0.889  1.00  0.00
ATOM   4982 C117 OL    279      22.943  -8.505   0.149  1.00  0.00
ATOM   4983 H17R OL    279      23.008  -9.581  -0.118  1.00  0.00
ATOM   4984 H17S OL    279      23.892  -7.994   0.416  1.00  0.00
ATOM   4985 C118 OL    279      22.504  -7.617  -1.071  1.00  0.00
ATOM   4986 H18R OL    279      23.196  -7.807  -1.919  1.00  0.00
ATOM   4987 H18S OL    279      22.491  -6.532  -0.836  1.00  0.00
ATOM   4988 H18T OL    279      21.510  -7.974  -1.416  1.00  0.00
TER   
ATOM   4989 C116 PA    280     -12.973  13.709  -3.142  1.00  0.00
ATOM   4990 H16R PA    280     -13.909  13.426  -2.614  1.00  0.00
ATOM   4991 H16S PA    280     -12.393  12.762  -3.165  1.00  0.00
ATOM   4992 H16T PA    280     -13.139  13.990  -4.204  1.00  0.00
ATOM   4993 C115 PA    280     -12.166  14.903  -2.470  1.00  0.00
ATOM   4994 H15R PA    280     -11.323  15.103  -3.165  1.00  0.00
ATOM   4995 H15S PA    280     -12.829  15.768  -2.253  1.00  0.00
ATOM   4996 C114 PA    280     -11.682  14.520  -1.080  1.00  0.00
ATOM   4997 H14R PA    280     -10.971  13.666  -1.101  1.00  0.00
ATOM   4998 H14S PA    280     -11.254  15.362  -0.496  1.00  0.00
ATOM   4999 C113 PA    280     -12.870  14.071  -0.046  1.00  0.00
ATOM   5000 H13R PA    280     -13.810  14.659  -0.120  1.00  0.00
ATOM   5001 H13S PA    280     -13.138  13.050  -0.393  1.00  0.00
ATOM   5002 C112 PA    280     -12.572  14.078   1.466  1.00  0.00
ATOM   5003 H12R PA    280     -12.550  15.088   1.928  1.00  0.00
ATOM   5004 H12S PA    280     -13.421  13.580   1.981  1.00  0.00
ATOM   5005 C111 PA    280     -11.262  13.340   1.842  1.00  0.00
ATOM   5006 H11R PA    280     -11.136  12.475   1.156  1.00  0.00
ATOM   5007 H11S PA    280     -10.393  14.030   1.780  1.00  0.00
ATOM   5008 C110 PA    280     -11.128  12.707   3.298  1.00  0.00
ATOM   5009 H10R PA    280     -11.995  12.017   3.384  1.00  0.00
ATOM   5010 H10S PA    280     -10.224  12.062   3.316  1.00  0.00
ATOM   5011  C19 PA    280     -10.846  13.833   4.244  1.00  0.00
ATOM   5012  H9R PA    280     -10.166  14.620   3.854  1.00  0.00
ATOM   5013  H9S PA    280     -11.817  14.371   4.288  1.00  0.00
ATOM   5014  C18 PA    280     -10.508  13.289   5.637  1.00  0.00
ATOM   5015  H8R PA    280      -9.475  12.883   5.589  1.00  0.00
ATOM   5016  H8S PA    280     -10.489  14.098   6.398  1.00  0.00
ATOM   5017  C17 PA    280     -11.625  12.323   6.234  1.00  0.00
ATOM   5018  H7R PA    280     -12.505  12.986   6.093  1.00  0.00
ATOM   5019  H7S PA    280     -11.504  11.358   5.696  1.00  0.00
ATOM   5020  C16 PA    280     -11.370  11.933   7.692  1.00  0.00
ATOM   5021  H6R PA    280     -10.471  11.281   7.714  1.00  0.00
ATOM   5022  H6S PA    280     -11.153  12.710   8.456  1.00  0.00
ATOM   5023  C15 PA    280     -12.385  10.870   8.109  1.00  0.00
ATOM   5024  H5R PA    280     -13.328  11.446   8.231  1.00  0.00
ATOM   5025  H5S PA    280     -12.649  10.112   7.341  1.00  0.00
ATOM   5026  C14 PA    280     -11.902  10.192   9.347  1.00  0.00
ATOM   5027  H4R PA    280     -10.936   9.672   9.173  1.00  0.00
ATOM   5028  H4S PA    280     -11.689  11.053  10.017  1.00  0.00
ATOM   5029  C13 PA    280     -12.865   9.138   9.875  1.00  0.00
ATOM   5030  H3R PA    280     -13.156   8.678   8.907  1.00  0.00
ATOM   5031  H3S PA    280     -12.296   8.390  10.469  1.00  0.00
ATOM   5032  C12 PA    280     -13.998   9.532  10.876  1.00  0.00
ATOM   5033  H2R PA    280     -14.464  10.445  10.447  1.00  0.00
ATOM   5034  H2S PA    280     -14.757   8.724  10.809  1.00  0.00
TER   
ATOM   5035  C11 PC    281     -13.657   9.797  12.354  1.00  0.00
ATOM   5036  O12 PC    281     -12.482   9.594  12.721  1.00  0.00
ATOM   5037  O11 PC    281     -14.692  10.216  13.030  1.00  0.00
ATOM   5038  C1  PC    281     -14.523  10.611  14.402  1.00  0.00
ATOM   5039  HR  PC    281     -15.489  10.877  14.884  1.00  0.00
ATOM   5040  HS  PC    281     -14.185   9.712  14.961  1.00  0.00
ATOM   5041  C2  PC    281     -13.666  11.819  14.561  1.00  0.00
ATOM   5042  HX  PC    281     -12.654  11.447  14.290  1.00  0.00
ATOM   5043  C3  PC    281     -13.532  12.212  16.069  1.00  0.00
ATOM   5044  HA  PC    281     -14.493  12.372  16.604  1.00  0.00
ATOM   5045  HB  PC    281     -13.114  11.328  16.597  1.00  0.00
ATOM   5046  O31 PC    281     -12.666  13.241  16.244  1.00  0.00
ATOM   5047  P31 PC    281     -12.235  14.011  17.643  1.00  0.00
ATOM   5048  O32 PC    281     -12.493  12.896  18.784  1.00  0.00
ATOM   5049  C31 PC    281     -11.463  12.151  19.300  1.00  0.00
ATOM   5050  H1A PC    281     -10.858  11.487  18.646  1.00  0.00
ATOM   5051  H1B PC    281     -10.780  12.937  19.685  1.00  0.00
ATOM   5052  C32 PC    281     -11.909  11.277  20.535  1.00  0.00
ATOM   5053  H2A PC    281     -11.023  10.754  20.863  1.00  0.00
ATOM   5054  H2B PC    281     -12.363  11.866  21.318  1.00  0.00
ATOM   5055  N31 PC    281     -12.945  10.186  20.334  1.00  0.00
ATOM   5056  C33 PC    281     -12.622   9.562  19.005  1.00  0.00
ATOM   5057  H3A PC    281     -13.479   9.117  18.521  1.00  0.00
ATOM   5058  H3B PC    281     -12.083  10.286  18.412  1.00  0.00
ATOM   5059  H3C PC    281     -12.003   8.723  19.286  1.00  0.00
ATOM   5060  C34 PC    281     -12.677   9.109  21.309  1.00  0.00
ATOM   5061  H4A PC    281     -12.927   9.261  22.348  1.00  0.00
ATOM   5062  H4B PC    281     -13.233   8.206  21.107  1.00  0.00
ATOM   5063  H4C PC    281     -11.621   8.897  21.387  1.00  0.00
ATOM   5064  C35 PC    281     -14.298  10.792  20.414  1.00  0.00
ATOM   5065  H5A PC    281     -14.660  11.047  21.399  1.00  0.00
ATOM   5066  H5B PC    281     -14.994  10.062  20.030  1.00  0.00
ATOM   5067  H5C PC    281     -14.267  11.702  19.832  1.00  0.00
ATOM   5068  O33 PC    281     -10.853  14.433  17.617  1.00  0.00
ATOM   5069  O34 PC    281     -13.244  15.089  17.815  1.00  0.00
ATOM   5070  O21 PC    281     -14.235  12.857  13.807  1.00  0.00
ATOM   5071  C21 PC    281     -13.286  13.734  13.379  1.00  0.00
ATOM   5072  O22 PC    281     -12.074  13.771  13.686  1.00  0.00
TER   
ATOM   5073  C12 OL    282     -14.022  14.857  12.575  1.00  0.00
ATOM   5074  H2R OL    282     -14.450  15.666  13.205  1.00  0.00
ATOM   5075  H2S OL    282     -14.850  14.323  12.062  1.00  0.00
ATOM   5076  C13 OL    282     -13.000  15.391  11.547  1.00  0.00
ATOM   5077  H3R OL    282     -12.524  14.519  11.051  1.00  0.00
ATOM   5078  H3S OL    282     -12.292  15.988  12.161  1.00  0.00
ATOM   5079  C14 OL    282     -13.551  16.249  10.403  1.00  0.00
ATOM   5080  H4R OL    282     -12.962  17.190  10.373  1.00  0.00
ATOM   5081  H4S OL    282     -14.457  16.758  10.795  1.00  0.00
ATOM   5082  C15 OL    282     -13.544  15.562   9.003  1.00  0.00
ATOM   5083  H5R OL    282     -12.564  15.063   8.844  1.00  0.00
ATOM   5084  H5S OL    282     -13.596  16.241   8.125  1.00  0.00
ATOM   5085  C16 OL    282     -14.472  14.311   8.823  1.00  0.00
ATOM   5086  H6R OL    282     -14.165  13.634   9.649  1.00  0.00
ATOM   5087  H6S OL    282     -14.228  13.834   7.849  1.00  0.00
ATOM   5088  C17 OL    282     -15.917  14.703   8.948  1.00  0.00
ATOM   5089  H7R OL    282     -15.918  15.753   8.583  1.00  0.00
ATOM   5090  H7S OL    282     -16.261  14.714  10.005  1.00  0.00
ATOM   5091  C18 OL    282     -16.812  13.920   8.003  1.00  0.00
ATOM   5092  H8R OL    282     -16.432  14.071   6.970  1.00  0.00
ATOM   5093  H8S OL    282     -17.886  14.203   8.031  1.00  0.00
ATOM   5094  C19 OL    282     -16.661  12.538   8.438  1.00  0.00
ATOM   5095  H9R OL    282     -16.874  12.292   9.489  1.00  0.00
ATOM   5096 C110 OL    282     -16.204  11.415   7.741  1.00  0.00
ATOM   5097 H10R OL    282     -16.269  10.441   8.247  1.00  0.00
ATOM   5098 C111 OL    282     -15.767  11.377   6.296  1.00  0.00
ATOM   5099 H11R OL    282     -14.670  11.415   6.123  1.00  0.00
ATOM   5100 H11S OL    282     -16.199  12.171   5.650  1.00  0.00
ATOM   5101 C112 OL    282     -16.491  10.134   5.723  1.00  0.00
ATOM   5102 H12R OL    282     -17.575  10.373   5.776  1.00  0.00
ATOM   5103 H12S OL    282     -16.145   9.193   6.201  1.00  0.00
ATOM   5104 C113 OL    282     -16.307  10.218   4.207  1.00  0.00
ATOM   5105 H13R OL    282     -16.591  11.247   3.899  1.00  0.00
ATOM   5106 H13S OL    282     -17.077   9.557   3.753  1.00  0.00
ATOM   5107 C114 OL    282     -14.873   9.949   3.630  1.00  0.00
ATOM   5108 H14R OL    282     -14.532   8.914   3.844  1.00  0.00
ATOM   5109 H14S OL    282     -14.299  10.788   4.079  1.00  0.00
ATOM   5110 C115 OL    282     -14.915   9.982   2.070  1.00  0.00
ATOM   5111 H15R OL    282     -15.348  10.982   1.852  1.00  0.00
ATOM   5112 H15S OL    282     -15.618   9.189   1.738  1.00  0.00
ATOM   5113 C116 OL    282     -13.534   9.900   1.261  1.00  0.00
ATOM   5114 H16R OL    282     -12.907   8.990   1.380  1.00  0.00
ATOM   5115 H16S OL    282     -12.992  10.816   1.578  1.00  0.00
ATOM   5116 C117 OL    282     -13.800  10.013  -0.228  1.00  0.00
ATOM   5117 H17R OL    282     -14.377  10.952  -0.364  1.00  0.00
ATOM   5118 H17S OL    282     -14.466   9.158  -0.471  1.00  0.00
ATOM   5119 C118 OL    282     -12.592  10.056  -1.189  1.00  0.00
ATOM   5120 H18R OL    282     -12.012   9.168  -0.857  1.00  0.00
ATOM   5121 H18S OL    282     -12.025  10.984  -0.961  1.00  0.00
ATOM   5122 H18T OL    282     -12.957  10.058  -2.238  1.00  0.00
TER   
ATOM   5123 C116 PA    283     -22.028  -4.405  -1.737  1.00  0.00
ATOM   5124 H16R PA    283     -21.866  -4.830  -2.750  1.00  0.00
ATOM   5125 H16S PA    283     -21.017  -4.260  -1.298  1.00  0.00
ATOM   5126 H16T PA    283     -22.594  -3.456  -1.845  1.00  0.00
ATOM   5127 C115 PA    283     -22.816  -5.349  -0.846  1.00  0.00
ATOM   5128 H15R PA    283     -23.025  -4.942   0.167  1.00  0.00
ATOM   5129 H15S PA    283     -23.772  -5.560  -1.371  1.00  0.00
ATOM   5130 C114 PA    283     -22.059  -6.657  -0.482  1.00  0.00
ATOM   5131 H14R PA    283     -21.817  -7.257  -1.385  1.00  0.00
ATOM   5132 H14S PA    283     -21.143  -6.194  -0.058  1.00  0.00
ATOM   5133 C113 PA    283     -22.746  -7.449   0.534  1.00  0.00
ATOM   5134 H13R PA    283     -23.821  -7.622   0.312  1.00  0.00
ATOM   5135 H13S PA    283     -22.287  -8.449   0.381  1.00  0.00
ATOM   5136 C112 PA    283     -22.490  -6.957   1.987  1.00  0.00
ATOM   5137 H12R PA    283     -22.684  -5.863   2.004  1.00  0.00
ATOM   5138 H12S PA    283     -23.237  -7.482   2.620  1.00  0.00
ATOM   5139 C111 PA    283     -21.124  -7.251   2.542  1.00  0.00
ATOM   5140 H11R PA    283     -20.293  -6.924   1.881  1.00  0.00
ATOM   5141 H11S PA    283     -21.073  -6.709   3.511  1.00  0.00
ATOM   5142 C110 PA    283     -20.862  -8.730   2.821  1.00  0.00
ATOM   5143 H10R PA    283     -21.696  -9.259   3.330  1.00  0.00
ATOM   5144 H10S PA    283     -20.558  -9.395   1.985  1.00  0.00
ATOM   5145  C19 PA    283     -19.700  -8.867   3.798  1.00  0.00
ATOM   5146  H9R PA    283     -18.738  -8.648   3.288  1.00  0.00
ATOM   5147  H9S PA    283     -19.809  -8.214   4.691  1.00  0.00
ATOM   5148  C18 PA    283     -19.711 -10.254   4.262  1.00  0.00
ATOM   5149  H8R PA    283     -20.214 -10.964   3.572  1.00  0.00
ATOM   5150  H8S PA    283     -18.716 -10.743   4.342  1.00  0.00
ATOM   5151  C17 PA    283     -20.436 -10.453   5.642  1.00  0.00
ATOM   5152  H7R PA    283     -20.585  -9.473   6.144  1.00  0.00
ATOM   5153  H7S PA    283     -21.493 -10.733   5.442  1.00  0.00
ATOM   5154  C16 PA    283     -19.745 -11.406   6.586  1.00  0.00
ATOM   5155  H6R PA    283     -20.171 -12.430   6.643  1.00  0.00
ATOM   5156  H6S PA    283     -18.696 -11.564   6.255  1.00  0.00
ATOM   5157  C15 PA    283     -19.506 -10.842   8.012  1.00  0.00
ATOM   5158  H5R PA    283     -19.158 -11.664   8.674  1.00  0.00
ATOM   5159  H5S PA    283     -18.689 -10.089   8.050  1.00  0.00
ATOM   5160  C14 PA    283     -20.712 -10.399   8.809  1.00  0.00
ATOM   5161  H4R PA    283     -20.361 -10.217   9.847  1.00  0.00
ATOM   5162  H4S PA    283     -21.071  -9.444   8.371  1.00  0.00
ATOM   5163  C13 PA    283     -21.822 -11.429   8.813  1.00  0.00
ATOM   5164  H3R PA    283     -22.380 -11.473   7.853  1.00  0.00
ATOM   5165  H3S PA    283     -21.395 -12.439   8.993  1.00  0.00
ATOM   5166  C12 PA    283     -22.896 -10.996   9.763  1.00  0.00
ATOM   5167  H2R PA    283     -23.290  -9.986   9.519  1.00  0.00
ATOM   5168  H2S PA    283     -23.762 -11.671   9.599  1.00  0.00
TER   
ATOM   5169  C11 PC    284     -22.406 -11.131  11.176  1.00  0.00
ATOM   5170  O12 PC    284     -21.441 -11.733  11.571  1.00  0.00
ATOM   5171  O11 PC    284     -23.256 -10.427  11.996  1.00  0.00
ATOM   5172  C1  PC    284     -22.999 -10.733  13.394  1.00  0.00
ATOM   5173  HR  PC    284     -23.918 -10.439  13.945  1.00  0.00
ATOM   5174  HS  PC    284     -22.782 -11.820  13.459  1.00  0.00
ATOM   5175  C2  PC    284     -21.857  -9.830  13.880  1.00  0.00
ATOM   5176  HX  PC    284     -20.897 -10.363  13.715  1.00  0.00
ATOM   5177  C3  PC    284     -22.134  -9.589  15.408  1.00  0.00
ATOM   5178  HA  PC    284     -22.309 -10.640  15.722  1.00  0.00
ATOM   5179  HB  PC    284     -21.245  -9.229  15.968  1.00  0.00
ATOM   5180  O31 PC    284     -23.396  -8.901  15.589  1.00  0.00
ATOM   5181  P31 PC    284     -23.861  -8.803  17.118  1.00  0.00
ATOM   5182  O32 PC    284     -22.482  -8.381  17.852  1.00  0.00
ATOM   5183  C31 PC    284     -22.276  -7.313  18.698  1.00  0.00
ATOM   5184  H1A PC    284     -21.919  -6.383  18.206  1.00  0.00
ATOM   5185  H1B PC    284     -23.227  -7.198  19.260  1.00  0.00
ATOM   5186  C32 PC    284     -21.135  -7.867  19.705  1.00  0.00
ATOM   5187  H2A PC    284     -20.424  -8.482  19.175  1.00  0.00
ATOM   5188  H2B PC    284     -20.589  -7.030  20.114  1.00  0.00
ATOM   5189  N31 PC    284     -21.433  -8.675  20.965  1.00  0.00
ATOM   5190  C33 PC    284     -22.235  -9.935  20.690  1.00  0.00
ATOM   5191  H3A PC    284     -23.302  -9.907  20.531  1.00  0.00
ATOM   5192  H3B PC    284     -21.831 -10.382  19.793  1.00  0.00
ATOM   5193  H3C PC    284     -22.118 -10.701  21.442  1.00  0.00
ATOM   5194  C34 PC    284     -20.171  -9.011  21.625  1.00  0.00
ATOM   5195  H4A PC    284     -19.759  -8.063  21.937  1.00  0.00
ATOM   5196  H4B PC    284     -20.362  -9.635  22.486  1.00  0.00
ATOM   5197  H4C PC    284     -19.540  -9.544  20.929  1.00  0.00
ATOM   5198  C35 PC    284     -22.277  -7.829  21.858  1.00  0.00
ATOM   5199  H5A PC    284     -21.970  -6.799  21.752  1.00  0.00
ATOM   5200  H5B PC    284     -22.114  -8.181  22.866  1.00  0.00
ATOM   5201  H5C PC    284     -23.321  -7.853  21.583  1.00  0.00
ATOM   5202  O33 PC    284     -24.823  -7.665  17.353  1.00  0.00
ATOM   5203  O34 PC    284     -24.345 -10.184  17.548  1.00  0.00
ATOM   5204  O21 PC    284     -21.917  -8.608  13.224  1.00  0.00
ATOM   5205  C21 PC    284     -20.790  -7.962  13.168  1.00  0.00
ATOM   5206  O22 PC    284     -19.740  -8.202  13.704  1.00  0.00
TER   
ATOM   5207  C12 OL    285     -21.008  -6.894  12.141  1.00  0.00
ATOM   5208  H2R OL    285     -20.019  -6.412  11.992  1.00  0.00
ATOM   5209  H2S OL    285     -21.837  -6.238  12.482  1.00  0.00
ATOM   5210  C13 OL    285     -21.314  -7.518  10.817  1.00  0.00
ATOM   5211  H3R OL    285     -21.969  -8.416  10.833  1.00  0.00
ATOM   5212  H3S OL    285     -20.295  -7.561  10.376  1.00  0.00
ATOM   5213  C14 OL    285     -22.209  -6.618   9.916  1.00  0.00
ATOM   5214  H4R OL    285     -21.920  -5.547   9.860  1.00  0.00
ATOM   5215  H4S OL    285     -23.144  -6.493  10.503  1.00  0.00
ATOM   5216  C15 OL    285     -22.488  -7.285   8.606  1.00  0.00
ATOM   5217  H5R OL    285     -22.865  -8.318   8.770  1.00  0.00
ATOM   5218  H5S OL    285     -21.566  -7.270   7.988  1.00  0.00
ATOM   5219  C16 OL    285     -23.666  -6.625   7.764  1.00  0.00
ATOM   5220  H6R OL    285     -23.688  -5.521   7.889  1.00  0.00
ATOM   5221  H6S OL    285     -24.680  -6.826   8.172  1.00  0.00
ATOM   5222  C17 OL    285     -23.528  -6.984   6.345  1.00  0.00
ATOM   5223  H7R OL    285     -22.478  -6.730   6.088  1.00  0.00
ATOM   5224  H7S OL    285     -24.234  -6.326   5.794  1.00  0.00
ATOM   5225  C18 OL    285     -23.708  -8.473   6.046  1.00  0.00
ATOM   5226  H8R OL    285     -22.840  -8.928   6.569  1.00  0.00
ATOM   5227  H8S OL    285     -23.555  -8.519   4.947  1.00  0.00
ATOM   5228  C19 OL    285     -24.854  -9.284   6.587  1.00  0.00
ATOM   5229  H9R OL    285     -24.732  -9.745   7.578  1.00  0.00
ATOM   5230 C110 OL    285     -25.941  -9.616   5.908  1.00  0.00
ATOM   5231 H10R OL    285     -26.720 -10.275   6.320  1.00  0.00
ATOM   5232 C111 OL    285     -26.253  -9.287   4.506  1.00  0.00
ATOM   5233 H11R OL    285     -26.205  -8.192   4.323  1.00  0.00
ATOM   5234 H11S OL    285     -27.311  -9.618   4.434  1.00  0.00
ATOM   5235 C112 OL    285     -25.557 -10.178   3.359  1.00  0.00
ATOM   5236 H12R OL    285     -24.544  -9.737   3.241  1.00  0.00
ATOM   5237 H12S OL    285     -26.218 -10.165   2.466  1.00  0.00
ATOM   5238 C113 OL    285     -25.462 -11.679   3.792  1.00  0.00
ATOM   5239 H13R OL    285     -26.472 -12.109   3.966  1.00  0.00
ATOM   5240 H13S OL    285     -24.858 -11.719   4.723  1.00  0.00
ATOM   5241 C114 OL    285     -24.728 -12.485   2.703  1.00  0.00
ATOM   5242 H14R OL    285     -25.519 -12.506   1.923  1.00  0.00
ATOM   5243 H14S OL    285     -24.524 -13.514   3.069  1.00  0.00
ATOM   5244 C115 OL    285     -23.448 -11.737   2.155  1.00  0.00
ATOM   5245 H15R OL    285     -22.797 -11.669   3.052  1.00  0.00
ATOM   5246 H15S OL    285     -23.622 -10.680   1.860  1.00  0.00
ATOM   5247 C116 OL    285     -22.676 -12.494   1.046  1.00  0.00
ATOM   5248 H16R OL    285     -22.516 -13.528   1.422  1.00  0.00
ATOM   5249 H16S OL    285     -21.749 -11.904   0.881  1.00  0.00
ATOM   5250 C117 OL    285     -23.573 -12.523  -0.248  1.00  0.00
ATOM   5251 H17R OL    285     -24.429 -13.212  -0.087  1.00  0.00
ATOM   5252 H17S OL    285     -22.980 -12.887  -1.114  1.00  0.00
ATOM   5253 C118 OL    285     -24.069 -11.205  -0.757  1.00  0.00
ATOM   5254 H18R OL    285     -23.300 -10.408  -0.856  1.00  0.00
ATOM   5255 H18S OL    285     -24.857 -10.786  -0.095  1.00  0.00
ATOM   5256 H18T OL    285     -24.421 -11.418  -1.789  1.00  0.00
TER   
ATOM   5257 C116 PA    286     -14.202 -14.100   2.427  1.00  0.00
ATOM   5258 H16R PA    286     -14.249 -13.024   2.700  1.00  0.00
ATOM   5259 H16S PA    286     -14.513 -14.274   1.375  1.00  0.00
ATOM   5260 H16T PA    286     -13.146 -14.392   2.613  1.00  0.00
ATOM   5261 C115 PA    286     -15.003 -15.017   3.281  1.00  0.00
ATOM   5262 H15R PA    286     -16.043 -14.717   3.031  1.00  0.00
ATOM   5263 H15S PA    286     -14.784 -16.045   2.919  1.00  0.00
ATOM   5264 C114 PA    286     -14.767 -15.056   4.825  1.00  0.00
ATOM   5265 H14R PA    286     -14.764 -16.105   5.191  1.00  0.00
ATOM   5266 H14S PA    286     -13.738 -14.705   5.054  1.00  0.00
ATOM   5267 C113 PA    286     -15.622 -14.167   5.685  1.00  0.00
ATOM   5268 H13R PA    286     -16.693 -14.317   5.427  1.00  0.00
ATOM   5269 H13S PA    286     -15.438 -14.591   6.695  1.00  0.00
ATOM   5270 C112 PA    286     -15.418 -12.650   5.496  1.00  0.00
ATOM   5271 H12R PA    286     -14.357 -12.507   5.794  1.00  0.00
ATOM   5272 H12S PA    286     -15.389 -12.313   4.437  1.00  0.00
ATOM   5273 C111 PA    286     -16.305 -11.812   6.424  1.00  0.00
ATOM   5274 H11R PA    286     -16.331 -10.708   6.303  1.00  0.00
ATOM   5275 H11S PA    286     -17.372 -12.053   6.231  1.00  0.00
ATOM   5276 C110 PA    286     -15.952 -12.086   7.928  1.00  0.00
ATOM   5277 H10R PA    286     -16.296 -13.107   8.197  1.00  0.00
ATOM   5278 H10S PA    286     -14.872 -11.990   8.171  1.00  0.00
ATOM   5279  C19 PA    286     -16.819 -11.201   8.880  1.00  0.00
ATOM   5280  H9R PA    286     -16.885 -10.187   8.431  1.00  0.00
ATOM   5281  H9S PA    286     -17.857 -11.596   8.871  1.00  0.00
ATOM   5282  C18 PA    286     -16.440 -11.206  10.380  1.00  0.00
ATOM   5283  H8R PA    286     -15.407 -10.797  10.391  1.00  0.00
ATOM   5284  H8S PA    286     -17.245 -10.576  10.814  1.00  0.00
ATOM   5285  C17 PA    286     -16.431 -12.644  10.934  1.00  0.00
ATOM   5286  H7R PA    286     -17.473 -13.021  10.849  1.00  0.00
ATOM   5287  H7S PA    286     -15.653 -13.242  10.412  1.00  0.00
ATOM   5288  C16 PA    286     -16.192 -12.667  12.435  1.00  0.00
ATOM   5289  H6R PA    286     -15.188 -12.292  12.725  1.00  0.00
ATOM   5290  H6S PA    286     -16.885 -11.950  12.925  1.00  0.00
ATOM   5291  C15 PA    286     -16.218 -14.097  13.088  1.00  0.00
ATOM   5292  H5R PA    286     -15.588 -14.711  12.408  1.00  0.00
ATOM   5293  H5S PA    286     -15.723 -13.804  14.038  1.00  0.00
ATOM   5294  C14 PA    286     -17.591 -14.672  13.404  1.00  0.00
ATOM   5295  H4R PA    286     -18.182 -13.849  13.859  1.00  0.00
ATOM   5296  H4S PA    286     -18.109 -15.076  12.508  1.00  0.00
ATOM   5297  C13 PA    286     -17.605 -16.001  14.286  1.00  0.00
ATOM   5298  H3R PA    286     -16.866 -16.691  13.827  1.00  0.00
ATOM   5299  H3S PA    286     -17.103 -15.573  15.180  1.00  0.00
ATOM   5300  C12 PA    286     -19.001 -16.617  14.490  1.00  0.00
ATOM   5301  H2R PA    286     -19.745 -15.854  14.805  1.00  0.00
ATOM   5302  H2S PA    286     -19.341 -17.101  13.549  1.00  0.00
TER   
ATOM   5303  C11 PC    287     -18.959 -17.792  15.380  1.00  0.00
ATOM   5304  O12 PC    287     -18.775 -18.937  14.996  1.00  0.00
ATOM   5305  O11 PC    287     -19.112 -17.372  16.652  1.00  0.00
ATOM   5306  C1  PC    287     -18.913 -18.293  17.765  1.00  0.00
ATOM   5307  HR  PC    287     -19.855 -18.331  18.354  1.00  0.00
ATOM   5308  HS  PC    287     -18.612 -19.335  17.523  1.00  0.00
ATOM   5309  C2  PC    287     -17.779 -17.783  18.784  1.00  0.00
ATOM   5310  HX  PC    287     -17.770 -18.506  19.628  1.00  0.00
ATOM   5311  C3  PC    287     -18.078 -16.447  19.459  1.00  0.00
ATOM   5312  HA  PC    287     -18.157 -15.544  18.816  1.00  0.00
ATOM   5313  HB  PC    287     -19.041 -16.633  19.981  1.00  0.00
ATOM   5314  O31 PC    287     -17.167 -16.298  20.595  1.00  0.00
ATOM   5315  P31 PC    287     -16.355 -14.947  20.736  1.00  0.00
ATOM   5316  O32 PC    287     -15.473 -14.995  19.399  1.00  0.00
ATOM   5317  C31 PC    287     -14.362 -14.139  19.352  1.00  0.00
ATOM   5318  H1A PC    287     -13.859 -13.902  20.314  1.00  0.00
ATOM   5319  H1B PC    287     -13.537 -14.607  18.774  1.00  0.00
ATOM   5320  C32 PC    287     -14.762 -12.816  18.581  1.00  0.00
ATOM   5321  H2A PC    287     -15.267 -12.175  19.288  1.00  0.00
ATOM   5322  H2B PC    287     -13.864 -12.252  18.375  1.00  0.00
ATOM   5323  N31 PC    287     -15.560 -13.045  17.282  1.00  0.00
ATOM   5324  C33 PC    287     -15.052 -14.321  16.587  1.00  0.00
ATOM   5325  H3A PC    287     -13.974 -14.359  16.528  1.00  0.00
ATOM   5326  H3B PC    287     -15.574 -15.100  17.123  1.00  0.00
ATOM   5327  H3C PC    287     -15.430 -14.275  15.576  1.00  0.00
ATOM   5328  C34 PC    287     -17.043 -13.078  17.519  1.00  0.00
ATOM   5329  H4A PC    287     -17.193 -13.861  18.248  1.00  0.00
ATOM   5330  H4B PC    287     -17.292 -12.126  17.965  1.00  0.00
ATOM   5331  H4C PC    287     -17.554 -13.303  16.594  1.00  0.00
ATOM   5332  C35 PC    287     -15.168 -11.845  16.353  1.00  0.00
ATOM   5333  H5A PC    287     -15.470 -10.892  16.761  1.00  0.00
ATOM   5334  H5B PC    287     -15.790 -11.849  15.469  1.00  0.00
ATOM   5335  H5C PC    287     -14.110 -11.824  16.140  1.00  0.00
ATOM   5336  O33 PC    287     -17.241 -13.783  20.629  1.00  0.00
ATOM   5337  O34 PC    287     -15.580 -14.999  21.966  1.00  0.00
ATOM   5338  O21 PC    287     -16.512 -17.677  18.112  1.00  0.00
ATOM   5339  C21 PC    287     -15.831 -18.741  17.814  1.00  0.00
ATOM   5340  O22 PC    287     -16.162 -19.903  17.928  1.00  0.00
TER   
ATOM   5341  C12 OL    288     -14.469 -18.168  17.316  1.00  0.00
ATOM   5342  H2R OL    288     -13.724 -18.986  17.409  1.00  0.00
ATOM   5343  H2S OL    288     -14.155 -17.459  18.111  1.00  0.00
ATOM   5344  C13 OL    288     -14.581 -17.718  15.845  1.00  0.00
ATOM   5345  H3R OL    288     -13.633 -17.202  15.580  1.00  0.00
ATOM   5346  H3S OL    288     -15.432 -17.027  15.664  1.00  0.00
ATOM   5347  C14 OL    288     -14.830 -18.866  14.815  1.00  0.00
ATOM   5348  H4R OL    288     -15.919 -19.072  14.739  1.00  0.00
ATOM   5349  H4S OL    288     -14.312 -19.806  15.102  1.00  0.00
ATOM   5350  C15 OL    288     -14.336 -18.424  13.413  1.00  0.00
ATOM   5351  H5R OL    288     -13.240 -18.606  13.435  1.00  0.00
ATOM   5352  H5S OL    288     -14.441 -17.330  13.251  1.00  0.00
ATOM   5353  C16 OL    288     -14.861 -19.339  12.331  1.00  0.00
ATOM   5354  H6R OL    288     -15.956 -19.396  12.511  1.00  0.00
ATOM   5355  H6S OL    288     -14.321 -20.301  12.462  1.00  0.00
ATOM   5356  C17 OL    288     -14.682 -18.724  10.938  1.00  0.00
ATOM   5357  H7R OL    288     -15.132 -19.421  10.200  1.00  0.00
ATOM   5358  H7S OL    288     -13.604 -18.497  10.794  1.00  0.00
ATOM   5359  C18 OL    288     -15.353 -17.350  10.617  1.00  0.00
ATOM   5360  H8R OL    288     -15.045 -17.224   9.557  1.00  0.00
ATOM   5361  H8S OL    288     -14.789 -16.561  11.160  1.00  0.00
ATOM   5362  C19 OL    288     -16.811 -17.291  10.839  1.00  0.00
ATOM   5363  H9R OL    288     -16.996 -17.368  11.921  1.00  0.00
ATOM   5364 C110 OL    288     -17.835 -17.337   9.925  1.00  0.00
ATOM   5365 H10R OL    288     -18.857 -17.496  10.300  1.00  0.00
ATOM   5366 C111 OL    288     -17.558 -17.480   8.396  1.00  0.00
ATOM   5367 H11R OL    288     -17.586 -18.481   7.916  1.00  0.00
ATOM   5368 H11S OL    288     -16.557 -17.011   8.288  1.00  0.00
ATOM   5369 C112 OL    288     -18.524 -16.611   7.673  1.00  0.00
ATOM   5370 H12R OL    288     -18.228 -15.541   7.634  1.00  0.00
ATOM   5371 H12S OL    288     -19.547 -16.774   8.076  1.00  0.00
ATOM   5372 C113 OL    288     -18.586 -16.962   6.080  1.00  0.00
ATOM   5373 H13R OL    288     -19.225 -17.871   6.050  1.00  0.00
ATOM   5374 H13S OL    288     -17.553 -17.245   5.787  1.00  0.00
ATOM   5375 C114 OL    288     -19.199 -15.907   5.120  1.00  0.00
ATOM   5376 H14R OL    288     -18.658 -14.947   5.260  1.00  0.00
ATOM   5377 H14S OL    288     -20.184 -15.537   5.476  1.00  0.00
ATOM   5378 C115 OL    288     -19.137 -16.390   3.645  1.00  0.00
ATOM   5379 H15R OL    288     -19.587 -17.395   3.496  1.00  0.00
ATOM   5380 H15S OL    288     -18.040 -16.409   3.469  1.00  0.00
ATOM   5381 C116 OL    288     -19.802 -15.378   2.726  1.00  0.00
ATOM   5382 H16R OL    288     -19.242 -14.453   2.472  1.00  0.00
ATOM   5383 H16S OL    288     -20.815 -15.104   3.088  1.00  0.00
ATOM   5384 C117 OL    288     -19.944 -16.088   1.340  1.00  0.00
ATOM   5385 H17R OL    288     -20.655 -15.464   0.758  1.00  0.00
ATOM   5386 H17S OL    288     -20.507 -17.021   1.557  1.00  0.00
ATOM   5387 C118 OL    288     -18.682 -16.485   0.529  1.00  0.00
ATOM   5388 H18R OL    288     -18.050 -15.585   0.371  1.00  0.00
ATOM   5389 H18S OL    288     -18.961 -16.949  -0.441  1.00  0.00
ATOM   5390 H18T OL    288     -18.119 -17.269   1.079  1.00  0.00
TER   
ATOM   5391 C116 PA    289      13.156 -19.569  -0.029  1.00  0.00
ATOM   5392 H16R PA    289      12.749 -20.424  -0.609  1.00  0.00
ATOM   5393 H16S PA    289      13.800 -18.930  -0.671  1.00  0.00
ATOM   5394 H16T PA    289      12.308 -19.006   0.416  1.00  0.00
ATOM   5395 C115 PA    289      14.075 -20.135   1.076  1.00  0.00
ATOM   5396 H15R PA    289      14.857 -20.797   0.648  1.00  0.00
ATOM   5397 H15S PA    289      14.712 -19.286   1.405  1.00  0.00
ATOM   5398 C114 PA    289      13.331 -20.775   2.265  1.00  0.00
ATOM   5399 H14R PA    289      12.463 -21.378   1.921  1.00  0.00
ATOM   5400 H14S PA    289      14.133 -21.318   2.808  1.00  0.00
ATOM   5401 C113 PA    289      12.872 -19.743   3.252  1.00  0.00
ATOM   5402 H13R PA    289      13.735 -19.327   3.815  1.00  0.00
ATOM   5403 H13S PA    289      12.427 -18.834   2.792  1.00  0.00
ATOM   5404 C112 PA    289      11.804 -20.295   4.282  1.00  0.00
ATOM   5405 H12R PA    289      10.880 -20.676   3.798  1.00  0.00
ATOM   5406 H12S PA    289      12.220 -21.213   4.749  1.00  0.00
ATOM   5407 C111 PA    289      11.534 -19.355   5.417  1.00  0.00
ATOM   5408 H11R PA    289      12.447 -19.424   6.046  1.00  0.00
ATOM   5409 H11S PA    289      11.628 -18.318   5.030  1.00  0.00
ATOM   5410 C110 PA    289      10.321 -19.580   6.365  1.00  0.00
ATOM   5411 H10R PA    289       9.387 -19.702   5.776  1.00  0.00
ATOM   5412 H10S PA    289      10.565 -20.452   7.010  1.00  0.00
ATOM   5413  C19 PA    289      10.233 -18.392   7.279  1.00  0.00
ATOM   5414  H9R PA    289      11.215 -18.243   7.778  1.00  0.00
ATOM   5415  H9S PA    289      10.072 -17.488   6.653  1.00  0.00
ATOM   5416  C18 PA    289       9.110 -18.639   8.280  1.00  0.00
ATOM   5417  H8R PA    289       8.197 -18.700   7.649  1.00  0.00
ATOM   5418  H8S PA    289       9.204 -19.545   8.917  1.00  0.00
ATOM   5419  C17 PA    289       8.861 -17.582   9.386  1.00  0.00
ATOM   5420  H7R PA    289       8.538 -16.664   8.851  1.00  0.00
ATOM   5421  H7S PA    289       8.011 -17.972   9.986  1.00  0.00
ATOM   5422  C16 PA    289      10.046 -17.222  10.265  1.00  0.00
ATOM   5423  H6R PA    289      10.563 -18.148  10.597  1.00  0.00
ATOM   5424  H6S PA    289      10.681 -16.668   9.540  1.00  0.00
ATOM   5425  C15 PA    289       9.662 -16.357  11.480  1.00  0.00
ATOM   5426  H5R PA    289       9.253 -15.428  11.029  1.00  0.00
ATOM   5427  H5S PA    289       8.839 -16.838  12.051  1.00  0.00
ATOM   5428  C14 PA    289      10.829 -15.895  12.407  1.00  0.00
ATOM   5429  H4R PA    289      11.729 -15.764  11.769  1.00  0.00
ATOM   5430  H4S PA    289      10.453 -14.968  12.890  1.00  0.00
ATOM   5431  C13 PA    289      11.092 -16.906  13.569  1.00  0.00
ATOM   5432  H3R PA    289      11.865 -16.355  14.147  1.00  0.00
ATOM   5433  H3S PA    289      10.242 -17.111  14.254  1.00  0.00
ATOM   5434  C12 PA    289      11.659 -18.278  13.090  1.00  0.00
ATOM   5435  H2R PA    289      10.839 -18.931  12.722  1.00  0.00
ATOM   5436  H2S PA    289      12.517 -18.144  12.396  1.00  0.00
TER   
ATOM   5437  C11 PC    290      12.253 -19.108  14.253  1.00  0.00
ATOM   5438  O12 PC    290      11.620 -19.554  15.249  1.00  0.00
ATOM   5439  O11 PC    290      13.566 -19.340  14.009  1.00  0.00
ATOM   5440  C1  PC    290      14.335 -20.190  14.907  1.00  0.00
ATOM   5441  HR  PC    290      13.739 -20.860  15.563  1.00  0.00
ATOM   5442  HS  PC    290      14.921 -20.959  14.361  1.00  0.00
ATOM   5443  C2  PC    290      15.282 -19.371  15.836  1.00  0.00
ATOM   5444  HX  PC    290      16.074 -20.026  16.259  1.00  0.00
ATOM   5445  C3  PC    290      14.617 -18.612  17.083  1.00  0.00
ATOM   5446  HA  PC    290      13.978 -19.326  17.646  1.00  0.00
ATOM   5447  HB  PC    290      15.380 -18.335  17.842  1.00  0.00
ATOM   5448  O31 PC    290      13.860 -17.545  16.539  1.00  0.00
ATOM   5449  P31 PC    290      13.608 -16.181  17.423  1.00  0.00
ATOM   5450  O32 PC    290      12.074 -16.383  17.836  1.00  0.00
ATOM   5451  C31 PC    290      11.735 -17.542  18.580  1.00  0.00
ATOM   5452  H1A PC    290      11.549 -18.422  17.928  1.00  0.00
ATOM   5453  H1B PC    290      12.541 -17.900  19.256  1.00  0.00
ATOM   5454  C32 PC    290      10.410 -17.335  19.430  1.00  0.00
ATOM   5455  H2A PC    290       9.588 -16.903  18.879  1.00  0.00
ATOM   5456  H2B PC    290      10.063 -18.304  19.757  1.00  0.00
ATOM   5457  N31 PC    290      10.550 -16.494  20.672  1.00  0.00
ATOM   5458  C33 PC    290      10.726 -15.103  20.218  1.00  0.00
ATOM   5459  H3A PC    290      10.813 -14.419  21.049  1.00  0.00
ATOM   5460  H3B PC    290      11.624 -14.937  19.641  1.00  0.00
ATOM   5461  H3C PC    290       9.995 -14.728  19.517  1.00  0.00
ATOM   5462  C34 PC    290       9.220 -16.604  21.461  1.00  0.00
ATOM   5463  H4A PC    290       9.262 -17.630  21.798  1.00  0.00
ATOM   5464  H4B PC    290       9.240 -15.915  22.293  1.00  0.00
ATOM   5465  H4C PC    290       8.417 -16.435  20.759  1.00  0.00
ATOM   5466  C35 PC    290      11.576 -17.002  21.672  1.00  0.00
ATOM   5467  H5A PC    290      12.476 -17.189  21.105  1.00  0.00
ATOM   5468  H5B PC    290      11.251 -17.932  22.114  1.00  0.00
ATOM   5469  H5C PC    290      11.781 -16.286  22.454  1.00  0.00
ATOM   5470  O33 PC    290      14.453 -16.228  18.616  1.00  0.00
ATOM   5471  O34 PC    290      13.643 -14.977  16.552  1.00  0.00
ATOM   5472  O21 PC    290      15.978 -18.410  15.024  1.00  0.00
ATOM   5473  C21 PC    290      17.195 -18.089  15.618  1.00  0.00
ATOM   5474  O22 PC    290      17.738 -18.512  16.632  1.00  0.00
TER   
ATOM   5475  C12 OL    291      17.735 -16.851  14.890  1.00  0.00
ATOM   5476  H2R OL    291      17.343 -16.918  13.852  1.00  0.00
ATOM   5477  H2S OL    291      18.841 -16.859  14.787  1.00  0.00
ATOM   5478  C13 OL    291      17.303 -15.566  15.688  1.00  0.00
ATOM   5479  H3R OL    291      18.008 -15.305  16.505  1.00  0.00
ATOM   5480  H3S OL    291      16.241 -15.571  16.015  1.00  0.00
ATOM   5481  C14 OL    291      17.539 -14.342  14.843  1.00  0.00
ATOM   5482  H4R OL    291      18.637 -14.224  14.722  1.00  0.00
ATOM   5483  H4S OL    291      17.219 -13.430  15.390  1.00  0.00
ATOM   5484  C15 OL    291      16.694 -14.250  13.545  1.00  0.00
ATOM   5485  H5R OL    291      17.128 -14.781  12.671  1.00  0.00
ATOM   5486  H5S OL    291      16.648 -13.194  13.201  1.00  0.00
ATOM   5487  C16 OL    291      15.185 -14.583  13.678  1.00  0.00
ATOM   5488  H6R OL    291      14.800 -14.081  14.591  1.00  0.00
ATOM   5489  H6S OL    291      15.019 -15.682  13.684  1.00  0.00
ATOM   5490  C17 OL    291      14.411 -13.973  12.459  1.00  0.00
ATOM   5491  H7R OL    291      14.503 -12.866  12.450  1.00  0.00
ATOM   5492  H7S OL    291      13.339 -14.216  12.623  1.00  0.00
ATOM   5493  C18 OL    291      14.817 -14.649  11.055  1.00  0.00
ATOM   5494  H8R OL    291      14.514 -15.695  11.275  1.00  0.00
ATOM   5495  H8S OL    291      15.912 -14.557  10.893  1.00  0.00
ATOM   5496  C19 OL    291      13.960 -14.137   9.940  1.00  0.00
ATOM   5497  H9R OL    291      12.935 -14.531  10.001  1.00  0.00
ATOM   5498 C110 OL    291      14.211 -13.248   9.002  1.00  0.00
ATOM   5499 H10R OL    291      13.406 -12.952   8.312  1.00  0.00
ATOM   5500 C111 OL    291      15.529 -12.466   8.775  1.00  0.00
ATOM   5501 H11R OL    291      16.199 -12.618   9.648  1.00  0.00
ATOM   5502 H11S OL    291      15.361 -11.370   8.847  1.00  0.00
ATOM   5503 C112 OL    291      16.257 -12.630   7.435  1.00  0.00
ATOM   5504 H12R OL    291      17.159 -11.985   7.498  1.00  0.00
ATOM   5505 H12S OL    291      15.566 -12.184   6.689  1.00  0.00
ATOM   5506 C113 OL    291      16.625 -14.007   6.936  1.00  0.00
ATOM   5507 H13R OL    291      15.736 -14.633   7.167  1.00  0.00
ATOM   5508 H13S OL    291      17.477 -14.408   7.524  1.00  0.00
ATOM   5509 C114 OL    291      17.121 -14.003   5.424  1.00  0.00
ATOM   5510 H14R OL    291      17.387 -15.034   5.106  1.00  0.00
ATOM   5511 H14S OL    291      18.075 -13.438   5.367  1.00  0.00
ATOM   5512 C115 OL    291      16.040 -13.626   4.480  1.00  0.00
ATOM   5513 H15R OL    291      16.456 -13.815   3.468  1.00  0.00
ATOM   5514 H15S OL    291      15.797 -12.542   4.527  1.00  0.00
ATOM   5515 C116 OL    291      14.612 -14.282   4.507  1.00  0.00
ATOM   5516 H16R OL    291      14.091 -13.963   5.434  1.00  0.00
ATOM   5517 H16S OL    291      14.824 -15.347   4.742  1.00  0.00
ATOM   5518 C117 OL    291      13.673 -13.944   3.391  1.00  0.00
ATOM   5519 H17R OL    291      13.488 -12.876   3.149  1.00  0.00
ATOM   5520 H17S OL    291      12.825 -14.583   3.720  1.00  0.00
ATOM   5521 C118 OL    291      14.263 -14.411   2.006  1.00  0.00
ATOM   5522 H18R OL    291      14.852 -13.588   1.547  1.00  0.00
ATOM   5523 H18S OL    291      13.366 -14.572   1.371  1.00  0.00
ATOM   5524 H18T OL    291      14.774 -15.397   2.041  1.00  0.00
TER   
ATOM   5525 C116 PA    292       0.129  30.112   0.347  1.00  0.00
ATOM   5526 H16R PA    292      -0.747  30.575  -0.155  1.00  0.00
ATOM   5527 H16S PA    292       0.447  29.337  -0.383  1.00  0.00
ATOM   5528 H16T PA    292       0.967  30.835   0.429  1.00  0.00
ATOM   5529 C115 PA    292      -0.315  29.571   1.670  1.00  0.00
ATOM   5530 H15R PA    292       0.624  29.245   2.167  1.00  0.00
ATOM   5531 H15S PA    292      -0.765  30.311   2.366  1.00  0.00
ATOM   5532 C114 PA    292      -1.294  28.440   1.508  1.00  0.00
ATOM   5533 H14R PA    292      -2.286  28.615   1.038  1.00  0.00
ATOM   5534 H14S PA    292      -0.844  27.582   0.966  1.00  0.00
ATOM   5535 C113 PA    292      -1.641  27.709   2.867  1.00  0.00
ATOM   5536 H13R PA    292      -2.237  28.442   3.452  1.00  0.00
ATOM   5537 H13S PA    292      -2.261  26.804   2.695  1.00  0.00
ATOM   5538 C112 PA    292      -0.421  27.280   3.688  1.00  0.00
ATOM   5539 H12R PA    292       0.268  26.610   3.132  1.00  0.00
ATOM   5540 H12S PA    292       0.114  28.202   4.003  1.00  0.00
ATOM   5541 C111 PA    292      -0.860  26.558   5.030  1.00  0.00
ATOM   5542 H11R PA    292      -1.802  26.049   4.734  1.00  0.00
ATOM   5543 H11S PA    292      -0.068  25.817   5.273  1.00  0.00
ATOM   5544 C110 PA    292      -1.183  27.492   6.195  1.00  0.00
ATOM   5545 H10R PA    292      -0.416  28.292   6.260  1.00  0.00
ATOM   5546 H10S PA    292      -2.147  27.983   5.943  1.00  0.00
ATOM   5547  C19 PA    292      -1.329  26.856   7.571  1.00  0.00
ATOM   5548  H9R PA    292      -2.045  27.430   8.197  1.00  0.00
ATOM   5549  H9S PA    292      -1.792  25.856   7.435  1.00  0.00
ATOM   5550  C18 PA    292       0.052  26.792   8.253  1.00  0.00
ATOM   5551  H8R PA    292       0.862  26.340   7.642  1.00  0.00
ATOM   5552  H8S PA    292       0.381  27.851   8.333  1.00  0.00
ATOM   5553  C17 PA    292       0.090  26.230   9.702  1.00  0.00
ATOM   5554  H7R PA    292       1.154  26.321  10.005  1.00  0.00
ATOM   5555  H7S PA    292      -0.606  26.871  10.284  1.00  0.00
ATOM   5556  C16 PA    292      -0.268  24.759   9.861  1.00  0.00
ATOM   5557  H6R PA    292      -1.091  24.545   9.146  1.00  0.00
ATOM   5558  H6S PA    292       0.631  24.116   9.750  1.00  0.00
ATOM   5559  C15 PA    292      -0.945  24.488  11.177  1.00  0.00
ATOM   5560  H5R PA    292      -1.379  25.445  11.538  1.00  0.00
ATOM   5561  H5S PA    292      -1.798  23.778  11.147  1.00  0.00
ATOM   5562  C14 PA    292       0.046  24.156  12.439  1.00  0.00
ATOM   5563  H4R PA    292      -0.683  24.161  13.278  1.00  0.00
ATOM   5564  H4S PA    292       0.326  23.085  12.343  1.00  0.00
ATOM   5565  C13 PA    292       1.229  25.081  12.781  1.00  0.00
ATOM   5566  H3R PA    292       1.846  25.227  11.869  1.00  0.00
ATOM   5567  H3S PA    292       0.898  26.092  13.101  1.00  0.00
ATOM   5568  C12 PA    292       2.304  24.606  13.851  1.00  0.00
ATOM   5569  H2R PA    292       1.799  24.433  14.825  1.00  0.00
ATOM   5570  H2S PA    292       2.635  23.566  13.642  1.00  0.00
TER   
ATOM   5571  C11 PC    293       3.508  25.573  13.874  1.00  0.00
ATOM   5572  O12 PC    293       4.399  25.491  13.092  1.00  0.00
ATOM   5573  O11 PC    293       3.310  26.379  14.857  1.00  0.00
ATOM   5574  C1  PC    293       4.280  27.426  15.160  1.00  0.00
ATOM   5575  HR  PC    293       4.800  27.195  16.114  1.00  0.00
ATOM   5576  HS  PC    293       5.013  27.529  14.331  1.00  0.00
ATOM   5577  C2  PC    293       3.593  28.719  15.478  1.00  0.00
ATOM   5578  HX  PC    293       4.302  29.563  15.612  1.00  0.00
ATOM   5579  C3  PC    293       2.734  28.640  16.741  1.00  0.00
ATOM   5580  HA  PC    293       2.235  27.653  16.643  1.00  0.00
ATOM   5581  HB  PC    293       3.406  28.574  17.624  1.00  0.00
ATOM   5582  O31 PC    293       1.820  29.713  17.021  1.00  0.00
ATOM   5583  P31 PC    293       0.277  29.529  17.227  1.00  0.00
ATOM   5584  O32 PC    293       0.167  28.395  18.368  1.00  0.00
ATOM   5585  C31 PC    293       0.404  28.905  19.714  1.00  0.00
ATOM   5586  H1A PC    293       1.279  28.297  20.028  1.00  0.00
ATOM   5587  H1B PC    293       0.742  29.957  19.833  1.00  0.00
ATOM   5588  C32 PC    293      -0.734  28.678  20.794  1.00  0.00
ATOM   5589  H2A PC    293      -0.268  28.640  21.767  1.00  0.00
ATOM   5590  H2B PC    293      -1.366  29.546  20.675  1.00  0.00
ATOM   5591  N31 PC    293      -1.647  27.452  20.560  1.00  0.00
ATOM   5592  C33 PC    293      -0.832  26.152  20.496  1.00  0.00
ATOM   5593  H3A PC    293      -0.486  25.924  21.494  1.00  0.00
ATOM   5594  H3B PC    293      -1.558  25.467  20.083  1.00  0.00
ATOM   5595  H3C PC    293       0.026  26.222  19.843  1.00  0.00
ATOM   5596  C34 PC    293      -2.592  27.250  21.762  1.00  0.00
ATOM   5597  H4A PC    293      -3.277  28.080  21.673  1.00  0.00
ATOM   5598  H4B PC    293      -3.140  26.340  21.567  1.00  0.00
ATOM   5599  H4C PC    293      -2.094  27.171  22.717  1.00  0.00
ATOM   5600  C35 PC    293      -2.415  27.691  19.291  1.00  0.00
ATOM   5601  H5A PC    293      -1.785  27.939  18.449  1.00  0.00
ATOM   5602  H5B PC    293      -3.251  28.361  19.430  1.00  0.00
ATOM   5603  H5C PC    293      -2.982  26.805  19.044  1.00  0.00
ATOM   5604  O33 PC    293      -0.302  30.775  17.764  1.00  0.00
ATOM   5605  O34 PC    293      -0.356  28.948  16.003  1.00  0.00
ATOM   5606  O21 PC    293       2.715  29.018  14.380  1.00  0.00
ATOM   5607  C21 PC    293       2.450  30.289  14.061  1.00  0.00
ATOM   5608  O22 PC    293       2.967  31.208  14.629  1.00  0.00
TER   
ATOM   5609  C12 OL    294       1.525  30.363  12.900  1.00  0.00
ATOM   5610  H2R OL    294       1.443  31.376  12.450  1.00  0.00
ATOM   5611  H2S OL    294       0.535  29.980  13.225  1.00  0.00
ATOM   5612  C13 OL    294       1.866  29.384  11.686  1.00  0.00
ATOM   5613  H3R OL    294       1.082  29.276  10.906  1.00  0.00
ATOM   5614  H3S OL    294       1.933  28.330  12.033  1.00  0.00
ATOM   5615  C14 OL    294       3.248  29.689  11.059  1.00  0.00
ATOM   5616  H4R OL    294       4.094  29.784  11.773  1.00  0.00
ATOM   5617  H4S OL    294       3.153  30.714  10.641  1.00  0.00
ATOM   5618  C15 OL    294       3.565  28.661   9.955  1.00  0.00
ATOM   5619  H5R OL    294       2.634  28.495   9.372  1.00  0.00
ATOM   5620  H5S OL    294       3.737  27.672  10.431  1.00  0.00
ATOM   5621  C16 OL    294       4.829  28.798   9.059  1.00  0.00
ATOM   5622  H6R OL    294       5.021  27.874   8.473  1.00  0.00
ATOM   5623  H6S OL    294       5.714  28.867   9.727  1.00  0.00
ATOM   5624  C17 OL    294       4.908  29.961   8.049  1.00  0.00
ATOM   5625  H7R OL    294       5.624  29.718   7.235  1.00  0.00
ATOM   5626  H7S OL    294       5.048  30.931   8.572  1.00  0.00
ATOM   5627  C18 OL    294       3.528  30.076   7.307  1.00  0.00
ATOM   5628  H8R OL    294       3.860  30.928   6.677  1.00  0.00
ATOM   5629  H8S OL    294       2.830  30.686   7.919  1.00  0.00
ATOM   5630  C19 OL    294       2.900  28.945   6.503  1.00  0.00
ATOM   5631  H9R OL    294       2.761  28.036   7.107  1.00  0.00
ATOM   5632 C110 OL    294       2.621  28.958   5.191  1.00  0.00
ATOM   5633 H10R OL    294       2.276  28.019   4.733  1.00  0.00
ATOM   5634 C111 OL    294       2.895  30.052   4.164  1.00  0.00
ATOM   5635 H11R OL    294       2.632  31.075   4.509  1.00  0.00
ATOM   5636 H11S OL    294       2.143  29.990   3.348  1.00  0.00
ATOM   5637 C112 OL    294       4.407  30.293   3.744  1.00  0.00
ATOM   5638 H12R OL    294       5.127  30.141   4.576  1.00  0.00
ATOM   5639 H12S OL    294       4.555  31.376   3.547  1.00  0.00
ATOM   5640 C113 OL    294       4.929  29.489   2.507  1.00  0.00
ATOM   5641 H13R OL    294       4.741  28.404   2.655  1.00  0.00
ATOM   5642 H13S OL    294       5.993  29.764   2.345  1.00  0.00
ATOM   5643 C114 OL    294       4.254  29.773   1.140  1.00  0.00
ATOM   5644 H14R OL    294       4.172  30.872   0.998  1.00  0.00
ATOM   5645 H14S OL    294       3.229  29.349   1.094  1.00  0.00
ATOM   5646 C115 OL    294       5.226  29.393   0.016  1.00  0.00
ATOM   5647 H15R OL    294       5.945  30.173  -0.313  1.00  0.00
ATOM   5648 H15S OL    294       4.592  29.286  -0.890  1.00  0.00
ATOM   5649 C116 OL    294       5.954  28.069   0.169  1.00  0.00
ATOM   5650 H16R OL    294       6.442  27.951   1.160  1.00  0.00
ATOM   5651 H16S OL    294       6.805  28.050  -0.545  1.00  0.00
ATOM   5652 C117 OL    294       5.019  26.906  -0.086  1.00  0.00
ATOM   5653 H17R OL    294       4.651  27.181  -1.098  1.00  0.00
ATOM   5654 H17S OL    294       4.252  26.939   0.716  1.00  0.00
ATOM   5655 C118 OL    294       5.625  25.538  -0.033  1.00  0.00
ATOM   5656 H18R OL    294       4.934  24.676  -0.150  1.00  0.00
ATOM   5657 H18S OL    294       6.130  25.290   0.925  1.00  0.00
ATOM   5658 H18T OL    294       6.321  25.438  -0.893  1.00  0.00
TER   
ATOM   5659 C116 PA    295      16.529  -0.395   1.251  1.00  0.00
ATOM   5660 H16R PA    295      16.713  -1.460   0.994  1.00  0.00
ATOM   5661 H16S PA    295      17.328   0.235   0.806  1.00  0.00
ATOM   5662 H16T PA    295      15.611  -0.131   0.683  1.00  0.00
ATOM   5663 C115 PA    295      16.187  -0.231   2.743  1.00  0.00
ATOM   5664 H15R PA    295      15.183  -0.694   2.852  1.00  0.00
ATOM   5665 H15S PA    295      16.912  -0.721   3.428  1.00  0.00
ATOM   5666 C114 PA    295      15.976   1.291   3.225  1.00  0.00
ATOM   5667 H14R PA    295      16.945   1.782   2.990  1.00  0.00
ATOM   5668 H14S PA    295      15.359   1.840   2.481  1.00  0.00
ATOM   5669 C113 PA    295      15.492   1.532   4.662  1.00  0.00
ATOM   5670 H13R PA    295      14.683   0.868   5.036  1.00  0.00
ATOM   5671 H13S PA    295      16.356   1.280   5.313  1.00  0.00
ATOM   5672 C112 PA    295      14.930   2.992   4.854  1.00  0.00
ATOM   5673 H12R PA    295      15.598   3.572   4.182  1.00  0.00
ATOM   5674 H12S PA    295      13.908   3.096   4.432  1.00  0.00
ATOM   5675 C111 PA    295      15.052   3.508   6.324  1.00  0.00
ATOM   5676 H11R PA    295      14.158   3.071   6.817  1.00  0.00
ATOM   5677 H11S PA    295      15.903   3.069   6.887  1.00  0.00
ATOM   5678 C110 PA    295      15.128   5.004   6.459  1.00  0.00
ATOM   5679 H10R PA    295      15.853   5.416   5.725  1.00  0.00
ATOM   5680 H10S PA    295      14.110   5.276   6.106  1.00  0.00
ATOM   5681  C19 PA    295      15.291   5.376   7.926  1.00  0.00
ATOM   5682  H9R PA    295      14.493   4.906   8.540  1.00  0.00
ATOM   5683  H9S PA    295      16.201   4.962   8.413  1.00  0.00
ATOM   5684  C18 PA    295      15.398   6.898   8.109  1.00  0.00
ATOM   5685  H8R PA    295      16.243   7.366   7.560  1.00  0.00
ATOM   5686  H8S PA    295      14.542   7.488   7.718  1.00  0.00
ATOM   5687  C17 PA    295      15.470   7.271   9.656  1.00  0.00
ATOM   5688  H7R PA    295      14.972   8.232   9.907  1.00  0.00
ATOM   5689  H7S PA    295      14.959   6.516  10.291  1.00  0.00
ATOM   5690  C16 PA    295      16.915   7.118  10.247  1.00  0.00
ATOM   5691  H6R PA    295      17.240   6.071  10.069  1.00  0.00
ATOM   5692  H6S PA    295      17.605   7.814   9.723  1.00  0.00
ATOM   5693  C15 PA    295      16.980   7.412  11.762  1.00  0.00
ATOM   5694  H5R PA    295      16.545   8.434  11.799  1.00  0.00
ATOM   5695  H5S PA    295      16.343   6.598  12.172  1.00  0.00
ATOM   5696  C14 PA    295      18.332   7.509  12.418  1.00  0.00
ATOM   5697  H4R PA    295      18.819   6.533  12.630  1.00  0.00
ATOM   5698  H4S PA    295      19.083   8.000  11.763  1.00  0.00
ATOM   5699  C13 PA    295      18.440   8.357  13.739  1.00  0.00
ATOM   5700  H3R PA    295      19.543   8.458  13.828  1.00  0.00
ATOM   5701  H3S PA    295      18.171   9.431  13.648  1.00  0.00
ATOM   5702  C12 PA    295      17.707   7.646  14.949  1.00  0.00
ATOM   5703  H2R PA    295      18.173   6.639  15.016  1.00  0.00
ATOM   5704  H2S PA    295      17.971   8.216  15.865  1.00  0.00
TER   
ATOM   5705  C11 PC    296      16.211   7.681  14.840  1.00  0.00
ATOM   5706  O12 PC    296      15.638   8.745  14.630  1.00  0.00
ATOM   5707  O11 PC    296      15.728   6.481  14.916  1.00  0.00
ATOM   5708  C1  PC    296      14.462   6.327  14.369  1.00  0.00
ATOM   5709  HR  PC    296      13.726   7.021  14.829  1.00  0.00
ATOM   5710  HS  PC    296      14.454   6.421  13.262  1.00  0.00
ATOM   5711  C2  PC    296      13.850   4.867  14.671  1.00  0.00
ATOM   5712  HX  PC    296      12.848   4.804  14.196  1.00  0.00
ATOM   5713  C3  PC    296      13.600   4.488  16.161  1.00  0.00
ATOM   5714  HA  PC    296      12.589   4.838  16.459  1.00  0.00
ATOM   5715  HB  PC    296      13.636   3.380  16.242  1.00  0.00
ATOM   5716  O31 PC    296      14.543   5.019  16.990  1.00  0.00
ATOM   5717  P31 PC    296      14.596   4.665  18.520  1.00  0.00
ATOM   5718  O32 PC    296      15.349   3.273  18.461  1.00  0.00
ATOM   5719  C31 PC    296      16.674   3.345  17.829  1.00  0.00
ATOM   5720  H1A PC    296      16.814   2.412  17.243  1.00  0.00
ATOM   5721  H1B PC    296      16.724   4.126  17.040  1.00  0.00
ATOM   5722  C32 PC    296      17.916   3.768  18.773  1.00  0.00
ATOM   5723  H2A PC    296      18.792   3.965  18.173  1.00  0.00
ATOM   5724  H2B PC    296      17.521   4.673  19.210  1.00  0.00
ATOM   5725  N31 PC    296      18.237   2.774  19.841  1.00  0.00
ATOM   5726  C33 PC    296      19.174   3.516  20.714  1.00  0.00
ATOM   5727  H3A PC    296      18.619   4.255  21.274  1.00  0.00
ATOM   5728  H3B PC    296      19.564   2.935  21.537  1.00  0.00
ATOM   5729  H3C PC    296      19.884   4.082  20.131  1.00  0.00
ATOM   5730  C34 PC    296      16.946   2.265  20.476  1.00  0.00
ATOM   5731  H4A PC    296      17.169   1.619  21.312  1.00  0.00
ATOM   5732  H4B PC    296      16.359   3.094  20.843  1.00  0.00
ATOM   5733  H4C PC    296      16.379   1.688  19.761  1.00  0.00
ATOM   5734  C35 PC    296      18.950   1.590  19.209  1.00  0.00
ATOM   5735  H5A PC    296      19.892   1.955  18.827  1.00  0.00
ATOM   5736  H5B PC    296      18.313   1.230  18.415  1.00  0.00
ATOM   5737  H5C PC    296      19.180   0.805  19.913  1.00  0.00
ATOM   5738  O33 PC    296      15.415   5.658  19.216  1.00  0.00
ATOM   5739  O34 PC    296      13.236   4.416  18.972  1.00  0.00
ATOM   5740  O21 PC    296      14.746   3.847  14.226  1.00  0.00
ATOM   5741  C21 PC    296      14.842   3.638  12.971  1.00  0.00
ATOM   5742  O22 PC    296      14.233   4.212  12.109  1.00  0.00
TER   
ATOM   5743  C12 OL    297      15.859   2.493  12.730  1.00  0.00
ATOM   5744  H2R OL    297      15.453   1.468  12.863  1.00  0.00
ATOM   5745  H2S OL    297      16.751   2.552  13.390  1.00  0.00
ATOM   5746  C13 OL    297      16.474   2.632  11.270  1.00  0.00
ATOM   5747  H3R OL    297      16.767   3.688  11.084  1.00  0.00
ATOM   5748  H3S OL    297      15.691   2.458  10.501  1.00  0.00
ATOM   5749  C14 OL    297      17.687   1.713  11.021  1.00  0.00
ATOM   5750  H4R OL    297      17.595   0.904  11.776  1.00  0.00
ATOM   5751  H4S OL    297      18.637   2.249  11.234  1.00  0.00
ATOM   5752  C15 OL    297      17.764   1.015   9.667  1.00  0.00
ATOM   5753  H5R OL    297      16.733   0.622   9.540  1.00  0.00
ATOM   5754  H5S OL    297      18.379   0.096   9.770  1.00  0.00
ATOM   5755  C16 OL    297      17.879   2.017   8.439  1.00  0.00
ATOM   5756  H6R OL    297      17.127   2.802   8.666  1.00  0.00
ATOM   5757  H6S OL    297      17.632   1.430   7.529  1.00  0.00
ATOM   5758  C17 OL    297      19.300   2.631   8.194  1.00  0.00
ATOM   5759  H7R OL    297      19.523   2.655   7.105  1.00  0.00
ATOM   5760  H7S OL    297      20.052   1.942   8.634  1.00  0.00
ATOM   5761  C18 OL    297      19.427   4.053   8.717  1.00  0.00
ATOM   5762  H8R OL    297      19.289   4.025   9.820  1.00  0.00
ATOM   5763  H8S OL    297      18.531   4.557   8.295  1.00  0.00
ATOM   5764  C19 OL    297      20.748   4.684   8.272  1.00  0.00
ATOM   5765  H9R OL    297      21.557   4.144   8.786  1.00  0.00
ATOM   5766 C110 OL    297      20.917   5.748   7.529  1.00  0.00
ATOM   5767 H10R OL    297      21.971   5.892   7.250  1.00  0.00
ATOM   5768 C111 OL    297      19.860   6.678   6.947  1.00  0.00
ATOM   5769 H11R OL    297      19.905   7.688   7.407  1.00  0.00
ATOM   5770 H11S OL    297      18.845   6.306   7.203  1.00  0.00
ATOM   5771 C112 OL    297      19.880   6.848   5.436  1.00  0.00
ATOM   5772 H12R OL    297      20.882   7.241   5.160  1.00  0.00
ATOM   5773 H12S OL    297      19.107   7.607   5.191  1.00  0.00
ATOM   5774 C113 OL    297      19.537   5.671   4.434  1.00  0.00
ATOM   5775 H13R OL    297      18.556   5.272   4.770  1.00  0.00
ATOM   5776 H13S OL    297      20.280   4.853   4.546  1.00  0.00
ATOM   5777 C114 OL    297      19.427   6.204   3.038  1.00  0.00
ATOM   5778 H14R OL    297      20.365   6.795   2.963  1.00  0.00
ATOM   5779 H14S OL    297      18.589   6.929   2.953  1.00  0.00
ATOM   5780 C115 OL    297      19.190   5.252   1.858  1.00  0.00
ATOM   5781 H15R OL    297      20.020   4.552   1.622  1.00  0.00
ATOM   5782 H15S OL    297      19.157   5.872   0.937  1.00  0.00
ATOM   5783 C116 OL    297      17.863   4.482   2.008  1.00  0.00
ATOM   5784 H16R OL    297      17.030   5.183   2.228  1.00  0.00
ATOM   5785 H16S OL    297      17.858   3.796   2.882  1.00  0.00
ATOM   5786 C117 OL    297      17.390   3.616   0.778  1.00  0.00
ATOM   5787 H17R OL    297      16.371   3.258   1.038  1.00  0.00
ATOM   5788 H17S OL    297      17.927   2.666   0.569  1.00  0.00
ATOM   5789 C118 OL    297      17.474   4.346  -0.550  1.00  0.00
ATOM   5790 H18R OL    297      18.557   4.574  -0.649  1.00  0.00
ATOM   5791 H18S OL    297      16.754   5.189  -0.626  1.00  0.00
ATOM   5792 H18T OL    297      16.999   3.747  -1.356  1.00  0.00
TER   
ATOM   5793 C116 PA    298      -8.444 -14.578   2.415  1.00  0.00
ATOM   5794 H16R PA    298      -8.976 -13.849   1.767  1.00  0.00
ATOM   5795 H16S PA    298      -7.474 -14.660   1.879  1.00  0.00
ATOM   5796 H16T PA    298      -8.275 -14.131   3.418  1.00  0.00
ATOM   5797 C115 PA    298      -9.173 -15.819   2.611  1.00  0.00
ATOM   5798 H15R PA    298     -10.078 -15.544   3.195  1.00  0.00
ATOM   5799 H15S PA    298      -9.507 -16.242   1.640  1.00  0.00
ATOM   5800 C114 PA    298      -8.521 -16.850   3.433  1.00  0.00
ATOM   5801 H14R PA    298      -7.555 -17.066   2.928  1.00  0.00
ATOM   5802 H14S PA    298      -8.136 -16.595   4.443  1.00  0.00
ATOM   5803 C113 PA    298      -9.309 -18.150   3.369  1.00  0.00
ATOM   5804 H13R PA    298     -10.403 -17.967   3.424  1.00  0.00
ATOM   5805 H13S PA    298      -9.412 -18.433   2.300  1.00  0.00
ATOM   5806 C112 PA    298      -8.701 -19.288   4.211  1.00  0.00
ATOM   5807 H12R PA    298      -9.090 -20.267   3.857  1.00  0.00
ATOM   5808 H12S PA    298      -7.607 -19.423   4.076  1.00  0.00
ATOM   5809 C111 PA    298      -8.963 -18.965   5.716  1.00  0.00
ATOM   5810 H11R PA    298      -8.376 -18.120   6.136  1.00  0.00
ATOM   5811 H11S PA    298     -10.047 -18.722   5.672  1.00  0.00
ATOM   5812 C110 PA    298      -8.717 -20.130   6.654  1.00  0.00
ATOM   5813 H10R PA    298      -9.583 -20.816   6.535  1.00  0.00
ATOM   5814 H10S PA    298      -7.768 -20.526   6.234  1.00  0.00
ATOM   5815  C19 PA    298      -8.563 -19.718   8.073  1.00  0.00
ATOM   5816  H9R PA    298      -7.723 -18.997   8.169  1.00  0.00
ATOM   5817  H9S PA    298      -9.472 -19.271   8.529  1.00  0.00
ATOM   5818  C18 PA    298      -8.066 -20.899   8.957  1.00  0.00
ATOM   5819  H8R PA    298      -8.707 -21.775   8.720  1.00  0.00
ATOM   5820  H8S PA    298      -7.016 -21.194   8.743  1.00  0.00
ATOM   5821  C17 PA    298      -8.119 -20.507  10.392  1.00  0.00
ATOM   5822  H7R PA    298      -9.066 -19.999  10.671  1.00  0.00
ATOM   5823  H7S PA    298      -8.069 -21.414  11.032  1.00  0.00
ATOM   5824  C16 PA    298      -6.921 -19.541  10.714  1.00  0.00
ATOM   5825  H6R PA    298      -6.084 -19.740  10.011  1.00  0.00
ATOM   5826  H6S PA    298      -7.152 -18.457  10.645  1.00  0.00
ATOM   5827  C15 PA    298      -6.456 -19.702  12.158  1.00  0.00
ATOM   5828  H5R PA    298      -7.224 -19.348  12.878  1.00  0.00
ATOM   5829  H5S PA    298      -6.143 -20.756  12.323  1.00  0.00
ATOM   5830  C14 PA    298      -5.206 -18.862  12.397  1.00  0.00
ATOM   5831  H4R PA    298      -4.367 -19.147  11.727  1.00  0.00
ATOM   5832  H4S PA    298      -5.479 -17.799  12.223  1.00  0.00
ATOM   5833  C13 PA    298      -4.602 -18.897  13.794  1.00  0.00
ATOM   5834  H3R PA    298      -5.386 -18.580  14.515  1.00  0.00
ATOM   5835  H3S PA    298      -4.456 -19.980  13.994  1.00  0.00
ATOM   5836  C12 PA    298      -3.434 -18.040  14.088  1.00  0.00
ATOM   5837  H2R PA    298      -2.959 -18.273  15.065  1.00  0.00
ATOM   5838  H2S PA    298      -2.717 -18.413  13.326  1.00  0.00
TER   
ATOM   5839  C11 PC    299      -3.739 -16.659  13.881  1.00  0.00
ATOM   5840  O12 PC    299      -3.562 -16.057  12.818  1.00  0.00
ATOM   5841  O11 PC    299      -4.252 -16.137  15.008  1.00  0.00
ATOM   5842  C1  PC    299      -4.527 -14.711  14.882  1.00  0.00
ATOM   5843  HR  PC    299      -4.218 -14.262  15.850  1.00  0.00
ATOM   5844  HS  PC    299      -4.028 -14.300  13.978  1.00  0.00
ATOM   5845  C2  PC    299      -6.032 -14.356  14.786  1.00  0.00
ATOM   5846  HX  PC    299      -6.075 -13.247  14.850  1.00  0.00
ATOM   5847  C3  PC    299      -6.934 -15.020  15.930  1.00  0.00
ATOM   5848  HA  PC    299      -6.901 -14.403  16.853  1.00  0.00
ATOM   5849  HB  PC    299      -7.975 -15.015  15.542  1.00  0.00
ATOM   5850  O31 PC    299      -6.574 -16.376  16.156  1.00  0.00
ATOM   5851  P31 PC    299      -7.475 -17.334  16.995  1.00  0.00
ATOM   5852  O32 PC    299      -7.382 -16.585  18.432  1.00  0.00
ATOM   5853  C31 PC    299      -7.087 -17.361  19.515  1.00  0.00
ATOM   5854  H1A PC    299      -7.711 -18.246  19.766  1.00  0.00
ATOM   5855  H1B PC    299      -6.024 -17.681  19.453  1.00  0.00
ATOM   5856  C32 PC    299      -7.111 -16.483  20.774  1.00  0.00
ATOM   5857  H2A PC    299      -8.126 -16.228  21.039  1.00  0.00
ATOM   5858  H2B PC    299      -6.908 -17.115  21.626  1.00  0.00
ATOM   5859  N31 PC    299      -6.187 -15.302  20.865  1.00  0.00
ATOM   5860  C33 PC    299      -6.380 -14.211  19.780  1.00  0.00
ATOM   5861  H3A PC    299      -7.380 -13.805  19.729  1.00  0.00
ATOM   5862  H3B PC    299      -5.532 -13.552  19.892  1.00  0.00
ATOM   5863  H3C PC    299      -6.305 -14.784  18.868  1.00  0.00
ATOM   5864  C34 PC    299      -6.373 -14.609  22.198  1.00  0.00
ATOM   5865  H4A PC    299      -5.796 -15.148  22.935  1.00  0.00
ATOM   5866  H4B PC    299      -6.143 -13.556  22.125  1.00  0.00
ATOM   5867  H4C PC    299      -7.409 -14.795  22.439  1.00  0.00
ATOM   5868  C35 PC    299      -4.746 -15.826  20.799  1.00  0.00
ATOM   5869  H5A PC    299      -4.714 -16.345  19.853  1.00  0.00
ATOM   5870  H5B PC    299      -4.439 -16.416  21.650  1.00  0.00
ATOM   5871  H5C PC    299      -4.084 -14.975  20.729  1.00  0.00
ATOM   5872  O33 PC    299      -8.846 -17.307  16.484  1.00  0.00
ATOM   5873  O34 PC    299      -6.752 -18.637  17.001  1.00  0.00
ATOM   5874  O21 PC    299      -6.427 -14.909  13.513  1.00  0.00
ATOM   5875  C21 PC    299      -7.599 -14.393  13.062  1.00  0.00
ATOM   5876  O22 PC    299      -8.233 -13.542  13.611  1.00  0.00
TER   
ATOM   5877  C12 OL    300      -8.150 -15.263  11.864  1.00  0.00
ATOM   5878  H2R OL    300      -9.260 -15.241  11.880  1.00  0.00
ATOM   5879  H2S OL    300      -7.789 -16.301  12.026  1.00  0.00
ATOM   5880  C13 OL    300      -7.633 -14.671  10.553  1.00  0.00
ATOM   5881  H3R OL    300      -7.418 -13.593  10.714  1.00  0.00
ATOM   5882  H3S OL    300      -8.465 -14.718   9.819  1.00  0.00
ATOM   5883  C14 OL    300      -6.395 -15.362  10.062  1.00  0.00
ATOM   5884  H4R OL    300      -6.454 -16.463   9.933  1.00  0.00
ATOM   5885  H4S OL    300      -5.580 -15.232  10.806  1.00  0.00
ATOM   5886  C15 OL    300      -5.820 -14.787   8.713  1.00  0.00
ATOM   5887  H5R OL    300      -5.646 -13.704   8.889  1.00  0.00
ATOM   5888  H5S OL    300      -6.619 -14.975   7.964  1.00  0.00
ATOM   5889  C16 OL    300      -4.508 -15.480   8.285  1.00  0.00
ATOM   5890  H6R OL    300      -4.605 -16.586   8.309  1.00  0.00
ATOM   5891  H6S OL    300      -3.654 -15.079   8.871  1.00  0.00
ATOM   5892  C17 OL    300      -4.193 -15.177   6.750  1.00  0.00
ATOM   5893  H7R OL    300      -3.210 -15.608   6.464  1.00  0.00
ATOM   5894  H7S OL    300      -4.244 -14.114   6.431  1.00  0.00
ATOM   5895  C18 OL    300      -5.107 -15.878   5.630  1.00  0.00
ATOM   5896  H8R OL    300      -4.815 -15.386   4.677  1.00  0.00
ATOM   5897  H8S OL    300      -6.141 -15.486   5.737  1.00  0.00
ATOM   5898  C19 OL    300      -5.037 -17.379   5.574  1.00  0.00
ATOM   5899  H9R OL    300      -5.586 -17.964   6.326  1.00  0.00
ATOM   5900 C110 OL    300      -4.510 -18.129   4.550  1.00  0.00
ATOM   5901 H10R OL    300      -4.407 -19.224   4.525  1.00  0.00
ATOM   5902 C111 OL    300      -3.925 -17.492   3.329  1.00  0.00
ATOM   5903 H11R OL    300      -2.818 -17.493   3.421  1.00  0.00
ATOM   5904 H11S OL    300      -4.096 -16.409   3.148  1.00  0.00
ATOM   5905 C112 OL    300      -4.098 -18.188   1.914  1.00  0.00
ATOM   5906 H12R OL    300      -3.771 -19.223   2.148  1.00  0.00
ATOM   5907 H12S OL    300      -3.476 -17.830   1.066  1.00  0.00
ATOM   5908 C113 OL    300      -5.477 -18.386   1.292  1.00  0.00
ATOM   5909 H13R OL    300      -6.280 -18.643   2.016  1.00  0.00
ATOM   5910 H13S OL    300      -5.388 -19.300   0.668  1.00  0.00
ATOM   5911 C114 OL    300      -5.913 -17.142   0.478  1.00  0.00
ATOM   5912 H14R OL    300      -5.240 -16.799  -0.337  1.00  0.00
ATOM   5913 H14S OL    300      -6.196 -16.290   1.132  1.00  0.00
ATOM   5914 C115 OL    300      -7.073 -17.344  -0.496  1.00  0.00
ATOM   5915 H15R OL    300      -7.988 -17.865  -0.142  1.00  0.00
ATOM   5916 H15S OL    300      -6.795 -17.970  -1.371  1.00  0.00
ATOM   5917 C116 OL    300      -7.536 -16.010  -1.110  1.00  0.00
ATOM   5918 H16R OL    300      -6.634 -15.492  -1.499  1.00  0.00
ATOM   5919 H16S OL    300      -8.029 -15.367  -0.350  1.00  0.00
ATOM   5920 C117 OL    300      -8.445 -16.177  -2.319  1.00  0.00
ATOM   5921 H17R OL    300      -9.303 -16.845  -2.094  1.00  0.00
ATOM   5922 H17S OL    300      -7.791 -16.619  -3.101  1.00  0.00
ATOM   5923 C118 OL    300      -8.878 -14.816  -2.770  1.00  0.00
ATOM   5924 H18R OL    300      -9.633 -14.941  -3.575  1.00  0.00
ATOM   5925 H18S OL    300      -8.047 -14.332  -3.326  1.00  0.00
ATOM   5926 H18T OL    300      -9.332 -14.142  -2.012  1.00  0.00
TER   
ATOM   5927 C116 PA    301      -8.214  30.323  -1.343  1.00  0.00
ATOM   5928 H16R PA    301      -7.527  30.000  -2.154  1.00  0.00
ATOM   5929 H16S PA    301      -8.923  30.953  -1.922  1.00  0.00
ATOM   5930 H16T PA    301      -8.761  29.453  -0.921  1.00  0.00
ATOM   5931 C115 PA    301      -7.699  31.351  -0.252  1.00  0.00
ATOM   5932 H15R PA    301      -6.589  31.317  -0.255  1.00  0.00
ATOM   5933 H15S PA    301      -7.967  32.398  -0.509  1.00  0.00
ATOM   5934 C114 PA    301      -8.194  31.146   1.202  1.00  0.00
ATOM   5935 H14R PA    301      -8.703  32.122   1.351  1.00  0.00
ATOM   5936 H14S PA    301      -9.013  30.402   1.308  1.00  0.00
ATOM   5937 C113 PA    301      -7.079  30.774   2.216  1.00  0.00
ATOM   5938 H13R PA    301      -6.556  29.823   1.983  1.00  0.00
ATOM   5939 H13S PA    301      -6.268  31.531   2.166  1.00  0.00
ATOM   5940 C112 PA    301      -7.611  30.773   3.611  1.00  0.00
ATOM   5941 H12R PA    301      -8.104  31.744   3.834  1.00  0.00
ATOM   5942 H12S PA    301      -8.309  29.914   3.700  1.00  0.00
ATOM   5943 C111 PA    301      -6.586  30.571   4.696  1.00  0.00
ATOM   5944 H11R PA    301      -7.215  30.736   5.597  1.00  0.00
ATOM   5945 H11S PA    301      -6.213  29.525   4.661  1.00  0.00
ATOM   5946 C110 PA    301      -5.419  31.497   4.710  1.00  0.00
ATOM   5947 H10R PA    301      -4.884  31.296   5.663  1.00  0.00
ATOM   5948 H10S PA    301      -4.648  31.286   3.939  1.00  0.00
ATOM   5949  C19 PA    301      -5.782  33.050   4.815  1.00  0.00
ATOM   5950  H9R PA    301      -6.193  33.359   3.830  1.00  0.00
ATOM   5951  H9S PA    301      -6.602  33.191   5.552  1.00  0.00
ATOM   5952  C18 PA    301      -4.604  33.972   5.248  1.00  0.00
ATOM   5953  H8R PA    301      -3.930  34.112   4.377  1.00  0.00
ATOM   5954  H8S PA    301      -5.252  34.865   5.380  1.00  0.00
ATOM   5955  C17 PA    301      -3.952  33.663   6.590  1.00  0.00
ATOM   5956  H7R PA    301      -3.454  32.674   6.685  1.00  0.00
ATOM   5957  H7S PA    301      -3.277  34.525   6.775  1.00  0.00
ATOM   5958  C16 PA    301      -5.026  33.629   7.737  1.00  0.00
ATOM   5959  H6R PA    301      -5.570  34.597   7.772  1.00  0.00
ATOM   5960  H6S PA    301      -5.655  32.745   7.501  1.00  0.00
ATOM   5961  C15 PA    301      -4.513  33.388   9.132  1.00  0.00
ATOM   5962  H5R PA    301      -3.906  32.460   9.067  1.00  0.00
ATOM   5963  H5S PA    301      -3.930  34.302   9.374  1.00  0.00
ATOM   5964  C14 PA    301      -5.610  33.147  10.109  1.00  0.00
[truncated: 3,457,242 more chars]
