# Supplementary material for: Prediction of dynamic allostery for the transmembrane domain of the sweet taste receptor subunit, TAS1R3
Source: Commun Biol. 2023 Apr 3;6:340. doi: 10.1038/s42003-023-04705-5 (PMC10070457; doi:10.1038/s42003-023-04705-5)
Supplement: Supplementary file 3 — Supplementary Data 1 [file 42003_2023_4705_MOESM3_ESM.zip › Supplementary Data 1/1_Initial/GAI_hTAS1R3_Initial.pdb]

CRYST1   73.308   73.308  114.997  90.00  90.00  90.00 P 1           1
ATOM      1  N   GLU     1      -1.237  15.867 -20.068  1.00  0.00
ATOM      2  H1  GLU     1      -0.828  16.171 -19.196  1.00  0.00
ATOM      3  H2  GLU     1      -1.147  16.611 -20.745  1.00  0.00
ATOM      4  H3  GLU     1      -0.892  14.943 -20.284  1.00  0.00
ATOM      5  CA  GLU     1      -2.649  15.707 -19.866  1.00  0.00
ATOM      6  HA  GLU     1      -3.162  16.394 -20.539  1.00  0.00
ATOM      7  CB  GLU     1      -3.173  14.282 -20.125  1.00  0.00
ATOM      8  HB2 GLU     1      -2.555  13.596 -19.546  1.00  0.00
ATOM      9  HB3 GLU     1      -4.200  14.240 -19.762  1.00  0.00
ATOM     10  CG  GLU     1      -3.137  13.878 -21.602  1.00  0.00
ATOM     11  HG2 GLU     1      -3.613  14.643 -22.216  1.00  0.00
ATOM     12  HG3 GLU     1      -2.104  13.745 -21.924  1.00  0.00
ATOM     13  CD  GLU     1      -3.890  12.563 -21.756  1.00  0.00
ATOM     14  OE1 GLU     1      -4.878  12.356 -21.001  1.00  0.00
ATOM     15  OE2 GLU     1      -3.491  11.752 -22.634  1.00  0.00
ATOM     16  C   GLU     1      -2.996  16.089 -18.464  1.00  0.00
ATOM     17  O   GLU     1      -2.217  15.962 -17.524  1.00  0.00
ATOM     18  N   PRO     2      -4.174  16.618 -18.335  1.00  0.00
ATOM     19  CD  PRO     2      -4.766  17.396 -19.410  1.00  0.00
ATOM     20  HD2 PRO     2      -5.317  16.718 -20.062  1.00  0.00
ATOM     21  HD3 PRO     2      -3.963  17.869 -19.975  1.00  0.00
ATOM     22  CG  PRO     2      -5.679  18.422 -18.717  1.00  0.00
ATOM     23  HG2 PRO     2      -6.618  18.519 -19.261  1.00  0.00
ATOM     24  HG3 PRO     2      -5.186  19.393 -18.668  1.00  0.00
ATOM     25  CB  PRO     2      -5.904  17.847 -17.305  1.00  0.00
ATOM     26  HB2 PRO     2      -6.775  17.195 -17.233  1.00  0.00
ATOM     27  HB3 PRO     2      -5.992  18.652 -16.575  1.00  0.00
ATOM     28  CA  PRO     2      -4.633  17.045 -17.045  1.00  0.00
ATOM     29  HA  PRO     2      -3.903  17.753 -16.651  1.00  0.00
ATOM     30  C   PRO     2      -4.802  15.916 -16.080  1.00  0.00
ATOM     31  O   PRO     2      -4.646  16.142 -14.881  1.00  0.00
ATOM     32  N   ALA     3      -5.134  14.702 -16.562  1.00  0.00
ATOM     33  H   ALA     3      -5.231  14.516 -17.550  1.00  0.00
ATOM     34  CA  ALA     3      -5.341  13.620 -15.642  1.00  0.00
ATOM     35  HA  ALA     3      -6.078  13.895 -14.888  1.00  0.00
ATOM     36  CB  ALA     3      -5.805  12.328 -16.334  1.00  0.00
ATOM     37  HB1 ALA     3      -5.072  12.034 -17.086  1.00  0.00
ATOM     38  HB2 ALA     3      -5.904  11.534 -15.594  1.00  0.00
ATOM     39  HB3 ALA     3      -6.769  12.498 -16.814  1.00  0.00
ATOM     40  C   ALA     3      -4.045  13.328 -14.960  1.00  0.00
ATOM     41  O   ALA     3      -4.000  13.142 -13.744  1.00  0.00
ATOM     42  N   VAL     4      -2.951  13.274 -15.743  1.00  0.00
ATOM     43  H   VAL     4      -3.036  13.375 -16.744  1.00  0.00
ATOM     44  CA  VAL     4      -1.658  12.992 -15.196  1.00  0.00
ATOM     45  HA  VAL     4      -1.690  12.193 -14.455  1.00  0.00
ATOM     46  CB  VAL     4      -0.650  12.633 -16.245  1.00  0.00
ATOM     47  HB  VAL     4      -0.915  11.684 -16.711  1.00  0.00
ATOM     48  CG1 VAL     4      -0.649  13.736 -17.303  1.00  0.00
ATOM     49 HG11 VAL     4      -0.384  14.686 -16.838  1.00  0.00
ATOM     50 HG12 VAL     4       0.079  13.496 -18.078  1.00  0.00
ATOM     51 HG13 VAL     4      -1.641  13.814 -17.748  1.00  0.00
ATOM     52  CG2 VAL     4       0.712  12.410 -15.568  1.00  0.00
ATOM     53 HG21 VAL     4       0.630  11.600 -14.843  1.00  0.00
ATOM     54 HG22 VAL     4       1.454  12.148 -16.322  1.00  0.00
ATOM     55 HG23 VAL     4       1.019  13.323 -15.059  1.00  0.00
ATOM     56  C   VAL     4      -1.165  14.148 -14.384  1.00  0.00
ATOM     57  O   VAL     4      -0.437  13.958 -13.411  1.00  0.00
ATOM     58  N   LEU     5      -1.517  15.387 -14.776  1.00  0.00
ATOM     59  H   LEU     5      -2.110  15.545 -15.578  1.00  0.00
ATOM     60  CA  LEU     5      -1.056  16.528 -14.034  1.00  0.00
ATOM     61  HA  LEU     5       0.034  16.508 -14.009  1.00  0.00
ATOM     62  CB  LEU     5      -1.509  17.866 -14.643  1.00  0.00
ATOM     63  HB2 LEU     5      -2.579  17.713 -14.784  1.00  0.00
ATOM     64  HB3 LEU     5      -1.349  18.703 -13.964  1.00  0.00
ATOM     65  CG  LEU     5      -0.852  18.174 -16.001  1.00  0.00
ATOM     66  HG  LEU     5      -1.106  17.376 -16.699  1.00  0.00
ATOM     67  CD1 LEU     5      -1.339  19.520 -16.562  1.00  0.00
ATOM     68 HD11 LEU     5      -1.085  20.318 -15.864  1.00  0.00
ATOM     69 HD12 LEU     5      -0.858  19.710 -17.521  1.00  0.00
ATOM     70 HD13 LEU     5      -2.420  19.488 -16.699  1.00  0.00
ATOM     71  CD2 LEU     5       0.681  18.096 -15.903  1.00  0.00
ATOM     72 HD21 LEU     5       0.975  17.093 -15.592  1.00  0.00
ATOM     73 HD22 LEU     5       1.120  18.318 -16.876  1.00  0.00
ATOM     74 HD23 LEU     5       1.036  18.821 -15.171  1.00  0.00
ATOM     75  C   LEU     5      -1.608  16.458 -12.646  1.00  0.00
ATOM     76  O   LEU     5      -0.892  16.685 -11.671  1.00  0.00
ATOM     77  N   LEU     6      -2.907  16.129 -12.517  1.00  0.00
ATOM     78  H   LEU     6      -3.475  15.922 -13.326  1.00  0.00
ATOM     79  CA  LEU     6      -3.523  16.077 -11.224  1.00  0.00
ATOM     80  HA  LEU     6      -3.352  17.028 -10.720  1.00  0.00
ATOM     81  CB  LEU     6      -5.038  15.822 -11.290  1.00  0.00
ATOM     82  HB2 LEU     6      -5.091  14.928 -11.911  1.00  0.00
ATOM     83  HB3 LEU     6      -5.482  15.615 -10.316  1.00  0.00
ATOM     84  CG  LEU     6      -5.810  16.966 -11.972  1.00  0.00
ATOM     85  HG  LEU     6      -5.482  17.034 -13.009  1.00  0.00
ATOM     86  CD1 LEU     6      -7.327  16.725 -11.929  1.00  0.00
ATOM     87 HD11 LEU     6      -7.655  16.658 -10.892  1.00  0.00
ATOM     88 HD12 LEU     6      -7.841  17.552 -12.419  1.00  0.00
ATOM     89 HD13 LEU     6      -7.562  15.794 -12.445  1.00  0.00
ATOM     90  CD2 LEU     6      -5.405  18.335 -11.400  1.00  0.00
ATOM     91 HD21 LEU     6      -4.339  18.495 -11.559  1.00  0.00
ATOM     92 HD22 LEU     6      -5.969  19.121 -11.903  1.00  0.00
ATOM     93 HD23 LEU     6      -5.620  18.361 -10.332  1.00  0.00
ATOM     94  C   LEU     6      -2.897  14.980 -10.422  1.00  0.00
ATOM     95  O   LEU     6      -2.619  15.151  -9.236  1.00  0.00
ATOM     96  N   LEU     7      -2.638  13.822 -11.059  1.00  0.00
ATOM     97  H   LEU     7      -2.830  13.725 -12.046  1.00  0.00
ATOM     98  CA  LEU     7      -2.095  12.693 -10.357  1.00  0.00
ATOM     99  HA  LEU     7      -2.758  12.446  -9.528  1.00  0.00
ATOM    100  CB  LEU     7      -1.944  11.452 -11.252  1.00  0.00
ATOM    101  HB2 LEU     7      -1.389  11.848 -12.102  1.00  0.00
ATOM    102  HB3 LEU     7      -1.367  10.656 -10.781  1.00  0.00
ATOM    103  CG  LEU     7      -3.293  10.889 -11.737  1.00  0.00
ATOM    104  HG  LEU     7      -3.807  11.664 -12.306  1.00  0.00
ATOM    105  CD1 LEU     7      -3.098   9.649 -12.622  1.00  0.00
ATOM    106 HD11 LEU     7      -2.584   8.873 -12.054  1.00  0.00
ATOM    107 HD12 LEU     7      -4.070   9.277 -12.947  1.00  0.00
ATOM    108 HD13 LEU     7      -2.501   9.915 -13.494  1.00  0.00
ATOM    109  CD2 LEU     7      -4.245  10.637 -10.557  1.00  0.00
ATOM    110 HD21 LEU     7      -4.428  11.574 -10.031  1.00  0.00
ATOM    111 HD22 LEU     7      -5.189  10.240 -10.930  1.00  0.00
ATOM    112 HD23 LEU     7      -3.794   9.918  -9.873  1.00  0.00
ATOM    113  C   LEU     7      -0.744  13.043  -9.813  1.00  0.00
ATOM    114  O   LEU     7      -0.422  12.696  -8.678  1.00  0.00
ATOM    115  N   LEU     8       0.088  13.726 -10.623  1.00  0.00
ATOM    116  H   LEU     8      -0.239  14.017 -11.533  1.00  0.00
ATOM    117  CA  LEU     8       1.416  14.107 -10.221  1.00  0.00
ATOM    118  HA  LEU     8       1.958  13.217  -9.901  1.00  0.00
ATOM    119  CB  LEU     8       2.198  14.774 -11.361  1.00  0.00
ATOM    120  HB2 LEU     8       1.541  15.600 -11.634  1.00  0.00
ATOM    121  HB3 LEU     8       3.157  15.169 -11.027  1.00  0.00
ATOM    122  CG  LEU     8       2.415  13.868 -12.582  1.00  0.00
ATOM    123  HG  LEU     8       1.443  13.568 -12.974  1.00  0.00
ATOM    124  CD1 LEU     8       3.203  14.603 -13.676  1.00  0.00
ATOM    125 HD11 LEU     8       4.175  14.903 -13.285  1.00  0.00
ATOM    126 HD12 LEU     8       3.344  13.941 -14.530  1.00  0.00
ATOM    127 HD13 LEU     8       2.650  15.488 -13.990  1.00  0.00
ATOM    128  CD2 LEU     8       3.058  12.530 -12.181  1.00  0.00
ATOM    129 HD21 LEU     8       2.408  12.011 -11.477  1.00  0.00
ATOM    130 HD22 LEU     8       3.198  11.913 -13.069  1.00  0.00
ATOM    131 HD23 LEU     8       4.025  12.717 -11.713  1.00  0.00
ATOM    132  C   LEU     8       1.341  15.123  -9.126  1.00  0.00
ATOM    133  O   LEU     8       2.095  15.060  -8.156  1.00  0.00
ATOM    134  N   LEU     9       0.423  16.099  -9.259  1.00  0.00
ATOM    135  H   LEU     9      -0.230  16.086 -10.029  1.00  0.00
ATOM    136  CA  LEU     9       0.333  17.170  -8.308  1.00  0.00
ATOM    137  HA  LEU     9       1.298  17.673  -8.254  1.00  0.00
ATOM    138  CB  LEU     9      -0.741  18.205  -8.685  1.00  0.00
ATOM    139  HB2 LEU     9      -1.629  17.582  -8.792  1.00  0.00
ATOM    140  HB3 LEU     9      -0.909  18.944  -7.902  1.00  0.00
ATOM    141  CG  LEU     9      -0.455  18.924 -10.017  1.00  0.00
ATOM    142  HG  LEU     9      -0.426  18.180 -10.813  1.00  0.00
ATOM    143  CD1 LEU     9      -1.536  19.970 -10.334  1.00  0.00
ATOM    144 HD11 LEU     9      -1.566  20.715  -9.539  1.00  0.00
ATOM    145 HD12 LEU     9      -1.303  20.458 -11.280  1.00  0.00
ATOM    146 HD13 LEU     9      -2.507  19.479 -10.408  1.00  0.00
ATOM    147  CD2 LEU     9       0.965  19.509 -10.044  1.00  0.00
ATOM    148 HD21 LEU     9       1.692  18.706  -9.922  1.00  0.00
ATOM    149 HD22 LEU     9       1.134  20.009 -10.997  1.00  0.00
ATOM    150 HD23 LEU     9       1.078  20.227  -9.232  1.00  0.00
ATOM    151  C   LEU     9      -0.034  16.603  -6.976  1.00  0.00
ATOM    152  O   LEU     9       0.508  17.010  -5.948  1.00  0.00
ATOM    153  N   LEU    10      -0.975  15.643  -6.966  1.00  0.00
ATOM    154  H   LEU    10      -1.377  15.336  -7.840  1.00  0.00
ATOM    155  CA  LEU    10      -1.454  15.051  -5.753  1.00  0.00
ATOM    156  HA  LEU    10      -1.771  15.842  -5.074  1.00  0.00
ATOM    157  CB  LEU    10      -2.645  14.107  -5.999  1.00  0.00
ATOM    158  HB2 LEU    10      -3.359  14.749  -6.516  1.00  0.00
ATOM    159  HB3 LEU    10      -2.366  13.278  -6.649  1.00  0.00
ATOM    160  CG  LEU    10      -3.288  13.557  -4.713  1.00  0.00
ATOM    161  HG  LEU    10      -2.537  12.992  -4.161  1.00  0.00
ATOM    162  CD1 LEU    10      -3.822  14.696  -3.831  1.00  0.00
ATOM    163 HD11 LEU    10      -4.574  15.261  -4.382  1.00  0.00
ATOM    164 HD12 LEU    10      -4.271  14.278  -2.930  1.00  0.00
ATOM    165 HD13 LEU    10      -3.001  15.358  -3.555  1.00  0.00
ATOM    166  CD2 LEU    10      -4.375  12.520  -5.038  1.00  0.00
ATOM    167 HD21 LEU    10      -3.933  11.690  -5.589  1.00  0.00
ATOM    168 HD22 LEU    10      -4.812  12.148  -4.111  1.00  0.00
ATOM    169 HD23 LEU    10      -5.152  12.985  -5.645  1.00  0.00
ATOM    170  C   LEU    10      -0.346  14.283  -5.101  1.00  0.00
ATOM    171  O   LEU    10      -0.224  14.269  -3.878  1.00  0.00
ATOM    172  N   LEU    11       0.481  13.591  -5.907  1.00  0.00
ATOM    173  H   LEU    11       0.267  13.494  -6.889  1.00  0.00
ATOM    174  CA  LEU    11       1.558  12.816  -5.366  1.00  0.00
ATOM    175  HA  LEU    11       1.203  12.312  -4.467  1.00  0.00
ATOM    176  CB  LEU    11       2.092  11.758  -6.343  1.00  0.00
ATOM    177  HB2 LEU    11       2.186  12.281  -7.295  1.00  0.00
ATOM    178  HB3 LEU    11       3.051  11.312  -6.078  1.00  0.00
ATOM    179  CG  LEU    11       1.028  10.650  -6.469  1.00  0.00
ATOM    180  HG  LEU    11       0.112  11.118  -6.831  1.00  0.00
ATOM    181  CD1 LEU    11       1.431   9.517  -7.416  1.00  0.00
ATOM    182 HD11 LEU    11       2.346   9.049  -7.054  1.00  0.00
ATOM    183 HD12 LEU    11       0.634   8.774  -7.455  1.00  0.00
ATOM    184 HD13 LEU    11       1.600   9.920  -8.415  1.00  0.00
ATOM    185  CD2 LEU    11       0.651  10.136  -5.071  1.00  0.00
ATOM    186 HD21 LEU    11       0.250  10.957  -4.477  1.00  0.00
ATOM    187 HD22 LEU    11      -0.101   9.353  -5.162  1.00  0.00
ATOM    188 HD23 LEU    11       1.537   9.733  -4.580  1.00  0.00
ATOM    189  C   LEU    11       2.636  13.681  -4.788  1.00  0.00
ATOM    190  O   LEU    11       3.260  13.302  -3.798  1.00  0.00
ATOM    191  N   SER    12       2.898  14.861  -5.383  1.00  0.00
ATOM    192  H   SER    12       2.381  15.164  -6.196  1.00  0.00
ATOM    193  CA  SER    12       3.921  15.726  -4.864  1.00  0.00
ATOM    194  HA  SER    12       4.863  15.178  -4.845  1.00  0.00
ATOM    195  CB  SER    12       4.111  17.001  -5.706  1.00  0.00
ATOM    196  HB2 SER    12       4.962  17.561  -5.317  1.00  0.00
ATOM    197  HB3 SER    12       4.305  16.718  -6.741  1.00  0.00
ATOM    198  OG  SER    12       2.945  17.811  -5.647  1.00  0.00
ATOM    199  HG  SER    12       3.077  18.601  -6.176  1.00  0.00
ATOM    200  C   SER    12       3.536  16.143  -3.479  1.00  0.00
ATOM    201  O   SER    12       4.368  16.164  -2.574  1.00  0.00
ATOM    202  N   LEU    13       2.249  16.486  -3.281  1.00  0.00
ATOM    203  H   LEU    13       1.586  16.441  -4.042  1.00  0.00
ATOM    204  CA  LEU    13       1.777  16.902  -1.991  1.00  0.00
ATOM    205  HA  LEU    13       2.384  17.741  -1.651  1.00  0.00
ATOM    206  CB  LEU    13       0.302  17.339  -2.011  1.00  0.00
ATOM    207  HB2 LEU    13       0.321  18.190  -2.692  1.00  0.00
ATOM    208  HB3 LEU    13      -0.353  16.567  -2.414  1.00  0.00
ATOM    209  CG  LEU    13      -0.225  17.794  -0.636  1.00  0.00
ATOM    210  HG  LEU    13      -0.093  16.977   0.074  1.00  0.00
ATOM    211  CD1 LEU    13       0.527  19.037  -0.132  1.00  0.00
ATOM    212 HD11 LEU    13       0.395  19.854  -0.841  1.00  0.00
ATOM    213 HD12 LEU    13       0.131  19.332   0.840  1.00  0.00
ATOM    214 HD13 LEU    13       1.588  18.807  -0.037  1.00  0.00
ATOM    215  CD2 LEU    13      -1.748  17.997  -0.663  1.00  0.00
ATOM    216 HD21 LEU    13      -2.235  17.059  -0.928  1.00  0.00
ATOM    217 HD22 LEU    13      -2.090  18.318   0.321  1.00  0.00
ATOM    218 HD23 LEU    13      -2.001  18.759  -1.401  1.00  0.00
ATOM    219  C   LEU    13       1.897  15.742  -1.056  1.00  0.00
ATOM    220  O   LEU    13       2.281  15.897   0.102  1.00  0.00
ATOM    221  N   ALA    14       1.578  14.533  -1.556  1.00  0.00
ATOM    222  H   ALA    14       1.311  14.448  -2.526  1.00  0.00
ATOM    223  CA  ALA    14       1.600  13.348  -0.751  1.00  0.00
ATOM    224  HA  ALA    14       0.942  13.472   0.109  1.00  0.00
ATOM    225  CB  ALA    14       1.156  12.105  -1.533  1.00  0.00
ATOM    226  HB1 ALA    14       1.811  11.963  -2.393  1.00  0.00
ATOM    227  HB2 ALA    14       1.211  11.229  -0.886  1.00  0.00
ATOM    228  HB3 ALA    14       0.130  12.238  -1.877  1.00  0.00
ATOM    229  C   ALA    14       2.992  13.117  -0.252  1.00  0.00
ATOM    230  O   ALA    14       3.192  12.790   0.917  1.00  0.00
ATOM    231  N   LEU    15       4.001  13.290  -1.125  1.00  0.00
ATOM    232  H   LEU    15       3.816  13.599  -2.069  1.00  0.00
ATOM    233  CA  LEU    15       5.365  13.070  -0.736  1.00  0.00
ATOM    234  HA  LEU    15       5.458  12.054  -0.353  1.00  0.00
ATOM    235  CB  LEU    15       6.353  13.249  -1.900  1.00  0.00
ATOM    236  HB2 LEU    15       6.100  14.246  -2.261  1.00  0.00
ATOM    237  HB3 LEU    15       7.391  13.237  -1.567  1.00  0.00
ATOM    238  CG  LEU    15       6.167  12.228  -3.038  1.00  0.00
ATOM    239  HG  LEU    15       5.158  12.330  -3.436  1.00  0.00
ATOM    240  CD1 LEU    15       7.188  12.461  -4.164  1.00  0.00
ATOM    241 HD11 LEU    15       8.198  12.359  -3.766  1.00  0.00
ATOM    242 HD12 LEU    15       7.033  11.726  -4.954  1.00  0.00
ATOM    243 HD13 LEU    15       7.058  13.464  -4.571  1.00  0.00
ATOM    244  CD2 LEU    15       6.188  10.786  -2.508  1.00  0.00
ATOM    245 HD21 LEU    15       5.381  10.651  -1.788  1.00  0.00
ATOM    246 HD22 LEU    15       6.054  10.092  -3.337  1.00  0.00
ATOM    247 HD23 LEU    15       7.144  10.591  -2.022  1.00  0.00
ATOM    248  C   LEU    15       5.739  14.071   0.313  1.00  0.00
ATOM    249  O   LEU    15       6.414  13.740   1.288  1.00  0.00
ATOM    250  N   GLY    16       5.317  15.336   0.141  1.00  0.00
ATOM    251  H   GLY    16       4.731  15.596  -0.640  1.00  0.00
ATOM    252  CA  GLY    16       5.696  16.356   1.077  1.00  0.00
ATOM    253  HA2 GLY    16       6.782  16.396   1.157  1.00  0.00
ATOM    254  HA3 GLY    16       5.321  17.322   0.739  1.00  0.00
ATOM    255  C   GLY    16       5.120  16.055   2.424  1.00  0.00
ATOM    256  O   GLY    16       5.800  16.184   3.441  1.00  0.00
ATOM    257  N   LEU    17       3.838  15.651   2.465  1.00  0.00
ATOM    258  H   LEU    17       3.317  15.506   1.612  1.00  0.00
ATOM    259  CA  LEU    17       3.185  15.386   3.714  1.00  0.00
ATOM    260  HA  LEU    17       3.258  16.273   4.344  1.00  0.00
ATOM    261  CB  LEU    17       1.699  15.030   3.537  1.00  0.00
ATOM    262  HB2 LEU    17       1.750  14.192   2.841  1.00  0.00
ATOM    263  HB3 LEU    17       1.235  14.701   4.467  1.00  0.00
ATOM    264  CG  LEU    17       0.859  16.162   2.917  1.00  0.00
ATOM    265  HG  LEU    17       1.269  16.401   1.936  1.00  0.00
ATOM    266  CD1 LEU    17      -0.612  15.747   2.770  1.00  0.00
ATOM    267 HD11 LEU    17      -1.022  15.508   3.751  1.00  0.00
ATOM    268 HD12 LEU    17      -1.179  16.567   2.330  1.00  0.00
ATOM    269 HD13 LEU    17      -0.680  14.871   2.125  1.00  0.00
ATOM    270  CD2 LEU    17       1.030  17.478   3.691  1.00  0.00
ATOM    271 HD21 LEU    17       2.078  17.777   3.673  1.00  0.00
ATOM    272 HD22 LEU    17       0.423  18.255   3.226  1.00  0.00
ATOM    273 HD23 LEU    17       0.710  17.337   4.723  1.00  0.00
ATOM    274  C   LEU    17       3.844  14.213   4.367  1.00  0.00
ATOM    275  O   LEU    17       4.088  14.225   5.572  1.00  0.00
ATOM    276  N   VAL    18       4.166  13.166   3.580  1.00  0.00
ATOM    277  H   VAL    18       3.993  13.180   2.585  1.00  0.00
ATOM    278  CA  VAL    18       4.734  11.980   4.155  1.00  0.00
ATOM    279  HA  VAL    18       4.128  11.630   4.991  1.00  0.00
ATOM    280  CB  VAL    18       4.927  10.840   3.191  1.00  0.00
ATOM    281  HB  VAL    18       3.997  10.662   2.651  1.00  0.00
ATOM    282  CG1 VAL    18       6.039  11.187   2.192  1.00  0.00
ATOM    283 HG11 VAL    18       6.970  11.365   2.731  1.00  0.00
ATOM    284 HG12 VAL    18       6.175  10.359   1.497  1.00  0.00
ATOM    285 HG13 VAL    18       5.763  12.084   1.638  1.00  0.00
ATOM    286  CG2 VAL    18       5.219   9.572   4.011  1.00  0.00
ATOM    287 HG21 VAL    18       4.379   9.366   4.675  1.00  0.00
ATOM    288 HG22 VAL    18       5.364   8.728   3.337  1.00  0.00
ATOM    289 HG23 VAL    18       6.122   9.722   4.604  1.00  0.00
ATOM    290  C   VAL    18       6.061  12.308   4.759  1.00  0.00
ATOM    291  O   VAL    18       6.396  11.819   5.837  1.00  0.00
ATOM    292  N   LEU    19       6.855  13.151   4.076  1.00  0.00
ATOM    293  H   LEU    19       6.533  13.558   3.209  1.00  0.00
ATOM    294  CA  LEU    19       8.156  13.519   4.559  1.00  0.00
ATOM    295  HA  LEU    19       8.749  12.616   4.702  1.00  0.00
ATOM    296  CB  LEU    19       8.899  14.445   3.581  1.00  0.00
ATOM    297  HB2 LEU    19       8.180  15.252   3.438  1.00  0.00
ATOM    298  HB3 LEU    19       9.821  14.850   3.998  1.00  0.00
ATOM    299  CG  LEU    19       9.198  13.778   2.226  1.00  0.00
ATOM    300  HG  LEU    19       8.253  13.480   1.771  1.00  0.00
ATOM    301  CD1 LEU    19       9.942  14.735   1.280  1.00  0.00
ATOM    302 HD11 LEU    19      10.887  15.033   1.734  1.00  0.00
ATOM    303 HD12 LEU    19      10.137  14.232   0.333  1.00  0.00
ATOM    304 HD13 LEU    19       9.330  15.619   1.102  1.00  0.00
ATOM    305  CD2 LEU    19       9.928  12.440   2.420  1.00  0.00
ATOM    306 HD21 LEU    19       9.305  11.768   3.010  1.00  0.00
ATOM    307 HD22 LEU    19      10.127  11.990   1.447  1.00  0.00
ATOM    308 HD23 LEU    19      10.870  12.612   2.940  1.00  0.00
ATOM    309  C   LEU    19       7.989  14.260   5.847  1.00  0.00
ATOM    310  O   LEU    19       8.746  14.054   6.793  1.00  0.00
ATOM    311  N   ALA    20       6.981  15.150   5.911  1.00  0.00
ATOM    312  H   ALA    20       6.350  15.275   5.133  1.00  0.00
ATOM    313  CA  ALA    20       6.768  15.934   7.091  1.00  0.00
ATOM    314  HA  ALA    20       7.673  16.490   7.337  1.00  0.00
ATOM    315  CB  ALA    20       5.604  16.929   6.943  1.00  0.00
ATOM    316  HB1 ALA    20       4.689  16.386   6.705  1.00  0.00
ATOM    317  HB2 ALA    20       5.470  17.474   7.877  1.00  0.00
ATOM    318  HB3 ALA    20       5.827  17.633   6.141  1.00  0.00
ATOM    319  C   ALA    20       6.438  15.023   8.230  1.00  0.00
ATOM    320  O   ALA    20       6.976  15.171   9.325  1.00  0.00
ATOM    321  N   ALA    21       5.558  14.033   7.991  1.00  0.00
ATOM    322  H   ALA    21       5.194  13.887   7.060  1.00  0.00
ATOM    323  CA  ALA    21       5.140  13.141   9.032  1.00  0.00
ATOM    324  HA  ALA    21       4.698  13.692   9.862  1.00  0.00
ATOM    325  CB  ALA    21       4.123  12.101   8.536  1.00  0.00
ATOM    326  HB1 ALA    21       4.555  11.535   7.711  1.00  0.00
ATOM    327  HB2 ALA    21       3.871  11.421   9.350  1.00  0.00
ATOM    328  HB3 ALA    21       3.221  12.608   8.195  1.00  0.00
ATOM    329  C   ALA    21       6.331  12.387   9.529  1.00  0.00
ATOM    330  O   ALA    21       6.531  12.249  10.734  1.00  0.00
ATOM    331  N   LEU    22       7.183  11.919   8.602  1.00  0.00
ATOM    332  H   LEU    22       7.042  12.142   7.627  1.00  0.00
ATOM    333  CA  LEU    22       8.311  11.108   8.958  1.00  0.00
ATOM    334  HA  LEU    22       7.951  10.220   9.477  1.00  0.00
ATOM    335  CB  LEU    22       9.135  10.664   7.738  1.00  0.00
ATOM    336  HB2 LEU    22       8.415  10.066   7.179  1.00  0.00
ATOM    337  HB3 LEU    22       9.463  11.504   7.125  1.00  0.00
ATOM    338  CG  LEU    22      10.350   9.792   8.107  1.00  0.00
ATOM    339  HG  LEU    22      10.987  10.355   8.789  1.00  0.00
ATOM    340  CD1 LEU    22       9.911   8.480   8.780  1.00  0.00
ATOM    341 HD11 LEU    22       9.274   7.917   8.098  1.00  0.00
ATOM    342 HD12 LEU    22      10.791   7.886   9.028  1.00  0.00
ATOM    343 HD13 LEU    22       9.357   8.706   9.691  1.00  0.00
ATOM    344  CD2 LEU    22      11.263   9.558   6.893  1.00  0.00
ATOM    345 HD21 LEU    22      11.626  10.516   6.521  1.00  0.00
ATOM    346 HD22 LEU    22      12.110   8.939   7.189  1.00  0.00
ATOM    347 HD23 LEU    22      10.701   9.053   6.107  1.00  0.00
ATOM    348  C   LEU    22       9.219  11.892   9.853  1.00  0.00
ATOM    349  O   LEU    22       9.747  11.355  10.826  1.00  0.00
ATOM    350  N   GLY    23       9.423  13.186   9.552  1.00  0.00
ATOM    351  H   GLY    23       8.948  13.625   8.776  1.00  0.00
ATOM    352  CA  GLY    23      10.328  13.980  10.333  1.00  0.00
ATOM    353  HA2 GLY    23      11.316  13.520  10.332  1.00  0.00
ATOM    354  HA3 GLY    23      10.394  14.983   9.912  1.00  0.00
ATOM    355  C   GLY    23       9.837  14.075  11.743  1.00  0.00
ATOM    356  O   GLY    23      10.616  13.929  12.683  1.00  0.00
ATOM    357  N   LEU    24       8.526  14.316  11.936  1.00  0.00
ATOM    358  H   LEU    24       7.878  14.404  11.166  1.00  0.00
ATOM    359  CA  LEU    24       8.019  14.458  13.271  1.00  0.00
ATOM    360  HA  LEU    24       8.582  15.252  13.761  1.00  0.00
ATOM    361  CB  LEU    24       6.518  14.802  13.343  1.00  0.00
ATOM    362  HB2 LEU    24       6.103  14.151  12.573  1.00  0.00
ATOM    363  HB3 LEU    24       6.088  14.540  14.310  1.00  0.00
ATOM    364  CG  LEU    24       6.181  16.269  13.011  1.00  0.00
ATOM    365  HG  LEU    24       5.098  16.373  12.946  1.00  0.00
ATOM    366  CD1 LEU    24       6.723  17.218  14.092  1.00  0.00
ATOM    367 HD11 LEU    24       7.806  17.115  14.157  1.00  0.00
ATOM    368 HD12 LEU    24       6.471  18.246  13.833  1.00  0.00
ATOM    369 HD13 LEU    24       6.276  16.967  15.054  1.00  0.00
ATOM    370  CD2 LEU    24       6.648  16.661  11.602  1.00  0.00
ATOM    371 HD21 LEU    24       6.158  16.024  10.866  1.00  0.00
ATOM    372 HD22 LEU    24       6.390  17.703  11.410  1.00  0.00
ATOM    373 HD23 LEU    24       7.728  16.535  11.529  1.00  0.00
ATOM    374  C   LEU    24       8.221  13.174  14.004  1.00  0.00
ATOM    375  O   LEU    24       8.629  13.176  15.164  1.00  0.00
ATOM    376  N   PHE    25       7.969  12.033  13.338  1.00  0.00
ATOM    377  H   PHE    25       7.693  12.037  12.366  1.00  0.00
ATOM    378  CA  PHE    25       8.119  10.769  13.996  1.00  0.00
ATOM    379  HA  PHE    25       7.429  10.744  14.839  1.00  0.00
ATOM    380  CB  PHE    25       7.836   9.553  13.091  1.00  0.00
ATOM    381  HB2 PHE    25       8.250   9.697  12.093  1.00  0.00
ATOM    382  HB3 PHE    25       8.215   8.621  13.510  1.00  0.00
ATOM    383  CG  PHE    25       6.366   9.377  12.922  1.00  0.00
ATOM    384  CD1 PHE    25       5.643   8.694  13.872  1.00  0.00
ATOM    385  HD1 PHE    25       6.159   8.292  14.744  1.00  0.00
ATOM    386  CE1 PHE    25       4.288   8.515  13.733  1.00  0.00
ATOM    387  HE1 PHE    25       3.727   7.974  14.495  1.00  0.00
ATOM    388  CZ  PHE    25       3.640   9.019  12.631  1.00  0.00
ATOM    389  HZ  PHE    25       2.565   8.882  12.515  1.00  0.00
ATOM    390  CE2 PHE    25       4.353   9.697  11.674  1.00  0.00
ATOM    391  HE2 PHE    25       3.844  10.097  10.797  1.00  0.00
ATOM    392  CD2 PHE    25       5.709   9.872  11.821  1.00  0.00
ATOM    393  HD2 PHE    25       6.275  10.408  11.059  1.00  0.00
ATOM    394  C   PHE    25       9.533  10.625  14.461  1.00  0.00
ATOM    395  O   PHE    25       9.773  10.200  15.590  1.00  0.00
ATOM    396  N   VAL    26      10.507  10.968  13.596  1.00  0.00
ATOM    397  H   VAL    26      10.271  11.355  12.693  1.00  0.00
ATOM    398  CA  VAL    26      11.895  10.798  13.922  1.00  0.00
ATOM    399  HA  VAL    26      12.120   9.780  14.241  1.00  0.00
ATOM    400  CB  VAL    26      12.808  11.157  12.786  1.00  0.00
ATOM    401  HB  VAL    26      12.636  12.189  12.480  1.00  0.00
ATOM    402  CG1 VAL    26      14.263  11.000  13.266  1.00  0.00
ATOM    403 HG11 VAL    26      14.436   9.968  13.572  1.00  0.00
ATOM    404 HG12 VAL    26      14.944  11.256  12.454  1.00  0.00
ATOM    405 HG13 VAL    26      14.441  11.664  14.112  1.00  0.00
ATOM    406  CG2 VAL    26      12.453  10.285  11.569  1.00  0.00
ATOM    407 HG21 VAL    26      11.417  10.466  11.281  1.00  0.00
ATOM    408 HG22 VAL    26      13.110  10.537  10.737  1.00  0.00
ATOM    409 HG23 VAL    26      12.580   9.233  11.826  1.00  0.00
ATOM    410  C   VAL    26      12.283  11.661  15.084  1.00  0.00
ATOM    411  O   VAL    26      12.917  11.182  16.023  1.00  0.00
ATOM    412  N   HID    27      11.916  12.957  15.059  1.00  0.00
ATOM    413  H   HID    27      11.349  13.324  14.308  1.00  0.00
ATOM    414  CA  HID    27      12.329  13.857  16.104  1.00  0.00
ATOM    415  HA  HID    27      13.413  13.796  16.204  1.00  0.00
ATOM    416  CB  HID    27      11.942  15.320  15.828  1.00  0.00
ATOM    417  HB2 HID    27      10.871  15.404  15.644  1.00  0.00
ATOM    418  HB3 HID    27      12.215  15.950  16.675  1.00  0.00
ATOM    419  CG  HID    27      12.630  15.896  14.625  1.00  0.00
ATOM    420  ND1 HID    27      13.950  16.291  14.605  1.00  0.00
ATOM    421  HD1 HID    27      14.613  16.248  15.366  1.00  0.00
ATOM    422  CE1 HID    27      14.200  16.756  13.355  1.00  0.00
ATOM    423  HE1 HID    27      15.210  17.116  13.158  1.00  0.00
ATOM    424  NE2 HID    27      13.138  16.687  12.574  1.00  0.00
ATOM    425  CD2 HID    27      12.150  16.145  13.376  1.00  0.00
ATOM    426  HD2 HID    27      11.152  15.977  12.972  1.00  0.00
ATOM    427  C   HID    27      11.700  13.467  17.409  1.00  0.00
ATOM    428  O   HID    27      12.363  13.421  18.441  1.00  0.00
ATOM    429  N   HID    28      10.389  13.174  17.358  1.00  0.00
ATOM    430  H   HID    28      10.009  13.272  16.427  1.00  0.00
ATOM    431  CA  HID    28       9.490  12.834  18.429  1.00  0.00
ATOM    432  HA  HID    28       9.736  13.448  19.295  1.00  0.00
ATOM    433  CB  HID    28       8.012  13.061  18.069  1.00  0.00
ATOM    434  HB2 HID    28       7.721  12.571  17.140  1.00  0.00
ATOM    435  HB3 HID    28       7.373  12.710  18.880  1.00  0.00
ATOM    436  CG  HID    28       7.719  14.524  17.893  1.00  0.00
ATOM    437  ND1 HID    28       7.779  15.188  16.690  1.00  0.00
ATOM    438  HD1 HID    28       8.000  14.794  15.786  1.00  0.00
ATOM    439  CE1 HID    28       7.483  16.488  16.943  1.00  0.00
ATOM    440  HE1 HID    28       7.485  17.167  16.091  1.00  0.00
ATOM    441  NE2 HID    28       7.237  16.704  18.224  1.00  0.00
ATOM    442  CD2 HID    28       7.386  15.465  18.820  1.00  0.00
ATOM    443  HD2 HID    28       7.236  15.355  19.894  1.00  0.00
ATOM    444  C   HID    28       9.675  11.422  18.899  1.00  0.00
ATOM    445  O   HID    28       8.883  10.933  19.699  1.00  0.00
ATOM    446  N   ARG    29      10.681  10.702  18.376  1.00  0.00
ATOM    447  H   ARG    29      11.350  11.156  17.771  1.00  0.00
ATOM    448  CA  ARG    29      10.821   9.289  18.610  1.00  0.00
ATOM    449  HA  ARG    29       9.998   8.763  18.127  1.00  0.00
ATOM    450  CB  ARG    29      12.147   8.747  18.050  1.00  0.00
ATOM    451  HB2 ARG    29      12.156   8.962  16.981  1.00  0.00
ATOM    452  HB3 ARG    29      12.951   9.298  18.538  1.00  0.00
ATOM    453  CG  ARG    29      12.351   7.247  18.270  1.00  0.00
ATOM    454  HG2 ARG    29      12.323   7.066  19.344  1.00  0.00
ATOM    455  HG3 ARG    29      11.519   6.729  17.793  1.00  0.00
ATOM    456  CD  ARG    29      13.671   6.725  17.700  1.00  0.00
ATOM    457  HD2 ARG    29      13.834   5.683  17.977  1.00  0.00
ATOM    458  HD3 ARG    29      13.695   6.820  16.614  1.00  0.00
ATOM    459  NE  ARG    29      14.771   7.549  18.275  1.00  0.00
ATOM    460  HE  ARG    29      15.192   7.317  19.163  1.00  0.00
ATOM    461  CZ  ARG    29      15.230   8.645  17.603  1.00  0.00
ATOM    462  NH1 ARG    29      14.674   8.989  16.404  1.00  0.00
ATOM    463 HH11 ARG    29      13.925   8.431  16.019  1.00  0.00
ATOM    464 HH12 ARG    29      15.014   9.800  15.907  1.00  0.00
ATOM    465  NH2 ARG    29      16.244   9.394  18.125  1.00  0.00
ATOM    466 HH21 ARG    29      16.655   9.135  19.011  1.00  0.00
ATOM    467 HH22 ARG    29      16.579  10.204  17.623  1.00  0.00
ATOM    468  C   ARG    29      10.748   8.926  20.071  1.00  0.00
ATOM    469  O   ARG    29      10.051   7.974  20.419  1.00  0.00
ATOM    470  N   ASP    30      11.441   9.650  20.968  1.00  0.00
ATOM    471  H   ASP    30      11.978  10.446  20.654  1.00  0.00
ATOM    472  CA  ASP    30      11.469   9.317  22.370  1.00  0.00
ATOM    473  HA  ASP    30      11.745   8.268  22.481  1.00  0.00
ATOM    474  CB  ASP    30      12.479  10.175  23.145  1.00  0.00
ATOM    475  HB2 ASP    30      12.341  11.235  22.931  1.00  0.00
ATOM    476  HB3 ASP    30      12.389  10.006  24.218  1.00  0.00
ATOM    477  CG  ASP    30      13.860   9.740  22.678  1.00  0.00
ATOM    478  OD1 ASP    30      14.221   8.557  22.922  1.00  0.00
ATOM    479  OD2 ASP    30      14.569  10.584  22.069  1.00  0.00
ATOM    480  C   ASP    30      10.124   9.497  23.009  1.00  0.00
ATOM    481  O   ASP    30       9.779   8.774  23.943  1.00  0.00
ATOM    482  N   SER    31       9.330  10.467  22.520  1.00  0.00
ATOM    483  H   SER    31       9.646  10.981  21.710  1.00  0.00
ATOM    484  CA  SER    31       8.061  10.815  23.094  1.00  0.00
ATOM    485  HA  SER    31       8.221  11.259  24.076  1.00  0.00
ATOM    486  CB  SER    31       7.299  11.822  22.218  1.00  0.00
ATOM    487  HB2 SER    31       7.900  12.725  22.114  1.00  0.00
ATOM    488  HB3 SER    31       7.134  11.381  21.235  1.00  0.00
ATOM    489  OG  SER    31       6.051  12.151  22.804  1.00  0.00
ATOM    490  HG  SER    31       5.590  12.780  22.244  1.00  0.00
ATOM    491  C   SER    31       7.211   9.587  23.251  1.00  0.00
ATOM    492  O   SER    31       7.267   8.646  22.463  1.00  0.00
ATOM    493  N   PRO    32       6.428   9.600  24.300  1.00  0.00
ATOM    494  CD  PRO    32       6.819  10.338  25.491  1.00  0.00
ATOM    495  HD2 PRO    32       6.432  11.354  25.406  1.00  0.00
ATOM    496  HD3 PRO    32       7.908  10.367  25.533  1.00  0.00
ATOM    497  CG  PRO    32       6.207   9.571  26.672  1.00  0.00
ATOM    498  HG2 PRO    32       5.815  10.268  27.413  1.00  0.00
ATOM    499  HG3 PRO    32       6.957   8.931  27.137  1.00  0.00
ATOM    500  CB  PRO    32       5.083   8.731  26.041  1.00  0.00
ATOM    501  HB2 PRO    32       4.096   9.192  26.012  1.00  0.00
ATOM    502  HB3 PRO    32       5.027   7.789  26.586  1.00  0.00
ATOM    503  CA  PRO    32       5.581   8.482  24.620  1.00  0.00
ATOM    504  HA  PRO    32       6.236   7.615  24.701  1.00  0.00
ATOM    505  C   PRO    32       4.489   8.192  23.636  1.00  0.00
ATOM    506  O   PRO    32       4.036   7.049  23.599  1.00  0.00
ATOM    507  N   LEU    33       4.012   9.189  22.864  1.00  0.00
ATOM    508  H   LEU    33       4.366  10.134  22.916  1.00  0.00
ATOM    509  CA  LEU    33       2.951   8.908  21.935  1.00  0.00
ATOM    510  HA  LEU    33       2.140   8.423  22.478  1.00  0.00
ATOM    511  CB  LEU    33       2.396  10.163  21.241  1.00  0.00
ATOM    512  HB2 LEU    33       1.997  10.736  22.078  1.00  0.00
ATOM    513  HB3 LEU    33       3.168  10.745  20.738  1.00  0.00
ATOM    514  CG  LEU    33       1.261   9.849  20.247  1.00  0.00
ATOM    515  HG  LEU    33       1.649   9.182  19.477  1.00  0.00
ATOM    516  CD1 LEU    33       0.070   9.179  20.952  1.00  0.00
ATOM    517 HD11 LEU    33      -0.319   9.845  21.722  1.00  0.00
ATOM    518 HD12 LEU    33      -0.714   8.970  20.224  1.00  0.00
ATOM    519 HD13 LEU    33       0.397   8.246  21.411  1.00  0.00
ATOM    520  CD2 LEU    33       0.852  11.099  19.452  1.00  0.00
ATOM    521 HD21 LEU    33       1.710  11.471  18.892  1.00  0.00
ATOM    522 HD22 LEU    33       0.050  10.844  18.760  1.00  0.00
ATOM    523 HD23 LEU    33       0.506  11.871  20.140  1.00  0.00
ATOM    524  C   LEU    33       3.448   7.979  20.868  1.00  0.00
ATOM    525  O   LEU    33       2.771   7.011  20.521  1.00  0.00
ATOM    526  N   VAL    34       4.630   8.282  20.295  1.00  0.00
ATOM    527  H   VAL    34       5.108   9.111  20.619  1.00  0.00
ATOM    528  CA  VAL    34       5.243   7.506  19.249  1.00  0.00
ATOM    529  HA  VAL    34       4.527   7.193  18.489  1.00  0.00
ATOM    530  CB  VAL    34       6.365   8.244  18.577  1.00  0.00
ATOM    531  HB  VAL    34       6.821   7.615  17.813  1.00  0.00
ATOM    532  CG1 VAL    34       5.789   9.510  17.921  1.00  0.00
ATOM    533 HG11 VAL    34       5.333  10.140  18.685  1.00  0.00
ATOM    534 HG12 VAL    34       6.590  10.060  17.427  1.00  0.00
ATOM    535 HG13 VAL    34       5.035   9.228  17.186  1.00  0.00
ATOM    536  CG2 VAL    34       7.463   8.520  19.618  1.00  0.00
ATOM    537 HG21 VAL    34       7.829   7.575  20.020  1.00  0.00
ATOM    538 HG22 VAL    34       8.286   9.056  19.145  1.00  0.00
ATOM    539 HG23 VAL    34       7.053   9.125  20.427  1.00  0.00
ATOM    540  C   VAL    34       5.810   6.216  19.770  1.00  0.00
ATOM    541  O   VAL    34       5.744   5.187  19.099  1.00  0.00
ATOM    542  N   GLN    35       6.394   6.253  20.984  1.00  0.00
ATOM    543  H   GLN    35       6.302   7.106  21.516  1.00  0.00
ATOM    544  CA  GLN    35       7.100   5.148  21.581  1.00  0.00
ATOM    545  HA  GLN    35       7.933   4.866  20.937  1.00  0.00
ATOM    546  CB  GLN    35       7.653   5.506  22.971  1.00  0.00
ATOM    547  HB2 GLN    35       8.319   6.360  22.843  1.00  0.00
ATOM    548  HB3 GLN    35       6.805   5.797  23.591  1.00  0.00
ATOM    549  CG  GLN    35       8.413   4.364  23.650  1.00  0.00
ATOM    550  HG2 GLN    35       7.830   3.443  23.652  1.00  0.00
ATOM    551  HG3 GLN    35       9.371   4.186  23.161  1.00  0.00
ATOM    552  CD  GLN    35       8.672   4.779  25.092  1.00  0.00
ATOM    553  OE1 GLN    35       9.797   5.101  25.469  1.00  0.00
ATOM    554  NE2 GLN    35       7.594   4.776  25.923  1.00  0.00
ATOM    555 HE21 GLN    35       7.706   5.042  26.891  1.00  0.00
ATOM    556 HE22 GLN    35       6.687   4.508  25.568  1.00  0.00
ATOM    557  C   GLN    35       6.191   3.978  21.792  1.00  0.00
ATOM    558  O   GLN    35       6.576   2.834  21.549  1.00  0.00
ATOM    559  N   ALA    36       4.951   4.237  22.239  1.00  0.00
ATOM    560  H   ALA    36       4.638   5.192  22.339  1.00  0.00
ATOM    561  CA  ALA    36       4.041   3.184  22.583  1.00  0.00
ATOM    562  HA  ALA    36       4.487   2.567  23.363  1.00  0.00
ATOM    563  CB  ALA    36       2.684   3.707  23.085  1.00  0.00
ATOM    564  HB1 ALA    36       2.221   4.319  22.311  1.00  0.00
ATOM    565  HB2 ALA    36       2.033   2.864  23.318  1.00  0.00
ATOM    566  HB3 ALA    36       2.835   4.308  23.982  1.00  0.00
ATOM    567  C   ALA    36       3.777   2.328  21.383  1.00  0.00
ATOM    568  O   ALA    36       3.668   1.108  21.506  1.00  0.00
ATOM    569  N   SER    37       3.658   2.944  20.193  1.00  0.00
ATOM    570  H   SER    37       3.769   3.946  20.135  1.00  0.00
ATOM    571  CA  SER    37       3.354   2.222  18.990  1.00  0.00
ATOM    572  HA  SER    37       2.626   1.447  19.227  1.00  0.00
ATOM    573  CB  SER    37       2.777   3.115  17.879  1.00  0.00
ATOM    574  HB2 SER    37       2.561   2.503  17.003  1.00  0.00
ATOM    575  HB3 SER    37       1.857   3.579  18.234  1.00  0.00
ATOM    576  OG  SER    37       3.712   4.125  17.531  1.00  0.00
ATOM    577  HG  SER    37       3.343   4.677  16.837  1.00  0.00
ATOM    578  C   SER    37       4.588   1.560  18.458  1.00  0.00
ATOM    579  O   SER    37       5.663   1.652  19.047  1.00  0.00
ATOM    580  N   GLY    38       4.442   0.829  17.329  1.00  0.00
ATOM    581  H   GLY    38       3.541   0.723  16.886  1.00  0.00
ATOM    582  CA  GLY    38       5.576   0.181  16.730  1.00  0.00
ATOM    583  HA2 GLY    38       6.330  -0.075  17.474  1.00  0.00
ATOM    584  HA3 GLY    38       5.283  -0.717  16.186  1.00  0.00
ATOM    585  C   GLY    38       6.157   1.165  15.768  1.00  0.00
ATOM    586  O   GLY    38       5.667   1.327  14.650  1.00  0.00
ATOM    587  N   GLY    39       7.247   1.833  16.193  1.00  0.00
ATOM    588  H   GLY    39       7.637   1.608  17.097  1.00  0.00
ATOM    589  CA  GLY    39       7.882   2.856  15.413  1.00  0.00
ATOM    590  HA2 GLY    39       7.148   3.617  15.150  1.00  0.00
ATOM    591  HA3 GLY    39       8.682   3.310  15.997  1.00  0.00
ATOM    592  C   GLY    39       8.460   2.283  14.158  1.00  0.00
ATOM    593  O   GLY    39       8.320   2.870  13.086  1.00  0.00
ATOM    594  N   PRO    40       9.125   1.165  14.254  1.00  0.00
ATOM    595  CD  PRO    40       9.873   0.831  15.456  1.00  0.00
ATOM    596  HD2 PRO    40       9.204   0.314  16.144  1.00  0.00
ATOM    597  HD3 PRO    40      10.218   1.758  15.914  1.00  0.00
ATOM    598  CG  PRO    40      11.037  -0.059  14.982  1.00  0.00
ATOM    599  HG2 PRO    40      11.173  -0.896  15.667  1.00  0.00
ATOM    600  HG3 PRO    40      11.958   0.522  14.932  1.00  0.00
ATOM    601  CB  PRO    40      10.615  -0.542  13.582  1.00  0.00
ATOM    602  HB2 PRO    40      10.055  -1.477  13.594  1.00  0.00
ATOM    603  HB3 PRO    40      11.483  -0.647  12.931  1.00  0.00
ATOM    604  CA  PRO    40       9.723   0.590  13.082  1.00  0.00
ATOM    605  HA  PRO    40      10.399   1.329  12.652  1.00  0.00
ATOM    606  C   PRO    40       8.709   0.189  12.060  1.00  0.00
ATOM    607  O   PRO    40       9.004   0.286  10.872  1.00  0.00
ATOM    608  N   LEU    41       7.523  -0.273  12.499  1.00  0.00
ATOM    609  H   LEU    41       7.351  -0.334  13.492  1.00  0.00
ATOM    610  CA  LEU    41       6.476  -0.672  11.601  1.00  0.00
ATOM    611  HA  LEU    41       6.884  -1.385  10.884  1.00  0.00
ATOM    612  CB  LEU    41       5.287  -1.329  12.325  1.00  0.00
ATOM    613  HB2 LEU    41       5.059  -0.599  13.101  1.00  0.00
ATOM    614  HB3 LEU    41       4.419  -1.454  11.678  1.00  0.00
ATOM    615  CG  LEU    41       5.638  -2.679  12.978  1.00  0.00
ATOM    616  HG  LEU    41       6.435  -2.516  13.704  1.00  0.00
ATOM    617  CD1 LEU    41       4.419  -3.295  13.685  1.00  0.00
ATOM    618 HD11 LEU    41       3.622  -3.459  12.960  1.00  0.00
ATOM    619 HD12 LEU    41       4.702  -4.247  14.135  1.00  0.00
ATOM    620 HD13 LEU    41       4.068  -2.616  14.462  1.00  0.00
ATOM    621  CD2 LEU    41       6.282  -3.637  11.964  1.00  0.00
ATOM    622 HD21 LEU    41       7.197  -3.192  11.574  1.00  0.00
ATOM    623 HD22 LEU    41       6.518  -4.581  12.455  1.00  0.00
ATOM    624 HD23 LEU    41       5.588  -3.818  11.143  1.00  0.00
ATOM    625  C   LEU    41       5.961   0.544  10.896  1.00  0.00
ATOM    626  O   LEU    41       5.640   0.490   9.710  1.00  0.00
ATOM    627  N   ALA    42       5.858   1.671  11.630  1.00  0.00
ATOM    628  H   ALA    42       6.163   1.647  12.593  1.00  0.00
ATOM    629  CA  ALA    42       5.365   2.913  11.103  1.00  0.00
ATOM    630  HA  ALA    42       4.370   2.789  10.676  1.00  0.00
ATOM    631  CB  ALA    42       5.312   4.032  12.158  1.00  0.00
ATOM    632  HB1 ALA    42       6.304   4.174  12.588  1.00  0.00
ATOM    633  HB2 ALA    42       4.984   4.959  11.689  1.00  0.00
ATOM    634  HB3 ALA    42       4.611   3.756  12.946  1.00  0.00
ATOM    635  C   ALA    42       6.297   3.358  10.028  1.00  0.00
ATOM    636  O   ALA    42       5.873   3.924   9.021  1.00  0.00
ATOM    637  N   CYS    43       7.604   3.127  10.234  1.00  0.00
ATOM    638  H   CYS    43       7.923   2.655  11.068  1.00  0.00
ATOM    639  CA  CYS    43       8.578   3.521   9.262  1.00  0.00
ATOM    640  HA  CYS    43       8.506   4.598   9.113  1.00  0.00
ATOM    641  CB  CYS    43      10.014   3.179   9.688  1.00  0.00
ATOM    642  HB2 CYS    43      10.288   3.693  10.609  1.00  0.00
ATOM    643  HB3 CYS    43      10.144   2.105   9.819  1.00  0.00
ATOM    644  SG  CYS    43      11.237   3.687   8.445  1.00  0.00
ATOM    645  HG  CYS    43      12.303   3.257   9.115  1.00  0.00
ATOM    646  C   CYS    43       8.286   2.776   7.998  1.00  0.00
ATOM    647  O   CYS    43       8.377   3.345   6.911  1.00  0.00
ATOM    648  N   PHE    44       7.927   1.482   8.106  1.00  0.00
ATOM    649  H   PHE    44       7.857   1.035   9.009  1.00  0.00
ATOM    650  CA  PHE    44       7.637   0.702   6.936  1.00  0.00
ATOM    651  HA  PHE    44       8.498   0.770   6.271  1.00  0.00
ATOM    652  CB  PHE    44       7.344  -0.782   7.211  1.00  0.00
ATOM    653  HB2 PHE    44       6.656  -0.947   8.040  1.00  0.00
ATOM    654  HB3 PHE    44       6.979  -1.304   6.327  1.00  0.00
ATOM    655  CG  PHE    44       8.626  -1.430   7.588  1.00  0.00
ATOM    656  CD1 PHE    44       9.508  -1.831   6.610  1.00  0.00
ATOM    657  HD1 PHE    44       9.252  -1.670   5.563  1.00  0.00
ATOM    658  CE1 PHE    44      10.698  -2.427   6.942  1.00  0.00
ATOM    659  HE1 PHE    44      11.389  -2.746   6.162  1.00  0.00
ATOM    660  CZ  PHE    44      11.017  -2.621   8.262  1.00  0.00
ATOM    661  HZ  PHE    44      11.962  -3.094   8.529  1.00  0.00
ATOM    662  CE2 PHE    44      10.147  -2.220   9.247  1.00  0.00
ATOM    663  HE2 PHE    44      10.399  -2.374  10.296  1.00  0.00
ATOM    664  CD2 PHE    44       8.957  -1.624   8.907  1.00  0.00
ATOM    665  HD2 PHE    44       8.267  -1.301   9.686  1.00  0.00
ATOM    666  C   PHE    44       6.436   1.263   6.251  1.00  0.00
ATOM    667  O   PHE    44       6.442   1.412   5.032  1.00  0.00
ATOM    668  N   GLY    45       5.376   1.590   7.021  1.00  0.00
ATOM    669  H   GLY    45       5.432   1.483   8.024  1.00  0.00
ATOM    670  CA  GLY    45       4.152   2.093   6.456  1.00  0.00
ATOM    671  HA2 GLY    45       3.758   1.380   5.732  1.00  0.00
ATOM    672  HA3 GLY    45       3.417   2.251   7.246  1.00  0.00
ATOM    673  C   GLY    45       4.414   3.401   5.762  1.00  0.00
ATOM    674  O   GLY    45       3.897   3.666   4.679  1.00  0.00
ATOM    675  N   LEU    46       5.212   4.284   6.382  1.00  0.00
ATOM    676  H   LEU    46       5.634   4.077   7.276  1.00  0.00
ATOM    677  CA  LEU    46       5.498   5.551   5.772  1.00  0.00
ATOM    678  HA  LEU    46       4.554   6.043   5.536  1.00  0.00
ATOM    679  CB  LEU    46       6.325   6.483   6.678  1.00  0.00
ATOM    680  HB2 LEU    46       7.165   5.846   6.956  1.00  0.00
ATOM    681  HB3 LEU    46       6.695   7.359   6.144  1.00  0.00
ATOM    682  CG  LEU    46       5.580   6.933   7.948  1.00  0.00
ATOM    683  HG  LEU    46       5.313   6.049   8.527  1.00  0.00
ATOM    684  CD1 LEU    46       6.455   7.861   8.805  1.00  0.00
ATOM    685 HD11 LEU    46       6.722   8.746   8.227  1.00  0.00
ATOM    686 HD12 LEU    46       5.903   8.163   9.695  1.00  0.00
ATOM    687 HD13 LEU    46       7.362   7.334   9.102  1.00  0.00
ATOM    688  CD2 LEU    46       4.215   7.554   7.604  1.00  0.00
ATOM    689 HD21 LEU    46       3.601   6.818   7.084  1.00  0.00
ATOM    690 HD22 LEU    46       3.714   7.862   8.522  1.00  0.00
ATOM    691 HD23 LEU    46       4.362   8.423   6.962  1.00  0.00
ATOM    692  C   LEU    46       6.290   5.327   4.524  1.00  0.00
ATOM    693  O   LEU    46       6.065   5.992   3.514  1.00  0.00
ATOM    694  N   VAL    47       7.252   4.382   4.563  1.00  0.00
ATOM    695  H   VAL    47       7.402   3.816   5.386  1.00  0.00
ATOM    696  CA  VAL    47       8.084   4.150   3.417  1.00  0.00
ATOM    697  HA  VAL    47       8.576   5.068   3.094  1.00  0.00
ATOM    698  CB  VAL    47       9.131   3.099   3.645  1.00  0.00
ATOM    699  HB  VAL    47       8.665   2.178   3.995  1.00  0.00
ATOM    700  CG1 VAL    47       9.853   2.834   2.314  1.00  0.00
ATOM    701 HG11 VAL    47      10.320   3.755   1.964  1.00  0.00
ATOM    702 HG12 VAL    47      10.618   2.072   2.461  1.00  0.00
ATOM    703 HG13 VAL    47       9.133   2.487   1.572  1.00  0.00
ATOM    704  CG2 VAL    47      10.071   3.575   4.764  1.00  0.00
ATOM    705 HG21 VAL    47       9.498   3.731   5.678  1.00  0.00
ATOM    706 HG22 VAL    47      10.838   2.821   4.941  1.00  0.00
ATOM    707 HG23 VAL    47      10.545   4.511   4.468  1.00  0.00
ATOM    708  C   VAL    47       7.227   3.689   2.286  1.00  0.00
ATOM    709  O   VAL    47       7.358   4.170   1.163  1.00  0.00
ATOM    710  N   CYS    48       6.312   2.744   2.549  1.00  0.00
ATOM    711  H   CYS    48       6.248   2.306   3.457  1.00  0.00
ATOM    712  CA  CYS    48       5.492   2.239   1.495  1.00  0.00
ATOM    713  HA  CYS    48       6.123   2.005   0.638  1.00  0.00
ATOM    714  CB  CYS    48       4.735   0.976   1.904  1.00  0.00
ATOM    715  HB2 CYS    48       3.899   0.790   1.229  1.00  0.00
ATOM    716  HB3 CYS    48       5.398   0.111   1.908  1.00  0.00
ATOM    717  SG  CYS    48       4.029   1.072   3.560  1.00  0.00
ATOM    718  HG  CYS    48       3.484  -0.141   3.549  1.00  0.00
ATOM    719  C   CYS    48       4.579   3.320   0.989  1.00  0.00
ATOM    720  O   CYS    48       4.309   3.384  -0.209  1.00  0.00
ATOM    721  N   LEU    49       4.090   4.201   1.889  1.00  0.00
ATOM    722  H   LEU    49       4.362   4.091   2.855  1.00  0.00
ATOM    723  CA  LEU    49       3.230   5.304   1.543  1.00  0.00
ATOM    724  HA  LEU    49       2.320   4.931   1.073  1.00  0.00
ATOM    725  CB  LEU    49       2.839   6.103   2.816  1.00  0.00
ATOM    726  HB2 LEU    49       2.334   5.328   3.393  1.00  0.00
ATOM    727  HB3 LEU    49       3.759   6.392   3.324  1.00  0.00
ATOM    728  CG  LEU    49       1.909   7.340   2.687  1.00  0.00
ATOM    729  HG  LEU    49       0.960   7.033   2.248  1.00  0.00
ATOM    730  CD1 LEU    49       1.658   7.950   4.076  1.00  0.00
ATOM    731 HD11 LEU    49       2.607   8.257   4.515  1.00  0.00
ATOM    732 HD12 LEU    49       1.005   8.817   3.980  1.00  0.00
ATOM    733 HD13 LEU    49       1.184   7.208   4.719  1.00  0.00
ATOM    734  CD2 LEU    49       2.413   8.416   1.710  1.00  0.00
ATOM    735 HD21 LEU    49       2.509   7.986   0.713  1.00  0.00
ATOM    736 HD22 LEU    49       1.703   9.243   1.682  1.00  0.00
ATOM    737 HD23 LEU    49       3.384   8.783   2.042  1.00  0.00
ATOM    738  C   LEU    49       3.998   6.207   0.624  1.00  0.00
ATOM    739  O   LEU    49       3.488   6.636  -0.408  1.00  0.00
ATOM    740  N   GLY    50       5.262   6.521   0.961  1.00  0.00
ATOM    741  H   GLY    50       5.709   6.143   1.784  1.00  0.00
ATOM    742  CA  GLY    50       6.011   7.421   0.134  1.00  0.00
ATOM    743  HA2 GLY    50       5.493   8.376   0.042  1.00  0.00
ATOM    744  HA3 GLY    50       7.004   7.586   0.551  1.00  0.00
ATOM    745  C   GLY    50       6.149   6.809  -1.224  1.00  0.00
ATOM    746  O   GLY    50       5.963   7.483  -2.236  1.00  0.00
ATOM    747  N   LEU    51       6.459   5.499  -1.273  1.00  0.00
ATOM    748  H   LEU    51       6.613   4.992  -0.413  1.00  0.00
ATOM    749  CA  LEU    51       6.648   4.806  -2.515  1.00  0.00
ATOM    750  HA  LEU    51       7.358   5.382  -3.109  1.00  0.00
ATOM    751  CB  LEU    51       7.175   3.365  -2.380  1.00  0.00
ATOM    752  HB2 LEU    51       6.667   3.021  -1.479  1.00  0.00
ATOM    753  HB3 LEU    51       6.884   2.737  -3.222  1.00  0.00
ATOM    754  CG  LEU    51       8.702   3.275  -2.175  1.00  0.00
ATOM    755  HG  LEU    51       8.972   2.236  -1.987  1.00  0.00
ATOM    756  CD1 LEU    51       9.447   3.781  -3.420  1.00  0.00
ATOM    757 HD11 LEU    51       9.177   4.820  -3.608  1.00  0.00
ATOM    758 HD12 LEU    51      10.522   3.709  -3.255  1.00  0.00
ATOM    759 HD13 LEU    51       9.171   3.173  -4.281  1.00  0.00
ATOM    760  CD2 LEU    51       9.160   3.978  -0.893  1.00  0.00
ATOM    761 HD21 LEU    51       8.677   3.516  -0.032  1.00  0.00
ATOM    762 HD22 LEU    51      10.242   3.886  -0.794  1.00  0.00
ATOM    763 HD23 LEU    51       8.888   5.032  -0.939  1.00  0.00
ATOM    764  C   LEU    51       5.375   4.777  -3.295  1.00  0.00
ATOM    765  O   LEU    51       5.407   4.798  -4.524  1.00  0.00
ATOM    766  N   VAL    52       4.215   4.708  -2.619  1.00  0.00
ATOM    767  H   VAL    52       4.151   4.689  -1.611  1.00  0.00
ATOM    768  CA  VAL    52       3.001   4.641  -3.379  1.00  0.00
ATOM    769  HA  VAL    52       3.011   3.900  -4.178  1.00  0.00
ATOM    770  CB  VAL    52       1.765   4.456  -2.575  1.00  0.00
ATOM    771  HB  VAL    52       0.912   4.267  -3.227  1.00  0.00
ATOM    772  CG1 VAL    52       1.985   3.245  -1.655  1.00  0.00
ATOM    773 HG11 VAL    52       2.837   3.434  -1.002  1.00  0.00
ATOM    774 HG12 VAL    52       1.094   3.081  -1.049  1.00  0.00
ATOM    775 HG13 VAL    52       2.180   2.359  -2.260  1.00  0.00
ATOM    776  CG2 VAL    52       1.394   5.794  -1.934  1.00  0.00
ATOM    777 HG21 VAL    52       1.221   6.536  -2.714  1.00  0.00
ATOM    778 HG22 VAL    52       0.488   5.674  -1.340  1.00  0.00
ATOM    779 HG23 VAL    52       2.208   6.127  -1.290  1.00  0.00
ATOM    780  C   VAL    52       2.843   5.913  -4.162  1.00  0.00
ATOM    781  O   VAL    52       2.293   5.897  -5.261  1.00  0.00
ATOM    782  N   CYS    53       3.285   7.051  -3.588  1.00  0.00
ATOM    783  H   CYS    53       3.713   6.971  -2.677  1.00  0.00
ATOM    784  CA  CYS    53       3.209   8.353  -4.193  1.00  0.00
ATOM    785  HA  CYS    53       2.184   8.542  -4.512  1.00  0.00
ATOM    786  CB  CYS    53       3.629   9.458  -3.212  1.00  0.00
ATOM    787  HB2 CYS    53       4.666   9.342  -2.896  1.00  0.00
ATOM    788  HB3 CYS    53       3.489  10.450  -3.641  1.00  0.00
ATOM    789  SG  CYS    53       2.633   9.421  -1.693  1.00  0.00
ATOM    790  HG  CYS    53       3.234  10.453  -1.107  1.00  0.00
ATOM    791  C   CYS    53       4.142   8.411  -5.365  1.00  0.00
ATOM    792  O   CYS    53       3.914   9.150  -6.319  1.00  0.00
ATOM    793  N   LEU    54       5.260   7.670  -5.279  1.00  0.00
ATOM    794  H   LEU    54       5.392   7.127  -4.437  1.00  0.00
ATOM    795  CA  LEU    54       6.294   7.640  -6.280  1.00  0.00
ATOM    796  HA  LEU    54       6.555   8.660  -6.561  1.00  0.00
ATOM    797  CB  LEU    54       7.563   6.933  -5.756  1.00  0.00
ATOM    798  HB2 LEU    54       7.679   7.418  -4.787  1.00  0.00
ATOM    799  HB3 LEU    54       7.404   5.865  -5.610  1.00  0.00
ATOM    800  CG  LEU    54       8.837   7.153  -6.597  1.00  0.00
ATOM    801  HG  LEU    54       9.681   6.741  -6.044  1.00  0.00
ATOM    802  CD1 LEU    54       8.753   6.485  -7.971  1.00  0.00
ATOM    803 HD11 LEU    54       7.910   6.897  -8.525  1.00  0.00
ATOM    804 HD12 LEU    54       9.675   6.670  -8.523  1.00  0.00
ATOM    805 HD13 LEU    54       8.615   5.411  -7.846  1.00  0.00
ATOM    806  CD2 LEU    54       9.193   8.647  -6.685  1.00  0.00
ATOM    807 HD21 LEU    54       9.366   9.040  -5.683  1.00  0.00
ATOM    808 HD22 LEU    54      10.095   8.771  -7.284  1.00  0.00
ATOM    809 HD23 LEU    54       8.371   9.190  -7.151  1.00  0.00
ATOM    810  C   LEU    54       5.797   6.950  -7.527  1.00  0.00
ATOM    811  O   LEU    54       6.213   7.280  -8.636  1.00  0.00
ATOM    812  N   SER    55       4.866   5.984  -7.378  1.00  0.00
ATOM    813  H   SER    55       4.478   5.841  -6.457  1.00  0.00
ATOM    814  CA  SER    55       4.418   5.129  -8.449  1.00  0.00
ATOM    815  HA  SER    55       5.256   4.515  -8.780  1.00  0.00
ATOM    816  CB  SER    55       3.266   4.201  -8.025  1.00  0.00
ATOM    817  HB2 SER    55       3.601   3.570  -7.202  1.00  0.00
ATOM    818  HB3 SER    55       2.421   4.807  -7.697  1.00  0.00
ATOM    819  OG  SER    55       2.867   3.384  -9.115  1.00  0.00
ATOM    820  HG  SER    55       2.149   2.810  -8.839  1.00  0.00
ATOM    821  C   SER    55       3.946   5.904  -9.652  1.00  0.00
ATOM    822  O   SER    55       4.237   5.504 -10.777  1.00  0.00
ATOM    823  N   VAL    56       3.238   7.038  -9.478  1.00  0.00
ATOM    824  H   VAL    56       3.078   7.420  -8.557  1.00  0.00
ATOM    825  CA  VAL    56       2.707   7.750 -10.615  1.00  0.00
ATOM    826  HA  VAL    56       2.062   7.107 -11.214  1.00  0.00
ATOM    827  CB  VAL    56       1.951   8.998 -10.268  1.00  0.00
ATOM    828  HB  VAL    56       1.276   8.801  -9.435  1.00  0.00
ATOM    829  CG1 VAL    56       2.954  10.094  -9.866  1.00  0.00
ATOM    830 HG11 VAL    56       3.629  10.292 -10.698  1.00  0.00
ATOM    831 HG12 VAL    56       2.414  11.006  -9.612  1.00  0.00
ATOM    832 HG13 VAL    56       3.530   9.761  -9.003  1.00  0.00
ATOM    833  CG2 VAL    56       1.065   9.378 -11.465  1.00  0.00
ATOM    834 HG21 VAL    56       0.368   8.566 -11.674  1.00  0.00
ATOM    835 HG22 VAL    56       0.507  10.284 -11.231  1.00  0.00
ATOM    836 HG23 VAL    56       1.691   9.553 -12.340  1.00  0.00
ATOM    837  C   VAL    56       3.828   8.179 -11.505  1.00  0.00
ATOM    838  O   VAL    56       3.663   8.255 -12.714  1.00  0.00
ATOM    839  N   LEU    57       5.006   8.504 -10.963  1.00  0.00
ATOM    840  H   LEU    57       5.199   8.450  -9.973  1.00  0.00
ATOM    841  CA  LEU    57       6.050   8.958 -11.836  1.00  0.00
ATOM    842  HA  LEU    57       5.710   9.849 -12.364  1.00  0.00
ATOM    843  CB  LEU    57       7.340   9.306 -11.062  1.00  0.00
ATOM    844  HB2 LEU    57       6.976  10.118 -10.433  1.00  0.00
ATOM    845  HB3 LEU    57       7.670   8.479 -10.433  1.00  0.00
ATOM    846  CG  LEU    57       8.526   9.808 -11.915  1.00  0.00
ATOM    847  HG  LEU    57       9.265  10.237 -11.239  1.00  0.00
ATOM    848  CD1 LEU    57       9.179   8.688 -12.744  1.00  0.00
ATOM    849 HD11 LEU    57       8.440   8.258 -13.421  1.00  0.00
ATOM    850 HD12 LEU    57      10.006   9.099 -13.323  1.00  0.00
ATOM    851 HD13 LEU    57       9.554   7.912 -12.076  1.00  0.00
ATOM    852  CD2 LEU    57       8.110  11.016 -12.767  1.00  0.00
ATOM    853 HD21 LEU    57       7.779  11.824 -12.115  1.00  0.00
ATOM    854 HD22 LEU    57       8.960  11.353 -13.360  1.00  0.00
ATOM    855 HD23 LEU    57       7.295  10.729 -13.432  1.00  0.00
ATOM    856  C   LEU    57       6.358   7.867 -12.825  1.00  0.00
ATOM    857  O   LEU    57       6.542   8.140 -14.009  1.00  0.00
ATOM    858  N   LEU    58       6.416   6.601 -12.364  1.00  0.00
ATOM    859  H   LEU    58       6.203   6.415 -11.394  1.00  0.00
ATOM    860  CA  LEU    58       6.742   5.488 -13.216  1.00  0.00
ATOM    861  HA  LEU    58       7.677   5.718 -13.727  1.00  0.00
ATOM    862  CB  LEU    58       6.905   4.153 -12.470  1.00  0.00
ATOM    863  HB2 LEU    58       5.912   4.040 -12.035  1.00  0.00
ATOM    864  HB3 LEU    58       7.108   3.313 -13.134  1.00  0.00
ATOM    865  CG  LEU    58       7.953   4.184 -11.351  1.00  0.00
ATOM    866  HG  LEU    58       8.003   3.193 -10.900  1.00  0.00
ATOM    867  CD1 LEU    58       9.340   4.575 -11.883  1.00  0.00
ATOM    868 HD11 LEU    58       9.291   5.566 -12.334  1.00  0.00
ATOM    869 HD12 LEU    58      10.055   4.586 -11.061  1.00  0.00
ATOM    870 HD13 LEU    58       9.660   3.851 -12.632  1.00  0.00
ATOM    871  CD2 LEU    58       7.464   5.051 -10.187  1.00  0.00
ATOM    872 HD21 LEU    58       6.535   4.640  -9.792  1.00  0.00
ATOM    873 HD22 LEU    58       8.219   5.063  -9.400  1.00  0.00
ATOM    874 HD23 LEU    58       7.290   6.068 -10.539  1.00  0.00
ATOM    875  C   LEU    58       5.666   5.222 -14.233  1.00  0.00
ATOM    876  O   LEU    58       5.980   4.881 -15.371  1.00  0.00
ATOM    877  N   PHE    59       4.375   5.275 -13.826  1.00  0.00
ATOM    878  H   PHE    59       4.165   5.410 -12.847  1.00  0.00
ATOM    879  CA  PHE    59       3.289   4.957 -14.721  1.00  0.00
ATOM    880  HA  PHE    59       3.594   4.104 -15.327  1.00  0.00
ATOM    881  CB  PHE    59       1.962   4.610 -14.012  1.00  0.00
ATOM    882  HB2 PHE    59       1.704   5.304 -13.212  1.00  0.00
ATOM    883  HB3 PHE    59       1.125   4.529 -14.706  1.00  0.00
ATOM    884  CG  PHE    59       2.123   3.271 -13.380  1.00  0.00
ATOM    885  CD1 PHE    59       1.553   2.154 -13.938  1.00  0.00
ATOM    886  HD1 PHE    59       0.973   2.244 -14.857  1.00  0.00
ATOM    887  CE1 PHE    59       1.711   0.925 -13.343  1.00  0.00
ATOM    888  HE1 PHE    59       1.251   0.046 -13.793  1.00  0.00
ATOM    889  CZ  PHE    59       2.444   0.801 -12.187  1.00  0.00
ATOM    890  HZ  PHE    59       2.567  -0.174 -11.715  1.00  0.00
ATOM    891  CE2 PHE    59       3.023   1.913 -11.627  1.00  0.00
ATOM    892  HE2 PHE    59       3.609   1.825 -10.712  1.00  0.00
ATOM    893  CD2 PHE    59       2.861   3.141 -12.225  1.00  0.00
ATOM    894  HD2 PHE    59       3.320   4.026 -11.785  1.00  0.00
ATOM    895  C   PHE    59       3.062   5.986 -15.803  1.00  0.00
ATOM    896  O   PHE    59       2.983   5.603 -16.965  1.00  0.00
ATOM    897  N   PRO    60       2.905   7.255 -15.511  1.00  0.00
ATOM    898  CD  PRO    60       1.789   7.550 -14.616  1.00  0.00
ATOM    899  HD2 PRO    60       2.180   7.553 -13.599  1.00  0.00
ATOM    900  HD3 PRO    60       1.064   6.743 -14.723  1.00  0.00
ATOM    901  CG  PRO    60       1.214   8.914 -15.032  1.00  0.00
ATOM    902  HG2 PRO    60       1.110   9.563 -14.162  1.00  0.00
ATOM    903  HG3 PRO    60       0.241   8.786 -15.507  1.00  0.00
ATOM    904  CB  PRO    60       2.239   9.469 -16.025  1.00  0.00
ATOM    905  HB2 PRO    60       3.032  10.143 -15.702  1.00  0.00
ATOM    906  HB3 PRO    60       1.628   9.963 -16.780  1.00  0.00
ATOM    907  CA  PRO    60       2.845   8.194 -16.599  1.00  0.00
ATOM    908  HA  PRO    60       2.027   7.838 -17.226  1.00  0.00
ATOM    909  C   PRO    60       4.070   8.401 -17.444  1.00  0.00
ATOM    910  O   PRO    60       3.920   8.903 -18.556  1.00  0.00
ATOM    911  N   GLY    61       5.281   8.049 -16.978  1.00  0.00
ATOM    912  H   GLY    61       5.422   7.634 -16.068  1.00  0.00
ATOM    913  CA  GLY    61       6.432   8.273 -17.811  1.00  0.00
ATOM    914  HA2 GLY    61       6.487   9.317 -18.120  1.00  0.00
ATOM    915  HA3 GLY    61       7.347   8.001 -17.285  1.00  0.00
ATOM    916  C   GLY    61       6.295   7.412 -19.027  1.00  0.00
ATOM    917  O   GLY    61       5.796   6.288 -18.949  1.00  0.00
ATOM    918  N   GLN    62       6.780   7.914 -20.183  1.00  0.00
ATOM    919  H   GLN    62       7.240   8.813 -20.194  1.00  0.00
ATOM    920  CA  GLN    62       6.664   7.195 -21.418  1.00  0.00
ATOM    921  HA  GLN    62       5.606   7.075 -21.651  1.00  0.00
ATOM    922  CB  GLN    62       7.349   7.909 -22.595  1.00  0.00
ATOM    923  HB2 GLN    62       8.399   8.049 -22.338  1.00  0.00
ATOM    924  HB3 GLN    62       7.273   7.263 -23.470  1.00  0.00
ATOM    925  CG  GLN    62       6.714   9.268 -22.907  1.00  0.00
ATOM    926  HG2 GLN    62       5.697   9.144 -23.278  1.00  0.00
ATOM    927  HG3 GLN    62       6.702   9.902 -22.021  1.00  0.00
ATOM    928  CD  GLN    62       7.544   9.952 -23.983  1.00  0.00
ATOM    929  OE1 GLN    62       8.137  11.003 -23.749  1.00  0.00
ATOM    930  NE2 GLN    62       7.588   9.339 -25.197  1.00  0.00
ATOM    931 HE21 GLN    62       8.124   9.750 -25.948  1.00  0.00
ATOM    932 HE22 GLN    62       7.084   8.476 -25.342  1.00  0.00
ATOM    933  C   GLN    62       7.320   5.874 -21.195  1.00  0.00
ATOM    934  O   GLN    62       8.334   5.786 -20.507  1.00  0.00
ATOM    935  N   PRO    63       6.760   4.833 -21.747  1.00  0.00
ATOM    936  CD  PRO    63       5.331   4.783 -22.010  1.00  0.00
ATOM    937  HD2 PRO    63       5.151   5.177 -23.010  1.00  0.00
ATOM    938  HD3 PRO    63       4.824   5.410 -21.277  1.00  0.00
ATOM    939  CG  PRO    63       4.943   3.296 -21.880  1.00  0.00
ATOM    940  HG2 PRO    63       4.250   3.017 -22.674  1.00  0.00
ATOM    941  HG3 PRO    63       4.478   3.112 -20.911  1.00  0.00
ATOM    942  CB  PRO    63       6.276   2.534 -22.004  1.00  0.00
ATOM    943  HB2 PRO    63       6.545   2.240 -23.019  1.00  0.00
ATOM    944  HB3 PRO    63       6.250   1.651 -21.366  1.00  0.00
ATOM    945  CA  PRO    63       7.295   3.536 -21.466  1.00  0.00
ATOM    946  HA  PRO    63       7.266   3.396 -20.385  1.00  0.00
ATOM    947  C   PRO    63       8.690   3.356 -21.952  1.00  0.00
ATOM    948  O   PRO    63       8.979   3.636 -23.115  1.00  0.00
ATOM    949  N   SER    64       9.553   2.851 -21.056  1.00  0.00
ATOM    950  H   SER    64       9.158   2.635 -20.152  1.00  0.00
ATOM    951  CA  SER    64      10.928   2.540 -21.286  1.00  0.00
ATOM    952  HA  SER    64      11.073   2.417 -22.359  1.00  0.00
ATOM    953  CB  SER    64      11.902   3.619 -20.778  1.00  0.00
ATOM    954  HB2 SER    64      12.922   3.324 -21.025  1.00  0.00
ATOM    955  HB3 SER    64      11.671   4.566 -21.265  1.00  0.00
ATOM    956  OG  SER    64      11.780   3.768 -19.372  1.00  0.00
ATOM    957  HG  SER    64      12.391   4.443 -19.067  1.00  0.00
ATOM    958  C   SER    64      11.142   1.310 -20.471  1.00  0.00
ATOM    959  O   SER    64      10.303   0.981 -19.634  1.00  0.00
ATOM    960  N   PRO    65      12.204   0.593 -20.679  1.00  0.00
ATOM    961  CD  PRO    65      12.844   0.497 -21.979  1.00  0.00
ATOM    962  HD2 PRO    65      13.566   1.309 -22.070  1.00  0.00
ATOM    963  HD3 PRO    65      12.080   0.602 -22.750  1.00  0.00
ATOM    964  CG  PRO    65      13.511  -0.893 -21.998  1.00  0.00
ATOM    965  HG2 PRO    65      14.507  -0.826 -22.435  1.00  0.00
ATOM    966  HG3 PRO    65      12.907  -1.592 -22.577  1.00  0.00
ATOM    967  CB  PRO    65      13.573  -1.316 -20.515  1.00  0.00
ATOM    968  HB2 PRO    65      14.492  -0.999 -20.022  1.00  0.00
ATOM    969  HB3 PRO    65      13.454  -2.394 -20.402  1.00  0.00
ATOM    970  CA  PRO    65      12.379  -0.594 -19.900  1.00  0.00
ATOM    971  HA  PRO    65      11.523  -1.247 -20.070  1.00  0.00
ATOM    972  C   PRO    65      12.488  -0.286 -18.443  1.00  0.00
ATOM    973  O   PRO    65      11.979  -1.063 -17.638  1.00  0.00
ATOM    974  N   ALA    66      13.130   0.842 -18.083  1.00  0.00
ATOM    975  H   ALA    66      13.494   1.472 -18.784  1.00  0.00
ATOM    976  CA  ALA    66      13.311   1.184 -16.701  1.00  0.00
ATOM    977  HA  ALA    66      13.795   0.353 -16.188  1.00  0.00
ATOM    978  CB  ALA    66      14.169   2.447 -16.509  1.00  0.00
ATOM    979  HB1 ALA    66      13.692   3.290 -17.009  1.00  0.00
ATOM    980  HB2 ALA    66      14.265   2.663 -15.445  1.00  0.00
ATOM    981  HB3 ALA    66      15.158   2.283 -16.937  1.00  0.00
ATOM    982  C   ALA    66      11.986   1.445 -16.056  1.00  0.00
ATOM    983  O   ALA    66      11.718   0.954 -14.962  1.00  0.00
ATOM    984  N   ARG    67      11.107   2.213 -16.735  1.00  0.00
ATOM    985  H   ARG    67      11.336   2.595 -17.642  1.00  0.00
ATOM    986  CA  ARG    67       9.840   2.555 -16.152  1.00  0.00
ATOM    987  HA  ARG    67      10.030   2.960 -15.158  1.00  0.00
ATOM    988  CB  ARG    67       9.022   3.587 -16.957  1.00  0.00
ATOM    989  HB2 ARG    67       8.093   3.739 -16.407  1.00  0.00
ATOM    990  HB3 ARG    67       9.602   4.510 -16.952  1.00  0.00
ATOM    991  CG  ARG    67       8.702   3.194 -18.399  1.00  0.00
ATOM    992  HG2 ARG    67       8.370   4.106 -18.895  1.00  0.00
ATOM    993  HG3 ARG    67       9.643   2.864 -18.838  1.00  0.00
ATOM    994  CD  ARG    67       7.644   2.102 -18.580  1.00  0.00
ATOM    995  HD2 ARG    67       7.760   1.607 -19.544  1.00  0.00
ATOM    996  HD3 ARG    67       7.710   1.363 -17.782  1.00  0.00
ATOM    997  NE  ARG    67       6.301   2.738 -18.530  1.00  0.00
ATOM    998  HE  ARG    67       5.861   3.114 -19.358  1.00  0.00
ATOM    999  CZ  ARG    67       5.637   2.827 -17.343  1.00  0.00
ATOM   1000  NH1 ARG    67       6.225   2.371 -16.199  1.00  0.00
ATOM   1001 HH11 ARG    67       7.151   1.969 -16.236  1.00  0.00
ATOM   1002 HH12 ARG    67       5.732   2.438 -15.320  1.00  0.00
ATOM   1003  NH2 ARG    67       4.386   3.368 -17.308  1.00  0.00
ATOM   1004 HH21 ARG    67       3.958   3.700 -18.161  1.00  0.00
ATOM   1005 HH22 ARG    67       3.892   3.435 -16.429  1.00  0.00
ATOM   1006  C   ARG    67       9.024   1.318 -15.977  1.00  0.00
ATOM   1007  O   ARG    67       8.287   1.195 -15.000  1.00  0.00
ATOM   1008  N   CYX    68       9.124   0.374 -16.930  1.00  0.00
ATOM   1009  H   CYX    68       9.743   0.508 -17.717  1.00  0.00
ATOM   1010  CA  CYX    68       8.372  -0.846 -16.856  1.00  0.00
ATOM   1011  HA  CYX    68       7.313  -0.598 -16.793  1.00  0.00
ATOM   1012  CB  CYX    68       8.591  -1.759 -18.072  1.00  0.00
ATOM   1013  HB2 CYX    68       9.582  -1.578 -18.489  1.00  0.00
ATOM   1014  HB3 CYX    68       8.512  -2.801 -17.763  1.00  0.00
ATOM   1015  SG  CYX    68       7.378  -1.433 -19.372  1.00  0.00
ATOM   1016  C   CYX    68       8.780  -1.621 -15.646  1.00  0.00
ATOM   1017  O   CYX    68       7.925  -2.144 -14.933  1.00  0.00
ATOM   1018  N   LEU    69      10.096  -1.742 -15.393  1.00  0.00
ATOM   1019  H   LEU    69      10.790  -1.347 -16.011  1.00  0.00
ATOM   1020  CA  LEU    69      10.546  -2.464 -14.237  1.00  0.00
ATOM   1021  HA  LEU    69      10.050  -3.434 -14.237  1.00  0.00
ATOM   1022  CB  LEU    69      12.070  -2.690 -14.178  1.00  0.00
ATOM   1023  HB2 LEU    69      12.439  -1.732 -14.545  1.00  0.00
ATOM   1024  HB3 LEU    69      12.421  -2.847 -13.158  1.00  0.00
ATOM   1025  CG  LEU    69      12.595  -3.824 -15.083  1.00  0.00
ATOM   1026  HG  LEU    69      12.106  -4.750 -14.781  1.00  0.00
ATOM   1027  CD1 LEU    69      12.318  -3.561 -16.569  1.00  0.00
ATOM   1028 HD11 LEU    69      12.807  -2.635 -16.872  1.00  0.00
ATOM   1029 HD12 LEU    69      12.707  -4.388 -17.163  1.00  0.00
ATOM   1030 HD13 LEU    69      11.243  -3.473 -16.729  1.00  0.00
ATOM   1031  CD2 LEU    69      14.078  -4.106 -14.795  1.00  0.00
ATOM   1032 HD21 LEU    69      14.196  -4.404 -13.753  1.00  0.00
ATOM   1033 HD22 LEU    69      14.428  -4.909 -15.444  1.00  0.00
ATOM   1034 HD23 LEU    69      14.663  -3.206 -14.984  1.00  0.00
ATOM   1035  C   LEU    69      10.155  -1.735 -12.994  1.00  0.00
ATOM   1036  O   LEU    69       9.735  -2.346 -12.024  1.00  0.00
ATOM   1037  N   ALA    70      10.283  -0.402 -12.954  1.00  0.00
ATOM   1038  H   ALA    70      10.592   0.143 -13.746  1.00  0.00
ATOM   1039  CA  ALA    70       9.981   0.285 -11.731  1.00  0.00
ATOM   1040  HA  ALA    70      10.586  -0.160 -10.941  1.00  0.00
ATOM   1041  CB  ALA    70      10.299   1.787 -11.807  1.00  0.00
ATOM   1042  HB1 ALA    70       9.694   2.248 -12.588  1.00  0.00
ATOM   1043  HB2 ALA    70      10.074   2.256 -10.849  1.00  0.00
ATOM   1044  HB3 ALA    70      11.355   1.924 -12.038  1.00  0.00
ATOM   1045  C   ALA    70       8.528   0.158 -11.363  1.00  0.00
ATOM   1046  O   ALA    70       8.198  -0.062 -10.199  1.00  0.00
ATOM   1047  N   GLN    71       7.612   0.281 -12.344  1.00  0.00
ATOM   1048  H   GLN    71       7.891   0.342 -13.313  1.00  0.00
ATOM   1049  CA  GLN    71       6.208   0.301 -12.036  1.00  0.00
ATOM   1050  HA  GLN    71       6.011   1.129 -11.355  1.00  0.00
ATOM   1051  CB  GLN    71       5.326   0.474 -13.292  1.00  0.00
ATOM   1052  HB2 GLN    71       4.293   0.570 -12.956  1.00  0.00
ATOM   1053  HB3 GLN    71       5.634   1.396 -13.784  1.00  0.00
ATOM   1054  CG  GLN    71       5.436  -0.695 -14.281  1.00  0.00
ATOM   1055  HG2 GLN    71       6.442  -0.738 -14.699  1.00  0.00
ATOM   1056  HG3 GLN    71       5.214  -1.634 -13.773  1.00  0.00
ATOM   1057  CD  GLN    71       4.441  -0.511 -15.422  1.00  0.00
ATOM   1058  OE1 GLN    71       4.271   0.586 -15.950  1.00  0.00
ATOM   1059  NE2 GLN    71       3.762  -1.622 -15.817  1.00  0.00
ATOM   1060 HE21 GLN    71       3.090  -1.559 -16.568  1.00  0.00
ATOM   1061 HE22 GLN    71       3.933  -2.505 -15.357  1.00  0.00
ATOM   1062  C   GLN    71       5.778  -0.988 -11.403  1.00  0.00
ATOM   1063  O   GLN    71       5.088  -0.965 -10.384  1.00  0.00
ATOM   1064  N   GLN    72       6.166  -2.150 -11.975  1.00  0.00
ATOM   1065  H   GLN    72       6.695  -2.215 -12.833  1.00  0.00
ATOM   1066  CA  GLN    72       5.646  -3.361 -11.402  1.00  0.00
ATOM   1067  HA  GLN    72       4.584  -3.198 -11.217  1.00  0.00
ATOM   1068  CB  GLN    72       5.807  -4.631 -12.257  1.00  0.00
ATOM   1069  HB2 GLN    72       6.833  -4.665 -12.622  1.00  0.00
ATOM   1070  HB3 GLN    72       5.621  -5.494 -11.618  1.00  0.00
ATOM   1071  CG  GLN    72       4.842  -4.658 -13.445  1.00  0.00
ATOM   1072  HG2 GLN    72       3.850  -4.331 -13.134  1.00  0.00
ATOM   1073  HG3 GLN    72       5.193  -4.027 -14.262  1.00  0.00
ATOM   1074  CD  GLN    72       4.746  -6.091 -13.945  1.00  0.00
ATOM   1075  OE1 GLN    72       3.884  -6.418 -14.761  1.00  0.00
ATOM   1076  NE2 GLN    72       5.642  -6.976 -13.433  1.00  0.00
ATOM   1077 HE21 GLN    72       5.621  -7.941 -13.732  1.00  0.00
ATOM   1078 HE22 GLN    72       6.324  -6.665 -12.756  1.00  0.00
ATOM   1079  C   GLN    72       6.186  -3.584 -10.021  1.00  0.00
ATOM   1080  O   GLN    72       5.426  -3.932  -9.121  1.00  0.00
ATOM   1081  N   PRO    73       7.465  -3.461  -9.810  1.00  0.00
ATOM   1082  CD  PRO    73       8.329  -4.292 -10.632  1.00  0.00
ATOM   1083  HD2 PRO    73       8.616  -3.709 -11.507  1.00  0.00
ATOM   1084  HD3 PRO    73       7.752  -5.161 -10.948  1.00  0.00
ATOM   1085  CG  PRO    73       9.536  -4.676  -9.755  1.00  0.00
ATOM   1086  HG2 PRO    73      10.466  -4.489 -10.291  1.00  0.00
ATOM   1087  HG3 PRO    73       9.482  -5.729  -9.480  1.00  0.00
ATOM   1088  CB  PRO    73       9.413  -3.777  -8.513  1.00  0.00
ATOM   1089  HB2 PRO    73       9.943  -2.826  -8.462  1.00  0.00
ATOM   1090  HB3 PRO    73       9.723  -4.411  -7.682  1.00  0.00
ATOM   1091  CA  PRO    73       7.911  -3.536  -8.450  1.00  0.00
ATOM   1092  HA  PRO    73       7.566  -4.504  -8.086  1.00  0.00
ATOM   1093  C   PRO    73       7.458  -2.462  -7.515  1.00  0.00
ATOM   1094  O   PRO    73       7.116  -2.790  -6.380  1.00  0.00
ATOM   1095  N   LEU    74       7.441  -1.191  -7.952  1.00  0.00
ATOM   1096  H   LEU    74       7.768  -0.970  -8.882  1.00  0.00
ATOM   1097  CA  LEU    74       7.043  -0.112  -7.098  1.00  0.00
ATOM   1098  HA  LEU    74       7.552  -0.240  -6.142  1.00  0.00
ATOM   1099  CB  LEU    74       7.368   1.291  -7.645  1.00  0.00
ATOM   1100  HB2 LEU    74       7.170   1.158  -8.709  1.00  0.00
ATOM   1101  HB3 LEU    74       6.710   2.063  -7.247  1.00  0.00
ATOM   1102  CG  LEU    74       8.837   1.715  -7.445  1.00  0.00
ATOM   1103  HG  LEU    74       9.043   1.728  -6.375  1.00  0.00
ATOM   1104  CD1 LEU    74       9.818   0.761  -8.143  1.00  0.00
ATOM   1105 HD11 LEU    74       9.613   0.748  -9.213  1.00  0.00
ATOM   1106 HD12 LEU    74      10.839   1.101  -7.973  1.00  0.00
ATOM   1107 HD13 LEU    74       9.698  -0.244  -7.738  1.00  0.00
ATOM   1108  CD2 LEU    74       9.047   3.184  -7.845  1.00  0.00
ATOM   1109 HD21 LEU    74       8.413   3.823  -7.230  1.00  0.00
ATOM   1110 HD22 LEU    74      10.092   3.456  -7.694  1.00  0.00
ATOM   1111 HD23 LEU    74       8.786   3.316  -8.895  1.00  0.00
ATOM   1112  C   LEU    74       5.599  -0.160  -6.775  1.00  0.00
ATOM   1113  O   LEU    74       5.275   0.257  -5.677  1.00  0.00
ATOM   1114  N   SER    75       4.705  -0.562  -7.711  1.00  0.00
ATOM   1115  H   SER    75       5.063  -0.806  -8.623  1.00  0.00
ATOM   1116  CA  SER    75       3.274  -0.644  -7.489  1.00  0.00
ATOM   1117  HA  SER    75       2.959   0.235  -6.927  1.00  0.00
ATOM   1118  CB  SER    75       2.469  -0.706  -8.796  1.00  0.00
ATOM   1119  HB2 SER    75       2.853  -1.514  -9.418  1.00  0.00
ATOM   1120  HB3 SER    75       1.420  -0.893  -8.565  1.00  0.00
ATOM   1121  OG  SER    75       2.588   0.525  -9.493  1.00  0.00
ATOM   1122  HG  SER    75       2.083   0.481 -10.309  1.00  0.00
ATOM   1123  C   SER    75       2.893  -1.853  -6.683  1.00  0.00
ATOM   1124  O   SER    75       1.923  -1.810  -5.925  1.00  0.00
ATOM   1125  N   HID    76       3.599  -2.985  -6.859  1.00  0.00
ATOM   1126  H   HID    76       4.348  -3.023  -7.535  1.00  0.00
ATOM   1127  CA  HID    76       3.297  -4.173  -6.110  1.00  0.00
ATOM   1128  HA  HID    76       2.219  -4.335  -6.114  1.00  0.00
ATOM   1129  CB  HID    76       3.983  -5.413  -6.709  1.00  0.00
ATOM   1130  HB2 HID    76       5.064  -5.278  -6.678  1.00  0.00
ATOM   1131  HB3 HID    76       3.714  -6.310  -6.152  1.00  0.00
ATOM   1132  CG  HID    76       3.624  -5.673  -8.141  1.00  0.00
ATOM   1133  ND1 HID    76       4.362  -6.478  -8.982  1.00  0.00
ATOM   1134  HD1 HID    76       5.218  -6.968  -8.763  1.00  0.00
ATOM   1135  CE1 HID    76       3.719  -6.492 -10.176  1.00  0.00
ATOM   1136  HE1 HID    76       4.163  -7.095 -10.968  1.00  0.00
ATOM   1137  NE2 HID    76       2.629  -5.743 -10.163  1.00  0.00
ATOM   1138  CD2 HID    76       2.570  -5.230  -8.879  1.00  0.00
ATOM   1139  HD2 HID    76       1.751  -4.569  -8.593  1.00  0.00
ATOM   1140  C   HID    76       3.745  -4.017  -4.685  1.00  0.00
ATOM   1141  O   HID    76       2.997  -4.301  -3.752  1.00  0.00
ATOM   1142  N   LEU    77       5.003  -3.565  -4.487  1.00  0.00
ATOM   1143  H   LEU    77       5.599  -3.448  -5.294  1.00  0.00
ATOM   1144  CA  LEU    77       5.583  -3.392  -3.178  1.00  0.00
ATOM   1145  HA  LEU    77       5.323  -4.259  -2.570  1.00  0.00
ATOM   1146  CB  LEU    77       7.114  -3.250  -3.203  1.00  0.00
ATOM   1147  HB2 LEU    77       7.261  -2.556  -4.031  1.00  0.00
ATOM   1148  HB3 LEU    77       7.537  -2.824  -2.293  1.00  0.00
ATOM   1149  CG  LEU    77       7.819  -4.586  -3.521  1.00  0.00
ATOM   1150  HG  LEU    77       7.493  -5.325  -2.789  1.00  0.00
ATOM   1151  CD1 LEU    77       7.494  -5.088  -4.934  1.00  0.00
ATOM   1152 HD11 LEU    77       7.820  -4.350  -5.666  1.00  0.00
ATOM   1153 HD12 LEU    77       8.012  -6.030  -5.113  1.00  0.00
ATOM   1154 HD13 LEU    77       6.419  -5.241  -5.027  1.00  0.00
ATOM   1155  CD2 LEU    77       9.325  -4.504  -3.247  1.00  0.00
ATOM   1156 HD21 LEU    77       9.491  -4.268  -2.196  1.00  0.00
ATOM   1157 HD22 LEU    77       9.790  -5.461  -3.481  1.00  0.00
ATOM   1158 HD23 LEU    77       9.766  -3.725  -3.868  1.00  0.00
ATOM   1159  C   LEU    77       5.002  -2.282  -2.322  1.00  0.00
ATOM   1160  O   LEU    77       4.924  -2.499  -1.115  1.00  0.00
ATOM   1161  N   PRO    78       4.628  -1.113  -2.811  1.00  0.00
ATOM   1162  CD  PRO    78       3.699  -1.096  -3.904  1.00  0.00
ATOM   1163  HD2 PRO    78       2.965  -1.881  -3.719  1.00  0.00
ATOM   1164  HD3 PRO    78       4.259  -1.329  -4.810  1.00  0.00
ATOM   1165  CG  PRO    78       3.063   0.313  -3.949  1.00  0.00
ATOM   1166  HG2 PRO    78       1.986   0.252  -3.791  1.00  0.00
ATOM   1167  HG3 PRO    78       3.262   0.792  -4.908  1.00  0.00
ATOM   1168  CB  PRO    78       3.755   1.067  -2.806  1.00  0.00
ATOM   1169  HB2 PRO    78       3.032   1.686  -2.275  1.00  0.00
ATOM   1170  HB3 PRO    78       4.611   1.676  -3.095  1.00  0.00
ATOM   1171  CA  PRO    78       4.208  -0.071  -1.917  1.00  0.00
ATOM   1172  HA  PRO    78       5.052   0.199  -1.282  1.00  0.00
ATOM   1173  C   PRO    78       3.050  -0.510  -1.054  1.00  0.00
ATOM   1174  O   PRO    78       3.126  -0.354   0.158  1.00  0.00
ATOM   1175  N   LEU    79       1.978  -1.071  -1.650  1.00  0.00
ATOM   1176  H   LEU    79       2.029  -1.207  -2.649  1.00  0.00
ATOM   1177  CA  LEU    79       0.806  -1.498  -0.971  1.00  0.00
ATOM   1178  HA  LEU    79       0.406  -0.654  -0.409  1.00  0.00
ATOM   1179  CB  LEU    79      -0.288  -2.019  -1.920  1.00  0.00
ATOM   1180  HB2 LEU    79       0.256  -2.761  -2.505  1.00  0.00
ATOM   1181  HB3 LEU    79      -1.109  -2.504  -1.391  1.00  0.00
ATOM   1182  CG  LEU    79      -0.851  -0.938  -2.860  1.00  0.00
ATOM   1183  HG  LEU    79      -0.038  -0.561  -3.480  1.00  0.00
ATOM   1184  CD1 LEU    79      -1.963  -1.502  -3.760  1.00  0.00
ATOM   1185 HD11 LEU    79      -2.776  -1.879  -3.140  1.00  0.00
ATOM   1186 HD12 LEU    79      -2.339  -0.713  -4.411  1.00  0.00
ATOM   1187 HD13 LEU    79      -1.563  -2.314  -4.367  1.00  0.00
ATOM   1188  CD2 LEU    79      -1.291   0.309  -2.074  1.00  0.00
ATOM   1189 HD21 LEU    79      -0.435   0.724  -1.541  1.00  0.00
ATOM   1190 HD22 LEU    79      -1.684   1.055  -2.765  1.00  0.00
ATOM   1191 HD23 LEU    79      -2.066   0.033  -1.358  1.00  0.00
ATOM   1192  C   LEU    79       1.183  -2.616  -0.065  1.00  0.00
ATOM   1193  O   LEU    79       0.721  -2.685   1.069  1.00  0.00
ATOM   1194  N   THR    80       2.057  -3.518  -0.543  1.00  0.00
ATOM   1195  H   THR    80       2.468  -3.413  -1.460  1.00  0.00
ATOM   1196  CA  THR    80       2.426  -4.659   0.240  1.00  0.00
ATOM   1197  HA  THR    80       1.525  -5.212   0.503  1.00  0.00
ATOM   1198  CB  THR    80       3.348  -5.572  -0.491  1.00  0.00
ATOM   1199  HB  THR    80       4.273  -5.047  -0.728  1.00  0.00
ATOM   1200  CG2 THR    80       3.662  -6.788   0.398  1.00  0.00
ATOM   1201 HG21 THR    80       2.737  -7.314   0.635  1.00  0.00
ATOM   1202 HG22 THR    80       4.337  -7.461  -0.131  1.00  0.00
ATOM   1203 HG23 THR    80       4.135  -6.452   1.321  1.00  0.00
ATOM   1204  OG1 THR    80       2.712  -5.994  -1.686  1.00  0.00
ATOM   1205  HG1 THR    80       3.296  -6.584  -2.168  1.00  0.00
ATOM   1206  C   THR    80       3.108  -4.189   1.482  1.00  0.00
ATOM   1207  O   THR    80       2.893  -4.745   2.559  1.00  0.00
ATOM   1208  N   GLY    81       3.953  -3.149   1.368  1.00  0.00
ATOM   1209  H   GLY    81       4.117  -2.692   0.482  1.00  0.00
ATOM   1210  CA  GLY    81       4.648  -2.662   2.522  1.00  0.00
ATOM   1211  HA2 GLY    81       5.224  -3.465   2.982  1.00  0.00
ATOM   1212  HA3 GLY    81       5.317  -1.848   2.244  1.00  0.00
ATOM   1213  C   GLY    81       3.645  -2.152   3.512  1.00  0.00
ATOM   1214  O   GLY    81       3.782  -2.385   4.712  1.00  0.00
ATOM   1215  N   CYS    82       2.615  -1.424   3.029  1.00  0.00
ATOM   1216  H   CYS    82       2.478  -1.342   2.032  1.00  0.00
ATOM   1217  CA  CYS    82       1.643  -0.822   3.903  1.00  0.00
ATOM   1218  HA  CYS    82       2.163  -0.150   4.586  1.00  0.00
ATOM   1219  CB  CYS    82       0.562  -0.019   3.148  1.00  0.00
ATOM   1220  HB2 CYS    82       0.045  -0.668   2.441  1.00  0.00
ATOM   1221  HB3 CYS    82      -0.157   0.391   3.857  1.00  0.00
ATOM   1222  SG  CYS    82       1.177   1.392   2.180  1.00  0.00
ATOM   1223  HG  CYS    82      -0.012   1.776   1.723  1.00  0.00
ATOM   1224  C   CYS    82       0.878  -1.891   4.618  1.00  0.00
ATOM   1225  O   CYS    82       0.764  -1.882   5.842  1.00  0.00
ATOM   1226  N   LEU    83       0.333  -2.844   3.839  1.00  0.00
ATOM   1227  H   LEU    83       0.500  -2.780   2.845  1.00  0.00
ATOM   1228  CA  LEU    83      -0.516  -3.898   4.321  1.00  0.00
ATOM   1229  HA  LEU    83      -1.260  -3.462   4.988  1.00  0.00
ATOM   1230  CB  LEU    83      -1.247  -4.656   3.197  1.00  0.00
ATOM   1231  HB2 LEU    83      -0.450  -4.810   2.470  1.00  0.00
ATOM   1232  HB3 LEU    83      -1.628  -5.622   3.527  1.00  0.00
ATOM   1233  CG  LEU    83      -2.388  -3.849   2.545  1.00  0.00
ATOM   1234  HG  LEU    83      -2.762  -4.404   1.685  1.00  0.00
ATOM   1235  CD1 LEU    83      -3.535  -3.613   3.541  1.00  0.00
ATOM   1236 HD11 LEU    83      -3.161  -3.057   4.401  1.00  0.00
ATOM   1237 HD12 LEU    83      -4.326  -3.042   3.056  1.00  0.00
ATOM   1238 HD13 LEU    83      -3.932  -4.572   3.873  1.00  0.00
ATOM   1239  CD2 LEU    83      -1.883  -2.543   1.913  1.00  0.00
ATOM   1240 HD21 LEU    83      -1.146  -2.772   1.143  1.00  0.00
ATOM   1241 HD22 LEU    83      -2.721  -2.008   1.466  1.00  0.00
ATOM   1242 HD23 LEU    83      -1.423  -1.921   2.681  1.00  0.00
ATOM   1243  C   LEU    83       0.226  -4.896   5.151  1.00  0.00
ATOM   1244  O   LEU    83      -0.372  -5.515   6.028  1.00  0.00
ATOM   1245  N   SER    84       1.511  -5.157   4.844  1.00  0.00
ATOM   1246  H   SER    84       1.977  -4.684   4.083  1.00  0.00
ATOM   1247  CA  SER    84       2.255  -6.125   5.601  1.00  0.00
ATOM   1248  HA  SER    84       1.678  -7.048   5.653  1.00  0.00
ATOM   1249  CB  SER    84       3.624  -6.437   4.976  1.00  0.00
ATOM   1250  HB2 SER    84       4.185  -5.510   4.855  1.00  0.00
ATOM   1251  HB3 SER    84       4.175  -7.112   5.631  1.00  0.00
ATOM   1252  OG  SER    84       3.445  -7.051   3.707  1.00  0.00
ATOM   1253  HG  SER    84       4.303  -7.244   3.321  1.00  0.00
ATOM   1254  C   SER    84       2.494  -5.612   6.990  1.00  0.00
ATOM   1255  O   SER    84       2.296  -6.331   7.968  1.00  0.00
ATOM   1256  N   THR    85       2.935  -4.344   7.106  1.00  0.00
ATOM   1257  H   THR    85       3.071  -3.783   6.277  1.00  0.00
ATOM   1258  CA  THR    85       3.238  -3.759   8.381  1.00  0.00
ATOM   1259  HA  THR    85       3.913  -4.411   8.935  1.00  0.00
ATOM   1260  CB  THR    85       3.871  -2.402   8.262  1.00  0.00
ATOM   1261  HB  THR    85       4.732  -2.457   7.596  1.00  0.00
ATOM   1262  CG2 THR    85       2.843  -1.411   7.689  1.00  0.00
ATOM   1263 HG21 THR    85       1.982  -1.355   8.355  1.00  0.00
ATOM   1264 HG22 THR    85       3.298  -0.425   7.601  1.00  0.00
ATOM   1265 HG23 THR    85       2.520  -1.750   6.705  1.00  0.00
ATOM   1266  OG1 THR    85       4.328  -1.960   9.531  1.00  0.00
ATOM   1267  HG1 THR    85       4.730  -1.093   9.442  1.00  0.00
ATOM   1268  C   THR    85       1.978  -3.625   9.183  1.00  0.00
ATOM   1269  O   THR    85       1.991  -3.820  10.396  1.00  0.00
ATOM   1270  N   LEU    86       0.864  -3.249   8.519  1.00  0.00
ATOM   1271  H   LEU    86       0.935  -3.086   7.525  1.00  0.00
ATOM   1272  CA  LEU    86      -0.417  -3.065   9.151  1.00  0.00
ATOM   1273  HA  LEU    86      -0.292  -2.394  10.001  1.00  0.00
ATOM   1274  CB  LEU    86      -1.474  -2.467   8.202  1.00  0.00
ATOM   1275  HB2 LEU    86      -1.371  -3.083   7.308  1.00  0.00
ATOM   1276  HB3 LEU    86      -2.479  -2.582   8.608  1.00  0.00
ATOM   1277  CG  LEU    86      -1.234  -0.991   7.838  1.00  0.00
ATOM   1278  HG  LEU    86      -0.261  -0.907   7.353  1.00  0.00
ATOM   1279  CD1 LEU    86      -2.325  -0.465   6.892  1.00  0.00
ATOM   1280 HD11 LEU    86      -3.298  -0.549   7.376  1.00  0.00
ATOM   1281 HD12 LEU    86      -2.127   0.580   6.654  1.00  0.00
ATOM   1282 HD13 LEU    86      -2.325  -1.053   5.974  1.00  0.00
ATOM   1283  CD2 LEU    86      -1.102  -0.121   9.100  1.00  0.00
ATOM   1284 HD21 LEU    86      -0.261  -0.472   9.698  1.00  0.00
ATOM   1285 HD22 LEU    86      -0.933   0.916   8.811  1.00  0.00
ATOM   1286 HD23 LEU    86      -2.018  -0.190   9.687  1.00  0.00
ATOM   1287  C   LEU    86      -0.971  -4.366   9.653  1.00  0.00
ATOM   1288  O   LEU    86      -1.495  -4.435  10.764  1.00  0.00
ATOM   1289  N   PHE    87      -0.867  -5.443   8.851  1.00  0.00
ATOM   1290  H   PHE    87      -0.381  -5.382   7.968  1.00  0.00
ATOM   1291  CA  PHE    87      -1.422  -6.710   9.237  1.00  0.00
ATOM   1292  HA  PHE    87      -2.491  -6.577   9.406  1.00  0.00
ATOM   1293  CB  PHE    87      -1.224  -7.814   8.186  1.00  0.00
ATOM   1294  HB2 PHE    87      -1.772  -7.639   7.260  1.00  0.00
ATOM   1295  HB3 PHE    87      -0.179  -8.022   7.956  1.00  0.00
ATOM   1296  CG  PHE    87      -1.784  -9.058   8.783  1.00  0.00
ATOM   1297  CD1 PHE    87      -3.138  -9.307   8.755  1.00  0.00
ATOM   1298  HD1 PHE    87      -3.807  -8.584   8.288  1.00  0.00
ATOM   1299  CE1 PHE    87      -3.648 -10.456   9.310  1.00  0.00
ATOM   1300  HE1 PHE    87      -4.722 -10.641   9.282  1.00  0.00
ATOM   1301  CZ  PHE    87      -2.809 -11.370   9.899  1.00  0.00
ATOM   1302  HZ  PHE    87      -3.211 -12.283  10.339  1.00  0.00
ATOM   1303  CE2 PHE    87      -1.456 -11.129   9.932  1.00  0.00
ATOM   1304  HE2 PHE    87      -0.783 -11.849  10.398  1.00  0.00
ATOM   1305  CD2 PHE    87      -0.952  -9.978   9.376  1.00  0.00
ATOM   1306  HD2 PHE    87       0.120  -9.785   9.401  1.00  0.00
ATOM   1307  C   PHE    87      -0.734  -7.156  10.485  1.00  0.00
ATOM   1308  O   PHE    87      -1.364  -7.722  11.375  1.00  0.00
ATOM   1309  N   LEU    88       0.594  -6.949  10.564  1.00  0.00
ATOM   1310  H   LEU    88       1.094  -6.527   9.794  1.00  0.00
ATOM   1311  CA  LEU    88       1.337  -7.333  11.728  1.00  0.00
ATOM   1312  HA  LEU    88       1.140  -8.385  11.935  1.00  0.00
ATOM   1313  CB  LEU    88       2.858  -7.140  11.558  1.00  0.00
ATOM   1314  HB2 LEU    88       3.076  -7.817  10.732  1.00  0.00
ATOM   1315  HB3 LEU    88       3.105  -6.120  11.265  1.00  0.00
ATOM   1316  CG  LEU    88       3.702  -7.540  12.788  1.00  0.00
ATOM   1317  HG  LEU    88       4.732  -7.677  12.460  1.00  0.00
ATOM   1318  CD1 LEU    88       3.655  -6.478  13.900  1.00  0.00
ATOM   1319 HD11 LEU    88       2.625  -6.341  14.229  1.00  0.00
ATOM   1320 HD12 LEU    88       4.264  -6.806  14.742  1.00  0.00
ATOM   1321 HD13 LEU    88       4.043  -5.534  13.518  1.00  0.00
ATOM   1322  CD2 LEU    88       3.300  -8.934  13.297  1.00  0.00
ATOM   1323 HD21 LEU    88       3.459  -9.669  12.508  1.00  0.00
ATOM   1324 HD22 LEU    88       3.908  -9.194  14.164  1.00  0.00
ATOM   1325 HD23 LEU    88       2.248  -8.928  13.581  1.00  0.00
ATOM   1326  C   LEU    88       0.887  -6.516  12.904  1.00  0.00
ATOM   1327  O   LEU    88       0.703  -7.052  13.996  1.00  0.00
ATOM   1328  N   GLN    89       0.693  -5.195  12.705  1.00  0.00
ATOM   1329  H   GLN    89       0.778  -4.812  11.774  1.00  0.00
ATOM   1330  CA  GLN    89       0.336  -4.307  13.778  1.00  0.00
ATOM   1331  HA  GLN    89       1.102  -4.361  14.551  1.00  0.00
ATOM   1332  CB  GLN    89       0.213  -2.845  13.308  1.00  0.00
ATOM   1333  HB2 GLN    89       1.129  -2.601  12.770  1.00  0.00
ATOM   1334  HB3 GLN    89      -0.634  -2.796  12.624  1.00  0.00
ATOM   1335  CG  GLN    89       0.008  -1.843  14.444  1.00  0.00
ATOM   1336  HG2 GLN    89      -0.476  -0.936  14.082  1.00  0.00
ATOM   1337  HG3 GLN    89      -0.586  -2.274  15.250  1.00  0.00
ATOM   1338  CD  GLN    89       1.379  -1.477  14.992  1.00  0.00
ATOM   1339  OE1 GLN    89       2.185  -0.850  14.306  1.00  0.00
ATOM   1340  NE2 GLN    89       1.657  -1.881  16.261  1.00  0.00
ATOM   1341 HE21 GLN    89       2.554  -1.663  16.672  1.00  0.00
ATOM   1342 HE22 GLN    89       0.966  -2.397  16.786  1.00  0.00
ATOM   1343  C   GLN    89      -1.001  -4.692  14.341  1.00  0.00
ATOM   1344  O   GLN    89      -1.161  -4.791  15.557  1.00  0.00
ATOM   1345  N   ALA    90      -1.992  -4.923  13.458  1.00  0.00
ATOM   1346  H   ALA    90      -1.767  -4.854  12.476  1.00  0.00
ATOM   1347  CA  ALA    90      -3.342  -5.255  13.826  1.00  0.00
ATOM   1348  HA  ALA    90      -3.711  -4.497  14.517  1.00  0.00
ATOM   1349  CB  ALA    90      -4.288  -5.318  12.616  1.00  0.00
ATOM   1350  HB1 ALA    90      -3.937  -6.079  11.919  1.00  0.00
ATOM   1351  HB2 ALA    90      -5.293  -5.570  12.953  1.00  0.00
ATOM   1352  HB3 ALA    90      -4.305  -4.349  12.117  1.00  0.00
ATOM   1353  C   ALA    90      -3.391  -6.588  14.501  1.00  0.00
ATOM   1354  O   ALA    90      -4.161  -6.781  15.440  1.00  0.00
ATOM   1355  N   ALA    91      -2.587  -7.556  14.023  1.00  0.00
ATOM   1356  H   ALA    91      -1.940  -7.366  13.271  1.00  0.00
ATOM   1357  CA  ALA    91      -2.608  -8.876  14.584  1.00  0.00
ATOM   1358  HA  ALA    91      -3.611  -9.299  14.532  1.00  0.00
ATOM   1359  CB  ALA    91      -1.633  -9.837  13.882  1.00  0.00
ATOM   1360  HB1 ALA    91      -0.622  -9.432  13.934  1.00  0.00
ATOM   1361  HB2 ALA    91      -1.660 -10.808  14.376  1.00  0.00
ATOM   1362  HB3 ALA    91      -1.925  -9.953  12.838  1.00  0.00
ATOM   1363  C   ALA    91      -2.194  -8.789  16.020  1.00  0.00
ATOM   1364  O   ALA    91      -2.776  -9.441  16.885  1.00  0.00
ATOM   1365  N   GLU    92      -1.174  -7.959  16.301  1.00  0.00
ATOM   1366  H   GLU    92      -0.764  -7.414  15.556  1.00  0.00
ATOM   1367  CA  GLU    92      -0.646  -7.805  17.625  1.00  0.00
ATOM   1368  HA  GLU    92      -0.317  -8.775  17.997  1.00  0.00
ATOM   1369  CB  GLU    92       0.551  -6.839  17.644  1.00  0.00
ATOM   1370  HB2 GLU    92       1.262  -7.204  16.903  1.00  0.00
ATOM   1371  HB3 GLU    92       0.174  -5.864  17.335  1.00  0.00
ATOM   1372  CG  GLU    92       1.248  -6.709  18.999  1.00  0.00
ATOM   1373  HG2 GLU    92       0.564  -6.283  19.734  1.00  0.00
ATOM   1374  HG3 GLU    92       1.604  -7.677  19.353  1.00  0.00
ATOM   1375  CD  GLU    92       2.433  -5.772  18.806  1.00  0.00
ATOM   1376  OE1 GLU    92       2.237  -4.694  18.187  1.00  0.00
ATOM   1377  OE2 GLU    92       3.551  -6.128  19.265  1.00  0.00
ATOM   1378  C   GLU    92      -1.719  -7.248  18.508  1.00  0.00
ATOM   1379  O   GLU    92      -1.903  -7.705  19.636  1.00  0.00
ATOM   1380  N   ILE    93      -2.473  -6.256  17.999  1.00  0.00
ATOM   1381  H   ILE    93      -2.327  -5.967  17.042  1.00  0.00
ATOM   1382  CA  ILE    93      -3.516  -5.617  18.752  1.00  0.00
ATOM   1383  HA  ILE    93      -3.152  -5.204  19.693  1.00  0.00
ATOM   1384  CB  ILE    93      -4.208  -4.540  17.967  1.00  0.00
ATOM   1385  HB  ILE    93      -4.520  -4.920  16.994  1.00  0.00
ATOM   1386  CG2 ILE    93      -5.444  -4.103  18.765  1.00  0.00
ATOM   1387 HG21 ILE    93      -5.133  -3.723  19.738  1.00  0.00
ATOM   1388 HG22 ILE    93      -5.970  -3.319  18.220  1.00  0.00
ATOM   1389 HG23 ILE    93      -6.108  -4.956  18.904  1.00  0.00
ATOM   1390  CG1 ILE    93      -3.235  -3.395  17.639  1.00  0.00
ATOM   1391 HG12 ILE    93      -2.420  -3.816  17.050  1.00  0.00
ATOM   1392 HG13 ILE    93      -3.778  -2.665  17.038  1.00  0.00
ATOM   1393  CD1 ILE    93      -2.665  -2.710  18.879  1.00  0.00
ATOM   1394 HD11 ILE    93      -2.122  -3.439  19.480  1.00  0.00
ATOM   1395 HD12 ILE    93      -1.987  -1.913  18.575  1.00  0.00
ATOM   1396 HD13 ILE    93      -3.479  -2.289  19.469  1.00  0.00
ATOM   1397  C   ILE    93      -4.552  -6.638  19.090  1.00  0.00
ATOM   1398  O   ILE    93      -5.037  -6.693  20.219  1.00  0.00
ATOM   1399  N   PHE    94      -4.914  -7.484  18.110  1.00  0.00
ATOM   1400  H   PHE    94      -4.464  -7.439  17.207  1.00  0.00
ATOM   1401  CA  PHE    94      -5.918  -8.484  18.319  1.00  0.00
ATOM   1402  HA  PHE    94      -6.846  -7.992  18.611  1.00  0.00
ATOM   1403  CB  PHE    94      -6.184  -9.329  17.061  1.00  0.00
ATOM   1404  HB2 PHE    94      -6.637  -8.755  16.253  1.00  0.00
ATOM   1405  HB3 PHE    94      -5.290  -9.832  16.692  1.00  0.00
ATOM   1406  CG  PHE    94      -7.157 -10.399  17.422  1.00  0.00
ATOM   1407  CD1 PHE    94      -8.512 -10.159  17.407  1.00  0.00
ATOM   1408  HD1 PHE    94      -8.878  -9.171  17.128  1.00  0.00
ATOM   1409  CE1 PHE    94      -9.403 -11.154  17.740  1.00  0.00
ATOM   1410  HE1 PHE    94     -10.474 -10.952  17.724  1.00  0.00
ATOM   1411  CZ  PHE    94      -8.944 -12.401  18.093  1.00  0.00
ATOM   1412  HZ  PHE    94      -9.646 -13.192  18.358  1.00  0.00
ATOM   1413  CE2 PHE    94      -7.592 -12.648  18.111  1.00  0.00
ATOM   1414  HE2 PHE    94      -7.221 -13.634  18.390  1.00  0.00
ATOM   1415  CD2 PHE    94      -6.708 -11.651  17.777  1.00  0.00
ATOM   1416  HD2 PHE    94      -5.636 -11.846  17.791  1.00  0.00
ATOM   1417  C   PHE    94      -5.455  -9.422  19.389  1.00  0.00
ATOM   1418  O   PHE    94      -6.218  -9.770  20.287  1.00  0.00
ATOM   1419  N   VAL    95      -4.181  -9.853  19.318  1.00  0.00
ATOM   1420  H   VAL    95      -3.565  -9.501  18.599  1.00  0.00
ATOM   1421  CA  VAL    95      -3.660 -10.814  20.251  1.00  0.00
ATOM   1422  HA  VAL    95      -4.280 -11.709  20.302  1.00  0.00
ATOM   1423  CB  VAL    95      -2.252 -11.224  19.934  1.00  0.00
ATOM   1424  HB  VAL    95      -1.607 -10.346  19.890  1.00  0.00
ATOM   1425  CG1 VAL    95      -1.761 -12.164  21.047  1.00  0.00
ATOM   1426 HG11 VAL    95      -2.405 -13.042  21.092  1.00  0.00
ATOM   1427 HG12 VAL    95      -0.738 -12.475  20.836  1.00  0.00
ATOM   1428 HG13 VAL    95      -1.792 -11.642  22.004  1.00  0.00
ATOM   1429  CG2 VAL    95      -2.227 -11.856  18.531  1.00  0.00
ATOM   1430 HG21 VAL    95      -2.575 -11.128  17.798  1.00  0.00
ATOM   1431 HG22 VAL    95      -1.209 -12.159  18.287  1.00  0.00
ATOM   1432 HG23 VAL    95      -2.880 -12.729  18.513  1.00  0.00
ATOM   1433  C   VAL    95      -3.651 -10.258  21.642  1.00  0.00
ATOM   1434  O   VAL    95      -4.009 -10.947  22.595  1.00  0.00
ATOM   1435  N   GLU    96      -3.240  -8.986  21.793  1.00  0.00
ATOM   1436  H   GLU    96      -2.988  -8.453  20.973  1.00  0.00
ATOM   1437  CA  GLU    96      -3.091  -8.367  23.081  1.00  0.00
ATOM   1438  HA  GLU    96      -2.513  -9.043  23.711  1.00  0.00
ATOM   1439  CB  GLU    96      -2.385  -6.998  23.051  1.00  0.00
ATOM   1440  HB2 GLU    96      -2.246  -6.696  24.089  1.00  0.00
ATOM   1441  HB3 GLU    96      -1.412  -7.159  22.586  1.00  0.00
ATOM   1442  CG  GLU    96      -3.133  -5.900  22.298  1.00  0.00
ATOM   1443  HG2 GLU    96      -3.199  -6.127  21.234  1.00  0.00
ATOM   1444  HG3 GLU    96      -4.136  -5.775  22.705  1.00  0.00
ATOM   1445  CD  GLU    96      -2.343  -4.614  22.494  1.00  0.00
ATOM   1446  OE1 GLU    96      -2.277  -4.135  23.657  1.00  0.00
ATOM   1447  OE2 GLU    96      -1.788  -4.098  21.488  1.00  0.00
ATOM   1448  C   GLU    96      -4.421  -8.193  23.743  1.00  0.00
ATOM   1449  O   GLU    96      -4.504  -8.112  24.967  1.00  0.00
ATOM   1450  N   SER    97      -5.504  -8.161  22.951  1.00  0.00
ATOM   1451  H   SER    97      -5.403  -8.368  21.968  1.00  0.00
ATOM   1452  CA  SER    97      -6.805  -7.812  23.442  1.00  0.00
ATOM   1453  HA  SER    97      -6.788  -6.771  23.763  1.00  0.00
ATOM   1454  CB  SER    97      -7.908  -7.982  22.384  1.00  0.00
ATOM   1455  HB2 SER    97      -8.848  -7.601  22.782  1.00  0.00
ATOM   1456  HB3 SER    97      -7.638  -7.419  21.491  1.00  0.00
ATOM   1457  OG  SER    97      -8.057  -9.354  22.051  1.00  0.00
ATOM   1458  HG  SER    97      -8.747  -9.450  21.391  1.00  0.00
ATOM   1459  C   SER    97      -7.206  -8.625  24.633  1.00  0.00
ATOM   1460  O   SER    97      -8.084  -8.190  25.374  1.00  0.00
ATOM   1461  N   GLU    98      -6.603  -9.807  24.869  1.00  0.00
ATOM   1462  H   GLU    98      -5.858 -10.170  24.292  1.00  0.00
ATOM   1463  CA  GLU    98      -7.036 -10.590  25.998  1.00  0.00
ATOM   1464  HA  GLU    98      -8.087 -10.842  25.856  1.00  0.00
ATOM   1465  CB  GLU    98      -6.240 -11.892  26.184  1.00  0.00
ATOM   1466  HB2 GLU    98      -5.186 -11.624  26.261  1.00  0.00
ATOM   1467  HB3 GLU    98      -6.568 -12.346  27.119  1.00  0.00
ATOM   1468  CG  GLU    98      -6.429 -12.888  25.040  1.00  0.00
ATOM   1469  HG2 GLU    98      -6.125 -12.438  24.095  1.00  0.00
ATOM   1470  HG3 GLU    98      -5.837 -13.785  25.223  1.00  0.00
ATOM   1471  CD  GLU    98      -7.902 -13.259  24.973  1.00  0.00
ATOM   1472  OE1 GLU    98      -8.686 -12.474  24.373  1.00  0.00
ATOM   1473  OE2 GLU    98      -8.264 -14.334  25.520  1.00  0.00
ATOM   1474  C   GLU    98      -6.872  -9.779  27.246  1.00  0.00
ATOM   1475  O   GLU    98      -5.790  -9.278  27.547  1.00  0.00
ATOM   1476  N   LEU    99      -7.980  -9.612  27.994  1.00  0.00
ATOM   1477  H   LEU    99      -8.856 -10.011  27.689  1.00  0.00
ATOM   1478  CA  LEU    99      -7.966  -8.851  29.210  1.00  0.00
ATOM   1479  HA  LEU    99      -7.480  -7.894  29.018  1.00  0.00
ATOM   1480  CB  LEU    99      -9.384  -8.583  29.760  1.00  0.00
ATOM   1481  HB2 LEU    99      -9.808  -7.996  28.945  1.00  0.00
ATOM   1482  HB3 LEU    99      -9.954  -9.505  29.878  1.00  0.00
ATOM   1483  CG  LEU    99      -9.449  -7.766  31.072  1.00  0.00
ATOM   1484  HG  LEU    99     -10.476  -7.424  31.201  1.00  0.00
ATOM   1485  CD1 LEU    99      -9.022  -8.581  32.305  1.00  0.00
ATOM   1486 HD11 LEU    99      -7.995  -8.923  32.177  1.00  0.00
ATOM   1487 HD12 LEU    99      -9.088  -7.956  33.195  1.00  0.00
ATOM   1488 HD13 LEU    99      -9.680  -9.443  32.417  1.00  0.00
ATOM   1489  CD2 LEU    99      -8.667  -6.449  30.935  1.00  0.00
ATOM   1490 HD21 LEU    99      -9.096  -5.853  30.129  1.00  0.00
ATOM   1491 HD22 LEU    99      -8.727  -5.891  31.870  1.00  0.00
ATOM   1492 HD23 LEU    99      -7.623  -6.667  30.709  1.00  0.00
ATOM   1493  C   LEU    99      -7.172  -9.577  30.251  1.00  0.00
ATOM   1494  O   LEU    99      -6.375  -8.964  30.959  1.00  0.00
ATOM   1495  N   PRO   100      -7.351 -10.862  30.380  1.00  0.00
ATOM   1496  CD  PRO   100      -8.630 -11.495  30.109  1.00  0.00
ATOM   1497  HD2 PRO   100      -8.866 -11.389  29.050  1.00  0.00
ATOM   1498  HD3 PRO   100      -9.404 -11.009  30.703  1.00  0.00
ATOM   1499  CG  PRO   100      -8.408 -12.958  30.520  1.00  0.00
ATOM   1500  HG2 PRO   100      -8.014 -13.537  29.685  1.00  0.00
ATOM   1501  HG3 PRO   100      -9.340 -13.407  30.865  1.00  0.00
ATOM   1502  CB  PRO   100      -7.386 -12.860  31.669  1.00  0.00
ATOM   1503  HB2 PRO   100      -6.689 -13.698  31.665  1.00  0.00
ATOM   1504  HB3 PRO   100      -7.890 -12.812  32.634  1.00  0.00
ATOM   1505  CA  PRO   100      -6.631 -11.553  31.409  1.00  0.00
ATOM   1506  HA  PRO   100      -6.704 -10.974  32.330  1.00  0.00
ATOM   1507  C   PRO   100      -5.199 -11.732  31.049  1.00  0.00
ATOM   1508  O   PRO   100      -4.885 -11.836  29.864  1.00  0.00
ATOM   1509  N   LEU   101      -4.315 -11.763  32.062  1.00  0.00
ATOM   1510  H   LEU   101      -4.614 -11.680  33.023  1.00  0.00
ATOM   1511  CA  LEU   101      -2.926 -11.961  31.800  1.00  0.00
ATOM   1512  HA  LEU   101      -2.649 -11.332  30.954  1.00  0.00
ATOM   1513  CB  LEU   101      -2.011 -11.619  32.988  1.00  0.00
ATOM   1514  HB2 LEU   101      -2.430 -12.237  33.782  1.00  0.00
ATOM   1515  HB3 LEU   101      -0.974 -11.906  32.814  1.00  0.00
ATOM   1516  CG  LEU   101      -2.070 -10.138  33.405  1.00  0.00
ATOM   1517  HG  LEU   101      -1.836  -9.523  32.536  1.00  0.00
ATOM   1518  CD1 LEU   101      -3.463  -9.764  33.938  1.00  0.00
ATOM   1519 HD11 LEU   101      -3.697 -10.379  34.807  1.00  0.00
ATOM   1520 HD12 LEU   101      -3.473  -8.712  34.224  1.00  0.00
ATOM   1521 HD13 LEU   101      -4.208  -9.936  33.161  1.00  0.00
ATOM   1522  CD2 LEU   101      -0.942  -9.788  34.390  1.00  0.00
ATOM   1523 HD21 LEU   101       0.023  -9.977  33.920  1.00  0.00
ATOM   1524 HD22 LEU   101      -1.012  -8.735  34.664  1.00  0.00
ATOM   1525 HD23 LEU   101      -1.036 -10.403  35.285  1.00  0.00
ATOM   1526  C   LEU   101      -2.767 -13.411  31.517  1.00  0.00
ATOM   1527  O   LEU   101      -3.520 -14.239  32.030  1.00  0.00
ATOM   1528  N   SER   102      -1.788 -13.759  30.667  1.00  0.00
ATOM   1529  H   SER   102      -1.158 -13.090  30.248  1.00  0.00
ATOM   1530  CA  SER   102      -1.610 -15.142  30.360  1.00  0.00
ATOM   1531  HA  SER   102      -2.458 -15.692  30.769  1.00  0.00
ATOM   1532  CB  SER   102      -1.513 -15.438  28.852  1.00  0.00
ATOM   1533  HB2 SER   102      -1.460 -16.516  28.703  1.00  0.00
ATOM   1534  HB3 SER   102      -2.399 -15.046  28.354  1.00  0.00
ATOM   1535  OG  SER   102      -0.354 -14.828  28.305  1.00  0.00
ATOM   1536  HG  SER   102      -0.305 -15.020  27.366  1.00  0.00
ATOM   1537  C   SER   102      -0.328 -15.575  30.982  1.00  0.00
ATOM   1538  O   SER   102       0.612 -14.794  31.121  1.00  0.00
ATOM   1539  N   TRP   103      -0.283 -16.850  31.398  1.00  0.00
ATOM   1540  H   TRP   103      -1.068 -17.465  31.238  1.00  0.00
ATOM   1541  CA  TRP   103       0.902 -17.401  31.971  1.00  0.00
ATOM   1542  HA  TRP   103       1.267 -16.721  32.741  1.00  0.00
ATOM   1543  CB  TRP   103       0.668 -18.781  32.606  1.00  0.00
ATOM   1544  HB2 TRP   103       0.346 -19.482  31.836  1.00  0.00
ATOM   1545  HB3 TRP   103       1.577 -19.154  33.078  1.00  0.00
ATOM   1546  CG  TRP   103      -0.405 -18.785  33.670  1.00  0.00
ATOM   1547  CD1 TRP   103      -1.714 -19.146  33.551  1.00  0.00
ATOM   1548  HD1 TRP   103      -2.043 -19.493  32.571  1.00  0.00
ATOM   1549  NE1 TRP   103      -2.360 -18.984  34.753  1.00  0.00
ATOM   1550  HE1 TRP   103      -3.334 -19.177  34.936  1.00  0.00
ATOM   1551  CE2 TRP   103      -1.452 -18.508  35.674  1.00  0.00
ATOM   1552  CZ2 TRP   103      -1.598 -18.187  36.993  1.00  0.00
ATOM   1553  HZ2 TRP   103      -2.579 -18.309  37.452  1.00  0.00
ATOM   1554  CH2 TRP   103      -0.487 -17.727  37.662  1.00  0.00
ATOM   1555  HH2 TRP   103      -0.564 -17.461  38.716  1.00  0.00
ATOM   1556  CZ3 TRP   103       0.731 -17.593  37.025  1.00  0.00
ATOM   1557  HZ3 TRP   103       1.604 -17.228  37.566  1.00  0.00
ATOM   1558  CE3 TRP   103       0.883 -17.914  35.694  1.00  0.00
ATOM   1559  HE3 TRP   103       1.856 -17.794  35.217  1.00  0.00
ATOM   1560  CD2 TRP   103      -0.220 -18.372  35.031  1.00  0.00
ATOM   1561  C   TRP   103       1.783 -17.616  30.792  1.00  0.00
ATOM   1562  O   TRP   103       1.291 -17.586  29.664  1.00  0.00
ATOM   1563  N   ALA   104       3.108 -17.777  30.997  1.00  0.00
ATOM   1564  H   ALA   104       3.561 -17.760  31.899  1.00  0.00
ATOM   1565  CA  ALA   104       3.909 -18.039  29.840  1.00  0.00
ATOM   1566  HA  ALA   104       3.819 -17.265  29.078  1.00  0.00
ATOM   1567  CB  ALA   104       5.400 -18.249  30.153  1.00  0.00
ATOM   1568  HB1 ALA   104       5.507 -19.027  30.908  1.00  0.00
ATOM   1569  HB2 ALA   104       5.923 -18.550  29.245  1.00  0.00
ATOM   1570  HB3 ALA   104       5.828 -17.319  30.527  1.00  0.00
ATOM   1571  C   ALA   104       3.368 -19.313  29.287  1.00  0.00
ATOM   1572  O   ALA   104       3.435 -20.361  29.927  1.00  0.00
ATOM   1573  N   ASP   105       2.800 -19.240  28.069  1.00  0.00
ATOM   1574  H   ASP   105       2.817 -18.396  27.514  1.00  0.00
ATOM   1575  CA  ASP   105       2.155 -20.394  27.527  1.00  0.00
ATOM   1576  HA  ASP   105       2.574 -21.279  28.005  1.00  0.00
ATOM   1577  CB  ASP   105       0.630 -20.394  27.742  1.00  0.00
ATOM   1578  HB2 ASP   105       0.203 -21.315  27.346  1.00  0.00
ATOM   1579  HB3 ASP   105       0.405 -20.318  28.806  1.00  0.00
ATOM   1580  CG  ASP   105       0.030 -19.200  27.010  1.00  0.00
ATOM   1581  OD1 ASP   105       0.714 -18.146  26.921  1.00  0.00
ATOM   1582  OD2 ASP   105      -1.127 -19.330  26.531  1.00  0.00
ATOM   1583  C   ASP   105       2.395 -20.450  26.057  1.00  0.00
ATOM   1584  O   ASP   105       3.424 -20.003  25.553  1.00  0.00
ATOM   1585  N   ARG   106       1.419 -21.040  25.343  1.00  0.00
ATOM   1586  H   ARG   106       0.592 -21.363  25.824  1.00  0.00
ATOM   1587  CA  ARG   106       1.494 -21.222  23.927  1.00  0.00
ATOM   1588  HA  ARG   106       2.382 -21.809  23.691  1.00  0.00
ATOM   1589  CB  ARG   106       0.259 -21.954  23.373  1.00  0.00
ATOM   1590  HB2 ARG   106      -0.609 -21.309  23.507  1.00  0.00
ATOM   1591  HB3 ARG   106       0.417 -22.133  22.310  1.00  0.00
ATOM   1592  CG  ARG   106       0.018 -23.288  24.085  1.00  0.00
ATOM   1593  HG2 ARG   106       0.984 -23.788  24.149  1.00  0.00
ATOM   1594  HG3 ARG   106      -0.334 -23.049  25.088  1.00  0.00
ATOM   1595  CD  ARG   106      -0.988 -24.210  23.399  1.00  0.00
ATOM   1596  HD2 ARG   106      -1.690 -24.637  24.115  1.00  0.00
ATOM   1597  HD3 ARG   106      -1.540 -23.687  22.618  1.00  0.00
ATOM   1598  NE  ARG   106      -0.211 -25.317  22.775  1.00  0.00
ATOM   1599  HE  ARG   106       0.603 -25.146  22.202  1.00  0.00
ATOM   1600  CZ  ARG   106      -0.612 -26.607  22.968  1.00  0.00
ATOM   1601  NH1 ARG   106      -1.739 -26.864  23.692  1.00  0.00
ATOM   1602 HH11 ARG   106      -2.271 -26.099  24.081  1.00  0.00
ATOM   1603 HH12 ARG   106      -2.037 -27.818  23.835  1.00  0.00
ATOM   1604  NH2 ARG   106       0.118 -27.638  22.450  1.00  0.00
ATOM   1605 HH21 ARG   106       0.957 -27.444  21.923  1.00  0.00
ATOM   1606 HH22 ARG   106      -0.184 -28.590  22.597  1.00  0.00
ATOM   1607  C   ARG   106       1.571 -19.873  23.299  1.00  0.00
ATOM   1608  O   ARG   106       2.375 -19.647  22.396  1.00  0.00
ATOM   1609  N   LEU   107       0.747 -18.918  23.774  1.00  0.00
ATOM   1610  H   LEU   107       0.071 -19.068  24.509  1.00  0.00
ATOM   1611  CA  LEU   107       0.854 -17.608  23.208  1.00  0.00
ATOM   1612  HA  LEU   107       0.786 -17.712  22.125  1.00  0.00
ATOM   1613  CB  LEU   107      -0.219 -16.609  23.674  1.00  0.00
ATOM   1614  HB2 LEU   107      -0.183 -16.726  24.757  1.00  0.00
ATOM   1615  HB3 LEU   107       0.025 -15.580  23.412  1.00  0.00
ATOM   1616  CG  LEU   107      -1.635 -16.945  23.168  1.00  0.00
ATOM   1617  HG  LEU   107      -1.951 -17.885  23.621  1.00  0.00
ATOM   1618  CD1 LEU   107      -2.637 -15.837  23.534  1.00  0.00
ATOM   1619 HD11 LEU   107      -2.321 -14.897  23.081  1.00  0.00
ATOM   1620 HD12 LEU   107      -3.626 -16.104  23.163  1.00  0.00
ATOM   1621 HD13 LEU   107      -2.674 -15.723  24.617  1.00  0.00
ATOM   1622  CD2 LEU   107      -1.626 -17.269  21.665  1.00  0.00
ATOM   1623 HD21 LEU   107      -0.979 -18.127  21.482  1.00  0.00
ATOM   1624 HD22 LEU   107      -2.639 -17.502  21.337  1.00  0.00
ATOM   1625 HD23 LEU   107      -1.254 -16.408  21.109  1.00  0.00
ATOM   1626  C   LEU   107       2.183 -17.107  23.639  1.00  0.00
ATOM   1627  O   LEU   107       2.692 -17.495  24.688  1.00  0.00
ATOM   1628  N   SER   108       2.810 -16.239  22.834  1.00  0.00
ATOM   1629  H   SER   108       2.450 -15.811  21.993  1.00  0.00
ATOM   1630  CA  SER   108       4.132 -15.910  23.246  1.00  0.00
ATOM   1631  HA  SER   108       4.186 -15.998  24.331  1.00  0.00
ATOM   1632  CB  SER   108       5.207 -16.820  22.624  1.00  0.00
ATOM   1633  HB2 SER   108       6.179 -16.567  23.047  1.00  0.00
ATOM   1634  HB3 SER   108       4.972 -17.860  22.852  1.00  0.00
ATOM   1635  OG  SER   108       5.243 -16.641  21.216  1.00  0.00
ATOM   1636  HG  SER   108       5.916 -17.212  20.838  1.00  0.00
ATOM   1637  C   SER   108       4.467 -14.523  22.861  1.00  0.00
ATOM   1638  O   SER   108       3.643 -13.608  22.877  1.00  0.00
ATOM   1639  N   GLY   109       5.742 -14.359  22.496  1.00  0.00
ATOM   1640  H   GLY   109       6.355 -15.160  22.438  1.00  0.00
ATOM   1641  CA  GLY   109       6.273 -13.081  22.182  1.00  0.00
ATOM   1642  HA2 GLY   109       5.892 -12.319  22.862  1.00  0.00
ATOM   1643  HA3 GLY   109       7.362 -13.088  22.218  1.00  0.00
ATOM   1644  C   GLY   109       5.838 -12.757  20.801  1.00  0.00
ATOM   1645  O   GLY   109       4.652 -12.835  20.481  1.00  0.00
ATOM   1646  N   CYS   110       6.810 -12.369  19.953  1.00  0.00
ATOM   1647  H   CYS   110       7.771 -12.466  20.247  1.00  0.00
ATOM   1648  CA  CYS   110       6.549 -11.871  18.634  1.00  0.00
ATOM   1649  HA  CYS   110       7.478 -11.901  18.064  1.00  0.00
ATOM   1650  CB  CYS   110       5.482 -12.685  17.879  1.00  0.00
ATOM   1651  HB2 CYS   110       4.528 -12.664  18.405  1.00  0.00
ATOM   1652  HB3 CYS   110       5.346 -12.308  16.865  1.00  0.00
ATOM   1653  SG  CYS   110       5.925 -14.439  17.709  1.00  0.00
ATOM   1654  HG  CYS   110       4.829 -14.795  17.045  1.00  0.00
ATOM   1655  C   CYS   110       6.014 -10.485  18.818  1.00  0.00
ATOM   1656  O   CYS   110       5.641  -9.805  17.863  1.00  0.00
ATOM   1657  N   LEU   111       5.966 -10.053  20.093  1.00  0.00
ATOM   1658  H   LEU   111       6.256 -10.728  20.786  1.00  0.00
ATOM   1659  CA  LEU   111       5.578  -8.751  20.537  1.00  0.00
ATOM   1660  HA  LEU   111       4.643  -8.476  20.048  1.00  0.00
ATOM   1661  CB  LEU   111       5.372  -8.689  22.066  1.00  0.00
ATOM   1662  HB2 LEU   111       4.551  -9.397  22.180  1.00  0.00
ATOM   1663  HB3 LEU   111       6.242  -9.052  22.613  1.00  0.00
ATOM   1664  CG  LEU   111       4.948  -7.313  22.629  1.00  0.00
ATOM   1665  HG  LEU   111       4.607  -7.464  23.653  1.00  0.00
ATOM   1666  CD1 LEU   111       6.091  -6.283  22.616  1.00  0.00
ATOM   1667 HD11 LEU   111       6.433  -6.132  21.592  1.00  0.00
ATOM   1668 HD12 LEU   111       5.733  -5.337  23.023  1.00  0.00
ATOM   1669 HD13 LEU   111       6.918  -6.650  23.224  1.00  0.00
ATOM   1670  CD2 LEU   111       3.677  -6.800  21.933  1.00  0.00
ATOM   1671 HD21 LEU   111       2.864  -7.508  22.093  1.00  0.00
ATOM   1672 HD22 LEU   111       3.401  -5.831  22.348  1.00  0.00
ATOM   1673 HD23 LEU   111       3.864  -6.697  20.864  1.00  0.00
ATOM   1674  C   LEU   111       6.684  -7.813  20.181  1.00  0.00
ATOM   1675  O   LEU   111       6.444  -6.643  19.891  1.00  0.00
ATOM   1676  N   ARG   112       7.930  -8.328  20.205  1.00  0.00
ATOM   1677  H   ARG   112       8.014  -9.319  20.384  1.00  0.00
ATOM   1678  CA  ARG   112       9.134  -7.564  20.026  1.00  0.00
ATOM   1679  HA  ARG   112       9.228  -6.867  20.859  1.00  0.00
ATOM   1680  CB  ARG   112      10.401  -8.436  19.969  1.00  0.00
ATOM   1681  HB2 ARG   112      10.188  -9.302  19.342  1.00  0.00
ATOM   1682  HB3 ARG   112      11.197  -7.846  19.515  1.00  0.00
ATOM   1683  CG  ARG   112      10.842  -8.906  21.351  1.00  0.00
ATOM   1684  HG2 ARG   112       9.986  -8.834  22.022  1.00  0.00
ATOM   1685  HG3 ARG   112      11.154  -9.947  21.271  1.00  0.00
ATOM   1686  CD  ARG   112      11.995  -8.071  21.905  1.00  0.00
ATOM   1687  HD2 ARG   112      12.958  -8.533  21.687  1.00  0.00
ATOM   1688  HD3 ARG   112      11.979  -7.058  21.502  1.00  0.00
ATOM   1689  NE  ARG   112      11.824  -8.000  23.381  1.00  0.00
ATOM   1690  HE  ARG   112      11.631  -8.813  23.948  1.00  0.00
ATOM   1691  CZ  ARG   112      11.943  -6.789  23.999  1.00  0.00
ATOM   1692  NH1 ARG   112      12.285  -5.687  23.269  1.00  0.00
ATOM   1693 HH11 ARG   112      12.448  -5.773  22.276  1.00  0.00
ATOM   1694 HH12 ARG   112      12.373  -4.790  23.725  1.00  0.00
ATOM   1695  NH2 ARG   112      11.711  -6.677  25.339  1.00  0.00
ATOM   1696 HH21 ARG   112      11.451  -7.494  25.873  1.00  0.00
ATOM   1697 HH22 ARG   112      11.801  -5.778  25.791  1.00  0.00
ATOM   1698  C   ARG   112       9.099  -6.748  18.777  1.00  0.00
ATOM   1699  O   ARG   112       8.413  -7.065  17.809  1.00  0.00
ATOM   1700  N   GLY   113       9.836  -5.617  18.824  1.00  0.00
ATOM   1701  H   GLY   113      10.325  -5.401  19.681  1.00  0.00
ATOM   1702  CA  GLY   113       9.960  -4.708  17.723  1.00  0.00
ATOM   1703  HA2 GLY   113       8.974  -4.388  17.386  1.00  0.00
ATOM   1704  HA3 GLY   113      10.544  -3.836  18.018  1.00  0.00
ATOM   1705  C   GLY   113      10.658  -5.402  16.596  1.00  0.00
ATOM   1706  O   GLY   113      10.301  -5.214  15.434  1.00  0.00
ATOM   1707  N   PRO   114      11.684  -6.154  16.896  1.00  0.00
ATOM   1708  CD  PRO   114      12.603  -5.767  17.955  1.00  0.00
ATOM   1709  HD2 PRO   114      12.260  -6.216  18.887  1.00  0.00
ATOM   1710  HD3 PRO   114      12.582  -4.681  18.046  1.00  0.00
ATOM   1711  CG  PRO   114      13.982  -6.292  17.519  1.00  0.00
ATOM   1712  HG2 PRO   114      14.512  -6.716  18.372  1.00  0.00
ATOM   1713  HG3 PRO   114      14.575  -5.485  17.088  1.00  0.00
ATOM   1714  CB  PRO   114      13.666  -7.366  16.462  1.00  0.00
ATOM   1715  HB2 PRO   114      13.536  -8.363  16.884  1.00  0.00
ATOM   1716  HB3 PRO   114      14.440  -7.395  15.695  1.00  0.00
ATOM   1717  CA  PRO   114      12.351  -6.884  15.856  1.00  0.00
ATOM   1718  HA  PRO   114      12.620  -6.177  15.071  1.00  0.00
ATOM   1719  C   PRO   114      11.502  -7.972  15.278  1.00  0.00
ATOM   1720  O   PRO   114      11.627  -8.255  14.088  1.00  0.00
ATOM   1721  N   TRP   115      10.637  -8.600  16.097  1.00  0.00
ATOM   1722  H   TRP   115      10.531  -8.331  17.065  1.00  0.00
ATOM   1723  CA  TRP   115       9.829  -9.673  15.598  1.00  0.00
ATOM   1724  HA  TRP   115      10.491 -10.403  15.132  1.00  0.00
ATOM   1725  CB  TRP   115       8.993 -10.385  16.673  1.00  0.00
ATOM   1726  HB2 TRP   115       9.608 -10.743  17.499  1.00  0.00
ATOM   1727  HB3 TRP   115       8.226  -9.712  17.056  1.00  0.00
ATOM   1728  CG  TRP   115       8.272 -11.590  16.118  1.00  0.00
ATOM   1729  CD1 TRP   115       7.028 -11.692  15.570  1.00  0.00
ATOM   1730  HD1 TRP   115       6.430 -10.782  15.523  1.00  0.00
ATOM   1731  NE1 TRP   115       6.793 -12.990  15.178  1.00  0.00
ATOM   1732  HE1 TRP   115       5.948 -13.338  14.749  1.00  0.00
ATOM   1733  CE2 TRP   115       7.910 -13.744  15.475  1.00  0.00
ATOM   1734  CZ2 TRP   115       8.172 -15.071  15.286  1.00  0.00
ATOM   1735  HZ2 TRP   115       7.404 -15.694  14.827  1.00  0.00
ATOM   1736  CH2 TRP   115       9.403 -15.539  15.693  1.00  0.00
ATOM   1737  HH2 TRP   115       9.652 -16.591  15.554  1.00  0.00
ATOM   1738  CZ3 TRP   115      10.333 -14.703  16.275  1.00  0.00
ATOM   1739  HZ3 TRP   115      11.303 -15.085  16.594  1.00  0.00
ATOM   1740  CE3 TRP   115      10.069 -13.366  16.471  1.00  0.00
ATOM   1741  HE3 TRP   115      10.821 -12.729  16.936  1.00  0.00
ATOM   1742  CD2 TRP   115       8.851 -12.902  16.063  1.00  0.00
ATOM   1743  C   TRP   115       8.875  -9.119  14.591  1.00  0.00
ATOM   1744  O   TRP   115       8.650  -9.720  13.543  1.00  0.00
ATOM   1745  N   ALA   116       8.289  -7.945  14.895  1.00  0.00
ATOM   1746  H   ALA   116       8.552  -7.470  15.747  1.00  0.00
ATOM   1747  CA  ALA   116       7.317  -7.322  14.040  1.00  0.00
ATOM   1748  HA  ALA   116       6.475  -7.992  13.866  1.00  0.00
ATOM   1749  CB  ALA   116       6.782  -6.001  14.619  1.00  0.00
ATOM   1750  HB1 ALA   116       7.612  -5.316  14.790  1.00  0.00
ATOM   1751  HB2 ALA   116       6.081  -5.552  13.915  1.00  0.00
ATOM   1752  HB3 ALA   116       6.273  -6.197  15.563  1.00  0.00
ATOM   1753  C   ALA   116       7.961  -7.003  12.729  1.00  0.00
ATOM   1754  O   ALA   116       7.365  -7.193  11.670  1.00  0.00
ATOM   1755  N   TRP   117       9.209  -6.507  12.773  1.00  0.00
ATOM   1756  H   TRP   117       9.676  -6.432  13.666  1.00  0.00
ATOM   1757  CA  TRP   117       9.937  -6.145  11.593  1.00  0.00
ATOM   1758  HA  TRP   117       9.412  -5.347  11.068  1.00  0.00
ATOM   1759  CB  TRP   117      11.348  -5.651  11.954  1.00  0.00
ATOM   1760  HB2 TRP   117      11.270  -4.787  12.613  1.00  0.00
ATOM   1761  HB3 TRP   117      11.875  -6.454  12.469  1.00  0.00
ATOM   1762  CG  TRP   117      12.222  -5.234  10.798  1.00  0.00
ATOM   1763  CD1 TRP   117      12.547  -3.979  10.379  1.00  0.00
ATOM   1764  HD1 TRP   117      12.123  -3.146  10.939  1.00  0.00
ATOM   1765  NE1 TRP   117      13.380  -4.048   9.288  1.00  0.00
ATOM   1766  HE1 TRP   117      13.766  -3.262   8.785  1.00  0.00
ATOM   1767  CE2 TRP   117      13.604  -5.375   8.992  1.00  0.00
ATOM   1768  CZ2 TRP   117      14.355  -5.962   8.013  1.00  0.00
ATOM   1769  HZ2 TRP   117      14.893  -5.320   7.315  1.00  0.00
ATOM   1770  CH2 TRP   117      14.383  -7.338   7.972  1.00  0.00
ATOM   1771  HH2 TRP   117      14.970  -7.843   7.205  1.00  0.00
ATOM   1772  CZ3 TRP   117      13.681  -8.098   8.885  1.00  0.00
ATOM   1773  HZ3 TRP   117      13.710  -9.187   8.842  1.00  0.00
ATOM   1774  CE3 TRP   117      12.925  -7.510   9.875  1.00  0.00
ATOM   1775  HE3 TRP   117      12.389  -8.136  10.588  1.00  0.00
ATOM   1776  CD2 TRP   117      12.895  -6.144   9.913  1.00  0.00
ATOM   1777  C   TRP   117      10.111  -7.377  10.759  1.00  0.00
ATOM   1778  O   TRP   117       9.855  -7.366   9.557  1.00  0.00
ATOM   1779  N   LEU   118      10.543  -8.482  11.397  1.00  0.00
ATOM   1780  H   LEU   118      10.664  -8.467  12.400  1.00  0.00
ATOM   1781  CA  LEU   118      10.817  -9.704  10.697  1.00  0.00
ATOM   1782  HA  LEU   118      11.563  -9.505   9.927  1.00  0.00
ATOM   1783  CB  LEU   118      11.348 -10.815  11.621  1.00  0.00
ATOM   1784  HB2 LEU   118      10.556 -10.880  12.367  1.00  0.00
ATOM   1785  HB3 LEU   118      11.445 -11.773  11.110  1.00  0.00
ATOM   1786  CG  LEU   118      12.678 -10.466  12.315  1.00  0.00
ATOM   1787  HG  LEU   118      12.531  -9.570  12.918  1.00  0.00
ATOM   1788  CD1 LEU   118      13.156 -11.618  13.216  1.00  0.00
ATOM   1789 HD11 LEU   118      13.304 -12.514  12.613  1.00  0.00
ATOM   1790 HD12 LEU   118      14.097 -11.341  13.692  1.00  0.00
ATOM   1791 HD13 LEU   118      12.406 -11.816  13.982  1.00  0.00
ATOM   1792  CD2 LEU   118      13.740 -10.021  11.298  1.00  0.00
ATOM   1793 HD21 LEU   118      13.386  -9.139  10.765  1.00  0.00
ATOM   1794 HD22 LEU   118      14.666  -9.782  11.820  1.00  0.00
ATOM   1795 HD23 LEU   118      13.922 -10.826  10.586  1.00  0.00
ATOM   1796  C   LEU   118       9.560 -10.231  10.076  1.00  0.00
ATOM   1797  O   LEU   118       9.561 -10.631   8.912  1.00  0.00
ATOM   1798  N   VAL   119       8.444 -10.235  10.829  1.00  0.00
ATOM   1799  H   VAL   119       8.438  -9.864  11.768  1.00  0.00
ATOM   1800  CA  VAL   119       7.229 -10.799  10.312  1.00  0.00
ATOM   1801  HA  VAL   119       7.374 -11.808   9.927  1.00  0.00
ATOM   1802  CB  VAL   119       6.108 -10.823  11.314  1.00  0.00
ATOM   1803  HB  VAL   119       5.214 -11.253  10.862  1.00  0.00
ATOM   1804  CG1 VAL   119       6.542 -11.685  12.511  1.00  0.00
ATOM   1805 HG11 VAL   119       7.436 -11.256  12.963  1.00  0.00
ATOM   1806 HG12 VAL   119       5.740 -11.714  13.249  1.00  0.00
ATOM   1807 HG13 VAL   119       6.758 -12.698  12.171  1.00  0.00
ATOM   1808  CG2 VAL   119       5.725  -9.385  11.685  1.00  0.00
ATOM   1809 HG21 VAL   119       5.402  -8.852  10.791  1.00  0.00
ATOM   1810 HG22 VAL   119       4.912  -9.401  12.411  1.00  0.00
ATOM   1811 HG23 VAL   119       6.588  -8.879  12.117  1.00  0.00
ATOM   1812  C   VAL   119       6.790 -10.005   9.123  1.00  0.00
ATOM   1813  O   VAL   119       6.375 -10.568   8.112  1.00  0.00
ATOM   1814  N   VAL   120       6.885  -8.665   9.211  1.00  0.00
ATOM   1815  H   VAL   120       7.276  -8.241  10.040  1.00  0.00
ATOM   1816  CA  VAL   120       6.470  -7.807   8.141  1.00  0.00
ATOM   1817  HA  VAL   120       5.440  -7.989   7.835  1.00  0.00
ATOM   1818  CB  VAL   120       6.619  -6.355   8.483  1.00  0.00
ATOM   1819  HB  VAL   120       7.652  -6.142   8.758  1.00  0.00
ATOM   1820  CG1 VAL   120       6.234  -5.518   7.251  1.00  0.00
ATOM   1821 HG11 VAL   120       5.201  -5.730   6.976  1.00  0.00
ATOM   1822 HG12 VAL   120       6.337  -4.458   7.484  1.00  0.00
ATOM   1823 HG13 VAL   120       6.891  -5.772   6.419  1.00  0.00
ATOM   1824  CG2 VAL   120       5.778  -6.054   9.735  1.00  0.00
ATOM   1825 HG21 VAL   120       6.129  -6.667  10.565  1.00  0.00
ATOM   1826 HG22 VAL   120       5.877  -5.000   9.995  1.00  0.00
ATOM   1827 HG23 VAL   120       4.731  -6.281   9.533  1.00  0.00
ATOM   1828  C   VAL   120       7.337  -8.081   6.953  1.00  0.00
ATOM   1829  O   VAL   120       6.862  -8.123   5.820  1.00  0.00
ATOM   1830  N   LEU   121       8.646  -8.283   7.199  1.00  0.00
ATOM   1831  H   LEU   121       8.971  -8.281   8.155  1.00  0.00
ATOM   1832  CA  LEU   121       9.609  -8.481   6.154  1.00  0.00
ATOM   1833  HA  LEU   121       9.570  -7.637   5.465  1.00  0.00
ATOM   1834  CB  LEU   121      11.043  -8.594   6.716  1.00  0.00
ATOM   1835  HB2 LEU   121      11.142  -7.609   7.173  1.00  0.00
ATOM   1836  HB3 LEU   121      11.118  -9.361   7.487  1.00  0.00
ATOM   1837  CG  LEU   121      12.169  -8.795   5.679  1.00  0.00
ATOM   1838  HG  LEU   121      13.121  -8.624   6.181  1.00  0.00
ATOM   1839  CD1 LEU   121      12.160 -10.204   5.063  1.00  0.00
ATOM   1840 HD11 LEU   121      11.208 -10.375   4.561  1.00  0.00
ATOM   1841 HD12 LEU   121      12.972 -10.291   4.341  1.00  0.00
ATOM   1842 HD13 LEU   121      12.294 -10.946   5.850  1.00  0.00
ATOM   1843  CD2 LEU   121      12.151  -7.674   4.627  1.00  0.00
ATOM   1844 HD21 LEU   121      12.295  -6.712   5.118  1.00  0.00
ATOM   1845 HD22 LEU   121      12.953  -7.837   3.907  1.00  0.00
ATOM   1846 HD23 LEU   121      11.192  -7.677   4.108  1.00  0.00
ATOM   1847  C   LEU   121       9.277  -9.731   5.397  1.00  0.00
ATOM   1848  O   LEU   121       9.342  -9.748   4.170  1.00  0.00
ATOM   1849  N   LEU   122       8.900 -10.815   6.098  1.00  0.00
ATOM   1850  H   LEU   122       8.791 -10.789   7.102  1.00  0.00
ATOM   1851  CA  LEU   122       8.640 -12.053   5.417  1.00  0.00
ATOM   1852  HA  LEU   122       9.527 -12.344   4.854  1.00  0.00
ATOM   1853  CB  LEU   122       8.286 -13.191   6.404  1.00  0.00
ATOM   1854  HB2 LEU   122       9.137 -13.152   7.084  1.00  0.00
ATOM   1855  HB3 LEU   122       7.376 -12.932   6.945  1.00  0.00
ATOM   1856  CG  LEU   122       8.153 -14.623   5.826  1.00  0.00
ATOM   1857  HG  LEU   122       9.093 -14.909   5.354  1.00  0.00
ATOM   1858  CD1 LEU   122       7.823 -15.615   6.953  1.00  0.00
ATOM   1859 HD11 LEU   122       6.883 -15.330   7.425  1.00  0.00
ATOM   1860 HD12 LEU   122       7.731 -16.619   6.539  1.00  0.00
ATOM   1861 HD13 LEU   122       8.621 -15.601   7.696  1.00  0.00
ATOM   1862  CD2 LEU   122       7.143 -14.735   4.672  1.00  0.00
ATOM   1863 HD21 LEU   122       7.451 -14.084   3.854  1.00  0.00
ATOM   1864 HD22 LEU   122       7.105 -15.766   4.320  1.00  0.00
ATOM   1865 HD23 LEU   122       6.155 -14.435   5.022  1.00  0.00
ATOM   1866  C   LEU   122       7.485 -11.828   4.491  1.00  0.00
ATOM   1867  O   LEU   122       7.507 -12.274   3.345  1.00  0.00
ATOM   1868  N   ALA   123       6.447 -11.115   4.962  1.00  0.00
ATOM   1869  H   ALA   123       6.479 -10.717   5.890  1.00  0.00
ATOM   1870  CA  ALA   123       5.271 -10.899   4.169  1.00  0.00
ATOM   1871  HA  ALA   123       4.868 -11.864   3.864  1.00  0.00
ATOM   1872  CB  ALA   123       4.175 -10.124   4.923  1.00  0.00
ATOM   1873  HB1 ALA   123       4.561  -9.151   5.227  1.00  0.00
ATOM   1874  HB2 ALA   123       3.313  -9.984   4.270  1.00  0.00
ATOM   1875  HB3 ALA   123       3.873 -10.687   5.806  1.00  0.00
ATOM   1876  C   ALA   123       5.617 -10.110   2.941  1.00  0.00
ATOM   1877  O   ALA   123       5.129 -10.412   1.854  1.00  0.00
ATOM   1878  N   MET   124       6.462  -9.071   3.081  1.00  0.00
ATOM   1879  H   MET   124       6.846  -8.839   3.986  1.00  0.00
ATOM   1880  CA  MET   124       6.811  -8.243   1.960  1.00  0.00
ATOM   1881  HA  MET   124       5.891  -7.911   1.478  1.00  0.00
ATOM   1882  CB  MET   124       7.636  -7.003   2.352  1.00  0.00
ATOM   1883  HB2 MET   124       7.142  -6.534   3.203  1.00  0.00
ATOM   1884  HB3 MET   124       8.626  -7.347   2.652  1.00  0.00
ATOM   1885  CG  MET   124       7.772  -5.984   1.216  1.00  0.00
ATOM   1886  HG2 MET   124       8.478  -6.400   0.497  1.00  0.00
ATOM   1887  HG3 MET   124       6.791  -5.893   0.750  1.00  0.00
ATOM   1888  SD  MET   124       8.345  -4.336   1.732  1.00  0.00
ATOM   1889  CE  MET   124      10.034  -4.851   2.157  1.00  0.00
ATOM   1890  HE1 MET   124      10.520  -5.267   1.275  1.00  0.00
ATOM   1891  HE2 MET   124      10.599  -3.989   2.510  1.00  0.00
ATOM   1892  HE3 MET   124       9.997  -5.607   2.941  1.00  0.00
ATOM   1893  C   MET   124       7.591  -9.045   0.962  1.00  0.00
ATOM   1894  O   MET   124       7.384  -8.915  -0.244  1.00  0.00
ATOM   1895  N   LEU   125       8.495  -9.920   1.447  1.00  0.00
ATOM   1896  H   LEU   125       8.626  -9.983   2.447  1.00  0.00
ATOM   1897  CA  LEU   125       9.339 -10.716   0.598  1.00  0.00
ATOM   1898  HA  LEU   125       9.843 -10.048  -0.101  1.00  0.00
ATOM   1899  CB  LEU   125      10.404 -11.525   1.359  1.00  0.00
ATOM   1900  HB2 LEU   125       9.892 -11.753   2.294  1.00  0.00
ATOM   1901  HB3 LEU   125      10.680 -12.454   0.861  1.00  0.00
ATOM   1902  CG  LEU   125      11.675 -10.705   1.656  1.00  0.00
ATOM   1903  HG  LEU   125      12.181 -10.507   0.711  1.00  0.00
ATOM   1904  CD1 LEU   125      11.354  -9.376   2.352  1.00  0.00
ATOM   1905 HD11 LEU   125      10.849  -9.573   3.297  1.00  0.00
ATOM   1906 HD12 LEU   125      12.279  -8.832   2.542  1.00  0.00
ATOM   1907 HD13 LEU   125      10.706  -8.777   1.712  1.00  0.00
ATOM   1908  CD2 LEU   125      12.707 -11.546   2.424  1.00  0.00
ATOM   1909 HD21 LEU   125      12.984 -12.415   1.828  1.00  0.00
ATOM   1910 HD22 LEU   125      13.594 -10.943   2.621  1.00  0.00
ATOM   1911 HD23 LEU   125      12.276 -11.877   3.369  1.00  0.00
ATOM   1912  C   LEU   125       8.527 -11.645  -0.244  1.00  0.00
ATOM   1913  O   LEU   125       8.914 -11.945  -1.371  1.00  0.00
ATOM   1914  N   VAL   126       7.391 -12.148   0.269  1.00  0.00
ATOM   1915  H   VAL   126       7.048 -11.904   1.187  1.00  0.00
ATOM   1916  CA  VAL   126       6.607 -13.041  -0.534  1.00  0.00
ATOM   1917  HA  VAL   126       7.167 -13.925  -0.840  1.00  0.00
ATOM   1918  CB  VAL   126       5.349 -13.485   0.155  1.00  0.00
ATOM   1919  HB  VAL   126       4.761 -12.615   0.447  1.00  0.00
ATOM   1920  CG1 VAL   126       4.531 -14.355  -0.816  1.00  0.00
ATOM   1921 HG11 VAL   126       5.119 -15.226  -1.108  1.00  0.00
ATOM   1922 HG12 VAL   126       3.614 -14.684  -0.326  1.00  0.00
ATOM   1923 HG13 VAL   126       4.280 -13.773  -1.703  1.00  0.00
ATOM   1924  CG2 VAL   126       5.733 -14.197   1.464  1.00  0.00
ATOM   1925 HG21 VAL   126       6.284 -13.508   2.105  1.00  0.00
ATOM   1926 HG22 VAL   126       4.830 -14.526   1.978  1.00  0.00
ATOM   1927 HG23 VAL   126       6.358 -15.061   1.238  1.00  0.00
ATOM   1928  C   VAL   126       6.209 -12.294  -1.765  1.00  0.00
ATOM   1929  O   VAL   126       6.267 -12.811  -2.880  1.00  0.00
ATOM   1930  N   GLU   127       5.794 -11.033  -1.574  1.00  0.00
ATOM   1931  H   GLU   127       5.775 -10.673  -0.630  1.00  0.00
ATOM   1932  CA  GLU   127       5.355 -10.183  -2.630  1.00  0.00
ATOM   1933  HA  GLU   127       4.565 -10.655  -3.214  1.00  0.00
ATOM   1934  CB  GLU   127       4.801  -8.913  -1.998  1.00  0.00
ATOM   1935  HB2 GLU   127       4.219  -9.196  -1.121  1.00  0.00
ATOM   1936  HB3 GLU   127       5.642  -8.292  -1.690  1.00  0.00
ATOM   1937  CG  GLU   127       3.931  -8.142  -2.949  1.00  0.00
ATOM   1938  HG2 GLU   127       3.495  -8.808  -3.694  1.00  0.00
ATOM   1939  HG3 GLU   127       3.135  -7.603  -2.434  1.00  0.00
ATOM   1940  CD  GLU   127       4.839  -7.163  -3.626  1.00  0.00
ATOM   1941  OE1 GLU   127       5.560  -7.537  -4.586  1.00  0.00
ATOM   1942  OE2 GLU   127       4.827  -6.003  -3.156  1.00  0.00
ATOM   1943  C   GLU   127       6.515  -9.888  -3.538  1.00  0.00
ATOM   1944  O   GLU   127       6.384  -9.929  -4.761  1.00  0.00
ATOM   1945  N   VAL   128       7.700  -9.616  -2.956  1.00  0.00
ATOM   1946  H   VAL   128       7.788  -9.645  -1.950  1.00  0.00
ATOM   1947  CA  VAL   128       8.865  -9.295  -3.733  1.00  0.00
ATOM   1948  HA  VAL   128       8.692  -8.453  -4.404  1.00  0.00
ATOM   1949  CB  VAL   128      10.061  -8.991  -2.882  1.00  0.00
ATOM   1950  HB  VAL   128      10.286  -9.841  -2.238  1.00  0.00
ATOM   1951  CG1 VAL   128      11.260  -8.717  -3.806  1.00  0.00
ATOM   1952 HG11 VAL   128      11.036  -7.867  -4.450  1.00  0.00
ATOM   1953 HG12 VAL   128      12.140  -8.494  -3.203  1.00  0.00
ATOM   1954 HG13 VAL   128      11.454  -9.596  -4.420  1.00  0.00
ATOM   1955  CG2 VAL   128       9.711  -7.821  -1.949  1.00  0.00
ATOM   1956 HG21 VAL   128       8.867  -8.099  -1.318  1.00  0.00
ATOM   1957 HG22 VAL   128      10.571  -7.586  -1.322  1.00  0.00
ATOM   1958 HG23 VAL   128       9.447  -6.947  -2.545  1.00  0.00
ATOM   1959  C   VAL   128       9.207 -10.468  -4.595  1.00  0.00
ATOM   1960  O   VAL   128       9.537 -10.309  -5.769  1.00  0.00
ATOM   1961  N   ALA   129       9.139 -11.689  -4.031  1.00  0.00
ATOM   1962  H   ALA   129       8.838 -11.796  -3.073  1.00  0.00
ATOM   1963  CA  ALA   129       9.470 -12.871  -4.776  1.00  0.00
ATOM   1964  HA  ALA   129      10.479 -12.795  -5.182  1.00  0.00
ATOM   1965  CB  ALA   129       9.375 -14.154  -3.933  1.00  0.00
ATOM   1966  HB1 ALA   129       8.368 -14.249  -3.527  1.00  0.00
ATOM   1967  HB2 ALA   129       9.597 -15.018  -4.559  1.00  0.00
ATOM   1968  HB3 ALA   129      10.093 -14.105  -3.114  1.00  0.00
ATOM   1969  C   ALA   129       8.503 -13.006  -5.910  1.00  0.00
ATOM   1970  O   ALA   129       8.884 -13.341  -7.030  1.00  0.00
ATOM   1971  N   LEU   130       7.213 -12.737  -5.638  1.00  0.00
ATOM   1972  H   LEU   130       6.962 -12.395  -4.721  1.00  0.00
ATOM   1973  CA  LEU   130       6.177 -12.875  -6.620  1.00  0.00
ATOM   1974  HA  LEU   130       6.142 -13.908  -6.966  1.00  0.00
ATOM   1975  CB  LEU   130       4.802 -12.505  -6.039  1.00  0.00
ATOM   1976  HB2 LEU   130       4.691 -13.263  -5.263  1.00  0.00
ATOM   1977  HB3 LEU   130       4.795 -11.515  -5.583  1.00  0.00
ATOM   1978  CG  LEU   130       3.637 -12.618  -7.036  1.00  0.00
ATOM   1979  HG  LEU   130       3.880 -12.027  -7.919  1.00  0.00
ATOM   1980  CD1 LEU   130       3.387 -14.078  -7.450  1.00  0.00
ATOM   1981 HD11 LEU   130       3.143 -14.670  -6.568  1.00  0.00
ATOM   1982 HD12 LEU   130       2.557 -14.119  -8.155  1.00  0.00
ATOM   1983 HD13 LEU   130       4.283 -14.481  -7.921  1.00  0.00
ATOM   1984  CD2 LEU   130       2.381 -11.915  -6.494  1.00  0.00
ATOM   1985 HD21 LEU   130       2.598 -10.860  -6.327  1.00  0.00
ATOM   1986 HD22 LEU   130       1.571 -12.009  -7.217  1.00  0.00
ATOM   1987 HD23 LEU   130       2.083 -12.377  -5.553  1.00  0.00
ATOM   1988  C   LEU   130       6.425 -11.936  -7.761  1.00  0.00
ATOM   1989  O   LEU   130       6.372 -12.336  -8.924  1.00  0.00
ATOM   1990  N   CYS   131       6.700 -10.655  -7.451  1.00  0.00
ATOM   1991  H   CYS   131       6.780 -10.377  -6.483  1.00  0.00
ATOM   1992  CA  CYS   131       6.889  -9.656  -8.464  1.00  0.00
ATOM   1993  HA  CYS   131       6.028  -9.665  -9.132  1.00  0.00
ATOM   1994  CB  CYS   131       7.039  -8.242  -7.873  1.00  0.00
ATOM   1995  HB2 CYS   131       6.146  -7.952  -7.320  1.00  0.00
ATOM   1996  HB3 CYS   131       7.907  -8.182  -7.217  1.00  0.00
ATOM   1997  SG  CYS   131       7.280  -6.968  -9.146  1.00  0.00
ATOM   1998  HG  CYS   131       7.364  -5.943  -8.303  1.00  0.00
ATOM   1999  C   CYS   131       8.126  -9.936  -9.261  1.00  0.00
ATOM   2000  O   CYS   131       8.104  -9.900 -10.490  1.00  0.00
ATOM   2001  N   THR   132       9.240 -10.242  -8.571  1.00  0.00
ATOM   2002  H   THR   132       9.198 -10.340  -7.567  1.00  0.00
ATOM   2003  CA  THR   132      10.506 -10.433  -9.221  1.00  0.00
ATOM   2004  HA  THR   132      10.742  -9.552  -9.817  1.00  0.00
ATOM   2005  CB  THR   132      11.625 -10.667  -8.248  1.00  0.00
ATOM   2006  HB  THR   132      12.570 -10.763  -8.782  1.00  0.00
ATOM   2007  CG2 THR   132      11.697  -9.465  -7.292  1.00  0.00
ATOM   2008 HG21 THR   132      10.752  -9.369  -6.757  1.00  0.00
ATOM   2009 HG22 THR   132      12.505  -9.617  -6.577  1.00  0.00
ATOM   2010 HG23 THR   132      11.885  -8.556  -7.864  1.00  0.00
ATOM   2011  OG1 THR   132      11.401 -11.863  -7.514  1.00  0.00
ATOM   2012  HG1 THR   132      12.123 -12.000  -6.897  1.00  0.00
ATOM   2013  C   THR   132      10.441 -11.616 -10.132  1.00  0.00
ATOM   2014  O   THR   132      10.942 -11.570 -11.255  1.00  0.00
ATOM   2015  N   TRP   133       9.800 -12.707  -9.680  1.00  0.00
ATOM   2016  H   TRP   133       9.340 -12.706  -8.781  1.00  0.00
ATOM   2017  CA  TRP   133       9.751 -13.904 -10.467  1.00  0.00
ATOM   2018  HA  TRP   133      10.769 -14.245 -10.656  1.00  0.00
ATOM   2019  CB  TRP   133       8.978 -15.031  -9.763  1.00  0.00
ATOM   2020  HB2 TRP   133       8.001 -14.681  -9.429  1.00  0.00
ATOM   2021  HB3 TRP   133       8.849 -15.878 -10.436  1.00  0.00
ATOM   2022  CG  TRP   133       9.691 -15.556  -8.539  1.00  0.00
ATOM   2023  CD1 TRP   133      10.968 -15.318  -8.122  1.00  0.00
ATOM   2024  HD1 TRP   133      11.577 -14.663  -8.745  1.00  0.00
ATOM   2025  NE1 TRP   133      11.214 -15.992  -6.950  1.00  0.00
ATOM   2026  HE1 TRP   133      12.081 -15.985  -6.432  1.00  0.00
ATOM   2027  CE2 TRP   133      10.074 -16.681  -6.594  1.00  0.00
ATOM   2028  CZ2 TRP   133       9.811 -17.487  -5.523  1.00  0.00
ATOM   2029  HZ2 TRP   133      10.600 -17.653  -4.789  1.00  0.00
ATOM   2030  CH2 TRP   133       8.553 -18.043  -5.441  1.00  0.00
ATOM   2031  HH2 TRP   133       8.306 -18.694  -4.602  1.00  0.00
ATOM   2032  CZ3 TRP   133       7.593 -17.795  -6.400  1.00  0.00
ATOM   2033  HZ3 TRP   133       6.601 -18.240  -6.324  1.00  0.00
ATOM   2034  CE3 TRP   133       7.856 -16.981  -7.480  1.00  0.00
ATOM   2035  HE3 TRP   133       7.077 -16.801  -8.221  1.00  0.00
ATOM   2036  CD2 TRP   133       9.103 -16.431  -7.564  1.00  0.00
ATOM   2037  C   TRP   133       9.066 -13.586 -11.755  1.00  0.00
ATOM   2038  O   TRP   133       9.528 -13.980 -12.825  1.00  0.00
ATOM   2039  N   TYR   134       7.944 -12.850 -11.688  1.00  0.00
ATOM   2040  H   TYR   134       7.527 -12.631 -10.795  1.00  0.00
ATOM   2041  CA  TYR   134       7.232 -12.488 -12.877  1.00  0.00
ATOM   2042  HA  TYR   134       7.128 -13.382 -13.491  1.00  0.00
ATOM   2043  CB  TYR   134       5.835 -11.904 -12.621  1.00  0.00
ATOM   2044  HB2 TYR   134       5.806 -11.297 -11.716  1.00  0.00
ATOM   2045  HB3 TYR   134       5.431 -11.331 -13.455  1.00  0.00
ATOM   2046  CG  TYR   134       5.019 -13.130 -12.422  1.00  0.00
ATOM   2047  CD1 TYR   134       4.994 -13.791 -11.216  1.00  0.00
ATOM   2048  HD1 TYR   134       5.572 -13.408 -10.375  1.00  0.00
ATOM   2049  CE1 TYR   134       4.241 -14.934 -11.069  1.00  0.00
ATOM   2050  HE1 TYR   134       4.222 -15.452 -10.110  1.00  0.00
ATOM   2051  CZ  TYR   134       3.515 -15.424 -12.130  1.00  0.00
ATOM   2052  OH  TYR   134       2.745 -16.596 -11.983  1.00  0.00
ATOM   2053  HH  TYR   134       2.799 -16.972 -11.101  1.00  0.00
ATOM   2054  CE2 TYR   134       3.538 -14.770 -13.336  1.00  0.00
ATOM   2055  HE2 TYR   134       2.963 -15.151 -14.180  1.00  0.00
ATOM   2056  CD2 TYR   134       4.291 -13.630 -13.477  1.00  0.00
ATOM   2057  HD2 TYR   134       4.317 -13.109 -14.434  1.00  0.00
ATOM   2058  C   TYR   134       8.062 -11.585 -13.727  1.00  0.00
ATOM   2059  O   TYR   134       8.021 -11.680 -14.952  1.00  0.00
ATOM   2060  N   LEU   135       8.843 -10.683 -13.109  1.00  0.00
ATOM   2061  H   LEU   135       8.883 -10.614 -12.102  1.00  0.00
ATOM   2062  CA  LEU   135       9.668  -9.804 -13.883  1.00  0.00
ATOM   2063  HA  LEU   135       9.035  -9.197 -14.530  1.00  0.00
ATOM   2064  CB  LEU   135      10.504  -8.862 -12.984  1.00  0.00
ATOM   2065  HB2 LEU   135       9.724  -8.407 -12.373  1.00  0.00
ATOM   2066  HB3 LEU   135      11.161  -9.456 -12.349  1.00  0.00
ATOM   2067  CG  LEU   135      11.328  -7.750 -13.683  1.00  0.00
ATOM   2068  HG  LEU   135      10.653  -7.102 -14.242  1.00  0.00
ATOM   2069  CD1 LEU   135      12.087  -6.919 -12.638  1.00  0.00
ATOM   2070 HD11 LEU   135      12.763  -7.566 -12.079  1.00  0.00
ATOM   2071 HD12 LEU   135      12.662  -6.141 -13.140  1.00  0.00
ATOM   2072 HD13 LEU   135      11.375  -6.459 -11.952  1.00  0.00
ATOM   2073  CD2 LEU   135      12.279  -8.275 -14.771  1.00  0.00
ATOM   2074 HD21 LEU   135      11.703  -8.784 -15.543  1.00  0.00
ATOM   2075 HD22 LEU   135      12.821  -7.440 -15.215  1.00  0.00
ATOM   2076 HD23 LEU   135      12.989  -8.974 -14.328  1.00  0.00
ATOM   2077  C   LEU   135      10.600 -10.678 -14.671  1.00  0.00
ATOM   2078  O   LEU   135      10.872 -10.405 -15.839  1.00  0.00
ATOM   2079  N   VAL   136      11.138 -11.743 -14.044  1.00  0.00
ATOM   2080  H   VAL   136      10.916 -11.952 -13.081  1.00  0.00
ATOM   2081  CA  VAL   136      12.047 -12.612 -14.737  1.00  0.00
ATOM   2082  HA  VAL   136      12.854 -12.059 -15.218  1.00  0.00
ATOM   2083  CB  VAL   136      12.647 -13.658 -13.847  1.00  0.00
ATOM   2084  HB  VAL   136      11.858 -14.237 -13.367  1.00  0.00
ATOM   2085  CG1 VAL   136      13.515 -14.590 -14.709  1.00  0.00
ATOM   2086 HG11 VAL   136      14.305 -14.011 -15.189  1.00  0.00
ATOM   2087 HG12 VAL   136      13.961 -15.359 -14.078  1.00  0.00
ATOM   2088 HG13 VAL   136      12.896 -15.061 -15.472  1.00  0.00
ATOM   2089  CG2 VAL   136      13.417 -12.957 -12.715  1.00  0.00
ATOM   2090 HG21 VAL   136      12.732 -12.331 -12.142  1.00  0.00
ATOM   2091 HG22 VAL   136      13.860 -13.706 -12.058  1.00  0.00
ATOM   2092 HG23 VAL   136      14.205 -12.336 -13.141  1.00  0.00
ATOM   2093  C   VAL   136      11.349 -13.332 -15.853  1.00  0.00
ATOM   2094  O   VAL   136      11.826 -13.333 -16.988  1.00  0.00
ATOM   2095  N   ALA   137      10.191 -13.964 -15.568  1.00  0.00
ATOM   2096  H   ALA   137       9.770 -13.904 -14.652  1.00  0.00
ATOM   2097  CA  ALA   137       9.518 -14.733 -16.578  1.00  0.00
ATOM   2098  HA  ALA   137      10.194 -15.485 -16.985  1.00  0.00
ATOM   2099  CB  ALA   137       8.259 -15.440 -16.048  1.00  0.00
ATOM   2100  HB1 ALA   137       7.568 -14.699 -15.645  1.00  0.00
ATOM   2101  HB2 ALA   137       7.776 -15.982 -16.861  1.00  0.00
ATOM   2102  HB3 ALA   137       8.539 -16.140 -15.261  1.00  0.00
ATOM   2103  C   ALA   137       9.090 -13.822 -17.683  1.00  0.00
ATOM   2104  O   ALA   137       9.306 -14.124 -18.855  1.00  0.00
ATOM   2105  N   PHE   138       8.471 -12.677 -17.336  1.00  0.00
ATOM   2106  H   PHE   138       8.335 -12.417 -16.370  1.00  0.00
ATOM   2107  CA  PHE   138       8.072 -11.748 -18.353  1.00  0.00
ATOM   2108  HA  PHE   138       8.243 -12.218 -19.322  1.00  0.00
ATOM   2109  CB  PHE   138       6.599 -11.314 -18.270  1.00  0.00
ATOM   2110  HB2 PHE   138       6.324 -10.966 -17.274  1.00  0.00
ATOM   2111  HB3 PHE   138       6.373 -10.537 -19.001  1.00  0.00
ATOM   2112  CG  PHE   138       5.706 -12.464 -18.581  1.00  0.00
ATOM   2113  CD1 PHE   138       5.336 -13.351 -17.597  1.00  0.00
ATOM   2114  HD1 PHE   138       5.707 -13.208 -16.582  1.00  0.00
ATOM   2115  CE1 PHE   138       4.508 -14.409 -17.883  1.00  0.00
ATOM   2116  HE1 PHE   138       4.223 -15.107 -17.096  1.00  0.00
ATOM   2117  CZ  PHE   138       4.039 -14.587 -19.163  1.00  0.00
ATOM   2118  HZ  PHE   138       3.384 -15.426 -19.396  1.00  0.00
ATOM   2119  CE2 PHE   138       4.399 -13.702 -20.151  1.00  0.00
ATOM   2120  HE2 PHE   138       4.027 -13.838 -21.167  1.00  0.00
ATOM   2121  CD2 PHE   138       5.228 -12.646 -19.858  1.00  0.00
ATOM   2122  HD2 PHE   138       5.513 -11.943 -20.641  1.00  0.00
ATOM   2123  C   PHE   138       8.854 -10.493 -18.137  1.00  0.00
ATOM   2124  O   PHE   138       8.427  -9.615 -17.388  1.00  0.00
ATOM   2125  N   PRO   139       9.963 -10.360 -18.800  1.00  0.00
ATOM   2126  CD  PRO   139      10.228 -11.097 -20.024  1.00  0.00
ATOM   2127  HD2 PRO   139       9.300 -11.182 -20.589  1.00  0.00
ATOM   2128  HD3 PRO   139      10.586 -12.093 -19.762  1.00  0.00
ATOM   2129  CG  PRO   139      11.292 -10.266 -20.759  1.00  0.00
ATOM   2130  HG2 PRO   139      10.825  -9.626 -21.508  1.00  0.00
ATOM   2131  HG3 PRO   139      12.019 -10.919 -21.242  1.00  0.00
ATOM   2132  CB  PRO   139      11.955  -9.435 -19.644  1.00  0.00
ATOM   2133  HB2 PRO   139      12.266  -8.484 -20.076  1.00  0.00
ATOM   2134  HB3 PRO   139      12.801  -9.896 -19.134  1.00  0.00
ATOM   2135  CA  PRO   139      10.813  -9.208 -18.658  1.00  0.00
ATOM   2136  HA  PRO   139      11.162  -9.139 -17.628  1.00  0.00
ATOM   2137  C   PRO   139      10.044  -7.970 -19.009  1.00  0.00
ATOM   2138  O   PRO   139       9.278  -8.009 -19.971  1.00  0.00
ATOM   2139  N   PRO   140      10.212  -6.900 -18.273  1.00  0.00
ATOM   2140  CD  PRO   140      10.390  -7.026 -16.835  1.00  0.00
ATOM   2141  HD2 PRO   140      11.459  -7.027 -16.623  1.00  0.00
ATOM   2142  HD3 PRO   140       9.957  -7.975 -16.520  1.00  0.00
ATOM   2143  CG  PRO   140       9.666  -5.817 -16.217  1.00  0.00
ATOM   2144  HG2 PRO   140      10.246  -5.411 -15.388  1.00  0.00
ATOM   2145  HG3 PRO   140       8.678  -6.108 -15.860  1.00  0.00
ATOM   2146  CB  PRO   140       9.557  -4.808 -17.375  1.00  0.00
ATOM   2147  HB2 PRO   140      10.427  -4.153 -17.419  1.00  0.00
ATOM   2148  HB3 PRO   140       8.651  -4.205 -17.313  1.00  0.00
ATOM   2149  CA  PRO   140       9.510  -5.692 -18.619  1.00  0.00
ATOM   2150  HA  PRO   140       8.465  -5.941 -18.805  1.00  0.00
ATOM   2151  C   PRO   140      10.094  -5.047 -19.839  1.00  0.00
ATOM   2152  O   PRO   140      11.317  -4.980 -19.947  1.00  0.00
ATOM   2153  N   GLU   141       9.247  -4.547 -20.761  1.00  0.00
ATOM   2154  H   GLU   141       8.246  -4.602 -20.640  1.00  0.00
ATOM   2155  CA  GLU   141       9.755  -3.902 -21.938  1.00  0.00
ATOM   2156  HA  GLU   141      10.608  -3.289 -21.649  1.00  0.00
ATOM   2157  CB  GLU   141      10.203  -4.882 -23.032  1.00  0.00
ATOM   2158  HB2 GLU   141      10.980  -5.519 -22.609  1.00  0.00
ATOM   2159  HB3 GLU   141       9.342  -5.492 -23.303  1.00  0.00
ATOM   2160  CG  GLU   141      10.742  -4.181 -24.277  1.00  0.00
ATOM   2161  HG2 GLU   141       9.962  -3.565 -24.724  1.00  0.00
ATOM   2162  HG3 GLU   141      11.601  -3.556 -24.030  1.00  0.00
ATOM   2163  CD  GLU   141      11.165  -5.256 -25.264  1.00  0.00
ATOM   2164  OE1 GLU   141      11.649  -6.323 -24.804  1.00  0.00
ATOM   2165  OE2 GLU   141      11.020  -5.020 -26.495  1.00  0.00
ATOM   2166  C   GLU   141       8.660  -3.058 -22.510  1.00  0.00
ATOM   2167  O   GLU   141       7.486  -3.300 -22.256  1.00  0.00
ATOM   2168  N   VAL   142       9.015  -2.024 -23.296  1.00  0.00
ATOM   2169  H   VAL   142       9.985  -1.845 -23.514  1.00  0.00
ATOM   2170  CA  VAL   142       8.016  -1.182 -23.893  1.00  0.00
ATOM   2171  HA  VAL   142       7.169  -0.971 -23.240  1.00  0.00
ATOM   2172  CB  VAL   142       8.591   0.116 -24.365  1.00  0.00
ATOM   2173  HB  VAL   142       9.362  -0.075 -25.111  1.00  0.00
ATOM   2174  CG1 VAL   142       7.474   0.967 -24.990  1.00  0.00
ATOM   2175 HG11 VAL   142       6.702   1.159 -24.244  1.00  0.00
ATOM   2176 HG12 VAL   142       7.888   1.914 -25.336  1.00  0.00
ATOM   2177 HG13 VAL   142       7.038   0.432 -25.834  1.00  0.00
ATOM   2178  CG2 VAL   142       9.326   0.761 -23.183  1.00  0.00
ATOM   2179 HG21 VAL   142      10.121   0.097 -22.843  1.00  0.00
ATOM   2180 HG22 VAL   142       9.757   1.712 -23.497  1.00  0.00
ATOM   2181 HG23 VAL   142       8.623   0.933 -22.368  1.00  0.00
ATOM   2182  C   VAL   142       7.492  -1.902 -25.099  1.00  0.00
ATOM   2183  O   VAL   142       8.254  -2.553 -25.811  1.00  0.00
ATOM   2184  N   VAL   143       6.169  -1.817 -25.360  1.00  0.00
ATOM   2185  H   VAL   143       5.551  -1.238 -24.810  1.00  0.00
ATOM   2186  CA  VAL   143       5.626  -2.500 -26.503  1.00  0.00
ATOM   2187  HA  VAL   143       6.400  -2.752 -27.227  1.00  0.00
ATOM   2188  CB  VAL   143       4.865  -3.745 -26.162  1.00  0.00
ATOM   2189  HB  VAL   143       5.486  -4.408 -25.561  1.00  0.00
ATOM   2190  CG1 VAL   143       3.614  -3.348 -25.360  1.00  0.00
ATOM   2191 HG11 VAL   143       2.992  -2.685 -25.961  1.00  0.00
ATOM   2192 HG12 VAL   143       3.047  -4.243 -25.103  1.00  0.00
ATOM   2193 HG13 VAL   143       3.915  -2.834 -24.447  1.00  0.00
ATOM   2194  CG2 VAL   143       4.559  -4.518 -27.456  1.00  0.00
ATOM   2195 HG21 VAL   143       5.493  -4.784 -27.951  1.00  0.00
ATOM   2196 HG22 VAL   143       4.005  -5.425 -27.215  1.00  0.00
ATOM   2197 HG23 VAL   143       3.961  -3.894 -28.120  1.00  0.00
ATOM   2198  C   VAL   143       4.623  -1.610 -27.152  1.00  0.00
ATOM   2199  O   VAL   143       4.105  -0.683 -26.532  1.00  0.00
ATOM   2200  N   THR   144       4.325  -1.879 -28.437  1.00  0.00
ATOM   2201  H   THR   144       4.797  -2.611 -28.949  1.00  0.00
ATOM   2202  CA  THR   144       3.316  -1.123 -29.111  1.00  0.00
ATOM   2203  HA  THR   144       3.086  -0.227 -28.534  1.00  0.00
ATOM   2204  CB  THR   144       3.689  -0.711 -30.510  1.00  0.00
ATOM   2205  HB  THR   144       4.583  -0.088 -30.476  1.00  0.00
ATOM   2206  CG2 THR   144       3.966  -1.959 -31.366  1.00  0.00
ATOM   2207 HG21 THR   144       3.072  -2.582 -31.401  1.00  0.00
ATOM   2208 HG22 THR   144       4.235  -1.654 -32.377  1.00  0.00
ATOM   2209 HG23 THR   144       4.787  -2.526 -30.927  1.00  0.00
ATOM   2210  OG1 THR   144       2.646   0.065 -31.080  1.00  0.00
ATOM   2211  HG1 THR   144       2.890   0.324 -31.971  1.00  0.00
ATOM   2212  C   THR   144       2.110  -1.997 -29.175  1.00  0.00
ATOM   2213  O   THR   144       2.158  -3.121 -29.669  1.00  0.00
ATOM   2214  N   ASP   145       0.983  -1.507 -28.627  1.00  0.00
ATOM   2215  H   ASP   145       0.923  -0.584 -28.222  1.00  0.00
ATOM   2216  CA  ASP   145      -0.194  -2.317 -28.644  1.00  0.00
ATOM   2217  HA  ASP   145       0.074  -3.297 -29.039  1.00  0.00
ATOM   2218  CB  ASP   145      -0.838  -2.504 -27.260  1.00  0.00
ATOM   2219  HB2 ASP   145      -0.957  -1.540 -26.766  1.00  0.00
ATOM   2220  HB3 ASP   145      -1.812  -2.984 -27.359  1.00  0.00
ATOM   2221  CG  ASP   145       0.082  -3.389 -26.430  1.00  0.00
ATOM   2222  OD1 ASP   145       1.126  -3.836 -26.976  1.00  0.00
ATOM   2223  OD2 ASP   145      -0.248  -3.629 -25.239  1.00  0.00
ATOM   2224  C   ASP   145      -1.207  -1.648 -29.505  1.00  0.00
ATOM   2225  O   ASP   145      -1.636  -0.529 -29.227  1.00  0.00
ATOM   2226  N   TRP   146      -1.595  -2.316 -30.604  1.00  0.00
ATOM   2227  H   TRP   146      -1.165  -3.181 -30.898  1.00  0.00
ATOM   2228  CA  TRP   146      -2.640  -1.772 -31.409  1.00  0.00
ATOM   2229  HA  TRP   146      -2.525  -0.688 -31.415  1.00  0.00
ATOM   2230  CB  TRP   146      -2.652  -2.274 -32.864  1.00  0.00
ATOM   2231  HB2 TRP   146      -2.439  -3.342 -32.920  1.00  0.00
ATOM   2232  HB3 TRP   146      -3.633  -2.076 -33.297  1.00  0.00
ATOM   2233  CG  TRP   146      -1.640  -1.584 -33.752  1.00  0.00
ATOM   2234  CD1 TRP   146      -1.842  -0.552 -34.621  1.00  0.00
ATOM   2235  HD1 TRP   146      -2.861  -0.176 -34.712  1.00  0.00
ATOM   2236  NE1 TRP   146      -0.656  -0.198 -35.218  1.00  0.00
ATOM   2237  HE1 TRP   146      -0.530   0.535 -35.902  1.00  0.00
ATOM   2238  CE2 TRP   146       0.341  -1.011 -34.724  1.00  0.00
ATOM   2239  CZ2 TRP   146       1.679  -1.051 -34.994  1.00  0.00
ATOM   2240  HZ2 TRP   146       2.086  -0.342 -35.715  1.00  0.00
ATOM   2241  CH2 TRP   146       2.433  -1.994 -34.331  1.00  0.00
ATOM   2242  HH2 TRP   146       3.504  -2.061 -34.523  1.00  0.00
ATOM   2243  CZ3 TRP   146       1.860  -2.861 -33.424  1.00  0.00
ATOM   2244  HZ3 TRP   146       2.468  -3.601 -32.904  1.00  0.00
ATOM   2245  CE3 TRP   146       0.512  -2.822 -33.146  1.00  0.00
ATOM   2246  HE3 TRP   146       0.090  -3.516 -32.420  1.00  0.00
ATOM   2247  CD2 TRP   146      -0.237  -1.890 -33.807  1.00  0.00
ATOM   2248  C   TRP   146      -3.921  -2.139 -30.746  1.00  0.00
ATOM   2249  O   TRP   146      -4.034  -3.187 -30.112  1.00  0.00
ATOM   2250  N   HID   147      -4.928  -1.260 -30.869  1.00  0.00
ATOM   2251  H   HID   147      -4.829  -0.430 -31.436  1.00  0.00
ATOM   2252  CA  HID   147      -6.181  -1.496 -30.228  1.00  0.00
ATOM   2253  HA  HID   147      -6.002  -2.032 -29.296  1.00  0.00
ATOM   2254  CB  HID   147      -6.939  -0.192 -29.909  1.00  0.00
ATOM   2255  HB2 HID   147      -6.249   0.519 -29.455  1.00  0.00
ATOM   2256  HB3 HID   147      -7.358   0.239 -30.818  1.00  0.00
ATOM   2257  CG  HID   147      -8.079  -0.358 -28.947  1.00  0.00
ATOM   2258  ND1 HID   147      -7.924  -0.441 -27.581  1.00  0.00
ATOM   2259  HD1 HID   147      -7.058  -0.414 -27.062  1.00  0.00
ATOM   2260  CE1 HID   147      -9.167  -0.567 -27.053  1.00  0.00
ATOM   2261  HE1 HID   147      -9.232  -0.646 -25.968  1.00  0.00
ATOM   2262  NE2 HID   147     -10.107  -0.571 -27.980  1.00  0.00
ATOM   2263  CD2 HID   147      -9.419  -0.440 -29.174  1.00  0.00
ATOM   2264  HD2 HID   147      -9.964  -0.416 -30.117  1.00  0.00
ATOM   2265  C   HID   147      -6.991  -2.287 -31.195  1.00  0.00
ATOM   2266  O   HID   147      -6.468  -2.802 -32.182  1.00  0.00
ATOM   2267  N   MET   148      -8.300  -2.412 -30.930  1.00  0.00
ATOM   2268  H   MET   148      -8.733  -1.952 -30.142  1.00  0.00
ATOM   2269  CA  MET   148      -9.127  -3.179 -31.803  1.00  0.00
ATOM   2270  HA  MET   148      -8.771  -4.209 -31.802  1.00  0.00
ATOM   2271  CB  MET   148     -10.609  -3.170 -31.387  1.00  0.00
ATOM   2272  HB2 MET   148     -10.892  -2.130 -31.225  1.00  0.00
ATOM   2273  HB3 MET   148     -11.180  -3.575 -32.222  1.00  0.00
ATOM   2274  CG  MET   148     -10.906  -3.982 -30.124  1.00  0.00
ATOM   2275  HG2 MET   148     -10.157  -3.709 -29.380  1.00  0.00
ATOM   2276  HG3 MET   148     -11.893  -3.683 -29.772  1.00  0.00
ATOM   2277  SD  MET   148     -10.878  -5.786 -30.367  1.00  0.00
ATOM   2278  CE  MET   148      -9.089  -5.900 -30.662  1.00  0.00
ATOM   2279  HE1 MET   148      -8.552  -5.530 -29.789  1.00  0.00
ATOM   2280  HE2 MET   148      -8.815  -6.940 -30.842  1.00  0.00
ATOM   2281  HE3 MET   148      -8.825  -5.299 -31.532  1.00  0.00
ATOM   2282  C   MET   148      -9.029  -2.542 -33.144  1.00  0.00
ATOM   2283  O   MET   148      -8.932  -3.229 -34.160  1.00  0.00
ATOM   2284  N   LEU   149      -9.030  -1.197 -33.190  1.00  0.00
ATOM   2285  H   LEU   149      -9.094  -0.595 -32.382  1.00  0.00
ATOM   2286  CA  LEU   149      -8.957  -0.591 -34.482  1.00  0.00
ATOM   2287  HA  LEU   149      -9.146  -1.363 -35.229  1.00  0.00
ATOM   2288  CB  LEU   149      -9.963   0.552 -34.692  1.00  0.00
ATOM   2289  HB2 LEU   149      -9.805   1.172 -33.810  1.00  0.00
ATOM   2290  HB3 LEU   149      -9.760   1.138 -35.588  1.00  0.00
ATOM   2291  CG  LEU   149     -11.420   0.062 -34.720  1.00  0.00
ATOM   2292  HG  LEU   149     -12.078   0.929 -34.773  1.00  0.00
ATOM   2293  CD1 LEU   149     -11.677  -0.851 -35.932  1.00  0.00
ATOM   2294 HD11 LEU   149     -11.020  -1.719 -35.880  1.00  0.00
ATOM   2295 HD12 LEU   149     -12.716  -1.182 -35.925  1.00  0.00
ATOM   2296 HD13 LEU   149     -11.478  -0.300 -36.851  1.00  0.00
ATOM   2297  CD2 LEU   149     -11.813  -0.595 -33.388  1.00  0.00
ATOM   2298 HD21 LEU   149     -11.706   0.129 -32.580  1.00  0.00
ATOM   2299 HD22 LEU   149     -12.849  -0.931 -33.440  1.00  0.00
ATOM   2300 HD23 LEU   149     -11.163  -1.450 -33.198  1.00  0.00
ATOM   2301  C   LEU   149      -7.590  -0.048 -34.692  1.00  0.00
ATOM   2302  O   LEU   149      -7.052   0.710 -33.885  1.00  0.00
ATOM   2303  N   PRO   150      -7.012  -0.472 -35.778  1.00  0.00
ATOM   2304  CD  PRO   150      -7.158  -1.857 -36.203  1.00  0.00
ATOM   2305  HD2 PRO   150      -7.978  -1.911 -36.919  1.00  0.00
ATOM   2306  HD3 PRO   150      -7.399  -2.461 -35.328  1.00  0.00
ATOM   2307  CG  PRO   150      -5.804  -2.241 -36.826  1.00  0.00
ATOM   2308  HG2 PRO   150      -5.957  -2.840 -37.724  1.00  0.00
ATOM   2309  HG3 PRO   150      -5.206  -2.805 -36.111  1.00  0.00
ATOM   2310  CB  PRO   150      -5.138  -0.893 -37.157  1.00  0.00
ATOM   2311  HB2 PRO   150      -5.428  -0.562 -38.154  1.00  0.00
ATOM   2312  HB3 PRO   150      -4.051  -0.903 -37.080  1.00  0.00
ATOM   2313  CA  PRO   150      -5.726   0.046 -36.107  1.00  0.00
ATOM   2314  HA  PRO   150      -5.075  -0.007 -35.235  1.00  0.00
ATOM   2315  C   PRO   150      -5.867   1.464 -36.535  1.00  0.00
ATOM   2316  O   PRO   150      -6.749   1.774 -37.335  1.00  0.00
ATOM   2317  N   THR   151      -5.001   2.329 -35.995  1.00  0.00
ATOM   2318  H   THR   151      -4.294   1.936 -35.390  1.00  0.00
ATOM   2319  CA  THR   151      -4.948   3.727 -36.278  1.00  0.00
ATOM   2320  HA  THR   151      -4.959   3.846 -37.361  1.00  0.00
ATOM   2321  CB  THR   151      -6.089   4.514 -35.697  1.00  0.00
ATOM   2322  HB  THR   151      -6.066   4.455 -34.609  1.00  0.00
ATOM   2323  CG2 THR   151      -5.944   5.984 -36.134  1.00  0.00
ATOM   2324 HG21 THR   151      -5.968   6.044 -37.222  1.00  0.00
ATOM   2325 HG22 THR   151      -6.765   6.569 -35.720  1.00  0.00
ATOM   2326 HG23 THR   151      -4.996   6.380 -35.769  1.00  0.00
ATOM   2327  OG1 THR   151      -7.328   4.004 -36.172  1.00  0.00
ATOM   2328  HG1 THR   151      -8.049   4.513 -35.795  1.00  0.00
ATOM   2329  C   THR   151      -3.711   4.113 -35.556  1.00  0.00
ATOM   2330  O   THR   151      -2.620   3.656 -35.894  1.00  0.00
ATOM   2331  N   GLU   152      -3.842   4.982 -34.541  1.00  0.00
ATOM   2332  H   GLU   152      -4.709   5.436 -34.293  1.00  0.00
ATOM   2333  CA  GLU   152      -2.690   5.243 -33.743  1.00  0.00
ATOM   2334  HA  GLU   152      -1.854   5.408 -34.422  1.00  0.00
ATOM   2335  CB  GLU   152      -2.805   6.453 -32.802  1.00  0.00
ATOM   2336  HB2 GLU   152      -3.755   6.361 -32.276  1.00  0.00
ATOM   2337  HB3 GLU   152      -1.986   6.382 -32.087  1.00  0.00
ATOM   2338  CG  GLU   152      -2.745   7.806 -33.512  1.00  0.00
ATOM   2339  HG2 GLU   152      -1.871   7.858 -34.161  1.00  0.00
ATOM   2340  HG3 GLU   152      -3.647   7.961 -34.104  1.00  0.00
ATOM   2341  CD  GLU   152      -2.648   8.886 -32.443  1.00  0.00
ATOM   2342  OE1 GLU   152      -3.567   8.955 -31.585  1.00  0.00
ATOM   2343  OE2 GLU   152      -1.650   9.656 -32.468  1.00  0.00
ATOM   2344  C   GLU   152      -2.512   4.036 -32.887  1.00  0.00
ATOM   2345  O   GLU   152      -3.473   3.330 -32.578  1.00  0.00
ATOM   2346  N   ALA   153      -1.257   3.751 -32.506  1.00  0.00
ATOM   2347  H   ALA   153      -0.484   4.345 -32.772  1.00  0.00
ATOM   2348  CA  ALA   153      -0.988   2.620 -31.676  1.00  0.00
ATOM   2349  HA  ALA   153      -1.873   1.997 -31.547  1.00  0.00
ATOM   2350  CB  ALA   153       0.166   1.736 -32.183  1.00  0.00
ATOM   2351  HB1 ALA   153       1.062   2.344 -32.308  1.00  0.00
ATOM   2352  HB2 ALA   153       0.363   0.945 -31.460  1.00  0.00
ATOM   2353  HB3 ALA   153      -0.109   1.293 -33.140  1.00  0.00
ATOM   2354  C   ALA   153      -0.583   3.162 -30.347  1.00  0.00
ATOM   2355  O   ALA   153      -0.085   4.282 -30.250  1.00  0.00
ATOM   2356  N   LEU   154      -0.826   2.386 -29.276  1.00  0.00
ATOM   2357  H   LEU   154      -1.237   1.467 -29.360  1.00  0.00
ATOM   2358  CA  LEU   154      -0.473   2.855 -27.971  1.00  0.00
ATOM   2359  HA  LEU   154      -0.360   3.938 -28.023  1.00  0.00
ATOM   2360  CB  LEU   154      -1.505   2.520 -26.878  1.00  0.00
ATOM   2361  HB2 LEU   154      -1.642   1.450 -27.036  1.00  0.00
ATOM   2362  HB3 LEU   154      -1.124   2.693 -25.871  1.00  0.00
ATOM   2363  CG  LEU   154      -2.856   3.240 -27.046  1.00  0.00
ATOM   2364  HG  LEU   154      -3.542   2.876 -26.281  1.00  0.00
ATOM   2365  CD1 LEU   154      -2.696   4.763 -26.907  1.00  0.00
ATOM   2366 HD11 LEU   154      -2.010   5.128 -27.672  1.00  0.00
ATOM   2367 HD12 LEU   154      -3.667   5.244 -27.030  1.00  0.00
ATOM   2368 HD13 LEU   154      -2.297   4.998 -25.920  1.00  0.00
ATOM   2369  CD2 LEU   154      -3.559   2.821 -28.346  1.00  0.00
ATOM   2370 HD21 LEU   154      -3.741   1.746 -28.331  1.00  0.00
ATOM   2371 HD22 LEU   154      -4.509   3.348 -28.432  1.00  0.00
ATOM   2372 HD23 LEU   154      -2.927   3.071 -29.198  1.00  0.00
ATOM   2373  C   LEU   154       0.807   2.205 -27.565  1.00  0.00
ATOM   2374  O   LEU   154       1.046   1.033 -27.847  1.00  0.00
ATOM   2375  N   VAL   155       1.682   2.984 -26.899  1.00  0.00
ATOM   2376  H   VAL   155       1.466   3.947 -26.683  1.00  0.00
ATOM   2377  CA  VAL   155       2.912   2.440 -26.412  1.00  0.00
ATOM   2378  HA  VAL   155       3.208   1.544 -26.958  1.00  0.00
ATOM   2379  CB  VAL   155       4.050   3.420 -26.445  1.00  0.00
ATOM   2380  HB  VAL   155       3.781   4.319 -25.891  1.00  0.00
ATOM   2381  CG1 VAL   155       5.281   2.767 -25.795  1.00  0.00
ATOM   2382 HG11 VAL   155       5.551   1.868 -26.349  1.00  0.00
ATOM   2383 HG12 VAL   155       6.116   3.467 -25.812  1.00  0.00
ATOM   2384 HG13 VAL   155       5.050   2.502 -24.763  1.00  0.00
ATOM   2385  CG2 VAL   155       4.271   3.868 -27.900  1.00  0.00
ATOM   2386 HG21 VAL   155       3.364   4.341 -28.277  1.00  0.00
ATOM   2387 HG22 VAL   155       5.095   4.580 -27.940  1.00  0.00
ATOM   2388 HG23 VAL   155       4.511   3.001 -28.515  1.00  0.00
ATOM   2389  C   VAL   155       2.655   2.120 -24.979  1.00  0.00
ATOM   2390  O   VAL   155       2.296   2.999 -24.197  1.00  0.00
ATOM   2391  N   HID   156       2.822   0.839 -24.600  1.00  0.00
ATOM   2392  H   HID   156       3.164   0.123 -25.225  1.00  0.00
ATOM   2393  CA  HID   156       2.534   0.477 -23.247  1.00  0.00
ATOM   2394  HA  HID   156       2.574   1.377 -22.633  1.00  0.00
ATOM   2395  CB  HID   156       1.148  -0.175 -23.075  1.00  0.00
ATOM   2396  HB2 HID   156       0.479   0.100 -23.891  1.00  0.00
ATOM   2397  HB3 HID   156       1.277  -1.257 -23.060  1.00  0.00
ATOM   2398  CG  HID   156       0.443   0.192 -21.798  1.00  0.00
ATOM   2399  ND1 HID   156       1.098   0.460 -20.615  1.00  0.00
ATOM   2400  HD1 HID   156       2.096   0.468 -20.459  1.00  0.00
ATOM   2401  CE1 HID   156       0.143   0.715 -19.685  1.00  0.00
ATOM   2402  HE1 HID   156       0.488   0.948 -18.678  1.00  0.00
ATOM   2403  NE2 HID   156      -1.077   0.632 -20.186  1.00  0.00
ATOM   2404  CD2 HID   156      -0.885   0.304 -21.517  1.00  0.00
ATOM   2405  HD2 HID   156      -1.744   0.173 -22.175  1.00  0.00
ATOM   2406  C   HID   156       3.560  -0.524 -22.829  1.00  0.00
ATOM   2407  O   HID   156       4.424  -0.921 -23.609  1.00  0.00
ATOM   2408  N   CYX   157       3.497  -0.930 -21.550  1.00  0.00
ATOM   2409  H   CYX   157       2.762  -0.575 -20.956  1.00  0.00
ATOM   2410  CA  CYX   157       4.424  -1.866 -20.995  1.00  0.00
ATOM   2411  HA  CYX   157       5.432  -1.634 -21.339  1.00  0.00
ATOM   2412  CB  CYX   157       4.402  -1.804 -19.465  1.00  0.00
ATOM   2413  HB2 CYX   157       4.426  -0.763 -19.143  1.00  0.00
ATOM   2414  HB3 CYX   157       3.493  -2.277 -19.095  1.00  0.00
ATOM   2415  SG  CYX   157       5.845  -2.586 -18.723  1.00  0.00
ATOM   2416  C   CYX   157       4.031  -3.258 -21.421  1.00  0.00
ATOM   2417  O   CYX   157       2.874  -3.652 -21.294  1.00  0.00
ATOM   2418  N   ARG   158       5.003  -4.012 -21.983  1.00  0.00
ATOM   2419  H   ARG   158       5.914  -3.576 -21.985  1.00  0.00
ATOM   2420  CA  ARG   158       4.898  -5.385 -22.427  1.00  0.00
ATOM   2421  HA  ARG   158       4.096  -5.445 -23.163  1.00  0.00
ATOM   2422  CB  ARG   158       6.192  -5.930 -23.063  1.00  0.00
ATOM   2423  HB2 ARG   158       6.574  -5.120 -23.684  1.00  0.00
ATOM   2424  HB3 ARG   158       6.875  -6.102 -22.231  1.00  0.00
ATOM   2425  CG  ARG   158       6.078  -7.199 -23.897  1.00  0.00
ATOM   2426  HG2 ARG   158       7.072  -7.641 -23.969  1.00  0.00
ATOM   2427  HG3 ARG   158       5.414  -7.885 -23.371  1.00  0.00
ATOM   2428  CD  ARG   158       5.532  -6.938 -25.304  1.00  0.00
ATOM   2429  HD2 ARG   158       5.995  -6.058 -25.752  1.00  0.00
ATOM   2430  HD3 ARG   158       5.685  -7.799 -25.954  1.00  0.00
ATOM   2431  NE  ARG   158       4.068  -6.693 -25.173  1.00  0.00
ATOM   2432  HE  ARG   158       3.714  -5.867 -24.712  1.00  0.00
ATOM   2433  CZ  ARG   158       3.174  -7.588 -25.682  1.00  0.00
ATOM   2434  NH1 ARG   158       3.615  -8.709 -26.323  1.00  0.00
ATOM   2435 HH11 ARG   158       4.607  -8.875 -26.420  1.00  0.00
ATOM   2436 HH12 ARG   158       2.948  -9.368 -26.698  1.00  0.00
ATOM   2437  NH2 ARG   158       1.833  -7.362 -25.546  1.00  0.00
ATOM   2438 HH21 ARG   158       1.510  -6.533 -25.069  1.00  0.00
ATOM   2439 HH22 ARG   158       1.171  -8.025 -25.923  1.00  0.00
ATOM   2440  C   ARG   158       4.754  -6.287 -21.258  1.00  0.00
ATOM   2441  O   ARG   158       3.908  -7.182 -21.230  1.00  0.00
ATOM   2442  N   THR   159       5.589  -6.030 -20.241  1.00  0.00
ATOM   2443  H   THR   159       6.145  -5.187 -20.239  1.00  0.00
ATOM   2444  CA  THR   159       5.707  -6.919 -19.134  1.00  0.00
ATOM   2445  HA  THR   159       6.049  -7.887 -19.500  1.00  0.00
ATOM   2446  CB  THR   159       6.666  -6.438 -18.079  1.00  0.00
ATOM   2447  HB  THR   159       7.593  -6.107 -18.547  1.00  0.00
ATOM   2448  CG2 THR   159       6.027  -5.265 -17.324  1.00  0.00
ATOM   2449 HG21 THR   159       5.100  -5.596 -16.856  1.00  0.00
ATOM   2450 HG22 THR   159       6.714  -4.909 -16.557  1.00  0.00
ATOM   2451 HG23 THR   159       5.812  -4.456 -18.023  1.00  0.00
ATOM   2452  OG1 THR   159       6.967  -7.484 -17.167  1.00  0.00
ATOM   2453  HG1 THR   159       7.579  -7.162 -16.501  1.00  0.00
ATOM   2454  C   THR   159       4.366  -7.027 -18.525  1.00  0.00
ATOM   2455  O   THR   159       3.992  -8.081 -18.012  1.00  0.00
ATOM   2456  N   ARG   160       3.585  -5.939 -18.579  1.00  0.00
ATOM   2457  H   ARG   160       3.804  -5.064 -19.033  1.00  0.00
ATOM   2458  CA  ARG   160       2.358  -6.041 -17.870  1.00  0.00
ATOM   2459  HA  ARG   160       2.564  -6.455 -16.883  1.00  0.00
ATOM   2460  CB  ARG   160       1.644  -4.692 -17.698  1.00  0.00
ATOM   2461  HB2 ARG   160       2.237  -3.948 -18.229  1.00  0.00
ATOM   2462  HB3 ARG   160       0.668  -4.785 -18.174  1.00  0.00
ATOM   2463  CG  ARG   160       1.462  -4.256 -16.247  1.00  0.00
ATOM   2464  HG2 ARG   160       0.955  -3.291 -16.251  1.00  0.00
ATOM   2465  HG3 ARG   160       0.831  -4.996 -15.755  1.00  0.00
ATOM   2466  CD  ARG   160       2.786  -4.132 -15.491  1.00  0.00
ATOM   2467  HD2 ARG   160       3.218  -5.113 -15.291  1.00  0.00
ATOM   2468  HD3 ARG   160       3.502  -3.527 -16.048  1.00  0.00
ATOM   2469  NE  ARG   160       2.503  -3.461 -14.192  1.00  0.00
ATOM   2470  HE  ARG   160       2.844  -3.852 -13.325  1.00  0.00
ATOM   2471  CZ  ARG   160       1.789  -2.300 -14.146  1.00  0.00
ATOM   2472  NH1 ARG   160       1.285  -1.754 -15.291  1.00  0.00
ATOM   2473 HH11 ARG   160       1.442  -2.213 -16.177  1.00  0.00
ATOM   2474 HH12 ARG   160       0.757  -0.894 -15.247  1.00  0.00
ATOM   2475  NH2 ARG   160       1.568  -1.689 -12.945  1.00  0.00
ATOM   2476 HH21 ARG   160       1.934  -2.100 -12.098  1.00  0.00
ATOM   2477 HH22 ARG   160       1.039  -0.829 -12.909  1.00  0.00
ATOM   2478  C   ARG   160       1.448  -6.994 -18.564  1.00  0.00
ATOM   2479  O   ARG   160       0.827  -6.675 -19.575  1.00  0.00
ATOM   2480  N   SER   161       1.373  -8.216 -18.007  1.00  0.00
ATOM   2481  H   SER   161       1.951  -8.423 -17.205  1.00  0.00
ATOM   2482  CA  SER   161       0.476  -9.224 -18.472  1.00  0.00
ATOM   2483  HA  SER   161       0.156  -8.962 -19.480  1.00  0.00
ATOM   2484  CB  SER   161       1.106 -10.626 -18.505  1.00  0.00
ATOM   2485  HB2 SER   161       0.382 -11.337 -18.902  1.00  0.00
ATOM   2486  HB3 SER   161       1.988 -10.610 -19.146  1.00  0.00
ATOM   2487  OG  SER   161       1.482 -11.016 -17.193  1.00  0.00
ATOM   2488  HG  SER   161       1.875 -11.892 -17.220  1.00  0.00
ATOM   2489  C   SER   161      -0.639  -9.239 -17.483  1.00  0.00
ATOM   2490  O   SER   161      -0.594  -8.522 -16.483  1.00  0.00
ATOM   2491  N   TRP   162      -1.685 -10.042 -17.739  1.00  0.00
ATOM   2492  H   TRP   162      -1.726 -10.625 -18.563  1.00  0.00
ATOM   2493  CA  TRP   162      -2.774 -10.099 -16.812  1.00  0.00
ATOM   2494  HA  TRP   162      -3.157  -9.089 -16.665  1.00  0.00
ATOM   2495  CB  TRP   162      -3.927 -10.997 -17.292  1.00  0.00
ATOM   2496  HB2 TRP   162      -4.322 -10.619 -18.235  1.00  0.00
ATOM   2497  HB3 TRP   162      -3.570 -12.018 -17.431  1.00  0.00
ATOM   2498  CG  TRP   162      -5.093 -11.073 -16.335  1.00  0.00
ATOM   2499  CD1 TRP   162      -5.381 -12.005 -15.382  1.00  0.00
ATOM   2500  HD1 TRP   162      -4.676 -12.828 -15.265  1.00  0.00
ATOM   2501  NE1 TRP   162      -6.558 -11.681 -14.748  1.00  0.00
ATOM   2502  HE1 TRP   162      -6.999 -12.209 -14.009  1.00  0.00
ATOM   2503  CE2 TRP   162      -7.041 -10.509 -15.294  1.00  0.00
ATOM   2504  CZ2 TRP   162      -8.162  -9.783 -15.013  1.00  0.00
ATOM   2505  HZ2 TRP   162      -8.832 -10.141 -14.231  1.00  0.00
ATOM   2506  CH2 TRP   162      -8.374  -8.634 -15.744  1.00  0.00
ATOM   2507  HH2 TRP   162      -9.257  -8.026 -15.548  1.00  0.00
ATOM   2508  CZ3 TRP   162      -7.490  -8.232 -16.724  1.00  0.00
ATOM   2509  HZ3 TRP   162      -7.668  -7.320 -17.295  1.00  0.00
ATOM   2510  CE3 TRP   162      -6.360  -8.965 -17.012  1.00  0.00
ATOM   2511  HE3 TRP   162      -5.681  -8.627 -17.795  1.00  0.00
ATOM   2512  CD2 TRP   162      -6.150 -10.102 -16.286  1.00  0.00
ATOM   2513  C   TRP   162      -2.245 -10.669 -15.537  1.00  0.00
ATOM   2514  O   TRP   162      -2.533 -10.168 -14.451  1.00  0.00
ATOM   2515  N   VAL   163      -1.432 -11.734 -15.644  1.00  0.00
ATOM   2516  H   VAL   163      -1.182 -12.104 -16.550  1.00  0.00
ATOM   2517  CA  VAL   163      -0.904 -12.377 -14.478  1.00  0.00
ATOM   2518  HA  VAL   163      -1.691 -12.640 -13.771  1.00  0.00
ATOM   2519  CB  VAL   163      -0.094 -13.609 -14.777  1.00  0.00
ATOM   2520  HB  VAL   163      -0.667 -14.276 -15.422  1.00  0.00
ATOM   2521  CG1 VAL   163       1.207 -13.200 -15.489  1.00  0.00
ATOM   2522 HG11 VAL   163       1.780 -12.534 -14.845  1.00  0.00
ATOM   2523 HG12 VAL   163       1.797 -14.090 -15.708  1.00  0.00
ATOM   2524 HG13 VAL   163       0.966 -12.686 -16.420  1.00  0.00
ATOM   2525  CG2 VAL   163       0.124 -14.369 -13.458  1.00  0.00
ATOM   2526 HG21 VAL   163      -0.841 -14.648 -13.035  1.00  0.00
ATOM   2527 HG22 VAL   163       0.710 -15.268 -13.649  1.00  0.00
ATOM   2528 HG23 VAL   163       0.658 -13.731 -12.754  1.00  0.00
ATOM   2529  C   VAL   163      -0.024 -11.410 -13.759  1.00  0.00
ATOM   2530  O   VAL   163      -0.006 -11.368 -12.529  1.00  0.00
ATOM   2531  N   SER   164       0.717 -10.581 -14.516  1.00  0.00
ATOM   2532  H   SER   164       0.627 -10.571 -15.522  1.00  0.00
ATOM   2533  CA  SER   164       1.647  -9.676 -13.909  1.00  0.00
ATOM   2534  HA  SER   164       2.409 -10.260 -13.393  1.00  0.00
ATOM   2535  CB  SER   164       2.340  -8.749 -14.921  1.00  0.00
ATOM   2536  HB2 SER   164       1.583  -8.205 -15.486  1.00  0.00
ATOM   2537  HB3 SER   164       2.971  -8.040 -14.384  1.00  0.00
ATOM   2538  OG  SER   164       3.139  -9.512 -15.813  1.00  0.00
ATOM   2539  HG  SER   164       3.567  -8.925 -16.441  1.00  0.00
ATOM   2540  C   SER   164       0.918  -8.804 -12.937  1.00  0.00
ATOM   2541  O   SER   164       1.465  -8.485 -11.883  1.00  0.00
ATOM   2542  N   PHE   165      -0.281  -8.304 -13.302  1.00  0.00
ATOM   2543  H   PHE   165      -0.644  -8.439 -14.235  1.00  0.00
ATOM   2544  CA  PHE   165      -1.050  -7.512 -12.379  1.00  0.00
ATOM   2545  HA  PHE   165      -0.353  -6.900 -11.806  1.00  0.00
ATOM   2546  CB  PHE   165      -2.086  -6.590 -13.038  1.00  0.00
ATOM   2547  HB2 PHE   165      -2.276  -5.670 -12.485  1.00  0.00
ATOM   2548  HB3 PHE   165      -1.892  -6.352 -14.084  1.00  0.00
ATOM   2549  CG  PHE   165      -3.353  -7.375 -13.007  1.00  0.00
ATOM   2550  CD1 PHE   165      -3.787  -8.029 -14.137  1.00  0.00
ATOM   2551  HD1 PHE   165      -3.192  -7.971 -15.048  1.00  0.00
ATOM   2552  CE1 PHE   165      -4.958  -8.750 -14.125  1.00  0.00
ATOM   2553  HE1 PHE   165      -5.290  -9.264 -15.027  1.00  0.00
ATOM   2554  CZ  PHE   165      -5.709  -8.822 -12.977  1.00  0.00
ATOM   2555  HZ  PHE   165      -6.638  -9.392 -12.961  1.00  0.00
ATOM   2556  CE2 PHE   165      -5.283  -8.170 -11.844  1.00  0.00
ATOM   2557  HE2 PHE   165      -5.875  -8.225 -10.931  1.00  0.00
ATOM   2558  CD2 PHE   165      -4.112  -7.450 -11.862  1.00  0.00
ATOM   2559  HD2 PHE   165      -3.777  -6.932 -10.964  1.00  0.00
ATOM   2560  C   PHE   165      -1.793  -8.337 -11.362  1.00  0.00
ATOM   2561  O   PHE   165      -1.803  -8.016 -10.176  1.00  0.00
ATOM   2562  N   GLY   166      -2.440  -9.432 -11.815  1.00  0.00
ATOM   2563  H   GLY   166      -2.286  -9.746 -12.763  1.00  0.00
ATOM   2564  CA  GLY   166      -3.353 -10.179 -10.988  1.00  0.00
ATOM   2565  HA2 GLY   166      -4.132  -9.498 -10.644  1.00  0.00
ATOM   2566  HA3 GLY   166      -3.800 -10.962 -11.601  1.00  0.00
ATOM   2567  C   GLY   166      -2.696 -10.806  -9.800  1.00  0.00
ATOM   2568  O   GLY   166      -3.234 -10.745  -8.694  1.00  0.00
ATOM   2569  N   LEU   167      -1.522 -11.437  -9.978  1.00  0.00
ATOM   2570  H   LEU   167      -1.033 -11.473 -10.861  1.00  0.00
ATOM   2571  CA  LEU   167      -0.951 -12.123  -8.857  1.00  0.00
ATOM   2572  HA  LEU   167      -1.697 -12.817  -8.470  1.00  0.00
ATOM   2573  CB  LEU   167       0.324 -12.909  -9.190  1.00  0.00
ATOM   2574  HB2 LEU   167       0.926 -12.173  -9.723  1.00  0.00
ATOM   2575  HB3 LEU   167       0.858 -13.237  -8.298  1.00  0.00
ATOM   2576  CG  LEU   167       0.064 -14.117 -10.104  1.00  0.00
ATOM   2577  HG  LEU   167      -0.215 -13.756 -11.094  1.00  0.00
ATOM   2578  CD1 LEU   167       1.317 -14.994 -10.215  1.00  0.00
ATOM   2579 HD11 LEU   167       1.597 -15.356  -9.226  1.00  0.00
ATOM   2580 HD12 LEU   167       1.110 -15.843 -10.867  1.00  0.00
ATOM   2581 HD13 LEU   167       2.136 -14.408 -10.632  1.00  0.00
ATOM   2582  CD2 LEU   167      -1.174 -14.908  -9.652  1.00  0.00
ATOM   2583 HD21 LEU   167      -2.050 -14.260  -9.679  1.00  0.00
ATOM   2584 HD22 LEU   167      -1.329 -15.755 -10.320  1.00  0.00
ATOM   2585 HD23 LEU   167      -1.023 -15.271  -8.635  1.00  0.00
ATOM   2586  C   LEU   167      -0.621 -11.150  -7.772  1.00  0.00
ATOM   2587  O   LEU   167      -0.934 -11.387  -6.608  1.00  0.00
ATOM   2588  N   ALA   168       0.002 -10.015  -8.130  1.00  0.00
ATOM   2589  H   ALA   168       0.155  -9.833  -9.111  1.00  0.00
ATOM   2590  CA  ALA   168       0.410  -9.020  -7.182  1.00  0.00
ATOM   2591  HA  ALA   168       1.096  -9.437  -6.445  1.00  0.00
ATOM   2592  CB  ALA   168       1.098  -7.831  -7.877  1.00  0.00
ATOM   2593  HB1 ALA   168       0.420  -7.397  -8.611  1.00  0.00
ATOM   2594  HB2 ALA   168       1.360  -7.077  -7.134  1.00  0.00
ATOM   2595  HB3 ALA   168       2.002  -8.176  -8.378  1.00  0.00
ATOM   2596  C   ALA   168      -0.785  -8.454  -6.485  1.00  0.00
ATOM   2597  O   ALA   168      -0.761  -8.205  -5.281  1.00  0.00
ATOM   2598  N   HID   169      -1.857  -8.212  -7.254  1.00  0.00
ATOM   2599  H   HID   169      -1.810  -8.465  -8.231  1.00  0.00
ATOM   2600  CA  HID   169      -3.067  -7.622  -6.762  1.00  0.00
ATOM   2601  HA  HID   169      -2.844  -6.666  -6.288  1.00  0.00
ATOM   2602  CB  HID   169      -4.061  -7.381  -7.915  1.00  0.00
ATOM   2603  HB2 HID   169      -3.586  -6.700  -8.621  1.00  0.00
ATOM   2604  HB3 HID   169      -4.300  -8.317  -8.419  1.00  0.00
ATOM   2605  CG  HID   169      -5.368  -6.756  -7.529  1.00  0.00
ATOM   2606  ND1 HID   169      -5.543  -5.415  -7.274  1.00  0.00
ATOM   2607  HD1 HID   169      -4.835  -4.695  -7.287  1.00  0.00
ATOM   2608  CE1 HID   169      -6.859  -5.235  -6.998  1.00  0.00
ATOM   2609  HE1 HID   169      -7.179  -4.218  -6.770  1.00  0.00
ATOM   2610  NE2 HID   169      -7.540  -6.365  -7.058  1.00  0.00
ATOM   2611  CD2 HID   169      -6.598  -7.323  -7.391  1.00  0.00
ATOM   2612  HD2 HID   169      -6.897  -8.365  -7.505  1.00  0.00
ATOM   2613  C   HID   169      -3.700  -8.547  -5.770  1.00  0.00
ATOM   2614  O   HID   169      -4.158  -8.117  -4.713  1.00  0.00
ATOM   2615  N   ALA   170      -3.727  -9.854  -6.092  1.00  0.00
ATOM   2616  H   ALA   170      -3.289 -10.175  -6.944  1.00  0.00
ATOM   2617  CA  ALA   170      -4.367 -10.821  -5.252  1.00  0.00
ATOM   2618  HA  ALA   170      -5.407 -10.530  -5.103  1.00  0.00
ATOM   2619  CB  ALA   170      -4.333 -12.242  -5.842  1.00  0.00
ATOM   2620  HB1 ALA   170      -3.298 -12.551  -5.988  1.00  0.00
ATOM   2621  HB2 ALA   170      -4.824 -12.933  -5.156  1.00  0.00
ATOM   2622  HB3 ALA   170      -4.853 -12.251  -6.800  1.00  0.00
ATOM   2623  C   ALA   170      -3.686 -10.871  -3.922  1.00  0.00
ATOM   2624  O   ALA   170      -4.349 -10.956  -2.889  1.00  0.00
ATOM   2625  N   THR   171      -2.339 -10.829  -3.908  1.00  0.00
ATOM   2626  H   THR   171      -1.803 -10.766  -4.762  1.00  0.00
ATOM   2627  CA  THR   171      -1.629 -10.913  -2.664  1.00  0.00
ATOM   2628  HA  THR   171      -1.986 -11.782  -2.112  1.00  0.00
ATOM   2629  CB  THR   171      -0.130 -11.021  -2.818  1.00  0.00
ATOM   2630  HB  THR   171       0.098 -11.817  -3.527  1.00  0.00
ATOM   2631  CG2 THR   171       0.452  -9.696  -3.331  1.00  0.00
ATOM   2632 HG21 THR   171       0.225  -8.900  -2.622  1.00  0.00
ATOM   2633 HG22 THR   171       1.533  -9.790  -3.437  1.00  0.00
ATOM   2634 HG23 THR   171       0.012  -9.456  -4.299  1.00  0.00
ATOM   2635  OG1 THR   171       0.460 -11.352  -1.568  1.00  0.00
ATOM   2636  HG1 THR   171       1.412 -11.419  -1.671  1.00  0.00
ATOM   2637  C   THR   171      -1.940  -9.705  -1.835  1.00  0.00
ATOM   2638  O   THR   171      -2.192  -9.812  -0.636  1.00  0.00
ATOM   2639  N   ASN   172      -1.956  -8.513  -2.454  1.00  0.00
ATOM   2640  H   ASN   172      -1.781  -8.424  -3.445  1.00  0.00
ATOM   2641  CA  ASN   172      -2.216  -7.324  -1.701  1.00  0.00
ATOM   2642  HA  ASN   172      -1.493  -7.262  -0.888  1.00  0.00
ATOM   2643  CB  ASN   172      -2.113  -6.043  -2.551  1.00  0.00
ATOM   2644  HB2 ASN   172      -2.681  -6.147  -3.475  1.00  0.00
ATOM   2645  HB3 ASN   172      -2.475  -5.177  -1.998  1.00  0.00
ATOM   2646  CG  ASN   172      -0.644  -5.817  -2.904  1.00  0.00
ATOM   2647  OD1 ASN   172      -0.295  -4.833  -3.555  1.00  0.00
ATOM   2648  ND2 ASN   172       0.241  -6.752  -2.468  1.00  0.00
ATOM   2649 HD21 ASN   172       1.224  -6.648  -2.676  1.00  0.00
ATOM   2650 HD22 ASN   172      -0.088  -7.546  -1.938  1.00  0.00
ATOM   2651  C   ASN   172      -3.600  -7.432  -1.143  1.00  0.00
ATOM   2652  O   ASN   172      -3.851  -7.051  -0.002  1.00  0.00
ATOM   2653  N   ALA   173      -4.528  -7.986  -1.944  1.00  0.00
ATOM   2654  H   ALA   173      -4.250  -8.322  -2.855  1.00  0.00
ATOM   2655  CA  ALA   173      -5.899  -8.131  -1.556  1.00  0.00
ATOM   2656  HA  ALA   173      -6.317  -7.156  -1.304  1.00  0.00
ATOM   2657  CB  ALA   173      -6.764  -8.767  -2.656  1.00  0.00
ATOM   2658  HB1 ALA   173      -6.363  -9.748  -2.912  1.00  0.00
ATOM   2659  HB2 ALA   173      -7.787  -8.876  -2.297  1.00  0.00
ATOM   2660  HB3 ALA   173      -6.755  -8.129  -3.540  1.00  0.00
ATOM   2661  C   ALA   173      -5.980  -9.015  -0.351  1.00  0.00
ATOM   2662  O   ALA   173      -6.776  -8.758   0.551  1.00  0.00
ATOM   2663  N   THR   174      -5.168 -10.091  -0.303  1.00  0.00
ATOM   2664  H   THR   174      -4.519 -10.313  -1.044  1.00  0.00
ATOM   2665  CA  THR   174      -5.242 -10.976   0.825  1.00  0.00
ATOM   2666  HA  THR   174      -6.289 -11.252   0.954  1.00  0.00
ATOM   2667  CB  THR   174      -4.424 -12.235   0.701  1.00  0.00
ATOM   2668  HB  THR   174      -4.552 -12.650  -0.299  1.00  0.00
ATOM   2669  CG2 THR   174      -2.940 -11.921   0.938  1.00  0.00
ATOM   2670 HG21 THR   174      -2.811 -11.506   1.938  1.00  0.00
ATOM   2671 HG22 THR   174      -2.355 -12.836   0.847  1.00  0.00
ATOM   2672 HG23 THR   174      -2.599 -11.197   0.198  1.00  0.00
ATOM   2673  OG1 THR   174      -4.859 -13.179   1.669  1.00  0.00
ATOM   2674  HG1 THR   174      -4.338 -13.981   1.590  1.00  0.00
ATOM   2675  C   THR   174      -4.781 -10.239   2.046  1.00  0.00
ATOM   2676  O   THR   174      -5.340 -10.416   3.126  1.00  0.00
ATOM   2677  N   LEU   175      -3.744  -9.389   1.898  1.00  0.00
ATOM   2678  H   LEU   175      -3.353  -9.246   0.978  1.00  0.00
ATOM   2679  CA  LEU   175      -3.189  -8.648   2.997  1.00  0.00
ATOM   2680  HA  LEU   175      -2.862  -9.352   3.763  1.00  0.00
ATOM   2681  CB  LEU   175      -1.987  -7.778   2.583  1.00  0.00
ATOM   2682  HB2 LEU   175      -2.397  -7.211   1.748  1.00  0.00
ATOM   2683  HB3 LEU   175      -1.689  -7.092   3.376  1.00  0.00
ATOM   2684  CG  LEU   175      -0.758  -8.577   2.107  1.00  0.00
ATOM   2685  HG  LEU   175      -1.048  -9.179   1.246  1.00  0.00
ATOM   2686  CD1 LEU   175       0.400  -7.643   1.713  1.00  0.00
ATOM   2687 HD11 LEU   175       0.691  -7.041   2.574  1.00  0.00
ATOM   2688 HD12 LEU   175       1.251  -8.238   1.382  1.00  0.00
ATOM   2689 HD13 LEU   175       0.079  -6.987   0.904  1.00  0.00
ATOM   2690  CD2 LEU   175      -0.338  -9.627   3.145  1.00  0.00
ATOM   2691 HD21 LEU   175      -1.160 -10.323   3.312  1.00  0.00
ATOM   2692 HD22 LEU   175       0.531 -10.173   2.779  1.00  0.00
ATOM   2693 HD23 LEU   175      -0.087  -9.131   4.083  1.00  0.00
ATOM   2694  C   LEU   175      -4.234  -7.718   3.534  1.00  0.00
ATOM   2695  O   LEU   175      -4.386  -7.585   4.748  1.00  0.00
ATOM   2696  N   ALA   176      -4.973  -7.038   2.634  1.00  0.00
ATOM   2697  H   ALA   176      -4.821  -7.195   1.648  1.00  0.00
ATOM   2698  CA  ALA   176      -5.988  -6.100   3.026  1.00  0.00
ATOM   2699  HA  ALA   176      -5.558  -5.347   3.686  1.00  0.00
ATOM   2700  CB  ALA   176      -6.640  -5.388   1.828  1.00  0.00
ATOM   2701  HB1 ALA   176      -7.083  -6.128   1.162  1.00  0.00
ATOM   2702  HB2 ALA   176      -7.416  -4.711   2.185  1.00  0.00
ATOM   2703  HB3 ALA   176      -5.883  -4.820   1.287  1.00  0.00
ATOM   2704  C   ALA   176      -7.074  -6.822   3.758  1.00  0.00
ATOM   2705  O   ALA   176      -7.564  -6.348   4.781  1.00  0.00
ATOM   2706  N   PHE   177      -7.464  -8.007   3.252  1.00  0.00
ATOM   2707  H   PHE   177      -6.992  -8.401   2.451  1.00  0.00
ATOM   2708  CA  PHE   177      -8.542  -8.747   3.837  1.00  0.00
ATOM   2709  HA  PHE   177      -9.435  -8.122   3.835  1.00  0.00
ATOM   2710  CB  PHE   177      -8.852 -10.051   3.079  1.00  0.00
ATOM   2711  HB2 PHE   177      -9.155  -9.885   2.045  1.00  0.00
ATOM   2712  HB3 PHE   177      -8.026 -10.761   3.105  1.00  0.00
ATOM   2713  CG  PHE   177     -10.003 -10.710   3.761  1.00  0.00
ATOM   2714  CD1 PHE   177     -11.292 -10.319   3.481  1.00  0.00
ATOM   2715  HD1 PHE   177     -11.460  -9.522   2.757  1.00  0.00
ATOM   2716  CE1 PHE   177     -12.361 -10.921   4.102  1.00  0.00
ATOM   2717  HE1 PHE   177     -13.377 -10.601   3.871  1.00  0.00
ATOM   2718  CZ  PHE   177     -12.148 -11.926   5.013  1.00  0.00
ATOM   2719  HZ  PHE   177     -12.991 -12.407   5.509  1.00  0.00
ATOM   2720  CE2 PHE   177     -10.863 -12.325   5.298  1.00  0.00
ATOM   2721  HE2 PHE   177     -10.689 -13.123   6.020  1.00  0.00
ATOM   2722  CD2 PHE   177      -9.799 -11.719   4.674  1.00  0.00
ATOM   2723  HD2 PHE   177      -8.781 -12.037   4.901  1.00  0.00
ATOM   2724  C   PHE   177      -8.164  -9.113   5.236  1.00  0.00
ATOM   2725  O   PHE   177      -8.976  -9.004   6.152  1.00  0.00
ATOM   2726  N   LEU   178      -6.912  -9.564   5.433  1.00  0.00
ATOM   2727  H   LEU   178      -6.265  -9.618   4.659  1.00  0.00
ATOM   2728  CA  LEU   178      -6.456  -9.971   6.731  1.00  0.00
ATOM   2729  HA  LEU   178      -7.130 -10.737   7.114  1.00  0.00
ATOM   2730  CB  LEU   178      -5.029 -10.541   6.706  1.00  0.00
ATOM   2731  HB2 LEU   178      -4.478  -9.754   6.192  1.00  0.00
ATOM   2732  HB3 LEU   178      -4.616 -10.680   7.705  1.00  0.00
ATOM   2733  CG  LEU   178      -4.906 -11.854   5.914  1.00  0.00
ATOM   2734  HG  LEU   178      -5.212 -11.667   4.885  1.00  0.00
ATOM   2735  CD1 LEU   178      -3.463 -12.387   5.931  1.00  0.00
ATOM   2736 HD11 LEU   178      -3.156 -12.574   6.960  1.00  0.00
ATOM   2737 HD12 LEU   178      -3.411 -13.315   5.362  1.00  0.00
ATOM   2738 HD13 LEU   178      -2.797 -11.649   5.483  1.00  0.00
ATOM   2739  CD2 LEU   178      -5.930 -12.891   6.401  1.00  0.00
ATOM   2740 HD21 LEU   178      -6.938 -12.497   6.269  1.00  0.00
ATOM   2741 HD22 LEU   178      -5.821 -13.809   5.824  1.00  0.00
ATOM   2742 HD23 LEU   178      -5.759 -13.103   7.456  1.00  0.00
ATOM   2743  C   LEU   178      -6.453  -8.793   7.658  1.00  0.00
ATOM   2744  O   LEU   178      -6.855  -8.908   8.814  1.00  0.00
ATOM   2745  N   CYS   179      -5.996  -7.626   7.165  1.00  0.00
ATOM   2746  H   CYS   179      -5.737  -7.563   6.191  1.00  0.00
ATOM   2747  CA  CYS   179      -5.882  -6.447   7.978  1.00  0.00
ATOM   2748  HA  CYS   179      -5.231  -6.669   8.823  1.00  0.00
ATOM   2749  CB  CYS   179      -5.301  -5.246   7.212  1.00  0.00
ATOM   2750  HB2 CYS   179      -5.873  -5.044   6.307  1.00  0.00
ATOM   2751  HB3 CYS   179      -5.284  -4.353   7.837  1.00  0.00
ATOM   2752  SG  CYS   179      -3.586  -5.517   6.674  1.00  0.00
ATOM   2753  HG  CYS   179      -3.437  -4.335   6.083  1.00  0.00
ATOM   2754  C   CYS   179      -7.235  -6.036   8.464  1.00  0.00
ATOM   2755  O   CYS   179      -7.404  -5.702   9.635  1.00  0.00
ATOM   2756  N   PHE   180      -8.232  -6.078   7.564  1.00  0.00
ATOM   2757  H   PHE   180      -8.011  -6.448   6.651  1.00  0.00
ATOM   2758  CA  PHE   180      -9.580  -5.660   7.821  1.00  0.00
ATOM   2759  HA  PHE   180      -9.589  -4.610   8.115  1.00  0.00
ATOM   2760  CB  PHE   180     -10.451  -5.826   6.562  1.00  0.00
ATOM   2761  HB2 PHE   180     -10.070  -5.260   5.712  1.00  0.00
ATOM   2762  HB3 PHE   180     -10.553  -6.875   6.284  1.00  0.00
ATOM   2763  CG  PHE   180     -11.825  -5.321   6.828  1.00  0.00
ATOM   2764  CD1 PHE   180     -12.110  -3.981   6.702  1.00  0.00
ATOM   2765  HD1 PHE   180     -11.317  -3.292   6.410  1.00  0.00
ATOM   2766  CE1 PHE   180     -13.378  -3.508   6.940  1.00  0.00
ATOM   2767  HE1 PHE   180     -13.591  -2.444   6.839  1.00  0.00
ATOM   2768  CZ  PHE   180     -14.378  -4.378   7.306  1.00  0.00
ATOM   2769  HZ  PHE   180     -15.385  -4.008   7.497  1.00  0.00
ATOM   2770  CE2 PHE   180     -14.103  -5.718   7.430  1.00  0.00
ATOM   2771  HE2 PHE   180     -14.893  -6.411   7.720  1.00  0.00
ATOM   2772  CD2 PHE   180     -12.832  -6.186   7.189  1.00  0.00
ATOM   2773  HD2 PHE   180     -12.616  -7.250   7.284  1.00  0.00
ATOM   2774  C   PHE   180     -10.155  -6.520   8.902  1.00  0.00
ATOM   2775  O   PHE   180     -10.852  -6.027   9.789  1.00  0.00
ATOM   2776  N   LEU   181      -9.880  -7.838   8.861  1.00  0.00
ATOM   2777  H   LEU   181      -9.244  -8.226   8.179  1.00  0.00
ATOM   2778  CA  LEU   181     -10.458  -8.721   9.832  1.00  0.00
ATOM   2779  HA  LEU   181     -11.544  -8.678   9.744  1.00  0.00
ATOM   2780  CB  LEU   181     -10.007 -10.180   9.642  1.00  0.00
ATOM   2781  HB2 LEU   181      -8.923 -10.080   9.698  1.00  0.00
ATOM   2782  HB3 LEU   181     -10.353 -10.833  10.443  1.00  0.00
ATOM   2783  CG  LEU   181     -10.397 -10.787   8.281  1.00  0.00
ATOM   2784  HG  LEU   181      -9.936 -10.195   7.491  1.00  0.00
ATOM   2785  CD1 LEU   181      -9.927 -12.248   8.167  1.00  0.00
ATOM   2786 HD11 LEU   181     -10.388 -12.841   8.957  1.00  0.00
ATOM   2787 HD12 LEU   181     -10.217 -12.649   7.196  1.00  0.00
ATOM   2788 HD13 LEU   181      -8.843 -12.290   8.268  1.00  0.00
ATOM   2789  CD2 LEU   181     -11.897 -10.615   7.995  1.00  0.00
ATOM   2790 HD21 LEU   181     -12.146  -9.554   7.982  1.00  0.00
ATOM   2791 HD22 LEU   181     -12.136 -11.055   7.027  1.00  0.00
ATOM   2792 HD23 LEU   181     -12.475 -11.114   8.773  1.00  0.00
ATOM   2793  C   LEU   181     -10.000  -8.310  11.200  1.00  0.00
ATOM   2794  O   LEU   181     -10.812  -8.140  12.107  1.00  0.00
ATOM   2795  N   GLY   182      -8.677  -8.125  11.373  1.00  0.00
ATOM   2796  H   GLY   182      -8.052  -8.241  10.588  1.00  0.00
ATOM   2797  CA  GLY   182      -8.114  -7.765  12.644  1.00  0.00
ATOM   2798  HA2 GLY   182      -8.444  -8.472  13.405  1.00  0.00
ATOM   2799  HA3 GLY   182      -7.026  -7.781  12.582  1.00  0.00
ATOM   2800  C   GLY   182      -8.559  -6.391  13.030  1.00  0.00
ATOM   2801  O   GLY   182      -8.817  -6.124  14.203  1.00  0.00
ATOM   2802  N   THR   183      -8.624  -5.471  12.050  1.00  0.00
ATOM   2803  H   THR   183      -8.396  -5.720  11.098  1.00  0.00
ATOM   2804  CA  THR   183      -8.969  -4.107  12.332  1.00  0.00
ATOM   2805  HA  THR   183      -8.338  -3.730  13.137  1.00  0.00
ATOM   2806  CB  THR   183      -8.819  -3.204  11.141  1.00  0.00
ATOM   2807  HB  THR   183      -7.862  -3.403  10.658  1.00  0.00
ATOM   2808  CG2 THR   183      -9.960  -3.457  10.142  1.00  0.00
ATOM   2809 HG21 THR   183     -10.917  -3.258  10.624  1.00  0.00
ATOM   2810 HG22 THR   183      -9.843  -2.798   9.282  1.00  0.00
ATOM   2811 HG23 THR   183      -9.930  -4.495   9.811  1.00  0.00
ATOM   2812  OG1 THR   183      -8.830  -1.851  11.567  1.00  0.00
ATOM   2813  HG1 THR   183      -8.734  -1.275  10.805  1.00  0.00
ATOM   2814  C   THR   183     -10.380  -4.045  12.832  1.00  0.00
ATOM   2815  O   THR   183     -10.685  -3.295  13.757  1.00  0.00
ATOM   2816  N   PHE   184     -11.281  -4.836  12.220  1.00  0.00
ATOM   2817  H   PHE   184     -10.986  -5.448  11.473  1.00  0.00
ATOM   2818  CA  PHE   184     -12.662  -4.848  12.602  1.00  0.00
ATOM   2819  HA  PHE   184     -13.039  -3.825  12.591  1.00  0.00
ATOM   2820  CB  PHE   184     -13.525  -5.700  11.656  1.00  0.00
ATOM   2821  HB2 PHE   184     -13.332  -5.498  10.602  1.00  0.00
ATOM   2822  HB3 PHE   184     -13.435  -6.770  11.843  1.00  0.00
ATOM   2823  CG  PHE   184     -14.949  -5.343  11.904  1.00  0.00
ATOM   2824  CD1 PHE   184     -15.498  -4.247  11.278  1.00  0.00
ATOM   2825  HD1 PHE   184     -14.879  -3.652  10.607  1.00  0.00
ATOM   2826  CE1 PHE   184     -16.811  -3.900  11.491  1.00  0.00
ATOM   2827  HE1 PHE   184     -17.234  -3.030  10.989  1.00  0.00
ATOM   2828  CZ  PHE   184     -17.590  -4.651  12.338  1.00  0.00
ATOM   2829  HZ  PHE   184     -18.632  -4.383  12.512  1.00  0.00
ATOM   2830  CE2 PHE   184     -17.048  -5.746  12.968  1.00  0.00
ATOM   2831  HE2 PHE   184     -17.663  -6.343  13.642  1.00  0.00
ATOM   2832  CD2 PHE   184     -15.735  -6.089  12.750  1.00  0.00
ATOM   2833  HD2 PHE   184     -15.309  -6.959  13.250  1.00  0.00
ATOM   2834  C   PHE   184     -12.770  -5.426  13.979  1.00  0.00
ATOM   2835  O   PHE   184     -13.513  -4.922  14.819  1.00  0.00
ATOM   2836  N   LEU   185     -11.997  -6.496  14.249  1.00  0.00
ATOM   2837  H   LEU   185     -11.343  -6.835  13.558  1.00  0.00
ATOM   2838  CA  LEU   185     -12.080  -7.186  15.503  1.00  0.00
ATOM   2839  HA  LEU   185     -13.104  -7.535  15.640  1.00  0.00
ATOM   2840  CB  LEU   185     -11.134  -8.395  15.585  1.00  0.00
ATOM   2841  HB2 LEU   185     -10.177  -7.954  15.307  1.00  0.00
ATOM   2842  HB3 LEU   185     -11.063  -8.812  16.589  1.00  0.00
ATOM   2843  CG  LEU   185     -11.493  -9.516  14.587  1.00  0.00
ATOM   2844  HG  LEU   185     -11.432  -9.114  13.576  1.00  0.00
ATOM   2845  CD1 LEU   185     -10.535 -10.711  14.722  1.00  0.00
ATOM   2846 HD11 LEU   185     -10.596 -11.114  15.733  1.00  0.00
ATOM   2847 HD12 LEU   185     -10.814 -11.484  14.006  1.00  0.00
ATOM   2848 HD13 LEU   185      -9.515 -10.384  14.523  1.00  0.00
ATOM   2849  CD2 LEU   185     -12.972  -9.918  14.704  1.00  0.00
ATOM   2850 HD21 LEU   185     -13.602  -9.053  14.494  1.00  0.00
ATOM   2851 HD22 LEU   185     -13.192 -10.709  13.987  1.00  0.00
ATOM   2852 HD23 LEU   185     -13.173 -10.277  15.714  1.00  0.00
ATOM   2853  C   LEU   185     -11.728  -6.246  16.615  1.00  0.00
ATOM   2854  O   LEU   185     -12.359  -6.286  17.669  1.00  0.00
ATOM   2855  N   VAL   186     -10.705  -5.383  16.434  1.00  0.00
ATOM   2856  H   VAL   186     -10.148  -5.323  15.593  1.00  0.00
ATOM   2857  CA  VAL   186     -10.390  -4.503  17.523  1.00  0.00
ATOM   2858  HA  VAL   186     -10.979  -4.694  18.420  1.00  0.00
ATOM   2859  CB  VAL   186      -8.932  -4.551  17.887  1.00  0.00
ATOM   2860  HB  VAL   186      -8.634  -5.580  18.088  1.00  0.00
ATOM   2861  CG1 VAL   186      -8.110  -4.000  16.710  1.00  0.00
ATOM   2862 HG11 VAL   186      -8.407  -2.971  16.509  1.00  0.00
ATOM   2863 HG12 VAL   186      -7.050  -4.029  16.961  1.00  0.00
ATOM   2864 HG13 VAL   186      -8.290  -4.609  15.824  1.00  0.00
ATOM   2865  CG2 VAL   186      -8.720  -3.811  19.220  1.00  0.00
ATOM   2866 HG21 VAL   186      -9.308  -4.293  20.001  1.00  0.00
ATOM   2867 HG22 VAL   186      -7.664  -3.842  19.490  1.00  0.00
ATOM   2868 HG23 VAL   186      -9.037  -2.773  19.115  1.00  0.00
ATOM   2869  C   VAL   186     -10.738  -3.088  17.152  1.00  0.00
ATOM   2870  O   VAL   186      -9.997  -2.152  17.451  1.00  0.00
ATOM   2871  N   ARG   187     -11.922  -2.883  16.548  1.00  0.00
ATOM   2872  H   ARG   187     -12.525  -3.670  16.355  1.00  0.00
ATOM   2873  CA  ARG   187     -12.360  -1.574  16.147  1.00  0.00
ATOM   2874  HA  ARG   187     -11.579  -1.106  15.548  1.00  0.00
ATOM   2875  CB  ARG   187     -13.656  -1.629  15.312  1.00  0.00
ATOM   2876  HB2 ARG   187     -13.913  -0.602  15.051  1.00  0.00
ATOM   2877  HB3 ARG   187     -13.428  -2.188  14.404  1.00  0.00
ATOM   2878  CG  ARG   187     -14.839  -2.284  16.031  1.00  0.00
ATOM   2879  HG2 ARG   187     -14.449  -3.130  16.598  1.00  0.00
ATOM   2880  HG3 ARG   187     -15.253  -1.546  16.719  1.00  0.00
ATOM   2881  CD  ARG   187     -15.938  -2.769  15.082  1.00  0.00
ATOM   2882  HD2 ARG   187     -15.523  -3.408  14.302  1.00  0.00
ATOM   2883  HD3 ARG   187     -16.708  -3.315  15.627  1.00  0.00
ATOM   2884  NE  ARG   187     -16.561  -1.576  14.441  1.00  0.00
ATOM   2885  HE  ARG   187     -16.112  -1.096  13.674  1.00  0.00
ATOM   2886  CZ  ARG   187     -17.753  -1.096  14.901  1.00  0.00
ATOM   2887  NH1 ARG   187     -18.391  -1.720  15.934  1.00  0.00
ATOM   2888 HH11 ARG   187     -17.978  -2.539  16.358  1.00  0.00
ATOM   2889 HH12 ARG   187     -19.273  -1.360  16.270  1.00  0.00
ATOM   2890  NH2 ARG   187     -18.318  -0.002  14.312  1.00  0.00
ATOM   2891 HH21 ARG   187     -17.851   0.448  13.538  1.00  0.00
ATOM   2892 HH22 ARG   187     -19.200   0.352  14.653  1.00  0.00
ATOM   2893  C   ARG   187     -12.604  -0.736  17.367  1.00  0.00
ATOM   2894  O   ARG   187     -12.326   0.462  17.371  1.00  0.00
ATOM   2895  N   SER   188     -13.157  -1.359  18.424  1.00  0.00
ATOM   2896  H   SER   188     -13.316  -2.352  18.331  1.00  0.00
ATOM   2897  CA  SER   188     -13.554  -0.717  19.648  1.00  0.00
ATOM   2898  HA  SER   188     -14.025   0.236  19.407  1.00  0.00
ATOM   2899  CB  SER   188     -14.547  -1.563  20.466  1.00  0.00
ATOM   2900  HB2 SER   188     -14.110  -2.544  20.654  1.00  0.00
ATOM   2901  HB3 SER   188     -14.742  -1.065  21.416  1.00  0.00
ATOM   2902  OG  SER   188     -15.765  -1.717  19.754  1.00  0.00
ATOM   2903  HG  SER   188     -16.375  -2.246  20.274  1.00  0.00
ATOM   2904  C   SER   188     -12.412  -0.399  20.571  1.00  0.00
ATOM   2905  O   SER   188     -12.635   0.322  21.541  1.00  0.00
ATOM   2906  N   GLN   189     -11.184  -0.911  20.337  1.00  0.00
ATOM   2907  H   GLN   189     -10.971  -1.435  19.501  1.00  0.00
ATOM   2908  CA  GLN   189     -10.133  -0.717  21.311  1.00  0.00
ATOM   2909  HA  GLN   189     -10.487  -1.109  22.264  1.00  0.00
ATOM   2910  CB  GLN   189      -8.803  -1.403  20.962  1.00  0.00
ATOM   2911  HB2 GLN   189      -8.987  -2.473  20.866  1.00  0.00
ATOM   2912  HB3 GLN   189      -8.456  -1.007  20.008  1.00  0.00
ATOM   2913  CG  GLN   189      -7.734  -1.163  22.033  1.00  0.00
ATOM   2914  HG2 GLN   189      -7.611  -0.099  22.236  1.00  0.00
ATOM   2915  HG3 GLN   189      -7.999  -1.680  22.955  1.00  0.00
ATOM   2916  CD  GLN   189      -6.413  -1.717  21.529  1.00  0.00
ATOM   2917  OE1 GLN   189      -6.268  -2.023  20.348  1.00  0.00
ATOM   2918  NE2 GLN   189      -5.416  -1.840  22.446  1.00  0.00
ATOM   2919 HE21 GLN   189      -4.517  -2.203  22.164  1.00  0.00
ATOM   2920 HE22 GLN   189      -5.579  -1.568  23.405  1.00  0.00
ATOM   2921  C   GLN   189      -9.820   0.740  21.485  1.00  0.00
ATOM   2922  O   GLN   189      -9.587   1.472  20.526  1.00  0.00
ATOM   2923  N   PRO   190      -9.855   1.158  22.729  1.00  0.00
ATOM   2924  CD  PRO   190     -10.790   0.546  23.659  1.00  0.00
ATOM   2925  HD2 PRO   190     -10.252  -0.204  24.240  1.00  0.00
ATOM   2926  HD3 PRO   190     -11.578   0.062  23.082  1.00  0.00
ATOM   2927  CG  PRO   190     -11.323   1.694  24.528  1.00  0.00
ATOM   2928  HG2 PRO   190     -11.489   1.356  25.551  1.00  0.00
ATOM   2929  HG3 PRO   190     -12.255   2.084  24.119  1.00  0.00
ATOM   2930  CB  PRO   190     -10.210   2.750  24.460  1.00  0.00
ATOM   2931  HB2 PRO   190      -9.464   2.656  25.249  1.00  0.00
ATOM   2932  HB3 PRO   190     -10.655   3.744  24.498  1.00  0.00
ATOM   2933  CA  PRO   190      -9.557   2.523  23.097  1.00  0.00
ATOM   2934  HA  PRO   190     -10.059   3.157  22.366  1.00  0.00
ATOM   2935  C   PRO   190      -8.098   2.873  23.144  1.00  0.00
ATOM   2936  O   PRO   190      -7.788   4.061  23.201  1.00  0.00
ATOM   2937  N   GLY   191      -7.184   1.886  23.132  1.00  0.00
ATOM   2938  H   GLY   191      -7.447   0.926  22.960  1.00  0.00
ATOM   2939  CA  GLY   191      -5.797   2.181  23.366  1.00  0.00
ATOM   2940  HA2 GLY   191      -5.700   2.699  24.320  1.00  0.00
ATOM   2941  HA3 GLY   191      -5.236   1.247  23.402  1.00  0.00
ATOM   2942  C   GLY   191      -5.235   3.046  22.282  1.00  0.00
ATOM   2943  O   GLY   191      -5.677   3.014  21.136  1.00  0.00
ATOM   2944  N   ARG   192      -4.196   3.822  22.660  1.00  0.00
ATOM   2945  H   ARG   192      -3.974   3.782  23.644  1.00  0.00
ATOM   2946  CA  ARG   192      -3.451   4.729  21.830  1.00  0.00
ATOM   2947  HA  ARG   192      -2.820   5.337  22.478  1.00  0.00
ATOM   2948  CB  ARG   192      -2.557   4.034  20.783  1.00  0.00
ATOM   2949  HB2 ARG   192      -2.189   3.106  21.221  1.00  0.00
ATOM   2950  HB3 ARG   192      -3.175   3.806  19.914  1.00  0.00
ATOM   2951  CG  ARG   192      -1.369   4.901  20.351  1.00  0.00
ATOM   2952  HG2 ARG   192      -1.002   5.391  21.253  1.00  0.00
ATOM   2953  HG3 ARG   192      -0.609   4.216  19.975  1.00  0.00
ATOM   2954  CD  ARG   192      -1.676   5.955  19.287  1.00  0.00
ATOM   2955  HD2 ARG   192      -2.632   6.440  19.482  1.00  0.00
ATOM   2956  HD3 ARG   192      -0.889   6.708  19.244  1.00  0.00
ATOM   2957  NE  ARG   192      -1.750   5.267  17.970  1.00  0.00
ATOM   2958  HE  ARG   192      -2.027   4.299  17.887  1.00  0.00
ATOM   2959  CZ  ARG   192      -1.447   5.958  16.832  1.00  0.00
ATOM   2960  NH1 ARG   192      -1.100   7.275  16.908  1.00  0.00
ATOM   2961 HH11 ARG   192      -1.068   7.735  17.807  1.00  0.00
ATOM   2962 HH12 ARG   192      -0.876   7.785  16.065  1.00  0.00
ATOM   2963  NH2 ARG   192      -1.480   5.330  15.622  1.00  0.00
ATOM   2964 HH21 ARG   192      -1.729   4.353  15.570  1.00  0.00
ATOM   2965 HH22 ARG   192      -1.255   5.845  14.783  1.00  0.00
ATOM   2966  C   ARG   192      -4.361   5.695  21.135  1.00  0.00
ATOM   2967  O   ARG   192      -4.344   5.810  19.910  1.00  0.00
ATOM   2968  N   TYR   193      -5.179   6.428  21.915  1.00  0.00
ATOM   2969  H   TYR   193      -5.207   6.262  22.911  1.00  0.00
ATOM   2970  CA  TYR   193      -6.043   7.436  21.368  1.00  0.00
ATOM   2971  HA  TYR   193      -6.715   7.780  22.154  1.00  0.00
ATOM   2972  CB  TYR   193      -5.278   8.648  20.811  1.00  0.00
ATOM   2973  HB2 TYR   193      -4.564   8.337  20.049  1.00  0.00
ATOM   2974  HB3 TYR   193      -5.967   9.378  20.386  1.00  0.00
ATOM   2975  CG  TYR   193      -4.548   9.261  21.954  1.00  0.00
ATOM   2976  CD1 TYR   193      -5.191  10.111  22.826  1.00  0.00
ATOM   2977  HD1 TYR   193      -6.247  10.339  22.679  1.00  0.00
ATOM   2978  CE1 TYR   193      -4.507  10.672  23.879  1.00  0.00
ATOM   2979  HE1 TYR   193      -5.022  11.344  24.566  1.00  0.00
ATOM   2980  CZ  TYR   193      -3.177  10.385  24.067  1.00  0.00
ATOM   2981  OH  TYR   193      -2.476  10.961  25.149  1.00  0.00
ATOM   2982  HH  TYR   193      -3.025  11.536  25.688  1.00  0.00
ATOM   2983  CE2 TYR   193      -2.530   9.539  23.200  1.00  0.00
ATOM   2984  HE2 TYR   193      -1.474   9.309  23.344  1.00  0.00
ATOM   2985  CD2 TYR   193      -3.218   8.981  22.148  1.00  0.00
ATOM   2986  HD2 TYR   193      -2.708   8.309  21.458  1.00  0.00
ATOM   2987  C   TYR   193      -6.877   6.868  20.260  1.00  0.00
ATOM   2988  O   TYR   193      -6.955   7.450  19.179  1.00  0.00
ATOM   2989  N   ASN   194      -7.534   5.718  20.514  1.00  0.00
ATOM   2990  H   ASN   194      -7.395   5.261  21.404  1.00  0.00
ATOM   2991  CA  ASN   194      -8.411   5.096  19.558  1.00  0.00
ATOM   2992  HA  ASN   194      -8.714   4.126  19.952  1.00  0.00
ATOM   2993  CB  ASN   194      -9.675   5.921  19.257  1.00  0.00
ATOM   2994  HB2 ASN   194      -9.425   6.964  19.061  1.00  0.00
ATOM   2995  HB3 ASN   194     -10.211   5.510  18.402  1.00  0.00
ATOM   2996  CG  ASN   194     -10.584   5.860  20.476  1.00  0.00
ATOM   2997  OD1 ASN   194     -10.960   4.782  20.931  1.00  0.00
ATOM   2998  ND2 ASN   194     -10.946   7.051  21.024  1.00  0.00
ATOM   2999 HD21 ASN   194     -11.548   7.068  21.835  1.00  0.00
ATOM   3000 HD22 ASN   194     -10.611   7.913  20.618  1.00  0.00
ATOM   3001  C   ASN   194      -7.698   4.866  18.261  1.00  0.00
ATOM   3002  O   ASN   194      -8.256   5.090  17.190  1.00  0.00
ATOM   3003  N   ARG   195      -6.456   4.355  18.332  1.00  0.00
ATOM   3004  H   ARG   195      -6.075   4.114  19.236  1.00  0.00
ATOM   3005  CA  ARG   195      -5.652   4.113  17.168  1.00  0.00
ATOM   3006  HA  ARG   195      -5.511   5.051  16.632  1.00  0.00
ATOM   3007  CB  ARG   195      -4.270   3.541  17.531  1.00  0.00
ATOM   3008  HB2 ARG   195      -3.794   4.258  18.200  1.00  0.00
ATOM   3009  HB3 ARG   195      -4.441   2.606  18.064  1.00  0.00
ATOM   3010  CG  ARG   195      -3.360   3.283  16.329  1.00  0.00
ATOM   3011  HG2 ARG   195      -3.889   2.615  15.649  1.00  0.00
ATOM   3012  HG3 ARG   195      -3.184   4.239  15.835  1.00  0.00
ATOM   3013  CD  ARG   195      -2.018   2.655  16.719  1.00  0.00
ATOM   3014  HD2 ARG   195      -1.458   3.310  17.386  1.00  0.00
ATOM   3015  HD3 ARG   195      -2.163   1.687  17.199  1.00  0.00
ATOM   3016  NE  ARG   195      -1.228   2.456  15.471  1.00  0.00
ATOM   3017  HE  ARG   195      -1.533   2.837  14.586  1.00  0.00
ATOM   3018  CZ  ARG   195      -0.060   1.750  15.509  1.00  0.00
ATOM   3019  NH1 ARG   195       0.365   1.197  16.682  1.00  0.00
ATOM   3020 HH11 ARG   195      -0.187   1.312  17.520  1.00  0.00
ATOM   3021 HH12 ARG   195       1.229   0.675  16.707  1.00  0.00
ATOM   3022  NH2 ARG   195       0.680   1.592  14.373  1.00  0.00
ATOM   3023 HH21 ARG   195       0.361   1.999  13.505  1.00  0.00
ATOM   3024 HH22 ARG   195       1.543   1.069  14.405  1.00  0.00
ATOM   3025  C   ARG   195      -6.344   3.106  16.299  1.00  0.00
ATOM   3026  O   ARG   195      -6.300   3.198  15.074  1.00  0.00
ATOM   3027  N   ALA   196      -7.005   2.115  16.927  1.00  0.00
ATOM   3028  H   ALA   196      -7.032   2.142  17.936  1.00  0.00
ATOM   3029  CA  ALA   196      -7.666   1.028  16.256  1.00  0.00
ATOM   3030  HA  ALA   196      -6.931   0.511  15.640  1.00  0.00
ATOM   3031  CB  ALA   196      -8.289   0.015  17.232  1.00  0.00
ATOM   3032  HB1 ALA   196      -9.034   0.516  17.850  1.00  0.00
ATOM   3033  HB2 ALA   196      -8.765  -0.787  16.669  1.00  0.00
ATOM   3034  HB3 ALA   196      -7.510  -0.402  17.870  1.00  0.00
ATOM   3035  C   ALA   196      -8.773   1.529  15.378  1.00  0.00
ATOM   3036  O   ALA   196      -9.001   0.974  14.303  1.00  0.00
ATOM   3037  N   ARG   197      -9.513   2.565  15.820  1.00  0.00
ATOM   3038  H   ARG   197      -9.305   3.029  16.692  1.00  0.00
ATOM   3039  CA  ARG   197     -10.626   3.038  15.046  1.00  0.00
ATOM   3040  HA  ARG   197     -11.308   2.203  14.885  1.00  0.00
ATOM   3041  CB  ARG   197     -11.401   4.183  15.717  1.00  0.00
ATOM   3042  HB2 ARG   197     -11.775   3.828  16.678  1.00  0.00
ATOM   3043  HB3 ARG   197     -10.714   5.014  15.879  1.00  0.00
ATOM   3044  CG  ARG   197     -12.574   4.652  14.856  1.00  0.00
ATOM   3045  HG2 ARG   197     -12.157   4.970  13.900  1.00  0.00
ATOM   3046  HG3 ARG   197     -13.218   3.787  14.701  1.00  0.00
ATOM   3047  CD  ARG   197     -13.391   5.793  15.460  1.00  0.00
ATOM   3048  HD2 ARG   197     -13.888   5.490  16.382  1.00  0.00
ATOM   3049  HD3 ARG   197     -12.776   6.672  15.652  1.00  0.00
ATOM   3050  NE  ARG   197     -14.431   6.148  14.451  1.00  0.00
ATOM   3051  HE  ARG   197     -14.486   5.656  13.571  1.00  0.00
ATOM   3052  CZ  ARG   197     -15.330   7.146  14.697  1.00  0.00
ATOM   3053  NH1 ARG   197     -15.289   7.830  15.877  1.00  0.00
ATOM   3054 HH11 ARG   197     -14.591   7.596  16.569  1.00  0.00
ATOM   3055 HH12 ARG   197     -15.957   8.567  16.053  1.00  0.00
ATOM   3056  NH2 ARG   197     -16.271   7.459  13.759  1.00  0.00
ATOM   3057 HH21 ARG   197     -16.298   6.951  12.887  1.00  0.00
ATOM   3058 HH22 ARG   197     -16.936   8.197  13.942  1.00  0.00
ATOM   3059  C   ARG   197     -10.147   3.552  13.722  1.00  0.00
ATOM   3060  O   ARG   197     -10.738   3.251  12.686  1.00  0.00
ATOM   3061  N   GLY   198      -9.046   4.329  13.719  1.00  0.00
ATOM   3062  H   GLY   198      -8.561   4.511  14.586  1.00  0.00
ATOM   3063  CA  GLY   198      -8.530   4.916  12.513  1.00  0.00
ATOM   3064  HA2 GLY   198      -9.294   5.530  12.035  1.00  0.00
ATOM   3065  HA3 GLY   198      -7.657   5.530  12.735  1.00  0.00
ATOM   3066  C   GLY   198      -8.129   3.822  11.576  1.00  0.00
ATOM   3067  O   GLY   198      -8.263   3.955  10.360  1.00  0.00
ATOM   3068  N   LEU   199      -7.584   2.722  12.126  1.00  0.00
ATOM   3069  H   LEU   199      -7.554   2.641  13.132  1.00  0.00
ATOM   3070  CA  LEU   199      -7.133   1.609  11.339  1.00  0.00
ATOM   3071  HA  LEU   199      -6.341   1.947  10.670  1.00  0.00
ATOM   3072  CB  LEU   199      -6.584   0.458  12.213  1.00  0.00
ATOM   3073  HB2 LEU   199      -7.474   0.169  12.772  1.00  0.00
ATOM   3074  HB3 LEU   199      -6.272  -0.369  11.575  1.00  0.00
ATOM   3075  CG  LEU   199      -5.445   0.805  13.200  1.00  0.00
ATOM   3076  HG  LEU   199      -5.796   1.570  13.892  1.00  0.00
ATOM   3077  CD1 LEU   199      -5.019  -0.443  13.990  1.00  0.00
ATOM   3078 HD11 LEU   199      -4.667  -1.209  13.299  1.00  0.00
ATOM   3079 HD12 LEU   199      -4.217  -0.181  14.680  1.00  0.00
ATOM   3080 HD13 LEU   199      -5.871  -0.826  14.553  1.00  0.00
ATOM   3081  CD2 LEU   199      -4.243   1.470  12.516  1.00  0.00
ATOM   3082 HD21 LEU   199      -4.562   2.397  12.040  1.00  0.00
ATOM   3083 HD22 LEU   199      -3.477   1.690  13.260  1.00  0.00
ATOM   3084 HD23 LEU   199      -3.835   0.797  11.762  1.00  0.00
ATOM   3085  C   LEU   199      -8.318   1.017  10.629  1.00  0.00
ATOM   3086  O   LEU   199      -8.270   0.749   9.429  1.00  0.00
ATOM   3087  N   THR   200      -9.430   0.821  11.368  1.00  0.00
ATOM   3088  H   THR   200      -9.460   1.142  12.325  1.00  0.00
ATOM   3089  CA  THR   200     -10.591   0.167  10.833  1.00  0.00
ATOM   3090  HA  THR   200     -10.303  -0.821  10.472  1.00  0.00
ATOM   3091  CB  THR   200     -11.692   0.008  11.838  1.00  0.00
ATOM   3092  HB  THR   200     -12.022   0.986  12.188  1.00  0.00
ATOM   3093  CG2 THR   200     -12.867  -0.717  11.162  1.00  0.00
ATOM   3094 HG21 THR   200     -12.538  -1.696  10.812  1.00  0.00
ATOM   3095 HG22 THR   200     -13.679  -0.842  11.879  1.00  0.00
ATOM   3096 HG23 THR   200     -13.219  -0.128  10.315  1.00  0.00
ATOM   3097  OG1 THR   200     -11.232  -0.745  12.951  1.00  0.00
ATOM   3098  HG1 THR   200     -11.943  -0.841  13.588  1.00  0.00
ATOM   3099  C   THR   200     -11.137   0.966   9.695  1.00  0.00
ATOM   3100  O   THR   200     -11.464   0.412   8.647  1.00  0.00
ATOM   3101  N   PHE   201     -11.221   2.296   9.872  1.00  0.00
ATOM   3102  H   PHE   201     -10.856   2.699  10.723  1.00  0.00
ATOM   3103  CA  PHE   201     -11.783   3.177   8.889  1.00  0.00
ATOM   3104  HA  PHE   201     -12.814   2.883   8.694  1.00  0.00
ATOM   3105  CB  PHE   201     -11.770   4.642   9.359  1.00  0.00
ATOM   3106  HB2 PHE   201     -12.253   4.776  10.327  1.00  0.00
ATOM   3107  HB3 PHE   201     -10.761   5.053   9.397  1.00  0.00
ATOM   3108  CG  PHE   201     -12.532   5.472   8.383  1.00  0.00
ATOM   3109  CD1 PHE   201     -13.895   5.602   8.504  1.00  0.00
ATOM   3110  HD1 PHE   201     -14.407   5.091   9.319  1.00  0.00
ATOM   3111  CE1 PHE   201     -14.612   6.365   7.613  1.00  0.00
ATOM   3112  HE1 PHE   201     -15.693   6.460   7.717  1.00  0.00
ATOM   3113  CZ  PHE   201     -13.961   7.009   6.589  1.00  0.00
ATOM   3114  HZ  PHE   201     -14.523   7.617   5.880  1.00  0.00
ATOM   3115  CE2 PHE   201     -12.598   6.886   6.460  1.00  0.00
ATOM   3116  HE2 PHE   201     -12.080   7.395   5.647  1.00  0.00
ATOM   3117  CD2 PHE   201     -11.888   6.121   7.356  1.00  0.00
ATOM   3118  HD2 PHE   201     -10.807   6.026   7.255  1.00  0.00
ATOM   3119  C   PHE   201     -10.952   3.088   7.649  1.00  0.00
ATOM   3120  O   PHE   201     -11.470   3.011   6.536  1.00  0.00
ATOM   3121  N   ALA   202      -9.621   3.089   7.816  1.00  0.00
ATOM   3122  H   ALA   202      -9.205   3.108   8.736  1.00  0.00
ATOM   3123  CA  ALA   202      -8.752   3.054   6.680  1.00  0.00
ATOM   3124  HA  ALA   202      -8.972   3.896   6.024  1.00  0.00
ATOM   3125  CB  ALA   202      -7.266   3.102   7.058  1.00  0.00
ATOM   3126  HB1 ALA   202      -7.028   2.260   7.708  1.00  0.00
ATOM   3127  HB2 ALA   202      -6.659   3.046   6.155  1.00  0.00
ATOM   3128  HB3 ALA   202      -7.053   4.035   7.581  1.00  0.00
ATOM   3129  C   ALA   202      -8.985   1.784   5.926  1.00  0.00
ATOM   3130  O   ALA   202      -8.985   1.781   4.697  1.00  0.00
ATOM   3131  N   MET   203      -9.176   0.668   6.658  1.00  0.00
ATOM   3132  H   MET   203      -9.149   0.737   7.665  1.00  0.00
ATOM   3133  CA  MET   203      -9.341  -0.631   6.069  1.00  0.00
ATOM   3134  HA  MET   203      -8.544  -0.786   5.342  1.00  0.00
ATOM   3135  CB  MET   203      -9.292  -1.768   7.100  1.00  0.00
ATOM   3136  HB2 MET   203      -9.974  -1.530   7.916  1.00  0.00
ATOM   3137  HB3 MET   203      -9.611  -2.692   6.618  1.00  0.00
ATOM   3138  CG  MET   203      -7.881  -1.944   7.652  1.00  0.00
ATOM   3139  HG2 MET   203      -7.581  -1.001   8.108  1.00  0.00
ATOM   3140  HG3 MET   203      -7.915  -2.721   8.415  1.00  0.00
ATOM   3141  SD  MET   203      -6.666  -2.407   6.382  1.00  0.00
ATOM   3142  CE  MET   203      -5.250  -1.749   7.304  1.00  0.00
ATOM   3143  HE1 MET   203      -5.170  -2.262   8.262  1.00  0.00
ATOM   3144  HE2 MET   203      -4.337  -1.907   6.730  1.00  0.00
ATOM   3145  HE3 MET   203      -5.391  -0.682   7.474  1.00  0.00
ATOM   3146  C   MET   203     -10.607  -0.760   5.281  1.00  0.00
ATOM   3147  O   MET   203     -10.591  -1.379   4.219  1.00  0.00
ATOM   3148  N   LEU   204     -11.752  -0.222   5.755  1.00  0.00
ATOM   3149  H   LEU   204     -11.875   0.226   6.652  1.00  0.00
ATOM   3150  CA  LEU   204     -12.912  -0.429   4.932  1.00  0.00
ATOM   3151  HA  LEU   204     -12.887  -1.478   4.638  1.00  0.00
ATOM   3152  CB  LEU   204     -14.300  -0.120   5.541  1.00  0.00
ATOM   3153  HB2 LEU   204     -14.980  -0.280   4.705  1.00  0.00
ATOM   3154  HB3 LEU   204     -14.496  -0.862   6.315  1.00  0.00
ATOM   3155  CG  LEU   204     -14.517   1.286   6.115  1.00  0.00
ATOM   3156  HG  LEU   204     -14.216   2.018   5.366  1.00  0.00
ATOM   3157  CD1 LEU   204     -15.991   1.513   6.489  1.00  0.00
ATOM   3158 HD11 LEU   204     -16.293   0.782   7.239  1.00  0.00
ATOM   3159 HD12 LEU   204     -16.113   2.518   6.893  1.00  0.00
ATOM   3160 HD13 LEU   204     -16.613   1.401   5.601  1.00  0.00
ATOM   3161  CD2 LEU   204     -13.613   1.498   7.327  1.00  0.00
ATOM   3162 HD21 LEU   204     -12.571   1.390   7.027  1.00  0.00
ATOM   3163 HD22 LEU   204     -13.772   2.498   7.729  1.00  0.00
ATOM   3164 HD23 LEU   204     -13.849   0.758   8.091  1.00  0.00
ATOM   3165  C   LEU   204     -12.766   0.335   3.651  1.00  0.00
ATOM   3166  O   LEU   204     -13.192  -0.137   2.598  1.00  0.00
ATOM   3167  N   ALA   205     -12.167   1.540   3.704  1.00  0.00
ATOM   3168  H   ALA   205     -11.804   1.892   4.578  1.00  0.00
ATOM   3169  CA  ALA   205     -12.012   2.349   2.526  1.00  0.00
ATOM   3170  HA  ALA   205     -12.986   2.531   2.072  1.00  0.00
ATOM   3171  CB  ALA   205     -11.347   3.703   2.822  1.00  0.00
ATOM   3172  HB1 ALA   205     -10.367   3.537   3.269  1.00  0.00
ATOM   3173  HB2 ALA   205     -11.233   4.263   1.894  1.00  0.00
ATOM   3174  HB3 ALA   205     -11.969   4.271   3.514  1.00  0.00
ATOM   3175  C   ALA   205     -11.141   1.632   1.536  1.00  0.00
ATOM   3176  O   ALA   205     -11.428   1.610   0.340  1.00  0.00
ATOM   3177  N   TYR   206     -10.058   1.010   2.031  1.00  0.00
ATOM   3178  H   TYR   206      -9.940   1.019   3.034  1.00  0.00
ATOM   3179  CA  TYR   206      -9.085   0.313   1.238  1.00  0.00
ATOM   3180  HA  TYR   206      -8.644   0.998   0.514  1.00  0.00
ATOM   3181  CB  TYR   206      -7.961  -0.256   2.126  1.00  0.00
ATOM   3182  HB2 TYR   206      -7.501   0.546   2.704  1.00  0.00
ATOM   3183  HB3 TYR   206      -8.397  -0.988   2.805  1.00  0.00
ATOM   3184  CG  TYR   206      -6.926  -0.916   1.283  1.00  0.00
ATOM   3185  CD1 TYR   206      -5.939  -0.164   0.689  1.00  0.00
ATOM   3186  HD1 TYR   206      -5.927   0.916   0.837  1.00  0.00
ATOM   3187  CE1 TYR   206      -4.974  -0.763  -0.085  1.00  0.00
ATOM   3188  HE1 TYR   206      -4.200  -0.158  -0.557  1.00  0.00
ATOM   3189  CZ  TYR   206      -4.988  -2.123  -0.267  1.00  0.00
ATOM   3190  OH  TYR   206      -3.996  -2.739  -1.061  1.00  0.00
ATOM   3191  HH  TYR   206      -3.364  -2.114  -1.423  1.00  0.00
ATOM   3192  CE2 TYR   206      -5.966  -2.883   0.329  1.00  0.00
ATOM   3193  HE2 TYR   206      -5.978  -3.964   0.188  1.00  0.00
ATOM   3194  CD2 TYR   206      -6.929  -2.280   1.103  1.00  0.00
ATOM   3195  HD2 TYR   206      -7.702  -2.883   1.579  1.00  0.00
ATOM   3196  C   TYR   206      -9.764  -0.837   0.555  1.00  0.00
ATOM   3197  O   TYR   206      -9.480  -1.146  -0.601  1.00  0.00
ATOM   3198  N   PHE   207     -10.679  -1.523   1.259  1.00  0.00
ATOM   3199  H   PHE   207     -10.919  -1.267   2.206  1.00  0.00
ATOM   3200  CA  PHE   207     -11.343  -2.650   0.670  1.00  0.00
ATOM   3201  HA  PHE   207     -10.590  -3.369   0.345  1.00  0.00
ATOM   3202  CB  PHE   207     -12.303  -3.351   1.648  1.00  0.00
ATOM   3203  HB2 PHE   207     -11.803  -3.762   2.525  1.00  0.00
ATOM   3204  HB3 PHE   207     -13.116  -2.699   1.967  1.00  0.00
ATOM   3205  CG  PHE   207     -12.932  -4.500   0.938  1.00  0.00
ATOM   3206  CD1 PHE   207     -12.240  -5.676   0.767  1.00  0.00
ATOM   3207  HD1 PHE   207     -11.225  -5.755   1.155  1.00  0.00
ATOM   3208  CE1 PHE   207     -12.813  -6.744   0.116  1.00  0.00
ATOM   3209  HE1 PHE   207     -12.252  -7.669  -0.015  1.00  0.00
ATOM   3210  CZ  PHE   207     -14.095  -6.643  -0.370  1.00  0.00
ATOM   3211  HZ  PHE   207     -14.555  -7.484  -0.890  1.00  0.00
ATOM   3212  CE2 PHE   207     -14.797  -5.475  -0.198  1.00  0.00
ATOM   3213  HE2 PHE   207     -15.815  -5.392  -0.579  1.00  0.00
ATOM   3214  CD2 PHE   207     -14.217  -4.411   0.454  1.00  0.00
ATOM   3215  HD2 PHE   207     -14.776  -3.486   0.592  1.00  0.00
ATOM   3216  C   PHE   207     -12.138  -2.180  -0.509  1.00  0.00
ATOM   3217  O   PHE   207     -12.106  -2.793  -1.573  1.00  0.00
ATOM   3218  N   ILE   208     -12.862  -1.056  -0.350  1.00  0.00
ATOM   3219  H   ILE   208     -12.801  -0.538   0.515  1.00  0.00
ATOM   3220  CA  ILE   208     -13.712  -0.548  -1.390  1.00  0.00
ATOM   3221  HA  ILE   208     -14.423  -1.297  -1.739  1.00  0.00
ATOM   3222  CB  ILE   208     -14.453   0.682  -0.962  1.00  0.00
ATOM   3223  HB  ILE   208     -13.753   1.440  -0.612  1.00  0.00
ATOM   3224  CG2 ILE   208     -15.226   1.221  -2.177  1.00  0.00
ATOM   3225 HG21 ILE   208     -15.927   0.463  -2.528  1.00  0.00
ATOM   3226 HG22 ILE   208     -15.775   2.118  -1.890  1.00  0.00
ATOM   3227 HG23 ILE   208     -14.525   1.464  -2.976  1.00  0.00
ATOM   3228  CG1 ILE   208     -15.346   0.372   0.252  1.00  0.00
ATOM   3229 HG12 ILE   208     -16.192  -0.216  -0.103  1.00  0.00
ATOM   3230 HG13 ILE   208     -14.758  -0.224   0.950  1.00  0.00
ATOM   3231  CD1 ILE   208     -15.858   1.625   0.959  1.00  0.00
ATOM   3232 HD11 ILE   208     -16.447   2.221   0.262  1.00  0.00
ATOM   3233 HD12 ILE   208     -16.481   1.336   1.805  1.00  0.00
ATOM   3234 HD13 ILE   208     -15.012   2.213   1.315  1.00  0.00
ATOM   3235  C   ILE   208     -12.884  -0.173  -2.579  1.00  0.00
ATOM   3236  O   ILE   208     -13.235  -0.499  -3.712  1.00  0.00
ATOM   3237  N   THR   209     -11.749   0.517  -2.356  1.00  0.00
ATOM   3238  H   THR   209     -11.445   0.757  -1.423  1.00  0.00
ATOM   3239  CA  THR   209     -10.954   0.959  -3.466  1.00  0.00
ATOM   3240  HA  THR   209     -11.576   1.535  -4.151  1.00  0.00
ATOM   3241  CB  THR   209      -9.783   1.801  -3.060  1.00  0.00
ATOM   3242  HB  THR   209     -10.123   2.643  -2.457  1.00  0.00
ATOM   3243  CG2 THR   209      -8.823   0.940  -2.237  1.00  0.00
ATOM   3244 HG21 THR   209      -8.482   0.098  -2.839  1.00  0.00
ATOM   3245 HG22 THR   209      -7.965   1.540  -1.934  1.00  0.00
ATOM   3246 HG23 THR   209      -9.337   0.568  -1.351  1.00  0.00
ATOM   3247  OG1 THR   209      -9.128   2.321  -4.208  1.00  0.00
ATOM   3248  HG1 THR   209      -8.381   2.858  -3.934  1.00  0.00
ATOM   3249  C   THR   209     -10.453  -0.236  -4.217  1.00  0.00
ATOM   3250  O   THR   209     -10.440  -0.242  -5.447  1.00  0.00
ATOM   3251  N   TRP   210     -10.031  -1.289  -3.492  1.00  0.00
ATOM   3252  H   TRP   210     -10.091  -1.256  -2.484  1.00  0.00
ATOM   3253  CA  TRP   210      -9.521  -2.483  -4.105  1.00  0.00
ATOM   3254  HA  TRP   210      -8.664  -2.226  -4.728  1.00  0.00
ATOM   3255  CB  TRP   210      -9.075  -3.521  -3.059  1.00  0.00
ATOM   3256  HB2 TRP   210      -8.317  -3.089  -2.406  1.00  0.00
ATOM   3257  HB3 TRP   210      -9.946  -3.802  -2.467  1.00  0.00
ATOM   3258  CG  TRP   210      -8.493  -4.803  -3.607  1.00  0.00
ATOM   3259  CD1 TRP   210      -7.187  -5.140  -3.819  1.00  0.00
ATOM   3260  HD1 TRP   210      -6.438  -4.384  -3.584  1.00  0.00
ATOM   3261  NE1 TRP   210      -7.104  -6.423  -4.306  1.00  0.00
ATOM   3262  HE1 TRP   210      -6.254  -6.915  -4.542  1.00  0.00
ATOM   3263  CE2 TRP   210      -8.382  -6.931  -4.420  1.00  0.00
ATOM   3264  CZ2 TRP   210      -8.828  -8.147  -4.853  1.00  0.00
ATOM   3265  HZ2 TRP   210      -8.095  -8.887  -5.176  1.00  0.00
ATOM   3266  CH2 TRP   210     -10.189  -8.360  -4.853  1.00  0.00
ATOM   3267  HH2 TRP   210     -10.585  -9.317  -5.192  1.00  0.00
ATOM   3268  CZ3 TRP   210     -11.067  -7.385  -4.431  1.00  0.00
ATOM   3269  HZ3 TRP   210     -12.142  -7.566  -4.437  1.00  0.00
ATOM   3270  CE3 TRP   210     -10.621  -6.159  -3.991  1.00  0.00
ATOM   3271  HE3 TRP   210     -11.340  -5.410  -3.660  1.00  0.00
ATOM   3272  CD2 TRP   210      -9.273  -5.946  -3.993  1.00  0.00
ATOM   3273  C   TRP   210     -10.615  -3.100  -4.918  1.00  0.00
ATOM   3274  O   TRP   210     -10.414  -3.467  -6.074  1.00  0.00
ATOM   3275  N   VAL   211     -11.821  -3.204  -4.327  1.00  0.00
ATOM   3276  H   VAL   211     -11.974  -2.823  -3.404  1.00  0.00
ATOM   3277  CA  VAL   211     -12.919  -3.843  -4.989  1.00  0.00
ATOM   3278  HA  VAL   211     -12.673  -4.862  -5.289  1.00  0.00
ATOM   3279  CB  VAL   211     -14.161  -3.877  -4.152  1.00  0.00
ATOM   3280  HB  VAL   211     -14.411  -2.870  -3.817  1.00  0.00
ATOM   3281  CG1 VAL   211     -15.313  -4.433  -5.005  1.00  0.00
ATOM   3282 HG11 VAL   211     -15.064  -5.440  -5.340  1.00  0.00
ATOM   3283 HG12 VAL   211     -16.225  -4.464  -4.409  1.00  0.00
ATOM   3284 HG13 VAL   211     -15.467  -3.790  -5.871  1.00  0.00
ATOM   3285  CG2 VAL   211     -13.868  -4.704  -2.890  1.00  0.00
ATOM   3286 HG21 VAL   211     -13.054  -4.241  -2.333  1.00  0.00
ATOM   3287 HG22 VAL   211     -14.760  -4.742  -2.265  1.00  0.00
ATOM   3288 HG23 VAL   211     -13.582  -5.716  -3.176  1.00  0.00
ATOM   3289  C   VAL   211     -13.242  -3.095  -6.240  1.00  0.00
ATOM   3290  O   VAL   211     -13.502  -3.701  -7.274  1.00  0.00
ATOM   3291  N   SER   212     -13.239  -1.752  -6.170  1.00  0.00
ATOM   3292  H   SER   212     -12.991  -1.290  -5.307  1.00  0.00
ATOM   3293  CA  SER   212     -13.584  -0.940  -7.302  1.00  0.00
ATOM   3294  HA  SER   212     -14.539  -1.281  -7.702  1.00  0.00
ATOM   3295  CB  SER   212     -13.707   0.550  -6.939  1.00  0.00
ATOM   3296  HB2 SER   212     -14.044   1.106  -7.814  1.00  0.00
ATOM   3297  HB3 SER   212     -14.433   0.665  -6.134  1.00  0.00
ATOM   3298  OG  SER   212     -12.448   1.052  -6.515  1.00  0.00
ATOM   3299  HG  SER   212     -12.533   1.981  -6.291  1.00  0.00
ATOM   3300  C   SER   212     -12.538  -1.059  -8.369  1.00  0.00
ATOM   3301  O   SER   212     -12.848  -1.033  -9.559  1.00  0.00
ATOM   3302  N   PHE   213     -11.265  -1.223  -7.972  1.00  0.00
ATOM   3303  H   PHE   213     -11.051  -1.345  -6.993  1.00  0.00
ATOM   3304  CA  PHE   213     -10.180  -1.218  -8.910  1.00  0.00
ATOM   3305  HA  PHE   213     -10.203  -0.281  -9.466  1.00  0.00
ATOM   3306  CB  PHE   213      -8.807  -1.352  -8.230  1.00  0.00
ATOM   3307  HB2 PHE   213      -8.550  -0.498  -7.603  1.00  0.00
ATOM   3308  HB3 PHE   213      -8.705  -2.270  -7.651  1.00  0.00
ATOM   3309  CG  PHE   213      -7.782  -1.412  -9.309  1.00  0.00
ATOM   3310  CD1 PHE   213      -7.308  -2.626  -9.748  1.00  0.00
ATOM   3311  HD1 PHE   213      -7.688  -3.543  -9.299  1.00  0.00
ATOM   3312  CE1 PHE   213      -6.364  -2.689 -10.743  1.00  0.00
ATOM   3313  HE1 PHE   213      -5.996  -3.658 -11.082  1.00  0.00
ATOM   3314  CZ  PHE   213      -5.883  -1.534 -11.312  1.00  0.00
ATOM   3315  HZ  PHE   213      -5.134  -1.579 -12.103  1.00  0.00
ATOM   3316  CE2 PHE   213      -6.352  -0.317 -10.878  1.00  0.00
ATOM   3317  HE2 PHE   213      -5.973   0.603 -11.323  1.00  0.00
ATOM   3318  CD2 PHE   213      -7.298  -0.260  -9.883  1.00  0.00
ATOM   3319  HD2 PHE   213      -7.672   0.705  -9.541  1.00  0.00
ATOM   3320  C   PHE   213     -10.311  -2.347  -9.885  1.00  0.00
ATOM   3321  O   PHE   213     -10.080  -2.163 -11.079  1.00  0.00
ATOM   3322  N   VAL   214     -10.689  -3.547  -9.409  1.00  0.00
ATOM   3323  H   VAL   214     -10.937  -3.681  -8.439  1.00  0.00
ATOM   3324  CA  VAL   214     -10.705  -4.687 -10.279  1.00  0.00
ATOM   3325  HA  VAL   214      -9.738  -4.857 -10.753  1.00  0.00
ATOM   3326  CB  VAL   214     -11.128  -5.952  -9.583  1.00  0.00
ATOM   3327  HB  VAL   214     -12.112  -5.816  -9.134  1.00  0.00
ATOM   3328  CG1 VAL   214     -11.190  -7.090 -10.617  1.00  0.00
ATOM   3329 HG11 VAL   214     -10.207  -7.227 -11.066  1.00  0.00
ATOM   3330 HG12 VAL   214     -11.496  -8.013 -10.124  1.00  0.00
ATOM   3331 HG13 VAL   214     -11.912  -6.837 -11.394  1.00  0.00
ATOM   3332  CG2 VAL   214     -10.160  -6.217  -8.416  1.00  0.00
ATOM   3333 HG21 VAL   214     -10.194  -5.380  -7.718  1.00  0.00
ATOM   3334 HG22 VAL   214     -10.453  -7.132  -7.901  1.00  0.00
ATOM   3335 HG23 VAL   214      -9.146  -6.327  -8.802  1.00  0.00
ATOM   3336  C   VAL   214     -11.622  -4.459 -11.445  1.00  0.00
ATOM   3337  O   VAL   214     -11.186  -4.637 -12.581  1.00  0.00
ATOM   3338  N   PRO   215     -12.856  -4.068 -11.265  1.00  0.00
ATOM   3339  CD  PRO   215     -13.602  -4.274 -10.038  1.00  0.00
ATOM   3340  HD2 PRO   215     -13.059  -3.826  -9.206  1.00  0.00
ATOM   3341  HD3 PRO   215     -13.719  -5.343  -9.862  1.00  0.00
ATOM   3342  CG  PRO   215     -14.944  -3.575 -10.312  1.00  0.00
ATOM   3343  HG2 PRO   215     -14.895  -2.525 -10.025  1.00  0.00
ATOM   3344  HG3 PRO   215     -15.749  -4.064  -9.764  1.00  0.00
ATOM   3345  CB  PRO   215     -15.138  -3.734 -11.832  1.00  0.00
ATOM   3346  HB2 PRO   215     -15.638  -2.886 -12.301  1.00  0.00
ATOM   3347  HB3 PRO   215     -15.708  -4.643 -12.024  1.00  0.00
ATOM   3348  CA  PRO   215     -13.720  -3.878 -12.394  1.00  0.00
ATOM   3349  HA  PRO   215     -13.732  -4.810 -12.959  1.00  0.00
ATOM   3350  C   PRO   215     -13.290  -2.762 -13.286  1.00  0.00
ATOM   3351  O   PRO   215     -13.412  -2.901 -14.499  1.00  0.00
ATOM   3352  N   LEU   216     -12.792  -1.645 -12.728  1.00  0.00
ATOM   3353  H   LEU   216     -12.696  -1.519 -11.731  1.00  0.00
ATOM   3354  CA  LEU   216     -12.401  -0.570 -13.589  1.00  0.00
ATOM   3355  HA  LEU   216     -13.230  -0.357 -14.264  1.00  0.00
ATOM   3356  CB  LEU   216     -12.033   0.722 -12.840  1.00  0.00
ATOM   3357  HB2 LEU   216     -11.450   0.334 -12.005  1.00  0.00
ATOM   3358  HB3 LEU   216     -11.411   1.387 -13.438  1.00  0.00
ATOM   3359  CG  LEU   216     -13.248   1.503 -12.299  1.00  0.00
ATOM   3360  HG  LEU   216     -13.869   1.795 -13.146  1.00  0.00
ATOM   3361  CD1 LEU   216     -14.082   0.666 -11.318  1.00  0.00
ATOM   3362 HD11 LEU   216     -13.462   0.374 -10.471  1.00  0.00
ATOM   3363 HD12 LEU   216     -14.927   1.256 -10.963  1.00  0.00
ATOM   3364 HD13 LEU   216     -14.450  -0.227 -11.823  1.00  0.00
ATOM   3365  CD2 LEU   216     -12.813   2.852 -11.707  1.00  0.00
ATOM   3366 HD21 LEU   216     -12.329   3.449 -12.480  1.00  0.00
ATOM   3367 HD22 LEU   216     -13.688   3.384 -11.332  1.00  0.00
ATOM   3368 HD23 LEU   216     -12.114   2.682 -10.888  1.00  0.00
ATOM   3369  C   LEU   216     -11.221  -0.981 -14.406  1.00  0.00
ATOM   3370  O   LEU   216     -11.192  -0.771 -15.618  1.00  0.00
ATOM   3371  N   LEU   217     -10.205  -1.584 -13.764  1.00  0.00
ATOM   3372  H   LEU   217     -10.222  -1.823 -12.783  1.00  0.00
ATOM   3373  CA  LEU   217      -9.038  -1.914 -14.522  1.00  0.00
ATOM   3374  HA  LEU   217      -8.679  -1.014 -15.022  1.00  0.00
ATOM   3375  CB  LEU   217      -7.903  -2.477 -13.648  1.00  0.00
ATOM   3376  HB2 LEU   217      -7.173  -1.668 -13.668  1.00  0.00
ATOM   3377  HB3 LEU   217      -8.220  -2.654 -12.620  1.00  0.00
ATOM   3378  CG  LEU   217      -7.264  -3.758 -14.216  1.00  0.00
ATOM   3379  HG  LEU   217      -6.257  -3.855 -13.809  1.00  0.00
ATOM   3380  CD1 LEU   217      -8.087  -5.001 -13.846  1.00  0.00
ATOM   3381 HD11 LEU   217      -9.094  -4.905 -14.253  1.00  0.00
ATOM   3382 HD12 LEU   217      -7.611  -5.889 -14.261  1.00  0.00
ATOM   3383 HD13 LEU   217      -8.141  -5.092 -12.761  1.00  0.00
ATOM   3384  CD2 LEU   217      -7.022  -3.637 -15.729  1.00  0.00
ATOM   3385 HD21 LEU   217      -6.352  -2.799 -15.925  1.00  0.00
ATOM   3386 HD22 LEU   217      -6.570  -4.557 -16.100  1.00  0.00
ATOM   3387 HD23 LEU   217      -7.972  -3.469 -16.237  1.00  0.00
ATOM   3388  C   LEU   217      -9.364  -2.958 -15.545  1.00  0.00
ATOM   3389  O   LEU   217      -9.094  -2.774 -16.731  1.00  0.00
ATOM   3390  N   ALA   218      -9.963  -4.081 -15.103  1.00  0.00
ATOM   3391  H   ALA   218     -10.205  -4.158 -14.125  1.00  0.00
ATOM   3392  CA  ALA   218     -10.250  -5.195 -15.966  1.00  0.00
ATOM   3393  HA  ALA   218      -9.323  -5.422 -16.492  1.00  0.00
ATOM   3394  CB  ALA   218     -10.694  -6.447 -15.189  1.00  0.00
ATOM   3395  HB1 ALA   218     -11.626  -6.238 -14.664  1.00  0.00
ATOM   3396  HB2 ALA   218     -10.847  -7.272 -15.885  1.00  0.00
ATOM   3397  HB3 ALA   218      -9.924  -6.719 -14.467  1.00  0.00
ATOM   3398  C   ALA   218     -11.323  -4.904 -16.968  1.00  0.00
ATOM   3399  O   ALA   218     -11.170  -5.213 -18.149  1.00  0.00
ATOM   3400  N   ASN   219     -12.440  -4.293 -16.529  1.00  0.00
ATOM   3401  H   ASN   219     -12.530  -3.959 -15.580  1.00  0.00
ATOM   3402  CA  ASN   219     -13.565  -4.154 -17.409  1.00  0.00
ATOM   3403  HA  ASN   219     -13.784  -5.135 -17.831  1.00  0.00
ATOM   3404  CB  ASN   219     -14.836  -3.617 -16.726  1.00  0.00
ATOM   3405  HB2 ASN   219     -14.597  -2.762 -16.093  1.00  0.00
ATOM   3406  HB3 ASN   219     -15.595  -3.329 -17.454  1.00  0.00
ATOM   3407  CG  ASN   219     -15.399  -4.729 -15.850  1.00  0.00
ATOM   3408  OD1 ASN   219     -15.041  -5.896 -15.998  1.00  0.00
ATOM   3409  ND2 ASN   219     -16.320  -4.361 -14.919  1.00  0.00
ATOM   3410 HD21 ASN   219     -16.726  -5.058 -14.311  1.00  0.00
ATOM   3411 HD22 ASN   219     -16.594  -3.392 -14.839  1.00  0.00
ATOM   3412  C   ASN   219     -13.262  -3.260 -18.564  1.00  0.00
ATOM   3413  O   ASN   219     -13.579  -3.601 -19.702  1.00  0.00
ATOM   3414  N   VAL   220     -12.628  -2.100 -18.329  1.00  0.00
ATOM   3415  H   VAL   220     -12.261  -1.799 -17.437  1.00  0.00
ATOM   3416  CA  VAL   220     -12.455  -1.240 -19.458  1.00  0.00
ATOM   3417  HA  VAL   220     -12.885  -1.670 -20.362  1.00  0.00
ATOM   3418  CB  VAL   220     -13.031   0.132 -19.258  1.00  0.00
ATOM   3419  HB  VAL   220     -12.578   0.602 -18.385  1.00  0.00
ATOM   3420  CG1 VAL   220     -12.731   0.977 -20.508  1.00  0.00
ATOM   3421 HG11 VAL   220     -13.184   0.508 -21.381  1.00  0.00
ATOM   3422 HG12 VAL   220     -13.143   1.978 -20.378  1.00  0.00
ATOM   3423 HG13 VAL   220     -11.653   1.045 -20.651  1.00  0.00
ATOM   3424  CG2 VAL   220     -14.529  -0.011 -18.944  1.00  0.00
ATOM   3425 HG21 VAL   220     -14.656  -0.604 -18.038  1.00  0.00
ATOM   3426 HG22 VAL   220     -14.965   0.977 -18.795  1.00  0.00
ATOM   3427 HG23 VAL   220     -15.029  -0.507 -19.776  1.00  0.00
ATOM   3428  C   VAL   220     -11.003  -1.066 -19.725  1.00  0.00
ATOM   3429  O   VAL   220     -10.186  -1.016 -18.807  1.00  0.00
ATOM   3430  N   GLN   221     -10.639  -0.990 -21.019  1.00  0.00
ATOM   3431  H   GLN   221     -11.282  -1.063 -21.794  1.00  0.00
ATOM   3432  CA  GLN   221      -9.268  -0.727 -21.302  1.00  0.00
ATOM   3433  HA  GLN   221      -8.660  -1.335 -20.632  1.00  0.00
ATOM   3434  CB  GLN   221      -8.863  -1.040 -22.755  1.00  0.00
ATOM   3435  HB2 GLN   221      -9.591  -0.548 -23.401  1.00  0.00
ATOM   3436  HB3 GLN   221      -7.880  -0.597 -22.913  1.00  0.00
ATOM   3437  CG  GLN   221      -8.810  -2.536 -23.091  1.00  0.00
ATOM   3438  HG2 GLN   221      -8.310  -2.676 -24.049  1.00  0.00
ATOM   3439  HG3 GLN   221      -8.275  -3.088 -22.318  1.00  0.00
ATOM   3440  CD  GLN   221     -10.226  -3.091 -23.195  1.00  0.00
ATOM   3441  OE1 GLN   221     -10.897  -3.318 -22.189  1.00  0.00
ATOM   3442  NE2 GLN   221     -10.689  -3.333 -24.450  1.00  0.00
ATOM   3443 HE21 GLN   221     -11.621  -3.701 -24.579  1.00  0.00
ATOM   3444 HE22 GLN   221     -10.099  -3.144 -25.248  1.00  0.00
ATOM   3445  C   GLN   221      -9.160   0.735 -21.090  1.00  0.00
ATOM   3446  O   GLN   221      -9.145   1.525 -22.033  1.00  0.00
ATOM   3447  N   VAL   222      -9.063   1.132 -19.811  1.00  0.00
ATOM   3448  H   VAL   222      -9.003   0.498 -19.027  1.00  0.00
ATOM   3449  CA  VAL   222      -9.017   2.529 -19.553  1.00  0.00
ATOM   3450  HA  VAL   222      -9.849   3.040 -20.038  1.00  0.00
ATOM   3451  CB  VAL   222      -9.016   2.890 -18.097  1.00  0.00
ATOM   3452  HB  VAL   222      -8.144   2.461 -17.604  1.00  0.00
ATOM   3453  CG1 VAL   222      -8.966   4.421 -17.984  1.00  0.00
ATOM   3454 HG11 VAL   222      -9.838   4.851 -18.476  1.00  0.00
ATOM   3455 HG12 VAL   222      -8.964   4.708 -16.933  1.00  0.00
ATOM   3456 HG13 VAL   222      -8.060   4.792 -18.463  1.00  0.00
ATOM   3457  CG2 VAL   222     -10.253   2.262 -17.432  1.00  0.00
ATOM   3458 HG21 VAL   222     -10.216   1.178 -17.544  1.00  0.00
ATOM   3459 HG22 VAL   222     -10.265   2.517 -16.372  1.00  0.00
ATOM   3460 HG23 VAL   222     -11.156   2.645 -17.908  1.00  0.00
ATOM   3461  C   VAL   222      -7.748   2.963 -20.155  1.00  0.00
ATOM   3462  O   VAL   222      -6.703   2.361 -19.912  1.00  0.00
ATOM   3463  N   VAL   223      -7.829   3.995 -21.008  1.00  0.00
ATOM   3464  H   VAL   223      -8.704   4.450 -21.225  1.00  0.00
ATOM   3465  CA  VAL   223      -6.638   4.509 -21.593  1.00  0.00
ATOM   3466  HA  VAL   223      -6.109   3.756 -22.178  1.00  0.00
ATOM   3467  CB  VAL   223      -6.889   5.706 -22.466  1.00  0.00
ATOM   3468  HB  VAL   223      -7.531   5.421 -23.300  1.00  0.00
ATOM   3469  CG1 VAL   223      -7.579   6.804 -21.640  1.00  0.00
ATOM   3470 HG11 VAL   223      -6.937   7.090 -20.806  1.00  0.00
ATOM   3471 HG12 VAL   223      -7.762   7.673 -22.271  1.00  0.00
ATOM   3472 HG13 VAL   223      -8.527   6.428 -21.256  1.00  0.00
ATOM   3473  CG2 VAL   223      -5.549   6.141 -23.079  1.00  0.00
ATOM   3474 HG21 VAL   223      -5.138   5.324 -23.672  1.00  0.00
ATOM   3475 HG22 VAL   223      -5.706   7.010 -23.718  1.00  0.00
ATOM   3476 HG23 VAL   223      -4.851   6.398 -22.282  1.00  0.00
ATOM   3477  C   VAL   223      -5.855   4.919 -20.406  1.00  0.00
ATOM   3478  O   VAL   223      -4.633   4.783 -20.356  1.00  0.00
ATOM   3479  N   LEU   224      -6.584   5.416 -19.394  1.00  0.00
ATOM   3480  H   LEU   224      -7.585   5.524 -19.476  1.00  0.00
ATOM   3481  CA  LEU   224      -5.965   5.787 -18.173  1.00  0.00
ATOM   3482  HA  LEU   224      -4.910   5.997 -18.347  1.00  0.00
ATOM   3483  CB  LEU   224      -6.624   7.042 -17.586  1.00  0.00
ATOM   3484  HB2 LEU   224      -7.680   6.773 -17.598  1.00  0.00
ATOM   3485  HB3 LEU   224      -6.314   7.248 -16.562  1.00  0.00
ATOM   3486  CG  LEU   224      -6.405   8.296 -18.449  1.00  0.00
ATOM   3487  HG  LEU   224      -6.878   8.136 -19.418  1.00  0.00
ATOM   3488  CD1 LEU   224      -7.006   9.547 -17.785  1.00  0.00
ATOM   3489 HD11 LEU   224      -6.533   9.708 -16.816  1.00  0.00
ATOM   3490 HD12 LEU   224      -6.834  10.415 -18.421  1.00  0.00
ATOM   3491 HD13 LEU   224      -8.078   9.406 -17.646  1.00  0.00
ATOM   3492  CD2 LEU   224      -4.922   8.463 -18.813  1.00  0.00
ATOM   3493 HD21 LEU   224      -4.584   7.591 -19.373  1.00  0.00
ATOM   3494 HD22 LEU   224      -4.796   9.357 -19.423  1.00  0.00
ATOM   3495 HD23 LEU   224      -4.332   8.560 -17.901  1.00  0.00
ATOM   3496  C   LEU   224      -6.136   4.647 -17.208  1.00  0.00
ATOM   3497  O   LEU   224      -6.486   4.858 -16.051  1.00  0.00
ATOM   3498  N   ARG   225      -5.910   3.401 -17.679  1.00  0.00
ATOM   3499  H   ARG   225      -5.719   3.300 -18.666  1.00  0.00
ATOM   3500  CA  ARG   225      -5.858   2.227 -16.851  1.00  0.00
ATOM   3501  HA  ARG   225      -6.796   2.177 -16.298  1.00  0.00
ATOM   3502  CB  ARG   225      -5.660   0.899 -17.605  1.00  0.00
ATOM   3503  HB2 ARG   225      -4.974   1.104 -18.427  1.00  0.00
ATOM   3504  HB3 ARG   225      -5.191   0.207 -16.905  1.00  0.00
ATOM   3505  CG  ARG   225      -6.943   0.276 -18.155  1.00  0.00
ATOM   3506  HG2 ARG   225      -7.597   0.069 -17.308  1.00  0.00
ATOM   3507  HG3 ARG   225      -7.414   1.014 -18.805  1.00  0.00
ATOM   3508  CD  ARG   225      -6.701  -1.016 -18.941  1.00  0.00
ATOM   3509  HD2 ARG   225      -6.129  -1.736 -18.356  1.00  0.00
ATOM   3510  HD3 ARG   225      -7.640  -1.470 -19.258  1.00  0.00
ATOM   3511  NE  ARG   225      -5.914  -0.652 -20.152  1.00  0.00
ATOM   3512  HE  ARG   225      -5.881   0.300 -20.488  1.00  0.00
ATOM   3513  CZ  ARG   225      -5.221  -1.608 -20.835  1.00  0.00
ATOM   3514  NH1 ARG   225      -5.235  -2.903 -20.406  1.00  0.00
ATOM   3515 HH11 ARG   225      -5.760  -3.153 -19.580  1.00  0.00
ATOM   3516 HH12 ARG   225      -4.720  -3.606 -20.916  1.00  0.00
ATOM   3517  NH2 ARG   225      -4.509  -1.267 -21.950  1.00  0.00
ATOM   3518 HH21 ARG   225      -4.498  -0.307 -22.265  1.00  0.00
ATOM   3519 HH22 ARG   225      -3.996  -1.976 -22.455  1.00  0.00
ATOM   3520  C   ARG   225      -4.651   2.432 -16.016  1.00  0.00
ATOM   3521  O   ARG   225      -4.631   2.120 -14.829  1.00  0.00
ATOM   3522  N   PRO   226      -3.615   2.953 -16.606  1.00  0.00
ATOM   3523  CD  PRO   226      -3.154   2.571 -17.930  1.00  0.00
ATOM   3524  HD2 PRO   226      -3.939   2.752 -18.664  1.00  0.00
ATOM   3525  HD3 PRO   226      -2.884   1.515 -17.940  1.00  0.00
ATOM   3526  CG  PRO   226      -1.938   3.488 -18.129  1.00  0.00
ATOM   3527  HG2 PRO   226      -2.246   4.449 -18.541  1.00  0.00
ATOM   3528  HG3 PRO   226      -1.212   3.023 -18.796  1.00  0.00
ATOM   3529  CB  PRO   226      -1.358   3.644 -16.707  1.00  0.00
ATOM   3530  HB2 PRO   226      -1.097   4.693 -16.567  1.00  0.00
ATOM   3531  HB3 PRO   226      -0.488   3.022 -16.494  1.00  0.00
ATOM   3532  CA  PRO   226      -2.511   3.266 -15.774  1.00  0.00
ATOM   3533  HA  PRO   226      -2.185   2.389 -15.216  1.00  0.00
ATOM   3534  C   PRO   226      -2.974   4.314 -14.824  1.00  0.00
ATOM   3535  O   PRO   226      -2.478   4.355 -13.701  1.00  0.00
ATOM   3536  N   ALA   227      -3.922   5.171 -15.246  1.00  0.00
ATOM   3537  H   ALA   227      -4.298   5.153 -16.183  1.00  0.00
ATOM   3538  CA  ALA   227      -4.412   6.163 -14.336  1.00  0.00
ATOM   3539  HA  ALA   227      -3.550   6.686 -13.922  1.00  0.00
ATOM   3540  CB  ALA   227      -5.362   7.196 -14.950  1.00  0.00
ATOM   3541  HB1 ALA   227      -6.235   6.689 -15.360  1.00  0.00
ATOM   3542  HB2 ALA   227      -5.680   7.900 -14.181  1.00  0.00
ATOM   3543  HB3 ALA   227      -4.848   7.735 -15.746  1.00  0.00
ATOM   3544  C   ALA   227      -5.148   5.490 -13.225  1.00  0.00
ATOM   3545  O   ALA   227      -5.031   5.895 -12.069  1.00  0.00
ATOM   3546  N   VAL   228      -5.934   4.439 -13.533  1.00  0.00
ATOM   3547  H   VAL   228      -6.036   4.075 -14.470  1.00  0.00
ATOM   3548  CA  VAL   228      -6.692   3.831 -12.482  1.00  0.00
ATOM   3549  HA  VAL   228      -7.272   4.578 -11.940  1.00  0.00
ATOM   3550  CB  VAL   228      -7.620   2.729 -12.926  1.00  0.00
ATOM   3551  HB  VAL   228      -8.196   3.073 -13.785  1.00  0.00
ATOM   3552  CG1 VAL   228      -6.816   1.481 -13.316  1.00  0.00
ATOM   3553 HG11 VAL   228      -6.240   1.136 -12.457  1.00  0.00
ATOM   3554 HG12 VAL   228      -7.499   0.693 -13.635  1.00  0.00
ATOM   3555 HG13 VAL   228      -6.138   1.726 -14.133  1.00  0.00
ATOM   3556  CG2 VAL   228      -8.629   2.473 -11.793  1.00  0.00
ATOM   3557 HG21 VAL   228      -9.194   3.384 -11.596  1.00  0.00
ATOM   3558 HG22 VAL   228      -9.314   1.678 -12.089  1.00  0.00
ATOM   3559 HG23 VAL   228      -8.095   2.175 -10.891  1.00  0.00
ATOM   3560  C   VAL   228      -5.713   3.290 -11.497  1.00  0.00
ATOM   3561  O   VAL   228      -5.892   3.429 -10.288  1.00  0.00
ATOM   3562  N   GLN   229      -4.623   2.676 -11.992  1.00  0.00
ATOM   3563  H   GLN   229      -4.480   2.540 -12.983  1.00  0.00
ATOM   3564  CA  GLN   229      -3.657   2.133 -11.086  1.00  0.00
ATOM   3565  HA  GLN   229      -4.173   1.491 -10.372  1.00  0.00
ATOM   3566  CB  GLN   229      -2.568   1.306 -11.793  1.00  0.00
ATOM   3567  HB2 GLN   229      -2.103   1.924 -12.561  1.00  0.00
ATOM   3568  HB3 GLN   229      -1.817   1.015 -11.058  1.00  0.00
ATOM   3569  CG  GLN   229      -3.165   0.050 -12.439  1.00  0.00
ATOM   3570  HG2 GLN   229      -3.696  -0.539 -11.691  1.00  0.00
ATOM   3571  HG3 GLN   229      -3.854   0.331 -13.235  1.00  0.00
ATOM   3572  CD  GLN   229      -2.057  -0.806 -13.035  1.00  0.00
ATOM   3573  OE1 GLN   229      -1.129  -0.303 -13.666  1.00  0.00
ATOM   3574  NE2 GLN   229      -2.160  -2.146 -12.826  1.00  0.00
ATOM   3575 HE21 GLN   229      -1.455  -2.767 -13.197  1.00  0.00
ATOM   3576 HE22 GLN   229      -2.941  -2.514 -12.301  1.00  0.00
ATOM   3577  C   GLN   229      -3.049   3.261 -10.317  1.00  0.00
ATOM   3578  O   GLN   229      -2.856   3.154  -9.105  1.00  0.00
ATOM   3579  N   MET   230      -2.764   4.394 -10.988  1.00  0.00
ATOM   3580  H   MET   230      -2.897   4.505 -11.983  1.00  0.00
ATOM   3581  CA  MET   230      -2.150   5.465 -10.262  1.00  0.00
ATOM   3582  HA  MET   230      -1.282   5.055  -9.746  1.00  0.00
ATOM   3583  CB  MET   230      -1.695   6.653 -11.117  1.00  0.00
ATOM   3584  HB2 MET   230      -2.499   6.919 -11.803  1.00  0.00
ATOM   3585  HB3 MET   230      -1.484   7.497 -10.460  1.00  0.00
ATOM   3586  CG  MET   230      -0.443   6.303 -11.913  1.00  0.00
ATOM   3587  HG2 MET   230      -0.749   5.706 -12.772  1.00  0.00
ATOM   3588  HG3 MET   230       0.004   7.235 -12.260  1.00  0.00
ATOM   3589  SD  MET   230       0.789   5.372 -10.944  1.00  0.00
ATOM   3590  CE  MET   230       0.536   6.224  -9.356  1.00  0.00
ATOM   3591  HE1 MET   230      -0.498   6.095  -9.035  1.00  0.00
ATOM   3592  HE2 MET   230       1.205   5.802  -8.606  1.00  0.00
ATOM   3593  HE3 MET   230       0.749   7.286  -9.475  1.00  0.00
ATOM   3594  C   MET   230      -3.055   5.959  -9.181  1.00  0.00
ATOM   3595  O   MET   230      -2.599   6.215  -8.066  1.00  0.00
ATOM   3596  N   GLY   231      -4.357   6.118  -9.478  1.00  0.00
ATOM   3597  H   GLY   231      -4.693   5.900 -10.405  1.00  0.00
ATOM   3598  CA  GLY   231      -5.301   6.595  -8.506  1.00  0.00
ATOM   3599  HA2 GLY   231      -4.928   7.520  -8.066  1.00  0.00
ATOM   3600  HA3 GLY   231      -6.256   6.786  -8.995  1.00  0.00
ATOM   3601  C   GLY   231      -5.503   5.584  -7.419  1.00  0.00
ATOM   3602  O   GLY   231      -5.642   5.939  -6.250  1.00  0.00
ATOM   3603  N   ALA   232      -5.551   4.289  -7.777  1.00  0.00
ATOM   3604  H   ALA   232      -5.394   3.977  -8.725  1.00  0.00
ATOM   3605  CA  ALA   232      -5.825   3.303  -6.774  1.00  0.00
ATOM   3606  HA  ALA   232      -6.777   3.518  -6.289  1.00  0.00
ATOM   3607  CB  ALA   232      -5.873   1.872  -7.338  1.00  0.00
ATOM   3608  HB1 ALA   232      -4.923   1.638  -7.819  1.00  0.00
ATOM   3609  HB2 ALA   232      -6.052   1.167  -6.526  1.00  0.00
ATOM   3610  HB3 ALA   232      -6.678   1.796  -8.069  1.00  0.00
ATOM   3611  C   ALA   232      -4.742   3.349  -5.745  1.00  0.00
ATOM   3612  O   ALA   232      -5.026   3.337  -4.550  1.00  0.00
ATOM   3613  N   LEU   233      -3.468   3.413  -6.181  1.00  0.00
ATOM   3614  H   LEU   233      -3.257   3.441  -7.168  1.00  0.00
ATOM   3615  CA  LEU   233      -2.372   3.408  -5.250  1.00  0.00
ATOM   3616  HA  LEU   233      -2.495   2.566  -4.569  1.00  0.00
ATOM   3617  CB  LEU   233      -1.004   3.283  -5.945  1.00  0.00
ATOM   3618  HB2 LEU   233      -1.076   2.314  -6.439  1.00  0.00
ATOM   3619  HB3 LEU   233      -0.856   4.062  -6.693  1.00  0.00
ATOM   3620  CG  LEU   233       0.191   3.274  -4.970  1.00  0.00
ATOM   3621  HG  LEU   233       0.189   4.210  -4.411  1.00  0.00
ATOM   3622  CD1 LEU   233       0.106   2.092  -3.990  1.00  0.00
ATOM   3623 HD11 LEU   233       0.108   1.156  -4.548  1.00  0.00
ATOM   3624 HD12 LEU   233       0.963   2.115  -3.317  1.00  0.00
ATOM   3625 HD13 LEU   233      -0.813   2.166  -3.409  1.00  0.00
ATOM   3626  CD2 LEU   233       1.527   3.304  -5.729  1.00  0.00
ATOM   3627 HD21 LEU   233       1.580   4.208  -6.336  1.00  0.00
ATOM   3628 HD22 LEU   233       2.351   3.297  -5.016  1.00  0.00
ATOM   3629 HD23 LEU   233       1.598   2.429  -6.375  1.00  0.00
ATOM   3630  C   LEU   233      -2.358   4.657  -4.416  1.00  0.00
ATOM   3631  O   LEU   233      -2.291   4.585  -3.190  1.00  0.00
ATOM   3632  N   LEU   234      -2.461   5.841  -5.051  1.00  0.00
ATOM   3633  H   LEU   234      -2.601   5.863  -6.051  1.00  0.00
ATOM   3634  CA  LEU   234      -2.368   7.091  -4.348  1.00  0.00
ATOM   3635  HA  LEU   234      -1.427   7.130  -3.799  1.00  0.00
ATOM   3636  CB  LEU   234      -2.418   8.287  -5.328  1.00  0.00
ATOM   3637  HB2 LEU   234      -1.576   8.056  -5.981  1.00  0.00
ATOM   3638  HB3 LEU   234      -3.345   8.236  -5.899  1.00  0.00
ATOM   3639  CG  LEU   234      -2.246   9.713  -4.750  1.00  0.00
ATOM   3640  HG  LEU   234      -1.321   9.761  -4.176  1.00  0.00
ATOM   3641  CD1 LEU   234      -2.191  10.735  -5.895  1.00  0.00
ATOM   3642 HD11 LEU   234      -3.116  10.688  -6.469  1.00  0.00
ATOM   3643 HD12 LEU   234      -2.070  11.737  -5.483  1.00  0.00
ATOM   3644 HD13 LEU   234      -1.348  10.506  -6.547  1.00  0.00
ATOM   3645  CD2 LEU   234      -3.312  10.107  -3.714  1.00  0.00
ATOM   3646 HD21 LEU   234      -3.275   9.415  -2.873  1.00  0.00
ATOM   3647 HD22 LEU   234      -3.118  11.120  -3.360  1.00  0.00
ATOM   3648 HD23 LEU   234      -4.299  10.066  -4.174  1.00  0.00
ATOM   3649  C   LEU   234      -3.506   7.208  -3.378  1.00  0.00
ATOM   3650  O   LEU   234      -3.307   7.634  -2.241  1.00  0.00
ATOM   3651  N   LEU   235      -4.732   6.849  -3.802  1.00  0.00
ATOM   3652  H   LEU   235      -4.865   6.465  -4.727  1.00  0.00
ATOM   3653  CA  LEU   235      -5.888   7.034  -2.968  1.00  0.00
ATOM   3654  HA  LEU   235      -5.918   8.067  -2.622  1.00  0.00
ATOM   3655  CB  LEU   235      -7.199   6.730  -3.728  1.00  0.00
ATOM   3656  HB2 LEU   235      -7.043   7.299  -4.644  1.00  0.00
ATOM   3657  HB3 LEU   235      -7.266   5.669  -3.967  1.00  0.00
ATOM   3658  CG  LEU   235      -8.515   7.191  -3.052  1.00  0.00
ATOM   3659  HG  LEU   235      -8.486   8.272  -2.915  1.00  0.00
ATOM   3660  CD1 LEU   235      -9.722   6.818  -3.926  1.00  0.00
ATOM   3661 HD11 LEU   235      -9.752   5.737  -4.063  1.00  0.00
ATOM   3662 HD12 LEU   235     -10.640   7.148  -3.439  1.00  0.00
ATOM   3663 HD13 LEU   235      -9.632   7.304  -4.897  1.00  0.00
ATOM   3664  CD2 LEU   235      -8.679   6.686  -1.611  1.00  0.00
ATOM   3665 HD21 LEU   235      -7.855   7.054  -1.000  1.00  0.00
ATOM   3666 HD22 LEU   235      -9.623   7.049  -1.204  1.00  0.00
ATOM   3667 HD23 LEU   235      -8.676   5.596  -1.605  1.00  0.00
ATOM   3668  C   LEU   235      -5.797   6.145  -1.759  1.00  0.00
ATOM   3669  O   LEU   235      -6.057   6.588  -0.642  1.00  0.00
ATOM   3670  N   CYS   236      -5.404   4.868  -1.942  1.00  0.00
ATOM   3671  H   CYS   236      -5.053   4.560  -2.837  1.00  0.00
ATOM   3672  CA  CYS   236      -5.377   3.940  -0.842  1.00  0.00
ATOM   3673  HA  CYS   236      -6.395   3.821  -0.471  1.00  0.00
ATOM   3674  CB  CYS   236      -4.826   2.554  -1.221  1.00  0.00
ATOM   3675  HB2 CYS   236      -3.844   2.652  -1.683  1.00  0.00
ATOM   3676  HB3 CYS   236      -4.749   1.924  -0.335  1.00  0.00
ATOM   3677  SG  CYS   236      -5.848   1.637  -2.403  1.00  0.00
ATOM   3678  HG  CYS   236      -5.066   0.563  -2.459  1.00  0.00
ATOM   3679  C   CYS   236      -4.421   4.442   0.179  1.00  0.00
ATOM   3680  O   CYS   236      -4.683   4.397   1.380  1.00  0.00
ATOM   3681  N   VAL   237      -3.254   4.900  -0.293  1.00  0.00
ATOM   3682  H   VAL   237      -3.086   4.860  -1.288  1.00  0.00
ATOM   3683  CA  VAL   237      -2.201   5.362   0.553  1.00  0.00
ATOM   3684  HA  VAL   237      -2.029   4.701   1.402  1.00  0.00
ATOM   3685  CB  VAL   237      -0.947   5.494  -0.201  1.00  0.00
ATOM   3686  HB  VAL   237      -1.095   6.173  -1.041  1.00  0.00
ATOM   3687  CG1 VAL   237       0.142   6.053   0.721  1.00  0.00
ATOM   3688 HG11 VAL   237       0.291   5.374   1.561  1.00  0.00
ATOM   3689 HG12 VAL   237       1.074   6.152   0.165  1.00  0.00
ATOM   3690 HG13 VAL   237      -0.164   7.030   1.094  1.00  0.00
ATOM   3691  CG2 VAL   237      -0.673   4.084  -0.743  1.00  0.00
ATOM   3692 HG21 VAL   237      -1.500   3.773  -1.381  1.00  0.00
ATOM   3693 HG22 VAL   237       0.250   4.090  -1.322  1.00  0.00
ATOM   3694 HG23 VAL   237      -0.575   3.387   0.089  1.00  0.00
ATOM   3695  C   VAL   237      -2.568   6.648   1.221  1.00  0.00
ATOM   3696  O   VAL   237      -2.143   6.904   2.347  1.00  0.00
ATOM   3697  N   LEU   238      -3.344   7.506   0.530  1.00  0.00
ATOM   3698  H   LEU   238      -3.654   7.260  -0.399  1.00  0.00
ATOM   3699  CA  LEU   238      -3.743   8.776   1.067  1.00  0.00
ATOM   3700  HA  LEU   238      -2.856   9.339   1.358  1.00  0.00
ATOM   3701  CB  LEU   238      -4.537   9.605   0.031  1.00  0.00
ATOM   3702  HB2 LEU   238      -3.851   9.600  -0.816  1.00  0.00
ATOM   3703  HB3 LEU   238      -5.445   9.064  -0.235  1.00  0.00
ATOM   3704  CG  LEU   238      -4.896  11.068   0.396  1.00  0.00
ATOM   3705  HG  LEU   238      -3.979  11.627   0.584  1.00  0.00
ATOM   3706  CD1 LEU   238      -5.666  11.723  -0.761  1.00  0.00
ATOM   3707 HD11 LEU   238      -6.583  11.165  -0.950  1.00  0.00
ATOM   3708 HD12 LEU   238      -5.915  12.751  -0.497  1.00  0.00
ATOM   3709 HD13 LEU   238      -5.047  11.719  -1.658  1.00  0.00
ATOM   3710  CD2 LEU   238      -5.668  11.211   1.718  1.00  0.00
ATOM   3711 HD21 LEU   238      -5.066  10.814   2.536  1.00  0.00
ATOM   3712 HD22 LEU   238      -5.882  12.264   1.903  1.00  0.00
ATOM   3713 HD23 LEU   238      -6.604  10.657   1.654  1.00  0.00
ATOM   3714  C   LEU   238      -4.603   8.539   2.275  1.00  0.00
ATOM   3715  O   LEU   238      -4.461   9.233   3.281  1.00  0.00
ATOM   3716  N   GLY   239      -5.520   7.556   2.216  1.00  0.00
ATOM   3717  H   GLY   239      -5.614   6.965   1.403  1.00  0.00
ATOM   3718  CA  GLY   239      -6.399   7.326   3.332  1.00  0.00
ATOM   3719  HA2 GLY   239      -6.965   8.229   3.562  1.00  0.00
ATOM   3720  HA3 GLY   239      -7.089   6.512   3.109  1.00  0.00
ATOM   3721  C   GLY   239      -5.575   6.953   4.521  1.00  0.00
ATOM   3722  O   GLY   239      -5.816   7.424   5.631  1.00  0.00
ATOM   3723  N   ILE   240      -4.564   6.093   4.308  1.00  0.00
ATOM   3724  H   ILE   240      -4.351   5.800   3.365  1.00  0.00
ATOM   3725  CA  ILE   240      -3.727   5.623   5.370  1.00  0.00
ATOM   3726  HA  ILE   240      -4.277   5.131   6.173  1.00  0.00
ATOM   3727  CB  ILE   240      -2.669   4.694   4.845  1.00  0.00
ATOM   3728  HB  ILE   240      -2.085   5.195   4.073  1.00  0.00
ATOM   3729  CG2 ILE   240      -1.746   4.295   6.007  1.00  0.00
ATOM   3730 HG21 ILE   240      -2.329   3.794   6.779  1.00  0.00
ATOM   3731 HG22 ILE   240      -0.972   3.620   5.642  1.00  0.00
ATOM   3732 HG23 ILE   240      -1.281   5.188   6.425  1.00  0.00
ATOM   3733  CG1 ILE   240      -3.312   3.502   4.113  1.00  0.00
ATOM   3734 HG12 ILE   240      -3.887   3.907   3.281  1.00  0.00
ATOM   3735 HG13 ILE   240      -2.501   2.885   3.727  1.00  0.00
ATOM   3736  CD1 ILE   240      -4.223   2.651   4.994  1.00  0.00
ATOM   3737 HD11 ILE   240      -5.035   3.267   5.380  1.00  0.00
ATOM   3738 HD12 ILE   240      -4.637   1.832   4.405  1.00  0.00
ATOM   3739 HD13 ILE   240      -3.648   2.245   5.826  1.00  0.00
ATOM   3740  C   ILE   240      -3.014   6.801   5.963  1.00  0.00
ATOM   3741  O   ILE   240      -3.011   7.002   7.176  1.00  0.00
ATOM   3742  N   LEU   241      -2.406   7.644   5.111  1.00  0.00
ATOM   3743  H   LEU   241      -2.461   7.521   4.110  1.00  0.00
ATOM   3744  CA  LEU   241      -1.658   8.755   5.619  1.00  0.00
ATOM   3745  HA  LEU   241      -0.907   8.382   6.316  1.00  0.00
ATOM   3746  CB  LEU   241      -0.948   9.547   4.509  1.00  0.00
ATOM   3747  HB2 LEU   241      -0.271   8.802   4.091  1.00  0.00
ATOM   3748  HB3 LEU   241      -1.635   9.889   3.735  1.00  0.00
ATOM   3749  CG  LEU   241      -0.132  10.743   5.035  1.00  0.00
ATOM   3750  HG  LEU   241      -0.799  11.399   5.595  1.00  0.00
ATOM   3751  CD1 LEU   241       1.014  10.280   5.947  1.00  0.00
ATOM   3752 HD11 LEU   241       1.682   9.625   5.388  1.00  0.00
ATOM   3753 HD12 LEU   241       1.570  11.148   6.301  1.00  0.00
ATOM   3754 HD13 LEU   241       0.604   9.739   6.800  1.00  0.00
ATOM   3755  CD2 LEU   241       0.353  11.638   3.883  1.00  0.00
ATOM   3756 HD21 LEU   241      -0.507  12.020   3.333  1.00  0.00
ATOM   3757 HD22 LEU   241       0.926  12.473   4.287  1.00  0.00
ATOM   3758 HD23 LEU   241       0.984  11.056   3.211  1.00  0.00
ATOM   3759  C   LEU   241      -2.581   9.694   6.331  1.00  0.00
ATOM   3760  O   LEU   241      -2.270  10.156   7.429  1.00  0.00
ATOM   3761  N   ALA   242      -3.734  10.014   5.710  1.00  0.00
ATOM   3762  H   ALA   242      -3.978   9.607   4.819  1.00  0.00
ATOM   3763  CA  ALA   242      -4.635  10.967   6.292  1.00  0.00
ATOM   3764  HA  ALA   242      -4.050  11.859   6.513  1.00  0.00
ATOM   3765  CB  ALA   242      -5.779  11.353   5.339  1.00  0.00
ATOM   3766  HB1 ALA   242      -6.380  10.471   5.116  1.00  0.00
ATOM   3767  HB2 ALA   242      -6.406  12.109   5.811  1.00  0.00
ATOM   3768  HB3 ALA   242      -5.363  11.752   4.414  1.00  0.00
ATOM   3769  C   ALA   242      -5.267  10.472   7.559  1.00  0.00
ATOM   3770  O   ALA   242      -5.193  11.131   8.593  1.00  0.00
ATOM   3771  N   ALA   243      -5.899   9.283   7.514  1.00  0.00
ATOM   3772  H   ALA   243      -5.885   8.711   6.682  1.00  0.00
ATOM   3773  CA  ALA   243      -6.627   8.805   8.657  1.00  0.00
ATOM   3774  HA  ALA   243      -7.300   9.601   8.975  1.00  0.00
ATOM   3775  CB  ALA   243      -7.462   7.552   8.343  1.00  0.00
ATOM   3776  HB1 ALA   243      -6.801   6.743   8.032  1.00  0.00
ATOM   3777  HB2 ALA   243      -8.012   7.249   9.234  1.00  0.00
ATOM   3778  HB3 ALA   243      -8.165   7.775   7.541  1.00  0.00
ATOM   3779  C   ALA   243      -5.718   8.453   9.793  1.00  0.00
ATOM   3780  O   ALA   243      -5.940   8.877  10.926  1.00  0.00
ATOM   3781  N   PHE   244      -4.672   7.649   9.517  1.00  0.00
ATOM   3782  H   PHE   244      -4.457   7.391   8.564  1.00  0.00
ATOM   3783  CA  PHE   244      -3.810   7.170  10.564  1.00  0.00
ATOM   3784  HA  PHE   244      -4.434   6.754  11.355  1.00  0.00
ATOM   3785  CB  PHE   244      -2.818   6.090  10.101  1.00  0.00
ATOM   3786  HB2 PHE   244      -2.231   6.446   9.254  1.00  0.00
ATOM   3787  HB3 PHE   244      -2.147   5.757  10.893  1.00  0.00
ATOM   3788  CG  PHE   244      -3.553   4.888   9.633  1.00  0.00
ATOM   3789  CD1 PHE   244      -4.188   4.056  10.518  1.00  0.00
ATOM   3790  HD1 PHE   244      -4.167   4.272  11.586  1.00  0.00
ATOM   3791  CE1 PHE   244      -4.852   2.947  10.055  1.00  0.00
ATOM   3792  HE1 PHE   244      -5.362   2.302  10.771  1.00  0.00
ATOM   3793  CZ  PHE   244      -4.881   2.645   8.719  1.00  0.00
ATOM   3794  HZ  PHE   244      -5.408   1.760   8.362  1.00  0.00
ATOM   3795  CE2 PHE   244      -4.240   3.466   7.830  1.00  0.00
ATOM   3796  HE2 PHE   244      -4.251   3.246   6.762  1.00  0.00
ATOM   3797  CD2 PHE   244      -3.580   4.574   8.295  1.00  0.00
ATOM   3798  HD2 PHE   244      -3.060   5.231   7.598  1.00  0.00
ATOM   3799  C   PHE   244      -2.932   8.242  11.139  1.00  0.00
ATOM   3800  O   PHE   244      -2.840   8.384  12.355  1.00  0.00
ATOM   3801  N   HID   245      -2.215   8.972  10.258  1.00  0.00
ATOM   3802  H   HID   245      -2.383   8.781   9.281  1.00  0.00
ATOM   3803  CA  HID   245      -1.200   9.938  10.601  1.00  0.00
ATOM   3804  HA  HID   245      -0.617   9.546  11.434  1.00  0.00
ATOM   3805  CB  HID   245      -0.247  10.249   9.440  1.00  0.00
ATOM   3806  HB2 HID   245       0.385   9.381   9.253  1.00  0.00
ATOM   3807  HB3 HID   245      -0.754  10.534   8.518  1.00  0.00
ATOM   3808  CG  HID   245       0.671  11.379   9.792  1.00  0.00
ATOM   3809  ND1 HID   245       0.413  12.693   9.472  1.00  0.00
ATOM   3810  HD1 HID   245      -0.374  13.052   8.951  1.00  0.00
ATOM   3811  CE1 HID   245       1.426  13.429   9.993  1.00  0.00
ATOM   3812  HE1 HID   245       1.383  14.506   9.834  1.00  0.00
ATOM   3813  NE2 HID   245       2.315  12.680  10.623  1.00  0.00
ATOM   3814  CD2 HID   245       1.838  11.387  10.492  1.00  0.00
ATOM   3815  HD2 HID   245       2.393  10.555  10.925  1.00  0.00
ATOM   3816  C   HID   245      -1.660  11.270  11.109  1.00  0.00
ATOM   3817  O   HID   245      -1.014  11.836  11.989  1.00  0.00
ATOM   3818  N   LEU   246      -2.753  11.830  10.562  1.00  0.00
ATOM   3819  H   LEU   246      -3.317  11.352   9.874  1.00  0.00
ATOM   3820  CA  LEU   246      -3.096  13.184  10.903  1.00  0.00
ATOM   3821  HA  LEU   246      -2.234  13.819  10.698  1.00  0.00
ATOM   3822  CB  LEU   246      -4.300  13.721  10.117  1.00  0.00
ATOM   3823  HB2 LEU   246      -5.012  12.895  10.112  1.00  0.00
ATOM   3824  HB3 LEU   246      -4.750  14.585  10.607  1.00  0.00
ATOM   3825  CG  LEU   246      -3.930  14.088   8.670  1.00  0.00
ATOM   3826  HG  LEU   246      -4.847  14.235   8.099  1.00  0.00
ATOM   3827  CD1 LEU   246      -3.090  15.375   8.630  1.00  0.00
ATOM   3828 HD11 LEU   246      -2.173  15.229   9.200  1.00  0.00
ATOM   3829 HD12 LEU   246      -2.840  15.615   7.596  1.00  0.00
ATOM   3830 HD13 LEU   246      -3.661  16.196   9.065  1.00  0.00
ATOM   3831  CD2 LEU   246      -3.212  12.926   7.969  1.00  0.00
ATOM   3832 HD21 LEU   246      -3.865  12.053   7.950  1.00  0.00
ATOM   3833 HD22 LEU   246      -2.963  13.215   6.948  1.00  0.00
ATOM   3834 HD23 LEU   246      -2.298  12.683   8.511  1.00  0.00
ATOM   3835  C   LEU   246      -3.366  13.343  12.364  1.00  0.00
ATOM   3836  O   LEU   246      -2.896  14.313  12.956  1.00  0.00
ATOM   3837  N   PRO   247      -4.091  12.467  12.994  1.00  0.00
ATOM   3838  CD  PRO   247      -5.088  11.636  12.346  1.00  0.00
ATOM   3839  HD2 PRO   247      -4.625  11.074  11.535  1.00  0.00
ATOM   3840  HD3 PRO   247      -5.883  12.265  11.944  1.00  0.00
ATOM   3841  CG  PRO   247      -5.578  10.729  13.488  1.00  0.00
ATOM   3842  HG2 PRO   247      -4.961   9.833  13.557  1.00  0.00
ATOM   3843  HG3 PRO   247      -6.618  10.442  13.330  1.00  0.00
ATOM   3844  CB  PRO   247      -5.435  11.610  14.748  1.00  0.00
ATOM   3845  HB2 PRO   247      -5.125  11.019  15.610  1.00  0.00
ATOM   3846  HB3 PRO   247      -6.366  12.128  14.979  1.00  0.00
ATOM   3847  CA  PRO   247      -4.344  12.627  14.395  1.00  0.00
ATOM   3848  HA  PRO   247      -4.780  13.612  14.562  1.00  0.00
ATOM   3849  C   PRO   247      -3.079  12.502  15.185  1.00  0.00
ATOM   3850  O   PRO   247      -2.976  13.109  16.250  1.00  0.00
ATOM   3851  N   ARG   248      -2.110  11.729  14.670  1.00  0.00
ATOM   3852  H   ARG   248      -2.259  11.343  13.748  1.00  0.00
ATOM   3853  CA  ARG   248      -0.852  11.489  15.312  1.00  0.00
ATOM   3854  HA  ARG   248      -1.021  10.997  16.270  1.00  0.00
ATOM   3855  CB  ARG   248       0.049  10.587  14.448  1.00  0.00
ATOM   3856  HB2 ARG   248      -0.508   9.668  14.267  1.00  0.00
ATOM   3857  HB3 ARG   248       0.203  11.110  13.504  1.00  0.00
ATOM   3858  CG  ARG   248       1.403  10.247  15.069  1.00  0.00
ATOM   3859  HG2 ARG   248       2.102  10.075  14.251  1.00  0.00
ATOM   3860  HG3 ARG   248       1.724  11.115  15.644  1.00  0.00
ATOM   3861  CD  ARG   248       1.370   9.018  15.978  1.00  0.00
ATOM   3862  HD2 ARG   248       2.193   9.024  16.692  1.00  0.00
ATOM   3863  HD3 ARG   248       0.425   8.940  16.515  1.00  0.00
ATOM   3864  NE  ARG   248       1.515   7.829  15.092  1.00  0.00
ATOM   3865  HE  ARG   248       1.044   7.777  14.200  1.00  0.00
ATOM   3866  CZ  ARG   248       2.293   6.776  15.480  1.00  0.00
ATOM   3867  NH1 ARG   248       2.917   6.801  16.693  1.00  0.00
ATOM   3868 HH11 ARG   248       2.801   7.599  17.301  1.00  0.00
ATOM   3869 HH12 ARG   248       3.492   6.021  16.978  1.00  0.00
ATOM   3870  NH2 ARG   248       2.450   5.701  14.653  1.00  0.00
ATOM   3871 HH21 ARG   248       1.989   5.688  13.754  1.00  0.00
ATOM   3872 HH22 ARG   248       3.026   4.924  14.944  1.00  0.00
ATOM   3873  C   ARG   248      -0.139  12.795  15.430  1.00  0.00
ATOM   3874  O   ARG   248       0.438  13.108  16.470  1.00  0.00
ATOM   3875  N   CYS   249      -0.148  13.582  14.336  1.00  0.00
ATOM   3876  H   CYS   249      -0.651  13.279  13.514  1.00  0.00
ATOM   3877  CA  CYS   249       0.529  14.844  14.291  1.00  0.00
ATOM   3878  HA  CYS   249       1.565  14.695  14.595  1.00  0.00
ATOM   3879  CB  CYS   249       0.515  15.477  12.892  1.00  0.00
ATOM   3880  HB2 CYS   249       1.019  14.845  12.161  1.00  0.00
ATOM   3881  HB3 CYS   249      -0.501  15.681  12.555  1.00  0.00
ATOM   3882  SG  CYS   249       1.384  17.069  12.864  1.00  0.00
ATOM   3883  HG  CYS   249       1.184  17.314  11.572  1.00  0.00
ATOM   3884  C   CYS   249      -0.129  15.805  15.224  1.00  0.00
ATOM   3885  O   CYS   249       0.538  16.505  15.982  1.00  0.00
ATOM   3886  N   TYR   250      -1.475  15.829  15.212  1.00  0.00
ATOM   3887  H   TYR   250      -1.984  15.146  14.670  1.00  0.00
ATOM   3888  CA  TYR   250      -2.221  16.777  15.983  1.00  0.00
ATOM   3889  HA  TYR   250      -1.957  17.785  15.662  1.00  0.00
ATOM   3890  CB  TYR   250      -3.740  16.588  15.812  1.00  0.00
ATOM   3891  HB2 TYR   250      -3.990  16.481  14.756  1.00  0.00
ATOM   3892  HB3 TYR   250      -4.060  15.697  16.352  1.00  0.00
ATOM   3893  CG  TYR   250      -4.436  17.782  16.368  1.00  0.00
ATOM   3894  CD1 TYR   250      -4.560  18.915  15.599  1.00  0.00
ATOM   3895  HD1 TYR   250      -4.144  18.919  14.591  1.00  0.00
ATOM   3896  CE1 TYR   250      -5.198  20.033  16.085  1.00  0.00
ATOM   3897  HE1 TYR   250      -5.286  20.926  15.467  1.00  0.00
ATOM   3898  CZ  TYR   250      -5.723  20.022  17.355  1.00  0.00
ATOM   3899  OH  TYR   250      -6.380  21.164  17.859  1.00  0.00
ATOM   3900  HH  TYR   250      -6.403  21.891  17.232  1.00  0.00
ATOM   3901  CE2 TYR   250      -5.607  18.892  18.130  1.00  0.00
ATOM   3902  HE2 TYR   250      -6.023  18.882  19.138  1.00  0.00
ATOM   3903  CD2 TYR   250      -4.969  17.777  17.638  1.00  0.00
ATOM   3904  HD2 TYR   250      -4.883  16.882  18.254  1.00  0.00
ATOM   3905  C   TYR   250      -1.886  16.535  17.415  1.00  0.00
ATOM   3906  O   TYR   250      -1.664  17.467  18.186  1.00  0.00
ATOM   3907  N   LEU   251      -1.830  15.251  17.802  1.00  0.00
ATOM   3908  H   LEU   251      -1.967  14.504  17.136  1.00  0.00
ATOM   3909  CA  LEU   251      -1.539  14.905  19.157  1.00  0.00
ATOM   3910  HA  LEU   251      -2.274  15.384  19.804  1.00  0.00
ATOM   3911  CB  LEU   251      -1.578  13.388  19.408  1.00  0.00
ATOM   3912  HB2 LEU   251      -0.859  13.022  18.675  1.00  0.00
ATOM   3913  HB3 LEU   251      -1.240  13.125  20.411  1.00  0.00
ATOM   3914  CG  LEU   251      -2.952  12.744  19.144  1.00  0.00
ATOM   3915  HG  LEU   251      -3.210  12.889  18.095  1.00  0.00
ATOM   3916  CD1 LEU   251      -2.929  11.240  19.462  1.00  0.00
ATOM   3917 HD11 LEU   251      -2.672  11.094  20.511  1.00  0.00
ATOM   3918 HD12 LEU   251      -3.912  10.812  19.266  1.00  0.00
ATOM   3919 HD13 LEU   251      -2.187  10.747  18.834  1.00  0.00
ATOM   3920  CD2 LEU   251      -4.075  13.490  19.880  1.00  0.00
ATOM   3921 HD21 LEU   251      -4.109  14.525  19.539  1.00  0.00
ATOM   3922 HD22 LEU   251      -5.030  13.008  19.671  1.00  0.00
ATOM   3923 HD23 LEU   251      -3.885  13.467  20.953  1.00  0.00
ATOM   3924  C   LEU   251      -0.153  15.359  19.490  1.00  0.00
ATOM   3925  O   LEU   251       0.110  15.769  20.614  1.00  0.00
ATOM   3926  N   LEU   252       0.821  15.192  18.579  1.00  0.00
ATOM   3927  H   LEU   252       0.704  14.753  17.677  1.00  0.00
ATOM   3928  CA  LEU   252       2.129  15.648  18.948  1.00  0.00
ATOM   3929  HA  LEU   252       2.325  15.361  19.981  1.00  0.00
ATOM   3930  CB  LEU   252       3.229  15.050  18.055  1.00  0.00
ATOM   3931  HB2 LEU   252       2.883  15.325  17.059  1.00  0.00
ATOM   3932  HB3 LEU   252       4.209  15.492  18.233  1.00  0.00
ATOM   3933  CG  LEU   252       3.331  13.517  18.158  1.00  0.00
ATOM   3934  HG  LEU   252       2.388  13.083  17.824  1.00  0.00
ATOM   3935  CD1 LEU   252       4.480  12.974  17.292  1.00  0.00
ATOM   3936 HD11 LEU   252       5.423  13.407  17.625  1.00  0.00
ATOM   3937 HD12 LEU   252       4.526  11.889  17.387  1.00  0.00
ATOM   3938 HD13 LEU   252       4.307  13.240  16.249  1.00  0.00
ATOM   3939  CD2 LEU   252       3.414  13.059  19.624  1.00  0.00
ATOM   3940 HD21 LEU   252       2.521  13.383  20.158  1.00  0.00
ATOM   3941 HD22 LEU   252       3.485  11.972  19.662  1.00  0.00
ATOM   3942 HD23 LEU   252       4.295  13.497  20.093  1.00  0.00
ATOM   3943  C   LEU   252       2.274  17.138  18.891  1.00  0.00
ATOM   3944  O   LEU   252       2.516  17.791  19.905  1.00  0.00
ATOM   3945  N   MET   253       2.121  17.715  17.679  1.00  0.00
ATOM   3946  H   MET   253       1.865  17.169  16.869  1.00  0.00
ATOM   3947  CA  MET   253       2.368  19.115  17.504  1.00  0.00
ATOM   3948  HA  MET   253       3.314  19.367  17.984  1.00  0.00
ATOM   3949  CB  MET   253       2.446  19.519  16.023  1.00  0.00
ATOM   3950  HB2 MET   253       3.153  18.847  15.537  1.00  0.00
ATOM   3951  HB3 MET   253       1.455  19.377  15.592  1.00  0.00
ATOM   3952  CG  MET   253       2.891  20.967  15.811  1.00  0.00
ATOM   3953  HG2 MET   253       2.105  21.608  16.211  1.00  0.00
ATOM   3954  HG3 MET   253       3.805  21.111  16.387  1.00  0.00
ATOM   3955  SD  MET   253       3.201  21.413  14.077  1.00  0.00
ATOM   3956  CE  MET   253       4.750  20.471  13.951  1.00  0.00
ATOM   3957  HE1 MET   253       4.552  19.418  14.149  1.00  0.00
ATOM   3958  HE2 MET   253       5.162  20.581  12.948  1.00  0.00
ATOM   3959  HE3 MET   253       5.466  20.849  14.681  1.00  0.00
ATOM   3960  C   MET   253       1.335  19.977  18.157  1.00  0.00
ATOM   3961  O   MET   253       1.669  20.882  18.921  1.00  0.00
ATOM   3962  N   ARG   254       0.044  19.716  17.869  1.00  0.00
ATOM   3963  H   ARG   254      -0.223  18.936  17.285  1.00  0.00
ATOM   3964  CA  ARG   254      -0.985  20.595  18.340  1.00  0.00
ATOM   3965  HA  ARG   254      -0.661  21.622  18.170  1.00  0.00
ATOM   3966  CB  ARG   254      -2.336  20.385  17.645  1.00  0.00
ATOM   3967  HB2 ARG   254      -2.162  20.209  16.584  1.00  0.00
ATOM   3968  HB3 ARG   254      -2.824  19.514  18.082  1.00  0.00
ATOM   3969  CG  ARG   254      -3.232  21.610  17.817  1.00  0.00
ATOM   3970  HG2 ARG   254      -4.220  21.373  17.421  1.00  0.00
ATOM   3971  HG3 ARG   254      -3.311  21.832  18.881  1.00  0.00
ATOM   3972  CD  ARG   254      -2.668  22.828  17.083  1.00  0.00
ATOM   3973  HD2 ARG   254      -1.592  22.906  17.237  1.00  0.00
ATOM   3974  HD3 ARG   254      -2.878  22.766  16.015  1.00  0.00
ATOM   3975  NE  ARG   254      -3.318  24.052  17.626  1.00  0.00
ATOM   3976  HE  ARG   254      -4.239  24.039  18.041  1.00  0.00
ATOM   3977  CZ  ARG   254      -2.651  25.242  17.557  1.00  0.00
ATOM   3978  NH1 ARG   254      -1.416  25.293  16.980  1.00  0.00
ATOM   3979 HH11 ARG   254      -1.001  24.451  16.607  1.00  0.00
ATOM   3980 HH12 ARG   254      -0.922  26.172  16.928  1.00  0.00
ATOM   3981  NH2 ARG   254      -3.214  26.375  18.068  1.00  0.00
ATOM   3982 HH21 ARG   254      -4.127  26.332  18.498  1.00  0.00
ATOM   3983 HH22 ARG   254      -2.715  27.252  18.014  1.00  0.00
ATOM   3984  C   ARG   254      -1.216  20.497  19.814  1.00  0.00
ATOM   3985  O   ARG   254      -1.250  21.513  20.505  1.00  0.00
ATOM   3986  N   GLN   255      -1.368  19.270  20.347  1.00  0.00
ATOM   3987  H   GLN   255      -1.243  18.414  19.825  1.00  0.00
ATOM   3988  CA  GLN   255      -1.680  19.175  21.743  1.00  0.00
ATOM   3989  HA  GLN   255      -1.866  20.179  22.124  1.00  0.00
ATOM   3990  CB  GLN   255      -2.914  18.305  22.030  1.00  0.00
ATOM   3991  HB2 GLN   255      -3.757  18.745  21.498  1.00  0.00
ATOM   3992  HB3 GLN   255      -2.714  17.310  21.633  1.00  0.00
ATOM   3993  CG  GLN   255      -3.249  18.202  23.519  1.00  0.00
ATOM   3994  HG2 GLN   255      -2.419  17.765  24.074  1.00  0.00
ATOM   3995  HG3 GLN   255      -3.492  19.178  23.938  1.00  0.00
ATOM   3996  CD  GLN   255      -4.461  17.296  23.664  1.00  0.00
ATOM   3997  OE1 GLN   255      -4.426  16.128  23.280  1.00  0.00
ATOM   3998  NE2 GLN   255      -5.569  17.846  24.229  1.00  0.00
ATOM   3999 HE21 GLN   255      -6.402  17.287  24.348  1.00  0.00
ATOM   4000 HE22 GLN   255      -5.554  18.811  24.527  1.00  0.00
ATOM   4001  C   GLN   255      -0.539  18.526  22.445  1.00  0.00
ATOM   4002  O   GLN   255      -0.459  17.303  22.523  1.00  0.00
ATOM   4003  N   PRO   256       0.310  19.325  23.014  1.00  0.00
ATOM   4004  CD  PRO   256      -0.085  20.640  23.495  1.00  0.00
ATOM   4005  HD2 PRO   256      -1.119  20.590  23.837  1.00  0.00
ATOM   4006  HD3 PRO   256      -0.009  21.350  22.671  1.00  0.00
ATOM   4007  CG  PRO   256       0.899  20.956  24.634  1.00  0.00
ATOM   4008  HG2 PRO   256       0.459  20.712  25.601  1.00  0.00
ATOM   4009  HG3 PRO   256       1.179  22.009  24.618  1.00  0.00
ATOM   4010  CB  PRO   256       2.114  20.060  24.327  1.00  0.00
ATOM   4011  HB2 PRO   256       2.552  19.791  25.288  1.00  0.00
ATOM   4012  HB3 PRO   256       2.889  20.462  23.675  1.00  0.00
ATOM   4013  CA  PRO   256       1.479  18.831  23.684  1.00  0.00
ATOM   4014  HA  PRO   256       2.131  18.327  22.971  1.00  0.00
ATOM   4015  C   PRO   256       1.051  17.863  24.736  1.00  0.00
ATOM   4016  O   PRO   256       1.860  17.034  25.145  1.00  0.00
ATOM   4017  N   GLY   257      -0.199  17.972  25.218  1.00  0.00
ATOM   4018  H   GLY   257      -0.843  18.678  24.890  1.00  0.00
ATOM   4019  CA  GLY   257      -0.645  17.064  26.230  1.00  0.00
ATOM   4020  HA2 GLY   257      -1.440  16.416  25.861  1.00  0.00
ATOM   4021  HA3 GLY   257       0.175  16.453  26.607  1.00  0.00
ATOM   4022  C   GLY   257      -1.188  17.917  27.365  1.00  0.00
ATOM   4023  O   GLY   257      -1.155  19.170  27.233  1.00  0.00
ATOM   4024  OXT GLY   257      -1.644  17.329  28.382  1.00  0.00
TER   
ATOM   4025  O3  UNK   258      -1.510  -2.769 -15.815  1.00  0.00
ATOM   4026  H38 UNK   258      -0.622  -2.604 -15.489  1.00  0.00
ATOM   4027  C26 UNK   258      -2.013  -3.867 -15.051  1.00  0.00
ATOM   4028  H36 UNK   258      -1.352  -4.747 -15.202  1.00  0.00
ATOM   4029  H37 UNK   258      -2.018  -3.588 -13.976  1.00  0.00
ATOM   4030  C24 UNK   258      -3.453  -4.202 -15.516  1.00  0.00
ATOM   4031  C25 UNK   258      -4.189  -2.874 -15.682  1.00  0.00
ATOM   4032  H33 UNK   258      -4.670  -2.826 -16.682  1.00  0.00
ATOM   4033  H34 UNK   258      -3.472  -2.030 -15.592  1.00  0.00
ATOM   4034  H35 UNK   258      -4.977  -2.779 -14.904  1.00  0.00
ATOM   4035  C19 UNK   258      -3.358  -4.989 -16.803  1.00  0.00
ATOM   4036  H5  UNK   258      -2.580  -5.717 -16.491  1.00  0.00
ATOM   4037  C18 UNK   258      -2.842  -4.157 -17.977  1.00  0.00
ATOM   4038  H27 UNK   258      -3.656  -3.521 -18.385  1.00  0.00
ATOM   4039  H28 UNK   258      -2.007  -3.504 -17.647  1.00  0.00
ATOM   4040  C17 UNK   258      -2.353  -5.147 -19.048  1.00  0.00
ATOM   4041  H25 UNK   258      -1.945  -4.581 -19.913  1.00  0.00
ATOM   4042  H26 UNK   258      -1.546  -5.781 -18.622  1.00  0.00
ATOM   4043  C16 UNK   258      -3.494  -6.037 -19.523  1.00  0.00
ATOM   4044  C34 UNK   258      -4.445  -5.186 -20.380  1.00  0.00
ATOM   4045  H45 UNK   258      -5.168  -5.840 -20.913  1.00  0.00
ATOM   4046  H46 UNK   258      -3.863  -4.613 -21.134  1.00  0.00
ATOM   4047  H47 UNK   258      -5.012  -4.484 -19.733  1.00  0.00
ATOM   4048  C11 UNK   258      -2.946  -7.150 -20.431  1.00  0.00
ATOM   4049  C40 UNK   258      -1.872  -7.910 -19.639  1.00  0.00
ATOM   4050  H56 UNK   258      -0.865  -7.689 -20.053  1.00  0.00
ATOM   4051  H57 UNK   258      -2.053  -9.003 -19.711  1.00  0.00
ATOM   4052  H58 UNK   258      -1.895  -7.595 -18.574  1.00  0.00
ATOM   4053  C10 UNK   258      -2.272  -6.558 -21.661  1.00  0.00
ATOM   4054  H20 UNK   258      -2.930  -5.775 -22.094  1.00  0.00
ATOM   4055  H21 UNK   258      -1.310  -6.091 -21.358  1.00  0.00
ATOM   4056  C9  UNK   258      -1.995  -7.624 -22.726  1.00  0.00
ATOM   4057  H3  UNK   258      -1.304  -8.389 -22.313  1.00  0.00
ATOM   4058  O11 UNK   258      -1.378  -6.986 -23.847  1.00  0.00
ATOM   4059  H59 UNK   258      -1.756  -7.398 -24.627  1.00  0.00
ATOM   4060  C8  UNK   258      -3.296  -8.294 -23.153  1.00  0.00
ATOM   4061  C41 UNK   258      -4.311  -7.228 -23.590  1.00  0.00
ATOM   4062  O12 UNK   258      -5.627  -7.784 -23.561  1.00  0.00
ATOM   4063  C42 UNK   258      -6.646  -6.946 -23.808  1.00  0.00
ATOM   4064  O13 UNK   258      -6.683  -6.329 -24.845  1.00  0.00
ATOM   4065  C43 UNK   258      -7.747  -6.778 -22.790  1.00  0.00
ATOM   4066  H62 UNK   258      -7.301  -6.580 -21.791  1.00  0.00
ATOM   4067  H63 UNK   258      -8.353  -7.708 -22.736  1.00  0.00
ATOM   4068  H64 UNK   258      -8.392  -5.920 -23.073  1.00  0.00
ATOM   4069  H60 UNK   258      -4.077  -6.887 -24.621  1.00  0.00
ATOM   4070  H61 UNK   258      -4.264  -6.358 -22.900  1.00  0.00
ATOM   4071  C7  UNK   258      -3.087  -9.245 -24.328  1.00  0.00
ATOM   4072  H2  UNK   258      -4.069  -9.655 -24.646  1.00  0.00
ATOM   4073  O14 UNK   258      -2.545  -8.539 -25.447  1.00  0.00
ATOM   4074  H65 UNK   258      -2.903  -8.968 -26.228  1.00  0.00
ATOM   4075  C6  UNK   258      -2.162 -10.395 -23.945  1.00  0.00
ATOM   4076  O2  UNK   258      -2.008 -11.274 -25.063  1.00  0.00
ATOM   4077  C5  UNK   258      -0.767 -11.738 -25.312  1.00  0.00
ATOM   4078  C3  UNK   258       0.402 -11.041 -24.758  1.00  0.00
ATOM   4079  C2  UNK   258       0.517 -10.878 -23.441  1.00  0.00
ATOM   4080  C1  UNK   258       1.715 -10.161 -22.872  1.00  0.00
ATOM   4081  H13 UNK   258       1.691  -9.076 -23.109  1.00  0.00
ATOM   4082  H14 UNK   258       2.652 -10.582 -23.297  1.00  0.00
ATOM   4083  H15 UNK   258       1.739 -10.269 -21.767  1.00  0.00
ATOM   4084  H16 UNK   258      -0.255 -11.261 -22.758  1.00  0.00
ATOM   4085  C4  UNK   258       1.471 -10.512 -25.677  1.00  0.00
ATOM   4086  H17 UNK   258       2.365 -10.175 -25.110  1.00  0.00
ATOM   4087  H18 UNK   258       1.086  -9.644 -26.255  1.00  0.00
ATOM   4088  H19 UNK   258       1.795 -11.303 -26.386  1.00  0.00
ATOM   4089  O1  UNK   258      -0.613 -12.731 -25.994  1.00  0.00
ATOM   4090  H1  UNK   258      -1.168  -9.996 -23.650  1.00  0.00
ATOM   4091  C37 UNK   258      -2.736 -11.175 -22.764  1.00  0.00
ATOM   4092  C38 UNK   258      -4.035 -11.874 -23.162  1.00  0.00
ATOM   4093  H50 UNK   258      -3.847 -12.582 -23.997  1.00  0.00
ATOM   4094  H51 UNK   258      -4.782 -11.122 -23.497  1.00  0.00
ATOM   4095  H52 UNK   258      -4.439 -12.443 -22.298  1.00  0.00
ATOM   4096  C39 UNK   258      -1.715 -12.243 -22.340  1.00  0.00
ATOM   4097  H53 UNK   258      -1.025 -11.829 -21.574  1.00  0.00
ATOM   4098  H54 UNK   258      -1.117 -12.565 -23.219  1.00  0.00
ATOM   4099  H55 UNK   258      -2.243 -13.119 -21.905  1.00  0.00
ATOM   4100  C36 UNK   258      -2.975 -10.235 -21.584  1.00  0.00
ATOM   4101  H48 UNK   258      -3.451 -10.804 -20.758  1.00  0.00
ATOM   4102  H49 UNK   258      -1.998  -9.840 -21.232  1.00  0.00
ATOM   4103  C35 UNK   258      -3.875  -9.067 -21.966  1.00  0.00
ATOM   4104  H12 UNK   258      -4.860  -9.493 -22.251  1.00  0.00
ATOM   4105  C12 UNK   258      -4.026  -8.128 -20.781  1.00  0.00
ATOM   4106  C13 UNK   258      -5.139  -8.232 -20.102  1.00  0.00
ATOM   4107  H22 UNK   258      -5.879  -8.993 -20.391  1.00  0.00
ATOM   4108  C14 UNK   258      -5.505  -7.375 -18.925  1.00  0.00
ATOM   4109  H23 UNK   258      -5.957  -7.997 -18.124  1.00  0.00
ATOM   4110  H24 UNK   258      -6.248  -6.606 -19.227  1.00  0.00
ATOM   4111  C15 UNK   258      -4.259  -6.679 -18.376  1.00  0.00
ATOM   4112  H4  UNK   258      -3.611  -7.422 -17.864  1.00  0.00
ATOM   4113  C20 UNK   258      -4.618  -5.735 -17.226  1.00  0.00
ATOM   4114  C33 UNK   258      -5.751  -4.791 -17.613  1.00  0.00
ATOM   4115  H42 UNK   258      -6.675  -5.056 -17.056  1.00  0.00
ATOM   4116  H43 UNK   258      -5.957  -4.874 -18.701  1.00  0.00
ATOM   4117  H44 UNK   258      -5.474  -3.745 -17.363  1.00  0.00
ATOM   4118  C21 UNK   258      -5.101  -6.596 -16.045  1.00  0.00
ATOM   4119  H29 UNK   258      -4.322  -7.345 -15.788  1.00  0.00
ATOM   4120  H30 UNK   258      -6.032  -7.130 -16.330  1.00  0.00
ATOM   4121  C22 UNK   258      -5.371  -5.704 -14.838  1.00  0.00
ATOM   4122  H31 UNK   258      -5.771  -6.321 -14.005  1.00  0.00
ATOM   4123  H32 UNK   258      -6.126  -4.934 -15.109  1.00  0.00
ATOM   4124  C23 UNK   258      -4.086  -5.018 -14.390  1.00  0.00
ATOM   4125  H6  UNK   258      -3.363  -5.790 -14.052  1.00  0.00
ATOM   4126  O4  UNK   258      -4.370  -4.150 -13.286  1.00  0.00
ATOM   4127  C27 UNK   258      -3.312  -4.063 -12.329  1.00  0.00
ATOM   4128  H7  UNK   258      -3.230  -3.017 -11.966  1.00  0.00
ATOM   4129  O5  UNK   258      -2.081  -4.449 -12.942  1.00  0.00
ATOM   4130  C28 UNK   258      -3.610  -4.998 -11.153  1.00  0.00
ATOM   4131  H8  UNK   258      -3.738  -6.037 -11.524  1.00  0.00
ATOM   4132  O10 UNK   258      -4.812  -4.579 -10.503  1.00  0.00
ATOM   4133  H41 UNK   258      -4.950  -5.195  -9.779  1.00  0.00
ATOM   4134  C29 UNK   258      -2.444  -4.944 -10.161  1.00  0.00
ATOM   4135  H9  UNK   258      -2.355  -3.918  -9.743  1.00  0.00
ATOM   4136  O9  UNK   258      -2.681  -5.866  -9.096  1.00  0.00
ATOM   4137  H40 UNK   258      -2.157  -6.645  -9.299  1.00  0.00
ATOM   4138  C30 UNK   258      -1.150  -5.320 -10.890  1.00  0.00
ATOM   4139  H10 UNK   258      -1.217  -6.368 -11.254  1.00  0.00
ATOM   4140  O8  UNK   258      -0.045  -5.206  -9.990  1.00  0.00
ATOM   4141  H39 UNK   258       0.733  -5.452 -10.495  1.00  0.00
ATOM   4142  C31 UNK   258      -0.948  -4.374 -12.076  1.00  0.00
ATOM   4143  H11 UNK   258      -0.834  -3.331 -11.709  1.00  0.00
ATOM   4144  C32 UNK   258       0.292  -4.774 -12.832  1.00  0.00
ATOM   4145  O7  UNK   258       0.200  -5.225 -13.961  1.00  0.00
ATOM   4146  O6  UNK   258       1.390  -4.647 -12.316  1.00  0.00
TER   
ATOM   4147 C116 PA    259      15.602   5.743  -2.204  1.00  0.00
ATOM   4148 H16R PA    259      15.490   5.051  -3.066  1.00  0.00
ATOM   4149 H16S PA    259      16.684   5.722  -1.950  1.00  0.00
ATOM   4150 H16T PA    259      15.452   6.823  -2.417  1.00  0.00
ATOM   4151 C115 PA    259      14.657   5.161  -1.116  1.00  0.00
ATOM   4152 H15R PA    259      13.633   5.108  -1.544  1.00  0.00
ATOM   4153 H15S PA    259      15.042   4.120  -1.054  1.00  0.00
ATOM   4154 C114 PA    259      14.577   5.990   0.221  1.00  0.00
ATOM   4155 H14R PA    259      15.614   6.217   0.551  1.00  0.00
ATOM   4156 H14S PA    259      14.196   7.017   0.035  1.00  0.00
ATOM   4157 C113 PA    259      13.771   5.408   1.428  1.00  0.00
ATOM   4158 H13R PA    259      13.425   6.150   2.178  1.00  0.00
ATOM   4159 H13S PA    259      12.843   5.270   0.834  1.00  0.00
ATOM   4160 C112 PA    259      14.214   4.090   2.021  1.00  0.00
ATOM   4161 H12R PA    259      14.151   3.368   1.179  1.00  0.00
ATOM   4162 H12S PA    259      15.251   4.060   2.418  1.00  0.00
ATOM   4163 C111 PA    259      13.217   3.505   3.011  1.00  0.00
ATOM   4164 H11R PA    259      13.196   4.212   3.868  1.00  0.00
ATOM   4165 H11S PA    259      12.194   3.547   2.579  1.00  0.00
ATOM   4166 C110 PA    259      13.595   2.132   3.529  1.00  0.00
ATOM   4167 H10R PA    259      13.485   1.420   2.684  1.00  0.00
ATOM   4168 H10S PA    259      14.688   2.147   3.726  1.00  0.00
ATOM   4169  C19 PA    259      12.773   1.669   4.734  1.00  0.00
ATOM   4170  H9R PA    259      11.694   1.900   4.605  1.00  0.00
ATOM   4171  H9S PA    259      12.895   0.584   4.943  1.00  0.00
ATOM   4172  C18 PA    259      12.951   2.524   6.032  1.00  0.00
ATOM   4173  H8R PA    259      12.860   3.605   5.792  1.00  0.00
ATOM   4174  H8S PA    259      12.163   2.134   6.712  1.00  0.00
ATOM   4175  C17 PA    259      14.306   2.242   6.738  1.00  0.00
ATOM   4176  H7R PA    259      15.125   2.649   6.107  1.00  0.00
ATOM   4177  H7S PA    259      14.358   2.862   7.658  1.00  0.00
ATOM   4178  C16 PA    259      14.426   0.795   7.097  1.00  0.00
ATOM   4179  H6R PA    259      13.421   0.494   7.462  1.00  0.00
ATOM   4180  H6S PA    259      14.744   0.185   6.225  1.00  0.00
ATOM   4181  C15 PA    259      15.513   0.590   8.198  1.00  0.00
ATOM   4182  H5R PA    259      15.650  -0.506   8.319  1.00  0.00
ATOM   4183  H5S PA    259      16.460   0.989   7.777  1.00  0.00
ATOM   4184  C14 PA    259      15.200   1.326   9.516  1.00  0.00
ATOM   4185  H4R PA    259      15.134   2.431   9.415  1.00  0.00
ATOM   4186  H4S PA    259      14.307   0.874  10.000  1.00  0.00
ATOM   4187  C13 PA    259      16.325   1.111  10.542  1.00  0.00
ATOM   4188  H3R PA    259      16.589   0.032  10.577  1.00  0.00
ATOM   4189  H3S PA    259      17.290   1.572  10.240  1.00  0.00
ATOM   4190  C12 PA    259      15.807   1.380  11.953  1.00  0.00
ATOM   4191  H2R PA    259      15.555   2.451  12.105  1.00  0.00
ATOM   4192  H2S PA    259      14.882   0.783  12.100  1.00  0.00
TER   
ATOM   4193  C11 PC    260      16.688   0.884  13.129  1.00  0.00
ATOM   4194  O12 PC    260      17.002  -0.287  13.227  1.00  0.00
ATOM   4195  O11 PC    260      17.070   1.826  13.992  1.00  0.00
ATOM   4196  C1  PC    260      17.924   1.202  14.983  1.00  0.00
ATOM   4197  HR  PC    260      17.401   0.343  15.454  1.00  0.00
ATOM   4198  HS  PC    260      18.887   0.791  14.611  1.00  0.00
ATOM   4199  C2  PC    260      18.383   2.178  16.161  1.00  0.00
ATOM   4200  HX  PC    260      19.069   1.552  16.771  1.00  0.00
ATOM   4201  C3  PC    260      17.169   2.583  16.996  1.00  0.00
ATOM   4202  HA  PC    260      16.532   1.719  17.281  1.00  0.00
ATOM   4203  HB  PC    260      17.535   3.044  17.938  1.00  0.00
ATOM   4204  O31 PC    260      16.396   3.458  16.218  1.00  0.00
ATOM   4205  P31 PC    260      15.076   4.041  16.723  1.00  0.00
ATOM   4206  O32 PC    260      15.001   4.055  18.309  1.00  0.00
ATOM   4207  C31 PC    260      15.200   5.296  18.963  1.00  0.00
ATOM   4208  H1A PC    260      16.040   5.918  18.585  1.00  0.00
ATOM   4209  H1B PC    260      14.382   5.952  18.597  1.00  0.00
ATOM   4210  C32 PC    260      15.318   5.436  20.542  1.00  0.00
ATOM   4211  H2A PC    260      15.662   6.437  20.758  1.00  0.00
ATOM   4212  H2B PC    260      14.379   5.260  21.045  1.00  0.00
ATOM   4213  N31 PC    260      16.272   4.498  21.276  1.00  0.00
ATOM   4214  C33 PC    260      17.674   4.893  20.898  1.00  0.00
ATOM   4215  H3A PC    260      18.270   4.142  21.395  1.00  0.00
ATOM   4216  H3B PC    260      17.745   4.875  19.820  1.00  0.00
ATOM   4217  H3C PC    260      17.816   5.864  21.350  1.00  0.00
ATOM   4218  C34 PC    260      16.045   4.521  22.769  1.00  0.00
ATOM   4219  H4A PC    260      15.037   4.162  22.913  1.00  0.00
ATOM   4220  H4B PC    260      16.731   3.886  23.310  1.00  0.00
ATOM   4221  H4C PC    260      16.154   5.576  22.975  1.00  0.00
ATOM   4222  C35 PC    260      15.995   3.081  20.827  1.00  0.00
ATOM   4223  H5A PC    260      16.120   3.093  19.754  1.00  0.00
ATOM   4224  H5B PC    260      14.973   2.805  21.042  1.00  0.00
ATOM   4225  H5C PC    260      16.553   2.357  21.402  1.00  0.00
ATOM   4226  O33 PC    260      14.909   5.439  16.257  1.00  0.00
ATOM   4227  O34 PC    260      14.095   3.080  16.219  1.00  0.00
ATOM   4228  O21 PC    260      18.925   3.342  15.668  1.00  0.00
ATOM   4229  C21 PC    260      19.542   4.242  16.539  1.00  0.00
ATOM   4230  O22 PC    260      19.738   4.101  17.708  1.00  0.00
TER   
ATOM   4231  C12 OL    261      19.977   5.487  15.765  1.00  0.00
ATOM   4232  H2R OL    261      21.084   5.401  15.711  1.00  0.00
ATOM   4233  H2S OL    261      19.744   6.278  16.509  1.00  0.00
ATOM   4234  C13 OL    261      19.253   5.608  14.397  1.00  0.00
ATOM   4235  H3R OL    261      19.444   6.669  14.130  1.00  0.00
ATOM   4236  H3S OL    261      18.160   5.530  14.579  1.00  0.00
ATOM   4237  C14 OL    261      19.937   4.758  13.261  1.00  0.00
ATOM   4238  H4R OL    261      19.339   3.848  13.044  1.00  0.00
ATOM   4239  H4S OL    261      20.954   4.399  13.527  1.00  0.00
ATOM   4240  C15 OL    261      20.305   5.625  12.028  1.00  0.00
ATOM   4241  H5R OL    261      20.579   4.884  11.247  1.00  0.00
ATOM   4242  H5S OL    261      21.199   6.266  12.187  1.00  0.00
ATOM   4243  C16 OL    261      19.172   6.530  11.489  1.00  0.00
ATOM   4244  H6R OL    261      19.382   7.529  11.927  1.00  0.00
ATOM   4245  H6S OL    261      18.220   6.051  11.804  1.00  0.00
ATOM   4246  C17 OL    261      19.071   6.666   9.906  1.00  0.00
ATOM   4247  H7R OL    261      20.010   7.167   9.586  1.00  0.00
ATOM   4248  H7S OL    261      18.234   7.386   9.776  1.00  0.00
ATOM   4249  C18 OL    261      18.805   5.339   9.104  1.00  0.00
ATOM   4250  H8R OL    261      17.858   5.081   9.625  1.00  0.00
ATOM   4251  H8S OL    261      19.608   4.614   9.356  1.00  0.00
ATOM   4252  C19 OL    261      18.669   5.625   7.643  1.00  0.00
ATOM   4253  H9R OL    261      18.384   6.682   7.544  1.00  0.00
ATOM   4254 C110 OL    261      18.818   4.770   6.579  1.00  0.00
ATOM   4255 H10R OL    261      18.422   5.151   5.627  1.00  0.00
ATOM   4256 C111 OL    261      19.110   3.338   6.693  1.00  0.00
ATOM   4257 H11R OL    261      19.009   3.136   7.781  1.00  0.00
ATOM   4258 H11S OL    261      20.154   3.186   6.343  1.00  0.00
ATOM   4259 C112 OL    261      18.285   2.405   5.780  1.00  0.00
ATOM   4260 H12R OL    261      17.221   2.587   6.046  1.00  0.00
ATOM   4261 H12S OL    261      18.502   1.339   6.006  1.00  0.00
ATOM   4262 C113 OL    261      18.375   2.621   4.234  1.00  0.00
ATOM   4263 H13R OL    261      19.458   2.657   3.991  1.00  0.00
ATOM   4264 H13S OL    261      17.865   3.584   4.020  1.00  0.00
ATOM   4265 C114 OL    261      17.737   1.544   3.329  1.00  0.00
ATOM   4266 H14R OL    261      16.631   1.470   3.401  1.00  0.00
ATOM   4267 H14S OL    261      18.151   0.561   3.638  1.00  0.00
ATOM   4268 C115 OL    261      18.127   1.712   1.880  1.00  0.00
ATOM   4269 H15R OL    261      19.186   1.942   1.636  1.00  0.00
ATOM   4270 H15S OL    261      17.623   2.639   1.534  1.00  0.00
ATOM   4271 C116 OL    261      17.761   0.567   0.898  1.00  0.00
ATOM   4272 H16R OL    261      16.660   0.431   0.955  1.00  0.00
ATOM   4273 H16S OL    261      18.206  -0.412   1.175  1.00  0.00
ATOM   4274 C117 OL    261      18.233   0.923  -0.545  1.00  0.00
ATOM   4275 H17R OL    261      18.406   0.022  -1.172  1.00  0.00
ATOM   4276 H17S OL    261      19.253   1.327  -0.369  1.00  0.00
ATOM   4277 C118 OL    261      17.387   1.988  -1.420  1.00  0.00
ATOM   4278 H18R OL    261      16.396   1.502  -1.550  1.00  0.00
ATOM   4279 H18S OL    261      17.654   2.027  -2.498  1.00  0.00
ATOM   4280 H18T OL    261      17.257   2.977  -0.929  1.00  0.00
TER   
ATOM   4281 C116 PA    262      17.712  -3.134   1.997  1.00  0.00
ATOM   4282 H16R PA    262      17.831  -2.033   1.907  1.00  0.00
ATOM   4283 H16S PA    262      16.631  -3.365   1.882  1.00  0.00
ATOM   4284 H16T PA    262      18.214  -3.684   1.172  1.00  0.00
ATOM   4285 C115 PA    262      18.164  -3.625   3.400  1.00  0.00
ATOM   4286 H15R PA    262      19.273  -3.576   3.365  1.00  0.00
ATOM   4287 H15S PA    262      17.641  -3.023   4.174  1.00  0.00
ATOM   4288 C114 PA    262      17.779  -5.056   3.869  1.00  0.00
ATOM   4289 H14R PA    262      16.692  -5.013   4.092  1.00  0.00
ATOM   4290 H14S PA    262      17.932  -5.800   3.058  1.00  0.00
ATOM   4291 C113 PA    262      18.708  -5.505   5.025  1.00  0.00
ATOM   4292 H13R PA    262      18.354  -6.518   5.314  1.00  0.00
ATOM   4293 H13S PA    262      19.802  -5.516   4.828  1.00  0.00
ATOM   4294 C112 PA    262      18.514  -4.607   6.195  1.00  0.00
ATOM   4295 H12R PA    262      18.955  -3.622   5.933  1.00  0.00
ATOM   4296 H12S PA    262      17.477  -4.482   6.572  1.00  0.00
ATOM   4297 C111 PA    262      19.273  -5.087   7.446  1.00  0.00
ATOM   4298 H11R PA    262      18.812  -5.995   7.891  1.00  0.00
ATOM   4299 H11S PA    262      20.292  -5.397   7.129  1.00  0.00
ATOM   4300 C110 PA    262      19.459  -3.910   8.458  1.00  0.00
ATOM   4301 H10R PA    262      20.095  -3.083   8.076  1.00  0.00
ATOM   4302 H10S PA    262      18.476  -3.397   8.531  1.00  0.00
ATOM   4303  C19 PA    262      20.033  -4.256   9.810  1.00  0.00
ATOM   4304  H9R PA    262      20.752  -5.066   9.558  1.00  0.00
ATOM   4305  H9S PA    262      20.579  -3.375  10.211  1.00  0.00
ATOM   4306  C18 PA    262      19.043  -4.682  10.811  1.00  0.00
ATOM   4307  H8R PA    262      18.472  -3.826  11.230  1.00  0.00
ATOM   4308  H8S PA    262      18.185  -5.209  10.343  1.00  0.00
ATOM   4309  C17 PA    262      19.618  -5.563  11.977  1.00  0.00
ATOM   4310  H7R PA    262      18.871  -5.937  12.710  1.00  0.00
ATOM   4311  H7S PA    262      20.110  -6.484  11.599  1.00  0.00
ATOM   4312  C16 PA    262      20.613  -4.757  12.784  1.00  0.00
ATOM   4313  H6R PA    262      21.603  -4.743  12.279  1.00  0.00
ATOM   4314  H6S PA    262      20.213  -3.721  12.768  1.00  0.00
ATOM   4315  C15 PA    262      20.741  -5.139  14.231  1.00  0.00
ATOM   4316  H5R PA    262      19.755  -5.051  14.735  1.00  0.00
ATOM   4317  H5S PA    262      21.033  -6.211  14.270  1.00  0.00
ATOM   4318  C14 PA    262      21.802  -4.357  15.006  1.00  0.00
ATOM   4319  H4R PA    262      21.283  -3.452  15.389  1.00  0.00
ATOM   4320  H4S PA    262      22.167  -4.913  15.895  1.00  0.00
ATOM   4321  C13 PA    262      23.063  -3.941  14.146  1.00  0.00
ATOM   4322  H3R PA    262      23.578  -4.807  13.677  1.00  0.00
ATOM   4323  H3S PA    262      22.738  -3.184  13.400  1.00  0.00
ATOM   4324  C12 PA    262      24.156  -3.328  15.089  1.00  0.00
ATOM   4325  H2R PA    262      24.091  -3.852  16.067  1.00  0.00
ATOM   4326  H2S PA    262      25.152  -3.338  14.597  1.00  0.00
TER   
ATOM   4327  C11 PC    263      23.777  -1.841  15.152  1.00  0.00
ATOM   4328  O12 PC    263      23.950  -1.074  14.220  1.00  0.00
ATOM   4329  O11 PC    263      23.211  -1.555  16.331  1.00  0.00
ATOM   4330  C1  PC    263      22.830  -0.154  16.521  1.00  0.00
ATOM   4331  HR  PC    263      23.252   0.114  17.514  1.00  0.00
ATOM   4332  HS  PC    263      23.291   0.513  15.762  1.00  0.00
ATOM   4333  C2  PC    263      21.290  -0.002  16.567  1.00  0.00
ATOM   4334  HX  PC    263      20.980   1.065  16.601  1.00  0.00
ATOM   4335  C3  PC    263      20.735  -0.702  17.935  1.00  0.00
ATOM   4336  HA  PC    263      21.418  -0.418  18.763  1.00  0.00
ATOM   4337  HB  PC    263      19.710  -0.337  18.158  1.00  0.00
ATOM   4338  O31 PC    263      20.638  -2.075  17.813  1.00  0.00
ATOM   4339  P31 PC    263      20.837  -3.097  19.043  1.00  0.00
ATOM   4340  O32 PC    263      19.753  -4.234  18.727  1.00  0.00
ATOM   4341  C31 PC    263      18.700  -3.805  17.869  1.00  0.00
ATOM   4342  H1A PC    263      18.366  -2.785  18.156  1.00  0.00
ATOM   4343  H1B PC    263      18.960  -3.632  16.803  1.00  0.00
ATOM   4344  C32 PC    263      17.439  -4.671  17.891  1.00  0.00
ATOM   4345  H2A PC    263      16.742  -4.087  17.308  1.00  0.00
ATOM   4346  H2B PC    263      17.593  -5.631  17.421  1.00  0.00
ATOM   4347  N31 PC    263      16.777  -4.996  19.253  1.00  0.00
ATOM   4348  C33 PC    263      17.651  -5.886  20.088  1.00  0.00
ATOM   4349  H3A PC    263      17.773  -6.802  19.529  1.00  0.00
ATOM   4350  H3B PC    263      18.655  -5.501  20.191  1.00  0.00
ATOM   4351  H3C PC    263      17.310  -6.112  21.087  1.00  0.00
ATOM   4352  C34 PC    263      16.623  -3.682  20.022  1.00  0.00
ATOM   4353  H4A PC    263      16.489  -3.916  21.068  1.00  0.00
ATOM   4354  H4B PC    263      17.588  -3.237  19.833  1.00  0.00
ATOM   4355  H4C PC    263      15.682  -3.280  19.675  1.00  0.00
ATOM   4356  C35 PC    263      15.450  -5.613  19.021  1.00  0.00
ATOM   4357  H5A PC    263      14.809  -5.447  19.874  1.00  0.00
ATOM   4358  H5B PC    263      15.529  -6.656  18.752  1.00  0.00
ATOM   4359  H5C PC    263      14.914  -5.052  18.270  1.00  0.00
ATOM   4360  O33 PC    263      22.195  -3.741  18.918  1.00  0.00
ATOM   4361  O34 PC    263      20.464  -2.479  20.355  1.00  0.00
ATOM   4362  O21 PC    263      20.824  -0.637  15.383  1.00  0.00
ATOM   4363  C21 PC    263      19.541  -0.497  15.081  1.00  0.00
ATOM   4364  O22 PC    263      18.753   0.119  15.745  1.00  0.00
TER   
ATOM   4365  C12 OL    264      19.068  -1.037  13.741  1.00  0.00
ATOM   4366  H2R OL    264      18.096  -1.576  13.720  1.00  0.00
ATOM   4367  H2S OL    264      19.869  -1.781  13.545  1.00  0.00
ATOM   4368  C13 OL    264      18.998   0.120  12.681  1.00  0.00
ATOM   4369  H3R OL    264      19.327   1.127  13.016  1.00  0.00
ATOM   4370  H3S OL    264      17.921   0.314  12.488  1.00  0.00
ATOM   4371  C14 OL    264      19.678  -0.086  11.361  1.00  0.00
ATOM   4372  H4R OL    264      19.308   0.535  10.517  1.00  0.00
ATOM   4373  H4S OL    264      19.561  -1.145  11.046  1.00  0.00
ATOM   4374  C15 OL    264      21.188   0.298  11.434  1.00  0.00
ATOM   4375  H5R OL    264      21.696  -0.149  12.315  1.00  0.00
ATOM   4376  H5S OL    264      21.249   1.389  11.635  1.00  0.00
ATOM   4377  C16 OL    264      21.838  -0.093  10.082  1.00  0.00
ATOM   4378  H6R OL    264      21.380  -0.964   9.566  1.00  0.00
ATOM   4379  H6S OL    264      22.918  -0.336  10.172  1.00  0.00
ATOM   4380  C17 OL    264      21.681   1.077   9.113  1.00  0.00
ATOM   4381  H7R OL    264      22.220   1.945   9.550  1.00  0.00
ATOM   4382  H7S OL    264      20.610   1.370   9.093  1.00  0.00
ATOM   4383  C18 OL    264      22.185   0.873   7.654  1.00  0.00
ATOM   4384  H8R OL    264      23.133   0.300   7.575  1.00  0.00
ATOM   4385  H8S OL    264      22.392   1.881   7.234  1.00  0.00
ATOM   4386  C19 OL    264      21.118   0.245   6.755  1.00  0.00
ATOM   4387  H9R OL    264      20.119   0.707   6.777  1.00  0.00
ATOM   4388 C110 OL    264      21.162  -0.851   6.009  1.00  0.00
ATOM   4389 H10R OL    264      20.276  -0.986   5.372  1.00  0.00
ATOM   4390 C111 OL    264      22.353  -1.825   5.783  1.00  0.00
ATOM   4391 H11R OL    264      22.015  -2.870   5.954  1.00  0.00
ATOM   4392 H11S OL    264      23.241  -1.717   6.441  1.00  0.00
ATOM   4393 C112 OL    264      22.905  -1.541   4.376  1.00  0.00
ATOM   4394 H12R OL    264      23.258  -0.488   4.410  1.00  0.00
ATOM   4395 H12S OL    264      22.175  -1.727   3.560  1.00  0.00
ATOM   4396 C113 OL    264      24.195  -2.293   3.855  1.00  0.00
ATOM   4397 H13R OL    264      25.099  -1.844   4.319  1.00  0.00
ATOM   4398 H13S OL    264      24.200  -2.071   2.766  1.00  0.00
ATOM   4399 C114 OL    264      24.195  -3.804   4.178  1.00  0.00
ATOM   4400 H14R OL    264      24.306  -4.025   5.261  1.00  0.00
ATOM   4401 H14S OL    264      25.054  -4.117   3.547  1.00  0.00
ATOM   4402 C115 OL    264      23.100  -4.767   3.620  1.00  0.00
ATOM   4403 H15R OL    264      22.185  -4.451   4.164  1.00  0.00
ATOM   4404 H15S OL    264      23.293  -5.842   3.825  1.00  0.00
ATOM   4405 C116 OL    264      22.797  -4.580   2.155  1.00  0.00
ATOM   4406 H16R OL    264      23.726  -4.826   1.597  1.00  0.00
ATOM   4407 H16S OL    264      22.601  -3.509   1.930  1.00  0.00
ATOM   4408 C117 OL    264      21.557  -5.359   1.661  1.00  0.00
ATOM   4409 H17R OL    264      20.637  -5.190   2.261  1.00  0.00
ATOM   4410 H17S OL    264      21.754  -6.450   1.721  1.00  0.00
ATOM   4411 C118 OL    264      21.179  -5.071   0.262  1.00  0.00
ATOM   4412 H18R OL    264      20.910  -3.997   0.167  1.00  0.00
ATOM   4413 H18S OL    264      20.344  -5.731  -0.057  1.00  0.00
ATOM   4414 H18T OL    264      21.938  -5.169  -0.543  1.00  0.00
TER   
ATOM   4415 C116 PA    265      13.036 -13.168   3.303  1.00  0.00
ATOM   4416 H16R PA    265      13.215 -12.918   2.235  1.00  0.00
ATOM   4417 H16S PA    265      13.716 -12.515   3.892  1.00  0.00
ATOM   4418 H16T PA    265      11.975 -12.892   3.484  1.00  0.00
ATOM   4419 C115 PA    265      13.342 -14.667   3.665  1.00  0.00
ATOM   4420 H15R PA    265      13.424 -14.745   4.770  1.00  0.00
ATOM   4421 H15S PA    265      12.519 -15.306   3.280  1.00  0.00
ATOM   4422 C114 PA    265      14.747 -15.194   3.209  1.00  0.00
ATOM   4423 H14R PA    265      14.909 -14.984   2.130  1.00  0.00
ATOM   4424 H14S PA    265      15.487 -14.617   3.804  1.00  0.00
ATOM   4425 C113 PA    265      14.934 -16.728   3.167  1.00  0.00
ATOM   4426 H13R PA    265      14.267 -17.183   2.404  1.00  0.00
ATOM   4427 H13S PA    265      16.001 -16.947   2.946  1.00  0.00
ATOM   4428 C112 PA    265      14.633 -17.388   4.520  1.00  0.00
ATOM   4429 H12R PA    265      13.652 -17.254   5.024  1.00  0.00
ATOM   4430 H12S PA    265      14.817 -18.484   4.507  1.00  0.00
ATOM   4431 C111 PA    265      15.648 -16.901   5.630  1.00  0.00
ATOM   4432 H11R PA    265      16.606 -16.649   5.126  1.00  0.00
ATOM   4433 H11S PA    265      15.322 -16.000   6.194  1.00  0.00
ATOM   4434 C110 PA    265      15.932 -17.924   6.692  1.00  0.00
ATOM   4435 H10R PA    265      14.957 -18.315   7.054  1.00  0.00
ATOM   4436 H10S PA    265      16.590 -18.761   6.374  1.00  0.00
ATOM   4437  C19 PA    265      16.620 -17.304   7.961  1.00  0.00
ATOM   4438  H9R PA    265      17.645 -17.009   7.649  1.00  0.00
ATOM   4439  H9S PA    265      16.081 -16.408   8.338  1.00  0.00
ATOM   4440  C18 PA    265      16.813 -18.170   9.167  1.00  0.00
ATOM   4441  H8R PA    265      16.233 -19.117   9.121  1.00  0.00
ATOM   4442  H8S PA    265      17.869 -18.516   9.200  1.00  0.00
ATOM   4443  C17 PA    265      16.684 -17.424  10.558  1.00  0.00
ATOM   4444  H7R PA    265      17.177 -16.429  10.602  1.00  0.00
ATOM   4445  H7S PA    265      15.635 -17.299  10.903  1.00  0.00
ATOM   4446  C16 PA    265      17.345 -18.307  11.617  1.00  0.00
ATOM   4447  H6R PA    265      17.279 -19.356  11.257  1.00  0.00
ATOM   4448  H6S PA    265      18.402 -17.981  11.712  1.00  0.00
ATOM   4449  C15 PA    265      16.738 -18.460  13.019  1.00  0.00
ATOM   4450  H5R PA    265      15.784 -19.026  13.078  1.00  0.00
ATOM   4451  H5S PA    265      17.533 -19.107  13.448  1.00  0.00
ATOM   4452  C14 PA    265      16.614 -17.159  13.836  1.00  0.00
ATOM   4453  H4R PA    265      15.877 -16.539  13.281  1.00  0.00
ATOM   4454  H4S PA    265      16.179 -17.384  14.833  1.00  0.00
ATOM   4455  C13 PA    265      17.937 -16.416  14.096  1.00  0.00
ATOM   4456  H3R PA    265      18.754 -17.122  14.358  1.00  0.00
ATOM   4457  H3S PA    265      18.312 -15.866  13.206  1.00  0.00
ATOM   4458  C12 PA    265      18.015 -15.592  15.375  1.00  0.00
ATOM   4459  H2R PA    265      17.758 -16.050  16.354  1.00  0.00
ATOM   4460  H2S PA    265      19.070 -15.249  15.440  1.00  0.00
TER   
ATOM   4461  C11 PC    266      16.996 -14.408  15.373  1.00  0.00
ATOM   4462  O12 PC    266      16.547 -13.790  14.410  1.00  0.00
ATOM   4463  O11 PC    266      16.686 -14.129  16.627  1.00  0.00
ATOM   4464  C1  PC    266      15.701 -13.208  17.064  1.00  0.00
ATOM   4465  HR  PC    266      16.211 -12.590  17.834  1.00  0.00
ATOM   4466  HS  PC    266      15.376 -12.508  16.265  1.00  0.00
ATOM   4467  C2  PC    266      14.427 -13.893  17.563  1.00  0.00
ATOM   4468  HX  PC    266      13.677 -13.178  17.964  1.00  0.00
ATOM   4469  C3  PC    266      14.806 -14.914  18.621  1.00  0.00
ATOM   4470  HA  PC    266      15.465 -14.309  19.280  1.00  0.00
ATOM   4471  HB  PC    266      13.902 -15.201  19.200  1.00  0.00
ATOM   4472  O31 PC    266      15.447 -15.952  17.996  1.00  0.00
ATOM   4473  P31 PC    266      16.101 -17.067  18.967  1.00  0.00
ATOM   4474  O32 PC    266      14.850 -18.012  19.304  1.00  0.00
ATOM   4475  C31 PC    266      14.141 -18.602  18.273  1.00  0.00
ATOM   4476  H1A PC    266      14.602 -18.605  17.262  1.00  0.00
ATOM   4477  H1B PC    266      14.040 -19.687  18.490  1.00  0.00
ATOM   4478  C32 PC    266      12.723 -18.118  18.137  1.00  0.00
ATOM   4479  H2A PC    266      12.868 -17.058  17.989  1.00  0.00
ATOM   4480  H2B PC    266      12.313 -18.554  17.238  1.00  0.00
ATOM   4481  N31 PC    266      11.800 -18.354  19.226  1.00  0.00
ATOM   4482  C33 PC    266      12.177 -17.756  20.605  1.00  0.00
ATOM   4483  H3A PC    266      11.434 -17.984  21.355  1.00  0.00
ATOM   4484  H3B PC    266      13.100 -18.238  20.891  1.00  0.00
ATOM   4485  H3C PC    266      12.285 -16.693  20.449  1.00  0.00
ATOM   4486  C34 PC    266      10.438 -17.731  18.741  1.00  0.00
ATOM   4487  H4A PC    266      10.527 -16.654  18.730  1.00  0.00
ATOM   4488  H4B PC    266      10.183 -18.076  17.750  1.00  0.00
ATOM   4489  H4C PC    266       9.625 -17.984  19.405  1.00  0.00
ATOM   4490  C35 PC    266      11.551 -19.808  19.391  1.00  0.00
ATOM   4491  H5A PC    266      11.617 -20.245  18.405  1.00  0.00
ATOM   4492  H5B PC    266      10.675 -20.071  19.965  1.00  0.00
ATOM   4493  H5C PC    266      12.280 -20.254  20.052  1.00  0.00
ATOM   4494  O33 PC    266      17.016 -17.934  18.186  1.00  0.00
ATOM   4495  O34 PC    266      16.657 -16.424  20.175  1.00  0.00
ATOM   4496  O21 PC    266      13.750 -14.636  16.493  1.00  0.00
ATOM   4497  C21 PC    266      12.528 -14.991  16.533  1.00  0.00
ATOM   4498  O22 PC    266      11.711 -14.780  17.436  1.00  0.00
TER   
ATOM   4499  C12 OL    267      12.256 -15.838  15.228  1.00  0.00
ATOM   4500  H2R OL    267      12.061 -16.867  15.597  1.00  0.00
ATOM   4501  H2S OL    267      13.089 -15.831  14.494  1.00  0.00
ATOM   4502  C13 OL    267      10.924 -15.375  14.568  1.00  0.00
ATOM   4503  H3R OL    267      10.054 -15.337  15.257  1.00  0.00
ATOM   4504  H3S OL    267      10.806 -16.053  13.695  1.00  0.00
ATOM   4505  C14 OL    267      10.967 -13.884  14.066  1.00  0.00
ATOM   4506  H4R OL    267      11.107 -13.108  14.848  1.00  0.00
ATOM   4507  H4S OL    267      10.031 -13.697  13.498  1.00  0.00
ATOM   4508  C15 OL    267      12.214 -13.684  13.089  1.00  0.00
ATOM   4509  H5R OL    267      13.093 -13.969  13.706  1.00  0.00
ATOM   4510  H5S OL    267      12.333 -12.610  12.832  1.00  0.00
ATOM   4511  C16 OL    267      12.300 -14.521  11.821  1.00  0.00
ATOM   4512  H6R OL    267      12.309 -15.569  12.187  1.00  0.00
ATOM   4513  H6S OL    267      13.313 -14.290  11.427  1.00  0.00
ATOM   4514  C17 OL    267      11.150 -14.368  10.809  1.00  0.00
ATOM   4515  H7R OL    267      11.072 -13.296  10.528  1.00  0.00
ATOM   4516  H7S OL    267      10.222 -14.624  11.363  1.00  0.00
ATOM   4517  C18 OL    267      11.177 -15.364   9.664  1.00  0.00
ATOM   4518  H8R OL    267      11.946 -15.232   8.872  1.00  0.00
ATOM   4519  H8S OL    267      10.285 -15.150   9.037  1.00  0.00
ATOM   4520  C19 OL    267      11.192 -16.780  10.006  1.00  0.00
ATOM   4521  H9R OL    267      10.919 -17.059  11.034  1.00  0.00
ATOM   4522 C110 OL    267      11.313 -17.837   9.221  1.00  0.00
ATOM   4523 H10R OL    267      11.273 -18.878   9.574  1.00  0.00
ATOM   4524 C111 OL    267      11.488 -17.770   7.689  1.00  0.00
ATOM   4525 H11R OL    267      12.241 -18.542   7.423  1.00  0.00
ATOM   4526 H11S OL    267      12.075 -16.863   7.428  1.00  0.00
ATOM   4527 C112 OL    267      10.313 -17.964   6.727  1.00  0.00
ATOM   4528 H12R OL    267       9.581 -17.152   6.926  1.00  0.00
ATOM   4529 H12S OL    267       9.731 -18.872   6.995  1.00  0.00
ATOM   4530 C113 OL    267      10.783 -18.158   5.307  1.00  0.00
ATOM   4531 H13R OL    267      11.688 -18.802   5.300  1.00  0.00
ATOM   4532 H13S OL    267      10.914 -17.189   4.780  1.00  0.00
ATOM   4533 C114 OL    267       9.746 -19.003   4.392  1.00  0.00
ATOM   4534 H14R OL    267       8.765 -18.494   4.272  1.00  0.00
ATOM   4535 H14S OL    267       9.612 -19.972   4.919  1.00  0.00
ATOM   4536 C115 OL    267      10.350 -19.532   3.035  1.00  0.00
ATOM   4537 H15R OL    267       9.605 -20.143   2.482  1.00  0.00
ATOM   4538 H15S OL    267      11.186 -20.238   3.223  1.00  0.00
ATOM   4539 C116 OL    267      11.063 -18.476   2.131  1.00  0.00
ATOM   4540 H16R OL    267      11.347 -18.969   1.177  1.00  0.00
ATOM   4541 H16S OL    267      11.992 -18.055   2.571  1.00  0.00
ATOM   4542 C117 OL    267      10.133 -17.288   1.736  1.00  0.00
ATOM   4543 H17R OL    267       9.842 -16.732   2.653  1.00  0.00
ATOM   4544 H17S OL    267       9.258 -17.653   1.158  1.00  0.00
ATOM   4545 C118 OL    267      10.865 -16.316   0.829  1.00  0.00
ATOM   4546 H18R OL    267      11.693 -15.807   1.368  1.00  0.00
ATOM   4547 H18S OL    267      10.175 -15.456   0.690  1.00  0.00
ATOM   4548 H18T OL    267      11.375 -16.696  -0.082  1.00  0.00
TER   
ATOM   4549 C116 PA    268      -9.074   7.903   0.207  1.00  0.00
ATOM   4550 H16R PA    268      -8.277   7.693  -0.538  1.00  0.00
ATOM   4551 H16S PA    268      -9.703   7.030   0.482  1.00  0.00
ATOM   4552 H16T PA    268      -8.534   8.350   1.068  1.00  0.00
ATOM   4553 C115 PA    268     -10.078   8.857  -0.477  1.00  0.00
ATOM   4554 H15R PA    268      -9.610   9.844  -0.683  1.00  0.00
ATOM   4555 H15S PA    268     -10.289   8.404  -1.470  1.00  0.00
ATOM   4556 C114 PA    268     -11.407   9.091   0.388  1.00  0.00
ATOM   4557 H14R PA    268     -11.552  10.151   0.087  1.00  0.00
ATOM   4558 H14S PA    268     -12.177   8.346   0.096  1.00  0.00
ATOM   4559 C113 PA    268     -11.188   9.073   1.961  1.00  0.00
ATOM   4560 H13R PA    268     -11.013   8.035   2.316  1.00  0.00
ATOM   4561 H13S PA    268     -10.294   9.681   2.216  1.00  0.00
ATOM   4562 C112 PA    268     -12.406   9.598   2.747  1.00  0.00
ATOM   4563 H12R PA    268     -12.739  10.613   2.444  1.00  0.00
ATOM   4564 H12S PA    268     -13.331   9.016   2.546  1.00  0.00
ATOM   4565 C111 PA    268     -12.241   9.629   4.252  1.00  0.00
ATOM   4566 H11R PA    268     -11.601  10.492   4.536  1.00  0.00
ATOM   4567 H11S PA    268     -13.262   9.684   4.687  1.00  0.00
ATOM   4568 C110 PA    268     -11.625   8.325   4.761  1.00  0.00
ATOM   4569 H10R PA    268     -12.218   7.487   4.337  1.00  0.00
ATOM   4570 H10S PA    268     -10.579   8.205   4.405  1.00  0.00
ATOM   4571  C19 PA    268     -11.724   8.164   6.239  1.00  0.00
ATOM   4572  H9R PA    268     -11.200   7.219   6.497  1.00  0.00
ATOM   4573  H9S PA    268     -11.246   9.056   6.698  1.00  0.00
ATOM   4574  C18 PA    268     -13.208   7.986   6.717  1.00  0.00
ATOM   4575  H8R PA    268     -13.822   7.691   5.839  1.00  0.00
ATOM   4576  H8S PA    268     -13.159   7.132   7.425  1.00  0.00
ATOM   4577  C17 PA    268     -13.780   9.253   7.449  1.00  0.00
ATOM   4578  H7R PA    268     -13.672  10.134   6.781  1.00  0.00
ATOM   4579  H7S PA    268     -14.865   9.161   7.670  1.00  0.00
ATOM   4580  C16 PA    268     -13.089   9.583   8.802  1.00  0.00
ATOM   4581  H6R PA    268     -12.033   9.244   8.735  1.00  0.00
ATOM   4582  H6S PA    268     -13.160  10.680   8.963  1.00  0.00
ATOM   4583  C15 PA    268     -13.754   8.889   9.938  1.00  0.00
ATOM   4584  H5R PA    268     -14.837   9.134   9.898  1.00  0.00
ATOM   4585  H5S PA    268     -13.830   7.794   9.767  1.00  0.00
ATOM   4586  C14 PA    268     -13.051   9.245  11.283  1.00  0.00
ATOM   4587  H4R PA    268     -13.015  10.340  11.463  1.00  0.00
ATOM   4588  H4S PA    268     -13.832   8.881  11.984  1.00  0.00
ATOM   4589  C13 PA    268     -11.694   8.543  11.524  1.00  0.00
ATOM   4590  H3R PA    268     -11.721   7.586  10.960  1.00  0.00
ATOM   4591  H3S PA    268     -10.869   9.147  11.088  1.00  0.00
ATOM   4592  C12 PA    268     -11.484   8.232  12.988  1.00  0.00
ATOM   4593  H2R PA    268     -11.616   9.118  13.645  1.00  0.00
ATOM   4594  H2S PA    268     -12.211   7.496  13.392  1.00  0.00
TER   
ATOM   4595  C11 PC    269     -10.068   7.751  13.177  1.00  0.00
ATOM   4596  O12 PC    269      -9.672   6.642  12.903  1.00  0.00
ATOM   4597  O11 PC    269      -9.346   8.687  13.812  1.00  0.00
ATOM   4598  C1  PC    269      -8.002   8.483  14.362  1.00  0.00
ATOM   4599  HR  PC    269      -7.772   7.401  14.469  1.00  0.00
ATOM   4600  HS  PC    269      -7.360   8.998  13.616  1.00  0.00
ATOM   4601  C2  PC    269      -7.880   9.282  15.687  1.00  0.00
ATOM   4602  HX  PC    269      -6.904   9.180  16.208  1.00  0.00
ATOM   4603  C3  PC    269      -8.895   8.573  16.733  1.00  0.00
ATOM   4604  HA  PC    269      -8.614   7.507  16.873  1.00  0.00
ATOM   4605  HB  PC    269      -8.673   9.063  17.706  1.00  0.00
ATOM   4606  O31 PC    269     -10.242   8.815  16.391  1.00  0.00
ATOM   4607  P31 PC    269     -11.180   9.809  17.119  1.00  0.00
ATOM   4608  O32 PC    269     -10.421  10.501  18.286  1.00  0.00
ATOM   4609  C31 PC    269     -10.228   9.950  19.597  1.00  0.00
ATOM   4610  H1A PC    269     -10.948   9.111  19.708  1.00  0.00
ATOM   4611  H1B PC    269      -9.224   9.475  19.573  1.00  0.00
ATOM   4612  C32 PC    269     -10.526  10.973  20.702  1.00  0.00
ATOM   4613  H2A PC    269     -10.475  10.470  21.656  1.00  0.00
ATOM   4614  H2B PC    269      -9.663  11.621  20.681  1.00  0.00
ATOM   4615  N31 PC    269     -11.847  11.713  20.723  1.00  0.00
ATOM   4616  C33 PC    269     -13.045  10.792  20.737  1.00  0.00
ATOM   4617  H3A PC    269     -12.996  10.101  21.566  1.00  0.00
ATOM   4618  H3B PC    269     -13.963  11.336  20.904  1.00  0.00
ATOM   4619  H3C PC    269     -13.064  10.348  19.753  1.00  0.00
ATOM   4620  C34 PC    269     -11.899  12.596  22.003  1.00  0.00
ATOM   4621  H4A PC    269     -10.937  12.925  22.366  1.00  0.00
ATOM   4622  H4B PC    269     -12.575  13.432  21.902  1.00  0.00
ATOM   4623  H4C PC    269     -12.224  11.864  22.728  1.00  0.00
ATOM   4624  C35 PC    269     -11.989  12.585  19.528  1.00  0.00
ATOM   4625  H5A PC    269     -12.046  11.978  18.637  1.00  0.00
ATOM   4626  H5B PC    269     -11.255  13.355  19.341  1.00  0.00
ATOM   4627  H5C PC    269     -12.952  13.066  19.617  1.00  0.00
ATOM   4628  O33 PC    269     -11.580  10.902  16.189  1.00  0.00
ATOM   4629  O34 PC    269     -12.264   8.994  17.727  1.00  0.00
ATOM   4630  O21 PC    269      -8.278  10.719  15.453  1.00  0.00
ATOM   4631  C21 PC    269      -7.679  11.530  14.628  1.00  0.00
ATOM   4632  O22 PC    269      -6.704  11.234  13.937  1.00  0.00
TER   
ATOM   4633  C12 OL    270      -8.490  12.797  14.542  1.00  0.00
ATOM   4634  H2R OL    270      -7.834  13.582  14.108  1.00  0.00
ATOM   4635  H2S OL    270      -8.638  12.977  15.628  1.00  0.00
ATOM   4636  C13 OL    270      -9.748  12.580  13.694  1.00  0.00
ATOM   4637  H3R OL    270     -10.503  13.392  13.766  1.00  0.00
ATOM   4638  H3S OL    270     -10.332  11.685  13.997  1.00  0.00
ATOM   4639  C14 OL    270      -9.521  12.452  12.196  1.00  0.00
ATOM   4640  H4R OL    270      -8.945  11.512  12.059  1.00  0.00
ATOM   4641  H4S OL    270      -8.921  13.298  11.798  1.00  0.00
ATOM   4642  C15 OL    270     -10.856  12.478  11.427  1.00  0.00
ATOM   4643  H5R OL    270     -11.438  13.369  11.746  1.00  0.00
ATOM   4644  H5S OL    270     -11.348  11.542  11.766  1.00  0.00
ATOM   4645  C16 OL    270     -10.648  12.456   9.863  1.00  0.00
ATOM   4646  H6R OL    270     -11.625  12.296   9.358  1.00  0.00
ATOM   4647  H6S OL    270     -10.073  11.529   9.651  1.00  0.00
ATOM   4648  C17 OL    270      -9.938  13.656   9.296  1.00  0.00
ATOM   4649  H7R OL    270      -8.917  13.703   9.730  1.00  0.00
ATOM   4650  H7S OL    270     -10.517  14.571   9.550  1.00  0.00
ATOM   4651  C18 OL    270      -9.858  13.636   7.694  1.00  0.00
ATOM   4652  H8R OL    270     -10.893  13.781   7.318  1.00  0.00
ATOM   4653  H8S OL    270      -9.559  12.588   7.477  1.00  0.00
ATOM   4654  C19 OL    270      -8.888  14.643   7.177  1.00  0.00
ATOM   4655  H9R OL    270      -9.042  15.720   7.338  1.00  0.00
ATOM   4656 C110 OL    270      -7.723  14.387   6.600  1.00  0.00
ATOM   4657 H10R OL    270      -7.086  15.197   6.216  1.00  0.00
ATOM   4658 C111 OL    270      -7.023  13.100   6.288  1.00  0.00
ATOM   4659 H11R OL    270      -7.235  12.410   7.132  1.00  0.00
ATOM   4660 H11S OL    270      -5.931  13.298   6.253  1.00  0.00
ATOM   4661 C112 OL    270      -7.388  12.329   4.983  1.00  0.00
ATOM   4662 H12R OL    270      -8.357  11.839   5.218  1.00  0.00
ATOM   4663 H12S OL    270      -6.583  11.591   4.783  1.00  0.00
ATOM   4664 C113 OL    270      -7.445  13.166   3.778  1.00  0.00
ATOM   4665 H13R OL    270      -7.152  14.229   3.920  1.00  0.00
ATOM   4666 H13S OL    270      -8.522  13.286   3.534  1.00  0.00
ATOM   4667 C114 OL    270      -6.561  12.735   2.530  1.00  0.00
ATOM   4668 H14R OL    270      -6.730  11.669   2.265  1.00  0.00
ATOM   4669 H14S OL    270      -5.493  12.829   2.820  1.00  0.00
ATOM   4670 C115 OL    270      -6.984  13.456   1.265  1.00  0.00
ATOM   4671 H15R OL    270      -6.122  13.205   0.609  1.00  0.00
ATOM   4672 H15S OL    270      -7.205  14.530   1.441  1.00  0.00
ATOM   4673 C116 OL    270      -8.358  12.872   0.649  1.00  0.00
ATOM   4674 H16R OL    270      -9.177  13.235   1.306  1.00  0.00
ATOM   4675 H16S OL    270      -8.166  11.781   0.739  1.00  0.00
ATOM   4676 C117 OL    270      -8.620  13.391  -0.775  1.00  0.00
ATOM   4677 H17R OL    270      -9.364  14.215  -0.784  1.00  0.00
ATOM   4678 H17S OL    270      -8.982  12.425  -1.187  1.00  0.00
ATOM   4679 C118 OL    270      -7.435  13.913  -1.538  1.00  0.00
ATOM   4680 H18R OL    270      -6.621  13.180  -1.351  1.00  0.00
ATOM   4681 H18S OL    270      -6.915  14.827  -1.182  1.00  0.00
ATOM   4682 H18T OL    270      -7.583  13.910  -2.639  1.00  0.00
TER   
ATOM   4683 C116 PA    271     -20.470  12.893  -0.665  1.00  0.00
ATOM   4684 H16R PA    271     -21.289  12.853   0.085  1.00  0.00
ATOM   4685 H16S PA    271     -20.852  13.469  -1.535  1.00  0.00
ATOM   4686 H16T PA    271     -19.705  13.579  -0.242  1.00  0.00
ATOM   4687 C115 PA    271     -19.623  11.690  -0.938  1.00  0.00
ATOM   4688 H15R PA    271     -20.094  10.685  -0.988  1.00  0.00
ATOM   4689 H15S PA    271     -19.102  11.984  -1.874  1.00  0.00
ATOM   4690 C114 PA    271     -18.377  11.244  -0.068  1.00  0.00
ATOM   4691 H14R PA    271     -17.830  10.463  -0.639  1.00  0.00
ATOM   4692 H14S PA    271     -17.780  12.180  -0.011  1.00  0.00
ATOM   4693 C113 PA    271     -18.727  10.730   1.333  1.00  0.00
ATOM   4694 H13R PA    271     -19.388  11.498   1.789  1.00  0.00
ATOM   4695 H13S PA    271     -19.328   9.800   1.248  1.00  0.00
ATOM   4696 C112 PA    271     -17.427  10.357   2.099  1.00  0.00
ATOM   4697 H12R PA    271     -16.813   9.894   1.297  1.00  0.00
ATOM   4698 H12S PA    271     -16.832  11.242   2.411  1.00  0.00
ATOM   4699 C111 PA    271     -17.676   9.339   3.280  1.00  0.00
ATOM   4700 H11R PA    271     -18.258   8.447   2.965  1.00  0.00
ATOM   4701 H11S PA    271     -16.613   9.040   3.406  1.00  0.00
ATOM   4702 C110 PA    271     -18.277   9.918   4.596  1.00  0.00
ATOM   4703 H10R PA    271     -18.015  10.993   4.703  1.00  0.00
ATOM   4704 H10S PA    271     -19.380  10.004   4.496  1.00  0.00
ATOM   4705  C19 PA    271     -17.809   9.362   5.854  1.00  0.00
ATOM   4706  H9R PA    271     -18.177   8.319   5.964  1.00  0.00
ATOM   4707  H9S PA    271     -16.701   9.441   5.861  1.00  0.00
ATOM   4708  C18 PA    271     -18.292  10.196   7.091  1.00  0.00
ATOM   4709  H8R PA    271     -17.891  11.230   7.015  1.00  0.00
ATOM   4710  H8S PA    271     -19.400  10.276   7.063  1.00  0.00
ATOM   4711  C17 PA    271     -17.885   9.551   8.485  1.00  0.00
ATOM   4712  H7R PA    271     -18.045   8.452   8.521  1.00  0.00
ATOM   4713  H7S PA    271     -16.793   9.642   8.668  1.00  0.00
ATOM   4714  C16 PA    271     -18.687   9.892   9.706  1.00  0.00
ATOM   4715  H6R PA    271     -18.534  10.975   9.905  1.00  0.00
ATOM   4716  H6S PA    271     -19.764   9.677   9.539  1.00  0.00
ATOM   4717  C15 PA    271     -18.173   9.163  10.960  1.00  0.00
ATOM   4718  H5R PA    271     -18.132   8.103  10.627  1.00  0.00
ATOM   4719  H5S PA    271     -17.134   9.424  11.254  1.00  0.00
ATOM   4720  C14 PA    271     -19.025   9.299  12.247  1.00  0.00
ATOM   4721  H4R PA    271     -18.832  10.364  12.500  1.00  0.00
ATOM   4722  H4S PA    271     -20.113   9.197  12.050  1.00  0.00
ATOM   4723  C13 PA    271     -18.587   8.419  13.398  1.00  0.00
ATOM   4724  H3R PA    271     -19.139   8.698  14.322  1.00  0.00
ATOM   4725  H3S PA    271     -18.853   7.389  13.080  1.00  0.00
ATOM   4726  C12 PA    271     -17.002   8.313  13.609  1.00  0.00
ATOM   4727  H2R PA    271     -16.908   7.326  14.110  1.00  0.00
ATOM   4728  H2S PA    271     -16.382   8.198  12.693  1.00  0.00
TER   
ATOM   4729  C11 PC    272     -16.559   9.413  14.439  1.00  0.00
ATOM   4730  O12 PC    272     -16.106   9.193  15.575  1.00  0.00
ATOM   4731  O11 PC    272     -16.659  10.588  13.797  1.00  0.00
ATOM   4732  C1  PC    272     -16.051  11.800  14.474  1.00  0.00
ATOM   4733  HR  PC    272     -15.621  11.459  15.440  1.00  0.00
ATOM   4734  HS  PC    272     -15.189  12.307  13.990  1.00  0.00
ATOM   4735  C2  PC    272     -17.170  12.805  14.917  1.00  0.00
ATOM   4736  HX  PC    272     -16.749  13.811  15.130  1.00  0.00
ATOM   4737  C3  PC    272     -17.861  12.384  16.280  1.00  0.00
ATOM   4738  HA  PC    272     -17.076  12.167  17.035  1.00  0.00
ATOM   4739  HB  PC    272     -18.554  13.160  16.670  1.00  0.00
ATOM   4740  O31 PC    272     -18.550  11.151  15.996  1.00  0.00
ATOM   4741  P31 PC    272     -19.164  10.349  17.228  1.00  0.00
ATOM   4742  O32 PC    272     -19.698  11.457  18.227  1.00  0.00
ATOM   4743  C31 PC    272     -19.775  11.112  19.654  1.00  0.00
ATOM   4744  H1A PC    272     -20.344  10.162  19.739  1.00  0.00
ATOM   4745  H1B PC    272     -18.769  10.867  20.057  1.00  0.00
ATOM   4746  C32 PC    272     -20.577  12.146  20.478  1.00  0.00
ATOM   4747  H2A PC    272     -21.578  12.278  20.093  1.00  0.00
ATOM   4748  H2B PC    272     -20.589  11.721  21.471  1.00  0.00
ATOM   4749  N31 PC    272     -20.078  13.570  20.598  1.00  0.00
ATOM   4750  C33 PC    272     -18.941  13.559  21.634  1.00  0.00
ATOM   4751  H3A PC    272     -18.495  14.542  21.669  1.00  0.00
ATOM   4752  H3B PC    272     -19.348  13.198  22.567  1.00  0.00
ATOM   4753  H3C PC    272     -18.256  12.767  21.370  1.00  0.00
ATOM   4754  C34 PC    272     -19.581  14.111  19.283  1.00  0.00
ATOM   4755  H4A PC    272     -18.689  13.558  19.028  1.00  0.00
ATOM   4756  H4B PC    272     -20.379  13.915  18.582  1.00  0.00
ATOM   4757  H4C PC    272     -19.342  15.162  19.355  1.00  0.00
ATOM   4758  C35 PC    272     -21.141  14.471  21.161  1.00  0.00
ATOM   4759  H5A PC    272     -21.671  14.033  21.993  1.00  0.00
ATOM   4760  H5B PC    272     -21.884  14.642  20.396  1.00  0.00
ATOM   4761  H5C PC    272     -20.749  15.448  21.404  1.00  0.00
ATOM   4762  O33 PC    272     -20.366   9.606  16.805  1.00  0.00
ATOM   4763  O34 PC    272     -18.095   9.564  17.937  1.00  0.00
ATOM   4764  O21 PC    272     -18.095  12.882  13.792  1.00  0.00
ATOM   4765  C21 PC    272     -17.819  13.722  12.754  1.00  0.00
ATOM   4766  O22 PC    272     -16.754  14.327  12.606  1.00  0.00
TER   
ATOM   4767  C12 OL    273     -19.062  13.929  11.875  1.00  0.00
ATOM   4768  H2R OL    273     -19.899  14.350  12.471  1.00  0.00
ATOM   4769  H2S OL    273     -19.394  12.940  11.493  1.00  0.00
ATOM   4770  C13 OL    273     -18.680  14.733  10.615  1.00  0.00
ATOM   4771  H3R OL    273     -17.983  14.227   9.914  1.00  0.00
ATOM   4772  H3S OL    273     -18.198  15.669  10.971  1.00  0.00
ATOM   4773  C14 OL    273     -19.949  15.011   9.787  1.00  0.00
ATOM   4774  H4R OL    273     -19.682  15.777   9.028  1.00  0.00
ATOM   4775  H4S OL    273     -20.677  15.417  10.522  1.00  0.00
ATOM   4776  C15 OL    273     -20.570  13.761   9.074  1.00  0.00
ATOM   4777  H5R OL    273     -21.667  13.693   9.233  1.00  0.00
ATOM   4778  H5S OL    273     -20.037  12.820   9.328  1.00  0.00
ATOM   4779  C16 OL    273     -20.370  13.929   7.540  1.00  0.00
ATOM   4780  H6R OL    273     -19.269  13.855   7.413  1.00  0.00
ATOM   4781  H6S OL    273     -20.589  14.983   7.265  1.00  0.00
ATOM   4782  C17 OL    273     -21.069  12.900   6.647  1.00  0.00
ATOM   4783  H7R OL    273     -22.176  12.991   6.669  1.00  0.00
ATOM   4784  H7S OL    273     -20.832  11.874   7.000  1.00  0.00
ATOM   4785  C18 OL    273     -20.627  12.932   5.150  1.00  0.00
ATOM   4786  H8R OL    273     -20.962  11.999   4.650  1.00  0.00
ATOM   4787  H8S OL    273     -19.516  12.903   5.130  1.00  0.00
ATOM   4788  C19 OL    273     -21.267  14.124   4.539  1.00  0.00
ATOM   4789  H9R OL    273     -22.316  13.871   4.327  1.00  0.00
ATOM   4790 C110 OL    273     -20.665  15.185   3.954  1.00  0.00
ATOM   4791 H10R OL    273     -21.220  15.964   3.409  1.00  0.00
ATOM   4792 C111 OL    273     -19.174  15.344   3.884  1.00  0.00
ATOM   4793 H11R OL    273     -18.623  14.380   3.896  1.00  0.00
ATOM   4794 H11S OL    273     -18.750  15.735   4.833  1.00  0.00
ATOM   4795 C112 OL    273     -18.551  16.245   2.885  1.00  0.00
ATOM   4796 H12R OL    273     -18.765  15.665   1.962  1.00  0.00
ATOM   4797 H12S OL    273     -17.442  16.181   2.859  1.00  0.00
ATOM   4798 C113 OL    273     -19.069  17.692   2.798  1.00  0.00
ATOM   4799 H13R OL    273     -18.861  18.227   3.749  1.00  0.00
ATOM   4800 H13S OL    273     -20.179  17.655   2.754  1.00  0.00
ATOM   4801 C114 OL    273     -18.307  18.431   1.714  1.00  0.00
ATOM   4802 H14R OL    273     -17.292  18.672   2.096  1.00  0.00
ATOM   4803 H14S OL    273     -18.889  19.367   1.575  1.00  0.00
ATOM   4804 C115 OL    273     -18.169  17.642   0.357  1.00  0.00
ATOM   4805 H15R OL    273     -17.566  16.748   0.622  1.00  0.00
ATOM   4806 H15S OL    273     -17.505  18.223  -0.318  1.00  0.00
ATOM   4807 C116 OL    273     -19.438  17.529  -0.494  1.00  0.00
ATOM   4808 H16R OL    273     -20.065  18.445  -0.437  1.00  0.00
ATOM   4809 H16S OL    273     -19.997  16.680  -0.046  1.00  0.00
ATOM   4810 C117 OL    273     -19.229  17.254  -1.989  1.00  0.00
ATOM   4811 H17R OL    273     -19.301  18.193  -2.578  1.00  0.00
ATOM   4812 H17S OL    273     -20.113  16.634  -2.254  1.00  0.00
ATOM   4813 C118 OL    273     -17.987  16.484  -2.356  1.00  0.00
ATOM   4814 H18R OL    273     -18.100  15.931  -3.313  1.00  0.00
ATOM   4815 H18S OL    273     -17.798  15.663  -1.631  1.00  0.00
ATOM   4816 H18T OL    273     -17.073  17.095  -2.519  1.00  0.00
TER   
ATOM   4817 C116 PA    274       2.920  32.958   1.361  1.00  0.00
ATOM   4818 H16R PA    274       3.143  33.858   1.972  1.00  0.00
ATOM   4819 H16S PA    274       1.898  32.623   1.639  1.00  0.00
ATOM   4820 H16T PA    274       3.037  33.359   0.331  1.00  0.00
ATOM   4821 C115 PA    274       3.882  31.790   1.649  1.00  0.00
ATOM   4822 H15R PA    274       4.941  32.116   1.574  1.00  0.00
ATOM   4823 H15S PA    274       3.721  31.475   2.702  1.00  0.00
ATOM   4824 C114 PA    274       3.728  30.536   0.678  1.00  0.00
ATOM   4825 H14R PA    274       2.865  29.924   1.020  1.00  0.00
ATOM   4826 H14S PA    274       3.500  30.907  -0.344  1.00  0.00
ATOM   4827 C113 PA    274       5.018  29.724   0.620  1.00  0.00
ATOM   4828 H13R PA    274       4.682  28.893  -0.036  1.00  0.00
ATOM   4829 H13S PA    274       5.826  30.263   0.080  1.00  0.00
ATOM   4830 C112 PA    274       5.590  29.331   2.017  1.00  0.00
ATOM   4831 H12R PA    274       5.704  30.319   2.513  1.00  0.00
ATOM   4832 H12S PA    274       4.842  28.742   2.589  1.00  0.00
ATOM   4833 C111 PA    274       6.896  28.521   1.880  1.00  0.00
ATOM   4834 H11R PA    274       6.637  27.497   1.534  1.00  0.00
ATOM   4835 H11S PA    274       7.605  28.930   1.129  1.00  0.00
ATOM   4836 C110 PA    274       7.699  28.545   3.196  1.00  0.00
ATOM   4837 H10R PA    274       8.721  28.147   3.018  1.00  0.00
ATOM   4838 H10S PA    274       7.843  29.569   3.602  1.00  0.00
ATOM   4839  C19 PA    274       7.109  27.669   4.346  1.00  0.00
ATOM   4840  H9R PA    274       6.561  26.787   3.951  1.00  0.00
ATOM   4841  H9S PA    274       7.928  27.214   4.943  1.00  0.00
ATOM   4842  C18 PA    274       6.131  28.358   5.250  1.00  0.00
ATOM   4843  H8R PA    274       6.782  28.942   5.935  1.00  0.00
ATOM   4844  H8S PA    274       5.527  29.147   4.752  1.00  0.00
ATOM   4845  C17 PA    274       5.350  27.341   6.099  1.00  0.00
ATOM   4846  H7R PA    274       4.667  26.824   5.391  1.00  0.00
ATOM   4847  H7S PA    274       6.104  26.656   6.543  1.00  0.00
ATOM   4848  C16 PA    274       4.458  27.970   7.163  1.00  0.00
ATOM   4849  H6R PA    274       4.134  28.864   6.588  1.00  0.00
ATOM   4850  H6S PA    274       3.487  27.467   7.362  1.00  0.00
ATOM   4851  C15 PA    274       4.974  28.234   8.579  1.00  0.00
ATOM   4852  H5R PA    274       5.046  27.244   9.078  1.00  0.00
ATOM   4853  H5S PA    274       5.921  28.814   8.564  1.00  0.00
ATOM   4854  C14 PA    274       3.883  29.125   9.288  1.00  0.00
ATOM   4855  H4R PA    274       3.724  30.054   8.699  1.00  0.00
ATOM   4856  H4S PA    274       2.886  28.635   9.265  1.00  0.00
ATOM   4857  C13 PA    274       4.258  29.692  10.695  1.00  0.00
ATOM   4858  H3R PA    274       4.558  28.748  11.198  1.00  0.00
ATOM   4859  H3S PA    274       5.196  30.287  10.676  1.00  0.00
ATOM   4860  C12 PA    274       3.149  30.468  11.415  1.00  0.00
ATOM   4861  H2R PA    274       2.948  31.368  10.795  1.00  0.00
ATOM   4862  H2S PA    274       2.140  30.013  11.513  1.00  0.00
TER   
ATOM   4863  C11 PC    275       3.859  30.822  12.714  1.00  0.00
ATOM   4864  O12 PC    275       4.507  31.850  13.029  1.00  0.00
ATOM   4865  O11 PC    275       3.659  29.828  13.526  1.00  0.00
ATOM   4866  C1  PC    275       3.955  29.794  14.890  1.00  0.00
ATOM   4867  HR  PC    275       4.749  29.040  15.078  1.00  0.00
ATOM   4868  HS  PC    275       4.457  30.721  15.240  1.00  0.00
ATOM   4869  C2  PC    275       2.721  29.533  15.815  1.00  0.00
ATOM   4870  HX  PC    275       2.026  30.382  15.639  1.00  0.00
ATOM   4871  C3  PC    275       3.164  29.422  17.297  1.00  0.00
ATOM   4872  HA  PC    275       4.258  29.267  17.417  1.00  0.00
ATOM   4873  HB  PC    275       2.944  30.390  17.796  1.00  0.00
ATOM   4874  O31 PC    275       2.396  28.484  18.004  1.00  0.00
ATOM   4875  P31 PC    275       2.466  28.373  19.576  1.00  0.00
ATOM   4876  O32 PC    275       3.613  27.274  19.692  1.00  0.00
ATOM   4877  C31 PC    275       3.463  26.015  19.029  1.00  0.00
ATOM   4878  H1A PC    275       2.622  25.485  19.525  1.00  0.00
ATOM   4879  H1B PC    275       3.199  26.104  17.953  1.00  0.00
ATOM   4880  C32 PC    275       4.795  25.055  19.118  1.00  0.00
ATOM   4881  H2A PC    275       5.055  24.724  20.113  1.00  0.00
ATOM   4882  H2B PC    275       4.505  24.207  18.515  1.00  0.00
ATOM   4883  N31 PC    275       6.114  25.618  18.527  1.00  0.00
ATOM   4884  C33 PC    275       6.473  27.018  18.958  1.00  0.00
ATOM   4885  H3A PC    275       6.772  27.122  19.991  1.00  0.00
ATOM   4886  H3B PC    275       7.197  27.394  18.252  1.00  0.00
ATOM   4887  H3C PC    275       5.635  27.646  18.693  1.00  0.00
ATOM   4888  C34 PC    275       7.198  24.563  18.847  1.00  0.00
ATOM   4889  H4A PC    275       8.059  24.813  18.244  1.00  0.00
ATOM   4890  H4B PC    275       7.427  24.686  19.895  1.00  0.00
ATOM   4891  H4C PC    275       6.877  23.550  18.654  1.00  0.00
ATOM   4892  C35 PC    275       6.024  25.648  17.038  1.00  0.00
ATOM   4893  H5A PC    275       5.580  24.743  16.649  1.00  0.00
ATOM   4894  H5B PC    275       6.960  25.856  16.541  1.00  0.00
ATOM   4895  H5C PC    275       5.339  26.420  16.720  1.00  0.00
ATOM   4896  O33 PC    275       2.983  29.665  20.131  1.00  0.00
ATOM   4897  O34 PC    275       1.203  27.792  20.079  1.00  0.00
ATOM   4898  O21 PC    275       2.152  28.336  15.295  1.00  0.00
ATOM   4899  C21 PC    275       0.925  28.185  15.556  1.00  0.00
ATOM   4900  O22 PC    275       0.111  28.858  16.213  1.00  0.00
TER   
ATOM   4901  C12 OL    276       0.555  26.878  14.791  1.00  0.00
ATOM   4902  H2R OL    276      -0.504  26.577  14.934  1.00  0.00
ATOM   4903  H2S OL    276       1.163  26.108  15.311  1.00  0.00
ATOM   4904  C13 OL    276       0.890  26.940  13.249  1.00  0.00
ATOM   4905  H3R OL    276       1.968  27.149  13.083  1.00  0.00
ATOM   4906  H3S OL    276       0.432  27.876  12.863  1.00  0.00
ATOM   4907  C14 OL    276       0.246  25.890  12.302  1.00  0.00
ATOM   4908  H4R OL    276      -0.806  25.651  12.569  1.00  0.00
ATOM   4909  H4S OL    276       0.880  24.993  12.464  1.00  0.00
ATOM   4910  C15 OL    276       0.226  26.201  10.787  1.00  0.00
ATOM   4911  H5R OL    276      -0.382  27.130  10.749  1.00  0.00
ATOM   4912  H5S OL    276      -0.316  25.369  10.288  1.00  0.00
ATOM   4913  C16 OL    276       1.563  26.268  10.116  1.00  0.00
ATOM   4914  H6R OL    276       2.263  26.769  10.818  1.00  0.00
ATOM   4915  H6S OL    276       1.566  26.691   9.089  1.00  0.00
ATOM   4916  C17 OL    276       2.219  24.828   9.917  1.00  0.00
ATOM   4917  H7R OL    276       1.505  24.259   9.284  1.00  0.00
ATOM   4918  H7S OL    276       2.385  24.353  10.908  1.00  0.00
ATOM   4919  C18 OL    276       3.624  24.785   9.120  1.00  0.00
ATOM   4920  H8R OL    276       4.359  25.122   9.881  1.00  0.00
ATOM   4921  H8S OL    276       3.569  25.506   8.275  1.00  0.00
ATOM   4922  C19 OL    276       4.138  23.485   8.722  1.00  0.00
ATOM   4923  H9R OL    276       4.318  22.867   9.613  1.00  0.00
ATOM   4924 C110 OL    276       4.463  23.083   7.483  1.00  0.00
ATOM   4925 H10R OL    276       5.064  22.162   7.475  1.00  0.00
ATOM   4926 C111 OL    276       4.401  23.814   6.209  1.00  0.00
ATOM   4927 H11R OL    276       5.467  23.867   5.900  1.00  0.00
ATOM   4928 H11S OL    276       3.967  24.835   6.262  1.00  0.00
ATOM   4929 C112 OL    276       3.592  23.176   5.061  1.00  0.00
ATOM   4930 H12R OL    276       4.028  22.215   4.714  1.00  0.00
ATOM   4931 H12S OL    276       3.800  23.808   4.171  1.00  0.00
ATOM   4932 C113 OL    276       2.045  23.074   5.348  1.00  0.00
ATOM   4933 H13R OL    276       1.858  22.275   6.097  1.00  0.00
ATOM   4934 H13S OL    276       1.583  22.790   4.379  1.00  0.00
ATOM   4935 C114 OL    276       1.249  24.387   5.660  1.00  0.00
ATOM   4936 H14R OL    276       1.435  24.674   6.717  1.00  0.00
ATOM   4937 H14S OL    276       0.156  24.237   5.537  1.00  0.00
ATOM   4938 C115 OL    276       1.717  25.577   4.811  1.00  0.00
ATOM   4939 H15R OL    276       2.791  25.860   4.836  1.00  0.00
ATOM   4940 H15S OL    276       1.169  26.467   5.187  1.00  0.00
ATOM   4941 C116 OL    276       1.329  25.437   3.374  1.00  0.00
ATOM   4942 H16R OL    276       0.220  25.393   3.324  1.00  0.00
ATOM   4943 H16S OL    276       1.640  24.534   2.807  1.00  0.00
ATOM   4944 C117 OL    276       1.730  26.691   2.544  1.00  0.00
ATOM   4945 H17R OL    276       1.791  27.571   3.220  1.00  0.00
ATOM   4946 H17S OL    276       0.919  26.833   1.797  1.00  0.00
ATOM   4947 C118 OL    276       2.908  26.499   1.618  1.00  0.00
ATOM   4948 H18R OL    276       2.614  25.626   0.996  1.00  0.00
ATOM   4949 H18S OL    276       3.923  26.338   2.042  1.00  0.00
ATOM   4950 H18T OL    276       2.820  27.298   0.851  1.00  0.00
TER   
ATOM   4951 C116 PA    277      -5.353 -12.819  -1.330  1.00  0.00
ATOM   4952 H16R PA    277      -6.013 -12.159  -1.933  1.00  0.00
ATOM   4953 H16S PA    277      -4.595 -12.912  -2.136  1.00  0.00
ATOM   4954 H16T PA    277      -5.006 -12.235  -0.450  1.00  0.00
ATOM   4955 C115 PA    277      -6.083 -14.113  -0.948  1.00  0.00
ATOM   4956 H15R PA    277      -6.285 -14.654  -1.898  1.00  0.00
ATOM   4957 H15S PA    277      -5.415 -14.703  -0.285  1.00  0.00
ATOM   4958 C114 PA    277      -7.330 -13.957  -0.127  1.00  0.00
ATOM   4959 H14R PA    277      -8.078 -13.434  -0.760  1.00  0.00
ATOM   4960 H14S PA    277      -7.622 -15.019   0.018  1.00  0.00
ATOM   4961 C113 PA    277      -7.161 -13.287   1.236  1.00  0.00
ATOM   4962 H13R PA    277      -6.201 -13.359   1.790  1.00  0.00
ATOM   4963 H13S PA    277      -7.281 -12.217   0.963  1.00  0.00
ATOM   4964 C112 PA    277      -8.326 -13.647   2.148  1.00  0.00
ATOM   4965 H12R PA    277      -9.349 -13.540   1.728  1.00  0.00
ATOM   4966 H12S PA    277      -8.267 -14.723   2.420  1.00  0.00
ATOM   4967 C111 PA    277      -8.369 -12.866   3.568  1.00  0.00
ATOM   4968 H11R PA    277      -7.310 -13.031   3.860  1.00  0.00
ATOM   4969 H11S PA    277      -8.441 -11.783   3.329  1.00  0.00
ATOM   4970 C110 PA    277      -9.413 -13.438   4.548  1.00  0.00
ATOM   4971 H10R PA    277      -9.540 -12.632   5.302  1.00  0.00
ATOM   4972 H10S PA    277     -10.429 -13.605   4.131  1.00  0.00
ATOM   4973  C19 PA    277      -8.776 -14.576   5.360  1.00  0.00
ATOM   4974  H9R PA    277      -8.950 -15.564   4.882  1.00  0.00
ATOM   4975  H9S PA    277      -7.703 -14.446   5.617  1.00  0.00
ATOM   4976  C18 PA    277      -9.405 -14.809   6.686  1.00  0.00
ATOM   4977  H8R PA    277      -9.256 -13.947   7.371  1.00  0.00
ATOM   4978  H8S PA    277     -10.513 -14.789   6.605  1.00  0.00
ATOM   4979  C17 PA    277      -9.009 -16.058   7.419  1.00  0.00
ATOM   4980  H7R PA    277      -9.396 -17.014   7.007  1.00  0.00
ATOM   4981  H7S PA    277      -7.907 -16.020   7.284  1.00  0.00
ATOM   4982  C16 PA    277      -9.467 -15.961   8.916  1.00  0.00
ATOM   4983  H6R PA    277      -8.755 -16.608   9.471  1.00  0.00
ATOM   4984  H6S PA    277      -9.265 -15.029   9.486  1.00  0.00
ATOM   4985  C15 PA    277     -10.895 -16.359   9.212  1.00  0.00
ATOM   4986  H5R PA    277     -11.482 -15.500   8.823  1.00  0.00
ATOM   4987  H5S PA    277     -11.142 -17.336   8.745  1.00  0.00
ATOM   4988  C14 PA    277     -11.405 -16.431  10.687  1.00  0.00
ATOM   4989  H4R PA    277     -12.482 -16.706  10.668  1.00  0.00
ATOM   4990  H4S PA    277     -10.843 -17.355  10.942  1.00  0.00
ATOM   4991  C13 PA    277     -11.119 -15.171  11.486  1.00  0.00
ATOM   4992  H3R PA    277     -10.048 -14.880  11.540  1.00  0.00
ATOM   4993  H3S PA    277     -11.479 -14.356  10.823  1.00  0.00
ATOM   4994  C12 PA    277     -11.740 -15.203  12.917  1.00  0.00
ATOM   4995  H2R PA    277     -11.747 -14.124  13.182  1.00  0.00
ATOM   4996  H2S PA    277     -12.817 -15.466  12.855  1.00  0.00
TER   
ATOM   4997  C11 PC    278     -11.062 -15.926  14.117  1.00  0.00
ATOM   4998  O12 PC    278     -10.677 -17.087  14.050  1.00  0.00
ATOM   4999  O11 PC    278     -10.894 -15.090  15.167  1.00  0.00
ATOM   5000  C1  PC    278     -10.405 -15.596  16.382  1.00  0.00
ATOM   5001  HR  PC    278     -10.427 -14.893  17.242  1.00  0.00
ATOM   5002  HS  PC    278     -10.941 -16.543  16.608  1.00  0.00
ATOM   5003  C2  PC    278      -8.868 -15.838  16.197  1.00  0.00
ATOM   5004  HX  PC    278      -8.743 -16.675  15.478  1.00  0.00
ATOM   5005  C3  PC    278      -8.221 -16.063  17.603  1.00  0.00
ATOM   5006  HA  PC    278      -8.917 -16.678  18.211  1.00  0.00
ATOM   5007  HB  PC    278      -7.287 -16.650  17.468  1.00  0.00
ATOM   5008  O31 PC    278      -7.915 -14.889  18.279  1.00  0.00
ATOM   5009  P31 PC    278      -7.675 -14.820  19.815  1.00  0.00
ATOM   5010  O32 PC    278      -6.128 -15.040  19.869  1.00  0.00
ATOM   5011  C31 PC    278      -5.276 -14.244  19.089  1.00  0.00
ATOM   5012  H1A PC    278      -5.848 -13.377  18.695  1.00  0.00
ATOM   5013  H1B PC    278      -4.531 -13.773  19.766  1.00  0.00
ATOM   5014  C32 PC    278      -4.604 -14.892  17.937  1.00  0.00
ATOM   5015  H2A PC    278      -5.268 -15.300  17.189  1.00  0.00
ATOM   5016  H2B PC    278      -3.883 -14.241  17.466  1.00  0.00
ATOM   5017  N31 PC    278      -3.766 -16.108  18.235  1.00  0.00
ATOM   5018  C33 PC    278      -4.528 -17.362  18.579  1.00  0.00
ATOM   5019  H3A PC    278      -5.411 -17.454  17.964  1.00  0.00
ATOM   5020  H3B PC    278      -3.930 -18.251  18.440  1.00  0.00
ATOM   5021  H3C PC    278      -4.774 -17.316  19.630  1.00  0.00
ATOM   5022  C34 PC    278      -2.901 -16.469  16.992  1.00  0.00
ATOM   5023  H4A PC    278      -2.279 -17.331  17.185  1.00  0.00
ATOM   5024  H4B PC    278      -3.523 -16.731  16.149  1.00  0.00
ATOM   5025  H4C PC    278      -2.314 -15.629  16.652  1.00  0.00
ATOM   5026  C35 PC    278      -2.848 -15.735  19.408  1.00  0.00
ATOM   5027  H5A PC    278      -2.449 -14.764  19.156  1.00  0.00
ATOM   5028  H5B PC    278      -1.974 -16.361  19.505  1.00  0.00
ATOM   5029  H5C PC    278      -3.495 -15.764  20.272  1.00  0.00
ATOM   5030  O33 PC    278      -8.124 -13.524  20.399  1.00  0.00
ATOM   5031  O34 PC    278      -8.299 -16.018  20.398  1.00  0.00
ATOM   5032  O21 PC    278      -8.330 -14.645  15.576  1.00  0.00
ATOM   5033  C21 PC    278      -7.040 -14.734  15.122  1.00  0.00
ATOM   5034  O22 PC    278      -6.408 -15.704  14.931  1.00  0.00
TER   
ATOM   5035  C12 OL    279      -6.446 -13.350  14.913  1.00  0.00
ATOM   5036  H2R OL    279      -5.349 -13.353  15.095  1.00  0.00
ATOM   5037  H2S OL    279      -6.853 -12.643  15.667  1.00  0.00
ATOM   5038  C13 OL    279      -6.669 -12.884  13.452  1.00  0.00
ATOM   5039  H3R OL    279      -6.370 -11.833  13.251  1.00  0.00
ATOM   5040  H3S OL    279      -7.750 -13.092  13.302  1.00  0.00
ATOM   5041  C14 OL    279      -5.954 -13.755  12.417  1.00  0.00
ATOM   5042  H4R OL    279      -5.985 -14.853  12.584  1.00  0.00
ATOM   5043  H4S OL    279      -4.902 -13.406  12.342  1.00  0.00
ATOM   5044  C15 OL    279      -6.649 -13.567  11.062  1.00  0.00
ATOM   5045  H5R OL    279      -6.715 -12.463  10.959  1.00  0.00
ATOM   5046  H5S OL    279      -7.649 -14.031  11.203  1.00  0.00
ATOM   5047  C16 OL    279      -5.870 -14.058   9.795  1.00  0.00
ATOM   5048  H6R OL    279      -5.019 -13.377   9.581  1.00  0.00
ATOM   5049  H6S OL    279      -6.535 -13.972   8.908  1.00  0.00
ATOM   5050  C17 OL    279      -5.219 -15.401   9.928  1.00  0.00
ATOM   5051  H7R OL    279      -6.059 -16.076  10.201  1.00  0.00
ATOM   5052  H7S OL    279      -4.447 -15.305  10.721  1.00  0.00
ATOM   5053  C18 OL    279      -4.630 -15.859   8.607  1.00  0.00
ATOM   5054  H8R OL    279      -3.785 -15.176   8.377  1.00  0.00
ATOM   5055  H8S OL    279      -5.401 -15.696   7.824  1.00  0.00
ATOM   5056  C19 OL    279      -4.156 -17.264   8.622  1.00  0.00
ATOM   5057  H9R OL    279      -3.603 -17.468   9.551  1.00  0.00
ATOM   5058 C110 OL    279      -4.558 -18.318   7.860  1.00  0.00
ATOM   5059 H10R OL    279      -4.169 -19.330   8.046  1.00  0.00
ATOM   5060 C111 OL    279      -5.547 -18.282   6.742  1.00  0.00
ATOM   5061 H11R OL    279      -5.816 -17.239   6.468  1.00  0.00
ATOM   5062 H11S OL    279      -6.522 -18.730   7.030  1.00  0.00
ATOM   5063 C112 OL    279      -5.108 -18.787   5.338  1.00  0.00
ATOM   5064 H12R OL    279      -5.093 -19.895   5.253  1.00  0.00
ATOM   5065 H12S OL    279      -4.048 -18.484   5.198  1.00  0.00
ATOM   5066 C113 OL    279      -5.895 -18.305   4.112  1.00  0.00
ATOM   5067 H13R OL    279      -6.942 -18.635   4.279  1.00  0.00
ATOM   5068 H13S OL    279      -5.479 -18.834   3.228  1.00  0.00
ATOM   5069 C114 OL    279      -6.044 -16.790   3.886  1.00  0.00
ATOM   5070 H14R OL    279      -6.497 -16.172   4.690  1.00  0.00
ATOM   5071 H14S OL    279      -6.857 -16.575   3.159  1.00  0.00
ATOM   5072 C115 OL    279      -4.819 -16.054   3.360  1.00  0.00
ATOM   5073 H15R OL    279      -4.071 -15.878   4.162  1.00  0.00
ATOM   5074 H15S OL    279      -5.180 -15.029   3.126  1.00  0.00
ATOM   5075 C116 OL    279      -4.293 -16.684   2.062  1.00  0.00
ATOM   5076 H16R OL    279      -5.084 -16.599   1.286  1.00  0.00
ATOM   5077 H16S OL    279      -4.013 -17.755   2.161  1.00  0.00
ATOM   5078 C117 OL    279      -3.074 -15.964   1.435  1.00  0.00
ATOM   5079 H17R OL    279      -3.324 -14.921   1.145  1.00  0.00
ATOM   5080 H17S OL    279      -2.852 -16.388   0.432  1.00  0.00
ATOM   5081 C118 OL    279      -1.825 -15.995   2.376  1.00  0.00
ATOM   5082 H18R OL    279      -1.581 -17.049   2.629  1.00  0.00
ATOM   5083 H18S OL    279      -2.079 -15.442   3.306  1.00  0.00
ATOM   5084 H18T OL    279      -0.878 -15.546   2.006  1.00  0.00
TER   
ATOM   5085 C116 PA    280      11.508  23.134  -2.927  1.00  0.00
ATOM   5086 H16R PA    280      10.413  22.949  -2.925  1.00  0.00
ATOM   5087 H16S PA    280      11.943  23.259  -3.942  1.00  0.00
ATOM   5088 H16T PA    280      11.546  24.190  -2.584  1.00  0.00
ATOM   5089 C115 PA    280      12.316  22.135  -2.070  1.00  0.00
ATOM   5090 H15R PA    280      12.067  21.160  -2.542  1.00  0.00
ATOM   5091 H15S PA    280      13.418  22.272  -2.041  1.00  0.00
ATOM   5092 C114 PA    280      11.824  22.037  -0.686  1.00  0.00
ATOM   5093 H14R PA    280      11.936  23.012  -0.164  1.00  0.00
ATOM   5094 H14S PA    280      10.732  21.838  -0.642  1.00  0.00
ATOM   5095 C113 PA    280      12.200  20.769   0.257  1.00  0.00
ATOM   5096 H13R PA    280      11.653  19.949  -0.255  1.00  0.00
ATOM   5097 H13S PA    280      13.289  20.571   0.167  1.00  0.00
ATOM   5098 C112 PA    280      11.771  20.919   1.735  1.00  0.00
ATOM   5099 H12R PA    280      10.801  21.461   1.707  1.00  0.00
ATOM   5100 H12S PA    280      11.725  19.970   2.310  1.00  0.00
ATOM   5101 C111 PA    280      12.743  21.751   2.616  1.00  0.00
ATOM   5102 H11R PA    280      13.691  21.182   2.729  1.00  0.00
ATOM   5103 H11S PA    280      13.070  22.701   2.141  1.00  0.00
ATOM   5104 C110 PA    280      12.103  22.092   3.981  1.00  0.00
ATOM   5105 H10R PA    280      12.913  22.635   4.514  1.00  0.00
ATOM   5106 H10S PA    280      11.250  22.802   3.929  1.00  0.00
ATOM   5107  C19 PA    280      11.528  20.951   4.779  1.00  0.00
ATOM   5108  H9R PA    280      11.165  21.289   5.773  1.00  0.00
ATOM   5109  H9S PA    280      10.681  20.403   4.316  1.00  0.00
ATOM   5110  C18 PA    280      12.586  19.921   5.275  1.00  0.00
ATOM   5111  H8R PA    280      12.181  18.894   5.401  1.00  0.00
ATOM   5112  H8S PA    280      13.470  19.909   4.601  1.00  0.00
ATOM   5113  C17 PA    280      13.170  20.458   6.620  1.00  0.00
ATOM   5114  H7R PA    280      13.301  21.560   6.570  1.00  0.00
ATOM   5115  H7S PA    280      12.487  20.142   7.437  1.00  0.00
ATOM   5116  C16 PA    280      14.430  19.736   7.123  1.00  0.00
ATOM   5117  H6R PA    280      14.288  18.670   7.403  1.00  0.00
ATOM   5118  H6S PA    280      15.065  19.764   6.211  1.00  0.00
ATOM   5119  C15 PA    280      15.059  20.651   8.189  1.00  0.00
ATOM   5120  H5R PA    280      16.161  20.535   8.107  1.00  0.00
ATOM   5121  H5S PA    280      14.797  21.700   7.934  1.00  0.00
ATOM   5122  C14 PA    280      14.620  20.349   9.652  1.00  0.00
ATOM   5123  H4R PA    280      13.517  20.362   9.515  1.00  0.00
ATOM   5124  H4S PA    280      14.964  19.334   9.945  1.00  0.00
ATOM   5125  C13 PA    280      15.185  21.512  10.527  1.00  0.00
ATOM   5126  H3R PA    280      16.231  21.273  10.815  1.00  0.00
ATOM   5127  H3S PA    280      15.088  22.461   9.958  1.00  0.00
ATOM   5128  C12 PA    280      14.408  21.691  11.793  1.00  0.00
ATOM   5129  H2R PA    280      13.319  21.794  11.598  1.00  0.00
ATOM   5130  H2S PA    280      14.541  20.854  12.512  1.00  0.00
TER   
ATOM   5131  C11 PC    281      14.761  23.052  12.446  1.00  0.00
ATOM   5132  O12 PC    281      15.712  23.670  12.046  1.00  0.00
ATOM   5133  O11 PC    281      13.942  23.281  13.395  1.00  0.00
ATOM   5134  C1  PC    281      14.155  24.630  13.890  1.00  0.00
ATOM   5135  HR  PC    281      15.206  24.640  14.250  1.00  0.00
ATOM   5136  HS  PC    281      13.927  25.361  13.086  1.00  0.00
ATOM   5137  C2  PC    281      13.284  24.964  15.090  1.00  0.00
ATOM   5138  HX  PC    281      13.686  25.904  15.526  1.00  0.00
ATOM   5139  C3  PC    281      13.285  23.875  16.210  1.00  0.00
ATOM   5140  HA  PC    281      14.316  23.463  16.200  1.00  0.00
ATOM   5141  HB  PC    281      13.237  24.321  17.226  1.00  0.00
ATOM   5142  O31 PC    281      12.344  22.830  15.969  1.00  0.00
ATOM   5143  P31 PC    281      11.034  22.929  16.809  1.00  0.00
ATOM   5144  O32 PC    281      11.688  22.715  18.258  1.00  0.00
ATOM   5145  C31 PC    281      12.277  21.536  18.836  1.00  0.00
ATOM   5146  H1A PC    281      11.795  20.620  18.433  1.00  0.00
ATOM   5147  H1B PC    281      13.315  21.578  18.443  1.00  0.00
ATOM   5148  C32 PC    281      12.373  21.542  20.413  1.00  0.00
ATOM   5149  H2A PC    281      12.701  20.525  20.572  1.00  0.00
ATOM   5150  H2B PC    281      13.144  22.115  20.905  1.00  0.00
ATOM   5151  N31 PC    281      11.076  21.821  21.163  1.00  0.00
ATOM   5152  C33 PC    281      10.018  20.779  20.905  1.00  0.00
ATOM   5153  H3A PC    281      10.433  19.795  21.064  1.00  0.00
ATOM   5154  H3B PC    281       9.172  20.959  21.552  1.00  0.00
ATOM   5155  H3C PC    281       9.712  20.896  19.876  1.00  0.00
ATOM   5156  C34 PC    281      11.375  21.868  22.636  1.00  0.00
ATOM   5157  H4A PC    281      11.856  22.818  22.814  1.00  0.00
ATOM   5158  H4B PC    281      10.443  21.869  23.183  1.00  0.00
ATOM   5159  H4C PC    281      11.948  20.977  22.847  1.00  0.00
ATOM   5160  C35 PC    281      10.420  23.166  20.850  1.00  0.00
ATOM   5161  H5A PC    281      10.080  23.259  19.830  1.00  0.00
ATOM   5162  H5B PC    281      11.129  23.981  20.884  1.00  0.00
ATOM   5163  H5C PC    281       9.626  23.409  21.541  1.00  0.00
ATOM   5164  O33 PC    281      10.372  24.256  16.752  1.00  0.00
ATOM   5165  O34 PC    281      10.214  21.775  16.408  1.00  0.00
ATOM   5166  O21 PC    281      11.932  25.115  14.724  1.00  0.00
ATOM   5167  C21 PC    281      11.511  26.183  13.980  1.00  0.00
ATOM   5168  O22 PC    281      12.237  27.123  13.689  1.00  0.00
TER   
ATOM   5169  C12 OL    282      10.044  26.136  13.556  1.00  0.00
ATOM   5170  H2R OL    282       9.873  26.990  12.866  1.00  0.00
ATOM   5171  H2S OL    282       9.398  26.392  14.423  1.00  0.00
ATOM   5172  C13 OL    282       9.579  24.811  12.924  1.00  0.00
ATOM   5173  H3R OL    282       8.555  24.668  13.331  1.00  0.00
ATOM   5174  H3S OL    282      10.289  24.008  13.217  1.00  0.00
ATOM   5175  C14 OL    282       9.411  24.711  11.404  1.00  0.00
ATOM   5176  H4R OL    282       9.836  25.627  10.940  1.00  0.00
ATOM   5177  H4S OL    282       8.323  24.865  11.243  1.00  0.00
ATOM   5178  C15 OL    282       9.927  23.441  10.731  1.00  0.00
ATOM   5179  H5R OL    282       9.479  23.459   9.715  1.00  0.00
ATOM   5180  H5S OL    282       9.600  22.489  11.201  1.00  0.00
ATOM   5181  C16 OL    282      11.466  23.266  10.554  1.00  0.00
ATOM   5182  H6R OL    282      11.796  22.284  10.152  1.00  0.00
ATOM   5183  H6S OL    282      11.781  23.395  11.612  1.00  0.00
ATOM   5184  C17 OL    282      12.139  24.318   9.642  1.00  0.00
ATOM   5185  H7R OL    282      13.242  24.362   9.769  1.00  0.00
ATOM   5186  H7S OL    282      11.689  25.285   9.950  1.00  0.00
ATOM   5187  C18 OL    282      11.892  24.065   8.101  1.00  0.00
ATOM   5188  H8R OL    282      10.831  23.755   7.996  1.00  0.00
ATOM   5189  H8S OL    282      12.419  23.153   7.748  1.00  0.00
ATOM   5190  C19 OL    282      12.291  25.326   7.290  1.00  0.00
ATOM   5191  H9R OL    282      13.355  25.597   7.351  1.00  0.00
ATOM   5192 C110 OL    282      11.433  26.182   6.704  1.00  0.00
ATOM   5193 H10R OL    282      11.837  27.132   6.325  1.00  0.00
ATOM   5194 C111 OL    282       9.978  26.295   6.570  1.00  0.00
ATOM   5195 H11R OL    282       9.669  27.262   7.022  1.00  0.00
ATOM   5196 H11S OL    282       9.363  25.549   7.117  1.00  0.00
ATOM   5197 C112 OL    282       9.510  26.467   5.043  1.00  0.00
ATOM   5198 H12R OL    282      10.080  27.199   4.432  1.00  0.00
ATOM   5199 H12S OL    282       8.506  26.928   5.164  1.00  0.00
ATOM   5200 C113 OL    282       9.442  25.164   4.191  1.00  0.00
ATOM   5201 H13R OL    282       8.817  24.366   4.645  1.00  0.00
ATOM   5202 H13S OL    282      10.445  24.707   4.055  1.00  0.00
ATOM   5203 C114 OL    282       8.902  25.553   2.833  1.00  0.00
ATOM   5204 H14R OL    282       7.922  26.065   2.932  1.00  0.00
ATOM   5205 H14S OL    282       8.823  24.617   2.240  1.00  0.00
ATOM   5206 C115 OL    282       9.823  26.458   1.972  1.00  0.00
ATOM   5207 H15R OL    282      10.116  27.345   2.573  1.00  0.00
ATOM   5208 H15S OL    282       9.293  26.880   1.091  1.00  0.00
ATOM   5209 C116 OL    282      11.174  25.896   1.565  1.00  0.00
ATOM   5210 H16R OL    282      11.096  24.914   1.049  1.00  0.00
ATOM   5211 H16S OL    282      11.756  25.712   2.493  1.00  0.00
ATOM   5212 C117 OL    282      12.170  26.705   0.747  1.00  0.00
ATOM   5213 H17R OL    282      12.403  27.623   1.326  1.00  0.00
ATOM   5214 H17S OL    282      11.818  27.044  -0.251  1.00  0.00
ATOM   5215 C118 OL    282      13.504  25.880   0.546  1.00  0.00
ATOM   5216 H18R OL    282      13.867  25.359   1.458  1.00  0.00
ATOM   5217 H18S OL    282      14.227  26.648   0.199  1.00  0.00
ATOM   5218 H18T OL    282      13.338  25.075  -0.202  1.00  0.00
TER   
ATOM   5219 C116 PA    283      -6.295  25.126  -2.927  1.00  0.00
ATOM   5220 H16R PA    283      -5.849  24.108  -2.925  1.00  0.00
ATOM   5221 H16S PA    283      -6.522  25.517  -3.942  1.00  0.00
ATOM   5222 H16T PA    283      -7.328  24.905  -2.584  1.00  0.00
ATOM   5223 C115 PA    283      -5.523  26.152  -2.070  1.00  0.00
ATOM   5224 H15R PA    283      -4.517  26.149  -2.542  1.00  0.00
ATOM   5225 H15S PA    283      -5.924  27.188  -2.041  1.00  0.00
ATOM   5226 C114 PA    283      -5.308  25.699  -0.686  1.00  0.00
ATOM   5227 H14R PA    283      -6.281  25.571  -0.164  1.00  0.00
ATOM   5228 H14S PA    283      -4.849  24.689  -0.642  1.00  0.00
ATOM   5229 C113 PA    283      -4.170  26.373   0.257  1.00  0.00
ATOM   5230 H13R PA    283      -3.241  26.042  -0.255  1.00  0.00
ATOM   5231 H13S PA    283      -4.243  27.478   0.167  1.00  0.00
ATOM   5232 C112 PA    283      -4.210  25.920   1.735  1.00  0.00
ATOM   5233 H12R PA    283      -4.500  24.848   1.707  1.00  0.00
ATOM   5234 H12S PA    283      -3.279  26.107   2.310  1.00  0.00
ATOM   5235 C111 PA    283      -5.255  26.661   2.616  1.00  0.00
ATOM   5236 H11R PA    283      -4.934  27.718   2.729  1.00  0.00
ATOM   5237 H11S PA    283      -6.255  26.746   2.141  1.00  0.00
ATOM   5238 C110 PA    283      -5.429  25.956   3.981  1.00  0.00
ATOM   5239 H10R PA    283      -6.153  26.610   4.514  1.00  0.00
ATOM   5240 H10S PA    283      -5.910  24.956   3.929  1.00  0.00
ATOM   5241  C19 PA    283      -4.183  25.677   4.779  1.00  0.00
ATOM   5242  H9R PA    283      -4.423  25.242   5.773  1.00  0.00
ATOM   5243  H9S PA    283      -3.444  24.988   4.316  1.00  0.00
ATOM   5244  C18 PA    283      -3.442  26.954   5.275  1.00  0.00
ATOM   5245  H8R PA    283      -2.347  26.811   5.401  1.00  0.00
ATOM   5246  H8S PA    283      -3.645  27.814   4.601  1.00  0.00
ATOM   5247  C17 PA    283      -4.104  27.389   6.620  1.00  0.00
ATOM   5248  H7R PA    283      -5.205  27.248   6.570  1.00  0.00
ATOM   5249  H7S PA    283      -3.631  26.804   7.437  1.00  0.00
ATOM   5250  C16 PA    283      -3.711  28.787   7.123  1.00  0.00
ATOM   5251  H6R PA    283      -2.643  28.909   7.403  1.00  0.00
ATOM   5252  H6S PA    283      -3.893  29.396   6.211  1.00  0.00
ATOM   5253  C15 PA    283      -4.752  29.174   8.189  1.00  0.00
ATOM   5254  H5R PA    283      -4.908  30.271   8.107  1.00  0.00
ATOM   5255  H5S PA    283      -5.705  28.665   7.934  1.00  0.00
ATOM   5256  C14 PA    283      -4.351  28.822   9.652  1.00  0.00
ATOM   5257  H4R PA    283      -4.096  27.749   9.515  1.00  0.00
ATOM   5258  H4S PA    283      -3.451  29.403   9.945  1.00  0.00
ATOM   5259  C13 PA    283      -5.617  29.087  10.527  1.00  0.00
ATOM   5260  H3R PA    283      -5.641  30.159  10.815  1.00  0.00
ATOM   5261  H3S PA    283      -6.514  28.762   9.958  1.00  0.00
ATOM   5262  C12 PA    283      -5.602  28.289  11.793  1.00  0.00
ATOM   5263  H2R PA    283      -5.436  27.208  11.598  1.00  0.00
ATOM   5264  H2S PA    283      -4.822  28.622  12.512  1.00  0.00
TER   
ATOM   5265  C11 PC    284      -7.008  28.301  12.446  1.00  0.00
ATOM   5266  O12 PC    284      -7.839  29.073  12.046  1.00  0.00
ATOM   5267  O11 PC    284      -7.031  27.451  13.395  1.00  0.00
ATOM   5268  C1  PC    284      -8.390  27.329  13.890  1.00  0.00
ATOM   5269  HR  PC    284      -8.656  28.346  14.250  1.00  0.00
ATOM   5270  HS  PC    284      -9.044  26.929  13.086  1.00  0.00
ATOM   5271  C2  PC    284      -8.503  26.402  15.090  1.00  0.00
ATOM   5272  HX  PC    284      -9.512  26.563  15.526  1.00  0.00
ATOM   5273  C3  PC    284      -7.447  26.668  16.210  1.00  0.00
ATOM   5274  HA  PC    284      -7.298  27.769  16.200  1.00  0.00
ATOM   5275  HB  PC    284      -7.868  26.513  17.226  1.00  0.00
ATOM   5276  O31 PC    284      -6.204  26.010  15.969  1.00  0.00
ATOM   5277  P31 PC    284      -5.981  24.716  16.809  1.00  0.00
ATOM   5278  O32 PC    284      -5.933  25.402  18.258  1.00  0.00
ATOM   5279  C31 PC    284      -4.932  26.261  18.836  1.00  0.00
ATOM   5280  H1A PC    284      -3.926  26.016  18.433  1.00  0.00
ATOM   5281  H1B PC    284      -5.226  27.257  18.443  1.00  0.00
ATOM   5282  C32 PC    284      -4.962  26.352  20.413  1.00  0.00
ATOM   5283  H2A PC    284      -4.055  26.918  20.572  1.00  0.00
ATOM   5284  H2B PC    284      -5.706  26.961  20.905  1.00  0.00
ATOM   5285  N31 PC    284      -4.916  25.027  21.163  1.00  0.00
ATOM   5286  C33 PC    284      -3.648  24.254  20.905  1.00  0.00
ATOM   5287  H3A PC    284      -2.794  24.897  21.064  1.00  0.00
ATOM   5288  H3B PC    284      -3.616  23.389  21.552  1.00  0.00
ATOM   5289  H3C PC    284      -3.687  23.928  19.876  1.00  0.00
ATOM   5290  C34 PC    284      -5.035  25.305  22.636  1.00  0.00
ATOM   5291  H4A PC    284      -6.074  25.540  22.814  1.00  0.00
ATOM   5292  H4B PC    284      -4.809  24.401  23.183  1.00  0.00
ATOM   5293  H4C PC    284      -4.310  26.077  22.847  1.00  0.00
ATOM   5294  C35 PC    284      -6.061  24.063  20.850  1.00  0.00
ATOM   5295  H5A PC    284      -6.069  23.710  19.830  1.00  0.00
ATOM   5296  H5B PC    284      -7.024  24.551  20.884  1.00  0.00
ATOM   5297  H5C PC    284      -6.103  23.233  21.541  1.00  0.00
ATOM   5298  O33 PC    284      -7.107  23.750  16.752  1.00  0.00
ATOM   5299  O34 PC    284      -4.662  24.202  16.408  1.00  0.00
ATOM   5300  O21 PC    284      -8.320  25.054  14.724  1.00  0.00
ATOM   5301  C21 PC    284      -9.253  24.386  13.980  1.00  0.00
ATOM   5302  O22 PC    284     -10.341  24.861  13.689  1.00  0.00
TER   
ATOM   5303  C12 OL    285      -8.850  22.974  13.556  1.00  0.00
ATOM   5304  H2R OL    285      -9.637  22.601  12.866  1.00  0.00
ATOM   5305  H2S OL    285      -8.941  22.285  14.423  1.00  0.00
ATOM   5306  C13 OL    285      -7.451  22.847  12.924  1.00  0.00
ATOM   5307  H3R OL    285      -7.064  21.888  13.331  1.00  0.00
ATOM   5308  H3S OL    285      -6.846  23.731  13.217  1.00  0.00
ATOM   5309  C14 OL    285      -7.314  22.708  11.404  1.00  0.00
ATOM   5310  H4R OL    285      -8.306  22.896  10.940  1.00  0.00
ATOM   5311  H4S OL    285      -7.198  21.615  11.243  1.00  0.00
ATOM   5312  C15 OL    285      -6.208  23.518  10.731  1.00  0.00
ATOM   5313  H5R OL    285      -6.116  23.079   9.715  1.00  0.00
ATOM   5314  H5S OL    285      -5.205  23.432  11.201  1.00  0.00
ATOM   5315  C16 OL    285      -6.413  25.053  10.554  1.00  0.00
ATOM   5316  H6R OL    285      -5.541  25.612  10.152  1.00  0.00
ATOM   5317  H6S OL    285      -6.615  25.327  11.612  1.00  0.00
ATOM   5318  C17 OL    285      -7.597  25.450   9.642  1.00  0.00
ATOM   5319  H7R OL    285      -7.908  26.509   9.769  1.00  0.00
ATOM   5320  H7S OL    285      -8.425  24.777   9.950  1.00  0.00
ATOM   5321  C18 OL    285      -7.292  25.271   8.101  1.00  0.00
ATOM   5322  H8R OL    285      -6.733  24.317   7.996  1.00  0.00
ATOM   5323  H8S OL    285      -6.535  26.004   7.748  1.00  0.00
ATOM   5324  C19 OL    285      -8.612  25.351   7.290  1.00  0.00
ATOM   5325  H9R OL    285      -9.134  26.317   7.351  1.00  0.00
ATOM   5326 C110 OL    285      -9.233  24.311   6.704  1.00  0.00
ATOM   5327 H10R OL    285     -10.253  24.471   6.325  1.00  0.00
ATOM   5328 C111 OL    285      -8.988  22.871   6.570  1.00  0.00
ATOM   5329 H11R OL    285      -9.850  22.336   7.022  1.00  0.00
ATOM   5330 H11S OL    285      -8.115  22.457   7.117  1.00  0.00
ATOM   5331 C112 OL    285      -9.041  22.376   5.043  1.00  0.00
ATOM   5332 H12R OL    285      -9.889  22.750   4.432  1.00  0.00
ATOM   5333 H12S OL    285      -9.244  21.290   5.164  1.00  0.00
ATOM   5334 C113 OL    285      -7.761  22.627   4.191  1.00  0.00
ATOM   5335 H13R OL    285      -6.834  22.215   4.645  1.00  0.00
ATOM   5336 H13S OL    285      -7.562  23.712   4.055  1.00  0.00
ATOM   5337 C114 OL    285      -8.006  22.009   2.833  1.00  0.00
ATOM   5338 H14R OL    285      -8.264  20.933   2.932  1.00  0.00
ATOM   5339 H14S OL    285      -7.079  22.160   2.240  1.00  0.00
ATOM   5340 C115 OL    285      -9.109  22.682   1.972  1.00  0.00
ATOM   5341 H15R OL    285     -10.040  22.750   2.573  1.00  0.00
ATOM   5342 H15S OL    285      -9.389  22.064   1.091  1.00  0.00
ATOM   5343 C116 OL    285      -8.892  24.129   1.565  1.00  0.00
ATOM   5344 H16R OL    285      -7.921  24.292   1.049  1.00  0.00
ATOM   5345 H16S OL    285      -8.855  24.739   2.493  1.00  0.00
ATOM   5346 C117 OL    285      -9.919  24.898   0.747  1.00  0.00
ATOM   5347 H17R OL    285     -10.867  24.901   1.326  1.00  0.00
ATOM   5348 H17S OL    285     -10.163  24.474  -0.251  1.00  0.00
ATOM   5349 C118 OL    285      -9.444  26.392   0.546  1.00  0.00
ATOM   5350 H18R OL    285      -9.028  26.872   1.458  1.00  0.00
ATOM   5351 H18S OL    285     -10.365  26.907   0.199  1.00  0.00
ATOM   5352 H18T OL    285      -8.623  26.428  -0.202  1.00  0.00
TER   
ATOM   5353 C116 PA    286     -25.621  -2.470  -1.333  1.00  0.00
ATOM   5354 H16R PA    286     -26.256  -2.783  -2.189  1.00  0.00
ATOM   5355 H16S PA    286     -24.579  -2.643  -1.678  1.00  0.00
ATOM   5356 H16T PA    286     -25.698  -1.392  -1.074  1.00  0.00
ATOM   5357 C115 PA    286     -25.945  -3.387  -0.095  1.00  0.00
ATOM   5358 H15R PA    286     -25.522  -2.875   0.796  1.00  0.00
ATOM   5359 H15S PA    286     -27.047  -3.451   0.028  1.00  0.00
ATOM   5360 C114 PA    286     -25.341  -4.796  -0.277  1.00  0.00
ATOM   5361 H14R PA    286     -25.825  -5.099  -1.230  1.00  0.00
ATOM   5362 H14S PA    286     -24.313  -4.673  -0.681  1.00  0.00
ATOM   5363 C113 PA    286     -25.445  -5.863   0.827  1.00  0.00
ATOM   5364 H13R PA    286     -26.499  -5.912   1.176  1.00  0.00
ATOM   5365 H13S PA    286     -25.014  -6.824   0.472  1.00  0.00
ATOM   5366 C112 PA    286     -24.534  -5.415   2.062  1.00  0.00
ATOM   5367 H12R PA    286     -23.511  -5.837   1.960  1.00  0.00
ATOM   5368 H12S PA    286     -24.558  -4.309   1.966  1.00  0.00
ATOM   5369 C111 PA    286     -24.996  -5.959   3.399  1.00  0.00
ATOM   5370 H11R PA    286     -25.978  -5.557   3.726  1.00  0.00
ATOM   5371 H11S PA    286     -25.106  -7.064   3.431  1.00  0.00
ATOM   5372 C110 PA    286     -23.840  -5.823   4.434  1.00  0.00
ATOM   5373 H10R PA    286     -22.981  -6.479   4.175  1.00  0.00
ATOM   5374 H10S PA    286     -23.542  -4.756   4.354  1.00  0.00
ATOM   5375  C19 PA    286     -24.281  -6.338   5.851  1.00  0.00
ATOM   5376  H9R PA    286     -25.168  -5.755   6.179  1.00  0.00
ATOM   5377  H9S PA    286     -24.625  -7.390   5.762  1.00  0.00
ATOM   5378  C18 PA    286     -23.263  -6.140   6.927  1.00  0.00
ATOM   5379  H8R PA    286     -22.241  -6.460   6.635  1.00  0.00
ATOM   5380  H8S PA    286     -23.222  -5.076   7.244  1.00  0.00
ATOM   5381  C17 PA    286     -23.505  -6.891   8.289  1.00  0.00
ATOM   5382  H7R PA    286     -24.465  -6.491   8.680  1.00  0.00
ATOM   5383  H7S PA    286     -23.475  -7.982   8.077  1.00  0.00
ATOM   5384  C16 PA    286     -22.388  -6.650   9.292  1.00  0.00
ATOM   5385  H6R PA    286     -21.453  -7.118   8.917  1.00  0.00
ATOM   5386  H6S PA    286     -22.105  -5.576   9.277  1.00  0.00
ATOM   5387  C15 PA    286     -22.690  -7.190  10.648  1.00  0.00
ATOM   5388  H5R PA    286     -23.685  -7.680  10.584  1.00  0.00
ATOM   5389  H5S PA    286     -22.026  -8.054  10.869  1.00  0.00
ATOM   5390  C14 PA    286     -22.576  -6.272  11.858  1.00  0.00
ATOM   5391  H4R PA    286     -21.501  -6.043  12.021  1.00  0.00
ATOM   5392  H4S PA    286     -23.222  -5.408  11.591  1.00  0.00
ATOM   5393  C13 PA    286     -23.231  -6.757  13.178  1.00  0.00
ATOM   5394  H3R PA    286     -22.996  -5.978  13.934  1.00  0.00
ATOM   5395  H3S PA    286     -24.337  -6.835  13.246  1.00  0.00
ATOM   5396  C12 PA    286     -22.610  -8.076  13.621  1.00  0.00
ATOM   5397  H2R PA    286     -23.224  -8.615  14.374  1.00  0.00
ATOM   5398  H2S PA    286     -22.529  -8.850  12.828  1.00  0.00
TER   
ATOM   5399  C11 PC    287     -21.214  -7.835  14.156  1.00  0.00
ATOM   5400  O12 PC    287     -20.215  -8.358  13.751  1.00  0.00
ATOM   5401  O11 PC    287     -21.223  -6.986  15.214  1.00  0.00
ATOM   5402  C1  PC    287     -20.002  -6.435  15.601  1.00  0.00
ATOM   5403  HR  PC    287     -19.680  -6.769  16.610  1.00  0.00
ATOM   5404  HS  PC    287     -19.185  -6.612  14.869  1.00  0.00
ATOM   5405  C2  PC    287     -20.200  -4.895  15.614  1.00  0.00
ATOM   5406  HX  PC    287     -19.226  -4.490  15.964  1.00  0.00
ATOM   5407  C3  PC    287     -21.301  -4.608  16.719  1.00  0.00
ATOM   5408  HA  PC    287     -21.014  -5.131  17.657  1.00  0.00
ATOM   5409  HB  PC    287     -21.164  -3.523  16.910  1.00  0.00
ATOM   5410  O31 PC    287     -22.541  -5.038  16.265  1.00  0.00
ATOM   5411  P31 PC    287     -23.824  -4.051  16.651  1.00  0.00
ATOM   5412  O32 PC    287     -23.697  -3.849  18.229  1.00  0.00
ATOM   5413  C31 PC    287     -24.279  -4.753  19.155  1.00  0.00
ATOM   5414  H1A PC    287     -25.306  -4.459  19.461  1.00  0.00
ATOM   5415  H1B PC    287     -24.443  -5.812  18.862  1.00  0.00
ATOM   5416  C32 PC    287     -23.370  -4.817  20.424  1.00  0.00
ATOM   5417  H2A PC    287     -23.834  -5.462  21.156  1.00  0.00
ATOM   5418  H2B PC    287     -22.377  -5.194  20.229  1.00  0.00
ATOM   5419  N31 PC    287     -23.191  -3.508  21.265  1.00  0.00
ATOM   5420  C33 PC    287     -24.456  -2.764  21.337  1.00  0.00
ATOM   5421  H3A PC    287     -24.265  -1.828  21.840  1.00  0.00
ATOM   5422  H3B PC    287     -24.861  -2.502  20.370  1.00  0.00
ATOM   5423  H3C PC    287     -25.133  -3.331  21.959  1.00  0.00
ATOM   5424  C34 PC    287     -22.644  -3.784  22.671  1.00  0.00
ATOM   5425  H4A PC    287     -21.811  -4.446  22.485  1.00  0.00
ATOM   5426  H4B PC    287     -22.318  -2.842  23.087  1.00  0.00
ATOM   5427  H4C PC    287     -23.394  -4.280  23.269  1.00  0.00
ATOM   5428  C35 PC    287     -22.195  -2.692  20.468  1.00  0.00
ATOM   5429  H5A PC    287     -22.695  -2.318  19.586  1.00  0.00
ATOM   5430  H5B PC    287     -21.316  -3.298  20.307  1.00  0.00
ATOM   5431  H5C PC    287     -21.950  -1.810  21.042  1.00  0.00
ATOM   5432  O33 PC    287     -23.651  -2.764  16.065  1.00  0.00
ATOM   5433  O34 PC    287     -25.098  -4.750  16.471  1.00  0.00
ATOM   5434  O21 PC    287     -20.695  -4.303  14.317  1.00  0.00
ATOM   5435  C21 PC    287     -20.333  -3.035  14.129  1.00  0.00
ATOM   5436  O22 PC    287     -19.401  -2.471  14.694  1.00  0.00
TER   
ATOM   5437  C12 OL    288     -21.198  -2.331  13.103  1.00  0.00
ATOM   5438  H2R OL    288     -21.141  -1.230  13.235  1.00  0.00
ATOM   5439  H2S OL    288     -22.223  -2.750  13.192  1.00  0.00
ATOM   5440  C13 OL    288     -20.497  -2.722  11.789  1.00  0.00
ATOM   5441  H3R OL    288     -20.338  -3.821  11.810  1.00  0.00
ATOM   5442  H3S OL    288     -19.512  -2.247  11.592  1.00  0.00
ATOM   5443  C14 OL    288     -21.423  -2.511  10.582  1.00  0.00
ATOM   5444  H4R OL    288     -22.462  -2.774  10.875  1.00  0.00
ATOM   5445  H4S OL    288     -21.091  -3.197   9.774  1.00  0.00
ATOM   5446  C15 OL    288     -21.417  -1.075  10.121  1.00  0.00
ATOM   5447  H5R OL    288     -20.923  -0.413  10.864  1.00  0.00
ATOM   5448  H5S OL    288     -22.442  -0.729   9.867  1.00  0.00
ATOM   5449  C16 OL    288     -20.589  -0.905   8.785  1.00  0.00
ATOM   5450  H6R OL    288     -19.629  -1.460   8.847  1.00  0.00
ATOM   5451  H6S OL    288     -20.261   0.156   8.774  1.00  0.00
ATOM   5452  C17 OL    288     -21.294  -1.288   7.471  1.00  0.00
ATOM   5453  H7R OL    288     -22.208  -0.659   7.425  1.00  0.00
ATOM   5454  H7S OL    288     -21.697  -2.321   7.534  1.00  0.00
ATOM   5455  C18 OL    288     -20.367  -0.987   6.265  1.00  0.00
ATOM   5456  H8R OL    288     -19.403  -1.525   6.381  1.00  0.00
ATOM   5457  H8S OL    288     -20.133   0.095   6.361  1.00  0.00
ATOM   5458  C19 OL    288     -20.972  -1.241   4.893  1.00  0.00
ATOM   5459  H9R OL    288     -21.759  -0.538   4.583  1.00  0.00
ATOM   5460 C110 OL    288     -20.597  -2.182   4.054  1.00  0.00
ATOM   5461 H10R OL    288     -21.090  -2.215   3.072  1.00  0.00
ATOM   5462 C111 OL    288     -19.519  -3.267   4.269  1.00  0.00
ATOM   5463 H11R OL    288     -19.009  -3.102   5.242  1.00  0.00
ATOM   5464 H11S OL    288     -18.762  -3.132   3.467  1.00  0.00
ATOM   5465 C112 OL    288     -19.983  -4.745   4.293  1.00  0.00
ATOM   5466 H12R OL    288     -20.711  -4.923   5.112  1.00  0.00
ATOM   5467 H12S OL    288     -19.230  -5.523   4.542  1.00  0.00
ATOM   5468 C113 OL    288     -20.618  -5.172   3.013  1.00  0.00
ATOM   5469 H13R OL    288     -21.465  -4.531   2.685  1.00  0.00
ATOM   5470 H13S OL    288     -21.116  -6.143   3.221  1.00  0.00
ATOM   5471 C114 OL    288     -19.578  -5.445   1.855  1.00  0.00
ATOM   5472 H14R OL    288     -18.813  -6.176   2.197  1.00  0.00
ATOM   5473 H14S OL    288     -18.942  -4.550   1.683  1.00  0.00
ATOM   5474 C115 OL    288     -20.294  -5.927   0.522  1.00  0.00
ATOM   5475 H15R OL    288     -19.665  -5.521  -0.299  1.00  0.00
ATOM   5476 H15S OL    288     -21.204  -5.290   0.539  1.00  0.00
ATOM   5477 C116 OL    288     -20.447  -7.445   0.520  1.00  0.00
ATOM   5478 H16R OL    288     -20.784  -7.797   1.518  1.00  0.00
ATOM   5479 H16S OL    288     -19.415  -7.806   0.322  1.00  0.00
ATOM   5480 C117 OL    288     -21.475  -7.876  -0.572  1.00  0.00
ATOM   5481 H17R OL    288     -20.975  -7.787  -1.560  1.00  0.00
ATOM   5482 H17S OL    288     -22.326  -7.172  -0.693  1.00  0.00
ATOM   5483 C118 OL    288     -22.014  -9.301  -0.514  1.00  0.00
ATOM   5484 H18R OL    288     -21.118  -9.936  -0.347  1.00  0.00
ATOM   5485 H18S OL    288     -22.573  -9.484  -1.457  1.00  0.00
ATOM   5486 H18T OL    288     -22.711  -9.524   0.322  1.00  0.00
TER   
ATOM   5487 C116 PA    289       0.478 -17.223   1.791  1.00  0.00
ATOM   5488 H16R PA    289       1.079 -17.416   0.877  1.00  0.00
ATOM   5489 H16S PA    289      -0.248 -16.384   1.748  1.00  0.00
ATOM   5490 H16T PA    289      -0.129 -18.112   2.066  1.00  0.00
ATOM   5491 C115 PA    289       1.325 -16.844   3.042  1.00  0.00
ATOM   5492 H15R PA    289       2.074 -17.629   3.280  1.00  0.00
ATOM   5493 H15S PA    289       1.955 -15.941   2.894  1.00  0.00
ATOM   5494 C114 PA    289       0.434 -16.471   4.262  1.00  0.00
ATOM   5495 H14R PA    289      -0.295 -15.675   3.997  1.00  0.00
ATOM   5496 H14S PA    289      -0.138 -17.360   4.602  1.00  0.00
ATOM   5497 C113 PA    289       1.339 -16.102   5.425  1.00  0.00
ATOM   5498 H13R PA    289       1.652 -17.008   5.987  1.00  0.00
ATOM   5499 H13S PA    289       2.297 -15.558   5.281  1.00  0.00
ATOM   5500 C112 PA    289       0.555 -15.111   6.421  1.00  0.00
ATOM   5501 H12R PA    289       1.210 -14.512   7.089  1.00  0.00
ATOM   5502 H12S PA    289       0.166 -14.394   5.666  1.00  0.00
ATOM   5503 C111 PA    289      -0.599 -15.721   7.239  1.00  0.00
ATOM   5504 H11R PA    289      -1.257 -14.984   7.749  1.00  0.00
ATOM   5505 H11S PA    289      -1.274 -16.156   6.471  1.00  0.00
ATOM   5506 C110 PA    289      -0.181 -16.609   8.399  1.00  0.00
ATOM   5507 H10R PA    289      -1.037 -16.879   9.054  1.00  0.00
ATOM   5508 H10S PA    289       0.125 -17.542   7.880  1.00  0.00
ATOM   5509  C19 PA    289       0.991 -16.030   9.112  1.00  0.00
ATOM   5510  H9R PA    289       1.948 -16.224   8.583  1.00  0.00
ATOM   5511  H9S PA    289       0.762 -14.947   9.199  1.00  0.00
ATOM   5512  C18 PA    289       1.200 -16.647  10.531  1.00  0.00
ATOM   5513  H8R PA    289       2.080 -16.147  10.991  1.00  0.00
ATOM   5514  H8S PA    289       0.323 -16.340  11.139  1.00  0.00
ATOM   5515  C17 PA    289       1.542 -18.138  10.579  1.00  0.00
ATOM   5516  H7R PA    289       0.620 -18.566  10.132  1.00  0.00
ATOM   5517  H7S PA    289       2.393 -18.129   9.865  1.00  0.00
ATOM   5518  C16 PA    289       1.742 -18.765  11.945  1.00  0.00
ATOM   5519  H6R PA    289       2.564 -18.217  12.453  1.00  0.00
ATOM   5520  H6S PA    289       0.838 -18.695  12.587  1.00  0.00
ATOM   5521  C15 PA    289       2.145 -20.244  12.115  1.00  0.00
ATOM   5522  H5R PA    289       1.360 -20.796  11.555  1.00  0.00
ATOM   5523  H5S PA    289       3.141 -20.491  11.688  1.00  0.00
ATOM   5524  C14 PA    289       2.217 -20.778  13.563  1.00  0.00
ATOM   5525  H4R PA    289       1.240 -20.583  14.056  1.00  0.00
ATOM   5526  H4S PA    289       2.279 -21.887  13.541  1.00  0.00
ATOM   5527  C13 PA    289       3.288 -20.138  14.422  1.00  0.00
ATOM   5528  H3R PA    289       4.265 -20.118  13.894  1.00  0.00
ATOM   5529  H3S PA    289       3.072 -19.070  14.638  1.00  0.00
ATOM   5530  C12 PA    289       3.383 -20.872  15.777  1.00  0.00
ATOM   5531  H2R PA    289       2.512 -20.586  16.405  1.00  0.00
ATOM   5532  H2S PA    289       3.398 -21.975  15.643  1.00  0.00
TER   
ATOM   5533  C11 PC    290       4.758 -20.669  16.528  1.00  0.00
ATOM   5534  O12 PC    290       5.797 -21.109  16.044  1.00  0.00
ATOM   5535  O11 PC    290       4.651 -19.857  17.590  1.00  0.00
ATOM   5536  C1  PC    290       5.908 -19.486  18.252  1.00  0.00
ATOM   5537  HR  PC    290       5.785 -19.483  19.356  1.00  0.00
ATOM   5538  HS  PC    290       6.863 -19.974  17.964  1.00  0.00
ATOM   5539  C2  PC    290       6.117 -17.948  17.872  1.00  0.00
ATOM   5540  HX  PC    290       7.008 -17.528  18.386  1.00  0.00
ATOM   5541  C3  PC    290       5.020 -17.121  18.513  1.00  0.00
ATOM   5542  HA  PC    290       4.882 -17.294  19.601  1.00  0.00
ATOM   5543  HB  PC    290       5.357 -16.064  18.450  1.00  0.00
ATOM   5544  O31 PC    290       3.716 -17.393  17.918  1.00  0.00
ATOM   5545  P31 PC    290       2.964 -16.198  17.047  1.00  0.00
ATOM   5546  O32 PC    290       1.583 -16.031  17.779  1.00  0.00
ATOM   5547  C31 PC    290       1.103 -16.909  18.773  1.00  0.00
ATOM   5548  H1A PC    290       0.003 -16.757  18.828  1.00  0.00
ATOM   5549  H1B PC    290       1.245 -17.918  18.331  1.00  0.00
ATOM   5550  C32 PC    290       1.667 -16.712  20.212  1.00  0.00
ATOM   5551  H2A PC    290       1.198 -17.456  20.838  1.00  0.00
ATOM   5552  H2B PC    290       2.662 -17.132  20.179  1.00  0.00
ATOM   5553  N31 PC    290       1.664 -15.322  20.918  1.00  0.00
ATOM   5554  C33 PC    290       2.630 -14.376  20.212  1.00  0.00
ATOM   5555  H3A PC    290       2.316 -14.341  19.179  1.00  0.00
ATOM   5556  H3B PC    290       2.631 -13.407  20.690  1.00  0.00
ATOM   5557  H3C PC    290       3.643 -14.746  20.172  1.00  0.00
ATOM   5558  C34 PC    290       0.232 -14.752  20.875  1.00  0.00
ATOM   5559  H4A PC    290      -0.179 -15.003  19.908  1.00  0.00
ATOM   5560  H4B PC    290      -0.346 -15.183  21.679  1.00  0.00
ATOM   5561  H4C PC    290       0.177 -13.685  21.028  1.00  0.00
ATOM   5562  C35 PC    290       2.096 -15.499  22.356  1.00  0.00
ATOM   5563  H5A PC    290       2.909 -16.200  22.472  1.00  0.00
ATOM   5564  H5B PC    290       1.269 -15.659  23.032  1.00  0.00
ATOM   5565  H5C PC    290       2.672 -14.642  22.674  1.00  0.00
ATOM   5566  O33 PC    290       3.582 -14.878  17.246  1.00  0.00
ATOM   5567  O34 PC    290       2.565 -16.701  15.665  1.00  0.00
ATOM   5568  O21 PC    290       6.198 -17.793  16.399  1.00  0.00
ATOM   5569  C21 PC    290       6.946 -16.662  16.011  1.00  0.00
ATOM   5570  O22 PC    290       7.472 -15.887  16.746  1.00  0.00
TER   
ATOM   5571  C12 OL    291       7.012 -16.624  14.531  1.00  0.00
ATOM   5572  H2R OL    291       7.532 -17.495  14.078  1.00  0.00
ATOM   5573  H2S OL    291       7.609 -15.743  14.210  1.00  0.00
ATOM   5574  C13 OL    291       5.535 -16.495  13.961  1.00  0.00
ATOM   5575  H3R OL    291       4.861 -15.824  14.535  1.00  0.00
ATOM   5576  H3S OL    291       5.041 -17.485  14.067  1.00  0.00
ATOM   5577  C14 OL    291       5.425 -15.970  12.489  1.00  0.00
ATOM   5578  H4R OL    291       5.907 -14.972  12.411  1.00  0.00
ATOM   5579  H4S OL    291       4.346 -15.734  12.374  1.00  0.00
ATOM   5580  C15 OL    291       5.982 -16.906  11.429  1.00  0.00
ATOM   5581  H5R OL    291       5.806 -17.992  11.586  1.00  0.00
ATOM   5582  H5S OL    291       7.084 -16.911  11.290  1.00  0.00
ATOM   5583  C16 OL    291       5.473 -16.574  10.066  1.00  0.00
ATOM   5584  H6R OL    291       5.648 -15.482   9.969  1.00  0.00
ATOM   5585  H6S OL    291       4.380 -16.768  10.009  1.00  0.00
ATOM   5586  C17 OL    291       6.258 -17.252   8.865  1.00  0.00
ATOM   5587  H7R OL    291       7.331 -17.028   9.045  1.00  0.00
ATOM   5588  H7S OL    291       6.086 -16.700   7.916  1.00  0.00
ATOM   5589  C18 OL    291       6.039 -18.726   8.747  1.00  0.00
ATOM   5590  H8R OL    291       4.948 -18.809   8.550  1.00  0.00
ATOM   5591  H8S OL    291       6.267 -19.323   9.656  1.00  0.00
ATOM   5592  C19 OL    291       6.705 -19.361   7.510  1.00  0.00
ATOM   5593  H9R OL    291       7.797 -19.248   7.454  1.00  0.00
ATOM   5594 C110 OL    291       6.050 -20.146   6.658  1.00  0.00
ATOM   5595 H10R OL    291       6.561 -20.640   5.818  1.00  0.00
ATOM   5596 C111 OL    291       4.545 -20.505   6.838  1.00  0.00
ATOM   5597 H11R OL    291       4.191 -20.665   7.879  1.00  0.00
ATOM   5598 H11S OL    291       4.363 -21.487   6.353  1.00  0.00
ATOM   5599 C112 OL    291       3.530 -19.530   6.146  1.00  0.00
ATOM   5600 H12R OL    291       3.881 -18.479   6.074  1.00  0.00
ATOM   5601 H12S OL    291       2.589 -19.500   6.736  1.00  0.00
ATOM   5602 C113 OL    291       3.159 -19.901   4.690  1.00  0.00
ATOM   5603 H13R OL    291       2.216 -19.339   4.519  1.00  0.00
ATOM   5604 H13S OL    291       2.969 -20.994   4.637  1.00  0.00
ATOM   5605 C114 OL    291       4.235 -19.624   3.630  1.00  0.00
ATOM   5606 H14R OL    291       5.184 -20.058   4.010  1.00  0.00
ATOM   5607 H14S OL    291       4.361 -18.520   3.618  1.00  0.00
ATOM   5608 C115 OL    291       4.115 -20.084   2.175  1.00  0.00
ATOM   5609 H15R OL    291       3.373 -19.471   1.620  1.00  0.00
ATOM   5610 H15S OL    291       3.650 -21.093   2.146  1.00  0.00
ATOM   5611 C116 OL    291       5.427 -20.060   1.322  1.00  0.00
ATOM   5612 H16R OL    291       5.284 -20.644   0.388  1.00  0.00
ATOM   5613 H16S OL    291       6.151 -20.676   1.897  1.00  0.00
ATOM   5614 C117 OL    291       5.720 -18.661   0.813  1.00  0.00
ATOM   5615 H17R OL    291       6.825 -18.740   0.736  1.00  0.00
ATOM   5616 H17S OL    291       5.380 -17.923   1.571  1.00  0.00
ATOM   5617 C118 OL    291       4.993 -18.233  -0.455  1.00  0.00
ATOM   5618 H18R OL    291       5.230 -17.162  -0.628  1.00  0.00
ATOM   5619 H18S OL    291       3.886 -18.237  -0.360  1.00  0.00
ATOM   5620 H18T OL    291       5.344 -18.735  -1.383  1.00  0.00
TER   
ATOM   5621 C116 PA    292      -9.769  14.347   3.579  1.00  0.00
ATOM   5622 H16R PA    292      -8.713  14.071   3.784  1.00  0.00
ATOM   5623 H16S PA    292      -9.815  15.142   2.805  1.00  0.00
ATOM   5624 H16T PA    292     -10.306  13.473   3.153  1.00  0.00
ATOM   5625 C115 PA    292     -10.570  14.921   4.791  1.00  0.00
ATOM   5626 H15R PA    292     -11.551  15.197   4.349  1.00  0.00
ATOM   5627 H15S PA    292     -10.637  13.938   5.305  1.00  0.00
ATOM   5628 C114 PA    292     -10.026  16.110   5.627  1.00  0.00
ATOM   5629 H14R PA    292     -10.792  16.507   6.327  1.00  0.00
ATOM   5630 H14S PA    292      -9.228  15.602   6.210  1.00  0.00
ATOM   5631 C113 PA    292      -9.756  17.308   4.654  1.00  0.00
ATOM   5632 H13R PA    292      -8.846  17.165   4.033  1.00  0.00
ATOM   5633 H13S PA    292     -10.612  17.453   3.961  1.00  0.00
ATOM   5634 C112 PA    292      -9.469  18.581   5.460  1.00  0.00
ATOM   5635 H12R PA    292      -8.630  18.462   6.178  1.00  0.00
ATOM   5636 H12S PA    292      -9.005  19.288   4.739  1.00  0.00
ATOM   5637 C111 PA    292     -10.671  19.372   5.962  1.00  0.00
ATOM   5638 H11R PA    292     -11.030  19.884   5.043  1.00  0.00
ATOM   5639 H11S PA    292     -11.527  18.771   6.338  1.00  0.00
ATOM   5640 C110 PA    292     -10.399  20.426   7.014  1.00  0.00
ATOM   5641 H10R PA    292      -9.676  21.092   6.495  1.00  0.00
ATOM   5642 H10S PA    292     -11.361  20.943   7.216  1.00  0.00
ATOM   5643  C19 PA    292      -9.716  19.962   8.340  1.00  0.00
ATOM   5644  H9R PA    292      -8.974  19.135   8.344  1.00  0.00
ATOM   5645  H9S PA    292      -9.210  20.876   8.716  1.00  0.00
ATOM   5646  C18 PA    292     -10.729  19.543   9.407  1.00  0.00
ATOM   5647  H8R PA    292     -10.186  19.443  10.371  1.00  0.00
ATOM   5648  H8S PA    292     -11.428  20.399   9.519  1.00  0.00
ATOM   5649  C17 PA    292     -11.481  18.163   9.156  1.00  0.00
ATOM   5650  H7R PA    292     -12.424  18.294   8.584  1.00  0.00
ATOM   5651  H7S PA    292     -10.738  17.463   8.718  1.00  0.00
ATOM   5652  C16 PA    292     -11.897  17.469  10.468  1.00  0.00
ATOM   5653  H6R PA    292     -10.977  17.461  11.091  1.00  0.00
ATOM   5654  H6S PA    292     -12.616  18.135  10.990  1.00  0.00
ATOM   5655  C15 PA    292     -12.370  16.034  10.340  1.00  0.00
ATOM   5656  H5R PA    292     -13.220  16.171   9.639  1.00  0.00
ATOM   5657  H5S PA    292     -11.549  15.444   9.879  1.00  0.00
ATOM   5658  C14 PA    292     -12.802  15.500  11.700  1.00  0.00
ATOM   5659  H4R PA    292     -13.152  16.334  12.345  1.00  0.00
ATOM   5660  H4S PA    292     -13.529  14.678  11.522  1.00  0.00
ATOM   5661  C13 PA    292     -11.490  14.916  12.336  1.00  0.00
ATOM   5662  H3R PA    292     -11.182  13.929  11.928  1.00  0.00
ATOM   5663  H3S PA    292     -10.709  15.696  12.205  1.00  0.00
ATOM   5664  C12 PA    292     -11.633  14.519  13.851  1.00  0.00
ATOM   5665  H2R PA    292     -11.968  15.420  14.408  1.00  0.00
ATOM   5666  H2S PA    292     -12.386  13.720  14.023  1.00  0.00
TER   
ATOM   5667  C11 PC    293     -10.273  14.039  14.514  1.00  0.00
ATOM   5668  O12 PC    293      -9.195  13.952  13.949  1.00  0.00
ATOM   5669  O11 PC    293     -10.477  13.818  15.795  1.00  0.00
ATOM   5670  C1  PC    293      -9.407  13.578  16.684  1.00  0.00
ATOM   5671  HR  PC    293      -9.830  13.131  17.608  1.00  0.00
ATOM   5672  HS  PC    293      -8.602  12.983  16.202  1.00  0.00
ATOM   5673  C2  PC    293      -8.636  14.813  17.125  1.00  0.00
ATOM   5674  HX  PC    293      -7.865  14.550  17.880  1.00  0.00
ATOM   5675  C3  PC    293      -9.625  15.819  17.745  1.00  0.00
ATOM   5676  HA  PC    293     -10.499  15.240  18.114  1.00  0.00
ATOM   5677  HB  PC    293      -9.129  16.130  18.689  1.00  0.00
ATOM   5678  O31 PC    293     -10.076  16.923  16.876  1.00  0.00
ATOM   5679  P31 PC    293     -11.115  17.932  17.483  1.00  0.00
ATOM   5680  O32 PC    293     -10.368  18.812  18.539  1.00  0.00
ATOM   5681  C31 PC    293      -9.130  19.403  18.238  1.00  0.00
ATOM   5682  H1A PC    293      -8.469  18.562  17.937  1.00  0.00
ATOM   5683  H1B PC    293      -9.209  20.087  17.367  1.00  0.00
ATOM   5684  C32 PC    293      -8.518  20.044  19.512  1.00  0.00
ATOM   5685  H2A PC    293      -7.617  20.546  19.193  1.00  0.00
ATOM   5686  H2B PC    293      -9.167  20.842  19.842  1.00  0.00
ATOM   5687  N31 PC    293      -8.170  19.126  20.649  1.00  0.00
ATOM   5688  C33 PC    293      -9.327  18.261  21.036  1.00  0.00
ATOM   5689  H3A PC    293     -10.106  18.918  21.393  1.00  0.00
ATOM   5690  H3B PC    293      -9.631  17.739  20.140  1.00  0.00
ATOM   5691  H3C PC    293      -9.072  17.479  21.736  1.00  0.00
ATOM   5692  C34 PC    293      -7.008  18.276  20.157  1.00  0.00
ATOM   5693  H4A PC    293      -7.304  17.511  19.455  1.00  0.00
ATOM   5694  H4B PC    293      -6.469  19.049  19.630  1.00  0.00
ATOM   5695  H4C PC    293      -6.390  17.995  20.997  1.00  0.00
ATOM   5696  C35 PC    293      -7.634  19.906  21.841  1.00  0.00
ATOM   5697  H5A PC    293      -7.694  19.276  22.716  1.00  0.00
ATOM   5698  H5B PC    293      -8.280  20.715  22.149  1.00  0.00
ATOM   5699  H5C PC    293      -6.642  20.277  21.631  1.00  0.00
ATOM   5700  O33 PC    293     -11.484  18.909  16.464  1.00  0.00
ATOM   5701  O34 PC    293     -12.130  17.179  18.206  1.00  0.00
ATOM   5702  O21 PC    293      -8.025  15.443  15.973  1.00  0.00
ATOM   5703  C21 PC    293      -7.002  16.193  16.261  1.00  0.00
ATOM   5704  O22 PC    293      -6.454  16.284  17.335  1.00  0.00
TER   
ATOM   5705  C12 OL    294      -6.620  16.904  14.928  1.00  0.00
ATOM   5706  H2R OL    294      -7.534  17.424  14.568  1.00  0.00
ATOM   5707  H2S OL    294      -6.344  16.019  14.316  1.00  0.00
ATOM   5708  C13 OL    294      -5.303  17.623  15.164  1.00  0.00
ATOM   5709  H3R OL    294      -4.501  16.904  15.437  1.00  0.00
ATOM   5710  H3S OL    294      -5.504  18.334  15.994  1.00  0.00
ATOM   5711  C14 OL    294      -4.915  18.329  13.823  1.00  0.00
ATOM   5712  H4R OL    294      -4.679  17.419  13.231  1.00  0.00
ATOM   5713  H4S OL    294      -4.009  18.932  14.046  1.00  0.00
ATOM   5714  C15 OL    294      -5.938  19.159  13.056  1.00  0.00
ATOM   5715  H5R OL    294      -6.154  20.045  13.690  1.00  0.00
ATOM   5716  H5S OL    294      -6.820  18.510  12.868  1.00  0.00
ATOM   5717  C16 OL    294      -5.390  19.622  11.614  1.00  0.00
ATOM   5718  H6R OL    294      -4.422  20.135  11.798  1.00  0.00
ATOM   5719  H6S OL    294      -6.017  20.394  11.119  1.00  0.00
ATOM   5720  C17 OL    294      -5.004  18.453  10.601  1.00  0.00
ATOM   5721  H7R OL    294      -3.973  18.283  10.979  1.00  0.00
ATOM   5722  H7S OL    294      -4.779  18.926   9.622  1.00  0.00
ATOM   5723  C18 OL    294      -5.899  17.142  10.502  1.00  0.00
ATOM   5724  H8R OL    294      -6.169  16.882  11.548  1.00  0.00
ATOM   5725  H8S OL    294      -5.300  16.307  10.078  1.00  0.00
ATOM   5726  C19 OL    294      -7.136  17.333   9.754  1.00  0.00
ATOM   5727  H9R OL    294      -7.915  17.652  10.463  1.00  0.00
ATOM   5728 C110 OL    294      -7.385  16.904   8.497  1.00  0.00
ATOM   5729 H10R OL    294      -8.358  17.106   8.025  1.00  0.00
ATOM   5730 C111 OL    294      -6.406  16.157   7.625  1.00  0.00
ATOM   5731 H11R OL    294      -6.818  15.183   7.285  1.00  0.00
ATOM   5732 H11S OL    294      -5.447  15.906   8.127  1.00  0.00
ATOM   5733 C112 OL    294      -6.082  16.950   6.364  1.00  0.00
ATOM   5734 H12R OL    294      -5.771  17.935   6.774  1.00  0.00
ATOM   5735 H12S OL    294      -6.941  17.162   5.692  1.00  0.00
ATOM   5736 C113 OL    294      -5.195  16.184   5.395  1.00  0.00
ATOM   5737 H13R OL    294      -5.836  15.348   5.041  1.00  0.00
ATOM   5738 H13S OL    294      -4.346  15.755   5.969  1.00  0.00
ATOM   5739 C114 OL    294      -4.601  16.969   4.167  1.00  0.00
ATOM   5740 H14R OL    294      -3.830  16.302   3.727  1.00  0.00
ATOM   5741 H14S OL    294      -4.206  17.942   4.531  1.00  0.00
ATOM   5742 C115 OL    294      -5.729  17.279   3.125  1.00  0.00
ATOM   5743 H15R OL    294      -5.361  18.103   2.476  1.00  0.00
ATOM   5744 H15S OL    294      -6.605  17.738   3.631  1.00  0.00
ATOM   5745 C116 OL    294      -6.009  16.059   2.253  1.00  0.00
ATOM   5746 H16R OL    294      -6.349  15.154   2.800  1.00  0.00
ATOM   5747 H16S OL    294      -5.156  15.765   1.605  1.00  0.00
ATOM   5748 C117 OL    294      -7.175  16.217   1.250  1.00  0.00
ATOM   5749 H17R OL    294      -6.869  16.935   0.459  1.00  0.00
ATOM   5750 H17S OL    294      -8.110  16.545   1.752  1.00  0.00
ATOM   5751 C118 OL    294      -7.454  14.981   0.402  1.00  0.00
ATOM   5752 H18R OL    294      -7.656  14.080   1.019  1.00  0.00
ATOM   5753 H18S OL    294      -6.554  14.754  -0.209  1.00  0.00
ATOM   5754 H18T OL    294      -8.365  15.021  -0.233  1.00  0.00
TER   
ATOM   5755 C116 PA    295      21.522  -8.276   1.379  1.00  0.00
ATOM   5756 H16R PA    295      21.706  -7.307   0.869  1.00  0.00
ATOM   5757 H16S PA    295      20.553  -8.176   1.914  1.00  0.00
ATOM   5758 H16T PA    295      21.406  -9.072   0.612  1.00  0.00
ATOM   5759 C115 PA    295      22.618  -8.833   2.341  1.00  0.00
ATOM   5760 H15R PA    295      23.584  -9.155   1.897  1.00  0.00
ATOM   5761 H15S PA    295      22.736  -7.990   3.055  1.00  0.00
ATOM   5762 C114 PA    295      22.021  -9.982   3.032  1.00  0.00
ATOM   5763 H14R PA    295      22.757 -10.321   3.792  1.00  0.00
ATOM   5764 H14S PA    295      21.156  -9.689   3.665  1.00  0.00
ATOM   5765 C113 PA    295      21.694 -11.225   2.298  1.00  0.00
ATOM   5766 H13R PA    295      20.716 -11.190   1.771  1.00  0.00
ATOM   5767 H13S PA    295      22.500 -11.400   1.553  1.00  0.00
ATOM   5768 C112 PA    295      21.633 -12.347   3.349  1.00  0.00
ATOM   5769 H12R PA    295      22.625 -12.368   3.849  1.00  0.00
ATOM   5770 H12S PA    295      20.900 -11.975   4.096  1.00  0.00
ATOM   5771 C111 PA    295      21.488 -13.769   2.778  1.00  0.00
ATOM   5772 H11R PA    295      20.717 -13.711   1.980  1.00  0.00
ATOM   5773 H11S PA    295      22.452 -14.116   2.350  1.00  0.00
ATOM   5774 C110 PA    295      21.096 -14.814   3.880  1.00  0.00
ATOM   5775 H10R PA    295      20.180 -14.532   4.442  1.00  0.00
ATOM   5776 H10S PA    295      21.024 -15.797   3.368  1.00  0.00
ATOM   5777  C19 PA    295      22.130 -14.965   5.011  1.00  0.00
ATOM   5778  H9R PA    295      23.161 -15.123   4.629  1.00  0.00
ATOM   5779  H9S PA    295      22.034 -14.044   5.626  1.00  0.00
ATOM   5780  C18 PA    295      21.781 -16.160   5.908  1.00  0.00
ATOM   5781  H8R PA    295      21.793 -17.104   5.322  1.00  0.00
ATOM   5782  H8S PA    295      22.497 -16.226   6.755  1.00  0.00
ATOM   5783  C17 PA    295      20.472 -16.067   6.611  1.00  0.00
ATOM   5784  H7R PA    295      20.380 -15.113   7.173  1.00  0.00
ATOM   5785  H7S PA    295      19.570 -16.287   6.001  1.00  0.00
ATOM   5786  C16 PA    295      20.255 -17.156   7.800  1.00  0.00
ATOM   5787  H6R PA    295      20.412 -18.147   7.322  1.00  0.00
ATOM   5788  H6S PA    295      21.066 -16.984   8.540  1.00  0.00
ATOM   5789  C15 PA    295      18.891 -17.134   8.552  1.00  0.00
ATOM   5790  H5R PA    295      18.118 -17.337   7.780  1.00  0.00
ATOM   5791  H5S PA    295      18.879 -18.019   9.223  1.00  0.00
ATOM   5792  C14 PA    295      18.561 -15.798   9.329  1.00  0.00
ATOM   5793  H4R PA    295      19.250 -15.612  10.180  1.00  0.00
ATOM   5794  H4S PA    295      18.540 -14.875   8.711  1.00  0.00
ATOM   5795  C13 PA    295      17.305 -16.000  10.232  1.00  0.00
ATOM   5796  H3R PA    295      16.494 -15.645   9.562  1.00  0.00
ATOM   5797  H3S PA    295      17.074 -17.071  10.413  1.00  0.00
ATOM   5798  C12 PA    295      17.379 -15.328  11.583  1.00  0.00
ATOM   5799  H2R PA    295      17.703 -14.275  11.440  1.00  0.00
ATOM   5800  H2S PA    295      16.410 -15.213  12.114  1.00  0.00
TER   
ATOM   5801  C11 PC    296      18.266 -16.055  12.588  1.00  0.00
ATOM   5802  O12 PC    296      17.908 -16.920  13.328  1.00  0.00
ATOM   5803  O11 PC    296      19.503 -15.510  12.569  1.00  0.00
ATOM   5804  C1  PC    296      20.406 -15.973  13.640  1.00  0.00
ATOM   5805  HR  PC    296      20.149 -16.853  14.268  1.00  0.00
ATOM   5806  HS  PC    296      21.318 -16.334  13.117  1.00  0.00
ATOM   5807  C2  PC    296      20.832 -14.955  14.662  1.00  0.00
ATOM   5808  HX  PC    296      21.501 -15.408  15.424  1.00  0.00
ATOM   5809  C3  PC    296      19.574 -14.479  15.465  1.00  0.00
ATOM   5810  HA  PC    296      18.805 -14.327  14.678  1.00  0.00
ATOM   5811  HB  PC    296      19.381 -15.273  16.218  1.00  0.00
ATOM   5812  O31 PC    296      19.935 -13.306  16.128  1.00  0.00
ATOM   5813  P31 PC    296      18.941 -12.528  17.072  1.00  0.00
ATOM   5814  O32 PC    296      19.947 -11.669  18.000  1.00  0.00
ATOM   5815  C31 PC    296      20.863 -12.288  18.870  1.00  0.00
ATOM   5816  H1A PC    296      20.398 -13.203  19.294  1.00  0.00
ATOM   5817  H1B PC    296      21.829 -12.487  18.357  1.00  0.00
ATOM   5818  C32 PC    296      21.249 -11.465  20.144  1.00  0.00
ATOM   5819  H2A PC    296      21.850 -12.051  20.823  1.00  0.00
ATOM   5820  H2B PC    296      21.832 -10.627  19.789  1.00  0.00
ATOM   5821  N31 PC    296      20.110 -10.879  20.968  1.00  0.00
ATOM   5822  C33 PC    296      19.033 -11.887  21.406  1.00  0.00
ATOM   5823  H3A PC    296      18.612 -12.225  20.470  1.00  0.00
ATOM   5824  H3B PC    296      19.521 -12.705  21.915  1.00  0.00
ATOM   5825  H3C PC    296      18.373 -11.333  22.058  1.00  0.00
ATOM   5826  C34 PC    296      20.664 -10.154  22.196  1.00  0.00
ATOM   5827  H4A PC    296      19.954  -9.387  22.469  1.00  0.00
ATOM   5828  H4B PC    296      20.662 -10.910  22.967  1.00  0.00
ATOM   5829  H4C PC    296      21.539  -9.532  22.072  1.00  0.00
ATOM   5830  C35 PC    296      19.351  -9.772  20.177  1.00  0.00
ATOM   5831  H5A PC    296      20.038  -8.994  19.879  1.00  0.00
ATOM   5832  H5B PC    296      18.545  -9.420  20.803  1.00  0.00
ATOM   5833  H5C PC    296      19.019 -10.267  19.276  1.00  0.00
ATOM   5834  O33 PC    296      18.225 -11.600  16.199  1.00  0.00
ATOM   5835  O34 PC    296      18.148 -13.563  17.840  1.00  0.00
ATOM   5836  O21 PC    296      21.490 -13.937  13.979  1.00  0.00
ATOM   5837  C21 PC    296      22.783 -14.229  13.721  1.00  0.00
ATOM   5838  O22 PC    296      23.421 -15.183  14.063  1.00  0.00
TER   
ATOM   5839  C12 OL    297      23.364 -13.032  12.839  1.00  0.00
ATOM   5840  H2R OL    297      24.377 -12.892  13.274  1.00  0.00
ATOM   5841  H2S OL    297      22.842 -12.090  13.114  1.00  0.00
ATOM   5842  C13 OL    297      23.563 -13.416  11.348  1.00  0.00
ATOM   5843  H3R OL    297      23.895 -14.472  11.257  1.00  0.00
ATOM   5844  H3S OL    297      24.388 -12.785  10.952  1.00  0.00
ATOM   5845  C14 OL    297      22.362 -12.990  10.563  1.00  0.00
ATOM   5846  H4R OL    297      21.511 -13.621  10.897  1.00  0.00
ATOM   5847  H4S OL    297      22.409 -13.339   9.509  1.00  0.00
ATOM   5848  C15 OL    297      21.936 -11.478  10.408  1.00  0.00
ATOM   5849  H5R OL    297      21.849 -11.304   9.315  1.00  0.00
ATOM   5850  H5S OL    297      22.773 -10.861  10.800  1.00  0.00
ATOM   5851  C16 OL    297      20.676 -11.071  11.007  1.00  0.00
ATOM   5852  H6R OL    297      20.732  -9.977  11.192  1.00  0.00
ATOM   5853  H6S OL    297      20.571 -11.627  11.963  1.00  0.00
ATOM   5854  C17 OL    297      19.370 -11.182  10.181  1.00  0.00
ATOM   5855  H7R OL    297      18.592 -11.521  10.897  1.00  0.00
ATOM   5856  H7S OL    297      19.455 -11.961   9.393  1.00  0.00
ATOM   5857  C18 OL    297      18.832  -9.879   9.667  1.00  0.00
ATOM   5858  H8R OL    297      18.812  -9.277  10.601  1.00  0.00
ATOM   5859  H8S OL    297      17.744  -9.935   9.453  1.00  0.00
ATOM   5860  C19 OL    297      19.468  -9.191   8.486  1.00  0.00
ATOM   5861  H9R OL    297      20.444  -8.697   8.602  1.00  0.00
ATOM   5862 C110 OL    297      19.063  -9.277   7.195  1.00  0.00
ATOM   5863 H10R OL    297      19.591  -8.740   6.393  1.00  0.00
ATOM   5864 C111 OL    297      17.830 -10.096   6.734  1.00  0.00
ATOM   5865 H11R OL    297      17.508  -9.616   5.785  1.00  0.00
ATOM   5866 H11S OL    297      17.016 -10.040   7.488  1.00  0.00
ATOM   5867 C112 OL    297      18.111 -11.584   6.519  1.00  0.00
ATOM   5868 H12R OL    297      18.262 -12.048   7.517  1.00  0.00
ATOM   5869 H12S OL    297      19.155 -11.680   6.150  1.00  0.00
ATOM   5870 C113 OL    297      17.115 -12.451   5.732  1.00  0.00
ATOM   5871 H13R OL    297      17.089 -12.074   4.687  1.00  0.00
ATOM   5872 H13S OL    297      16.104 -12.102   6.030  1.00  0.00
ATOM   5873 C114 OL    297      17.146 -14.024   5.759  1.00  0.00
ATOM   5874 H14R OL    297      16.762 -14.358   6.746  1.00  0.00
ATOM   5875 H14S OL    297      18.219 -14.304   5.689  1.00  0.00
ATOM   5876 C115 OL    297      16.508 -14.795   4.558  1.00  0.00
ATOM   5877 H15R OL    297      15.441 -14.499   4.466  1.00  0.00
ATOM   5878 H15S OL    297      16.592 -15.893   4.705  1.00  0.00
ATOM   5879 C116 OL    297      17.200 -14.725   3.235  1.00  0.00
ATOM   5880 H16R OL    297      18.166 -15.227   3.013  1.00  0.00
ATOM   5881 H16S OL    297      17.236 -13.643   2.986  1.00  0.00
ATOM   5882 C117 OL    297      16.264 -15.231   2.220  1.00  0.00
ATOM   5883 H17R OL    297      15.194 -15.067   2.470  1.00  0.00
ATOM   5884 H17S OL    297      16.284 -16.341   2.225  1.00  0.00
ATOM   5885 C118 OL    297      16.430 -14.613   0.787  1.00  0.00
ATOM   5886 H18R OL    297      16.197 -13.527   0.775  1.00  0.00
ATOM   5887 H18S OL    297      15.794 -15.113   0.026  1.00  0.00
ATOM   5888 H18T OL    297      17.489 -14.674   0.457  1.00  0.00
TER   
ATOM   5889 C116 PA    298     -15.073 -11.336   0.963  1.00  0.00
ATOM   5890 H16R PA    298     -15.357 -12.169   1.641  1.00  0.00
ATOM   5891 H16S PA    298     -14.021 -11.013   1.110  1.00  0.00
ATOM   5892 H16T PA    298     -15.094 -11.599  -0.117  1.00  0.00
ATOM   5893 C115 PA    298     -16.075 -10.238   1.254  1.00  0.00
ATOM   5894 H15R PA    298     -16.026  -9.493   0.431  1.00  0.00
ATOM   5895 H15S PA    298     -17.128 -10.586   1.314  1.00  0.00
ATOM   5896 C114 PA    298     -15.908  -9.546   2.614  1.00  0.00
ATOM   5897 H14R PA    298     -14.980  -8.939   2.683  1.00  0.00
ATOM   5898 H14S PA    298     -16.694  -8.790   2.824  1.00  0.00
ATOM   5899 C113 PA    298     -15.827 -10.563   3.825  1.00  0.00
ATOM   5900 H13R PA    298     -15.059 -11.343   3.635  1.00  0.00
ATOM   5901 H13S PA    298     -15.616 -10.031   4.777  1.00  0.00
ATOM   5902 C112 PA    298     -17.114 -11.435   4.024  1.00  0.00
ATOM   5903 H12R PA    298     -17.412 -12.028   3.134  1.00  0.00
ATOM   5904 H12S PA    298     -17.007 -12.159   4.860  1.00  0.00
ATOM   5905 C111 PA    298     -18.430 -10.655   4.296  1.00  0.00
ATOM   5906 H11R PA    298     -18.750 -10.208   3.330  1.00  0.00
ATOM   5907 H11S PA    298     -19.185 -11.427   4.557  1.00  0.00
ATOM   5908 C110 PA    298     -18.255  -9.551   5.370  1.00  0.00
ATOM   5909 H10R PA    298     -17.479  -9.894   6.086  1.00  0.00
ATOM   5910 H10S PA    298     -17.957  -8.634   4.818  1.00  0.00
ATOM   5911  C19 PA    298     -19.607  -9.179   6.038  1.00  0.00
ATOM   5912  H9R PA    298     -20.206  -8.718   5.225  1.00  0.00
ATOM   5913  H9S PA    298     -20.203 -10.064   6.347  1.00  0.00
ATOM   5914  C18 PA    298     -19.499  -8.138   7.211  1.00  0.00
ATOM   5915  H8R PA    298     -18.518  -8.260   7.717  1.00  0.00
ATOM   5916  H8S PA    298     -19.619  -7.114   6.798  1.00  0.00
ATOM   5917  C17 PA    298     -20.680  -8.179   8.224  1.00  0.00
ATOM   5918  H7R PA    298     -20.503  -7.394   8.990  1.00  0.00
ATOM   5919  H7S PA    298     -21.613  -7.882   7.700  1.00  0.00
ATOM   5920  C16 PA    298     -20.916  -9.462   9.062  1.00  0.00
ATOM   5921  H6R PA    298     -21.616  -9.267   9.903  1.00  0.00
ATOM   5922  H6S PA    298     -21.396 -10.188   8.372  1.00  0.00
ATOM   5923  C15 PA    298     -19.622  -9.949   9.732  1.00  0.00
ATOM   5924  H5R PA    298     -19.614 -10.915  10.280  1.00  0.00
ATOM   5925  H5S PA    298     -18.927 -10.254   8.921  1.00  0.00
ATOM   5926  C14 PA    298     -19.030  -9.013  10.769  1.00  0.00
ATOM   5927  H4R PA    298     -18.588  -8.176  10.187  1.00  0.00
ATOM   5928  H4S PA    298     -19.835  -8.653  11.445  1.00  0.00
ATOM   5929  C13 PA    298     -17.884  -9.725  11.605  1.00  0.00
ATOM   5930  H3R PA    298     -18.264 -10.745  11.825  1.00  0.00
ATOM   5931  H3S PA    298     -16.912  -9.712  11.067  1.00  0.00
ATOM   5932  C12 PA    298     -17.783  -9.067  12.963  1.00  0.00
ATOM   5933  H2R PA    298     -16.952  -9.576  13.498  1.00  0.00
ATOM   5934  H2S PA    298     -17.549  -7.987  12.841  1.00  0.00
TER   
ATOM   5935  C11 PC    299     -19.043  -9.228  13.809  1.00  0.00
ATOM   5936  O12 PC    299     -19.756  -8.379  14.357  1.00  0.00
ATOM   5937  O11 PC    299     -19.223 -10.475  13.906  1.00  0.00
ATOM   5938  C1  PC    299     -20.576 -10.832  14.441  1.00  0.00
ATOM   5939  HR  PC    299     -21.108 -10.075  15.057  1.00  0.00
ATOM   5940  HS  PC    299     -21.240 -11.007  13.568  1.00  0.00
ATOM   5941  C2  PC    299     -20.539 -12.153  15.198  1.00  0.00
ATOM   5942  HX  PC    299     -21.588 -12.446  15.414  1.00  0.00
ATOM   5943  C3  PC    299     -19.793 -11.968  16.514  1.00  0.00
ATOM   5944  HA  PC    299     -18.804 -11.478  16.390  1.00  0.00
ATOM   5945  HB  PC    299     -20.358 -11.206  17.092  1.00  0.00
ATOM   5946  O31 PC    299     -19.753 -13.133  17.348  1.00  0.00
ATOM   5947  P31 PC    299     -18.488 -13.853  17.885  1.00  0.00
ATOM   5948  O32 PC    299     -17.890 -12.751  18.815  1.00  0.00
ATOM   5949  C31 PC    299     -18.431 -12.454  20.033  1.00  0.00
ATOM   5950  H1A PC    299     -19.332 -13.031  20.332  1.00  0.00
ATOM   5951  H1B PC    299     -17.724 -12.515  20.887  1.00  0.00
ATOM   5952  C32 PC    299     -19.129 -11.023  20.077  1.00  0.00
ATOM   5953  H2A PC    299     -19.862 -11.026  19.283  1.00  0.00
ATOM   5954  H2B PC    299     -19.686 -10.927  20.997  1.00  0.00
ATOM   5955  N31 PC    299     -18.232  -9.776  19.906  1.00  0.00
ATOM   5956  C33 PC    299     -17.197  -9.640  21.006  1.00  0.00
ATOM   5957  H3A PC    299     -16.461  -8.875  20.808  1.00  0.00
ATOM   5958  H3B PC    299     -17.811  -9.483  21.881  1.00  0.00
ATOM   5959  H3C PC    299     -16.741 -10.611  21.129  1.00  0.00
ATOM   5960  C34 PC    299     -17.574  -9.913  18.593  1.00  0.00
ATOM   5961  H4A PC    299     -16.991 -10.810  18.739  1.00  0.00
ATOM   5962  H4B PC    299     -18.317 -10.056  17.822  1.00  0.00
ATOM   5963  H4C PC    299     -16.959  -9.060  18.346  1.00  0.00
ATOM   5964  C35 PC    299     -19.089  -8.499  19.840  1.00  0.00
[truncated: 3,520,754 more chars]
