# Supplementary material for: Prediction of dynamic allostery for the transmembrane domain of the sweet taste receptor subunit, TAS1R3
Source: Commun Biol. 2023 Apr 3;6:340. doi: 10.1038/s42003-023-04705-5 (PMC10070457; doi:10.1038/s42003-023-04705-5)
Supplement: Supplementary file 3 — Supplementary Data 1 [file 42003_2023_4705_MOESM3_ESM.zip › Supplementary Data 1/1_Initial/GAI_mTas1r3_Initial.pdb]

CRYST1   73.251   73.251  112.311  90.00  90.00  90.00 P 1           1
ATOM      1  N   GLU     1      -2.227  15.674 -20.419  1.00  0.00
ATOM      2  H1  GLU     1      -1.811  16.081 -19.593  1.00  0.00
ATOM      3  H2  GLU     1      -2.247  16.371 -21.149  1.00  0.00
ATOM      4  H3  GLU     1      -1.798  14.776 -20.590  1.00  0.00
ATOM      5  CA  GLU     1      -3.606  15.387 -20.129  1.00  0.00
ATOM      6  HA  GLU     1      -4.223  15.964 -20.818  1.00  0.00
ATOM      7  CB  GLU     1      -3.976  13.899 -20.265  1.00  0.00
ATOM      8  HB2 GLU     1      -3.300  13.336 -19.621  1.00  0.00
ATOM      9  HB3 GLU     1      -4.999  13.784 -19.906  1.00  0.00
ATOM     10  CG  GLU     1      -3.876  13.368 -21.698  1.00  0.00
ATOM     11  HG2 GLU     1      -4.491  13.968 -22.369  1.00  0.00
ATOM     12  HG3 GLU     1      -2.840  13.393 -22.035  1.00  0.00
ATOM     13  CD  GLU     1      -4.376  11.929 -21.702  1.00  0.00
ATOM     14  OE1 GLU     1      -5.553  11.709 -21.308  1.00  0.00
ATOM     15  OE2 GLU     1      -3.591  11.027 -22.102  1.00  0.00
ATOM     16  C   GLU     1      -3.915  15.810 -18.728  1.00  0.00
ATOM     17  O   GLU     1      -3.111  15.670 -17.807  1.00  0.00
ATOM     18  N   PRO     2      -5.090  16.355 -18.576  1.00  0.00
ATOM     19  CD  PRO     2      -5.715  17.101 -19.656  1.00  0.00
ATOM     20  HD2 PRO     2      -6.270  16.401 -20.281  1.00  0.00
ATOM     21  HD3 PRO     2      -4.930  17.571 -20.248  1.00  0.00
ATOM     22  CG  PRO     2      -6.628  18.131 -18.968  1.00  0.00
ATOM     23  HG2 PRO     2      -7.580  18.201 -19.494  1.00  0.00
ATOM     24  HG3 PRO     2      -6.148  19.110 -18.954  1.00  0.00
ATOM     25  CB  PRO     2      -6.814  17.589 -17.537  1.00  0.00
ATOM     26  HB2 PRO     2      -7.671  16.922 -17.445  1.00  0.00
ATOM     27  HB3 PRO     2      -6.906  18.400 -16.814  1.00  0.00
ATOM     28  CA  PRO     2      -5.523  16.813 -17.288  1.00  0.00
ATOM     29  HA  PRO     2      -4.799  17.542 -16.924  1.00  0.00
ATOM     30  C   PRO     2      -5.639  15.694 -16.306  1.00  0.00
ATOM     31  O   PRO     2      -5.452  15.935 -15.114  1.00  0.00
ATOM     32  N   VAL     3      -5.954  14.468 -16.763  1.00  0.00
ATOM     33  H   VAL     3      -6.130  14.259 -17.736  1.00  0.00
ATOM     34  CA  VAL     3      -6.050  13.403 -15.813  1.00  0.00
ATOM     35  HA  VAL     3      -6.730  13.650 -14.998  1.00  0.00
ATOM     36  CB  VAL     3      -6.481  12.098 -16.418  1.00  0.00
ATOM     37  HB  VAL     3      -7.472  12.214 -16.857  1.00  0.00
ATOM     38  CG1 VAL     3      -5.484  11.674 -17.509  1.00  0.00
ATOM     39 HG11 VAL     3      -4.493  11.557 -17.071  1.00  0.00
ATOM     40 HG12 VAL     3      -5.802  10.727 -17.944  1.00  0.00
ATOM     41 HG13 VAL     3      -5.449  12.437 -18.287  1.00  0.00
ATOM     42  CG2 VAL     3      -6.623  11.073 -15.278  1.00  0.00
ATOM     43 HG21 VAL     3      -7.369  11.423 -14.565  1.00  0.00
ATOM     44 HG22 VAL     3      -6.936  10.113 -15.689  1.00  0.00
ATOM     45 HG23 VAL     3      -5.665  10.956 -14.772  1.00  0.00
ATOM     46  C   VAL     3      -4.699  13.228 -15.204  1.00  0.00
ATOM     47  O   VAL     3      -4.568  13.140 -13.990  1.00  0.00
ATOM     48  N   VAL     4      -3.642  13.215 -16.030  1.00  0.00
ATOM     49  H   VAL     4      -3.774  13.355 -17.021  1.00  0.00
ATOM     50  CA  VAL     4      -2.307  13.012 -15.544  1.00  0.00
ATOM     51  HA  VAL     4      -2.226  12.120 -14.922  1.00  0.00
ATOM     52  CB  VAL     4      -1.297  12.919 -16.650  1.00  0.00
ATOM     53  HB  VAL     4      -1.354  13.808 -17.279  1.00  0.00
ATOM     54  CG1 VAL     4       0.110  12.818 -16.030  1.00  0.00
ATOM     55 HG11 VAL     4       0.168  11.929 -15.402  1.00  0.00
ATOM     56 HG12 VAL     4       0.854  12.750 -16.824  1.00  0.00
ATOM     57 HG13 VAL     4       0.305  13.703 -15.425  1.00  0.00
ATOM     58  CG2 VAL     4      -1.670  11.729 -17.551  1.00  0.00
ATOM     59 HG21 VAL     4      -2.665  11.886 -17.968  1.00  0.00
ATOM     60 HG22 VAL     4      -0.946  11.645 -18.362  1.00  0.00
ATOM     61 HG23 VAL     4      -1.664  10.811 -16.963  1.00  0.00
ATOM     62  C   VAL     4      -1.917  14.162 -14.669  1.00  0.00
ATOM     63  O   VAL     4      -1.147  13.987 -13.728  1.00  0.00
ATOM     64  N   LEU     5      -2.408  15.375 -14.987  1.00  0.00
ATOM     65  H   LEU     5      -3.027  15.474 -15.779  1.00  0.00
ATOM     66  CA  LEU     5      -2.070  16.552 -14.235  1.00  0.00
ATOM     67  HA  LEU     5      -0.987  16.674 -14.227  1.00  0.00
ATOM     68  CB  LEU     5      -2.705  17.820 -14.847  1.00  0.00
ATOM     69  HB2 LEU     5      -2.204  17.830 -15.815  1.00  0.00
ATOM     70  HB3 LEU     5      -3.778  17.698 -14.995  1.00  0.00
ATOM     71  CG  LEU     5      -2.435  19.153 -14.114  1.00  0.00
ATOM     72  HG  LEU     5      -2.720  19.968 -14.779  1.00  0.00
ATOM     73  CD1 LEU     5      -3.224  19.266 -12.796  1.00  0.00
ATOM     74 HD11 LEU     5      -2.939  18.451 -12.130  1.00  0.00
ATOM     75 HD12 LEU     5      -3.000  20.220 -12.319  1.00  0.00
ATOM     76 HD13 LEU     5      -4.292  19.207 -13.005  1.00  0.00
ATOM     77  CD2 LEU     5      -0.928  19.399 -13.930  1.00  0.00
ATOM     78 HD21 LEU     5      -0.444  19.438 -14.906  1.00  0.00
ATOM     79 HD22 LEU     5      -0.774  20.345 -13.411  1.00  0.00
ATOM     80 HD23 LEU     5      -0.496  18.589 -13.343  1.00  0.00
ATOM     81  C   LEU     5      -2.555  16.405 -12.824  1.00  0.00
ATOM     82  O   LEU     5      -1.809  16.665 -11.882  1.00  0.00
ATOM     83  N   SER     6      -3.816  15.968 -12.635  1.00  0.00
ATOM     84  H   SER     6      -4.402  15.700 -13.413  1.00  0.00
ATOM     85  CA  SER     6      -4.353  15.856 -11.307  1.00  0.00
ATOM     86  HA  SER     6      -4.268  16.826 -10.818  1.00  0.00
ATOM     87  CB  SER     6      -5.829  15.422 -11.284  1.00  0.00
ATOM     88  HB2 SER     6      -6.190  15.435 -10.256  1.00  0.00
ATOM     89  HB3 SER     6      -6.416  16.117 -11.884  1.00  0.00
ATOM     90  OG  SER     6      -5.960  14.112 -11.815  1.00  0.00
ATOM     91  HG  SER     6      -6.883  13.850 -11.797  1.00  0.00
ATOM     92  C   SER     6      -3.576  14.824 -10.556  1.00  0.00
ATOM     93  O   SER     6      -3.245  15.000  -9.385  1.00  0.00
ATOM     94  N   LEU     7      -3.245  13.721 -11.245  1.00  0.00
ATOM     95  H   LEU     7      -3.507  13.695 -12.220  1.00  0.00
ATOM     96  CA  LEU     7      -2.544  12.597 -10.700  1.00  0.00
ATOM     97  HA  LEU     7      -3.119  12.133  -9.898  1.00  0.00
ATOM     98  CB  LEU     7      -2.340  11.565 -11.818  1.00  0.00
ATOM     99  HB2 LEU     7      -2.179  12.214 -12.679  1.00  0.00
ATOM    100  HB3 LEU     7      -1.467  10.928 -11.675  1.00  0.00
ATOM    101  CG  LEU     7      -3.582  10.686 -12.062  1.00  0.00
ATOM    102  HG  LEU     7      -3.546   9.863 -11.348  1.00  0.00
ATOM    103  CD1 LEU     7      -4.909  11.445 -11.903  1.00  0.00
ATOM    104 HD11 LEU     7      -4.946  12.268 -12.617  1.00  0.00
ATOM    105 HD12 LEU     7      -5.741  10.766 -12.089  1.00  0.00
ATOM    106 HD13 LEU     7      -4.983  11.841 -10.890  1.00  0.00
ATOM    107  CD2 LEU     7      -3.481   9.949 -13.406  1.00  0.00
ATOM    108 HD21 LEU     7      -2.597   9.311 -13.406  1.00  0.00
ATOM    109 HD22 LEU     7      -4.370   9.336 -13.553  1.00  0.00
ATOM    110 HD23 LEU     7      -3.404  10.676 -14.215  1.00  0.00
ATOM    111  C   LEU     7      -1.205  13.023 -10.174  1.00  0.00
ATOM    112  O   LEU     7      -0.840  12.679  -9.050  1.00  0.00
ATOM    113  N   LEU     8      -0.436  13.783 -10.977  1.00  0.00
ATOM    114  H   LEU     8      -0.796  14.074 -11.875  1.00  0.00
ATOM    115  CA  LEU     8       0.879  14.220 -10.597  1.00  0.00
ATOM    116  HA  LEU     8       1.457  13.352 -10.280  1.00  0.00
ATOM    117  CB  LEU     8       1.628  14.916 -11.744  1.00  0.00
ATOM    118  HB2 LEU     8       0.931  15.713 -12.004  1.00  0.00
ATOM    119  HB3 LEU     8       2.573  15.352 -11.418  1.00  0.00
ATOM    120  CG  LEU     8       1.872  14.025 -12.977  1.00  0.00
ATOM    121  HG  LEU     8       0.910  13.697 -13.370  1.00  0.00
ATOM    122  CD1 LEU     8       2.633  14.796 -14.064  1.00  0.00
ATOM    123 HD11 LEU     8       3.596  15.124 -13.671  1.00  0.00
ATOM    124 HD12 LEU     8       2.794  14.147 -14.925  1.00  0.00
ATOM    125 HD13 LEU     8       2.051  15.665 -14.369  1.00  0.00
ATOM    126  CD2 LEU     8       2.548  12.695 -12.598  1.00  0.00
ATOM    127 HD21 LEU     8       1.911  12.148 -11.902  1.00  0.00
ATOM    128 HD22 LEU     8       2.702  12.096 -13.496  1.00  0.00
ATOM    129 HD23 LEU     8       3.510  12.897 -12.127  1.00  0.00
ATOM    130  C   LEU     8       0.791  15.213  -9.479  1.00  0.00
ATOM    131  O   LEU     8       1.562  15.150  -8.522  1.00  0.00
ATOM    132  N   LEU     9      -0.157  16.162  -9.567  1.00  0.00
ATOM    133  H   LEU     9      -0.793  16.187 -10.351  1.00  0.00
ATOM    134  CA  LEU     9      -0.253  17.199  -8.580  1.00  0.00
ATOM    135  HA  LEU     9       0.728  17.661  -8.474  1.00  0.00
ATOM    136  CB  LEU     9      -1.275  18.292  -8.934  1.00  0.00
ATOM    137  HB2 LEU     9      -2.148  17.709  -9.227  1.00  0.00
ATOM    138  HB3 LEU     9      -1.532  18.930  -8.089  1.00  0.00
ATOM    139  CG  LEU     9      -0.820  19.168 -10.120  1.00  0.00
ATOM    140  HG  LEU     9      -0.748  18.536 -11.005  1.00  0.00
ATOM    141  CD1 LEU     9      -1.805  20.317 -10.390  1.00  0.00
ATOM    142 HD11 LEU     9      -1.878  20.949  -9.505  1.00  0.00
ATOM    143 HD12 LEU     9      -1.449  20.911 -11.232  1.00  0.00
ATOM    144 HD13 LEU     9      -2.787  19.907 -10.624  1.00  0.00
ATOM    145  CD2 LEU     9       0.626  19.659  -9.927  1.00  0.00
ATOM    146 HD21 LEU     9       1.295  18.801  -9.852  1.00  0.00
ATOM    147 HD22 LEU     9       0.918  20.274 -10.778  1.00  0.00
ATOM    148 HD23 LEU     9       0.691  20.250  -9.014  1.00  0.00
ATOM    149  C   LEU     9      -0.604  16.602  -7.253  1.00  0.00
ATOM    150  O   LEU     9      -0.123  17.055  -6.215  1.00  0.00
ATOM    151  N   LEU    10      -1.466  15.569  -7.259  1.00  0.00
ATOM    152  H   LEU    10      -1.816  15.250  -8.151  1.00  0.00
ATOM    153  CA  LEU    10      -1.917  14.899  -6.072  1.00  0.00
ATOM    154  HA  LEU    10      -2.345  15.623  -5.379  1.00  0.00
ATOM    155  CB  LEU    10      -2.995  13.854  -6.421  1.00  0.00
ATOM    156  HB2 LEU    10      -3.648  14.451  -7.057  1.00  0.00
ATOM    157  HB3 LEU    10      -2.579  13.030  -7.000  1.00  0.00
ATOM    158  CG  LEU    10      -3.808  13.290  -5.234  1.00  0.00
ATOM    159  HG  LEU    10      -4.346  14.107  -4.753  1.00  0.00
ATOM    160  CD1 LEU    10      -4.812  12.233  -5.723  1.00  0.00
ATOM    161 HD11 LEU    10      -4.275  11.416  -6.204  1.00  0.00
ATOM    162 HD12 LEU    10      -5.376  11.847  -4.874  1.00  0.00
ATOM    163 HD13 LEU    10      -5.498  12.686  -6.438  1.00  0.00
ATOM    164  CD2 LEU    10      -2.924  12.780  -4.088  1.00  0.00
ATOM    165 HD21 LEU    10      -2.311  13.598  -3.709  1.00  0.00
ATOM    166 HD22 LEU    10      -3.554  12.397  -3.285  1.00  0.00
ATOM    167 HD23 LEU    10      -2.278  11.982  -4.454  1.00  0.00
ATOM    168  C   LEU    10      -0.726  14.221  -5.445  1.00  0.00
ATOM    169  O   LEU    10      -0.578  14.183  -4.225  1.00  0.00
ATOM    170  N   LEU    11       0.161  13.672  -6.295  1.00  0.00
ATOM    171  H   LEU    11      -0.032  13.803  -7.278  1.00  0.00
ATOM    172  CA  LEU    11       1.358  12.967  -5.923  1.00  0.00
ATOM    173  HA  LEU    11       1.115  12.086  -5.329  1.00  0.00
ATOM    174  CB  LEU    11       2.089  12.511  -7.207  1.00  0.00
ATOM    175  HB2 LEU    11       1.376  11.795  -7.616  1.00  0.00
ATOM    176  HB3 LEU    11       2.152  13.377  -7.866  1.00  0.00
ATOM    177  CG  LEU    11       3.480  11.847  -7.095  1.00  0.00
ATOM    178  HG  LEU    11       3.440  11.040  -6.364  1.00  0.00
ATOM    179  CD1 LEU    11       3.887  11.278  -8.465  1.00  0.00
ATOM    180 HD11 LEU    11       3.927  12.085  -9.197  1.00  0.00
ATOM    181 HD12 LEU    11       4.868  10.809  -8.387  1.00  0.00
ATOM    182 HD13 LEU    11       3.155  10.536  -8.783  1.00  0.00
ATOM    183  CD2 LEU    11       4.587  12.772  -6.559  1.00  0.00
ATOM    184 HD21 LEU    11       4.320  13.118  -5.561  1.00  0.00
ATOM    185 HD22 LEU    11       5.528  12.224  -6.513  1.00  0.00
ATOM    186 HD23 LEU    11       4.698  13.629  -7.223  1.00  0.00
ATOM    187  C   LEU    11       2.266  13.888  -5.177  1.00  0.00
ATOM    188  O   LEU    11       2.829  13.519  -4.147  1.00  0.00
ATOM    189  N   CYS    12       2.447  15.112  -5.698  1.00  0.00
ATOM    190  H   CYS    12       1.923  15.402  -6.512  1.00  0.00
ATOM    191  CA  CYS    12       3.369  16.042  -5.117  1.00  0.00
ATOM    192  HA  CYS    12       4.358  15.585  -5.085  1.00  0.00
ATOM    193  CB  CYS    12       3.459  17.353  -5.916  1.00  0.00
ATOM    194  HB2 CYS    12       3.807  17.172  -6.933  1.00  0.00
ATOM    195  HB3 CYS    12       2.496  17.863  -5.947  1.00  0.00
ATOM    196  SG  CYS    12       4.629  18.532  -5.186  1.00  0.00
ATOM    197  HG  CYS    12       4.449  19.487  -6.094  1.00  0.00
ATOM    198  C   CYS    12       2.915  16.381  -3.734  1.00  0.00
ATOM    199  O   CYS    12       3.717  16.431  -2.803  1.00  0.00
ATOM    200  N   LEU    13       1.604  16.618  -3.559  1.00  0.00
ATOM    201  H   LEU    13       0.950  16.558  -4.326  1.00  0.00
ATOM    202  CA  LEU    13       1.104  16.981  -2.269  1.00  0.00
ATOM    203  HA  LEU    13       1.664  17.842  -1.903  1.00  0.00
ATOM    204  CB  LEU    13      -0.395  17.346  -2.303  1.00  0.00
ATOM    205  HB2 LEU    13      -0.366  18.186  -2.997  1.00  0.00
ATOM    206  HB3 LEU    13      -1.004  16.547  -2.726  1.00  0.00
ATOM    207  CG  LEU    13      -1.011  17.807  -0.961  1.00  0.00
ATOM    208  HG  LEU    13      -1.999  18.220  -1.167  1.00  0.00
ATOM    209  CD1 LEU    13      -1.138  16.656   0.050  1.00  0.00
ATOM    210 HD11 LEU    13      -0.151  16.243   0.257  1.00  0.00
ATOM    211 HD12 LEU    13      -1.576  17.031   0.975  1.00  0.00
ATOM    212 HD13 LEU    13      -1.778  15.877  -0.364  1.00  0.00
ATOM    213  CD2 LEU    13      -0.268  19.032  -0.395  1.00  0.00
ATOM    214 HD21 LEU    13      -0.331  19.856  -1.106  1.00  0.00
ATOM    215 HD22 LEU    13      -0.725  19.331   0.548  1.00  0.00
ATOM    216 HD23 LEU    13       0.778  18.777  -0.226  1.00  0.00
ATOM    217  C   LEU    13       1.314  15.818  -1.352  1.00  0.00
ATOM    218  O   LEU    13       1.722  15.986  -0.204  1.00  0.00
ATOM    219  N   VAL    14       1.060  14.594  -1.853  1.00  0.00
ATOM    220  H   VAL    14       0.773  14.462  -2.812  1.00  0.00
ATOM    221  CA  VAL    14       1.153  13.443  -1.008  1.00  0.00
ATOM    222  HA  VAL    14       0.561  13.586  -0.104  1.00  0.00
ATOM    223  CB  VAL    14       0.720  12.172  -1.667  1.00  0.00
ATOM    224  HB  VAL    14       1.346  11.958  -2.533  1.00  0.00
ATOM    225  CG1 VAL    14       0.871  11.044  -0.635  1.00  0.00
ATOM    226 HG11 VAL    14       0.244  11.257   0.231  1.00  0.00
ATOM    227 HG12 VAL    14       0.563  10.099  -1.082  1.00  0.00
ATOM    228 HG13 VAL    14       1.913  10.975  -0.321  1.00  0.00
ATOM    229  CG2 VAL    14      -0.723  12.345  -2.173  1.00  0.00
ATOM    230 HG21 VAL    14      -0.761  13.165  -2.890  1.00  0.00
ATOM    231 HG22 VAL    14      -1.052  11.425  -2.656  1.00  0.00
ATOM    232 HG23 VAL    14      -1.379  12.568  -1.332  1.00  0.00
ATOM    233  C   VAL    14       2.564  13.280  -0.534  1.00  0.00
ATOM    234  O   VAL    14       2.795  12.978   0.636  1.00  0.00
ATOM    235  N   LEU    15       3.547  13.479  -1.427  1.00  0.00
ATOM    236  H   LEU    15       3.345  13.747  -2.380  1.00  0.00
ATOM    237  CA  LEU    15       4.919  13.321  -1.041  1.00  0.00
ATOM    238  HA  LEU    15       5.065  12.315  -0.649  1.00  0.00
ATOM    239  CB  LEU    15       5.880  13.531  -2.230  1.00  0.00
ATOM    240  HB2 LEU    15       5.549  12.728  -2.889  1.00  0.00
ATOM    241  HB3 LEU    15       5.716  14.492  -2.718  1.00  0.00
ATOM    242  CG  LEU    15       7.383  13.359  -1.924  1.00  0.00
ATOM    243  HG  LEU    15       7.914  13.323  -2.875  1.00  0.00
ATOM    244  CD1 LEU    15       7.953  14.499  -1.062  1.00  0.00
ATOM    245 HD11 LEU    15       7.423  14.536  -0.110  1.00  0.00
ATOM    246 HD12 LEU    15       9.013  14.323  -0.880  1.00  0.00
ATOM    247 HD13 LEU    15       7.827  15.448  -1.584  1.00  0.00
ATOM    248  CD2 LEU    15       7.661  11.968  -1.334  1.00  0.00
ATOM    249 HD21 LEU    15       7.357  11.203  -2.048  1.00  0.00
ATOM    250 HD22 LEU    15       8.726  11.867  -1.126  1.00  0.00
ATOM    251 HD23 LEU    15       7.097  11.846  -0.409  1.00  0.00
ATOM    252  C   LEU    15       5.221  14.345   0.012  1.00  0.00
ATOM    253  O   LEU    15       5.875  14.042   1.008  1.00  0.00
ATOM    254  N   GLY    16       4.738  15.587  -0.177  1.00  0.00
ATOM    255  H   GLY    16       4.149  15.801  -0.969  1.00  0.00
ATOM    256  CA  GLY    16       5.048  16.642   0.745  1.00  0.00
ATOM    257  HA2 GLY    16       6.130  16.753   0.818  1.00  0.00
ATOM    258  HA3 GLY    16       4.611  17.575   0.389  1.00  0.00
ATOM    259  C   GLY    16       4.497  16.333   2.102  1.00  0.00
ATOM    260  O   GLY    16       5.193  16.502   3.102  1.00  0.00
ATOM    261  N   LEU    17       3.229  15.881   2.185  1.00  0.00
ATOM    262  H   LEU    17       2.643  15.778   1.369  1.00  0.00
ATOM    263  CA  LEU    17       2.663  15.584   3.473  1.00  0.00
ATOM    264  HA  LEU    17       2.837  16.447   4.115  1.00  0.00
ATOM    265  CB  LEU    17       1.154  15.274   3.464  1.00  0.00
ATOM    266  HB2 LEU    17       1.009  14.718   2.538  1.00  0.00
ATOM    267  HB3 LEU    17       0.871  14.649   4.311  1.00  0.00
ATOM    268  CG  LEU    17       0.276  16.541   3.445  1.00  0.00
ATOM    269  HG  LEU    17      -0.755  16.249   3.247  1.00  0.00
ATOM    270  CD1 LEU    17       0.349  17.283   4.790  1.00  0.00
ATOM    271 HD11 LEU    17       1.380  17.576   4.989  1.00  0.00
ATOM    272 HD12 LEU    17      -0.279  18.173   4.749  1.00  0.00
ATOM    273 HD13 LEU    17      -0.002  16.627   5.587  1.00  0.00
ATOM    274  CD2 LEU    17       0.644  17.465   2.275  1.00  0.00
ATOM    275 HD21 LEU    17       0.502  16.934   1.334  1.00  0.00
ATOM    276 HD22 LEU    17       0.005  18.348   2.293  1.00  0.00
ATOM    277 HD23 LEU    17       1.686  17.770   2.366  1.00  0.00
ATOM    278  C   LEU    17       3.379  14.427   4.080  1.00  0.00
ATOM    279  O   LEU    17       3.630  14.415   5.284  1.00  0.00
ATOM    280  N   ALA    18       3.739  13.423   3.260  1.00  0.00
ATOM    281  H   ALA    18       3.570  13.467   2.265  1.00  0.00
ATOM    282  CA  ALA    18       4.381  12.257   3.789  1.00  0.00
ATOM    283  HA  ALA    18       3.745  11.797   4.546  1.00  0.00
ATOM    284  CB  ALA    18       4.695  11.209   2.709  1.00  0.00
ATOM    285  HB1 ALA    18       5.338  11.652   1.949  1.00  0.00
ATOM    286  HB2 ALA    18       5.203  10.359   3.164  1.00  0.00
ATOM    287  HB3 ALA    18       3.767  10.872   2.248  1.00  0.00
ATOM    288  C   ALA    18       5.673  12.658   4.430  1.00  0.00
ATOM    289  O   ALA    18       5.994  12.194   5.523  1.00  0.00
ATOM    290  N   LEU    19       6.448  13.541   3.777  1.00  0.00
ATOM    291  H   LEU    19       6.199  13.887   2.862  1.00  0.00
ATOM    292  CA  LEU    19       7.703  13.948   4.339  1.00  0.00
ATOM    293  HA  LEU    19       8.251  13.055   4.640  1.00  0.00
ATOM    294  CB  LEU    19       8.577  14.755   3.356  1.00  0.00
ATOM    295  HB2 LEU    19       9.400  15.042   4.011  1.00  0.00
ATOM    296  HB3 LEU    19       8.956  14.123   2.553  1.00  0.00
ATOM    297  CG  LEU    19       7.935  16.020   2.755  1.00  0.00
ATOM    298  HG  LEU    19       6.946  15.754   2.383  1.00  0.00
ATOM    299  CD1 LEU    19       7.807  17.152   3.786  1.00  0.00
ATOM    300 HD11 LEU    19       8.796  17.419   4.158  1.00  0.00
ATOM    301 HD12 LEU    19       7.349  18.022   3.316  1.00  0.00
ATOM    302 HD13 LEU    19       7.185  16.819   4.617  1.00  0.00
ATOM    303  CD2 LEU    19       8.678  16.453   1.481  1.00  0.00
ATOM    304 HD21 LEU    19       8.634  15.651   0.744  1.00  0.00
ATOM    305 HD22 LEU    19       8.209  17.348   1.073  1.00  0.00
ATOM    306 HD23 LEU    19       9.719  16.667   1.722  1.00  0.00
ATOM    307  C   LEU    19       7.452  14.731   5.592  1.00  0.00
ATOM    308  O   LEU    19       8.210  14.628   6.554  1.00  0.00
ATOM    309  N   ALA    20       6.378  15.543   5.611  1.00  0.00
ATOM    310  H   ALA    20       5.759  15.597   4.815  1.00  0.00
ATOM    311  CA  ALA    20       6.077  16.344   6.763  1.00  0.00
ATOM    312  HA  ALA    20       6.936  16.965   7.018  1.00  0.00
ATOM    313  CB  ALA    20       4.860  17.256   6.545  1.00  0.00
ATOM    314  HB1 ALA    20       3.990  16.648   6.297  1.00  0.00
ATOM    315  HB2 ALA    20       4.661  17.821   7.456  1.00  0.00
ATOM    316  HB3 ALA    20       5.065  17.947   5.727  1.00  0.00
ATOM    317  C   ALA    20       5.769  15.447   7.924  1.00  0.00
ATOM    318  O   ALA    20       6.227  15.688   9.039  1.00  0.00
ATOM    319  N   ALA    21       4.979  14.381   7.682  1.00  0.00
ATOM    320  H   ALA    21       4.644  14.201   6.746  1.00  0.00
ATOM    321  CA  ALA    21       4.600  13.473   8.726  1.00  0.00
ATOM    322  HA  ALA    21       4.132  14.018   9.546  1.00  0.00
ATOM    323  CB  ALA    21       3.628  12.380   8.243  1.00  0.00
ATOM    324  HB1 ALA    21       4.086  11.819   7.428  1.00  0.00
ATOM    325  HB2 ALA    21       3.403  11.703   9.067  1.00  0.00
ATOM    326  HB3 ALA    21       2.706  12.843   7.891  1.00  0.00
ATOM    327  C   ALA    21       5.831  12.795   9.244  1.00  0.00
ATOM    328  O   ALA    21       5.993  12.625  10.452  1.00  0.00
ATOM    329  N   LEU    22       6.747  12.414   8.331  1.00  0.00
ATOM    330  H   LEU    22       6.630  12.693   7.367  1.00  0.00
ATOM    331  CA  LEU    22       7.944  11.709   8.695  1.00  0.00
ATOM    332  HA  LEU    22       7.665  10.735   9.096  1.00  0.00
ATOM    333  CB  LEU    22       8.901  11.496   7.505  1.00  0.00
ATOM    334  HB2 LEU    22       8.999  12.490   7.069  1.00  0.00
ATOM    335  HB3 LEU    22       9.868  11.171   7.890  1.00  0.00
ATOM    336  CG  LEU    22       8.423  10.512   6.430  1.00  0.00
ATOM    337  HG  LEU    22       7.469  10.863   6.036  1.00  0.00
ATOM    338  CD1 LEU    22       9.440  10.404   5.287  1.00  0.00
ATOM    339 HD11 LEU    22      10.394  10.053   5.681  1.00  0.00
ATOM    340 HD12 LEU    22       9.074   9.700   4.540  1.00  0.00
ATOM    341 HD13 LEU    22       9.576  11.383   4.827  1.00  0.00
ATOM    342  CD2 LEU    22       8.154   9.133   7.034  1.00  0.00
ATOM    343 HD21 LEU    22       7.384   9.216   7.801  1.00  0.00
ATOM    344 HD22 LEU    22       7.816   8.453   6.252  1.00  0.00
ATOM    345 HD23 LEU    22       9.070   8.746   7.480  1.00  0.00
ATOM    346  C   LEU    22       8.724  12.556   9.649  1.00  0.00
ATOM    347  O   LEU    22       9.207  12.069  10.669  1.00  0.00
ATOM    348  N   GLY    23       8.859  13.858   9.336  1.00  0.00
ATOM    349  H   GLY    23       8.397  14.239   8.523  1.00  0.00
ATOM    350  CA  GLY    23       9.657  14.738  10.140  1.00  0.00
ATOM    351  HA2 GLY    23      10.670  14.344  10.221  1.00  0.00
ATOM    352  HA3 GLY    23       9.687  15.727   9.683  1.00  0.00
ATOM    353  C   GLY    23       9.069  14.853  11.511  1.00  0.00
ATOM    354  O   GLY    23       9.789  14.860  12.507  1.00  0.00
ATOM    355  N   LEU    24       7.734  14.960  11.608  1.00  0.00
ATOM    356  H   LEU    24       7.125  14.898  10.805  1.00  0.00
ATOM    357  CA  LEU    24       7.140  15.122  12.899  1.00  0.00
ATOM    358  HA  LEU    24       7.541  16.026  13.356  1.00  0.00
ATOM    359  CB  LEU    24       5.608  15.240  12.839  1.00  0.00
ATOM    360  HB2 LEU    24       5.337  14.348  12.275  1.00  0.00
ATOM    361  HB3 LEU    24       5.153  15.196  13.828  1.00  0.00
ATOM    362  CG  LEU    24       5.101  16.491  12.096  1.00  0.00
ATOM    363  HG  LEU    24       5.473  16.464  11.072  1.00  0.00
ATOM    364  CD1 LEU    24       3.565  16.540  12.081  1.00  0.00
ATOM    365 HD11 LEU    24       3.192  16.567  13.105  1.00  0.00
ATOM    366 HD12 LEU    24       3.235  17.433  11.550  1.00  0.00
ATOM    367 HD13 LEU    24       3.178  15.654  11.577  1.00  0.00
ATOM    368  CD2 LEU    24       5.732  17.774  12.661  1.00  0.00
ATOM    369 HD21 LEU    24       6.816  17.724  12.554  1.00  0.00
ATOM    370 HD22 LEU    24       5.353  18.637  12.114  1.00  0.00
ATOM    371 HD23 LEU    24       5.476  17.871  13.716  1.00  0.00
ATOM    372  C   LEU    24       7.454  13.902  13.700  1.00  0.00
ATOM    373  O   LEU    24       7.827  13.993  14.868  1.00  0.00
ATOM    374  N   SER    25       7.333  12.720  13.072  1.00  0.00
ATOM    375  H   SER    25       7.089  12.687  12.093  1.00  0.00
ATOM    376  CA  SER    25       7.553  11.482  13.759  1.00  0.00
ATOM    377  HA  SER    25       6.855  11.419  14.593  1.00  0.00
ATOM    378  CB  SER    25       7.353  10.253  12.856  1.00  0.00
ATOM    379  HB2 SER    25       6.332  10.249  12.473  1.00  0.00
ATOM    380  HB3 SER    25       8.053  10.300  12.022  1.00  0.00
ATOM    381  OG  SER    25       7.584   9.066  13.601  1.00  0.00
ATOM    382  HG  SER    25       7.458   8.302  13.033  1.00  0.00
ATOM    383  C   SER    25       8.957  11.440  14.268  1.00  0.00
ATOM    384  O   SER    25       9.191  11.062  15.416  1.00  0.00
ATOM    385  N   VAL    26       9.932  11.820  13.420  1.00  0.00
ATOM    386  H   VAL    26       9.720  12.117  12.478  1.00  0.00
ATOM    387  CA  VAL    26      11.307  11.772  13.825  1.00  0.00
ATOM    388  HA  VAL    26      11.554  10.817  14.289  1.00  0.00
ATOM    389  CB  VAL    26      12.282  12.029  12.703  1.00  0.00
ATOM    390  HB  VAL    26      12.084  11.334  11.887  1.00  0.00
ATOM    391  CG1 VAL    26      12.127  13.470  12.196  1.00  0.00
ATOM    392 HG11 VAL    26      12.326  14.166  13.011  1.00  0.00
ATOM    393 HG12 VAL    26      12.834  13.649  11.386  1.00  0.00
ATOM    394 HG13 VAL    26      11.111  13.620  11.831  1.00  0.00
ATOM    395  CG2 VAL    26      13.696  11.709  13.214  1.00  0.00
ATOM    396 HG21 VAL    26      13.744  10.664  13.520  1.00  0.00
ATOM    397 HG22 VAL    26      14.419  11.888  12.419  1.00  0.00
ATOM    398 HG23 VAL    26      13.928  12.348  14.066  1.00  0.00
ATOM    399  C   VAL    26      11.559  12.775  14.908  1.00  0.00
ATOM    400  O   VAL    26      12.238  12.475  15.889  1.00  0.00
ATOM    401  N   HID    27      11.016  14.001  14.770  1.00  0.00
ATOM    402  H   HID    27      10.425  14.236  13.986  1.00  0.00
ATOM    403  CA  HID    27      11.287  15.017  15.746  1.00  0.00
ATOM    404  HA  HID    27      12.368  15.128  15.827  1.00  0.00
ATOM    405  CB  HID    27      10.675  16.389  15.405  1.00  0.00
ATOM    406  HB2 HID    27       9.656  16.268  15.038  1.00  0.00
ATOM    407  HB3 HID    27      10.669  17.027  16.289  1.00  0.00
ATOM    408  CG  HID    27      11.427  17.135  14.343  1.00  0.00
ATOM    409  ND1 HID    27      12.519  17.935  14.598  1.00  0.00
ATOM    410  HD1 HID    27      12.947  18.120  15.494  1.00  0.00
ATOM    411  CE1 HID    27      12.921  18.438  13.403  1.00  0.00
ATOM    412  HE1 HID    27      13.784  19.104  13.416  1.00  0.00
ATOM    413  NE2 HID    27      12.168  18.016  12.404  1.00  0.00
ATOM    414  CD2 HID    27      11.226  17.195  13.000  1.00  0.00
ATOM    415  HD2 HID    27      10.465  16.707  12.391  1.00  0.00
ATOM    416  C   HID    27      10.751  14.611  17.081  1.00  0.00
ATOM    417  O   HID    27      11.465  14.690  18.079  1.00  0.00
ATOM    418  N   HID    28       9.484  14.153  17.146  1.00  0.00
ATOM    419  H   HID    28       8.888  14.018  16.342  1.00  0.00
ATOM    420  CA  HID    28       8.963  13.824  18.441  1.00  0.00
ATOM    421  HA  HID    28       9.587  14.302  19.196  1.00  0.00
ATOM    422  CB  HID    28       7.509  14.285  18.641  1.00  0.00
ATOM    423  HB2 HID    28       6.849  13.822  17.908  1.00  0.00
ATOM    424  HB3 HID    28       7.170  14.032  19.646  1.00  0.00
ATOM    425  CG  HID    28       7.342  15.770  18.492  1.00  0.00
ATOM    426  ND1 HID    28       7.817  16.695  19.396  1.00  0.00
ATOM    427  HD1 HID    28       8.328  16.511  20.248  1.00  0.00
ATOM    428  CE1 HID    28       7.466  17.919  18.924  1.00  0.00
ATOM    429  HE1 HID    28       7.766  18.779  19.523  1.00  0.00
ATOM    430  NE2 HID    28       6.802  17.846  17.785  1.00  0.00
ATOM    431  CD2 HID    28       6.725  16.490  17.515  1.00  0.00
ATOM    432  HD2 HID    28       6.218  16.141  16.615  1.00  0.00
ATOM    433  C   HID    28       8.992  12.338  18.597  1.00  0.00
ATOM    434  O   HID    28       7.972  11.709  18.874  1.00  0.00
ATOM    435  N   TRP    29      10.183  11.736  18.432  1.00  0.00
ATOM    436  H   TRP    29      11.000  12.260  18.152  1.00  0.00
ATOM    437  CA  TRP    29      10.297  10.314  18.552  1.00  0.00
ATOM    438  HA  TRP    29       9.482   9.858  17.990  1.00  0.00
ATOM    439  CB  TRP    29      11.630   9.757  18.024  1.00  0.00
ATOM    440  HB2 TRP    29      11.662   8.689  18.239  1.00  0.00
ATOM    441  HB3 TRP    29      11.688   9.912  16.947  1.00  0.00
ATOM    442  CG  TRP    29      12.882  10.354  18.614  1.00  0.00
ATOM    443  CD1 TRP    29      13.051  11.302  19.582  1.00  0.00
ATOM    444  HD1 TRP    29      12.150  11.710  20.040  1.00  0.00
ATOM    445  NE1 TRP    29      14.391  11.542  19.772  1.00  0.00
ATOM    446  HE1 TRP    29      14.789  12.202  20.425  1.00  0.00
ATOM    447  CE2 TRP    29      15.107  10.732  18.916  1.00  0.00
ATOM    448  CZ2 TRP    29      16.450  10.596  18.719  1.00  0.00
ATOM    449  HZ2 TRP    29      17.129  11.210  19.311  1.00  0.00
ATOM    450  CH2 TRP    29      16.863   9.682  17.775  1.00  0.00
ATOM    451  HH2 TRP    29      17.929   9.544  17.595  1.00  0.00
ATOM    452  CZ3 TRP    29      15.959   8.934  17.048  1.00  0.00
ATOM    453  HZ3 TRP    29      16.298   8.213  16.304  1.00  0.00
ATOM    454  CE3 TRP    29      14.605   9.075  17.240  1.00  0.00
ATOM    455  HE3 TRP    29      13.912   8.478  16.647  1.00  0.00
ATOM    456  CD2 TRP    29      14.195   9.976  18.179  1.00  0.00
ATOM    457  C   TRP    29      10.081   9.879  19.971  1.00  0.00
ATOM    458  O   TRP    29       9.396   8.891  20.222  1.00  0.00
ATOM    459  N   ASP    30      10.665  10.617  20.933  1.00  0.00
ATOM    460  H   ASP    30      11.178  11.437  20.643  1.00  0.00
ATOM    461  CA  ASP    30      10.621  10.301  22.336  1.00  0.00
ATOM    462  HA  ASP    30      10.908   9.258  22.470  1.00  0.00
ATOM    463  CB  ASP    30      11.565  11.179  23.166  1.00  0.00
ATOM    464  HB2 ASP    30      11.429  12.234  22.926  1.00  0.00
ATOM    465  HB3 ASP    30      11.395  11.024  24.232  1.00  0.00
ATOM    466  CG  ASP    30      12.981  10.758  22.813  1.00  0.00
ATOM    467  OD1 ASP    30      13.160   9.576  22.414  1.00  0.00
ATOM    468  OD2 ASP    30      13.901  11.609  22.932  1.00  0.00
ATOM    469  C   ASP    30       9.243  10.466  22.902  1.00  0.00
ATOM    470  O   ASP    30       8.897   9.798  23.874  1.00  0.00
ATOM    471  N   SER    31       8.428  11.370  22.326  1.00  0.00
ATOM    472  H   SER    31       8.710  11.854  21.485  1.00  0.00
ATOM    473  CA  SER    31       7.128  11.650  22.870  1.00  0.00
ATOM    474  HA  SER    31       7.261  12.126  23.842  1.00  0.00
ATOM    475  CB  SER    31       6.275  12.570  21.986  1.00  0.00
ATOM    476  HB2 SER    31       6.146  12.106  21.008  1.00  0.00
ATOM    477  HB3 SER    31       5.300  12.709  22.453  1.00  0.00
ATOM    478  OG  SER    31       6.909  13.829  21.831  1.00  0.00
ATOM    479  HG  SER    31       6.366  14.395  21.277  1.00  0.00
ATOM    480  C   SER    31       6.360  10.376  23.009  1.00  0.00
ATOM    481  O   SER    31       6.514   9.428  22.240  1.00  0.00
ATOM    482  N   PRO    32       5.534  10.359  24.020  1.00  0.00
ATOM    483  CD  PRO    32       5.497  11.413  25.017  1.00  0.00
ATOM    484  HD2 PRO    32       5.450  12.379  24.514  1.00  0.00
ATOM    485  HD3 PRO    32       6.402  11.363  25.623  1.00  0.00
ATOM    486  CG  PRO    32       4.229  11.109  25.831  1.00  0.00
ATOM    487  HG2 PRO    32       3.368  11.628  25.409  1.00  0.00
ATOM    488  HG3 PRO    32       4.360  11.408  26.871  1.00  0.00
ATOM    489  CB  PRO    32       4.077   9.581  25.714  1.00  0.00
ATOM    490  HB2 PRO    32       3.035   9.262  25.725  1.00  0.00
ATOM    491  HB3 PRO    32       4.617   9.084  26.520  1.00  0.00
ATOM    492  CA  PRO    32       4.714   9.233  24.366  1.00  0.00
ATOM    493  HA  PRO    32       5.375   8.382  24.532  1.00  0.00
ATOM    494  C   PRO    32       3.712   8.887  23.309  1.00  0.00
ATOM    495  O   PRO    32       3.295   7.730  23.260  1.00  0.00
ATOM    496  N   LEU    33       3.277   9.858  22.486  1.00  0.00
ATOM    497  H   LEU    33       3.626  10.804  22.547  1.00  0.00
ATOM    498  CA  LEU    33       2.283   9.562  21.494  1.00  0.00
ATOM    499  HA  LEU    33       1.423   9.096  21.974  1.00  0.00
ATOM    500  CB  LEU    33       1.810  10.841  20.767  1.00  0.00
ATOM    501  HB2 LEU    33       1.398  11.395  21.611  1.00  0.00
ATOM    502  HB3 LEU    33       2.645  11.397  20.341  1.00  0.00
ATOM    503  CG  LEU    33       0.716  10.651  19.693  1.00  0.00
ATOM    504  HG  LEU    33       0.327  11.635  19.432  1.00  0.00
ATOM    505  CD1 LEU    33       1.248   9.957  18.426  1.00  0.00
ATOM    506 HD11 LEU    33       1.637   8.973  18.686  1.00  0.00
ATOM    507 HD12 LEU    33       0.439   9.848  17.704  1.00  0.00
ATOM    508 HD13 LEU    33       2.046  10.558  17.989  1.00  0.00
ATOM    509  CD2 LEU    33      -0.524   9.959  20.281  1.00  0.00
ATOM    510 HD21 LEU    33      -0.931  10.567  21.089  1.00  0.00
ATOM    511 HD22 LEU    33      -1.277   9.839  19.502  1.00  0.00
ATOM    512 HD23 LEU    33      -0.244   8.980  20.670  1.00  0.00
ATOM    513  C   LEU    33       2.865   8.612  20.485  1.00  0.00
ATOM    514  O   LEU    33       2.251   7.600  20.150  1.00  0.00
ATOM    515  N   VAL    34       4.063   8.939  19.961  1.00  0.00
ATOM    516  H   VAL    34       4.487   9.794  20.291  1.00  0.00
ATOM    517  CA  VAL    34       4.764   8.169  18.963  1.00  0.00
ATOM    518  HA  VAL    34       4.101   7.797  18.182  1.00  0.00
ATOM    519  CB  VAL    34       5.873   8.950  18.319  1.00  0.00
ATOM    520  HB  VAL    34       6.558   9.319  19.082  1.00  0.00
ATOM    521  CG1 VAL    34       6.631   8.024  17.355  1.00  0.00
ATOM    522 HG11 VAL    34       5.946   7.655  16.591  1.00  0.00
ATOM    523 HG12 VAL    34       7.440   8.578  16.879  1.00  0.00
ATOM    524 HG13 VAL    34       7.045   7.182  17.909  1.00  0.00
ATOM    525  CG2 VAL    34       5.264  10.192  17.648  1.00  0.00
ATOM    526 HG21 VAL    34       4.765  10.804  18.399  1.00  0.00
ATOM    527 HG22 VAL    34       6.054  10.774  17.174  1.00  0.00
ATOM    528 HG23 VAL    34       4.541   9.881  16.894  1.00  0.00
ATOM    529  C   VAL    34       5.380   6.915  19.518  1.00  0.00
ATOM    530  O   VAL    34       5.376   5.874  18.860  1.00  0.00
ATOM    531  N   GLN    35       5.938   6.997  20.742  1.00  0.00
ATOM    532  H   GLN    35       5.799   7.849  21.266  1.00  0.00
ATOM    533  CA  GLN    35       6.698   5.934  21.354  1.00  0.00
ATOM    534  HA  GLN    35       7.541   5.686  20.709  1.00  0.00
ATOM    535  CB  GLN    35       7.239   6.326  22.740  1.00  0.00
ATOM    536  HB2 GLN    35       6.395   6.706  23.316  1.00  0.00
ATOM    537  HB3 GLN    35       7.615   5.415  23.205  1.00  0.00
ATOM    538  CG  GLN    35       8.348   7.377  22.709  1.00  0.00
ATOM    539  HG2 GLN    35       8.256   7.992  21.814  1.00  0.00
ATOM    540  HG3 GLN    35       8.326   8.016  23.592  1.00  0.00
ATOM    541  CD  GLN    35       9.687   6.653  22.666  1.00  0.00
ATOM    542  OE1 GLN    35       9.837   5.632  21.994  1.00  0.00
ATOM    543  NE2 GLN    35      10.686   7.183  23.422  1.00  0.00
ATOM    544 HE21 GLN    35      11.595   6.744  23.431  1.00  0.00
ATOM    545 HE22 GLN    35      10.514   8.013  23.971  1.00  0.00
ATOM    546  C   GLN    35       5.862   4.714  21.568  1.00  0.00
ATOM    547  O   GLN    35       6.327   3.596  21.351  1.00  0.00
ATOM    548  N   ALA    36       4.599   4.894  21.986  1.00  0.00
ATOM    549  H   ALA    36       4.213   5.825  22.054  1.00  0.00
ATOM    550  CA  ALA    36       3.762   3.784  22.337  1.00  0.00
ATOM    551  HA  ALA    36       4.228   3.223  23.147  1.00  0.00
ATOM    552  CB  ALA    36       2.356   4.220  22.786  1.00  0.00
ATOM    553  HB1 ALA    36       1.873   4.775  21.982  1.00  0.00
ATOM    554  HB2 ALA    36       1.761   3.339  23.027  1.00  0.00
ATOM    555  HB3 ALA    36       2.436   4.855  23.668  1.00  0.00
ATOM    556  C   ALA    36       3.590   2.879  21.157  1.00  0.00
ATOM    557  O   ALA    36       3.584   1.658  21.311  1.00  0.00
ATOM    558  N   SER    37       3.440   3.451  19.949  1.00  0.00
ATOM    559  H   SER    37       3.461   4.457  19.864  1.00  0.00
ATOM    560  CA  SER    37       3.208   2.672  18.765  1.00  0.00
ATOM    561  HA  SER    37       2.552   1.841  19.022  1.00  0.00
ATOM    562  CB  SER    37       2.557   3.480  17.628  1.00  0.00
ATOM    563  HB2 SER    37       2.403   2.828  16.768  1.00  0.00
ATOM    564  HB3 SER    37       1.596   3.865  17.968  1.00  0.00
ATOM    565  OG  SER    37       3.396   4.563  17.256  1.00  0.00
ATOM    566  HG  SER    37       2.981   5.060  16.547  1.00  0.00
ATOM    567  C   SER    37       4.493   2.090  18.261  1.00  0.00
ATOM    568  O   SER    37       5.553   2.284  18.850  1.00  0.00
ATOM    569  N   GLY    38       4.412   1.304  17.162  1.00  0.00
ATOM    570  H   GLY    38       3.528   1.107  16.716  1.00  0.00
ATOM    571  CA  GLY    38       5.601   0.727  16.601  1.00  0.00
ATOM    572  HA2 GLY    38       6.354   0.536  17.366  1.00  0.00
ATOM    573  HA3 GLY    38       5.385  -0.198  16.066  1.00  0.00
ATOM    574  C   GLY    38       6.134   1.735  15.635  1.00  0.00
ATOM    575  O   GLY    38       5.649   1.856  14.510  1.00  0.00
ATOM    576  N   GLY    39       7.177   2.470  16.065  1.00  0.00
ATOM    577  H   GLY    39       7.568   2.280  16.977  1.00  0.00
ATOM    578  CA  GLY    39       7.760   3.517  15.280  1.00  0.00
ATOM    579  HA2 GLY    39       6.989   4.232  14.993  1.00  0.00
ATOM    580  HA3 GLY    39       8.529   4.026  15.861  1.00  0.00
ATOM    581  C   GLY    39       8.380   2.948  14.045  1.00  0.00
ATOM    582  O   GLY    39       8.244   3.513  12.962  1.00  0.00
ATOM    583  N   SER    40       9.077   1.805  14.184  1.00  0.00
ATOM    584  H   SER    40       9.102   1.344  15.082  1.00  0.00
ATOM    585  CA  SER    40       9.786   1.203  13.090  1.00  0.00
ATOM    586  HA  SER    40      10.501   1.925  12.696  1.00  0.00
ATOM    587  CB  SER    40      10.548  -0.066  13.509  1.00  0.00
ATOM    588  HB2 SER    40      11.125  -0.433  12.660  1.00  0.00
ATOM    589  HB3 SER    40      11.224   0.177  14.329  1.00  0.00
ATOM    590  OG  SER    40       9.636  -1.069  13.930  1.00  0.00
ATOM    591  HG  SER    40      10.122  -1.855  14.189  1.00  0.00
ATOM    592  C   SER    40       8.825   0.808  12.010  1.00  0.00
ATOM    593  O   SER    40       9.111   0.988  10.828  1.00  0.00
ATOM    594  N   GLN    41       7.662   0.243  12.388  1.00  0.00
ATOM    595  H   GLN    41       7.458   0.105  13.368  1.00  0.00
ATOM    596  CA  GLN    41       6.688  -0.189  11.421  1.00  0.00
ATOM    597  HA  GLN    41       7.196  -0.814  10.687  1.00  0.00
ATOM    598  CB  GLN    41       5.521  -0.988  12.024  1.00  0.00
ATOM    599  HB2 GLN    41       5.129  -0.414  12.864  1.00  0.00
ATOM    600  HB3 GLN    41       4.753  -1.079  11.256  1.00  0.00
ATOM    601  CG  GLN    41       5.928  -2.382  12.505  1.00  0.00
ATOM    602  HG2 GLN    41       6.415  -2.943  11.707  1.00  0.00
ATOM    603  HG3 GLN    41       6.594  -2.323  13.366  1.00  0.00
ATOM    604  CD  GLN    41       4.664  -3.121  12.918  1.00  0.00
ATOM    605  OE1 GLN    41       4.204  -4.026  12.224  1.00  0.00
ATOM    606  NE2 GLN    41       4.079  -2.726  14.081  1.00  0.00
ATOM    607 HE21 GLN    41       3.238  -3.184  14.401  1.00  0.00
ATOM    608 HE22 GLN    41       4.489  -1.976  14.620  1.00  0.00
ATOM    609  C   GLN    41       6.103   0.998  10.722  1.00  0.00
ATOM    610  O   GLN    41       5.789   0.931   9.535  1.00  0.00
ATOM    611  N   PHE    42       5.936   2.106  11.465  1.00  0.00
ATOM    612  H   PHE    42       6.275   2.055  12.415  1.00  0.00
ATOM    613  CA  PHE    42       5.368   3.345  11.010  1.00  0.00
ATOM    614  HA  PHE    42       4.340   3.195  10.681  1.00  0.00
ATOM    615  CB  PHE    42       5.371   4.356  12.170  1.00  0.00
ATOM    616  HB2 PHE    42       4.919   3.949  13.075  1.00  0.00
ATOM    617  HB3 PHE    42       6.396   4.660  12.382  1.00  0.00
ATOM    618  CG  PHE    42       4.619   5.596  11.839  1.00  0.00
ATOM    619  CD1 PHE    42       3.248   5.623  11.935  1.00  0.00
ATOM    620  HD1 PHE    42       2.719   4.722  12.244  1.00  0.00
ATOM    621  CE1 PHE    42       2.545   6.768  11.647  1.00  0.00
ATOM    622  HE1 PHE    42       1.457   6.776  11.716  1.00  0.00
ATOM    623  CZ  PHE    42       3.217   7.904  11.271  1.00  0.00
ATOM    624  HZ  PHE    42       2.668   8.818  11.043  1.00  0.00
ATOM    625  CE2 PHE    42       4.586   7.886  11.183  1.00  0.00
ATOM    626  HE2 PHE    42       5.119   8.788  10.883  1.00  0.00
ATOM    627  CD2 PHE    42       5.285   6.739  11.470  1.00  0.00
ATOM    628  HD2 PHE    42       6.373   6.733  11.405  1.00  0.00
ATOM    629  C   PHE    42       6.246   3.863   9.918  1.00  0.00
ATOM    630  O   PHE    42       5.771   4.394   8.916  1.00  0.00
ATOM    631  N   CYS    43       7.571   3.726  10.103  1.00  0.00
ATOM    632  H   CYS    43       7.921   3.282  10.940  1.00  0.00
ATOM    633  CA  CYS    43       8.517   4.186   9.132  1.00  0.00
ATOM    634  HA  CYS    43       8.351   5.249   8.958  1.00  0.00
ATOM    635  CB  CYS    43       9.973   3.983   9.583  1.00  0.00
ATOM    636  HB2 CYS    43      10.166   2.943   9.845  1.00  0.00
ATOM    637  HB3 CYS    43      10.675   4.299   8.812  1.00  0.00
ATOM    638  SG  CYS    43      10.377   4.958  11.063  1.00  0.00
ATOM    639  HG  CYS    43      11.641   4.554  11.155  1.00  0.00
ATOM    640  C   CYS    43       8.313   3.413   7.866  1.00  0.00
ATOM    641  O   CYS    43       8.401   3.971   6.774  1.00  0.00
ATOM    642  N   PHE    44       8.041   2.098   7.991  1.00  0.00
ATOM    643  H   PHE    44       7.964   1.710   8.920  1.00  0.00
ATOM    644  CA  PHE    44       7.854   1.220   6.869  1.00  0.00
ATOM    645  HA  PHE    44       8.714   1.293   6.203  1.00  0.00
ATOM    646  CB  PHE    44       7.709  -0.242   7.326  1.00  0.00
ATOM    647  HB2 PHE    44       8.408  -0.514   8.117  1.00  0.00
ATOM    648  HB3 PHE    44       6.693  -0.475   7.644  1.00  0.00
ATOM    649  CG  PHE    44       8.007  -1.130   6.171  1.00  0.00
ATOM    650  CD1 PHE    44       9.313  -1.443   5.867  1.00  0.00
ATOM    651  HD1 PHE    44      10.112  -1.028   6.482  1.00  0.00
ATOM    652  CE1 PHE    44       9.617  -2.263   4.809  1.00  0.00
ATOM    653  HE1 PHE    44      10.655  -2.501   4.576  1.00  0.00
ATOM    654  CZ  PHE    44       8.604  -2.784   4.042  1.00  0.00
ATOM    655  HZ  PHE    44       8.829  -3.437   3.199  1.00  0.00
ATOM    656  CE2 PHE    44       7.298  -2.476   4.344  1.00  0.00
ATOM    657  HE2 PHE    44       6.498  -2.891   3.731  1.00  0.00
ATOM    658  CD2 PHE    44       6.997  -1.656   5.403  1.00  0.00
ATOM    659  HD2 PHE    44       5.957  -1.423   5.634  1.00  0.00
ATOM    660  C   PHE    44       6.605   1.632   6.140  1.00  0.00
ATOM    661  O   PHE    44       6.562   1.658   4.912  1.00  0.00
ATOM    662  N   GLY    45       5.530   1.955   6.887  1.00  0.00
ATOM    663  H   GLY    45       5.564   1.925   7.896  1.00  0.00
ATOM    664  CA  GLY    45       4.301   2.352   6.259  1.00  0.00
ATOM    665  HA2 GLY    45       3.972   1.583   5.560  1.00  0.00
ATOM    666  HA3 GLY    45       3.530   2.512   7.012  1.00  0.00
ATOM    667  C   GLY    45       4.523   3.634   5.507  1.00  0.00
ATOM    668  O   GLY    45       4.092   3.786   4.366  1.00  0.00
ATOM    669  N   LEU    46       5.212   4.601   6.132  1.00  0.00
ATOM    670  H   LEU    46       5.557   4.457   7.070  1.00  0.00
ATOM    671  CA  LEU    46       5.434   5.877   5.513  1.00  0.00
ATOM    672  HA  LEU    46       4.477   6.281   5.183  1.00  0.00
ATOM    673  CB  LEU    46       6.088   6.885   6.472  1.00  0.00
ATOM    674  HB2 LEU    46       6.910   6.329   6.923  1.00  0.00
ATOM    675  HB3 LEU    46       6.482   7.760   5.955  1.00  0.00
ATOM    676  CG  LEU    46       5.110   7.336   7.571  1.00  0.00
ATOM    677  HG  LEU    46       4.789   6.456   8.129  1.00  0.00
ATOM    678  CD1 LEU    46       5.761   8.337   8.528  1.00  0.00
ATOM    679 HD11 LEU    46       6.082   9.217   7.971  1.00  0.00
ATOM    680 HD12 LEU    46       5.040   8.633   9.290  1.00  0.00
ATOM    681 HD13 LEU    46       6.625   7.875   9.005  1.00  0.00
ATOM    682  CD2 LEU    46       3.817   7.893   6.958  1.00  0.00
ATOM    683 HD21 LEU    46       3.337   7.120   6.357  1.00  0.00
ATOM    684 HD22 LEU    46       3.142   8.205   7.755  1.00  0.00
ATOM    685 HD23 LEU    46       4.053   8.749   6.326  1.00  0.00
ATOM    686  C   LEU    46       6.289   5.704   4.300  1.00  0.00
ATOM    687  O   LEU    46       6.062   6.358   3.283  1.00  0.00
ATOM    688  N   ILE    47       7.300   4.819   4.365  1.00  0.00
ATOM    689  H   ILE    47       7.507   4.296   5.204  1.00  0.00
ATOM    690  CA  ILE    47       8.164   4.658   3.233  1.00  0.00
ATOM    691  HA  ILE    47       8.490   5.619   2.835  1.00  0.00
ATOM    692  CB  ILE    47       9.367   3.784   3.482  1.00  0.00
ATOM    693  HB  ILE    47       9.948   3.672   2.567  1.00  0.00
ATOM    694  CG2 ILE    47      10.232   4.464   4.558  1.00  0.00
ATOM    695 HG21 ILE    47       9.652   4.576   5.474  1.00  0.00
ATOM    696 HG22 ILE    47      11.111   3.852   4.758  1.00  0.00
ATOM    697 HG23 ILE    47      10.546   5.446   4.205  1.00  0.00
ATOM    698  CG1 ILE    47       8.967   2.341   3.821  1.00  0.00
ATOM    699 HG12 ILE    47       8.484   2.358   4.798  1.00  0.00
ATOM    700 HG13 ILE    47       8.250   2.016   3.067  1.00  0.00
ATOM    701  CD1 ILE    47      10.145   1.371   3.853  1.00  0.00
ATOM    702 HD11 ILE    47      10.863   1.695   4.607  1.00  0.00
ATOM    703 HD12 ILE    47       9.787   0.371   4.099  1.00  0.00
ATOM    704 HD13 ILE    47      10.628   1.353   2.876  1.00  0.00
ATOM    705  C   ILE    47       7.376   4.109   2.084  1.00  0.00
ATOM    706  O   ILE    47       7.543   4.541   0.945  1.00  0.00
ATOM    707  N   CYS    48       6.489   3.129   2.343  1.00  0.00
ATOM    708  H   CYS    48       6.349   2.763   3.274  1.00  0.00
ATOM    709  CA  CYS    48       5.734   2.558   1.267  1.00  0.00
ATOM    710  HA  CYS    48       6.430   2.275   0.477  1.00  0.00
ATOM    711  CB  CYS    48       4.921   1.323   1.668  1.00  0.00
ATOM    712  HB2 CYS    48       4.641   0.727   0.800  1.00  0.00
ATOM    713  HB3 CYS    48       5.463   0.698   2.378  1.00  0.00
ATOM    714  SG  CYS    48       3.376   1.779   2.481  1.00  0.00
ATOM    715  HG  CYS    48       2.951   0.535   2.680  1.00  0.00
ATOM    716  C   CYS    48       4.785   3.589   0.715  1.00  0.00
ATOM    717  O   CYS    48       4.538   3.622  -0.490  1.00  0.00
ATOM    718  N   LEU    49       4.221   4.449   1.595  1.00  0.00
ATOM    719  H   LEU    49       4.494   4.385   2.565  1.00  0.00
ATOM    720  CA  LEU    49       3.257   5.450   1.222  1.00  0.00
ATOM    721  HA  LEU    49       2.415   4.972   0.721  1.00  0.00
ATOM    722  CB  LEU    49       2.728   6.212   2.457  1.00  0.00
ATOM    723  HB2 LEU    49       2.420   5.386   3.098  1.00  0.00
ATOM    724  HB3 LEU    49       3.545   6.755   2.932  1.00  0.00
ATOM    725  CG  LEU    49       1.533   7.167   2.239  1.00  0.00
ATOM    726  HG  LEU    49       0.685   6.600   1.854  1.00  0.00
ATOM    727  CD1 LEU    49       1.145   7.828   3.565  1.00  0.00
ATOM    728 HD11 LEU    49       1.992   8.395   3.950  1.00  0.00
ATOM    729 HD12 LEU    49       0.302   8.500   3.404  1.00  0.00
ATOM    730 HD13 LEU    49       0.864   7.060   4.286  1.00  0.00
ATOM    731  CD2 LEU    49       1.769   8.213   1.138  1.00  0.00
ATOM    732 HD21 LEU    49       1.957   7.708   0.190  1.00  0.00
ATOM    733 HD22 LEU    49       0.887   8.847   1.043  1.00  0.00
ATOM    734 HD23 LEU    49       2.631   8.827   1.399  1.00  0.00
ATOM    735  C   LEU    49       3.933   6.416   0.299  1.00  0.00
ATOM    736  O   LEU    49       3.383   6.781  -0.740  1.00  0.00
ATOM    737  N   GLY    50       5.163   6.843   0.641  1.00  0.00
ATOM    738  H   GLY    50       5.626   6.505   1.472  1.00  0.00
ATOM    739  CA  GLY    50       5.849   7.798  -0.178  1.00  0.00
ATOM    740  HA2 GLY    50       5.259   8.708  -0.286  1.00  0.00
ATOM    741  HA3 GLY    50       6.821   8.044   0.249  1.00  0.00
ATOM    742  C   GLY    50       6.051   7.187  -1.527  1.00  0.00
ATOM    743  O   GLY    50       5.859   7.839  -2.553  1.00  0.00
ATOM    744  N   LEU    51       6.432   5.899  -1.545  1.00  0.00
ATOM    745  H   LEU    51       6.572   5.427  -0.663  1.00  0.00
ATOM    746  CA  LEU    51       6.701   5.177  -2.752  1.00  0.00
ATOM    747  HA  LEU    51       7.411   5.743  -3.355  1.00  0.00
ATOM    748  CB  LEU    51       7.291   3.793  -2.471  1.00  0.00
ATOM    749  HB2 LEU    51       6.567   3.367  -1.777  1.00  0.00
ATOM    750  HB3 LEU    51       7.349   3.169  -3.363  1.00  0.00
ATOM    751  CG  LEU    51       8.672   3.854  -1.797  1.00  0.00
ATOM    752  HG  LEU    51       8.574   4.378  -0.846  1.00  0.00
ATOM    753  CD1 LEU    51       9.226   2.445  -1.549  1.00  0.00
ATOM    754 HD11 LEU    51       9.324   1.920  -2.499  1.00  0.00
ATOM    755 HD12 LEU    51      10.203   2.517  -1.072  1.00  0.00
ATOM    756 HD13 LEU    51       8.545   1.895  -0.900  1.00  0.00
ATOM    757  CD2 LEU    51       9.641   4.746  -2.588  1.00  0.00
ATOM    758 HD21 LEU    51       9.239   5.758  -2.646  1.00  0.00
ATOM    759 HD22 LEU    51      10.608   4.768  -2.085  1.00  0.00
ATOM    760 HD23 LEU    51       9.764   4.346  -3.594  1.00  0.00
ATOM    761  C   LEU    51       5.432   5.054  -3.547  1.00  0.00
ATOM    762  O   LEU    51       5.466   5.025  -4.776  1.00  0.00
ATOM    763  N   PHE    52       4.273   4.971  -2.862  1.00  0.00
ATOM    764  H   PHE    52       4.270   5.059  -1.856  1.00  0.00
ATOM    765  CA  PHE    52       3.006   4.903  -3.545  1.00  0.00
ATOM    766  HA  PHE    52       2.968   3.949  -4.070  1.00  0.00
ATOM    767  CB  PHE    52       1.768   5.014  -2.637  1.00  0.00
ATOM    768  HB2 PHE    52       1.979   5.625  -1.760  1.00  0.00
ATOM    769  HB3 PHE    52       0.938   5.450  -3.192  1.00  0.00
ATOM    770  CG  PHE    52       1.298   3.698  -2.135  1.00  0.00
ATOM    771  CD1 PHE    52       1.761   3.158  -0.960  1.00  0.00
ATOM    772  HD1 PHE    52       2.506   3.691  -0.370  1.00  0.00
ATOM    773  CE1 PHE    52       1.283   1.944  -0.529  1.00  0.00
ATOM    774  HE1 PHE    52       1.651   1.518   0.404  1.00  0.00
ATOM    775  CZ  PHE    52       0.345   1.268  -1.269  1.00  0.00
ATOM    776  HZ  PHE    52      -0.030   0.306  -0.922  1.00  0.00
ATOM    777  CE2 PHE    52      -0.119   1.801  -2.442  1.00  0.00
ATOM    778  HE2 PHE    52      -0.863   1.269  -3.035  1.00  0.00
ATOM    779  CD2 PHE    52       0.359   3.013  -2.869  1.00  0.00
ATOM    780  HD2 PHE    52      -0.005   3.445  -3.801  1.00  0.00
ATOM    781  C   PHE    52       2.860   6.115  -4.406  1.00  0.00
ATOM    782  O   PHE    52       2.354   6.034  -5.524  1.00  0.00
ATOM    783  N   CYS    53       3.262   7.278  -3.861  1.00  0.00
ATOM    784  H   CYS    53       3.747   7.221  -2.977  1.00  0.00
ATOM    785  CA  CYS    53       3.148   8.561  -4.493  1.00  0.00
ATOM    786  HA  CYS    53       2.095   8.785  -4.666  1.00  0.00
ATOM    787  CB  CYS    53       3.750   9.674  -3.623  1.00  0.00
ATOM    788  HB2 CYS    53       4.839   9.625  -3.618  1.00  0.00
ATOM    789  HB3 CYS    53       3.433  10.658  -3.967  1.00  0.00
ATOM    790  SG  CYS    53       3.234   9.557  -1.891  1.00  0.00
ATOM    791  HG  CYS    53       3.912  10.621  -1.472  1.00  0.00
ATOM    792  C   CYS    53       3.985   8.566  -5.730  1.00  0.00
ATOM    793  O   CYS    53       3.598   9.150  -6.736  1.00  0.00
ATOM    794  N   LEU    54       5.169   7.931  -5.668  1.00  0.00
ATOM    795  H   LEU    54       5.402   7.449  -4.812  1.00  0.00
ATOM    796  CA  LEU    54       6.130   7.925  -6.737  1.00  0.00
ATOM    797  HA  LEU    54       6.316   8.956  -7.037  1.00  0.00
ATOM    798  CB  LEU    54       7.471   7.276  -6.351  1.00  0.00
ATOM    799  HB2 LEU    54       7.150   6.320  -5.937  1.00  0.00
ATOM    800  HB3 LEU    54       8.113   7.100  -7.214  1.00  0.00
ATOM    801  CG  LEU    54       8.253   8.061  -5.282  1.00  0.00
ATOM    802  HG  LEU    54       7.645   8.122  -4.380  1.00  0.00
ATOM    803  CD1 LEU    54       9.587   7.373  -4.954  1.00  0.00
ATOM    804 HD11 LEU    54      10.196   7.312  -5.856  1.00  0.00
ATOM    805 HD12 LEU    54      10.117   7.950  -4.196  1.00  0.00
ATOM    806 HD13 LEU    54       9.395   6.368  -4.577  1.00  0.00
ATOM    807  CD2 LEU    54       8.427   9.536  -5.682  1.00  0.00
ATOM    808 HD21 LEU    54       7.447   9.998  -5.802  1.00  0.00
ATOM    809 HD22 LEU    54       8.983  10.061  -4.905  1.00  0.00
ATOM    810 HD23 LEU    54       8.974   9.596  -6.623  1.00  0.00
ATOM    811  C   LEU    54       5.619   7.199  -7.950  1.00  0.00
ATOM    812  O   LEU    54       5.966   7.554  -9.075  1.00  0.00
ATOM    813  N   SER    55       4.774   6.170  -7.760  1.00  0.00
ATOM    814  H   SER    55       4.443   5.963  -6.828  1.00  0.00
ATOM    815  CA  SER    55       4.374   5.302  -8.834  1.00  0.00
ATOM    816  HA  SER    55       5.259   4.802  -9.227  1.00  0.00
ATOM    817  CB  SER    55       3.363   4.234  -8.389  1.00  0.00
ATOM    818  HB2 SER    55       2.483   4.729  -7.977  1.00  0.00
ATOM    819  HB3 SER    55       3.072   3.639  -9.255  1.00  0.00
ATOM    820  OG  SER    55       3.935   3.386  -7.402  1.00  0.00
ATOM    821  HG  SER    55       3.291   2.726  -7.135  1.00  0.00
ATOM    822  C   SER    55       3.792   6.046 -10.008  1.00  0.00
ATOM    823  O   SER    55       4.063   5.679 -11.149  1.00  0.00
ATOM    824  N   VAL    56       3.016   7.125  -9.793  1.00  0.00
ATOM    825  H   VAL    56       2.877   7.470  -8.854  1.00  0.00
ATOM    826  CA  VAL    56       2.384   7.829 -10.881  1.00  0.00
ATOM    827  HA  VAL    56       1.730   7.187 -11.470  1.00  0.00
ATOM    828  CB  VAL    56       1.593   9.015 -10.408  1.00  0.00
ATOM    829  HB  VAL    56       2.246   9.713  -9.884  1.00  0.00
ATOM    830  CG1 VAL    56       0.977   9.711 -11.633  1.00  0.00
ATOM    831 HG11 VAL    56       0.324   9.014 -12.157  1.00  0.00
ATOM    832 HG12 VAL    56       0.398  10.576 -11.308  1.00  0.00
ATOM    833 HG13 VAL    56       1.772  10.038 -12.304  1.00  0.00
ATOM    834  CG2 VAL    56       0.564   8.534  -9.374  1.00  0.00
ATOM    835 HG21 VAL    56       1.082   8.073  -8.533  1.00  0.00
ATOM    836 HG22 VAL    56      -0.020   9.383  -9.019  1.00  0.00
ATOM    837 HG23 VAL    56      -0.101   7.804  -9.835  1.00  0.00
ATOM    838  C   VAL    56       3.434   8.344 -11.826  1.00  0.00
ATOM    839  O   VAL    56       3.204   8.398 -13.029  1.00  0.00
ATOM    840  N   LEU    57       4.617   8.756 -11.350  1.00  0.00
ATOM    841  H   LEU    57       4.884   8.697 -10.378  1.00  0.00
ATOM    842  CA  LEU    57       5.571   9.284 -12.289  1.00  0.00
ATOM    843  HA  LEU    57       5.132  10.157 -12.772  1.00  0.00
ATOM    844  CB  LEU    57       6.902   9.701 -11.634  1.00  0.00
ATOM    845  HB2 LEU    57       7.182   8.795 -11.097  1.00  0.00
ATOM    846  HB3 LEU    57       7.673   9.941 -12.366  1.00  0.00
ATOM    847  CG  LEU    57       6.761  10.865 -10.637  1.00  0.00
ATOM    848  HG  LEU    57       6.075  10.565  -9.845  1.00  0.00
ATOM    849  CD1 LEU    57       8.121  11.235 -10.024  1.00  0.00
ATOM    850 HD11 LEU    57       8.807  11.535 -10.816  1.00  0.00
ATOM    851 HD12 LEU    57       7.992  12.060  -9.323  1.00  0.00
ATOM    852 HD13 LEU    57       8.530  10.372  -9.497  1.00  0.00
ATOM    853  CD2 LEU    57       6.044  12.066 -11.274  1.00  0.00
ATOM    854 HD21 LEU    57       5.047  11.765 -11.597  1.00  0.00
ATOM    855 HD22 LEU    57       5.961  12.870 -10.543  1.00  0.00
ATOM    856 HD23 LEU    57       6.614  12.416 -12.135  1.00  0.00
ATOM    857  C   LEU    57       5.909   8.228 -13.306  1.00  0.00
ATOM    858  O   LEU    57       6.004   8.511 -14.499  1.00  0.00
ATOM    859  N   LEU    58       6.106   6.978 -12.856  1.00  0.00
ATOM    860  H   LEU    58       6.040   6.790 -11.866  1.00  0.00
ATOM    861  CA  LEU    58       6.469   5.899 -13.730  1.00  0.00
ATOM    862  HA  LEU    58       7.292   6.229 -14.364  1.00  0.00
ATOM    863  CB  LEU    58       6.907   4.634 -12.976  1.00  0.00
ATOM    864  HB2 LEU    58       6.114   4.494 -12.241  1.00  0.00
ATOM    865  HB3 LEU    58       6.962   3.758 -13.622  1.00  0.00
ATOM    866  CG  LEU    58       8.252   4.821 -12.250  1.00  0.00
ATOM    867  HG  LEU    58       8.449   3.936 -11.645  1.00  0.00
ATOM    868  CD1 LEU    58       9.398   5.020 -13.254  1.00  0.00
ATOM    869 HD11 LEU    58       9.202   5.905 -13.859  1.00  0.00
ATOM    870 HD12 LEU    58      10.336   5.150 -12.714  1.00  0.00
ATOM    871 HD13 LEU    58       9.470   4.146 -13.902  1.00  0.00
ATOM    872  CD2 LEU    58       8.174   5.957 -11.219  1.00  0.00
ATOM    873 HD21 LEU    58       7.409   5.724 -10.478  1.00  0.00
ATOM    874 HD22 LEU    58       9.139   6.065 -10.723  1.00  0.00
ATOM    875 HD23 LEU    58       7.919   6.889 -11.723  1.00  0.00
ATOM    876  C   LEU    58       5.357   5.520 -14.671  1.00  0.00
ATOM    877  O   LEU    58       5.634   5.157 -15.814  1.00  0.00
ATOM    878  N   PHE    59       4.086   5.512 -14.207  1.00  0.00
ATOM    879  H   PHE    59       3.899   5.683 -13.229  1.00  0.00
ATOM    880  CA  PHE    59       2.990   5.101 -15.052  1.00  0.00
ATOM    881  HA  PHE    59       3.316   4.242 -15.639  1.00  0.00
ATOM    882  CB  PHE    59       1.717   4.710 -14.271  1.00  0.00
ATOM    883  HB2 PHE    59       1.431   5.453 -13.526  1.00  0.00
ATOM    884  HB3 PHE    59       0.861   4.486 -14.908  1.00  0.00
ATOM    885  CG  PHE    59       2.032   3.459 -13.526  1.00  0.00
ATOM    886  CD1 PHE    59       2.604   3.516 -12.278  1.00  0.00
ATOM    887  HD1 PHE    59       2.825   4.489 -11.839  1.00  0.00
ATOM    888  CE1 PHE    59       2.898   2.365 -11.584  1.00  0.00
ATOM    889  HE1 PHE    59       3.346   2.426 -10.592  1.00  0.00
ATOM    890  CZ  PHE    59       2.627   1.139 -12.141  1.00  0.00
ATOM    891  HZ  PHE    59       2.859   0.221 -11.601  1.00  0.00
ATOM    892  CE2 PHE    59       2.058   1.076 -13.390  1.00  0.00
ATOM    893  HE2 PHE    59       1.839   0.105 -13.834  1.00  0.00
ATOM    894  CD2 PHE    59       1.765   2.229 -14.080  1.00  0.00
ATOM    895  HD2 PHE    59       1.318   2.172 -15.073  1.00  0.00
ATOM    896  C   PHE    59       2.653   6.098 -16.145  1.00  0.00
ATOM    897  O   PHE    59       2.528   5.694 -17.297  1.00  0.00
ATOM    898  N   PRO    60       2.447   7.364 -15.867  1.00  0.00
ATOM    899  CD  PRO    60       1.359   7.621 -14.926  1.00  0.00
ATOM    900  HD2 PRO    60       1.795   7.655 -13.928  1.00  0.00
ATOM    901  HD3 PRO    60       0.668   6.781 -14.992  1.00  0.00
ATOM    902  CG  PRO    60       0.704   8.951 -15.329  1.00  0.00
ATOM    903  HG2 PRO    60       0.616   9.608 -14.463  1.00  0.00
ATOM    904  HG3 PRO    60      -0.285   8.773 -15.752  1.00  0.00
ATOM    905  CB  PRO    60       1.653   9.537 -16.382  1.00  0.00
ATOM    906  HB2 PRO    60       2.429  10.251 -16.106  1.00  0.00
ATOM    907  HB3 PRO    60       0.986   9.991 -17.115  1.00  0.00
ATOM    908  CA  PRO    60       2.287   8.283 -16.965  1.00  0.00
ATOM    909  HA  PRO    60       1.461   7.876 -17.548  1.00  0.00
ATOM    910  C   PRO    60       3.457   8.538 -17.868  1.00  0.00
ATOM    911  O   PRO    60       3.232   9.024 -18.976  1.00  0.00
ATOM    912  N   GLY    61       4.702   8.251 -17.454  1.00  0.00
ATOM    913  H   GLY    61       4.914   7.859 -16.548  1.00  0.00
ATOM    914  CA  GLY    61       5.790   8.517 -18.352  1.00  0.00
ATOM    915  HA2 GLY    61       5.779   9.558 -18.675  1.00  0.00
ATOM    916  HA3 GLY    61       6.746   8.294 -17.878  1.00  0.00
ATOM    917  C   GLY    61       5.621   7.632 -19.551  1.00  0.00
ATOM    918  O   GLY    61       5.143   6.505 -19.443  1.00  0.00
ATOM    919  N   ARG    62       6.053   8.130 -20.730  1.00  0.00
ATOM    920  H   ARG    62       6.500   9.035 -20.758  1.00  0.00
ATOM    921  CA  ARG    62       5.927   7.395 -21.957  1.00  0.00
ATOM    922  HA  ARG    62       4.868   7.282 -22.188  1.00  0.00
ATOM    923  CB  ARG    62       6.617   8.090 -23.143  1.00  0.00
ATOM    924  HB2 ARG    62       7.632   8.342 -22.834  1.00  0.00
ATOM    925  HB3 ARG    62       6.655   7.378 -23.968  1.00  0.00
ATOM    926  CG  ARG    62       5.894   9.356 -23.597  1.00  0.00
ATOM    927  HG2 ARG    62       5.128   9.049 -24.309  1.00  0.00
ATOM    928  HG3 ARG    62       5.418   9.786 -22.716  1.00  0.00
ATOM    929  CD  ARG    62       6.805  10.401 -24.246  1.00  0.00
ATOM    930  HD2 ARG    62       6.215  11.189 -24.714  1.00  0.00
ATOM    931  HD3 ARG    62       7.476  10.840 -23.507  1.00  0.00
ATOM    932  NE  ARG    62       7.622   9.731 -25.294  1.00  0.00
ATOM    933  HE  ARG    62       7.351   8.850 -25.707  1.00  0.00
ATOM    934  CZ  ARG    62       8.777  10.324 -25.722  1.00  0.00
ATOM    935  NH1 ARG    62       9.168  11.515 -25.182  1.00  0.00
ATOM    936 HH11 ARG    62       8.602  11.953 -24.469  1.00  0.00
ATOM    937 HH12 ARG    62      10.021  11.953 -25.498  1.00  0.00
ATOM    938  NH2 ARG    62       9.542   9.727 -26.683  1.00  0.00
ATOM    939 HH21 ARG    62       9.252   8.844 -27.078  1.00  0.00
ATOM    940 HH22 ARG    62      10.394  10.171 -26.994  1.00  0.00
ATOM    941  C   ARG    62       6.598   6.084 -21.734  1.00  0.00
ATOM    942  O   ARG    62       7.593   6.000 -21.017  1.00  0.00
ATOM    943  N   PRO    63       6.076   5.046 -22.320  1.00  0.00
ATOM    944  CD  PRO    63       4.658   4.974 -22.636  1.00  0.00
ATOM    945  HD2 PRO    63       4.504   5.402 -23.627  1.00  0.00
ATOM    946  HD3 PRO    63       4.111   5.561 -21.898  1.00  0.00
ATOM    947  CG  PRO    63       4.302   3.477 -22.577  1.00  0.00
ATOM    948  HG2 PRO    63       3.645   3.213 -23.406  1.00  0.00
ATOM    949  HG3 PRO    63       3.808   3.244 -21.634  1.00  0.00
ATOM    950  CB  PRO    63       5.658   2.752 -22.681  1.00  0.00
ATOM    951  HB2 PRO    63       5.956   2.521 -23.704  1.00  0.00
ATOM    952  HB3 PRO    63       5.645   1.835 -22.091  1.00  0.00
ATOM    953  CA  PRO    63       6.636   3.752 -22.068  1.00  0.00
ATOM    954  HA  PRO    63       6.593   3.572 -20.994  1.00  0.00
ATOM    955  C   PRO    63       8.046   3.637 -22.534  1.00  0.00
ATOM    956  O   PRO    63       8.332   3.931 -23.695  1.00  0.00
ATOM    957  N   SER    64       8.923   3.185 -21.617  1.00  0.00
ATOM    958  H   SER    64       8.528   2.881 -20.739  1.00  0.00
ATOM    959  CA  SER    64      10.321   2.972 -21.843  1.00  0.00
ATOM    960  HA  SER    64      10.492   2.985 -22.919  1.00  0.00
ATOM    961  CB  SER    64      11.235   4.022 -21.187  1.00  0.00
ATOM    962  HB2 SER    64      11.072   4.003 -20.109  1.00  0.00
ATOM    963  HB3 SER    64      12.272   3.765 -21.401  1.00  0.00
ATOM    964  OG  SER    64      10.958   5.319 -21.684  1.00  0.00
ATOM    965  HG  SER    64      11.540   5.955 -21.261  1.00  0.00
ATOM    966  C   SER    64      10.613   1.716 -21.095  1.00  0.00
ATOM    967  O   SER    64       9.820   1.289 -20.260  1.00  0.00
ATOM    968  N   SER    65      11.764   1.090 -21.373  1.00  0.00
ATOM    969  H   SER    65      12.424   1.442 -22.051  1.00  0.00
ATOM    970  CA  SER    65      12.088  -0.114 -20.673  1.00  0.00
ATOM    971  HA  SER    65      11.306  -0.852 -20.855  1.00  0.00
ATOM    972  CB  SER    65      13.435  -0.703 -21.127  1.00  0.00
ATOM    973  HB2 SER    65      13.388  -0.925 -22.193  1.00  0.00
ATOM    974  HB3 SER    65      14.225   0.025 -20.942  1.00  0.00
ATOM    975  OG  SER    65      13.712  -1.894 -20.408  1.00  0.00
ATOM    976  HG  SER    65      14.553  -2.254 -20.698  1.00  0.00
ATOM    977  C   SER    65      12.186   0.215 -19.218  1.00  0.00
ATOM    978  O   SER    65      11.700  -0.530 -18.368  1.00  0.00
ATOM    979  N   ALA    66      12.809   1.365 -18.902  1.00  0.00
ATOM    980  H   ALA    66      13.129   1.972 -19.644  1.00  0.00
ATOM    981  CA  ALA    66      13.035   1.773 -17.544  1.00  0.00
ATOM    982  HA  ALA    66      13.583   0.987 -17.024  1.00  0.00
ATOM    983  CB  ALA    66      13.844   3.081 -17.453  1.00  0.00
ATOM    984  HB1 ALA    66      13.303   3.879 -17.962  1.00  0.00
ATOM    985  HB2 ALA    66      13.986   3.349 -16.406  1.00  0.00
ATOM    986  HB3 ALA    66      14.816   2.942 -17.927  1.00  0.00
ATOM    987  C   ALA    66      11.734   2.009 -16.837  1.00  0.00
ATOM    988  O   ALA    66      11.544   1.549 -15.714  1.00  0.00
ATOM    989  N   SER    67      10.791   2.717 -17.487  1.00  0.00
ATOM    990  H   SER    67      10.936   3.018 -18.440  1.00  0.00
ATOM    991  CA  SER    67       9.550   3.057 -16.847  1.00  0.00
ATOM    992  HA  SER    67       9.771   3.562 -15.907  1.00  0.00
ATOM    993  CB  SER    67       8.666   3.979 -17.705  1.00  0.00
ATOM    994  HB2 SER    67       7.792   4.276 -17.125  1.00  0.00
ATOM    995  HB3 SER    67       9.237   4.865 -17.981  1.00  0.00
ATOM    996  OG  SER    67       8.246   3.302 -18.880  1.00  0.00
ATOM    997  HG  SER    67       7.696   3.886 -19.407  1.00  0.00
ATOM    998  C   SER    67       8.769   1.811 -16.579  1.00  0.00
ATOM    999  O   SER    67       8.112   1.694 -15.547  1.00  0.00
ATOM   1000  N   CYX    68       8.815   0.851 -17.518  1.00  0.00
ATOM   1001  H   CYX    68       9.363   0.992 -18.355  1.00  0.00
ATOM   1002  CA  CYX    68       8.079  -0.372 -17.386  1.00  0.00
ATOM   1003  HA  CYX    68       7.032  -0.141 -17.188  1.00  0.00
ATOM   1004  CB  CYX    68       8.160  -1.223 -18.659  1.00  0.00
ATOM   1005  HB2 CYX    68       9.205  -1.402 -18.911  1.00  0.00
ATOM   1006  HB3 CYX    68       7.658  -2.176 -18.492  1.00  0.00
ATOM   1007  SG  CYX    68       7.395  -0.386 -20.082  1.00  0.00
ATOM   1008  C   CYX    68       8.627  -1.140 -16.225  1.00  0.00
ATOM   1009  O   CYX    68       7.875  -1.758 -15.472  1.00  0.00
ATOM   1010  N   LEU    69       9.966  -1.137 -16.062  1.00  0.00
ATOM   1011  H   LEU    69      10.548  -0.608 -16.695  1.00  0.00
ATOM   1012  CA  LEU    69      10.597  -1.821 -14.968  1.00  0.00
ATOM   1013  HA  LEU    69      10.295  -2.868 -14.990  1.00  0.00
ATOM   1014  CB  LEU    69      12.135  -1.751 -15.030  1.00  0.00
ATOM   1015  HB2 LEU    69      12.305  -0.676 -15.082  1.00  0.00
ATOM   1016  HB3 LEU    69      12.587  -2.146 -14.120  1.00  0.00
ATOM   1017  CG  LEU    69      12.771  -2.430 -16.255  1.00  0.00
ATOM   1018  HG  LEU    69      12.390  -1.954 -17.159  1.00  0.00
ATOM   1019  CD1 LEU    69      14.303  -2.301 -16.215  1.00  0.00
ATOM   1020 HD11 LEU    69      14.685  -2.777 -15.312  1.00  0.00
ATOM   1021 HD12 LEU    69      14.732  -2.788 -17.091  1.00  0.00
ATOM   1022 HD13 LEU    69      14.579  -1.247 -16.214  1.00  0.00
ATOM   1023  CD2 LEU    69      12.306  -3.885 -16.400  1.00  0.00
ATOM   1024 HD21 LEU    69      11.223  -3.911 -16.517  1.00  0.00
ATOM   1025 HD22 LEU    69      12.776  -4.332 -17.276  1.00  0.00
ATOM   1026 HD23 LEU    69      12.588  -4.448 -15.510  1.00  0.00
ATOM   1027  C   LEU    69      10.220  -1.163 -13.676  1.00  0.00
ATOM   1028  O   LEU    69       9.864  -1.833 -12.720  1.00  0.00
ATOM   1029  N   ALA    70      10.274   0.172 -13.583  1.00  0.00
ATOM   1030  H   ALA    70      10.503   0.746 -14.382  1.00  0.00
ATOM   1031  CA  ALA    70      10.025   0.823 -12.325  1.00  0.00
ATOM   1032  HA  ALA    70      10.704   0.390 -11.591  1.00  0.00
ATOM   1033  CB  ALA    70      10.274   2.337 -12.390  1.00  0.00
ATOM   1034  HB1 ALA    70       9.595   2.787 -13.114  1.00  0.00
ATOM   1035  HB2 ALA    70      10.100   2.777 -11.408  1.00  0.00
ATOM   1036  HB3 ALA    70      11.304   2.524 -12.694  1.00  0.00
ATOM   1037  C   ALA    70       8.614   0.622 -11.858  1.00  0.00
ATOM   1038  O   ALA    70       8.376   0.402 -10.671  1.00  0.00
ATOM   1039  N   GLN    71       7.639   0.698 -12.780  1.00  0.00
ATOM   1040  H   GLN    71       7.863   0.804 -13.759  1.00  0.00
ATOM   1041  CA  GLN    71       6.257   0.637 -12.401  1.00  0.00
ATOM   1042  HA  GLN    71       6.050   1.424 -11.675  1.00  0.00
ATOM   1043  CB  GLN    71       5.323   0.826 -13.611  1.00  0.00
ATOM   1044  HB2 GLN    71       4.303   0.879 -13.230  1.00  0.00
ATOM   1045  HB3 GLN    71       5.585   1.774 -14.080  1.00  0.00
ATOM   1046  CG  GLN    71       5.424  -0.300 -14.645  1.00  0.00
ATOM   1047  HG2 GLN    71       6.458  -0.445 -14.957  1.00  0.00
ATOM   1048  HG3 GLN    71       5.031  -1.235 -14.246  1.00  0.00
ATOM   1049  CD  GLN    71       4.598   0.094 -15.865  1.00  0.00
ATOM   1050  OE1 GLN    71       3.550  -0.488 -16.137  1.00  0.00
ATOM   1051  NE2 GLN    71       5.085   1.109 -16.626  1.00  0.00
ATOM   1052 HE21 GLN    71       4.577   1.410 -17.446  1.00  0.00
ATOM   1053 HE22 GLN    71       5.952   1.558 -16.369  1.00  0.00
ATOM   1054  C   GLN    71       5.952  -0.692 -11.778  1.00  0.00
ATOM   1055  O   GLN    71       5.275  -0.745 -10.750  1.00  0.00
ATOM   1056  N   GLN    72       6.442  -1.801 -12.370  1.00  0.00
ATOM   1057  H   GLN    72       7.007  -1.763 -13.206  1.00  0.00
ATOM   1058  CA  GLN    72       6.099  -3.092 -11.837  1.00  0.00
ATOM   1059  HA  GLN    72       5.015  -3.150 -11.743  1.00  0.00
ATOM   1060  CB  GLN    72       6.581  -4.260 -12.723  1.00  0.00
ATOM   1061  HB2 GLN    72       7.666  -4.180 -12.786  1.00  0.00
ATOM   1062  HB3 GLN    72       6.315  -5.180 -12.203  1.00  0.00
ATOM   1063  CG  GLN    72       5.990  -4.282 -14.131  1.00  0.00
ATOM   1064  HG2 GLN    72       4.906  -4.392 -14.113  1.00  0.00
ATOM   1065  HG3 GLN    72       6.254  -3.382 -14.686  1.00  0.00
ATOM   1066  CD  GLN    72       6.590  -5.487 -14.844  1.00  0.00
ATOM   1067  OE1 GLN    72       7.754  -5.823 -14.638  1.00  0.00
ATOM   1068  NE2 GLN    72       5.775  -6.160 -15.702  1.00  0.00
ATOM   1069 HE21 GLN    72       6.126  -6.966 -16.199  1.00  0.00
ATOM   1070 HE22 GLN    72       4.823  -5.850 -15.837  1.00  0.00
ATOM   1071  C   GLN    72       6.671  -3.226 -10.447  1.00  0.00
ATOM   1072  O   GLN    72       5.939  -3.624  -9.543  1.00  0.00
ATOM   1073  N   PRO    73       7.935  -2.948 -10.210  1.00  0.00
ATOM   1074  CD  PRO    73       8.928  -3.727 -10.937  1.00  0.00
ATOM   1075  HD2 PRO    73       9.163  -3.181 -11.851  1.00  0.00
ATOM   1076  HD3 PRO    73       8.468  -4.682 -11.192  1.00  0.00
ATOM   1077  CG  PRO    73      10.150  -3.892 -10.017  1.00  0.00
ATOM   1078  HG2 PRO    73      11.061  -3.608 -10.543  1.00  0.00
ATOM   1079  HG3 PRO    73      10.233  -4.925  -9.680  1.00  0.00
ATOM   1080  CB  PRO    73       9.868  -2.953  -8.838  1.00  0.00
ATOM   1081  HB2 PRO    73      10.261  -1.938  -8.776  1.00  0.00
ATOM   1082  HB3 PRO    73      10.225  -3.533  -7.987  1.00  0.00
ATOM   1083  CA  PRO    73       8.349  -2.919  -8.841  1.00  0.00
ATOM   1084  HA  PRO    73       8.156  -3.928  -8.478  1.00  0.00
ATOM   1085  C   PRO    73       7.729  -1.930  -7.912  1.00  0.00
ATOM   1086  O   PRO    73       7.392  -2.324  -6.799  1.00  0.00
ATOM   1087  N   MET    74       7.560  -0.662  -8.324  1.00  0.00
ATOM   1088  H   MET    74       7.813  -0.401  -9.266  1.00  0.00
ATOM   1089  CA  MET    74       7.003   0.346  -7.464  1.00  0.00
ATOM   1090  HA  MET    74       7.560   0.360  -6.527  1.00  0.00
ATOM   1091  CB  MET    74       7.068   1.748  -8.096  1.00  0.00
ATOM   1092  HB2 MET    74       6.596   1.681  -9.076  1.00  0.00
ATOM   1093  HB3 MET    74       6.488   2.415  -7.458  1.00  0.00
ATOM   1094  CG  MET    74       8.487   2.298  -8.251  1.00  0.00
ATOM   1095  HG2 MET    74       9.079   1.534  -8.755  1.00  0.00
ATOM   1096  HG3 MET    74       8.425   3.184  -8.883  1.00  0.00
ATOM   1097  SD  MET    74       9.291   2.738  -6.681  1.00  0.00
ATOM   1098  CE  MET    74      10.724   3.554  -7.442  1.00  0.00
ATOM   1099  HE1 MET    74      10.384   4.390  -8.054  1.00  0.00
ATOM   1100  HE2 MET    74      11.390   3.923  -6.662  1.00  0.00
ATOM   1101  HE3 MET    74      11.259   2.840  -8.068  1.00  0.00
ATOM   1102  C   MET    74       5.556   0.063  -7.189  1.00  0.00
ATOM   1103  O   MET    74       5.043   0.301  -6.104  1.00  0.00
ATOM   1104  N   ALA    75       4.798  -0.402  -8.180  1.00  0.00
ATOM   1105  H   ALA    75       5.097  -0.626  -9.119  1.00  0.00
ATOM   1106  CA  ALA    75       3.424  -0.609  -7.838  1.00  0.00
ATOM   1107  HA  ALA    75       3.007   0.304  -7.413  1.00  0.00
ATOM   1108  CB  ALA    75       2.570  -1.023  -9.049  1.00  0.00
ATOM   1109  HB1 ALA    75       2.970  -1.941  -9.480  1.00  0.00
ATOM   1110  HB2 ALA    75       1.542  -1.191  -8.729  1.00  0.00
ATOM   1111  HB3 ALA    75       2.592  -0.231  -9.798  1.00  0.00
ATOM   1112  C   ALA    75       3.320  -1.709  -6.821  1.00  0.00
ATOM   1113  O   ALA    75       2.600  -1.580  -5.832  1.00  0.00
ATOM   1114  N   HID    76       4.045  -2.826  -7.038  1.00  0.00
ATOM   1115  H   HID    76       4.648  -2.926  -7.842  1.00  0.00
ATOM   1116  CA  HID    76       3.883  -3.953  -6.165  1.00  0.00
ATOM   1117  HA  HID    76       2.815  -4.094  -5.999  1.00  0.00
ATOM   1118  CB  HID    76       4.477  -5.273  -6.704  1.00  0.00
ATOM   1119  HB2 HID    76       3.959  -6.059  -6.154  1.00  0.00
ATOM   1120  HB3 HID    76       4.281  -5.387  -7.770  1.00  0.00
ATOM   1121  CG  HID    76       5.943  -5.509  -6.510  1.00  0.00
ATOM   1122  ND1 HID    76       6.489  -6.337  -5.556  1.00  0.00
ATOM   1123  HD1 HID    76       5.998  -6.850  -4.838  1.00  0.00
ATOM   1124  CE1 HID    76       7.831  -6.338  -5.761  1.00  0.00
ATOM   1125  HE1 HID    76       8.429  -6.953  -5.089  1.00  0.00
ATOM   1126  NE2 HID    76       8.182  -5.569  -6.770  1.00  0.00
ATOM   1127  CD2 HID    76       6.990  -5.051  -7.236  1.00  0.00
ATOM   1128  HD2 HID    76       6.988  -4.368  -8.085  1.00  0.00
ATOM   1129  C   HID    76       4.428  -3.725  -4.785  1.00  0.00
ATOM   1130  O   HID    76       3.736  -4.014  -3.811  1.00  0.00
ATOM   1131  N   LEU    77       5.677  -3.221  -4.657  1.00  0.00
ATOM   1132  H   LEU    77       6.222  -3.012  -5.481  1.00  0.00
ATOM   1133  CA  LEU    77       6.308  -3.083  -3.367  1.00  0.00
ATOM   1134  HA  LEU    77       6.116  -3.993  -2.799  1.00  0.00
ATOM   1135  CB  LEU    77       7.830  -2.856  -3.434  1.00  0.00
ATOM   1136  HB2 LEU    77       7.928  -2.080  -4.194  1.00  0.00
ATOM   1137  HB3 LEU    77       8.226  -2.488  -2.487  1.00  0.00
ATOM   1138  CG  LEU    77       8.618  -4.100  -3.869  1.00  0.00
ATOM   1139  HG  LEU    77       8.279  -4.400  -4.860  1.00  0.00
ATOM   1140  CD1 LEU    77      10.126  -3.810  -3.910  1.00  0.00
ATOM   1141 HD11 LEU    77      10.466  -3.510  -2.919  1.00  0.00
ATOM   1142 HD12 LEU    77      10.661  -4.707  -4.221  1.00  0.00
ATOM   1143 HD13 LEU    77      10.323  -3.006  -4.619  1.00  0.00
ATOM   1144  CD2 LEU    77       8.272  -5.298  -2.971  1.00  0.00
ATOM   1145 HD21 LEU    77       7.206  -5.511  -3.044  1.00  0.00
ATOM   1146 HD22 LEU    77       8.840  -6.171  -3.294  1.00  0.00
ATOM   1147 HD23 LEU    77       8.525  -5.063  -1.937  1.00  0.00
ATOM   1148  C   LEU    77       5.698  -2.015  -2.503  1.00  0.00
ATOM   1149  O   LEU    77       5.508  -2.240  -1.310  1.00  0.00
ATOM   1150  N   PRO    78       5.405  -0.857  -3.017  1.00  0.00
ATOM   1151  CD  PRO    78       6.447  -0.202  -3.781  1.00  0.00
ATOM   1152  HD2 PRO    78       6.419  -0.582  -4.802  1.00  0.00
ATOM   1153  HD3 PRO    78       7.410  -0.443  -3.331  1.00  0.00
ATOM   1154  CG  PRO    78       6.120   1.304  -3.700  1.00  0.00
ATOM   1155  HG2 PRO    78       6.054   1.719  -4.706  1.00  0.00
ATOM   1156  HG3 PRO    78       6.904   1.820  -3.145  1.00  0.00
ATOM   1157  CB  PRO    78       4.767   1.399  -2.961  1.00  0.00
ATOM   1158  HB2 PRO    78       3.824   1.469  -3.503  1.00  0.00
ATOM   1159  HB3 PRO    78       4.870   2.259  -2.299  1.00  0.00
ATOM   1160  CA  PRO    78       4.802   0.116  -2.152  1.00  0.00
ATOM   1161  HA  PRO    78       5.573   0.394  -1.433  1.00  0.00
ATOM   1162  C   PRO    78       3.568  -0.312  -1.419  1.00  0.00
ATOM   1163  O   PRO    78       3.493  -0.062  -0.218  1.00  0.00
ATOM   1164  N   LEU    79       2.618  -0.989  -2.081  1.00  0.00
ATOM   1165  H   LEU    79       2.742  -1.191  -3.063  1.00  0.00
ATOM   1166  CA  LEU    79       1.423  -1.455  -1.435  1.00  0.00
ATOM   1167  HA  LEU    79       0.921  -0.625  -0.938  1.00  0.00
ATOM   1168  CB  LEU    79       0.463  -2.060  -2.471  1.00  0.00
ATOM   1169  HB2 LEU    79       0.267  -1.217  -3.133  1.00  0.00
ATOM   1170  HB3 LEU    79       0.957  -2.854  -3.031  1.00  0.00
ATOM   1171  CG  LEU    79      -0.861  -2.582  -1.905  1.00  0.00
ATOM   1172  HG  LEU    79      -0.645  -3.353  -1.165  1.00  0.00
ATOM   1173  CD1 LEU    79      -1.665  -1.451  -1.246  1.00  0.00
ATOM   1174 HD11 LEU    79      -1.882  -0.680  -1.986  1.00  0.00
ATOM   1175 HD12 LEU    79      -2.600  -1.850  -0.853  1.00  0.00
ATOM   1176 HD13 LEU    79      -1.084  -1.019  -0.431  1.00  0.00
ATOM   1177  CD2 LEU    79      -1.658  -3.303  -3.002  1.00  0.00
ATOM   1178 HD21 LEU    79      -1.076  -4.143  -3.382  1.00  0.00
ATOM   1179 HD22 LEU    79      -2.597  -3.670  -2.588  1.00  0.00
ATOM   1180 HD23 LEU    79      -1.867  -2.609  -3.816  1.00  0.00
ATOM   1181  C   LEU    79       1.788  -2.515  -0.436  1.00  0.00
ATOM   1182  O   LEU    79       1.270  -2.541   0.680  1.00  0.00
ATOM   1183  N   THR    80       2.722  -3.412  -0.810  1.00  0.00
ATOM   1184  H   THR    80       3.170  -3.330  -1.712  1.00  0.00
ATOM   1185  CA  THR    80       3.102  -4.505   0.042  1.00  0.00
ATOM   1186  HA  THR    80       2.212  -5.074   0.310  1.00  0.00
ATOM   1187  CB  THR    80       4.101  -5.442  -0.584  1.00  0.00
ATOM   1188  HB  THR    80       4.310  -6.269   0.094  1.00  0.00
ATOM   1189  CG2 THR    80       3.508  -5.990  -1.893  1.00  0.00
ATOM   1190 HG21 THR    80       3.299  -5.163  -2.572  1.00  0.00
ATOM   1191 HG22 THR    80       4.221  -6.671  -2.358  1.00  0.00
ATOM   1192 HG23 THR    80       2.583  -6.525  -1.678  1.00  0.00
ATOM   1193  OG1 THR    80       5.324  -4.771  -0.843  1.00  0.00
ATOM   1194  HG1 THR    80       5.947  -5.383  -1.241  1.00  0.00
ATOM   1195  C   THR    80       3.707  -3.954   1.294  1.00  0.00
ATOM   1196  O   THR    80       3.472  -4.478   2.382  1.00  0.00
ATOM   1197  N   GLY    81       4.503  -2.875   1.179  1.00  0.00
ATOM   1198  H   GLY    81       4.665  -2.429   0.287  1.00  0.00
ATOM   1199  CA  GLY    81       5.147  -2.330   2.339  1.00  0.00
ATOM   1200  HA2 GLY    81       5.769  -3.092   2.808  1.00  0.00
ATOM   1201  HA3 GLY    81       5.767  -1.481   2.052  1.00  0.00
ATOM   1202  C   GLY    81       4.113  -1.869   3.324  1.00  0.00
ATOM   1203  O   GLY    81       4.256  -2.090   4.527  1.00  0.00
ATOM   1204  N   CYS    82       3.055  -1.193   2.840  1.00  0.00
ATOM   1205  H   CYS    82       2.944  -1.090   1.841  1.00  0.00
ATOM   1206  CA  CYS    82       2.020  -0.678   3.699  1.00  0.00
ATOM   1207  HA  CYS    82       2.464   0.028   4.401  1.00  0.00
ATOM   1208  CB  CYS    82       0.909   0.042   2.914  1.00  0.00
ATOM   1209  HB2 CYS    82       1.311   0.867   2.326  1.00  0.00
ATOM   1210  HB3 CYS    82       0.378  -0.647   2.257  1.00  0.00
ATOM   1211  SG  CYS    82      -0.347   0.767   4.004  1.00  0.00
ATOM   1212  HG  CYS    82      -1.099   1.274   3.031  1.00  0.00
ATOM   1213  C   CYS    82       1.311  -1.796   4.396  1.00  0.00
ATOM   1214  O   CYS    82       1.181  -1.798   5.618  1.00  0.00
ATOM   1215  N   LEU    83       0.829  -2.776   3.610  1.00  0.00
ATOM   1216  H   LEU    83       1.001  -2.720   2.616  1.00  0.00
ATOM   1217  CA  LEU    83       0.027  -3.863   4.102  1.00  0.00
ATOM   1218  HA  LEU    83      -0.743  -3.452   4.755  1.00  0.00
ATOM   1219  CB  LEU    83      -0.655  -4.675   2.988  1.00  0.00
ATOM   1220  HB2 LEU    83       0.162  -4.824   2.282  1.00  0.00
ATOM   1221  HB3 LEU    83      -1.020  -5.643   3.331  1.00  0.00
ATOM   1222  CG  LEU    83      -1.799  -3.912   2.294  1.00  0.00
ATOM   1223  HG  LEU    83      -2.151  -4.503   1.449  1.00  0.00
ATOM   1224  CD1 LEU    83      -2.965  -3.662   3.265  1.00  0.00
ATOM   1225 HD11 LEU    83      -2.614  -3.071   4.111  1.00  0.00
ATOM   1226 HD12 LEU    83      -3.759  -3.122   2.749  1.00  0.00
ATOM   1227 HD13 LEU    83      -3.350  -4.616   3.625  1.00  0.00
ATOM   1228  CD2 LEU    83      -1.301  -2.624   1.619  1.00  0.00
ATOM   1229 HD21 LEU    83      -0.552  -2.873   0.868  1.00  0.00
ATOM   1230 HD22 LEU    83      -2.139  -2.116   1.141  1.00  0.00
ATOM   1231 HD23 LEU    83      -0.859  -1.968   2.369  1.00  0.00
ATOM   1232  C   LEU    83       0.812  -4.803   4.952  1.00  0.00
ATOM   1233  O   LEU    83       0.241  -5.442   5.834  1.00  0.00
ATOM   1234  N   SER    84       2.112  -4.984   4.659  1.00  0.00
ATOM   1235  H   SER    84       2.550  -4.473   3.906  1.00  0.00
ATOM   1236  CA  SER    84       2.921  -5.887   5.430  1.00  0.00
ATOM   1237  HA  SER    84       2.442  -6.866   5.450  1.00  0.00
ATOM   1238  CB  SER    84       4.330  -6.042   4.840  1.00  0.00
ATOM   1239  HB2 SER    84       4.791  -5.058   4.751  1.00  0.00
ATOM   1240  HB3 SER    84       4.929  -6.664   5.504  1.00  0.00
ATOM   1241  OG  SER    84       4.260  -6.649   3.559  1.00  0.00
ATOM   1242  HG  SER    84       5.145  -6.741   3.200  1.00  0.00
ATOM   1243  C   SER    84       3.084  -5.354   6.821  1.00  0.00
ATOM   1244  O   SER    84       2.899  -6.076   7.801  1.00  0.00
ATOM   1245  N   THR    85       3.440  -4.062   6.939  1.00  0.00
ATOM   1246  H   THR    85       3.549  -3.494   6.111  1.00  0.00
ATOM   1247  CA  THR    85       3.677  -3.456   8.215  1.00  0.00
ATOM   1248  HA  THR    85       4.397  -4.050   8.777  1.00  0.00
ATOM   1249  CB  THR    85       4.195  -2.048   8.108  1.00  0.00
ATOM   1250  HB  THR    85       5.099  -2.038   7.498  1.00  0.00
ATOM   1251  CG2 THR    85       3.126  -1.157   7.454  1.00  0.00
ATOM   1252 HG21 THR    85       2.222  -1.166   8.063  1.00  0.00
ATOM   1253 HG22 THR    85       3.501  -0.136   7.376  1.00  0.00
ATOM   1254 HG23 THR    85       2.896  -1.536   6.458  1.00  0.00
ATOM   1255  OG1 THR    85       4.530  -1.555   9.396  1.00  0.00
ATOM   1256  HG1 THR    85       4.860  -0.657   9.319  1.00  0.00
ATOM   1257  C   THR    85       2.400  -3.416   8.996  1.00  0.00
ATOM   1258  O   THR    85       2.411  -3.621  10.209  1.00  0.00
ATOM   1259  N   LEU    86       1.278  -3.114   8.315  1.00  0.00
ATOM   1260  H   LEU    86       1.360  -2.958   7.320  1.00  0.00
ATOM   1261  CA  LEU    86      -0.025  -3.001   8.919  1.00  0.00
ATOM   1262  HA  LEU    86       0.030  -2.304   9.755  1.00  0.00
ATOM   1263  CB  LEU    86      -1.082  -2.492   7.923  1.00  0.00
ATOM   1264  HB2 LEU    86      -0.929  -3.135   7.057  1.00  0.00
ATOM   1265  HB3 LEU    86      -2.095  -2.628   8.301  1.00  0.00
ATOM   1266  CG  LEU    86      -0.881  -1.022   7.512  1.00  0.00
ATOM   1267  HG  LEU    86       0.102  -0.921   7.052  1.00  0.00
ATOM   1268  CD1 LEU    86      -1.961  -0.568   6.517  1.00  0.00
ATOM   1269 HD11 LEU    86      -2.944  -0.668   6.977  1.00  0.00
ATOM   1270 HD12 LEU    86      -1.791   0.474   6.246  1.00  0.00
ATOM   1271 HD13 LEU    86      -1.914  -1.188   5.622  1.00  0.00
ATOM   1272  CD2 LEU    86      -0.809  -0.114   8.753  1.00  0.00
ATOM   1273 HD21 LEU    86       0.028  -0.421   9.381  1.00  0.00
ATOM   1274 HD22 LEU    86      -0.667   0.920   8.439  1.00  0.00
ATOM   1275 HD23 LEU    86      -1.737  -0.197   9.319  1.00  0.00
ATOM   1276  C   LEU    86      -0.502  -4.326   9.433  1.00  0.00
ATOM   1277  O   LEU    86      -1.032  -4.412  10.540  1.00  0.00
ATOM   1278  N   PHE    87      -0.316  -5.401   8.647  1.00  0.00
ATOM   1279  H   PHE    87       0.180  -5.300   7.773  1.00  0.00
ATOM   1280  CA  PHE    87      -0.785  -6.706   9.017  1.00  0.00
ATOM   1281  HA  PHE    87      -1.865  -6.665   9.155  1.00  0.00
ATOM   1282  CB  PHE    87      -0.465  -7.771   7.950  1.00  0.00
ATOM   1283  HB2 PHE    87      -1.023  -7.637   7.024  1.00  0.00
ATOM   1284  HB3 PHE    87       0.600  -7.829   7.726  1.00  0.00
ATOM   1285  CG  PHE    87      -0.859  -9.100   8.497  1.00  0.00
ATOM   1286  CD1 PHE    87      -2.166  -9.529   8.460  1.00  0.00
ATOM   1287  HD1 PHE    87      -2.931  -8.887   8.023  1.00  0.00
ATOM   1288  CE1 PHE    87      -2.510 -10.759   8.969  1.00  0.00
ATOM   1289  HE1 PHE    87      -3.549 -11.086   8.939  1.00  0.00
ATOM   1290  CZ  PHE    87      -1.548 -11.576   9.515  1.00  0.00
ATOM   1291  HZ  PHE    87      -1.819 -12.552   9.919  1.00  0.00
ATOM   1292  CE2 PHE    87      -0.241 -11.157   9.550  1.00  0.00
ATOM   1293  HE2 PHE    87       0.528 -11.798   9.980  1.00  0.00
ATOM   1294  CD2 PHE    87       0.096  -9.926   9.041  1.00  0.00
ATOM   1295  HD2 PHE    87       1.133  -9.592   9.065  1.00  0.00
ATOM   1296  C   PHE    87      -0.104  -7.106  10.283  1.00  0.00
ATOM   1297  O   PHE    87      -0.723  -7.697  11.166  1.00  0.00
ATOM   1298  N   LEU    88       1.207  -6.822  10.393  1.00  0.00
ATOM   1299  H   LEU    88       1.716  -6.368   9.648  1.00  0.00
ATOM   1300  CA  LEU    88       1.923  -7.191  11.577  1.00  0.00
ATOM   1301  HA  LEU    88       1.729  -8.245  11.778  1.00  0.00
ATOM   1302  CB  LEU    88       3.444  -6.983  11.469  1.00  0.00
ATOM   1303  HB2 LEU    88       3.688  -7.500  10.541  1.00  0.00
ATOM   1304  HB3 LEU    88       3.718  -5.932  11.381  1.00  0.00
ATOM   1305  CG  LEU    88       4.228  -7.623  12.636  1.00  0.00
ATOM   1306  HG  LEU    88       5.284  -7.617  12.368  1.00  0.00
ATOM   1307  CD1 LEU    88       4.034  -6.883  13.969  1.00  0.00
ATOM   1308 HD11 LEU    88       2.978  -6.889  14.238  1.00  0.00
ATOM   1309 HD12 LEU    88       4.610  -7.381  14.749  1.00  0.00
ATOM   1310 HD13 LEU    88       4.376  -5.853  13.867  1.00  0.00
ATOM   1311  CD2 LEU    88       3.886  -9.120  12.746  1.00  0.00
ATOM   1312 HD21 LEU    88       4.154  -9.624  11.817  1.00  0.00
ATOM   1313 HD22 LEU    88       4.444  -9.561  13.572  1.00  0.00
ATOM   1314 HD23 LEU    88       2.817  -9.237  12.927  1.00  0.00
ATOM   1315  C   LEU    88       1.412  -6.383  12.737  1.00  0.00
ATOM   1316  O   LEU    88       1.220  -6.913  13.831  1.00  0.00
ATOM   1317  N   GLN    89       1.172  -5.072  12.522  1.00  0.00
ATOM   1318  H   GLN    89       1.281  -4.700  11.589  1.00  0.00
ATOM   1319  CA  GLN    89       0.740  -4.179  13.567  1.00  0.00
ATOM   1320  HA  GLN    89       1.484  -4.174  14.363  1.00  0.00
ATOM   1321  CB  GLN    89       0.561  -2.737  13.051  1.00  0.00
ATOM   1322  HB2 GLN    89       1.552  -2.380  12.771  1.00  0.00
ATOM   1323  HB3 GLN    89      -0.067  -2.799  12.162  1.00  0.00
ATOM   1324  CG  GLN    89      -0.068  -1.764  14.054  1.00  0.00
ATOM   1325  HG2 GLN    89      -0.363  -0.838  13.560  1.00  0.00
ATOM   1326  HG3 GLN    89      -0.940  -2.217  14.525  1.00  0.00
ATOM   1327  CD  GLN    89       0.951  -1.436  15.132  1.00  0.00
ATOM   1328  OE1 GLN    89       1.375  -0.290  15.274  1.00  0.00
ATOM   1329  NE2 GLN    89       1.352  -2.472  15.918  1.00  0.00
ATOM   1330 HE21 GLN    89       2.028  -2.313  16.651  1.00  0.00
ATOM   1331 HE22 GLN    89       0.972  -3.395  15.764  1.00  0.00
ATOM   1332  C   GLN    89      -0.588  -4.616  14.109  1.00  0.00
ATOM   1333  O   GLN    89      -0.767  -4.710  15.322  1.00  0.00
ATOM   1334  N   ALA    90      -1.549  -4.906  13.215  1.00  0.00
ATOM   1335  H   ALA    90      -1.317  -4.847  12.234  1.00  0.00
ATOM   1336  CA  ALA    90      -2.884  -5.296  13.578  1.00  0.00
ATOM   1337  HA  ALA    90      -3.297  -4.549  14.256  1.00  0.00
ATOM   1338  CB  ALA    90      -3.818  -5.427  12.363  1.00  0.00
ATOM   1339  HB1 ALA    90      -3.422  -6.178  11.679  1.00  0.00
ATOM   1340  HB2 ALA    90      -4.811  -5.728  12.698  1.00  0.00
ATOM   1341  HB3 ALA    90      -3.884  -4.468  11.850  1.00  0.00
ATOM   1342  C   ALA    90      -2.868  -6.621  14.269  1.00  0.00
ATOM   1343  O   ALA    90      -3.634  -6.848  15.204  1.00  0.00
ATOM   1344  N   ALA    91      -2.006  -7.544  13.806  1.00  0.00
ATOM   1345  H   ALA    91      -1.360  -7.329  13.060  1.00  0.00
ATOM   1346  CA  ALA    91      -1.968  -8.856  14.381  1.00  0.00
ATOM   1347  HA  ALA    91      -2.946  -9.333  14.312  1.00  0.00
ATOM   1348  CB  ALA    91      -0.927  -9.770  13.710  1.00  0.00
ATOM   1349  HB1 ALA    91       0.059  -9.310  13.779  1.00  0.00
ATOM   1350  HB2 ALA    91      -0.913 -10.736  14.214  1.00  0.00
ATOM   1351  HB3 ALA    91      -1.189  -9.911  12.661  1.00  0.00
ATOM   1352  C   ALA    91      -1.593  -8.732  15.822  1.00  0.00
ATOM   1353  O   ALA    91      -2.169  -9.402  16.679  1.00  0.00
ATOM   1354  N   GLU    92      -0.618  -7.857  16.127  1.00  0.00
ATOM   1355  H   GLU    92      -0.193  -7.293  15.405  1.00  0.00
ATOM   1356  CA  GLU    92      -0.161  -7.692  17.477  1.00  0.00
ATOM   1357  HA  GLU    92       0.145  -8.664  17.864  1.00  0.00
ATOM   1358  CB  GLU    92       1.025  -6.725  17.586  1.00  0.00
ATOM   1359  HB2 GLU    92       0.735  -5.790  17.107  1.00  0.00
ATOM   1360  HB3 GLU    92       1.212  -6.547  18.645  1.00  0.00
ATOM   1361  CG  GLU    92       2.296  -7.262  16.928  1.00  0.00
ATOM   1362  HG2 GLU    92       2.107  -7.479  15.877  1.00  0.00
ATOM   1363  HG3 GLU    92       3.110  -6.541  17.009  1.00  0.00
ATOM   1364  CD  GLU    92       2.682  -8.546  17.650  1.00  0.00
ATOM   1365  OE1 GLU    92       1.950  -9.560  17.492  1.00  0.00
ATOM   1366  OE2 GLU    92       3.709  -8.523  18.377  1.00  0.00
ATOM   1367  C   GLU    92      -1.271  -7.139  18.316  1.00  0.00
ATOM   1368  O   GLU    92      -1.480  -7.572  19.447  1.00  0.00
ATOM   1369  N   THR    93      -2.030  -6.164  17.783  1.00  0.00
ATOM   1370  H   THR    93      -1.886  -5.827  16.842  1.00  0.00
ATOM   1371  CA  THR    93      -3.079  -5.575  18.562  1.00  0.00
ATOM   1372  HA  THR    93      -2.659  -5.182  19.488  1.00  0.00
ATOM   1373  CB  THR    93      -3.784  -4.462  17.846  1.00  0.00
ATOM   1374  HB  THR    93      -4.254  -4.839  16.938  1.00  0.00
ATOM   1375  CG2 THR    93      -4.864  -3.893  18.783  1.00  0.00
ATOM   1376 HG21 THR    93      -4.395  -3.515  19.691  1.00  0.00
ATOM   1377 HG22 THR    93      -5.390  -3.081  18.281  1.00  0.00
ATOM   1378 HG23 THR    93      -5.573  -4.680  19.041  1.00  0.00
ATOM   1379  OG1 THR    93      -2.858  -3.445  17.487  1.00  0.00
ATOM   1380  HG1 THR    93      -3.320  -2.739  17.030  1.00  0.00
ATOM   1381  C   THR    93      -4.082  -6.636  18.883  1.00  0.00
ATOM   1382  O   THR    93      -4.576  -6.713  20.007  1.00  0.00
ATOM   1383  N   PHE    94      -4.400  -7.491  17.894  1.00  0.00
ATOM   1384  H   PHE    94      -3.961  -7.397  16.989  1.00  0.00
ATOM   1385  CA  PHE    94      -5.382  -8.521  18.069  1.00  0.00
ATOM   1386  HA  PHE    94      -6.313  -8.073  18.416  1.00  0.00
ATOM   1387  CB  PHE    94      -5.659  -9.276  16.753  1.00  0.00
ATOM   1388  HB2 PHE    94      -5.947  -8.627  15.926  1.00  0.00
ATOM   1389  HB3 PHE    94      -4.783  -9.858  16.468  1.00  0.00
ATOM   1390  CG  PHE    94      -6.774 -10.248  16.941  1.00  0.00
ATOM   1391  CD1 PHE    94      -8.056  -9.813  17.194  1.00  0.00
ATOM   1392  HD1 PHE    94      -8.255  -8.744  17.267  1.00  0.00
ATOM   1393  CE1 PHE    94      -9.082 -10.717  17.355  1.00  0.00
ATOM   1394  HE1 PHE    94     -10.089 -10.359  17.571  1.00  0.00
ATOM   1395  CZ  PHE    94      -8.841 -12.065  17.245  1.00  0.00
ATOM   1396  HZ  PHE    94      -9.652 -12.782  17.372  1.00  0.00
ATOM   1397  CE2 PHE    94      -7.570 -12.507  16.974  1.00  0.00
ATOM   1398  HE2 PHE    94      -7.371 -13.575  16.884  1.00  0.00
ATOM   1399  CD2 PHE    94      -6.547 -11.601  16.816  1.00  0.00
ATOM   1400  HD2 PHE    94      -5.540 -11.950  16.589  1.00  0.00
ATOM   1401  C   PHE    94      -4.909  -9.481  19.118  1.00  0.00
ATOM   1402  O   PHE    94      -5.667  -9.844  20.014  1.00  0.00
ATOM   1403  N   VAL    95      -3.633  -9.910  19.048  1.00  0.00
ATOM   1404  H   VAL    95      -3.000  -9.578  18.335  1.00  0.00
ATOM   1405  CA  VAL    95      -3.142 -10.863  20.004  1.00  0.00
ATOM   1406  HA  VAL    95      -3.792 -11.733  20.093  1.00  0.00
ATOM   1407  CB  VAL    95      -1.737 -11.337  19.738  1.00  0.00
ATOM   1408  HB  VAL    95      -1.436 -12.057  20.499  1.00  0.00
ATOM   1409  CG1 VAL    95      -1.703 -12.009  18.357  1.00  0.00
ATOM   1410 HG11 VAL    95      -2.003 -11.290  17.595  1.00  0.00
ATOM   1411 HG12 VAL    95      -0.692 -12.359  18.147  1.00  0.00
ATOM   1412 HG13 VAL    95      -2.389 -12.856  18.347  1.00  0.00
ATOM   1413  CG2 VAL    95      -0.750 -10.172  19.900  1.00  0.00
ATOM   1414 HG21 VAL    95      -0.810  -9.783  20.916  1.00  0.00
ATOM   1415 HG22 VAL    95       0.263 -10.524  19.706  1.00  0.00
ATOM   1416 HG23 VAL    95      -1.001  -9.381  19.193  1.00  0.00
ATOM   1417  C   VAL    95      -3.148 -10.241  21.367  1.00  0.00
ATOM   1418  O   VAL    95      -3.496 -10.888  22.354  1.00  0.00
ATOM   1419  N   GLU    96      -2.774  -8.953  21.449  1.00  0.00
ATOM   1420  H   GLU    96      -2.565  -8.433  20.609  1.00  0.00
ATOM   1421  CA  GLU    96      -2.652  -8.284  22.711  1.00  0.00
ATOM   1422  HA  GLU    96      -1.958  -8.848  23.333  1.00  0.00
ATOM   1423  CB  GLU    96      -2.138  -6.838  22.587  1.00  0.00
ATOM   1424  HB2 GLU    96      -1.244  -6.858  21.963  1.00  0.00
ATOM   1425  HB3 GLU    96      -2.913  -6.254  22.091  1.00  0.00
ATOM   1426  CG  GLU    96      -1.803  -6.199  23.937  1.00  0.00
ATOM   1427  HG2 GLU    96      -2.701  -6.145  24.552  1.00  0.00
ATOM   1428  HG3 GLU    96      -1.042  -6.780  24.457  1.00  0.00
ATOM   1429  CD  GLU    96      -1.279  -4.793  23.679  1.00  0.00
ATOM   1430  OE1 GLU    96      -1.121  -4.425  22.484  1.00  0.00
ATOM   1431  OE2 GLU    96      -1.021  -4.071  24.677  1.00  0.00
ATOM   1432  C   GLU    96      -3.985  -8.241  23.377  1.00  0.00
ATOM   1433  O   GLU    96      -4.073  -8.371  24.598  1.00  0.00
ATOM   1434  N   SER    97      -5.066  -8.071  22.594  1.00  0.00
ATOM   1435  H   SER    97      -4.997  -7.994  21.589  1.00  0.00
ATOM   1436  CA  SER    97      -6.360  -7.963  23.196  1.00  0.00
ATOM   1437  HA  SER    97      -6.345  -7.108  23.872  1.00  0.00
ATOM   1438  CB  SER    97      -7.512  -7.775  22.191  1.00  0.00
ATOM   1439  HB2 SER    97      -7.474  -8.573  21.449  1.00  0.00
ATOM   1440  HB3 SER    97      -8.462  -7.819  22.723  1.00  0.00
ATOM   1441  OG  SER    97      -7.391  -6.518  21.541  1.00  0.00
ATOM   1442  HG  SER    97      -8.113  -6.410  20.917  1.00  0.00
ATOM   1443  C   SER    97      -6.617  -9.195  23.989  1.00  0.00
ATOM   1444  O   SER    97      -6.057 -10.257  23.722  1.00  0.00
ATOM   1445  N   GLU    98      -7.474  -9.059  25.018  1.00  0.00
ATOM   1446  H   GLU    98      -7.932  -8.174  25.186  1.00  0.00
ATOM   1447  CA  GLU    98      -7.754 -10.145  25.903  1.00  0.00
ATOM   1448  HA  GLU    98      -6.812 -10.592  26.222  1.00  0.00
ATOM   1449  CB  GLU    98      -8.533  -9.695  27.152  1.00  0.00
ATOM   1450  HB2 GLU    98      -7.900  -8.979  27.676  1.00  0.00
ATOM   1451  HB3 GLU    98      -9.433  -9.193  26.797  1.00  0.00
ATOM   1452  CG  GLU    98      -8.923 -10.823  28.107  1.00  0.00
ATOM   1453  HG2 GLU    98      -8.255 -11.677  27.997  1.00  0.00
ATOM   1454  HG3 GLU    98      -8.890 -10.466  29.137  1.00  0.00
ATOM   1455  CD  GLU    98     -10.344 -11.243  27.762  1.00  0.00
ATOM   1456  OE1 GLU    98     -11.279 -10.451  28.050  1.00  0.00
ATOM   1457  OE2 GLU    98     -10.514 -12.356  27.194  1.00  0.00
ATOM   1458  C   GLU    98      -8.562 -11.158  25.171  1.00  0.00
ATOM   1459  O   GLU    98      -9.785 -11.069  25.082  1.00  0.00
ATOM   1460  N   LEU    99      -7.851 -12.157  24.622  1.00  0.00
ATOM   1461  H   LEU    99      -6.847 -12.130  24.724  1.00  0.00
ATOM   1462  CA  LEU    99      -8.435 -13.284  23.967  1.00  0.00
ATOM   1463  HA  LEU    99      -9.518 -13.170  24.015  1.00  0.00
ATOM   1464  CB  LEU    99      -8.024 -13.456  22.496  1.00  0.00
ATOM   1465  HB2 LEU    99      -6.939 -13.369  22.553  1.00  0.00
ATOM   1466  HB3 LEU    99      -8.289 -14.436  22.099  1.00  0.00
ATOM   1467  CG  LEU    99      -8.578 -12.360  21.568  1.00  0.00
ATOM   1468  HG  LEU    99      -9.663 -12.335  21.672  1.00  0.00
ATOM   1469  CD1 LEU    99      -7.999 -10.982  21.918  1.00  0.00
ATOM   1470 HD11 LEU    99      -6.914 -11.006  21.814  1.00  0.00
ATOM   1471 HD12 LEU    99      -8.412 -10.232  21.243  1.00  0.00
ATOM   1472 HD13 LEU    99      -8.260 -10.728  22.946  1.00  0.00
ATOM   1473  CD2 LEU    99      -8.378 -12.736  20.091  1.00  0.00
ATOM   1474 HD21 LEU    99      -8.900 -13.669  19.879  1.00  0.00
ATOM   1475 HD22 LEU    99      -8.778 -11.945  19.457  1.00  0.00
ATOM   1476 HD23 LEU    99      -7.314 -12.861  19.888  1.00  0.00
ATOM   1477  C   LEU    99      -7.886 -14.441  24.719  1.00  0.00
ATOM   1478  O   LEU    99      -7.290 -14.254  25.778  1.00  0.00
ATOM   1479  N   PRO   100      -8.061 -15.635  24.249  1.00  0.00
ATOM   1480  CD  PRO   100      -9.260 -16.033  23.532  1.00  0.00
ATOM   1481  HD2 PRO   100      -9.116 -15.826  22.472  1.00  0.00
ATOM   1482  HD3 PRO   100     -10.100 -15.447  23.906  1.00  0.00
ATOM   1483  CG  PRO   100      -9.417 -17.537  23.825  1.00  0.00
ATOM   1484  HG2 PRO   100      -9.683 -18.070  22.912  1.00  0.00
ATOM   1485  HG3 PRO   100     -10.192 -17.693  24.575  1.00  0.00
ATOM   1486  CB  PRO   100      -8.038 -17.982  24.357  1.00  0.00
ATOM   1487  HB2 PRO   100      -7.412 -18.276  23.515  1.00  0.00
ATOM   1488  HB3 PRO   100      -8.058 -18.786  25.093  1.00  0.00
ATOM   1489  CA  PRO   100      -7.489 -16.710  24.991  1.00  0.00
ATOM   1490  HA  PRO   100      -7.837 -16.683  26.024  1.00  0.00
ATOM   1491  C   PRO   100      -6.010 -16.551  24.962  1.00  0.00
ATOM   1492  O   PRO   100      -5.450 -16.364  23.883  1.00  0.00
ATOM   1493  N   LEU   101      -5.356 -16.613  26.133  1.00  0.00
ATOM   1494  H   LEU   101      -5.836 -16.791  27.003  1.00  0.00
ATOM   1495  CA  LEU   101      -3.934 -16.469  26.161  1.00  0.00
ATOM   1496  HA  LEU   101      -3.650 -15.737  25.405  1.00  0.00
ATOM   1497  CB  LEU   101      -3.389 -16.006  27.523  1.00  0.00
ATOM   1498  HB2 LEU   101      -3.778 -16.770  28.196  1.00  0.00
ATOM   1499  HB3 LEU   101      -2.300 -16.011  27.559  1.00  0.00
ATOM   1500  CG  LEU   101      -3.910 -14.625  27.959  1.00  0.00
ATOM   1501  HG  LEU   101      -3.665 -13.900  27.183  1.00  0.00
ATOM   1502  CD1 LEU   101      -5.431 -14.646  28.178  1.00  0.00
ATOM   1503 HD11 LEU   101      -5.677 -15.370  28.955  1.00  0.00
ATOM   1504 HD12 LEU   101      -5.768 -13.656  28.485  1.00  0.00
ATOM   1505 HD13 LEU   101      -5.928 -14.927  27.250  1.00  0.00
ATOM   1506  CD2 LEU   101      -3.142 -14.097  29.183  1.00  0.00
ATOM   1507 HD21 LEU   101      -2.084 -14.006  28.937  1.00  0.00
ATOM   1508 HD22 LEU   101      -3.535 -13.120  29.465  1.00  0.00
ATOM   1509 HD23 LEU   101      -3.263 -14.791  30.015  1.00  0.00
ATOM   1510  C   LEU   101      -3.380 -17.821  25.891  1.00  0.00
ATOM   1511  O   LEU   101      -4.053 -18.822  26.132  1.00  0.00
ATOM   1512  N   SER   102      -2.148 -17.897  25.352  1.00  0.00
ATOM   1513  H   SER   102      -1.572 -17.108  25.094  1.00  0.00
ATOM   1514  CA  SER   102      -1.629 -19.210  25.146  1.00  0.00
ATOM   1515  HA  SER   102      -2.337 -19.754  24.520  1.00  0.00
ATOM   1516  CB  SER   102      -0.247 -19.249  24.473  1.00  0.00
ATOM   1517  HB2 SER   102       0.025 -20.286  24.276  1.00  0.00
ATOM   1518  HB3 SER   102      -0.292 -18.700  23.532  1.00  0.00
ATOM   1519  OG  SER   102       0.727 -18.658  25.318  1.00  0.00
ATOM   1520  HG  SER   102       1.585 -18.688  24.888  1.00  0.00
ATOM   1521  C   SER   102      -1.523 -19.800  26.508  1.00  0.00
ATOM   1522  O   SER   102      -0.987 -19.189  27.431  1.00  0.00
ATOM   1523  N   TRP   103      -2.062 -21.016  26.661  1.00  0.00
ATOM   1524  H   TRP   103      -2.469 -21.496  25.871  1.00  0.00
ATOM   1525  CA  TRP   103      -2.129 -21.643  27.941  1.00  0.00
ATOM   1526  HA  TRP   103      -2.598 -20.962  28.652  1.00  0.00
ATOM   1527  CB  TRP   103      -2.949 -22.939  27.890  1.00  0.00
ATOM   1528  HB2 TRP   103      -2.647 -23.644  27.116  1.00  0.00
ATOM   1529  HB3 TRP   103      -2.878 -23.419  28.866  1.00  0.00
ATOM   1530  CG  TRP   103      -4.412 -22.645  27.659  1.00  0.00
ATOM   1531  CD1 TRP   103      -5.456 -22.674  28.537  1.00  0.00
ATOM   1532  HD1 TRP   103      -5.238 -23.003  29.553  1.00  0.00
ATOM   1533  NE1 TRP   103      -6.609 -22.260  27.912  1.00  0.00
ATOM   1534  HE1 TRP   103      -7.522 -22.186  28.338  1.00  0.00
ATOM   1535  CE2 TRP   103      -6.309 -21.947  26.603  1.00  0.00
ATOM   1536  CZ2 TRP   103      -7.095 -21.479  25.590  1.00  0.00
ATOM   1537  HZ2 TRP   103      -8.152 -21.305  25.789  1.00  0.00
ATOM   1538  CH2 TRP   103      -6.494 -21.256  24.371  1.00  0.00
ATOM   1539  HH2 TRP   103      -7.090 -20.891  23.535  1.00  0.00
ATOM   1540  CZ3 TRP   103      -5.146 -21.485  24.182  1.00  0.00
ATOM   1541  HZ3 TRP   103      -4.682 -21.304  23.212  1.00  0.00
ATOM   1542  CE3 TRP   103      -4.347 -21.946  25.205  1.00  0.00
ATOM   1543  HE3 TRP   103      -3.281 -22.096  25.034  1.00  0.00
ATOM   1544  CD2 TRP   103      -4.947 -22.178  26.411  1.00  0.00
ATOM   1545  C   TRP   103      -0.757 -21.925  28.449  1.00  0.00
ATOM   1546  O   TRP   103      -0.490 -21.729  29.633  1.00  0.00
ATOM   1547  N   ALA   104       0.159 -22.374  27.571  1.00  0.00
ATOM   1548  H   ALA   104      -0.015 -22.454  26.579  1.00  0.00
ATOM   1549  CA  ALA   104       1.449 -22.747  28.066  1.00  0.00
ATOM   1550  HA  ALA   104       1.346 -23.539  28.808  1.00  0.00
ATOM   1551  CB  ALA   104       2.395 -23.235  26.954  1.00  0.00
ATOM   1552  HB1 ALA   104       2.516 -22.449  26.208  1.00  0.00
ATOM   1553  HB2 ALA   104       3.366 -23.479  27.384  1.00  0.00
ATOM   1554  HB3 ALA   104       1.974 -24.122  26.481  1.00  0.00
ATOM   1555  C   ALA   104       2.088 -21.563  28.714  1.00  0.00
ATOM   1556  O   ALA   104       2.550 -21.657  29.849  1.00  0.00
ATOM   1557  N   ASN   105       2.115 -20.403  28.030  1.00  0.00
ATOM   1558  H   ASN   105       1.707 -20.289  27.113  1.00  0.00
ATOM   1559  CA  ASN   105       2.704 -19.257  28.659  1.00  0.00
ATOM   1560  HA  ASN   105       2.937 -19.513  29.693  1.00  0.00
ATOM   1561  CB  ASN   105       3.993 -18.780  27.969  1.00  0.00
ATOM   1562  HB2 ASN   105       3.822 -18.602  26.907  1.00  0.00
ATOM   1563  HB3 ASN   105       4.361 -17.866  28.435  1.00  0.00
ATOM   1564  CG  ASN   105       5.055 -19.864  28.117  1.00  0.00
ATOM   1565  OD1 ASN   105       4.751 -21.035  28.335  1.00  0.00
ATOM   1566  ND2 ASN   105       6.349 -19.461  27.990  1.00  0.00
ATOM   1567 HD21 ASN   105       7.096 -20.135  28.078  1.00  0.00
ATOM   1568 HD22 ASN   105       6.557 -18.489  27.808  1.00  0.00
ATOM   1569  C   ASN   105       1.709 -18.152  28.541  1.00  0.00
ATOM   1570  O   ASN   105       1.571 -17.543  27.483  1.00  0.00
ATOM   1571  N   TRP   106       0.984 -17.851  29.633  1.00  0.00
ATOM   1572  H   TRP   106       1.117 -18.296  30.530  1.00  0.00
ATOM   1573  CA  TRP   106      -0.009 -16.826  29.525  1.00  0.00
ATOM   1574  HA  TRP   106      -0.691 -17.089  28.717  1.00  0.00
ATOM   1575  CB  TRP   106      -0.826 -16.638  30.817  1.00  0.00
ATOM   1576  HB2 TRP   106      -0.145 -16.488  31.655  1.00  0.00
ATOM   1577  HB3 TRP   106      -1.483 -15.773  30.725  1.00  0.00
ATOM   1578  CG  TRP   106      -1.705 -17.812  31.179  1.00  0.00
ATOM   1579  CD1 TRP   106      -1.665 -19.095  30.720  1.00  0.00
ATOM   1580  HD1 TRP   106      -0.895 -19.336  29.987  1.00  0.00
ATOM   1581  NE1 TRP   106      -2.657 -19.837  31.316  1.00  0.00
ATOM   1582  HE1 TRP   106      -2.845 -20.816  31.152  1.00  0.00
ATOM   1583  CE2 TRP   106      -3.361 -19.019  32.177  1.00  0.00
ATOM   1584  CZ2 TRP   106      -4.430 -19.278  32.989  1.00  0.00
ATOM   1585  HZ2 TRP   106      -4.839 -20.288  33.002  1.00  0.00
ATOM   1586  CH2 TRP   106      -4.925 -18.236  33.744  1.00  0.00
ATOM   1587  HH2 TRP   106      -5.776 -18.399  34.406  1.00  0.00
ATOM   1588  CZ3 TRP   106      -4.360 -16.979  33.678  1.00  0.00
ATOM   1589  HZ3 TRP   106      -4.759 -16.162  34.279  1.00  0.00
ATOM   1590  CE3 TRP   106      -3.284 -16.714  32.860  1.00  0.00
ATOM   1591  HE3 TRP   106      -2.862 -15.710  32.831  1.00  0.00
ATOM   1592  CD2 TRP   106      -2.795 -17.749  32.114  1.00  0.00
ATOM   1593  C   TRP   106       0.661 -15.519  29.246  1.00  0.00
ATOM   1594  O   TRP   106       0.376 -14.857  28.250  1.00  0.00
ATOM   1595  N   LEU   107       1.597 -15.135  30.132  1.00  0.00
ATOM   1596  H   LEU   107       1.848 -15.751  30.892  1.00  0.00
ATOM   1597  CA  LEU   107       2.241 -13.856  30.052  1.00  0.00
ATOM   1598  HA  LEU   107       1.476 -13.086  29.949  1.00  0.00
ATOM   1599  CB  LEU   107       3.092 -13.541  31.293  1.00  0.00
ATOM   1600  HB2 LEU   107       3.434 -12.528  31.080  1.00  0.00
ATOM   1601  HB3 LEU   107       2.486 -13.536  32.199  1.00  0.00
ATOM   1602  CG  LEU   107       4.309 -14.462  31.495  1.00  0.00
ATOM   1603  HG  LEU   107       4.964 -14.380  30.628  1.00  0.00
ATOM   1604  CD1 LEU   107       5.082 -14.060  32.760  1.00  0.00
ATOM   1605 HD11 LEU   107       4.428 -14.142  33.628  1.00  0.00
ATOM   1606 HD12 LEU   107       5.939 -14.721  32.888  1.00  0.00
ATOM   1607 HD13 LEU   107       5.429 -13.031  32.663  1.00  0.00
ATOM   1608  CD2 LEU   107       3.926 -15.950  31.499  1.00  0.00
ATOM   1609 HD21 LEU   107       3.464 -16.209  30.547  1.00  0.00
ATOM   1610 HD22 LEU   107       4.821 -16.556  31.645  1.00  0.00
ATOM   1611 HD23 LEU   107       3.222 -16.142  32.308  1.00  0.00
ATOM   1612  C   LEU   107       3.131 -13.762  28.857  1.00  0.00
ATOM   1613  O   LEU   107       3.106 -12.768  28.130  1.00  0.00
ATOM   1614  N   CYS   108       3.932 -14.808  28.598  1.00  0.00
ATOM   1615  H   CYS   108       3.910 -15.667  29.129  1.00  0.00
ATOM   1616  CA  CYS   108       4.890 -14.687  27.546  1.00  0.00
ATOM   1617  HA  CYS   108       5.480 -13.787  27.719  1.00  0.00
ATOM   1618  CB  CYS   108       5.844 -15.889  27.453  1.00  0.00
ATOM   1619  HB2 CYS   108       5.298 -16.831  27.401  1.00  0.00
ATOM   1620  HB3 CYS   108       6.509 -15.807  26.594  1.00  0.00
ATOM   1621  SG  CYS   108       6.919 -16.009  28.913  1.00  0.00
ATOM   1622  HG  CYS   108       7.573 -17.097  28.515  1.00  0.00
ATOM   1623  C   CYS   108       4.199 -14.528  26.236  1.00  0.00
ATOM   1624  O   CYS   108       3.462 -15.402  25.781  1.00  0.00
ATOM   1625  N   SER   109       4.444 -13.374  25.592  1.00  0.00
ATOM   1626  H   SER   109       5.054 -12.685  26.009  1.00  0.00
ATOM   1627  CA  SER   109       3.924 -13.117  24.289  1.00  0.00
ATOM   1628  HA  SER   109       3.179 -13.882  24.072  1.00  0.00
ATOM   1629  CB  SER   109       3.271 -11.733  24.121  1.00  0.00
ATOM   1630  HB2 SER   109       3.975 -10.967  24.445  1.00  0.00
ATOM   1631  HB3 SER   109       3.028 -11.581  23.069  1.00  0.00
ATOM   1632  OG  SER   109       2.086 -11.645  24.898  1.00  0.00
ATOM   1633  HG  SER   109       1.691 -10.778  24.783  1.00  0.00
ATOM   1634  C   SER   109       5.127 -13.142  23.414  1.00  0.00
ATOM   1635  O   SER   109       6.243 -12.914  23.876  1.00  0.00
ATOM   1636  N   TYR   110       4.946 -13.433  22.118  1.00  0.00
ATOM   1637  H   TYR   110       4.046 -13.551  21.676  1.00  0.00
ATOM   1638  CA  TYR   110       6.117 -13.519  21.304  1.00  0.00
ATOM   1639  HA  TYR   110       6.982 -13.239  21.904  1.00  0.00
ATOM   1640  CB  TYR   110       6.344 -14.930  20.745  1.00  0.00
ATOM   1641  HB2 TYR   110       6.126 -15.680  21.505  1.00  0.00
ATOM   1642  HB3 TYR   110       5.700 -15.092  19.881  1.00  0.00
ATOM   1643  CG  TYR   110       7.768 -15.044  20.330  1.00  0.00
ATOM   1644  CD1 TYR   110       8.719 -15.366  21.270  1.00  0.00
ATOM   1645  HD1 TYR   110       8.411 -15.527  22.303  1.00  0.00
ATOM   1646  CE1 TYR   110      10.042 -15.485  20.922  1.00  0.00
ATOM   1647  HE1 TYR   110      10.788 -15.740  21.675  1.00  0.00
ATOM   1648  CZ  TYR   110      10.424 -15.282  19.618  1.00  0.00
ATOM   1649  OH  TYR   110      11.782 -15.404  19.254  1.00  0.00
ATOM   1650  HH  TYR   110      12.350 -15.631  19.994  1.00  0.00
ATOM   1651  CE2 TYR   110       9.479 -14.959  18.672  1.00  0.00
ATOM   1652  HE2 TYR   110       9.785 -14.795  17.639  1.00  0.00
ATOM   1653  CD2 TYR   110       8.155 -14.843  19.024  1.00  0.00
ATOM   1654  HD2 TYR   110       7.410 -14.592  18.269  1.00  0.00
ATOM   1655  C   TYR   110       5.877 -12.610  20.145  1.00  0.00
ATOM   1656  O   TYR   110       4.739 -12.232  19.875  1.00  0.00
ATOM   1657  N   LEU   111       6.954 -12.214  19.438  1.00  0.00
ATOM   1658  H   LEU   111       7.878 -12.528  19.697  1.00  0.00
ATOM   1659  CA  LEU   111       6.822 -11.354  18.294  1.00  0.00
ATOM   1660  HA  LEU   111       7.768 -11.332  17.753  1.00  0.00
ATOM   1661  CB  LEU   111       5.715 -11.841  17.333  1.00  0.00
ATOM   1662  HB2 LEU   111       6.105 -12.816  17.041  1.00  0.00
ATOM   1663  HB3 LEU   111       4.766 -11.970  17.853  1.00  0.00
ATOM   1664  CG  LEU   111       5.498 -10.976  16.074  1.00  0.00
ATOM   1665  HG  LEU   111       5.330  -9.946  16.388  1.00  0.00
ATOM   1666  CD1 LEU   111       6.712 -11.034  15.135  1.00  0.00
ATOM   1667 HD11 LEU   111       6.880 -12.064  14.821  1.00  0.00
ATOM   1668 HD12 LEU   111       6.524 -10.413  14.259  1.00  0.00
ATOM   1669 HD13 LEU   111       7.595 -10.666  15.658  1.00  0.00
ATOM   1670  CD2 LEU   111       4.182 -11.345  15.369  1.00  0.00
ATOM   1671 HD21 LEU   111       3.347 -11.184  16.050  1.00  0.00
ATOM   1672 HD22 LEU   111       4.055 -10.720  14.485  1.00  0.00
ATOM   1673 HD23 LEU   111       4.210 -12.393  15.071  1.00  0.00
ATOM   1674  C   LEU   111       6.456  -9.975  18.760  1.00  0.00
ATOM   1675  O   LEU   111       6.142  -9.097  17.959  1.00  0.00
ATOM   1676  N   ARG   112       6.513  -9.747  20.083  1.00  0.00
ATOM   1677  H   ARG   112       6.822 -10.499  20.682  1.00  0.00
ATOM   1678  CA  ARG   112       6.185  -8.486  20.688  1.00  0.00
ATOM   1679  HA  ARG   112       5.186  -8.183  20.374  1.00  0.00
ATOM   1680  CB  ARG   112       6.211  -8.579  22.223  1.00  0.00
ATOM   1681  HB2 ARG   112       5.300  -9.096  22.525  1.00  0.00
ATOM   1682  HB3 ARG   112       7.078  -9.184  22.490  1.00  0.00
ATOM   1683  CG  ARG   112       6.292  -7.228  22.939  1.00  0.00
ATOM   1684  HG2 ARG   112       6.508  -7.447  23.985  1.00  0.00
ATOM   1685  HG3 ARG   112       7.135  -6.696  22.498  1.00  0.00
ATOM   1686  CD  ARG   112       5.039  -6.359  22.849  1.00  0.00
ATOM   1687  HD2 ARG   112       4.859  -6.014  21.831  1.00  0.00
ATOM   1688  HD3 ARG   112       4.157  -6.884  23.216  1.00  0.00
ATOM   1689  NE  ARG   112       5.285  -5.173  23.718  1.00  0.00
ATOM   1690  HE  ARG   112       6.047  -5.164  24.380  1.00  0.00
ATOM   1691  CZ  ARG   112       4.485  -4.072  23.631  1.00  0.00
ATOM   1692  NH1 ARG   112       3.451  -4.051  22.740  1.00  0.00
ATOM   1693 HH11 ARG   112       3.282  -4.852  22.148  1.00  0.00
ATOM   1694 HH12 ARG   112       2.859  -3.235  22.677  1.00  0.00
ATOM   1695  NH2 ARG   112       4.718  -2.996  24.439  1.00  0.00
ATOM   1696 HH21 ARG   112       5.483  -3.020  25.099  1.00  0.00
ATOM   1697 HH22 ARG   112       4.125  -2.181  24.373  1.00  0.00
ATOM   1698  C   ARG   112       7.166  -7.418  20.316  1.00  0.00
ATOM   1699  O   ARG   112       6.780  -6.277  20.065  1.00  0.00
ATOM   1700  N   GLY   113       8.464  -7.769  20.248  1.00  0.00
ATOM   1701  H   GLY   113       8.729  -8.742  20.299  1.00  0.00
ATOM   1702  CA  GLY   113       9.504  -6.786  20.102  1.00  0.00
ATOM   1703  HA2 GLY   113       9.427  -6.073  20.923  1.00  0.00
ATOM   1704  HA3 GLY   113      10.469  -7.291  20.150  1.00  0.00
ATOM   1705  C   GLY   113       9.404  -6.048  18.805  1.00  0.00
ATOM   1706  O   GLY   113       8.755  -6.481  17.856  1.00  0.00
ATOM   1707  N   LEU   114      10.067  -4.870  18.770  1.00  0.00
ATOM   1708  H   LEU   114      10.551  -4.576  19.606  1.00  0.00
ATOM   1709  CA  LEU   114      10.124  -4.020  17.617  1.00  0.00
ATOM   1710  HA  LEU   114       9.104  -3.828  17.286  1.00  0.00
ATOM   1711  CB  LEU   114      10.819  -2.673  17.875  1.00  0.00
ATOM   1712  HB2 LEU   114      11.726  -2.990  18.390  1.00  0.00
ATOM   1713  HB3 LEU   114      11.087  -2.151  16.956  1.00  0.00
ATOM   1714  CG  LEU   114      10.016  -1.727  18.787  1.00  0.00
ATOM   1715  HG  LEU   114       9.030  -1.580  18.346  1.00  0.00
ATOM   1716  CD1 LEU   114       9.863  -2.298  20.204  1.00  0.00
ATOM   1717 HD11 LEU   114      10.849  -2.445  20.646  1.00  0.00
ATOM   1718 HD12 LEU   114       9.291  -1.602  20.817  1.00  0.00
ATOM   1719 HD13 LEU   114       9.341  -3.254  20.157  1.00  0.00
ATOM   1720  CD2 LEU   114      10.607  -0.309  18.771  1.00  0.00
ATOM   1721 HD21 LEU   114      10.583   0.084  17.755  1.00  0.00
ATOM   1722 HD22 LEU   114      10.020   0.337  19.424  1.00  0.00
ATOM   1723 HD23 LEU   114      11.638  -0.340  19.123  1.00  0.00
ATOM   1724  C   LEU   114      10.886  -4.723  16.540  1.00  0.00
ATOM   1725  O   LEU   114      10.553  -4.605  15.362  1.00  0.00
ATOM   1726  N   TRP   115      11.951  -5.452  16.918  1.00  0.00
ATOM   1727  H   TRP   115      12.197  -5.531  17.894  1.00  0.00
ATOM   1728  CA  TRP   115      12.744  -6.161  15.958  1.00  0.00
ATOM   1729  HA  TRP   115      13.109  -5.449  15.217  1.00  0.00
ATOM   1730  CB  TRP   115      13.949  -6.878  16.585  1.00  0.00
ATOM   1731  HB2 TRP   115      14.651  -6.148  16.988  1.00  0.00
ATOM   1732  HB3 TRP   115      13.623  -7.547  17.382  1.00  0.00
ATOM   1733  CG  TRP   115      14.722  -7.723  15.601  1.00  0.00
ATOM   1734  CD1 TRP   115      15.832  -7.421  14.869  1.00  0.00
ATOM   1735  HD1 TRP   115      16.251  -6.422  14.992  1.00  0.00
ATOM   1736  NE1 TRP   115      16.193  -8.500  14.099  1.00  0.00
ATOM   1737  HE1 TRP   115      16.979  -8.541  13.466  1.00  0.00
ATOM   1738  CE2 TRP   115      15.300  -9.525  14.334  1.00  0.00
ATOM   1739  CZ2 TRP   115      15.229 -10.790  13.821  1.00  0.00
ATOM   1740  HZ2 TRP   115      15.981 -11.101  13.096  1.00  0.00
ATOM   1741  CH2 TRP   115      14.201 -11.596  14.259  1.00  0.00
ATOM   1742  HH2 TRP   115      14.111 -12.612  13.874  1.00  0.00
ATOM   1743  CZ3 TRP   115      13.278 -11.146  15.178  1.00  0.00
ATOM   1744  HZ3 TRP   115      12.468 -11.793  15.514  1.00  0.00
ATOM   1745  CE3 TRP   115      13.347  -9.873  15.699  1.00  0.00
ATOM   1746  HE3 TRP   115      12.605  -9.546  16.428  1.00  0.00
ATOM   1747  CD2 TRP   115      14.367  -9.073  15.265  1.00  0.00
ATOM   1748  C   TRP   115      11.908  -7.218  15.313  1.00  0.00
ATOM   1749  O   TRP   115      11.935  -7.389  14.096  1.00  0.00
ATOM   1750  N   ALA   116      11.127  -7.953  16.124  1.00  0.00
ATOM   1751  H   ALA   116      11.060  -7.751  17.111  1.00  0.00
ATOM   1752  CA  ALA   116      10.354  -9.038  15.599  1.00  0.00
ATOM   1753  HA  ALA   116      11.004  -9.764  15.110  1.00  0.00
ATOM   1754  CB  ALA   116       9.533  -9.762  16.681  1.00  0.00
ATOM   1755  HB1 ALA   116       8.871  -9.049  17.173  1.00  0.00
ATOM   1756  HB2 ALA   116       8.939 -10.551  16.220  1.00  0.00
ATOM   1757  HB3 ALA   116      10.207 -10.199  17.417  1.00  0.00
ATOM   1758  C   ALA   116       9.393  -8.496  14.587  1.00  0.00
ATOM   1759  O   ALA   116       9.188  -9.099  13.535  1.00  0.00
ATOM   1760  N   TRP   117       8.790  -7.330  14.879  1.00  0.00
ATOM   1761  H   TRP   117       9.034  -6.831  15.723  1.00  0.00
ATOM   1762  CA  TRP   117       7.822  -6.741  13.995  1.00  0.00
ATOM   1763  HA  TRP   117       7.004  -7.446  13.851  1.00  0.00
ATOM   1764  CB  TRP   117       7.246  -5.425  14.543  1.00  0.00
ATOM   1765  HB2 TRP   117       8.065  -4.757  14.811  1.00  0.00
ATOM   1766  HB3 TRP   117       6.633  -4.956  13.773  1.00  0.00
ATOM   1767  CG  TRP   117       6.375  -5.555  15.770  1.00  0.00
ATOM   1768  CD1 TRP   117       5.895  -6.668  16.397  1.00  0.00
ATOM   1769  HD1 TRP   117       6.163  -7.634  15.969  1.00  0.00
ATOM   1770  NE1 TRP   117       5.139  -6.302  17.488  1.00  0.00
ATOM   1771  HE1 TRP   117       4.669  -6.930  18.125  1.00  0.00
ATOM   1772  CE2 TRP   117       5.130  -4.925  17.568  1.00  0.00
ATOM   1773  CZ2 TRP   117       4.529  -4.083  18.462  1.00  0.00
ATOM   1774  HZ2 TRP   117       3.942  -4.515  19.272  1.00  0.00
ATOM   1775  CH2 TRP   117       4.708  -2.729  18.277  1.00  0.00
ATOM   1776  HH2 TRP   117       4.246  -2.026  18.970  1.00  0.00
ATOM   1777  CZ3 TRP   117       5.462  -2.239  17.230  1.00  0.00
ATOM   1778  HZ3 TRP   117       5.595  -1.166  17.093  1.00  0.00
ATOM   1779  CE3 TRP   117       6.068  -3.085  16.329  1.00  0.00
ATOM   1780  HE3 TRP   117       6.659  -2.670  15.512  1.00  0.00
ATOM   1781  CD2 TRP   117       5.891  -4.428  16.513  1.00  0.00
ATOM   1782  C   TRP   117       8.482  -6.407  12.690  1.00  0.00
ATOM   1783  O   TRP   117       7.928  -6.654  11.619  1.00  0.00
ATOM   1784  N   LEU   118       9.694  -5.826  12.755  1.00  0.00
ATOM   1785  H   LEU   118      10.138  -5.701  13.654  1.00  0.00
ATOM   1786  CA  LEU   118      10.399  -5.394  11.582  1.00  0.00
ATOM   1787  HA  LEU   118       9.794  -4.670  11.037  1.00  0.00
ATOM   1788  CB  LEU   118      11.743  -4.729  11.963  1.00  0.00
ATOM   1789  HB2 LEU   118      11.369  -3.945  12.621  1.00  0.00
ATOM   1790  HB3 LEU   118      12.388  -5.401  12.529  1.00  0.00
ATOM   1791  CG  LEU   118      12.549  -4.092  10.810  1.00  0.00
ATOM   1792  HG  LEU   118      13.381  -3.541  11.247  1.00  0.00
ATOM   1793  CD1 LEU   118      13.090  -5.137   9.821  1.00  0.00
ATOM   1794 HD11 LEU   118      12.258  -5.689   9.383  1.00  0.00
ATOM   1795 HD12 LEU   118      13.649  -4.635   9.031  1.00  0.00
ATOM   1796 HD13 LEU   118      13.748  -5.829  10.347  1.00  0.00
ATOM   1797  CD2 LEU   118      11.756  -2.963  10.132  1.00  0.00
ATOM   1798 HD21 LEU   118      11.527  -2.189  10.864  1.00  0.00
ATOM   1799 HD22 LEU   118      12.350  -2.535   9.325  1.00  0.00
ATOM   1800 HD23 LEU   118      10.827  -3.364   9.726  1.00  0.00
ATOM   1801  C   LEU   118      10.697  -6.584  10.723  1.00  0.00
ATOM   1802  O   LEU   118      10.459  -6.564   9.515  1.00  0.00
ATOM   1803  N   VAL   119      11.218  -7.668  11.328  1.00  0.00
ATOM   1804  H   VAL   119      11.364  -7.694  12.327  1.00  0.00
ATOM   1805  CA  VAL   119      11.607  -8.812  10.554  1.00  0.00
ATOM   1806  HA  VAL   119      12.238  -8.535   9.709  1.00  0.00
ATOM   1807  CB  VAL   119      12.317  -9.860  11.359  1.00  0.00
ATOM   1808  HB  VAL   119      12.548 -10.723  10.734  1.00  0.00
ATOM   1809  CG1 VAL   119      13.623  -9.248  11.889  1.00  0.00
ATOM   1810 HG11 VAL   119      13.393  -8.385  12.514  1.00  0.00
ATOM   1811 HG12 VAL   119      14.160  -9.991  12.479  1.00  0.00
ATOM   1812 HG13 VAL   119      14.244  -8.933  11.050  1.00  0.00
ATOM   1813  CG2 VAL   119      11.374 -10.373  12.460  1.00  0.00
ATOM   1814 HG21 VAL   119      10.482 -10.803  12.004  1.00  0.00
ATOM   1815 HG22 VAL   119      11.884 -11.135  13.049  1.00  0.00
ATOM   1816 HG23 VAL   119      11.087  -9.545  13.108  1.00  0.00
ATOM   1817  C   VAL   119      10.411  -9.448   9.923  1.00  0.00
ATOM   1818  O   VAL   119      10.438  -9.789   8.740  1.00  0.00
ATOM   1819  N   VAL   120       9.313  -9.609  10.685  1.00  0.00
ATOM   1820  H   VAL   120       9.275  -9.288  11.642  1.00  0.00
ATOM   1821  CA  VAL   120       8.161 -10.272  10.144  1.00  0.00
ATOM   1822  HA  VAL   120       8.411 -11.251   9.736  1.00  0.00
ATOM   1823  CB  VAL   120       7.043 -10.435  11.131  1.00  0.00
ATOM   1824  HB  VAL   120       6.177 -10.883  10.643  1.00  0.00
ATOM   1825  CG1 VAL   120       7.524 -11.356  12.267  1.00  0.00
ATOM   1826 HG11 VAL   120       8.389 -10.909  12.756  1.00  0.00
ATOM   1827 HG12 VAL   120       6.723 -11.486  12.994  1.00  0.00
ATOM   1828 HG13 VAL   120       7.801 -12.327  11.856  1.00  0.00
ATOM   1829  CG2 VAL   120       6.597  -9.045  11.595  1.00  0.00
ATOM   1830 HG21 VAL   120       6.254  -8.468  10.737  1.00  0.00
ATOM   1831 HG22 VAL   120       5.784  -9.145  12.314  1.00  0.00
ATOM   1832 HG23 VAL   120       7.436  -8.532  12.065  1.00  0.00
ATOM   1833  C   VAL   120       7.652  -9.485   8.979  1.00  0.00
ATOM   1834  O   VAL   120       7.245 -10.055   7.967  1.00  0.00
ATOM   1835  N   LEU   121       7.667  -8.145   9.092  1.00  0.00
ATOM   1836  H   LEU   121       8.047  -7.708   9.920  1.00  0.00
ATOM   1837  CA  LEU   121       7.186  -7.300   8.037  1.00  0.00
ATOM   1838  HA  LEU   121       6.141  -7.537   7.839  1.00  0.00
ATOM   1839  CB  LEU   121       7.292  -5.803   8.404  1.00  0.00
ATOM   1840  HB2 LEU   121       6.783  -5.800   9.368  1.00  0.00
ATOM   1841  HB3 LEU   121       8.335  -5.518   8.543  1.00  0.00
ATOM   1842  CG  LEU   121       6.604  -4.792   7.455  1.00  0.00
ATOM   1843  HG  LEU   121       5.535  -5.001   7.421  1.00  0.00
ATOM   1844  CD1 LEU   121       6.830  -3.360   7.962  1.00  0.00
ATOM   1845 HD11 LEU   121       7.899  -3.150   7.995  1.00  0.00
ATOM   1846 HD12 LEU   121       6.343  -2.655   7.289  1.00  0.00
ATOM   1847 HD13 LEU   121       6.409  -3.257   8.962  1.00  0.00
ATOM   1848  CD2 LEU   121       7.005  -4.951   5.978  1.00  0.00
ATOM   1849 HD21 LEU   121       6.737  -5.950   5.634  1.00  0.00
ATOM   1850 HD22 LEU   121       6.482  -4.208   5.377  1.00  0.00
ATOM   1851 HD23 LEU   121       8.081  -4.808   5.876  1.00  0.00
ATOM   1852  C   LEU   121       8.057  -7.549   6.845  1.00  0.00
ATOM   1853  O   LEU   121       7.576  -7.629   5.717  1.00  0.00
ATOM   1854  N   LEU   122       9.376  -7.679   7.069  1.00  0.00
ATOM   1855  H   LEU   122       9.745  -7.635   8.008  1.00  0.00
ATOM   1856  CA  LEU   122      10.298  -7.855   5.984  1.00  0.00
ATOM   1857  HA  LEU   122      10.163  -7.044   5.268  1.00  0.00
ATOM   1858  CB  LEU   122      11.767  -7.850   6.464  1.00  0.00
ATOM   1859  HB2 LEU   122      11.806  -6.931   7.049  1.00  0.00
ATOM   1860  HB3 LEU   122      11.941  -8.704   7.119  1.00  0.00
ATOM   1861  CG  LEU   122      12.858  -7.810   5.368  1.00  0.00
ATOM   1862  HG  LEU   122      12.700  -6.934   4.739  1.00  0.00
ATOM   1863  CD1 LEU   122      14.253  -7.735   6.010  1.00  0.00
ATOM   1864 HD11 LEU   122      14.412  -8.611   6.639  1.00  0.00
ATOM   1865 HD12 LEU   122      15.012  -7.707   5.228  1.00  0.00
ATOM   1866 HD13 LEU   122      14.326  -6.833   6.618  1.00  0.00
ATOM   1867  CD2 LEU   122      12.771  -8.979   4.373  1.00  0.00
ATOM   1868 HD21 LEU   122      11.804  -8.958   3.871  1.00  0.00
ATOM   1869 HD22 LEU   122      13.566  -8.887   3.633  1.00  0.00
ATOM   1870 HD23 LEU   122      12.882  -9.922   4.909  1.00  0.00
ATOM   1871  C   LEU   122       9.996  -9.155   5.304  1.00  0.00
ATOM   1872  O   LEU   122      10.023  -9.243   4.077  1.00  0.00
ATOM   1873  N   ALA   123       9.688 -10.206   6.083  1.00  0.00
ATOM   1874  H   ALA   123       9.590 -10.108   7.083  1.00  0.00
ATOM   1875  CA  ALA   123       9.462 -11.496   5.502  1.00  0.00
ATOM   1876  HA  ALA   123      10.344 -11.820   4.949  1.00  0.00
ATOM   1877  CB  ALA   123       9.119 -12.566   6.550  1.00  0.00
ATOM   1878  HB1 ALA   123       8.232 -12.260   7.105  1.00  0.00
ATOM   1879  HB2 ALA   123       8.925 -13.515   6.051  1.00  0.00
ATOM   1880  HB3 ALA   123       9.956 -12.683   7.238  1.00  0.00
ATOM   1881  C   ALA   123       8.300 -11.417   4.563  1.00  0.00
ATOM   1882  O   ALA   123       8.356 -11.952   3.460  1.00  0.00
ATOM   1883  N   THR   124       7.231 -10.710   4.965  1.00  0.00
ATOM   1884  H   THR   124       7.261 -10.248   5.863  1.00  0.00
ATOM   1885  CA  THR   124       6.017 -10.636   4.202  1.00  0.00
ATOM   1886  HA  THR   124       5.704 -11.644   3.931  1.00  0.00
ATOM   1887  CB  THR   124       4.894  -9.967   4.933  1.00  0.00
ATOM   1888  HB  THR   124       4.003  -9.939   4.306  1.00  0.00
ATOM   1889  CG2 THR   124       4.600 -10.777   6.205  1.00  0.00
ATOM   1890 HG21 THR   124       5.491 -10.805   6.832  1.00  0.00
ATOM   1891 HG22 THR   124       3.784 -10.308   6.755  1.00  0.00
ATOM   1892 HG23 THR   124       4.316 -11.793   5.932  1.00  0.00
ATOM   1893  OG1 THR   124       5.245  -8.632   5.265  1.00  0.00
ATOM   1894  HG1 THR   124       4.517  -8.216   5.732  1.00  0.00
ATOM   1895  C   THR   124       6.245  -9.931   2.905  1.00  0.00
ATOM   1896  O   THR   124       5.523 -10.178   1.941  1.00  0.00
ATOM   1897  N   PHE   125       7.230  -9.015   2.859  1.00  0.00
ATOM   1898  H   PHE   125       7.774  -8.880   3.699  1.00  0.00
ATOM   1899  CA  PHE   125       7.561  -8.231   1.697  1.00  0.00
ATOM   1900  HA  PHE   125       6.688  -7.717   1.294  1.00  0.00
ATOM   1901  CB  PHE   125       8.588  -7.171   2.162  1.00  0.00
ATOM   1902  HB2 PHE   125       8.171  -6.591   2.985  1.00  0.00
ATOM   1903  HB3 PHE   125       9.476  -7.701   2.505  1.00  0.00
ATOM   1904  CG  PHE   125       9.046  -6.190   1.138  1.00  0.00
ATOM   1905  CD1 PHE   125       8.280  -5.082   0.844  1.00  0.00
ATOM   1906  HD1 PHE   125       7.329  -4.937   1.356  1.00  0.00
ATOM   1907  CE1 PHE   125       8.706  -4.164  -0.086  1.00  0.00
ATOM   1908  HE1 PHE   125       8.091  -3.294  -0.318  1.00  0.00
ATOM   1909  CZ  PHE   125       9.910  -4.344  -0.724  1.00  0.00
ATOM   1910  HZ  PHE   125      10.252  -3.614  -1.458  1.00  0.00
ATOM   1911  CE2 PHE   125      10.681  -5.442  -0.437  1.00  0.00
ATOM   1912  HE2 PHE   125      11.634  -5.589  -0.944  1.00  0.00
ATOM   1913  CD2 PHE   125      10.249  -6.357   0.492  1.00  0.00
ATOM   1914  HD2 PHE   125      10.862  -7.228   0.725  1.00  0.00
ATOM   1915  C   PHE   125       8.172  -9.145   0.632  1.00  0.00
ATOM   1916  O   PHE   125       8.977  -8.686  -0.174  1.00  0.00
ATOM   1917  N   VAL   126       7.693 -10.419   0.534  1.00  0.00
ATOM   1918  H   VAL   126       6.909 -10.552   1.157  1.00  0.00
ATOM   1919  CA  VAL   126       8.063 -11.510  -0.350  1.00  0.00
ATOM   1920  HA  VAL   126       9.118 -11.761  -0.240  1.00  0.00
ATOM   1921  CB  VAL   126       7.244 -12.764  -0.146  1.00  0.00
ATOM   1922  HB  VAL   126       6.183 -12.530  -0.232  1.00  0.00
ATOM   1923  CG1 VAL   126       7.631 -13.790  -1.221  1.00  0.00
ATOM   1924 HG11 VAL   126       8.692 -14.025  -1.135  1.00  0.00
ATOM   1925 HG12 VAL   126       7.046 -14.699  -1.083  1.00  0.00
ATOM   1926 HG13 VAL   126       7.430 -13.375  -2.209  1.00  0.00
ATOM   1927  CG2 VAL   126       7.445 -13.303   1.272  1.00  0.00
ATOM   1928 HG21 VAL   126       7.130 -12.551   1.995  1.00  0.00
ATOM   1929 HG22 VAL   126       6.850 -14.206   1.406  1.00  0.00
ATOM   1930 HG23 VAL   126       8.498 -13.537   1.427  1.00  0.00
ATOM   1931  C   VAL   126       7.742 -11.080  -1.737  1.00  0.00
ATOM   1932  O   VAL   126       8.287 -11.592  -2.716  1.00  0.00
ATOM   1933  N   GLU   127       6.827 -10.109  -1.840  1.00  0.00
ATOM   1934  H   GLU   127       6.497  -9.672  -0.992  1.00  0.00
ATOM   1935  CA  GLU   127       6.318  -9.638  -3.085  1.00  0.00
ATOM   1936  HA  GLU   127       5.705 -10.417  -3.538  1.00  0.00
ATOM   1937  CB  GLU   127       5.457  -8.373  -2.910  1.00  0.00
ATOM   1938  HB2 GLU   127       4.783  -8.556  -2.073  1.00  0.00
ATOM   1939  HB3 GLU   127       6.133  -7.556  -2.659  1.00  0.00
ATOM   1940  CG  GLU   127       4.643  -7.998  -4.147  1.00  0.00
ATOM   1941  HG2 GLU   127       4.420  -6.931  -4.145  1.00  0.00
ATOM   1942  HG3 GLU   127       5.211  -8.249  -5.043  1.00  0.00
ATOM   1943  CD  GLU   127       3.343  -8.787  -4.134  1.00  0.00
ATOM   1944  OE1 GLU   127       2.450  -8.434  -3.318  1.00  0.00
ATOM   1945  OE2 GLU   127       3.221  -9.744  -4.946  1.00  0.00
ATOM   1946  C   GLU   127       7.488  -9.284  -3.950  1.00  0.00
ATOM   1947  O   GLU   127       7.432  -9.442  -5.167  1.00  0.00
ATOM   1948  N   ALA   128       8.595  -8.811  -3.348  1.00  0.00
ATOM   1949  H   ALA   128       8.669  -8.718  -2.345  1.00  0.00
ATOM   1950  CA  ALA   128       9.725  -8.441  -4.150  1.00  0.00
ATOM   1951  HA  ALA   128       9.447  -7.650  -4.846  1.00  0.00
ATOM   1952  CB  ALA   128      10.923  -7.961  -3.314  1.00  0.00
ATOM   1953  HB1 ALA   128      11.219  -8.746  -2.618  1.00  0.00
ATOM   1954  HB2 ALA   128      11.758  -7.728  -3.975  1.00  0.00
ATOM   1955  HB3 ALA   128      10.643  -7.068  -2.756  1.00  0.00
ATOM   1956  C   ALA   128      10.176  -9.635  -4.930  1.00  0.00
ATOM   1957  O   ALA   128      10.458  -9.534  -6.123  1.00  0.00
ATOM   1958  N   ALA   129      10.243 -10.812  -4.286  1.00  0.00
ATOM   1959  H   ALA   129       9.968 -10.914  -3.319  1.00  0.00
ATOM   1960  CA  ALA   129      10.697 -11.976  -4.990  1.00  0.00
ATOM   1961  HA  ALA   129      11.684 -11.799  -5.416  1.00  0.00
ATOM   1962  CB  ALA   129      10.764 -13.227  -4.099  1.00  0.00
ATOM   1963  HB1 ALA   129       9.780 -13.423  -3.672  1.00  0.00
ATOM   1964  HB2 ALA   129      11.077 -14.083  -4.697  1.00  0.00
ATOM   1965  HB3 ALA   129      11.482 -13.064  -3.296  1.00  0.00
ATOM   1966  C   ALA   129       9.737 -12.270  -6.099  1.00  0.00
ATOM   1967  O   ALA   129      10.141 -12.576  -7.221  1.00  0.00
ATOM   1968  N   LEU   130       8.426 -12.165  -5.813  1.00  0.00
ATOM   1969  H   LEU   130       8.125 -11.847  -4.903  1.00  0.00
ATOM   1970  CA  LEU   130       7.422 -12.512  -6.779  1.00  0.00
ATOM   1971  HA  LEU   130       7.603 -13.528  -7.129  1.00  0.00
ATOM   1972  CB  LEU   130       6.001 -12.440  -6.191  1.00  0.00
ATOM   1973  HB2 LEU   130       6.039 -13.187  -5.398  1.00  0.00
ATOM   1974  HB3 LEU   130       5.790 -11.462  -5.758  1.00  0.00
ATOM   1975  CG  LEU   130       4.890 -12.809  -7.190  1.00  0.00
ATOM   1976  HG  LEU   130       4.957 -12.141  -8.049  1.00  0.00
ATOM   1977  CD1 LEU   130       5.031 -14.266  -7.662  1.00  0.00
ATOM   1978 HD11 LEU   130       4.964 -14.935  -6.804  1.00  0.00
ATOM   1979 HD12 LEU   130       4.233 -14.499  -8.367  1.00  0.00
ATOM   1980 HD13 LEU   130       5.996 -14.398  -8.150  1.00  0.00
ATOM   1981  CD2 LEU   130       3.498 -12.511  -6.608  1.00  0.00
ATOM   1982 HD21 LEU   130       3.420 -11.448  -6.378  1.00  0.00
ATOM   1983 HD22 LEU   130       2.734 -12.782  -7.336  1.00  0.00
ATOM   1984 HD23 LEU   130       3.353 -13.091  -5.697  1.00  0.00
ATOM   1985  C   LEU   130       7.489 -11.585  -7.955  1.00  0.00
ATOM   1986  O   LEU   130       7.430 -12.028  -9.101  1.00  0.00
ATOM   1987  N   CYS   131       7.614 -10.266  -7.708  1.00  0.00
ATOM   1988  H   CYS   131       7.694  -9.901  -6.770  1.00  0.00
ATOM   1989  CA  CYS   131       7.618  -9.338  -8.802  1.00  0.00
ATOM   1990  HA  CYS   131       6.745  -9.539  -9.423  1.00  0.00
ATOM   1991  CB  CYS   131       7.578  -7.870  -8.360  1.00  0.00
ATOM   1992  HB2 CYS   131       6.681  -7.647  -7.783  1.00  0.00
ATOM   1993  HB3 CYS   131       8.460  -7.600  -7.779  1.00  0.00
ATOM   1994  SG  CYS   131       7.551  -6.746  -9.786  1.00  0.00
ATOM   1995  HG  CYS   131       7.520  -5.622  -9.076  1.00  0.00
ATOM   1996  C   CYS   131       8.843  -9.521  -9.638  1.00  0.00
ATOM   1997  O   CYS   131       8.762  -9.551 -10.864  1.00  0.00
ATOM   1998  N   ALA   132      10.012  -9.677  -8.992  1.00  0.00
ATOM   1999  H   ALA   132      10.037  -9.733  -7.984  1.00  0.00
ATOM   2000  CA  ALA   132      11.251  -9.774  -9.709  1.00  0.00
ATOM   2001  HA  ALA   132      11.380  -8.889 -10.332  1.00  0.00
ATOM   2002  CB  ALA   132      12.467  -9.901  -8.777  1.00  0.00
ATOM   2003  HB1 ALA   132      12.356 -10.788  -8.153  1.00  0.00
ATOM   2004  HB2 ALA   132      13.375  -9.988  -9.374  1.00  0.00
ATOM   2005  HB3 ALA   132      12.533  -9.017  -8.142  1.00  0.00
ATOM   2006  C   ALA   132      11.231 -10.983 -10.589  1.00  0.00
ATOM   2007  O   ALA   132      11.687 -10.933 -11.731  1.00  0.00
ATOM   2008  N   TRP   133      10.681 -12.103 -10.087  1.00  0.00
ATOM   2009  H   TRP   133      10.240 -12.114  -9.178  1.00  0.00
ATOM   2010  CA  TRP   133      10.703 -13.318 -10.847  1.00  0.00
ATOM   2011  HA  TRP   133      11.739 -13.582 -11.058  1.00  0.00
ATOM   2012  CB  TRP   133      10.039 -14.490 -10.101  1.00  0.00
ATOM   2013  HB2 TRP   133      10.377 -14.528  -9.066  1.00  0.00
ATOM   2014  HB3 TRP   133       8.958 -14.349 -10.125  1.00  0.00
ATOM   2015  CG  TRP   133      10.310 -15.853 -10.695  1.00  0.00
ATOM   2016  CD1 TRP   133      11.374 -16.678 -10.469  1.00  0.00
ATOM   2017  HD1 TRP   133      12.145 -16.315  -9.789  1.00  0.00
ATOM   2018  NE1 TRP   133      11.229 -17.840 -11.185  1.00  0.00
ATOM   2019  HE1 TRP   133      11.876 -18.616 -11.193  1.00  0.00
ATOM   2020  CE2 TRP   133      10.050 -17.775 -11.893  1.00  0.00
ATOM   2021  CZ2 TRP   133       9.463 -18.670 -12.742  1.00  0.00
ATOM   2022  HZ2 TRP   133       9.969 -19.617 -12.931  1.00  0.00
ATOM   2023  CH2 TRP   133       8.261 -18.314 -13.308  1.00  0.00
ATOM   2024  HH2 TRP   133       7.762 -19.002 -13.991  1.00  0.00
ATOM   2025  CZ3 TRP   133       7.667 -17.098 -13.030  1.00  0.00
ATOM   2026  HZ3 TRP   133       6.714 -16.827 -13.485  1.00  0.00
ATOM   2027  CE3 TRP   133       8.255 -16.193 -12.174  1.00  0.00
ATOM   2028  HE3 TRP   133       7.763 -15.241 -11.973  1.00  0.00
ATOM   2029  CD2 TRP   133       9.448 -16.547 -11.612  1.00  0.00
ATOM   2030  C   TRP   133       9.948 -13.054 -12.111  1.00  0.00
ATOM   2031  O   TRP   133      10.362 -13.458 -13.195  1.00  0.00
ATOM   2032  N   TYR   134       8.807 -12.354 -12.006  1.00  0.00
ATOM   2033  H   TYR   134       8.407 -12.135 -11.105  1.00  0.00
ATOM   2034  CA  TYR   134       8.048 -12.042 -13.179  1.00  0.00
ATOM   2035  HA  TYR   134       7.979 -12.949 -13.779  1.00  0.00
ATOM   2036  CB  TYR   134       6.626 -11.524 -12.906  1.00  0.00
ATOM   2037  HB2 TYR   134       6.544 -10.849 -12.054  1.00  0.00
ATOM   2038  HB3 TYR   134       6.207 -11.044 -13.791  1.00  0.00
ATOM   2039  CG  TYR   134       5.877 -12.775 -12.620  1.00  0.00
ATOM   2040  CD1 TYR   134       5.321 -13.475 -13.668  1.00  0.00
ATOM   2041  HD1 TYR   134       5.432 -13.091 -14.682  1.00  0.00
ATOM   2042  CE1 TYR   134       4.634 -14.643 -13.448  1.00  0.00
ATOM   2043  HE1 TYR   134       4.188 -15.184 -14.283  1.00  0.00
ATOM   2044  CZ  TYR   134       4.510 -15.130 -12.170  1.00  0.00
ATOM   2045  OH  TYR   134       3.808 -16.332 -11.936  1.00  0.00
ATOM   2046  HH  TYR   134       3.459 -16.725 -12.739  1.00  0.00
ATOM   2047  CE2 TYR   134       5.070 -14.445 -11.119  1.00  0.00
ATOM   2048  HE2 TYR   134       4.967 -14.831 -10.105  1.00  0.00
ATOM   2049  CD2 TYR   134       5.759 -13.275 -11.344  1.00  0.00
ATOM   2050  HD2 TYR   134       6.214 -12.741 -10.509  1.00  0.00
ATOM   2051  C   TYR   134       8.800 -11.113 -14.078  1.00  0.00
ATOM   2052  O   TYR   134       8.714 -11.248 -15.298  1.00  0.00
ATOM   2053  N   LEU   135       9.556 -10.141 -13.525  1.00  0.00
ATOM   2054  H   LEU   135       9.670 -10.001 -12.531  1.00  0.00
ATOM   2055  CA  LEU   135      10.275  -9.277 -14.423  1.00  0.00
ATOM   2056  HA  LEU   135       9.532  -8.776 -15.044  1.00  0.00
ATOM   2057  CB  LEU   135      11.172  -8.206 -13.766  1.00  0.00
ATOM   2058  HB2 LEU   135      11.554  -8.766 -12.913  1.00  0.00
ATOM   2059  HB3 LEU   135      12.001  -7.922 -14.414  1.00  0.00
ATOM   2060  CG  LEU   135      10.453  -6.937 -13.267  1.00  0.00
ATOM   2061  HG  LEU   135       9.874  -6.527 -14.095  1.00  0.00
ATOM   2062  CD1 LEU   135       9.522  -7.227 -12.088  1.00  0.00
ATOM   2063 HD11 LEU   135      10.100  -7.636 -11.260  1.00  0.00
ATOM   2064 HD12 LEU   135       9.038  -6.303 -11.771  1.00  0.00
ATOM   2065 HD13 LEU   135       8.764  -7.948 -12.392  1.00  0.00
ATOM   2066  CD2 LEU   135      11.455  -5.810 -12.972  1.00  0.00
ATOM   2067 HD21 LEU   135      12.004  -5.564 -13.881  1.00  0.00
ATOM   2068 HD22 LEU   135      10.918  -4.928 -12.622  1.00  0.00
ATOM   2069 HD23 LEU   135      12.155  -6.138 -12.203  1.00  0.00
ATOM   2070  C   LEU   135      11.204 -10.104 -15.249  1.00  0.00
ATOM   2071  O   LEU   135      11.315  -9.881 -16.453  1.00  0.00
ATOM   2072  N   ILE   136      11.920 -11.067 -14.633  1.00  0.00
ATOM   2073  H   ILE   136      11.874 -11.240 -13.639  1.00  0.00
ATOM   2074  CA  ILE   136      12.839 -11.843 -15.417  1.00  0.00
ATOM   2075  HA  ILE   136      13.421 -11.209 -16.085  1.00  0.00
ATOM   2076  CB  ILE   136      13.769 -12.705 -14.607  1.00  0.00
ATOM   2077  HB  ILE   136      14.421 -13.278 -15.266  1.00  0.00
ATOM   2078  CG2 ILE   136      14.620 -11.784 -13.720  1.00  0.00
ATOM   2079 HG21 ILE   136      13.969 -11.211 -13.060  1.00  0.00
ATOM   2080 HG22 ILE   136      15.304 -12.386 -13.121  1.00  0.00
ATOM   2081 HG23 ILE   136      15.192 -11.101 -14.348  1.00  0.00
ATOM   2082  CG1 ILE   136      13.007 -13.775 -13.822  1.00  0.00
ATOM   2083 HG12 ILE   136      12.465 -13.275 -13.019  1.00  0.00
ATOM   2084 HG13 ILE   136      12.296 -14.243 -14.503  1.00  0.00
ATOM   2085  CD1 ILE   136      13.922 -14.842 -13.230  1.00  0.00
ATOM   2086 HD11 ILE   136      14.633 -14.374 -12.549  1.00  0.00
ATOM   2087 HD12 ILE   136      13.324 -15.573 -12.685  1.00  0.00
ATOM   2088 HD13 ILE   136      14.464 -15.343 -14.032  1.00  0.00
ATOM   2089  C   ILE   136      12.099 -12.718 -16.385  1.00  0.00
ATOM   2090  O   ILE   136      12.467 -12.800 -17.556  1.00  0.00
ATOM   2091  N   ALA   137      11.027 -13.397 -15.929  1.00  0.00
ATOM   2092  H   ALA   137      10.687 -13.281 -14.985  1.00  0.00
ATOM   2093  CA  ALA   137      10.322 -14.296 -16.802  1.00  0.00
ATOM   2094  HA  ALA   137      10.999 -15.054 -17.196  1.00  0.00
ATOM   2095  CB  ALA   137       9.145 -15.001 -16.106  1.00  0.00
ATOM   2096  HB1 ALA   137       8.454 -14.255 -15.715  1.00  0.00
ATOM   2097  HB2 ALA   137       8.625 -15.636 -16.824  1.00  0.00
ATOM   2098  HB3 ALA   137       9.521 -15.613 -15.286  1.00  0.00
ATOM   2099  C   ALA   137       9.759 -13.512 -17.943  1.00  0.00
ATOM   2100  O   ALA   137       9.894 -13.911 -19.099  1.00  0.00
ATOM   2101  N   PHE   138       9.103 -12.372 -17.652  1.00  0.00
ATOM   2102  H   PHE   138       8.965 -12.055 -16.703  1.00  0.00
ATOM   2103  CA  PHE   138       8.607 -11.554 -18.721  1.00  0.00
ATOM   2104  HA  PHE   138       8.868 -12.032 -19.665  1.00  0.00
ATOM   2105  CB  PHE   138       7.083 -11.343 -18.681  1.00  0.00
ATOM   2106  HB2 PHE   138       6.725 -11.003 -17.709  1.00  0.00
ATOM   2107  HB3 PHE   138       6.719 -10.670 -19.458  1.00  0.00
ATOM   2108  CG  PHE   138       6.445 -12.669 -18.931  1.00  0.00
ATOM   2109  CD1 PHE   138       6.211 -13.541 -17.892  1.00  0.00
ATOM   2110  HD1 PHE   138       6.493 -13.253 -16.879  1.00  0.00
ATOM   2111  CE1 PHE   138       5.628 -14.765 -18.121  1.00  0.00
ATOM   2112  HE1 PHE   138       5.451 -15.449 -17.291  1.00  0.00
ATOM   2113  CZ  PHE   138       5.269 -15.126 -19.397  1.00  0.00
ATOM   2114  HZ  PHE   138       4.802 -16.093 -19.583  1.00  0.00
ATOM   2115  CE2 PHE   138       5.501 -14.263 -20.440  1.00  0.00
ATOM   2116  HE2 PHE   138       5.222 -14.548 -21.454  1.00  0.00
ATOM   2117  CD2 PHE   138       6.085 -13.040 -20.206  1.00  0.00
ATOM   2118  HD2 PHE   138       6.266 -12.355 -21.034  1.00  0.00
ATOM   2119  C   PHE   138       9.262 -10.218 -18.561  1.00  0.00
ATOM   2120  O   PHE   138       8.852  -9.408 -17.734  1.00  0.00
ATOM   2121  N   PRO   139      10.258  -9.955 -19.360  1.00  0.00
ATOM   2122  CD  PRO   139      11.132 -11.019 -19.828  1.00  0.00
ATOM   2123  HD2 PRO   139      10.761 -11.367 -20.792  1.00  0.00
ATOM   2124  HD3 PRO   139      11.093 -11.836 -19.108  1.00  0.00
ATOM   2125  CG  PRO   139      12.533 -10.389 -19.926  1.00  0.00
ATOM   2126  HG2 PRO   139      13.040 -10.734 -20.827  1.00  0.00
ATOM   2127  HG3 PRO   139      13.127 -10.653 -19.051  1.00  0.00
ATOM   2128  CB  PRO   139      12.270  -8.873 -19.975  1.00  0.00
ATOM   2129  HB2 PRO   139      12.143  -8.481 -20.984  1.00  0.00
ATOM   2130  HB3 PRO   139      13.072  -8.331 -19.473  1.00  0.00
ATOM   2131  CA  PRO   139      10.969  -8.720 -19.192  1.00  0.00
ATOM   2132  HA  PRO   139      11.264  -8.645 -18.145  1.00  0.00
ATOM   2133  C   PRO   139      10.156  -7.529 -19.565  1.00  0.00
ATOM   2134  O   PRO   139       9.369  -7.601 -20.508  1.00  0.00
ATOM   2135  N   PRO   140      10.324  -6.466 -18.829  1.00  0.00
ATOM   2136  CD  PRO   140      10.513  -6.610 -17.393  1.00  0.00
ATOM   2137  HD2 PRO   140      11.582  -6.568 -17.183  1.00  0.00
ATOM   2138  HD3 PRO   140      10.123  -7.582 -17.093  1.00  0.00
ATOM   2139  CG  PRO   140       9.740  -5.446 -16.754  1.00  0.00
ATOM   2140  HG2 PRO   140      10.301  -5.030 -15.917  1.00  0.00
ATOM   2141  HG3 PRO   140       8.764  -5.784 -16.405  1.00  0.00
ATOM   2142  CB  PRO   140       9.591  -4.422 -17.895  1.00  0.00
ATOM   2143  HB2 PRO   140      10.405  -3.700 -17.960  1.00  0.00
ATOM   2144  HB3 PRO   140       8.644  -3.892 -17.794  1.00  0.00
ATOM   2145  CA  PRO   140       9.569  -5.293 -19.146  1.00  0.00
ATOM   2146  HA  PRO   140       8.527  -5.591 -19.261  1.00  0.00
ATOM   2147  C   PRO   140      10.034  -4.617 -20.396  1.00  0.00
ATOM   2148  O   PRO   140      11.240  -4.448 -20.572  1.00  0.00
ATOM   2149  N   GLU   141       9.092  -4.195 -21.262  1.00  0.00
ATOM   2150  H   GLU   141       8.108  -4.307 -21.064  1.00  0.00
ATOM   2151  CA  GLU   141       9.469  -3.547 -22.483  1.00  0.00
ATOM   2152  HA  GLU   141      10.294  -2.862 -22.286  1.00  0.00
ATOM   2153  CB  GLU   141       9.915  -4.558 -23.548  1.00  0.00
ATOM   2154  HB2 GLU   141      10.169  -4.006 -24.453  1.00  0.00
ATOM   2155  HB3 GLU   141      10.802  -5.072 -23.176  1.00  0.00
ATOM   2156  CG  GLU   141       8.827  -5.585 -23.866  1.00  0.00
ATOM   2157  HG2 GLU   141       8.370  -5.953 -22.947  1.00  0.00
ATOM   2158  HG3 GLU   141       8.062  -5.133 -24.497  1.00  0.00
ATOM   2159  CD  GLU   141       9.476  -6.744 -24.608  1.00  0.00
ATOM   2160  OE1 GLU   141      10.657  -7.053 -24.297  1.00  0.00
ATOM   2161  OE2 GLU   141       8.800  -7.338 -25.489  1.00  0.00
ATOM   2162  C   GLU   141       8.271  -2.814 -23.010  1.00  0.00
ATOM   2163  O   GLU   141       7.133  -3.211 -22.766  1.00  0.00
ATOM   2164  N   VAL   142       8.494  -1.700 -23.742  1.00  0.00
ATOM   2165  H   VAL   142       9.425  -1.347 -23.912  1.00  0.00
ATOM   2166  CA  VAL   142       7.382  -0.989 -24.308  1.00  0.00
ATOM   2167  HA  VAL   142       6.523  -0.993 -23.637  1.00  0.00
ATOM   2168  CB  VAL   142       7.701   0.436 -24.672  1.00  0.00
ATOM   2169  HB  VAL   142       8.019   0.979 -23.782  1.00  0.00
ATOM   2170  CG1 VAL   142       8.833   0.452 -25.713  1.00  0.00
ATOM   2171 HG11 VAL   142       8.516  -0.090 -26.604  1.00  0.00
ATOM   2172 HG12 VAL   142       9.067   1.483 -25.980  1.00  0.00
ATOM   2173 HG13 VAL   142       9.719  -0.025 -25.294  1.00  0.00
ATOM   2174  CG2 VAL   142       6.413   1.117 -25.161  1.00  0.00
ATOM   2175 HG21 VAL   142       5.666   1.095 -24.367  1.00  0.00
ATOM   2176 HG22 VAL   142       6.628   2.152 -25.429  1.00  0.00
ATOM   2177 HG23 VAL   142       6.031   0.588 -26.034  1.00  0.00
ATOM   2178  C   VAL   142       6.984  -1.719 -25.552  1.00  0.00
ATOM   2179  O   VAL   142       7.835  -2.115 -26.347  1.00  0.00
ATOM   2180  N   VAL   143       5.665  -1.924 -25.749  1.00  0.00
ATOM   2181  H   VAL   143       4.963  -1.595 -25.102  1.00  0.00
ATOM   2182  CA  VAL   143       5.234  -2.650 -26.908  1.00  0.00
ATOM   2183  HA  VAL   143       5.974  -2.627 -27.708  1.00  0.00
ATOM   2184  CB  VAL   143       4.877  -4.084 -26.625  1.00  0.00
ATOM   2185  HB  VAL   143       5.690  -4.566 -26.082  1.00  0.00
ATOM   2186  CG1 VAL   143       3.600  -4.120 -25.772  1.00  0.00
ATOM   2187 HG11 VAL   143       2.786  -3.638 -26.314  1.00  0.00
ATOM   2188 HG12 VAL   143       3.332  -5.155 -25.561  1.00  0.00
ATOM   2189 HG13 VAL   143       3.774  -3.592 -24.834  1.00  0.00
ATOM   2190  CG2 VAL   143       4.770  -4.837 -27.962  1.00  0.00
ATOM   2191 HG21 VAL   143       5.726  -4.789 -28.484  1.00  0.00
ATOM   2192 HG22 VAL   143       4.512  -5.879 -27.773  1.00  0.00
ATOM   2193 HG23 VAL   143       3.997  -4.377 -28.578  1.00  0.00
ATOM   2194  C   VAL   143       4.034  -1.964 -27.475  1.00  0.00
ATOM   2195  O   VAL   143       3.431  -1.102 -26.837  1.00  0.00
ATOM   2196  N   THR   144       3.661  -2.335 -28.715  1.00  0.00
ATOM   2197  H   THR   144       4.129  -3.093 -29.191  1.00  0.00
ATOM   2198  CA  THR   144       2.560  -1.695 -29.374  1.00  0.00
ATOM   2199  HA  THR   144       2.384  -0.715 -28.929  1.00  0.00
ATOM   2200  CB  THR   144       2.793  -1.519 -30.845  1.00  0.00
ATOM   2201  HB  THR   144       2.959  -2.491 -31.310  1.00  0.00
ATOM   2202  CG2 THR   144       1.558  -0.857 -31.472  1.00  0.00
ATOM   2203 HG21 THR   144       1.391   0.115 -31.008  1.00  0.00
ATOM   2204 HG22 THR   144       1.719  -0.725 -32.542  1.00  0.00
ATOM   2205 HG23 THR   144       0.685  -1.490 -31.312  1.00  0.00
ATOM   2206  OG1 THR   144       3.947  -0.720 -31.064  1.00  0.00
ATOM   2207  HG1 THR   144       4.088  -0.613 -32.008  1.00  0.00
ATOM   2208  C   THR   144       1.345  -2.550 -29.241  1.00  0.00
ATOM   2209  O   THR   144       1.331  -3.709 -29.654  1.00  0.00
ATOM   2210  N   ASP   145       0.283  -1.989 -28.632  1.00  0.00
ATOM   2211  H   ASP   145       0.324  -1.058 -28.242  1.00  0.00
ATOM   2212  CA  ASP   145      -0.958  -2.697 -28.569  1.00  0.00
ATOM   2213  HA  ASP   145      -0.741  -3.756 -28.708  1.00  0.00
ATOM   2214  CB  ASP   145      -1.735  -2.523 -27.250  1.00  0.00
ATOM   2215  HB2 ASP   145      -1.706  -1.484 -26.922  1.00  0.00
ATOM   2216  HB3 ASP   145      -2.771  -2.827 -27.402  1.00  0.00
ATOM   2217  CG  ASP   145      -1.097  -3.409 -26.188  1.00  0.00
ATOM   2218  OD1 ASP   145      -0.109  -2.956 -25.553  1.00  0.00
ATOM   2219  OD2 ASP   145      -1.604  -4.546 -25.989  1.00  0.00
ATOM   2220  C   ASP   145      -1.784  -2.112 -29.657  1.00  0.00
ATOM   2221  O   ASP   145      -2.068  -0.916 -29.661  1.00  0.00
ATOM   2222  N   TRP   146      -2.188  -2.948 -30.625  1.00  0.00
ATOM   2223  H   TRP   146      -2.061  -3.950 -30.597  1.00  0.00
ATOM   2224  CA  TRP   146      -2.926  -2.391 -31.708  1.00  0.00
ATOM   2225  HA  TRP   146      -2.563  -1.377 -31.875  1.00  0.00
ATOM   2226  CB  TRP   146      -2.806  -3.180 -33.024  1.00  0.00
ATOM   2227  HB2 TRP   146      -3.233  -4.171 -32.867  1.00  0.00
ATOM   2228  HB3 TRP   146      -3.341  -2.678 -33.830  1.00  0.00
ATOM   2229  CG  TRP   146      -1.393  -3.391 -33.510  1.00  0.00
ATOM   2230  CD1 TRP   146      -0.566  -2.586 -34.238  1.00  0.00
ATOM   2231  HD1 TRP   146      -0.950  -1.606 -34.522  1.00  0.00
ATOM   2232  NE1 TRP   146       0.631  -3.226 -34.462  1.00  0.00
ATOM   2233  HE1 TRP   146       1.417  -2.851 -34.973  1.00  0.00
ATOM   2234  CE2 TRP   146       0.578  -4.475 -33.876  1.00  0.00
ATOM   2235  CZ2 TRP   146       1.496  -5.485 -33.827  1.00  0.00
ATOM   2236  HZ2 TRP   146       2.458  -5.338 -34.318  1.00  0.00
ATOM   2237  CH2 TRP   146       1.142  -6.635 -33.154  1.00  0.00
ATOM   2238  HH2 TRP   146       1.848  -7.463 -33.087  1.00  0.00
ATOM   2239  CZ3 TRP   146      -0.097  -6.762 -32.559  1.00  0.00
ATOM   2240  HZ3 TRP   146      -0.366  -7.677 -32.031  1.00  0.00
ATOM   2241  CE3 TRP   146      -1.027  -5.748 -32.611  1.00  0.00
ATOM   2242  HE3 TRP   146      -2.002  -5.882 -32.142  1.00  0.00
ATOM   2243  CD2 TRP   146      -0.671  -4.609 -33.272  1.00  0.00
ATOM   2244  C   TRP   146      -4.353  -2.490 -31.314  1.00  0.00
ATOM   2245  O   TRP   146      -4.823  -3.541 -30.881  1.00  0.00
ATOM   2246  N   SER   147      -5.088  -1.376 -31.444  1.00  0.00
ATOM   2247  H   SER   147      -4.719  -0.499 -31.782  1.00  0.00
ATOM   2248  CA  SER   147      -6.480  -1.455 -31.151  1.00  0.00
ATOM   2249  HA  SER   147      -6.597  -1.851 -30.142  1.00  0.00
ATOM   2250  CB  SER   147      -7.198  -0.097 -31.232  1.00  0.00
ATOM   2251  HB2 SER   147      -7.062   0.322 -32.229  1.00  0.00
ATOM   2252  HB3 SER   147      -8.261  -0.242 -31.042  1.00  0.00
ATOM   2253  OG  SER   147      -6.662   0.795 -30.267  1.00  0.00
ATOM   2254  HG  SER   147      -7.116   1.639 -30.325  1.00  0.00
ATOM   2255  C   SER   147      -7.017  -2.326 -32.229  1.00  0.00
ATOM   2256  O   SER   147      -6.324  -2.593 -33.212  1.00  0.00
ATOM   2257  N   VAL   148      -8.255  -2.822 -32.061  1.00  0.00
ATOM   2258  H   VAL   148      -8.823  -2.632 -31.248  1.00  0.00
ATOM   2259  CA  VAL   148      -8.796  -3.656 -33.085  1.00  0.00
ATOM   2260  HA  VAL   148      -8.162  -4.521 -33.282  1.00  0.00
ATOM   2261  CB  VAL   148     -10.187  -4.139 -32.780  1.00  0.00
ATOM   2262  HB  VAL   148     -10.569  -4.739 -33.606  1.00  0.00
ATOM   2263  CG1 VAL   148     -10.118  -5.004 -31.507  1.00  0.00
ATOM   2264 HG11 VAL   148      -9.737  -4.405 -30.680  1.00  0.00
ATOM   2265 HG12 VAL   148     -11.115  -5.369 -31.261  1.00  0.00
ATOM   2266 HG13 VAL   148      -9.453  -5.851 -31.678  1.00  0.00
ATOM   2267  CG2 VAL   148     -11.138  -2.935 -32.661  1.00  0.00
ATOM   2268 HG21 VAL   148     -11.145  -2.383 -33.601  1.00  0.00
ATOM   2269 HG22 VAL   148     -12.145  -3.288 -32.440  1.00  0.00
ATOM   2270 HG23 VAL   148     -10.798  -2.281 -31.858  1.00  0.00
ATOM   2271  C   VAL   148      -8.812  -2.803 -34.308  1.00  0.00
ATOM   2272  O   VAL   148      -8.468  -3.249 -35.400  1.00  0.00
ATOM   2273  N   LEU   149      -9.188  -1.524 -34.133  1.00  0.00
ATOM   2274  H   LEU   149      -9.552  -1.192 -33.251  1.00  0.00
ATOM   2275  CA  LEU   149      -9.138  -0.614 -35.229  1.00  0.00
ATOM   2276  HA  LEU   149      -9.476  -1.140 -36.122  1.00  0.00
ATOM   2277  CB  LEU   149     -10.013   0.646 -35.037  1.00  0.00
ATOM   2278  HB2 LEU   149      -9.541   1.305 -35.766  1.00  0.00
ATOM   2279  HB3 LEU   149     -11.052   0.476 -35.320  1.00  0.00
ATOM   2280  CG  LEU   149      -9.961   1.303 -33.639  1.00  0.00
ATOM   2281  HG  LEU   149     -10.534   2.229 -33.671  1.00  0.00
ATOM   2282  CD1 LEU   149     -10.545   0.376 -32.557  1.00  0.00
ATOM   2283 HD11 LEU   149      -9.972  -0.551 -32.524  1.00  0.00
ATOM   2284 HD12 LEU   149     -10.492   0.870 -31.587  1.00  0.00
ATOM   2285 HD13 LEU   149     -11.585   0.151 -32.793  1.00  0.00
ATOM   2286  CD2 LEU   149      -8.561   1.832 -33.295  1.00  0.00
ATOM   2287 HD21 LEU   149      -8.264   2.580 -34.030  1.00  0.00
ATOM   2288 HD22 LEU   149      -8.576   2.284 -32.303  1.00  0.00
ATOM   2289 HD23 LEU   149      -7.848   1.008 -33.307  1.00  0.00
ATOM   2290  C   LEU   149      -7.705  -0.242 -35.426  1.00  0.00
ATOM   2291  O   LEU   149      -6.951  -0.043 -34.476  1.00  0.00
ATOM   2292  N   PRO   150      -7.311  -0.209 -36.665  1.00  0.00
ATOM   2293  CD  PRO   150      -7.847  -1.172 -37.614  1.00  0.00
ATOM   2294  HD2 PRO   150      -8.692  -0.712 -38.127  1.00  0.00
ATOM   2295  HD3 PRO   150      -8.192  -2.044 -37.058  1.00  0.00
ATOM   2296  CG  PRO   150      -6.689  -1.506 -38.567  1.00  0.00
ATOM   2297  HG2 PRO   150      -7.052  -1.588 -39.591  1.00  0.00
ATOM   2298  HG3 PRO   150      -6.215  -2.443 -38.274  1.00  0.00
ATOM   2299  CB  PRO   150      -5.716  -0.326 -38.409  1.00  0.00
ATOM   2300  HB2 PRO   150      -5.921   0.490 -39.102  1.00  0.00
ATOM   2301  HB3 PRO   150      -4.683  -0.652 -38.527  1.00  0.00
ATOM   2302  CA  PRO   150      -5.954   0.140 -36.975  1.00  0.00
ATOM   2303  HA  PRO   150      -5.300  -0.458 -36.341  1.00  0.00
ATOM   2304  C   PRO   150      -5.671   1.589 -36.754  1.00  0.00
ATOM   2305  O   PRO   150      -4.499   1.959 -36.729  1.00  0.00
ATOM   2306  N   THR   151      -6.714   2.427 -36.620  1.00  0.00
ATOM   2307  H   THR   151      -7.665   2.086 -36.600  1.00  0.00
ATOM   2308  CA  THR   151      -6.494   3.838 -36.480  1.00  0.00
ATOM   2309  HA  THR   151      -5.897   4.195 -37.319  1.00  0.00
ATOM   2310  CB  THR   151      -7.764   4.632 -36.424  1.00  0.00
ATOM   2311  HB  THR   151      -7.532   5.695 -36.356  1.00  0.00
ATOM   2312  CG2 THR   151      -8.575   4.366 -37.704  1.00  0.00
ATOM   2313 HG21 THR   151      -8.808   3.303 -37.773  1.00  0.00
ATOM   2314 HG22 THR   151      -9.502   4.939 -37.673  1.00  0.00
ATOM   2315 HG23 THR   151      -7.991   4.667 -38.574  1.00  0.00
ATOM   2316  OG1 THR   151      -8.518   4.268 -35.278  1.00  0.00
ATOM   2317  HG1 THR   151      -9.328   4.782 -35.252  1.00  0.00
ATOM   2318  C   THR   151      -5.762   4.123 -35.209  1.00  0.00
ATOM   2319  O   THR   151      -4.816   4.910 -35.198  1.00  0.00
ATOM   2320  N   GLU   152      -6.167   3.480 -34.098  1.00  0.00
ATOM   2321  H   GLU   152      -6.873   2.758 -34.102  1.00  0.00
ATOM   2322  CA  GLU   152      -5.552   3.821 -32.850  1.00  0.00
ATOM   2323  HA  GLU   152      -5.094   4.805 -32.946  1.00  0.00
ATOM   2324  CB  GLU   152      -6.550   3.856 -31.679  1.00  0.00
ATOM   2325  HB2 GLU   152      -7.447   4.362 -32.036  1.00  0.00
ATOM   2326  HB3 GLU   152      -6.791   2.822 -31.430  1.00  0.00
ATOM   2327  CG  GLU   152      -6.023   4.571 -30.432  1.00  0.00
ATOM   2328  HG2 GLU   152      -6.519   4.188 -29.540  1.00  0.00
ATOM   2329  HG3 GLU   152      -4.947   4.426 -30.339  1.00  0.00
ATOM   2330  CD  GLU   152      -6.324   6.057 -30.581  1.00  0.00
ATOM   2331  OE1 GLU   152      -7.508   6.392 -30.850  1.00  0.00
ATOM   2332  OE2 GLU   152      -5.379   6.876 -30.430  1.00  0.00
ATOM   2333  C   GLU   152      -4.520   2.794 -32.521  1.00  0.00
ATOM   2334  O   GLU   152      -4.794   1.593 -32.520  1.00  0.00
ATOM   2335  N   VAL   153      -3.286   3.254 -32.248  1.00  0.00
ATOM   2336  H   VAL   153      -3.096   4.246 -32.278  1.00  0.00
ATOM   2337  CA  VAL   153      -2.234   2.374 -31.846  1.00  0.00
ATOM   2338  HA  VAL   153      -2.571   1.339 -31.786  1.00  0.00
ATOM   2339  CB  VAL   153      -1.039   2.437 -32.751  1.00  0.00
ATOM   2340  HB  VAL   153      -0.714   3.471 -32.865  1.00  0.00
ATOM   2341  CG1 VAL   153       0.092   1.613 -32.129  1.00  0.00
ATOM   2342 HG11 VAL   153      -0.232   0.578 -32.015  1.00  0.00
ATOM   2343 HG12 VAL   153       0.968   1.650 -32.777  1.00  0.00
ATOM   2344 HG13 VAL   153       0.346   2.023 -31.152  1.00  0.00
ATOM   2345  CG2 VAL   153      -1.456   1.957 -34.151  1.00  0.00
ATOM   2346 HG21 VAL   153      -2.246   2.601 -34.536  1.00  0.00
ATOM   2347 HG22 VAL   153      -0.597   1.997 -34.820  1.00  0.00
ATOM   2348 HG23 VAL   153      -1.821   0.932 -34.090  1.00  0.00
ATOM   2349  C   VAL   153      -1.809   2.871 -30.505  1.00  0.00
ATOM   2350  O   VAL   153      -1.640   4.074 -30.316  1.00  0.00
ATOM   2351  N   LEU   154      -1.645   1.964 -29.524  1.00  0.00
ATOM   2352  H   LEU   154      -1.764   0.970 -29.660  1.00  0.00
ATOM   2353  CA  LEU   154      -1.275   2.431 -28.222  1.00  0.00
ATOM   2354  HA  LEU   154      -1.264   3.521 -28.247  1.00  0.00
ATOM   2355  CB  LEU   154      -2.221   1.974 -27.096  1.00  0.00
ATOM   2356  HB2 LEU   154      -2.285   0.902 -27.282  1.00  0.00
ATOM   2357  HB3 LEU   154      -1.800   2.146 -26.105  1.00  0.00
ATOM   2358  CG  LEU   154      -3.629   2.593 -27.170  1.00  0.00
ATOM   2359  HG  LEU   154      -4.257   2.121 -26.415  1.00  0.00
ATOM   2360  CD1 LEU   154      -3.584   4.109 -26.923  1.00  0.00
ATOM   2361 HD11 LEU   154      -2.957   4.582 -27.678  1.00  0.00
ATOM   2362 HD12 LEU   154      -4.593   4.517 -26.982  1.00  0.00
ATOM   2363 HD13 LEU   154      -3.170   4.304 -25.934  1.00  0.00
ATOM   2364  CD2 LEU   154      -4.339   2.225 -28.484  1.00  0.00
ATOM   2365 HD21 LEU   154      -4.435   1.142 -28.555  1.00  0.00
ATOM   2366 HD22 LEU   154      -5.330   2.679 -28.502  1.00  0.00
ATOM   2367 HD23 LEU   154      -3.756   2.593 -29.328  1.00  0.00
ATOM   2368  C   LEU   154       0.083   1.916 -27.884  1.00  0.00
ATOM   2369  O   LEU   154       0.416   0.763 -28.156  1.00  0.00
ATOM   2370  N   GLU   155       0.916   2.791 -27.285  1.00  0.00
ATOM   2371  H   GLU   155       0.613   3.732 -27.077  1.00  0.00
ATOM   2372  CA  GLU   155       2.214   2.384 -26.844  1.00  0.00
ATOM   2373  HA  GLU   155       2.525   1.528 -27.443  1.00  0.00
ATOM   2374  CB  GLU   155       3.280   3.486 -26.971  1.00  0.00
ATOM   2375  HB2 GLU   155       2.956   4.320 -26.348  1.00  0.00
ATOM   2376  HB3 GLU   155       4.211   3.079 -26.578  1.00  0.00
ATOM   2377  CG  GLU   155       3.503   3.977 -28.403  1.00  0.00
ATOM   2378  HG2 GLU   155       2.553   4.280 -28.844  1.00  0.00
ATOM   2379  HG3 GLU   155       4.191   4.823 -28.406  1.00  0.00
ATOM   2380  CD  GLU   155       4.098   2.837 -29.216  1.00  0.00
ATOM   2381  OE1 GLU   155       3.456   1.755 -29.274  1.00  0.00
ATOM   2382  OE2 GLU   155       5.203   3.033 -29.788  1.00  0.00
ATOM   2383  C   GLU   155       2.044   2.122 -25.385  1.00  0.00
ATOM   2384  O   GLU   155       1.689   3.023 -24.627  1.00  0.00
ATOM   2385  N   HID   156       2.280   0.870 -24.955  1.00  0.00
ATOM   2386  H   HID   156       2.606   0.138 -25.570  1.00  0.00
ATOM   2387  CA  HID   156       2.080   0.556 -23.573  1.00  0.00
ATOM   2388  HA  HID   156       2.155   1.474 -22.989  1.00  0.00
ATOM   2389  CB  HID   156       0.706  -0.084 -23.309  1.00  0.00
ATOM   2390  HB2 HID   156      -0.087   0.551 -23.704  1.00  0.00
ATOM   2391  HB3 HID   156       0.647  -1.069 -23.773  1.00  0.00
ATOM   2392  CG  HID   156       0.414  -0.278 -21.855  1.00  0.00
ATOM   2393  ND1 HID   156       0.164   0.754 -20.978  1.00  0.00
ATOM   2394  HD1 HID   156       0.146   1.742 -21.186  1.00  0.00
ATOM   2395  CE1 HID   156      -0.058   0.190 -19.764  1.00  0.00
ATOM   2396  HE1 HID   156      -0.274   0.870 -18.940  1.00  0.00
ATOM   2397  NE2 HID   156       0.031  -1.127 -19.800  1.00  0.00
ATOM   2398  CD2 HID   156       0.329  -1.421 -21.119  1.00  0.00
ATOM   2399  HD2 HID   156       0.459  -2.457 -21.430  1.00  0.00
ATOM   2400  C   HID   156       3.136  -0.419 -23.171  1.00  0.00
ATOM   2401  O   HID   156       3.887  -0.921 -24.006  1.00  0.00
ATOM   2402  N   CYX   157       3.255  -0.686 -21.855  1.00  0.00
ATOM   2403  H   CYX   157       2.697  -0.237 -21.143  1.00  0.00
ATOM   2404  CA  CYX   157       4.243  -1.634 -21.444  1.00  0.00
ATOM   2405  HA  CYX   157       5.147  -1.445 -22.022  1.00  0.00
ATOM   2406  CB  CYX   157       4.596  -1.578 -19.944  1.00  0.00
ATOM   2407  HB2 CYX   157       3.680  -1.608 -19.353  1.00  0.00
ATOM   2408  HB3 CYX   157       5.223  -2.431 -19.686  1.00  0.00
ATOM   2409  SG  CYX   157       5.474  -0.049 -19.502  1.00  0.00
ATOM   2410  C   CYX   157       3.737  -3.001 -21.767  1.00  0.00
ATOM   2411  O   CYX   157       2.595  -3.351 -21.467  1.00  0.00
ATOM   2412  N   HID   158       4.595  -3.790 -22.438  1.00  0.00
ATOM   2413  H   HID   158       5.491  -3.388 -22.675  1.00  0.00
ATOM   2414  CA  HID   158       4.351  -5.159 -22.785  1.00  0.00
ATOM   2415  HA  HID   158       3.368  -5.229 -23.251  1.00  0.00
ATOM   2416  CB  HID   158       5.398  -5.726 -23.758  1.00  0.00
ATOM   2417  HB2 HID   158       5.520  -5.062 -24.614  1.00  0.00
ATOM   2418  HB3 HID   158       6.356  -5.845 -23.252  1.00  0.00
ATOM   2419  CG  HID   158       5.033  -7.072 -24.308  1.00  0.00
ATOM   2420  ND1 HID   158       4.334  -7.266 -25.479  1.00  0.00
ATOM   2421  HD1 HID   158       3.983  -6.556 -26.106  1.00  0.00
ATOM   2422  CE1 HID   158       4.201  -8.608 -25.639  1.00  0.00
ATOM   2423  HE1 HID   158       3.668  -8.946 -26.528  1.00  0.00
ATOM   2424  NE2 HID   158       4.761  -9.287 -24.654  1.00  0.00
ATOM   2425  CD2 HID   158       5.284  -8.318 -23.817  1.00  0.00
ATOM   2426  HD2 HID   158       5.811  -8.609 -22.908  1.00  0.00
ATOM   2427  C   HID   158       4.469  -5.894 -21.507  1.00  0.00
ATOM   2428  O   HID   158       3.921  -6.980 -21.313  1.00  0.00
ATOM   2429  N   VAL   159       5.189  -5.240 -20.584  1.00  0.00
ATOM   2430  H   VAL   159       5.419  -4.282 -20.804  1.00  0.00
ATOM   2431  CA  VAL   159       5.575  -5.751 -19.314  1.00  0.00
ATOM   2432  HA  VAL   159       6.316  -6.547 -19.394  1.00  0.00
ATOM   2433  CB  VAL   159       6.139  -4.653 -18.451  1.00  0.00
ATOM   2434  HB  VAL   159       6.752  -5.050 -17.642  1.00  0.00
ATOM   2435  CG1 VAL   159       7.011  -3.823 -19.390  1.00  0.00
ATOM   2436 HG11 VAL   159       6.398  -3.425 -20.199  1.00  0.00
ATOM   2437 HG12 VAL   159       7.460  -2.999 -18.836  1.00  0.00
ATOM   2438 HG13 VAL   159       7.798  -4.452 -19.807  1.00  0.00
ATOM   2439  CG2 VAL   159       5.058  -3.812 -17.749  1.00  0.00
ATOM   2440 HG21 VAL   159       4.456  -4.456 -17.108  1.00  0.00
ATOM   2441 HG22 VAL   159       5.533  -3.040 -17.144  1.00  0.00
ATOM   2442 HG23 VAL   159       4.418  -3.344 -18.497  1.00  0.00
ATOM   2443  C   VAL   159       4.313  -6.211 -18.693  1.00  0.00
ATOM   2444  O   VAL   159       4.280  -7.194 -17.955  1.00  0.00
ATOM   2445  N   ARG   160       3.219  -5.503 -19.007  1.00  0.00
ATOM   2446  H   ARG   160       3.220  -4.766 -19.698  1.00  0.00
ATOM   2447  CA  ARG   160       1.992  -5.838 -18.385  1.00  0.00
ATOM   2448  HA  ARG   160       2.130  -5.819 -17.304  1.00  0.00
ATOM   2449  CB  ARG   160       0.859  -4.864 -18.754  1.00  0.00
ATOM   2450  HB2 ARG   160       0.646  -5.003 -19.814  1.00  0.00
ATOM   2451  HB3 ARG   160      -0.015  -5.149 -18.168  1.00  0.00
ATOM   2452  CG  ARG   160       1.194  -3.393 -18.489  1.00  0.00
ATOM   2453  HG2 ARG   160       2.233  -3.243 -18.781  1.00  0.00
ATOM   2454  HG3 ARG   160       0.546  -2.795 -19.131  1.00  0.00
ATOM   2455  CD  ARG   160       1.007  -2.963 -17.036  1.00  0.00
ATOM   2456  HD2 ARG   160       1.233  -1.905 -16.904  1.00  0.00
ATOM   2457  HD3 ARG   160      -0.008  -3.163 -16.691  1.00  0.00
ATOM   2458  NE  ARG   160       1.957  -3.761 -16.211  1.00  0.00
ATOM   2459  HE  ARG   160       2.368  -4.617 -16.556  1.00  0.00
ATOM   2460  CZ  ARG   160       2.296  -3.334 -14.959  1.00  0.00
ATOM   2461  NH1 ARG   160       1.802  -2.156 -14.480  1.00  0.00
ATOM   2462 HH11 ARG   160       1.184  -1.600 -15.054  1.00  0.00
ATOM   2463 HH12 ARG   160       2.056  -1.845 -13.553  1.00  0.00
ATOM   2464  NH2 ARG   160       3.125  -4.093 -14.185  1.00  0.00
ATOM   2465 HH21 ARG   160       3.484  -4.967 -14.542  1.00  0.00
ATOM   2466 HH22 ARG   160       3.376  -3.777 -13.259  1.00  0.00
ATOM   2467  C   ARG   160       1.581  -7.182 -18.883  1.00  0.00
ATOM   2468  O   ARG   160       1.519  -7.423 -20.086  1.00  0.00
ATOM   2469  N   SER   161       1.286  -8.099 -17.945  1.00  0.00
ATOM   2470  H   SER   161       1.339  -7.841 -16.970  1.00  0.00
ATOM   2471  CA  SER   161       0.814  -9.409 -18.276  1.00  0.00
ATOM   2472  HA  SER   161       0.520  -9.408 -19.325  1.00  0.00
ATOM   2473  CB  SER   161       1.857 -10.519 -18.059  1.00  0.00
ATOM   2474  HB2 SER   161       2.218 -10.472 -17.032  1.00  0.00
ATOM   2475  HB3 SER   161       1.389 -11.487 -18.235  1.00  0.00
ATOM   2476  OG  SER   161       2.948 -10.352 -18.952  1.00  0.00
ATOM   2477  HG  SER   161       3.591 -11.050 -18.806  1.00  0.00
ATOM   2478  C   SER   161      -0.289  -9.665 -17.304  1.00  0.00
ATOM   2479  O   SER   161      -0.426  -8.934 -16.326  1.00  0.00
ATOM   2480  N   TRP   162      -1.119 -10.696 -17.549  1.00  0.00
ATOM   2481  H   TRP   162      -0.942 -11.370 -18.280  1.00  0.00
ATOM   2482  CA  TRP   162      -2.177 -10.964 -16.619  1.00  0.00
ATOM   2483  HA  TRP   162      -2.896 -10.147 -16.680  1.00  0.00
ATOM   2484  CB  TRP   162      -2.913 -12.286 -16.879  1.00  0.00
ATOM   2485  HB2 TRP   162      -2.158 -13.069 -16.939  1.00  0.00
ATOM   2486  HB3 TRP   162      -3.568 -12.478 -16.029  1.00  0.00
ATOM   2487  CG  TRP   162      -3.762 -12.411 -18.114  1.00  0.00
ATOM   2488  CD1 TRP   162      -4.222 -11.476 -18.996  1.00  0.00
ATOM   2489  HD1 TRP   162      -3.939 -10.438 -18.819  1.00  0.00
ATOM   2490  NE1 TRP   162      -4.983 -12.089 -19.966  1.00  0.00
ATOM   2491  HE1 TRP   162      -5.446 -11.628 -20.736  1.00  0.00
ATOM   2492  CE2 TRP   162      -5.011 -13.446 -19.710  1.00  0.00
ATOM   2493  CZ2 TRP   162      -5.621 -14.473 -20.370  1.00  0.00
ATOM   2494  HZ2 TRP   162      -6.202 -14.245 -21.264  1.00  0.00
ATOM   2495  CH2 TRP   162      -5.461 -15.744 -19.858  1.00  0.00
ATOM   2496  HH2 TRP   162      -5.934 -16.589 -20.358  1.00  0.00
ATOM   2497  CZ3 TRP   162      -4.712 -15.973 -18.722  1.00  0.00
ATOM   2498  HZ3 TRP   162      -4.590 -16.982 -18.327  1.00  0.00
ATOM   2499  CE3 TRP   162      -4.097 -14.938 -18.053  1.00  0.00
ATOM   2500  HE3 TRP   162      -3.515 -15.145 -17.155  1.00  0.00
ATOM   2501  CD2 TRP   162      -4.258 -13.680 -18.563  1.00  0.00
ATOM   2502  C   TRP   162      -1.518 -11.242 -15.317  1.00  0.00
ATOM   2503  O   TRP   162      -1.810 -10.620 -14.297  1.00  0.00
ATOM   2504  N   VAL   163      -0.570 -12.191 -15.360  1.00  0.00
ATOM   2505  H   VAL   163      -0.317 -12.590 -16.253  1.00  0.00
ATOM   2506  CA  VAL   163       0.104 -12.662 -14.193  1.00  0.00
ATOM   2507  HA  VAL   163      -0.601 -12.984 -13.427  1.00  0.00
ATOM   2508  CB  VAL   163       1.056 -13.787 -14.472  1.00  0.00
ATOM   2509  HB  VAL   163       1.813 -13.468 -15.189  1.00  0.00
ATOM   2510  CG1 VAL   163       1.737 -14.182 -13.149  1.00  0.00
ATOM   2511 HG11 VAL   163       0.981 -14.501 -12.432  1.00  0.00
ATOM   2512 HG12 VAL   163       2.435 -15.000 -13.329  1.00  0.00
ATOM   2513 HG13 VAL   163       2.278 -13.325 -12.748  1.00  0.00
ATOM   2514  CG2 VAL   163       0.276 -14.937 -15.137  1.00  0.00
ATOM   2515 HG21 VAL   163      -0.166 -14.585 -16.069  1.00  0.00
ATOM   2516 HG22 VAL   163       0.955 -15.764 -15.347  1.00  0.00
ATOM   2517 HG23 VAL   163      -0.513 -15.277 -14.466  1.00  0.00
ATOM   2518  C   VAL   163       0.887 -11.542 -13.605  1.00  0.00
ATOM   2519  O   VAL   163       0.953 -11.407 -12.384  1.00  0.00
ATOM   2520  N   SER   164       1.487 -10.695 -14.464  1.00  0.00
ATOM   2521  H   SER   164       1.342 -10.762 -15.461  1.00  0.00
ATOM   2522  CA  SER   164       2.340  -9.657 -13.970  1.00  0.00
ATOM   2523  HA  SER   164       3.195 -10.119 -13.476  1.00  0.00
ATOM   2524  CB  SER   164       2.858  -8.721 -15.076  1.00  0.00
ATOM   2525  HB2 SER   164       3.428  -9.301 -15.802  1.00  0.00
ATOM   2526  HB3 SER   164       2.011  -8.249 -15.574  1.00  0.00
ATOM   2527  OG  SER   164       3.692  -7.721 -14.510  1.00  0.00
ATOM   2528  HG  SER   164       4.012  -7.140 -15.204  1.00  0.00
ATOM   2529  C   SER   164       1.576  -8.811 -13.001  1.00  0.00
ATOM   2530  O   SER   164       2.110  -8.436 -11.958  1.00  0.00
ATOM   2531  N   LEU   165       0.348  -8.405 -13.372  1.00  0.00
ATOM   2532  H   LEU   165       0.006  -8.629 -14.295  1.00  0.00
ATOM   2533  CA  LEU   165      -0.500  -7.643 -12.497  1.00  0.00
ATOM   2534  HA  LEU   165       0.097  -6.884 -11.992  1.00  0.00
ATOM   2535  CB  LEU   165      -1.633  -6.945 -13.267  1.00  0.00
ATOM   2536  HB2 LEU   165      -2.141  -7.787 -13.737  1.00  0.00
ATOM   2537  HB3 LEU   165      -2.334  -6.409 -12.627  1.00  0.00
ATOM   2538  CG  LEU   165      -1.103  -5.995 -14.354  1.00  0.00
ATOM   2539  HG  LEU   165      -0.552  -6.585 -15.086  1.00  0.00
ATOM   2540  CD1 LEU   165      -2.244  -5.242 -15.057  1.00  0.00
ATOM   2541 HD11 LEU   165      -2.795  -4.652 -14.325  1.00  0.00
ATOM   2542 HD12 LEU   165      -1.829  -4.581 -15.818  1.00  0.00
ATOM   2543 HD13 LEU   165      -2.918  -5.959 -15.527  1.00  0.00
ATOM   2544  CD2 LEU   165      -0.019  -5.060 -13.795  1.00  0.00
ATOM   2545 HD21 LEU   165       0.813  -5.653 -13.416  1.00  0.00
ATOM   2546 HD22 LEU   165       0.336  -4.400 -14.587  1.00  0.00
ATOM   2547 HD23 LEU   165      -0.437  -4.462 -12.985  1.00  0.00
ATOM   2548  C   LEU   165      -1.137  -8.501 -11.438  1.00  0.00
ATOM   2549  O   LEU   165      -1.112  -8.182 -10.250  1.00  0.00
ATOM   2550  N   GLY   166      -1.701  -9.651 -11.858  1.00  0.00
ATOM   2551  H   GLY   166      -1.545  -9.970 -12.804  1.00  0.00
ATOM   2552  CA  GLY   166      -2.527 -10.451 -10.997  1.00  0.00
ATOM   2553  HA2 GLY   166      -3.351  -9.825 -10.653  1.00  0.00
ATOM   2554  HA3 GLY   166      -2.922 -11.277 -11.589  1.00  0.00
ATOM   2555  C   GLY   166      -1.807 -11.005  -9.809  1.00  0.00
ATOM   2556  O   GLY   166      -2.324 -10.936  -8.695  1.00  0.00
ATOM   2557  N   LEU   167      -0.604 -11.580  -9.991  1.00  0.00
ATOM   2558  H   LEU   167      -0.142 -11.648 -10.887  1.00  0.00
ATOM   2559  CA  LEU   167       0.011 -12.210  -8.860  1.00  0.00
ATOM   2560  HA  LEU   167      -0.724 -12.876  -8.408  1.00  0.00
ATOM   2561  CB  LEU   167       1.268 -13.022  -9.194  1.00  0.00
ATOM   2562  HB2 LEU   167       1.820 -12.355  -9.857  1.00  0.00
ATOM   2563  HB3 LEU   167       1.883 -13.261  -8.326  1.00  0.00
ATOM   2564  CG  LEU   167       0.918 -14.315  -9.945  1.00  0.00
ATOM   2565  HG  LEU   167       0.604 -14.056 -10.956  1.00  0.00
ATOM   2566  CD1 LEU   167       2.122 -15.261 -10.010  1.00  0.00
ATOM   2567 HD11 LEU   167       2.436 -15.520  -8.999  1.00  0.00
ATOM   2568 HD12 LEU   167       1.844 -16.168 -10.547  1.00  0.00
ATOM   2569 HD13 LEU   167       2.944 -14.769 -10.530  1.00  0.00
ATOM   2570  CD2 LEU   167      -0.336 -14.976  -9.352  1.00  0.00
ATOM   2571 HD21 LEU   167      -1.179 -14.290  -9.428  1.00  0.00
ATOM   2572 HD22 LEU   167      -0.561 -15.889  -9.903  1.00  0.00
ATOM   2573 HD23 LEU   167      -0.159 -15.219  -8.304  1.00  0.00
ATOM   2574  C   LEU   167       0.346 -11.220  -7.792  1.00  0.00
ATOM   2575  O   LEU   167       0.062 -11.461  -6.621  1.00  0.00
ATOM   2576  N   VAL   168       0.945 -10.072  -8.154  1.00  0.00
ATOM   2577  H   VAL   168       1.127  -9.861  -9.125  1.00  0.00
ATOM   2578  CA  VAL   168       1.296  -9.092  -7.168  1.00  0.00
ATOM   2579  HA  VAL   168       1.929  -9.515  -6.388  1.00  0.00
ATOM   2580  CB  VAL   168       1.981  -7.899  -7.743  1.00  0.00
ATOM   2581  HB  VAL   168       1.440  -7.519  -8.610  1.00  0.00
ATOM   2582  CG1 VAL   168       1.995  -6.830  -6.640  1.00  0.00
ATOM   2583 HG11 VAL   168       2.536  -7.209  -5.773  1.00  0.00
ATOM   2584 HG12 VAL   168       2.488  -5.931  -7.011  1.00  0.00
ATOM   2585 HG13 VAL   168       0.971  -6.590  -6.353  1.00  0.00
ATOM   2586  CG2 VAL   168       3.374  -8.317  -8.248  1.00  0.00
ATOM   2587 HG21 VAL   168       3.268  -9.085  -9.014  1.00  0.00
ATOM   2588 HG22 VAL   168       3.883  -7.451  -8.671  1.00  0.00
ATOM   2589 HG23 VAL   168       3.959  -8.712  -7.417  1.00  0.00
ATOM   2590  C   VAL   168       0.065  -8.564  -6.511  1.00  0.00
ATOM   2591  O   VAL   168       0.047  -8.353  -5.298  1.00  0.00
ATOM   2592  N   HID   169      -0.992  -8.306  -7.299  1.00  0.00
ATOM   2593  H   HID   169      -0.941  -8.468  -8.295  1.00  0.00
ATOM   2594  CA  HID   169      -2.198  -7.752  -6.762  1.00  0.00
ATOM   2595  HA  HID   169      -1.939  -6.860  -6.192  1.00  0.00
ATOM   2596  CB  HID   169      -3.233  -7.366  -7.838  1.00  0.00
ATOM   2597  HB2 HID   169      -3.238  -8.102  -8.642  1.00  0.00
ATOM   2598  HB3 HID   169      -4.228  -7.301  -7.399  1.00  0.00
ATOM   2599  CG  HID   169      -2.957  -6.032  -8.478  1.00  0.00
ATOM   2600  ND1 HID   169      -2.071  -5.820  -9.510  1.00  0.00
ATOM   2601  HD1 HID   169      -1.498  -6.512  -9.971  1.00  0.00
ATOM   2602  CE1 HID   169      -2.108  -4.495  -9.798  1.00  0.00
ATOM   2603  HE1 HID   169      -1.458  -4.148 -10.601  1.00  0.00
ATOM   2604  NE2 HID   169      -2.955  -3.841  -9.025  1.00  0.00
ATOM   2605  CD2 HID   169      -3.489  -4.810  -8.195  1.00  0.00
ATOM   2606  HD2 HID   169      -4.231  -4.536  -7.445  1.00  0.00
ATOM   2607  C   HID   169      -2.815  -8.731  -5.818  1.00  0.00
ATOM   2608  O   HID   169      -3.335  -8.345  -4.772  1.00  0.00
ATOM   2609  N   ILE   170      -2.769 -10.034  -6.159  1.00  0.00
ATOM   2610  H   ILE   170      -2.307 -10.323  -7.009  1.00  0.00
ATOM   2611  CA  ILE   170      -3.372 -11.044  -5.335  1.00  0.00
ATOM   2612  HA  ILE   170      -4.414 -10.808  -5.119  1.00  0.00
ATOM   2613  CB  ILE   170      -3.283 -12.423  -5.924  1.00  0.00
ATOM   2614  HB  ILE   170      -2.254 -12.651  -6.201  1.00  0.00
ATOM   2615  CG2 ILE   170      -3.759 -13.423  -4.855  1.00  0.00
ATOM   2616 HG21 ILE   170      -4.788 -13.196  -4.577  1.00  0.00
ATOM   2617 HG22 ILE   170      -3.706 -14.436  -5.255  1.00  0.00
ATOM   2618 HG23 ILE   170      -3.121 -13.346  -3.975  1.00  0.00
ATOM   2619  CG1 ILE   170      -4.079 -12.494  -7.239  1.00  0.00
ATOM   2620 HG12 ILE   170      -5.136 -12.427  -6.983  1.00  0.00
ATOM   2621 HG13 ILE   170      -3.796 -11.628  -7.837  1.00  0.00
ATOM   2622  CD1 ILE   170      -3.829 -13.770  -8.040  1.00  0.00
ATOM   2623 HD11 ILE   170      -4.113 -14.636  -7.442  1.00  0.00
ATOM   2624 HD12 ILE   170      -4.424 -13.749  -8.953  1.00  0.00
ATOM   2625 HD13 ILE   170      -2.772 -13.837  -8.297  1.00  0.00
ATOM   2626  C   ILE   170      -2.690 -11.076  -4.004  1.00  0.00
ATOM   2627  O   ILE   170      -3.347 -11.191  -2.971  1.00  0.00
ATOM   2628  N   THR   171      -1.347 -10.986  -3.991  1.00  0.00
ATOM   2629  H   THR   171      -0.830 -10.874  -4.851  1.00  0.00
ATOM   2630  CA  THR   171      -0.615 -11.033  -2.760  1.00  0.00
ATOM   2631  HA  THR   171      -0.854 -11.957  -2.233  1.00  0.00
ATOM   2632  CB  THR   171       0.867 -10.975  -2.977  1.00  0.00
ATOM   2633  HB  THR   171       1.136 -10.034  -3.456  1.00  0.00
ATOM   2634  CG2 THR   171       1.566 -11.073  -1.612  1.00  0.00
ATOM   2635 HG21 THR   171       1.298 -12.014  -1.133  1.00  0.00
ATOM   2636 HG22 THR   171       2.646 -11.032  -1.753  1.00  0.00
ATOM   2637 HG23 THR   171       1.251 -10.242  -0.981  1.00  0.00
ATOM   2638  OG1 THR   171       1.282 -12.045  -3.814  1.00  0.00
ATOM   2639  HG1 THR   171       2.232 -11.998  -3.946  1.00  0.00
ATOM   2640  C   THR   171      -1.007  -9.852  -1.923  1.00  0.00
ATOM   2641  O   THR   171      -1.267  -9.984  -0.728  1.00  0.00
ATOM   2642  N   ASN   172      -1.083  -8.658  -2.537  1.00  0.00
ATOM   2643  H   ASN   172      -0.879  -8.575  -3.523  1.00  0.00
ATOM   2644  CA  ASN   172      -1.449  -7.474  -1.817  1.00  0.00
ATOM   2645  HA  ASN   172      -0.752  -7.335  -0.991  1.00  0.00
ATOM   2646  CB  ASN   172      -1.419  -6.220  -2.700  1.00  0.00
ATOM   2647  HB2 ASN   172      -1.807  -6.408  -3.701  1.00  0.00
ATOM   2648  HB3 ASN   172      -1.984  -5.411  -2.238  1.00  0.00
ATOM   2649  CG  ASN   172       0.037  -5.792  -2.815  1.00  0.00
ATOM   2650  OD1 ASN   172       0.578  -5.152  -1.916  1.00  0.00
ATOM   2651  ND2 ASN   172       0.703  -6.168  -3.937  1.00  0.00
ATOM   2652 HD21 ASN   172       1.671  -5.907  -4.057  1.00  0.00
ATOM   2653 HD22 ASN   172       0.227  -6.707  -4.646  1.00  0.00
ATOM   2654  C   ASN   172      -2.836  -7.647  -1.282  1.00  0.00
ATOM   2655  O   ASN   172      -3.130  -7.241  -0.160  1.00  0.00
ATOM   2656  N   ALA   173      -3.722  -8.266  -2.082  1.00  0.00
ATOM   2657  H   ALA   173      -3.413  -8.597  -2.985  1.00  0.00
ATOM   2658  CA  ALA   173      -5.085  -8.499  -1.703  1.00  0.00
ATOM   2659  HA  ALA   173      -5.584  -7.565  -1.444  1.00  0.00
ATOM   2660  CB  ALA   173      -5.896  -9.200  -2.806  1.00  0.00
ATOM   2661  HB1 ALA   173      -5.414 -10.141  -3.070  1.00  0.00
ATOM   2662  HB2 ALA   173      -6.905  -9.398  -2.445  1.00  0.00
ATOM   2663  HB3 ALA   173      -5.944  -8.558  -3.686  1.00  0.00
ATOM   2664  C   ALA   173      -5.083  -9.388  -0.501  1.00  0.00
ATOM   2665  O   ALA   173      -5.905  -9.227   0.400  1.00  0.00
ATOM   2666  N   MET   174      -4.160 -10.364  -0.468  1.00  0.00
ATOM   2667  H   MET   174      -3.488 -10.446  -1.218  1.00  0.00
ATOM   2668  CA  MET   174      -4.060 -11.273   0.637  1.00  0.00
ATOM   2669  HA  MET   174      -4.998 -11.819   0.737  1.00  0.00
ATOM   2670  CB  MET   174      -2.920 -12.286   0.442  1.00  0.00
ATOM   2671  HB2 MET   174      -3.130 -12.833  -0.477  1.00  0.00
ATOM   2672  HB3 MET   174      -2.000 -11.715   0.321  1.00  0.00
ATOM   2673  CG  MET   174      -2.758 -13.274   1.598  1.00  0.00
ATOM   2674  HG2 MET   174      -2.582 -12.692   2.502  1.00  0.00
ATOM   2675  HG3 MET   174      -3.697 -13.819   1.695  1.00  0.00
ATOM   2676  SD  MET   174      -1.398 -14.460   1.376  1.00  0.00
ATOM   2677  CE  MET   174      -1.591 -15.244   3.002  1.00  0.00
ATOM   2678  HE1 MET   174      -2.590 -15.672   3.083  1.00  0.00
ATOM   2679  HE2 MET   174      -0.848 -16.033   3.116  1.00  0.00
ATOM   2680  HE3 MET   174      -1.451 -14.498   3.784  1.00  0.00
ATOM   2681  C   MET   174      -3.732 -10.484   1.869  1.00  0.00
ATOM   2682  O   MET   174      -4.297 -10.720   2.935  1.00  0.00
ATOM   2683  N   LEU   175      -2.798  -9.517   1.738  1.00  0.00
ATOM   2684  H   LEU   175      -2.410  -9.345   0.822  1.00  0.00
ATOM   2685  CA  LEU   175      -2.341  -8.707   2.835  1.00  0.00
ATOM   2686  HA  LEU   175      -1.975  -9.361   3.627  1.00  0.00
ATOM   2687  CB  LEU   175      -1.207  -7.748   2.424  1.00  0.00
ATOM   2688  HB2 LEU   175      -1.630  -7.248   1.553  1.00  0.00
ATOM   2689  HB3 LEU   175      -1.006  -7.012   3.203  1.00  0.00
ATOM   2690  CG  LEU   175       0.108  -8.447   2.027  1.00  0.00
ATOM   2691  HG  LEU   175      -0.094  -9.116   1.190  1.00  0.00
ATOM   2692  CD1 LEU   175       1.185  -7.426   1.619  1.00  0.00
ATOM   2693 HD11 LEU   175       1.388  -6.757   2.455  1.00  0.00
ATOM   2694 HD12 LEU   175       2.100  -7.952   1.345  1.00  0.00
ATOM   2695 HD13 LEU   175       0.831  -6.845   0.767  1.00  0.00
ATOM   2696  CD2 LEU   175       0.596  -9.390   3.141  1.00  0.00
ATOM   2697 HD21 LEU   175      -0.160 -10.153   3.329  1.00  0.00
ATOM   2698 HD22 LEU   175       1.525  -9.868   2.832  1.00  0.00
ATOM   2699 HD23 LEU   175       0.768  -8.818   4.053  1.00  0.00
ATOM   2700  C   LEU   175      -3.464  -7.860   3.353  1.00  0.00
ATOM   2701  O   LEU   175      -3.645  -7.741   4.563  1.00  0.00
ATOM   2702  N   ALA   176      -4.237  -7.236   2.443  1.00  0.00
ATOM   2703  H   ALA   176      -4.060  -7.394   1.461  1.00  0.00
ATOM   2704  CA  ALA   176      -5.328  -6.373   2.809  1.00  0.00
ATOM   2705  HA  ALA   176      -4.983  -5.582   3.475  1.00  0.00
ATOM   2706  CB  ALA   176      -6.007  -5.728   1.589  1.00  0.00
ATOM   2707  HB1 ALA   176      -6.366  -6.508   0.918  1.00  0.00
ATOM   2708  HB2 ALA   176      -6.848  -5.119   1.920  1.00  0.00
ATOM   2709  HB3 ALA   176      -5.289  -5.099   1.063  1.00  0.00
ATOM   2710  C   ALA   176      -6.369  -7.181   3.513  1.00  0.00
ATOM   2711  O   ALA   176      -6.928  -6.760   4.526  1.00  0.00
ATOM   2712  N   PHE   177      -6.628  -8.389   2.988  1.00  0.00
ATOM   2713  H   PHE   177      -6.062  -8.700   2.211  1.00  0.00
ATOM   2714  CA  PHE   177      -7.633  -9.274   3.493  1.00  0.00
ATOM   2715  HA  PHE   177      -8.617  -8.815   3.399  1.00  0.00
ATOM   2716  CB  PHE   177      -7.625 -10.592   2.692  1.00  0.00
ATOM   2717  HB2 PHE   177      -7.806 -10.425   1.630  1.00  0.00
ATOM   2718  HB3 PHE   177      -6.672 -11.105   2.821  1.00  0.00
ATOM   2719  CG  PHE   177      -8.682 -11.531   3.162  1.00  0.00
ATOM   2720  CD1 PHE   177      -9.959 -11.454   2.654  1.00  0.00
ATOM   2721  HD1 PHE   177     -10.193 -10.693   1.910  1.00  0.00
ATOM   2722  CE1 PHE   177     -10.935 -12.325   3.076  1.00  0.00
ATOM   2723  HE1 PHE   177     -11.944 -12.253   2.669  1.00  0.00
ATOM   2724  CZ  PHE   177     -10.639 -13.287   4.011  1.00  0.00
ATOM   2725  HZ  PHE   177     -11.410 -13.979   4.351  1.00  0.00
ATOM   2726  CE2 PHE   177      -9.365 -13.375   4.518  1.00  0.00
ATOM   2727  HE2 PHE   177      -9.127 -14.139   5.258  1.00  0.00
ATOM   2728  CD2 PHE   177      -8.391 -12.501   4.093  1.00  0.00
ATOM   2729  HD2 PHE   177      -7.380 -12.574   4.494  1.00  0.00
ATOM   2730  C   PHE   177      -7.296  -9.582   4.914  1.00  0.00
ATOM   2731  O   PHE   177      -8.148  -9.482   5.795  1.00  0.00
ATOM   2732  N   LEU   178      -6.029  -9.945   5.179  1.00  0.00
ATOM   2733  H   LEU   178      -5.347  -9.978   4.435  1.00  0.00
ATOM   2734  CA  LEU   178      -5.611 -10.309   6.501  1.00  0.00
ATOM   2735  HA  LEU   178      -6.278 -11.083   6.880  1.00  0.00
ATOM   2736  CB  LEU   178      -4.172 -10.842   6.535  1.00  0.00
ATOM   2737  HB2 LEU   178      -3.619 -10.042   6.043  1.00  0.00
ATOM   2738  HB3 LEU   178      -3.794 -10.974   7.549  1.00  0.00
ATOM   2739  CG  LEU   178      -3.991 -12.152   5.746  1.00  0.00
ATOM   2740  HG  LEU   178      -4.187 -11.957   4.692  1.00  0.00
ATOM   2741  CD1 LEU   178      -2.563 -12.697   5.909  1.00  0.00
ATOM   2742 HD11 LEU   178      -2.366 -12.893   6.963  1.00  0.00
ATOM   2743 HD12 LEU   178      -2.460 -13.623   5.343  1.00  0.00
ATOM   2744 HD13 LEU   178      -1.849 -11.963   5.537  1.00  0.00
ATOM   2745  CD2 LEU   178      -5.072 -13.184   6.112  1.00  0.00
ATOM   2746 HD21 LEU   178      -6.057 -12.776   5.883  1.00  0.00
ATOM   2747 HD22 LEU   178      -4.914 -14.096   5.537  1.00  0.00
ATOM   2748 HD23 LEU   178      -5.012 -13.411   7.176  1.00  0.00
ATOM   2749  C   LEU   178      -5.691  -9.126   7.415  1.00  0.00
ATOM   2750  O   LEU   178      -6.114  -9.255   8.564  1.00  0.00
ATOM   2751  N   CYS   179      -5.289  -7.938   6.927  1.00  0.00
ATOM   2752  H   CYS   179      -5.014  -7.863   5.958  1.00  0.00
ATOM   2753  CA  CYS   179      -5.253  -6.754   7.739  1.00  0.00
ATOM   2754  HA  CYS   179      -4.601  -6.940   8.593  1.00  0.00
ATOM   2755  CB  CYS   179      -4.732  -5.520   6.982  1.00  0.00
ATOM   2756  HB2 CYS   179      -5.294  -5.360   6.062  1.00  0.00
ATOM   2757  HB3 CYS   179      -4.792  -4.627   7.603  1.00  0.00
ATOM   2758  SG  CYS   179      -2.989  -5.674   6.488  1.00  0.00
ATOM   2759  HG  CYS   179      -2.907  -4.486   5.896  1.00  0.00
ATOM   2760  C   CYS   179      -6.634  -6.423   8.210  1.00  0.00
ATOM   2761  O   CYS   179      -6.833  -6.096   9.379  1.00  0.00
ATOM   2762  N   PHE   180      -7.617  -6.516   7.298  1.00  0.00
ATOM   2763  H   PHE   180      -7.368  -6.849   6.377  1.00  0.00
ATOM   2764  CA  PHE   180      -8.987  -6.177   7.551  1.00  0.00
ATOM   2765  HA  PHE   180      -9.038  -5.141   7.885  1.00  0.00
ATOM   2766  CB  PHE   180      -9.868  -6.334   6.303  1.00  0.00
ATOM   2767  HB2 PHE   180      -9.607  -5.642   5.502  1.00  0.00
ATOM   2768  HB3 PHE   180      -9.880  -7.352   5.913  1.00  0.00
ATOM   2769  CG  PHE   180     -11.265  -6.015   6.703  1.00  0.00
ATOM   2770  CD1 PHE   180     -11.694  -4.712   6.793  1.00  0.00
ATOM   2771  HD1 PHE   180     -11.001  -3.900   6.571  1.00  0.00
ATOM   2772  CE1 PHE   180     -12.989  -4.430   7.161  1.00  0.00
ATOM   2773  HE1 PHE   180     -13.321  -3.394   7.226  1.00  0.00
ATOM   2774  CZ  PHE   180     -13.864  -5.451   7.446  1.00  0.00
ATOM   2775  HZ  PHE   180     -14.889  -5.228   7.743  1.00  0.00
ATOM   2776  CE2 PHE   180     -13.443  -6.756   7.356  1.00  0.00
ATOM   2777  HE2 PHE   180     -14.132  -7.571   7.576  1.00  0.00
ATOM   2778  CD2 PHE   180     -12.147  -7.032   6.987  1.00  0.00
ATOM   2779  HD2 PHE   180     -11.809  -8.066   6.917  1.00  0.00
ATOM   2780  C   PHE   180      -9.547  -7.067   8.615  1.00  0.00
ATOM   2781  O   PHE   180     -10.260  -6.598   9.501  1.00  0.00
ATOM   2782  N   LEU   181      -9.260  -8.379   8.564  1.00  0.00
ATOM   2783  H   LEU   181      -8.708  -8.819   7.841  1.00  0.00
ATOM   2784  CA  LEU   181      -9.838  -9.210   9.578  1.00  0.00
ATOM   2785  HA  LEU   181     -10.915  -9.044   9.572  1.00  0.00
ATOM   2786  CB  LEU   181      -9.571 -10.714   9.394  1.00  0.00
ATOM   2787  HB2 LEU   181      -8.539 -10.716   9.044  1.00  0.00
ATOM   2788  HB3 LEU   181      -9.639 -11.276  10.326  1.00  0.00
ATOM   2789  CG  LEU   181     -10.476 -11.371   8.330  1.00  0.00
ATOM   2790  HG  LEU   181     -11.513 -11.250   8.644  1.00  0.00
ATOM   2791  CD1 LEU   181     -10.285 -10.744   6.943  1.00  0.00
ATOM   2792 HD11 LEU   181      -9.248 -10.866   6.628  1.00  0.00
ATOM   2793 HD12 LEU   181     -10.942 -11.238   6.227  1.00  0.00
ATOM   2794 HD13 LEU   181     -10.529  -9.683   6.987  1.00  0.00
ATOM   2795  CD2 LEU   181     -10.302 -12.897   8.319  1.00  0.00
ATOM   2796 HD21 LEU   181     -10.566 -13.300   9.297  1.00  0.00
ATOM   2797 HD22 LEU   181     -10.952 -13.332   7.560  1.00  0.00
ATOM   2798 HD23 LEU   181      -9.265 -13.143   8.093  1.00  0.00
ATOM   2799  C   LEU   181      -9.339  -8.784  10.922  1.00  0.00
ATOM   2800  O   LEU   181     -10.131  -8.611  11.845  1.00  0.00
ATOM   2801  N   GLY   182      -8.019  -8.567  11.073  1.00  0.00
ATOM   2802  H   GLY   182      -7.383  -8.672  10.296  1.00  0.00
ATOM   2803  CA  GLY   182      -7.480  -8.180  12.346  1.00  0.00
ATOM   2804  HA2 GLY   182      -7.771  -8.906  13.105  1.00  0.00
ATOM   2805  HA3 GLY   182      -6.393  -8.133  12.287  1.00  0.00
ATOM   2806  C   GLY   182      -8.006  -6.833  12.733  1.00  0.00
ATOM   2807  O   GLY   182      -8.294  -6.584  13.902  1.00  0.00
ATOM   2808  N   THR   183      -8.118  -5.914  11.754  1.00  0.00
ATOM   2809  H   THR   183      -7.860  -6.151  10.807  1.00  0.00
ATOM   2810  CA  THR   183      -8.545  -4.573  12.027  1.00  0.00
ATOM   2811  HA  THR   183      -7.951  -4.155  12.840  1.00  0.00
ATOM   2812  CB  THR   183      -8.422  -3.675  10.833  1.00  0.00
ATOM   2813  HB  THR   183      -7.467  -3.855  10.340  1.00  0.00
ATOM   2814  CG2 THR   183      -9.568  -3.965   9.851  1.00  0.00
ATOM   2815 HG21 THR   183     -10.524  -3.784  10.343  1.00  0.00
ATOM   2816 HG22 THR   183      -9.478  -3.312   8.983  1.00  0.00
ATOM   2817 HG23 THR   183      -9.517  -5.005   9.529  1.00  0.00
ATOM   2818  OG1 THR   183      -8.459  -2.322  11.251  1.00  0.00
ATOM   2819  HG1 THR   183      -8.380  -1.748  10.485  1.00  0.00
ATOM   2820  C   THR   183      -9.964  -4.599  12.510  1.00  0.00
ATOM   2821  O   THR   183     -10.332  -3.850  13.415  1.00  0.00
ATOM   2822  N   PHE   184     -10.804  -5.459  11.904  1.00  0.00
ATOM   2823  H   PHE   184     -10.445  -6.029  11.152  1.00  0.00
ATOM   2824  CA  PHE   184     -12.182  -5.617  12.280  1.00  0.00
ATOM   2825  HA  PHE   184     -12.674  -4.645  12.237  1.00  0.00
ATOM   2826  CB  PHE   184     -12.932  -6.590  11.351  1.00  0.00
ATOM   2827  HB2 PHE   184     -13.083  -6.191  10.348  1.00  0.00
ATOM   2828  HB3 PHE   184     -12.421  -7.551  11.286  1.00  0.00
ATOM   2829  CG  PHE   184     -14.288  -6.864  11.910  1.00  0.00
ATOM   2830  CD1 PHE   184     -15.324  -5.973  11.736  1.00  0.00
ATOM   2831  HD1 PHE   184     -15.153  -5.049  11.184  1.00  0.00
ATOM   2832  CE1 PHE   184     -16.570  -6.245  12.255  1.00  0.00
ATOM   2833  HE1 PHE   184     -17.383  -5.532  12.118  1.00  0.00
ATOM   2834  CZ  PHE   184     -16.789  -7.413  12.945  1.00  0.00
ATOM   2835  HZ  PHE   184     -17.775  -7.628  13.357  1.00  0.00
ATOM   2836  CE2 PHE   184     -15.764  -8.310  13.115  1.00  0.00
ATOM   2837  HE2 PHE   184     -15.932  -9.239  13.660  1.00  0.00
ATOM   2838  CD2 PHE   184     -14.522  -8.033  12.595  1.00  0.00
ATOM   2839  HD2 PHE   184     -13.706  -8.745  12.723  1.00  0.00
ATOM   2840  C   PHE   184     -12.255  -6.167  13.668  1.00  0.00
ATOM   2841  O   PHE   184     -13.034  -5.686  14.491  1.00  0.00
ATOM   2842  N   LEU   185     -11.426  -7.179  13.983  1.00  0.00
ATOM   2843  H   LEU   185     -10.770  -7.564  13.318  1.00  0.00
ATOM   2844  CA  LEU   185     -11.512  -7.783  15.280  1.00  0.00
ATOM   2845  HA  LEU   185     -12.541  -8.113  15.423  1.00  0.00
ATOM   2846  CB  LEU   185     -10.575  -8.987  15.494  1.00  0.00
ATOM   2847  HB2 LEU   185      -9.692  -8.717  14.914  1.00  0.00
ATOM   2848  HB3 LEU   185     -10.302  -9.091  16.544  1.00  0.00
ATOM   2849  CG  LEU   185     -11.140 -10.324  14.976  1.00  0.00
ATOM   2850  HG  LEU   185     -10.342 -11.066  14.977  1.00  0.00
ATOM   2851  CD1 LEU   185     -12.294 -10.813  15.865  1.00  0.00
ATOM   2852 HD11 LEU   185     -13.093 -10.072  15.864  1.00  0.00
ATOM   2853 HD12 LEU   185     -12.676 -11.758  15.479  1.00  0.00
ATOM   2854 HD13 LEU   185     -11.933 -10.957  16.883  1.00  0.00
ATOM   2855  CD2 LEU   185     -11.564 -10.240  13.506  1.00  0.00
ATOM   2856 HD21 LEU   185     -10.702  -9.976  12.893  1.00  0.00
ATOM   2857 HD22 LEU   185     -11.956 -11.205  13.185  1.00  0.00
ATOM   2858 HD23 LEU   185     -12.336  -9.479  13.393  1.00  0.00
ATOM   2859  C   LEU   185     -11.237  -6.771  16.341  1.00  0.00
ATOM   2860  O   LEU   185     -11.914  -6.778  17.367  1.00  0.00
ATOM   2861  N   VAL   186     -10.249  -5.873  16.156  1.00  0.00
ATOM   2862  H   VAL   186      -9.658  -5.799  15.340  1.00  0.00
ATOM   2863  CA  VAL   186     -10.041  -4.948  17.232  1.00  0.00
ATOM   2864  HA  VAL   186     -10.659  -5.180  18.099  1.00  0.00
ATOM   2865  CB  VAL   186      -8.607  -4.878  17.670  1.00  0.00
ATOM   2866  HB  VAL   186      -8.495  -4.136  18.460  1.00  0.00
ATOM   2867  CG1 VAL   186      -8.191  -6.260  18.202  1.00  0.00
ATOM   2868 HG11 VAL   186      -8.303  -7.003  17.412  1.00  0.00
ATOM   2869 HG12 VAL   186      -7.150  -6.227  18.525  1.00  0.00
ATOM   2870 HG13 VAL   186      -8.825  -6.531  19.046  1.00  0.00
ATOM   2871  CG2 VAL   186      -7.750  -4.379  16.495  1.00  0.00
ATOM   2872 HG21 VAL   186      -8.090  -3.389  16.191  1.00  0.00
ATOM   2873 HG22 VAL   186      -6.706  -4.325  16.803  1.00  0.00
ATOM   2874 HG23 VAL   186      -7.845  -5.069  15.656  1.00  0.00
ATOM   2875  C   VAL   186     -10.446  -3.562  16.821  1.00  0.00
ATOM   2876  O   VAL   186      -9.758  -2.591  17.132  1.00  0.00
ATOM   2877  N   GLN   187     -11.612  -3.415  16.166  1.00  0.00
ATOM   2878  H   GLN   187     -12.190  -4.213  15.946  1.00  0.00
ATOM   2879  CA  GLN   187     -12.056  -2.117  15.745  1.00  0.00
ATOM   2880  HA  GLN   187     -11.238  -1.630  15.215  1.00  0.00
ATOM   2881  CB  GLN   187     -13.283  -2.163  14.820  1.00  0.00
ATOM   2882  HB2 GLN   187     -13.017  -2.754  13.944  1.00  0.00
ATOM   2883  HB3 GLN   187     -14.089  -2.658  15.361  1.00  0.00
ATOM   2884  CG  GLN   187     -13.745  -0.773  14.376  1.00  0.00
ATOM   2885  HG2 GLN   187     -14.070  -0.181  15.231  1.00  0.00
ATOM   2886  HG3 GLN   187     -12.953  -0.242  13.848  1.00  0.00
ATOM   2887  CD  GLN   187     -14.924  -0.952  13.432  1.00  0.00
ATOM   2888  OE1 GLN   187     -15.563   0.017  13.025  1.00  0.00
ATOM   2889  NE2 GLN   187     -15.226  -2.230  13.077  1.00  0.00
ATOM   2890 HE21 GLN   187     -15.999  -2.408  12.452  1.00  0.00
ATOM   2891 HE22 GLN   187     -14.676  -2.995  13.440  1.00  0.00
ATOM   2892  C   GLN   187     -12.408  -1.295  16.948  1.00  0.00
ATOM   2893  O   GLN   187     -12.201  -0.084  16.964  1.00  0.00
ATOM   2894  N   SER   188     -12.987  -1.944  17.974  1.00  0.00
ATOM   2895  H   SER   188     -13.091  -2.944  17.877  1.00  0.00
ATOM   2896  CA  SER   188     -13.487  -1.319  19.170  1.00  0.00
ATOM   2897  HA  SER   188     -14.011  -0.404  18.896  1.00  0.00
ATOM   2898  CB  SER   188     -14.458  -2.229  19.946  1.00  0.00
ATOM   2899  HB2 SER   188     -14.873  -1.672  20.786  1.00  0.00
ATOM   2900  HB3 SER   188     -15.265  -2.537  19.281  1.00  0.00
ATOM   2901  OG  SER   188     -13.778  -3.378  20.429  1.00  0.00
ATOM   2902  HG  SER   188     -14.394  -3.936  20.910  1.00  0.00
ATOM   2903  C   SER   188     -12.410  -0.913  20.134  1.00  0.00
ATOM   2904  O   SER   188     -12.714  -0.181  21.073  1.00  0.00
ATOM   2905  N   GLN   189     -11.147  -1.365  19.959  1.00  0.00
ATOM   2906  H   GLN   189     -10.914  -1.909  19.140  1.00  0.00
ATOM   2907  CA  GLN   189     -10.107  -1.108  20.931  1.00  0.00
ATOM   2908  HA  GLN   189     -10.420  -1.507  21.896  1.00  0.00
ATOM   2909  CB  GLN   189      -8.768  -1.759  20.540  1.00  0.00
ATOM   2910  HB2 GLN   189      -8.956  -2.828  20.438  1.00  0.00
ATOM   2911  HB3 GLN   189      -8.489  -1.346  19.571  1.00  0.00
ATOM   2912  CG  GLN   189      -7.629  -1.535  21.537  1.00  0.00
ATOM   2913  HG2 GLN   189      -6.660  -1.706  21.069  1.00  0.00
ATOM   2914  HG3 GLN   189      -7.664  -0.523  21.940  1.00  0.00
ATOM   2915  CD  GLN   189      -7.796  -2.521  22.684  1.00  0.00
ATOM   2916  OE1 GLN   189      -8.646  -2.348  23.555  1.00  0.00
ATOM   2917  NE2 GLN   189      -6.958  -3.593  22.679  1.00  0.00
ATOM   2918 HE21 GLN   189      -7.021  -4.282  23.414  1.00  0.00
ATOM   2919 HE22 GLN   189      -6.277  -3.694  21.940  1.00  0.00
ATOM   2920  C   GLN   189      -9.880   0.372  21.087  1.00  0.00
ATOM   2921  O   GLN   189      -9.631   1.096  20.122  1.00  0.00
ATOM   2922  N   PRO   190     -10.009   0.821  22.316  1.00  0.00
ATOM   2923  CD  PRO   190     -10.941   0.173  23.229  1.00  0.00
ATOM   2924  HD2 PRO   190     -10.378  -0.511  23.864  1.00  0.00
ATOM   2925  HD3 PRO   190     -11.662  -0.392  22.638  1.00  0.00
ATOM   2926  CG  PRO   190     -11.598   1.310  24.024  1.00  0.00
ATOM   2927  HG2 PRO   190     -11.787   1.000  25.052  1.00  0.00
ATOM   2928  HG3 PRO   190     -12.536   1.611  23.558  1.00  0.00
ATOM   2929  CB  PRO   190     -10.567   2.444  23.962  1.00  0.00
ATOM   2930  HB2 PRO   190      -9.854   2.455  24.786  1.00  0.00
ATOM   2931  HB3 PRO   190     -11.102   3.393  23.932  1.00  0.00
ATOM   2932  CA  PRO   190      -9.831   2.219  22.641  1.00  0.00
ATOM   2933  HA  PRO   190     -10.355   2.778  21.866  1.00  0.00
ATOM   2934  C   PRO   190      -8.416   2.702  22.733  1.00  0.00
ATOM   2935  O   PRO   190      -8.217   3.916  22.737  1.00  0.00
ATOM   2936  N   GLY   191      -7.416   1.804  22.818  1.00  0.00
ATOM   2937  H   GLY   191      -7.583   0.817  22.684  1.00  0.00
ATOM   2938  CA  GLY   191      -6.074   2.236  23.104  1.00  0.00
ATOM   2939  HA2 GLY   191      -6.085   2.827  24.020  1.00  0.00
ATOM   2940  HA3 GLY   191      -5.447   1.356  23.247  1.00  0.00
ATOM   2941  C   GLY   191      -5.504   3.066  21.996  1.00  0.00
ATOM   2942  O   GLY   191      -5.900   2.956  20.838  1.00  0.00
ATOM   2943  N   ARG   192      -4.511   3.907  22.365  1.00  0.00
ATOM   2944  H   ARG   192      -4.311   3.967  23.353  1.00  0.00
ATOM   2945  CA  ARG   192      -3.780   4.758  21.469  1.00  0.00
ATOM   2946  HA  ARG   192      -3.133   5.411  22.054  1.00  0.00
ATOM   2947  CB  ARG   192      -2.908   3.960  20.478  1.00  0.00
ATOM   2948  HB2 ARG   192      -3.563   3.306  19.903  1.00  0.00
ATOM   2949  HB3 ARG   192      -2.424   4.670  19.807  1.00  0.00
ATOM   2950  CG  ARG   192      -1.842   3.120  21.186  1.00  0.00
ATOM   2951  HG2 ARG   192      -1.202   2.680  20.421  1.00  0.00
ATOM   2952  HG3 ARG   192      -1.252   3.789  21.813  1.00  0.00
ATOM   2953  CD  ARG   192      -2.443   2.006  22.052  1.00  0.00
ATOM   2954  HD2 ARG   192      -3.081   2.424  22.831  1.00  0.00
ATOM   2955  HD3 ARG   192      -3.022   1.313  21.442  1.00  0.00
ATOM   2956  NE  ARG   192      -1.329   1.256  22.699  1.00  0.00
ATOM   2957  HE  ARG   192      -0.433   1.131  22.249  1.00  0.00
ATOM   2958  CZ  ARG   192      -1.519   0.709  23.936  1.00  0.00
ATOM   2959  NH1 ARG   192      -2.711   0.879  24.581  1.00  0.00
ATOM   2960 HH11 ARG   192      -3.449   1.409  24.140  1.00  0.00
ATOM   2961 HH12 ARG   192      -2.849   0.474  25.496  1.00  0.00
ATOM   2962  NH2 ARG   192      -0.521  -0.001  24.539  1.00  0.00
ATOM   2963 HH21 ARG   192       0.364  -0.123  24.068  1.00  0.00
ATOM   2964 HH22 ARG   192      -0.672  -0.401  25.454  1.00  0.00
ATOM   2965  C   ARG   192      -4.701   5.665  20.712  1.00  0.00
ATOM   2966  O   ARG   192      -4.647   5.743  19.485  1.00  0.00
ATOM   2967  N   TYR   193      -5.564   6.399  21.441  1.00  0.00
ATOM   2968  H   TYR   193      -5.620   6.283  22.443  1.00  0.00
ATOM   2969  CA  TYR   193      -6.435   7.352  20.818  1.00  0.00
ATOM   2970  HA  TYR   193      -7.135   7.729  21.564  1.00  0.00
ATOM   2971  CB  TYR   193      -5.670   8.541  20.217  1.00  0.00
ATOM   2972  HB2 TYR   193      -4.912   8.201  19.512  1.00  0.00
ATOM   2973  HB3 TYR   193      -6.352   9.226  19.714  1.00  0.00
ATOM   2974  CG  TYR   193      -5.012   9.242  21.352  1.00  0.00
ATOM   2975  CD1 TYR   193      -5.703  10.183  22.080  1.00  0.00
ATOM   2976  HD1 TYR   193      -6.736  10.411  21.816  1.00  0.00
ATOM   2977  CE1 TYR   193      -5.104  10.833  23.130  1.00  0.00
ATOM   2978  HE1 TYR   193      -5.660  11.577  23.700  1.00  0.00
ATOM   2979  CZ  TYR   193      -3.802  10.547  23.460  1.00  0.00
ATOM   2980  OH  TYR   193      -3.183  11.214  24.538  1.00  0.00
ATOM   2981  HH  TYR   193      -3.762  11.846  24.970  1.00  0.00
ATOM   2982  CE2 TYR   193      -3.104   9.608  22.740  1.00  0.00
ATOM   2983  HE2 TYR   193      -2.071   9.377  23.001  1.00  0.00
ATOM   2984  CD2 TYR   193      -3.710   8.959  21.689  1.00  0.00
ATOM   2985  HD2 TYR   193      -3.157   8.214  21.117  1.00  0.00
ATOM   2986  C   TYR   193      -7.210   6.689  19.723  1.00  0.00
ATOM   2987  O   TYR   193      -7.289   7.203  18.609  1.00  0.00
ATOM   2988  N   ASN   194      -7.814   5.526  20.029  1.00  0.00
ATOM   2989  H   ASN   194      -7.699   5.121  20.947  1.00  0.00
ATOM   2990  CA  ASN   194      -8.619   4.821  19.068  1.00  0.00
ATOM   2991  HA  ASN   194      -8.908   3.863  19.501  1.00  0.00
ATOM   2992  CB  ASN   194      -9.892   5.581  18.661  1.00  0.00
ATOM   2993  HB2 ASN   194      -9.669   6.622  18.426  1.00  0.00
ATOM   2994  HB3 ASN   194     -10.368   5.109  17.801  1.00  0.00
ATOM   2995  CG  ASN   194     -10.858   5.544  19.831  1.00  0.00
ATOM   2996  OD1 ASN   194     -11.235   4.475  20.304  1.00  0.00
ATOM   2997  ND2 ASN   194     -11.269   6.747  20.314  1.00  0.00
ATOM   2998 HD21 ASN   194     -11.912   6.782  21.092  1.00  0.00
ATOM   2999 HD22 ASN   194     -10.929   7.600  19.892  1.00  0.00
ATOM   3000  C   ASN   194      -7.835   4.556  17.817  1.00  0.00
ATOM   3001  O   ASN   194      -8.358   4.690  16.714  1.00  0.00
ATOM   3002  N   ARG   195      -6.570   4.116  17.965  1.00  0.00
ATOM   3003  H   ARG   195      -6.214   3.935  18.893  1.00  0.00
ATOM   3004  CA  ARG   195      -5.715   3.844  16.842  1.00  0.00
ATOM   3005  HA  ARG   195      -5.595   4.761  16.265  1.00  0.00
ATOM   3006  CB  ARG   195      -4.324   3.342  17.262  1.00  0.00
ATOM   3007  HB2 ARG   195      -3.873   4.110  17.890  1.00  0.00
ATOM   3008  HB3 ARG   195      -4.465   2.433  17.846  1.00  0.00
ATOM   3009  CG  ARG   195      -3.404   3.048  16.075  1.00  0.00
ATOM   3010  HG2 ARG   195      -4.001   2.538  15.319  1.00  0.00
ATOM   3011  HG3 ARG   195      -3.062   4.006  15.683  1.00  0.00
ATOM   3012  CD  ARG   195      -2.193   2.184  16.437  1.00  0.00
ATOM   3013  HD2 ARG   195      -1.438   2.212  15.651  1.00  0.00
ATOM   3014  HD3 ARG   195      -1.748   2.502  17.380  1.00  0.00
ATOM   3015  NE  ARG   195      -2.675   0.782  16.586  1.00  0.00
ATOM   3016  HE  ARG   195      -2.920   0.400  17.488  1.00  0.00
ATOM   3017  CZ  ARG   195      -2.786  -0.021  15.486  1.00  0.00
ATOM   3018  NH1 ARG   195      -2.458   0.462  14.252  1.00  0.00
ATOM   3019 HH11 ARG   195      -2.134   1.414  14.155  1.00  0.00
ATOM   3020 HH12 ARG   195      -2.541  -0.134  13.441  1.00  0.00
ATOM   3021  NH2 ARG   195      -3.232  -1.305  15.617  1.00  0.00
ATOM   3022 HH21 ARG   195      -3.480  -1.660  16.530  1.00  0.00
ATOM   3023 HH22 ARG   195      -3.312  -1.894  14.801  1.00  0.00
ATOM   3024  C   ARG   195      -6.314   2.748  16.010  1.00  0.00
ATOM   3025  O   ARG   195      -6.154   2.740  14.790  1.00  0.00
ATOM   3026  N   ALA   196      -6.976   1.777  16.670  1.00  0.00
ATOM   3027  H   ALA   196      -7.045   1.880  17.672  1.00  0.00
ATOM   3028  CA  ALA   196      -7.585   0.622  16.058  1.00  0.00
ATOM   3029  HA  ALA   196      -6.835   0.077  15.485  1.00  0.00
ATOM   3030  CB  ALA   196      -8.196  -0.330  17.098  1.00  0.00
ATOM   3031  HB1 ALA   196      -8.955   0.199  17.674  1.00  0.00
ATOM   3032  HB2 ALA   196      -8.652  -1.179  16.590  1.00  0.00
ATOM   3033  HB3 ALA   196      -7.414  -0.686  17.769  1.00  0.00
ATOM   3034  C   ALA   196      -8.679   1.045  15.135  1.00  0.00
ATOM   3035  O   ALA   196      -8.820   0.502  14.040  1.00  0.00
ATOM   3036  N   ARG   197      -9.491   2.037  15.548  1.00  0.00
ATOM   3037  H   ARG   197      -9.406   2.477  16.453  1.00  0.00
ATOM   3038  CA  ARG   197     -10.452   2.561  14.627  1.00  0.00
ATOM   3039  HA  ARG   197     -11.003   1.718  14.210  1.00  0.00
ATOM   3040  CB  ARG   197     -11.456   3.550  15.238  1.00  0.00
ATOM   3041  HB2 ARG   197     -12.045   3.024  15.989  1.00  0.00
ATOM   3042  HB3 ARG   197     -10.899   4.357  15.714  1.00  0.00
ATOM   3043  CG  ARG   197     -12.388   4.132  14.177  1.00  0.00
ATOM   3044  HG2 ARG   197     -11.751   4.578  13.413  1.00  0.00
ATOM   3045  HG3 ARG   197     -12.935   3.292  13.748  1.00  0.00
ATOM   3046  CD  ARG   197     -13.377   5.176  14.686  1.00  0.00
ATOM   3047  HD2 ARG   197     -14.112   4.744  15.365  1.00  0.00
ATOM   3048  HD3 ARG   197     -12.874   6.008  15.178  1.00  0.00
ATOM   3049  NE  ARG   197     -14.086   5.692  13.481  1.00  0.00
ATOM   3050  HE  ARG   197     -13.699   5.549  12.559  1.00  0.00
ATOM   3051  CZ  ARG   197     -15.272   6.357  13.594  1.00  0.00
ATOM   3052  NH1 ARG   197     -15.833   6.552  14.822  1.00  0.00
ATOM   3053 HH11 ARG   197     -15.368   6.203  15.648  1.00  0.00
ATOM   3054 HH12 ARG   197     -16.711   7.045  14.900  1.00  0.00
ATOM   3055  NH2 ARG   197     -15.893   6.836  12.476  1.00  0.00
ATOM   3056 HH21 ARG   197     -15.472   6.696  11.569  1.00  0.00
ATOM   3057 HH22 ARG   197     -16.771   7.328  12.561  1.00  0.00
ATOM   3058  C   ARG   197      -9.577   3.329  13.699  1.00  0.00
ATOM   3059  O   ARG   197      -8.393   3.466  13.927  1.00  0.00
ATOM   3060  N   GLY   198     -10.021   3.794  12.550  1.00  0.00
ATOM   3061  H   GLY   198     -10.939   3.709  12.137  1.00  0.00
ATOM   3062  CA  GLY   198      -9.013   4.515  11.826  1.00  0.00
ATOM   3063  HA2 GLY   198      -9.458   5.263  11.170  1.00  0.00
ATOM   3064  HA3 GLY   198      -8.311   4.999  12.505  1.00  0.00
ATOM   3065  C   GLY   198      -8.271   3.510  10.989  1.00  0.00
ATOM   3066  O   GLY   198      -8.180   3.653   9.774  1.00  0.00
ATOM   3067  N   LEU   199      -7.699   2.471  11.638  1.00  0.00
ATOM   3068  H   LEU   199      -7.788   2.445  12.644  1.00  0.00
ATOM   3069  CA  LEU   199      -7.053   1.371  10.985  1.00  0.00
ATOM   3070  HA  LEU   199      -6.283   1.754  10.315  1.00  0.00
ATOM   3071  CB  LEU   199      -6.392   0.411  11.999  1.00  0.00
ATOM   3072  HB2 LEU   199      -5.631   1.067  12.422  1.00  0.00
ATOM   3073  HB3 LEU   199      -7.086   0.109  12.783  1.00  0.00
ATOM   3074  CG  LEU   199      -5.718  -0.840  11.400  1.00  0.00
ATOM   3075  HG  LEU   199      -6.438  -1.336  10.749  1.00  0.00
ATOM   3076  CD1 LEU   199      -4.458  -0.486  10.595  1.00  0.00
ATOM   3077 HD11 LEU   199      -3.738   0.009  11.246  1.00  0.00
ATOM   3078 HD12 LEU   199      -4.016  -1.397  10.192  1.00  0.00
ATOM   3079 HD13 LEU   199      -4.725   0.181   9.776  1.00  0.00
ATOM   3080  CD2 LEU   199      -5.462  -1.904  12.481  1.00  0.00
ATOM   3081 HD21 LEU   199      -6.409  -2.201  12.931  1.00  0.00
ATOM   3082 HD22 LEU   199      -4.986  -2.774  12.029  1.00  0.00
ATOM   3083 HD23 LEU   199      -4.809  -1.492  13.250  1.00  0.00
ATOM   3084  C   LEU   199      -8.146   0.615  10.317  1.00  0.00
ATOM   3085  O   LEU   199      -8.065   0.269   9.140  1.00  0.00
ATOM   3086  N   THR   200      -9.236   0.385  11.076  1.00  0.00
ATOM   3087  H   THR   200      -9.293   0.726  12.025  1.00  0.00
ATOM   3088  CA  THR   200     -10.325  -0.392  10.568  1.00  0.00
ATOM   3089  HA  THR   200      -9.956  -1.347  10.194  1.00  0.00
ATOM   3090  CB  THR   200     -11.398  -0.658  11.592  1.00  0.00
ATOM   3091  HB  THR   200     -10.950  -1.132  12.465  1.00  0.00
ATOM   3092  CG2 THR   200     -12.066   0.662  12.012  1.00  0.00
ATOM   3093 HG21 THR   200     -12.514   1.137  11.139  1.00  0.00
ATOM   3094 HG22 THR   200     -12.840   0.459  12.752  1.00  0.00
ATOM   3095 HG23 THR   200     -11.318   1.327  12.443  1.00  0.00
ATOM   3096  OG1 THR   200     -12.362  -1.556  11.062  1.00  0.00
ATOM   3097  HG1 THR   200     -13.042  -1.720  11.720  1.00  0.00
ATOM   3098  C   THR   200     -10.915   0.317   9.399  1.00  0.00
ATOM   3099  O   THR   200     -11.118  -0.286   8.347  1.00  0.00
ATOM   3100  N   PHE   201     -11.153   1.635   9.531  1.00  0.00
ATOM   3101  H   PHE   201     -10.918   2.154  10.365  1.00  0.00
ATOM   3102  CA  PHE   201     -11.797   2.332   8.456  1.00  0.00
ATOM   3103  HA  PHE   201     -12.698   1.779   8.192  1.00  0.00
ATOM   3104  CB  PHE   201     -12.189   3.780   8.784  1.00  0.00
ATOM   3105  HB2 PHE   201     -12.794   3.885   9.684  1.00  0.00
ATOM   3106  HB3 PHE   201     -11.362   4.489   8.818  1.00  0.00
ATOM   3107  CG  PHE   201     -13.051   4.186   7.642  1.00  0.00
ATOM   3108  CD1 PHE   201     -14.371   3.800   7.604  1.00  0.00
ATOM   3109  HD1 PHE   201     -14.775   3.202   8.421  1.00  0.00
ATOM   3110  CE1 PHE   201     -15.178   4.160   6.552  1.00  0.00
ATOM   3111  HE1 PHE   201     -16.223   3.852   6.533  1.00  0.00
ATOM   3112  CZ  PHE   201     -14.664   4.911   5.522  1.00  0.00
ATOM   3113  HZ  PHE   201     -15.297   5.198   4.682  1.00  0.00
ATOM   3114  CE2 PHE   201     -13.347   5.300   5.554  1.00  0.00
ATOM   3115  HE2 PHE   201     -12.940   5.899   4.740  1.00  0.00
ATOM   3116  CD2 PHE   201     -12.543   4.936   6.608  1.00  0.00
ATOM   3117  HD2 PHE   201     -11.497   5.242   6.627  1.00  0.00
ATOM   3118  C   PHE   201     -10.888   2.350   7.269  1.00  0.00
ATOM   3119  O   PHE   201     -11.339   2.207   6.132  1.00  0.00
ATOM   3120  N   ALA   202      -9.573   2.523   7.497  1.00  0.00
ATOM   3121  H   ALA   202      -9.198   2.599   8.432  1.00  0.00
ATOM   3122  CA  ALA   202      -8.660   2.579   6.390  1.00  0.00
ATOM   3123  HA  ALA   202      -8.925   3.394   5.716  1.00  0.00
ATOM   3124  CB  ALA   202      -7.199   2.756   6.823  1.00  0.00
ATOM   3125  HB1 ALA   202      -6.916   1.942   7.491  1.00  0.00
ATOM   3126  HB2 ALA   202      -6.555   2.744   5.944  1.00  0.00
ATOM   3127  HB3 ALA   202      -7.086   3.707   7.343  1.00  0.00
ATOM   3128  C   ALA   202      -8.753   1.284   5.641  1.00  0.00
ATOM   3129  O   ALA   202      -8.703   1.269   4.412  1.00  0.00
ATOM   3130  N   MET   203      -8.878   0.164   6.379  1.00  0.00
ATOM   3131  H   MET   203      -8.889   0.248   7.385  1.00  0.00
ATOM   3132  CA  MET   203      -8.964  -1.152   5.803  1.00  0.00
ATOM   3133  HA  MET   203      -8.131  -1.283   5.112  1.00  0.00
ATOM   3134  CB  MET   203      -8.911  -2.272   6.854  1.00  0.00
ATOM   3135  HB2 MET   203      -9.708  -2.104   7.578  1.00  0.00
ATOM   3136  HB3 MET   203      -9.072  -3.226   6.351  1.00  0.00
ATOM   3137  CG  MET   203      -7.565  -2.299   7.576  1.00  0.00
ATOM   3138  HG2 MET   203      -7.431  -1.332   8.061  1.00  0.00
ATOM   3139  HG3 MET   203      -7.612  -3.081   8.334  1.00  0.00
ATOM   3140  SD  MET   203      -6.154  -2.617   6.477  1.00  0.00
ATOM   3141  CE  MET   203      -4.920  -1.954   7.631  1.00  0.00
ATOM   3142  HE1 MET   203      -4.947  -2.524   8.560  1.00  0.00
ATOM   3143  HE2 MET   203      -3.928  -2.031   7.187  1.00  0.00
ATOM   3144  HE3 MET   203      -5.143  -0.908   7.841  1.00  0.00
ATOM   3145  C   MET   203     -10.228  -1.316   5.016  1.00  0.00
ATOM   3146  O   MET   203     -10.217  -1.945   3.961  1.00  0.00
ATOM   3147  N   LEU   204     -11.363  -0.778   5.507  1.00  0.00
ATOM   3148  H   LEU   204     -11.399  -0.254   6.370  1.00  0.00
ATOM   3149  CA  LEU   204     -12.580  -0.935   4.752  1.00  0.00
ATOM   3150  HA  LEU   204     -12.741  -2.003   4.605  1.00  0.00
ATOM   3151  CB  LEU   204     -13.835  -0.334   5.416  1.00  0.00
ATOM   3152  HB2 LEU   204     -13.424   0.581   5.843  1.00  0.00
ATOM   3153  HB3 LEU   204     -14.593  -0.080   4.675  1.00  0.00
ATOM   3154  CG  LEU   204     -14.475  -1.181   6.535  1.00  0.00
ATOM   3155  HG  LEU   204     -14.738  -2.150   6.110  1.00  0.00
ATOM   3156  CD1 LEU   204     -13.543  -1.385   7.734  1.00  0.00
ATOM   3157 HD11 LEU   204     -13.280  -0.417   8.160  1.00  0.00
ATOM   3158 HD12 LEU   204     -14.048  -1.988   8.489  1.00  0.00
ATOM   3159 HD13 LEU   204     -12.637  -1.896   7.408  1.00  0.00
ATOM   3160  CD2 LEU   204     -15.837  -0.593   6.943  1.00  0.00
ATOM   3161 HD21 LEU   204     -16.503  -0.585   6.080  1.00  0.00
ATOM   3162 HD22 LEU   204     -16.275  -1.203   7.733  1.00  0.00
ATOM   3163 HD23 LEU   204     -15.700   0.426   7.305  1.00  0.00
ATOM   3164  C   LEU   204     -12.435  -0.238   3.437  1.00  0.00
ATOM   3165  O   LEU   204     -12.828  -0.774   2.404  1.00  0.00
ATOM   3166  N   ALA   205     -11.867   0.982   3.445  1.00  0.00
ATOM   3167  H   ALA   205     -11.508   1.379   4.302  1.00  0.00
ATOM   3168  CA  ALA   205     -11.744   1.747   2.236  1.00  0.00
ATOM   3169  HA  ALA   205     -12.725   1.868   1.777  1.00  0.00
ATOM   3170  CB  ALA   205     -11.141   3.139   2.480  1.00  0.00
ATOM   3171  HB1 ALA   205     -10.154   3.034   2.931  1.00  0.00
ATOM   3172  HB2 ALA   205     -11.052   3.668   1.531  1.00  0.00
ATOM   3173  HB3 ALA   205     -11.789   3.704   3.151  1.00  0.00
ATOM   3174  C   ALA   205     -10.845   1.034   1.275  1.00  0.00
ATOM   3175  O   ALA   205     -11.128   0.962   0.081  1.00  0.00
ATOM   3176  N   TYR   206      -9.736   0.474   1.780  1.00  0.00
ATOM   3177  H   TYR   206      -9.567   0.505   2.775  1.00  0.00
ATOM   3178  CA  TYR   206      -8.773  -0.186   0.947  1.00  0.00
ATOM   3179  HA  TYR   206      -8.429   0.518   0.189  1.00  0.00
ATOM   3180  CB  TYR   206      -7.555  -0.697   1.731  1.00  0.00
ATOM   3181  HB2 TYR   206      -7.008   0.125   2.193  1.00  0.00
ATOM   3182  HB3 TYR   206      -7.852  -1.412   2.498  1.00  0.00
ATOM   3183  CG  TYR   206      -6.685  -1.373   0.735  1.00  0.00
ATOM   3184  CD1 TYR   206      -5.842  -0.642  -0.069  1.00  0.00
ATOM   3185  HD1 TYR   206      -5.807   0.443   0.027  1.00  0.00
ATOM   3186  CE1 TYR   206      -5.045  -1.277  -0.992  1.00  0.00
ATOM   3187  HE1 TYR   206      -4.380  -0.695  -1.630  1.00  0.00
ATOM   3188  CZ  TYR   206      -5.087  -2.646  -1.110  1.00  0.00
ATOM   3189  OH  TYR   206      -4.275  -3.308  -2.054  1.00  0.00
ATOM   3190  HH  TYR   206      -3.728  -2.707  -2.565  1.00  0.00
ATOM   3191  CE2 TYR   206      -5.924  -3.380  -0.306  1.00  0.00
ATOM   3192  HE2 TYR   206      -5.959  -4.466  -0.395  1.00  0.00
ATOM   3193  CD2 TYR   206      -6.718  -2.741   0.613  1.00  0.00
ATOM   3194  HD2 TYR   206      -7.383  -3.319   1.255  1.00  0.00
ATOM   3195  C   TYR   206      -9.407  -1.372   0.288  1.00  0.00
ATOM   3196  O   TYR   206      -9.140  -1.659  -0.876  1.00  0.00
ATOM   3197  N   PHE   207     -10.255  -2.112   1.023  1.00  0.00
ATOM   3198  H   PHE   207     -10.496  -1.858   1.970  1.00  0.00
ATOM   3199  CA  PHE   207     -10.845  -3.292   0.465  1.00  0.00
ATOM   3200  HA  PHE   207     -10.048  -3.963   0.145  1.00  0.00
ATOM   3201  CB  PHE   207     -11.744  -4.039   1.467  1.00  0.00
ATOM   3202  HB2 PHE   207     -11.216  -4.353   2.367  1.00  0.00
ATOM   3203  HB3 PHE   207     -12.624  -3.460   1.747  1.00  0.00
ATOM   3204  CG  PHE   207     -12.242  -5.280   0.810  1.00  0.00
ATOM   3205  CD1 PHE   207     -11.451  -6.404   0.747  1.00  0.00
ATOM   3206  HD1 PHE   207     -10.451  -6.378   1.180  1.00  0.00
ATOM   3207  CE1 PHE   207     -11.911  -7.553   0.145  1.00  0.00
ATOM   3208  HE1 PHE   207     -11.274  -8.437   0.102  1.00  0.00
ATOM   3209  CZ  PHE   207     -13.171  -7.587  -0.401  1.00  0.00
ATOM   3210  HZ  PHE   207     -13.538  -8.493  -0.883  1.00  0.00
ATOM   3211  CE2 PHE   207     -13.970  -6.471  -0.337  1.00  0.00
ATOM   3212  HE2 PHE   207     -14.973  -6.494  -0.764  1.00  0.00
ATOM   3213  CD2 PHE   207     -13.505  -5.325   0.265  1.00  0.00
ATOM   3214  HD2 PHE   207     -14.139  -4.440   0.314  1.00  0.00
ATOM   3215  C   PHE   207     -11.686  -2.906  -0.709  1.00  0.00
ATOM   3216  O   PHE   207     -11.603  -3.529  -1.767  1.00  0.00
ATOM   3217  N   ILE   208     -12.511  -1.854  -0.562  1.00  0.00
ATOM   3218  H   ILE   208     -12.566  -1.337   0.304  1.00  0.00
ATOM   3219  CA  ILE   208     -13.381  -1.475  -1.635  1.00  0.00
ATOM   3220  HA  ILE   208     -13.922  -2.336  -2.027  1.00  0.00
ATOM   3221  CB  ILE   208     -14.359  -0.392  -1.274  1.00  0.00
ATOM   3222  HB  ILE   208     -14.871  -0.657  -0.349  1.00  0.00
ATOM   3223  CG2 ILE   208     -13.607   0.931  -1.080  1.00  0.00
ATOM   3224 HG21 ILE   208     -13.095   1.197  -2.005  1.00  0.00
ATOM   3225 HG22 ILE   208     -14.315   1.717  -0.818  1.00  0.00
ATOM   3226 HG23 ILE   208     -12.876   0.820  -0.279  1.00  0.00
ATOM   3227  CG1 ILE   208     -15.463  -0.320  -2.336  1.00  0.00
ATOM   3228 HG12 ILE   208     -15.028   0.108  -3.239  1.00  0.00
ATOM   3229 HG13 ILE   208     -15.795  -1.338  -2.540  1.00  0.00
ATOM   3230  CD1 ILE   208     -16.654   0.524  -1.896  1.00  0.00
ATOM   3231 HD11 ILE   208     -16.323   1.542  -1.692  1.00  0.00
ATOM   3232 HD12 ILE   208     -17.403   0.538  -2.688  1.00  0.00
ATOM   3233 HD13 ILE   208     -17.089   0.096  -0.993  1.00  0.00
ATOM   3234  C   ILE   208     -12.573  -1.024  -2.811  1.00  0.00
ATOM   3235  O   ILE   208     -12.873  -1.389  -3.945  1.00  0.00
ATOM   3236  N   THR   209     -11.509  -0.228  -2.577  1.00  0.00
ATOM   3237  H   THR   209     -11.240   0.057  -1.646  1.00  0.00
ATOM   3238  CA  THR   209     -10.750   0.270  -3.686  1.00  0.00
ATOM   3239  HA  THR   209     -11.418   0.782  -4.378  1.00  0.00
ATOM   3240  CB  THR   209      -9.648   1.214  -3.295  1.00  0.00
ATOM   3241  HB  THR   209     -10.051   1.998  -2.654  1.00  0.00
ATOM   3242  CG2 THR   209      -8.558   0.443  -2.537  1.00  0.00
ATOM   3243 HG21 THR   209      -8.154  -0.341  -3.178  1.00  0.00
ATOM   3244 HG22 THR   209      -7.759   1.128  -2.253  1.00  0.00
ATOM   3245 HG23 THR   209      -8.986  -0.006  -1.641  1.00  0.00
ATOM   3246  OG1 THR   209      -9.104   1.832  -4.451  1.00  0.00
ATOM   3247  HG1 THR   209      -8.401   2.433  -4.192  1.00  0.00
ATOM   3248  C   THR   209     -10.157  -0.887  -4.430  1.00  0.00
ATOM   3249  O   THR   209     -10.162  -0.905  -5.659  1.00  0.00
ATOM   3250  N   TRP   210      -9.637  -1.896  -3.701  1.00  0.00
ATOM   3251  H   TRP   210      -9.690  -1.865  -2.693  1.00  0.00
ATOM   3252  CA  TRP   210      -9.022  -3.040  -4.316  1.00  0.00
ATOM   3253  HA  TRP   210      -8.209  -2.704  -4.960  1.00  0.00
ATOM   3254  CB  TRP   210      -8.451  -4.019  -3.271  1.00  0.00
ATOM   3255  HB2 TRP   210      -7.765  -3.489  -2.611  1.00  0.00
ATOM   3256  HB3 TRP   210      -9.271  -4.434  -2.685  1.00  0.00
ATOM   3257  CG  TRP   210      -7.686  -5.195  -3.837  1.00  0.00
ATOM   3258  CD1 TRP   210      -6.346  -5.326  -4.053  1.00  0.00
ATOM   3259  HD1 TRP   210      -5.717  -4.475  -3.791  1.00  0.00
ATOM   3260  NE1 TRP   210      -6.074  -6.566  -4.580  1.00  0.00
ATOM   3261  HE1 TRP   210      -5.162  -6.917  -4.834  1.00  0.00
ATOM   3262  CE2 TRP   210      -7.261  -7.256  -4.708  1.00  0.00
ATOM   3263  CZ2 TRP   210      -7.522  -8.513  -5.178  1.00  0.00
ATOM   3264  HZ2 TRP   210      -6.689  -9.123  -5.526  1.00  0.00
ATOM   3265  CH2 TRP   210      -8.835  -8.929  -5.180  1.00  0.00
ATOM   3266  HH2 TRP   210      -9.083  -9.926  -5.544  1.00  0.00
ATOM   3267  CZ3 TRP   210      -9.850  -8.109  -4.730  1.00  0.00
ATOM   3268  HZ3 TRP   210     -10.886  -8.449  -4.740  1.00  0.00
ATOM   3269  CE3 TRP   210      -9.590  -6.842  -4.257  1.00  0.00
ATOM   3270  HE3 TRP   210     -10.412  -6.217  -3.908  1.00  0.00
ATOM   3271  CD2 TRP   210      -8.289  -6.430  -4.253  1.00  0.00
ATOM   3272  C   TRP   210     -10.056  -3.777  -5.112  1.00  0.00
ATOM   3273  O   TRP   210      -9.828  -4.132  -6.269  1.00  0.00
ATOM   3274  N   VAL   211     -11.241  -4.004  -4.513  1.00  0.00
ATOM   3275  H   VAL   211     -11.426  -3.645  -3.587  1.00  0.00
ATOM   3276  CA  VAL   211     -12.265  -4.767  -5.163  1.00  0.00
ATOM   3277  HA  VAL   211     -11.898  -5.743  -5.479  1.00  0.00
ATOM   3278  CB  VAL   211     -13.477  -4.966  -4.304  1.00  0.00
ATOM   3279  HB  VAL   211     -13.860  -4.001  -3.974  1.00  0.00
ATOM   3280  CG1 VAL   211     -14.554  -5.689  -5.132  1.00  0.00
ATOM   3281 HG11 VAL   211     -14.172  -6.655  -5.462  1.00  0.00
ATOM   3282 HG12 VAL   211     -15.443  -5.841  -4.520  1.00  0.00
ATOM   3283 HG13 VAL   211     -14.812  -5.084  -6.001  1.00  0.00
ATOM   3284  CG2 VAL   211     -13.051  -5.735  -3.043  1.00  0.00
ATOM   3285 HG21 VAL   211     -12.299  -5.160  -2.502  1.00  0.00
ATOM   3286 HG22 VAL   211     -13.918  -5.892  -2.402  1.00  0.00
ATOM   3287 HG23 VAL   211     -12.633  -6.700  -3.329  1.00  0.00
ATOM   3288  C   VAL   211     -12.693  -4.070  -6.414  1.00  0.00
ATOM   3289  O   VAL   211     -12.918  -4.719  -7.433  1.00  0.00
ATOM   3290  N   SER   212     -12.830  -2.731  -6.368  1.00  0.00
ATOM   3291  H   SER   212     -12.613  -2.221  -5.523  1.00  0.00
ATOM   3292  CA  SER   212     -13.281  -1.991  -7.513  1.00  0.00
ATOM   3293  HA  SER   212     -14.193  -2.453  -7.890  1.00  0.00
ATOM   3294  CB  SER   212     -13.575  -0.514  -7.190  1.00  0.00
ATOM   3295  HB2 SER   212     -14.350  -0.462  -6.425  1.00  0.00
ATOM   3296  HB3 SER   212     -12.666  -0.040  -6.819  1.00  0.00
ATOM   3297  OG  SER   212     -14.018   0.162  -8.359  1.00  0.00
ATOM   3298  HG  SER   212     -14.199   1.081  -8.148  1.00  0.00
ATOM   3299  C   SER   212     -12.231  -2.015  -8.582  1.00  0.00
ATOM   3300  O   SER   212     -12.543  -2.044  -9.772  1.00  0.00
ATOM   3301  N   PHE   213     -10.949  -2.025  -8.181  1.00  0.00
ATOM   3302  H   PHE   213     -10.745  -2.085  -7.194  1.00  0.00
ATOM   3303  CA  PHE   213      -9.848  -1.936  -9.099  1.00  0.00
ATOM   3304  HA  PHE   213      -9.951  -1.027  -9.691  1.00  0.00
ATOM   3305  CB  PHE   213      -8.492  -1.898  -8.372  1.00  0.00
ATOM   3306  HB2 PHE   213      -8.375  -1.035  -7.717  1.00  0.00
ATOM   3307  HB3 PHE   213      -8.310  -2.811  -7.805  1.00  0.00
ATOM   3308  CG  PHE   213      -7.411  -1.808  -9.392  1.00  0.00
ATOM   3309  CD1 PHE   213      -7.134  -0.611 -10.016  1.00  0.00
ATOM   3310  HD1 PHE   213      -7.718   0.272  -9.756  1.00  0.00
ATOM   3311  CE1 PHE   213      -6.136  -0.522 -10.956  1.00  0.00
ATOM   3312  HE1 PHE   213      -5.930   0.429 -11.447  1.00  0.00
ATOM   3313  CZ  PHE   213      -5.397  -1.634 -11.277  1.00  0.00
ATOM   3314  HZ  PHE   213      -4.605  -1.570 -12.024  1.00  0.00
ATOM   3315  CE2 PHE   213      -5.658  -2.830 -10.654  1.00  0.00
ATOM   3316  HE2 PHE   213      -5.072  -3.714 -10.905  1.00  0.00
ATOM   3317  CD2 PHE   213      -6.659  -2.912  -9.714  1.00  0.00
ATOM   3318  HD2 PHE   213      -6.863  -3.860  -9.216  1.00  0.00
ATOM   3319  C   PHE   213      -9.833  -3.102 -10.042  1.00  0.00
ATOM   3320  O   PHE   213      -9.607  -2.924 -11.238  1.00  0.00
ATOM   3321  N   VAL   214     -10.077  -4.328  -9.541  1.00  0.00
ATOM   3322  H   VAL   214     -10.313  -4.477  -8.570  1.00  0.00
ATOM   3323  CA  VAL   214      -9.925  -5.477 -10.388  1.00  0.00
ATOM   3324  HA  VAL   214      -8.946  -5.507 -10.866  1.00  0.00
ATOM   3325  CB  VAL   214     -10.142  -6.774  -9.656  1.00  0.00
ATOM   3326  HB  VAL   214     -11.149  -6.797  -9.239  1.00  0.00
ATOM   3327  CG1 VAL   214      -9.969  -7.941 -10.641  1.00  0.00
ATOM   3328 HG11 VAL   214      -8.962  -7.919 -11.058  1.00  0.00
ATOM   3329 HG12 VAL   214     -10.125  -8.885 -10.118  1.00  0.00
ATOM   3330 HG13 VAL   214     -10.697  -7.848 -11.447  1.00  0.00
ATOM   3331  CG2 VAL   214      -9.175  -6.820  -8.461  1.00  0.00
ATOM   3332 HG21 VAL   214      -9.376  -5.978  -7.798  1.00  0.00
ATOM   3333 HG22 VAL   214      -9.315  -7.753  -7.915  1.00  0.00
ATOM   3334 HG23 VAL   214      -8.148  -6.761  -8.822  1.00  0.00
ATOM   3335  C   VAL   214     -10.842  -5.423 -11.575  1.00  0.00
ATOM   3336  O   VAL   214     -10.365  -5.563 -12.700  1.00  0.00
ATOM   3337  N   PRO   215     -12.126  -5.222 -11.429  1.00  0.00
ATOM   3338  CD  PRO   215     -12.863  -5.589 -10.233  1.00  0.00
ATOM   3339  HD2 PRO   215     -12.448  -5.059  -9.376  1.00  0.00
ATOM   3340  HD3 PRO   215     -12.778  -6.664 -10.071  1.00  0.00
ATOM   3341  CG  PRO   215     -14.302  -5.157 -10.553  1.00  0.00
ATOM   3342  HG2 PRO   215     -14.466  -4.122 -10.253  1.00  0.00
ATOM   3343  HG3 PRO   215     -15.017  -5.801 -10.040  1.00  0.00
ATOM   3344  CB  PRO   215     -14.409  -5.324 -12.081  1.00  0.00
ATOM   3345  HB2 PRO   215     -15.041  -4.579 -12.564  1.00  0.00
ATOM   3346  HB3 PRO   215     -14.792  -6.321 -12.299  1.00  0.00
ATOM   3347  CA  PRO   215     -12.967  -5.194 -12.590  1.00  0.00
ATOM   3348  HA  PRO   215     -12.787  -6.113 -13.148  1.00  0.00
ATOM   3349  C   PRO   215     -12.716  -4.018 -13.475  1.00  0.00
ATOM   3350  O   PRO   215     -12.827  -4.160 -14.692  1.00  0.00
ATOM   3351  N   LEU   216     -12.389  -2.847 -12.900  1.00  0.00
ATOM   3352  H   LEU   216     -12.277  -2.746 -11.901  1.00  0.00
ATOM   3353  CA  LEU   216     -12.194  -1.693 -13.726  1.00  0.00
ATOM   3354  HA  LEU   216     -13.058  -1.575 -14.381  1.00  0.00
ATOM   3355  CB  LEU   216     -12.027  -0.404 -12.893  1.00  0.00
ATOM   3356  HB2 LEU   216     -12.883  -0.482 -12.223  1.00  0.00
ATOM   3357  HB3 LEU   216     -11.106  -0.433 -12.310  1.00  0.00
ATOM   3358  CG  LEU   216     -12.102   0.930 -13.672  1.00  0.00
ATOM   3359  HG  LEU   216     -13.073   1.001 -14.163  1.00  0.00
ATOM   3360  CD1 LEU   216     -11.924   2.118 -12.718  1.00  0.00
ATOM   3361 HD11 LEU   216     -10.953   2.048 -12.227  1.00  0.00
ATOM   3362 HD12 LEU   216     -11.979   3.049 -13.282  1.00  0.00
ATOM   3363 HD13 LEU   216     -12.713   2.102 -11.966  1.00  0.00
ATOM   3364  CD2 LEU   216     -11.133   0.997 -14.863  1.00  0.00
ATOM   3365 HD21 LEU   216     -11.363   0.195 -15.565  1.00  0.00
ATOM   3366 HD22 LEU   216     -11.238   1.959 -15.364  1.00  0.00
ATOM   3367 HD23 LEU   216     -10.109   0.884 -14.506  1.00  0.00
ATOM   3368  C   LEU   216     -10.959  -1.914 -14.540  1.00  0.00
ATOM   3369  O   LEU   216     -10.944  -1.678 -15.747  1.00  0.00
ATOM   3370  N   LEU   217      -9.882  -2.378 -13.882  1.00  0.00
ATOM   3371  H   LEU   217      -9.936  -2.633 -12.906  1.00  0.00
ATOM   3372  CA  LEU   217      -8.634  -2.552 -14.561  1.00  0.00
ATOM   3373  HA  LEU   217      -8.342  -1.610 -15.025  1.00  0.00
ATOM   3374  CB  LEU   217      -7.521  -2.989 -13.594  1.00  0.00
ATOM   3375  HB2 LEU   217      -7.473  -2.132 -12.922  1.00  0.00
ATOM   3376  HB3 LEU   217      -7.782  -3.881 -13.025  1.00  0.00
ATOM   3377  CG  LEU   217      -6.151  -3.192 -14.266  1.00  0.00
ATOM   3378  HG  LEU   217      -6.274  -3.862 -15.117  1.00  0.00
ATOM   3379  CD1 LEU   217      -5.571  -1.851 -14.749  1.00  0.00
ATOM   3380 HD11 LEU   217      -5.447  -1.181 -13.898  1.00  0.00
ATOM   3381 HD12 LEU   217      -4.603  -2.022 -15.220  1.00  0.00
ATOM   3382 HD13 LEU   217      -6.251  -1.399 -15.471  1.00  0.00
ATOM   3383  CD2 LEU   217      -5.187  -3.979 -13.367  1.00  0.00
ATOM   3384 HD21 LEU   217      -5.610  -4.960 -13.150  1.00  0.00
ATOM   3385 HD22 LEU   217      -4.232  -4.101 -13.877  1.00  0.00
ATOM   3386 HD23 LEU   217      -5.034  -3.436 -12.435  1.00  0.00
ATOM   3387  C   LEU   217      -8.767  -3.628 -15.597  1.00  0.00
ATOM   3388  O   LEU   217      -8.424  -3.429 -16.760  1.00  0.00
ATOM   3389  N   ALA   218      -9.276  -4.803 -15.185  1.00  0.00
ATOM   3390  H   ALA   218      -9.591  -4.894 -14.230  1.00  0.00
ATOM   3391  CA  ALA   218      -9.380  -5.944 -16.047  1.00  0.00
ATOM   3392  HA  ALA   218      -8.399  -6.106 -16.494  1.00  0.00
ATOM   3393  CB  ALA   218      -9.794  -7.220 -15.295  1.00  0.00
ATOM   3394  HB1 ALA   218     -10.778  -7.077 -14.850  1.00  0.00
ATOM   3395  HB2 ALA   218      -9.829  -8.058 -15.992  1.00  0.00
ATOM   3396  HB3 ALA   218      -9.068  -7.431 -14.510  1.00  0.00
ATOM   3397  C   ALA   218     -10.381  -5.737 -17.132  1.00  0.00
ATOM   3398  O   ALA   218     -10.123  -6.066 -18.288  1.00  0.00
ATOM   3399  N   ASN   219     -11.552  -5.169 -16.787  1.00  0.00
ATOM   3400  H   ASN   219     -11.721  -4.813 -15.857  1.00  0.00
ATOM   3401  CA  ASN   219     -12.617  -5.103 -17.744  1.00  0.00
ATOM   3402  HA  ASN   219     -12.807  -6.112 -18.110  1.00  0.00
ATOM   3403  CB  ASN   219     -13.927  -4.532 -17.177  1.00  0.00
ATOM   3404  HB2 ASN   219     -13.737  -3.643 -16.576  1.00  0.00
ATOM   3405  HB3 ASN   219     -14.637  -4.291 -17.968  1.00  0.00
ATOM   3406  CG  ASN   219     -14.539  -5.601 -16.283  1.00  0.00
ATOM   3407  OD1 ASN   219     -15.499  -5.350 -15.554  1.00  0.00
ATOM   3408  ND2 ASN   219     -13.961  -6.831 -16.332  1.00  0.00
ATOM   3409 HD21 ASN   219     -14.325  -7.580 -15.760  1.00  0.00
ATOM   3410 HD22 ASN   219     -13.170  -6.990 -16.940  1.00  0.00
ATOM   3411  C   ASN   219     -12.235  -4.282 -18.925  1.00  0.00
ATOM   3412  O   ASN   219     -12.407  -4.727 -20.057  1.00  0.00
ATOM   3413  N   VAL   220     -11.691  -3.071 -18.723  1.00  0.00
ATOM   3414  H   VAL   220     -11.454  -2.667 -17.828  1.00  0.00
ATOM   3415  CA  VAL   220     -11.414  -2.311 -19.906  1.00  0.00
ATOM   3416  HA  VAL   220     -11.488  -2.918 -20.809  1.00  0.00
ATOM   3417  CB  VAL   220     -12.310  -1.117 -20.056  1.00  0.00
ATOM   3418  HB  VAL   220     -12.225  -0.480 -19.176  1.00  0.00
ATOM   3419  CG1 VAL   220     -11.884  -0.327 -21.302  1.00  0.00
ATOM   3420 HG11 VAL   220     -11.969  -0.963 -22.183  1.00  0.00
ATOM   3421 HG12 VAL   220     -12.530   0.543 -21.419  1.00  0.00
ATOM   3422 HG13 VAL   220     -10.851   0.001 -21.189  1.00  0.00
ATOM   3423  CG2 VAL   220     -13.765  -1.611 -20.097  1.00  0.00
ATOM   3424 HG21 VAL   220     -13.996  -2.139 -19.172  1.00  0.00
ATOM   3425 HG22 VAL   220     -14.436  -0.759 -20.206  1.00  0.00
ATOM   3426 HG23 VAL   220     -13.896  -2.286 -20.942  1.00  0.00
ATOM   3427  C   VAL   220     -10.016  -1.805 -19.849  1.00  0.00
ATOM   3428  O   VAL   220      -9.509  -1.453 -18.786  1.00  0.00
ATOM   3429  N   GLN   221      -9.340  -1.769 -21.013  1.00  0.00
ATOM   3430  H   GLN   221      -9.733  -2.079 -21.890  1.00  0.00
ATOM   3431  CA  GLN   221      -8.028  -1.201 -21.021  1.00  0.00
ATOM   3432  HA  GLN   221      -7.578  -1.371 -20.043  1.00  0.00
ATOM   3433  CB  GLN   221      -7.105  -1.795 -22.096  1.00  0.00
ATOM   3434  HB2 GLN   221      -7.604  -1.682 -23.058  1.00  0.00
ATOM   3435  HB3 GLN   221      -6.182  -1.215 -22.095  1.00  0.00
ATOM   3436  CG  GLN   221      -6.779  -3.271 -21.862  1.00  0.00
ATOM   3437  HG2 GLN   221      -6.264  -3.410 -20.912  1.00  0.00
ATOM   3438  HG3 GLN   221      -7.687  -3.874 -21.874  1.00  0.00
ATOM   3439  CD  GLN   221      -5.867  -3.744 -22.983  1.00  0.00
ATOM   3440  OE1 GLN   221      -6.255  -3.763 -24.150  1.00  0.00
ATOM   3441  NE2 GLN   221      -4.616  -4.136 -22.622  1.00  0.00
ATOM   3442 HE21 GLN   221      -3.968  -4.459 -23.326  1.00  0.00
ATOM   3443 HE22 GLN   221      -4.340  -4.102 -21.651  1.00  0.00
ATOM   3444  C   GLN   221      -8.264   0.224 -21.361  1.00  0.00
ATOM   3445  O   GLN   221      -8.479   0.570 -22.522  1.00  0.00
ATOM   3446  N   VAL   222      -8.237   1.104 -20.350  1.00  0.00
ATOM   3447  H   VAL   222      -8.021   0.876 -19.390  1.00  0.00
ATOM   3448  CA  VAL   222      -8.571   2.455 -20.666  1.00  0.00
ATOM   3449  HA  VAL   222      -8.457   2.714 -21.719  1.00  0.00
ATOM   3450  CB  VAL   222      -9.960   2.832 -20.226  1.00  0.00
ATOM   3451  HB  VAL   222     -10.669   2.074 -20.559  1.00  0.00
ATOM   3452  CG1 VAL   222      -9.994   2.927 -18.692  1.00  0.00
ATOM   3453 HG11 VAL   222      -9.286   3.686 -18.359  1.00  0.00
ATOM   3454 HG12 VAL   222     -10.998   3.200 -18.367  1.00  0.00
ATOM   3455 HG13 VAL   222      -9.723   1.963 -18.262  1.00  0.00
ATOM   3456  CG2 VAL   222     -10.421   4.093 -20.979  1.00  0.00
ATOM   3457 HG21 VAL   222     -10.424   3.896 -22.051  1.00  0.00
ATOM   3458 HG22 VAL   222     -11.427   4.362 -20.657  1.00  0.00
ATOM   3459 HG23 VAL   222      -9.739   4.915 -20.763  1.00  0.00
ATOM   3460  C   VAL   222      -7.589   3.342 -20.010  1.00  0.00
ATOM   3461  O   VAL   222      -6.698   2.877 -19.301  1.00  0.00
ATOM   3462  N   ALA   223      -7.756   4.656 -20.248  1.00  0.00
ATOM   3463  H   ALA   223      -8.532   4.974 -20.811  1.00  0.00
ATOM   3464  CA  ALA   223      -6.906   5.633 -19.658  1.00  0.00
ATOM   3465  HA  ALA   223      -5.852   5.558 -19.925  1.00  0.00
ATOM   3466  CB  ALA   223      -7.376   7.076 -19.912  1.00  0.00
ATOM   3467  HB1 ALA   223      -8.428   7.169 -19.641  1.00  0.00
ATOM   3468  HB2 ALA   223      -6.784   7.763 -19.308  1.00  0.00
ATOM   3469  HB3 ALA   223      -7.250   7.319 -20.967  1.00  0.00
ATOM   3470  C   ALA   223      -7.045   5.350 -18.212  1.00  0.00
ATOM   3471  O   ALA   223      -6.075   5.410 -17.462  1.00  0.00
ATOM   3472  N   TYR   224      -8.268   4.970 -17.805  1.00  0.00
ATOM   3473  H   TYR   224      -9.052   4.911 -18.439  1.00  0.00
ATOM   3474  CA  TYR   224      -8.463   4.572 -16.452  1.00  0.00
ATOM   3475  HA  TYR   224      -7.844   5.194 -15.806  1.00  0.00
ATOM   3476  CB  TYR   224      -9.928   4.716 -16.014  1.00  0.00
ATOM   3477  HB2 TYR   224     -10.580   4.069 -16.601  1.00  0.00
ATOM   3478  HB3 TYR   224     -10.048   4.488 -14.955  1.00  0.00
ATOM   3479  CG  TYR   224     -10.291   6.139 -16.259  1.00  0.00
ATOM   3480  CD1 TYR   224     -10.628   6.551 -17.528  1.00  0.00
ATOM   3481  HD1 TYR   224     -10.627   5.822 -18.338  1.00  0.00
ATOM   3482  CE1 TYR   224     -10.963   7.860 -17.782  1.00  0.00
ATOM   3483  HE1 TYR   224     -11.227   8.172 -18.793  1.00  0.00
ATOM   3484  CZ  TYR   224     -10.967   8.775 -16.758  1.00  0.00
ATOM   3485  OH  TYR   224     -11.309  10.122 -17.007  1.00  0.00
ATOM   3486  HH  TYR   224     -11.522  10.291 -17.928  1.00  0.00
ATOM   3487  CE2 TYR   224     -10.634   8.373 -15.488  1.00  0.00
ATOM   3488  HE2 TYR   224     -10.637   9.099 -14.675  1.00  0.00
ATOM   3489  CD2 TYR   224     -10.297   7.061 -15.238  1.00  0.00
ATOM   3490  HD2 TYR   224     -10.033   6.749 -14.227  1.00  0.00
ATOM   3491  C   TYR   224      -8.114   3.112 -16.413  1.00  0.00
ATOM   3492  O   TYR   224      -8.964   2.241 -16.226  1.00  0.00
ATOM   3493  N   GLN   225      -6.814   2.841 -16.622  1.00  0.00
ATOM   3494  H   GLN   225      -6.268   3.649 -16.883  1.00  0.00
ATOM   3495  CA  GLN   225      -6.141   1.578 -16.488  1.00  0.00
ATOM   3496  HA  GLN   225      -6.752   0.980 -15.812  1.00  0.00
ATOM   3497  CB  GLN   225      -5.885   0.762 -17.773  1.00  0.00
ATOM   3498  HB2 GLN   225      -6.854   0.568 -18.233  1.00  0.00
ATOM   3499  HB3 GLN   225      -5.285   1.383 -18.438  1.00  0.00
ATOM   3500  CG  GLN   225      -5.163  -0.565 -17.525  1.00  0.00
ATOM   3501  HG2 GLN   225      -4.184  -0.404 -17.073  1.00  0.00
ATOM   3502  HG3 GLN   225      -5.755  -1.219 -16.885  1.00  0.00
ATOM   3503  CD  GLN   225      -4.971  -1.247 -18.873  1.00  0.00
ATOM   3504  OE1 GLN   225      -4.506  -2.384 -18.947  1.00  0.00
ATOM   3505  NE2 GLN   225      -5.342  -0.533 -19.969  1.00  0.00
ATOM   3506 HE21 GLN   225      -5.237  -0.935 -20.889  1.00  0.00
ATOM   3507 HE22 GLN   225      -5.721   0.397 -19.858  1.00  0.00
ATOM   3508  C   GLN   225      -4.832   2.010 -15.921  1.00  0.00
ATOM   3509  O   GLN   225      -4.592   1.785 -14.737  1.00  0.00
ATOM   3510  N   PRO   226      -3.942   2.584 -16.703  1.00  0.00
ATOM   3511  CD  PRO   226      -4.268   3.294 -17.935  1.00  0.00
ATOM   3512  HD2 PRO   226      -5.259   3.734 -17.821  1.00  0.00
ATOM   3513  HD3 PRO   226      -4.284   2.570 -18.750  1.00  0.00
ATOM   3514  CG  PRO   226      -3.168   4.354 -18.113  1.00  0.00
ATOM   3515  HG2 PRO   226      -3.514   5.330 -17.771  1.00  0.00
ATOM   3516  HG3 PRO   226      -2.864   4.422 -19.158  1.00  0.00
ATOM   3517  CB  PRO   226      -2.017   3.829 -17.240  1.00  0.00
ATOM   3518  HB2 PRO   226      -1.541   4.733 -16.860  1.00  0.00
ATOM   3519  HB3 PRO   226      -1.258   3.168 -17.658  1.00  0.00
ATOM   3520  CA  PRO   226      -2.759   3.121 -16.112  1.00  0.00
ATOM   3521  HA  PRO   226      -2.178   2.348 -15.610  1.00  0.00
ATOM   3522  C   PRO   226      -3.234   4.124 -15.102  1.00  0.00
ATOM   3523  O   PRO   226      -2.673   4.179 -14.010  1.00  0.00
ATOM   3524  N   ALA   227      -4.267   4.925 -15.451  1.00  0.00
ATOM   3525  H   ALA   227      -4.685   4.845 -16.367  1.00  0.00
ATOM   3526  CA  ALA   227      -4.789   5.913 -14.548  1.00  0.00
ATOM   3527  HA  ALA   227      -3.953   6.514 -14.190  1.00  0.00
ATOM   3528  CB  ALA   227      -5.841   6.851 -15.161  1.00  0.00
ATOM   3529  HB1 ALA   227      -6.688   6.265 -15.516  1.00  0.00
ATOM   3530  HB2 ALA   227      -6.181   7.559 -14.406  1.00  0.00
ATOM   3531  HB3 ALA   227      -5.401   7.395 -15.997  1.00  0.00
ATOM   3532  C   ALA   227      -5.426   5.229 -13.382  1.00  0.00
ATOM   3533  O   ALA   227      -5.270   5.667 -12.244  1.00  0.00
ATOM   3534  N   VAL   228      -6.172   4.131 -13.629  1.00  0.00
ATOM   3535  H   VAL   228      -6.358   3.771 -14.554  1.00  0.00
ATOM   3536  CA  VAL   228      -6.800   3.489 -12.511  1.00  0.00
ATOM   3537  HA  VAL   228      -7.315   4.210 -11.876  1.00  0.00
ATOM   3538  CB  VAL   228      -7.754   2.370 -12.840  1.00  0.00
ATOM   3539  HB  VAL   228      -8.099   1.887 -11.925  1.00  0.00
ATOM   3540  CG1 VAL   228      -8.955   2.973 -13.584  1.00  0.00
ATOM   3541 HG11 VAL   228      -8.611   3.455 -14.499  1.00  0.00
ATOM   3542 HG12 VAL   228      -9.662   2.182 -13.834  1.00  0.00
ATOM   3543 HG13 VAL   228      -9.445   3.710 -12.947  1.00  0.00
ATOM   3544  CG2 VAL   228      -7.027   1.254 -13.604  1.00  0.00
ATOM   3545 HG21 VAL   228      -6.217   0.860 -12.990  1.00  0.00
ATOM   3546 HG22 VAL   228      -7.730   0.453 -13.834  1.00  0.00
ATOM   3547 HG23 VAL   228      -6.617   1.655 -14.531  1.00  0.00
ATOM   3548  C   VAL   228      -5.727   2.985 -11.607  1.00  0.00
ATOM   3549  O   VAL   228      -5.863   3.063 -10.386  1.00  0.00
ATOM   3550  N   GLN   229      -4.620   2.465 -12.172  1.00  0.00
ATOM   3551  H   GLN   229      -4.491   2.390 -13.171  1.00  0.00
ATOM   3552  CA  GLN   229      -3.572   1.992 -11.313  1.00  0.00
ATOM   3553  HA  GLN   229      -4.001   1.255 -10.635  1.00  0.00
ATOM   3554  CB  GLN   229      -2.390   1.346 -12.057  1.00  0.00
ATOM   3555  HB2 GLN   229      -2.055   2.052 -12.817  1.00  0.00
ATOM   3556  HB3 GLN   229      -1.592   1.188 -11.331  1.00  0.00
ATOM   3557  CG  GLN   229      -2.747   0.014 -12.721  1.00  0.00
ATOM   3558  HG2 GLN   229      -3.198  -0.681 -12.012  1.00  0.00
ATOM   3559  HG3 GLN   229      -3.425   0.166 -13.561  1.00  0.00
ATOM   3560  CD  GLN   229      -1.455  -0.594 -13.243  1.00  0.00
ATOM   3561  OE1 GLN   229      -0.365  -0.122 -12.926  1.00  0.00
ATOM   3562  NE2 GLN   229      -1.571  -1.676 -14.059  1.00  0.00
ATOM   3563 HE21 GLN   229      -0.741  -2.115 -14.431  1.00  0.00
ATOM   3564 HE22 GLN   229      -2.486  -2.035 -14.289  1.00  0.00
ATOM   3565  C   GLN   229      -3.042   3.155 -10.534  1.00  0.00
ATOM   3566  O   GLN   229      -2.810   3.032  -9.331  1.00  0.00
ATOM   3567  N   MET   230      -2.871   4.326 -11.188  1.00  0.00
ATOM   3568  H   MET   230      -3.159   4.469 -12.145  1.00  0.00
ATOM   3569  CA  MET   230      -2.291   5.431 -10.479  1.00  0.00
ATOM   3570  HA  MET   230      -1.302   5.114 -10.148  1.00  0.00
ATOM   3571  CB  MET   230      -2.145   6.753 -11.282  1.00  0.00
ATOM   3572  HB2 MET   230      -1.299   7.268 -10.827  1.00  0.00
ATOM   3573  HB3 MET   230      -1.880   6.443 -12.293  1.00  0.00
ATOM   3574  CG  MET   230      -3.362   7.709 -11.338  1.00  0.00
ATOM   3575  HG2 MET   230      -3.146   8.406 -12.148  1.00  0.00
ATOM   3576  HG3 MET   230      -4.210   7.083 -11.615  1.00  0.00
ATOM   3577  SD  MET   230      -3.783   8.659  -9.818  1.00  0.00
ATOM   3578  CE  MET   230      -2.195   9.528  -9.691  1.00  0.00
ATOM   3579  HE1 MET   230      -2.033  10.122 -10.590  1.00  0.00
ATOM   3580  HE2 MET   230      -2.208  10.183  -8.820  1.00  0.00
ATOM   3581  HE3 MET   230      -1.390   8.801  -9.586  1.00  0.00
ATOM   3582  C   MET   230      -3.184   5.751  -9.335  1.00  0.00
ATOM   3583  O   MET   230      -2.721   6.023  -8.231  1.00  0.00
ATOM   3584  N   GLY   231      -4.501   5.804  -9.609  1.00  0.00
ATOM   3585  H   GLY   231      -4.826   5.556 -10.533  1.00  0.00
ATOM   3586  CA  GLY   231      -5.470   6.202  -8.632  1.00  0.00
ATOM   3587  HA2 GLY   231      -5.174   7.155  -8.194  1.00  0.00
ATOM   3588  HA3 GLY   231      -6.444   6.309  -9.110  1.00  0.00
ATOM   3589  C   GLY   231      -5.570   5.182  -7.551  1.00  0.00
ATOM   3590  O   GLY   231      -5.695   5.521  -6.377  1.00  0.00
ATOM   3591  N   ALA   232      -5.531   3.890  -7.921  1.00  0.00
ATOM   3592  H   ALA   232      -5.362   3.601  -8.874  1.00  0.00
ATOM   3593  CA  ALA   232      -5.716   2.876  -6.926  1.00  0.00
ATOM   3594  HA  ALA   232      -6.676   3.011  -6.428  1.00  0.00
ATOM   3595  CB  ALA   232      -5.658   1.452  -7.505  1.00  0.00
ATOM   3596  HB1 ALA   232      -4.699   1.299  -7.999  1.00  0.00
ATOM   3597  HB2 ALA   232      -5.771   0.727  -6.699  1.00  0.00
ATOM   3598  HB3 ALA   232      -6.464   1.320  -8.227  1.00  0.00
ATOM   3599  C   ALA   232      -4.625   2.988  -5.911  1.00  0.00
ATOM   3600  O   ALA   232      -4.880   2.926  -4.710  1.00  0.00
ATOM   3601  N   ILE   233      -3.373   3.152  -6.376  1.00  0.00
ATOM   3602  H   ILE   233      -3.200   3.185  -7.370  1.00  0.00
ATOM   3603  CA  ILE   233      -2.248   3.227  -5.486  1.00  0.00
ATOM   3604  HA  ILE   233      -2.285   2.450  -4.723  1.00  0.00
ATOM   3605  CB  ILE   233      -0.944   3.140  -6.227  1.00  0.00
ATOM   3606  HB  ILE   233      -0.115   3.265  -5.530  1.00  0.00
ATOM   3607  CG2 ILE   233      -0.844   1.761  -6.901  1.00  0.00
ATOM   3608 HG21 ILE   233      -1.672   1.636  -7.598  1.00  0.00
ATOM   3609 HG22 ILE   233       0.100   1.688  -7.442  1.00  0.00
ATOM   3610 HG23 ILE   233      -0.888   0.981  -6.141  1.00  0.00
ATOM   3611  CG1 ILE   233      -0.850   4.308  -7.212  1.00  0.00
ATOM   3612 HG12 ILE   233      -1.683   4.205  -7.908  1.00  0.00
ATOM   3613 HG13 ILE   233      -0.973   5.223  -6.633  1.00  0.00
ATOM   3614  CD1 ILE   233       0.456   4.372  -7.990  1.00  0.00
ATOM   3615 HD11 ILE   233       0.579   3.457  -8.570  1.00  0.00
ATOM   3616 HD12 ILE   233       0.437   5.229  -8.663  1.00  0.00
ATOM   3617 HD13 ILE   233       1.289   4.476  -7.295  1.00  0.00
ATOM   3618  C   ILE   233      -2.271   4.492  -4.670  1.00  0.00
ATOM   3619  O   ILE   233      -2.165   4.438  -3.447  1.00  0.00
ATOM   3620  N   LEU   234      -2.444   5.665  -5.312  1.00  0.00
ATOM   3621  H   LEU   234      -2.601   5.684  -6.310  1.00  0.00
ATOM   3622  CA  LEU   234      -2.387   6.919  -4.605  1.00  0.00
ATOM   3623  HA  LEU   234      -1.454   6.966  -4.044  1.00  0.00
ATOM   3624  CB  LEU   234      -2.452   8.136  -5.561  1.00  0.00
ATOM   3625  HB2 LEU   234      -1.688   7.860  -6.288  1.00  0.00
ATOM   3626  HB3 LEU   234      -3.422   8.191  -6.056  1.00  0.00
ATOM   3627  CG  LEU   234      -2.105   9.522  -4.946  1.00  0.00
ATOM   3628  HG  LEU   234      -1.089   9.486  -4.552  1.00  0.00
ATOM   3629  CD1 LEU   234      -2.206  10.635  -6.005  1.00  0.00
ATOM   3630 HD11 LEU   234      -3.222  10.672  -6.399  1.00  0.00
ATOM   3631 HD12 LEU   234      -1.959  11.594  -5.550  1.00  0.00
ATOM   3632 HD13 LEU   234      -1.509  10.429  -6.817  1.00  0.00
ATOM   3633  CD2 LEU   234      -2.921   9.860  -3.687  1.00  0.00
ATOM   3634 HD21 LEU   234      -2.734   9.109  -2.920  1.00  0.00
ATOM   3635 HD22 LEU   234      -2.625  10.841  -3.314  1.00  0.00
ATOM   3636 HD23 LEU   234      -3.983   9.871  -3.934  1.00  0.00
ATOM   3637  C   LEU   234      -3.534   6.995  -3.637  1.00  0.00
ATOM   3638  O   LEU   234      -3.359   7.427  -2.499  1.00  0.00
ATOM   3639  N   VAL   235      -4.742   6.585  -4.064  1.00  0.00
ATOM   3640  H   VAL   235      -4.858   6.201  -4.991  1.00  0.00
ATOM   3641  CA  VAL   235      -5.901   6.694  -3.222  1.00  0.00
ATOM   3642  HA  VAL   235      -6.019   7.704  -2.829  1.00  0.00
ATOM   3643  CB  VAL   235      -7.169   6.300  -3.919  1.00  0.00
ATOM   3644  HB  VAL   235      -7.069   5.299  -4.339  1.00  0.00
ATOM   3645  CG1 VAL   235      -8.312   6.312  -2.888  1.00  0.00
ATOM   3646 HG11 VAL   235      -8.412   7.313  -2.468  1.00  0.00
ATOM   3647 HG12 VAL   235      -9.245   6.028  -3.375  1.00  0.00
ATOM   3648 HG13 VAL   235      -8.089   5.604  -2.090  1.00  0.00
ATOM   3649  CG2 VAL   235      -7.390   7.260  -5.103  1.00  0.00
ATOM   3650 HG21 VAL   235      -6.548   7.188  -5.792  1.00  0.00
ATOM   3651 HG22 VAL   235      -8.309   6.990  -5.624  1.00  0.00
ATOM   3652 HG23 VAL   235      -7.470   8.282  -4.733  1.00  0.00
ATOM   3653  C   VAL   235      -5.764   5.821  -2.009  1.00  0.00
ATOM   3654  O   VAL   235      -6.030   6.264  -0.892  1.00  0.00
ATOM   3655  N   CYS   236      -5.333   4.557  -2.184  1.00  0.00
ATOM   3656  H   CYS   236      -5.067   4.215  -3.096  1.00  0.00
ATOM   3657  CA  CYS   236      -5.254   3.655  -1.069  1.00  0.00
ATOM   3658  HA  CYS   236      -6.233   3.620  -0.590  1.00  0.00
ATOM   3659  CB  CYS   236      -4.846   2.224  -1.457  1.00  0.00
ATOM   3660  HB2 CYS   236      -4.908   1.553  -0.600  1.00  0.00
ATOM   3661  HB3 CYS   236      -5.474   1.843  -2.262  1.00  0.00
ATOM   3662  SG  CYS   236      -3.141   2.117  -2.056  1.00  0.00
ATOM   3663  HG  CYS   236      -3.154   0.806  -2.280  1.00  0.00
ATOM   3664  C   CYS   236      -4.247   4.173  -0.091  1.00  0.00
ATOM   3665  O   CYS   236      -4.450   4.089   1.118  1.00  0.00
ATOM   3666  N   ALA   237      -3.119   4.701  -0.601  1.00  0.00
ATOM   3667  H   ALA   237      -3.024   4.717  -1.606  1.00  0.00
ATOM   3668  CA  ALA   237      -2.057   5.255   0.192  1.00  0.00
ATOM   3669  HA  ALA   237      -1.729   4.531   0.938  1.00  0.00
ATOM   3670  CB  ALA   237      -0.844   5.670  -0.656  1.00  0.00
ATOM   3671  HB1 ALA   237      -1.155   6.401  -1.402  1.00  0.00
ATOM   3672  HB2 ALA   237      -0.083   6.110  -0.012  1.00  0.00
ATOM   3673  HB3 ALA   237      -0.433   4.793  -1.157  1.00  0.00
ATOM   3674  C   ALA   237      -2.553   6.483   0.894  1.00  0.00
ATOM   3675  O   ALA   237      -2.182   6.747   2.036  1.00  0.00
ATOM   3676  N   LEU   238      -3.392   7.279   0.206  1.00  0.00
ATOM   3677  H   LEU   238      -3.686   6.988  -0.715  1.00  0.00
ATOM   3678  CA  LEU   238      -3.899   8.520   0.723  1.00  0.00
ATOM   3679  HA  LEU   238      -3.062   9.164   0.994  1.00  0.00
ATOM   3680  CB  LEU   238      -4.771   9.255  -0.314  1.00  0.00
ATOM   3681  HB2 LEU   238      -4.063   9.430  -1.124  1.00  0.00
ATOM   3682  HB3 LEU   238      -5.587   8.628  -0.674  1.00  0.00
ATOM   3683  CG  LEU   238      -5.336  10.602   0.173  1.00  0.00
ATOM   3684  HG  LEU   238      -5.880  10.436   1.103  1.00  0.00
ATOM   3685  CD1 LEU   238      -4.210  11.621   0.413  1.00  0.00
ATOM   3686 HD11 LEU   238      -3.666  11.788  -0.517  1.00  0.00
ATOM   3687 HD12 LEU   238      -4.639  12.563   0.756  1.00  0.00
ATOM   3688 HD13 LEU   238      -3.526  11.236   1.170  1.00  0.00
ATOM   3689  CD2 LEU   238      -6.418  11.132  -0.786  1.00  0.00
ATOM   3690 HD21 LEU   238      -7.236  10.413  -0.845  1.00  0.00
ATOM   3691 HD22 LEU   238      -6.798  12.084  -0.416  1.00  0.00
ATOM   3692 HD23 LEU   238      -5.988  11.274  -1.777  1.00  0.00
ATOM   3693  C   LEU   238      -4.745   8.252   1.930  1.00  0.00
ATOM   3694  O   LEU   238      -4.665   8.974   2.922  1.00  0.00
ATOM   3695  N   GLY   239      -5.583   7.199   1.883  1.00  0.00
ATOM   3696  H   GLY   239      -5.622   6.590   1.078  1.00  0.00
ATOM   3697  CA  GLY   239      -6.449   6.917   2.992  1.00  0.00
ATOM   3698  HA2 GLY   239      -7.077   7.782   3.208  1.00  0.00
ATOM   3699  HA3 GLY   239      -7.081   6.058   2.766  1.00  0.00
ATOM   3700  C   GLY   239      -5.617   6.607   4.195  1.00  0.00
ATOM   3701  O   GLY   239      -5.899   7.094   5.289  1.00  0.00
ATOM   3702  N   ILE   240      -4.559   5.788   4.032  1.00  0.00
ATOM   3703  H   ILE   240      -4.316   5.375   3.143  1.00  0.00
ATOM   3704  CA  ILE   240      -3.773   5.442   5.179  1.00  0.00
ATOM   3705  HA  ILE   240      -4.429   5.117   5.987  1.00  0.00
ATOM   3706  CB  ILE   240      -2.711   4.401   4.946  1.00  0.00
ATOM   3707  HB  ILE   240      -3.158   3.530   4.467  1.00  0.00
ATOM   3708  CG2 ILE   240      -1.613   4.975   4.041  1.00  0.00
ATOM   3709 HG21 ILE   240      -1.166   5.846   4.520  1.00  0.00
ATOM   3710 HG22 ILE   240      -0.846   4.218   3.875  1.00  0.00
ATOM   3711 HG23 ILE   240      -2.046   5.269   3.085  1.00  0.00
ATOM   3712  CG1 ILE   240      -2.176   3.917   6.304  1.00  0.00
ATOM   3713 HG12 ILE   240      -1.601   4.737   6.734  1.00  0.00
ATOM   3714 HG13 ILE   240      -3.040   3.709   6.935  1.00  0.00
ATOM   3715  CD1 ILE   240      -1.298   2.671   6.218  1.00  0.00
ATOM   3716 HD11 ILE   240      -0.433   2.878   5.588  1.00  0.00
ATOM   3717 HD12 ILE   240      -0.961   2.394   7.217  1.00  0.00
ATOM   3718 HD13 ILE   240      -1.872   1.850   5.788  1.00  0.00
ATOM   3719  C   ILE   240      -3.116   6.672   5.718  1.00  0.00
ATOM   3720  O   ILE   240      -3.107   6.892   6.928  1.00  0.00
ATOM   3721  N   LEU   241      -2.555   7.519   4.835  1.00  0.00
ATOM   3722  H   LEU   241      -2.610   7.351   3.841  1.00  0.00
ATOM   3723  CA  LEU   241      -1.867   8.693   5.289  1.00  0.00
ATOM   3724  HA  LEU   241      -1.077   8.395   5.978  1.00  0.00
ATOM   3725  CB  LEU   241      -1.234   9.485   4.126  1.00  0.00
ATOM   3726  HB2 LEU   241      -0.646   8.700   3.651  1.00  0.00
ATOM   3727  HB3 LEU   241      -1.987   9.847   3.426  1.00  0.00
ATOM   3728  CG  LEU   241      -0.303  10.653   4.531  1.00  0.00
ATOM   3729  HG  LEU   241       0.175  11.029   3.626  1.00  0.00
ATOM   3730  CD1 LEU   241      -1.054  11.797   5.225  1.00  0.00
ATOM   3731 HD11 LEU   241      -1.532  11.422   6.130  1.00  0.00
ATOM   3732 HD12 LEU   241      -0.351  12.588   5.486  1.00  0.00
ATOM   3733 HD13 LEU   241      -1.814  12.195   4.552  1.00  0.00
ATOM   3734  CD2 LEU   241       0.895  10.154   5.353  1.00  0.00
ATOM   3735 HD21 LEU   241       1.471   9.442   4.762  1.00  0.00
ATOM   3736 HD22 LEU   241       1.529  10.999   5.622  1.00  0.00
ATOM   3737 HD23 LEU   241       0.536   9.667   6.260  1.00  0.00
ATOM   3738  C   LEU   241      -2.849   9.589   5.986  1.00  0.00
ATOM   3739  O   LEU   241      -2.569  10.096   7.071  1.00  0.00
ATOM   3740  N   VAL   242      -4.024   9.817   5.363  1.00  0.00
ATOM   3741  H   VAL   242      -4.241   9.355   4.491  1.00  0.00
ATOM   3742  CA  VAL   242      -4.994  10.722   5.914  1.00  0.00
ATOM   3743  HA  VAL   242      -4.548  11.675   6.199  1.00  0.00
ATOM   3744  CB  VAL   242      -6.131  10.987   4.975  1.00  0.00
ATOM   3745  HB  VAL   242      -6.598  10.047   4.682  1.00  0.00
ATOM   3746  CG1 VAL   242      -7.165  11.871   5.695  1.00  0.00
ATOM   3747 HG11 VAL   242      -6.699  12.812   5.988  1.00  0.00
ATOM   3748 HG12 VAL   242      -8.000  12.074   5.025  1.00  0.00
ATOM   3749 HG13 VAL   242      -7.530  11.355   6.583  1.00  0.00
ATOM   3750  CG2 VAL   242      -5.564  11.614   3.690  1.00  0.00
ATOM   3751 HG21 VAL   242      -4.855  10.925   3.231  1.00  0.00
ATOM   3752 HG22 VAL   242      -6.378  11.814   2.993  1.00  0.00
ATOM   3753 HG23 VAL   242      -5.057  12.548   3.934  1.00  0.00
ATOM   3754  C   VAL   242      -5.598  10.202   7.180  1.00  0.00
ATOM   3755  O   VAL   242      -5.557  10.868   8.213  1.00  0.00
ATOM   3756  N   THR   243      -6.175   8.986   7.132  1.00  0.00
ATOM   3757  H   THR   243      -6.115   8.417   6.300  1.00  0.00
ATOM   3758  CA  THR   243      -6.896   8.467   8.261  1.00  0.00
ATOM   3759  HA  THR   243      -7.635   9.201   8.583  1.00  0.00
ATOM   3760  CB  THR   243      -7.603   7.180   7.947  1.00  0.00
ATOM   3761  HB  THR   243      -8.178   6.850   8.812  1.00  0.00
ATOM   3762  CG2 THR   243      -8.553   7.423   6.764  1.00  0.00
ATOM   3763 HG21 THR   243      -7.979   7.753   5.898  1.00  0.00
ATOM   3764 HG22 THR   243      -9.076   6.498   6.521  1.00  0.00
ATOM   3765 HG23 THR   243      -9.279   8.191   7.032  1.00  0.00
ATOM   3766  OG1 THR   243      -6.660   6.171   7.614  1.00  0.00
ATOM   3767  HG1 THR   243      -7.123   5.354   7.415  1.00  0.00
ATOM   3768  C   THR   243      -5.982   8.197   9.414  1.00  0.00
ATOM   3769  O   THR   243      -6.242   8.640  10.531  1.00  0.00
ATOM   3770  N   PHE   244      -4.892   7.440   9.178  1.00  0.00
ATOM   3771  H   PHE   244      -4.650   7.146   8.243  1.00  0.00
ATOM   3772  CA  PHE   244      -4.026   7.056  10.259  1.00  0.00
ATOM   3773  HA  PHE   244      -4.643   6.636  11.053  1.00  0.00
ATOM   3774  CB  PHE   244      -2.958   6.020   9.867  1.00  0.00
ATOM   3775  HB2 PHE   244      -2.465   6.269   8.927  1.00  0.00
ATOM   3776  HB3 PHE   244      -2.210   5.914  10.653  1.00  0.00
ATOM   3777  CG  PHE   244      -3.574   4.678   9.682  1.00  0.00
ATOM   3778  CD1 PHE   244      -4.128   4.319   8.477  1.00  0.00
ATOM   3779  HD1 PHE   244      -4.126   5.027   7.648  1.00  0.00
ATOM   3780  CE1 PHE   244      -4.683   3.074   8.315  1.00  0.00
ATOM   3781  HE1 PHE   244      -5.122   2.800   7.356  1.00  0.00
ATOM   3782  CZ  PHE   244      -4.687   2.176   9.354  1.00  0.00
ATOM   3783  HZ  PHE   244      -5.128   1.188   9.221  1.00  0.00
ATOM   3784  CE2 PHE   244      -4.134   2.524  10.561  1.00  0.00
ATOM   3785  HE2 PHE   244      -4.133   1.818  11.391  1.00  0.00
ATOM   3786  CD2 PHE   244      -3.579   3.772  10.719  1.00  0.00
ATOM   3787  HD2 PHE   244      -3.136   4.054  11.674  1.00  0.00
ATOM   3788  C   PHE   244      -3.231   8.199  10.822  1.00  0.00
ATOM   3789  O   PHE   244      -3.190   8.377  12.036  1.00  0.00
ATOM   3790  N   HID   245      -2.533   8.945   9.941  1.00  0.00
ATOM   3791  H   HID   245      -2.675   8.717   8.967  1.00  0.00
ATOM   3792  CA  HID   245      -1.574   9.973  10.270  1.00  0.00
ATOM   3793  HA  HID   245      -0.982   9.649  11.126  1.00  0.00
ATOM   3794  CB  HID   245      -0.625  10.262   9.099  1.00  0.00
ATOM   3795  HB2 HID   245      -1.183  10.595   8.224  1.00  0.00
ATOM   3796  HB3 HID   245       0.128  11.007   9.354  1.00  0.00
ATOM   3797  CG  HID   245       0.116   9.027   8.690  1.00  0.00
ATOM   3798  ND1 HID   245       1.038   8.390   9.486  1.00  0.00
ATOM   3799  HD1 HID   245       1.338   8.664  10.411  1.00  0.00
ATOM   3800  CE1 HID   245       1.477   7.311   8.793  1.00  0.00
ATOM   3801  HE1 HID   245       2.220   6.682   9.284  1.00  0.00
ATOM   3802  NE2 HID   245       0.906   7.212   7.607  1.00  0.00
ATOM   3803  CD2 HID   245       0.048   8.296   7.545  1.00  0.00
ATOM   3804  HD2 HID   245      -0.561   8.459   6.656  1.00  0.00
ATOM   3805  C   HID   245      -2.135  11.289  10.712  1.00  0.00
ATOM   3806  O   HID   245      -1.550  11.944  11.571  1.00  0.00
ATOM   3807  N   LEU   246      -3.263  11.730  10.123  1.00  0.00
ATOM   3808  H   LEU   246      -3.772  11.139   9.481  1.00  0.00
ATOM   3809  CA  LEU   246      -3.746  13.065  10.348  1.00  0.00
ATOM   3810  HA  LEU   246      -2.969  13.779  10.073  1.00  0.00
ATOM   3811  CB  LEU   246      -5.012  13.364   9.509  1.00  0.00
ATOM   3812  HB2 LEU   246      -4.630  13.137   8.514  1.00  0.00
ATOM   3813  HB3 LEU   246      -5.833  12.687   9.746  1.00  0.00
ATOM   3814  CG  LEU   246      -5.521  14.821   9.544  1.00  0.00
ATOM   3815  HG  LEU   246      -6.308  14.919   8.796  1.00  0.00
ATOM   3816  CD1 LEU   246      -6.072  15.222  10.923  1.00  0.00
ATOM   3817 HD11 LEU   246      -5.286  15.124  11.671  1.00  0.00
ATOM   3818 HD12 LEU   246      -6.416  16.256  10.891  1.00  0.00
ATOM   3819 HD13 LEU   246      -6.905  14.570  11.185  1.00  0.00
ATOM   3820  CD2 LEU   246      -4.447  15.785   9.008  1.00  0.00
ATOM   3821 HD21 LEU   246      -4.203  15.522   7.979  1.00  0.00
ATOM   3822 HD22 LEU   246      -4.826  16.807   9.041  1.00  0.00
ATOM   3823 HD23 LEU   246      -3.551  15.710   9.624  1.00  0.00
ATOM   3824  C   LEU   246      -4.042  13.276  11.805  1.00  0.00
ATOM   3825  O   LEU   246      -3.653  14.303  12.360  1.00  0.00
ATOM   3826  N   PRO   247      -4.703  12.362  12.461  1.00  0.00
ATOM   3827  CD  PRO   247      -5.670  11.502  11.804  1.00  0.00
ATOM   3828  HD2 PRO   247      -5.144  10.633  11.409  1.00  0.00
ATOM   3829  HD3 PRO   247      -6.121  12.058  10.982  1.00  0.00
ATOM   3830  CG  PRO   247      -6.693  11.129  12.892  1.00  0.00
ATOM   3831  HG2 PRO   247      -6.960  10.075  12.812  1.00  0.00
ATOM   3832  HG3 PRO   247      -7.590  11.739  12.790  1.00  0.00
ATOM   3833  CB  PRO   247      -5.973  11.428  14.220  1.00  0.00
ATOM   3834  HB2 PRO   247      -5.418  10.567  14.592  1.00  0.00
ATOM   3835  HB3 PRO   247      -6.667  11.771  14.987  1.00  0.00
ATOM   3836  CA  PRO   247      -5.005  12.551  13.853  1.00  0.00
ATOM   3837  HA  PRO   247      -5.552  13.488  13.960  1.00  0.00
ATOM   3838  C   PRO   247      -3.770  12.598  14.691  1.00  0.00
ATOM   3839  O   PRO   247      -3.764  13.301  15.700  1.00  0.00
ATOM   3840  N   LYS   248      -2.719  11.857  14.294  1.00  0.00
ATOM   3841  H   LYS   248      -2.780  11.296  13.456  1.00  0.00
ATOM   3842  CA  LYS   248      -1.495  11.834  15.039  1.00  0.00
ATOM   3843  HA  LYS   248      -1.740  11.594  16.074  1.00  0.00
ATOM   3844  CB  LYS   248      -0.457  10.817  14.530  1.00  0.00
ATOM   3845  HB2 LYS   248      -0.366  10.959  13.453  1.00  0.00
ATOM   3846  HB3 LYS   248       0.492  11.057  15.009  1.00  0.00
ATOM   3847  CG  LYS   248      -0.822   9.361  14.823  1.00  0.00
ATOM   3848  HG2 LYS   248      -0.900   9.255  15.905  1.00  0.00
ATOM   3849  HG3 LYS   248      -1.794   9.170  14.369  1.00  0.00
ATOM   3850  CD  LYS   248       0.198   8.355  14.285  1.00  0.00
ATOM   3851  HD2 LYS   248      -0.250   7.363  14.341  1.00  0.00
ATOM   3852  HD3 LYS   248       0.396   8.605  13.243  1.00  0.00
ATOM   3853  CE  LYS   248       1.512   8.366  15.071  1.00  0.00
ATOM   3854  HE2 LYS   248       1.971   9.351  14.987  1.00  0.00
ATOM   3855  HE3 LYS   248       1.304   8.150  16.119  1.00  0.00
ATOM   3856  NZ  LYS   248       2.436   7.345  14.532  1.00  0.00
ATOM   3857  HZ1 LYS   248       2.629   7.545  13.561  1.00  0.00
ATOM   3858  HZ2 LYS   248       3.299   7.361  15.057  1.00  0.00
ATOM   3859  HZ3 LYS   248       2.011   6.432  14.610  1.00  0.00
ATOM   3860  C   LYS   248      -0.862  13.188  14.977  1.00  0.00
ATOM   3861  O   LYS   248      -0.251  13.635  15.945  1.00  0.00
ATOM   3862  N   CYS   249      -0.957  13.867  13.820  1.00  0.00
ATOM   3863  H   CYS   249      -1.458  13.483  13.032  1.00  0.00
ATOM   3864  CA  CYS   249      -0.363  15.164  13.681  1.00  0.00
ATOM   3865  HA  CYS   249       0.698  15.090  13.922  1.00  0.00
ATOM   3866  CB  CYS   249      -0.506  15.734  12.259  1.00  0.00
ATOM   3867  HB2 CYS   249      -1.548  15.740  11.939  1.00  0.00
ATOM   3868  HB3 CYS   249      -0.102  16.744  12.197  1.00  0.00
ATOM   3869  SG  CYS   249       0.395  14.754  11.022  1.00  0.00
ATOM   3870  HG  CYS   249       0.059  15.506   9.977  1.00  0.00
ATOM   3871  C   CYS   249      -1.037  16.118  14.612  1.00  0.00
ATOM   3872  O   CYS   249      -0.380  16.846  15.352  1.00  0.00
ATOM   3873  N   TYR   250      -2.381  16.113  14.626  1.00  0.00
ATOM   3874  H   TYR   250      -2.908  15.484  14.036  1.00  0.00
ATOM   3875  CA  TYR   250      -3.103  17.035  15.451  1.00  0.00
ATOM   3876  HA  TYR   250      -2.778  18.046  15.204  1.00  0.00
ATOM   3877  CB  TYR   250      -4.626  16.950  15.265  1.00  0.00
ATOM   3878  HB2 TYR   250      -4.950  15.914  15.165  1.00  0.00
ATOM   3879  HB3 TYR   250      -5.157  17.418  16.094  1.00  0.00
ATOM   3880  CG  TYR   250      -4.923  17.685  14.008  1.00  0.00
ATOM   3881  CD1 TYR   250      -4.624  17.144  12.779  1.00  0.00
ATOM   3882  HD1 TYR   250      -4.162  16.159  12.720  1.00  0.00
ATOM   3883  CE1 TYR   250      -4.906  17.841  11.627  1.00  0.00
ATOM   3884  HE1 TYR   250      -4.667  17.404  10.657  1.00  0.00
ATOM   3885  CZ  TYR   250      -5.482  19.087  11.696  1.00  0.00
ATOM   3886  OH  TYR   250      -5.768  19.801  10.511  1.00  0.00
ATOM   3887  HH  TYR   250      -5.520  19.323   9.716  1.00  0.00
ATOM   3888  CE2 TYR   250      -5.784  19.632  12.920  1.00  0.00
ATOM   3889  HE2 TYR   250      -6.247  20.617  12.982  1.00  0.00
ATOM   3890  CD2 TYR   250      -5.501  18.931  14.069  1.00  0.00
ATOM   3891  HD2 TYR   250      -5.735  19.362  15.042  1.00  0.00
ATOM   3892  C   TYR   250      -2.771  16.785  16.877  1.00  0.00
ATOM   3893  O   TYR   250      -2.558  17.723  17.642  1.00  0.00
ATOM   3894  N   VAL   251      -2.708  15.509  17.286  1.00  0.00
ATOM   3895  H   VAL   251      -2.870  14.710  16.690  1.00  0.00
ATOM   3896  CA  VAL   251      -2.420  15.277  18.665  1.00  0.00
ATOM   3897  HA  VAL   251      -3.066  15.856  19.325  1.00  0.00
ATOM   3898  CB  VAL   251      -2.474  13.834  19.085  1.00  0.00
ATOM   3899  HB  VAL   251      -2.229  13.745  20.143  1.00  0.00
ATOM   3900  CG1 VAL   251      -3.898  13.308  18.843  1.00  0.00
ATOM   3901 HG11 VAL   251      -4.144  13.396  17.785  1.00  0.00
ATOM   3902 HG12 VAL   251      -3.955  12.262  19.143  1.00  0.00
ATOM   3903 HG13 VAL   251      -4.606  13.893  19.430  1.00  0.00
ATOM   3904  CG2 VAL   251      -1.370  13.044  18.372  1.00  0.00
ATOM   3905 HG21 VAL   251      -0.397  13.460  18.635  1.00  0.00
ATOM   3906 HG22 VAL   251      -1.413  11.999  18.680  1.00  0.00
ATOM   3907 HG23 VAL   251      -1.513  13.111  17.294  1.00  0.00
ATOM   3908  C   VAL   251      -1.049  15.800  18.968  1.00  0.00
ATOM   3909  O   VAL   251      -0.795  16.243  20.081  1.00  0.00
ATOM   3910  N   LEU   252      -0.068  15.667  18.056  1.00  0.00
ATOM   3911  H   LEU   252      -0.145  15.186  17.171  1.00  0.00
ATOM   3912  CA  LEU   252       1.200  16.239  18.412  1.00  0.00
ATOM   3913  HA  LEU   252       1.401  16.010  19.459  1.00  0.00
ATOM   3914  CB  LEU   252       2.364  15.704  17.560  1.00  0.00
ATOM   3915  HB2 LEU   252       1.987  15.838  16.546  1.00  0.00
ATOM   3916  HB3 LEU   252       3.275  16.289  17.688  1.00  0.00
ATOM   3917  CG  LEU   252       2.673  14.215  17.800  1.00  0.00
ATOM   3918  HG  LEU   252       1.797  13.627  17.528  1.00  0.00
ATOM   3919  CD1 LEU   252       3.875  13.761  16.959  1.00  0.00
ATOM   3920 HD11 LEU   252       4.752  14.348  17.231  1.00  0.00
ATOM   3921 HD12 LEU   252       4.073  12.706  17.147  1.00  0.00
ATOM   3922 HD13 LEU   252       3.655  13.906  15.901  1.00  0.00
ATOM   3923  CD2 LEU   252       2.846  13.914  19.298  1.00  0.00
ATOM   3924 HD21 LEU   252       1.928  14.167  19.828  1.00  0.00
ATOM   3925 HD22 LEU   252       3.063  12.854  19.434  1.00  0.00
ATOM   3926 HD23 LEU   252       3.670  14.507  19.696  1.00  0.00
ATOM   3927  C   LEU   252       1.234  17.738  18.294  1.00  0.00
ATOM   3928  O   LEU   252       1.466  18.446  19.273  1.00  0.00
ATOM   3929  N   LEU   253       0.991  18.258  17.072  1.00  0.00
ATOM   3930  H   LEU   253       0.712  17.657  16.310  1.00  0.00
ATOM   3931  CA  LEU   253       1.154  19.661  16.809  1.00  0.00
ATOM   3932  HA  LEU   253       2.112  19.993  17.209  1.00  0.00
ATOM   3933  CB  LEU   253       1.120  19.964  15.293  1.00  0.00
ATOM   3934  HB2 LEU   253       1.912  19.294  14.958  1.00  0.00
ATOM   3935  HB3 LEU   253       0.176  19.667  14.836  1.00  0.00
ATOM   3936  CG  LEU   253       1.461  21.414  14.877  1.00  0.00
ATOM   3937  HG  LEU   253       1.577  21.427  13.793  1.00  0.00
ATOM   3938  CD1 LEU   253       0.386  22.433  15.289  1.00  0.00
ATOM   3939 HD11 LEU   253       0.270  22.421  16.373  1.00  0.00
ATOM   3940 HD12 LEU   253       0.687  23.430  14.967  1.00  0.00
ATOM   3941 HD13 LEU   253      -0.562  22.171  14.820  1.00  0.00
ATOM   3942  CD2 LEU   253       2.870  21.802  15.350  1.00  0.00
ATOM   3943 HD21 LEU   253       3.602  21.128  14.904  1.00  0.00
ATOM   3944 HD22 LEU   253       3.087  22.826  15.046  1.00  0.00
ATOM   3945 HD23 LEU   253       2.923  21.728  16.436  1.00  0.00
ATOM   3946  C   LEU   253       0.102  20.491  17.473  1.00  0.00
ATOM   3947  O   LEU   253       0.413  21.411  18.226  1.00  0.00
ATOM   3948  N   TRP   254      -1.181  20.178  17.207  1.00  0.00
ATOM   3949  H   TRP   254      -1.410  19.393  16.614  1.00  0.00
ATOM   3950  CA  TRP   254      -2.250  21.016  17.670  1.00  0.00
ATOM   3951  HA  TRP   254      -2.004  22.054  17.444  1.00  0.00
ATOM   3952  CB  TRP   254      -3.595  20.676  17.012  1.00  0.00
ATOM   3953  HB2 TRP   254      -3.747  19.597  16.977  1.00  0.00
ATOM   3954  HB3 TRP   254      -4.421  21.141  17.550  1.00  0.00
ATOM   3955  CG  TRP   254      -3.675  21.170  15.588  1.00  0.00
ATOM   3956  CD1 TRP   254      -3.050  20.706  14.467  1.00  0.00
ATOM   3957  HD1 TRP   254      -2.393  19.844  14.585  1.00  0.00
ATOM   3958  NE1 TRP   254      -3.408  21.471  13.381  1.00  0.00
ATOM   3959  HE1 TRP   254      -3.085  21.342  12.433  1.00  0.00
ATOM   3960  CE2 TRP   254      -4.288  22.446  13.802  1.00  0.00
ATOM   3961  CZ2 TRP   254      -4.925  23.436  13.114  1.00  0.00
ATOM   3962  HZ2 TRP   254      -4.745  23.522  12.042  1.00  0.00
ATOM   3963  CH2 TRP   254      -5.761  24.270  13.824  1.00  0.00
ATOM   3964  HH2 TRP   254      -6.286  25.074  13.309  1.00  0.00
ATOM   3965  CZ3 TRP   254      -5.950  24.109  15.182  1.00  0.00
ATOM   3966  HZ3 TRP   254      -6.615  24.774  15.734  1.00  0.00
ATOM   3967  CE3 TRP   254      -5.309  23.109  15.881  1.00  0.00
ATOM   3968  HE3 TRP   254      -5.476  23.005  16.953  1.00  0.00
ATOM   3969  CD2 TRP   254      -4.480  22.286  15.174  1.00  0.00
ATOM   3970  C   TRP   254      -2.401  21.005  19.155  1.00  0.00
ATOM   3971  O   TRP   254      -2.362  22.062  19.783  1.00  0.00
ATOM   3972  N   LEU   255      -2.561  19.824  19.777  1.00  0.00
ATOM   3973  H   LEU   255      -2.548  18.922  19.323  1.00  0.00
ATOM   3974  CA  LEU   255      -2.763  19.869  21.197  1.00  0.00
ATOM   3975  HA  LEU   255      -2.703  20.910  21.515  1.00  0.00
ATOM   3976  CB  LEU   255      -4.116  19.294  21.650  1.00  0.00
ATOM   3977  HB2 LEU   255      -4.140  18.338  21.128  1.00  0.00
ATOM   3978  HB3 LEU   255      -4.165  19.121  22.725  1.00  0.00
ATOM   3979  CG  LEU   255      -5.319  20.148  21.212  1.00  0.00
ATOM   3980  HG  LEU   255      -5.183  21.160  21.593  1.00  0.00
ATOM   3981  CD1 LEU   255      -5.448  20.190  19.682  1.00  0.00
ATOM   3982 HD11 LEU   255      -5.585  19.178  19.300  1.00  0.00
ATOM   3983 HD12 LEU   255      -6.307  20.801  19.406  1.00  0.00
ATOM   3984 HD13 LEU   255      -4.543  20.620  19.252  1.00  0.00
ATOM   3985  CD2 LEU   255      -6.609  19.692  21.911  1.00  0.00
ATOM   3986 HD21 LEU   255      -6.491  19.787  22.990  1.00  0.00
ATOM   3987 HD22 LEU   255      -7.441  20.314  21.581  1.00  0.00
ATOM   3988 HD23 LEU   255      -6.812  18.651  21.658  1.00  0.00
ATOM   3989  C   LEU   255      -1.699  19.079  21.870  1.00  0.00
ATOM   3990  O   LEU   255      -1.670  17.855  21.795  1.00  0.00
ATOM   3991  N   PRO   256      -0.848  19.751  22.578  1.00  0.00
ATOM   3992  CD  PRO   256      -0.500  21.119  22.227  1.00  0.00
ATOM   3993  HD2 PRO   256      -1.195  21.790  22.732  1.00  0.00
ATOM   3994  HD3 PRO   256      -0.605  21.233  21.148  1.00  0.00
ATOM   3995  CG  PRO   256       0.950  21.308  22.698  1.00  0.00
ATOM   3996  HG2 PRO   256       1.075  22.289  23.156  1.00  0.00
ATOM   3997  HG3 PRO   256       1.637  21.210  21.857  1.00  0.00
ATOM   3998  CB  PRO   256       1.169  20.178  23.722  1.00  0.00
ATOM   3999  HB2 PRO   256       0.884  20.503  24.723  1.00  0.00
ATOM   4000  HB3 PRO   256       2.194  19.808  23.739  1.00  0.00
ATOM   4001  CA  PRO   256       0.226  19.076  23.246  1.00  0.00
ATOM   4002  HA  PRO   256       0.769  18.469  22.521  1.00  0.00
ATOM   4003  C   PRO   256      -0.303  18.198  24.333  1.00  0.00
ATOM   4004  O   PRO   256       0.459  17.395  24.866  1.00  0.00
ATOM   4005  N   LYS   257      -1.586  18.349  24.702  1.00  0.00
ATOM   4006  H   LYS   257      -2.189  19.035  24.271  1.00  0.00
ATOM   4007  CA  LYS   257      -2.137  17.506  25.721  1.00  0.00
ATOM   4008  HA  LYS   257      -3.200  17.728  25.817  1.00  0.00
ATOM   4009  CB  LYS   257      -1.974  16.008  25.415  1.00  0.00
ATOM   4010  HB2 LYS   257      -0.911  15.818  25.268  1.00  0.00
ATOM   4011  HB3 LYS   257      -2.324  15.456  26.287  1.00  0.00
ATOM   4012  CG  LYS   257      -2.748  15.551  24.180  1.00  0.00
ATOM   4013  HG2 LYS   257      -3.805  15.517  24.445  1.00  0.00
ATOM   4014  HG3 LYS   257      -2.593  16.294  23.398  1.00  0.00
ATOM   4015  CD  LYS   257      -2.306  14.179  23.673  1.00  0.00
ATOM   4016  HD2 LYS   257      -1.243  14.247  23.443  1.00  0.00
ATOM   4017  HD3 LYS   257      -2.457  13.470  24.487  1.00  0.00
ATOM   4018  CE  LYS   257      -3.065  13.702  22.435  1.00  0.00
ATOM   4019  HE2 LYS   257      -4.104  13.505  22.701  1.00  0.00
ATOM   4020  HE3 LYS   257      -3.027  14.475  21.668  1.00  0.00
ATOM   4021  NZ  LYS   257      -2.446  12.462  21.916  1.00  0.00
ATOM   4022  HZ1 LYS   257      -2.481  11.745  22.627  1.00  0.00
ATOM   4023  HZ2 LYS   257      -2.951  12.151  21.098  1.00  0.00
ATOM   4024  HZ3 LYS   257      -1.484  12.644  21.669  1.00  0.00
ATOM   4025  C   LYS   257      -1.405  17.790  27.025  1.00  0.00
ATOM   4026  O   LYS   257      -0.493  18.659  27.014  1.00  0.00
ATOM   4027  OXT LYS   257      -1.748  17.141  28.049  1.00  0.00
TER   
ATOM   4028  O3  UNK   258      -1.271  -2.930 -16.170  1.00  0.00
ATOM   4029  H38 UNK   258      -1.912  -2.826 -16.877  1.00  0.00
ATOM   4030  C26 UNK   258      -1.708  -4.054 -15.403  1.00  0.00
ATOM   4031  H36 UNK   258      -1.000  -4.896 -15.558  1.00  0.00
ATOM   4032  H37 UNK   258      -1.722  -3.775 -14.328  1.00  0.00
ATOM   4033  C24 UNK   258      -3.130  -4.467 -15.860  1.00  0.00
ATOM   4034  C25 UNK   258      -3.939  -3.183 -16.021  1.00  0.00
ATOM   4035  H33 UNK   258      -5.010  -3.425 -16.193  1.00  0.00
ATOM   4036  H34 UNK   258      -3.562  -2.605 -16.892  1.00  0.00
ATOM   4037  H35 UNK   258      -3.859  -2.567 -15.100  1.00  0.00
ATOM   4038  C19 UNK   258      -2.999  -5.249 -17.148  1.00  0.00
ATOM   4039  H5  UNK   258      -2.180  -5.933 -16.840  1.00  0.00
ATOM   4040  C18 UNK   258      -2.537  -4.390 -18.324  1.00  0.00
ATOM   4041  H27 UNK   258      -3.387  -3.800 -18.727  1.00  0.00
ATOM   4042  H28 UNK   258      -1.737  -3.691 -17.999  1.00  0.00
ATOM   4043  C17 UNK   258      -2.000  -5.352 -19.399  1.00  0.00
ATOM   4044  H25 UNK   258      -1.629  -4.764 -20.265  1.00  0.00
ATOM   4045  H26 UNK   258      -1.157  -5.940 -18.977  1.00  0.00
ATOM   4046  C16 UNK   258      -3.093  -6.304 -19.866  1.00  0.00
ATOM   4047  C34 UNK   258      -4.094  -5.506 -20.719  1.00  0.00
ATOM   4048  H45 UNK   258      -5.133  -5.721 -20.388  1.00  0.00
ATOM   4049  H46 UNK   258      -3.995  -5.795 -21.787  1.00  0.00
ATOM   4050  H47 UNK   258      -3.904  -4.418 -20.606  1.00  0.00
ATOM   4051  C11 UNK   258      -2.489  -7.384 -20.778  1.00  0.00
ATOM   4052  C40 UNK   258      -1.370  -8.083 -19.993  1.00  0.00
ATOM   4053  H56 UNK   258      -0.399  -7.955 -20.516  1.00  0.00
ATOM   4054  H57 UNK   258      -1.588  -9.170 -19.910  1.00  0.00
ATOM   4055  H58 UNK   258      -1.287  -7.640 -18.977  1.00  0.00
ATOM   4056  C10 UNK   258      -1.856  -6.757 -22.012  1.00  0.00
ATOM   4057  H20 UNK   258      -2.559  -6.012 -22.441  1.00  0.00
ATOM   4058  H21 UNK   258      -0.920  -6.237 -21.714  1.00  0.00
ATOM   4059  C9  UNK   258      -1.527  -7.806 -23.079  1.00  0.00
ATOM   4060  H3  UNK   258      -0.792  -8.532 -22.669  1.00  0.00
ATOM   4061  O11 UNK   258      -0.952  -7.135 -24.203  1.00  0.00
ATOM   4062  H59 UNK   258      -1.312  -7.567 -24.981  1.00  0.00
ATOM   4063  C8  UNK   258      -2.791  -8.547 -23.498  1.00  0.00
ATOM   4064  C41 UNK   258      -3.865  -7.538 -23.929  1.00  0.00
ATOM   4065  O12 UNK   258      -5.149  -8.166 -23.893  1.00  0.00
ATOM   4066  C42 UNK   258      -6.214  -7.387 -24.133  1.00  0.00
ATOM   4067  O13 UNK   258      -6.291  -6.773 -25.170  1.00  0.00
ATOM   4068  C43 UNK   258      -7.316  -7.280 -23.109  1.00  0.00
ATOM   4069  H62 UNK   258      -6.877  -7.057 -22.113  1.00  0.00
ATOM   4070  H63 UNK   258      -7.870  -8.241 -23.051  1.00  0.00
ATOM   4071  H64 UNK   258      -8.010  -6.458 -23.388  1.00  0.00
ATOM   4072  H60 UNK   258      -3.657  -7.186 -24.962  1.00  0.00
ATOM   4073  H61 UNK   258      -3.863  -6.668 -23.239  1.00  0.00
ATOM   4074  C7  UNK   258      -2.536  -9.485 -24.675  1.00  0.00
ATOM   4075  H2  UNK   258      -3.496  -9.949 -24.987  1.00  0.00
ATOM   4076  O14 UNK   258      -2.041  -8.751 -25.796  1.00  0.00
ATOM   4077  H65 UNK   258      -2.802  -8.312 -26.182  1.00  0.00
ATOM   4078  C6  UNK   258      -1.547 -10.582 -24.297  1.00  0.00
ATOM   4079  O2  UNK   258      -1.351 -11.452 -25.416  1.00  0.00
ATOM   4080  C5  UNK   258      -0.088 -11.847 -25.672  1.00  0.00
ATOM   4081  C3  UNK   258       1.044 -11.086 -25.124  1.00  0.00
ATOM   4082  C2  UNK   258       1.157 -10.916 -23.808  1.00  0.00
ATOM   4083  C1  UNK   258       2.317 -10.134 -23.247  1.00  0.00
ATOM   4084  H13 UNK   258       2.435  -9.156 -23.759  1.00  0.00
ATOM   4085  H14 UNK   258       3.263 -10.703 -23.375  1.00  0.00
ATOM   4086  H15 UNK   258       2.160  -9.936 -22.165  1.00  0.00
ATOM   4087  H16 UNK   258       0.412 -11.341 -23.121  1.00  0.00
ATOM   4088  C4  UNK   258       2.077 -10.498 -26.050  1.00  0.00
ATOM   4089  H17 UNK   258       3.108 -10.759 -25.728  1.00  0.00
ATOM   4090  H18 UNK   258       1.994  -9.391 -26.065  1.00  0.00
ATOM   4091  H19 UNK   258       1.933 -10.885 -27.081  1.00  0.00
ATOM   4092  O1  UNK   258       0.116 -12.829 -26.355  1.00  0.00
ATOM   4093  H1  UNK   258      -0.575 -10.129 -24.008  1.00  0.00
ATOM   4094  C37 UNK   258      -2.070 -11.392 -23.112  1.00  0.00
ATOM   4095  C38 UNK   258      -3.331 -12.162 -23.503  1.00  0.00
ATOM   4096  H50 UNK   258      -3.109 -12.859 -24.339  1.00  0.00
ATOM   4097  H51 UNK   258      -4.120 -11.453 -23.833  1.00  0.00
ATOM   4098  H52 UNK   258      -3.698 -12.752 -22.636  1.00  0.00
ATOM   4099  C39 UNK   258      -0.989 -12.402 -22.694  1.00  0.00
ATOM   4100  H53 UNK   258      -0.319 -11.951 -21.932  1.00  0.00
ATOM   4101  H54 UNK   258      -0.380 -12.691 -23.577  1.00  0.00
ATOM   4102  H55 UNK   258      -1.465 -13.306 -22.257  1.00  0.00
ATOM   4103  C36 UNK   258      -2.354 -10.467 -21.931  1.00  0.00
ATOM   4104  H48 UNK   258      -2.793 -11.061 -21.102  1.00  0.00
ATOM   4105  H49 UNK   258      -1.398 -10.018 -21.585  1.00  0.00
ATOM   4106  C35 UNK   258      -3.319  -9.350 -22.308  1.00  0.00
ATOM   4107  H12 UNK   258      -4.281  -9.830 -22.587  1.00  0.00
ATOM   4108  C12 UNK   258      -3.516  -8.421 -21.122  1.00  0.00
ATOM   4109  C13 UNK   258      -4.617  -8.587 -20.437  1.00  0.00
ATOM   4110  H22 UNK   258      -5.315  -9.388 -20.721  1.00  0.00
ATOM   4111  C14 UNK   258      -5.023  -7.750 -19.257  1.00  0.00
ATOM   4112  H23 UNK   258      -5.436  -8.396 -18.454  1.00  0.00
ATOM   4113  H24 UNK   258      -5.809  -7.024 -19.555  1.00  0.00
ATOM   4114  C15 UNK   258      -3.814  -6.986 -18.715  1.00  0.00
ATOM   4115  H4  UNK   258      -3.123  -7.692 -18.207  1.00  0.00
ATOM   4116  C20 UNK   258      -4.218  -6.063 -17.563  1.00  0.00
ATOM   4117  C33 UNK   258      -5.404  -5.184 -17.943  1.00  0.00
ATOM   4118  H42 UNK   258      -5.724  -5.404 -18.984  1.00  0.00
ATOM   4119  H43 UNK   258      -5.117  -4.113 -17.879  1.00  0.00
ATOM   4120  H44 UNK   258      -6.257  -5.384 -17.261  1.00  0.00
ATOM   4121  C21 UNK   258      -4.646  -6.949 -16.380  1.00  0.00
ATOM   4122  H29 UNK   258      -3.825  -7.654 -16.127  1.00  0.00
ATOM   4123  H30 UNK   258      -5.548  -7.534 -16.659  1.00  0.00
ATOM   4124  C22 UNK   258      -4.958  -6.073 -15.171  1.00  0.00
ATOM   4125  H31 UNK   258      -5.318  -6.711 -14.336  1.00  0.00
ATOM   4126  H32 UNK   258      -5.755  -5.347 -15.438  1.00  0.00
ATOM   4127  C23 UNK   258      -3.711  -5.317 -14.730  1.00  0.00
ATOM   4128  H6  UNK   258      -2.944  -6.048 -14.396  1.00  0.00
ATOM   4129  O4  UNK   258      -4.035  -4.467 -13.625  1.00  0.00
ATOM   4130  C27 UNK   258      -2.979  -4.321 -12.674  1.00  0.00
ATOM   4131  H7  UNK   258      -2.952  -3.271 -12.311  1.00  0.00
ATOM   4132  O5  UNK   258      -1.731  -4.638 -13.294  1.00  0.00
ATOM   4133  C28 UNK   258      -3.217  -5.270 -11.497  1.00  0.00
ATOM   4134  H8  UNK   258      -3.290  -6.315 -11.867  1.00  0.00
ATOM   4135  O10 UNK   258      -4.437  -4.918 -10.839  1.00  0.00
ATOM   4136  H41 UNK   258      -4.183  -4.409 -10.066  1.00  0.00
ATOM   4137  C29 UNK   258      -2.051  -5.151 -10.511  1.00  0.00
ATOM   4138  H9  UNK   258      -2.016  -4.122 -10.094  1.00  0.00
ATOM   4139  O9  UNK   258      -2.230  -6.086  -9.445  1.00  0.00
ATOM   4140  H40 UNK   258      -2.842  -6.748  -9.773  1.00  0.00
ATOM   4141  C30 UNK   258      -0.742  -5.456 -11.247  1.00  0.00
ATOM   4142  H10 UNK   258      -0.753  -6.506 -11.611  1.00  0.00
ATOM   4143  O8  UNK   258       0.360  -5.281 -10.354  1.00  0.00
ATOM   4144  H39 UNK   258       1.150  -5.326 -10.897  1.00  0.00
ATOM   4145  C31 UNK   258      -0.599  -4.500 -12.434  1.00  0.00
ATOM   4146  H11 UNK   258      -0.541  -3.452 -12.068  1.00  0.00
ATOM   4147  C32 UNK   258       0.657  -4.831 -13.198  1.00  0.00
ATOM   4148  O7  UNK   258       0.583  -5.287 -14.327  1.00  0.00
ATOM   4149  O6  UNK   258       1.749  -4.643 -12.688  1.00  0.00
TER   
ATOM   4150 C116 PA    259     -19.806   1.525   3.408  1.00  0.00
ATOM   4151 H16R PA    259     -19.402   2.411   3.943  1.00  0.00
ATOM   4152 H16S PA    259     -20.634   1.726   2.695  1.00  0.00
ATOM   4153 H16T PA    259     -19.042   1.175   2.682  1.00  0.00
ATOM   4154 C115 PA    259     -20.066   0.409   4.418  1.00  0.00
ATOM   4155 H15R PA    259     -20.531  -0.490   3.959  1.00  0.00
ATOM   4156 H15S PA    259     -19.026   0.120   4.682  1.00  0.00
ATOM   4157 C114 PA    259     -20.860   0.886   5.639  1.00  0.00
ATOM   4158 H14R PA    259     -20.425   1.880   5.880  1.00  0.00
ATOM   4159 H14S PA    259     -21.956   0.941   5.466  1.00  0.00
ATOM   4160 C113 PA    259     -20.638   0.022   6.859  1.00  0.00
ATOM   4161 H13R PA    259     -20.827  -0.950   6.356  1.00  0.00
ATOM   4162 H13S PA    259     -19.592   0.088   7.227  1.00  0.00
ATOM   4163 C112 PA    259     -21.530   0.133   8.061  1.00  0.00
ATOM   4164 H12R PA    259     -22.600  -0.077   7.852  1.00  0.00
ATOM   4165 H12S PA    259     -21.219  -0.579   8.855  1.00  0.00
ATOM   4166 C111 PA    259     -21.589   1.529   8.787  1.00  0.00
ATOM   4167 H11R PA    259     -20.599   1.922   9.102  1.00  0.00
ATOM   4168 H11S PA    259     -21.990   2.192   7.990  1.00  0.00
ATOM   4169 C110 PA    259     -22.397   1.487  10.127  1.00  0.00
ATOM   4170 H10R PA    259     -22.247   2.524  10.497  1.00  0.00
ATOM   4171 H10S PA    259     -23.444   1.182   9.915  1.00  0.00
ATOM   4172  C19 PA    259     -21.872   0.527  11.195  1.00  0.00
ATOM   4173  H9R PA    259     -22.486   0.694  12.106  1.00  0.00
ATOM   4174  H9S PA    259     -22.103  -0.494  10.823  1.00  0.00
ATOM   4175  C18 PA    259     -20.394   0.667  11.417  1.00  0.00
ATOM   4176  H8R PA    259     -19.938   0.166  10.536  1.00  0.00
ATOM   4177  H8S PA    259     -19.981   1.698  11.384  1.00  0.00
ATOM   4178  C17 PA    259     -19.850  -0.195  12.559  1.00  0.00
ATOM   4179  H7R PA    259     -18.897   0.315  12.816  1.00  0.00
ATOM   4180  H7S PA    259     -20.578  -0.099  13.393  1.00  0.00
ATOM   4181  C16 PA    259     -19.721  -1.629  12.251  1.00  0.00
ATOM   4182  H6R PA    259     -20.018  -2.257  13.118  1.00  0.00
ATOM   4183  H6S PA    259     -20.337  -1.988  11.399  1.00  0.00
ATOM   4184  C15 PA    259     -18.326  -2.135  11.828  1.00  0.00
ATOM   4185  H5R PA    259     -18.526  -3.116  11.346  1.00  0.00
ATOM   4186  H5S PA    259     -17.858  -1.510  11.038  1.00  0.00
ATOM   4187  C14 PA    259     -17.293  -2.196  12.970  1.00  0.00
ATOM   4188  H4R PA    259     -16.373  -1.842  12.458  1.00  0.00
ATOM   4189  H4S PA    259     -17.559  -1.429  13.729  1.00  0.00
ATOM   4190  C13 PA    259     -17.267  -3.591  13.565  1.00  0.00
ATOM   4191  H3R PA    259     -18.311  -3.947  13.701  1.00  0.00
ATOM   4192  H3S PA    259     -16.841  -4.302  12.825  1.00  0.00
ATOM   4193  C12 PA    259     -16.612  -3.577  14.999  1.00  0.00
ATOM   4194  H2R PA    259     -16.114  -4.546  15.215  1.00  0.00
ATOM   4195  H2S PA    259     -15.729  -2.908  14.912  1.00  0.00
TER   
ATOM   4196  C11 PC    260     -17.594  -3.056  16.053  1.00  0.00
ATOM   4197  O12 PC    260     -18.744  -2.761  15.753  1.00  0.00
ATOM   4198  O11 PC    260     -16.976  -2.860  17.156  1.00  0.00
ATOM   4199  C1  PC    260     -17.675  -2.352  18.290  1.00  0.00
ATOM   4200  HR  PC    260     -18.433  -1.568  18.080  1.00  0.00
ATOM   4201  HS  PC    260     -18.140  -3.143  18.916  1.00  0.00
ATOM   4202  C2  PC    260     -16.573  -1.455  18.940  1.00  0.00
ATOM   4203  HX  PC    260     -15.763  -2.173  19.192  1.00  0.00
ATOM   4204  C3  PC    260     -17.184  -0.959  20.261  1.00  0.00
ATOM   4205  HA  PC    260     -17.768  -1.758  20.767  1.00  0.00
ATOM   4206  HB  PC    260     -16.306  -0.681  20.882  1.00  0.00
ATOM   4207  O31 PC    260     -17.950   0.164  20.010  1.00  0.00
ATOM   4208  P31 PC    260     -18.273   1.276  21.055  1.00  0.00
ATOM   4209  O32 PC    260     -19.238   2.302  20.156  1.00  0.00
ATOM   4210  C31 PC    260     -18.599   2.822  18.975  1.00  0.00
ATOM   4211  H1A PC    260     -19.215   3.658  18.580  1.00  0.00
ATOM   4212  H1B PC    260     -17.646   3.360  19.166  1.00  0.00
ATOM   4213  C32 PC    260     -18.530   1.851  17.728  1.00  0.00
ATOM   4214  H2A PC    260     -18.020   2.438  16.978  1.00  0.00
ATOM   4215  H2B PC    260     -17.891   0.992  17.869  1.00  0.00
ATOM   4216  N31 PC    260     -19.843   1.457  17.076  1.00  0.00
ATOM   4217  C33 PC    260     -20.550   2.682  16.621  1.00  0.00
ATOM   4218  H3A PC    260     -21.513   2.447  16.191  1.00  0.00
ATOM   4219  H3B PC    260     -20.584   3.351  17.467  1.00  0.00
ATOM   4220  H3C PC    260     -20.080   3.245  15.828  1.00  0.00
ATOM   4221  C34 PC    260     -19.572   0.618  15.839  1.00  0.00
ATOM   4222  H4A PC    260     -19.247   1.318  15.084  1.00  0.00
ATOM   4223  H4B PC    260     -18.815  -0.138  15.986  1.00  0.00
ATOM   4224  H4C PC    260     -20.503   0.201  15.484  1.00  0.00
ATOM   4225  C35 PC    260     -20.678   0.680  17.995  1.00  0.00
ATOM   4226  H5A PC    260     -20.071  -0.178  18.243  1.00  0.00
ATOM   4227  H5B PC    260     -21.512   0.426  17.358  1.00  0.00
ATOM   4228  H5C PC    260     -20.865   1.241  18.899  1.00  0.00
ATOM   4229  O33 PC    260     -19.037   0.583  22.094  1.00  0.00
ATOM   4230  O34 PC    260     -17.056   1.980  21.452  1.00  0.00
ATOM   4231  O21 PC    260     -16.245  -0.394  17.974  1.00  0.00
ATOM   4232  C21 PC    260     -15.100   0.284  18.206  1.00  0.00
ATOM   4233  O22 PC    260     -14.148  -0.123  18.885  1.00  0.00
TER   
ATOM   4234  C12 OL    261     -15.096   1.580  17.356  1.00  0.00
ATOM   4235  H2R OL    261     -14.219   2.176  17.689  1.00  0.00
ATOM   4236  H2S OL    261     -15.946   2.244  17.623  1.00  0.00
ATOM   4237  C13 OL    261     -15.055   1.341  15.822  1.00  0.00
ATOM   4238  H3R OL    261     -15.872   0.618  15.615  1.00  0.00
ATOM   4239  H3S OL    261     -14.106   0.818  15.579  1.00  0.00
ATOM   4240  C14 OL    261     -15.310   2.524  14.856  1.00  0.00
ATOM   4241  H4R OL    261     -14.800   2.221  13.917  1.00  0.00
ATOM   4242  H4S OL    261     -14.809   3.418  15.284  1.00  0.00
ATOM   4243  C15 OL    261     -16.719   2.847  14.544  1.00  0.00
ATOM   4244  H5R OL    261     -17.264   3.023  15.497  1.00  0.00
ATOM   4245  H5S OL    261     -17.242   2.051  13.972  1.00  0.00
ATOM   4246  C16 OL    261     -16.834   4.166  13.683  1.00  0.00
ATOM   4247  H6R OL    261     -16.176   4.936  14.140  1.00  0.00
ATOM   4248  H6S OL    261     -17.872   4.561  13.685  1.00  0.00
ATOM   4249  C17 OL    261     -16.252   4.056  12.257  1.00  0.00
ATOM   4250  H7R OL    261     -15.231   3.633  12.368  1.00  0.00
ATOM   4251  H7S OL    261     -16.034   5.103  11.955  1.00  0.00
ATOM   4252  C18 OL    261     -17.075   3.291  11.176  1.00  0.00
ATOM   4253  H8R OL    261     -18.041   3.828  11.061  1.00  0.00
ATOM   4254  H8S OL    261     -17.244   2.279  11.603  1.00  0.00
ATOM   4255  C19 OL    261     -16.462   3.275   9.842  1.00  0.00
ATOM   4256  H9R OL    261     -16.155   4.198   9.330  1.00  0.00
ATOM   4257 C110 OL    261     -16.120   2.161   9.144  1.00  0.00
ATOM   4258 H10R OL    261     -15.668   2.288   8.149  1.00  0.00
ATOM   4259 C111 OL    261     -16.361   0.783   9.732  1.00  0.00
ATOM   4260 H11R OL    261     -17.301   0.781  10.326  1.00  0.00
ATOM   4261 H11S OL    261     -15.537   0.405  10.374  1.00  0.00
ATOM   4262 C112 OL    261     -16.673  -0.284   8.631  1.00  0.00
ATOM   4263 H12R OL    261     -17.425   0.239   8.001  1.00  0.00
ATOM   4264 H12S OL    261     -17.136  -1.111   9.210  1.00  0.00
ATOM   4265 C113 OL    261     -15.441  -0.702   7.829  1.00  0.00
ATOM   4266 H13R OL    261     -14.667  -1.051   8.545  1.00  0.00
ATOM   4267 H13S OL    261     -15.076   0.141   7.203  1.00  0.00
ATOM   4268 C114 OL    261     -15.845  -1.912   6.994  1.00  0.00
ATOM   4269 H14R OL    261     -16.289  -2.685   7.657  1.00  0.00
ATOM   4270 H14S OL    261     -14.879  -2.340   6.652  1.00  0.00
ATOM   4271 C115 OL    261     -16.734  -1.650   5.811  1.00  0.00
ATOM   4272 H15R OL    261     -17.749  -1.295   6.091  1.00  0.00
ATOM   4273 H15S OL    261     -17.132  -2.612   5.423  1.00  0.00
ATOM   4274 C116 OL    261     -16.223  -0.599   4.843  1.00  0.00
ATOM   4275 H16R OL    261     -16.027   0.352   5.382  1.00  0.00
ATOM   4276 H16S OL    261     -16.996  -0.311   4.099  1.00  0.00
ATOM   4277 C117 OL    261     -14.871  -0.896   4.217  1.00  0.00
ATOM   4278 H17R OL    261     -14.134  -1.136   5.013  1.00  0.00
ATOM   4279 H17S OL    261     -14.403  -0.004   3.748  1.00  0.00
ATOM   4280 C118 OL    261     -14.720  -2.158   3.322  1.00  0.00
ATOM   4281 H18R OL    261     -15.260  -1.936   2.376  1.00  0.00
ATOM   4282 H18S OL    261     -15.176  -3.069   3.764  1.00  0.00
ATOM   4283 H18T OL    261     -13.694  -2.385   2.961  1.00  0.00
TER   
ATOM   4284 C116 PA    262      -3.821 -20.238  -0.699  1.00  0.00
ATOM   4285 H16R PA    262      -2.847 -20.752  -0.555  1.00  0.00
ATOM   4286 H16S PA    262      -3.637 -19.333  -1.317  1.00  0.00
ATOM   4287 H16T PA    262      -4.547 -20.952  -1.143  1.00  0.00
ATOM   4288 C115 PA    262      -4.360 -19.828   0.698  1.00  0.00
ATOM   4289 H15R PA    262      -5.448 -19.691   0.518  1.00  0.00
ATOM   4290 H15S PA    262      -4.197 -20.651   1.426  1.00  0.00
ATOM   4291 C114 PA    262      -3.803 -18.527   1.254  1.00  0.00
ATOM   4292 H14R PA    262      -2.721 -18.719   1.417  1.00  0.00
ATOM   4293 H14S PA    262      -3.932 -17.723   0.498  1.00  0.00
ATOM   4294 C113 PA    262      -4.422 -18.053   2.592  1.00  0.00
ATOM   4295 H13R PA    262      -5.505 -17.887   2.408  1.00  0.00
ATOM   4296 H13S PA    262      -4.327 -18.871   3.339  1.00  0.00
ATOM   4297 C112 PA    262      -3.841 -16.782   3.059  1.00  0.00
ATOM   4298 H12R PA    262      -3.308 -16.297   2.213  1.00  0.00
ATOM   4299 H12S PA    262      -4.660 -16.052   3.233  1.00  0.00
ATOM   4300 C111 PA    262      -2.835 -16.889   4.310  1.00  0.00
ATOM   4301 H11R PA    262      -3.314 -17.552   5.062  1.00  0.00
ATOM   4302 H11S PA    262      -2.000 -17.458   3.850  1.00  0.00
ATOM   4303 C110 PA    262      -2.251 -15.580   4.899  1.00  0.00
ATOM   4304 H10R PA    262      -1.385 -15.254   4.285  1.00  0.00
ATOM   4305 H10S PA    262      -2.916 -14.690   4.931  1.00  0.00
ATOM   4306  C19 PA    262      -1.829 -15.747   6.397  1.00  0.00
ATOM   4307  H9R PA    262      -1.407 -14.808   6.813  1.00  0.00
ATOM   4308  H9S PA    262      -2.699 -15.949   7.058  1.00  0.00
ATOM   4309  C18 PA    262      -0.649 -16.789   6.577  1.00  0.00
ATOM   4310  H8R PA    262      -1.053 -17.820   6.673  1.00  0.00
ATOM   4311  H8S PA    262      -0.026 -16.714   5.660  1.00  0.00
ATOM   4312  C17 PA    262       0.209 -16.406   7.798  1.00  0.00
ATOM   4313  H7R PA    262       1.172 -16.959   7.766  1.00  0.00
ATOM   4314  H7S PA    262       0.522 -15.344   7.697  1.00  0.00
ATOM   4315  C16 PA    262      -0.406 -16.940   9.094  1.00  0.00
ATOM   4316  H6R PA    262      -0.012 -16.505  10.037  1.00  0.00
ATOM   4317  H6S PA    262      -1.452 -16.576   9.010  1.00  0.00
ATOM   4318  C15 PA    262      -0.477 -18.521   9.118  1.00  0.00
ATOM   4319  H5R PA    262      -0.706 -18.963   8.125  1.00  0.00
ATOM   4320  H5S PA    262       0.597 -18.748   9.292  1.00  0.00
ATOM   4321  C14 PA    262      -1.514 -19.088  10.105  1.00  0.00
ATOM   4322  H4R PA    262      -2.496 -18.615   9.888  1.00  0.00
ATOM   4323  H4S PA    262      -1.713 -20.156   9.869  1.00  0.00
ATOM   4324  C13 PA    262      -1.109 -18.919  11.517  1.00  0.00
ATOM   4325  H3R PA    262      -0.237 -19.588  11.682  1.00  0.00
ATOM   4326  H3S PA    262      -0.633 -17.931  11.700  1.00  0.00
ATOM   4327  C12 PA    262      -2.131 -19.221  12.632  1.00  0.00
ATOM   4328  H2R PA    262      -2.904 -18.423  12.622  1.00  0.00
ATOM   4329  H2S PA    262      -2.602 -20.205  12.420  1.00  0.00
TER   
ATOM   4330  C11 PC    263      -1.450 -19.234  13.947  1.00  0.00
ATOM   4331  O12 PC    263      -0.276 -18.889  14.089  1.00  0.00
ATOM   4332  O11 PC    263      -2.231 -19.683  14.902  1.00  0.00
ATOM   4333  C1  PC    263      -1.819 -19.731  16.254  1.00  0.00
ATOM   4334  HR  PC    263      -2.348 -20.589  16.722  1.00  0.00
ATOM   4335  HS  PC    263      -0.720 -19.855  16.365  1.00  0.00
ATOM   4336  C2  PC    263      -2.281 -18.414  17.000  1.00  0.00
ATOM   4337  HX  PC    263      -1.893 -18.379  18.041  1.00  0.00
ATOM   4338  C3  PC    263      -3.751 -18.596  17.164  1.00  0.00
ATOM   4339  HA  PC    263      -4.239 -18.958  16.234  1.00  0.00
ATOM   4340  HB  PC    263      -3.962 -19.405  17.895  1.00  0.00
ATOM   4341  O31 PC    263      -4.377 -17.413  17.636  1.00  0.00
ATOM   4342  P31 PC    263      -4.232 -16.871  19.126  1.00  0.00
ATOM   4343  O32 PC    263      -5.741 -16.672  19.451  1.00  0.00
ATOM   4344  C31 PC    263      -6.814 -16.559  18.561  1.00  0.00
ATOM   4345  H1A PC    263      -6.679 -17.136  17.621  1.00  0.00
ATOM   4346  H1B PC    263      -7.682 -16.957  19.130  1.00  0.00
ATOM   4347  C32 PC    263      -6.994 -15.059  18.054  1.00  0.00
ATOM   4348  H2A PC    263      -6.151 -14.793  17.434  1.00  0.00
ATOM   4349  H2B PC    263      -7.908 -15.046  17.479  1.00  0.00
ATOM   4350  N31 PC    263      -7.123 -13.969  19.008  1.00  0.00
ATOM   4351  C33 PC    263      -5.730 -13.561  19.531  1.00  0.00
ATOM   4352  H3A PC    263      -5.165 -13.074  18.749  1.00  0.00
ATOM   4353  H3B PC    263      -5.867 -12.854  20.336  1.00  0.00
ATOM   4354  H3C PC    263      -5.298 -14.494  19.862  1.00  0.00
ATOM   4355  C34 PC    263      -7.666 -12.654  18.370  1.00  0.00
ATOM   4356  H4A PC    263      -7.678 -11.975  19.210  1.00  0.00
ATOM   4357  H4B PC    263      -7.086 -12.354  17.509  1.00  0.00
ATOM   4358  H4C PC    263      -8.696 -12.750  18.061  1.00  0.00
ATOM   4359  C35 PC    263      -7.981 -14.343  20.268  1.00  0.00
ATOM   4360  H5A PC    263      -9.004 -14.407  19.929  1.00  0.00
ATOM   4361  H5B PC    263      -7.793 -13.664  21.087  1.00  0.00
ATOM   4362  H5C PC    263      -7.689 -15.342  20.557  1.00  0.00
ATOM   4363  O33 PC    263      -3.810 -17.974  19.968  1.00  0.00
ATOM   4364  O34 PC    263      -3.399 -15.637  19.028  1.00  0.00
ATOM   4365  O21 PC    263      -1.948 -17.309  16.186  1.00  0.00
ATOM   4366  C21 PC    263      -0.833 -16.789  16.483  1.00  0.00
ATOM   4367  O22 PC    263      -0.130 -16.913  17.476  1.00  0.00
TER   
ATOM   4368  C12 OL    264      -0.517 -15.788  15.350  1.00  0.00
ATOM   4369  H2R OL    264      -0.687 -16.315  14.387  1.00  0.00
ATOM   4370  H2S OL    264       0.567 -15.560  15.436  1.00  0.00
ATOM   4371  C13 OL    264      -1.169 -14.357  15.415  1.00  0.00
ATOM   4372  H3R OL    264      -1.039 -13.886  16.413  1.00  0.00
ATOM   4373  H3S OL    264      -2.263 -14.544  15.360  1.00  0.00
ATOM   4374  C14 OL    264      -0.596 -13.303  14.460  1.00  0.00
ATOM   4375  H4R OL    264       0.491 -13.136  14.614  1.00  0.00
ATOM   4376  H4S OL    264      -0.977 -12.307  14.775  1.00  0.00
ATOM   4377  C15 OL    264      -0.887 -13.551  12.912  1.00  0.00
ATOM   4378  H5R OL    264      -0.421 -14.531  12.676  1.00  0.00
ATOM   4379  H5S OL    264      -0.430 -12.790  12.243  1.00  0.00
ATOM   4380  C16 OL    264      -2.314 -13.799  12.570  1.00  0.00
ATOM   4381  H6R OL    264      -2.977 -13.008  12.982  1.00  0.00
ATOM   4382  H6S OL    264      -2.665 -14.750  13.024  1.00  0.00
ATOM   4383  C17 OL    264      -2.559 -13.971  11.027  1.00  0.00
ATOM   4384  H7R OL    264      -2.035 -14.901  10.717  1.00  0.00
ATOM   4385  H7S OL    264      -2.017 -13.182  10.463  1.00  0.00
ATOM   4386  C18 OL    264      -4.033 -13.972  10.691  1.00  0.00
ATOM   4387  H8R OL    264      -4.361 -12.977  10.321  1.00  0.00
ATOM   4388  H8S OL    264      -4.680 -14.281  11.539  1.00  0.00
ATOM   4389  C19 OL    264      -4.271 -14.900   9.564  1.00  0.00
ATOM   4390  H9R OL    264      -3.378 -15.192   8.992  1.00  0.00
ATOM   4391 C110 OL    264      -5.493 -15.272   9.128  1.00  0.00
ATOM   4392 H10R OL    264      -5.466 -16.038   8.339  1.00  0.00
ATOM   4393 C111 OL    264      -6.878 -14.884   9.596  1.00  0.00
ATOM   4394 H11R OL    264      -6.893 -14.178  10.454  1.00  0.00
ATOM   4395 H11S OL    264      -7.386 -15.747  10.077  1.00  0.00
ATOM   4396 C112 OL    264      -7.721 -14.320   8.405  1.00  0.00
ATOM   4397 H12R OL    264      -8.743 -14.108   8.783  1.00  0.00
ATOM   4398 H12S OL    264      -7.990 -15.160   7.729  1.00  0.00
ATOM   4399 C113 OL    264      -7.209 -13.068   7.682  1.00  0.00
ATOM   4400 H13R OL    264      -6.268 -12.648   8.095  1.00  0.00
ATOM   4401 H13S OL    264      -7.880 -12.196   7.841  1.00  0.00
ATOM   4402 C114 OL    264      -7.005 -13.232   6.221  1.00  0.00
ATOM   4403 H14R OL    264      -7.993 -13.058   5.744  1.00  0.00
ATOM   4404 H14S OL    264      -6.809 -14.294   5.960  1.00  0.00
ATOM   4405 C115 OL    264      -5.901 -12.331   5.641  1.00  0.00
ATOM   4406 H15R OL    264      -4.846 -12.596   5.868  1.00  0.00
ATOM   4407 H15S OL    264      -6.105 -11.394   6.202  1.00  0.00
ATOM   4408 C116 OL    264      -6.022 -12.156   4.105  1.00  0.00
ATOM   4409 H16R OL    264      -5.482 -11.264   3.722  1.00  0.00
ATOM   4410 H16S OL    264      -7.030 -12.106   3.639  1.00  0.00
ATOM   4411 C117 OL    264      -5.522 -13.358   3.258  1.00  0.00
ATOM   4412 H17R OL    264      -5.989 -14.254   3.720  1.00  0.00
ATOM   4413 H17S OL    264      -4.412 -13.352   3.297  1.00  0.00
ATOM   4414 C118 OL    264      -5.909 -13.312   1.787  1.00  0.00
ATOM   4415 H18R OL    264      -5.479 -14.193   1.264  1.00  0.00
ATOM   4416 H18S OL    264      -5.424 -12.417   1.340  1.00  0.00
ATOM   4417 H18T OL    264      -6.986 -13.281   1.516  1.00  0.00
TER   
ATOM   4418 C116 PA    265     -12.559  15.474   1.293  1.00  0.00
ATOM   4419 H16R PA    265     -13.613  15.506   1.645  1.00  0.00
ATOM   4420 H16S PA    265     -12.629  15.782   0.228  1.00  0.00
ATOM   4421 H16T PA    265     -11.940  16.184   1.882  1.00  0.00
ATOM   4422 C115 PA    265     -11.955  14.057   1.445  1.00  0.00
ATOM   4423 H15R PA    265     -10.950  13.952   0.983  1.00  0.00
ATOM   4424 H15S PA    265     -11.553  14.067   2.481  1.00  0.00
ATOM   4425 C114 PA    265     -12.759  12.747   1.077  1.00  0.00
ATOM   4426 H14R PA    265     -12.703  12.498  -0.004  1.00  0.00
ATOM   4427 H14S PA    265     -12.386  11.997   1.807  1.00  0.00
ATOM   4428 C113 PA    265     -14.355  12.699   1.294  1.00  0.00
ATOM   4429 H13R PA    265     -14.720  13.518   0.639  1.00  0.00
ATOM   4430 H13S PA    265     -14.733  11.813   0.740  1.00  0.00
ATOM   4431 C112 PA    265     -14.626  12.916   2.852  1.00  0.00
ATOM   4432 H12R PA    265     -14.539  11.947   3.389  1.00  0.00
ATOM   4433 H12S PA    265     -13.907  13.667   3.244  1.00  0.00
ATOM   4434 C111 PA    265     -16.108  13.273   2.935  1.00  0.00
ATOM   4435 H11R PA    265     -16.360  14.153   2.306  1.00  0.00
ATOM   4436 H11S PA    265     -16.807  12.461   2.640  1.00  0.00
ATOM   4437 C110 PA    265     -16.656  13.684   4.345  1.00  0.00
ATOM   4438 H10R PA    265     -16.030  14.488   4.787  1.00  0.00
ATOM   4439 H10S PA    265     -17.683  14.071   4.178  1.00  0.00
ATOM   4440  C19 PA    265     -16.813  12.448   5.263  1.00  0.00
ATOM   4441  H9R PA    265     -17.002  11.492   4.729  1.00  0.00
ATOM   4442  H9S PA    265     -15.820  12.403   5.760  1.00  0.00
ATOM   4443  C18 PA    265     -17.982  12.780   6.175  1.00  0.00
ATOM   4444  H8R PA    265     -17.786  13.739   6.701  1.00  0.00
ATOM   4445  H8S PA    265     -18.848  13.031   5.527  1.00  0.00
ATOM   4446  C17 PA    265     -18.330  11.669   7.110  1.00  0.00
ATOM   4447  H7R PA    265     -19.310  11.829   7.609  1.00  0.00
ATOM   4448  H7S PA    265     -18.304  10.732   6.513  1.00  0.00
ATOM   4449  C16 PA    265     -17.233  11.537   8.186  1.00  0.00
ATOM   4450  H6R PA    265     -17.104  10.501   8.566  1.00  0.00
ATOM   4451  H6S PA    265     -16.264  11.872   7.758  1.00  0.00
ATOM   4452  C15 PA    265     -17.460  12.411   9.400  1.00  0.00
ATOM   4453  H5R PA    265     -17.977  13.347   9.099  1.00  0.00
ATOM   4454  H5S PA    265     -18.289  11.894   9.931  1.00  0.00
ATOM   4455  C14 PA    265     -16.212  12.559  10.351  1.00  0.00
ATOM   4456  H4R PA    265     -15.977  11.690  11.002  1.00  0.00
ATOM   4457  H4S PA    265     -15.365  12.721   9.650  1.00  0.00
ATOM   4458  C13 PA    265     -16.297  13.694  11.332  1.00  0.00
ATOM   4459  H3R PA    265     -15.385  13.800  11.957  1.00  0.00
ATOM   4460  H3S PA    265     -16.415  14.635  10.753  1.00  0.00
ATOM   4461  C12 PA    265     -17.538  13.675  12.262  1.00  0.00
ATOM   4462  H2R PA    265     -17.767  14.534  12.928  1.00  0.00
ATOM   4463  H2S PA    265     -18.386  13.656  11.544  1.00  0.00
TER   
ATOM   4464  C11 PC    266     -17.504  12.445  13.078  1.00  0.00
ATOM   4465  O12 PC    266     -18.378  11.516  13.040  1.00  0.00
ATOM   4466  O11 PC    266     -16.647  12.604  14.058  1.00  0.00
ATOM   4467  C1  PC    266     -16.465  11.490  14.966  1.00  0.00
ATOM   4468  HR  PC    266     -17.300  11.519  15.698  1.00  0.00
ATOM   4469  HS  PC    266     -16.508  10.519  14.428  1.00  0.00
ATOM   4470  C2  PC    266     -15.213  11.481  15.779  1.00  0.00
ATOM   4471  HX  PC    266     -15.047  10.428  16.092  1.00  0.00
ATOM   4472  C3  PC    266     -15.271  12.401  17.016  1.00  0.00
ATOM   4473  HA  PC    266     -15.298  13.466  16.700  1.00  0.00
ATOM   4474  HB  PC    266     -16.204  12.196  17.583  1.00  0.00
ATOM   4475  O31 PC    266     -14.199  12.217  17.871  1.00  0.00
ATOM   4476  P31 PC    266     -13.971  12.965  19.222  1.00  0.00
ATOM   4477  O32 PC    266     -12.689  12.323  19.654  1.00  0.00
ATOM   4478  C31 PC    266     -11.559  12.302  18.784  1.00  0.00
ATOM   4479  H1A PC    266     -11.501  13.191  18.121  1.00  0.00
ATOM   4480  H1B PC    266     -10.716  12.361  19.505  1.00  0.00
ATOM   4481  C32 PC    266     -11.358  11.027  18.002  1.00  0.00
ATOM   4482  H2A PC    266     -12.124  10.951  17.244  1.00  0.00
ATOM   4483  H2B PC    266     -10.367  11.075  17.577  1.00  0.00
ATOM   4484  N31 PC    266     -11.454   9.719  18.816  1.00  0.00
ATOM   4485  C33 PC    266     -10.560   9.772  20.030  1.00  0.00
ATOM   4486  H3A PC    266     -10.540   8.791  20.481  1.00  0.00
ATOM   4487  H3B PC    266      -9.518   9.939  19.798  1.00  0.00
ATOM   4488  H3C PC    266     -10.974  10.419  20.790  1.00  0.00
ATOM   4489  C34 PC    266     -12.879   9.519  19.329  1.00  0.00
ATOM   4490  H4A PC    266     -13.137  10.303  20.026  1.00  0.00
ATOM   4491  H4B PC    266     -13.514   9.458  18.458  1.00  0.00
ATOM   4492  H4C PC    266     -12.851   8.599  19.893  1.00  0.00
ATOM   4493  C35 PC    266     -10.932   8.596  18.070  1.00  0.00
ATOM   4494  H5A PC    266      -9.931   8.784  17.710  1.00  0.00
ATOM   4495  H5B PC    266     -11.594   8.361  17.249  1.00  0.00
ATOM   4496  H5C PC    266     -10.917   7.693  18.662  1.00  0.00
ATOM   4497  O33 PC    266     -13.785  14.390  19.053  1.00  0.00
ATOM   4498  O34 PC    266     -15.053  12.524  20.170  1.00  0.00
ATOM   4499  O21 PC    266     -14.000  11.923  15.119  1.00  0.00
ATOM   4500  C21 PC    266     -13.542  11.490  13.989  1.00  0.00
ATOM   4501  O22 PC    266     -13.722  10.452  13.394  1.00  0.00
TER   
ATOM   4502  C12 OL    267     -12.621  12.618  13.491  1.00  0.00
ATOM   4503  H2R OL    267     -12.310  13.355  14.262  1.00  0.00
ATOM   4504  H2S OL    267     -13.249  13.183  12.769  1.00  0.00
ATOM   4505  C13 OL    267     -11.385  11.991  12.846  1.00  0.00
ATOM   4506  H3R OL    267     -11.692  11.349  11.993  1.00  0.00
ATOM   4507  H3S OL    267     -10.774  11.486  13.625  1.00  0.00
ATOM   4508  C14 OL    267     -10.432  13.049  12.264  1.00  0.00
ATOM   4509  H4R OL    267      -9.676  12.536  11.631  1.00  0.00
ATOM   4510  H4S OL    267     -10.016  13.643  13.106  1.00  0.00
ATOM   4511  C15 OL    267     -11.047  14.041  11.265  1.00  0.00
ATOM   4512  H5R OL    267     -10.452  14.970  11.134  1.00  0.00
ATOM   4513  H5S OL    267     -12.003  14.425  11.681  1.00  0.00
ATOM   4514  C16 OL    267     -11.404  13.383   9.881  1.00  0.00
ATOM   4515  H6R OL    267     -12.210  12.677  10.175  1.00  0.00
ATOM   4516  H6S OL    267     -10.517  12.807   9.540  1.00  0.00
ATOM   4517  C17 OL    267     -11.913  14.362   8.888  1.00  0.00
ATOM   4518  H7R OL    267     -11.059  14.970   8.519  1.00  0.00
ATOM   4519  H7S OL    267     -12.629  15.108   9.295  1.00  0.00
ATOM   4520  C18 OL    267     -12.487  13.608   7.711  1.00  0.00
ATOM   4521  H8R OL    267     -12.905  14.395   7.048  1.00  0.00
ATOM   4522  H8S OL    267     -13.438  13.118   8.012  1.00  0.00
ATOM   4523  C19 OL    267     -11.439  12.740   7.016  1.00  0.00
ATOM   4524  H9R OL    267     -10.421  13.142   6.897  1.00  0.00
ATOM   4525 C110 OL    267     -11.637  11.540   6.455  1.00  0.00
ATOM   4526 H10R OL    267     -10.768  11.090   5.954  1.00  0.00
ATOM   4527 C111 OL    267     -12.999  10.909   6.459  1.00  0.00
ATOM   4528 H11R OL    267     -13.686  11.633   5.971  1.00  0.00
ATOM   4529 H11S OL    267     -13.261  10.676   7.513  1.00  0.00
ATOM   4530 C112 OL    267     -13.007   9.588   5.676  1.00  0.00
ATOM   4531 H12R OL    267     -12.742   9.884   4.639  1.00  0.00
ATOM   4532 H12S OL    267     -14.029   9.166   5.777  1.00  0.00
ATOM   4533 C113 OL    267     -11.922   8.599   6.221  1.00  0.00
ATOM   4534 H13R OL    267     -11.980   8.355   7.303  1.00  0.00
ATOM   4535 H13S OL    267     -10.874   8.969   6.217  1.00  0.00
ATOM   4536 C114 OL    267     -12.019   7.237   5.368  1.00  0.00
ATOM   4537 H14R OL    267     -13.017   6.752   5.428  1.00  0.00
ATOM   4538 H14S OL    267     -11.284   6.567   5.864  1.00  0.00
ATOM   4539 C115 OL    267     -11.713   7.352   3.856  1.00  0.00
ATOM   4540 H15R OL    267     -12.567   7.855   3.355  1.00  0.00
ATOM   4541 H15S OL    267     -11.634   6.292   3.533  1.00  0.00
ATOM   4542 C116 OL    267     -10.434   8.105   3.376  1.00  0.00
ATOM   4543 H16R OL    267      -9.534   7.563   3.737  1.00  0.00
ATOM   4544 H16S OL    267     -10.439   9.124   3.819  1.00  0.00
ATOM   4545 C117 OL    267     -10.358   8.172   1.863  1.00  0.00
ATOM   4546 H17R OL    267     -11.368   8.367   1.444  1.00  0.00
ATOM   4547 H17S OL    267     -10.064   7.149   1.545  1.00  0.00
ATOM   4548 C118 OL    267      -9.293   9.064   1.376  1.00  0.00
ATOM   4549 H18R OL    267      -9.260   9.119   0.267  1.00  0.00
ATOM   4550 H18S OL    267      -8.334   8.660   1.763  1.00  0.00
ATOM   4551 H18T OL    267      -9.434  10.081   1.801  1.00  0.00
TER   
ATOM   4552 C116 PA    268     -23.852  -7.021   1.445  1.00  0.00
ATOM   4553 H16R PA    268     -22.985  -7.474   0.917  1.00  0.00
ATOM   4554 H16S PA    268     -24.252  -6.386   0.626  1.00  0.00
ATOM   4555 H16T PA    268     -24.563  -7.831   1.716  1.00  0.00
ATOM   4556 C115 PA    268     -23.229  -6.131   2.522  1.00  0.00
ATOM   4557 H15R PA    268     -22.496  -5.427   2.075  1.00  0.00
ATOM   4558 H15S PA    268     -24.124  -5.550   2.831  1.00  0.00
ATOM   4559 C114 PA    268     -22.549  -6.941   3.634  1.00  0.00
ATOM   4560 H14R PA    268     -21.962  -7.762   3.168  1.00  0.00
ATOM   4561 H14S PA    268     -21.929  -6.291   4.288  1.00  0.00
ATOM   4562 C113 PA    268     -23.521  -7.649   4.621  1.00  0.00
ATOM   4563 H13R PA    268     -24.018  -6.832   5.186  1.00  0.00
ATOM   4564 H13S PA    268     -24.206  -8.356   4.106  1.00  0.00
ATOM   4565 C112 PA    268     -22.882  -8.702   5.561  1.00  0.00
ATOM   4566 H12R PA    268     -22.550  -9.602   5.002  1.00  0.00
ATOM   4567 H12S PA    268     -22.130  -8.189   6.199  1.00  0.00
ATOM   4568 C111 PA    268     -23.868  -9.278   6.618  1.00  0.00
ATOM   4569 H11R PA    268     -24.478  -8.415   6.961  1.00  0.00
ATOM   4570 H11S PA    268     -24.491  -9.984   6.028  1.00  0.00
ATOM   4571 C110 PA    268     -23.208 -10.098   7.768  1.00  0.00
ATOM   4572 H10R PA    268     -22.588 -10.798   7.168  1.00  0.00
ATOM   4573 H10S PA    268     -22.619  -9.331   8.315  1.00  0.00
ATOM   4574  C19 PA    268     -24.149 -10.912   8.733  1.00  0.00
ATOM   4575  H9R PA    268     -24.798 -10.303   9.399  1.00  0.00
ATOM   4576  H9S PA    268     -24.747 -11.479   7.987  1.00  0.00
ATOM   4577  C18 PA    268     -23.405 -12.012   9.512  1.00  0.00
ATOM   4578  H8R PA    268     -24.163 -12.723   9.905  1.00  0.00
ATOM   4579  H8S PA    268     -22.756 -12.674   8.901  1.00  0.00
ATOM   4580  C17 PA    268     -22.464 -11.509  10.575  1.00  0.00
ATOM   4581  H7R PA    268     -21.908 -12.333  11.072  1.00  0.00
ATOM   4582  H7S PA    268     -21.703 -10.854  10.099  1.00  0.00
ATOM   4583  C16 PA    268     -23.045 -10.571  11.604  1.00  0.00
ATOM   4584  H6R PA    268     -23.742  -9.832  11.156  1.00  0.00
ATOM   4585  H6S PA    268     -23.623 -11.146  12.359  1.00  0.00
ATOM   4586  C15 PA    268     -22.035  -9.697  12.363  1.00  0.00
ATOM   4587  H5R PA    268     -21.380  -9.248  11.586  1.00  0.00
ATOM   4588  H5S PA    268     -22.592  -8.883  12.874  1.00  0.00
ATOM   4589  C14 PA    268     -21.221 -10.443  13.490  1.00  0.00
ATOM   4590  H4R PA    268     -20.515  -9.659  13.838  1.00  0.00
ATOM   4591  H4S PA    268     -21.842 -10.751  14.358  1.00  0.00
ATOM   4592  C13 PA    268     -20.427 -11.752  13.124  1.00  0.00
ATOM   4593  H3R PA    268     -21.250 -12.485  12.985  1.00  0.00
ATOM   4594  H3S PA    268     -19.773 -11.618  12.236  1.00  0.00
ATOM   4595  C12 PA    268     -19.424 -12.199  14.194  1.00  0.00
ATOM   4596  H2R PA    268     -19.899 -12.305  15.192  1.00  0.00
ATOM   4597  H2S PA    268     -19.038 -13.180  13.843  1.00  0.00
TER   
ATOM   4598  C11 PC    269     -18.240 -11.205  14.164  1.00  0.00
ATOM   4599  O12 PC    269     -17.562 -10.730  13.260  1.00  0.00
ATOM   4600  O11 PC    269     -17.977 -11.019  15.461  1.00  0.00
ATOM   4601  C1  PC    269     -17.148  -9.932  15.926  1.00  0.00
ATOM   4602  HR  PC    269     -16.473 -10.286  16.735  1.00  0.00
ATOM   4603  HS  PC    269     -16.408  -9.759  15.115  1.00  0.00
ATOM   4604  C2  PC    269     -17.970  -8.710  16.380  1.00  0.00
ATOM   4605  HX  PC    269     -17.323  -7.929  16.833  1.00  0.00
ATOM   4606  C3  PC    269     -19.067  -9.102  17.442  1.00  0.00
ATOM   4607  HA  PC    269     -19.727  -9.970  17.231  1.00  0.00
ATOM   4608  HB  PC    269     -18.524  -9.500  18.326  1.00  0.00
ATOM   4609  O31 PC    269     -19.870  -7.958  17.774  1.00  0.00
ATOM   4610  P31 PC    269     -21.293  -7.781  17.297  1.00  0.00
ATOM   4611  O32 PC    269     -22.076  -8.890  18.198  1.00  0.00
ATOM   4612  C31 PC    269     -21.652  -9.088  19.585  1.00  0.00
ATOM   4613  H1A PC    269     -21.984 -10.060  20.008  1.00  0.00
ATOM   4614  H1B PC    269     -20.601  -8.901  19.893  1.00  0.00
ATOM   4615  C32 PC    269     -22.374  -8.016  20.568  1.00  0.00
ATOM   4616  H2A PC    269     -22.022  -8.254  21.561  1.00  0.00
ATOM   4617  H2B PC    269     -22.014  -7.016  20.380  1.00  0.00
ATOM   4618  N31 PC    269     -23.875  -7.959  20.542  1.00  0.00
ATOM   4619  C33 PC    269     -24.422  -7.504  19.151  1.00  0.00
ATOM   4620  H3A PC    269     -24.199  -8.151  18.316  1.00  0.00
ATOM   4621  H3B PC    269     -25.439  -7.143  19.202  1.00  0.00
ATOM   4622  H3C PC    269     -23.819  -6.671  18.820  1.00  0.00
ATOM   4623  C34 PC    269     -24.555  -9.251  20.961  1.00  0.00
ATOM   4624  H4A PC    269     -24.030  -9.641  21.820  1.00  0.00
ATOM   4625  H4B PC    269     -25.609  -9.081  21.122  1.00  0.00
ATOM   4626  H4C PC    269     -24.387 -10.084  20.294  1.00  0.00
ATOM   4627  C35 PC    269     -24.281  -6.883  21.468  1.00  0.00
ATOM   4628  H5A PC    269     -23.941  -5.942  21.062  1.00  0.00
ATOM   4629  H5B PC    269     -23.955  -7.050  22.484  1.00  0.00
ATOM   4630  H5C PC    269     -25.352  -6.765  21.390  1.00  0.00
ATOM   4631  O33 PC    269     -21.785  -6.399  17.640  1.00  0.00
ATOM   4632  O34 PC    269     -21.418  -8.148  15.816  1.00  0.00
ATOM   4633  O21 PC    269     -18.683  -8.162  15.304  1.00  0.00
ATOM   4634  C21 PC    269     -18.041  -7.354  14.453  1.00  0.00
ATOM   4635  O22 PC    269     -16.826  -7.262  14.340  1.00  0.00
TER   
ATOM   4636  C12 OL    270     -19.044  -6.615  13.626  1.00  0.00
ATOM   4637  H2R OL    270     -18.823  -5.530  13.715  1.00  0.00
ATOM   4638  H2S OL    270     -20.118  -6.660  13.904  1.00  0.00
ATOM   4639  C13 OL    270     -18.804  -6.964  12.146  1.00  0.00
ATOM   4640  H3R OL    270     -19.165  -8.001  11.975  1.00  0.00
ATOM   4641  H3S OL    270     -17.700  -6.900  12.040  1.00  0.00
ATOM   4642  C14 OL    270     -19.325  -5.930  11.102  1.00  0.00
ATOM   4643  H4R OL    270     -18.864  -4.922  11.175  1.00  0.00
ATOM   4644  H4S OL    270     -20.421  -5.759  11.043  1.00  0.00
ATOM   4645  C15 OL    270     -18.893  -6.447   9.641  1.00  0.00
ATOM   4646  H5R OL    270     -17.938  -7.015   9.631  1.00  0.00
ATOM   4647  H5S OL    270     -18.742  -5.570   8.976  1.00  0.00
ATOM   4648  C16 OL    270     -19.977  -7.273   8.980  1.00  0.00
ATOM   4649  H6R OL    270     -20.927  -6.762   8.713  1.00  0.00
ATOM   4650  H6S OL    270     -20.301  -8.047   9.709  1.00  0.00
ATOM   4651  C17 OL    270     -19.663  -7.921   7.587  1.00  0.00
ATOM   4652  H7R OL    270     -19.463  -7.146   6.816  1.00  0.00
ATOM   4653  H7S OL    270     -20.555  -8.494   7.255  1.00  0.00
ATOM   4654  C18 OL    270     -18.488  -8.902   7.418  1.00  0.00
ATOM   4655  H8R OL    270     -17.605  -8.420   7.890  1.00  0.00
ATOM   4656  H8S OL    270     -18.455  -9.065   6.319  1.00  0.00
ATOM   4657  C19 OL    270     -18.848 -10.209   8.133  1.00  0.00
ATOM   4658  H9R OL    270     -19.556 -10.101   8.967  1.00  0.00
ATOM   4659 C110 OL    270     -18.464 -11.442   7.728  1.00  0.00
ATOM   4660 H10R OL    270     -18.848 -12.357   8.202  1.00  0.00
ATOM   4661 C111 OL    270     -17.636 -11.708   6.461  1.00  0.00
ATOM   4662 H11R OL    270     -16.596 -12.045   6.656  1.00  0.00
ATOM   4663 H11S OL    270     -17.362 -10.756   5.958  1.00  0.00
ATOM   4664 C112 OL    270     -18.220 -12.766   5.492  1.00  0.00
ATOM   4665 H12R OL    270     -18.334 -13.652   6.152  1.00  0.00
ATOM   4666 H12S OL    270     -17.446 -13.079   4.759  1.00  0.00
ATOM   4667 C113 OL    270     -19.540 -12.261   4.710  1.00  0.00
ATOM   4668 H13R OL    270     -20.186 -11.628   5.356  1.00  0.00
ATOM   4669 H13S OL    270     -20.164 -13.129   4.408  1.00  0.00
ATOM   4670 C114 OL    270     -19.307 -11.543   3.407  1.00  0.00
ATOM   4671 H14R OL    270     -18.838 -12.349   2.804  1.00  0.00
ATOM   4672 H14S OL    270     -18.649 -10.648   3.427  1.00  0.00
ATOM   4673 C115 OL    270     -20.569 -11.001   2.605  1.00  0.00
ATOM   4674 H15R OL    270     -21.221 -10.385   3.262  1.00  0.00
ATOM   4675 H15S OL    270     -21.165 -11.875   2.267  1.00  0.00
ATOM   4676 C116 OL    270     -20.064 -10.264   1.269  1.00  0.00
ATOM   4677 H16R OL    270     -19.468 -10.944   0.624  1.00  0.00
ATOM   4678 H16S OL    270     -19.445  -9.405   1.605  1.00  0.00
ATOM   4679 C117 OL    270     -21.241  -9.869   0.356  1.00  0.00
ATOM   4680 H17R OL    270     -20.979  -8.866  -0.045  1.00  0.00
ATOM   4681 H17S OL    270     -22.154  -9.736   0.974  1.00  0.00
ATOM   4682 C118 OL    270     -21.691 -10.837  -0.785  1.00  0.00
ATOM   4683 H18R OL    270     -20.872 -10.993  -1.519  1.00  0.00
ATOM   4684 H18S OL    270     -22.500 -10.433  -1.430  1.00  0.00
ATOM   4685 H18T OL    270     -22.080 -11.812  -0.420  1.00  0.00
TER   
ATOM   4686 C116 PA    271       8.215  21.529   1.610  1.00  0.00
ATOM   4687 H16R PA    271       7.165  21.267   1.358  1.00  0.00
ATOM   4688 H16S PA    271       8.606  20.759   2.309  1.00  0.00
ATOM   4689 H16T PA    271       8.797  21.646   0.670  1.00  0.00
ATOM   4690 C115 PA    271       8.217  22.895   2.398  1.00  0.00
ATOM   4691 H15R PA    271       9.286  23.181   2.498  1.00  0.00
ATOM   4692 H15S PA    271       7.748  23.569   1.649  1.00  0.00
ATOM   4693 C114 PA    271       7.540  23.043   3.765  1.00  0.00
ATOM   4694 H14R PA    271       7.628  24.098   4.100  1.00  0.00
ATOM   4695 H14S PA    271       6.477  22.768   3.599  1.00  0.00
ATOM   4696 C113 PA    271       8.124  22.266   4.921  1.00  0.00
ATOM   4697 H13R PA    271       8.119  21.160   4.812  1.00  0.00
ATOM   4698 H13S PA    271       9.210  22.491   4.858  1.00  0.00
ATOM   4699 C112 PA    271       7.683  22.767   6.278  1.00  0.00
ATOM   4700 H12R PA    271       7.669  23.873   6.375  1.00  0.00
ATOM   4701 H12S PA    271       6.620  22.446   6.314  1.00  0.00
ATOM   4702 C111 PA    271       8.414  22.138   7.427  1.00  0.00
ATOM   4703 H11R PA    271       9.509  22.316   7.359  1.00  0.00
ATOM   4704 H11S PA    271       8.087  22.641   8.362  1.00  0.00
ATOM   4705 C110 PA    271       8.073  20.631   7.533  1.00  0.00
ATOM   4706 H10R PA    271       7.207  20.314   6.914  1.00  0.00
ATOM   4707 H10S PA    271       8.771  19.985   6.959  1.00  0.00
ATOM   4708  C19 PA    271       7.994  20.065   8.966  1.00  0.00
ATOM   4709  H9R PA    271       7.864  18.963   8.904  1.00  0.00
ATOM   4710  H9S PA    271       8.972  20.373   9.395  1.00  0.00
ATOM   4711  C18 PA    271       6.943  20.607   9.967  1.00  0.00
ATOM   4712  H8R PA    271       6.964  21.716  10.031  1.00  0.00
ATOM   4713  H8S PA    271       5.917  20.248   9.735  1.00  0.00
ATOM   4714  C17 PA    271       7.149  20.102  11.426  1.00  0.00
ATOM   4715  H7R PA    271       6.252  20.375  12.022  1.00  0.00
ATOM   4716  H7S PA    271       7.039  18.996  11.447  1.00  0.00
ATOM   4717  C16 PA    271       8.470  20.560  12.051  1.00  0.00
ATOM   4718  H6R PA    271       9.354  20.272  11.444  1.00  0.00
ATOM   4719  H6S PA    271       8.485  21.671  12.090  1.00  0.00
ATOM   4720  C15 PA    271       8.665  20.005  13.538  1.00  0.00
ATOM   4721  H5R PA    271       7.904  20.550  14.136  1.00  0.00
ATOM   4722  H5S PA    271       8.467  18.914  13.614  1.00  0.00
ATOM   4723  C14 PA    271       9.995  20.363  14.225  1.00  0.00
ATOM   4724  H4R PA    271       9.979  19.829  15.199  1.00  0.00
ATOM   4725  H4S PA    271      10.927  20.002  13.741  1.00  0.00
ATOM   4726  C13 PA    271       9.991  21.860  14.494  1.00  0.00
ATOM   4727  H3R PA    271      10.282  22.382  13.558  1.00  0.00
ATOM   4728  H3S PA    271       9.009  22.276  14.805  1.00  0.00
ATOM   4729  C12 PA    271      10.964  22.226  15.585  1.00  0.00
ATOM   4730  H2R PA    271      10.622  22.023  16.622  1.00  0.00
ATOM   4731  H2S PA    271      11.935  21.700  15.466  1.00  0.00
TER   
ATOM   4732  C11 PC    272      11.293  23.647  15.507  1.00  0.00
ATOM   4733  O12 PC    272      12.345  24.084  15.079  1.00  0.00
ATOM   4734  O11 PC    272      10.328  24.343  16.076  1.00  0.00
ATOM   4735  C1  PC    272      10.469  25.799  15.927  1.00  0.00
ATOM   4736  HR  PC    272      11.327  26.082  16.573  1.00  0.00
ATOM   4737  HS  PC    272      10.717  26.159  14.906  1.00  0.00
ATOM   4738  C2  PC    272       9.213  26.495  16.468  1.00  0.00
ATOM   4739  HX  PC    272       9.362  27.558  16.181  1.00  0.00
ATOM   4740  C3  PC    272       9.071  26.481  18.036  1.00  0.00
ATOM   4741  HA  PC    272      10.061  26.785  18.439  1.00  0.00
ATOM   4742  HB  PC    272       8.314  27.239  18.331  1.00  0.00
ATOM   4743  O31 PC    272       8.617  25.232  18.541  1.00  0.00
ATOM   4744  P31 PC    272       9.297  24.429  19.720  1.00  0.00
ATOM   4745  O32 PC    272       8.073  23.505  20.162  1.00  0.00
ATOM   4746  C31 PC    272       6.705  23.997  19.921  1.00  0.00
ATOM   4747  H1A PC    272       6.092  23.610  20.763  1.00  0.00
ATOM   4748  H1B PC    272       6.670  25.107  19.943  1.00  0.00
ATOM   4749  C32 PC    272       6.150  23.459  18.617  1.00  0.00
ATOM   4750  H2A PC    272       5.165  23.903  18.650  1.00  0.00
ATOM   4751  H2B PC    272       6.609  24.067  17.852  1.00  0.00
ATOM   4752  N31 PC    272       6.311  22.019  18.138  1.00  0.00
ATOM   4753  C33 PC    272       5.613  21.111  19.180  1.00  0.00
ATOM   4754  H3A PC    272       5.462  20.111  18.800  1.00  0.00
ATOM   4755  H3B PC    272       6.248  20.871  20.020  1.00  0.00
ATOM   4756  H3C PC    272       4.668  21.557  19.451  1.00  0.00
ATOM   4757  C34 PC    272       5.574  21.788  16.859  1.00  0.00
ATOM   4758  H4A PC    272       5.684  20.738  16.633  1.00  0.00
ATOM   4759  H4B PC    272       4.522  21.988  17.003  1.00  0.00
ATOM   4760  H4C PC    272       6.049  22.380  16.091  1.00  0.00
ATOM   4761  C35 PC    272       7.748  21.550  17.903  1.00  0.00
ATOM   4762  H5A PC    272       7.739  20.510  17.613  1.00  0.00
ATOM   4763  H5B PC    272       8.397  21.670  18.758  1.00  0.00
ATOM   4764  H5C PC    272       8.051  22.141  17.051  1.00  0.00
ATOM   4765  O33 PC    272      10.358  23.543  19.183  1.00  0.00
ATOM   4766  O34 PC    272       9.571  25.396  20.776  1.00  0.00
ATOM   4767  O21 PC    272       8.044  25.945  15.847  1.00  0.00
ATOM   4768  C21 PC    272       7.040  26.792  15.683  1.00  0.00
ATOM   4769  O22 PC    272       7.050  27.981  15.990  1.00  0.00
TER   
ATOM   4770  C12 OL    273       5.751  25.945  15.483  1.00  0.00
ATOM   4771  H2R OL    273       4.942  26.666  15.238  1.00  0.00
ATOM   4772  H2S OL    273       5.553  25.284  16.353  1.00  0.00
ATOM   4773  C13 OL    273       5.908  25.058  14.234  1.00  0.00
ATOM   4774  H3R OL    273       4.994  24.431  14.149  1.00  0.00
ATOM   4775  H3S OL    273       6.729  24.310  14.273  1.00  0.00
ATOM   4776  C14 OL    273       5.950  25.835  12.949  1.00  0.00
ATOM   4777  H4R OL    273       6.883  26.438  12.939  1.00  0.00
ATOM   4778  H4S OL    273       5.164  26.619  12.998  1.00  0.00
ATOM   4779  C15 OL    273       5.752  25.061  11.651  1.00  0.00
ATOM   4780  H5R OL    273       4.814  24.469  11.589  1.00  0.00
ATOM   4781  H5S OL    273       6.636  24.390  11.590  1.00  0.00
ATOM   4782  C16 OL    273       5.765  26.044  10.388  1.00  0.00
ATOM   4783  H6R OL    273       4.894  26.709  10.573  1.00  0.00
ATOM   4784  H6S OL    273       5.542  25.585   9.401  1.00  0.00
ATOM   4785  C17 OL    273       6.977  26.886  10.241  1.00  0.00
ATOM   4786  H7R OL    273       7.866  26.265  10.483  1.00  0.00
ATOM   4787  H7S OL    273       6.919  27.618  11.074  1.00  0.00
ATOM   4788  C18 OL    273       7.103  27.694   8.917  1.00  0.00
ATOM   4789  H8R OL    273       6.377  28.534   8.872  1.00  0.00
ATOM   4790  H8S OL    273       6.650  27.219   8.021  1.00  0.00
ATOM   4791  C19 OL    273       8.503  28.304   8.546  1.00  0.00
ATOM   4792  H9R OL    273       8.811  29.188   9.124  1.00  0.00
ATOM   4793 C110 OL    273       9.317  27.972   7.439  1.00  0.00
ATOM   4794 H10R OL    273      10.291  28.474   7.343  1.00  0.00
ATOM   4795 C111 OL    273       9.111  26.971   6.363  1.00  0.00
ATOM   4796 H11R OL    273       8.290  27.406   5.753  1.00  0.00
ATOM   4797 H11S OL    273       8.844  25.937   6.668  1.00  0.00
ATOM   4798 C112 OL    273      10.357  26.846   5.395  1.00  0.00
ATOM   4799 H12R OL    273      11.193  26.406   5.979  1.00  0.00
ATOM   4800 H12S OL    273      10.695  27.856   5.079  1.00  0.00
ATOM   4801 C113 OL    273       9.951  25.821   4.292  1.00  0.00
ATOM   4802 H13R OL    273       9.029  26.050   3.716  1.00  0.00
ATOM   4803 H13S OL    273       9.814  24.834   4.784  1.00  0.00
ATOM   4804 C114 OL    273      11.019  25.713   3.157  1.00  0.00
ATOM   4805 H14R OL    273      10.473  25.180   2.350  1.00  0.00
ATOM   4806 H14S OL    273      11.897  25.113   3.479  1.00  0.00
ATOM   4807 C115 OL    273      11.511  27.050   2.517  1.00  0.00
ATOM   4808 H15R OL    273      12.215  26.782   1.700  1.00  0.00
ATOM   4809 H15S OL    273      12.162  27.644   3.193  1.00  0.00
ATOM   4810 C116 OL    273      10.302  27.777   1.837  1.00  0.00
ATOM   4811 H16R OL    273       9.687  28.231   2.644  1.00  0.00
ATOM   4812 H16S OL    273       9.621  26.979   1.472  1.00  0.00
ATOM   4813 C117 OL    273      10.655  28.634   0.658  1.00  0.00
ATOM   4814 H17R OL    273       9.745  28.791   0.041  1.00  0.00
ATOM   4815 H17S OL    273      11.284  28.036  -0.036  1.00  0.00
ATOM   4816 C118 OL    273      11.349  29.891   1.045  1.00  0.00
ATOM   4817 H18R OL    273      12.125  29.650   1.802  1.00  0.00
ATOM   4818 H18S OL    273      10.558  30.536   1.485  1.00  0.00
ATOM   4819 H18T OL    273      11.799  30.439   0.190  1.00  0.00
TER   
ATOM   4820 C116 PA    274      23.237  -7.118   0.001  1.00  0.00
ATOM   4821 H16R PA    274      24.163  -6.653  -0.398  1.00  0.00
ATOM   4822 H16S PA    274      22.333  -6.641  -0.433  1.00  0.00
ATOM   4823 H16T PA    274      23.281  -8.169  -0.356  1.00  0.00
ATOM   4824 C115 PA    274      23.200  -7.348   1.524  1.00  0.00
ATOM   4825 H15R PA    274      22.461  -8.125   1.813  1.00  0.00
ATOM   4826 H15S PA    274      24.154  -7.761   1.918  1.00  0.00
ATOM   4827 C114 PA    274      22.958  -6.056   2.364  1.00  0.00
ATOM   4828 H14R PA    274      23.305  -5.118   1.879  1.00  0.00
ATOM   4829 H14S PA    274      21.876  -5.888   2.178  1.00  0.00
ATOM   4830 C113 PA    274      23.460  -6.124   3.769  1.00  0.00
ATOM   4831 H13R PA    274      24.544  -6.298   3.601  1.00  0.00
ATOM   4832 H13S PA    274      23.320  -5.151   4.286  1.00  0.00
ATOM   4833 C112 PA    274      22.971  -7.335   4.640  1.00  0.00
ATOM   4834 H12R PA    274      23.095  -8.327   4.155  1.00  0.00
ATOM   4835 H12S PA    274      23.692  -7.337   5.485  1.00  0.00
ATOM   4836 C111 PA    274      21.595  -7.078   5.305  1.00  0.00
ATOM   4837 H11R PA    274      21.825  -6.194   5.936  1.00  0.00
ATOM   4838 H11S PA    274      20.720  -6.867   4.653  1.00  0.00
ATOM   4839 C110 PA    274      21.071  -8.146   6.224  1.00  0.00
ATOM   4840 H10R PA    274      20.946  -9.059   5.604  1.00  0.00
ATOM   4841 H10S PA    274      21.738  -8.404   7.074  1.00  0.00
ATOM   4842  C19 PA    274      19.749  -7.690   6.950  1.00  0.00
ATOM   4843  H9R PA    274      18.979  -7.495   6.173  1.00  0.00
ATOM   4844  H9S PA    274      19.315  -8.542   7.516  1.00  0.00
ATOM   4845  C18 PA    274      19.710  -6.492   7.910  1.00  0.00
ATOM   4846  H8R PA    274      20.488  -6.744   8.663  1.00  0.00
ATOM   4847  H8S PA    274      20.068  -5.635   7.300  1.00  0.00
ATOM   4848  C17 PA    274      18.248  -6.214   8.548  1.00  0.00
ATOM   4849  H7R PA    274      17.511  -6.157   7.719  1.00  0.00
ATOM   4850  H7S PA    274      17.943  -7.185   8.992  1.00  0.00
ATOM   4851  C16 PA    274      18.204  -5.242   9.687  1.00  0.00
ATOM   4852  H6R PA    274      17.334  -5.605  10.275  1.00  0.00
ATOM   4853  H6S PA    274      19.145  -5.440  10.244  1.00  0.00
ATOM   4854  C15 PA    274      18.141  -3.768   9.159  1.00  0.00
ATOM   4855  H5R PA    274      19.151  -3.482   8.794  1.00  0.00
ATOM   4856  H5S PA    274      17.455  -3.742   8.286  1.00  0.00
ATOM   4857  C14 PA    274      17.771  -2.750  10.244  1.00  0.00
ATOM   4858  H4R PA    274      17.442  -1.798   9.775  1.00  0.00
ATOM   4859  H4S PA    274      16.922  -3.001  10.915  1.00  0.00
ATOM   4860  C13 PA    274      18.918  -2.220  11.074  1.00  0.00
ATOM   4861  H3R PA    274      19.677  -1.735  10.424  1.00  0.00
ATOM   4862  H3S PA    274      18.592  -1.414  11.766  1.00  0.00
ATOM   4863  C12 PA    274      19.757  -3.271  11.939  1.00  0.00
ATOM   4864  H2R PA    274      20.237  -4.035  11.292  1.00  0.00
ATOM   4865  H2S PA    274      20.584  -2.769  12.484  1.00  0.00
TER   
ATOM   4866  C11 PC    275      18.861  -4.025  12.970  1.00  0.00
ATOM   4867  O12 PC    275      17.901  -4.677  12.618  1.00  0.00
ATOM   4868  O11 PC    275      19.357  -3.836  14.206  1.00  0.00
ATOM   4869  C1  PC    275      18.949  -4.770  15.287  1.00  0.00
ATOM   4870  HR  PC    275      19.414  -4.499  16.259  1.00  0.00
ATOM   4871  HS  PC    275      17.845  -4.707  15.390  1.00  0.00
ATOM   4872  C2  PC    275      19.431  -6.208  15.059  1.00  0.00
ATOM   4873  HX  PC    275      18.892  -6.636  14.187  1.00  0.00
ATOM   4874  C3  PC    275      19.004  -7.029  16.357  1.00  0.00
ATOM   4875  HA  PC    275      17.973  -6.725  16.636  1.00  0.00
ATOM   4876  HB  PC    275      18.966  -8.123  16.164  1.00  0.00
ATOM   4877  O31 PC    275      19.939  -6.858  17.344  1.00  0.00
ATOM   4878  P31 PC    275      19.662  -7.256  18.884  1.00  0.00
ATOM   4879  O32 PC    275      20.107  -5.985  19.671  1.00  0.00
ATOM   4880  C31 PC    275      19.506  -4.705  19.456  1.00  0.00
ATOM   4881  H1A PC    275      19.141  -4.724  18.407  1.00  0.00
ATOM   4882  H1B PC    275      18.651  -4.651  20.163  1.00  0.00
ATOM   4883  C32 PC    275      20.541  -3.593  19.811  1.00  0.00
ATOM   4884  H2A PC    275      20.046  -2.669  19.551  1.00  0.00
ATOM   4885  H2B PC    275      20.626  -3.576  20.887  1.00  0.00
ATOM   4886  N31 PC    275      21.891  -3.660  19.114  1.00  0.00
ATOM   4887  C33 PC    275      21.726  -4.152  17.664  1.00  0.00
ATOM   4888  H3A PC    275      21.481  -5.204  17.679  1.00  0.00
ATOM   4889  H3B PC    275      20.866  -3.700  17.192  1.00  0.00
ATOM   4890  H3C PC    275      22.606  -4.011  17.054  1.00  0.00
ATOM   4891  C34 PC    275      22.450  -2.269  19.068  1.00  0.00
ATOM   4892  H4A PC    275      22.607  -1.971  20.094  1.00  0.00
ATOM   4893  H4B PC    275      23.384  -2.387  18.538  1.00  0.00
ATOM   4894  H4C PC    275      21.858  -1.636  18.424  1.00  0.00
ATOM   4895  C35 PC    275      22.923  -4.530  19.801  1.00  0.00
ATOM   4896  H5A PC    275      23.227  -4.235  20.794  1.00  0.00
ATOM   4897  H5B PC    275      23.790  -4.330  19.188  1.00  0.00
ATOM   4898  H5C PC    275      22.534  -5.519  19.996  1.00  0.00
ATOM   4899  O33 PC    275      18.240  -7.536  19.005  1.00  0.00
ATOM   4900  O34 PC    275      20.550  -8.388  19.183  1.00  0.00
ATOM   4901  O21 PC    275      20.834  -6.227  14.858  1.00  0.00
ATOM   4902  C21 PC    275      21.264  -7.364  14.324  1.00  0.00
ATOM   4903  O22 PC    275      20.557  -8.264  13.994  1.00  0.00
TER   
ATOM   4904  C12 OL    276      22.794  -7.305  14.115  1.00  0.00
ATOM   4905  H2R OL    276      23.153  -8.292  14.478  1.00  0.00
ATOM   4906  H2S OL    276      23.449  -6.566  14.624  1.00  0.00
ATOM   4907  C13 OL    276      23.051  -7.381  12.597  1.00  0.00
ATOM   4908  H3R OL    276      22.489  -8.250  12.195  1.00  0.00
ATOM   4909  H3S OL    276      24.139  -7.509  12.415  1.00  0.00
ATOM   4910  C14 OL    276      22.732  -6.155  11.692  1.00  0.00
ATOM   4911  H4R OL    276      23.398  -5.346  12.059  1.00  0.00
ATOM   4912  H4S OL    276      21.678  -5.861  11.886  1.00  0.00
ATOM   4913  C15 OL    276      23.152  -6.323  10.153  1.00  0.00
ATOM   4914  H5R OL    276      22.411  -6.965   9.630  1.00  0.00
ATOM   4915  H5S OL    276      24.184  -6.733  10.117  1.00  0.00
ATOM   4916  C16 OL    276      23.002  -5.009   9.413  1.00  0.00
ATOM   4917  H6R OL    276      23.443  -4.155   9.971  1.00  0.00
ATOM   4918  H6S OL    276      21.973  -4.593   9.349  1.00  0.00
ATOM   4919  C17 OL    276      23.617  -5.055   7.944  1.00  0.00
ATOM   4920  H7R OL    276      23.268  -6.081   7.701  1.00  0.00
ATOM   4921  H7S OL    276      24.722  -4.949   7.891  1.00  0.00
ATOM   4922  C18 OL    276      23.068  -4.037   6.913  1.00  0.00
ATOM   4923  H8R OL    276      22.012  -4.329   6.728  1.00  0.00
ATOM   4924  H8S OL    276      23.635  -4.148   5.964  1.00  0.00
ATOM   4925  C19 OL    276      23.218  -2.631   7.350  1.00  0.00
ATOM   4926  H9R OL    276      24.261  -2.396   7.608  1.00  0.00
ATOM   4927 C110 OL    276      22.277  -1.706   7.626  1.00  0.00
ATOM   4928 H10R OL    276      22.740  -0.714   7.733  1.00  0.00
ATOM   4929 C111 OL    276      20.743  -1.872   7.565  1.00  0.00
ATOM   4930 H11R OL    276      20.377  -1.602   8.579  1.00  0.00
ATOM   4931 H11S OL    276      20.501  -2.952   7.469  1.00  0.00
ATOM   4932 C112 OL    276      20.079  -1.088   6.435  1.00  0.00
ATOM   4933 H12R OL    276      20.524  -1.292   5.437  1.00  0.00
ATOM   4934 H12S OL    276      20.151   0.000   6.650  1.00  0.00
ATOM   4935 C113 OL    276      18.570  -1.515   6.224  1.00  0.00
ATOM   4936 H13R OL    276      17.935  -0.665   5.891  1.00  0.00
ATOM   4937 H13S OL    276      18.093  -1.505   7.227  1.00  0.00
ATOM   4938 C114 OL    276      18.384  -2.793   5.349  1.00  0.00
ATOM   4939 H14R OL    276      17.315  -3.093   5.309  1.00  0.00
ATOM   4940 H14S OL    276      19.045  -3.554   5.815  1.00  0.00
ATOM   4941 C115 OL    276      18.792  -2.705   3.834  1.00  0.00
ATOM   4942 H15R OL    276      19.740  -2.152   3.662  1.00  0.00
ATOM   4943 H15S OL    276      17.963  -2.129   3.370  1.00  0.00
ATOM   4944 C116 OL    276      18.944  -4.036   3.202  1.00  0.00
ATOM   4945 H16R OL    276      17.924  -4.468   3.117  1.00  0.00
ATOM   4946 H16S OL    276      19.639  -4.778   3.651  1.00  0.00
ATOM   4947 C117 OL    276      19.325  -3.884   1.695  1.00  0.00
ATOM   4948 H17R OL    276      19.524  -4.936   1.398  1.00  0.00
ATOM   4949 H17S OL    276      20.268  -3.303   1.774  1.00  0.00
ATOM   4950 C118 OL    276      18.321  -3.077   0.947  1.00  0.00
ATOM   4951 H18R OL    276      17.294  -3.427   1.188  1.00  0.00
ATOM   4952 H18S OL    276      18.606  -3.176  -0.123  1.00  0.00
ATOM   4953 H18T OL    276      18.526  -2.006   1.159  1.00  0.00
TER   
ATOM   4954 C116 PA    277      -9.437  15.442   0.768  1.00  0.00
ATOM   4955 H16R PA    277      -9.681  15.645  -0.297  1.00  0.00
ATOM   4956 H16S PA    277      -9.641  14.351   0.817  1.00  0.00
ATOM   4957 H16T PA    277      -8.375  15.727   0.930  1.00  0.00
ATOM   4958 C115 PA    277     -10.309  16.284   1.645  1.00  0.00
ATOM   4959 H15R PA    277      -9.922  16.211   2.684  1.00  0.00
ATOM   4960 H15S PA    277     -10.095  17.333   1.349  1.00  0.00
ATOM   4961 C114 PA    277     -11.867  16.013   1.622  1.00  0.00
ATOM   4962 H14R PA    277     -12.348  16.171   0.633  1.00  0.00
ATOM   4963 H14S PA    277     -11.964  14.948   1.926  1.00  0.00
ATOM   4964 C113 PA    277     -12.739  16.790   2.646  1.00  0.00
ATOM   4965 H13R PA    277     -13.796  16.513   2.442  1.00  0.00
ATOM   4966 H13S PA    277     -12.457  16.419   3.654  1.00  0.00
ATOM   4967 C112 PA    277     -12.483  18.278   2.537  1.00  0.00
ATOM   4968 H12R PA    277     -11.391  18.446   2.650  1.00  0.00
ATOM   4969 H12S PA    277     -12.755  18.622   1.516  1.00  0.00
ATOM   4970 C111 PA    277     -13.177  19.143   3.641  1.00  0.00
ATOM   4971 H11R PA    277     -12.712  20.142   3.504  1.00  0.00
ATOM   4972 H11S PA    277     -14.265  19.000   3.471  1.00  0.00
ATOM   4973 C110 PA    277     -12.770  18.771   5.082  1.00  0.00
ATOM   4974 H10R PA    277     -13.250  17.811   5.371  1.00  0.00
ATOM   4975 H10S PA    277     -11.681  18.569   5.159  1.00  0.00
ATOM   4976  C19 PA    277     -13.032  19.904   6.059  1.00  0.00
ATOM   4977  H9R PA    277     -12.427  20.793   5.782  1.00  0.00
ATOM   4978  H9S PA    277     -14.070  20.297   6.004  1.00  0.00
ATOM   4979  C18 PA    277     -12.942  19.471   7.606  1.00  0.00
ATOM   4980  H8R PA    277     -13.710  18.704   7.840  1.00  0.00
ATOM   4981  H8S PA    277     -11.939  18.998   7.675  1.00  0.00
ATOM   4982  C17 PA    277     -13.086  20.607   8.599  1.00  0.00
ATOM   4983  H7R PA    277     -12.427  21.445   8.288  1.00  0.00
ATOM   4984  H7S PA    277     -14.157  20.899   8.582  1.00  0.00
ATOM   4985  C16 PA    277     -12.789  20.399  10.117  1.00  0.00
ATOM   4986  H6R PA    277     -11.767  20.006  10.305  1.00  0.00
ATOM   4987  H6S PA    277     -12.733  21.444  10.491  1.00  0.00
ATOM   4988  C15 PA    277     -13.981  19.549  10.681  1.00  0.00
ATOM   4989  H5R PA    277     -14.921  19.884  10.193  1.00  0.00
ATOM   4990  H5S PA    277     -13.904  18.471  10.423  1.00  0.00
ATOM   4991  C14 PA    277     -14.011  19.650  12.244  1.00  0.00
ATOM   4992  H4R PA    277     -14.351  20.662  12.552  1.00  0.00
ATOM   4993  H4S PA    277     -14.793  18.917  12.536  1.00  0.00
ATOM   4994  C13 PA    277     -12.672  19.242  12.971  1.00  0.00
ATOM   4995  H3R PA    277     -12.019  18.786  12.197  1.00  0.00
ATOM   4996  H3S PA    277     -12.297  20.103  13.565  1.00  0.00
ATOM   4997  C12 PA    277     -12.880  18.132  14.021  1.00  0.00
ATOM   4998  H2R PA    277     -13.401  18.601  14.883  1.00  0.00
ATOM   4999  H2S PA    277     -13.563  17.376  13.579  1.00  0.00
TER   
ATOM   5000  C11 PC    278     -11.511  17.590  14.489  1.00  0.00
ATOM   5001  O12 PC    278     -10.530  17.742  13.779  1.00  0.00
ATOM   5002  O11 PC    278     -11.633  16.827  15.544  1.00  0.00
ATOM   5003  C1  PC    278     -10.545  16.075  15.985  1.00  0.00
ATOM   5004  HR  PC    278     -10.887  15.024  16.097  1.00  0.00
ATOM   5005  HS  PC    278      -9.716  16.080  15.245  1.00  0.00
ATOM   5006  C2  PC    278     -10.012  16.727  17.294  1.00  0.00
ATOM   5007  HX  PC    278      -9.210  16.130  17.778  1.00  0.00
ATOM   5008  C3  PC    278     -11.098  16.894  18.434  1.00  0.00
ATOM   5009  HA  PC    278     -11.968  17.464  18.043  1.00  0.00
ATOM   5010  HB  PC    278     -11.523  15.899  18.687  1.00  0.00
ATOM   5011  O31 PC    278     -10.578  17.326  19.606  1.00  0.00
ATOM   5012  P31 PC    278     -11.153  18.436  20.553  1.00  0.00
ATOM   5013  O32 PC    278     -11.541  19.629  19.589  1.00  0.00
ATOM   5014  C31 PC    278     -10.610  20.618  19.147  1.00  0.00
ATOM   5015  H1A PC    278     -10.292  21.416  19.851  1.00  0.00
ATOM   5016  H1B PC    278      -9.594  20.171  19.085  1.00  0.00
ATOM   5017  C32 PC    278     -11.042  21.083  17.672  1.00  0.00
ATOM   5018  H2A PC    278     -10.201  21.652  17.305  1.00  0.00
ATOM   5019  H2B PC    278     -11.218  20.127  17.201  1.00  0.00
ATOM   5020  N31 PC    278     -12.274  21.931  17.507  1.00  0.00
ATOM   5021  C33 PC    278     -13.522  21.110  17.737  1.00  0.00
ATOM   5022  H3A PC    278     -13.465  20.198  17.161  1.00  0.00
ATOM   5023  H3B PC    278     -13.597  20.765  18.758  1.00  0.00
ATOM   5024  H3C PC    278     -14.388  21.708  17.497  1.00  0.00
ATOM   5025  C34 PC    278     -12.174  23.062  18.541  1.00  0.00
ATOM   5026  H4A PC    278     -12.091  22.751  19.572  1.00  0.00
ATOM   5027  H4B PC    278     -11.283  23.619  18.288  1.00  0.00
ATOM   5028  H4C PC    278     -13.064  23.659  18.403  1.00  0.00
ATOM   5029  C35 PC    278     -12.275  22.407  16.044  1.00  0.00
ATOM   5030  H5A PC    278     -13.107  23.089  15.941  1.00  0.00
ATOM   5031  H5B PC    278     -12.427  21.489  15.496  1.00  0.00
ATOM   5032  H5C PC    278     -11.333  22.849  15.757  1.00  0.00
ATOM   5033  O33 PC    278     -12.356  17.994  21.183  1.00  0.00
ATOM   5034  O34 PC    278     -10.069  18.922  21.421  1.00  0.00
ATOM   5035  O21 PC    278      -9.495  18.009  16.972  1.00  0.00
ATOM   5036  C21 PC    278      -8.362  18.139  16.220  1.00  0.00
ATOM   5037  O22 PC    278      -7.697  17.265  15.691  1.00  0.00
TER   
ATOM   5038  C12 OL    279      -8.082  19.617  15.951  1.00  0.00
ATOM   5039  H2R OL    279      -7.569  19.998  16.859  1.00  0.00
ATOM   5040  H2S OL    279      -9.039  20.152  15.773  1.00  0.00
ATOM   5041  C13 OL    279      -7.085  19.766  14.790  1.00  0.00
ATOM   5042  H3R OL    279      -6.340  18.949  14.687  1.00  0.00
ATOM   5043  H3S OL    279      -6.600  20.762  14.702  1.00  0.00
ATOM   5044  C14 OL    279      -7.753  19.570  13.397  1.00  0.00
ATOM   5045  H4R OL    279      -8.365  20.457  13.130  1.00  0.00
ATOM   5046  H4S OL    279      -8.435  18.712  13.579  1.00  0.00
ATOM   5047  C15 OL    279      -6.793  19.360  12.234  1.00  0.00
ATOM   5048  H5R OL    279      -6.178  18.543  12.669  1.00  0.00
ATOM   5049  H5S OL    279      -6.246  20.300  12.006  1.00  0.00
ATOM   5050  C16 OL    279      -7.496  18.823  10.943  1.00  0.00
ATOM   5051  H6R OL    279      -8.059  17.919  11.257  1.00  0.00
ATOM   5052  H6S OL    279      -6.688  18.504  10.250  1.00  0.00
ATOM   5053  C17 OL    279      -8.575  19.585  10.251  1.00  0.00
ATOM   5054  H7R OL    279      -9.269  19.986  11.020  1.00  0.00
ATOM   5055  H7S OL    279      -9.192  18.899   9.632  1.00  0.00
ATOM   5056  C18 OL    279      -8.216  20.844   9.475  1.00  0.00
ATOM   5057  H8R OL    279      -7.844  21.571  10.229  1.00  0.00
ATOM   5058  H8S OL    279      -9.175  21.294   9.140  1.00  0.00
ATOM   5059  C19 OL    279      -7.115  20.672   8.510  1.00  0.00
ATOM   5060  H9R OL    279      -6.390  19.870   8.713  1.00  0.00
ATOM   5061 C110 OL    279      -7.012  21.324   7.350  1.00  0.00
ATOM   5062 H10R OL    279      -6.144  21.118   6.706  1.00  0.00
ATOM   5063 C111 OL    279      -8.075  22.372   6.817  1.00  0.00
ATOM   5064 H11R OL    279      -7.605  23.188   6.229  1.00  0.00
ATOM   5065 H11S OL    279      -8.521  22.967   7.642  1.00  0.00
ATOM   5066 C112 OL    279      -9.293  21.719   6.132  1.00  0.00
ATOM   5067 H12R OL    279     -10.068  22.502   5.985  1.00  0.00
ATOM   5068 H12S OL    279      -9.765  20.922   6.745  1.00  0.00
ATOM   5069 C113 OL    279      -9.124  21.223   4.697  1.00  0.00
ATOM   5070 H13R OL    279     -10.128  20.779   4.528  1.00  0.00
ATOM   5071 H13S OL    279      -8.435  20.354   4.628  1.00  0.00
ATOM   5072 C114 OL    279      -8.731  22.290   3.707  1.00  0.00
ATOM   5073 H14R OL    279      -7.745  22.703   4.012  1.00  0.00
ATOM   5074 H14S OL    279      -9.296  23.245   3.660  1.00  0.00
ATOM   5075 C115 OL    279      -8.426  21.803   2.311  1.00  0.00
ATOM   5076 H15R OL    279      -7.792  20.900   2.442  1.00  0.00
ATOM   5077 H15S OL    279      -7.985  22.707   1.840  1.00  0.00
ATOM   5078 C116 OL    279      -9.677  21.488   1.495  1.00  0.00
ATOM   5079 H16R OL    279     -10.495  22.229   1.367  1.00  0.00
ATOM   5080 H16S OL    279     -10.099  20.569   1.956  1.00  0.00
ATOM   5081 C117 OL    279      -9.329  20.948   0.105  1.00  0.00
ATOM   5082 H17R OL    279      -8.739  20.008   0.058  1.00  0.00
ATOM   5083 H17S OL    279      -8.727  21.731  -0.405  1.00  0.00
ATOM   5084 C118 OL    279     -10.586  20.729  -0.794  1.00  0.00
ATOM   5085 H18R OL    279     -10.188  20.207  -1.691  1.00  0.00
ATOM   5086 H18S OL    279     -11.109  21.695  -0.963  1.00  0.00
ATOM   5087 H18T OL    279     -11.330  20.130  -0.227  1.00  0.00
TER   
ATOM   5088 C116 PA    280       8.827 -20.295   1.573  1.00  0.00
ATOM   5089 H16R PA    280       8.266 -19.345   1.712  1.00  0.00
ATOM   5090 H16S PA    280       8.972 -20.765   2.569  1.00  0.00
ATOM   5091 H16T PA    280       8.342 -20.847   0.740  1.00  0.00
ATOM   5092 C115 PA    280      10.134 -19.773   0.992  1.00  0.00
ATOM   5093 H15R PA    280      10.811 -20.651   0.918  1.00  0.00
ATOM   5094 H15S PA    280       9.934 -19.417  -0.041  1.00  0.00
ATOM   5095 C114 PA    280      10.693 -18.615   1.886  1.00  0.00
ATOM   5096 H14R PA    280      10.015 -17.762   1.667  1.00  0.00
ATOM   5097 H14S PA    280      10.616 -18.815   2.976  1.00  0.00
ATOM   5098 C113 PA    280      12.210 -18.381   1.734  1.00  0.00
ATOM   5099 H13R PA    280      12.812 -19.138   2.280  1.00  0.00
ATOM   5100 H13S PA    280      12.375 -18.533   0.646  1.00  0.00
ATOM   5101 C112 PA    280      12.724 -16.968   2.106  1.00  0.00
ATOM   5102 H12R PA    280      13.782 -16.967   1.766  1.00  0.00
ATOM   5103 H12S PA    280      12.143 -16.192   1.563  1.00  0.00
ATOM   5104 C111 PA    280      12.751 -16.838   3.643  1.00  0.00
ATOM   5105 H11R PA    280      11.816 -17.139   4.160  1.00  0.00
ATOM   5106 H11S PA    280      13.498 -17.559   4.038  1.00  0.00
ATOM   5107 C110 PA    280      13.083 -15.390   4.222  1.00  0.00
ATOM   5108 H10R PA    280      14.062 -15.067   3.805  1.00  0.00
ATOM   5109 H10S PA    280      12.447 -14.610   3.751  1.00  0.00
ATOM   5110  C19 PA    280      13.045 -15.267   5.732  1.00  0.00
ATOM   5111  H9R PA    280      13.705 -16.132   5.955  1.00  0.00
ATOM   5112  H9S PA    280      13.508 -14.284   5.963  1.00  0.00
ATOM   5113  C18 PA    280      11.755 -15.537   6.421  1.00  0.00
ATOM   5114  H8R PA    280      10.921 -15.403   5.699  1.00  0.00
ATOM   5115  H8S PA    280      11.736 -16.551   6.875  1.00  0.00
ATOM   5116  C17 PA    280      11.450 -14.465   7.494  1.00  0.00
ATOM   5117  H7R PA    280      12.390 -14.428   8.084  1.00  0.00
ATOM   5118  H7S PA    280      11.356 -13.531   6.900  1.00  0.00
ATOM   5119  C16 PA    280      10.140 -14.756   8.250  1.00  0.00
ATOM   5120  H6R PA    280       9.402 -14.550   7.446  1.00  0.00
ATOM   5121  H6S PA    280      10.152 -15.806   8.614  1.00  0.00
ATOM   5122  C15 PA    280       9.767 -13.890   9.445  1.00  0.00
ATOM   5123  H5R PA    280      10.310 -12.927   9.343  1.00  0.00
ATOM   5124  H5S PA    280       8.688 -13.626   9.454  1.00  0.00
ATOM   5125  C14 PA    280      10.102 -14.566  10.753  1.00  0.00
ATOM   5126  H4R PA    280       9.656 -15.571  10.591  1.00  0.00
ATOM   5127  H4S PA    280      11.201 -14.727  10.748  1.00  0.00
ATOM   5128  C13 PA    280       9.706 -13.748  11.951  1.00  0.00
ATOM   5129  H3R PA    280      10.217 -12.768  12.065  1.00  0.00
ATOM   5130  H3S PA    280       8.624 -13.507  11.881  1.00  0.00
ATOM   5131  C12 PA    280      10.053 -14.435  13.299  1.00  0.00
ATOM   5132  H2R PA    280      11.128 -14.709  13.236  1.00  0.00
ATOM   5133  H2S PA    280       9.921 -13.704  14.125  1.00  0.00
TER   
ATOM   5134  C11 PC    281       9.224 -15.697  13.524  1.00  0.00
ATOM   5135  O12 PC    281       9.412 -16.776  12.944  1.00  0.00
ATOM   5136  O11 PC    281       8.206 -15.472  14.337  1.00  0.00
ATOM   5137  C1  PC    281       7.491 -16.627  14.772  1.00  0.00
ATOM   5138  HR  PC    281       6.513 -16.275  15.166  1.00  0.00
ATOM   5139  HS  PC    281       7.378 -17.347  13.933  1.00  0.00
ATOM   5140  C2  PC    281       8.040 -17.217  16.085  1.00  0.00
ATOM   5141  HX  PC    281       7.319 -17.927  16.543  1.00  0.00
ATOM   5142  C3  PC    281       8.343 -16.153  17.165  1.00  0.00
ATOM   5143  HA  PC    281       7.532 -15.395  17.199  1.00  0.00
ATOM   5144  HB  PC    281       8.308 -16.581  18.190  1.00  0.00
ATOM   5145  O31 PC    281       9.511 -15.358  16.857  1.00  0.00
ATOM   5146  P31 PC    281      10.851 -15.549  17.767  1.00  0.00
ATOM   5147  O32 PC    281      10.486 -16.671  18.794  1.00  0.00
ATOM   5148  C31 PC    281      11.473 -17.644  19.127  1.00  0.00
ATOM   5149  H1A PC    281      11.695 -18.189  18.185  1.00  0.00
ATOM   5150  H1B PC    281      12.472 -17.232  19.384  1.00  0.00
ATOM   5151  C32 PC    281      11.086 -18.527  20.312  1.00  0.00
ATOM   5152  H2A PC    281      11.857 -19.278  20.402  1.00  0.00
ATOM   5153  H2B PC    281      11.116 -17.984  21.245  1.00  0.00
ATOM   5154  N31 PC    281       9.821 -19.309  20.150  1.00  0.00
ATOM   5155  C33 PC    281       9.780 -20.387  21.190  1.00  0.00
ATOM   5156  H3A PC    281       9.675 -20.165  22.241  1.00  0.00
ATOM   5157  H3B PC    281       8.996 -21.112  21.030  1.00  0.00
ATOM   5158  H3C PC    281      10.604 -21.079  21.096  1.00  0.00
ATOM   5159  C34 PC    281       8.596 -18.483  20.416  1.00  0.00
ATOM   5160  H4A PC    281       7.796 -19.094  20.026  1.00  0.00
ATOM   5161  H4B PC    281       8.527 -18.216  21.460  1.00  0.00
ATOM   5162  H4C PC    281       8.683 -17.560  19.860  1.00  0.00
ATOM   5163  C35 PC    281       9.759 -19.930  18.846  1.00  0.00
ATOM   5164  H5A PC    281      10.616 -20.586  18.821  1.00  0.00
ATOM   5165  H5B PC    281       9.664 -19.253  18.009  1.00  0.00
ATOM   5166  H5C PC    281       9.004 -20.702  18.849  1.00  0.00
ATOM   5167  O33 PC    281      12.010 -16.018  16.955  1.00  0.00
ATOM   5168  O34 PC    281      11.083 -14.388  18.587  1.00  0.00
ATOM   5169  O21 PC    281       9.304 -17.838  15.895  1.00  0.00
ATOM   5170  C21 PC    281       9.303 -19.102  15.411  1.00  0.00
ATOM   5171  O22 PC    281       8.362 -19.572  14.814  1.00  0.00
TER   
ATOM   5172  C12 OL    282      10.737 -19.606  15.393  1.00  0.00
ATOM   5173  H2R OL    282      10.923 -20.216  16.303  1.00  0.00
ATOM   5174  H2S OL    282      11.382 -18.703  15.353  1.00  0.00
ATOM   5175  C13 OL    282      11.095 -20.517  14.202  1.00  0.00
ATOM   5176  H3R OL    282      10.367 -21.354  14.140  1.00  0.00
ATOM   5177  H3S OL    282      12.103 -20.975  14.291  1.00  0.00
ATOM   5178  C14 OL    282      10.939 -19.887  12.886  1.00  0.00
ATOM   5179  H4R OL    282      11.396 -18.878  12.804  1.00  0.00
ATOM   5180  H4S OL    282       9.906 -19.768  12.492  1.00  0.00
ATOM   5181  C15 OL    282      11.674 -20.775  11.828  1.00  0.00
ATOM   5182  H5R OL    282      11.040 -21.687  11.847  1.00  0.00
ATOM   5183  H5S OL    282      12.707 -20.997  12.172  1.00  0.00
ATOM   5184  C16 OL    282      11.836 -20.197  10.412  1.00  0.00
ATOM   5185  H6R OL    282      11.976 -21.101   9.780  1.00  0.00
ATOM   5186  H6S OL    282      12.688 -19.506  10.240  1.00  0.00
ATOM   5187  C17 OL    282      10.634 -19.359   9.954  1.00  0.00
ATOM   5188  H7R OL    282      10.584 -18.500  10.657  1.00  0.00
ATOM   5189  H7S OL    282       9.704 -19.966   9.976  1.00  0.00
ATOM   5190  C18 OL    282      10.886 -19.025   8.498  1.00  0.00
ATOM   5191  H8R OL    282      11.955 -18.764   8.344  1.00  0.00
ATOM   5192  H8S OL    282      10.388 -18.078   8.200  1.00  0.00
ATOM   5193  C19 OL    282      10.459 -20.099   7.421  1.00  0.00
ATOM   5194  H9R OL    282      10.949 -21.078   7.527  1.00  0.00
ATOM   5195 C110 OL    282       9.408 -19.954   6.550  1.00  0.00
ATOM   5196 H10R OL    282       9.126 -20.846   5.972  1.00  0.00
ATOM   5197 C111 OL    282       8.446 -18.828   6.371  1.00  0.00
ATOM   5198 H11R OL    282       8.768 -17.977   7.008  1.00  0.00
ATOM   5199 H11S OL    282       7.401 -19.064   6.667  1.00  0.00
ATOM   5200 C112 OL    282       8.487 -18.309   4.952  1.00  0.00
ATOM   5201 H12R OL    282       8.208 -19.107   4.231  1.00  0.00
ATOM   5202 H12S OL    282       9.550 -18.046   4.760  1.00  0.00
ATOM   5203 C113 OL    282       7.664 -17.058   4.721  1.00  0.00
ATOM   5204 H13R OL    282       7.916 -16.473   5.631  1.00  0.00
ATOM   5205 H13S OL    282       6.576 -17.274   4.784  1.00  0.00
ATOM   5206 C114 OL    282       8.074 -16.322   3.390  1.00  0.00
ATOM   5207 H14R OL    282       7.714 -16.855   2.485  1.00  0.00
ATOM   5208 H14S OL    282       9.183 -16.260   3.341  1.00  0.00
ATOM   5209 C115 OL    282       7.642 -14.906   3.443  1.00  0.00
ATOM   5210 H15R OL    282       8.291 -14.272   4.083  1.00  0.00
ATOM   5211 H15S OL    282       6.596 -14.736   3.779  1.00  0.00
ATOM   5212 C116 OL    282       7.761 -14.398   2.021  1.00  0.00
ATOM   5213 H16R OL    282       7.615 -13.297   2.006  1.00  0.00
ATOM   5214 H16S OL    282       7.001 -14.966   1.443  1.00  0.00
ATOM   5215 C117 OL    282       9.112 -14.562   1.336  1.00  0.00
ATOM   5216 H17R OL    282       9.205 -15.624   1.022  1.00  0.00
ATOM   5217 H17S OL    282       9.907 -14.381   2.091  1.00  0.00
ATOM   5218 C118 OL    282       9.371 -13.693   0.141  1.00  0.00
ATOM   5219 H18R OL    282       8.597 -13.833  -0.644  1.00  0.00
ATOM   5220 H18S OL    282      10.344 -13.914  -0.349  1.00  0.00
ATOM   5221 H18T OL    282       9.473 -12.629   0.443  1.00  0.00
TER   
ATOM   5222 C116 PA    283      16.537 -14.673  -2.295  1.00  0.00
ATOM   5223 H16R PA    283      16.138 -14.239  -1.354  1.00  0.00
ATOM   5224 H16S PA    283      16.274 -13.983  -3.125  1.00  0.00
ATOM   5225 H16T PA    283      17.643 -14.743  -2.223  1.00  0.00
ATOM   5226 C115 PA    283      15.953 -16.068  -2.513  1.00  0.00
ATOM   5227 H15R PA    283      14.904 -15.857  -2.812  1.00  0.00
ATOM   5228 H15S PA    283      16.491 -16.511  -3.378  1.00  0.00
ATOM   5229 C114 PA    283      15.981 -17.029  -1.310  1.00  0.00
ATOM   5230 H14R PA    283      15.627 -18.034  -1.626  1.00  0.00
ATOM   5231 H14S PA    283      17.032 -17.110  -0.962  1.00  0.00
ATOM   5232 C113 PA    283      15.088 -16.492  -0.175  1.00  0.00
ATOM   5233 H13R PA    283      15.358 -15.449   0.095  1.00  0.00
ATOM   5234 H13S PA    283      14.030 -16.427  -0.510  1.00  0.00
ATOM   5235 C112 PA    283      15.234 -17.268   1.219  1.00  0.00
ATOM   5236 H12R PA    283      14.402 -18.003   1.182  1.00  0.00
ATOM   5237 H12S PA    283      16.301 -17.576   1.244  1.00  0.00
ATOM   5238 C111 PA    283      15.042 -16.286   2.435  1.00  0.00
ATOM   5239 H11R PA    283      15.856 -15.532   2.376  1.00  0.00
ATOM   5240 H11S PA    283      14.096 -15.713   2.330  1.00  0.00
ATOM   5241 C110 PA    283      15.145 -17.075   3.669  1.00  0.00
ATOM   5242 H10R PA    283      14.138 -17.507   3.850  1.00  0.00
ATOM   5243 H10S PA    283      15.772 -17.990   3.603  1.00  0.00
ATOM   5244  C19 PA    283      15.657 -16.351   4.966  1.00  0.00
ATOM   5245  H9R PA    283      16.583 -15.832   4.636  1.00  0.00
ATOM   5246  H9S PA    283      14.838 -15.685   5.313  1.00  0.00
ATOM   5247  C18 PA    283      15.838 -17.302   6.110  1.00  0.00
ATOM   5248  H8R PA    283      16.246 -16.705   6.954  1.00  0.00
ATOM   5249  H8S PA    283      14.836 -17.705   6.370  1.00  0.00
ATOM   5250  C17 PA    283      17.020 -18.246   6.043  1.00  0.00
ATOM   5251  H7R PA    283      16.749 -19.213   5.568  1.00  0.00
ATOM   5252  H7S PA    283      17.854 -17.722   5.528  1.00  0.00
ATOM   5253  C16 PA    283      17.631 -18.519   7.424  1.00  0.00
ATOM   5254  H6R PA    283      18.153 -17.587   7.730  1.00  0.00
ATOM   5255  H6S PA    283      16.769 -18.659   8.111  1.00  0.00
ATOM   5256  C15 PA    283      18.769 -19.560   7.633  1.00  0.00
ATOM   5257  H5R PA    283      18.418 -20.611   7.549  1.00  0.00
ATOM   5258  H5S PA    283      19.441 -19.504   6.750  1.00  0.00
ATOM   5259  C14 PA    283      19.497 -19.326   8.968  1.00  0.00
ATOM   5260  H4R PA    283      20.405 -19.966   8.974  1.00  0.00
ATOM   5261  H4S PA    283      19.798 -18.260   9.046  1.00  0.00
ATOM   5262  C13 PA    283      18.666 -19.589  10.261  1.00  0.00
ATOM   5263  H3R PA    283      17.737 -18.982  10.302  1.00  0.00
ATOM   5264  H3S PA    283      18.380 -20.655  10.140  1.00  0.00
ATOM   5265  C12 PA    283      19.412 -19.463  11.584  1.00  0.00
ATOM   5266  H2R PA    283      20.302 -20.126  11.631  1.00  0.00
ATOM   5267  H2S PA    283      19.618 -18.396  11.813  1.00  0.00
TER   
ATOM   5268  C11 PC    284      18.569 -19.978  12.776  1.00  0.00
ATOM   5269  O12 PC    284      17.382 -20.243  12.794  1.00  0.00
ATOM   5270  O11 PC    284      19.363 -19.896  13.851  1.00  0.00
ATOM   5271  C1  PC    284      18.756 -20.230  15.126  1.00  0.00
ATOM   5272  HR  PC    284      17.875 -20.903  15.055  1.00  0.00
ATOM   5273  HS  PC    284      19.506 -20.674  15.815  1.00  0.00
ATOM   5274  C2  PC    284      18.208 -18.857  15.821  1.00  0.00
ATOM   5275  HX  PC    284      19.082 -18.267  16.172  1.00  0.00
ATOM   5276  C3  PC    284      17.298 -19.140  17.093  1.00  0.00
ATOM   5277  HA  PC    284      16.690 -20.046  16.884  1.00  0.00
ATOM   5278  HB  PC    284      18.054 -19.413  17.860  1.00  0.00
ATOM   5279  O31 PC    284      16.551 -17.950  17.382  1.00  0.00
ATOM   5280  P31 PC    284      16.967 -16.986  18.590  1.00  0.00
ATOM   5281  O32 PC    284      18.501 -16.825  18.488  1.00  0.00
ATOM   5282  C31 PC    284      19.086 -15.890  17.637  1.00  0.00
ATOM   5283  H1A PC    284      19.812 -16.377  16.952  1.00  0.00
ATOM   5284  H1B PC    284      18.336 -15.357  17.014  1.00  0.00
ATOM   5285  C32 PC    284      19.983 -14.900  18.502  1.00  0.00
ATOM   5286  H2A PC    284      20.869 -15.466  18.749  1.00  0.00
ATOM   5287  H2B PC    284      20.326 -14.122  17.837  1.00  0.00
ATOM   5288  N31 PC    284      19.361 -14.267  19.786  1.00  0.00
ATOM   5289  C33 PC    284      19.173 -15.327  20.825  1.00  0.00
ATOM   5290  H3A PC    284      18.324 -15.930  20.540  1.00  0.00
ATOM   5291  H3B PC    284      20.024 -15.975  20.977  1.00  0.00
ATOM   5292  H3C PC    284      18.872 -14.840  21.741  1.00  0.00
ATOM   5293  C34 PC    284      20.423 -13.235  20.192  1.00  0.00
ATOM   5294  H4A PC    284      21.292 -13.841  20.404  1.00  0.00
ATOM   5295  H4B PC    284      20.467 -12.552  19.357  1.00  0.00
ATOM   5296  H4C PC    284      20.156 -12.794  21.141  1.00  0.00
ATOM   5297  C35 PC    284      18.053 -13.517  19.425  1.00  0.00
ATOM   5298  H5A PC    284      17.364 -14.264  19.060  1.00  0.00
ATOM   5299  H5B PC    284      18.289 -12.793  18.660  1.00  0.00
ATOM   5300  H5C PC    284      17.599 -13.232  20.363  1.00  0.00
ATOM   5301  O33 PC    284      16.314 -15.727  18.345  1.00  0.00
ATOM   5302  O34 PC    284      16.663 -17.759  19.827  1.00  0.00
ATOM   5303  O21 PC    284      17.407 -18.094  14.919  1.00  0.00
ATOM   5304  C21 PC    284      18.071 -17.258  14.174  1.00  0.00
ATOM   5305  O22 PC    284      19.285 -17.164  14.099  1.00  0.00
TER   
ATOM   5306  C12 OL    285      17.024 -16.359  13.419  1.00  0.00
ATOM   5307  H2R OL    285      16.158 -16.247  14.106  1.00  0.00
ATOM   5308  H2S OL    285      16.743 -17.062  12.606  1.00  0.00
ATOM   5309  C13 OL    285      17.528 -15.061  12.725  1.00  0.00
ATOM   5310  H3R OL    285      18.217 -15.215  11.867  1.00  0.00
ATOM   5311  H3S OL    285      18.039 -14.511  13.544  1.00  0.00
ATOM   5312  C14 OL    285      16.406 -14.128  12.288  1.00  0.00
ATOM   5313  H4R OL    285      15.743 -14.011  13.171  1.00  0.00
ATOM   5314  H4S OL    285      15.735 -14.545  11.508  1.00  0.00
ATOM   5315  C15 OL    285      16.892 -12.739  11.837  1.00  0.00
ATOM   5316  H5R OL    285      17.315 -12.296  12.764  1.00  0.00
ATOM   5317  H5S OL    285      16.154 -12.009  11.443  1.00  0.00
ATOM   5318  C16 OL    285      18.039 -12.785  10.736  1.00  0.00
ATOM   5319  H6R OL    285      17.725 -13.309   9.809  1.00  0.00
ATOM   5320  H6S OL    285      18.903 -13.306  11.201  1.00  0.00
ATOM   5321  C17 OL    285      18.627 -11.376  10.336  1.00  0.00
ATOM   5322  H7R OL    285      18.821 -10.914  11.328  1.00  0.00
ATOM   5323  H7S OL    285      17.793 -10.744   9.965  1.00  0.00
ATOM   5324  C18 OL    285      19.766 -11.469   9.394  1.00  0.00
ATOM   5325  H8R OL    285      19.992 -10.402   9.180  1.00  0.00
ATOM   5326  H8S OL    285      19.340 -11.930   8.477  1.00  0.00
ATOM   5327  C19 OL    285      21.001 -12.227   9.912  1.00  0.00
ATOM   5328  H9R OL    285      21.504 -11.656  10.707  1.00  0.00
ATOM   5329 C110 OL    285      21.491 -13.421   9.660  1.00  0.00
ATOM   5330 H10R OL    285      22.402 -13.810  10.139  1.00  0.00
ATOM   5331 C111 OL    285      20.906 -14.446   8.746  1.00  0.00
ATOM   5332 H11R OL    285      19.797 -14.378   8.720  1.00  0.00
ATOM   5333 H11S OL    285      21.080 -15.495   9.066  1.00  0.00
ATOM   5334 C112 OL    285      21.278 -14.269   7.253  1.00  0.00
ATOM   5335 H12R OL    285      22.387 -14.293   7.198  1.00  0.00
ATOM   5336 H12S OL    285      20.883 -13.335   6.797  1.00  0.00
ATOM   5337 C113 OL    285      20.739 -15.514   6.539  1.00  0.00
ATOM   5338 H13R OL    285      19.648 -15.549   6.741  1.00  0.00
ATOM   5339 H13S OL    285      21.117 -16.466   6.968  1.00  0.00
ATOM   5340 C114 OL    285      20.959 -15.490   4.980  1.00  0.00
ATOM   5341 H14R OL    285      22.046 -15.666   4.830  1.00  0.00
ATOM   5342 H14S OL    285      20.779 -14.500   4.510  1.00  0.00
ATOM   5343 C115 OL    285      20.204 -16.624   4.253  1.00  0.00
ATOM   5344 H15R OL    285      19.138 -16.351   4.405  1.00  0.00
ATOM   5345 H15S OL    285      20.260 -17.646   4.686  1.00  0.00
ATOM   5346 C116 OL    285      20.726 -16.743   2.775  1.00  0.00
ATOM   5347 H16R OL    285      21.664 -17.315   2.939  1.00  0.00
ATOM   5348 H16S OL    285      20.914 -15.726   2.368  1.00  0.00
ATOM   5349 C117 OL    285      19.747 -17.614   1.940  1.00  0.00
ATOM   5350 H17R OL    285      20.025 -17.476   0.873  1.00  0.00
ATOM   5351 H17S OL    285      18.727 -17.191   2.067  1.00  0.00
ATOM   5352 C118 OL    285      19.614 -19.125   2.309  1.00  0.00
ATOM   5353 H18R OL    285      20.583 -19.668   2.265  1.00  0.00
ATOM   5354 H18S OL    285      18.777 -19.547   1.713  1.00  0.00
ATOM   5355 H18T OL    285      19.281 -19.286   3.356  1.00  0.00
TER   
ATOM   5356 C116 PA    286      15.529   1.244   0.964  1.00  0.00
ATOM   5357 H16R PA    286      16.560   0.971   0.651  1.00  0.00
ATOM   5358 H16S PA    286      14.787   0.757   0.297  1.00  0.00
ATOM   5359 H16T PA    286      15.433   0.880   2.009  1.00  0.00
ATOM   5360 C115 PA    286      15.428   2.760   0.852  1.00  0.00
ATOM   5361 H15R PA    286      15.334   2.998  -0.229  1.00  0.00
ATOM   5362 H15S PA    286      14.541   3.171   1.381  1.00  0.00
ATOM   5363 C114 PA    286      16.536   3.514   1.557  1.00  0.00
ATOM   5364 H14R PA    286      17.540   3.237   1.170  1.00  0.00
ATOM   5365 H14S PA    286      16.320   4.573   1.300  1.00  0.00
ATOM   5366 C113 PA    286      16.502   3.287   3.103  1.00  0.00
ATOM   5367 H13R PA    286      15.557   3.446   3.665  1.00  0.00
ATOM   5368 H13S PA    286      16.556   2.207   3.359  1.00  0.00
ATOM   5369 C112 PA    286      17.510   4.097   3.959  1.00  0.00
ATOM   5370 H12R PA    286      17.637   5.098   3.495  1.00  0.00
ATOM   5371 H12S PA    286      16.979   4.207   4.928  1.00  0.00
ATOM   5372 C111 PA    286      18.985   3.456   4.130  1.00  0.00
ATOM   5373 H11R PA    286      19.165   2.976   3.144  1.00  0.00
ATOM   5374 H11S PA    286      19.826   4.113   4.438  1.00  0.00
ATOM   5375 C110 PA    286      19.027   2.168   5.043  1.00  0.00
ATOM   5376 H10R PA    286      18.293   1.415   4.686  1.00  0.00
ATOM   5377 H10S PA    286      19.981   1.601   4.983  1.00  0.00
ATOM   5378  C19 PA    286      18.491   2.317   6.536  1.00  0.00
ATOM   5379  H9R PA    286      19.066   3.064   7.123  1.00  0.00
ATOM   5380  H9S PA    286      17.447   2.695   6.549  1.00  0.00
ATOM   5381  C18 PA    286      18.560   1.065   7.320  1.00  0.00
ATOM   5382  H8R PA    286      17.893   0.294   6.879  1.00  0.00
ATOM   5383  H8S PA    286      19.575   0.637   7.174  1.00  0.00
ATOM   5384  C17 PA    286      18.101   1.175   8.786  1.00  0.00
ATOM   5385  H7R PA    286      18.607   2.065   9.217  1.00  0.00
ATOM   5386  H7S PA    286      16.995   1.277   8.822  1.00  0.00
ATOM   5387  C16 PA    286      18.586  -0.120   9.391  1.00  0.00
ATOM   5388  H6R PA    286      18.292  -1.026   8.819  1.00  0.00
ATOM   5389  H6S PA    286      19.690  -0.127   9.265  1.00  0.00
ATOM   5390  C15 PA    286      18.250  -0.268  10.849  1.00  0.00
ATOM   5391  H5R PA    286      18.850  -1.141  11.183  1.00  0.00
ATOM   5392  H5S PA    286      18.689   0.521  11.496  1.00  0.00
ATOM   5393  C14 PA    286      16.819  -0.333  11.269  1.00  0.00
ATOM   5394  H4R PA    286      16.766  -0.089  12.352  1.00  0.00
ATOM   5395  H4S PA    286      16.209   0.451  10.770  1.00  0.00
ATOM   5396  C13 PA    286      16.220  -1.659  10.930  1.00  0.00
ATOM   5397  H3R PA    286      16.134  -1.625   9.823  1.00  0.00
ATOM   5398  H3S PA    286      16.902  -2.499  11.183  1.00  0.00
ATOM   5399  C12 PA    286      14.654  -1.850  11.253  1.00  0.00
ATOM   5400  H2R PA    286      14.133  -0.883  11.086  1.00  0.00
ATOM   5401  H2S PA    286      14.269  -2.564  10.494  1.00  0.00
TER   
ATOM   5402  C11 PC    287      14.313  -2.320  12.683  1.00  0.00
ATOM   5403  O12 PC    287      14.786  -3.310  13.225  1.00  0.00
ATOM   5404  O11 PC    287      13.728  -1.351  13.272  1.00  0.00
ATOM   5405  C1  PC    287      13.620  -1.471  14.718  1.00  0.00
ATOM   5406  HR  PC    287      12.836  -0.755  15.044  1.00  0.00
ATOM   5407  HS  PC    287      13.191  -2.455  15.006  1.00  0.00
ATOM   5408  C2  PC    287      14.923  -1.034  15.504  1.00  0.00
ATOM   5409  HX  PC    287      15.791  -1.699  15.307  1.00  0.00
ATOM   5410  C3  PC    287      14.700  -1.068  17.118  1.00  0.00
ATOM   5411  HA  PC    287      14.302  -2.053  17.445  1.00  0.00
ATOM   5412  HB  PC    287      15.710  -1.082  17.581  1.00  0.00
ATOM   5413  O31 PC    287      13.818  -0.076  17.564  1.00  0.00
ATOM   5414  P31 PC    287      14.277   0.820  18.742  1.00  0.00
ATOM   5415  O32 PC    287      15.749   1.279  18.180  1.00  0.00
ATOM   5416  C31 PC    287      17.021   1.152  18.829  1.00  0.00
ATOM   5417  H1A PC    287      17.148   0.089  19.128  1.00  0.00
ATOM   5418  H1B PC    287      17.817   1.246  18.059  1.00  0.00
ATOM   5419  C32 PC    287      17.436   2.175  19.849  1.00  0.00
ATOM   5420  H2A PC    287      16.801   2.053  20.714  1.00  0.00
ATOM   5421  H2B PC    287      18.469   1.953  20.072  1.00  0.00
ATOM   5422  N31 PC    287      17.618   3.669  19.362  1.00  0.00
ATOM   5423  C33 PC    287      16.177   4.102  18.956  1.00  0.00
ATOM   5424  H3A PC    287      16.272   5.064  18.474  1.00  0.00
ATOM   5425  H3B PC    287      15.857   3.470  18.141  1.00  0.00
ATOM   5426  H3C PC    287      15.470   4.127  19.772  1.00  0.00
ATOM   5427  C34 PC    287      17.939   4.447  20.536  1.00  0.00
ATOM   5428  H4A PC    287      17.214   4.332  21.329  1.00  0.00
ATOM   5429  H4B PC    287      18.906   4.091  20.861  1.00  0.00
ATOM   5430  H4C PC    287      18.069   5.474  20.228  1.00  0.00
ATOM   5431  C35 PC    287      18.501   3.874  18.174  1.00  0.00
ATOM   5432  H5A PC    287      18.199   3.260  17.338  1.00  0.00
ATOM   5433  H5B PC    287      19.517   3.636  18.453  1.00  0.00
ATOM   5434  H5C PC    287      18.489   4.900  17.837  1.00  0.00
ATOM   5435  O33 PC    287      13.381   2.022  18.865  1.00  0.00
ATOM   5436  O34 PC    287      14.409   0.010  19.944  1.00  0.00
ATOM   5437  O21 PC    287      15.368   0.220  15.008  1.00  0.00
ATOM   5438  C21 PC    287      16.685   0.497  15.109  1.00  0.00
ATOM   5439  O22 PC    287      17.606  -0.202  15.518  1.00  0.00
TER   
ATOM   5440  C12 OL    288      16.774   1.959  14.653  1.00  0.00
ATOM   5441  H2R OL    288      16.796   2.535  15.603  1.00  0.00
ATOM   5442  H2S OL    288      15.958   2.232  13.951  1.00  0.00
ATOM   5443  C13 OL    288      18.131   2.201  14.049  1.00  0.00
ATOM   5444  H3R OL    288      18.148   1.496  13.190  1.00  0.00
ATOM   5445  H3S OL    288      19.056   1.874  14.569  1.00  0.00
ATOM   5446  C14 OL    288      18.411   3.607  13.455  1.00  0.00
ATOM   5447  H4R OL    288      19.265   3.559  12.745  1.00  0.00
ATOM   5448  H4S OL    288      18.744   4.348  14.213  1.00  0.00
ATOM   5449  C15 OL    288      17.256   4.280  12.857  1.00  0.00
ATOM   5450  H5R OL    288      17.471   5.321  12.533  1.00  0.00
ATOM   5451  H5S OL    288      16.361   4.375  13.508  1.00  0.00
ATOM   5452  C16 OL    288      16.869   3.469  11.580  1.00  0.00
ATOM   5453  H6R OL    288      16.496   2.462  11.865  1.00  0.00
ATOM   5454  H6S OL    288      17.767   3.270  10.958  1.00  0.00
ATOM   5455  C17 OL    288      15.914   4.201  10.669  1.00  0.00
ATOM   5456  H7R OL    288      16.207   5.265  10.793  1.00  0.00
ATOM   5457  H7S OL    288      14.939   4.125  11.196  1.00  0.00
ATOM   5458  C18 OL    288      15.885   3.715   9.122  1.00  0.00
ATOM   5459  H8R OL    288      15.460   2.711   9.338  1.00  0.00
ATOM   5460  H8S OL    288      16.955   3.685   8.826  1.00  0.00
ATOM   5461  C19 OL    288      15.089   4.625   8.279  1.00  0.00
ATOM   5462  H9R OL    288      15.604   5.593   8.191  1.00  0.00
ATOM   5463 C110 OL    288      13.878   4.341   7.731  1.00  0.00
ATOM   5464 H10R OL    288      13.429   5.034   7.004  1.00  0.00
ATOM   5465 C111 OL    288      13.041   3.061   7.879  1.00  0.00
ATOM   5466 H11R OL    288      12.041   3.352   8.267  1.00  0.00
ATOM   5467 H11S OL    288      13.439   2.440   8.709  1.00  0.00
ATOM   5468 C112 OL    288      13.023   2.271   6.627  1.00  0.00
ATOM   5469 H12R OL    288      12.642   2.765   5.708  1.00  0.00
ATOM   5470 H12S OL    288      12.220   1.547   6.884  1.00  0.00
ATOM   5471 C113 OL    288      14.298   1.473   6.411  1.00  0.00
ATOM   5472 H13R OL    288      14.453   0.904   7.352  1.00  0.00
ATOM   5473 H13S OL    288      15.080   2.261   6.367  1.00  0.00
ATOM   5474 C114 OL    288      14.363   0.405   5.344  1.00  0.00
ATOM   5475 H14R OL    288      15.348  -0.107   5.362  1.00  0.00
ATOM   5476 H14S OL    288      14.192   0.819   4.327  1.00  0.00
ATOM   5477 C115 OL    288      13.381  -0.761   5.668  1.00  0.00
ATOM   5478 H15R OL    288      12.367  -0.324   5.546  1.00  0.00
ATOM   5479 H15S OL    288      13.585  -1.040   6.724  1.00  0.00
ATOM   5480 C116 OL    288      13.595  -1.909   4.677  1.00  0.00
ATOM   5481 H16R OL    288      12.638  -2.471   4.726  1.00  0.00
ATOM   5482 H16S OL    288      14.445  -2.563   4.966  1.00  0.00
ATOM   5483 C117 OL    288      13.599  -1.715   3.171  1.00  0.00
ATOM   5484 H17R OL    288      14.277  -0.858   2.971  1.00  0.00
ATOM   5485 H17S OL    288      12.538  -1.491   2.930  1.00  0.00
ATOM   5486 C118 OL    288      14.241  -2.920   2.569  1.00  0.00
ATOM   5487 H18R OL    288      14.433  -2.760   1.486  1.00  0.00
ATOM   5488 H18S OL    288      13.593  -3.820   2.634  1.00  0.00
ATOM   5489 H18T OL    288      15.270  -3.088   2.954  1.00  0.00
TER   
ATOM   5490 C116 PA    289      -8.171  29.994  -1.329  1.00  0.00
ATOM   5491 H16R PA    289      -7.119  30.196  -1.033  1.00  0.00
ATOM   5492 H16S PA    289      -8.682  30.643  -0.585  1.00  0.00
ATOM   5493 H16T PA    289      -8.356  30.221  -2.400  1.00  0.00
ATOM   5494 C115 PA    289      -8.604  28.582  -1.060  1.00  0.00
ATOM   5495 H15R PA    289      -9.599  28.548  -1.554  1.00  0.00
ATOM   5496 H15S PA    289      -7.942  27.909  -1.644  1.00  0.00
ATOM   5497 C114 PA    289      -8.787  28.189   0.433  1.00  0.00
ATOM   5498 H14R PA    289      -8.876  27.081   0.416  1.00  0.00
ATOM   5499 H14S PA    289      -7.951  28.423   1.125  1.00  0.00
ATOM   5500 C113 PA    289     -10.025  28.743   1.086  1.00  0.00
ATOM   5501 H13R PA    289      -9.915  29.847   1.151  1.00  0.00
ATOM   5502 H13S PA    289     -10.832  28.477   0.371  1.00  0.00
ATOM   5503 C112 PA    289     -10.402  28.021   2.415  1.00  0.00
ATOM   5504 H12R PA    289     -11.201  27.321   2.089  1.00  0.00
ATOM   5505 H12S PA    289      -9.475  27.531   2.783  1.00  0.00
ATOM   5506 C111 PA    289     -10.829  29.012   3.561  1.00  0.00
ATOM   5507 H11R PA    289     -10.051  29.777   3.766  1.00  0.00
ATOM   5508 H11S PA    289     -11.803  29.383   3.177  1.00  0.00
ATOM   5509 C110 PA    289     -11.113  28.178   4.839  1.00  0.00
ATOM   5510 H10R PA    289     -11.881  27.397   4.658  1.00  0.00
ATOM   5511 H10S PA    289     -10.124  27.694   4.991  1.00  0.00
ATOM   5512  C19 PA    289     -11.597  28.915   6.037  1.00  0.00
ATOM   5513  H9R PA    289     -12.587  29.286   5.696  1.00  0.00
ATOM   5514  H9S PA    289     -11.908  28.309   6.914  1.00  0.00
ATOM   5515  C18 PA    289     -10.486  29.916   6.449  1.00  0.00
ATOM   5516  H8R PA    289      -9.884  30.200   5.560  1.00  0.00
ATOM   5517  H8S PA    289     -10.906  30.840   6.901  1.00  0.00
ATOM   5518  C17 PA    289      -9.485  29.339   7.519  1.00  0.00
ATOM   5519  H7R PA    289      -9.119  28.362   7.135  1.00  0.00
ATOM   5520  H7S PA    289      -8.652  30.075   7.517  1.00  0.00
ATOM   5521  C16 PA    289     -10.114  29.167   8.869  1.00  0.00
ATOM   5522  H6R PA    289     -10.763  29.985   9.249  1.00  0.00
ATOM   5523  H6S PA    289     -10.845  28.331   8.905  1.00  0.00
ATOM   5524  C15 PA    289      -9.048  29.040   9.936  1.00  0.00
ATOM   5525  H5R PA    289      -8.342  29.898   9.898  1.00  0.00
ATOM   5526  H5S PA    289      -9.387  29.065  10.993  1.00  0.00
ATOM   5527  C14 PA    289      -8.324  27.719   9.745  1.00  0.00
ATOM   5528  H4R PA    289      -8.998  26.836   9.784  1.00  0.00
ATOM   5529  H4S PA    289      -7.828  27.815   8.756  1.00  0.00
ATOM   5530  C13 PA    289      -7.293  27.574  10.840  1.00  0.00
ATOM   5531  H3R PA    289      -6.606  26.761  10.523  1.00  0.00
ATOM   5532  H3S PA    289      -6.687  28.492  10.993  1.00  0.00
ATOM   5533  C12 PA    289      -7.839  27.034  12.167  1.00  0.00
ATOM   5534  H2R PA    289      -8.723  27.630  12.479  1.00  0.00
ATOM   5535  H2S PA    289      -8.160  25.973  12.086  1.00  0.00
TER   
ATOM   5536  C11 PC    290      -6.709  27.063  13.199  1.00  0.00
ATOM   5537  O12 PC    290      -6.345  25.965  13.597  1.00  0.00
ATOM   5538  O11 PC    290      -6.552  28.219  13.628  1.00  0.00
ATOM   5539  C1  PC    290      -5.552  28.435  14.610  1.00  0.00
ATOM   5540  HR  PC    290      -5.624  27.635  15.378  1.00  0.00
ATOM   5541  HS  PC    290      -4.572  28.364  14.092  1.00  0.00
ATOM   5542  C2  PC    290      -5.655  29.800  15.186  1.00  0.00
ATOM   5543  HX  PC    290      -4.657  29.903  15.664  1.00  0.00
ATOM   5544  C3  PC    290      -6.806  30.034  16.127  1.00  0.00
ATOM   5545  HA  PC    290      -6.596  30.804  16.900  1.00  0.00
ATOM   5546  HB  PC    290      -7.662  30.507  15.601  1.00  0.00
ATOM   5547  O31 PC    290      -7.359  28.763  16.679  1.00  0.00
ATOM   5548  P31 PC    290      -6.939  28.404  18.120  1.00  0.00
ATOM   5549  O32 PC    290      -8.273  28.945  18.908  1.00  0.00
ATOM   5550  C31 PC    290      -9.507  28.224  18.618  1.00  0.00
ATOM   5551  H1A PC    290      -9.857  28.469  17.593  1.00  0.00
ATOM   5552  H1B PC    290      -9.324  27.128  18.647  1.00  0.00
ATOM   5553  C32 PC    290     -10.561  28.464  19.678  1.00  0.00
ATOM   5554  H2A PC    290     -11.455  28.051  19.234  1.00  0.00
ATOM   5555  H2B PC    290     -10.439  27.974  20.632  1.00  0.00
ATOM   5556  N31 PC    290     -10.963  29.943  20.026  1.00  0.00
ATOM   5557  C33 PC    290     -11.047  30.693  18.697  1.00  0.00
ATOM   5558  H3A PC    290     -11.341  31.719  18.860  1.00  0.00
ATOM   5559  H3B PC    290     -10.077  30.636  18.224  1.00  0.00
ATOM   5560  H3C PC    290     -11.728  30.276  17.970  1.00  0.00
ATOM   5561  C34 PC    290     -12.352  29.974  20.651  1.00  0.00
ATOM   5562  H4A PC    290     -12.724  30.979  20.783  1.00  0.00
ATOM   5563  H4B PC    290     -13.022  29.412  20.017  1.00  0.00
ATOM   5564  H4C PC    290     -12.289  29.378  21.549  1.00  0.00
ATOM   5565  C35 PC    290      -9.934  30.577  20.863  1.00  0.00
ATOM   5566  H5A PC    290      -9.656  30.043  21.760  1.00  0.00
ATOM   5567  H5B PC    290      -9.988  31.636  21.066  1.00  0.00
ATOM   5568  H5C PC    290      -9.014  30.543  20.299  1.00  0.00
ATOM   5569  O33 PC    290      -6.858  26.951  18.215  1.00  0.00
ATOM   5570  O34 PC    290      -5.739  29.145  18.546  1.00  0.00
ATOM   5571  O21 PC    290      -5.695  30.654  13.998  1.00  0.00
ATOM   5572  C21 PC    290      -5.721  31.963  14.152  1.00  0.00
ATOM   5573  O22 PC    290      -5.905  32.643  15.147  1.00  0.00
TER   
ATOM   5574  C12 OL    291      -5.462  32.577  12.797  1.00  0.00
ATOM   5575  H2R OL    291      -4.393  32.443  12.525  1.00  0.00
ATOM   5576  H2S OL    291      -5.618  33.674  12.878  1.00  0.00
ATOM   5577  C13 OL    291      -6.278  31.954  11.732  1.00  0.00
ATOM   5578  H3R OL    291      -7.321  31.797  12.080  1.00  0.00
ATOM   5579  H3S OL    291      -5.963  30.914  11.498  1.00  0.00
ATOM   5580  C14 OL    291      -6.291  32.735  10.379  1.00  0.00
ATOM   5581  H4R OL    291      -6.712  33.735  10.622  1.00  0.00
ATOM   5582  H4S OL    291      -7.020  32.135   9.795  1.00  0.00
ATOM   5583  C15 OL    291      -4.831  32.995   9.828  1.00  0.00
ATOM   5584  H5R OL    291      -4.115  32.207  10.146  1.00  0.00
ATOM   5585  H5S OL    291      -4.483  33.944  10.288  1.00  0.00
ATOM   5586  C16 OL    291      -4.804  33.083   8.233  1.00  0.00
ATOM   5587  H6R OL    291      -3.736  33.322   8.038  1.00  0.00
ATOM   5588  H6S OL    291      -5.447  33.908   7.858  1.00  0.00
ATOM   5589  C17 OL    291      -5.036  31.780   7.445  1.00  0.00
ATOM   5590  H7R OL    291      -5.926  31.251   7.848  1.00  0.00
ATOM   5591  H7S OL    291      -4.154  31.140   7.659  1.00  0.00
ATOM   5592  C18 OL    291      -5.268  31.968   5.944  1.00  0.00
ATOM   5593  H8R OL    291      -4.349  32.360   5.458  1.00  0.00
ATOM   5594  H8S OL    291      -6.116  32.673   6.084  1.00  0.00
ATOM   5595  C19 OL    291      -5.776  30.815   5.084  1.00  0.00
ATOM   5596  H9R OL    291      -6.861  30.739   5.248  1.00  0.00
ATOM   5597 C110 OL    291      -5.305  30.036   4.099  1.00  0.00
ATOM   5598 H10R OL    291      -5.927  29.236   3.671  1.00  0.00
ATOM   5599 C111 OL    291      -3.914  30.095   3.553  1.00  0.00
ATOM   5600 H11R OL    291      -3.530  29.061   3.416  1.00  0.00
ATOM   5601 H11S OL    291      -3.169  30.542   4.246  1.00  0.00
ATOM   5602 C112 OL    291      -3.965  30.793   2.124  1.00  0.00
ATOM   5603 H12R OL    291      -2.873  30.938   1.980  1.00  0.00
ATOM   5604 H12S OL    291      -4.478  31.771   2.245  1.00  0.00
ATOM   5605 C113 OL    291      -4.656  30.111   0.931  1.00  0.00
ATOM   5606 H13R OL    291      -4.372  30.716   0.045  1.00  0.00
ATOM   5607 H13S OL    291      -5.752  30.293   0.957  1.00  0.00
ATOM   5608 C114 OL    291      -4.376  28.656   0.703  1.00  0.00
ATOM   5609 H14R OL    291      -5.142  28.036   1.216  1.00  0.00
ATOM   5610 H14S OL    291      -3.349  28.446   1.072  1.00  0.00
ATOM   5611 C115 OL    291      -4.476  28.061  -0.744  1.00  0.00
ATOM   5612 H15R OL    291      -3.687  28.660  -1.246  1.00  0.00
ATOM   5613 H15S OL    291      -5.436  28.378  -1.206  1.00  0.00
ATOM   5614 C116 OL    291      -4.237  26.539  -0.724  1.00  0.00
ATOM   5615 H16R OL    291      -5.040  25.959  -0.222  1.00  0.00
ATOM   5616 H16S OL    291      -3.349  26.383  -0.074  1.00  0.00
ATOM   5617 C117 OL    291      -4.009  25.934  -2.125  1.00  0.00
ATOM   5618 H17R OL    291      -3.701  24.872  -2.013  1.00  0.00
ATOM   5619 H17S OL    291      -3.182  26.505  -2.599  1.00  0.00
ATOM   5620 C118 OL    291      -5.208  25.867  -3.095  1.00  0.00
ATOM   5621 H18R OL    291      -5.274  24.809  -3.426  1.00  0.00
ATOM   5622 H18S OL    291      -4.971  26.481  -3.990  1.00  0.00
ATOM   5623 H18T OL    291      -6.136  26.260  -2.628  1.00  0.00
TER   
ATOM   5624 C116 PA    292     -15.437 -12.184   0.227  1.00  0.00
ATOM   5625 H16R PA    292     -14.630 -12.869  -0.109  1.00  0.00
ATOM   5626 H16S PA    292     -15.194 -11.103   0.135  1.00  0.00
ATOM   5627 H16T PA    292     -16.344 -12.402  -0.377  1.00  0.00
ATOM   5628 C115 PA    292     -15.751 -12.356   1.754  1.00  0.00
ATOM   5629 H15R PA    292     -14.927 -11.877   2.325  1.00  0.00
ATOM   5630 H15S PA    292     -16.699 -11.820   1.974  1.00  0.00
ATOM   5631 C114 PA    292     -15.926 -13.850   2.275  1.00  0.00
ATOM   5632 H14R PA    292     -16.777 -14.341   1.755  1.00  0.00
ATOM   5633 H14S PA    292     -14.954 -14.358   2.098  1.00  0.00
ATOM   5634 C113 PA    292     -16.004 -13.726   3.821  1.00  0.00
ATOM   5635 H13R PA    292     -15.255 -12.926   4.003  1.00  0.00
ATOM   5636 H13S PA    292     -16.945 -13.235   4.151  1.00  0.00
ATOM   5637 C112 PA    292     -15.761 -15.023   4.615  1.00  0.00
ATOM   5638 H12R PA    292     -16.565 -15.775   4.464  1.00  0.00
ATOM   5639 H12S PA    292     -14.753 -15.450   4.425  1.00  0.00
ATOM   5640 C111 PA    292     -15.703 -14.716   6.189  1.00  0.00
ATOM   5641 H11R PA    292     -15.402 -13.673   6.421  1.00  0.00
ATOM   5642 H11S PA    292     -16.750 -14.854   6.534  1.00  0.00
ATOM   5643 C110 PA    292     -14.855 -15.659   7.047  1.00  0.00
ATOM   5644 H10R PA    292     -15.404 -15.953   7.968  1.00  0.00
ATOM   5645 H10S PA    292     -14.594 -16.588   6.497  1.00  0.00
ATOM   5646  C19 PA    292     -13.628 -15.017   7.694  1.00  0.00
ATOM   5647  H9R PA    292     -12.892 -14.646   6.949  1.00  0.00
ATOM   5648  H9S PA    292     -13.851 -14.139   8.338  1.00  0.00
ATOM   5649  C18 PA    292     -12.828 -15.883   8.693  1.00  0.00
ATOM   5650  H8R PA    292     -12.610 -16.891   8.278  1.00  0.00
ATOM   5651  H8S PA    292     -11.855 -15.372   8.851  1.00  0.00
ATOM   5652  C17 PA    292     -13.533 -15.958  10.054  1.00  0.00
ATOM   5653  H7R PA    292     -13.726 -14.951  10.481  1.00  0.00
ATOM   5654  H7S PA    292     -14.511 -16.474   9.945  1.00  0.00
ATOM   5655  C16 PA    292     -12.798 -16.749  11.099  1.00  0.00
ATOM   5656  H6R PA    292     -12.671 -17.818  10.827  1.00  0.00
ATOM   5657  H6S PA    292     -11.735 -16.506  11.310  1.00  0.00
ATOM   5658  C15 PA    292     -13.422 -16.742  12.509  1.00  0.00
ATOM   5659  H5R PA    292     -14.490 -17.023  12.384  1.00  0.00
ATOM   5660  H5S PA    292     -12.913 -17.523  13.113  1.00  0.00
ATOM   5661  C14 PA    292     -13.314 -15.391  13.396  1.00  0.00
ATOM   5662  H4R PA    292     -13.362 -15.759  14.444  1.00  0.00
ATOM   5663  H4S PA    292     -12.303 -14.956  13.242  1.00  0.00
ATOM   5664  C13 PA    292     -14.509 -14.392  13.186  1.00  0.00
ATOM   5665  H3R PA    292     -14.462 -13.939  12.173  1.00  0.00
ATOM   5666  H3S PA    292     -15.535 -14.803  13.289  1.00  0.00
ATOM   5667  C12 PA    292     -14.360 -13.140  14.054  1.00  0.00
ATOM   5668  H2R PA    292     -14.322 -13.508  15.101  1.00  0.00
ATOM   5669  H2S PA    292     -13.471 -12.504  13.858  1.00  0.00
TER   
ATOM   5670  C11 PC    293     -15.589 -12.213  14.089  1.00  0.00
ATOM   5671  O12 PC    293     -15.568 -11.066  13.731  1.00  0.00
ATOM   5672  O11 PC    293     -16.579 -12.918  14.588  1.00  0.00
ATOM   5673  C1  PC    293     -17.874 -12.332  14.614  1.00  0.00
ATOM   5674  HR  PC    293     -18.000 -11.562  15.404  1.00  0.00
ATOM   5675  HS  PC    293     -18.138 -11.951  13.604  1.00  0.00
ATOM   5676  C2  PC    293     -18.848 -13.488  14.932  1.00  0.00
ATOM   5677  HX  PC    293     -19.905 -13.175  14.794  1.00  0.00
ATOM   5678  C3  PC    293     -18.595 -13.981  16.344  1.00  0.00
ATOM   5679  HA  PC    293     -18.435 -13.053  16.935  1.00  0.00
ATOM   5680  HB  PC    293     -19.562 -14.346  16.750  1.00  0.00
ATOM   5681  O31 PC    293     -17.552 -14.836  16.363  1.00  0.00
ATOM   5682  P31 PC    293     -17.155 -15.423  17.810  1.00  0.00
ATOM   5683  O32 PC    293     -15.586 -15.132  17.748  1.00  0.00
ATOM   5684  C31 PC    293     -15.118 -13.837  18.115  1.00  0.00
ATOM   5685  H1A PC    293     -14.027 -13.848  17.906  1.00  0.00
ATOM   5686  H1B PC    293     -15.612 -13.125  17.420  1.00  0.00
ATOM   5687  C32 PC    293     -15.104 -13.577  19.668  1.00  0.00
ATOM   5688  H2A PC    293     -15.122 -12.500  19.743  1.00  0.00
ATOM   5689  H2B PC    293     -16.034 -13.940  20.079  1.00  0.00
ATOM   5690  N31 PC    293     -13.921 -14.193  20.442  1.00  0.00
ATOM   5691  C33 PC    293     -12.663 -13.554  20.044  1.00  0.00
ATOM   5692  H3A PC    293     -12.665 -12.482  20.169  1.00  0.00
ATOM   5693  H3B PC    293     -11.867 -13.976  20.639  1.00  0.00
ATOM   5694  H3C PC    293     -12.541 -13.731  18.985  1.00  0.00
ATOM   5695  C34 PC    293     -14.108 -14.082  21.964  1.00  0.00
ATOM   5696  H4A PC    293     -15.090 -14.418  22.260  1.00  0.00
ATOM   5697  H4B PC    293     -13.271 -14.606  22.401  1.00  0.00
ATOM   5698  H4C PC    293     -14.033 -13.037  22.226  1.00  0.00
ATOM   5699  C35 PC    293     -13.752 -15.613  20.058  1.00  0.00
ATOM   5700  H5A PC    293     -13.661 -15.673  18.983  1.00  0.00
ATOM   5701  H5B PC    293     -14.361 -16.372  20.526  1.00  0.00
ATOM   5702  H5C PC    293     -12.788 -15.938  20.422  1.00  0.00
ATOM   5703  O33 PC    293     -17.716 -14.488  18.804  1.00  0.00
ATOM   5704  O34 PC    293     -17.427 -16.866  17.984  1.00  0.00
ATOM   5705  O21 PC    293     -18.580 -14.606  14.051  1.00  0.00
ATOM   5706  C21 PC    293     -19.680 -15.301  13.790  1.00  0.00
ATOM   5707  O22 PC    293     -20.785 -15.216  14.422  1.00  0.00
TER   
ATOM   5708  C12 OL    294     -19.486 -16.185  12.510  1.00  0.00
ATOM   5709  H2R OL    294     -20.423 -15.925  11.972  1.00  0.00
ATOM   5710  H2S OL    294     -19.520 -17.289  12.635  1.00  0.00
ATOM   5711  C13 OL    294     -18.235 -15.749  11.613  1.00  0.00
ATOM   5712  H3R OL    294     -18.191 -16.595  10.894  1.00  0.00
ATOM   5713  H3S OL    294     -17.300 -15.625  12.200  1.00  0.00
ATOM   5714  C14 OL    294     -18.487 -14.401  11.005  1.00  0.00
ATOM   5715  H4R OL    294     -18.309 -13.568  11.718  1.00  0.00
ATOM   5716  H4S OL    294     -19.582 -14.248  10.889  1.00  0.00
ATOM   5717  C15 OL    294     -17.690 -14.159   9.743  1.00  0.00
ATOM   5718  H5R OL    294     -17.737 -15.029   9.054  1.00  0.00
ATOM   5719  H5S OL    294     -16.623 -14.071  10.040  1.00  0.00
ATOM   5720  C16 OL    294     -18.152 -12.905   9.048  1.00  0.00
ATOM   5721  H6R OL    294     -17.367 -12.609   8.319  1.00  0.00
ATOM   5722  H6S OL    294     -18.263 -12.026   9.719  1.00  0.00
ATOM   5723  C17 OL    294     -19.408 -13.129   8.326  1.00  0.00
ATOM   5724  H7R OL    294     -20.278 -13.176   9.015  1.00  0.00
ATOM   5725  H7S OL    294     -19.319 -14.152   7.903  1.00  0.00
ATOM   5726  C18 OL    294     -19.941 -12.032   7.354  1.00  0.00
ATOM   5727  H8R OL    294     -19.085 -11.869   6.665  1.00  0.00
ATOM   5728  H8S OL    294     -19.938 -11.078   7.924  1.00  0.00
ATOM   5729  C19 OL    294     -21.253 -12.148   6.675  1.00  0.00
ATOM   5730  H9R OL    294     -22.069 -11.588   7.154  1.00  0.00
ATOM   5731 C110 OL    294     -21.480 -12.981   5.708  1.00  0.00
ATOM   5732 H10R OL    294     -22.511 -12.938   5.326  1.00  0.00
ATOM   5733 C111 OL    294     -20.486 -13.968   5.145  1.00  0.00
ATOM   5734 H11R OL    294     -20.608 -15.009   5.513  1.00  0.00
ATOM   5735 H11S OL    294     -19.483 -13.709   5.545  1.00  0.00
ATOM   5736 C112 OL    294     -20.338 -13.930   3.646  1.00  0.00
ATOM   5737 H12R OL    294     -21.269 -14.347   3.205  1.00  0.00
ATOM   5738 H12S OL    294     -19.467 -14.566   3.377  1.00  0.00
ATOM   5739 C113 OL    294     -19.892 -12.489   3.098  1.00  0.00
ATOM   5740 H13R OL    294     -18.926 -12.183   3.553  1.00  0.00
ATOM   5741 H13S OL    294     -20.577 -11.701   3.479  1.00  0.00
ATOM   5742 C114 OL    294     -19.907 -12.352   1.589  1.00  0.00
ATOM   5743 H14R OL    294     -18.924 -12.595   1.132  1.00  0.00
ATOM   5744 H14S OL    294     -19.996 -11.290   1.275  1.00  0.00
ATOM   5745 C115 OL    294     -21.002 -13.156   0.861  1.00  0.00
ATOM   5746 H15R OL    294     -21.961 -12.696   1.184  1.00  0.00
ATOM   5747 H15S OL    294     -20.841 -14.235   1.070  1.00  0.00
ATOM   5748 C116 OL    294     -21.045 -12.895  -0.584  1.00  0.00
ATOM   5749 H16R OL    294     -21.250 -11.806  -0.662  1.00  0.00
ATOM   5750 H16S OL    294     -21.922 -13.494  -0.911  1.00  0.00
ATOM   5751 C117 OL    294     -19.904 -13.311  -1.514  1.00  0.00
ATOM   5752 H17R OL    294     -19.010 -12.739  -1.185  1.00  0.00
ATOM   5753 H17S OL    294     -20.081 -12.862  -2.515  1.00  0.00
ATOM   5754 C118 OL    294     -19.479 -14.740  -1.407  1.00  0.00
ATOM   5755 H18R OL    294     -20.303 -15.453  -1.626  1.00  0.00
ATOM   5756 H18S OL    294     -19.115 -14.970  -0.383  1.00  0.00
ATOM   5757 H18T OL    294     -18.673 -15.043  -2.109  1.00  0.00
TER   
ATOM   5758 C116 PA    295      20.145  12.926   0.589  1.00  0.00
ATOM   5759 H16R PA    295      21.077  13.348   0.155  1.00  0.00
ATOM   5760 H16S PA    295      20.121  12.900   1.700  1.00  0.00
ATOM   5761 H16T PA    295      19.398  13.732   0.429  1.00  0.00
ATOM   5762 C115 PA    295      19.506  11.641   0.031  1.00  0.00
ATOM   5763 H15R PA    295      18.520  11.939  -0.387  1.00  0.00
ATOM   5764 H15S PA    295      20.205  11.332  -0.775  1.00  0.00
ATOM   5765 C114 PA    295      19.404  10.557   1.043  1.00  0.00
ATOM   5766 H14R PA    295      18.843  10.798   1.971  1.00  0.00
ATOM   5767 H14S PA    295      18.701   9.782   0.671  1.00  0.00
ATOM   5768 C113 PA    295      20.711  10.037   1.506  1.00  0.00
ATOM   5769 H13R PA    295      21.294   9.793   0.593  1.00  0.00
ATOM   5770 H13S PA    295      21.308  10.794   2.058  1.00  0.00
ATOM   5771 C112 PA    295      20.764   8.804   2.514  1.00  0.00
ATOM   5772 H12R PA    295      20.258   7.947   2.020  1.00  0.00
ATOM   5773 H12S PA    295      21.797   8.423   2.664  1.00  0.00
ATOM   5774 C111 PA    295      20.036   9.051   3.777  1.00  0.00
ATOM   5775 H11R PA    295      19.000   9.449   3.825  1.00  0.00
ATOM   5776 H11S PA    295      19.995   8.116   4.376  1.00  0.00
ATOM   5777 C110 PA    295      20.943   9.967   4.692  1.00  0.00
ATOM   5778 H10R PA    295      21.946   9.495   4.763  1.00  0.00
ATOM   5779 H10S PA    295      20.992  10.963   4.203  1.00  0.00
ATOM   5780  C19 PA    295      20.368  10.163   6.097  1.00  0.00
ATOM   5781  H9R PA    295      19.358  10.625   6.123  1.00  0.00
ATOM   5782  H9S PA    295      20.397   9.177   6.608  1.00  0.00
ATOM   5783  C18 PA    295      21.302  11.146   6.825  1.00  0.00
ATOM   5784  H8R PA    295      22.256  10.581   6.901  1.00  0.00
ATOM   5785  H8S PA    295      21.604  11.929   6.097  1.00  0.00
ATOM   5786  C17 PA    295      20.740  11.651   8.114  1.00  0.00
ATOM   5787  H7R PA    295      21.612  12.094   8.640  1.00  0.00
ATOM   5788  H7S PA    295      19.907  12.366   7.943  1.00  0.00
ATOM   5789  C16 PA    295      20.265  10.517   9.108  1.00  0.00
ATOM   5790  H6R PA    295      19.646   9.796   8.532  1.00  0.00
ATOM   5791  H6S PA    295      21.126   9.929   9.492  1.00  0.00
ATOM   5792  C15 PA    295      19.148  10.917  10.155  1.00  0.00
ATOM   5793  H5R PA    295      18.789  10.058  10.761  1.00  0.00
ATOM   5794  H5S PA    295      19.711  11.652  10.770  1.00  0.00
ATOM   5795  C14 PA    295      17.952  11.713   9.493  1.00  0.00
ATOM   5796  H4R PA    295      18.340  12.649   9.036  1.00  0.00
ATOM   5797  H4S PA    295      17.574  11.000   8.730  1.00  0.00
ATOM   5798  C13 PA    295      16.725  11.881  10.466  1.00  0.00
ATOM   5799  H3R PA    295      15.919  11.947   9.704  1.00  0.00
ATOM   5800  H3S PA    295      16.536  10.910  10.972  1.00  0.00
ATOM   5801  C12 PA    295      16.750  13.106  11.341  1.00  0.00
ATOM   5802  H2R PA    295      17.257  13.867  10.710  1.00  0.00
ATOM   5803  H2S PA    295      15.731  13.532  11.465  1.00  0.00
TER   
ATOM   5804  C11 PC    296      17.394  12.825  12.655  1.00  0.00
ATOM   5805  O12 PC    296      18.236  13.539  13.233  1.00  0.00
ATOM   5806  O11 PC    296      16.793  11.716  13.218  1.00  0.00
ATOM   5807  C1  PC    296      16.976  11.507  14.560  1.00  0.00
ATOM   5808  HR  PC    296      18.066  11.441  14.766  1.00  0.00
ATOM   5809  HS  PC    296      16.518  12.355  15.112  1.00  0.00
ATOM   5810  C2  PC    296      16.340  10.140  14.920  1.00  0.00
ATOM   5811  HX  PC    296      15.300  10.200  14.536  1.00  0.00
ATOM   5812  C3  PC    296      16.459   9.872  16.436  1.00  0.00
ATOM   5813  HA  PC    296      15.649  10.466  16.910  1.00  0.00
ATOM   5814  HB  PC    296      16.171   8.843  16.737  1.00  0.00
ATOM   5815  O31 PC    296      17.746  10.190  16.927  1.00  0.00
ATOM   5816  P31 PC    296      18.936   9.169  16.919  1.00  0.00
ATOM   5817  O32 PC    296      19.187   9.047  18.548  1.00  0.00
ATOM   5818  C31 PC    296      20.465   8.785  19.156  1.00  0.00
ATOM   5819  H1A PC    296      20.618   7.685  19.124  1.00  0.00
ATOM   5820  H1B PC    296      21.306   9.187  18.551  1.00  0.00
ATOM   5821  C32 PC    296      20.605   9.274  20.645  1.00  0.00
ATOM   5822  H2A PC    296      20.024   8.625  21.283  1.00  0.00
ATOM   5823  H2B PC    296      21.660   9.135  20.832  1.00  0.00
ATOM   5824  N31 PC    296      20.114  10.680  20.967  1.00  0.00
ATOM   5825  C33 PC    296      18.576  10.700  20.722  1.00  0.00
ATOM   5826  H3A PC    296      18.141   9.920  21.329  1.00  0.00
ATOM   5827  H3B PC    296      18.257  11.681  21.041  1.00  0.00
ATOM   5828  H3C PC    296      18.516  10.554  19.654  1.00  0.00
ATOM   5829  C34 PC    296      20.422  11.103  22.310  1.00  0.00
ATOM   5830  H4A PC    296      20.248  10.202  22.880  1.00  0.00
ATOM   5831  H4B PC    296      21.417  11.521  22.348  1.00  0.00
ATOM   5832  H4C PC    296      19.724  11.911  22.475  1.00  0.00
ATOM   5833  C35 PC    296      20.673  11.699  19.992  1.00  0.00
ATOM   5834  H5A PC    296      20.304  11.469  19.003  1.00  0.00
ATOM   5835  H5B PC    296      21.752  11.651  19.992  1.00  0.00
ATOM   5836  H5C PC    296      20.389  12.695  20.297  1.00  0.00
ATOM   5837  O33 PC    296      18.513   7.808  16.496  1.00  0.00
ATOM   5838  O34 PC    296      20.132   9.772  16.318  1.00  0.00
ATOM   5839  O21 PC    296      16.958   9.086  14.119  1.00  0.00
ATOM   5840  C21 PC    296      16.245   7.939  13.962  1.00  0.00
ATOM   5841  O22 PC    296      15.202   7.667  14.454  1.00  0.00
TER   
ATOM   5842  C12 OL    297      17.012   7.053  12.852  1.00  0.00
ATOM   5843  H2R OL    297      17.634   6.349  13.445  1.00  0.00
ATOM   5844  H2S OL    297      17.705   7.702  12.275  1.00  0.00
ATOM   5845  C13 OL    297      16.148   6.159  11.898  1.00  0.00
ATOM   5846  H3R OL    297      15.565   5.542  12.616  1.00  0.00
ATOM   5847  H3S OL    297      16.808   5.507  11.287  1.00  0.00
ATOM   5848  C14 OL    297      15.245   6.988  10.955  1.00  0.00
ATOM   5849  H4R OL    297      15.064   8.035  11.282  1.00  0.00
ATOM   5850  H4S OL    297      14.290   6.460  10.750  1.00  0.00
ATOM   5851  C15 OL    297      16.017   7.202   9.630  1.00  0.00
ATOM   5852  H5R OL    297      15.942   6.269   9.032  1.00  0.00
ATOM   5853  H5S OL    297      17.048   7.472   9.944  1.00  0.00
ATOM   5854  C16 OL    297      15.426   8.265   8.696  1.00  0.00
ATOM   5855  H6R OL    297      15.367   9.207   9.282  1.00  0.00
ATOM   5856  H6S OL    297      14.367   8.045   8.442  1.00  0.00
ATOM   5857  C17 OL    297      16.142   8.604   7.355  1.00  0.00
ATOM   5858  H7R OL    297      16.394   7.590   6.976  1.00  0.00
ATOM   5859  H7S OL    297      17.147   9.023   7.573  1.00  0.00
ATOM   5860  C18 OL    297      15.409   9.550   6.377  1.00  0.00
ATOM   5861  H8R OL    297      14.343   9.244   6.436  1.00  0.00
ATOM   5862  H8S OL    297      15.841   9.323   5.379  1.00  0.00
ATOM   5863  C19 OL    297      15.443  10.967   6.796  1.00  0.00
ATOM   5864  H9R OL    297      15.081  11.181   7.812  1.00  0.00
ATOM   5865 C110 OL    297      16.072  12.001   6.174  1.00  0.00
ATOM   5866 H10R OL    297      15.864  13.000   6.583  1.00  0.00
ATOM   5867 C111 OL    297      16.945  11.999   4.889  1.00  0.00
ATOM   5868 H11R OL    297      17.006  11.020   4.368  1.00  0.00
ATOM   5869 H11S OL    297      18.004  12.319   4.987  1.00  0.00
ATOM   5870 C112 OL    297      16.391  12.999   3.794  1.00  0.00
ATOM   5871 H12R OL    297      17.210  13.020   3.043  1.00  0.00
ATOM   5872 H12S OL    297      16.411  14.007   4.262  1.00  0.00
ATOM   5873 C113 OL    297      14.933  12.670   3.276  1.00  0.00
ATOM   5874 H13R OL    297      14.632  13.248   2.376  1.00  0.00
ATOM   5875 H13S OL    297      14.244  12.848   4.129  1.00  0.00
ATOM   5876 C114 OL    297      14.744  11.183   2.868  1.00  0.00
ATOM   5877 H14R OL    297      13.658  11.017   2.703  1.00  0.00
ATOM   5878 H14S OL    297      15.085  10.580   3.736  1.00  0.00
ATOM   5879 C115 OL    297      15.395  10.837   1.550  1.00  0.00
ATOM   5880 H15R OL    297      16.484  10.746   1.750  1.00  0.00
ATOM   5881 H15S OL    297      15.338  11.705   0.859  1.00  0.00
ATOM   5882 C116 OL    297      14.916   9.481   1.003  1.00  0.00
ATOM   5883 H16R OL    297      15.673   9.044   0.317  1.00  0.00
ATOM   5884 H16S OL    297      13.977   9.595   0.420  1.00  0.00
ATOM   5885 C117 OL    297      14.638   8.342   2.084  1.00  0.00
ATOM   5886 H17R OL    297      14.053   7.503   1.648  1.00  0.00
ATOM   5887 H17S OL    297      14.076   8.839   2.903  1.00  0.00
ATOM   5888 C118 OL    297      15.990   7.738   2.711  1.00  0.00
ATOM   5889 H18R OL    297      16.692   8.547   3.007  1.00  0.00
ATOM   5890 H18S OL    297      16.605   7.148   1.998  1.00  0.00
ATOM   5891 H18T OL    297      15.620   7.137   3.568  1.00  0.00
TER   
ATOM   5892 C116 PA    298       1.230 -17.278  -1.287  1.00  0.00
ATOM   5893 H16R PA    298       0.164 -17.125  -1.015  1.00  0.00
ATOM   5894 H16S PA    298       1.320 -18.383  -1.366  1.00  0.00
ATOM   5895 H16T PA    298       1.545 -16.705  -2.185  1.00  0.00
ATOM   5896 C115 PA    298       2.128 -16.818  -0.149  1.00  0.00
ATOM   5897 H15R PA    298       3.168 -16.868  -0.536  1.00  0.00
ATOM   5898 H15S PA    298       1.843 -15.750  -0.037  1.00  0.00
ATOM   5899 C114 PA    298       1.956 -17.477   1.219  1.00  0.00
ATOM   5900 H14R PA    298       2.779 -17.134   1.882  1.00  0.00
ATOM   5901 H14S PA    298       1.117 -17.007   1.776  1.00  0.00
ATOM   5902 C113 PA    298       1.934 -19.015   1.194  1.00  0.00
ATOM   5903 H13R PA    298       0.956 -19.381   0.814  1.00  0.00
ATOM   5904 H13S PA    298       2.730 -19.258   0.459  1.00  0.00
ATOM   5905 C112 PA    298       2.352 -19.686   2.554  1.00  0.00
ATOM   5906 H12R PA    298       2.260 -20.789   2.652  1.00  0.00
ATOM   5907 H12S PA    298       3.430 -19.505   2.755  1.00  0.00
ATOM   5908 C111 PA    298       1.483 -19.291   3.734  1.00  0.00
ATOM   5909 H11R PA    298       1.553 -18.182   3.737  1.00  0.00
ATOM   5910 H11S PA    298       0.448 -19.662   3.575  1.00  0.00
ATOM   5911 C110 PA    298       2.093 -19.725   5.066  1.00  0.00
ATOM   5912 H10R PA    298       2.251 -20.823   5.106  1.00  0.00
ATOM   5913 H10S PA    298       3.084 -19.259   5.253  1.00  0.00
ATOM   5914  C19 PA    298       1.206 -19.232   6.170  1.00  0.00
ATOM   5915  H9R PA    298       1.252 -18.126   6.258  1.00  0.00
ATOM   5916  H9S PA    298       0.175 -19.520   5.874  1.00  0.00
ATOM   5917  C18 PA    298       1.462 -19.907   7.508  1.00  0.00
ATOM   5918  H8R PA    298       1.191 -20.973   7.356  1.00  0.00
ATOM   5919  H8S PA    298       2.517 -19.817   7.847  1.00  0.00
ATOM   5920  C17 PA    298       0.506 -19.330   8.560  1.00  0.00
ATOM   5921  H7R PA    298       0.913 -18.350   8.888  1.00  0.00
ATOM   5922  H7S PA    298      -0.512 -19.293   8.116  1.00  0.00
ATOM   5923  C16 PA    298       0.492 -20.124   9.832  1.00  0.00
ATOM   5924  H6R PA    298      -0.264 -20.938   9.826  1.00  0.00
ATOM   5925  H6S PA    298       1.576 -20.330   9.966  1.00  0.00
ATOM   5926  C15 PA    298       0.081 -19.184  11.064  1.00  0.00
ATOM   5927  H5R PA    298       0.637 -18.235  10.908  1.00  0.00
ATOM   5928  H5S PA    298      -0.993 -18.904  11.111  1.00  0.00
ATOM   5929  C14 PA    298       0.552 -19.487  12.476  1.00  0.00
ATOM   5930  H4R PA    298       1.649 -19.636  12.570  1.00  0.00
ATOM   5931  H4S PA    298       0.171 -18.707  13.169  1.00  0.00
ATOM   5932  C13 PA    298      -0.199 -20.733  13.138  1.00  0.00
ATOM   5933  H3R PA    298      -1.265 -20.462  12.980  1.00  0.00
ATOM   5934  H3S PA    298       0.126 -21.670  12.637  1.00  0.00
ATOM   5935  C12 PA    298       0.056 -20.823  14.639  1.00  0.00
ATOM   5936  H2R PA    298      -0.142 -19.838  15.111  1.00  0.00
ATOM   5937  H2S PA    298      -0.667 -21.539  15.085  1.00  0.00
TER   
ATOM   5938  C11 PC    299       1.545 -21.278  14.896  1.00  0.00
ATOM   5939  O12 PC    299       1.815 -22.394  15.224  1.00  0.00
ATOM   5940  O11 PC    299       2.395 -20.314  14.824  1.00  0.00
ATOM   5941  C1  PC    299       3.728 -20.400  15.284  1.00  0.00
ATOM   5942  HR  PC    299       3.944 -21.374  15.772  1.00  0.00
ATOM   5943  HS  PC    299       4.468 -20.343  14.457  1.00  0.00
ATOM   5944  C2  PC    299       4.112 -19.273  16.180  1.00  0.00
ATOM   5945  HX  PC    299       5.149 -19.543  16.473  1.00  0.00
ATOM   5946  C3  PC    299       3.207 -19.085  17.434  1.00  0.00
ATOM   5947  HA  PC    299       2.948 -20.115  17.760  1.00  0.00
ATOM   5948  HB  PC    299       3.712 -18.494  18.228  1.00  0.00
ATOM   5949  O31 PC    299       2.034 -18.327  16.985  1.00  0.00
ATOM   5950  P31 PC    299       0.625 -18.347  17.700  1.00  0.00
ATOM   5951  O32 PC    299       0.637 -17.268  18.817  1.00  0.00
ATOM   5952  C31 PC    299       1.244 -16.060  18.667  1.00  0.00
ATOM   5953  H1A PC    299       1.975 -16.178  17.839  1.00  0.00
ATOM   5954  H1B PC    299       0.511 -15.336  18.251  1.00  0.00
ATOM   5955  C32 PC    299       1.871 -15.519  19.970  1.00  0.00
ATOM   5956  H2A PC    299       1.816 -14.440  19.989  1.00  0.00
ATOM   5957  H2B PC    299       1.153 -15.761  20.739  1.00  0.00
ATOM   5958  N31 PC    299       3.204 -16.148  20.372  1.00  0.00
ATOM   5959  C33 PC    299       3.018 -17.568  20.886  1.00  0.00
ATOM   5960  H3A PC    299       2.166 -17.563  21.550  1.00  0.00
ATOM   5961  H3B PC    299       2.816 -18.246  20.070  1.00  0.00
ATOM   5962  H3C PC    299       3.907 -17.873  21.417  1.00  0.00
ATOM   5963  C34 PC    299       4.183 -15.986  19.224  1.00  0.00
ATOM   5964  H4A PC    299       5.140 -16.442  19.430  1.00  0.00
[truncated: 3,438,721 more chars]
