# Supplementary material for: Prediction of dynamic allostery for the transmembrane domain of the sweet taste receptor subunit, TAS1R3
Source: Commun Biol. 2023 Apr 3;6:340. doi: 10.1038/s42003-023-04705-5 (PMC10070457; doi:10.1038/s42003-023-04705-5)
Supplement: Supplementary file 3 — Supplementary Data 1 [file 42003_2023_4705_MOESM3_ESM.zip › Supplementary Data 1/1_Initial/Lactisole_hTAS1R3_Initial.pdb]

CRYST1   73.035   73.035  114.871  90.00  90.00  90.00 P 1           1
ATOM      1  N   GLU     1      -0.466  16.747 -20.995  1.00  0.00
ATOM      2  H1  GLU     1       0.048  17.001 -20.164  1.00  0.00
ATOM      3  H2  GLU     1      -0.267  17.423 -21.719  1.00  0.00
ATOM      4  H3  GLU     1      -0.330  15.762 -21.172  1.00  0.00
ATOM      5  CA  GLU     1      -1.882  16.894 -20.712  1.00  0.00
ATOM      6  HA  GLU     1      -2.359  17.597 -21.395  1.00  0.00
ATOM      7  CB  GLU     1      -2.525  15.486 -20.916  1.00  0.00
ATOM      8  HB2 GLU     1      -2.017  14.816 -20.222  1.00  0.00
ATOM      9  HB3 GLU     1      -3.571  15.584 -20.626  1.00  0.00
ATOM     10  CG  GLU     1      -2.438  14.894 -22.377  1.00  0.00
ATOM     11  HG2 GLU     1      -3.343  14.428 -22.766  1.00  0.00
ATOM     12  HG3 GLU     1      -2.182  15.758 -22.991  1.00  0.00
ATOM     13  CD  GLU     1      -1.255  13.855 -22.414  1.00  0.00
ATOM     14  OE1 GLU     1      -1.480  12.736 -22.858  1.00  0.00
ATOM     15  OE2 GLU     1      -0.144  14.315 -22.121  1.00  0.00
ATOM     16  C   GLU     1      -2.001  17.412 -19.267  1.00  0.00
ATOM     17  O   GLU     1      -1.051  17.241 -18.468  1.00  0.00
ATOM     18  N   PRO     2      -3.117  18.064 -18.827  1.00  0.00
ATOM     19  CD  PRO     2      -4.110  18.746 -19.621  1.00  0.00
ATOM     20  HD2 PRO     2      -4.731  17.996 -20.110  1.00  0.00
ATOM     21  HD3 PRO     2      -3.596  19.340 -20.377  1.00  0.00
ATOM     22  CG  PRO     2      -4.896  19.608 -18.640  1.00  0.00
ATOM     23  HG2 PRO     2      -5.858  19.130 -18.452  1.00  0.00
ATOM     24  HG3 PRO     2      -5.059  20.587 -19.091  1.00  0.00
ATOM     25  CB  PRO     2      -4.065  19.730 -17.345  1.00  0.00
ATOM     26  HB2 PRO     2      -4.649  19.464 -16.464  1.00  0.00
ATOM     27  HB3 PRO     2      -3.654  20.732 -17.219  1.00  0.00
ATOM     28  CA  PRO     2      -2.944  18.733 -17.538  1.00  0.00
ATOM     29  HA  PRO     2      -2.011  19.296 -17.563  1.00  0.00
ATOM     30  C   PRO     2      -2.901  17.729 -16.390  1.00  0.00
ATOM     31  O   PRO     2      -2.157  17.892 -15.430  1.00  0.00
ATOM     32  N   ALA     3      -3.785  16.766 -16.482  1.00  0.00
ATOM     33  H   ALA     3      -4.226  16.670 -17.386  1.00  0.00
ATOM     34  CA  ALA     3      -4.231  15.936 -15.427  1.00  0.00
ATOM     35  HA  ALA     3      -4.539  16.546 -14.578  1.00  0.00
ATOM     36  CB  ALA     3      -5.476  15.181 -15.975  1.00  0.00
ATOM     37  HB1 ALA     3      -5.181  14.559 -16.820  1.00  0.00
ATOM     38  HB2 ALA     3      -5.895  14.552 -15.190  1.00  0.00
ATOM     39  HB3 ALA     3      -6.225  15.903 -16.300  1.00  0.00
ATOM     40  C   ALA     3      -3.113  14.991 -14.889  1.00  0.00
ATOM     41  O   ALA     3      -3.070  14.756 -13.724  1.00  0.00
ATOM     42  N   VAL     4      -2.213  14.442 -15.805  1.00  0.00
ATOM     43  H   VAL     4      -2.476  14.450 -16.780  1.00  0.00
ATOM     44  CA  VAL     4      -1.085  13.644 -15.410  1.00  0.00
ATOM     45  HA  VAL     4      -1.349  13.013 -14.561  1.00  0.00
ATOM     46  CB  VAL     4      -0.585  12.763 -16.529  1.00  0.00
ATOM     47  HB  VAL     4       0.390  12.345 -16.279  1.00  0.00
ATOM     48  CG1 VAL     4      -1.598  11.626 -16.707  1.00  0.00
ATOM     49 HG11 VAL     4      -2.573  12.043 -16.958  1.00  0.00
ATOM     50 HG12 VAL     4      -1.268  10.967 -17.510  1.00  0.00
ATOM     51 HG13 VAL     4      -1.674  11.058 -15.780  1.00  0.00
ATOM     52  CG2 VAL     4      -0.399  13.479 -17.831  1.00  0.00
ATOM     53 HG21 VAL     4       0.328  14.281 -17.704  1.00  0.00
ATOM     54 HG22 VAL     4      -0.038  12.778 -18.583  1.00  0.00
ATOM     55 HG23 VAL     4      -1.351  13.900 -18.154  1.00  0.00
ATOM     56  C   VAL     4       0.044  14.377 -14.662  1.00  0.00
ATOM     57  O   VAL     4       0.628  13.827 -13.706  1.00  0.00
ATOM     58  N   LEU     5       0.365  15.590 -15.081  1.00  0.00
ATOM     59  H   LEU     5       0.164  15.802 -16.048  1.00  0.00
ATOM     60  CA  LEU     5       1.215  16.483 -14.353  1.00  0.00
ATOM     61  HA  LEU     5       2.101  15.970 -13.979  1.00  0.00
ATOM     62  CB  LEU     5       1.664  17.597 -15.332  1.00  0.00
ATOM     63  HB2 LEU     5       2.156  16.888 -15.998  1.00  0.00
ATOM     64  HB3 LEU     5       0.830  18.066 -15.854  1.00  0.00
ATOM     65  CG  LEU     5       2.668  18.674 -14.901  1.00  0.00
ATOM     66  HG  LEU     5       2.938  19.194 -15.820  1.00  0.00
ATOM     67  CD1 LEU     5       2.217  19.705 -13.840  1.00  0.00
ATOM     68 HD11 LEU     5       1.947  19.186 -12.920  1.00  0.00
ATOM     69 HD12 LEU     5       3.032  20.400 -13.639  1.00  0.00
ATOM     70 HD13 LEU     5       1.354  20.256 -14.212  1.00  0.00
ATOM     71  CD2 LEU     5       4.021  18.151 -14.620  1.00  0.00
ATOM     72 HD21 LEU     5       4.421  17.677 -15.516  1.00  0.00
ATOM     73 HD22 LEU     5       4.674  18.972 -14.322  1.00  0.00
ATOM     74 HD23 LEU     5       3.968  17.418 -13.815  1.00  0.00
ATOM     75  C   LEU     5       0.642  16.855 -12.989  1.00  0.00
ATOM     76  O   LEU     5       1.361  16.849 -12.013  1.00  0.00
ATOM     77  N   LEU     6      -0.634  17.125 -12.820  1.00  0.00
ATOM     78  H   LEU     6      -1.175  17.241 -13.665  1.00  0.00
ATOM     79  CA  LEU     6      -1.303  17.323 -11.535  1.00  0.00
ATOM     80  HA  LEU     6      -0.765  18.088 -10.975  1.00  0.00
ATOM     81  CB  LEU     6      -2.802  17.777 -11.693  1.00  0.00
ATOM     82  HB2 LEU     6      -2.583  18.737 -12.161  1.00  0.00
ATOM     83  HB3 LEU     6      -3.180  17.084 -12.445  1.00  0.00
ATOM     84  CG  LEU     6      -3.862  17.972 -10.597  1.00  0.00
ATOM     85  HG  LEU     6      -4.160  16.978 -10.262  1.00  0.00
ATOM     86  CD1 LEU     6      -3.371  18.820  -9.357  1.00  0.00
ATOM     87 HD11 LEU     6      -3.073  19.814  -9.691  1.00  0.00
ATOM     88 HD12 LEU     6      -4.181  18.908  -8.633  1.00  0.00
ATOM     89 HD13 LEU     6      -2.520  18.324  -8.891  1.00  0.00
ATOM     90  CD2 LEU     6      -5.083  18.578 -11.241  1.00  0.00
ATOM     91 HD21 LEU     6      -5.457  17.907 -12.014  1.00  0.00
ATOM     92 HD22 LEU     6      -5.855  18.729 -10.487  1.00  0.00
ATOM     93 HD23 LEU     6      -4.821  19.537 -11.688  1.00  0.00
ATOM     94  C   LEU     6      -1.255  16.045 -10.673  1.00  0.00
ATOM     95  O   LEU     6      -1.150  16.127  -9.459  1.00  0.00
ATOM     96  N   LEU     7      -1.331  14.804 -11.307  1.00  0.00
ATOM     97  H   LEU     7      -1.717  14.760 -12.239  1.00  0.00
ATOM     98  CA  LEU     7      -1.034  13.574 -10.637  1.00  0.00
ATOM     99  HA  LEU     7      -1.552  13.528  -9.679  1.00  0.00
ATOM    100  CB  LEU     7      -1.507  12.393 -11.511  1.00  0.00
ATOM    101  HB2 LEU     7      -1.105  12.584 -12.506  1.00  0.00
ATOM    102  HB3 LEU     7      -1.046  11.495 -11.099  1.00  0.00
ATOM    103  CG  LEU     7      -3.030  12.191 -11.604  1.00  0.00
ATOM    104  HG  LEU     7      -3.489  13.154 -11.828  1.00  0.00
ATOM    105  CD1 LEU     7      -3.415  11.163 -12.709  1.00  0.00
ATOM    106 HD11 LEU     7      -2.957  10.200 -12.485  1.00  0.00
ATOM    107 HD12 LEU     7      -4.499  11.051 -12.740  1.00  0.00
ATOM    108 HD13 LEU     7      -3.059  11.518 -13.676  1.00  0.00
ATOM    109  CD2 LEU     7      -3.516  11.687 -10.231  1.00  0.00
ATOM    110 HD21 LEU     7      -3.276  12.426  -9.466  1.00  0.00
ATOM    111 HD22 LEU     7      -4.595  11.533 -10.261  1.00  0.00
ATOM    112 HD23 LEU     7      -3.021  10.745  -9.993  1.00  0.00
ATOM    113  C   LEU     7       0.415  13.457 -10.200  1.00  0.00
ATOM    114  O   LEU     7       0.638  13.024  -9.077  1.00  0.00
ATOM    115  N   LEU     8       1.415  14.012 -10.893  1.00  0.00
ATOM    116  H   LEU     8       1.238  14.164 -11.876  1.00  0.00
ATOM    117  CA  LEU     8       2.786  14.231 -10.386  1.00  0.00
ATOM    118  HA  LEU     8       3.136  13.338  -9.869  1.00  0.00
ATOM    119  CB  LEU     8       3.753  14.536 -11.554  1.00  0.00
ATOM    120  HB2 LEU     8       3.372  15.462 -11.985  1.00  0.00
ATOM    121  HB3 LEU     8       4.723  14.723 -11.093  1.00  0.00
ATOM    122  CG  LEU     8       3.909  13.471 -12.671  1.00  0.00
ATOM    123  HG  LEU     8       2.922  13.170 -13.021  1.00  0.00
ATOM    124  CD1 LEU     8       4.680  14.031 -13.797  1.00  0.00
ATOM    125 HD11 LEU     8       5.668  14.332 -13.448  1.00  0.00
ATOM    126 HD12 LEU     8       4.785  13.277 -14.577  1.00  0.00
ATOM    127 HD13 LEU     8       4.158  14.899 -14.200  1.00  0.00
ATOM    128  CD2 LEU     8       4.642  12.219 -12.086  1.00  0.00
ATOM    129 HD21 LEU     8       4.057  11.805 -11.265  1.00  0.00
ATOM    130 HD22 LEU     8       4.755  11.466 -12.866  1.00  0.00
ATOM    131 HD23 LEU     8       5.626  12.512 -11.719  1.00  0.00
ATOM    132  C   LEU     8       2.941  15.297  -9.163  1.00  0.00
ATOM    133  O   LEU     8       3.690  14.969  -8.235  1.00  0.00
ATOM    134  N   LEU     9       2.170  16.388  -9.110  1.00  0.00
ATOM    135  H   LEU     9       1.607  16.622  -9.915  1.00  0.00
ATOM    136  CA  LEU     9       2.123  17.301  -7.919  1.00  0.00
ATOM    137  HA  LEU     9       3.127  17.612  -7.630  1.00  0.00
ATOM    138  CB  LEU     9       1.326  18.527  -8.288  1.00  0.00
ATOM    139  HB2 LEU     9       0.412  18.088  -8.688  1.00  0.00
ATOM    140  HB3 LEU     9       1.083  19.151  -7.428  1.00  0.00
ATOM    141  CG  LEU     9       1.997  19.387  -9.371  1.00  0.00
ATOM    142  HG  LEU     9       2.176  18.811 -10.279  1.00  0.00
ATOM    143  CD1 LEU     9       1.014  20.522  -9.673  1.00  0.00
ATOM    144 HD11 LEU     9       0.835  21.099  -8.766  1.00  0.00
ATOM    145 HD12 LEU     9       1.434  21.173 -10.440  1.00  0.00
ATOM    146 HD13 LEU     9       0.073  20.103 -10.029  1.00  0.00
ATOM    147  CD2 LEU     9       3.400  19.821  -8.981  1.00  0.00
ATOM    148 HD21 LEU     9       4.021  18.940  -8.819  1.00  0.00
ATOM    149 HD22 LEU     9       3.829  20.426  -9.780  1.00  0.00
ATOM    150 HD23 LEU     9       3.357  20.409  -8.064  1.00  0.00
ATOM    151  C   LEU     9       1.513  16.636  -6.744  1.00  0.00
ATOM    152  O   LEU     9       1.997  16.827  -5.612  1.00  0.00
ATOM    153  N   LEU    10       0.446  15.875  -6.985  1.00  0.00
ATOM    154  H   LEU    10      -0.118  16.057  -7.803  1.00  0.00
ATOM    155  CA  LEU    10      -0.109  14.992  -5.931  1.00  0.00
ATOM    156  HA  LEU    10      -0.197  15.561  -5.005  1.00  0.00
ATOM    157  CB  LEU    10      -1.491  14.439  -6.300  1.00  0.00
ATOM    158  HB2 LEU    10      -1.389  13.849  -7.211  1.00  0.00
ATOM    159  HB3 LEU    10      -1.834  13.797  -5.488  1.00  0.00
ATOM    160  CG  LEU    10      -2.506  15.555  -6.529  1.00  0.00
ATOM    161  HG  LEU    10      -2.125  16.367  -7.149  1.00  0.00
ATOM    162  CD1 LEU    10      -3.623  14.797  -7.298  1.00  0.00
ATOM    163 HD11 LEU    10      -4.005  13.985  -6.679  1.00  0.00
ATOM    164 HD12 LEU    10      -4.434  15.486  -7.534  1.00  0.00
ATOM    165 HD13 LEU    10      -3.215  14.387  -8.222  1.00  0.00
ATOM    166  CD2 LEU    10      -2.974  16.124  -5.207  1.00  0.00
ATOM    167 HD21 LEU    10      -2.121  16.528  -4.662  1.00  0.00
ATOM    168 HD22 LEU    10      -3.697  16.919  -5.389  1.00  0.00
ATOM    169 HD23 LEU    10      -3.441  15.336  -4.617  1.00  0.00
ATOM    170  C   LEU    10       0.769  13.951  -5.311  1.00  0.00
ATOM    171  O   LEU    10       0.912  13.699  -4.134  1.00  0.00
ATOM    172  N   LEU    11       1.510  13.312  -6.212  1.00  0.00
ATOM    173  H   LEU    11       1.415  13.610  -7.173  1.00  0.00
ATOM    174  CA  LEU    11       2.517  12.254  -5.894  1.00  0.00
ATOM    175  HA  LEU    11       2.040  11.452  -5.330  1.00  0.00
ATOM    176  CB  LEU    11       3.116  11.660  -7.186  1.00  0.00
ATOM    177  HB2 LEU    11       2.234  11.440  -7.787  1.00  0.00
ATOM    178  HB3 LEU    11       3.733  12.396  -7.702  1.00  0.00
ATOM    179  CG  LEU    11       3.917  10.384  -6.977  1.00  0.00
ATOM    180  HG  LEU    11       4.721  10.574  -6.266  1.00  0.00
ATOM    181  CD1 LEU    11       2.986   9.264  -6.420  1.00  0.00
ATOM    182 HD11 LEU    11       2.182   9.073  -7.130  1.00  0.00
ATOM    183 HD12 LEU    11       3.563   8.351  -6.272  1.00  0.00
ATOM    184 HD13 LEU    11       2.561   9.584  -5.468  1.00  0.00
ATOM    185  CD2 LEU    11       4.539  10.164  -8.388  1.00  0.00
ATOM    186 HD21 LEU    11       5.159  11.021  -8.650  1.00  0.00
ATOM    187 HD22 LEU    11       5.151   9.262  -8.379  1.00  0.00
ATOM    188 HD23 LEU    11       3.742  10.054  -9.124  1.00  0.00
ATOM    189  C   LEU    11       3.702  12.784  -5.156  1.00  0.00
ATOM    190  O   LEU    11       4.088  12.305  -4.055  1.00  0.00
ATOM    191  N   SER    12       4.282  13.868  -5.674  1.00  0.00
ATOM    192  H   SER    12       4.143  14.080  -6.652  1.00  0.00
ATOM    193  CA  SER    12       5.359  14.573  -4.951  1.00  0.00
ATOM    194  HA  SER    12       6.057  13.842  -4.543  1.00  0.00
ATOM    195  CB  SER    12       6.145  15.542  -5.895  1.00  0.00
ATOM    196  HB2 SER    12       6.827  16.132  -5.283  1.00  0.00
ATOM    197  HB3 SER    12       6.719  14.938  -6.598  1.00  0.00
ATOM    198  OG  SER    12       5.258  16.435  -6.632  1.00  0.00
ATOM    199  HG  SER    12       5.780  17.010  -7.197  1.00  0.00
ATOM    200  C   SER    12       4.971  15.130  -3.635  1.00  0.00
ATOM    201  O   SER    12       5.765  15.071  -2.695  1.00  0.00
ATOM    202  N   LEU    13       3.775  15.639  -3.437  1.00  0.00
ATOM    203  H   LEU    13       3.154  15.761  -4.224  1.00  0.00
ATOM    204  CA  LEU    13       3.299  16.033  -2.111  1.00  0.00
ATOM    205  HA  LEU    13       3.955  16.781  -1.665  1.00  0.00
ATOM    206  CB  LEU    13       1.878  16.652  -2.278  1.00  0.00
ATOM    207  HB2 LEU    13       2.083  17.487  -2.948  1.00  0.00
ATOM    208  HB3 LEU    13       1.243  15.926  -2.786  1.00  0.00
ATOM    209  CG  LEU    13       1.145  17.180  -0.994  1.00  0.00
ATOM    210  HG  LEU    13       1.072  16.352  -0.289  1.00  0.00
ATOM    211  CD1 LEU    13       1.891  18.381  -0.313  1.00  0.00
ATOM    212 HD11 LEU    13       1.964  19.210  -1.017  1.00  0.00
ATOM    213 HD12 LEU    13       1.336  18.701   0.569  1.00  0.00
ATOM    214 HD13 LEU    13       2.892  18.067  -0.017  1.00  0.00
ATOM    215  CD2 LEU    13      -0.321  17.567  -1.294  1.00  0.00
ATOM    216 HD21 LEU    13      -0.860  16.694  -1.663  1.00  0.00
ATOM    217 HD22 LEU    13      -0.796  17.928  -0.382  1.00  0.00
ATOM    218 HD23 LEU    13      -0.343  18.352  -2.049  1.00  0.00
ATOM    219  C   LEU    13       3.199  14.864  -1.139  1.00  0.00
ATOM    220  O   LEU    13       3.725  14.877  -0.018  1.00  0.00
ATOM    221  N   ALA    14       2.568  13.786  -1.591  1.00  0.00
ATOM    222  H   ALA    14       1.979  13.887  -2.405  1.00  0.00
ATOM    223  CA  ALA    14       2.557  12.569  -0.916  1.00  0.00
ATOM    224  HA  ALA    14       1.963  12.818  -0.037  1.00  0.00
ATOM    225  CB  ALA    14       1.807  11.572  -1.730  1.00  0.00
ATOM    226  HB1 ALA    14       2.393  11.305  -2.609  1.00  0.00
ATOM    227  HB2 ALA    14       1.623  10.679  -1.133  1.00  0.00
ATOM    228  HB3 ALA    14       0.856  12.001  -2.044  1.00  0.00
ATOM    229  C   ALA    14       3.917  11.939  -0.413  1.00  0.00
ATOM    230  O   ALA    14       4.013  11.491   0.732  1.00  0.00
ATOM    231  N   LEU    15       4.931  11.954  -1.258  1.00  0.00
ATOM    232  H   LEU    15       4.661  12.256  -2.183  1.00  0.00
ATOM    233  CA  LEU    15       6.354  11.618  -1.016  1.00  0.00
ATOM    234  HA  LEU    15       6.422  10.624  -0.574  1.00  0.00
ATOM    235  CB  LEU    15       7.192  11.630  -2.378  1.00  0.00
ATOM    236  HB2 LEU    15       6.968  12.579  -2.865  1.00  0.00
ATOM    237  HB3 LEU    15       8.241  11.613  -2.082  1.00  0.00
ATOM    238  CG  LEU    15       6.919  10.482  -3.349  1.00  0.00
ATOM    239  HG  LEU    15       5.865  10.211  -3.285  1.00  0.00
ATOM    240  CD1 LEU    15       7.248  10.883  -4.758  1.00  0.00
ATOM    241 HD11 LEU    15       8.302  11.153  -4.823  1.00  0.00
ATOM    242 HD12 LEU    15       7.045  10.049  -5.430  1.00  0.00
ATOM    243 HD13 LEU    15       6.636  11.738  -5.045  1.00  0.00
ATOM    244  CD2 LEU    15       7.736   9.237  -3.052  1.00  0.00
ATOM    245 HD21 LEU    15       7.504   8.880  -2.049  1.00  0.00
ATOM    246 HD22 LEU    15       7.494   8.461  -3.778  1.00  0.00
ATOM    247 HD23 LEU    15       8.798   9.475  -3.116  1.00  0.00
ATOM    248  C   LEU    15       7.018  12.676  -0.055  1.00  0.00
ATOM    249  O   LEU    15       7.880  12.293   0.775  1.00  0.00
ATOM    250  N   GLY    16       6.816  14.049  -0.143  1.00  0.00
ATOM    251  H   GLY    16       6.290  14.307  -0.966  1.00  0.00
ATOM    252  CA  GLY    16       7.233  15.069   0.728  1.00  0.00
ATOM    253  HA2 GLY    16       8.318  15.147   0.662  1.00  0.00
ATOM    254  HA3 GLY    16       6.781  16.004   0.395  1.00  0.00
ATOM    255  C   GLY    16       6.835  14.814   2.200  1.00  0.00
ATOM    256  O   GLY    16       7.622  14.776   3.090  1.00  0.00
ATOM    257  N   LEU    17       5.530  14.678   2.388  1.00  0.00
ATOM    258  H   LEU    17       4.884  14.775   1.618  1.00  0.00
ATOM    259  CA  LEU    17       4.983  14.448   3.731  1.00  0.00
ATOM    260  HA  LEU    17       5.534  15.121   4.388  1.00  0.00
ATOM    261  CB  LEU    17       3.456  14.657   3.971  1.00  0.00
ATOM    262  HB2 LEU    17       3.102  14.026   3.156  1.00  0.00
ATOM    263  HB3 LEU    17       3.115  14.247   4.921  1.00  0.00
ATOM    264  CG  LEU    17       2.879  16.130   3.791  1.00  0.00
ATOM    265  HG  LEU    17       3.349  16.558   2.906  1.00  0.00
ATOM    266  CD1 LEU    17       1.349  16.178   3.633  1.00  0.00
ATOM    267 HD11 LEU    17       0.878  15.751   4.518  1.00  0.00
ATOM    268 HD12 LEU    17       1.028  17.213   3.515  1.00  0.00
ATOM    269 HD13 LEU    17       1.056  15.605   2.754  1.00  0.00
ATOM    270  CD2 LEU    17       3.452  17.053   4.882  1.00  0.00
ATOM    271 HD21 LEU    17       4.539  17.080   4.802  1.00  0.00
ATOM    272 HD22 LEU    17       3.053  18.059   4.753  1.00  0.00
ATOM    273 HD23 LEU    17       3.170  16.674   5.864  1.00  0.00
ATOM    274  C   LEU    17       5.242  13.038   4.297  1.00  0.00
ATOM    275  O   LEU    17       5.332  12.939   5.566  1.00  0.00
ATOM    276  N   VAL    18       5.447  11.959   3.457  1.00  0.00
ATOM    277  H   VAL    18       5.209  12.140   2.492  1.00  0.00
ATOM    278  CA  VAL    18       5.879  10.668   3.806  1.00  0.00
ATOM    279  HA  VAL    18       5.253  10.290   4.615  1.00  0.00
ATOM    280  CB  VAL    18       5.814   9.683   2.635  1.00  0.00
ATOM    281  HB  VAL    18       6.066  10.235   1.729  1.00  0.00
ATOM    282  CG1 VAL    18       6.776   8.474   2.789  1.00  0.00
ATOM    283 HG11 VAL    18       6.524   7.922   3.694  1.00  0.00
ATOM    284 HG12 VAL    18       6.677   7.818   1.924  1.00  0.00
ATOM    285 HG13 VAL    18       7.803   8.833   2.857  1.00  0.00
ATOM    286  CG2 VAL    18       4.334   9.125   2.514  1.00  0.00
ATOM    287 HG21 VAL    18       3.647   9.952   2.338  1.00  0.00
ATOM    288 HG22 VAL    18       4.277   8.422   1.683  1.00  0.00
ATOM    289 HG23 VAL    18       4.060   8.616   3.438  1.00  0.00
ATOM    290  C   VAL    18       7.354  10.757   4.377  1.00  0.00
ATOM    291  O   VAL    18       7.613  10.103   5.412  1.00  0.00
ATOM    292  N   LEU    19       8.298  11.432   3.717  1.00  0.00
ATOM    293  H   LEU    19       8.095  11.580   2.739  1.00  0.00
ATOM    294  CA  LEU    19       9.644  11.751   4.204  1.00  0.00
ATOM    295  HA  LEU    19      10.049  10.844   4.653  1.00  0.00
ATOM    296  CB  LEU    19      10.666  12.273   3.099  1.00  0.00
ATOM    297  HB2 LEU    19      10.276  13.200   2.678  1.00  0.00
ATOM    298  HB3 LEU    19      11.580  12.483   3.655  1.00  0.00
ATOM    299  CG  LEU    19      10.975  11.278   1.957  1.00  0.00
ATOM    300  HG  LEU    19      10.186  10.533   1.852  1.00  0.00
ATOM    301  CD1 LEU    19      11.046  12.131   0.682  1.00  0.00
ATOM    302 HD11 LEU    19      11.835  12.876   0.786  1.00  0.00
ATOM    303 HD12 LEU    19      11.263  11.490  -0.173  1.00  0.00
ATOM    304 HD13 LEU    19      10.091  12.633   0.526  1.00  0.00
ATOM    305  CD2 LEU    19      12.374  10.517   2.078  1.00  0.00
ATOM    306 HD21 LEU    19      12.397   9.943   3.004  1.00  0.00
ATOM    307 HD22 LEU    19      12.496   9.843   1.230  1.00  0.00
ATOM    308 HD23 LEU    19      13.185  11.245   2.083  1.00  0.00
ATOM    309  C   LEU    19       9.649  12.643   5.482  1.00  0.00
ATOM    310  O   LEU    19      10.423  12.411   6.387  1.00  0.00
ATOM    311  N   ALA    20       8.769  13.649   5.516  1.00  0.00
ATOM    312  H   ALA    20       8.415  13.954   4.621  1.00  0.00
ATOM    313  CA  ALA    20       8.429  14.447   6.713  1.00  0.00
ATOM    314  HA  ALA    20       9.390  14.950   6.820  1.00  0.00
ATOM    315  CB  ALA    20       7.324  15.519   6.552  1.00  0.00
ATOM    316  HB1 ALA    20       6.355  15.030   6.453  1.00  0.00
ATOM    317  HB2 ALA    20       7.316  16.167   7.428  1.00  0.00
ATOM    318  HB3 ALA    20       7.522  16.115   5.661  1.00  0.00
ATOM    319  C   ALA    20       8.124  13.691   7.985  1.00  0.00
ATOM    320  O   ALA    20       8.717  13.757   9.090  1.00  0.00
ATOM    321  N   ALA    21       7.087  12.781   7.865  1.00  0.00
ATOM    322  H   ALA    21       6.533  12.804   7.021  1.00  0.00
ATOM    323  CA  ALA    21       6.732  11.841   8.884  1.00  0.00
ATOM    324  HA  ALA    21       6.557  12.411   9.797  1.00  0.00
ATOM    325  CB  ALA    21       5.462  11.049   8.549  1.00  0.00
ATOM    326  HB1 ALA    21       5.625  10.466   7.642  1.00  0.00
ATOM    327  HB2 ALA    21       5.224  10.377   9.374  1.00  0.00
ATOM    328  HB3 ALA    21       4.633  11.740   8.392  1.00  0.00
ATOM    329  C   ALA    21       7.848  10.853   9.142  1.00  0.00
ATOM    330  O   ALA    21       8.139  10.652  10.296  1.00  0.00
ATOM    331  N   LEU    22       8.569  10.329   8.100  1.00  0.00
ATOM    332  H   LEU    22       8.286  10.582   7.164  1.00  0.00
ATOM    333  CA  LEU    22       9.665   9.374   8.259  1.00  0.00
ATOM    334  HA  LEU    22       9.345   8.527   8.866  1.00  0.00
ATOM    335  CB  LEU    22      10.105   8.840   6.838  1.00  0.00
ATOM    336  HB2 LEU    22       9.222   8.259   6.574  1.00  0.00
ATOM    337  HB3 LEU    22      10.235   9.649   6.119  1.00  0.00
ATOM    338  CG  LEU    22      11.337   7.934   6.814  1.00  0.00
ATOM    339  HG  LEU    22      12.141   8.524   7.253  1.00  0.00
ATOM    340  CD1 LEU    22      11.229   6.540   7.571  1.00  0.00
ATOM    341 HD11 LEU    22      10.425   5.949   7.132  1.00  0.00
ATOM    342 HD12 LEU    22      12.171   6.000   7.475  1.00  0.00
ATOM    343 HD13 LEU    22      11.017   6.714   8.626  1.00  0.00
ATOM    344  CD2 LEU    22      11.817   7.740   5.354  1.00  0.00
ATOM    345 HD21 LEU    22      12.073   8.708   4.924  1.00  0.00
ATOM    346 HD22 LEU    22      12.695   7.094   5.342  1.00  0.00
ATOM    347 HD23 LEU    22      11.021   7.281   4.767  1.00  0.00
ATOM    348  C   LEU    22      10.919   9.917   9.020  1.00  0.00
ATOM    349  O   LEU    22      11.413   9.372  10.014  1.00  0.00
ATOM    350  N   GLY    23      11.345  11.091   8.624  1.00  0.00
ATOM    351  H   GLY    23      10.899  11.600   7.875  1.00  0.00
ATOM    352  CA  GLY    23      12.492  11.690   9.273  1.00  0.00
ATOM    353  HA2 GLY    23      13.327  10.994   9.194  1.00  0.00
ATOM    354  HA3 GLY    23      12.737  12.611   8.744  1.00  0.00
ATOM    355  C   GLY    23      12.260  12.000  10.691  1.00  0.00
ATOM    356  O   GLY    23      13.079  11.868  11.550  1.00  0.00
ATOM    357  N   LEU    24      11.080  12.557  10.927  1.00  0.00
ATOM    358  H   LEU    24      10.486  12.871  10.173  1.00  0.00
ATOM    359  CA  LEU    24      10.656  12.825  12.301  1.00  0.00
ATOM    360  HA  LEU    24      11.473  13.333  12.813  1.00  0.00
ATOM    361  CB  LEU    24       9.424  13.673  12.406  1.00  0.00
ATOM    362  HB2 LEU    24       9.523  14.535  11.746  1.00  0.00
ATOM    363  HB3 LEU    24       8.697  12.977  11.988  1.00  0.00
ATOM    364  CG  LEU    24       8.944  14.144  13.801  1.00  0.00
ATOM    365  HG  LEU    24       8.932  13.304  14.495  1.00  0.00
ATOM    366  CD1 LEU    24       9.908  15.204  14.306  1.00  0.00
ATOM    367 HD11 LEU    24       9.920  16.045  13.612  1.00  0.00
ATOM    368 HD12 LEU    24       9.587  15.549  15.289  1.00  0.00
ATOM    369 HD13 LEU    24      10.909  14.780  14.380  1.00  0.00
ATOM    370  CD2 LEU    24       7.661  14.849  13.621  1.00  0.00
ATOM    371 HD21 LEU    24       6.932  14.170  13.179  1.00  0.00
ATOM    372 HD22 LEU    24       7.296  15.194  14.589  1.00  0.00
ATOM    373 HD23 LEU    24       7.806  15.705  12.962  1.00  0.00
ATOM    374  C   LEU    24      10.417  11.629  13.195  1.00  0.00
ATOM    375  O   LEU    24      10.644  11.666  14.390  1.00  0.00
ATOM    376  N   PHE    25       9.917  10.448  12.654  1.00  0.00
ATOM    377  H   PHE    25       9.419  10.501  11.777  1.00  0.00
ATOM    378  CA  PHE    25      10.043   9.130  13.310  1.00  0.00
ATOM    379  HA  PHE    25       9.597   9.157  14.304  1.00  0.00
ATOM    380  CB  PHE    25       9.280   8.030  12.438  1.00  0.00
ATOM    381  HB2 PHE    25       9.591   8.129  11.398  1.00  0.00
ATOM    382  HB3 PHE    25       9.579   7.052  12.815  1.00  0.00
ATOM    383  CG  PHE    25       7.755   8.051  12.441  1.00  0.00
ATOM    384  CD1 PHE    25       7.033   7.019  11.725  1.00  0.00
ATOM    385  HD1 PHE    25       7.560   6.250  11.160  1.00  0.00
ATOM    386  CE1 PHE    25       5.620   7.021  11.769  1.00  0.00
ATOM    387  HE1 PHE    25       5.122   6.249  11.182  1.00  0.00
ATOM    388  CZ  PHE    25       4.862   7.938  12.507  1.00  0.00
ATOM    389  HZ  PHE    25       3.777   7.886  12.596  1.00  0.00
ATOM    390  CE2 PHE    25       5.581   8.979  13.162  1.00  0.00
ATOM    391  HE2 PHE    25       5.036   9.755  13.699  1.00  0.00
ATOM    392  CD2 PHE    25       6.993   9.009  13.118  1.00  0.00
ATOM    393  HD2 PHE    25       7.537   9.805  13.627  1.00  0.00
ATOM    394  C   PHE    25      11.473   8.595  13.555  1.00  0.00
ATOM    395  O   PHE    25      11.772   8.181  14.642  1.00  0.00
ATOM    396  N   VAL    26      12.345   8.642  12.520  1.00  0.00
ATOM    397  H   VAL    26      11.932   8.829  11.617  1.00  0.00
ATOM    398  CA  VAL    26      13.719   8.218  12.567  1.00  0.00
ATOM    399  HA  VAL    26      13.740   7.219  13.003  1.00  0.00
ATOM    400  CB  VAL    26      14.359   8.160  11.191  1.00  0.00
ATOM    401  HB  VAL    26      14.172   9.128  10.727  1.00  0.00
ATOM    402  CG1 VAL    26      15.857   7.865  11.166  1.00  0.00
ATOM    403 HG11 VAL    26      16.045   6.897  11.630  1.00  0.00
ATOM    404 HG12 VAL    26      16.207   7.847  10.134  1.00  0.00
ATOM    405 HG13 VAL    26      16.390   8.640  11.717  1.00  0.00
ATOM    406  CG2 VAL    26      13.693   7.015  10.393  1.00  0.00
ATOM    407 HG21 VAL    26      12.625   7.210  10.300  1.00  0.00
ATOM    408 HG22 VAL    26      14.139   6.956   9.400  1.00  0.00
ATOM    409 HG23 VAL    26      13.845   6.071  10.916  1.00  0.00
ATOM    410  C   VAL    26      14.631   8.942  13.644  1.00  0.00
ATOM    411  O   VAL    26      15.458   8.383  14.269  1.00  0.00
ATOM    412  N   HID    27      14.406  10.256  13.749  1.00  0.00
ATOM    413  H   HID    27      13.703  10.711  13.184  1.00  0.00
ATOM    414  CA  HID    27      15.191  11.083  14.694  1.00  0.00
ATOM    415  HA  HID    27      16.235  10.772  14.654  1.00  0.00
ATOM    416  CB  HID    27      15.113  12.556  14.363  1.00  0.00
ATOM    417  HB2 HID    27      14.089  12.854  14.136  1.00  0.00
ATOM    418  HB3 HID    27      15.457  13.088  15.250  1.00  0.00
ATOM    419  CG  HID    27      15.985  13.044  13.190  1.00  0.00
ATOM    420  ND1 HID    27      16.733  14.217  13.189  1.00  0.00
ATOM    421  HD1 HID    27      16.875  14.817  13.989  1.00  0.00
ATOM    422  CE1 HID    27      17.227  14.414  11.961  1.00  0.00
ATOM    423  HE1 HID    27      17.846  15.295  11.793  1.00  0.00
ATOM    424  NE2 HID    27      16.853  13.457  11.145  1.00  0.00
ATOM    425  CD2 HID    27      16.177  12.513  11.930  1.00  0.00
ATOM    426  HD2 HID    27      15.899  11.549  11.504  1.00  0.00
ATOM    427  C   HID    27      14.689  10.922  16.233  1.00  0.00
ATOM    428  O   HID    27      15.443  11.328  17.098  1.00  0.00
ATOM    429  N   HID    28      13.505  10.367  16.429  1.00  0.00
ATOM    430  H   HID    28      13.029  10.141  15.567  1.00  0.00
ATOM    431  CA  HID    28      12.858  10.027  17.682  1.00  0.00
ATOM    432  HA  HID    28      13.450  10.369  18.531  1.00  0.00
ATOM    433  CB  HID    28      11.423  10.763  17.724  1.00  0.00
ATOM    434  HB2 HID    28      10.974  10.616  16.742  1.00  0.00
ATOM    435  HB3 HID    28      10.747  10.387  18.492  1.00  0.00
ATOM    436  CG  HID    28      11.530  12.300  17.939  1.00  0.00
ATOM    437  ND1 HID    28      12.194  12.854  18.999  1.00  0.00
ATOM    438  HD1 HID    28      12.632  12.348  19.756  1.00  0.00
ATOM    439  CE1 HID    28      12.162  14.177  18.858  1.00  0.00
ATOM    440  HE1 HID    28      12.669  14.757  19.629  1.00  0.00
ATOM    441  NE2 HID    28      11.510  14.555  17.790  1.00  0.00
ATOM    442  CD2 HID    28      11.127  13.327  17.171  1.00  0.00
ATOM    443  HD2 HID    28      10.593  13.339  16.221  1.00  0.00
ATOM    444  C   HID    28      12.580   8.553  17.861  1.00  0.00
ATOM    445  O   HID    28      11.795   8.122  18.735  1.00  0.00
ATOM    446  N   ARG    29      13.307   7.644  17.096  1.00  0.00
ATOM    447  H   ARG    29      13.814   8.193  16.416  1.00  0.00
ATOM    448  CA  ARG    29      13.289   6.219  16.942  1.00  0.00
ATOM    449  HA  ARG    29      12.340   5.942  16.483  1.00  0.00
ATOM    450  CB  ARG    29      14.432   5.667  16.077  1.00  0.00
ATOM    451  HB2 ARG    29      14.335   4.581  16.084  1.00  0.00
ATOM    452  HB3 ARG    29      14.268   6.039  15.066  1.00  0.00
ATOM    453  CG  ARG    29      15.827   6.054  16.539  1.00  0.00
ATOM    454  HG2 ARG    29      15.796   7.119  16.769  1.00  0.00
ATOM    455  HG3 ARG    29      16.021   5.491  17.452  1.00  0.00
ATOM    456  CD  ARG    29      16.962   5.778  15.508  1.00  0.00
ATOM    457  HD2 ARG    29      16.746   6.174  14.516  1.00  0.00
ATOM    458  HD3 ARG    29      17.937   6.137  15.837  1.00  0.00
ATOM    459  NE  ARG    29      17.002   4.319  15.431  1.00  0.00
ATOM    460  HE  ARG    29      16.413   3.852  16.106  1.00  0.00
ATOM    461  CZ  ARG    29      17.713   3.589  14.614  1.00  0.00
ATOM    462  NH1 ARG    29      18.553   4.121  13.804  1.00  0.00
ATOM    463 HH11 ARG    29      18.673   5.124  13.792  1.00  0.00
ATOM    464 HH12 ARG    29      19.091   3.535  13.182  1.00  0.00
ATOM    465  NH2 ARG    29      17.527   2.260  14.632  1.00  0.00
ATOM    466 HH21 ARG    29      16.852   1.856  15.266  1.00  0.00
ATOM    467 HH22 ARG    29      18.062   1.670  14.012  1.00  0.00
ATOM    468  C   ARG    29      13.061   5.359  18.240  1.00  0.00
ATOM    469  O   ARG    29      12.315   4.400  18.167  1.00  0.00
ATOM    470  N   ASP    30      13.642   5.637  19.372  1.00  0.00
ATOM    471  H   ASP    30      14.257   6.438  19.390  1.00  0.00
ATOM    472  CA  ASP    30      13.497   4.824  20.623  1.00  0.00
ATOM    473  HA  ASP    30      12.971   3.906  20.359  1.00  0.00
ATOM    474  CB  ASP    30      14.839   4.446  21.323  1.00  0.00
ATOM    475  HB2 ASP    30      15.361   5.391  21.174  1.00  0.00
ATOM    476  HB3 ASP    30      14.855   4.185  22.381  1.00  0.00
ATOM    477  CG  ASP    30      15.518   3.372  20.535  1.00  0.00
ATOM    478  OD1 ASP    30      14.918   2.522  19.776  1.00  0.00
ATOM    479  OD2 ASP    30      16.703   3.222  20.913  1.00  0.00
ATOM    480  C   ASP    30      12.612   5.581  21.654  1.00  0.00
ATOM    481  O   ASP    30      12.516   5.228  22.802  1.00  0.00
ATOM    482  N   SER    31      11.940   6.635  21.238  1.00  0.00
ATOM    483  H   SER    31      12.018   6.923  20.273  1.00  0.00
ATOM    484  CA  SER    31      11.203   7.502  22.165  1.00  0.00
ATOM    485  HA  SER    31      11.676   7.479  23.147  1.00  0.00
ATOM    486  CB  SER    31      11.196   8.980  21.648  1.00  0.00
ATOM    487  HB2 SER    31      10.951   9.625  22.492  1.00  0.00
ATOM    488  HB3 SER    31      12.200   9.212  21.294  1.00  0.00
ATOM    489  OG  SER    31      10.293   9.191  20.634  1.00  0.00
ATOM    490  HG  SER    31      10.331  10.109  20.357  1.00  0.00
ATOM    491  C   SER    31       9.826   6.878  22.399  1.00  0.00
ATOM    492  O   SER    31       9.418   6.074  21.533  1.00  0.00
ATOM    493  N   PRO    32       9.147   7.042  23.554  1.00  0.00
ATOM    494  CD  PRO    32       9.502   8.033  24.542  1.00  0.00
ATOM    495  HD2 PRO    32       9.207   9.026  24.203  1.00  0.00
ATOM    496  HD3 PRO    32      10.577   8.016  24.724  1.00  0.00
ATOM    497  CG  PRO    32       8.680   7.554  25.781  1.00  0.00
ATOM    498  HG2 PRO    32       8.432   8.400  26.423  1.00  0.00
ATOM    499  HG3 PRO    32       9.247   6.819  26.352  1.00  0.00
ATOM    500  CB  PRO    32       7.398   6.911  25.164  1.00  0.00
ATOM    501  HB2 PRO    32       6.581   7.599  24.946  1.00  0.00
ATOM    502  HB3 PRO    32       7.049   6.140  25.852  1.00  0.00
ATOM    503  CA  PRO    32       7.892   6.274  23.881  1.00  0.00
ATOM    504  HA  PRO    32       8.227   5.262  24.110  1.00  0.00
ATOM    505  C   PRO    32       6.784   6.218  22.807  1.00  0.00
ATOM    506  O   PRO    32       6.382   5.111  22.458  1.00  0.00
ATOM    507  N   LEU    33       6.368   7.307  22.200  1.00  0.00
ATOM    508  H   LEU    33       6.610   8.227  22.540  1.00  0.00
ATOM    509  CA  LEU    33       5.419   7.204  21.064  1.00  0.00
ATOM    510  HA  LEU    33       4.525   6.685  21.408  1.00  0.00
ATOM    511  CB  LEU    33       5.003   8.576  20.491  1.00  0.00
ATOM    512  HB2 LEU    33       4.543   9.104  21.326  1.00  0.00
ATOM    513  HB3 LEU    33       5.956   9.045  20.246  1.00  0.00
ATOM    514  CG  LEU    33       4.074   8.640  19.271  1.00  0.00
ATOM    515  HG  LEU    33       4.574   8.136  18.444  1.00  0.00
ATOM    516  CD1 LEU    33       2.731   7.987  19.522  1.00  0.00
ATOM    517 HD11 LEU    33       2.230   8.491  20.349  1.00  0.00
ATOM    518 HD12 LEU    33       2.116   8.063  18.625  1.00  0.00
ATOM    519 HD13 LEU    33       2.878   6.937  19.773  1.00  0.00
ATOM    520  CD2 LEU    33       3.809  10.114  18.935  1.00  0.00
ATOM    521 HD21 LEU    33       4.752  10.611  18.709  1.00  0.00
ATOM    522 HD22 LEU    33       3.150  10.177  18.069  1.00  0.00
ATOM    523 HD23 LEU    33       3.336  10.602  19.787  1.00  0.00
ATOM    524  C   LEU    33       5.860   6.316  19.880  1.00  0.00
ATOM    525  O   LEU    33       5.145   5.499  19.401  1.00  0.00
ATOM    526  N   VAL    34       7.122   6.475  19.444  1.00  0.00
ATOM    527  H   VAL    34       7.658   7.232  19.844  1.00  0.00
ATOM    528  CA  VAL    34       7.717   5.704  18.356  1.00  0.00
ATOM    529  HA  VAL    34       7.014   5.773  17.526  1.00  0.00
ATOM    530  CB  VAL    34       9.077   6.251  17.895  1.00  0.00
ATOM    531  HB  VAL    34       9.820   6.102  18.679  1.00  0.00
ATOM    532  CG1 VAL    34       9.497   5.522  16.670  1.00  0.00
ATOM    533 HG11 VAL    34       8.755   5.671  15.886  1.00  0.00
ATOM    534 HG12 VAL    34      10.462   5.902  16.333  1.00  0.00
ATOM    535 HG13 VAL    34       9.583   4.458  16.891  1.00  0.00
ATOM    536  CG2 VAL    34       8.855   7.701  17.536  1.00  0.00
ATOM    537 HG21 VAL    34       8.494   8.241  18.411  1.00  0.00
ATOM    538 HG22 VAL    34       9.794   8.141  17.200  1.00  0.00
ATOM    539 HG23 VAL    34       8.116   7.769  16.737  1.00  0.00
ATOM    540  C   VAL    34       7.820   4.194  18.736  1.00  0.00
ATOM    541  O   VAL    34       7.570   3.347  17.918  1.00  0.00
ATOM    542  N   GLN    35       8.192   3.891  19.965  1.00  0.00
ATOM    543  H   GLN    35       8.497   4.613  20.602  1.00  0.00
ATOM    544  CA  GLN    35       8.186   2.488  20.443  1.00  0.00
ATOM    545  HA  GLN    35       8.801   1.847  19.812  1.00  0.00
ATOM    546  CB  GLN    35       8.813   2.498  21.937  1.00  0.00
ATOM    547  HB2 GLN    35       8.345   3.296  22.514  1.00  0.00
ATOM    548  HB3 GLN    35       8.611   1.539  22.414  1.00  0.00
ATOM    549  CG  GLN    35      10.366   2.737  21.877  1.00  0.00
ATOM    550  HG2 GLN    35      10.334   3.633  21.257  1.00  0.00
ATOM    551  HG3 GLN    35      10.840   2.972  22.830  1.00  0.00
ATOM    552  CD  GLN    35      11.187   1.700  21.177  1.00  0.00
ATOM    553  OE1 GLN    35      11.139   1.528  19.960  1.00  0.00
ATOM    554  NE2 GLN    35      11.747   0.848  21.980  1.00  0.00
ATOM    555 HE21 GLN    35      12.323   0.108  21.605  1.00  0.00
ATOM    556 HE22 GLN    35      11.605   0.929  22.977  1.00  0.00
ATOM    557  C   GLN    35       6.864   1.811  20.512  1.00  0.00
ATOM    558  O   GLN    35       6.680   0.777  19.873  1.00  0.00
ATOM    559  N   ALA    36       5.924   2.333  21.281  1.00  0.00
ATOM    560  H   ALA    36       6.260   3.102  21.842  1.00  0.00
ATOM    561  CA  ALA    36       4.577   1.907  21.458  1.00  0.00
ATOM    562  HA  ALA    36       4.562   0.908  21.894  1.00  0.00
ATOM    563  CB  ALA    36       3.863   2.851  22.392  1.00  0.00
ATOM    564  HB1 ALA    36       3.862   3.854  21.965  1.00  0.00
ATOM    565  HB2 ALA    36       2.836   2.516  22.533  1.00  0.00
ATOM    566  HB3 ALA    36       4.375   2.867  23.354  1.00  0.00
ATOM    567  C   ALA    36       3.880   1.797  20.091  1.00  0.00
ATOM    568  O   ALA    36       3.201   0.796  19.954  1.00  0.00
ATOM    569  N   SER    37       4.070   2.724  19.146  1.00  0.00
ATOM    570  H   SER    37       4.605   3.558  19.345  1.00  0.00
ATOM    571  CA  SER    37       3.342   2.659  17.902  1.00  0.00
ATOM    572  HA  SER    37       2.479   2.004  18.025  1.00  0.00
ATOM    573  CB  SER    37       2.810   4.149  17.427  1.00  0.00
ATOM    574  HB2 SER    37       2.181   4.057  16.541  1.00  0.00
ATOM    575  HB3 SER    37       2.240   4.616  18.230  1.00  0.00
ATOM    576  OG  SER    37       3.954   4.960  17.119  1.00  0.00
ATOM    577  HG  SER    37       3.663   5.831  16.841  1.00  0.00
ATOM    578  C   SER    37       4.076   1.900  16.803  1.00  0.00
ATOM    579  O   SER    37       3.819   2.121  15.625  1.00  0.00
ATOM    580  N   GLY    38       5.145   1.118  17.191  1.00  0.00
ATOM    581  H   GLY    38       5.527   1.156  18.125  1.00  0.00
ATOM    582  CA  GLY    38       5.745   0.215  16.246  1.00  0.00
ATOM    583  HA2 GLY    38       6.306  -0.506  16.840  1.00  0.00
ATOM    584  HA3 GLY    38       4.915  -0.290  15.752  1.00  0.00
ATOM    585  C   GLY    38       6.666   0.809  15.187  1.00  0.00
ATOM    586  O   GLY    38       6.526   0.610  13.938  1.00  0.00
ATOM    587  N   GLY    39       7.628   1.559  15.728  1.00  0.00
ATOM    588  H   GLY    39       7.577   1.642  16.733  1.00  0.00
ATOM    589  CA  GLY    39       8.754   2.275  15.002  1.00  0.00
ATOM    590  HA2 GLY    39       8.292   3.218  14.710  1.00  0.00
ATOM    591  HA3 GLY    39       9.477   2.457  15.797  1.00  0.00
ATOM    592  C   GLY    39       9.484   1.679  13.789  1.00  0.00
ATOM    593  O   GLY    39       9.413   2.173  12.672  1.00  0.00
ATOM    594  N   PRO    40      10.124   0.509  13.949  1.00  0.00
ATOM    595  CD  PRO    40      10.372  -0.078  15.284  1.00  0.00
ATOM    596  HD2 PRO    40       9.451  -0.515  15.670  1.00  0.00
ATOM    597  HD3 PRO    40      10.720   0.697  15.967  1.00  0.00
ATOM    598  CG  PRO    40      11.368  -1.053  15.020  1.00  0.00
ATOM    599  HG2 PRO    40      11.329  -1.808  15.805  1.00  0.00
ATOM    600  HG3 PRO    40      12.342  -0.565  15.034  1.00  0.00
ATOM    601  CB  PRO    40      11.076  -1.673  13.620  1.00  0.00
ATOM    602  HB2 PRO    40      10.337  -2.466  13.510  1.00  0.00
ATOM    603  HB3 PRO    40      12.031  -2.009  13.216  1.00  0.00
ATOM    604  CA  PRO    40      10.586  -0.361  12.844  1.00  0.00
ATOM    605  HA  PRO    40      11.522   0.083  12.505  1.00  0.00
ATOM    606  C   PRO    40       9.683  -0.551  11.686  1.00  0.00
ATOM    607  O   PRO    40      10.087  -0.522  10.579  1.00  0.00
ATOM    608  N   LEU    41       8.393  -0.821  12.026  1.00  0.00
ATOM    609  H   LEU    41       8.111  -0.653  12.981  1.00  0.00
ATOM    610  CA  LEU    41       7.409  -1.290  11.101  1.00  0.00
ATOM    611  HA  LEU    41       7.940  -1.813  10.306  1.00  0.00
ATOM    612  CB  LEU    41       6.330  -2.242  11.687  1.00  0.00
ATOM    613  HB2 LEU    41       5.745  -1.829  12.509  1.00  0.00
ATOM    614  HB3 LEU    41       5.677  -2.428  10.834  1.00  0.00
ATOM    615  CG  LEU    41       7.000  -3.606  12.148  1.00  0.00
ATOM    616  HG  LEU    41       7.881  -3.339  12.732  1.00  0.00
ATOM    617  CD1 LEU    41       6.081  -4.541  12.992  1.00  0.00
ATOM    618 HD11 LEU    41       5.200  -4.809  12.409  1.00  0.00
ATOM    619 HD12 LEU    41       6.628  -5.445  13.258  1.00  0.00
ATOM    620 HD13 LEU    41       5.771  -4.024  13.900  1.00  0.00
ATOM    621  CD2 LEU    41       7.223  -4.427  10.871  1.00  0.00
ATOM    622 HD21 LEU    41       7.878  -3.878  10.195  1.00  0.00
ATOM    623 HD22 LEU    41       7.684  -5.381  11.128  1.00  0.00
ATOM    624 HD23 LEU    41       6.266  -4.607  10.382  1.00  0.00
ATOM    625  C   LEU    41       6.630  -0.138  10.551  1.00  0.00
ATOM    626  O   LEU    41       6.290  -0.142   9.385  1.00  0.00
ATOM    627  N   ALA    42       6.524   0.991  11.262  1.00  0.00
ATOM    628  H   ALA    42       6.752   0.846  12.235  1.00  0.00
ATOM    629  CA  ALA    42       6.062   2.267  10.865  1.00  0.00
ATOM    630  HA  ALA    42       5.084   2.165  10.396  1.00  0.00
ATOM    631  CB  ALA    42       5.917   3.149  12.116  1.00  0.00
ATOM    632  HB1 ALA    42       6.890   3.268  12.592  1.00  0.00
ATOM    633  HB2 ALA    42       5.531   4.127  11.829  1.00  0.00
ATOM    634  HB3 ALA    42       5.227   2.678  12.815  1.00  0.00
ATOM    635  C   ALA    42       6.951   2.850   9.830  1.00  0.00
ATOM    636  O   ALA    42       6.443   3.114   8.742  1.00  0.00
ATOM    637  N   CYS    43       8.267   2.898  10.103  1.00  0.00
ATOM    638  H   CYS    43       8.546   2.712  11.056  1.00  0.00
ATOM    639  CA  CYS    43       9.319   3.344   9.127  1.00  0.00
ATOM    640  HA  CYS    43       9.071   4.342   8.766  1.00  0.00
ATOM    641  CB  CYS    43      10.670   3.386   9.749  1.00  0.00
ATOM    642  HB2 CYS    43      10.934   2.466  10.270  1.00  0.00
ATOM    643  HB3 CYS    43      11.461   3.645   9.045  1.00  0.00
ATOM    644  SG  CYS    43      10.668   4.728  11.040  1.00  0.00
ATOM    645  HG  CYS    43      11.931   4.558  11.420  1.00  0.00
ATOM    646  C   CYS    43       9.427   2.606   7.807  1.00  0.00
ATOM    647  O   CYS    43       9.647   3.124   6.726  1.00  0.00
ATOM    648  N   PHE    44       9.234   1.280   7.866  1.00  0.00
ATOM    649  H   PHE    44       9.053   0.979   8.813  1.00  0.00
ATOM    650  CA  PHE    44       9.269   0.283   6.828  1.00  0.00
ATOM    651  HA  PHE    44      10.123   0.465   6.175  1.00  0.00
ATOM    652  CB  PHE    44       9.404  -1.175   7.445  1.00  0.00
ATOM    653  HB2 PHE    44      10.469  -1.333   7.613  1.00  0.00
ATOM    654  HB3 PHE    44       8.869  -1.269   8.390  1.00  0.00
ATOM    655  CG  PHE    44       8.934  -2.305   6.570  1.00  0.00
ATOM    656  CD1 PHE    44       9.698  -2.789   5.533  1.00  0.00
ATOM    657  HD1 PHE    44      10.702  -2.396   5.372  1.00  0.00
ATOM    658  CE1 PHE    44       9.210  -3.746   4.717  1.00  0.00
ATOM    659  HE1 PHE    44       9.829  -4.178   3.930  1.00  0.00
ATOM    660  CZ  PHE    44       7.845  -4.199   4.896  1.00  0.00
ATOM    661  HZ  PHE    44       7.470  -4.937   4.187  1.00  0.00
ATOM    662  CE2 PHE    44       7.047  -3.748   5.886  1.00  0.00
ATOM    663  HE2 PHE    44       6.012  -4.064   6.016  1.00  0.00
ATOM    664  CD2 PHE    44       7.640  -2.785   6.814  1.00  0.00
ATOM    665  HD2 PHE    44       7.076  -2.448   7.684  1.00  0.00
ATOM    666  C   PHE    44       7.980   0.402   6.017  1.00  0.00
ATOM    667  O   PHE    44       8.106   0.433   4.812  1.00  0.00
ATOM    668  N   GLY    45       6.808   0.588   6.630  1.00  0.00
ATOM    669  H   GLY    45       6.697   0.438   7.623  1.00  0.00
ATOM    670  CA  GLY    45       5.662   1.013   5.873  1.00  0.00
ATOM    671  HA2 GLY    45       5.401   0.208   5.185  1.00  0.00
ATOM    672  HA3 GLY    45       4.842   1.172   6.573  1.00  0.00
ATOM    673  C   GLY    45       5.885   2.270   5.090  1.00  0.00
ATOM    674  O   GLY    45       5.556   2.281   3.872  1.00  0.00
ATOM    675  N   LEU    46       6.468   3.376   5.635  1.00  0.00
ATOM    676  H   LEU    46       6.598   3.445   6.634  1.00  0.00
ATOM    677  CA  LEU    46       6.666   4.546   4.845  1.00  0.00
ATOM    678  HA  LEU    46       5.733   4.816   4.350  1.00  0.00
ATOM    679  CB  LEU    46       7.127   5.752   5.740  1.00  0.00
ATOM    680  HB2 LEU    46       7.945   5.317   6.314  1.00  0.00
ATOM    681  HB3 LEU    46       7.507   6.573   5.132  1.00  0.00
ATOM    682  CG  LEU    46       6.065   6.275   6.689  1.00  0.00
ATOM    683  HG  LEU    46       5.604   5.416   7.177  1.00  0.00
ATOM    684  CD1 LEU    46       6.642   7.249   7.779  1.00  0.00
ATOM    685 HD11 LEU    46       7.103   8.108   7.292  1.00  0.00
ATOM    686 HD12 LEU    46       5.834   7.589   8.427  1.00  0.00
ATOM    687 HD13 LEU    46       7.390   6.726   8.375  1.00  0.00
ATOM    688  CD2 LEU    46       4.877   6.942   5.981  1.00  0.00
ATOM    689 HD21 LEU    46       4.395   6.221   5.322  1.00  0.00
ATOM    690 HD22 LEU    46       4.160   7.291   6.724  1.00  0.00
ATOM    691 HD23 LEU    46       5.232   7.789   5.394  1.00  0.00
ATOM    692  C   LEU    46       7.541   4.269   3.545  1.00  0.00
ATOM    693  O   LEU    46       7.310   4.705   2.442  1.00  0.00
ATOM    694  N   VAL    47       8.629   3.486   3.772  1.00  0.00
ATOM    695  H   VAL    47       8.955   3.382   4.722  1.00  0.00
ATOM    696  CA  VAL    47       9.444   2.966   2.712  1.00  0.00
ATOM    697  HA  VAL    47       9.759   3.919   2.287  1.00  0.00
ATOM    698  CB  VAL    47      10.706   2.162   3.116  1.00  0.00
ATOM    699  HB  VAL    47      10.428   1.291   3.709  1.00  0.00
ATOM    700  CG1 VAL    47      11.411   1.693   1.802  1.00  0.00
ATOM    701 HG11 VAL    47      11.690   2.563   1.208  1.00  0.00
ATOM    702 HG12 VAL    47      12.305   1.123   2.053  1.00  0.00
ATOM    703 HG13 VAL    47      10.730   1.065   1.228  1.00  0.00
ATOM    704  CG2 VAL    47      11.705   3.257   3.687  1.00  0.00
ATOM    705 HG21 VAL    47      11.248   3.755   4.542  1.00  0.00
ATOM    706 HG22 VAL    47      12.632   2.776   4.000  1.00  0.00
ATOM    707 HG23 VAL    47      11.921   3.992   2.912  1.00  0.00
ATOM    708  C   VAL    47       8.673   2.183   1.654  1.00  0.00
ATOM    709  O   VAL    47       8.808   2.365   0.426  1.00  0.00
ATOM    710  N   CYS    48       7.726   1.332   2.087  1.00  0.00
ATOM    711  H   CYS    48       7.590   1.234   3.083  1.00  0.00
ATOM    712  CA  CYS    48       6.859   0.604   1.207  1.00  0.00
ATOM    713  HA  CYS    48       7.462   0.004   0.526  1.00  0.00
ATOM    714  CB  CYS    48       5.887  -0.360   2.006  1.00  0.00
ATOM    715  HB2 CYS    48       5.550   0.088   2.941  1.00  0.00
ATOM    716  HB3 CYS    48       5.022  -0.649   1.409  1.00  0.00
ATOM    717  SG  CYS    48       6.717  -1.893   2.458  1.00  0.00
ATOM    718  HG  CYS    48       5.675  -2.437   3.079  1.00  0.00
ATOM    719  C   CYS    48       5.955   1.626   0.460  1.00  0.00
ATOM    720  O   CYS    48       5.664   1.422  -0.697  1.00  0.00
ATOM    721  N   LEU    49       5.501   2.756   1.108  1.00  0.00
ATOM    722  H   LEU    49       5.661   2.860   2.100  1.00  0.00
ATOM    723  CA  LEU    49       4.724   3.767   0.431  1.00  0.00
ATOM    724  HA  LEU    49       3.913   3.253  -0.084  1.00  0.00
ATOM    725  CB  LEU    49       4.129   4.852   1.313  1.00  0.00
ATOM    726  HB2 LEU    49       5.006   5.391   1.672  1.00  0.00
ATOM    727  HB3 LEU    49       3.506   5.525   0.724  1.00  0.00
ATOM    728  CG  LEU    49       3.333   4.333   2.500  1.00  0.00
ATOM    729  HG  LEU    49       3.991   3.672   3.064  1.00  0.00
ATOM    730  CD1 LEU    49       2.804   5.422   3.417  1.00  0.00
ATOM    731 HD11 LEU    49       2.145   6.083   2.854  1.00  0.00
ATOM    732 HD12 LEU    49       2.248   4.968   4.238  1.00  0.00
ATOM    733 HD13 LEU    49       3.639   5.997   3.818  1.00  0.00
ATOM    734  CD2 LEU    49       2.195   3.444   1.936  1.00  0.00
ATOM    735 HD21 LEU    49       2.625   2.616   1.372  1.00  0.00
ATOM    736 HD22 LEU    49       1.599   3.051   2.759  1.00  0.00
ATOM    737 HD23 LEU    49       1.560   4.039   1.280  1.00  0.00
ATOM    738  C   LEU    49       5.424   4.463  -0.632  1.00  0.00
ATOM    739  O   LEU    49       4.903   4.762  -1.739  1.00  0.00
ATOM    740  N   GLY    50       6.725   4.691  -0.400  1.00  0.00
ATOM    741  H   GLY    50       7.024   4.402   0.520  1.00  0.00
ATOM    742  CA  GLY    50       7.665   5.256  -1.249  1.00  0.00
ATOM    743  HA2 GLY    50       7.382   6.298  -1.402  1.00  0.00
ATOM    744  HA3 GLY    50       8.629   5.212  -0.743  1.00  0.00
ATOM    745  C   GLY    50       7.782   4.588  -2.571  1.00  0.00
ATOM    746  O   GLY    50       7.902   5.187  -3.625  1.00  0.00
ATOM    747  N   LEU    51       7.805   3.199  -2.578  1.00  0.00
ATOM    748  H   LEU    51       7.673   2.806  -1.657  1.00  0.00
ATOM    749  CA  LEU    51       8.054   2.306  -3.666  1.00  0.00
ATOM    750  HA  LEU    51       8.771   2.744  -4.361  1.00  0.00
ATOM    751  CB  LEU    51       8.640   0.990  -3.118  1.00  0.00
ATOM    752  HB2 LEU    51       8.094   0.790  -2.196  1.00  0.00
ATOM    753  HB3 LEU    51       8.519   0.149  -3.801  1.00  0.00
ATOM    754  CG  LEU    51      10.157   1.182  -2.793  1.00  0.00
ATOM    755  HG  LEU    51      10.345   1.995  -2.092  1.00  0.00
ATOM    756  CD1 LEU    51      10.509  -0.147  -2.135  1.00  0.00
ATOM    757 HD11 LEU    51      10.322  -0.961  -2.836  1.00  0.00
ATOM    758 HD12 LEU    51      11.562  -0.146  -1.853  1.00  0.00
ATOM    759 HD13 LEU    51       9.895  -0.286  -1.245  1.00  0.00
ATOM    760  CD2 LEU    51      10.947   1.554  -4.068  1.00  0.00
ATOM    761 HD21 LEU    51      10.555   2.484  -4.480  1.00  0.00
ATOM    762 HD22 LEU    51      12.000   1.683  -3.819  1.00  0.00
ATOM    763 HD23 LEU    51      10.843   0.758  -4.805  1.00  0.00
ATOM    764  C   LEU    51       6.796   2.086  -4.453  1.00  0.00
ATOM    765  O   LEU    51       6.794   1.850  -5.663  1.00  0.00
ATOM    766  N   VAL    52       5.628   2.241  -3.810  1.00  0.00
ATOM    767  H   VAL    52       5.599   2.119  -2.808  1.00  0.00
ATOM    768  CA  VAL    52       4.354   2.391  -4.532  1.00  0.00
ATOM    769  HA  VAL    52       4.345   1.688  -5.365  1.00  0.00
ATOM    770  CB  VAL    52       3.211   2.092  -3.651  1.00  0.00
ATOM    771  HB  VAL    52       3.192   2.853  -2.871  1.00  0.00
ATOM    772  CG1 VAL    52       1.859   2.076  -4.384  1.00  0.00
ATOM    773 HG11 VAL    52       1.877   1.315  -5.164  1.00  0.00
ATOM    774 HG12 VAL    52       1.063   1.850  -3.675  1.00  0.00
ATOM    775 HG13 VAL    52       1.677   3.052  -4.834  1.00  0.00
ATOM    776  CG2 VAL    52       3.450   0.636  -3.052  1.00  0.00
ATOM    777 HG21 VAL    52       4.383   0.623  -2.489  1.00  0.00
ATOM    778 HG22 VAL    52       2.623   0.374  -2.391  1.00  0.00
ATOM    779 HG23 VAL    52       3.507  -0.087  -3.866  1.00  0.00
ATOM    780  C   VAL    52       4.229   3.727  -5.258  1.00  0.00
ATOM    781  O   VAL    52       3.989   3.683  -6.462  1.00  0.00
ATOM    782  N   CYS    53       4.612   4.872  -4.617  1.00  0.00
ATOM    783  H   CYS    53       4.669   4.772  -3.614  1.00  0.00
ATOM    784  CA  CYS    53       4.752   6.223  -5.194  1.00  0.00
ATOM    785  HA  CYS    53       3.837   6.528  -5.702  1.00  0.00
ATOM    786  CB  CYS    53       5.033   7.231  -4.011  1.00  0.00
ATOM    787  HB2 CYS    53       5.801   6.854  -3.335  1.00  0.00
ATOM    788  HB3 CYS    53       5.326   8.214  -4.381  1.00  0.00
ATOM    789  SG  CYS    53       3.569   7.494  -3.004  1.00  0.00
ATOM    790  HG  CYS    53       4.136   8.346  -2.154  1.00  0.00
ATOM    791  C   CYS    53       5.728   6.266  -6.358  1.00  0.00
ATOM    792  O   CYS    53       5.450   6.894  -7.410  1.00  0.00
ATOM    793  N   LEU    54       6.810   5.509  -6.302  1.00  0.00
ATOM    794  H   LEU    54       7.019   5.163  -5.376  1.00  0.00
ATOM    795  CA  LEU    54       7.734   5.228  -7.355  1.00  0.00
ATOM    796  HA  LEU    54       8.024   6.173  -7.814  1.00  0.00
ATOM    797  CB  LEU    54       9.011   4.496  -6.883  1.00  0.00
ATOM    798  HB2 LEU    54       9.306   5.059  -5.997  1.00  0.00
ATOM    799  HB3 LEU    54       8.718   3.487  -6.591  1.00  0.00
ATOM    800  CG  LEU    54      10.208   4.422  -7.872  1.00  0.00
ATOM    801  HG  LEU    54       9.839   3.984  -8.800  1.00  0.00
ATOM    802  CD1 LEU    54      10.815   5.727  -8.155  1.00  0.00
ATOM    803 HD11 LEU    54      11.185   6.165  -7.228  1.00  0.00
ATOM    804 HD12 LEU    54      11.643   5.600  -8.852  1.00  0.00
ATOM    805 HD13 LEU    54      10.068   6.388  -8.596  1.00  0.00
ATOM    806  CD2 LEU    54      11.146   3.470  -7.199  1.00  0.00
ATOM    807 HD21 LEU    54      10.654   2.507  -7.066  1.00  0.00
ATOM    808 HD22 LEU    54      12.036   3.341  -7.814  1.00  0.00
ATOM    809 HD23 LEU    54      11.432   3.868  -6.226  1.00  0.00
ATOM    810  C   LEU    54       7.149   4.439  -8.558  1.00  0.00
ATOM    811  O   LEU    54       7.483   4.706  -9.683  1.00  0.00
ATOM    812  N   SER    55       6.213   3.536  -8.335  1.00  0.00
ATOM    813  H   SER    55       5.996   3.266  -7.386  1.00  0.00
ATOM    814  CA  SER    55       5.488   2.916  -9.399  1.00  0.00
ATOM    815  HA  SER    55       6.181   2.449 -10.099  1.00  0.00
ATOM    816  CB  SER    55       4.532   1.814  -8.831  1.00  0.00
ATOM    817  HB2 SER    55       5.053   1.190  -8.105  1.00  0.00
ATOM    818  HB3 SER    55       3.659   2.267  -8.361  1.00  0.00
ATOM    819  OG  SER    55       4.125   1.032  -9.907  1.00  0.00
ATOM    820  HG  SER    55       3.535   0.342  -9.596  1.00  0.00
ATOM    821  C   SER    55       4.636   3.944 -10.172  1.00  0.00
ATOM    822  O   SER    55       4.570   3.883 -11.359  1.00  0.00
ATOM    823  N   VAL    56       3.912   4.831  -9.426  1.00  0.00
ATOM    824  H   VAL    56       3.764   4.632  -8.447  1.00  0.00
ATOM    825  CA  VAL    56       3.202   5.982 -10.022  1.00  0.00
ATOM    826  HA  VAL    56       2.575   5.606 -10.831  1.00  0.00
ATOM    827  CB  VAL    56       2.314   6.616  -8.978  1.00  0.00
ATOM    828  HB  VAL    56       2.982   6.908  -8.167  1.00  0.00
ATOM    829  CG1 VAL    56       1.469   7.832  -9.412  1.00  0.00
ATOM    830 HG11 VAL    56       0.801   7.540 -10.222  1.00  0.00
ATOM    831 HG12 VAL    56       0.880   8.186  -8.566  1.00  0.00
ATOM    832 HG13 VAL    56       2.128   8.630  -9.755  1.00  0.00
ATOM    833  CG2 VAL    56       1.263   5.481  -8.581  1.00  0.00
ATOM    834 HG21 VAL    56       1.794   4.616  -8.184  1.00  0.00
ATOM    835 HG22 VAL    56       0.580   5.866  -7.824  1.00  0.00
ATOM    836 HG23 VAL    56       0.696   5.185  -9.464  1.00  0.00
ATOM    837  C   VAL    56       4.051   6.995 -10.710  1.00  0.00
ATOM    838  O   VAL    56       3.623   7.489 -11.728  1.00  0.00
ATOM    839  N   LEU    57       5.339   7.257 -10.228  1.00  0.00
ATOM    840  H   LEU    57       5.565   7.024  -9.272  1.00  0.00
ATOM    841  CA  LEU    57       6.355   8.011 -11.036  1.00  0.00
ATOM    842  HA  LEU    57       5.959   8.953 -11.416  1.00  0.00
ATOM    843  CB  LEU    57       7.492   8.313 -10.090  1.00  0.00
ATOM    844  HB2 LEU    57       6.940   8.857  -9.323  1.00  0.00
ATOM    845  HB3 LEU    57       7.889   7.391  -9.666  1.00  0.00
ATOM    846  CG  LEU    57       8.684   9.206 -10.614  1.00  0.00
ATOM    847  HG  LEU    57       9.190   8.570 -11.340  1.00  0.00
ATOM    848  CD1 LEU    57       8.394  10.601 -11.257  1.00  0.00
ATOM    849 HD11 LEU    57       7.888  11.238 -10.531  1.00  0.00
ATOM    850 HD12 LEU    57       9.333  11.066 -11.556  1.00  0.00
ATOM    851 HD13 LEU    57       7.758  10.473 -12.133  1.00  0.00
ATOM    852  CD2 LEU    57       9.756   9.378  -9.489  1.00  0.00
ATOM    853 HD21 LEU    57      10.140   8.400  -9.200  1.00  0.00
ATOM    854 HD22 LEU    57      10.575   9.995  -9.858  1.00  0.00
ATOM    855 HD23 LEU    57       9.301   9.859  -8.623  1.00  0.00
ATOM    856  C   LEU    57       6.857   7.412 -12.350  1.00  0.00
ATOM    857  O   LEU    57       6.983   8.062 -13.385  1.00  0.00
ATOM    858  N   LEU    58       7.012   6.112 -12.329  1.00  0.00
ATOM    859  H   LEU    58       7.050   5.740 -11.391  1.00  0.00
ATOM    860  CA  LEU    58       7.187   5.186 -13.451  1.00  0.00
ATOM    861  HA  LEU    58       8.048   5.439 -14.070  1.00  0.00
ATOM    862  CB  LEU    58       7.434   3.824 -12.804  1.00  0.00
ATOM    863  HB2 LEU    58       8.249   3.956 -12.092  1.00  0.00
ATOM    864  HB3 LEU    58       6.515   3.594 -12.265  1.00  0.00
ATOM    865  CG  LEU    58       7.772   2.662 -13.764  1.00  0.00
ATOM    866  HG  LEU    58       7.003   2.575 -14.531  1.00  0.00
ATOM    867  CD1 LEU    58       9.109   2.958 -14.420  1.00  0.00
ATOM    868 HD11 LEU    58       9.879   3.045 -13.653  1.00  0.00
ATOM    869 HD12 LEU    58       9.366   2.148 -15.103  1.00  0.00
ATOM    870 HD13 LEU    58       9.043   3.894 -14.975  1.00  0.00
ATOM    871  CD2 LEU    58       7.871   1.330 -12.865  1.00  0.00
ATOM    872 HD21 LEU    58       6.917   1.155 -12.367  1.00  0.00
ATOM    873 HD22 LEU    58       8.109   0.478 -13.502  1.00  0.00
ATOM    874 HD23 LEU    58       8.654   1.454 -12.117  1.00  0.00
ATOM    875  C   LEU    58       5.980   5.107 -14.506  1.00  0.00
ATOM    876  O   LEU    58       6.247   5.055 -15.730  1.00  0.00
ATOM    877  N   PHE    59       4.726   5.181 -14.144  1.00  0.00
ATOM    878  H   PHE    59       4.484   5.443 -13.199  1.00  0.00
ATOM    879  CA  PHE    59       3.685   4.875 -15.038  1.00  0.00
ATOM    880  HA  PHE    59       3.848   3.909 -15.517  1.00  0.00
ATOM    881  CB  PHE    59       2.343   4.806 -14.206  1.00  0.00
ATOM    882  HB2 PHE    59       2.324   5.485 -13.353  1.00  0.00
ATOM    883  HB3 PHE    59       1.514   5.040 -14.874  1.00  0.00
ATOM    884  CG  PHE    59       2.095   3.493 -13.690  1.00  0.00
ATOM    885  CD1 PHE    59       1.733   3.190 -12.381  1.00  0.00
ATOM    886  HD1 PHE    59       1.536   4.015 -11.697  1.00  0.00
ATOM    887  CE1 PHE    59       1.623   1.909 -11.948  1.00  0.00
ATOM    888  HE1 PHE    59       1.559   1.686 -10.883  1.00  0.00
ATOM    889  CZ  PHE    59       1.591   0.839 -12.910  1.00  0.00
ATOM    890  HZ  PHE    59       1.384  -0.190 -12.616  1.00  0.00
ATOM    891  CE2 PHE    59       1.837   1.152 -14.270  1.00  0.00
ATOM    892  HE2 PHE    59       1.760   0.365 -15.021  1.00  0.00
ATOM    893  CD2 PHE    59       2.173   2.445 -14.651  1.00  0.00
ATOM    894  HD2 PHE    59       2.491   2.646 -15.674  1.00  0.00
ATOM    895  C   PHE    59       3.363   5.748 -16.222  1.00  0.00
ATOM    896  O   PHE    59       2.975   5.171 -17.254  1.00  0.00
ATOM    897  N   PRO    60       3.512   7.079 -16.197  1.00  0.00
ATOM    898  CD  PRO    60       3.728   7.907 -15.056  1.00  0.00
ATOM    899  HD2 PRO    60       4.665   7.612 -14.584  1.00  0.00
ATOM    900  HD3 PRO    60       2.906   7.757 -14.356  1.00  0.00
ATOM    901  CG  PRO    60       3.773   9.358 -15.617  1.00  0.00
ATOM    902  HG2 PRO    60       4.756   9.599 -16.022  1.00  0.00
ATOM    903  HG3 PRO    60       3.507  10.089 -14.853  1.00  0.00
ATOM    904  CB  PRO    60       2.751   9.309 -16.677  1.00  0.00
ATOM    905  HB2 PRO    60       2.966  10.068 -17.429  1.00  0.00
ATOM    906  HB3 PRO    60       1.723   9.422 -16.331  1.00  0.00
ATOM    907  CA  PRO    60       2.953   7.898 -17.280  1.00  0.00
ATOM    908  HA  PRO    60       1.989   7.487 -17.581  1.00  0.00
ATOM    909  C   PRO    60       3.932   7.897 -18.514  1.00  0.00
ATOM    910  O   PRO    60       3.541   8.389 -19.585  1.00  0.00
ATOM    911  N   GLY    61       5.201   7.531 -18.279  1.00  0.00
ATOM    912  H   GLY    61       5.500   7.389 -17.325  1.00  0.00
ATOM    913  CA  GLY    61       6.186   7.326 -19.358  1.00  0.00
ATOM    914  HA2 GLY    61       6.103   8.175 -20.037  1.00  0.00
ATOM    915  HA3 GLY    61       7.174   7.324 -18.898  1.00  0.00
ATOM    916  C   GLY    61       6.010   6.065 -20.134  1.00  0.00
ATOM    917  O   GLY    61       5.242   5.140 -19.805  1.00  0.00
ATOM    918  N   GLN    62       6.811   5.952 -21.241  1.00  0.00
ATOM    919  H   GLN    62       7.255   6.836 -21.448  1.00  0.00
ATOM    920  CA  GLN    62       6.946   4.879 -22.196  1.00  0.00
ATOM    921  HA  GLN    62       6.016   4.778 -22.755  1.00  0.00
ATOM    922  CB  GLN    62       8.111   5.146 -23.208  1.00  0.00
ATOM    923  HB2 GLN    62       8.105   4.305 -23.901  1.00  0.00
ATOM    924  HB3 GLN    62       7.842   6.058 -23.741  1.00  0.00
ATOM    925  CG  GLN    62       9.559   5.306 -22.586  1.00  0.00
ATOM    926  HG2 GLN    62       9.729   6.269 -22.103  1.00  0.00
ATOM    927  HG3 GLN    62       9.614   4.512 -21.841  1.00  0.00
ATOM    928  CD  GLN    62      10.683   5.074 -23.646  1.00  0.00
ATOM    929  OE1 GLN    62      10.783   3.985 -24.187  1.00  0.00
ATOM    930  NE2 GLN    62      11.470   6.125 -24.060  1.00  0.00
ATOM    931 HE21 GLN    62      12.195   5.969 -24.746  1.00  0.00
ATOM    932 HE22 GLN    62      11.319   7.047 -23.676  1.00  0.00
ATOM    933  C   GLN    62       7.001   3.492 -21.664  1.00  0.00
ATOM    934  O   GLN    62       7.656   3.306 -20.710  1.00  0.00
ATOM    935  N   PRO    63       6.432   2.403 -22.210  1.00  0.00
ATOM    936  CD  PRO    63       5.257   2.553 -23.021  1.00  0.00
ATOM    937  HD2 PRO    63       5.522   2.964 -23.995  1.00  0.00
ATOM    938  HD3 PRO    63       4.543   3.214 -22.530  1.00  0.00
ATOM    939  CG  PRO    63       4.732   1.054 -23.112  1.00  0.00
ATOM    940  HG2 PRO    63       4.074   0.889 -23.965  1.00  0.00
ATOM    941  HG3 PRO    63       4.232   0.727 -22.200  1.00  0.00
ATOM    942  CB  PRO    63       6.041   0.349 -23.286  1.00  0.00
ATOM    943  HB2 PRO    63       6.406   0.673 -24.261  1.00  0.00
ATOM    944  HB3 PRO    63       6.084  -0.738 -23.226  1.00  0.00
ATOM    945  CA  PRO    63       6.938   0.997 -22.126  1.00  0.00
ATOM    946  HA  PRO    63       6.823   0.628 -21.107  1.00  0.00
ATOM    947  C   PRO    63       8.369   0.966 -22.502  1.00  0.00
ATOM    948  O   PRO    63       8.726   1.661 -23.406  1.00  0.00
ATOM    949  N   SER    64       9.124   0.042 -21.885  1.00  0.00
ATOM    950  H   SER    64       8.719  -0.452 -21.103  1.00  0.00
ATOM    951  CA  SER    64      10.477  -0.268 -22.260  1.00  0.00
ATOM    952  HA  SER    64      10.474  -0.629 -23.289  1.00  0.00
ATOM    953  CB  SER    64      11.413   0.918 -22.166  1.00  0.00
ATOM    954  HB2 SER    64      10.958   1.776 -22.661  1.00  0.00
ATOM    955  HB3 SER    64      11.589   1.156 -21.117  1.00  0.00
ATOM    956  OG  SER    64      12.644   0.611 -22.792  1.00  0.00
ATOM    957  HG  SER    64      13.232   1.367 -22.729  1.00  0.00
ATOM    958  C   SER    64      10.872  -1.388 -21.268  1.00  0.00
ATOM    959  O   SER    64      10.339  -1.392 -20.171  1.00  0.00
ATOM    960  N   PRO    65      11.776  -2.380 -21.575  1.00  0.00
ATOM    961  CD  PRO    65      12.283  -2.587 -22.916  1.00  0.00
ATOM    962  HD2 PRO    65      12.985  -1.787 -23.151  1.00  0.00
ATOM    963  HD3 PRO    65      11.447  -2.553 -23.614  1.00  0.00
ATOM    964  CG  PRO    65      12.944  -3.944 -22.875  1.00  0.00
ATOM    965  HG2 PRO    65      13.869  -3.913 -23.451  1.00  0.00
ATOM    966  HG3 PRO    65      12.273  -4.687 -23.306  1.00  0.00
ATOM    967  CB  PRO    65      13.211  -4.240 -21.417  1.00  0.00
ATOM    968  HB2 PRO    65      14.162  -3.981 -20.952  1.00  0.00
ATOM    969  HB3 PRO    65      13.054  -5.316 -21.346  1.00  0.00
ATOM    970  CA  PRO    65      12.068  -3.497 -20.715  1.00  0.00
ATOM    971  HA  PRO    65      11.228  -4.175 -20.869  1.00  0.00
ATOM    972  C   PRO    65      12.275  -3.276 -19.221  1.00  0.00
ATOM    973  O   PRO    65      11.528  -3.878 -18.447  1.00  0.00
ATOM    974  N   ALA    66      13.147  -2.388 -18.725  1.00  0.00
ATOM    975  H   ALA    66      13.795  -2.021 -19.407  1.00  0.00
ATOM    976  CA  ALA    66      13.319  -2.006 -17.341  1.00  0.00
ATOM    977  HA  ALA    66      13.483  -2.955 -16.831  1.00  0.00
ATOM    978  CB  ALA    66      14.488  -1.139 -17.110  1.00  0.00
ATOM    979  HB1 ALA    66      14.334  -0.181 -17.607  1.00  0.00
ATOM    980  HB2 ALA    66      14.615  -0.977 -16.040  1.00  0.00
ATOM    981  HB3 ALA    66      15.381  -1.617 -17.513  1.00  0.00
ATOM    982  C   ALA    66      12.086  -1.367 -16.741  1.00  0.00
ATOM    983  O   ALA    66      11.640  -1.719 -15.675  1.00  0.00
ATOM    984  N   ARG    67      11.380  -0.366 -17.414  1.00  0.00
ATOM    985  H   ARG    67      11.844   0.155 -18.144  1.00  0.00
ATOM    986  CA  ARG    67      10.092   0.053 -17.006  1.00  0.00
ATOM    987  HA  ARG    67      10.101   0.295 -15.943  1.00  0.00
ATOM    988  CB  ARG    67       9.664   1.294 -17.786  1.00  0.00
ATOM    989  HB2 ARG    67       9.411   0.934 -18.783  1.00  0.00
ATOM    990  HB3 ARG    67       8.761   1.649 -17.289  1.00  0.00
ATOM    991  CG  ARG    67      10.683   2.459 -17.900  1.00  0.00
ATOM    992  HG2 ARG    67      11.018   2.674 -16.885  1.00  0.00
ATOM    993  HG3 ARG    67      11.520   2.078 -18.485  1.00  0.00
ATOM    994  CD  ARG    67      10.146   3.757 -18.552  1.00  0.00
ATOM    995  HD2 ARG    67       9.511   3.527 -19.408  1.00  0.00
ATOM    996  HD3 ARG    67       9.582   4.349 -17.831  1.00  0.00
ATOM    997  NE  ARG    67      11.306   4.557 -19.021  1.00  0.00
ATOM    998  HE  ARG    67      12.171   4.041 -19.095  1.00  0.00
ATOM    999  CZ  ARG    67      11.334   5.851 -19.207  1.00  0.00
ATOM   1000  NH1 ARG    67      10.497   6.657 -18.682  1.00  0.00
ATOM   1001 HH11 ARG    67       9.763   6.301 -18.086  1.00  0.00
ATOM   1002 HH12 ARG    67      10.572   7.648 -18.864  1.00  0.00
ATOM   1003  NH2 ARG    67      12.169   6.351 -20.087  1.00  0.00
ATOM   1004 HH21 ARG    67      12.777   5.736 -20.608  1.00  0.00
ATOM   1005 HH22 ARG    67      12.200   7.349 -20.239  1.00  0.00
ATOM   1006  C   ARG    67       8.947  -1.009 -17.015  1.00  0.00
ATOM   1007  O   ARG    67       8.134  -1.077 -16.075  1.00  0.00
ATOM   1008  N   CYX    68       8.886  -1.834 -18.039  1.00  0.00
ATOM   1009  H   CYX    68       9.471  -1.641 -18.840  1.00  0.00
ATOM   1010  CA  CYX    68       7.958  -2.960 -18.114  1.00  0.00
ATOM   1011  HA  CYX    68       6.925  -2.642 -17.975  1.00  0.00
ATOM   1012  CB  CYX    68       8.103  -3.545 -19.510  1.00  0.00
ATOM   1013  HB2 CYX    68       9.149  -3.789 -19.696  1.00  0.00
ATOM   1014  HB3 CYX    68       7.500  -4.450 -19.590  1.00  0.00
ATOM   1015  SG  CYX    68       7.441  -2.460 -20.881  1.00  0.00
ATOM   1016  C   CYX    68       8.140  -3.997 -17.067  1.00  0.00
ATOM   1017  O   CYX    68       7.143  -4.456 -16.546  1.00  0.00
ATOM   1018  N   LEU    69       9.415  -4.275 -16.673  1.00  0.00
ATOM   1019  H   LEU    69      10.160  -3.821 -17.181  1.00  0.00
ATOM   1020  CA  LEU    69       9.755  -5.095 -15.582  1.00  0.00
ATOM   1021  HA  LEU    69       9.435  -6.125 -15.741  1.00  0.00
ATOM   1022  CB  LEU    69      11.314  -5.069 -15.458  1.00  0.00
ATOM   1023  HB2 LEU    69      11.599  -5.517 -16.410  1.00  0.00
ATOM   1024  HB3 LEU    69      11.594  -4.016 -15.455  1.00  0.00
ATOM   1025  CG  LEU    69      12.040  -5.797 -14.310  1.00  0.00
ATOM   1026  HG  LEU    69      11.666  -5.420 -13.358  1.00  0.00
ATOM   1027  CD1 LEU    69      11.793  -7.310 -14.393  1.00  0.00
ATOM   1028 HD11 LEU    69      12.167  -7.688 -15.345  1.00  0.00
ATOM   1029 HD12 LEU    69      12.313  -7.809 -13.575  1.00  0.00
ATOM   1030 HD13 LEU    69      10.724  -7.509 -14.318  1.00  0.00
ATOM   1031  CD2 LEU    69      13.523  -5.484 -14.325  1.00  0.00
ATOM   1032 HD21 LEU    69      13.669  -4.410 -14.207  1.00  0.00
ATOM   1033 HD22 LEU    69      14.014  -6.009 -13.506  1.00  0.00
ATOM   1034 HD23 LEU    69      13.954  -5.807 -15.273  1.00  0.00
ATOM   1035  C   LEU    69       9.251  -4.661 -14.235  1.00  0.00
ATOM   1036  O   LEU    69       8.740  -5.367 -13.398  1.00  0.00
ATOM   1037  N   ALA    70       9.251  -3.362 -13.997  1.00  0.00
ATOM   1038  H   ALA    70       9.479  -2.772 -14.784  1.00  0.00
ATOM   1039  CA  ALA    70       9.091  -2.734 -12.681  1.00  0.00
ATOM   1040  HA  ALA    70       9.445  -3.444 -11.933  1.00  0.00
ATOM   1041  CB  ALA    70       9.976  -1.462 -12.615  1.00  0.00
ATOM   1042  HB1 ALA    70       9.628  -0.738 -13.352  1.00  0.00
ATOM   1043  HB2 ALA    70       9.911  -1.025 -11.619  1.00  0.00
ATOM   1044  HB3 ALA    70      11.012  -1.728 -12.828  1.00  0.00
ATOM   1045  C   ALA    70       7.641  -2.492 -12.357  1.00  0.00
ATOM   1046  O   ALA    70       7.309  -2.435 -11.187  1.00  0.00
ATOM   1047  N   GLN    71       6.698  -2.525 -13.263  1.00  0.00
ATOM   1048  H   GLN    71       6.990  -2.445 -14.226  1.00  0.00
ATOM   1049  CA  GLN    71       5.315  -2.376 -12.963  1.00  0.00
ATOM   1050  HA  GLN    71       5.291  -1.799 -12.039  1.00  0.00
ATOM   1051  CB  GLN    71       4.335  -1.688 -14.020  1.00  0.00
ATOM   1052  HB2 GLN    71       3.321  -1.910 -13.686  1.00  0.00
ATOM   1053  HB3 GLN    71       4.514  -0.615 -13.949  1.00  0.00
ATOM   1054  CG  GLN    71       4.508  -2.150 -15.511  1.00  0.00
ATOM   1055  HG2 GLN    71       5.564  -2.358 -15.682  1.00  0.00
ATOM   1056  HG3 GLN    71       3.922  -3.043 -15.729  1.00  0.00
ATOM   1057  CD  GLN    71       4.066  -1.025 -16.469  1.00  0.00
ATOM   1058  OE1 GLN    71       2.985  -1.121 -17.041  1.00  0.00
ATOM   1059  NE2 GLN    71       4.930   0.023 -16.678  1.00  0.00
ATOM   1060 HE21 GLN    71       4.667   0.774 -17.300  1.00  0.00
ATOM   1061 HE22 GLN    71       5.824   0.038 -16.208  1.00  0.00
ATOM   1062  C   GLN    71       4.517  -3.552 -12.366  1.00  0.00
ATOM   1063  O   GLN    71       3.546  -3.296 -11.710  1.00  0.00
ATOM   1064  N   GLN    72       5.016  -4.755 -12.716  1.00  0.00
ATOM   1065  H   GLN    72       5.494  -4.936 -13.587  1.00  0.00
ATOM   1066  CA  GLN    72       4.551  -5.913 -11.915  1.00  0.00
ATOM   1067  HA  GLN    72       3.487  -5.840 -11.692  1.00  0.00
ATOM   1068  CB  GLN    72       4.793  -7.189 -12.765  1.00  0.00
ATOM   1069  HB2 GLN    72       5.682  -6.997 -13.366  1.00  0.00
ATOM   1070  HB3 GLN    72       4.999  -7.996 -12.061  1.00  0.00
ATOM   1071  CG  GLN    72       3.628  -7.597 -13.687  1.00  0.00
ATOM   1072  HG2 GLN    72       3.683  -6.832 -14.462  1.00  0.00
ATOM   1073  HG3 GLN    72       3.820  -8.575 -14.129  1.00  0.00
ATOM   1074  CD  GLN    72       2.224  -7.596 -13.101  1.00  0.00
ATOM   1075  OE1 GLN    72       1.533  -6.609 -13.254  1.00  0.00
ATOM   1076  NE2 GLN    72       1.879  -8.654 -12.342  1.00  0.00
ATOM   1077 HE21 GLN    72       0.957  -8.698 -11.931  1.00  0.00
ATOM   1078 HE22 GLN    72       2.544  -9.399 -12.187  1.00  0.00
ATOM   1079  C   GLN    72       4.960  -5.999 -10.462  1.00  0.00
ATOM   1080  O   GLN    72       4.054  -6.171  -9.683  1.00  0.00
ATOM   1081  N   PRO    73       6.192  -5.734 -10.044  1.00  0.00
ATOM   1082  CD  PRO    73       7.374  -6.097 -10.836  1.00  0.00
ATOM   1083  HD2 PRO    73       7.288  -5.641 -11.822  1.00  0.00
ATOM   1084  HD3 PRO    73       7.407  -7.182 -10.939  1.00  0.00
ATOM   1085  CG  PRO    73       8.583  -5.539 -10.021  1.00  0.00
ATOM   1086  HG2 PRO    73       8.805  -4.501 -10.269  1.00  0.00
ATOM   1087  HG3 PRO    73       9.481  -6.143 -10.150  1.00  0.00
ATOM   1088  CB  PRO    73       8.031  -5.670  -8.579  1.00  0.00
ATOM   1089  HB2 PRO    73       8.398  -4.826  -7.994  1.00  0.00
ATOM   1090  HB3 PRO    73       8.386  -6.600  -8.136  1.00  0.00
ATOM   1091  CA  PRO    73       6.532  -5.657  -8.608  1.00  0.00
ATOM   1092  HA  PRO    73       6.119  -6.543  -8.126  1.00  0.00
ATOM   1093  C   PRO    73       6.002  -4.432  -7.935  1.00  0.00
ATOM   1094  O   PRO    73       5.401  -4.595  -6.870  1.00  0.00
ATOM   1095  N   LEU    74       6.230  -3.205  -8.397  1.00  0.00
ATOM   1096  H   LEU    74       6.442  -3.094  -9.378  1.00  0.00
ATOM   1097  CA  LEU    74       6.146  -1.994  -7.559  1.00  0.00
ATOM   1098  HA  LEU    74       6.620  -2.138  -6.588  1.00  0.00
ATOM   1099  CB  LEU    74       6.911  -0.888  -8.323  1.00  0.00
ATOM   1100  HB2 LEU    74       6.566  -0.800  -9.353  1.00  0.00
ATOM   1101  HB3 LEU    74       6.660   0.022  -7.778  1.00  0.00
ATOM   1102  CG  LEU    74       8.389  -1.083  -8.309  1.00  0.00
ATOM   1103  HG  LEU    74       8.698  -1.941  -8.906  1.00  0.00
ATOM   1104  CD1 LEU    74       8.958   0.259  -8.971  1.00  0.00
ATOM   1105 HD11 LEU    74       8.650   1.118  -8.375  1.00  0.00
ATOM   1106 HD12 LEU    74      10.046   0.214  -9.007  1.00  0.00
ATOM   1107 HD13 LEU    74       8.565   0.360  -9.983  1.00  0.00
ATOM   1108  CD2 LEU    74       8.929  -1.144  -6.866  1.00  0.00
ATOM   1109 HD21 LEU    74       8.463  -1.976  -6.338  1.00  0.00
ATOM   1110 HD22 LEU    74      10.009  -1.287  -6.888  1.00  0.00
ATOM   1111 HD23 LEU    74       8.696  -0.212  -6.351  1.00  0.00
ATOM   1112  C   LEU    74       4.766  -1.453  -7.306  1.00  0.00
ATOM   1113  O   LEU    74       4.505  -0.708  -6.385  1.00  0.00
ATOM   1114  N   SER    75       3.825  -1.877  -8.105  1.00  0.00
ATOM   1115  H   SER    75       4.097  -2.458  -8.885  1.00  0.00
ATOM   1116  CA  SER    75       2.409  -1.547  -7.946  1.00  0.00
ATOM   1117  HA  SER    75       2.272  -0.507  -7.650  1.00  0.00
ATOM   1118  CB  SER    75       1.704  -1.772  -9.390  1.00  0.00
ATOM   1119  HB2 SER    75       1.950  -0.933 -10.040  1.00  0.00
ATOM   1120  HB3 SER    75       2.082  -2.695  -9.830  1.00  0.00
ATOM   1121  OG  SER    75       0.294  -1.860  -9.244  1.00  0.00
ATOM   1122  HG  SER    75      -0.109  -1.993 -10.105  1.00  0.00
ATOM   1123  C   SER    75       1.804  -2.467  -6.867  1.00  0.00
ATOM   1124  O   SER    75       0.685  -2.211  -6.490  1.00  0.00
ATOM   1125  N   HID    76       2.496  -3.526  -6.433  1.00  0.00
ATOM   1126  H   HID    76       3.462  -3.577  -6.723  1.00  0.00
ATOM   1127  CA  HID    76       1.936  -4.656  -5.625  1.00  0.00
ATOM   1128  HA  HID    76       0.960  -4.398  -5.213  1.00  0.00
ATOM   1129  CB  HID    76       1.770  -5.874  -6.563  1.00  0.00
ATOM   1130  HB2 HID    76       2.626  -5.985  -7.229  1.00  0.00
ATOM   1131  HB3 HID    76       1.534  -6.838  -6.112  1.00  0.00
ATOM   1132  CG  HID    76       0.605  -5.508  -7.422  1.00  0.00
ATOM   1133  ND1 HID    76      -0.695  -5.567  -7.075  1.00  0.00
ATOM   1134  HD1 HID    76      -1.071  -5.879  -6.191  1.00  0.00
ATOM   1135  CE1 HID    76      -1.423  -5.122  -8.149  1.00  0.00
ATOM   1136  HE1 HID    76      -2.507  -5.099  -8.040  1.00  0.00
ATOM   1137  NE2 HID    76      -0.654  -4.791  -9.155  1.00  0.00
ATOM   1138  CD2 HID    76       0.605  -4.995  -8.655  1.00  0.00
ATOM   1139  HD2 HID    76       1.478  -4.742  -9.257  1.00  0.00
ATOM   1140  C   HID    76       2.798  -4.984  -4.434  1.00  0.00
ATOM   1141  O   HID    76       2.444  -4.662  -3.298  1.00  0.00
ATOM   1142  N   LEU    77       3.942  -5.653  -4.585  1.00  0.00
ATOM   1143  H   LEU    77       4.070  -6.039  -5.509  1.00  0.00
ATOM   1144  CA  LEU    77       4.782  -6.136  -3.521  1.00  0.00
ATOM   1145  HA  LEU    77       4.262  -6.887  -2.927  1.00  0.00
ATOM   1146  CB  LEU    77       6.076  -6.804  -4.166  1.00  0.00
ATOM   1147  HB2 LEU    77       5.783  -7.639  -4.802  1.00  0.00
ATOM   1148  HB3 LEU    77       6.481  -6.002  -4.784  1.00  0.00
ATOM   1149  CG  LEU    77       7.145  -7.271  -3.170  1.00  0.00
ATOM   1150  HG  LEU    77       7.269  -6.482  -2.428  1.00  0.00
ATOM   1151  CD1 LEU    77       6.771  -8.643  -2.433  1.00  0.00
ATOM   1152 HD11 LEU    77       6.648  -9.432  -3.174  1.00  0.00
ATOM   1153 HD12 LEU    77       7.570  -8.915  -1.743  1.00  0.00
ATOM   1154 HD13 LEU    77       5.841  -8.517  -1.879  1.00  0.00
ATOM   1155  CD2 LEU    77       8.381  -7.568  -4.038  1.00  0.00
ATOM   1156 HD21 LEU    77       8.684  -6.662  -4.562  1.00  0.00
ATOM   1157 HD22 LEU    77       9.198  -7.910  -3.403  1.00  0.00
ATOM   1158 HD23 LEU    77       8.138  -8.343  -4.765  1.00  0.00
ATOM   1159  C   LEU    77       5.052  -5.339  -2.253  1.00  0.00
ATOM   1160  O   LEU    77       4.887  -5.883  -1.166  1.00  0.00
ATOM   1161  N   PRO    78       5.501  -4.023  -2.333  1.00  0.00
ATOM   1162  CD  PRO    78       6.031  -3.369  -3.551  1.00  0.00
ATOM   1163  HD2 PRO    78       5.295  -3.462  -4.349  1.00  0.00
ATOM   1164  HD3 PRO    78       6.952  -3.870  -3.847  1.00  0.00
ATOM   1165  CG  PRO    78       6.255  -1.981  -3.153  1.00  0.00
ATOM   1166  HG2 PRO    78       5.346  -1.399  -3.305  1.00  0.00
ATOM   1167  HG3 PRO    78       7.064  -1.551  -3.743  1.00  0.00
ATOM   1168  CB  PRO    78       6.643  -2.049  -1.638  1.00  0.00
ATOM   1169  HB2 PRO    78       6.302  -1.139  -1.144  1.00  0.00
ATOM   1170  HB3 PRO    78       7.693  -2.219  -1.400  1.00  0.00
ATOM   1171  CA  PRO    78       5.766  -3.291  -1.153  1.00  0.00
ATOM   1172  HA  PRO    78       6.330  -3.909  -0.454  1.00  0.00
ATOM   1173  C   PRO    78       4.403  -2.873  -0.498  1.00  0.00
ATOM   1174  O   PRO    78       4.253  -2.721   0.675  1.00  0.00
ATOM   1175  N   LEU    79       3.305  -2.844  -1.202  1.00  0.00
ATOM   1176  H   LEU    79       3.446  -2.915  -2.200  1.00  0.00
ATOM   1177  CA  LEU    79       1.937  -2.618  -0.704  1.00  0.00
ATOM   1178  HA  LEU    79       1.912  -1.767  -0.024  1.00  0.00
ATOM   1179  CB  LEU    79       0.972  -2.305  -1.956  1.00  0.00
ATOM   1180  HB2 LEU    79       1.451  -1.428  -2.391  1.00  0.00
ATOM   1181  HB3 LEU    79       0.946  -3.108  -2.693  1.00  0.00
ATOM   1182  CG  LEU    79      -0.468  -1.948  -1.535  1.00  0.00
ATOM   1183  HG  LEU    79      -0.855  -2.728  -0.879  1.00  0.00
ATOM   1184  CD1 LEU    79      -0.477  -0.627  -0.805  1.00  0.00
ATOM   1185 HD11 LEU    79      -0.090   0.153  -1.460  1.00  0.00
ATOM   1186 HD12 LEU    79      -1.497  -0.381  -0.511  1.00  0.00
ATOM   1187 HD13 LEU    79       0.150  -0.698   0.084  1.00  0.00
ATOM   1188  CD2 LEU    79      -1.400  -2.029  -2.792  1.00  0.00
ATOM   1189 HD21 LEU    79      -1.376  -3.040  -3.199  1.00  0.00
ATOM   1190 HD22 LEU    79      -2.421  -1.778  -2.505  1.00  0.00
ATOM   1191 HD23 LEU    79      -1.053  -1.325  -3.548  1.00  0.00
ATOM   1192  C   LEU    79       1.476  -3.816   0.147  1.00  0.00
ATOM   1193  O   LEU    79       0.948  -3.596   1.159  1.00  0.00
ATOM   1194  N   THR    80       1.834  -5.055  -0.261  1.00  0.00
ATOM   1195  H   THR    80       2.251  -5.151  -1.176  1.00  0.00
ATOM   1196  CA  THR    80       1.605  -6.217   0.491  1.00  0.00
ATOM   1197  HA  THR    80       0.536  -6.261   0.702  1.00  0.00
ATOM   1198  CB  THR    80       2.013  -7.507  -0.312  1.00  0.00
ATOM   1199  HB  THR    80       2.574  -7.175  -1.185  1.00  0.00
ATOM   1200  CG2 THR    80       2.870  -8.525   0.500  1.00  0.00
ATOM   1201 HG21 THR    80       2.309  -8.858   1.373  1.00  0.00
ATOM   1202 HG22 THR    80       3.107  -9.384  -0.128  1.00  0.00
ATOM   1203 HG23 THR    80       3.794  -8.046   0.824  1.00  0.00
ATOM   1204  OG1 THR    80       0.832  -8.199  -0.665  1.00  0.00
ATOM   1205  HG1 THR    80       1.060  -8.991  -1.157  1.00  0.00
ATOM   1206  C   THR    80       2.394  -6.104   1.820  1.00  0.00
ATOM   1207  O   THR    80       1.960  -6.522   2.876  1.00  0.00
ATOM   1208  N   GLY    81       3.611  -5.510   1.781  1.00  0.00
ATOM   1209  H   GLY    81       3.977  -5.229   0.882  1.00  0.00
ATOM   1210  CA  GLY    81       4.406  -5.259   2.946  1.00  0.00
ATOM   1211  HA2 GLY    81       4.485  -6.180   3.524  1.00  0.00
ATOM   1212  HA3 GLY    81       5.400  -4.941   2.632  1.00  0.00
ATOM   1213  C   GLY    81       3.810  -4.206   3.798  1.00  0.00
ATOM   1214  O   GLY    81       3.643  -4.454   4.990  1.00  0.00
ATOM   1215  N   CYS    82       3.254  -3.098   3.191  1.00  0.00
ATOM   1216  H   CYS    82       3.374  -2.920   2.204  1.00  0.00
ATOM   1217  CA  CYS    82       2.577  -2.129   3.971  1.00  0.00
ATOM   1218  HA  CYS    82       3.240  -1.850   4.790  1.00  0.00
ATOM   1219  CB  CYS    82       2.167  -0.871   3.229  1.00  0.00
ATOM   1220  HB2 CYS    82       3.032  -0.448   2.719  1.00  0.00
ATOM   1221  HB3 CYS    82       1.396  -1.112   2.497  1.00  0.00
ATOM   1222  SG  CYS    82       1.474   0.488   4.275  1.00  0.00
ATOM   1223  HG  CYS    82       1.264   1.340   3.275  1.00  0.00
ATOM   1224  C   CYS    82       1.315  -2.725   4.666  1.00  0.00
ATOM   1225  O   CYS    82       1.096  -2.564   5.845  1.00  0.00
ATOM   1226  N   LEU    83       0.500  -3.525   3.914  1.00  0.00
ATOM   1227  H   LEU    83       0.687  -3.562   2.922  1.00  0.00
ATOM   1228  CA  LEU    83      -0.696  -4.209   4.424  1.00  0.00
ATOM   1229  HA  LEU    83      -1.328  -3.473   4.921  1.00  0.00
ATOM   1230  CB  LEU    83      -1.547  -4.922   3.282  1.00  0.00
ATOM   1231  HB2 LEU    83      -0.799  -5.516   2.757  1.00  0.00
ATOM   1232  HB3 LEU    83      -2.319  -5.580   3.681  1.00  0.00
ATOM   1233  CG  LEU    83      -2.198  -3.897   2.283  1.00  0.00
ATOM   1234  HG  LEU    83      -1.481  -3.086   2.152  1.00  0.00
ATOM   1235  CD1 LEU    83      -2.549  -4.454   0.976  1.00  0.00
ATOM   1236 HD11 LEU    83      -3.266  -5.264   1.107  1.00  0.00
ATOM   1237 HD12 LEU    83      -2.991  -3.675   0.355  1.00  0.00
ATOM   1238 HD13 LEU    83      -1.652  -4.838   0.491  1.00  0.00
ATOM   1239  CD2 LEU    83      -3.450  -3.207   2.984  1.00  0.00
ATOM   1240 HD21 LEU    83      -3.122  -2.684   3.882  1.00  0.00
ATOM   1241 HD22 LEU    83      -3.906  -2.495   2.296  1.00  0.00
ATOM   1242 HD23 LEU    83      -4.181  -3.969   3.255  1.00  0.00
ATOM   1243  C   LEU    83      -0.445  -5.160   5.515  1.00  0.00
ATOM   1244  O   LEU    83      -1.229  -5.245   6.483  1.00  0.00
ATOM   1245  N   SER    84       0.781  -5.872   5.378  1.00  0.00
ATOM   1246  H   SER    84       1.302  -5.749   4.521  1.00  0.00
ATOM   1247  CA  SER    84       1.271  -6.832   6.349  1.00  0.00
ATOM   1248  HA  SER    84       0.510  -7.608   6.436  1.00  0.00
ATOM   1249  CB  SER    84       2.684  -7.532   6.016  1.00  0.00
ATOM   1250  HB2 SER    84       3.450  -6.760   5.940  1.00  0.00
ATOM   1251  HB3 SER    84       2.937  -8.216   6.826  1.00  0.00
ATOM   1252  OG  SER    84       2.614  -8.259   4.780  1.00  0.00
ATOM   1253  HG  SER    84       3.464  -8.667   4.600  1.00  0.00
ATOM   1254  C   SER    84       1.400  -6.322   7.784  1.00  0.00
ATOM   1255  O   SER    84       0.951  -6.907   8.714  1.00  0.00
ATOM   1256  N   THR    85       2.049  -5.100   7.810  1.00  0.00
ATOM   1257  H   THR    85       2.665  -4.915   7.031  1.00  0.00
ATOM   1258  CA  THR    85       2.053  -4.172   8.927  1.00  0.00
ATOM   1259  HA  THR    85       2.370  -4.598   9.879  1.00  0.00
ATOM   1260  CB  THR    85       2.853  -2.857   8.678  1.00  0.00
ATOM   1261  HB  THR    85       2.962  -2.334   9.628  1.00  0.00
ATOM   1262  CG2 THR    85       4.248  -3.147   8.089  1.00  0.00
ATOM   1263 HG21 THR    85       4.140  -3.670   7.139  1.00  0.00
ATOM   1264 HG22 THR    85       4.778  -2.208   7.928  1.00  0.00
ATOM   1265 HG23 THR    85       4.814  -3.768   8.783  1.00  0.00
ATOM   1266  OG1 THR    85       2.238  -1.780   7.956  1.00  0.00
ATOM   1267  HG1 THR    85       2.855  -1.048   7.887  1.00  0.00
ATOM   1268  C   THR    85       0.692  -3.863   9.473  1.00  0.00
ATOM   1269  O   THR    85       0.497  -3.802  10.662  1.00  0.00
ATOM   1270  N   LEU    86      -0.303  -3.682   8.607  1.00  0.00
ATOM   1271  H   LEU    86      -0.040  -3.482   7.652  1.00  0.00
ATOM   1272  CA  LEU    86      -1.630  -3.399   9.011  1.00  0.00
ATOM   1273  HA  LEU    86      -1.581  -2.803   9.922  1.00  0.00
ATOM   1274  CB  LEU    86      -2.462  -2.637   7.971  1.00  0.00
ATOM   1275  HB2 LEU    86      -2.718  -3.426   7.264  1.00  0.00
ATOM   1276  HB3 LEU    86      -3.364  -2.305   8.486  1.00  0.00
ATOM   1277  CG  LEU    86      -1.824  -1.423   7.195  1.00  0.00
ATOM   1278  HG  LEU    86      -1.001  -1.828   6.607  1.00  0.00
ATOM   1279  CD1 LEU    86      -2.801  -0.647   6.257  1.00  0.00
ATOM   1280 HD11 LEU    86      -3.624  -0.241   6.845  1.00  0.00
ATOM   1281 HD12 LEU    86      -2.267   0.168   5.770  1.00  0.00
ATOM   1282 HD13 LEU    86      -3.195  -1.326   5.501  1.00  0.00
ATOM   1283  CD2 LEU    86      -1.210  -0.415   8.101  1.00  0.00
ATOM   1284 HD21 LEU    86      -0.421  -0.886   8.687  1.00  0.00
ATOM   1285 HD22 LEU    86      -0.787   0.397   7.509  1.00  0.00
ATOM   1286 HD23 LEU    86      -1.972  -0.017   8.771  1.00  0.00
ATOM   1287  C   LEU    86      -2.325  -4.537   9.720  1.00  0.00
ATOM   1288  O   LEU    86      -2.876  -4.381  10.795  1.00  0.00
ATOM   1289  N   PHE    87      -2.159  -5.786   9.277  1.00  0.00
ATOM   1290  H   PHE    87      -1.653  -5.822   8.404  1.00  0.00
ATOM   1291  CA  PHE    87      -2.523  -7.020   9.901  1.00  0.00
ATOM   1292  HA  PHE    87      -3.609  -7.101   9.936  1.00  0.00
ATOM   1293  CB  PHE    87      -1.971  -8.213   9.135  1.00  0.00
ATOM   1294  HB2 PHE    87      -2.178  -8.231   8.065  1.00  0.00
ATOM   1295  HB3 PHE    87      -0.894  -8.258   9.297  1.00  0.00
ATOM   1296  CG  PHE    87      -2.568  -9.529   9.728  1.00  0.00
ATOM   1297  CD1 PHE    87      -3.905  -9.850   9.511  1.00  0.00
ATOM   1298  HD1 PHE    87      -4.535  -9.167   8.941  1.00  0.00
ATOM   1299  CE1 PHE    87      -4.443 -11.040  10.018  1.00  0.00
ATOM   1300  HE1 PHE    87      -5.470 -11.323   9.788  1.00  0.00
ATOM   1301  CZ  PHE    87      -3.647 -11.874  10.831  1.00  0.00
ATOM   1302  HZ  PHE    87      -4.154 -12.737  11.264  1.00  0.00
ATOM   1303  CE2 PHE    87      -2.283 -11.652  11.098  1.00  0.00
ATOM   1304  HE2 PHE    87      -1.640 -12.257  11.737  1.00  0.00
ATOM   1305  CD2 PHE    87      -1.743 -10.480  10.421  1.00  0.00
ATOM   1306  HD2 PHE    87      -0.669 -10.294  10.426  1.00  0.00
ATOM   1307  C   PHE    87      -1.858  -7.067  11.283  1.00  0.00
ATOM   1308  O   PHE    87      -2.532  -7.326  12.295  1.00  0.00
ATOM   1309  N   LEU    88      -0.504  -6.943  11.371  1.00  0.00
ATOM   1310  H   LEU    88       0.090  -6.823  10.563  1.00  0.00
ATOM   1311  CA  LEU    88       0.118  -7.044  12.667  1.00  0.00
ATOM   1312  HA  LEU    88      -0.084  -8.020  13.108  1.00  0.00
ATOM   1313  CB  LEU    88       1.677  -6.872  12.518  1.00  0.00
ATOM   1314  HB2 LEU    88       1.697  -5.895  12.035  1.00  0.00
ATOM   1315  HB3 LEU    88       2.091  -6.789  13.523  1.00  0.00
ATOM   1316  CG  LEU    88       2.520  -7.869  11.695  1.00  0.00
ATOM   1317  HG  LEU    88       1.922  -8.221  10.855  1.00  0.00
ATOM   1318  CD1 LEU    88       3.838  -7.189  11.154  1.00  0.00
ATOM   1319 HD11 LEU    88       4.437  -6.837  11.994  1.00  0.00
ATOM   1320 HD12 LEU    88       4.412  -7.915  10.578  1.00  0.00
ATOM   1321 HD13 LEU    88       3.576  -6.345  10.516  1.00  0.00
ATOM   1322  CD2 LEU    88       2.833  -9.191  12.506  1.00  0.00
ATOM   1323 HD21 LEU    88       1.898  -9.680  12.779  1.00  0.00
ATOM   1324 HD22 LEU    88       3.428  -9.864  11.889  1.00  0.00
ATOM   1325 HD23 LEU    88       3.389  -8.941  13.410  1.00  0.00
ATOM   1326  C   LEU    88      -0.446  -5.993  13.668  1.00  0.00
ATOM   1327  O   LEU    88      -0.595  -6.288  14.859  1.00  0.00
ATOM   1328  N   GLN    89      -0.721  -4.781  13.227  1.00  0.00
ATOM   1329  H   GLN    89      -0.456  -4.511  12.291  1.00  0.00
ATOM   1330  CA  GLN    89      -1.315  -3.736  14.129  1.00  0.00
ATOM   1331  HA  GLN    89      -0.753  -3.645  15.059  1.00  0.00
ATOM   1332  CB  GLN    89      -1.243  -2.435  13.398  1.00  0.00
ATOM   1333  HB2 GLN    89      -1.499  -2.606  12.352  1.00  0.00
ATOM   1334  HB3 GLN    89      -1.962  -1.745  13.839  1.00  0.00
ATOM   1335  CG  GLN    89       0.200  -1.817  13.490  1.00  0.00
ATOM   1336  HG2 GLN    89       0.254  -1.439  14.511  1.00  0.00
ATOM   1337  HG3 GLN    89       1.056  -2.463  13.296  1.00  0.00
ATOM   1338  CD  GLN    89       0.255  -0.624  12.521  1.00  0.00
ATOM   1339  OE1 GLN    89       0.079   0.531  12.906  1.00  0.00
ATOM   1340  NE2 GLN    89       0.319  -1.007  11.219  1.00  0.00
ATOM   1341 HE21 GLN    89       0.359  -0.308  10.491  1.00  0.00
ATOM   1342 HE22 GLN    89       0.326  -1.989  10.985  1.00  0.00
ATOM   1343  C   GLN    89      -2.724  -4.092  14.601  1.00  0.00
ATOM   1344  O   GLN    89      -3.076  -3.875  15.749  1.00  0.00
ATOM   1345  N   ALA    90      -3.644  -4.599  13.701  1.00  0.00
ATOM   1346  H   ALA    90      -3.314  -4.871  12.786  1.00  0.00
ATOM   1347  CA  ALA    90      -4.979  -4.918  14.056  1.00  0.00
ATOM   1348  HA  ALA    90      -5.511  -4.074  14.495  1.00  0.00
ATOM   1349  CB  ALA    90      -5.668  -5.290  12.683  1.00  0.00
ATOM   1350  HB1 ALA    90      -5.152  -6.140  12.236  1.00  0.00
ATOM   1351  HB2 ALA    90      -6.712  -5.551  12.859  1.00  0.00
ATOM   1352  HB3 ALA    90      -5.616  -4.437  12.007  1.00  0.00
ATOM   1353  C   ALA    90      -5.195  -6.196  14.869  1.00  0.00
ATOM   1354  O   ALA    90      -5.939  -6.146  15.861  1.00  0.00
ATOM   1355  N   ALA    91      -4.347  -7.182  14.607  1.00  0.00
ATOM   1356  H   ALA    91      -3.837  -7.091  13.740  1.00  0.00
ATOM   1357  CA  ALA    91      -4.215  -8.384  15.340  1.00  0.00
ATOM   1358  HA  ALA    91      -5.200  -8.832  15.471  1.00  0.00
ATOM   1359  CB  ALA    91      -3.365  -9.320  14.505  1.00  0.00
ATOM   1360  HB1 ALA    91      -2.372  -8.890  14.373  1.00  0.00
ATOM   1361  HB2 ALA    91      -3.279 -10.282  15.010  1.00  0.00
ATOM   1362  HB3 ALA    91      -3.831  -9.463  13.530  1.00  0.00
ATOM   1363  C   ALA    91      -3.732  -8.120  16.731  1.00  0.00
ATOM   1364  O   ALA    91      -4.247  -8.621  17.725  1.00  0.00
ATOM   1365  N   GLU    92      -2.728  -7.271  16.916  1.00  0.00
ATOM   1366  H   GLU    92      -2.265  -6.984  16.065  1.00  0.00
ATOM   1367  CA  GLU    92      -2.185  -6.799  18.198  1.00  0.00
ATOM   1368  HA  GLU    92      -1.869  -7.650  18.801  1.00  0.00
ATOM   1369  CB  GLU    92      -0.937  -5.859  17.959  1.00  0.00
ATOM   1370  HB2 GLU    92      -0.134  -6.529  17.653  1.00  0.00
ATOM   1371  HB3 GLU    92      -1.219  -5.223  17.120  1.00  0.00
ATOM   1372  CG  GLU    92      -0.454  -4.980  19.129  1.00  0.00
ATOM   1373  HG2 GLU    92      -1.319  -4.434  19.504  1.00  0.00
ATOM   1374  HG3 GLU    92      -0.053  -5.613  19.921  1.00  0.00
ATOM   1375  CD  GLU    92       0.601  -4.004  18.685  1.00  0.00
ATOM   1376  OE1 GLU    92       1.579  -4.456  18.142  1.00  0.00
ATOM   1377  OE2 GLU    92       0.393  -2.782  18.941  1.00  0.00
ATOM   1378  C   GLU    92      -3.152  -6.063  19.186  1.00  0.00
ATOM   1379  O   GLU    92      -3.242  -6.196  20.410  1.00  0.00
ATOM   1380  N   ILE    93      -4.014  -5.159  18.608  1.00  0.00
ATOM   1381  H   ILE    93      -3.986  -4.918  17.628  1.00  0.00
ATOM   1382  CA  ILE    93      -4.958  -4.487  19.445  1.00  0.00
ATOM   1383  HA  ILE    93      -4.602  -4.184  20.430  1.00  0.00
ATOM   1384  CB  ILE    93      -5.444  -3.230  18.659  1.00  0.00
ATOM   1385  HB  ILE    93      -5.853  -3.536  17.696  1.00  0.00
ATOM   1386  CG2 ILE    93      -6.551  -2.502  19.488  1.00  0.00
ATOM   1387 HG21 ILE    93      -6.142  -2.196  20.451  1.00  0.00
ATOM   1388 HG22 ILE    93      -6.894  -1.623  18.943  1.00  0.00
ATOM   1389 HG23 ILE    93      -7.390  -3.179  19.649  1.00  0.00
ATOM   1390  CG1 ILE    93      -4.323  -2.282  18.230  1.00  0.00
ATOM   1391 HG12 ILE    93      -3.932  -1.789  19.120  1.00  0.00
ATOM   1392 HG13 ILE    93      -3.533  -2.873  17.767  1.00  0.00
ATOM   1393  CD1 ILE    93      -4.833  -1.194  17.208  1.00  0.00
ATOM   1394 HD11 ILE    93      -5.622  -0.602  17.671  1.00  0.00
ATOM   1395 HD12 ILE    93      -4.006  -0.541  16.929  1.00  0.00
ATOM   1396 HD13 ILE    93      -5.223  -1.686  16.317  1.00  0.00
ATOM   1397  C   ILE    93      -6.088  -5.446  19.794  1.00  0.00
ATOM   1398  O   ILE    93      -6.566  -5.403  20.886  1.00  0.00
ATOM   1399  N   PHE    94      -6.414  -6.339  18.833  1.00  0.00
ATOM   1400  H   PHE    94      -6.043  -6.313  17.894  1.00  0.00
ATOM   1401  CA  PHE    94      -7.438  -7.359  19.155  1.00  0.00
ATOM   1402  HA  PHE    94      -8.350  -6.884  19.517  1.00  0.00
ATOM   1403  CB  PHE    94      -7.776  -8.169  17.863  1.00  0.00
ATOM   1404  HB2 PHE    94      -7.936  -7.531  16.994  1.00  0.00
ATOM   1405  HB3 PHE    94      -6.958  -8.861  17.661  1.00  0.00
ATOM   1406  CG  PHE    94      -9.035  -9.016  18.020  1.00  0.00
ATOM   1407  CD1 PHE    94     -10.327  -8.541  17.755  1.00  0.00
ATOM   1408  HD1 PHE    94     -10.471  -7.496  17.481  1.00  0.00
ATOM   1409  CE1 PHE    94     -11.442  -9.411  17.841  1.00  0.00
ATOM   1410  HE1 PHE    94     -12.451  -9.051  17.637  1.00  0.00
ATOM   1411  CZ  PHE    94     -11.237 -10.732  18.189  1.00  0.00
ATOM   1412  HZ  PHE    94     -12.090 -11.409  18.242  1.00  0.00
ATOM   1413  CE2 PHE    94      -9.943 -11.207  18.474  1.00  0.00
ATOM   1414  HE2 PHE    94      -9.800 -12.251  18.754  1.00  0.00
ATOM   1415  CD2 PHE    94      -8.840 -10.344  18.399  1.00  0.00
ATOM   1416  HD2 PHE    94      -7.842 -10.713  18.636  1.00  0.00
ATOM   1417  C   PHE    94      -6.940  -8.263  20.305  1.00  0.00
ATOM   1418  O   PHE    94      -7.577  -8.583  21.336  1.00  0.00
ATOM   1419  N   VAL    95      -5.643  -8.629  20.217  1.00  0.00
ATOM   1420  H   VAL    95      -5.111  -8.547  19.363  1.00  0.00
ATOM   1421  CA  VAL    95      -5.057  -9.361  21.326  1.00  0.00
ATOM   1422  HA  VAL    95      -5.715 -10.184  21.603  1.00  0.00
ATOM   1423  CB  VAL    95      -3.628  -9.939  21.030  1.00  0.00
ATOM   1424  HB  VAL    95      -3.067  -9.201  20.457  1.00  0.00
ATOM   1425  CG1 VAL    95      -2.901 -10.247  22.281  1.00  0.00
ATOM   1426 HG11 VAL    95      -3.461 -10.986  22.855  1.00  0.00
ATOM   1427 HG12 VAL    95      -1.915 -10.645  22.040  1.00  0.00
ATOM   1428 HG13 VAL    95      -2.791  -9.337  22.871  1.00  0.00
ATOM   1429  CG2 VAL    95      -3.708 -11.208  20.176  1.00  0.00
ATOM   1430 HG21 VAL    95      -4.192 -10.978  19.227  1.00  0.00
ATOM   1431 HG22 VAL    95      -2.702 -11.584  19.988  1.00  0.00
ATOM   1432 HG23 VAL    95      -4.286 -11.966  20.704  1.00  0.00
ATOM   1433  C   VAL    95      -5.028  -8.710  22.717  1.00  0.00
ATOM   1434  O   VAL    95      -5.318  -9.291  23.804  1.00  0.00
ATOM   1435  N   GLU    96      -4.523  -7.470  22.694  1.00  0.00
ATOM   1436  H   GLU    96      -4.019  -7.246  21.848  1.00  0.00
ATOM   1437  CA  GLU    96      -4.373  -6.614  23.810  1.00  0.00
ATOM   1438  HA  GLU    96      -4.087  -7.227  24.665  1.00  0.00
ATOM   1439  CB  GLU    96      -3.326  -5.512  23.626  1.00  0.00
ATOM   1440  HB2 GLU    96      -3.575  -4.954  22.723  1.00  0.00
ATOM   1441  HB3 GLU    96      -3.378  -4.848  24.489  1.00  0.00
ATOM   1442  CG  GLU    96      -1.883  -6.087  23.499  1.00  0.00
ATOM   1443  HG2 GLU    96      -1.748  -6.972  24.121  1.00  0.00
ATOM   1444  HG3 GLU    96      -1.638  -6.330  22.465  1.00  0.00
ATOM   1445  CD  GLU    96      -0.955  -4.965  23.996  1.00  0.00
ATOM   1446  OE1 GLU    96      -0.413  -4.161  23.205  1.00  0.00
ATOM   1447  OE2 GLU    96      -0.802  -4.937  25.217  1.00  0.00
ATOM   1448  C   GLU    96      -5.680  -6.194  24.390  1.00  0.00
ATOM   1449  O   GLU    96      -5.783  -5.961  25.589  1.00  0.00
ATOM   1450  N   SER    97      -6.726  -5.955  23.588  1.00  0.00
ATOM   1451  H   SER    97      -6.593  -6.084  22.595  1.00  0.00
ATOM   1452  CA  SER    97      -7.924  -5.301  24.035  1.00  0.00
ATOM   1453  HA  SER    97      -7.647  -4.512  24.734  1.00  0.00
ATOM   1454  CB  SER    97      -8.722  -4.687  22.904  1.00  0.00
ATOM   1455  HB2 SER    97      -8.985  -5.486  22.211  1.00  0.00
ATOM   1456  HB3 SER    97      -9.631  -4.263  23.331  1.00  0.00
ATOM   1457  OG  SER    97      -7.993  -3.652  22.194  1.00  0.00
ATOM   1458  HG  SER    97      -8.543  -3.298  21.491  1.00  0.00
ATOM   1459  C   SER    97      -8.833  -6.006  24.974  1.00  0.00
ATOM   1460  O   SER    97      -9.371  -5.424  25.880  1.00  0.00
ATOM   1461  N   GLU    98      -9.099  -7.301  24.778  1.00  0.00
ATOM   1462  H   GLU    98      -8.718  -7.721  23.942  1.00  0.00
ATOM   1463  CA  GLU    98      -9.968  -8.085  25.594  1.00  0.00
ATOM   1464  HA  GLU    98     -10.959  -7.636  25.664  1.00  0.00
ATOM   1465  CB  GLU    98     -10.103  -9.488  24.918  1.00  0.00
ATOM   1466  HB2 GLU    98     -10.681  -9.322  24.009  1.00  0.00
ATOM   1467  HB3 GLU    98      -9.088  -9.785  24.653  1.00  0.00
ATOM   1468  CG  GLU    98     -10.777 -10.626  25.766  1.00  0.00
ATOM   1469  HG2 GLU    98     -10.045 -10.897  26.527  1.00  0.00
ATOM   1470  HG3 GLU    98     -11.670 -10.227  26.248  1.00  0.00
ATOM   1471  CD  GLU    98     -11.151 -11.875  24.945  1.00  0.00
ATOM   1472  OE1 GLU    98     -10.289 -12.344  24.181  1.00  0.00
ATOM   1473  OE2 GLU    98     -12.315 -12.367  25.028  1.00  0.00
ATOM   1474  C   GLU    98      -9.523  -8.160  27.065  1.00  0.00
ATOM   1475  O   GLU    98      -8.300  -8.339  27.230  1.00  0.00
ATOM   1476  N   LEU    99     -10.425  -7.994  28.008  1.00  0.00
ATOM   1477  H   LEU    99     -11.304  -7.556  27.771  1.00  0.00
ATOM   1478  CA  LEU    99     -10.134  -8.276  29.465  1.00  0.00
ATOM   1479  HA  LEU    99     -11.038  -8.182  30.067  1.00  0.00
ATOM   1480  CB  LEU    99      -9.596  -9.762  29.588  1.00  0.00
ATOM   1481  HB2 LEU    99     -10.454 -10.263  29.140  1.00  0.00
ATOM   1482  HB3 LEU    99      -8.719  -9.911  28.958  1.00  0.00
ATOM   1483  CG  LEU    99      -9.325 -10.362  31.012  1.00  0.00
ATOM   1484  HG  LEU    99      -8.676  -9.665  31.541  1.00  0.00
ATOM   1485  CD1 LEU    99     -10.600 -10.596  31.832  1.00  0.00
ATOM   1486 HD11 LEU    99     -11.250 -11.294  31.303  1.00  0.00
ATOM   1487 HD12 LEU    99     -10.336 -11.012  32.804  1.00  0.00
ATOM   1488 HD13 LEU    99     -11.122  -9.649  31.972  1.00  0.00
ATOM   1489  CD2 LEU    99      -8.414 -11.609  30.900  1.00  0.00
ATOM   1490 HD21 LEU    99      -7.465 -11.326  30.445  1.00  0.00
ATOM   1491 HD22 LEU    99      -8.232 -12.017  31.894  1.00  0.00
ATOM   1492 HD23 LEU    99      -8.903 -12.362  30.282  1.00  0.00
ATOM   1493  C   LEU    99      -9.210  -7.218  30.153  1.00  0.00
ATOM   1494  O   LEU    99      -8.027  -7.405  30.372  1.00  0.00
ATOM   1495  N   PRO   100      -9.642  -6.039  30.629  1.00  0.00
ATOM   1496  CD  PRO   100     -11.089  -5.734  30.751  1.00  0.00
ATOM   1497  HD2 PRO   100     -11.587  -6.553  31.270  1.00  0.00
ATOM   1498  HD3 PRO   100     -11.518  -5.621  29.755  1.00  0.00
ATOM   1499  CG  PRO   100     -11.117  -4.426  31.552  1.00  0.00
ATOM   1500  HG2 PRO   100     -11.008  -4.594  32.623  1.00  0.00
ATOM   1501  HG3 PRO   100     -12.022  -3.847  31.366  1.00  0.00
ATOM   1502  CB  PRO   100      -9.865  -3.709  30.957  1.00  0.00
ATOM   1503  HB2 PRO   100      -9.531  -2.947  31.661  1.00  0.00
ATOM   1504  HB3 PRO   100      -9.956  -3.270  29.964  1.00  0.00
ATOM   1505  CA  PRO   100      -8.853  -4.876  30.926  1.00  0.00
ATOM   1506  HA  PRO   100      -8.049  -4.808  30.193  1.00  0.00
ATOM   1507  C   PRO   100      -8.255  -4.945  32.333  1.00  0.00
ATOM   1508  O   PRO   100      -7.602  -4.025  32.856  1.00  0.00
ATOM   1509  N   LEU   101      -8.405  -6.060  33.008  1.00  0.00
ATOM   1510  H   LEU   101      -9.053  -6.714  32.593  1.00  0.00
ATOM   1511  CA  LEU   101      -7.832  -6.384  34.342  1.00  0.00
ATOM   1512  HA  LEU   101      -8.166  -5.655  35.080  1.00  0.00
ATOM   1513  CB  LEU   101      -8.306  -7.813  34.797  1.00  0.00
ATOM   1514  HB2 LEU   101      -7.691  -8.539  34.265  1.00  0.00
ATOM   1515  HB3 LEU   101      -8.064  -7.842  35.859  1.00  0.00
ATOM   1516  CG  LEU   101      -9.783  -8.156  34.602  1.00  0.00
ATOM   1517  HG  LEU   101     -10.043  -8.220  33.545  1.00  0.00
ATOM   1518  CD1 LEU   101      -9.973  -9.562  35.274  1.00  0.00
ATOM   1519 HD11 LEU   101      -9.713  -9.498  36.331  1.00  0.00
ATOM   1520 HD12 LEU   101     -11.012  -9.876  35.174  1.00  0.00
ATOM   1521 HD13 LEU   101      -9.326 -10.290  34.785  1.00  0.00
ATOM   1522  CD2 LEU   101     -10.716  -7.182  35.282  1.00  0.00
ATOM   1523 HD21 LEU   101     -10.555  -6.182  34.879  1.00  0.00
ATOM   1524 HD22 LEU   101     -11.749  -7.483  35.104  1.00  0.00
ATOM   1525 HD23 LEU   101     -10.519  -7.177  36.354  1.00  0.00
ATOM   1526  C   LEU   101      -6.263  -6.229  34.392  1.00  0.00
ATOM   1527  O   LEU   101      -5.697  -5.671  35.380  1.00  0.00
ATOM   1528  N   SER   102      -5.548  -6.731  33.340  1.00  0.00
ATOM   1529  H   SER   102      -5.962  -7.317  32.629  1.00  0.00
ATOM   1530  CA  SER   102      -4.172  -6.494  33.284  1.00  0.00
ATOM   1531  HA  SER   102      -4.034  -5.458  33.592  1.00  0.00
ATOM   1532  CB  SER   102      -3.254  -7.382  34.129  1.00  0.00
ATOM   1533  HB2 SER   102      -3.810  -7.536  35.054  1.00  0.00
ATOM   1534  HB3 SER   102      -3.206  -8.319  33.574  1.00  0.00
ATOM   1535  OG  SER   102      -1.906  -6.936  34.443  1.00  0.00
ATOM   1536  HG  SER   102      -1.465  -7.602  34.976  1.00  0.00
ATOM   1537  C   SER   102      -3.837  -6.607  31.804  1.00  0.00
ATOM   1538  O   SER   102      -4.650  -6.965  30.943  1.00  0.00
ATOM   1539  N   TRP   103      -2.470  -6.368  31.489  1.00  0.00
ATOM   1540  H   TRP   103      -1.837  -5.927  32.140  1.00  0.00
ATOM   1541  CA  TRP   103      -2.022  -6.608  30.192  1.00  0.00
ATOM   1542  HA  TRP   103      -2.681  -6.141  29.460  1.00  0.00
ATOM   1543  CB  TRP   103      -0.574  -5.980  30.044  1.00  0.00
ATOM   1544  HB2 TRP   103      -0.084  -6.220  29.101  1.00  0.00
ATOM   1545  HB3 TRP   103      -0.654  -4.898  30.146  1.00  0.00
ATOM   1546  CG  TRP   103       0.356  -6.454  31.151  1.00  0.00
ATOM   1547  CD1 TRP   103       0.509  -5.703  32.289  1.00  0.00
ATOM   1548  HD1 TRP   103       0.007  -4.735  32.283  1.00  0.00
ATOM   1549  NE1 TRP   103       1.301  -6.364  33.240  1.00  0.00
ATOM   1550  HE1 TRP   103       1.481  -6.067  34.189  1.00  0.00
ATOM   1551  CE2 TRP   103       1.738  -7.538  32.674  1.00  0.00
ATOM   1552  CZ2 TRP   103       2.542  -8.562  33.209  1.00  0.00
ATOM   1553  HZ2 TRP   103       3.000  -8.461  34.193  1.00  0.00
ATOM   1554  CH2 TRP   103       2.684  -9.620  32.434  1.00  0.00
ATOM   1555  HH2 TRP   103       3.269 -10.448  32.834  1.00  0.00
ATOM   1556  CZ3 TRP   103       2.153  -9.730  31.194  1.00  0.00
ATOM   1557  HZ3 TRP   103       2.365 -10.602  30.576  1.00  0.00
ATOM   1558  CE3 TRP   103       1.344  -8.766  30.681  1.00  0.00
ATOM   1559  HE3 TRP   103       0.771  -9.022  29.790  1.00  0.00
ATOM   1560  CD2 TRP   103       1.162  -7.638  31.358  1.00  0.00
ATOM   1561  C   TRP   103      -2.043  -8.048  29.648  1.00  0.00
ATOM   1562  O   TRP   103      -1.877  -8.998  30.424  1.00  0.00
ATOM   1563  N   ALA   104      -2.197  -8.057  28.346  1.00  0.00
ATOM   1564  H   ALA   104      -2.467  -7.197  27.890  1.00  0.00
ATOM   1565  CA  ALA   104      -2.060  -9.240  27.543  1.00  0.00
ATOM   1566  HA  ALA   104      -2.732 -10.035  27.867  1.00  0.00
ATOM   1567  CB  ALA   104      -2.553  -8.700  26.189  1.00  0.00
ATOM   1568  HB1 ALA   104      -1.885  -7.910  25.847  1.00  0.00
ATOM   1569  HB2 ALA   104      -2.564  -9.508  25.457  1.00  0.00
ATOM   1570  HB3 ALA   104      -3.560  -8.300  26.302  1.00  0.00
ATOM   1571  C   ALA   104      -0.660  -9.873  27.481  1.00  0.00
ATOM   1572  O   ALA   104       0.348  -9.307  27.129  1.00  0.00
ATOM   1573  N   ASP   105      -0.573 -11.162  27.808  1.00  0.00
ATOM   1574  H   ASP   105      -1.364 -11.486  28.346  1.00  0.00
ATOM   1575  CA  ASP   105       0.540 -12.019  27.673  1.00  0.00
ATOM   1576  HA  ASP   105       1.214 -11.930  28.525  1.00  0.00
ATOM   1577  CB  ASP   105      -0.014 -13.519  27.614  1.00  0.00
ATOM   1578  HB2 ASP   105      -0.483 -13.616  28.593  1.00  0.00
ATOM   1579  HB3 ASP   105      -0.777 -13.585  26.839  1.00  0.00
ATOM   1580  CG  ASP   105       1.015 -14.656  27.421  1.00  0.00
ATOM   1581  OD1 ASP   105       0.667 -15.839  27.109  1.00  0.00
ATOM   1582  OD2 ASP   105       2.215 -14.389  27.680  1.00  0.00
ATOM   1583  C   ASP   105       1.625 -11.722  26.587  1.00  0.00
ATOM   1584  O   ASP   105       1.386 -11.694  25.391  1.00  0.00
ATOM   1585  N   ARG   106       2.861 -11.521  27.015  1.00  0.00
ATOM   1586  H   ARG   106       3.157 -11.718  27.960  1.00  0.00
ATOM   1587  CA  ARG   106       3.807 -10.990  26.116  1.00  0.00
ATOM   1588  HA  ARG   106       3.435 -10.109  25.592  1.00  0.00
ATOM   1589  CB  ARG   106       5.003 -10.572  26.995  1.00  0.00
ATOM   1590  HB2 ARG   106       5.430 -11.498  27.380  1.00  0.00
ATOM   1591  HB3 ARG   106       5.717 -10.096  26.323  1.00  0.00
ATOM   1592  CG  ARG   106       4.673  -9.567  28.238  1.00  0.00
ATOM   1593  HG2 ARG   106       3.967 -10.092  28.882  1.00  0.00
ATOM   1594  HG3 ARG   106       5.611  -9.418  28.773  1.00  0.00
ATOM   1595  CD  ARG   106       4.083  -8.192  27.840  1.00  0.00
ATOM   1596  HD2 ARG   106       4.686  -7.704  27.074  1.00  0.00
ATOM   1597  HD3 ARG   106       3.056  -8.284  27.488  1.00  0.00
ATOM   1598  NE  ARG   106       4.093  -7.345  29.068  1.00  0.00
ATOM   1599  HE  ARG   106       4.646  -7.691  29.839  1.00  0.00
ATOM   1600  CZ  ARG   106       3.434  -6.177  29.221  1.00  0.00
ATOM   1601  NH1 ARG   106       2.444  -5.691  28.500  1.00  0.00
ATOM   1602 HH11 ARG   106       2.089  -6.218  27.715  1.00  0.00
ATOM   1603 HH12 ARG   106       2.045  -4.793  28.735  1.00  0.00
ATOM   1604  NH2 ARG   106       3.785  -5.384  30.202  1.00  0.00
ATOM   1605 HH21 ARG   106       4.535  -5.655  30.822  1.00  0.00
ATOM   1606 HH22 ARG   106       3.304  -4.505  30.334  1.00  0.00
ATOM   1607  C   ARG   106       4.278 -11.945  25.031  1.00  0.00
ATOM   1608  O   ARG   106       4.872 -11.537  24.072  1.00  0.00
ATOM   1609  N   LEU   107       3.966 -13.289  25.110  1.00  0.00
ATOM   1610  H   LEU   107       3.621 -13.729  25.951  1.00  0.00
ATOM   1611  CA  LEU   107       4.313 -14.149  23.964  1.00  0.00
ATOM   1612  HA  LEU   107       4.925 -13.601  23.248  1.00  0.00
ATOM   1613  CB  LEU   107       5.136 -15.397  24.481  1.00  0.00
ATOM   1614  HB2 LEU   107       4.362 -16.048  24.889  1.00  0.00
ATOM   1615  HB3 LEU   107       5.625 -15.895  23.644  1.00  0.00
ATOM   1616  CG  LEU   107       6.169 -15.092  25.566  1.00  0.00
ATOM   1617  HG  LEU   107       5.657 -14.600  26.393  1.00  0.00
ATOM   1618  CD1 LEU   107       6.861 -16.356  26.075  1.00  0.00
ATOM   1619 HD11 LEU   107       7.374 -16.848  25.248  1.00  0.00
ATOM   1620 HD12 LEU   107       7.586 -16.089  26.844  1.00  0.00
ATOM   1621 HD13 LEU   107       6.118 -17.033  26.496  1.00  0.00
ATOM   1622  CD2 LEU   107       7.215 -14.072  25.112  1.00  0.00
ATOM   1623 HD21 LEU   107       6.721 -13.137  24.848  1.00  0.00
ATOM   1624 HD22 LEU   107       7.923 -13.893  25.921  1.00  0.00
ATOM   1625 HD23 LEU   107       7.747 -14.459  24.243  1.00  0.00
ATOM   1626  C   LEU   107       3.140 -14.531  23.112  1.00  0.00
ATOM   1627  O   LEU   107       3.205 -15.463  22.361  1.00  0.00
ATOM   1628  N   SER   108       2.039 -13.759  23.298  1.00  0.00
ATOM   1629  H   SER   108       2.091 -13.108  24.069  1.00  0.00
ATOM   1630  CA  SER   108       0.791 -13.845  22.548  1.00  0.00
ATOM   1631  HA  SER   108       0.500 -14.895  22.577  1.00  0.00
ATOM   1632  CB  SER   108      -0.393 -12.997  23.010  1.00  0.00
ATOM   1633  HB2 SER   108      -0.177 -11.962  22.746  1.00  0.00
ATOM   1634  HB3 SER   108      -1.272 -13.335  22.461  1.00  0.00
ATOM   1635  OG  SER   108      -0.645 -13.088  24.417  1.00  0.00
ATOM   1636  HG  SER   108      -1.397 -12.536  24.644  1.00  0.00
ATOM   1637  C   SER   108       1.008 -13.511  21.009  1.00  0.00
ATOM   1638  O   SER   108       1.901 -12.885  20.564  1.00  0.00
ATOM   1639  N   GLY   109       0.046 -14.085  20.214  1.00  0.00
ATOM   1640  H   GLY   109      -0.587 -14.731  20.664  1.00  0.00
ATOM   1641  CA  GLY   109      -0.127 -13.826  18.759  1.00  0.00
ATOM   1642  HA2 GLY   109       0.455 -14.601  18.260  1.00  0.00
ATOM   1643  HA3 GLY   109      -1.187 -13.987  18.564  1.00  0.00
ATOM   1644  C   GLY   109       0.273 -12.484  18.211  1.00  0.00
ATOM   1645  O   GLY   109      -0.238 -11.452  18.615  1.00  0.00
ATOM   1646  N   CYS   110       1.260 -12.529  17.238  1.00  0.00
ATOM   1647  H   CYS   110       1.673 -13.428  17.036  1.00  0.00
ATOM   1648  CA  CYS   110       1.803 -11.347  16.561  1.00  0.00
ATOM   1649  HA  CYS   110       2.631 -11.668  15.929  1.00  0.00
ATOM   1650  CB  CYS   110       0.778 -10.608  15.688  1.00  0.00
ATOM   1651  HB2 CYS   110      -0.121 -10.313  16.230  1.00  0.00
ATOM   1652  HB3 CYS   110       1.192  -9.741  15.173  1.00  0.00
ATOM   1653  SG  CYS   110       0.234 -11.744  14.398  1.00  0.00
ATOM   1654  HG  CYS   110      -0.607 -10.897  13.812  1.00  0.00
ATOM   1655  C   CYS   110       2.479 -10.227  17.319  1.00  0.00
ATOM   1656  O   CYS   110       2.834  -9.172  16.830  1.00  0.00
ATOM   1657  N   LEU   111       2.782 -10.499  18.614  1.00  0.00
ATOM   1658  H   LEU   111       2.557 -11.426  18.946  1.00  0.00
ATOM   1659  CA  LEU   111       3.445  -9.522  19.586  1.00  0.00
ATOM   1660  HA  LEU   111       3.170  -8.521  19.252  1.00  0.00
ATOM   1661  CB  LEU   111       3.081  -9.661  21.083  1.00  0.00
ATOM   1662  HB2 LEU   111       3.448 -10.641  21.388  1.00  0.00
ATOM   1663  HB3 LEU   111       3.641  -8.885  21.605  1.00  0.00
ATOM   1664  CG  LEU   111       1.539  -9.537  21.447  1.00  0.00
ATOM   1665  HG  LEU   111       1.098 -10.526  21.324  1.00  0.00
ATOM   1666  CD1 LEU   111       1.266  -9.017  22.915  1.00  0.00
ATOM   1667 HD11 LEU   111       1.706  -8.028  23.038  1.00  0.00
ATOM   1668 HD12 LEU   111       0.191  -8.960  23.087  1.00  0.00
ATOM   1669 HD13 LEU   111       1.712  -9.705  23.633  1.00  0.00
ATOM   1670  CD2 LEU   111       0.868  -8.558  20.480  1.00  0.00
ATOM   1671 HD21 LEU   111       0.973  -8.925  19.459  1.00  0.00
ATOM   1672 HD22 LEU   111      -0.190  -8.470  20.727  1.00  0.00
ATOM   1673 HD23 LEU   111       1.342  -7.580  20.565  1.00  0.00
ATOM   1674  C   LEU   111       5.041  -9.571  19.659  1.00  0.00
ATOM   1675  O   LEU   111       5.713  -8.612  19.999  1.00  0.00
ATOM   1676  N   ARG   112       5.610 -10.801  19.384  1.00  0.00
ATOM   1677  H   ARG   112       4.987 -11.595  19.416  1.00  0.00
ATOM   1678  CA  ARG   112       7.008 -11.043  19.215  1.00  0.00
ATOM   1679  HA  ARG   112       7.576 -10.505  19.974  1.00  0.00
ATOM   1680  CB  ARG   112       7.301 -12.553  19.358  1.00  0.00
ATOM   1681  HB2 ARG   112       6.619 -13.105  18.711  1.00  0.00
ATOM   1682  HB3 ARG   112       8.329 -12.741  19.047  1.00  0.00
ATOM   1683  CG  ARG   112       7.114 -13.013  20.807  1.00  0.00
ATOM   1684  HG2 ARG   112       7.843 -12.493  21.429  1.00  0.00
ATOM   1685  HG3 ARG   112       6.107 -12.743  21.125  1.00  0.00
ATOM   1686  CD  ARG   112       7.315 -14.591  20.959  1.00  0.00
ATOM   1687  HD2 ARG   112       8.323 -14.890  20.670  1.00  0.00
ATOM   1688  HD3 ARG   112       7.118 -14.917  21.980  1.00  0.00
ATOM   1689  NE  ARG   112       6.338 -15.259  20.047  1.00  0.00
ATOM   1690  HE  ARG   112       5.462 -14.801  19.838  1.00  0.00
ATOM   1691  CZ  ARG   112       6.641 -16.336  19.399  1.00  0.00
ATOM   1692  NH1 ARG   112       7.616 -17.145  19.746  1.00  0.00
ATOM   1693 HH11 ARG   112       8.175 -16.937  20.561  1.00  0.00
ATOM   1694 HH12 ARG   112       7.802 -17.972  19.196  1.00  0.00
ATOM   1695  NH2 ARG   112       5.897 -16.759  18.443  1.00  0.00
ATOM   1696 HH21 ARG   112       5.064 -16.247  18.191  1.00  0.00
ATOM   1697 HH22 ARG   112       6.148 -17.602  17.947  1.00  0.00
ATOM   1698  C   ARG   112       7.621 -10.446  17.920  1.00  0.00
ATOM   1699  O   ARG   112       7.236 -10.622  16.800  1.00  0.00
ATOM   1700  N   GLY   113       8.692  -9.616  18.099  1.00  0.00
ATOM   1701  H   GLY   113       8.983  -9.427  19.048  1.00  0.00
ATOM   1702  CA  GLY   113       9.432  -8.993  17.015  1.00  0.00
ATOM   1703  HA2 GLY   113       8.754  -8.290  16.530  1.00  0.00
ATOM   1704  HA3 GLY   113      10.259  -8.446  17.468  1.00  0.00
ATOM   1705  C   GLY   113       9.994  -9.963  15.953  1.00  0.00
ATOM   1706  O   GLY   113       9.750  -9.734  14.775  1.00  0.00
ATOM   1707  N   PRO   114      10.603 -11.056  16.244  1.00  0.00
ATOM   1708  CD  PRO   114      11.480 -11.295  17.432  1.00  0.00
ATOM   1709  HD2 PRO   114      10.833 -11.531  18.277  1.00  0.00
ATOM   1710  HD3 PRO   114      12.019 -10.369  17.635  1.00  0.00
ATOM   1711  CG  PRO   114      12.403 -12.430  17.076  1.00  0.00
ATOM   1712  HG2 PRO   114      12.618 -13.063  17.937  1.00  0.00
ATOM   1713  HG3 PRO   114      13.339 -12.071  16.647  1.00  0.00
ATOM   1714  CB  PRO   114      11.554 -13.192  16.005  1.00  0.00
ATOM   1715  HB2 PRO   114      10.756 -13.791  16.443  1.00  0.00
ATOM   1716  HB3 PRO   114      12.161 -13.818  15.351  1.00  0.00
ATOM   1717  CA  PRO   114      10.942 -12.004  15.190  1.00  0.00
ATOM   1718  HA  PRO   114      11.628 -11.475  14.528  1.00  0.00
ATOM   1719  C   PRO   114       9.794 -12.568  14.380  1.00  0.00
ATOM   1720  O   PRO   114       9.838 -12.640  13.164  1.00  0.00
ATOM   1721  N   TRP   115       8.834 -13.011  15.048  1.00  0.00
ATOM   1722  H   TRP   115       8.987 -13.087  16.043  1.00  0.00
ATOM   1723  CA  TRP   115       7.574 -13.523  14.497  1.00  0.00
ATOM   1724  HA  TRP   115       7.781 -14.324  13.787  1.00  0.00
ATOM   1725  CB  TRP   115       6.702 -14.065  15.591  1.00  0.00
ATOM   1726  HB2 TRP   115       7.138 -14.784  16.285  1.00  0.00
ATOM   1727  HB3 TRP   115       6.594 -13.101  16.088  1.00  0.00
ATOM   1728  CG  TRP   115       5.324 -14.545  15.289  1.00  0.00
ATOM   1729  CD1 TRP   115       4.162 -14.147  15.798  1.00  0.00
ATOM   1730  HD1 TRP   115       4.129 -13.583  16.730  1.00  0.00
ATOM   1731  NE1 TRP   115       3.165 -14.600  14.914  1.00  0.00
ATOM   1732  HE1 TRP   115       2.181 -14.487  15.113  1.00  0.00
ATOM   1733  CE2 TRP   115       3.678 -15.315  13.901  1.00  0.00
ATOM   1734  CZ2 TRP   115       3.054 -16.052  12.952  1.00  0.00
ATOM   1735  HZ2 TRP   115       1.964 -16.034  12.952  1.00  0.00
ATOM   1736  CH2 TRP   115       3.790 -16.750  12.082  1.00  0.00
ATOM   1737  HH2 TRP   115       3.294 -17.350  11.319  1.00  0.00
ATOM   1738  CZ3 TRP   115       5.207 -16.729  12.127  1.00  0.00
ATOM   1739  HZ3 TRP   115       5.831 -17.158  11.343  1.00  0.00
ATOM   1740  CE3 TRP   115       5.843 -16.135  13.219  1.00  0.00
ATOM   1741  HE3 TRP   115       6.863 -16.424  13.474  1.00  0.00
ATOM   1742  CD2 TRP   115       5.063 -15.354  14.031  1.00  0.00
ATOM   1743  C   TRP   115       6.775 -12.544  13.641  1.00  0.00
ATOM   1744  O   TRP   115       6.516 -12.851  12.473  1.00  0.00
ATOM   1745  N   ALA   116       6.654 -11.328  14.101  1.00  0.00
ATOM   1746  H   ALA   116       6.836 -11.177  15.083  1.00  0.00
ATOM   1747  CA  ALA   116       6.196 -10.233  13.326  1.00  0.00
ATOM   1748  HA  ALA   116       5.131 -10.414  13.179  1.00  0.00
ATOM   1749  CB  ALA   116       6.368  -8.910  14.101  1.00  0.00
ATOM   1750  HB1 ALA   116       7.429  -8.710  14.248  1.00  0.00
ATOM   1751  HB2 ALA   116       5.921  -8.095  13.533  1.00  0.00
ATOM   1752  HB3 ALA   116       5.876  -8.989  15.070  1.00  0.00
ATOM   1753  C   ALA   116       6.856 -10.101  11.925  1.00  0.00
ATOM   1754  O   ALA   116       6.213 -10.172  10.855  1.00  0.00
ATOM   1755  N   TRP   117       8.213  -9.981  11.923  1.00  0.00
ATOM   1756  H   TRP   117       8.709 -10.099  12.795  1.00  0.00
ATOM   1757  CA  TRP   117       8.964  -9.740  10.754  1.00  0.00
ATOM   1758  HA  TRP   117       8.559  -8.898  10.193  1.00  0.00
ATOM   1759  CB  TRP   117      10.406  -9.398  11.183  1.00  0.00
ATOM   1760  HB2 TRP   117      10.519  -9.935  12.125  1.00  0.00
ATOM   1761  HB3 TRP   117      11.135  -9.770  10.463  1.00  0.00
ATOM   1762  CG  TRP   117      10.756  -8.010  11.451  1.00  0.00
ATOM   1763  CD1 TRP   117      11.303  -7.597  12.594  1.00  0.00
ATOM   1764  HD1 TRP   117      11.490  -8.356  13.354  1.00  0.00
ATOM   1765  NE1 TRP   117      11.516  -6.245  12.552  1.00  0.00
ATOM   1766  HE1 TRP   117      11.870  -5.731  13.346  1.00  0.00
ATOM   1767  CE2 TRP   117      11.072  -5.690  11.374  1.00  0.00
ATOM   1768  CZ2 TRP   117      11.003  -4.421  10.946  1.00  0.00
ATOM   1769  HZ2 TRP   117      11.348  -3.602  11.577  1.00  0.00
ATOM   1770  CH2 TRP   117      10.475  -4.252   9.681  1.00  0.00
ATOM   1771  HH2 TRP   117      10.509  -3.244   9.268  1.00  0.00
ATOM   1772  CZ3 TRP   117       9.902  -5.297   8.903  1.00  0.00
ATOM   1773  HZ3 TRP   117       9.381  -5.138   7.959  1.00  0.00
ATOM   1774  CE3 TRP   117      10.015  -6.608   9.379  1.00  0.00
ATOM   1775  HE3 TRP   117       9.835  -7.416   8.670  1.00  0.00
ATOM   1776  CD2 TRP   117      10.511  -6.820  10.657  1.00  0.00
ATOM   1777  C   TRP   117       8.975 -11.024   9.924  1.00  0.00
ATOM   1778  O   TRP   117       9.183 -10.923   8.711  1.00  0.00
ATOM   1779  N   LEU   118       8.772 -12.232  10.503  1.00  0.00
ATOM   1780  H   LEU   118       9.067 -12.381  11.458  1.00  0.00
ATOM   1781  CA  LEU   118       8.350 -13.371   9.735  1.00  0.00
ATOM   1782  HA  LEU   118       8.947 -13.462   8.827  1.00  0.00
ATOM   1783  CB  LEU   118       8.537 -14.626  10.565  1.00  0.00
ATOM   1784  HB2 LEU   118       8.024 -14.375  11.493  1.00  0.00
ATOM   1785  HB3 LEU   118       8.070 -15.503  10.118  1.00  0.00
ATOM   1786  CG  LEU   118      10.086 -14.943  10.877  1.00  0.00
ATOM   1787  HG  LEU   118      10.570 -14.039  11.246  1.00  0.00
ATOM   1788  CD1 LEU   118      10.191 -16.032  11.921  1.00  0.00
ATOM   1789 HD11 LEU   118       9.707 -16.937  11.553  1.00  0.00
ATOM   1790 HD12 LEU   118      11.241 -16.240  12.126  1.00  0.00
ATOM   1791 HD13 LEU   118       9.700 -15.706  12.838  1.00  0.00
ATOM   1792  CD2 LEU   118      11.045 -15.276   9.792  1.00  0.00
ATOM   1793 HD21 LEU   118      11.099 -14.446   9.087  1.00  0.00
ATOM   1794 HD22 LEU   118      12.032 -15.453  10.220  1.00  0.00
ATOM   1795 HD23 LEU   118      10.709 -16.173   9.272  1.00  0.00
ATOM   1796  C   LEU   118       7.019 -13.327   9.070  1.00  0.00
ATOM   1797  O   LEU   118       6.877 -13.913   7.998  1.00  0.00
ATOM   1798  N   VAL   119       5.964 -12.727   9.676  1.00  0.00
ATOM   1799  H   VAL   119       5.951 -12.501  10.660  1.00  0.00
ATOM   1800  CA  VAL   119       4.752 -12.575   8.929  1.00  0.00
ATOM   1801  HA  VAL   119       4.489 -13.525   8.463  1.00  0.00
ATOM   1802  CB  VAL   119       3.644 -12.184   9.895  1.00  0.00
ATOM   1803  HB  VAL   119       3.790 -11.167  10.259  1.00  0.00
ATOM   1804  CG1 VAL   119       2.299 -12.266   9.102  1.00  0.00
ATOM   1805 HG11 VAL   119       2.152 -13.283   8.738  1.00  0.00
ATOM   1806 HG12 VAL   119       1.473 -11.993   9.758  1.00  0.00
ATOM   1807 HG13 VAL   119       2.333 -11.580   8.256  1.00  0.00
ATOM   1808  CG2 VAL   119       3.572 -13.165  11.092  1.00  0.00
ATOM   1809 HG21 VAL   119       4.521 -13.154  11.629  1.00  0.00
ATOM   1810 HG22 VAL   119       2.771 -12.860  11.765  1.00  0.00
ATOM   1811 HG23 VAL   119       3.374 -14.172  10.726  1.00  0.00
ATOM   1812  C   VAL   119       4.999 -11.642   7.748  1.00  0.00
ATOM   1813  O   VAL   119       4.534 -11.920   6.647  1.00  0.00
ATOM   1814  N   VAL   120       5.776 -10.531   7.946  1.00  0.00
ATOM   1815  H   VAL   120       6.094 -10.248   8.862  1.00  0.00
ATOM   1816  CA  VAL   120       6.073  -9.653   6.803  1.00  0.00
ATOM   1817  HA  VAL   120       5.077  -9.412   6.430  1.00  0.00
ATOM   1818  CB  VAL   120       6.822  -8.311   7.140  1.00  0.00
ATOM   1819  HB  VAL   120       7.877  -8.489   7.347  1.00  0.00
ATOM   1820  CG1 VAL   120       6.686  -7.420   5.880  1.00  0.00
ATOM   1821 HG11 VAL   120       5.631  -7.241   5.673  1.00  0.00
ATOM   1822 HG12 VAL   120       7.188  -6.468   6.052  1.00  0.00
ATOM   1823 HG13 VAL   120       7.143  -7.923   5.028  1.00  0.00
ATOM   1824  CG2 VAL   120       6.165  -7.532   8.222  1.00  0.00
ATOM   1825 HG21 VAL   120       6.133  -8.130   9.133  1.00  0.00
ATOM   1826 HG22 VAL   120       6.730  -6.618   8.407  1.00  0.00
ATOM   1827 HG23 VAL   120       5.149  -7.276   7.921  1.00  0.00
ATOM   1828  C   VAL   120       6.875 -10.389   5.697  1.00  0.00
ATOM   1829  O   VAL   120       6.600 -10.299   4.494  1.00  0.00
ATOM   1830  N   LEU   121       7.838 -11.183   6.105  1.00  0.00
ATOM   1831  H   LEU   121       8.085 -11.305   7.077  1.00  0.00
ATOM   1832  CA  LEU   121       8.582 -11.898   5.124  1.00  0.00
ATOM   1833  HA  LEU   121       9.004 -11.224   4.379  1.00  0.00
ATOM   1834  CB  LEU   121       9.774 -12.637   5.874  1.00  0.00
ATOM   1835  HB2 LEU   121      10.210 -11.838   6.474  1.00  0.00
ATOM   1836  HB3 LEU   121       9.327 -13.382   6.532  1.00  0.00
ATOM   1837  CG  LEU   121      10.885 -13.305   5.013  1.00  0.00
ATOM   1838  HG  LEU   121      10.431 -14.085   4.402  1.00  0.00
ATOM   1839  CD1 LEU   121      11.562 -12.294   4.117  1.00  0.00
ATOM   1840 HD11 LEU   121      12.017 -11.514   4.727  1.00  0.00
ATOM   1841 HD12 LEU   121      12.333 -12.789   3.527  1.00  0.00
ATOM   1842 HD13 LEU   121      10.825 -11.849   3.449  1.00  0.00
ATOM   1843  CD2 LEU   121      12.020 -14.060   5.747  1.00  0.00
ATOM   1844 HD21 LEU   121      11.595 -14.871   6.338  1.00  0.00
ATOM   1845 HD22 LEU   121      12.716 -14.470   5.016  1.00  0.00
ATOM   1846 HD23 LEU   121      12.549 -13.371   6.405  1.00  0.00
ATOM   1847  C   LEU   121       7.787 -12.922   4.364  1.00  0.00
ATOM   1848  O   LEU   121       7.964 -13.009   3.177  1.00  0.00
ATOM   1849  N   LEU   122       6.881 -13.650   5.023  1.00  0.00
ATOM   1850  H   LEU   122       6.747 -13.442   6.002  1.00  0.00
ATOM   1851  CA  LEU   122       6.103 -14.735   4.433  1.00  0.00
ATOM   1852  HA  LEU   122       6.770 -15.374   3.855  1.00  0.00
ATOM   1853  CB  LEU   122       5.385 -15.612   5.520  1.00  0.00
ATOM   1854  HB2 LEU   122       4.988 -14.800   6.130  1.00  0.00
ATOM   1855  HB3 LEU   122       4.560 -16.166   5.072  1.00  0.00
ATOM   1856  CG  LEU   122       6.216 -16.557   6.403  1.00  0.00
ATOM   1857  HG  LEU   122       7.086 -15.988   6.730  1.00  0.00
ATOM   1858  CD1 LEU   122       5.470 -17.139   7.658  1.00  0.00
ATOM   1859 HD11 LEU   122       4.600 -17.709   7.332  1.00  0.00
ATOM   1860 HD12 LEU   122       6.144 -17.792   8.212  1.00  0.00
ATOM   1861 HD13 LEU   122       5.148 -16.321   8.302  1.00  0.00
ATOM   1862  CD2 LEU   122       6.797 -17.600   5.451  1.00  0.00
ATOM   1863 HD21 LEU   122       7.418 -17.105   4.704  1.00  0.00
ATOM   1864 HD22 LEU   122       7.403 -18.309   6.014  1.00  0.00
ATOM   1865 HD23 LEU   122       5.985 -18.131   4.954  1.00  0.00
ATOM   1866  C   LEU   122       5.024 -14.347   3.470  1.00  0.00
ATOM   1867  O   LEU   122       4.894 -14.876   2.356  1.00  0.00
ATOM   1868  N   ALA   123       4.415 -13.257   3.871  1.00  0.00
ATOM   1869  H   ALA   123       4.605 -12.729   4.711  1.00  0.00
ATOM   1870  CA  ALA   123       3.428 -12.738   2.938  1.00  0.00
ATOM   1871  HA  ALA   123       2.627 -13.436   2.693  1.00  0.00
ATOM   1872  CB  ALA   123       2.817 -11.528   3.699  1.00  0.00
ATOM   1873  HB1 ALA   123       3.605 -10.816   3.943  1.00  0.00
ATOM   1874  HB2 ALA   123       2.071 -11.042   3.070  1.00  0.00
ATOM   1875  HB3 ALA   123       2.345 -11.877   4.618  1.00  0.00
ATOM   1876  C   ALA   123       4.043 -12.195   1.614  1.00  0.00
ATOM   1877  O   ALA   123       3.623 -12.497   0.500  1.00  0.00
ATOM   1878  N   MET   124       5.164 -11.310   1.698  1.00  0.00
ATOM   1879  H   MET   124       5.437 -11.078   2.642  1.00  0.00
ATOM   1880  CA  MET   124       5.929 -10.788   0.633  1.00  0.00
ATOM   1881  HA  MET   124       5.277 -10.239  -0.046  1.00  0.00
ATOM   1882  CB  MET   124       7.047  -9.811   1.158  1.00  0.00
ATOM   1883  HB2 MET   124       7.504 -10.264   2.038  1.00  0.00
ATOM   1884  HB3 MET   124       7.797  -9.705   0.374  1.00  0.00
ATOM   1885  CG  MET   124       6.501  -8.449   1.519  1.00  0.00
ATOM   1886  HG2 MET   124       6.078  -8.053   0.596  1.00  0.00
ATOM   1887  HG3 MET   124       5.700  -8.638   2.234  1.00  0.00
ATOM   1888  SD  MET   124       7.632  -7.251   2.208  1.00  0.00
ATOM   1889  CE  MET   124       8.429  -6.810   0.631  1.00  0.00
ATOM   1890  HE1 MET   124       7.681  -6.413  -0.056  1.00  0.00
ATOM   1891  HE2 MET   124       9.195  -6.055   0.809  1.00  0.00
ATOM   1892  HE3 MET   124       8.888  -7.697   0.195  1.00  0.00
ATOM   1893  C   MET   124       6.668 -11.959  -0.098  1.00  0.00
ATOM   1894  O   MET   124       6.848 -11.891  -1.278  1.00  0.00
ATOM   1895  N   LEU   125       7.078 -13.003   0.550  1.00  0.00
ATOM   1896  H   LEU   125       7.099 -12.977   1.559  1.00  0.00
ATOM   1897  CA  LEU   125       7.656 -14.169  -0.128  1.00  0.00
ATOM   1898  HA  LEU   125       8.485 -13.863  -0.766  1.00  0.00
ATOM   1899  CB  LEU   125       8.199 -15.192   0.950  1.00  0.00
ATOM   1900  HB2 LEU   125       8.925 -14.687   1.587  1.00  0.00
ATOM   1901  HB3 LEU   125       7.333 -15.481   1.546  1.00  0.00
ATOM   1902  CG  LEU   125       8.840 -16.445   0.338  1.00  0.00
ATOM   1903  HG  LEU   125       8.053 -17.001  -0.172  1.00  0.00
ATOM   1904  CD1 LEU   125       9.990 -16.122  -0.674  1.00  0.00
ATOM   1905 HD11 LEU   125      10.778 -15.567  -0.165  1.00  0.00
ATOM   1906 HD12 LEU   125      10.399 -17.052  -1.069  1.00  0.00
ATOM   1907 HD13 LEU   125       9.595 -15.522  -1.494  1.00  0.00
ATOM   1908  CD2 LEU   125       9.478 -17.263   1.495  1.00  0.00
ATOM   1909 HD21 LEU   125       8.706 -17.544   2.211  1.00  0.00
ATOM   1910 HD22 LEU   125       9.943 -18.162   1.091  1.00  0.00
ATOM   1911 HD23 LEU   125      10.233 -16.657   1.995  1.00  0.00
ATOM   1912  C   LEU   125       6.685 -14.823  -1.152  1.00  0.00
ATOM   1913  O   LEU   125       7.116 -15.257  -2.233  1.00  0.00
ATOM   1914  N   VAL   126       5.385 -15.035  -0.742  1.00  0.00
ATOM   1915  H   VAL   126       5.051 -14.763   0.172  1.00  0.00
ATOM   1916  CA  VAL   126       4.435 -15.638  -1.677  1.00  0.00
ATOM   1917  HA  VAL   126       4.815 -16.612  -1.985  1.00  0.00
ATOM   1918  CB  VAL   126       3.113 -15.849  -0.874  1.00  0.00
ATOM   1919  HB  VAL   126       2.946 -14.940  -0.297  1.00  0.00
ATOM   1920  CG1 VAL   126       1.834 -16.151  -1.769  1.00  0.00
ATOM   1921 HG11 VAL   126       2.000 -17.060  -2.346  1.00  0.00
ATOM   1922 HG12 VAL   126       0.963 -16.283  -1.127  1.00  0.00
ATOM   1923 HG13 VAL   126       1.660 -15.317  -2.448  1.00  0.00
ATOM   1924  CG2 VAL   126       3.273 -17.105   0.008  1.00  0.00
ATOM   1925 HG21 VAL   126       4.107 -16.963   0.695  1.00  0.00
ATOM   1926 HG22 VAL   126       2.358 -17.269   0.577  1.00  0.00
ATOM   1927 HG23 VAL   126       3.467 -17.971  -0.624  1.00  0.00
ATOM   1928  C   VAL   126       4.129 -14.698  -2.894  1.00  0.00
ATOM   1929  O   VAL   126       4.181 -15.155  -4.074  1.00  0.00
ATOM   1930  N   GLU   127       4.017 -13.330  -2.738  1.00  0.00
ATOM   1931  H   GLU   127       3.898 -12.972  -1.801  1.00  0.00
ATOM   1932  CA  GLU   127       3.980 -12.388  -3.846  1.00  0.00
ATOM   1933  HA  GLU   127       3.286 -12.704  -4.625  1.00  0.00
ATOM   1934  CB  GLU   127       3.486 -11.052  -3.258  1.00  0.00
ATOM   1935  HB2 GLU   127       2.722 -11.250  -2.506  1.00  0.00
ATOM   1936  HB3 GLU   127       4.324 -10.531  -2.795  1.00  0.00
ATOM   1937  CG  GLU   127       2.905 -10.196  -4.350  1.00  0.00
ATOM   1938  HG2 GLU   127       3.670  -9.621  -4.871  1.00  0.00
ATOM   1939  HG3 GLU   127       2.301 -10.739  -5.077  1.00  0.00
ATOM   1940  CD  GLU   127       1.998  -9.234  -3.541  1.00  0.00
ATOM   1941  OE1 GLU   127       1.062  -9.617  -2.776  1.00  0.00
ATOM   1942  OE2 GLU   127       2.236  -7.978  -3.713  1.00  0.00
ATOM   1943  C   GLU   127       5.300 -12.246  -4.558  1.00  0.00
ATOM   1944  O   GLU   127       5.272 -12.163  -5.781  1.00  0.00
ATOM   1945  N   VAL   128       6.513 -12.408  -4.031  1.00  0.00
ATOM   1946  H   VAL   128       6.616 -12.326  -3.030  1.00  0.00
ATOM   1947  CA  VAL   128       7.713 -12.516  -4.839  1.00  0.00
ATOM   1948  HA  VAL   128       7.748 -11.845  -5.697  1.00  0.00
ATOM   1949  CB  VAL   128       8.986 -12.384  -4.081  1.00  0.00
ATOM   1950  HB  VAL   128       8.905 -12.986  -3.176  1.00  0.00
ATOM   1951  CG1 VAL   128      10.208 -12.852  -4.904  1.00  0.00
ATOM   1952 HG11 VAL   128      10.290 -12.250  -5.809  1.00  0.00
ATOM   1953 HG12 VAL   128      11.114 -12.737  -4.308  1.00  0.00
ATOM   1954 HG13 VAL   128      10.084 -13.900  -5.176  1.00  0.00
ATOM   1955  CG2 VAL   128       9.246 -11.080  -3.453  1.00  0.00
ATOM   1956 HG21 VAL   128       8.452 -10.854  -2.741  1.00  0.00
ATOM   1957 HG22 VAL   128      10.203 -11.111  -2.932  1.00  0.00
ATOM   1958 HG23 VAL   128       9.276 -10.306  -4.220  1.00  0.00
ATOM   1959  C   VAL   128       7.665 -13.752  -5.675  1.00  0.00
ATOM   1960  O   VAL   128       7.918 -13.707  -6.901  1.00  0.00
ATOM   1961  N   ALA   129       7.377 -14.886  -5.110  1.00  0.00
ATOM   1962  H   ALA   129       7.240 -14.905  -4.110  1.00  0.00
ATOM   1963  CA  ALA   129       7.349 -16.154  -5.838  1.00  0.00
ATOM   1964  HA  ALA   129       8.361 -16.245  -6.233  1.00  0.00
ATOM   1965  CB  ALA   129       7.066 -17.358  -4.940  1.00  0.00
ATOM   1966  HB1 ALA   129       6.053 -17.286  -4.544  1.00  0.00
ATOM   1967  HB2 ALA   129       7.164 -18.276  -5.520  1.00  0.00
ATOM   1968  HB3 ALA   129       7.778 -17.372  -4.115  1.00  0.00
ATOM   1969  C   ALA   129       6.413 -16.177  -6.966  1.00  0.00
ATOM   1970  O   ALA   129       6.812 -16.531  -8.075  1.00  0.00
ATOM   1971  N   LEU   130       5.233 -15.602  -6.810  1.00  0.00
ATOM   1972  H   LEU   130       4.915 -15.350  -5.885  1.00  0.00
ATOM   1973  CA  LEU   130       4.332 -15.345  -7.956  1.00  0.00
ATOM   1974  HA  LEU   130       3.994 -16.252  -8.458  1.00  0.00
ATOM   1975  CB  LEU   130       3.089 -14.657  -7.265  1.00  0.00
ATOM   1976  HB2 LEU   130       2.538 -15.421  -6.717  1.00  0.00
ATOM   1977  HB3 LEU   130       3.528 -13.951  -6.560  1.00  0.00
ATOM   1978  CG  LEU   130       2.143 -13.921  -8.195  1.00  0.00
ATOM   1979  HG  LEU   130       2.776 -13.272  -8.800  1.00  0.00
ATOM   1980  CD1 LEU   130       1.243 -14.788  -9.130  1.00  0.00
ATOM   1981 HD11 LEU   130       0.610 -15.437  -8.526  1.00  0.00
ATOM   1982 HD12 LEU   130       0.617 -14.136  -9.740  1.00  0.00
ATOM   1983 HD13 LEU   130       1.873 -15.397  -9.779  1.00  0.00
ATOM   1984  CD2 LEU   130       1.130 -13.116  -7.375  1.00  0.00
ATOM   1985 HD21 LEU   130       1.658 -12.393  -6.753  1.00  0.00
ATOM   1986 HD22 LEU   130       0.453 -12.590  -8.048  1.00  0.00
ATOM   1987 HD23 LEU   130       0.557 -13.792  -6.740  1.00  0.00
ATOM   1988  C   LEU   130       4.907 -14.499  -9.031  1.00  0.00
ATOM   1989  O   LEU   130       4.813 -14.852 -10.181  1.00  0.00
ATOM   1990  N   CYS   131       5.521 -13.356  -8.630  1.00  0.00
ATOM   1991  H   CYS   131       5.402 -13.137  -7.651  1.00  0.00
ATOM   1992  CA  CYS   131       6.143 -12.359  -9.490  1.00  0.00
ATOM   1993  HA  CYS   131       5.454 -12.044 -10.274  1.00  0.00
ATOM   1994  CB  CYS   131       6.517 -11.120  -8.630  1.00  0.00
ATOM   1995  HB2 CYS   131       5.616 -10.617  -8.278  1.00  0.00
ATOM   1996  HB3 CYS   131       7.122 -11.421  -7.775  1.00  0.00
ATOM   1997  SG  CYS   131       7.557  -9.766  -9.581  1.00  0.00
ATOM   1998  HG  CYS   131       7.663  -8.926  -8.555  1.00  0.00
ATOM   1999  C   CYS   131       7.286 -12.912 -10.366  1.00  0.00
ATOM   2000  O   CYS   131       7.300 -12.693 -11.545  1.00  0.00
ATOM   2001  N   THR   132       8.102 -13.737  -9.715  1.00  0.00
ATOM   2002  H   THR   132       7.903 -14.057  -8.778  1.00  0.00
ATOM   2003  CA  THR   132       9.357 -14.144 -10.331  1.00  0.00
ATOM   2004  HA  THR   132       9.671 -13.274 -10.908  1.00  0.00
ATOM   2005  CB  THR   132      10.442 -14.503  -9.389  1.00  0.00
ATOM   2006  HB  THR   132      10.202 -15.472  -8.951  1.00  0.00
ATOM   2007  CG2 THR   132      11.797 -14.577 -10.070  1.00  0.00
ATOM   2008 HG21 THR   132      12.038 -13.608 -10.507  1.00  0.00
ATOM   2009 HG22 THR   132      12.559 -14.843  -9.337  1.00  0.00
ATOM   2010 HG23 THR   132      11.769 -15.333 -10.855  1.00  0.00
ATOM   2011  OG1 THR   132      10.607 -13.522  -8.406  1.00  0.00
ATOM   2012  HG1 THR   132      11.315 -13.781  -7.811  1.00  0.00
ATOM   2013  C   THR   132       9.040 -15.286 -11.218  1.00  0.00
ATOM   2014  O   THR   132       9.674 -15.536 -12.228  1.00  0.00
ATOM   2015  N   TRP   133       8.006 -16.117 -10.899  1.00  0.00
ATOM   2016  H   TRP   133       7.529 -16.084 -10.009  1.00  0.00
ATOM   2017  CA  TRP   133       7.562 -17.061 -11.869  1.00  0.00
ATOM   2018  HA  TRP   133       8.422 -17.625 -12.230  1.00  0.00
ATOM   2019  CB  TRP   133       6.507 -18.072 -11.284  1.00  0.00
ATOM   2020  HB2 TRP   133       6.924 -18.617 -10.437  1.00  0.00
ATOM   2021  HB3 TRP   133       5.668 -17.464 -10.946  1.00  0.00
ATOM   2022  CG  TRP   133       5.929 -19.124 -12.242  1.00  0.00
ATOM   2023  CD1 TRP   133       4.579 -19.497 -12.297  1.00  0.00
ATOM   2024  HD1 TRP   133       3.908 -18.921 -11.660  1.00  0.00
ATOM   2025  NE1 TRP   133       4.383 -20.515 -13.146  1.00  0.00
ATOM   2026  HE1 TRP   133       3.488 -20.963 -13.281  1.00  0.00
ATOM   2027  CE2 TRP   133       5.522 -20.858 -13.753  1.00  0.00
ATOM   2028  CZ2 TRP   133       5.749 -21.891 -14.596  1.00  0.00
ATOM   2029  HZ2 TRP   133       4.942 -22.597 -14.794  1.00  0.00
ATOM   2030  CH2 TRP   133       6.985 -21.979 -15.146  1.00  0.00
ATOM   2031  HH2 TRP   133       7.176 -22.748 -15.894  1.00  0.00
ATOM   2032  CZ3 TRP   133       8.044 -21.096 -14.776  1.00  0.00
ATOM   2033  HZ3 TRP   133       9.021 -21.188 -15.251  1.00  0.00
ATOM   2034  CE3 TRP   133       7.876 -20.106 -13.817  1.00  0.00
ATOM   2035  HE3 TRP   133       8.731 -19.658 -13.311  1.00  0.00
ATOM   2036  CD2 TRP   133       6.516 -19.956 -13.348  1.00  0.00
ATOM   2037  C   TRP   133       6.860 -16.269 -13.071  1.00  0.00
ATOM   2038  O   TRP   133       7.112 -16.615 -14.239  1.00  0.00
ATOM   2039  N   TYR   134       6.071 -15.218 -12.835  1.00  0.00
ATOM   2040  H   TYR   134       5.811 -15.012 -11.881  1.00  0.00
ATOM   2041  CA  TYR   134       5.355 -14.461 -13.965  1.00  0.00
ATOM   2042  HA  TYR   134       4.846 -15.147 -14.641  1.00  0.00
ATOM   2043  CB  TYR   134       4.292 -13.534 -13.303  1.00  0.00
ATOM   2044  HB2 TYR   134       3.787 -14.115 -12.531  1.00  0.00
ATOM   2045  HB3 TYR   134       4.625 -12.585 -12.883  1.00  0.00
ATOM   2046  CG  TYR   134       3.310 -13.265 -14.473  1.00  0.00
ATOM   2047  CD1 TYR   134       3.395 -12.012 -15.004  1.00  0.00
ATOM   2048  HD1 TYR   134       4.052 -11.239 -14.607  1.00  0.00
ATOM   2049  CE1 TYR   134       2.554 -11.730 -16.155  1.00  0.00
ATOM   2050  HE1 TYR   134       2.736 -10.847 -16.768  1.00  0.00
ATOM   2051  CZ  TYR   134       1.628 -12.651 -16.545  1.00  0.00
ATOM   2052  OH  TYR   134       0.760 -12.369 -17.634  1.00  0.00
ATOM   2053  HH  TYR   134       0.912 -11.504 -18.021  1.00  0.00
ATOM   2054  CE2 TYR   134       1.382 -13.821 -15.842  1.00  0.00
ATOM   2055  HE2 TYR   134       0.505 -14.441 -16.026  1.00  0.00
ATOM   2056  CD2 TYR   134       2.319 -14.199 -14.857  1.00  0.00
ATOM   2057  HD2 TYR   134       2.269 -15.192 -14.410  1.00  0.00
ATOM   2058  C   TYR   134       6.435 -13.855 -14.896  1.00  0.00
ATOM   2059  O   TYR   134       6.323 -13.747 -16.083  1.00  0.00
ATOM   2060  N   LEU   135       7.536 -13.346 -14.232  1.00  0.00
ATOM   2061  H   LEU   135       7.601 -13.470 -13.232  1.00  0.00
ATOM   2062  CA  LEU   135       8.583 -12.596 -14.902  1.00  0.00
ATOM   2063  HA  LEU   135       8.121 -11.860 -15.561  1.00  0.00
ATOM   2064  CB  LEU   135       9.469 -11.890 -13.953  1.00  0.00
ATOM   2065  HB2 LEU   135       9.596 -12.562 -13.104  1.00  0.00
ATOM   2066  HB3 LEU   135      10.429 -11.748 -14.450  1.00  0.00
ATOM   2067  CG  LEU   135       8.937 -10.516 -13.452  1.00  0.00
ATOM   2068  HG  LEU   135       7.970 -10.606 -12.957  1.00  0.00
ATOM   2069  CD1 LEU   135      10.013 -10.047 -12.414  1.00  0.00
ATOM   2070 HD11 LEU   135      10.980  -9.957 -12.908  1.00  0.00
ATOM   2071 HD12 LEU   135       9.724  -9.080 -12.002  1.00  0.00
ATOM   2072 HD13 LEU   135      10.084 -10.778 -11.608  1.00  0.00
ATOM   2073  CD2 LEU   135       8.768  -9.477 -14.611  1.00  0.00
ATOM   2074 HD21 LEU   135       8.060  -9.862 -15.345  1.00  0.00
ATOM   2075 HD22 LEU   135       8.394  -8.537 -14.205  1.00  0.00
ATOM   2076 HD23 LEU   135       9.732  -9.307 -15.091  1.00  0.00
ATOM   2077  C   LEU   135       9.360 -13.564 -15.740  1.00  0.00
ATOM   2078  O   LEU   135       9.659 -13.268 -16.893  1.00  0.00
ATOM   2079  N   VAL   136       9.699 -14.837 -15.323  1.00  0.00
ATOM   2080  H   VAL   136       9.471 -15.063 -14.365  1.00  0.00
ATOM   2081  CA  VAL   136      10.338 -15.859 -16.140  1.00  0.00
ATOM   2082  HA  VAL   136      11.306 -15.469 -16.454  1.00  0.00
ATOM   2083  CB  VAL   136      10.575 -17.169 -15.282  1.00  0.00
ATOM   2084  HB  VAL   136       9.697 -17.329 -14.656  1.00  0.00
ATOM   2085  CG1 VAL   136      10.805 -18.401 -16.162  1.00  0.00
ATOM   2086 HG11 VAL   136      11.683 -18.242 -16.788  1.00  0.00
ATOM   2087 HG12 VAL   136      10.963 -19.275 -15.530  1.00  0.00
ATOM   2088 HG13 VAL   136       9.933 -18.564 -16.795  1.00  0.00
ATOM   2089  CG2 VAL   136      11.907 -16.956 -14.441  1.00  0.00
ATOM   2090 HG21 VAL   136      11.791 -16.090 -13.789  1.00  0.00
ATOM   2091 HG22 VAL   136      12.101 -17.842 -13.836  1.00  0.00
ATOM   2092 HG23 VAL   136      12.743 -16.790 -15.120  1.00  0.00
ATOM   2093  C   VAL   136       9.543 -16.256 -17.312  1.00  0.00
ATOM   2094  O   VAL   136      10.009 -16.524 -18.409  1.00  0.00
ATOM   2095  N   ALA   137       8.243 -16.309 -17.086  1.00  0.00
ATOM   2096  H   ALA   137       7.919 -16.232 -16.132  1.00  0.00
ATOM   2097  CA  ALA   137       7.266 -16.608 -18.125  1.00  0.00
ATOM   2098  HA  ALA   137       7.599 -17.567 -18.522  1.00  0.00
ATOM   2099  CB  ALA   137       5.876 -16.796 -17.487  1.00  0.00
ATOM   2100  HB1 ALA   137       5.525 -15.842 -17.093  1.00  0.00
ATOM   2101  HB2 ALA   137       5.176 -17.157 -18.240  1.00  0.00
ATOM   2102  HB3 ALA   137       5.943 -17.521 -16.676  1.00  0.00
ATOM   2103  C   ALA   137       7.193 -15.687 -19.229  1.00  0.00
ATOM   2104  O   ALA   137       7.134 -16.029 -20.382  1.00  0.00
ATOM   2105  N   PHE   138       7.243 -14.429 -18.864  1.00  0.00
ATOM   2106  H   PHE   138       7.355 -14.220 -17.882  1.00  0.00
ATOM   2107  CA  PHE   138       7.013 -13.341 -19.768  1.00  0.00
ATOM   2108  HA  PHE   138       6.977 -13.727 -20.787  1.00  0.00
ATOM   2109  CB  PHE   138       5.707 -12.621 -19.475  1.00  0.00
ATOM   2110  HB2 PHE   138       5.636 -12.150 -18.495  1.00  0.00
ATOM   2111  HB3 PHE   138       5.553 -11.871 -20.250  1.00  0.00
ATOM   2112  CG  PHE   138       4.550 -13.590 -19.574  1.00  0.00
ATOM   2113  CD1 PHE   138       3.798 -13.914 -18.394  1.00  0.00
ATOM   2114  HD1 PHE   138       3.922 -13.316 -17.491  1.00  0.00
ATOM   2115  CE1 PHE   138       2.893 -15.012 -18.401  1.00  0.00
ATOM   2116  HE1 PHE   138       2.401 -15.360 -17.493  1.00  0.00
ATOM   2117  CZ  PHE   138       2.643 -15.646 -19.614  1.00  0.00
ATOM   2118  HZ  PHE   138       1.986 -16.516 -19.629  1.00  0.00
ATOM   2119  CE2 PHE   138       3.214 -15.188 -20.792  1.00  0.00
ATOM   2120  HE2 PHE   138       2.945 -15.683 -21.725  1.00  0.00
ATOM   2121  CD2 PHE   138       4.106 -14.129 -20.803  1.00  0.00
ATOM   2122  HD2 PHE   138       4.457 -13.722 -21.751  1.00  0.00
ATOM   2123  C   PHE   138       8.149 -12.312 -19.879  1.00  0.00
ATOM   2124  O   PHE   138       8.523 -11.601 -18.979  1.00  0.00
ATOM   2125  N   PRO   139       8.735 -12.112 -21.144  1.00  0.00
ATOM   2126  CD  PRO   139       8.550 -12.961 -22.338  1.00  0.00
ATOM   2127  HD2 PRO   139       7.520 -12.858 -22.681  1.00  0.00
ATOM   2128  HD3 PRO   139       8.737 -13.998 -22.059  1.00  0.00
ATOM   2129  CG  PRO   139       9.558 -12.442 -23.352  1.00  0.00
ATOM   2130  HG2 PRO   139       9.187 -12.556 -24.371  1.00  0.00
ATOM   2131  HG3 PRO   139      10.515 -12.955 -23.255  1.00  0.00
ATOM   2132  CB  PRO   139       9.691 -10.935 -22.958  1.00  0.00
ATOM   2133  HB2 PRO   139       8.921 -10.340 -23.449  1.00  0.00
ATOM   2134  HB3 PRO   139      10.673 -10.527 -23.198  1.00  0.00
ATOM   2135  CA  PRO   139       9.476 -10.918 -21.456  1.00  0.00
ATOM   2136  HA  PRO   139      10.417 -10.964 -20.907  1.00  0.00
ATOM   2137  C   PRO   139       8.727  -9.613 -21.088  1.00  0.00
ATOM   2138  O   PRO   139       7.614  -9.454 -21.512  1.00  0.00
ATOM   2139  N   PRO   140       9.364  -8.651 -20.394  1.00  0.00
ATOM   2140  CD  PRO   140      10.327  -8.951 -19.353  1.00  0.00
ATOM   2141  HD2 PRO   140      11.273  -9.224 -19.820  1.00  0.00
ATOM   2142  HD3 PRO   140       9.957  -9.791 -18.765  1.00  0.00
ATOM   2143  CG  PRO   140      10.426  -7.678 -18.541  1.00  0.00
ATOM   2144  HG2 PRO   140      11.448  -7.522 -18.196  1.00  0.00
ATOM   2145  HG3 PRO   140       9.755  -7.718 -17.683  1.00  0.00
ATOM   2146  CB  PRO   140       9.987  -6.567 -19.538  1.00  0.00
ATOM   2147  HB2 PRO   140      10.782  -6.129 -20.142  1.00  0.00
ATOM   2148  HB3 PRO   140       9.491  -5.783 -18.966  1.00  0.00
ATOM   2149  CA  PRO   140       8.981  -7.268 -20.438  1.00  0.00
ATOM   2150  HA  PRO   140       7.992  -7.239 -19.980  1.00  0.00
ATOM   2151  C   PRO   140       8.937  -6.592 -21.741  1.00  0.00
ATOM   2152  O   PRO   140       9.035  -5.402 -21.720  1.00  0.00
ATOM   2153  N   GLU   141       8.747  -7.259 -22.857  1.00  0.00
ATOM   2154  H   GLU   141       8.837  -8.243 -22.649  1.00  0.00
ATOM   2155  CA  GLU   141       8.641  -6.841 -24.301  1.00  0.00
ATOM   2156  HA  GLU   141       9.484  -6.208 -24.580  1.00  0.00
ATOM   2157  CB  GLU   141       8.657  -8.097 -25.183  1.00  0.00
ATOM   2158  HB2 GLU   141       9.700  -8.400 -25.281  1.00  0.00
ATOM   2159  HB3 GLU   141       8.105  -8.867 -24.644  1.00  0.00
ATOM   2160  CG  GLU   141       8.040  -7.909 -26.591  1.00  0.00
ATOM   2161  HG2 GLU   141       7.023  -7.518 -26.601  1.00  0.00
ATOM   2162  HG3 GLU   141       8.713  -7.179 -27.041  1.00  0.00
ATOM   2163  CD  GLU   141       8.093  -9.203 -27.385  1.00  0.00
ATOM   2164  OE1 GLU   141       8.211 -10.322 -26.753  1.00  0.00
ATOM   2165  OE2 GLU   141       7.874  -9.234 -28.642  1.00  0.00
ATOM   2166  C   GLU   141       7.501  -5.836 -24.538  1.00  0.00
ATOM   2167  O   GLU   141       6.482  -5.743 -23.885  1.00  0.00
ATOM   2168  N   VAL   142       7.650  -4.962 -25.549  1.00  0.00
ATOM   2169  H   VAL   142       8.546  -4.998 -26.014  1.00  0.00
ATOM   2170  CA  VAL   142       6.704  -3.893 -25.933  1.00  0.00
ATOM   2171  HA  VAL   142       5.922  -3.809 -25.178  1.00  0.00
ATOM   2172  CB  VAL   142       7.220  -2.542 -26.230  1.00  0.00
ATOM   2173  HB  VAL   142       7.898  -2.647 -27.077  1.00  0.00
ATOM   2174  CG1 VAL   142       6.139  -1.484 -26.562  1.00  0.00
ATOM   2175 HG11 VAL   142       5.461  -1.378 -25.715  1.00  0.00
ATOM   2176 HG12 VAL   142       6.618  -0.526 -26.765  1.00  0.00
ATOM   2177 HG13 VAL   142       5.576  -1.802 -27.440  1.00  0.00
ATOM   2178  CG2 VAL   142       8.145  -2.006 -25.090  1.00  0.00
ATOM   2179 HG21 VAL   142       8.996  -2.676 -24.967  1.00  0.00
ATOM   2180 HG22 VAL   142       8.502  -1.010 -25.350  1.00  0.00
ATOM   2181 HG23 VAL   142       7.583  -1.958 -24.157  1.00  0.00
ATOM   2182  C   VAL   142       5.864  -4.348 -27.061  1.00  0.00
ATOM   2183  O   VAL   142       6.328  -5.003 -27.990  1.00  0.00
ATOM   2184  N   VAL   143       4.539  -4.078 -26.998  1.00  0.00
ATOM   2185  H   VAL   143       4.183  -3.672 -26.144  1.00  0.00
ATOM   2186  CA  VAL   143       3.537  -4.537 -28.053  1.00  0.00
ATOM   2187  HA  VAL   143       3.978  -4.633 -29.045  1.00  0.00
ATOM   2188  CB  VAL   143       2.857  -5.901 -27.672  1.00  0.00
ATOM   2189  HB  VAL   143       1.940  -5.972 -28.257  1.00  0.00
ATOM   2190  CG1 VAL   143       3.734  -7.154 -27.932  1.00  0.00
ATOM   2191 HG11 VAL   143       4.651  -7.084 -27.347  1.00  0.00
ATOM   2192 HG12 VAL   143       3.185  -8.049 -27.640  1.00  0.00
ATOM   2193 HG13 VAL   143       3.983  -7.210 -28.992  1.00  0.00
ATOM   2194  CG2 VAL   143       2.446  -5.726 -26.197  1.00  0.00
ATOM   2195 HG21 VAL   143       1.755  -4.888 -26.109  1.00  0.00
ATOM   2196 HG22 VAL   143       1.960  -6.636 -25.844  1.00  0.00
ATOM   2197 HG23 VAL   143       3.332  -5.530 -25.593  1.00  0.00
ATOM   2198  C   VAL   143       2.540  -3.400 -28.404  1.00  0.00
ATOM   2199  O   VAL   143       2.318  -2.425 -27.681  1.00  0.00
ATOM   2200  N   THR   144       1.872  -3.531 -29.572  1.00  0.00
ATOM   2201  H   THR   144       2.175  -4.105 -30.346  1.00  0.00
ATOM   2202  CA  THR   144       0.567  -2.766 -29.710  1.00  0.00
ATOM   2203  HA  THR   144       0.024  -2.625 -28.775  1.00  0.00
ATOM   2204  CB  THR   144       0.754  -1.411 -30.372  1.00  0.00
ATOM   2205  HB  THR   144       1.593  -0.926 -29.873  1.00  0.00
ATOM   2206  CG2 THR   144       1.019  -1.473 -31.857  1.00  0.00
ATOM   2207 HG21 THR   144       0.180  -1.957 -32.356  1.00  0.00
ATOM   2208 HG22 THR   144       1.140  -0.463 -32.248  1.00  0.00
ATOM   2209 HG23 THR   144       1.929  -2.044 -32.041  1.00  0.00
ATOM   2210  OG1 THR   144      -0.323  -0.506 -30.090  1.00  0.00
ATOM   2211  HG1 THR   144      -0.160   0.332 -30.528  1.00  0.00
ATOM   2212  C   THR   144      -0.446  -3.505 -30.558  1.00  0.00
ATOM   2213  O   THR   144      -0.031  -4.419 -31.288  1.00  0.00
ATOM   2214  N   ASP   145      -1.763  -3.101 -30.469  1.00  0.00
ATOM   2215  H   ASP   145      -2.071  -2.437 -29.773  1.00  0.00
ATOM   2216  CA  ASP   145      -2.757  -3.641 -31.402  1.00  0.00
ATOM   2217  HA  ASP   145      -2.419  -4.600 -31.795  1.00  0.00
ATOM   2218  CB  ASP   145      -4.138  -3.858 -30.654  1.00  0.00
ATOM   2219  HB2 ASP   145      -4.110  -2.874 -30.185  1.00  0.00
ATOM   2220  HB3 ASP   145      -5.099  -3.997 -31.149  1.00  0.00
ATOM   2221  CG  ASP   145      -3.955  -4.936 -29.586  1.00  0.00
ATOM   2222  OD1 ASP   145      -3.207  -5.905 -29.860  1.00  0.00
ATOM   2223  OD2 ASP   145      -4.862  -4.908 -28.740  1.00  0.00
ATOM   2224  C   ASP   145      -2.889  -2.589 -32.524  1.00  0.00
ATOM   2225  O   ASP   145      -3.464  -1.538 -32.346  1.00  0.00
ATOM   2226  N   TRP   146      -2.333  -2.845 -33.708  1.00  0.00
ATOM   2227  H   TRP   146      -1.736  -3.658 -33.760  1.00  0.00
ATOM   2228  CA  TRP   146      -2.391  -1.971 -34.843  1.00  0.00
ATOM   2229  HA  TRP   146      -2.226  -0.958 -34.475  1.00  0.00
ATOM   2230  CB  TRP   146      -1.379  -2.257 -35.964  1.00  0.00
ATOM   2231  HB2 TRP   146      -0.376  -2.175 -35.546  1.00  0.00
ATOM   2232  HB3 TRP   146      -1.503  -3.240 -36.418  1.00  0.00
ATOM   2233  CG  TRP   146      -1.466  -1.220 -37.119  1.00  0.00
ATOM   2234  CD1 TRP   146      -1.924  -1.443 -38.342  1.00  0.00
ATOM   2235  HD1 TRP   146      -2.282  -2.448 -38.563  1.00  0.00
ATOM   2236  NE1 TRP   146      -1.839  -0.322 -39.072  1.00  0.00
ATOM   2237  HE1 TRP   146      -2.305  -0.275 -39.967  1.00  0.00
ATOM   2238  CE2 TRP   146      -1.280   0.711 -38.433  1.00  0.00
ATOM   2239  CZ2 TRP   146      -1.122   2.007 -38.710  1.00  0.00
ATOM   2240  HZ2 TRP   146      -1.480   2.366 -39.675  1.00  0.00
ATOM   2241  CH2 TRP   146      -0.504   2.829 -37.741  1.00  0.00
ATOM   2242  HH2 TRP   146      -0.299   3.872 -37.982  1.00  0.00
ATOM   2243  CZ3 TRP   146      -0.149   2.345 -36.487  1.00  0.00
ATOM   2244  HZ3 TRP   146       0.392   2.965 -35.772  1.00  0.00
ATOM   2245  CE3 TRP   146      -0.479   1.039 -36.106  1.00  0.00
ATOM   2246  HE3 TRP   146      -0.397   0.739 -35.061  1.00  0.00
ATOM   2247  CD2 TRP   146      -1.025   0.162 -37.149  1.00  0.00
ATOM   2248  C   TRP   146      -3.775  -1.846 -35.426  1.00  0.00
ATOM   2249  O   TRP   146      -4.283  -0.783 -35.785  1.00  0.00
ATOM   2250  N   HID   147      -4.535  -2.953 -35.415  1.00  0.00
ATOM   2251  H   HID   147      -4.205  -3.780 -34.938  1.00  0.00
ATOM   2252  CA  HID   147      -5.742  -3.041 -36.158  1.00  0.00
ATOM   2253  HA  HID   147      -5.713  -2.247 -36.904  1.00  0.00
ATOM   2254  CB  HID   147      -5.998  -4.348 -36.857  1.00  0.00
ATOM   2255  HB2 HID   147      -6.170  -5.185 -36.181  1.00  0.00
ATOM   2256  HB3 HID   147      -6.867  -4.218 -37.502  1.00  0.00
ATOM   2257  CG  HID   147      -4.818  -4.757 -37.778  1.00  0.00
ATOM   2258  ND1 HID   147      -4.607  -4.159 -39.010  1.00  0.00
ATOM   2259  HD1 HID   147      -5.198  -3.472 -39.455  1.00  0.00
ATOM   2260  CE1 HID   147      -3.509  -4.642 -39.491  1.00  0.00
ATOM   2261  HE1 HID   147      -3.145  -4.239 -40.436  1.00  0.00
ATOM   2262  NE2 HID   147      -3.016  -5.579 -38.702  1.00  0.00
ATOM   2263  CD2 HID   147      -3.882  -5.720 -37.646  1.00  0.00
ATOM   2264  HD2 HID   147      -3.722  -6.509 -36.911  1.00  0.00
ATOM   2265  C   HID   147      -6.925  -2.697 -35.316  1.00  0.00
ATOM   2266  O   HID   147      -8.039  -2.943 -35.763  1.00  0.00
ATOM   2267  N   MET   148      -6.700  -2.109 -34.130  1.00  0.00
ATOM   2268  H   MET   148      -5.768  -2.074 -33.742  1.00  0.00
ATOM   2269  CA  MET   148      -7.814  -1.629 -33.306  1.00  0.00
ATOM   2270  HA  MET   148      -8.764  -2.032 -33.657  1.00  0.00
ATOM   2271  CB  MET   148      -7.571  -2.125 -31.832  1.00  0.00
ATOM   2272  HB2 MET   148      -6.572  -1.777 -31.570  1.00  0.00
ATOM   2273  HB3 MET   148      -8.309  -1.601 -31.224  1.00  0.00
ATOM   2274  CG  MET   148      -7.674  -3.665 -31.565  1.00  0.00
ATOM   2275  HG2 MET   148      -6.987  -4.184 -32.233  1.00  0.00
ATOM   2276  HG3 MET   148      -7.392  -3.862 -30.531  1.00  0.00
ATOM   2277  SD  MET   148      -9.393  -4.287 -31.856  1.00  0.00
ATOM   2278  CE  MET   148     -10.342  -3.419 -30.571  1.00  0.00
ATOM   2279  HE1 MET   148     -10.250  -2.343 -30.715  1.00  0.00
ATOM   2280  HE2 MET   148     -11.392  -3.706 -30.638  1.00  0.00
ATOM   2281  HE3 MET   148      -9.954  -3.688 -29.588  1.00  0.00
ATOM   2282  C   MET   148      -8.062  -0.087 -33.394  1.00  0.00
ATOM   2283  O   MET   148      -7.641   0.588 -34.333  1.00  0.00
ATOM   2284  N   LEU   149      -8.790   0.491 -32.362  1.00  0.00
ATOM   2285  H   LEU   149      -9.053  -0.148 -31.625  1.00  0.00
ATOM   2286  CA  LEU   149      -9.198   1.856 -32.253  1.00  0.00
ATOM   2287  HA  LEU   149      -9.965   2.095 -32.990  1.00  0.00
ATOM   2288  CB  LEU   149      -9.790   2.069 -30.834  1.00  0.00
ATOM   2289  HB2 LEU   149      -9.272   1.494 -30.066  1.00  0.00
ATOM   2290  HB3 LEU   149      -9.713   3.132 -30.605  1.00  0.00
ATOM   2291  CG  LEU   149     -11.251   1.665 -30.869  1.00  0.00
ATOM   2292  HG  LEU   149     -11.457   0.979 -31.690  1.00  0.00
ATOM   2293  CD1 LEU   149     -11.506   0.959 -29.541  1.00  0.00
ATOM   2294 HD11 LEU   149     -11.301   1.645 -28.719  1.00  0.00
ATOM   2295 HD12 LEU   149     -12.546   0.637 -29.494  1.00  0.00
ATOM   2296 HD13 LEU   149     -10.853   0.090 -29.460  1.00  0.00
ATOM   2297  CD2 LEU   149     -12.299   2.880 -30.936  1.00  0.00
ATOM   2298 HD21 LEU   149     -12.119   3.466 -31.837  1.00  0.00
ATOM   2299 HD22 LEU   149     -13.314   2.484 -30.957  1.00  0.00
ATOM   2300 HD23 LEU   149     -12.176   3.516 -30.059  1.00  0.00
ATOM   2301  C   LEU   149      -8.161   2.993 -32.437  1.00  0.00
ATOM   2302  O   LEU   149      -7.110   2.873 -31.738  1.00  0.00
ATOM   2303  N   PRO   150      -8.289   4.014 -33.258  1.00  0.00
ATOM   2304  CD  PRO   150      -9.400   4.117 -34.274  1.00  0.00
ATOM   2305  HD2 PRO   150     -10.333   4.104 -33.710  1.00  0.00
ATOM   2306  HD3 PRO   150      -9.336   3.220 -34.890  1.00  0.00
ATOM   2307  CG  PRO   150      -9.223   5.406 -35.094  1.00  0.00
ATOM   2308  HG2 PRO   150      -9.691   6.286 -34.652  1.00  0.00
ATOM   2309  HG3 PRO   150      -9.530   5.317 -36.136  1.00  0.00
ATOM   2310  CB  PRO   150      -7.707   5.465 -34.977  1.00  0.00
ATOM   2311  HB2 PRO   150      -7.320   6.461 -35.193  1.00  0.00
ATOM   2312  HB3 PRO   150      -7.262   4.746 -35.665  1.00  0.00
ATOM   2313  CA  PRO   150      -7.373   5.077 -33.522  1.00  0.00
ATOM   2314  HA  PRO   150      -6.373   4.645 -33.496  1.00  0.00
ATOM   2315  C   PRO   150      -7.447   6.217 -32.563  1.00  0.00
ATOM   2316  O   PRO   150      -6.803   7.224 -32.774  1.00  0.00
ATOM   2317  N   THR   151      -8.245   6.153 -31.454  1.00  0.00
ATOM   2318  H   THR   151      -8.903   5.387 -31.442  1.00  0.00
ATOM   2319  CA  THR   151      -8.305   7.127 -30.382  1.00  0.00
ATOM   2320  HA  THR   151      -8.665   8.099 -30.720  1.00  0.00
ATOM   2321  CB  THR   151      -9.238   6.609 -29.344  1.00  0.00
ATOM   2322  HB  THR   151      -8.793   5.726 -28.886  1.00  0.00
ATOM   2323  CG2 THR   151      -9.502   7.640 -28.288  1.00  0.00
ATOM   2324 HG21 THR   151      -9.947   8.523 -28.745  1.00  0.00
ATOM   2325 HG22 THR   151     -10.187   7.232 -27.544  1.00  0.00
ATOM   2326 HG23 THR   151      -8.564   7.915 -27.806  1.00  0.00
ATOM   2327  OG1 THR   151     -10.460   6.227 -30.021  1.00  0.00
ATOM   2328  HG1 THR   151     -11.088   5.887 -29.380  1.00  0.00
ATOM   2329  C   THR   151      -7.018   7.595 -29.712  1.00  0.00
ATOM   2330  O   THR   151      -6.656   8.803 -29.713  1.00  0.00
ATOM   2331  N   GLU   152      -6.168   6.671 -29.213  1.00  0.00
ATOM   2332  H   GLU   152      -6.402   5.690 -29.271  1.00  0.00
ATOM   2333  CA  GLU   152      -4.876   7.052 -28.582  1.00  0.00
ATOM   2334  HA  GLU   152      -4.488   7.927 -29.104  1.00  0.00
ATOM   2335  CB  GLU   152      -4.992   7.384 -27.083  1.00  0.00
ATOM   2336  HB2 GLU   152      -5.700   8.207 -26.980  1.00  0.00
ATOM   2337  HB3 GLU   152      -5.385   6.502 -26.578  1.00  0.00
ATOM   2338  CG  GLU   152      -3.572   7.804 -26.413  1.00  0.00
ATOM   2339  HG2 GLU   152      -3.981   8.221 -25.493  1.00  0.00
ATOM   2340  HG3 GLU   152      -2.901   6.979 -26.171  1.00  0.00
ATOM   2341  CD  GLU   152      -2.803   8.879 -27.157  1.00  0.00
ATOM   2342  OE1 GLU   152      -1.582   8.694 -27.403  1.00  0.00
ATOM   2343  OE2 GLU   152      -3.284  10.025 -27.329  1.00  0.00
ATOM   2344  C   GLU   152      -3.983   5.839 -28.763  1.00  0.00
ATOM   2345  O   GLU   152      -4.479   4.723 -28.954  1.00  0.00
ATOM   2346  N   ALA   153      -2.678   6.090 -28.703  1.00  0.00
ATOM   2347  H   ALA   153      -2.393   7.059 -28.671  1.00  0.00
ATOM   2348  CA  ALA   153      -1.658   5.083 -28.817  1.00  0.00
ATOM   2349  HA  ALA   153      -1.874   4.672 -29.803  1.00  0.00
ATOM   2350  CB  ALA   153      -0.267   5.660 -28.830  1.00  0.00
ATOM   2351  HB1 ALA   153      -0.033   6.067 -27.847  1.00  0.00
ATOM   2352  HB2 ALA   153       0.449   4.877 -29.078  1.00  0.00
ATOM   2353  HB3 ALA   153      -0.209   6.454 -29.575  1.00  0.00
ATOM   2354  C   ALA   153      -1.698   3.930 -27.790  1.00  0.00
ATOM   2355  O   ALA   153      -1.931   4.107 -26.580  1.00  0.00
ATOM   2356  N   LEU   154      -1.605   2.617 -28.276  1.00  0.00
ATOM   2357  H   LEU   154      -1.208   2.434 -29.187  1.00  0.00
ATOM   2358  CA  LEU   154      -2.004   1.463 -27.440  1.00  0.00
ATOM   2359  HA  LEU   154      -2.493   1.797 -26.525  1.00  0.00
ATOM   2360  CB  LEU   154      -3.024   0.582 -28.265  1.00  0.00
ATOM   2361  HB2 LEU   154      -2.479   0.358 -29.182  1.00  0.00
ATOM   2362  HB3 LEU   154      -3.186  -0.339 -27.705  1.00  0.00
ATOM   2363  CG  LEU   154      -4.355   1.200 -28.610  1.00  0.00
ATOM   2364  HG  LEU   154      -4.192   2.072 -29.243  1.00  0.00
ATOM   2365  CD1 LEU   154      -5.248   0.162 -29.372  1.00  0.00
ATOM   2366 HD11 LEU   154      -5.412  -0.711 -28.740  1.00  0.00
ATOM   2367 HD12 LEU   154      -6.207   0.618 -29.617  1.00  0.00
ATOM   2368 HD13 LEU   154      -4.747  -0.144 -30.290  1.00  0.00
ATOM   2369  CD2 LEU   154      -5.010   1.674 -27.341  1.00  0.00
ATOM   2370 HD21 LEU   154      -4.373   2.414 -26.857  1.00  0.00
ATOM   2371 HD22 LEU   154      -5.975   2.124 -27.576  1.00  0.00
ATOM   2372 HD23 LEU   154      -5.158   0.828 -26.670  1.00  0.00
ATOM   2373  C   LEU   154      -0.772   0.630 -27.194  1.00  0.00
ATOM   2374  O   LEU   154      -0.865  -0.498 -26.685  1.00  0.00
ATOM   2375  N   VAL   155       0.404   1.288 -27.462  1.00  0.00
ATOM   2376  H   VAL   155       0.364   2.265 -27.716  1.00  0.00
ATOM   2377  CA  VAL   155       1.707   0.682 -27.265  1.00  0.00
ATOM   2378  HA  VAL   155       1.739  -0.203 -27.901  1.00  0.00
ATOM   2379  CB  VAL   155       2.707   1.711 -27.806  1.00  0.00
ATOM   2380  HB  VAL   155       2.689   2.586 -27.156  1.00  0.00
ATOM   2381  CG1 VAL   155       4.163   1.125 -27.854  1.00  0.00
ATOM   2382 HG11 VAL   155       4.182   0.250 -28.504  1.00  0.00
ATOM   2383 HG12 VAL   155       4.847   1.880 -28.242  1.00  0.00
ATOM   2384 HG13 VAL   155       4.473   0.837 -26.849  1.00  0.00
ATOM   2385  CG2 VAL   155       2.513   2.080 -29.262  1.00  0.00
ATOM   2386 HG21 VAL   155       1.519   2.505 -29.400  1.00  0.00
ATOM   2387 HG22 VAL   155       3.265   2.812 -29.555  1.00  0.00
ATOM   2388 HG23 VAL   155       2.615   1.188 -29.880  1.00  0.00
ATOM   2389  C   VAL   155       1.988   0.562 -25.721  1.00  0.00
ATOM   2390  O   VAL   155       1.971   1.522 -24.994  1.00  0.00
ATOM   2391  N   HID   156       2.405  -0.641 -25.362  1.00  0.00
ATOM   2392  H   HID   156       2.883  -1.279 -25.983  1.00  0.00
ATOM   2393  CA  HID   156       2.112  -1.095 -23.965  1.00  0.00
ATOM   2394  HA  HID   156       2.233  -0.267 -23.267  1.00  0.00
ATOM   2395  CB  HID   156       0.650  -1.607 -23.878  1.00  0.00
ATOM   2396  HB2 HID   156      -0.147  -1.129 -24.448  1.00  0.00
ATOM   2397  HB3 HID   156       0.812  -2.616 -24.256  1.00  0.00
ATOM   2398  CG  HID   156       0.143  -1.752 -22.469  1.00  0.00
ATOM   2399  ND1 HID   156       0.207  -2.981 -21.851  1.00  0.00
ATOM   2400  HD1 HID   156       0.617  -3.839 -22.191  1.00  0.00
ATOM   2401  CE1 HID   156      -0.422  -2.807 -20.629  1.00  0.00
ATOM   2402  HE1 HID   156      -0.393  -3.652 -19.941  1.00  0.00
ATOM   2403  NE2 HID   156      -0.974  -1.588 -20.505  1.00  0.00
ATOM   2404  CD2 HID   156      -0.625  -0.954 -21.689  1.00  0.00
ATOM   2405  HD2 HID   156      -0.970   0.061 -21.886  1.00  0.00
ATOM   2406  C   HID   156       3.150  -2.174 -23.699  1.00  0.00
ATOM   2407  O   HID   156       3.665  -2.825 -24.652  1.00  0.00
ATOM   2408  N   CYX   157       3.384  -2.468 -22.408  1.00  0.00
ATOM   2409  H   CYX   157       3.108  -1.824 -21.680  1.00  0.00
ATOM   2410  CA  CYX   157       4.124  -3.637 -22.036  1.00  0.00
ATOM   2411  HA  CYX   157       5.012  -3.774 -22.653  1.00  0.00
ATOM   2412  CB  CYX   157       4.573  -3.401 -20.561  1.00  0.00
ATOM   2413  HB2 CYX   157       3.698  -3.396 -19.911  1.00  0.00
ATOM   2414  HB3 CYX   157       5.249  -4.199 -20.254  1.00  0.00
ATOM   2415  SG  CYX   157       5.614  -1.962 -20.170  1.00  0.00
ATOM   2416  C   CYX   157       3.424  -4.996 -22.206  1.00  0.00
ATOM   2417  O   CYX   157       2.235  -5.060 -21.988  1.00  0.00
ATOM   2418  N   ARG   158       4.223  -6.073 -22.502  1.00  0.00
ATOM   2419  H   ARG   158       5.174  -5.829 -22.737  1.00  0.00
ATOM   2420  CA  ARG   158       3.842  -7.535 -22.485  1.00  0.00
ATOM   2421  HA  ARG   158       2.913  -7.700 -23.030  1.00  0.00
ATOM   2422  CB  ARG   158       4.952  -8.330 -23.163  1.00  0.00
ATOM   2423  HB2 ARG   158       5.144  -7.795 -24.093  1.00  0.00
ATOM   2424  HB3 ARG   158       5.810  -8.224 -22.500  1.00  0.00
ATOM   2425  CG  ARG   158       4.726  -9.786 -23.460  1.00  0.00
ATOM   2426  HG2 ARG   158       5.015 -10.335 -22.564  1.00  0.00
ATOM   2427  HG3 ARG   158       3.656  -9.907 -23.630  1.00  0.00
ATOM   2428  CD  ARG   158       5.501 -10.332 -24.667  1.00  0.00
ATOM   2429  HD2 ARG   158       5.296  -9.802 -25.597  1.00  0.00
ATOM   2430  HD3 ARG   158       6.578 -10.386 -24.510  1.00  0.00
ATOM   2431  NE  ARG   158       4.966 -11.715 -24.779  1.00  0.00
ATOM   2432  HE  ARG   158       4.005 -11.857 -24.504  1.00  0.00
ATOM   2433  CZ  ARG   158       5.655 -12.745 -25.188  1.00  0.00
ATOM   2434  NH1 ARG   158       6.821 -12.668 -25.755  1.00  0.00
ATOM   2435 HH11 ARG   158       7.249 -11.765 -25.903  1.00  0.00
ATOM   2436 HH12 ARG   158       7.295 -13.511 -26.045  1.00  0.00
ATOM   2437  NH2 ARG   158       5.094 -13.890 -25.012  1.00  0.00
ATOM   2438 HH21 ARG   158       4.181 -13.941 -24.582  1.00  0.00
ATOM   2439 HH22 ARG   158       5.569 -14.732 -25.304  1.00  0.00
ATOM   2440  C   ARG   158       3.675  -8.129 -21.106  1.00  0.00
ATOM   2441  O   ARG   158       2.906  -9.063 -20.746  1.00  0.00
ATOM   2442  N   THR   159       4.361  -7.430 -20.161  1.00  0.00
ATOM   2443  H   THR   159       4.893  -6.611 -20.417  1.00  0.00
ATOM   2444  CA  THR   159       4.352  -7.848 -18.728  1.00  0.00
ATOM   2445  HA  THR   159       4.449  -8.932 -18.664  1.00  0.00
ATOM   2446  CB  THR   159       5.468  -7.212 -17.917  1.00  0.00
ATOM   2447  HB  THR   159       5.123  -7.047 -16.896  1.00  0.00
ATOM   2448  CG2 THR   159       6.688  -8.135 -17.899  1.00  0.00
ATOM   2449 HG21 THR   159       7.034  -8.300 -18.919  1.00  0.00
ATOM   2450 HG22 THR   159       7.485  -7.673 -17.316  1.00  0.00
ATOM   2451 HG23 THR   159       6.415  -9.090 -17.449  1.00  0.00
ATOM   2452  OG1 THR   159       5.799  -6.007 -18.457  1.00  0.00
ATOM   2453  HG1 THR   159       6.504  -5.608 -17.942  1.00  0.00
ATOM   2454  C   THR   159       3.005  -7.462 -18.003  1.00  0.00
ATOM   2455  O   THR   159       2.716  -8.057 -16.986  1.00  0.00
ATOM   2456  N   ARG   160       2.314  -6.499 -18.476  1.00  0.00
ATOM   2457  H   ARG   160       2.548  -6.118 -19.382  1.00  0.00
ATOM   2458  CA  ARG   160       1.158  -5.949 -17.770  1.00  0.00
ATOM   2459  HA  ARG   160       1.024  -6.404 -16.789  1.00  0.00
ATOM   2460  CB  ARG   160       1.452  -4.444 -17.580  1.00  0.00
ATOM   2461  HB2 ARG   160       2.006  -4.120 -18.461  1.00  0.00
ATOM   2462  HB3 ARG   160       0.487  -3.938 -17.552  1.00  0.00
ATOM   2463  CG  ARG   160       2.268  -4.087 -16.288  1.00  0.00
ATOM   2464  HG2 ARG   160       3.290  -4.386 -16.522  1.00  0.00
ATOM   2465  HG3 ARG   160       2.214  -3.000 -16.225  1.00  0.00
ATOM   2466  CD  ARG   160       1.841  -4.713 -14.911  1.00  0.00
ATOM   2467  HD2 ARG   160       0.850  -5.157 -15.007  1.00  0.00
ATOM   2468  HD3 ARG   160       2.558  -5.483 -14.626  1.00  0.00
ATOM   2469  NE  ARG   160       1.801  -3.725 -13.886  1.00  0.00
ATOM   2470  HE  ARG   160       2.647  -3.173 -13.896  1.00  0.00
ATOM   2471  CZ  ARG   160       1.030  -3.668 -12.828  1.00  0.00
ATOM   2472  NH1 ARG   160       0.068  -4.517 -12.649  1.00  0.00
ATOM   2473 HH11 ARG   160      -0.097  -5.240 -13.334  1.00  0.00
ATOM   2474 HH12 ARG   160      -0.512  -4.452 -11.825  1.00  0.00
ATOM   2475  NH2 ARG   160       0.893  -2.651 -12.074  1.00  0.00
ATOM   2476 HH21 ARG   160       1.403  -1.803 -12.277  1.00  0.00
ATOM   2477 HH22 ARG   160       0.275  -2.697 -11.277  1.00  0.00
ATOM   2478  C   ARG   160      -0.132  -6.067 -18.537  1.00  0.00
ATOM   2479  O   ARG   160      -0.225  -5.650 -19.671  1.00  0.00
ATOM   2480  N   SER   161      -1.170  -6.743 -18.029  1.00  0.00
ATOM   2481  H   SER   161      -1.031  -7.074 -17.085  1.00  0.00
ATOM   2482  CA  SER   161      -2.413  -7.056 -18.686  1.00  0.00
ATOM   2483  HA  SER   161      -2.753  -6.178 -19.236  1.00  0.00
ATOM   2484  CB  SER   161      -2.270  -8.238 -19.679  1.00  0.00
ATOM   2485  HB2 SER   161      -1.409  -8.056 -20.322  1.00  0.00
ATOM   2486  HB3 SER   161      -2.113  -9.157 -19.114  1.00  0.00
ATOM   2487  OG  SER   161      -3.475  -8.371 -20.503  1.00  0.00
ATOM   2488  HG  SER   161      -3.368  -9.107 -21.110  1.00  0.00
ATOM   2489  C   SER   161      -3.488  -7.410 -17.669  1.00  0.00
ATOM   2490  O   SER   161      -3.207  -7.522 -16.435  1.00  0.00
ATOM   2491  N   TRP   162      -4.791  -7.748 -18.069  1.00  0.00
ATOM   2492  H   TRP   162      -4.829  -7.932 -19.061  1.00  0.00
ATOM   2493  CA  TRP   162      -5.977  -7.947 -17.297  1.00  0.00
ATOM   2494  HA  TRP   162      -6.292  -7.031 -16.796  1.00  0.00
ATOM   2495  CB  TRP   162      -7.104  -8.379 -18.312  1.00  0.00
ATOM   2496  HB2 TRP   162      -7.173  -9.395 -18.699  1.00  0.00
ATOM   2497  HB3 TRP   162      -7.925  -8.198 -17.619  1.00  0.00
ATOM   2498  CG  TRP   162      -7.323  -7.431 -19.515  1.00  0.00
ATOM   2499  CD1 TRP   162      -7.263  -7.824 -20.838  1.00  0.00
ATOM   2500  HD1 TRP   162      -6.779  -8.775 -21.060  1.00  0.00
ATOM   2501  NE1 TRP   162      -7.866  -6.867 -21.629  1.00  0.00
ATOM   2502  HE1 TRP   162      -8.085  -7.020 -22.603  1.00  0.00
ATOM   2503  CE2 TRP   162      -8.259  -5.802 -20.893  1.00  0.00
ATOM   2504  CZ2 TRP   162      -8.984  -4.580 -21.127  1.00  0.00
ATOM   2505  HZ2 TRP   162      -9.229  -4.358 -22.166  1.00  0.00
ATOM   2506  CH2 TRP   162      -9.334  -3.752 -20.040  1.00  0.00
ATOM   2507  HH2 TRP   162      -9.863  -2.820 -20.238  1.00  0.00
ATOM   2508  CZ3 TRP   162      -9.026  -4.086 -18.725  1.00  0.00
ATOM   2509  HZ3 TRP   162      -9.325  -3.497 -17.858  1.00  0.00
ATOM   2510  CE3 TRP   162      -8.286  -5.251 -18.503  1.00  0.00
ATOM   2511  HE3 TRP   162      -8.010  -5.422 -17.462  1.00  0.00
ATOM   2512  CD2 TRP   162      -7.960  -6.110 -19.507  1.00  0.00
ATOM   2513  C   TRP   162      -5.853  -9.145 -16.282  1.00  0.00
ATOM   2514  O   TRP   162      -6.173  -9.040 -15.124  1.00  0.00
ATOM   2515  N   VAL   163      -5.293 -10.273 -16.649  1.00  0.00
ATOM   2516  H   VAL   163      -5.285 -10.409 -17.650  1.00  0.00
ATOM   2517  CA  VAL   163      -4.850 -11.411 -15.771  1.00  0.00
ATOM   2518  HA  VAL   163      -5.527 -11.661 -14.955  1.00  0.00
ATOM   2519  CB  VAL   163      -4.626 -12.672 -16.630  1.00  0.00
ATOM   2520  HB  VAL   163      -3.895 -12.481 -17.415  1.00  0.00
ATOM   2521  CG1 VAL   163      -4.077 -13.794 -15.661  1.00  0.00
ATOM   2522 HG11 VAL   163      -4.808 -13.986 -14.876  1.00  0.00
ATOM   2523 HG12 VAL   163      -3.903 -14.710 -16.226  1.00  0.00
ATOM   2524 HG13 VAL   163      -3.141 -13.461 -15.212  1.00  0.00
ATOM   2525  CG2 VAL   163      -5.949 -12.955 -17.360  1.00  0.00
ATOM   2526 HG21 VAL   163      -6.208 -12.102 -17.987  1.00  0.00
ATOM   2527 HG22 VAL   163      -5.838 -13.843 -17.983  1.00  0.00
ATOM   2528 HG23 VAL   163      -6.740 -13.122 -16.629  1.00  0.00
ATOM   2529  C   VAL   163      -3.668 -11.050 -14.860  1.00  0.00
ATOM   2530  O   VAL   163      -3.665 -11.461 -13.709  1.00  0.00
ATOM   2531  N   SER   164      -2.595 -10.298 -15.332  1.00  0.00
ATOM   2532  H   SER   164      -2.554  -9.994 -16.294  1.00  0.00
ATOM   2533  CA  SER   164      -1.388 -10.092 -14.470  1.00  0.00
ATOM   2534  HA  SER   164      -1.238 -10.993 -13.875  1.00  0.00
ATOM   2535  CB  SER   164      -0.064  -9.799 -15.285  1.00  0.00
ATOM   2536  HB2 SER   164       0.745  -9.729 -14.558  1.00  0.00
ATOM   2537  HB3 SER   164       0.104 -10.659 -15.933  1.00  0.00
ATOM   2538  OG  SER   164      -0.100  -8.605 -16.076  1.00  0.00
ATOM   2539  HG  SER   164       0.736  -8.501 -16.536  1.00  0.00
ATOM   2540  C   SER   164      -1.648  -9.083 -13.423  1.00  0.00
ATOM   2541  O   SER   164      -1.212  -9.106 -12.264  1.00  0.00
ATOM   2542  N   PHE   165      -2.526  -8.127 -13.851  1.00  0.00
ATOM   2543  H   PHE   165      -2.759  -8.017 -14.828  1.00  0.00
ATOM   2544  CA  PHE   165      -3.122  -7.183 -12.876  1.00  0.00
ATOM   2545  HA  PHE   165      -2.300  -6.705 -12.343  1.00  0.00
ATOM   2546  CB  PHE   165      -4.064  -6.031 -13.513  1.00  0.00
ATOM   2547  HB2 PHE   165      -4.867  -6.238 -14.220  1.00  0.00
ATOM   2548  HB3 PHE   165      -4.470  -5.513 -12.644  1.00  0.00
ATOM   2549  CG  PHE   165      -3.126  -5.061 -14.195  1.00  0.00
ATOM   2550  CD1 PHE   165      -3.308  -3.732 -13.717  1.00  0.00
ATOM   2551  HD1 PHE   165      -4.133  -3.467 -13.056  1.00  0.00
ATOM   2552  CE1 PHE   165      -2.373  -2.734 -14.127  1.00  0.00
ATOM   2553  HE1 PHE   165      -2.557  -1.719 -13.775  1.00  0.00
ATOM   2554  CZ  PHE   165      -1.290  -2.997 -14.919  1.00  0.00
ATOM   2555  HZ  PHE   165      -0.581  -2.218 -15.197  1.00  0.00
ATOM   2556  CE2 PHE   165      -1.099  -4.344 -15.387  1.00  0.00
ATOM   2557  HE2 PHE   165      -0.247  -4.582 -16.024  1.00  0.00
ATOM   2558  CD2 PHE   165      -2.023  -5.369 -15.018  1.00  0.00
ATOM   2559  HD2 PHE   165      -1.876  -6.389 -15.373  1.00  0.00
ATOM   2560  C   PHE   165      -3.987  -7.989 -11.798  1.00  0.00
ATOM   2561  O   PHE   165      -3.913  -7.867 -10.592  1.00  0.00
ATOM   2562  N   GLY   166      -4.896  -8.925 -12.189  1.00  0.00
ATOM   2563  H   GLY   166      -4.958  -9.067 -13.187  1.00  0.00
ATOM   2564  CA  GLY   166      -5.763  -9.718 -11.322  1.00  0.00
ATOM   2565  HA2 GLY   166      -6.383  -9.020 -10.760  1.00  0.00
ATOM   2566  HA3 GLY   166      -6.396 -10.326 -11.968  1.00  0.00
ATOM   2567  C   GLY   166      -5.030 -10.631 -10.342  1.00  0.00
ATOM   2568  O   GLY   166      -5.382 -10.609  -9.160  1.00  0.00
ATOM   2569  N   LEU   167      -3.959 -11.301 -10.768  1.00  0.00
ATOM   2570  H   LEU   167      -3.648 -11.257 -11.728  1.00  0.00
ATOM   2571  CA  LEU   167      -3.179 -12.155  -9.802  1.00  0.00
ATOM   2572  HA  LEU   167      -3.844 -12.904  -9.372  1.00  0.00
ATOM   2573  CB  LEU   167      -2.007 -12.875 -10.487  1.00  0.00
ATOM   2574  HB2 LEU   167      -1.378 -12.104 -10.932  1.00  0.00
ATOM   2575  HB3 LEU   167      -1.419 -13.457  -9.777  1.00  0.00
ATOM   2576  CG  LEU   167      -2.544 -13.809 -11.600  1.00  0.00
ATOM   2577  HG  LEU   167      -3.387 -13.345 -12.111  1.00  0.00
ATOM   2578  CD1 LEU   167      -1.404 -14.043 -12.602  1.00  0.00
ATOM   2579 HD11 LEU   167      -0.560 -14.508 -12.091  1.00  0.00
ATOM   2580 HD12 LEU   167      -1.751 -14.699 -13.401  1.00  0.00
ATOM   2581 HD13 LEU   167      -1.091 -13.089 -13.026  1.00  0.00
ATOM   2582  CD2 LEU   167      -3.092 -15.161 -11.050  1.00  0.00
ATOM   2583 HD21 LEU   167      -3.911 -14.967 -10.358  1.00  0.00
ATOM   2584 HD22 LEU   167      -3.453 -15.771 -11.878  1.00  0.00
ATOM   2585 HD23 LEU   167      -2.295 -15.692 -10.529  1.00  0.00
ATOM   2586  C   LEU   167      -2.580 -11.341  -8.651  1.00  0.00
ATOM   2587  O   LEU   167      -2.755 -11.722  -7.476  1.00  0.00
ATOM   2588  N   ALA   168      -1.895 -10.154  -8.989  1.00  0.00
ATOM   2589  H   ALA   168      -1.739  -9.945  -9.965  1.00  0.00
ATOM   2590  CA  ALA   168      -1.332  -9.274  -8.007  1.00  0.00
ATOM   2591  HA  ALA   168      -0.826  -9.891  -7.265  1.00  0.00
ATOM   2592  CB  ALA   168      -0.308  -8.414  -8.697  1.00  0.00
ATOM   2593  HB1 ALA   168      -0.801  -7.784  -9.437  1.00  0.00
ATOM   2594  HB2 ALA   168       0.194  -7.785  -7.962  1.00  0.00
ATOM   2595  HB3 ALA   168       0.426  -9.049  -9.193  1.00  0.00
ATOM   2596  C   ALA   168      -2.341  -8.432  -7.268  1.00  0.00
ATOM   2597  O   ALA   168      -2.255  -8.108  -6.107  1.00  0.00
ATOM   2598  N   HID   169      -3.461  -8.093  -7.916  1.00  0.00
ATOM   2599  H   HID   169      -3.495  -8.081  -8.925  1.00  0.00
ATOM   2600  CA  HID   169      -4.619  -7.594  -7.178  1.00  0.00
ATOM   2601  HA  HID   169      -4.319  -6.705  -6.623  1.00  0.00
ATOM   2602  CB  HID   169      -5.793  -7.230  -8.083  1.00  0.00
ATOM   2603  HB2 HID   169      -5.400  -6.371  -8.627  1.00  0.00
ATOM   2604  HB3 HID   169      -6.085  -8.006  -8.791  1.00  0.00
ATOM   2605  CG  HID   169      -7.071  -6.763  -7.396  1.00  0.00
ATOM   2606  ND1 HID   169      -7.830  -7.408  -6.427  1.00  0.00
ATOM   2607  HD1 HID   169      -7.638  -8.325  -6.049  1.00  0.00
ATOM   2608  CE1 HID   169      -8.866  -6.601  -6.078  1.00  0.00
ATOM   2609  HE1 HID   169      -9.582  -6.969  -5.343  1.00  0.00
ATOM   2610  NE2 HID   169      -8.804  -5.401  -6.764  1.00  0.00
ATOM   2611  CD2 HID   169      -7.656  -5.533  -7.477  1.00  0.00
ATOM   2612  HD2 HID   169      -7.273  -4.691  -8.054  1.00  0.00
ATOM   2613  C   HID   169      -5.136  -8.474  -6.057  1.00  0.00
ATOM   2614  O   HID   169      -5.545  -8.067  -4.988  1.00  0.00
ATOM   2615  N   ALA   170      -5.105  -9.762  -6.338  1.00  0.00
ATOM   2616  H   ALA   170      -4.645 -10.115  -7.165  1.00  0.00
ATOM   2617  CA  ALA   170      -5.768 -10.725  -5.444  1.00  0.00
ATOM   2618  HA  ALA   170      -6.713 -10.282  -5.130  1.00  0.00
ATOM   2619  CB  ALA   170      -6.067 -12.114  -6.137  1.00  0.00
ATOM   2620  HB1 ALA   170      -5.129 -12.575  -6.448  1.00  0.00
ATOM   2621  HB2 ALA   170      -6.577 -12.770  -5.432  1.00  0.00
ATOM   2622  HB3 ALA   170      -6.701 -11.956  -7.009  1.00  0.00
ATOM   2623  C   ALA   170      -4.912 -11.018  -4.194  1.00  0.00
ATOM   2624  O   ALA   170      -5.529 -11.166  -3.127  1.00  0.00
ATOM   2625  N   THR   171      -3.607 -11.191  -4.346  1.00  0.00
ATOM   2626  H   THR   171      -3.230 -11.283  -5.278  1.00  0.00
ATOM   2627  CA  THR   171      -2.673 -11.291  -3.196  1.00  0.00
ATOM   2628  HA  THR   171      -2.991 -12.207  -2.698  1.00  0.00
ATOM   2629  CB  THR   171      -1.194 -11.441  -3.604  1.00  0.00
ATOM   2630  HB  THR   171      -0.564 -11.410  -2.715  1.00  0.00
ATOM   2631  CG2 THR   171      -1.002 -12.781  -4.318  1.00  0.00
ATOM   2632 HG21 THR   171      -1.631 -12.813  -5.207  1.00  0.00
ATOM   2633 HG22 THR   171       0.043 -12.892  -4.609  1.00  0.00
ATOM   2634 HG23 THR   171      -1.280 -13.594  -3.647  1.00  0.00
ATOM   2635  OG1 THR   171      -0.787 -10.513  -4.577  1.00  0.00
ATOM   2636  HG1 THR   171       0.138 -10.656  -4.788  1.00  0.00
ATOM   2637  C   THR   171      -2.768 -10.096  -2.307  1.00  0.00
ATOM   2638  O   THR   171      -2.943 -10.277  -1.055  1.00  0.00
ATOM   2639  N   ASN   172      -2.672  -8.845  -2.818  1.00  0.00
ATOM   2640  H   ASN   172      -2.320  -8.650  -3.744  1.00  0.00
ATOM   2641  CA  ASN   172      -3.030  -7.723  -1.967  1.00  0.00
ATOM   2642  HA  ASN   172      -2.389  -7.700  -1.086  1.00  0.00
ATOM   2643  CB  ASN   172      -2.848  -6.392  -2.748  1.00  0.00
ATOM   2644  HB2 ASN   172      -3.488  -6.587  -3.608  1.00  0.00
ATOM   2645  HB3 ASN   172      -3.211  -5.511  -2.218  1.00  0.00
ATOM   2646  CG  ASN   172      -1.389  -6.104  -3.262  1.00  0.00
ATOM   2647  OD1 ASN   172      -1.444  -5.530  -4.342  1.00  0.00
ATOM   2648  ND2 ASN   172      -0.244  -6.589  -2.704  1.00  0.00
ATOM   2649 HD21 ASN   172       0.651  -6.349  -3.106  1.00  0.00
ATOM   2650 HD22 ASN   172      -0.296  -7.187  -1.891  1.00  0.00
ATOM   2651  C   ASN   172      -4.473  -7.753  -1.377  1.00  0.00
ATOM   2652  O   ASN   172      -4.593  -7.577  -0.177  1.00  0.00
ATOM   2653  N   ALA   173      -5.570  -8.006  -2.127  1.00  0.00
ATOM   2654  H   ALA   173      -5.347  -8.222  -3.088  1.00  0.00
ATOM   2655  CA  ALA   173      -6.979  -8.053  -1.711  1.00  0.00
ATOM   2656  HA  ALA   173      -7.300  -7.079  -1.342  1.00  0.00
ATOM   2657  CB  ALA   173      -7.842  -8.431  -2.879  1.00  0.00
ATOM   2658  HB1 ALA   173      -7.539  -9.408  -3.254  1.00  0.00
ATOM   2659  HB2 ALA   173      -8.884  -8.471  -2.563  1.00  0.00
ATOM   2660  HB3 ALA   173      -7.731  -7.688  -3.669  1.00  0.00
ATOM   2661  C   ALA   173      -7.248  -9.149  -0.616  1.00  0.00
ATOM   2662  O   ALA   173      -7.969  -8.939   0.352  1.00  0.00
ATOM   2663  N   THR   174      -6.572 -10.276  -0.691  1.00  0.00
ATOM   2664  H   THR   174      -6.061 -10.438  -1.547  1.00  0.00
ATOM   2665  CA  THR   174      -6.560 -11.319   0.330  1.00  0.00
ATOM   2666  HA  THR   174      -7.605 -11.614   0.432  1.00  0.00
ATOM   2667  CB  THR   174      -5.753 -12.532  -0.175  1.00  0.00
ATOM   2668  HB  THR   174      -4.679 -12.348  -0.155  1.00  0.00
ATOM   2669  CG2 THR   174      -6.094 -13.633   0.806  1.00  0.00
ATOM   2670 HG21 THR   174      -7.168 -13.818   0.787  1.00  0.00
ATOM   2671 HG22 THR   174      -5.564 -14.544   0.529  1.00  0.00
ATOM   2672 HG23 THR   174      -5.796 -13.331   1.810  1.00  0.00
ATOM   2673  OG1 THR   174      -6.235 -12.978  -1.432  1.00  0.00
ATOM   2674  HG1 THR   174      -5.717 -13.732  -1.724  1.00  0.00
ATOM   2675  C   THR   174      -6.016 -10.847   1.622  1.00  0.00
ATOM   2676  O   THR   174      -6.655 -10.940   2.609  1.00  0.00
ATOM   2677  N   LEU   175      -4.778 -10.309   1.643  1.00  0.00
ATOM   2678  H   LEU   175      -4.211 -10.371   0.810  1.00  0.00
ATOM   2679  CA  LEU   175      -4.180  -9.700   2.858  1.00  0.00
ATOM   2680  HA  LEU   175      -4.106 -10.415   3.677  1.00  0.00
ATOM   2681  CB  LEU   175      -2.729  -9.249   2.451  1.00  0.00
ATOM   2682  HB2 LEU   175      -2.331 -10.184   2.055  1.00  0.00
ATOM   2683  HB3 LEU   175      -2.758  -8.502   1.658  1.00  0.00
ATOM   2684  CG  LEU   175      -1.824  -8.749   3.593  1.00  0.00
ATOM   2685  HG  LEU   175      -2.156  -7.766   3.929  1.00  0.00
ATOM   2686  CD1 LEU   175      -1.919  -9.776   4.793  1.00  0.00
ATOM   2687 HD11 LEU   175      -1.587 -10.759   4.458  1.00  0.00
ATOM   2688 HD12 LEU   175      -1.284  -9.438   5.612  1.00  0.00
ATOM   2689 HD13 LEU   175      -2.951  -9.839   5.137  1.00  0.00
ATOM   2690  CD2 LEU   175      -0.380  -8.478   3.080  1.00  0.00
ATOM   2691 HD21 LEU   175      -0.408  -7.719   2.298  1.00  0.00
ATOM   2692 HD22 LEU   175       0.239  -8.126   3.905  1.00  0.00
ATOM   2693 HD23 LEU   175       0.042  -9.399   2.677  1.00  0.00
ATOM   2694  C   LEU   175      -5.009  -8.573   3.397  1.00  0.00
ATOM   2695  O   LEU   175      -5.356  -8.492   4.557  1.00  0.00
ATOM   2696  N   ALA   176      -5.526  -7.728   2.490  1.00  0.00
ATOM   2697  H   ALA   176      -5.127  -7.780   1.563  1.00  0.00
ATOM   2698  CA  ALA   176      -6.401  -6.661   2.783  1.00  0.00
ATOM   2699  HA  ALA   176      -5.877  -6.119   3.570  1.00  0.00
ATOM   2700  CB  ALA   176      -6.503  -5.777   1.581  1.00  0.00
ATOM   2701  HB1 ALA   176      -7.033  -6.302   0.787  1.00  0.00
ATOM   2702  HB2 ALA   176      -7.047  -4.869   1.842  1.00  0.00
ATOM   2703  HB3 ALA   176      -5.503  -5.514   1.237  1.00  0.00
ATOM   2704  C   ALA   176      -7.753  -7.078   3.412  1.00  0.00
ATOM   2705  O   ALA   176      -8.292  -6.406   4.236  1.00  0.00
ATOM   2706  N   PHE   177      -8.379  -8.178   2.970  1.00  0.00
ATOM   2707  H   PHE   177      -7.949  -8.701   2.220  1.00  0.00
ATOM   2708  CA  PHE   177      -9.632  -8.668   3.522  1.00  0.00
ATOM   2709  HA  PHE   177     -10.412  -7.913   3.427  1.00  0.00
ATOM   2710  CB  PHE   177     -10.081  -9.968   2.719  1.00  0.00
ATOM   2711  HB2 PHE   177     -10.052  -9.744   1.653  1.00  0.00
ATOM   2712  HB3 PHE   177      -9.355 -10.748   2.946  1.00  0.00
ATOM   2713  CG  PHE   177     -11.444 -10.552   3.000  1.00  0.00
ATOM   2714  CD1 PHE   177     -12.619  -9.918   2.592  1.00  0.00
ATOM   2715  HD1 PHE   177     -12.476  -9.051   1.947  1.00  0.00
ATOM   2716  CE1 PHE   177     -13.936 -10.325   2.957  1.00  0.00
ATOM   2717  HE1 PHE   177     -14.804  -9.722   2.692  1.00  0.00
ATOM   2718  CZ  PHE   177     -14.104 -11.517   3.665  1.00  0.00
ATOM   2719  HZ  PHE   177     -15.095 -11.881   3.936  1.00  0.00
ATOM   2720  CE2 PHE   177     -12.943 -12.263   4.035  1.00  0.00
ATOM   2721  HE2 PHE   177     -13.092 -13.189   4.590  1.00  0.00
ATOM   2722  CD2 PHE   177     -11.606 -11.829   3.698  1.00  0.00
ATOM   2723  HD2 PHE   177     -10.749 -12.448   3.963  1.00  0.00
ATOM   2724  C   PHE   177      -9.358  -9.027   5.032  1.00  0.00
ATOM   2725  O   PHE   177     -10.141  -8.688   5.942  1.00  0.00
ATOM   2726  N   LEU   178      -8.199  -9.682   5.311  1.00  0.00
ATOM   2727  H   LEU   178      -7.653 -10.102   4.572  1.00  0.00
ATOM   2728  CA  LEU   178      -7.819  -9.970   6.720  1.00  0.00
ATOM   2729  HA  LEU   178      -8.679 -10.377   7.253  1.00  0.00
ATOM   2730  CB  LEU   178      -6.682 -10.982   6.786  1.00  0.00
ATOM   2731  HB2 LEU   178      -5.791 -10.390   6.576  1.00  0.00
ATOM   2732  HB3 LEU   178      -6.731 -11.199   7.853  1.00  0.00
ATOM   2733  CG  LEU   178      -6.618 -12.310   5.992  1.00  0.00
ATOM   2734  HG  LEU   178      -7.065 -12.169   5.008  1.00  0.00
ATOM   2735  CD1 LEU   178      -5.118 -12.746   5.828  1.00  0.00
ATOM   2736 HD11 LEU   178      -4.671 -12.888   6.812  1.00  0.00
ATOM   2737 HD12 LEU   178      -5.070 -13.681   5.269  1.00  0.00
ATOM   2738 HD13 LEU   178      -4.571 -11.972   5.289  1.00  0.00
ATOM   2739  CD2 LEU   178      -7.321 -13.408   6.861  1.00  0.00
ATOM   2740 HD21 LEU   178      -8.357 -13.121   7.042  1.00  0.00
ATOM   2741 HD22 LEU   178      -7.296 -14.361   6.333  1.00  0.00
ATOM   2742 HD23 LEU   178      -6.800 -13.507   7.813  1.00  0.00
ATOM   2743  C   LEU   178      -7.544  -8.795   7.610  1.00  0.00
ATOM   2744  O   LEU   178      -7.997  -8.611   8.777  1.00  0.00
ATOM   2745  N   CYS   179      -6.779  -7.839   6.989  1.00  0.00
ATOM   2746  H   CYS   179      -6.266  -8.080   6.153  1.00  0.00
ATOM   2747  CA  CYS   179      -6.582  -6.520   7.561  1.00  0.00
ATOM   2748  HA  CYS   179      -6.223  -6.622   8.585  1.00  0.00
ATOM   2749  CB  CYS   179      -5.558  -5.706   6.762  1.00  0.00
ATOM   2750  HB2 CYS   179      -5.814  -5.585   5.709  1.00  0.00
ATOM   2751  HB3 CYS   179      -5.334  -4.731   7.195  1.00  0.00
ATOM   2752  SG  CYS   179      -3.953  -6.673   6.799  1.00  0.00
ATOM   2753  HG  CYS   179      -3.252  -5.806   6.074  1.00  0.00
ATOM   2754  C   CYS   179      -7.843  -5.724   7.740  1.00  0.00
ATOM   2755  O   CYS   179      -8.229  -5.322   8.848  1.00  0.00
ATOM   2756  N   PHE   180      -8.716  -5.616   6.685  1.00  0.00
ATOM   2757  H   PHE   180      -8.369  -5.762   5.748  1.00  0.00
ATOM   2758  CA  PHE   180      -9.982  -4.975   6.846  1.00  0.00
ATOM   2759  HA  PHE   180      -9.847  -4.017   7.348  1.00  0.00
ATOM   2760  CB  PHE   180     -10.661  -4.718   5.442  1.00  0.00
ATOM   2761  HB2 PHE   180     -10.104  -4.096   4.741  1.00  0.00
ATOM   2762  HB3 PHE   180     -10.710  -5.739   5.062  1.00  0.00
ATOM   2763  CG  PHE   180     -12.047  -4.205   5.454  1.00  0.00
ATOM   2764  CD1 PHE   180     -12.357  -2.839   5.485  1.00  0.00
ATOM   2765  HD1 PHE   180     -11.526  -2.148   5.627  1.00  0.00
ATOM   2766  CE1 PHE   180     -13.675  -2.341   5.342  1.00  0.00
ATOM   2767  HE1 PHE   180     -13.851  -1.265   5.339  1.00  0.00
ATOM   2768  CZ  PHE   180     -14.707  -3.191   5.210  1.00  0.00
ATOM   2769  HZ  PHE   180     -15.735  -2.829   5.193  1.00  0.00
ATOM   2770  CE2 PHE   180     -14.446  -4.557   5.093  1.00  0.00
ATOM   2771  HE2 PHE   180     -15.268  -5.248   4.906  1.00  0.00
ATOM   2772  CD2 PHE   180     -13.126  -5.046   5.216  1.00  0.00
ATOM   2773  HD2 PHE   180     -12.930  -6.114   5.124  1.00  0.00
ATOM   2774  C   PHE   180     -10.907  -5.483   7.934  1.00  0.00
ATOM   2775  O   PHE   180     -11.403  -4.756   8.854  1.00  0.00
ATOM   2776  N   LEU   181     -11.163  -6.803   7.968  1.00  0.00
ATOM   2777  H   LEU   181     -11.020  -7.305   7.103  1.00  0.00
ATOM   2778  CA  LEU   181     -11.906  -7.476   9.054  1.00  0.00
ATOM   2779  HA  LEU   181     -12.762  -6.867   9.343  1.00  0.00
ATOM   2780  CB  LEU   181     -12.406  -8.829   8.607  1.00  0.00
ATOM   2781  HB2 LEU   181     -11.510  -9.382   8.326  1.00  0.00
ATOM   2782  HB3 LEU   181     -12.907  -9.342   9.428  1.00  0.00
ATOM   2783  CG  LEU   181     -13.372  -8.744   7.379  1.00  0.00
ATOM   2784  HG  LEU   181     -12.904  -8.060   6.671  1.00  0.00
ATOM   2785  CD1 LEU   181     -13.675 -10.038   6.694  1.00  0.00
ATOM   2786 HD11 LEU   181     -14.143 -10.723   7.401  1.00  0.00
ATOM   2787 HD12 LEU   181     -14.353  -9.858   5.860  1.00  0.00
ATOM   2788 HD13 LEU   181     -12.750 -10.478   6.321  1.00  0.00
ATOM   2789  CD2 LEU   181     -14.697  -8.110   7.736  1.00  0.00
ATOM   2790 HD21 LEU   181     -14.529  -7.098   8.104  1.00  0.00
ATOM   2791 HD22 LEU   181     -15.333  -8.073   6.851  1.00  0.00
ATOM   2792 HD23 LEU   181     -15.186  -8.701   8.510  1.00  0.00
ATOM   2793  C   LEU   181     -11.221  -7.414  10.442  1.00  0.00
ATOM   2794  O   LEU   181     -11.861  -7.020  11.380  1.00  0.00
ATOM   2795  N   GLY   182      -9.909  -7.589  10.539  1.00  0.00
ATOM   2796  H   GLY   182      -9.390  -7.860   9.716  1.00  0.00
ATOM   2797  CA  GLY   182      -9.165  -7.403  11.810  1.00  0.00
ATOM   2798  HA2 GLY   182      -9.494  -8.211  12.463  1.00  0.00
ATOM   2799  HA3 GLY   182      -8.114  -7.545  11.558  1.00  0.00
ATOM   2800  C   GLY   182      -9.320  -6.115  12.522  1.00  0.00
ATOM   2801  O   GLY   182      -9.757  -6.041  13.630  1.00  0.00
ATOM   2802  N   THR   183      -9.032  -5.000  11.757  1.00  0.00
ATOM   2803  H   THR   183      -8.547  -5.127  10.880  1.00  0.00
ATOM   2804  CA  THR   183      -9.194  -3.646  12.267  1.00  0.00
ATOM   2805  HA  THR   183      -8.810  -3.673  13.287  1.00  0.00
ATOM   2806  CB  THR   183      -8.544  -2.516  11.542  1.00  0.00
ATOM   2807  HB  THR   183      -7.492  -2.763  11.398  1.00  0.00
ATOM   2808  CG2 THR   183      -9.210  -2.251  10.157  1.00  0.00
ATOM   2809 HG21 THR   183     -10.262  -2.003  10.300  1.00  0.00
ATOM   2810 HG22 THR   183      -8.705  -1.420   9.664  1.00  0.00
ATOM   2811 HG23 THR   183      -9.129  -3.144   9.537  1.00  0.00
ATOM   2812  OG1 THR   183      -8.561  -1.238  12.193  1.00  0.00
ATOM   2813  HG1 THR   183      -8.118  -0.591  11.639  1.00  0.00
ATOM   2814  C   THR   183     -10.637  -3.335  12.549  1.00  0.00
ATOM   2815  O   THR   183     -10.906  -2.719  13.574  1.00  0.00
ATOM   2816  N   PHE   184     -11.584  -3.719  11.660  1.00  0.00
ATOM   2817  H   PHE   184     -11.290  -3.852  10.703  1.00  0.00
ATOM   2818  CA  PHE   184     -13.007  -3.591  11.933  1.00  0.00
ATOM   2819  HA  PHE   184     -13.183  -2.607  12.368  1.00  0.00
ATOM   2820  CB  PHE   184     -13.907  -3.744  10.664  1.00  0.00
ATOM   2821  HB2 PHE   184     -13.455  -3.343   9.756  1.00  0.00
ATOM   2822  HB3 PHE   184     -13.978  -4.829  10.586  1.00  0.00
ATOM   2823  CG  PHE   184     -15.319  -3.222  10.709  1.00  0.00
ATOM   2824  CD1 PHE   184     -15.703  -2.132   9.838  1.00  0.00
ATOM   2825  HD1 PHE   184     -14.907  -1.800   9.171  1.00  0.00
ATOM   2826  CE1 PHE   184     -16.939  -1.518   9.796  1.00  0.00
ATOM   2827  HE1 PHE   184     -17.140  -0.592   9.257  1.00  0.00
ATOM   2828  CZ  PHE   184     -17.937  -2.136  10.480  1.00  0.00
ATOM   2829  HZ  PHE   184     -18.942  -1.728  10.375  1.00  0.00
ATOM   2830  CE2 PHE   184     -17.714  -3.267  11.305  1.00  0.00
ATOM   2831  HE2 PHE   184     -18.532  -3.736  11.852  1.00  0.00
ATOM   2832  CD2 PHE   184     -16.414  -3.782  11.410  1.00  0.00
ATOM   2833  HD2 PHE   184     -16.219  -4.643  12.049  1.00  0.00
ATOM   2834  C   PHE   184     -13.570  -4.238  13.104  1.00  0.00
ATOM   2835  O   PHE   184     -14.317  -3.665  13.887  1.00  0.00
ATOM   2836  N   LEU   185     -13.162  -5.484  13.374  1.00  0.00
ATOM   2837  H   LEU   185     -12.690  -6.021  12.661  1.00  0.00
ATOM   2838  CA  LEU   185     -13.457  -6.139  14.664  1.00  0.00
ATOM   2839  HA  LEU   185     -14.535  -6.253  14.778  1.00  0.00
ATOM   2840  CB  LEU   185     -12.797  -7.547  14.736  1.00  0.00
ATOM   2841  HB2 LEU   185     -11.802  -7.390  14.318  1.00  0.00
ATOM   2842  HB3 LEU   185     -12.710  -7.830  15.785  1.00  0.00
ATOM   2843  CG  LEU   185     -13.507  -8.668  13.961  1.00  0.00
ATOM   2844  HG  LEU   185     -13.745  -8.283  12.969  1.00  0.00
ATOM   2845  CD1 LEU   185     -12.651  -9.953  13.824  1.00  0.00
ATOM   2846 HD11 LEU   185     -12.412 -10.339  14.815  1.00  0.00
ATOM   2847 HD12 LEU   185     -13.210 -10.705  13.267  1.00  0.00
ATOM   2848 HD13 LEU   185     -11.728  -9.720  13.293  1.00  0.00
ATOM   2849  CD2 LEU   185     -14.856  -9.044  14.609  1.00  0.00
ATOM   2850 HD21 LEU   185     -15.509  -8.171  14.624  1.00  0.00
ATOM   2851 HD22 LEU   185     -15.327  -9.840  14.032  1.00  0.00
ATOM   2852 HD23 LEU   185     -14.686  -9.387  15.630  1.00  0.00
ATOM   2853  C   LEU   185     -13.057  -5.358  15.922  1.00  0.00
ATOM   2854  O   LEU   185     -13.824  -5.376  16.868  1.00  0.00
ATOM   2855  N   VAL   186     -11.872  -4.680  15.975  1.00  0.00
ATOM   2856  H   VAL   186     -11.240  -4.787  15.195  1.00  0.00
ATOM   2857  CA  VAL   186     -11.406  -4.005  17.129  1.00  0.00
ATOM   2858  HA  VAL   186     -11.932  -4.197  18.065  1.00  0.00
ATOM   2859  CB  VAL   186      -9.969  -4.284  17.329  1.00  0.00
ATOM   2860  HB  VAL   186      -9.780  -5.297  16.974  1.00  0.00
ATOM   2861  CG1 VAL   186      -9.010  -3.263  16.560  1.00  0.00
ATOM   2862 HG11 VAL   186      -9.198  -2.250  16.915  1.00  0.00
ATOM   2863 HG12 VAL   186      -7.970  -3.527  16.751  1.00  0.00
ATOM   2864 HG13 VAL   186      -9.207  -3.315  15.489  1.00  0.00
ATOM   2865  CG2 VAL   186      -9.743  -4.401  18.818  1.00  0.00
ATOM   2866 HG21 VAL   186     -10.351  -5.213  19.216  1.00  0.00
ATOM   2867 HG22 VAL   186      -8.690  -4.608  19.011  1.00  0.00
ATOM   2868 HG23 VAL   186     -10.024  -3.466  19.303  1.00  0.00
ATOM   2869  C   VAL   186     -11.746  -2.503  17.210  1.00  0.00
ATOM   2870  O   VAL   186     -11.460  -1.868  18.199  1.00  0.00
ATOM   2871  N   ARG   187     -12.381  -1.922  16.157  1.00  0.00
ATOM   2872  H   ARG   187     -12.685  -2.612  15.485  1.00  0.00
ATOM   2873  CA  ARG   187     -12.642  -0.561  15.883  1.00  0.00
ATOM   2874  HA  ARG   187     -11.691  -0.129  15.572  1.00  0.00
ATOM   2875  CB  ARG   187     -13.673  -0.242  14.847  1.00  0.00
ATOM   2876  HB2 ARG   187     -13.679   0.844  14.750  1.00  0.00
ATOM   2877  HB3 ARG   187     -13.317  -0.687  13.918  1.00  0.00
ATOM   2878  CG  ARG   187     -15.127  -0.748  15.145  1.00  0.00
ATOM   2879  HG2 ARG   187     -15.047  -1.782  15.481  1.00  0.00
ATOM   2880  HG3 ARG   187     -15.523  -0.134  15.953  1.00  0.00
ATOM   2881  CD  ARG   187     -16.028  -0.678  13.992  1.00  0.00
ATOM   2882  HD2 ARG   187     -16.087   0.338  13.600  1.00  0.00
ATOM   2883  HD3 ARG   187     -15.706  -1.354  13.200  1.00  0.00
ATOM   2884  NE  ARG   187     -17.381  -1.091  14.450  1.00  0.00
ATOM   2885  HE  ARG   187     -18.114  -0.404  14.349  1.00  0.00
ATOM   2886  CZ  ARG   187     -17.721  -2.344  14.781  1.00  0.00
ATOM   2887  NH1 ARG   187     -16.978  -3.441  14.650  1.00  0.00
ATOM   2888 HH11 ARG   187     -16.047  -3.374  14.263  1.00  0.00
ATOM   2889 HH12 ARG   187     -17.348  -4.335  14.938  1.00  0.00
ATOM   2890  NH2 ARG   187     -18.847  -2.468  15.507  1.00  0.00
ATOM   2891 HH21 ARG   187     -19.372  -1.644  15.764  1.00  0.00
ATOM   2892 HH22 ARG   187     -19.162  -3.384  15.791  1.00  0.00
ATOM   2893  C   ARG   187     -13.149   0.329  17.153  1.00  0.00
ATOM   2894  O   ARG   187     -12.907   1.559  17.131  1.00  0.00
ATOM   2895  N   SER   188     -13.889  -0.194  18.135  1.00  0.00
ATOM   2896  H   SER   188     -14.235  -1.120  17.929  1.00  0.00
ATOM   2897  CA  SER   188     -14.373   0.467  19.316  1.00  0.00
ATOM   2898  HA  SER   188     -14.307   1.544  19.159  1.00  0.00
ATOM   2899  CB  SER   188     -15.845   0.104  19.663  1.00  0.00
ATOM   2900  HB2 SER   188     -16.112   0.754  20.496  1.00  0.00
ATOM   2901  HB3 SER   188     -16.425   0.384  18.783  1.00  0.00
ATOM   2902  OG  SER   188     -16.133  -1.267  20.012  1.00  0.00
ATOM   2903  HG  SER   188     -17.069  -1.359  20.203  1.00  0.00
ATOM   2904  C   SER   188     -13.565   0.407  20.567  1.00  0.00
ATOM   2905  O   SER   188     -13.797   1.134  21.526  1.00  0.00
ATOM   2906  N   GLN   189     -12.524  -0.454  20.608  1.00  0.00
ATOM   2907  H   GLN   189     -12.243  -1.111  19.894  1.00  0.00
ATOM   2908  CA  GLN   189     -11.692  -0.346  21.833  1.00  0.00
ATOM   2909  HA  GLN   189     -12.294  -0.311  22.741  1.00  0.00
ATOM   2910  CB  GLN   189     -10.842  -1.622  21.857  1.00  0.00
ATOM   2911  HB2 GLN   189     -10.128  -1.557  21.036  1.00  0.00
ATOM   2912  HB3 GLN   189     -10.304  -1.641  22.805  1.00  0.00
ATOM   2913  CG  GLN   189     -11.697  -2.948  21.709  1.00  0.00
ATOM   2914  HG2 GLN   189     -12.343  -2.874  20.834  1.00  0.00
ATOM   2915  HG3 GLN   189     -10.925  -3.696  21.528  1.00  0.00
ATOM   2916  CD  GLN   189     -12.546  -3.399  22.910  1.00  0.00
ATOM   2917  OE1 GLN   189     -12.079  -3.307  24.055  1.00  0.00
ATOM   2918  NE2 GLN   189     -13.875  -3.805  22.704  1.00  0.00
ATOM   2919 HE21 GLN   189     -14.437  -4.102  23.489  1.00  0.00
ATOM   2920 HE22 GLN   189     -14.263  -3.798  21.772  1.00  0.00
ATOM   2921  C   GLN   189     -10.726   0.868  21.803  1.00  0.00
ATOM   2922  O   GLN   189     -10.060   1.171  20.791  1.00  0.00
ATOM   2923  N   PRO   190     -10.642   1.711  22.925  1.00  0.00
ATOM   2924  CD  PRO   190     -11.557   1.579  24.126  1.00  0.00
ATOM   2925  HD2 PRO   190     -11.226   0.747  24.747  1.00  0.00
ATOM   2926  HD3 PRO   190     -12.577   1.397  23.789  1.00  0.00
ATOM   2927  CG  PRO   190     -11.404   2.958  24.841  1.00  0.00
ATOM   2928  HG2 PRO   190     -10.500   3.038  25.444  1.00  0.00
ATOM   2929  HG3 PRO   190     -12.269   3.233  25.445  1.00  0.00
ATOM   2930  CB  PRO   190     -11.317   3.828  23.584  1.00  0.00
ATOM   2931  HB2 PRO   190     -10.952   4.832  23.800  1.00  0.00
ATOM   2932  HB3 PRO   190     -12.300   3.892  23.118  1.00  0.00
ATOM   2933  CA  PRO   190     -10.349   3.115  22.656  1.00  0.00
ATOM   2934  HA  PRO   190     -10.587   3.268  21.603  1.00  0.00
ATOM   2935  C   PRO   190      -8.910   3.597  22.932  1.00  0.00
ATOM   2936  O   PRO   190      -8.612   4.751  22.696  1.00  0.00
ATOM   2937  N   GLY   191      -8.110   2.691  23.525  1.00  0.00
ATOM   2938  H   GLY   191      -8.555   1.786  23.588  1.00  0.00
ATOM   2939  CA  GLY   191      -6.768   2.836  24.056  1.00  0.00
ATOM   2940  HA2 GLY   191      -6.850   3.538  24.886  1.00  0.00
ATOM   2941  HA3 GLY   191      -6.490   1.853  24.437  1.00  0.00
ATOM   2942  C   GLY   191      -5.693   3.318  23.108  1.00  0.00
ATOM   2943  O   GLY   191      -5.925   3.480  21.929  1.00  0.00
ATOM   2944  N   ARG   192      -4.461   3.523  23.616  1.00  0.00
ATOM   2945  H   ARG   192      -4.497   3.459  24.623  1.00  0.00
ATOM   2946  CA  ARG   192      -3.233   3.904  23.008  1.00  0.00
ATOM   2947  HA  ARG   192      -2.502   4.255  23.736  1.00  0.00
ATOM   2948  CB  ARG   192      -2.683   2.600  22.335  1.00  0.00
ATOM   2949  HB2 ARG   192      -3.370   2.411  21.510  1.00  0.00
ATOM   2950  HB3 ARG   192      -1.710   2.890  21.938  1.00  0.00
ATOM   2951  CG  ARG   192      -2.532   1.324  23.178  1.00  0.00
ATOM   2952  HG2 ARG   192      -3.523   1.107  23.577  1.00  0.00
ATOM   2953  HG3 ARG   192      -2.240   0.537  22.483  1.00  0.00
ATOM   2954  CD  ARG   192      -1.554   1.387  24.292  1.00  0.00
ATOM   2955  HD2 ARG   192      -0.546   1.453  23.883  1.00  0.00
ATOM   2956  HD3 ARG   192      -1.757   2.268  24.900  1.00  0.00
ATOM   2957  NE  ARG   192      -1.643   0.129  25.195  1.00  0.00
ATOM   2958  HE  ARG   192      -1.905   0.313  26.153  1.00  0.00
ATOM   2959  CZ  ARG   192      -1.333  -1.115  24.851  1.00  0.00
ATOM   2960  NH1 ARG   192      -0.794  -1.405  23.698  1.00  0.00
ATOM   2961 HH11 ARG   192      -0.600  -0.668  23.035  1.00  0.00
ATOM   2962 HH12 ARG   192      -0.573  -2.365  23.474  1.00  0.00
ATOM   2963  NH2 ARG   192      -1.616  -2.128  25.584  1.00  0.00
ATOM   2964 HH21 ARG   192      -2.095  -1.993  26.463  1.00  0.00
ATOM   2965 HH22 ARG   192      -1.359  -3.056  25.279  1.00  0.00
ATOM   2966  C   ARG   192      -3.199   5.092  22.041  1.00  0.00
ATOM   2967  O   ARG   192      -2.449   5.061  21.068  1.00  0.00
ATOM   2968  N   TYR   193      -3.887   6.154  22.479  1.00  0.00
ATOM   2969  H   TYR   193      -4.366   5.999  23.354  1.00  0.00
ATOM   2970  CA  TYR   193      -4.047   7.460  21.817  1.00  0.00
ATOM   2971  HA  TYR   193      -4.418   8.167  22.559  1.00  0.00
ATOM   2972  CB  TYR   193      -2.746   8.028  21.199  1.00  0.00
ATOM   2973  HB2 TYR   193      -2.284   7.264  20.574  1.00  0.00
ATOM   2974  HB3 TYR   193      -2.941   8.917  20.600  1.00  0.00
ATOM   2975  CG  TYR   193      -1.809   8.383  22.341  1.00  0.00
ATOM   2976  CD1 TYR   193      -2.087   9.302  23.351  1.00  0.00
ATOM   2977  HD1 TYR   193      -3.089   9.731  23.358  1.00  0.00
ATOM   2978  CE1 TYR   193      -1.168   9.677  24.313  1.00  0.00
ATOM   2979  HE1 TYR   193      -1.333  10.537  24.962  1.00  0.00
ATOM   2980  CZ  TYR   193       0.083   8.965  24.365  1.00  0.00
ATOM   2981  OH  TYR   193       0.906   9.290  25.487  1.00  0.00
ATOM   2982  HH  TYR   193       0.511   9.948  26.064  1.00  0.00
ATOM   2983  CE2 TYR   193       0.439   7.957  23.471  1.00  0.00
ATOM   2984  HE2 TYR   193       1.339   7.345  23.535  1.00  0.00
ATOM   2985  CD2 TYR   193      -0.504   7.750  22.387  1.00  0.00
ATOM   2986  HD2 TYR   193      -0.244   7.093  21.557  1.00  0.00
ATOM   2987  C   TYR   193      -5.084   7.404  20.718  1.00  0.00
ATOM   2988  O   TYR   193      -5.124   8.146  19.774  1.00  0.00
ATOM   2989  N   ASN   194      -6.034   6.384  20.793  1.00  0.00
ATOM   2990  H   ASN   194      -5.828   5.636  21.439  1.00  0.00
ATOM   2991  CA  ASN   194      -7.243   6.250  19.910  1.00  0.00
ATOM   2992  HA  ASN   194      -7.932   5.528  20.348  1.00  0.00
ATOM   2993  CB  ASN   194      -7.971   7.590  19.754  1.00  0.00
ATOM   2994  HB2 ASN   194      -7.333   8.170  19.087  1.00  0.00
ATOM   2995  HB3 ASN   194      -8.949   7.453  19.292  1.00  0.00
ATOM   2996  CG  ASN   194      -8.151   8.369  21.059  1.00  0.00
ATOM   2997  OD1 ASN   194      -7.687   9.533  21.191  1.00  0.00
ATOM   2998  ND2 ASN   194      -8.757   7.686  22.074  1.00  0.00
ATOM   2999 HD21 ASN   194      -8.908   8.139  22.964  1.00  0.00
ATOM   3000 HD22 ASN   194      -9.052   6.731  21.930  1.00  0.00
ATOM   3001  C   ASN   194      -6.966   5.617  18.514  1.00  0.00
ATOM   3002  O   ASN   194      -7.712   5.850  17.567  1.00  0.00
ATOM   3003  N   ARG   195      -5.873   4.807  18.359  1.00  0.00
ATOM   3004  H   ARG   195      -5.350   4.591  19.195  1.00  0.00
ATOM   3005  CA  ARG   195      -5.371   4.281  17.054  1.00  0.00
ATOM   3006  HA  ARG   195      -5.233   5.084  16.330  1.00  0.00
ATOM   3007  CB  ARG   195      -4.016   3.622  17.317  1.00  0.00
ATOM   3008  HB2 ARG   195      -3.704   3.120  16.401  1.00  0.00
ATOM   3009  HB3 ARG   195      -3.302   4.409  17.561  1.00  0.00
ATOM   3010  CG  ARG   195      -4.070   2.553  18.524  1.00  0.00
ATOM   3011  HG2 ARG   195      -4.498   3.060  19.389  1.00  0.00
ATOM   3012  HG3 ARG   195      -4.732   1.745  18.213  1.00  0.00
ATOM   3013  CD  ARG   195      -2.647   1.953  18.912  1.00  0.00
ATOM   3014  HD2 ARG   195      -1.926   2.731  19.163  1.00  0.00
ATOM   3015  HD3 ARG   195      -2.711   1.239  19.733  1.00  0.00
ATOM   3016  NE  ARG   195      -2.184   1.256  17.723  1.00  0.00
ATOM   3017  HE  ARG   195      -2.698   0.434  17.441  1.00  0.00
ATOM   3018  CZ  ARG   195      -1.204   1.688  16.943  1.00  0.00
ATOM   3019  NH1 ARG   195      -0.506   2.751  16.968  1.00  0.00
ATOM   3020 HH11 ARG   195      -0.670   3.442  17.686  1.00  0.00
ATOM   3021 HH12 ARG   195       0.209   2.899  16.270  1.00  0.00
ATOM   3022  NH2 ARG   195      -0.798   0.830  16.012  1.00  0.00
ATOM   3023 HH21 ARG   195      -1.235  -0.078  15.941  1.00  0.00
ATOM   3024 HH22 ARG   195      -0.054   1.090  15.380  1.00  0.00
ATOM   3025  C   ARG   195      -6.225   3.282  16.248  1.00  0.00
ATOM   3026  O   ARG   195      -6.121   3.080  15.069  1.00  0.00
ATOM   3027  N   ALA   196      -7.148   2.600  16.917  1.00  0.00
ATOM   3028  H   ALA   196      -7.084   2.628  17.925  1.00  0.00
ATOM   3029  CA  ALA   196      -8.158   1.768  16.321  1.00  0.00
ATOM   3030  HA  ALA   196      -7.576   1.030  15.769  1.00  0.00
ATOM   3031  CB  ALA   196      -8.968   1.050  17.383  1.00  0.00
ATOM   3032  HB1 ALA   196      -9.563   1.775  17.939  1.00  0.00
ATOM   3033  HB2 ALA   196      -9.629   0.325  16.908  1.00  0.00
ATOM   3034  HB3 ALA   196      -8.295   0.533  18.067  1.00  0.00
ATOM   3035  C   ALA   196      -9.127   2.426  15.374  1.00  0.00
ATOM   3036  O   ALA   196      -9.455   1.792  14.389  1.00  0.00
ATOM   3037  N   ARG   197      -9.435   3.739  15.637  1.00  0.00
ATOM   3038  H   ARG   197      -9.095   4.126  16.506  1.00  0.00
ATOM   3039  CA  ARG   197     -10.231   4.631  14.722  1.00  0.00
ATOM   3040  HA  ARG   197     -11.113   4.084  14.387  1.00  0.00
ATOM   3041  CB  ARG   197     -10.682   5.917  15.388  1.00  0.00
ATOM   3042  HB2 ARG   197      -9.784   6.473  15.658  1.00  0.00
ATOM   3043  HB3 ARG   197     -11.250   6.482  14.648  1.00  0.00
ATOM   3044  CG  ARG   197     -11.564   5.696  16.667  1.00  0.00
ATOM   3045  HG2 ARG   197     -12.561   5.394  16.345  1.00  0.00
ATOM   3046  HG3 ARG   197     -11.115   4.896  17.255  1.00  0.00
ATOM   3047  CD  ARG   197     -11.665   6.953  17.516  1.00  0.00
ATOM   3048  HD2 ARG   197     -10.690   7.406  17.699  1.00  0.00
ATOM   3049  HD3 ARG   197     -12.332   7.694  17.076  1.00  0.00
ATOM   3050  NE  ARG   197     -12.244   6.503  18.835  1.00  0.00
ATOM   3051  HE  ARG   197     -11.824   5.663  19.207  1.00  0.00
ATOM   3052  CZ  ARG   197     -13.033   7.224  19.629  1.00  0.00
ATOM   3053  NH1 ARG   197     -13.325   8.469  19.379  1.00  0.00
ATOM   3054 HH11 ARG   197     -12.947   8.918  18.557  1.00  0.00
ATOM   3055 HH12 ARG   197     -13.928   8.979  20.008  1.00  0.00
ATOM   3056  NH2 ARG   197     -13.791   6.725  20.562  1.00  0.00
ATOM   3057 HH21 ARG   197     -13.803   5.727  20.719  1.00  0.00
ATOM   3058 HH22 ARG   197     -14.363   7.338  21.125  1.00  0.00
ATOM   3059  C   ARG   197      -9.305   4.988  13.517  1.00  0.00
ATOM   3060  O   ARG   197      -9.776   4.950  12.392  1.00  0.00
ATOM   3061  N   GLY   198      -7.999   5.235  13.748  1.00  0.00
ATOM   3062  H   GLY   198      -7.696   5.071  14.697  1.00  0.00
ATOM   3063  CA  GLY   198      -7.045   5.689  12.809  1.00  0.00
ATOM   3064  HA2 GLY   198      -7.453   6.555  12.288  1.00  0.00
ATOM   3065  HA3 GLY   198      -6.141   5.980  13.343  1.00  0.00
ATOM   3066  C   GLY   198      -6.700   4.637  11.807  1.00  0.00
ATOM   3067  O   GLY   198      -6.713   4.800  10.611  1.00  0.00
ATOM   3068  N   LEU   199      -6.508   3.409  12.315  1.00  0.00
ATOM   3069  H   LEU   199      -6.432   3.352  13.321  1.00  0.00
ATOM   3070  CA  LEU   199      -6.274   2.232  11.554  1.00  0.00
ATOM   3071  HA  LEU   199      -5.555   2.418  10.756  1.00  0.00
ATOM   3072  CB  LEU   199      -5.707   1.186  12.480  1.00  0.00
ATOM   3073  HB2 LEU   199      -4.798   1.595  12.921  1.00  0.00
ATOM   3074  HB3 LEU   199      -6.456   1.045  13.259  1.00  0.00
ATOM   3075  CG  LEU   199      -5.396  -0.153  11.827  1.00  0.00
ATOM   3076  HG  LEU   199      -6.297  -0.556  11.365  1.00  0.00
ATOM   3077  CD1 LEU   199      -4.365   0.047  10.797  1.00  0.00
ATOM   3078 HD11 LEU   199      -3.463   0.450  11.258  1.00  0.00
ATOM   3079 HD12 LEU   199      -4.135  -0.907  10.323  1.00  0.00
ATOM   3080 HD13 LEU   199      -4.732   0.746  10.046  1.00  0.00
ATOM   3081  CD2 LEU   199      -4.837  -1.159  12.913  1.00  0.00
ATOM   3082 HD21 LEU   199      -5.584  -1.303  13.694  1.00  0.00
ATOM   3083 HD22 LEU   199      -4.615  -2.117  12.442  1.00  0.00
ATOM   3084 HD23 LEU   199      -3.926  -0.751  13.352  1.00  0.00
ATOM   3085  C   LEU   199      -7.516   1.801  10.800  1.00  0.00
ATOM   3086  O   LEU   199      -7.536   1.457   9.613  1.00  0.00
ATOM   3087  N   THR   200      -8.706   1.765  11.449  1.00  0.00
ATOM   3088  H   THR   200      -8.669   1.982  12.435  1.00  0.00
ATOM   3089  CA  THR   200     -10.024   1.351  10.861  1.00  0.00
ATOM   3090  HA  THR   200      -9.801   0.357  10.473  1.00  0.00
ATOM   3091  CB  THR   200     -11.272   1.250  11.816  1.00  0.00
ATOM   3092  HB  THR   200     -11.463   2.260  12.180  1.00  0.00
ATOM   3093  CG2 THR   200     -12.517   0.700  11.195  1.00  0.00
ATOM   3094 HG21 THR   200     -12.327  -0.310  10.831  1.00  0.00
ATOM   3095 HG22 THR   200     -13.314   0.674  11.939  1.00  0.00
ATOM   3096 HG23 THR   200     -12.819   1.335  10.362  1.00  0.00
ATOM   3097  OG1 THR   200     -10.918   0.269  12.859  1.00  0.00
ATOM   3098  HG1 THR   200     -11.652   0.172  13.470  1.00  0.00
ATOM   3099  C   THR   200     -10.429   2.259   9.703  1.00  0.00
ATOM   3100  O   THR   200     -10.782   1.824   8.595  1.00  0.00
ATOM   3101  N   PHE   201     -10.250   3.619   9.875  1.00  0.00
ATOM   3102  H   PHE   201     -10.008   3.893  10.816  1.00  0.00
ATOM   3103  CA  PHE   201     -10.488   4.664   8.892  1.00  0.00
ATOM   3104  HA  PHE   201     -11.530   4.671   8.572  1.00  0.00
ATOM   3105  CB  PHE   201     -10.161   6.044   9.564  1.00  0.00
ATOM   3106  HB2 PHE   201     -10.963   6.129  10.297  1.00  0.00
ATOM   3107  HB3 PHE   201      -9.203   5.976  10.080  1.00  0.00
ATOM   3108  CG  PHE   201     -10.143   7.348   8.786  1.00  0.00
ATOM   3109  CD1 PHE   201     -10.966   7.575   7.675  1.00  0.00
ATOM   3110  HD1 PHE   201     -11.626   6.771   7.349  1.00  0.00
ATOM   3111  CE1 PHE   201     -10.956   8.791   6.990  1.00  0.00
ATOM   3112  HE1 PHE   201     -11.622   8.938   6.140  1.00  0.00
ATOM   3113  CZ  PHE   201     -10.107   9.806   7.385  1.00  0.00
ATOM   3114  HZ  PHE   201     -10.105  10.763   6.862  1.00  0.00
ATOM   3115  CE2 PHE   201      -9.240   9.597   8.472  1.00  0.00
ATOM   3116  HE2 PHE   201      -8.610  10.421   8.808  1.00  0.00
ATOM   3117  CD2 PHE   201      -9.175   8.318   9.142  1.00  0.00
ATOM   3118  HD2 PHE   201      -8.402   8.132   9.888  1.00  0.00
ATOM   3119  C   PHE   201      -9.752   4.438   7.622  1.00  0.00
ATOM   3120  O   PHE   201     -10.257   4.502   6.498  1.00  0.00
ATOM   3121  N   ALA   202      -8.408   4.150   7.729  1.00  0.00
ATOM   3122  H   ALA   202      -7.979   4.076   8.640  1.00  0.00
ATOM   3123  CA  ALA   202      -7.615   3.839   6.577  1.00  0.00
ATOM   3124  HA  ALA   202      -7.500   4.648   5.856  1.00  0.00
ATOM   3125  CB  ALA   202      -6.226   3.506   7.173  1.00  0.00
ATOM   3126  HB1 ALA   202      -6.324   2.691   7.890  1.00  0.00
ATOM   3127  HB2 ALA   202      -5.549   3.206   6.373  1.00  0.00
ATOM   3128  HB3 ALA   202      -5.825   4.386   7.676  1.00  0.00
ATOM   3129  C   ALA   202      -8.091   2.571   5.845  1.00  0.00
ATOM   3130  O   ALA   202      -8.205   2.597   4.660  1.00  0.00
ATOM   3131  N   MET   203      -8.496   1.475   6.520  1.00  0.00
ATOM   3132  H   MET   203      -8.427   1.415   7.526  1.00  0.00
ATOM   3133  CA  MET   203      -8.900   0.280   5.781  1.00  0.00
ATOM   3134  HA  MET   203      -8.204   0.090   4.964  1.00  0.00
ATOM   3135  CB  MET   203      -8.899  -0.970   6.747  1.00  0.00
ATOM   3136  HB2 MET   203      -9.471  -0.712   7.638  1.00  0.00
ATOM   3137  HB3 MET   203      -9.384  -1.799   6.232  1.00  0.00
ATOM   3138  CG  MET   203      -7.513  -1.372   7.143  1.00  0.00
ATOM   3139  HG2 MET   203      -7.142  -0.600   7.817  1.00  0.00
ATOM   3140  HG3 MET   203      -7.601  -2.315   7.683  1.00  0.00
ATOM   3141  SD  MET   203      -6.278  -1.589   5.693  1.00  0.00
ATOM   3142  CE  MET   203      -7.064  -2.913   4.797  1.00  0.00
ATOM   3143  HE1 MET   203      -8.060  -2.599   4.483  1.00  0.00
ATOM   3144  HE2 MET   203      -6.468  -3.162   3.919  1.00  0.00
ATOM   3145  HE3 MET   203      -7.146  -3.789   5.440  1.00  0.00
ATOM   3146  C   MET   203     -10.228   0.529   5.062  1.00  0.00
ATOM   3147  O   MET   203     -10.429   0.000   3.974  1.00  0.00
ATOM   3148  N   LEU   204     -11.127   1.341   5.572  1.00  0.00
ATOM   3149  H   LEU   204     -10.944   1.608   6.529  1.00  0.00
ATOM   3150  CA  LEU   204     -12.330   1.910   4.896  1.00  0.00
ATOM   3151  HA  LEU   204     -12.942   1.087   4.526  1.00  0.00
ATOM   3152  CB  LEU   204     -13.191   2.781   5.833  1.00  0.00
ATOM   3153  HB2 LEU   204     -12.538   3.163   6.618  1.00  0.00
ATOM   3154  HB3 LEU   204     -13.649   3.616   5.303  1.00  0.00
ATOM   3155  CG  LEU   204     -14.310   1.893   6.472  1.00  0.00
ATOM   3156  HG  LEU   204     -13.842   0.997   6.881  1.00  0.00
ATOM   3157  CD1 LEU   204     -15.075   2.642   7.604  1.00  0.00
ATOM   3158 HD11 LEU   204     -15.544   3.537   7.196  1.00  0.00
ATOM   3159 HD12 LEU   204     -15.842   1.988   8.019  1.00  0.00
ATOM   3160 HD13 LEU   204     -14.375   2.925   8.390  1.00  0.00
ATOM   3161  CD2 LEU   204     -15.343   1.383   5.471  1.00  0.00
ATOM   3162 HD21 LEU   204     -14.847   0.778   4.712  1.00  0.00
ATOM   3163 HD22 LEU   204     -16.084   0.776   5.991  1.00  0.00
ATOM   3164 HD23 LEU   204     -15.837   2.230   4.995  1.00  0.00
ATOM   3165  C   LEU   204     -11.943   2.815   3.745  1.00  0.00
ATOM   3166  O   LEU   204     -12.434   2.668   2.633  1.00  0.00
ATOM   3167  N   ALA   205     -10.905   3.743   3.805  1.00  0.00
ATOM   3168  H   ALA   205     -10.464   3.846   4.708  1.00  0.00
ATOM   3169  CA  ALA   205     -10.473   4.557   2.762  1.00  0.00
ATOM   3170  HA  ALA   205     -11.303   5.124   2.341  1.00  0.00
ATOM   3171  CB  ALA   205      -9.449   5.529   3.304  1.00  0.00
ATOM   3172  HB1 ALA   205      -8.607   4.976   3.721  1.00  0.00
ATOM   3173  HB2 ALA   205      -9.096   6.173   2.498  1.00  0.00
ATOM   3174  HB3 ALA   205      -9.904   6.140   4.084  1.00  0.00
ATOM   3175  C   ALA   205      -9.897   3.695   1.617  1.00  0.00
ATOM   3176  O   ALA   205     -10.235   3.837   0.488  1.00  0.00
ATOM   3177  N   TYR   206      -9.031   2.710   2.006  1.00  0.00
ATOM   3178  H   TYR   206      -8.672   2.752   2.949  1.00  0.00
ATOM   3179  CA  TYR   206      -8.549   1.698   1.152  1.00  0.00
ATOM   3180  HA  TYR   206      -8.007   2.131   0.311  1.00  0.00
ATOM   3181  CB  TYR   206      -7.544   0.755   1.980  1.00  0.00
ATOM   3182  HB2 TYR   206      -6.828   1.396   2.494  1.00  0.00
ATOM   3183  HB3 TYR   206      -8.140   0.214   2.715  1.00  0.00
ATOM   3184  CG  TYR   206      -6.797  -0.238   1.105  1.00  0.00
ATOM   3185  CD1 TYR   206      -5.478   0.097   0.761  1.00  0.00
ATOM   3186  HD1 TYR   206      -4.984   1.018   1.072  1.00  0.00
ATOM   3187  CE1 TYR   206      -4.791  -0.834  -0.030  1.00  0.00
ATOM   3188  HE1 TYR   206      -3.747  -0.608  -0.244  1.00  0.00
ATOM   3189  CZ  TYR   206      -5.419  -2.013  -0.621  1.00  0.00
ATOM   3190  OH  TYR   206      -4.685  -2.876  -1.468  1.00  0.00
ATOM   3191  HH  TYR   206      -3.775  -2.596  -1.592  1.00  0.00
ATOM   3192  CE2 TYR   206      -6.698  -2.253  -0.242  1.00  0.00
ATOM   3193  HE2 TYR   206      -7.198  -3.119  -0.675  1.00  0.00
ATOM   3194  CD2 TYR   206      -7.355  -1.462   0.640  1.00  0.00
ATOM   3195  HD2 TYR   206      -8.336  -1.758   1.011  1.00  0.00
ATOM   3196  C   TYR   206      -9.586   0.892   0.508  1.00  0.00
ATOM   3197  O   TYR   206      -9.495   0.725  -0.691  1.00  0.00
ATOM   3198  N   PHE   207     -10.621   0.381   1.273  1.00  0.00
ATOM   3199  H   PHE   207     -10.620   0.613   2.256  1.00  0.00
ATOM   3200  CA  PHE   207     -11.698  -0.419   0.763  1.00  0.00
ATOM   3201  HA  PHE   207     -11.282  -1.343   0.361  1.00  0.00
ATOM   3202  CB  PHE   207     -12.813  -0.799   1.903  1.00  0.00
ATOM   3203  HB2 PHE   207     -12.509  -1.018   2.927  1.00  0.00
ATOM   3204  HB3 PHE   207     -13.355   0.146   1.880  1.00  0.00
ATOM   3205  CG  PHE   207     -13.727  -1.795   1.534  1.00  0.00
ATOM   3206  CD1 PHE   207     -13.487  -3.164   1.970  1.00  0.00
ATOM   3207  HD1 PHE   207     -12.623  -3.315   2.618  1.00  0.00
ATOM   3208  CE1 PHE   207     -14.276  -4.236   1.612  1.00  0.00
ATOM   3209  HE1 PHE   207     -13.917  -5.244   1.819  1.00  0.00
ATOM   3210  CZ  PHE   207     -15.530  -4.046   0.987  1.00  0.00
ATOM   3211  HZ  PHE   207     -16.203  -4.828   0.636  1.00  0.00
ATOM   3212  CE2 PHE   207     -15.891  -2.663   0.831  1.00  0.00
ATOM   3213  HE2 PHE   207     -16.930  -2.506   0.541  1.00  0.00
ATOM   3214  CD2 PHE   207     -15.081  -1.614   1.008  1.00  0.00
ATOM   3215  HD2 PHE   207     -15.427  -0.611   0.760  1.00  0.00
ATOM   3216  C   PHE   207     -12.506   0.261  -0.328  1.00  0.00
ATOM   3217  O   PHE   207     -12.843  -0.361  -1.353  1.00  0.00
ATOM   3218  N   ILE   208     -12.853   1.570  -0.173  1.00  0.00
ATOM   3219  H   ILE   208     -12.534   2.089   0.632  1.00  0.00
ATOM   3220  CA  ILE   208     -13.798   2.184  -1.040  1.00  0.00
ATOM   3221  HA  ILE   208     -14.532   1.425  -1.313  1.00  0.00
ATOM   3222  CB  ILE   208     -14.487   3.310  -0.312  1.00  0.00
ATOM   3223  HB  ILE   208     -14.969   2.883   0.568  1.00  0.00
ATOM   3224  CG2 ILE   208     -13.514   4.459   0.130  1.00  0.00
ATOM   3225 HG21 ILE   208     -13.032   4.886  -0.749  1.00  0.00
ATOM   3226 HG22 ILE   208     -14.078   5.235   0.648  1.00  0.00
ATOM   3227 HG23 ILE   208     -12.754   4.055   0.799  1.00  0.00
ATOM   3228  CG1 ILE   208     -15.561   4.062  -1.202  1.00  0.00
ATOM   3229 HG12 ILE   208     -15.929   4.965  -0.714  1.00  0.00
ATOM   3230 HG13 ILE   208     -15.164   4.316  -2.185  1.00  0.00
ATOM   3231  CD1 ILE   208     -16.724   3.051  -1.361  1.00  0.00
ATOM   3232 HD11 ILE   208     -17.122   2.796  -0.379  1.00  0.00
ATOM   3233 HD12 ILE   208     -17.513   3.496  -1.967  1.00  0.00
ATOM   3234 HD13 ILE   208     -16.357   2.148  -1.849  1.00  0.00
ATOM   3235  C   ILE   208     -13.075   2.552  -2.350  1.00  0.00
ATOM   3236  O   ILE   208     -13.496   2.486  -3.539  1.00  0.00
ATOM   3237  N   THR   209     -11.751   2.852  -2.222  1.00  0.00
ATOM   3238  H   THR   209     -11.359   2.862  -1.291  1.00  0.00
ATOM   3239  CA  THR   209     -10.892   3.242  -3.342  1.00  0.00
ATOM   3240  HA  THR   209     -11.507   3.914  -3.941  1.00  0.00
ATOM   3241  CB  THR   209      -9.654   3.995  -2.884  1.00  0.00
ATOM   3242  HB  THR   209      -9.035   3.312  -2.302  1.00  0.00
ATOM   3243  CG2 THR   209      -8.840   4.540  -4.073  1.00  0.00
ATOM   3244 HG21 THR   209      -9.459   5.223  -4.655  1.00  0.00
ATOM   3245 HG22 THR   209      -7.964   5.071  -3.701  1.00  0.00
ATOM   3246 HG23 THR   209      -8.521   3.712  -4.705  1.00  0.00
ATOM   3247  OG1 THR   209     -10.111   5.170  -2.165  1.00  0.00
ATOM   3248  HG1 THR   209      -9.353   5.673  -1.859  1.00  0.00
ATOM   3249  C   THR   209     -10.510   2.011  -4.163  1.00  0.00
ATOM   3250  O   THR   209     -10.469   2.084  -5.402  1.00  0.00
ATOM   3251  N   TRP   210     -10.244   0.861  -3.512  1.00  0.00
ATOM   3252  H   TRP   210     -10.218   0.958  -2.507  1.00  0.00
ATOM   3253  CA  TRP   210      -9.916  -0.407  -4.078  1.00  0.00
ATOM   3254  HA  TRP   210      -9.148  -0.275  -4.840  1.00  0.00
ATOM   3255  CB  TRP   210      -9.382  -1.386  -3.000  1.00  0.00
ATOM   3256  HB2 TRP   210      -8.666  -0.749  -2.481  1.00  0.00
ATOM   3257  HB3 TRP   210     -10.129  -1.745  -2.291  1.00  0.00
ATOM   3258  CG  TRP   210      -8.636  -2.569  -3.461  1.00  0.00
ATOM   3259  CD1 TRP   210      -9.154  -3.871  -3.516  1.00  0.00
ATOM   3260  HD1 TRP   210     -10.214  -4.040  -3.326  1.00  0.00
ATOM   3261  NE1 TRP   210      -8.104  -4.717  -3.827  1.00  0.00
ATOM   3262  HE1 TRP   210      -8.222  -5.718  -3.767  1.00  0.00
ATOM   3263  CE2 TRP   210      -6.981  -4.097  -4.109  1.00  0.00
ATOM   3264  CZ2 TRP   210      -5.681  -4.499  -4.559  1.00  0.00
ATOM   3265  HZ2 TRP   210      -5.471  -5.558  -4.709  1.00  0.00
ATOM   3266  CH2 TRP   210      -4.797  -3.529  -4.768  1.00  0.00
ATOM   3267  HH2 TRP   210      -3.830  -3.836  -5.166  1.00  0.00
ATOM   3268  CZ3 TRP   210      -5.028  -2.165  -4.513  1.00  0.00
ATOM   3269  HZ3 TRP   210      -4.300  -1.377  -4.706  1.00  0.00
ATOM   3270  CE3 TRP   210      -6.241  -1.805  -3.990  1.00  0.00
ATOM   3271  HE3 TRP   210      -6.409  -0.729  -3.946  1.00  0.00
ATOM   3272  CD2 TRP   210      -7.249  -2.740  -3.771  1.00  0.00
ATOM   3273  C   TRP   210     -11.043  -1.026  -4.819  1.00  0.00
ATOM   3274  O   TRP   210     -10.974  -1.557  -5.908  1.00  0.00
ATOM   3275  N   VAL   211     -12.284  -0.917  -4.268  1.00  0.00
ATOM   3276  H   VAL   211     -12.311  -0.451  -3.372  1.00  0.00
ATOM   3277  CA  VAL   211     -13.490  -1.596  -4.731  1.00  0.00
ATOM   3278  HA  VAL   211     -13.187  -2.466  -5.313  1.00  0.00
ATOM   3279  CB  VAL   211     -14.347  -2.067  -3.559  1.00  0.00
ATOM   3280  HB  VAL   211     -14.558  -1.206  -2.925  1.00  0.00
ATOM   3281  CG1 VAL   211     -15.664  -2.694  -4.023  1.00  0.00
ATOM   3282 HG11 VAL   211     -15.453  -3.556  -4.657  1.00  0.00
ATOM   3283 HG12 VAL   211     -16.240  -3.014  -3.155  1.00  0.00
ATOM   3284 HG13 VAL   211     -16.237  -1.959  -4.588  1.00  0.00
ATOM   3285  CG2 VAL   211     -13.593  -3.150  -2.768  1.00  0.00
ATOM   3286 HG21 VAL   211     -12.657  -2.739  -2.389  1.00  0.00
ATOM   3287 HG22 VAL   211     -14.207  -3.484  -1.932  1.00  0.00
ATOM   3288 HG23 VAL   211     -13.379  -3.996  -3.422  1.00  0.00
ATOM   3289  C   VAL   211     -14.199  -0.837  -5.770  1.00  0.00
ATOM   3290  O   VAL   211     -14.782  -1.397  -6.697  1.00  0.00
ATOM   3291  N   SER   212     -14.095   0.517  -5.743  1.00  0.00
ATOM   3292  H   SER   212     -13.860   0.943  -4.858  1.00  0.00
ATOM   3293  CA  SER   212     -14.481   1.410  -6.881  1.00  0.00
ATOM   3294  HA  SER   212     -15.414   1.011  -7.278  1.00  0.00
ATOM   3295  CB  SER   212     -14.684   2.966  -6.562  1.00  0.00
ATOM   3296  HB2 SER   212     -13.708   3.438  -6.454  1.00  0.00
ATOM   3297  HB3 SER   212     -15.223   3.432  -7.387  1.00  0.00
ATOM   3298  OG  SER   212     -15.431   3.131  -5.350  1.00  0.00
ATOM   3299  HG  SER   212     -15.546   4.067  -5.170  1.00  0.00
ATOM   3300  C   SER   212     -13.616   1.287  -8.063  1.00  0.00
ATOM   3301  O   SER   212     -14.063   1.367  -9.172  1.00  0.00
ATOM   3302  N   PHE   213     -12.264   1.146  -7.849  1.00  0.00
ATOM   3303  H   PHE   213     -11.987   1.415  -6.916  1.00  0.00
ATOM   3304  CA  PHE   213     -11.230   0.983  -8.853  1.00  0.00
ATOM   3305  HA  PHE   213     -11.371   1.722  -9.642  1.00  0.00
ATOM   3306  CB  PHE   213      -9.794   1.178  -8.230  1.00  0.00
ATOM   3307  HB2 PHE   213      -9.286   1.945  -8.814  1.00  0.00
ATOM   3308  HB3 PHE   213      -9.938   1.535  -7.210  1.00  0.00
ATOM   3309  CG  PHE   213      -8.805  -0.053  -8.143  1.00  0.00
ATOM   3310  CD1 PHE   213      -7.898  -0.197  -7.097  1.00  0.00
ATOM   3311  HD1 PHE   213      -7.884   0.563  -6.315  1.00  0.00
ATOM   3312  CE1 PHE   213      -6.977  -1.334  -7.030  1.00  0.00
ATOM   3313  HE1 PHE   213      -6.232  -1.461  -6.245  1.00  0.00
ATOM   3314  CZ  PHE   213      -7.087  -2.254  -8.011  1.00  0.00
ATOM   3315  HZ  PHE   213      -6.421  -3.116  -7.977  1.00  0.00
ATOM   3316  CE2 PHE   213      -8.005  -2.131  -9.036  1.00  0.00
ATOM   3317  HE2 PHE   213      -8.046  -2.939  -9.767  1.00  0.00
ATOM   3318  CD2 PHE   213      -8.837  -1.061  -9.157  1.00  0.00
ATOM   3319  HD2 PHE   213      -9.508  -0.986 -10.013  1.00  0.00
ATOM   3320  C   PHE   213     -11.394  -0.185  -9.822  1.00  0.00
ATOM   3321  O   PHE   213     -11.121  -0.122 -10.990  1.00  0.00
ATOM   3322  N   VAL   214     -11.860  -1.302  -9.323  1.00  0.00
ATOM   3323  H   VAL   214     -11.831  -1.417  -8.320  1.00  0.00
ATOM   3324  CA  VAL   214     -12.020  -2.464 -10.132  1.00  0.00
ATOM   3325  HA  VAL   214     -11.081  -2.560 -10.677  1.00  0.00
ATOM   3326  CB  VAL   214     -12.199  -3.708  -9.233  1.00  0.00
ATOM   3327  HB  VAL   214     -13.073  -3.575  -8.596  1.00  0.00
ATOM   3328  CG1 VAL   214     -12.398  -4.978 -10.137  1.00  0.00
ATOM   3329 HG11 VAL   214     -11.524  -5.112 -10.774  1.00  0.00
ATOM   3330 HG12 VAL   214     -12.525  -5.858  -9.506  1.00  0.00
ATOM   3331 HG13 VAL   214     -13.284  -4.847 -10.759  1.00  0.00
ATOM   3332  CG2 VAL   214     -10.918  -3.893  -8.550  1.00  0.00
ATOM   3333 HG21 VAL   214     -10.690  -3.007  -7.958  1.00  0.00
ATOM   3334 HG22 VAL   214     -10.977  -4.762  -7.895  1.00  0.00
ATOM   3335 HG23 VAL   214     -10.131  -4.048  -9.288  1.00  0.00
ATOM   3336  C   VAL   214     -12.897  -2.321 -11.368  1.00  0.00
ATOM   3337  O   VAL   214     -12.432  -2.663 -12.474  1.00  0.00
ATOM   3338  N   PRO   215     -14.180  -1.889 -11.352  1.00  0.00
ATOM   3339  CD  PRO   215     -15.036  -1.932 -10.108  1.00  0.00
ATOM   3340  HD2 PRO   215     -15.013  -0.958  -9.619  1.00  0.00
ATOM   3341  HD3 PRO   215     -14.648  -2.689  -9.427  1.00  0.00
ATOM   3342  CG  PRO   215     -16.416  -2.285 -10.642  1.00  0.00
ATOM   3343  HG2 PRO   215     -17.197  -1.963  -9.953  1.00  0.00
ATOM   3344  HG3 PRO   215     -16.506  -3.357 -10.817  1.00  0.00
ATOM   3345  CB  PRO   215     -16.477  -1.530 -11.925  1.00  0.00
ATOM   3346  HB2 PRO   215     -16.498  -0.486 -11.612  1.00  0.00
ATOM   3347  HB3 PRO   215     -17.280  -1.711 -12.639  1.00  0.00
ATOM   3348  CA  PRO   215     -15.089  -1.862 -12.584  1.00  0.00
ATOM   3349  HA  PRO   215     -15.047  -2.809 -13.121  1.00  0.00
ATOM   3350  C   PRO   215     -14.575  -0.763 -13.468  1.00  0.00
ATOM   3351  O   PRO   215     -14.580  -0.894 -14.689  1.00  0.00
ATOM   3352  N   LEU   216     -14.170   0.413 -12.920  1.00  0.00
ATOM   3353  H   LEU   216     -14.281   0.611 -11.936  1.00  0.00
ATOM   3354  CA  LEU   216     -13.595   1.414 -13.747  1.00  0.00
ATOM   3355  HA  LEU   216     -14.276   1.776 -14.517  1.00  0.00
ATOM   3356  CB  LEU   216     -13.303   2.557 -12.777  1.00  0.00
ATOM   3357  HB2 LEU   216     -14.186   2.899 -12.237  1.00  0.00
ATOM   3358  HB3 LEU   216     -12.579   2.154 -12.069  1.00  0.00
ATOM   3359  CG  LEU   216     -12.669   3.751 -13.542  1.00  0.00
ATOM   3360  HG  LEU   216     -11.793   3.348 -14.051  1.00  0.00
ATOM   3361  CD1 LEU   216     -13.556   4.457 -14.547  1.00  0.00
ATOM   3362 HD11 LEU   216     -14.432   4.860 -14.039  1.00  0.00
ATOM   3363 HD12 LEU   216     -13.001   5.270 -15.014  1.00  0.00
ATOM   3364 HD13 LEU   216     -13.874   3.749 -15.312  1.00  0.00
ATOM   3365  CD2 LEU   216     -12.336   4.892 -12.576  1.00  0.00
ATOM   3366 HD21 LEU   216     -11.630   4.538 -11.825  1.00  0.00
ATOM   3367 HD22 LEU   216     -11.893   5.720 -13.130  1.00  0.00
ATOM   3368 HD23 LEU   216     -13.248   5.231 -12.085  1.00  0.00
ATOM   3369  C   LEU   216     -12.280   1.005 -14.528  1.00  0.00
ATOM   3370  O   LEU   216     -12.095   1.279 -15.712  1.00  0.00
ATOM   3371  N   LEU   217     -11.374   0.310 -13.867  1.00  0.00
ATOM   3372  H   LEU   217     -11.365   0.291 -12.857  1.00  0.00
ATOM   3373  CA  LEU   217     -10.219  -0.239 -14.583  1.00  0.00
ATOM   3374  HA  LEU   217      -9.649   0.525 -15.113  1.00  0.00
ATOM   3375  CB  LEU   217      -9.305  -0.853 -13.442  1.00  0.00
ATOM   3376  HB2 LEU   217      -9.170  -0.005 -12.770  1.00  0.00
ATOM   3377  HB3 LEU   217      -9.806  -1.662 -12.910  1.00  0.00
ATOM   3378  CG  LEU   217      -7.900  -1.350 -13.948  1.00  0.00
ATOM   3379  HG  LEU   217      -7.225  -1.361 -13.093  1.00  0.00
ATOM   3380  CD1 LEU   217      -7.950  -2.754 -14.581  1.00  0.00
ATOM   3381 HD11 LEU   217      -8.625  -2.743 -15.437  1.00  0.00
ATOM   3382 HD12 LEU   217      -6.951  -3.041 -14.910  1.00  0.00
ATOM   3383 HD13 LEU   217      -8.309  -3.473 -13.844  1.00  0.00
ATOM   3384  CD2 LEU   217      -7.232  -0.349 -14.903  1.00  0.00
ATOM   3385 HD21 LEU   217      -7.087   0.602 -14.390  1.00  0.00
ATOM   3386 HD22 LEU   217      -6.266  -0.740 -15.222  1.00  0.00
ATOM   3387 HD23 LEU   217      -7.868  -0.198 -15.775  1.00  0.00
ATOM   3388  C   LEU   217     -10.611  -1.091 -15.750  1.00  0.00
ATOM   3389  O   LEU   217      -9.827  -1.152 -16.725  1.00  0.00
ATOM   3390  N   ALA   218     -11.644  -1.913 -15.732  1.00  0.00
ATOM   3391  H   ALA   218     -12.147  -1.915 -14.856  1.00  0.00
ATOM   3392  CA  ALA   218     -12.042  -2.862 -16.756  1.00  0.00
ATOM   3393  HA  ALA   218     -11.194  -3.501 -17.004  1.00  0.00
ATOM   3394  CB  ALA   218     -13.108  -3.703 -16.143  1.00  0.00
ATOM   3395  HB1 ALA   218     -13.967  -3.079 -15.897  1.00  0.00
ATOM   3396  HB2 ALA   218     -13.411  -4.477 -16.848  1.00  0.00
ATOM   3397  HB3 ALA   218     -12.726  -4.169 -15.235  1.00  0.00
ATOM   3398  C   ALA   218     -12.450  -2.178 -18.090  1.00  0.00
ATOM   3399  O   ALA   218     -12.464  -2.684 -19.123  1.00  0.00
ATOM   3400  N   ASN   219     -12.870  -0.870 -17.919  1.00  0.00
ATOM   3401  H   ASN   219     -12.967  -0.528 -16.974  1.00  0.00
ATOM   3402  CA  ASN   219     -13.253  -0.026 -18.976  1.00  0.00
ATOM   3403  HA  ASN   219     -13.550  -0.657 -19.813  1.00  0.00
ATOM   3404  CB  ASN   219     -14.441   0.954 -18.637  1.00  0.00
ATOM   3405  HB2 ASN   219     -14.136   1.492 -17.739  1.00  0.00
ATOM   3406  HB3 ASN   219     -14.571   1.660 -19.457  1.00  0.00
ATOM   3407  CG  ASN   219     -15.781   0.269 -18.365  1.00  0.00
ATOM   3408  OD1 ASN   219     -16.031  -0.913 -18.495  1.00  0.00
ATOM   3409  ND2 ASN   219     -16.798   1.172 -17.968  1.00  0.00
ATOM   3410 HD21 ASN   219     -17.724   0.826 -17.763  1.00  0.00
ATOM   3411 HD22 ASN   219     -16.592   2.158 -17.892  1.00  0.00
ATOM   3412  C   ASN   219     -12.198   0.858 -19.620  1.00  0.00
ATOM   3413  O   ASN   219     -12.455   1.280 -20.730  1.00  0.00
ATOM   3414  N   VAL   220     -11.059   1.147 -19.005  1.00  0.00
ATOM   3415  H   VAL   220     -10.900   0.718 -18.105  1.00  0.00
ATOM   3416  CA  VAL   220     -10.147   2.204 -19.439  1.00  0.00
ATOM   3417  HA  VAL   220     -10.709   2.758 -20.190  1.00  0.00
ATOM   3418  CB  VAL   220      -9.707   3.198 -18.308  1.00  0.00
ATOM   3419  HB  VAL   220      -9.083   4.010 -18.683  1.00  0.00
ATOM   3420  CG1 VAL   220     -11.040   3.767 -17.809  1.00  0.00
ATOM   3421 HG11 VAL   220     -11.664   2.956 -17.434  1.00  0.00
ATOM   3422 HG12 VAL   220     -10.853   4.482 -17.008  1.00  0.00
ATOM   3423 HG13 VAL   220     -11.552   4.268 -18.630  1.00  0.00
ATOM   3424  CG2 VAL   220      -9.018   2.513 -17.107  1.00  0.00
ATOM   3425 HG21 VAL   220      -8.121   1.996 -17.448  1.00  0.00
ATOM   3426 HG22 VAL   220      -8.743   3.265 -16.368  1.00  0.00
ATOM   3427 HG23 VAL   220      -9.702   1.794 -16.656  1.00  0.00
ATOM   3428  C   VAL   220      -8.967   1.801 -20.229  1.00  0.00
ATOM   3429  O   VAL   220      -8.214   0.953 -19.794  1.00  0.00
ATOM   3430  N   GLN   221      -8.804   2.371 -21.447  1.00  0.00
ATOM   3431  H   GLN   221      -9.306   3.204 -21.720  1.00  0.00
ATOM   3432  CA  GLN   221      -8.031   1.688 -22.441  1.00  0.00
ATOM   3433  HA  GLN   221      -7.165   1.247 -21.947  1.00  0.00
ATOM   3434  CB  GLN   221      -8.801   0.564 -23.191  1.00  0.00
ATOM   3435  HB2 GLN   221      -9.747   0.997 -23.516  1.00  0.00
ATOM   3436  HB3 GLN   221      -8.202   0.305 -24.064  1.00  0.00
ATOM   3437  CG  GLN   221      -9.068  -0.669 -22.385  1.00  0.00
ATOM   3438  HG2 GLN   221      -8.201  -1.181 -21.969  1.00  0.00
ATOM   3439  HG3 GLN   221      -9.677  -0.270 -21.574  1.00  0.00
ATOM   3440  CD  GLN   221      -9.904  -1.683 -23.172  1.00  0.00
ATOM   3441  OE1 GLN   221     -11.092  -1.910 -22.871  1.00  0.00
ATOM   3442  NE2 GLN   221      -9.368  -2.170 -24.320  1.00  0.00
ATOM   3443 HE21 GLN   221      -9.885  -2.841 -24.870  1.00  0.00
ATOM   3444 HE22 GLN   221      -8.455  -1.859 -24.619  1.00  0.00
ATOM   3445  C   GLN   221      -7.334   2.585 -23.466  1.00  0.00
ATOM   3446  O   GLN   221      -6.183   2.422 -23.898  1.00  0.00
ATOM   3447  N   VAL   222      -7.966   3.711 -23.626  1.00  0.00
ATOM   3448  H   VAL   222      -8.961   3.651 -23.463  1.00  0.00
ATOM   3449  CA  VAL   222      -7.450   4.879 -24.331  1.00  0.00
ATOM   3450  HA  VAL   222      -6.540   4.700 -24.903  1.00  0.00
ATOM   3451  CB  VAL   222      -8.556   5.429 -25.305  1.00  0.00
ATOM   3452  HB  VAL   222      -8.158   6.213 -25.950  1.00  0.00
ATOM   3453  CG1 VAL   222      -9.012   4.201 -26.189  1.00  0.00
ATOM   3454 HG11 VAL   222      -9.411   3.417 -25.545  1.00  0.00
ATOM   3455 HG12 VAL   222      -9.783   4.523 -26.889  1.00  0.00
ATOM   3456 HG13 VAL   222      -8.157   3.815 -26.744  1.00  0.00
ATOM   3457  CG2 VAL   222      -9.710   6.124 -24.571  1.00  0.00
ATOM   3458 HG21 VAL   222      -9.322   6.968 -24.001  1.00  0.00
ATOM   3459 HG22 VAL   222     -10.440   6.481 -25.297  1.00  0.00
ATOM   3460 HG23 VAL   222     -10.188   5.417 -23.893  1.00  0.00
ATOM   3461  C   VAL   222      -6.669   5.818 -23.448  1.00  0.00
ATOM   3462  O   VAL   222      -5.836   5.283 -22.703  1.00  0.00
ATOM   3463  N   VAL   223      -6.803   7.131 -23.510  1.00  0.00
ATOM   3464  H   VAL   223      -7.521   7.449 -24.145  1.00  0.00
ATOM   3465  CA  VAL   223      -5.961   8.128 -22.864  1.00  0.00
ATOM   3466  HA  VAL   223      -4.881   8.012 -22.955  1.00  0.00
ATOM   3467  CB  VAL   223      -6.353   9.536 -23.379  1.00  0.00
ATOM   3468  HB  VAL   223      -6.142   9.640 -24.443  1.00  0.00
ATOM   3469  CG1 VAL   223      -7.911   9.670 -23.135  1.00  0.00
ATOM   3470 HG11 VAL   223      -8.123   9.567 -22.071  1.00  0.00
ATOM   3471 HG12 VAL   223      -8.251  10.647 -23.479  1.00  0.00
ATOM   3472 HG13 VAL   223      -8.434   8.889 -23.687  1.00  0.00
ATOM   3473  CG2 VAL   223      -5.528  10.729 -22.865  1.00  0.00
ATOM   3474 HG21 VAL   223      -4.483  10.597 -23.147  1.00  0.00
ATOM   3475 HG22 VAL   223      -5.909  11.651 -23.304  1.00  0.00
ATOM   3476 HG23 VAL   223      -5.607  10.785 -21.779  1.00  0.00
ATOM   3477  C   VAL   223      -5.980   8.041 -21.285  1.00  0.00
ATOM   3478  O   VAL   223      -5.047   8.431 -20.595  1.00  0.00
ATOM   3479  N   LEU   224      -7.036   7.489 -20.648  1.00  0.00
ATOM   3480  H   LEU   224      -7.778   7.106 -21.216  1.00  0.00
ATOM   3481  CA  LEU   224      -7.146   7.371 -19.182  1.00  0.00
ATOM   3482  HA  LEU   224      -6.698   8.237 -18.695  1.00  0.00
ATOM   3483  CB  LEU   224      -8.657   7.301 -18.787  1.00  0.00
ATOM   3484  HB2 LEU   224      -8.944   6.369 -19.274  1.00  0.00
ATOM   3485  HB3 LEU   224      -8.757   7.192 -17.707  1.00  0.00
ATOM   3486  CG  LEU   224      -9.556   8.416 -19.266  1.00  0.00
ATOM   3487  HG  LEU   224      -9.553   8.473 -20.355  1.00  0.00
ATOM   3488  CD1 LEU   224     -11.050   8.075 -18.748  1.00  0.00
ATOM   3489 HD11 LEU   224     -11.054   8.018 -17.659  1.00  0.00
ATOM   3490 HD12 LEU   224     -11.735   8.858 -19.073  1.00  0.00
ATOM   3491 HD13 LEU   224     -11.369   7.119 -19.162  1.00  0.00
ATOM   3492  CD2 LEU   224      -9.217   9.861 -18.958  1.00  0.00
ATOM   3493 HD21 LEU   224      -8.247  10.107 -19.390  1.00  0.00
ATOM   3494 HD22 LEU   224      -9.980  10.513 -19.384  1.00  0.00
ATOM   3495 HD23 LEU   224      -9.180  10.004 -17.878  1.00  0.00
ATOM   3496  C   LEU   224      -6.486   6.074 -18.701  1.00  0.00
ATOM   3497  O   LEU   224      -6.511   5.931 -17.532  1.00  0.00
ATOM   3498  N   ARG   225      -5.969   5.115 -19.578  1.00  0.00
ATOM   3499  H   ARG   225      -6.179   5.097 -20.566  1.00  0.00
ATOM   3500  CA  ARG   225      -5.396   3.919 -18.971  1.00  0.00
ATOM   3501  HA  ARG   225      -6.068   3.567 -18.188  1.00  0.00
ATOM   3502  CB  ARG   225      -5.185   2.769 -20.001  1.00  0.00
ATOM   3503  HB2 ARG   225      -6.130   2.580 -20.510  1.00  0.00
ATOM   3504  HB3 ARG   225      -4.438   3.087 -20.729  1.00  0.00
ATOM   3505  CG  ARG   225      -4.713   1.490 -19.314  1.00  0.00
ATOM   3506  HG2 ARG   225      -3.672   1.624 -19.018  1.00  0.00
ATOM   3507  HG3 ARG   225      -5.325   1.332 -18.426  1.00  0.00
ATOM   3508  CD  ARG   225      -4.830   0.259 -20.246  1.00  0.00
ATOM   3509  HD2 ARG   225      -4.421  -0.609 -19.729  1.00  0.00
ATOM   3510  HD3 ARG   225      -5.884   0.087 -20.465  1.00  0.00
ATOM   3511  NE  ARG   225      -4.115   0.434 -21.501  1.00  0.00
ATOM   3512  HE  ARG   225      -3.684   1.328 -21.689  1.00  0.00
ATOM   3513  CZ  ARG   225      -3.819  -0.563 -22.260  1.00  0.00
ATOM   3514  NH1 ARG   225      -4.340  -1.774 -22.146  1.00  0.00
ATOM   3515 HH11 ARG   225      -5.020  -1.962 -21.423  1.00  0.00
ATOM   3516 HH12 ARG   225      -4.055  -2.505 -22.782  1.00  0.00
ATOM   3517  NH2 ARG   225      -3.126  -0.387 -23.393  1.00  0.00
ATOM   3518 HH21 ARG   225      -2.829   0.540 -23.661  1.00  0.00
ATOM   3519 HH22 ARG   225      -2.904  -1.183 -23.974  1.00  0.00
ATOM   3520  C   ARG   225      -4.188   4.244 -17.991  1.00  0.00
ATOM   3521  O   ARG   225      -4.200   3.744 -16.837  1.00  0.00
ATOM   3522  N   PRO   226      -3.232   5.138 -18.325  1.00  0.00
ATOM   3523  CD  PRO   226      -2.825   5.372 -19.747  1.00  0.00
ATOM   3524  HD2 PRO   226      -3.378   6.216 -20.159  1.00  0.00
ATOM   3525  HD3 PRO   226      -3.024   4.482 -20.343  1.00  0.00
ATOM   3526  CG  PRO   226      -1.338   5.658 -19.612  1.00  0.00
ATOM   3527  HG2 PRO   226      -1.030   6.349 -20.397  1.00  0.00
ATOM   3528  HG3 PRO   226      -0.780   4.726 -19.709  1.00  0.00
ATOM   3529  CB  PRO   226      -1.142   6.272 -18.214  1.00  0.00
ATOM   3530  HB2 PRO   226      -1.413   7.328 -18.232  1.00  0.00
ATOM   3531  HB3 PRO   226      -0.148   6.161 -17.782  1.00  0.00
ATOM   3532  CA  PRO   226      -2.179   5.474 -17.373  1.00  0.00
ATOM   3533  HA  PRO   226      -1.766   4.549 -16.971  1.00  0.00
ATOM   3534  C   PRO   226      -2.742   6.366 -16.179  1.00  0.00
ATOM   3535  O   PRO   226      -2.301   6.175 -15.018  1.00  0.00
ATOM   3536  N   ALA   227      -3.638   7.341 -16.516  1.00  0.00
ATOM   3537  H   ALA   227      -3.941   7.416 -17.477  1.00  0.00
ATOM   3538  CA  ALA   227      -4.193   8.252 -15.554  1.00  0.00
ATOM   3539  HA  ALA   227      -3.403   8.828 -15.073  1.00  0.00
ATOM   3540  CB  ALA   227      -5.168   9.224 -16.225  1.00  0.00
ATOM   3541  HB1 ALA   227      -5.970   8.662 -16.704  1.00  0.00
ATOM   3542  HB2 ALA   227      -5.591   9.892 -15.474  1.00  0.00
ATOM   3543  HB3 ALA   227      -4.638   9.811 -16.975  1.00  0.00
ATOM   3544  C   ALA   227      -4.995   7.481 -14.462  1.00  0.00
ATOM   3545  O   ALA   227      -4.810   7.797 -13.338  1.00  0.00
ATOM   3546  N   VAL   228      -5.807   6.514 -14.690  1.00  0.00
ATOM   3547  H   VAL   228      -6.073   6.360 -15.652  1.00  0.00
ATOM   3548  CA  VAL   228      -6.559   5.821 -13.643  1.00  0.00
ATOM   3549  HA  VAL   228      -6.893   6.532 -12.887  1.00  0.00
ATOM   3550  CB  VAL   228      -7.817   5.109 -14.251  1.00  0.00
ATOM   3551  HB  VAL   228      -7.553   4.600 -15.178  1.00  0.00
ATOM   3552  CG1 VAL   228      -8.309   4.093 -13.239  1.00  0.00
ATOM   3553 HG11 VAL   228      -8.574   4.602 -12.312  1.00  0.00
ATOM   3554 HG12 VAL   228      -9.186   3.580 -13.635  1.00  0.00
ATOM   3555 HG13 VAL   228      -7.522   3.366 -13.042  1.00  0.00
ATOM   3556  CG2 VAL   228      -8.963   6.081 -14.577  1.00  0.00
ATOM   3557 HG21 VAL   228      -8.619   6.819 -15.302  1.00  0.00
ATOM   3558 HG22 VAL   228      -9.803   5.526 -14.994  1.00  0.00
ATOM   3559 HG23 VAL   228      -9.280   6.588 -13.666  1.00  0.00
ATOM   3560  C   VAL   228      -5.587   5.003 -12.764  1.00  0.00
ATOM   3561  O   VAL   228      -5.808   4.927 -11.540  1.00  0.00
ATOM   3562  N   GLN   229      -4.531   4.281 -13.308  1.00  0.00
ATOM   3563  H   GLN   229      -4.466   4.288 -14.316  1.00  0.00
ATOM   3564  CA  GLN   229      -3.622   3.423 -12.564  1.00  0.00
ATOM   3565  HA  GLN   229      -4.204   2.730 -11.956  1.00  0.00
ATOM   3566  CB  GLN   229      -2.704   2.609 -13.496  1.00  0.00
ATOM   3567  HB2 GLN   229      -2.290   3.316 -14.215  1.00  0.00
ATOM   3568  HB3 GLN   229      -1.902   2.215 -12.871  1.00  0.00
ATOM   3569  CG  GLN   229      -3.381   1.455 -14.246  1.00  0.00
ATOM   3570  HG2 GLN   229      -3.297   0.549 -13.646  1.00  0.00
ATOM   3571  HG3 GLN   229      -4.434   1.698 -14.391  1.00  0.00
ATOM   3572  CD  GLN   229      -2.730   1.189 -15.650  1.00  0.00
ATOM   3573  OE1 GLN   229      -1.952   2.045 -16.092  1.00  0.00
ATOM   3574  NE2 GLN   229      -2.992   0.094 -16.353  1.00  0.00
ATOM   3575 HE21 GLN   229      -2.554  -0.042 -17.253  1.00  0.00
ATOM   3576 HE22 GLN   229      -3.629  -0.598 -15.985  1.00  0.00
ATOM   3577  C   GLN   229      -2.873   4.252 -11.545  1.00  0.00
ATOM   3578  O   GLN   229      -2.601   3.870 -10.387  1.00  0.00
ATOM   3579  N   MET   230      -2.583   5.455 -11.922  1.00  0.00
ATOM   3580  H   MET   230      -2.973   5.749 -12.806  1.00  0.00
ATOM   3581  CA  MET   230      -1.840   6.432 -11.136  1.00  0.00
ATOM   3582  HA  MET   230      -0.874   6.044 -10.813  1.00  0.00
ATOM   3583  CB  MET   230      -1.597   7.656 -12.081  1.00  0.00
ATOM   3584  HB2 MET   230      -2.498   7.844 -12.665  1.00  0.00
ATOM   3585  HB3 MET   230      -1.365   8.535 -11.479  1.00  0.00
ATOM   3586  CG  MET   230      -0.392   7.353 -13.056  1.00  0.00
ATOM   3587  HG2 MET   230       0.509   7.087 -12.503  1.00  0.00
ATOM   3588  HG3 MET   230      -0.638   6.554 -13.755  1.00  0.00
ATOM   3589  SD  MET   230      -0.097   8.864 -13.970  1.00  0.00
ATOM   3590  CE  MET   230       0.921   9.732 -12.713  1.00  0.00
ATOM   3591  HE1 MET   230       1.814   9.145 -12.500  1.00  0.00
ATOM   3592  HE2 MET   230       1.213  10.711 -13.094  1.00  0.00
ATOM   3593  HE3 MET   230       0.341   9.857 -11.798  1.00  0.00
ATOM   3594  C   MET   230      -2.603   6.994  -9.971  1.00  0.00
ATOM   3595  O   MET   230      -2.102   7.262  -8.892  1.00  0.00
ATOM   3596  N   GLY   231      -3.836   7.203 -10.246  1.00  0.00
ATOM   3597  H   GLY   231      -4.203   6.886 -11.132  1.00  0.00
ATOM   3598  CA  GLY   231      -4.725   7.873  -9.343  1.00  0.00
ATOM   3599  HA2 GLY   231      -4.183   8.736  -8.957  1.00  0.00
ATOM   3600  HA3 GLY   231      -5.573   8.213  -9.938  1.00  0.00
ATOM   3601  C   GLY   231      -5.231   7.063  -8.194  1.00  0.00
ATOM   3602  O   GLY   231      -5.595   7.561  -7.150  1.00  0.00
ATOM   3603  N   ALA   232      -5.482   5.762  -8.441  1.00  0.00
ATOM   3604  H   ALA   232      -5.298   5.390  -9.362  1.00  0.00
ATOM   3605  CA  ALA   232      -5.974   4.850  -7.411  1.00  0.00
ATOM   3606  HA  ALA   232      -6.846   5.291  -6.927  1.00  0.00
ATOM   3607  CB  ALA   232      -6.402   3.560  -8.106  1.00  0.00
ATOM   3608  HB1 ALA   232      -5.538   3.102  -8.588  1.00  0.00
ATOM   3609  HB2 ALA   232      -6.815   2.870  -7.370  1.00  0.00
ATOM   3610  HB3 ALA   232      -7.159   3.785  -8.857  1.00  0.00
ATOM   3611  C   ALA   232      -4.949   4.430  -6.343  1.00  0.00
ATOM   3612  O   ALA   232      -5.182   4.452  -5.100  1.00  0.00
ATOM   3613  N   LEU   233      -3.708   4.162  -6.700  1.00  0.00
ATOM   3614  H   LEU   233      -3.424   4.120  -7.668  1.00  0.00
ATOM   3615  CA  LEU   233      -2.711   3.914  -5.682  1.00  0.00
ATOM   3616  HA  LEU   233      -3.003   3.090  -5.031  1.00  0.00
ATOM   3617  CB  LEU   233      -1.414   3.533  -6.403  1.00  0.00
ATOM   3618  HB2 LEU   233      -1.164   4.440  -6.954  1.00  0.00
ATOM   3619  HB3 LEU   233      -0.635   3.329  -5.668  1.00  0.00
ATOM   3620  CG  LEU   233      -1.515   2.369  -7.367  1.00  0.00
ATOM   3621  HG  LEU   233      -2.091   2.690  -8.235  1.00  0.00
ATOM   3622  CD1 LEU   233      -0.169   1.902  -7.809  1.00  0.00
ATOM   3623 HD11 LEU   233       0.407   1.580  -6.942  1.00  0.00
ATOM   3624 HD12 LEU   233      -0.282   1.066  -8.500  1.00  0.00
ATOM   3625 HD13 LEU   233       0.353   2.718  -8.309  1.00  0.00
ATOM   3626  CD2 LEU   233      -2.347   1.259  -6.648  1.00  0.00
ATOM   3627 HD21 LEU   233      -3.336   1.646  -6.404  1.00  0.00
ATOM   3628 HD22 LEU   233      -2.447   0.396  -7.306  1.00  0.00
ATOM   3629 HD23 LEU   233      -1.839   0.959  -5.732  1.00  0.00
ATOM   3630  C   LEU   233      -2.446   5.060  -4.821  1.00  0.00
ATOM   3631  O   LEU   233      -2.351   4.958  -3.593  1.00  0.00
ATOM   3632  N   LEU   234      -2.365   6.235  -5.511  1.00  0.00
ATOM   3633  H   LEU   234      -2.366   6.172  -6.519  1.00  0.00
ATOM   3634  CA  LEU   234      -2.122   7.554  -4.892  1.00  0.00
ATOM   3635  HA  LEU   234      -1.284   7.525  -4.195  1.00  0.00
ATOM   3636  CB  LEU   234      -1.786   8.486  -6.000  1.00  0.00
ATOM   3637  HB2 LEU   234      -0.951   7.907  -6.395  1.00  0.00
ATOM   3638  HB3 LEU   234      -2.587   8.518  -6.739  1.00  0.00
ATOM   3639  CG  LEU   234      -1.317   9.915  -5.692  1.00  0.00
ATOM   3640  HG  LEU   234      -2.130  10.517  -5.287  1.00  0.00
ATOM   3641  CD1 LEU   234      -0.202   9.781  -4.636  1.00  0.00
ATOM   3642 HD11 LEU   234       0.612   9.179  -5.041  1.00  0.00
ATOM   3643 HD12 LEU   234       0.173  10.771  -4.375  1.00  0.00
ATOM   3644 HD13 LEU   234      -0.602   9.298  -3.744  1.00  0.00
ATOM   3645  CD2 LEU   234      -0.955  10.879  -6.842  1.00  0.00
ATOM   3646 HD21 LEU   234      -1.824  11.023  -7.484  1.00  0.00
ATOM   3647 HD22 LEU   234      -0.647  11.839  -6.428  1.00  0.00
ATOM   3648 HD23 LEU   234      -0.138  10.457  -7.427  1.00  0.00
ATOM   3649  C   LEU   234      -3.236   8.048  -3.978  1.00  0.00
ATOM   3650  O   LEU   234      -2.976   8.529  -2.894  1.00  0.00
ATOM   3651  N   LEU   235      -4.507   7.908  -4.414  1.00  0.00
ATOM   3652  H   LEU   235      -4.693   7.707  -5.386  1.00  0.00
ATOM   3653  CA  LEU   235      -5.654   8.181  -3.523  1.00  0.00
ATOM   3654  HA  LEU   235      -5.513   9.160  -3.065  1.00  0.00
ATOM   3655  CB  LEU   235      -7.037   8.174  -4.284  1.00  0.00
ATOM   3656  HB2 LEU   235      -6.922   8.922  -5.069  1.00  0.00
ATOM   3657  HB3 LEU   235      -7.123   7.185  -4.735  1.00  0.00
ATOM   3658  CG  LEU   235      -8.297   8.476  -3.475  1.00  0.00
ATOM   3659  HG  LEU   235      -8.378   7.734  -2.681  1.00  0.00
ATOM   3660  CD1 LEU   235      -8.260   9.946  -2.832  1.00  0.00
ATOM   3661 HD11 LEU   235      -8.179  10.688  -3.626  1.00  0.00
ATOM   3662 HD12 LEU   235      -9.175  10.118  -2.266  1.00  0.00
ATOM   3663 HD13 LEU   235      -7.400  10.031  -2.167  1.00  0.00
ATOM   3664  CD2 LEU   235      -9.578   8.396  -4.263  1.00  0.00
ATOM   3665 HD21 LEU   235      -9.694   7.390  -4.667  1.00  0.00
ATOM   3666 HD22 LEU   235     -10.421   8.625  -3.611  1.00  0.00
ATOM   3667 HD23 LEU   235      -9.547   9.115  -5.082  1.00  0.00
ATOM   3668  C   LEU   235      -5.692   7.243  -2.319  1.00  0.00
ATOM   3669  O   LEU   235      -5.985   7.704  -1.170  1.00  0.00
ATOM   3670  N   CYS   236      -5.264   5.964  -2.482  1.00  0.00
ATOM   3671  H   CYS   236      -5.142   5.541  -3.391  1.00  0.00
ATOM   3672  CA  CYS   236      -5.068   5.116  -1.278  1.00  0.00
ATOM   3673  HA  CYS   236      -5.966   5.165  -0.662  1.00  0.00
ATOM   3674  CB  CYS   236      -4.800   3.655  -1.635  1.00  0.00
ATOM   3675  HB2 CYS   236      -4.013   3.578  -2.385  1.00  0.00
ATOM   3676  HB3 CYS   236      -4.515   3.086  -0.750  1.00  0.00
ATOM   3677  SG  CYS   236      -6.250   2.806  -2.335  1.00  0.00
ATOM   3678  HG  CYS   236      -5.653   1.630  -2.506  1.00  0.00
ATOM   3679  C   CYS   236      -3.991   5.580  -0.340  1.00  0.00
ATOM   3680  O   CYS   236      -4.231   5.664   0.852  1.00  0.00
ATOM   3681  N   VAL   237      -2.816   5.968  -0.864  1.00  0.00
ATOM   3682  H   VAL   237      -2.629   5.763  -1.835  1.00  0.00
ATOM   3683  CA  VAL   237      -1.765   6.527  -0.076  1.00  0.00
ATOM   3684  HA  VAL   237      -1.476   5.881   0.753  1.00  0.00
ATOM   3685  CB  VAL   237      -0.546   6.677  -1.041  1.00  0.00
ATOM   3686  HB  VAL   237      -0.929   7.099  -1.970  1.00  0.00
ATOM   3687  CG1 VAL   237       0.574   7.549  -0.515  1.00  0.00
ATOM   3688 HG11 VAL   237       0.958   7.127   0.414  1.00  0.00
ATOM   3689 HG12 VAL   237       1.376   7.595  -1.252  1.00  0.00
ATOM   3690 HG13 VAL   237       0.195   8.554  -0.328  1.00  0.00
ATOM   3691  CG2 VAL   237       0.001   5.247  -1.280  1.00  0.00
ATOM   3692 HG21 VAL   237      -0.778   4.630  -1.728  1.00  0.00
ATOM   3693 HG22 VAL   237       0.859   5.293  -1.951  1.00  0.00
ATOM   3694 HG23 VAL   237       0.307   4.811  -0.329  1.00  0.00
ATOM   3695  C   VAL   237      -2.159   7.810   0.665  1.00  0.00
ATOM   3696  O   VAL   237      -1.946   7.822   1.912  1.00  0.00
ATOM   3697  N   LEU   238      -2.729   8.879   0.020  1.00  0.00
ATOM   3698  H   LEU   238      -2.798   8.903  -0.987  1.00  0.00
ATOM   3699  CA  LEU   238      -3.179  10.001   0.749  1.00  0.00
ATOM   3700  HA  LEU   238      -2.335  10.437   1.283  1.00  0.00
ATOM   3701  CB  LEU   238      -3.797  11.082  -0.163  1.00  0.00
ATOM   3702  HB2 LEU   238      -4.526  10.578  -0.798  1.00  0.00
ATOM   3703  HB3 LEU   238      -4.300  11.843   0.434  1.00  0.00
ATOM   3704  CG  LEU   238      -2.694  11.766  -1.068  1.00  0.00
ATOM   3705  HG  LEU   238      -1.890  11.045  -1.213  1.00  0.00
ATOM   3706  CD1 LEU   238      -3.233  12.214  -2.437  1.00  0.00
ATOM   3707 HD11 LEU   238      -4.037  12.936  -2.293  1.00  0.00
ATOM   3708 HD12 LEU   238      -2.430  12.675  -3.011  1.00  0.00
ATOM   3709 HD13 LEU   238      -3.615  11.349  -2.979  1.00  0.00
ATOM   3710  CD2 LEU   238      -2.108  12.973  -0.324  1.00  0.00
ATOM   3711 HD21 LEU   238      -1.658  12.640   0.612  1.00  0.00
ATOM   3712 HD22 LEU   238      -1.347  13.448  -0.943  1.00  0.00
ATOM   3713 HD23 LEU   238      -2.901  13.689  -0.111  1.00  0.00
ATOM   3714  C   LEU   238      -4.194   9.558   1.802  1.00  0.00
ATOM   3715  O   LEU   238      -4.089  10.082   2.878  1.00  0.00
ATOM   3716  N   GLY   239      -5.220   8.764   1.539  1.00  0.00
ATOM   3717  H   GLY   239      -5.301   8.514   0.564  1.00  0.00
ATOM   3718  CA  GLY   239      -6.216   8.229   2.482  1.00  0.00
ATOM   3719  HA2 GLY   239      -6.867   9.041   2.805  1.00  0.00
ATOM   3720  HA3 GLY   239      -6.809   7.469   1.974  1.00  0.00
ATOM   3721  C   GLY   239      -5.568   7.618   3.684  1.00  0.00
ATOM   3722  O   GLY   239      -5.959   7.928   4.794  1.00  0.00
ATOM   3723  N   ILE   240      -4.603   6.687   3.523  1.00  0.00
ATOM   3724  H   ILE   240      -4.409   6.288   2.616  1.00  0.00
ATOM   3725  CA  ILE   240      -3.923   6.128   4.682  1.00  0.00
ATOM   3726  HA  ILE   240      -4.733   6.025   5.404  1.00  0.00
ATOM   3727  CB  ILE   240      -3.247   4.746   4.461  1.00  0.00
ATOM   3728  HB  ILE   240      -2.892   4.297   5.389  1.00  0.00
ATOM   3729  CG2 ILE   240      -4.410   3.884   3.878  1.00  0.00
ATOM   3730 HG21 ILE   240      -4.765   4.332   2.950  1.00  0.00
ATOM   3731 HG22 ILE   240      -4.050   2.875   3.679  1.00  0.00
ATOM   3732 HG23 ILE   240      -5.228   3.842   4.597  1.00  0.00
ATOM   3733  CG1 ILE   240      -2.130   4.703   3.418  1.00  0.00
ATOM   3734 HG12 ILE   240      -2.306   3.778   2.869  1.00  0.00
ATOM   3735 HG13 ILE   240      -2.333   5.554   2.768  1.00  0.00
ATOM   3736  CD1 ILE   240      -0.674   4.751   3.881  1.00  0.00
ATOM   3737 HD11 ILE   240      -0.471   3.900   4.531  1.00  0.00
ATOM   3738 HD12 ILE   240      -0.015   4.711   3.014  1.00  0.00
ATOM   3739 HD13 ILE   240      -0.497   5.676   4.429  1.00  0.00
ATOM   3740  C   ILE   240      -2.897   6.992   5.376  1.00  0.00
ATOM   3741  O   ILE   240      -2.626   6.851   6.580  1.00  0.00
ATOM   3742  N   LEU   241      -2.219   7.863   4.613  1.00  0.00
ATOM   3743  H   LEU   241      -2.391   7.842   3.618  1.00  0.00
ATOM   3744  CA  LEU   241      -1.261   8.863   5.139  1.00  0.00
ATOM   3745  HA  LEU   241      -0.450   8.354   5.660  1.00  0.00
ATOM   3746  CB  LEU   241      -0.676   9.683   4.024  1.00  0.00
ATOM   3747  HB2 LEU   241      -0.112   8.943   3.456  1.00  0.00
ATOM   3748  HB3 LEU   241      -1.538  10.009   3.442  1.00  0.00
ATOM   3749  CG  LEU   241       0.235  10.906   4.329  1.00  0.00
ATOM   3750  HG  LEU   241      -0.035  11.353   5.286  1.00  0.00
ATOM   3751  CD1 LEU   241       1.690  10.398   4.391  1.00  0.00
ATOM   3752 HD11 LEU   241       1.961   9.952   3.434  1.00  0.00
ATOM   3753 HD12 LEU   241       2.358  11.233   4.604  1.00  0.00
ATOM   3754 HD13 LEU   241       1.781   9.650   5.179  1.00  0.00
ATOM   3755  CD2 LEU   241       0.087  11.954   3.289  1.00  0.00
ATOM   3756 HD21 LEU   241      -0.949  12.291   3.257  1.00  0.00
ATOM   3757 HD22 LEU   241       0.735  12.797   3.527  1.00  0.00
ATOM   3758 HD23 LEU   241       0.366  11.545   2.318  1.00  0.00
ATOM   3759  C   LEU   241      -2.002   9.848   6.115  1.00  0.00
ATOM   3760  O   LEU   241      -1.566  10.093   7.239  1.00  0.00
ATOM   3761  N   ALA   242      -3.171  10.292   5.680  1.00  0.00
ATOM   3762  H   ALA   242      -3.455  10.013   4.752  1.00  0.00
ATOM   3763  CA  ALA   242      -4.067  11.114   6.450  1.00  0.00
ATOM   3764  HA  ALA   242      -3.583  12.013   6.831  1.00  0.00
ATOM   3765  CB  ALA   242      -5.212  11.548   5.412  1.00  0.00
ATOM   3766  HB1 ALA   242      -5.712  10.658   5.029  1.00  0.00
ATOM   3767  HB2 ALA   242      -5.939  12.184   5.917  1.00  0.00
ATOM   3768  HB3 ALA   242      -4.763  12.097   4.584  1.00  0.00
ATOM   3769  C   ALA   242      -4.738  10.373   7.652  1.00  0.00
ATOM   3770  O   ALA   242      -4.919  11.029   8.729  1.00  0.00
ATOM   3771  N   ALA   243      -4.923   9.058   7.500  1.00  0.00
ATOM   3772  H   ALA   243      -4.829   8.699   6.561  1.00  0.00
ATOM   3773  CA  ALA   243      -5.414   8.196   8.498  1.00  0.00
ATOM   3774  HA  ALA   243      -6.358   8.672   8.763  1.00  0.00
ATOM   3775  CB  ALA   243      -5.697   6.861   7.963  1.00  0.00
ATOM   3776  HB1 ALA   243      -4.761   6.368   7.702  1.00  0.00
ATOM   3777  HB2 ALA   243      -6.220   6.271   8.715  1.00  0.00
ATOM   3778  HB3 ALA   243      -6.321   6.950   7.073  1.00  0.00
ATOM   3779  C   ALA   243      -4.557   8.145   9.814  1.00  0.00
ATOM   3780  O   ALA   243      -5.138   8.155  10.915  1.00  0.00
ATOM   3781  N   PHE   244      -3.235   7.971   9.761  1.00  0.00
ATOM   3782  H   PHE   244      -2.741   7.832   8.891  1.00  0.00
ATOM   3783  CA  PHE   244      -2.474   7.810  11.046  1.00  0.00
ATOM   3784  HA  PHE   244      -2.862   8.518  11.778  1.00  0.00
ATOM   3785  CB  PHE   244      -2.597   6.413  11.613  1.00  0.00
ATOM   3786  HB2 PHE   244      -1.772   6.412  12.325  1.00  0.00
ATOM   3787  HB3 PHE   244      -3.519   6.141  12.126  1.00  0.00
ATOM   3788  CG  PHE   244      -2.315   5.317  10.627  1.00  0.00
ATOM   3789  CD1 PHE   244      -3.366   4.549  10.073  1.00  0.00
ATOM   3790  HD1 PHE   244      -4.401   4.805  10.298  1.00  0.00
ATOM   3791  CE1 PHE   244      -3.075   3.446   9.226  1.00  0.00
ATOM   3792  HE1 PHE   244      -3.894   2.871   8.795  1.00  0.00
ATOM   3793  CZ  PHE   244      -1.757   3.098   8.945  1.00  0.00
ATOM   3794  HZ  PHE   244      -1.521   2.309   8.231  1.00  0.00
ATOM   3795  CE2 PHE   244      -0.749   3.766   9.584  1.00  0.00
ATOM   3796  HE2 PHE   244       0.280   3.432   9.450  1.00  0.00
ATOM   3797  CD2 PHE   244      -1.029   4.876  10.410  1.00  0.00
ATOM   3798  HD2 PHE   244      -0.215   5.411  10.898  1.00  0.00
ATOM   3799  C   PHE   244      -1.005   8.247  10.930  1.00  0.00
ATOM   3800  O   PHE   244      -0.460   8.491  11.985  1.00  0.00
ATOM   3801  N   HID   245      -0.461   8.285   9.731  1.00  0.00
ATOM   3802  H   HID   245      -0.872   7.829   8.929  1.00  0.00
ATOM   3803  CA  HID   245       0.821   8.836   9.597  1.00  0.00
ATOM   3804  HA  HID   245       1.479   8.441  10.370  1.00  0.00
ATOM   3805  CB  HID   245       1.400   8.484   8.242  1.00  0.00
ATOM   3806  HB2 HID   245       0.721   8.773   7.440  1.00  0.00
ATOM   3807  HB3 HID   245       2.318   9.068   8.168  1.00  0.00
ATOM   3808  CG  HID   245       1.784   7.036   7.986  1.00  0.00
ATOM   3809  ND1 HID   245       0.975   6.223   7.223  1.00  0.00
ATOM   3810  HD1 HID   245       0.141   6.529   6.742  1.00  0.00
ATOM   3811  CE1 HID   245       1.469   4.984   7.225  1.00  0.00
ATOM   3812  HE1 HID   245       0.953   4.213   6.652  1.00  0.00
ATOM   3813  NE2 HID   245       2.562   4.927   7.971  1.00  0.00
ATOM   3814  CD2 HID   245       2.764   6.196   8.373  1.00  0.00
ATOM   3815  HD2 HID   245       3.653   6.450   8.951  1.00  0.00
ATOM   3816  C   HID   245       1.052  10.320   9.863  1.00  0.00
ATOM   3817  O   HID   245       2.022  10.626  10.521  1.00  0.00
ATOM   3818  N   LEU   246       0.043  11.168   9.468  1.00  0.00
ATOM   3819  H   LEU   246      -0.579  10.818   8.754  1.00  0.00
ATOM   3820  CA  LEU   246      -0.082  12.538   9.865  1.00  0.00
ATOM   3821  HA  LEU   246       0.925  12.956   9.879  1.00  0.00
ATOM   3822  CB  LEU   246      -0.971  13.427   8.978  1.00  0.00
ATOM   3823  HB2 LEU   246      -1.965  13.017   9.157  1.00  0.00
ATOM   3824  HB3 LEU   246      -0.934  14.457   9.333  1.00  0.00
ATOM   3825  CG  LEU   246      -0.660  13.392   7.438  1.00  0.00
ATOM   3826  HG  LEU   246      -0.963  12.425   7.038  1.00  0.00
ATOM   3827  CD1 LEU   246      -1.421  14.510   6.707  1.00  0.00
ATOM   3828 HD11 LEU   246      -1.118  15.478   7.106  1.00  0.00
ATOM   3829 HD12 LEU   246      -1.193  14.469   5.642  1.00  0.00
ATOM   3830 HD13 LEU   246      -2.493  14.377   6.854  1.00  0.00
ATOM   3831  CD2 LEU   246       0.827  13.458   7.015  1.00  0.00
ATOM   3832 HD21 LEU   246       1.364  12.610   7.439  1.00  0.00
ATOM   3833 HD22 LEU   246       0.898  13.425   5.928  1.00  0.00
ATOM   3834 HD23 LEU   246       1.268  14.386   7.380  1.00  0.00
ATOM   3835  C   LEU   246      -0.501  12.821  11.379  1.00  0.00
ATOM   3836  O   LEU   246       0.081  13.699  11.938  1.00  0.00
ATOM   3837  N   PRO   247      -1.399  12.090  12.017  1.00  0.00
ATOM   3838  CD  PRO   247      -2.520  11.423  11.407  1.00  0.00
ATOM   3839  HD2 PRO   247      -2.115  10.509  10.972  1.00  0.00
ATOM   3840  HD3 PRO   247      -2.857  12.086  10.610  1.00  0.00
ATOM   3841  CG  PRO   247      -3.634  11.143  12.456  1.00  0.00
ATOM   3842  HG2 PRO   247      -4.041  10.133  12.401  1.00  0.00
ATOM   3843  HG3 PRO   247      -4.450  11.865  12.427  1.00  0.00
ATOM   3844  CB  PRO   247      -2.789  11.331  13.698  1.00  0.00
ATOM   3845  HB2 PRO   247      -2.406  10.371  14.044  1.00  0.00
ATOM   3846  HB3 PRO   247      -3.427  11.766  14.468  1.00  0.00
ATOM   3847  CA  PRO   247      -1.656  12.249  13.399  1.00  0.00
ATOM   3848  HA  PRO   247      -1.936  13.294  13.535  1.00  0.00
ATOM   3849  C   PRO   247      -0.494  11.900  14.355  1.00  0.00
ATOM   3850  O   PRO   247      -0.266  12.784  15.164  1.00  0.00
ATOM   3851  N   ARG   248       0.266  10.848  14.142  1.00  0.00
ATOM   3852  H   ARG   248      -0.111  10.121  13.551  1.00  0.00
ATOM   3853  CA  ARG   248       1.505  10.573  14.879  1.00  0.00
ATOM   3854  HA  ARG   248       1.321  10.693  15.947  1.00  0.00
ATOM   3855  CB  ARG   248       2.016   9.131  14.623  1.00  0.00
ATOM   3856  HB2 ARG   248       2.133   8.967  13.552  1.00  0.00
ATOM   3857  HB3 ARG   248       2.976   8.987  15.119  1.00  0.00
ATOM   3858  CG  ARG   248       0.994   8.131  15.185  1.00  0.00
ATOM   3859  HG2 ARG   248       1.240   7.921  16.226  1.00  0.00
ATOM   3860  HG3 ARG   248      -0.001   8.573  15.130  1.00  0.00
ATOM   3861  CD  ARG   248       1.018   6.813  14.374  1.00  0.00
ATOM   3862  HD2 ARG   248       0.931   7.014  13.306  1.00  0.00
ATOM   3863  HD3 ARG   248       1.937   6.258  14.565  1.00  0.00
ATOM   3864  NE  ARG   248      -0.119   5.994  14.791  1.00  0.00
ATOM   3865  HE  ARG   248      -0.592   6.219  15.655  1.00  0.00
ATOM   3866  CZ  ARG   248      -0.480   4.926  14.147  1.00  0.00
ATOM   3867  NH1 ARG   248       0.246   4.362  13.195  1.00  0.00
ATOM   3868 HH11 ARG   248       1.135   4.766  12.936  1.00  0.00
ATOM   3869 HH12 ARG   248      -0.092   3.531  12.732  1.00  0.00
ATOM   3870  NH2 ARG   248      -1.723   4.442  14.407  1.00  0.00
ATOM   3871 HH21 ARG   248      -2.315   4.913  15.076  1.00  0.00
ATOM   3872 HH22 ARG   248      -2.049   3.613  13.931  1.00  0.00
ATOM   3873  C   ARG   248       2.587  11.555  14.774  1.00  0.00
ATOM   3874  O   ARG   248       3.249  11.784  15.770  1.00  0.00
ATOM   3875  N   CYS   249       2.702  12.148  13.530  1.00  0.00
ATOM   3876  H   CYS   249       2.041  11.841  12.831  1.00  0.00
ATOM   3877  CA  CYS   249       3.724  13.104  13.139  1.00  0.00
ATOM   3878  HA  CYS   249       4.705  12.740  13.445  1.00  0.00
ATOM   3879  CB  CYS   249       3.726  13.301  11.610  1.00  0.00
ATOM   3880  HB2 CYS   249       3.958  12.353  11.124  1.00  0.00
ATOM   3881  HB3 CYS   249       2.742  13.642  11.289  1.00  0.00
ATOM   3882  SG  CYS   249       4.926  14.518  10.949  1.00  0.00
ATOM   3883  HG  CYS   249       4.590  14.364   9.671  1.00  0.00
ATOM   3884  C   CYS   249       3.556  14.457  13.851  1.00  0.00
ATOM   3885  O   CYS   249       4.430  14.936  14.524  1.00  0.00
ATOM   3886  N   TYR   250       2.313  15.011  13.811  1.00  0.00
ATOM   3887  H   TYR   250       1.823  14.800  12.953  1.00  0.00
ATOM   3888  CA  TYR   250       1.716  16.005  14.735  1.00  0.00
ATOM   3889  HA  TYR   250       2.082  17.014  14.546  1.00  0.00
ATOM   3890  CB  TYR   250       0.238  15.971  14.464  1.00  0.00
ATOM   3891  HB2 TYR   250       0.063  16.401  13.478  1.00  0.00
ATOM   3892  HB3 TYR   250       0.115  14.889  14.415  1.00  0.00
ATOM   3893  CG  TYR   250      -0.721  16.527  15.414  1.00  0.00
ATOM   3894  CD1 TYR   250      -0.726  17.884  15.782  1.00  0.00
ATOM   3895  HD1 TYR   250       0.152  18.473  15.517  1.00  0.00
ATOM   3896  CE1 TYR   250      -1.813  18.496  16.471  1.00  0.00
ATOM   3897  HE1 TYR   250      -1.735  19.552  16.728  1.00  0.00
ATOM   3898  CZ  TYR   250      -2.897  17.747  16.924  1.00  0.00
ATOM   3899  OH  TYR   250      -4.104  18.278  17.574  1.00  0.00
ATOM   3900  HH  TYR   250      -4.090  19.233  17.669  1.00  0.00
ATOM   3901  CE2 TYR   250      -2.885  16.360  16.616  1.00  0.00
ATOM   3902  HE2 TYR   250      -3.733  15.750  16.926  1.00  0.00
ATOM   3903  CD2 TYR   250      -1.812  15.772  15.928  1.00  0.00
ATOM   3904  HD2 TYR   250      -1.792  14.694  15.769  1.00  0.00
ATOM   3905  C   TYR   250       2.096  15.958  16.200  1.00  0.00
ATOM   3906  O   TYR   250       2.582  17.009  16.774  1.00  0.00
ATOM   3907  N   LEU   251       1.862  14.827  16.921  1.00  0.00
ATOM   3908  H   LEU   251       1.434  14.053  16.433  1.00  0.00
ATOM   3909  CA  LEU   251       2.201  14.654  18.322  1.00  0.00
ATOM   3910  HA  LEU   251       1.699  15.409  18.927  1.00  0.00
ATOM   3911  CB  LEU   251       1.759  13.300  18.783  1.00  0.00
ATOM   3912  HB2 LEU   251       2.266  12.596  18.123  1.00  0.00
ATOM   3913  HB3 LEU   251       2.061  13.113  19.814  1.00  0.00
ATOM   3914  CG  LEU   251       0.207  13.115  18.651  1.00  0.00
ATOM   3915  HG  LEU   251      -0.156  13.535  17.713  1.00  0.00
ATOM   3916  CD1 LEU   251      -0.069  11.541  18.672  1.00  0.00
ATOM   3917 HD11 LEU   251       0.294  11.120  19.610  1.00  0.00
ATOM   3918 HD12 LEU   251      -1.140  11.358  18.583  1.00  0.00
ATOM   3919 HD13 LEU   251       0.451  11.069  17.838  1.00  0.00
ATOM   3920  CD2 LEU   251      -0.554  13.882  19.763  1.00  0.00
ATOM   3921 HD21 LEU   251      -0.327  14.946  19.692  1.00  0.00
ATOM   3922 HD22 LEU   251      -1.627  13.731  19.640  1.00  0.00
ATOM   3923 HD23 LEU   251      -0.245  13.509  20.739  1.00  0.00
ATOM   3924  C   LEU   251       3.725  14.747  18.568  1.00  0.00
ATOM   3925  O   LEU   251       4.176  15.377  19.544  1.00  0.00
ATOM   3926  N   LEU   252       4.605  14.217  17.713  1.00  0.00
ATOM   3927  H   LEU   252       4.271  13.649  16.948  1.00  0.00
ATOM   3928  CA  LEU   252       5.995  14.375  17.869  1.00  0.00
ATOM   3929  HA  LEU   252       6.297  14.060  18.868  1.00  0.00
ATOM   3930  CB  LEU   252       6.745  13.510  16.830  1.00  0.00
ATOM   3931  HB2 LEU   252       6.149  13.679  15.933  1.00  0.00
ATOM   3932  HB3 LEU   252       7.753  13.894  16.674  1.00  0.00
ATOM   3933  CG  LEU   252       6.811  12.007  17.123  1.00  0.00
ATOM   3934  HG  LEU   252       5.812  11.689  17.421  1.00  0.00
ATOM   3935  CD1 LEU   252       7.283  11.161  15.916  1.00  0.00
ATOM   3936 HD11 LEU   252       8.282  11.478  15.618  1.00  0.00
ATOM   3937 HD12 LEU   252       7.305  10.108  16.196  1.00  0.00
ATOM   3938 HD13 LEU   252       6.594  11.300  15.083  1.00  0.00
ATOM   3939  CD2 LEU   252       7.647  11.615  18.336  1.00  0.00
ATOM   3940 HD21 LEU   252       7.236  12.086  19.229  1.00  0.00
ATOM   3941 HD22 LEU   252       7.629  10.532  18.456  1.00  0.00
ATOM   3942 HD23 LEU   252       8.675  11.947  18.192  1.00  0.00
ATOM   3943  C   LEU   252       6.480  15.866  17.743  1.00  0.00
ATOM   3944  O   LEU   252       7.244  16.378  18.494  1.00  0.00
ATOM   3945  N   MET   253       6.076  16.647  16.788  1.00  0.00
ATOM   3946  H   MET   253       5.304  16.369  16.200  1.00  0.00
ATOM   3947  CA  MET   253       6.776  17.882  16.469  1.00  0.00
ATOM   3948  HA  MET   253       7.806  17.826  16.821  1.00  0.00
ATOM   3949  CB  MET   253       6.788  18.109  14.968  1.00  0.00
ATOM   3950  HB2 MET   253       7.287  19.063  14.797  1.00  0.00
ATOM   3951  HB3 MET   253       7.382  17.306  14.532  1.00  0.00
ATOM   3952  CG  MET   253       5.337  18.134  14.283  1.00  0.00
ATOM   3953  HG2 MET   253       5.545  17.892  13.241  1.00  0.00
ATOM   3954  HG3 MET   253       4.821  17.297  14.754  1.00  0.00
ATOM   3955  SD  MET   253       4.293  19.582  14.352  1.00  0.00
ATOM   3956  CE  MET   253       3.335  19.444  12.816  1.00  0.00
ATOM   3957  HE1 MET   253       2.769  18.513  12.823  1.00  0.00
ATOM   3958  HE2 MET   253       2.647  20.286  12.739  1.00  0.00
ATOM   3959  HE3 MET   253       4.013  19.450  11.963  1.00  0.00
ATOM   3960  C   MET   253       6.164  19.124  17.239  1.00  0.00
ATOM   3961  O   MET   253       6.824  20.152  17.157  1.00  0.00
ATOM   3962  N   ARG   254       4.988  19.072  17.857  1.00  0.00
ATOM   3963  H   ARG   254       4.483  18.200  17.927  1.00  0.00
ATOM   3964  CA  ARG   254       4.374  20.308  18.476  1.00  0.00
ATOM   3965  HA  ARG   254       5.117  20.802  19.102  1.00  0.00
ATOM   3966  CB  ARG   254       3.866  21.360  17.345  1.00  0.00
ATOM   3967  HB2 ARG   254       4.628  21.288  16.569  1.00  0.00
ATOM   3968  HB3 ARG   254       2.937  20.918  16.984  1.00  0.00
ATOM   3969  CG  ARG   254       3.612  22.943  17.718  1.00  0.00
ATOM   3970  HG2 ARG   254       4.416  23.214  18.402  1.00  0.00
ATOM   3971  HG3 ARG   254       3.734  23.486  16.781  1.00  0.00
ATOM   3972  CD  ARG   254       2.197  23.324  18.378  1.00  0.00
ATOM   3973  HD2 ARG   254       1.319  23.096  17.774  1.00  0.00
ATOM   3974  HD3 ARG   254       2.040  22.966  19.395  1.00  0.00
ATOM   3975  NE  ARG   254       2.383  24.821  18.416  1.00  0.00
ATOM   3976  HE  ARG   254       3.234  25.259  18.094  1.00  0.00
ATOM   3977  CZ  ARG   254       1.456  25.569  18.920  1.00  0.00
ATOM   3978  NH1 ARG   254       0.286  25.195  19.322  1.00  0.00
ATOM   3979 HH11 ARG   254       0.020  24.223  19.256  1.00  0.00
ATOM   3980 HH12 ARG   254      -0.356  25.876  19.700  1.00  0.00
ATOM   3981  NH2 ARG   254       1.765  26.908  18.971  1.00  0.00
ATOM   3982 HH21 ARG   254       2.659  27.230  18.629  1.00  0.00
ATOM   3983 HH22 ARG   254       1.097  27.563  19.350  1.00  0.00
ATOM   3984  C   ARG   254       3.144  20.033  19.363  1.00  0.00
ATOM   3985  O   ARG   254       2.754  20.871  20.163  1.00  0.00
ATOM   3986  N   GLN   255       2.623  18.786  19.338  1.00  0.00
ATOM   3987  H   GLN   255       2.964  18.048  18.739  1.00  0.00
ATOM   3988  CA  GLN   255       1.495  18.521  20.156  1.00  0.00
ATOM   3989  HA  GLN   255       1.178  19.434  20.660  1.00  0.00
ATOM   3990  CB  GLN   255       0.299  17.989  19.279  1.00  0.00
ATOM   3991  HB2 GLN   255       0.071  18.735  18.518  1.00  0.00
ATOM   3992  HB3 GLN   255       0.611  17.062  18.797  1.00  0.00
ATOM   3993  CG  GLN   255      -0.950  17.728  20.128  1.00  0.00
ATOM   3994  HG2 GLN   255      -1.804  17.361  19.559  1.00  0.00
ATOM   3995  HG3 GLN   255      -0.759  17.060  20.968  1.00  0.00
ATOM   3996  CD  GLN   255      -1.292  19.134  20.682  1.00  0.00
ATOM   3997  OE1 GLN   255      -1.705  20.042  19.967  1.00  0.00
ATOM   3998  NE2 GLN   255      -1.120  19.307  22.030  1.00  0.00
ATOM   3999 HE21 GLN   255      -1.326  20.201  22.452  1.00  0.00
ATOM   4000 HE22 GLN   255      -0.788  18.539  22.596  1.00  0.00
ATOM   4001  C   GLN   255       1.729  17.476  21.360  1.00  0.00
ATOM   4002  O   GLN   255       1.771  16.267  21.067  1.00  0.00
ATOM   4003  N   PRO   256       1.885  17.845  22.585  1.00  0.00
ATOM   4004  CD  PRO   256       2.368  19.136  22.904  1.00  0.00
ATOM   4005  HD2 PRO   256       1.569  19.873  22.823  1.00  0.00
ATOM   4006  HD3 PRO   256       3.186  19.413  22.239  1.00  0.00
ATOM   4007  CG  PRO   256       2.836  18.929  24.355  1.00  0.00
ATOM   4008  HG2 PRO   256       2.700  19.845  24.930  1.00  0.00
ATOM   4009  HG3 PRO   256       3.887  18.640  24.375  1.00  0.00
ATOM   4010  CB  PRO   256       1.940  17.788  24.890  1.00  0.00
ATOM   4011  HB2 PRO   256       0.935  18.108  25.164  1.00  0.00
ATOM   4012  HB3 PRO   256       2.384  17.237  25.719  1.00  0.00
ATOM   4013  CA  PRO   256       1.884  16.923  23.675  1.00  0.00
ATOM   4014  HA  PRO   256       2.782  16.314  23.574  1.00  0.00
ATOM   4015  C   PRO   256       0.665  16.020  23.740  1.00  0.00
ATOM   4016  O   PRO   256      -0.507  16.519  23.605  1.00  0.00
ATOM   4017  N   GLY   257       0.913  14.647  23.885  1.00  0.00
ATOM   4018  H   GLY   257       1.859  14.299  23.953  1.00  0.00
ATOM   4019  CA  GLY   257      -0.217  13.656  23.944  1.00  0.00
ATOM   4020  HA2 GLY   257      -1.052  13.999  23.333  1.00  0.00
ATOM   4021  HA3 GLY   257       0.170  12.721  23.538  1.00  0.00
ATOM   4022  C   GLY   257      -0.719  13.408  25.394  1.00  0.00
ATOM   4023  O   GLY   257       0.094  13.271  26.324  1.00  0.00
ATOM   4024  OXT GLY   257      -2.008  13.394  25.619  1.00  0.00
TER   
ATOM   4025  O   UNK   258      -2.079  -1.758 -17.598  1.00  0.00
ATOM   4026  C2  UNK   258      -3.110  -2.147 -16.833  1.00  0.00
ATOM   4027  O3  UNK   258      -3.731  -3.146 -17.115  1.00  0.00
ATOM   4028  C1  UNK   258      -3.497  -1.339 -15.621  1.00  0.00
ATOM   4029  C   UNK   258      -4.043   0.019 -16.070  1.00  0.00
ATOM   4030  H1  UNK   258      -3.444   0.410 -16.895  1.00  0.00
ATOM   4031  H2  UNK   258      -4.001   0.729 -15.241  1.00  0.00
ATOM   4032  H3  UNK   258      -5.075  -0.089 -16.410  1.00  0.00
ATOM   4033  H   UNK   258      -4.262  -1.891 -15.068  1.00  0.00
ATOM   4034  O1  UNK   258      -2.353  -1.141 -14.792  1.00  0.00
ATOM   4035  C3  UNK   258      -2.583  -0.843 -13.485  1.00  0.00
ATOM   4036  C4  UNK   258      -1.550  -0.373 -12.688  1.00  0.00
ATOM   4037  H4  UNK   258      -0.555  -0.242 -13.107  1.00  0.00
ATOM   4038  C5  UNK   258      -1.785  -0.070 -11.362  1.00  0.00
ATOM   4039  H5  UNK   258      -0.977   0.299 -10.736  1.00  0.00
ATOM   4040  C6  UNK   258      -3.054  -0.237 -10.827  1.00  0.00
ATOM   4041  O2  UNK   258      -3.287   0.063  -9.521  1.00  0.00
ATOM   4042  C9  UNK   258      -4.578   0.579  -9.196  1.00  0.00
ATOM   4043  H8  UNK   258      -4.810   1.402  -9.878  1.00  0.00
ATOM   4044  H9  UNK   258      -4.572   0.942  -8.165  1.00  0.00
ATOM   4045  H10 UNK   258      -5.322  -0.214  -9.305  1.00  0.00
ATOM   4046  C7  UNK   258      -4.084  -0.708 -11.626  1.00  0.00
ATOM   4047  H6  UNK   258      -5.080  -0.836 -11.208  1.00  0.00
ATOM   4048  C8  UNK   258      -3.850  -1.014 -12.948  1.00  0.00
ATOM   4049  H7  UNK   258      -4.658  -1.389 -13.571  1.00  0.00
TER   
ATOM   4050 C116 PA    259      16.937   0.417   0.784  1.00  0.00
ATOM   4051 H16R PA    259      17.101   1.408   1.259  1.00  0.00
ATOM   4052 H16S PA    259      16.400  -0.280   1.462  1.00  0.00
ATOM   4053 H16T PA    259      16.280   0.719  -0.060  1.00  0.00
ATOM   4054 C115 PA    259      18.300  -0.328   0.489  1.00  0.00
ATOM   4055 H15R PA    259      18.316  -1.212  -0.183  1.00  0.00
ATOM   4056 H15S PA    259      18.972   0.375  -0.048  1.00  0.00
ATOM   4057 C114 PA    259      18.975  -0.742   1.791  1.00  0.00
ATOM   4058 H14R PA    259      20.005  -1.051   1.513  1.00  0.00
ATOM   4059 H14S PA    259      19.195   0.094   2.489  1.00  0.00
ATOM   4060 C113 PA    259      18.420  -1.975   2.462  1.00  0.00
ATOM   4061 H13R PA    259      17.323  -1.905   2.621  1.00  0.00
ATOM   4062 H13S PA    259      18.458  -2.802   1.721  1.00  0.00
ATOM   4063 C112 PA    259      19.133  -2.267   3.873  1.00  0.00
ATOM   4064 H12R PA    259      18.951  -3.324   4.164  1.00  0.00
ATOM   4065 H12S PA    259      20.207  -1.999   3.783  1.00  0.00
ATOM   4066 C111 PA    259      18.585  -1.450   5.077  1.00  0.00
ATOM   4067 H11R PA    259      19.369  -1.451   5.864  1.00  0.00
ATOM   4068 H11S PA    259      18.505  -0.372   4.820  1.00  0.00
ATOM   4069 C110 PA    259      17.340  -1.949   5.755  1.00  0.00
ATOM   4070 H10R PA    259      16.577  -2.073   4.958  1.00  0.00
ATOM   4071 H10S PA    259      17.531  -2.872   6.344  1.00  0.00
ATOM   4072  C19 PA    259      16.917  -0.846   6.674  1.00  0.00
ATOM   4073  H9R PA    259      17.659  -0.669   7.482  1.00  0.00
ATOM   4074  H9S PA    259      16.798   0.030   6.001  1.00  0.00
ATOM   4075  C18 PA    259      15.529  -0.974   7.419  1.00  0.00
ATOM   4076  H8R PA    259      15.041   0.021   7.497  1.00  0.00
ATOM   4077  H8S PA    259      14.895  -1.702   6.870  1.00  0.00
ATOM   4078  C17 PA    259      15.656  -1.466   8.864  1.00  0.00
ATOM   4079  H7R PA    259      16.366  -2.312   8.739  1.00  0.00
ATOM   4080  H7S PA    259      16.206  -0.675   9.417  1.00  0.00
ATOM   4081  C16 PA    259      14.336  -1.830   9.615  1.00  0.00
ATOM   4082  H6R PA    259      14.296  -1.046  10.402  1.00  0.00
ATOM   4083  H6S PA    259      13.372  -1.717   9.075  1.00  0.00
ATOM   4084  C15 PA    259      14.382  -3.142  10.348  1.00  0.00
ATOM   4085  H5R PA    259      14.476  -4.006   9.656  1.00  0.00
ATOM   4086  H5S PA    259      15.362  -3.069  10.867  1.00  0.00
ATOM   4087  C14 PA    259      13.235  -3.479  11.453  1.00  0.00
ATOM   4088  H4R PA    259      12.440  -4.074  10.955  1.00  0.00
ATOM   4089  H4S PA    259      13.651  -4.072  12.294  1.00  0.00
ATOM   4090  C13 PA    259      12.604  -2.119  11.986  1.00  0.00
ATOM   4091  H3R PA    259      13.416  -1.463  12.367  1.00  0.00
ATOM   4092  H3S PA    259      11.954  -1.604  11.247  1.00  0.00
ATOM   4093  C12 PA    259      11.676  -2.545  13.197  1.00  0.00
ATOM   4094  H2R PA    259      10.923  -1.728  13.238  1.00  0.00
ATOM   4095  H2S PA    259      11.086  -3.476  13.060  1.00  0.00
TER   
ATOM   4096  C11 PC    260      12.418  -2.585  14.519  1.00  0.00
ATOM   4097  O12 PC    260      13.154  -1.713  14.893  1.00  0.00
ATOM   4098  O11 PC    260      11.983  -3.578  15.282  1.00  0.00
ATOM   4099  C1  PC    260      12.423  -3.553  16.605  1.00  0.00
ATOM   4100  HR  PC    260      12.661  -2.513  16.913  1.00  0.00
ATOM   4101  HS  PC    260      11.539  -3.755  17.247  1.00  0.00
ATOM   4102  C2  PC    260      13.580  -4.489  16.936  1.00  0.00
ATOM   4103  HX  PC    260      13.136  -5.502  16.840  1.00  0.00
ATOM   4104  C3  PC    260      13.872  -4.270  18.490  1.00  0.00
ATOM   4105  HA  PC    260      12.955  -4.418  19.099  1.00  0.00
ATOM   4106  HB  PC    260      14.577  -5.068  18.808  1.00  0.00
ATOM   4107  O31 PC    260      14.478  -2.996  18.716  1.00  0.00
ATOM   4108  P31 PC    260      15.093  -2.537  20.075  1.00  0.00
ATOM   4109  O32 PC    260      16.296  -1.543  19.828  1.00  0.00
ATOM   4110  C31 PC    260      16.534  -1.055  18.569  1.00  0.00
ATOM   4111  H1A PC    260      15.606  -0.740  18.048  1.00  0.00
ATOM   4112  H1B PC    260      17.257  -0.213  18.521  1.00  0.00
ATOM   4113  C32 PC    260      17.335  -2.028  17.585  1.00  0.00
ATOM   4114  H2A PC    260      16.667  -2.800  17.234  1.00  0.00
ATOM   4115  H2B PC    260      17.695  -1.415  16.771  1.00  0.00
ATOM   4116  N31 PC    260      18.603  -2.725  18.081  1.00  0.00
ATOM   4117  C33 PC    260      18.189  -3.860  19.081  1.00  0.00
ATOM   4118  H3A PC    260      17.405  -4.453  18.633  1.00  0.00
ATOM   4119  H3B PC    260      19.050  -4.393  19.455  1.00  0.00
ATOM   4120  H3C PC    260      17.846  -3.317  19.949  1.00  0.00
ATOM   4121  C34 PC    260      19.365  -3.294  16.870  1.00  0.00
ATOM   4122  H4A PC    260      20.282  -3.631  17.332  1.00  0.00
ATOM   4123  H4B PC    260      18.924  -4.214  16.518  1.00  0.00
ATOM   4124  H4C PC    260      19.565  -2.608  16.060  1.00  0.00
ATOM   4125  C35 PC    260      19.619  -1.948  18.743  1.00  0.00
ATOM   4126  H5A PC    260      20.054  -1.327  17.974  1.00  0.00
ATOM   4127  H5B PC    260      20.445  -2.535  19.115  1.00  0.00
ATOM   4128  H5C PC    260      19.242  -1.494  19.647  1.00  0.00
ATOM   4129  O33 PC    260      14.024  -1.915  20.850  1.00  0.00
ATOM   4130  O34 PC    260      15.698  -3.769  20.601  1.00  0.00
ATOM   4131  O21 PC    260      14.678  -4.197  15.975  1.00  0.00
ATOM   4132  C21 PC    260      15.678  -4.993  16.080  1.00  0.00
ATOM   4133  O22 PC    260      15.861  -5.805  16.965  1.00  0.00
TER   
ATOM   4134  C12 OL    261      16.472  -4.773  14.759  1.00  0.00
ATOM   4135  H2R OL    261      16.794  -3.718  14.627  1.00  0.00
ATOM   4136  H2S OL    261      15.821  -4.988  13.884  1.00  0.00
ATOM   4137  C13 OL    261      17.674  -5.653  14.661  1.00  0.00
ATOM   4138  H3R OL    261      17.279  -6.685  14.771  1.00  0.00
ATOM   4139  H3S OL    261      18.448  -5.343  15.396  1.00  0.00
ATOM   4140  C14 OL    261      18.427  -5.553  13.279  1.00  0.00
ATOM   4141  H4R OL    261      19.324  -6.205  13.352  1.00  0.00
ATOM   4142  H4S OL    261      18.803  -4.512  13.181  1.00  0.00
ATOM   4143  C15 OL    261      17.550  -5.953  12.145  1.00  0.00
ATOM   4144  H5R OL    261      17.033  -5.024  11.821  1.00  0.00
ATOM   4145  H5S OL    261      16.744  -6.660  12.435  1.00  0.00
ATOM   4146  C16 OL    261      18.292  -6.416  10.899  1.00  0.00
ATOM   4147  H6R OL    261      18.943  -7.295  11.095  1.00  0.00
ATOM   4148  H6S OL    261      18.925  -5.632  10.432  1.00  0.00
ATOM   4149  C17 OL    261      17.325  -6.870   9.718  1.00  0.00
ATOM   4150  H7R OL    261      16.715  -6.000   9.394  1.00  0.00
ATOM   4151  H7S OL    261      16.675  -7.681  10.111  1.00  0.00
ATOM   4152  C18 OL    261      18.086  -7.405   8.464  1.00  0.00
ATOM   4153  H8R OL    261      18.823  -8.030   9.014  1.00  0.00
ATOM   4154  H8S OL    261      18.650  -6.662   7.860  1.00  0.00
ATOM   4155  C19 OL    261      17.260  -8.340   7.612  1.00  0.00
ATOM   4156  H9R OL    261      17.086  -9.371   7.953  1.00  0.00
ATOM   4157 C110 OL    261      16.753  -8.095   6.422  1.00  0.00
ATOM   4158 H10R OL    261      16.248  -8.845   5.796  1.00  0.00
ATOM   4159 C111 OL    261      16.837  -6.842   5.589  1.00  0.00
ATOM   4160 H11R OL    261      17.288  -7.119   4.613  1.00  0.00
ATOM   4161 H11S OL    261      17.519  -6.131   6.104  1.00  0.00
ATOM   4162 C112 OL    261      15.588  -6.166   5.290  1.00  0.00
ATOM   4163 H12R OL    261      14.865  -6.895   4.866  1.00  0.00
ATOM   4164 H12S OL    261      15.778  -5.450   4.463  1.00  0.00
ATOM   4165 C113 OL    261      14.953  -5.349   6.435  1.00  0.00
ATOM   4166 H13R OL    261      15.769  -4.666   6.753  1.00  0.00
ATOM   4167 H13S OL    261      14.935  -6.127   7.228  1.00  0.00
ATOM   4168 C114 OL    261      13.563  -4.696   6.305  1.00  0.00
ATOM   4169 H14R OL    261      13.457  -3.940   7.112  1.00  0.00
ATOM   4170 H14S OL    261      12.664  -5.337   6.429  1.00  0.00
ATOM   4171 C115 OL    261      13.350  -4.146   4.938  1.00  0.00
ATOM   4172 H15R OL    261      13.466  -4.923   4.153  1.00  0.00
ATOM   4173 H15S OL    261      14.151  -3.423   4.672  1.00  0.00
ATOM   4174 C116 OL    261      12.040  -3.327   4.693  1.00  0.00
ATOM   4175 H16R OL    261      11.515  -3.027   5.625  1.00  0.00
ATOM   4176 H16S OL    261      11.302  -4.003   4.211  1.00  0.00
ATOM   4177 C117 OL    261      12.198  -2.142   3.794  1.00  0.00
ATOM   4178 H17R OL    261      12.772  -1.420   4.414  1.00  0.00
ATOM   4179 H17S OL    261      11.256  -1.568   3.670  1.00  0.00
ATOM   4180 C118 OL    261      12.838  -2.418   2.459  1.00  0.00
ATOM   4181 H18R OL    261      13.618  -3.208   2.498  1.00  0.00
ATOM   4182 H18S OL    261      13.309  -1.484   2.084  1.00  0.00
ATOM   4183 H18T OL    261      12.148  -2.732   1.647  1.00  0.00
TER   
ATOM   4184 C116 PA    262     -17.028   4.159   1.278  1.00  0.00
ATOM   4185 H16R PA    262     -17.484   3.189   0.988  1.00  0.00
ATOM   4186 H16S PA    262     -15.970   4.117   0.940  1.00  0.00
ATOM   4187 H16T PA    262     -17.525   4.997   0.744  1.00  0.00
ATOM   4188 C115 PA    262     -17.105   4.315   2.764  1.00  0.00
ATOM   4189 H15R PA    262     -18.151   4.349   3.135  1.00  0.00
ATOM   4190 H15S PA    262     -16.700   3.431   3.301  1.00  0.00
ATOM   4191 C114 PA    262     -16.349   5.636   3.249  1.00  0.00
ATOM   4192 H14R PA    262     -15.309   5.423   2.922  1.00  0.00
ATOM   4193 H14S PA    262     -16.571   6.606   2.755  1.00  0.00
ATOM   4194 C113 PA    262     -16.261   5.914   4.681  1.00  0.00
ATOM   4195 H13R PA    262     -17.294   6.101   5.044  1.00  0.00
ATOM   4196 H13S PA    262     -16.019   4.974   5.222  1.00  0.00
ATOM   4197 C112 PA    262     -15.322   7.042   5.135  1.00  0.00
ATOM   4198 H12R PA    262     -14.348   6.838   4.640  1.00  0.00
ATOM   4199 H12S PA    262     -15.636   8.034   4.744  1.00  0.00
ATOM   4200 C111 PA    262     -15.209   7.044   6.672  1.00  0.00
ATOM   4201 H11R PA    262     -15.016   6.051   7.130  1.00  0.00
ATOM   4202 H11S PA    262     -14.366   7.735   6.891  1.00  0.00
ATOM   4203 C110 PA    262     -16.396   7.766   7.458  1.00  0.00
ATOM   4204 H10R PA    262     -16.342   8.839   7.175  1.00  0.00
ATOM   4205 H10S PA    262     -17.320   7.244   7.129  1.00  0.00
ATOM   4206  C19 PA    262     -16.198   7.383   8.911  1.00  0.00
ATOM   4207  H9R PA    262     -17.082   7.569   9.557  1.00  0.00
ATOM   4208  H9S PA    262     -16.027   6.286   8.951  1.00  0.00
ATOM   4209  C18 PA    262     -15.055   8.070   9.651  1.00  0.00
ATOM   4210  H8R PA    262     -14.189   8.319   9.001  1.00  0.00
ATOM   4211  H8S PA    262     -15.369   9.054  10.061  1.00  0.00
ATOM   4212  C17 PA    262     -14.532   7.361  10.915  1.00  0.00
ATOM   4213  H7R PA    262     -14.329   6.275  10.803  1.00  0.00
ATOM   4214  H7S PA    262     -13.597   7.896  11.189  1.00  0.00
ATOM   4215  C16 PA    262     -15.495   7.515  12.087  1.00  0.00
ATOM   4216  H6R PA    262     -16.395   6.936  11.791  1.00  0.00
ATOM   4217  H6S PA    262     -15.084   6.987  12.974  1.00  0.00
ATOM   4218  C15 PA    262     -15.773   8.870  12.650  1.00  0.00
ATOM   4219  H5R PA    262     -14.844   9.454  12.823  1.00  0.00
ATOM   4220  H5S PA    262     -16.402   9.529  12.013  1.00  0.00
ATOM   4221  C14 PA    262     -16.616   8.841  14.031  1.00  0.00
ATOM   4222  H4R PA    262     -16.235   8.217  14.867  1.00  0.00
ATOM   4223  H4S PA    262     -16.644   9.875  14.437  1.00  0.00
ATOM   4224  C13 PA    262     -17.965   8.178  13.930  1.00  0.00
ATOM   4225  H3R PA    262     -18.509   8.515  13.022  1.00  0.00
ATOM   4226  H3S PA    262     -17.785   7.088  13.818  1.00  0.00
ATOM   4227  C12 PA    262     -18.976   8.392  15.040  1.00  0.00
ATOM   4228  H2R PA    262     -18.451   8.195  15.999  1.00  0.00
ATOM   4229  H2S PA    262     -19.255   9.464  14.952  1.00  0.00
TER   
ATOM   4230  C11 PC    263     -20.146   7.419  14.927  1.00  0.00
ATOM   4231  O12 PC    263     -21.053   7.439  14.114  1.00  0.00
ATOM   4232  O11 PC    263     -19.937   6.441  15.750  1.00  0.00
ATOM   4233  C1  PC    263     -21.096   5.638  15.938  1.00  0.00
ATOM   4234  HR  PC    263     -21.852   6.218  16.510  1.00  0.00
ATOM   4235  HS  PC    263     -21.572   5.182  15.044  1.00  0.00
ATOM   4236  C2  PC    263     -20.639   4.430  16.856  1.00  0.00
ATOM   4237  HX  PC    263     -21.488   3.713  16.859  1.00  0.00
ATOM   4238  C3  PC    263     -20.358   4.832  18.343  1.00  0.00
ATOM   4239  HA  PC    263     -21.070   5.613  18.688  1.00  0.00
ATOM   4240  HB  PC    263     -20.574   4.058  19.111  1.00  0.00
ATOM   4241  O31 PC    263     -19.016   5.208  18.594  1.00  0.00
ATOM   4242  P31 PC    263     -18.589   6.413  19.505  1.00  0.00
ATOM   4243  O32 PC    263     -17.042   6.212  19.630  1.00  0.00
ATOM   4244  C31 PC    263     -16.462   4.876  19.740  1.00  0.00
ATOM   4245  H1A PC    263     -16.157   4.708  20.795  1.00  0.00
ATOM   4246  H1B PC    263     -17.226   4.070  19.726  1.00  0.00
ATOM   4247  C32 PC    263     -15.364   4.567  18.715  1.00  0.00
ATOM   4248  H2A PC    263     -14.859   3.663  19.022  1.00  0.00
ATOM   4249  H2B PC    263     -15.943   4.390  17.822  1.00  0.00
ATOM   4250  N31 PC    263     -14.388   5.556  18.367  1.00  0.00
ATOM   4251  C33 PC    263     -15.047   6.724  17.637  1.00  0.00
ATOM   4252  H3A PC    263     -15.743   7.331  18.196  1.00  0.00
ATOM   4253  H3B PC    263     -14.312   7.457  17.339  1.00  0.00
ATOM   4254  H3C PC    263     -15.428   6.245  16.747  1.00  0.00
ATOM   4255  C34 PC    263     -13.808   6.102  19.644  1.00  0.00
ATOM   4256  H4A PC    263     -14.563   6.687  20.148  1.00  0.00
ATOM   4257  H4B PC    263     -13.518   5.266  20.263  1.00  0.00
ATOM   4258  H4C PC    263     -13.016   6.794  19.397  1.00  0.00
ATOM   4259  C35 PC    263     -13.317   5.006  17.457  1.00  0.00
ATOM   4260  H5A PC    263     -13.752   4.741  16.504  1.00  0.00
ATOM   4261  H5B PC    263     -12.777   4.184  17.903  1.00  0.00
ATOM   4262  H5C PC    263     -12.555   5.701  17.139  1.00  0.00
ATOM   4263  O33 PC    263     -18.921   7.755  18.933  1.00  0.00
ATOM   4264  O34 PC    263     -19.233   6.238  20.777  1.00  0.00
ATOM   4265  O21 PC    263     -19.446   3.857  16.290  1.00  0.00
ATOM   4266  C21 PC    263     -19.068   2.766  16.869  1.00  0.00
ATOM   4267  O22 PC    263     -19.565   2.148  17.797  1.00  0.00
TER   
ATOM   4268  C12 OL    264     -17.808   2.169  16.258  1.00  0.00
ATOM   4269  H2R OL    264     -17.772   1.077  16.459  1.00  0.00
ATOM   4270  H2S OL    264     -16.863   2.495  16.743  1.00  0.00
ATOM   4271  C13 OL    264     -17.636   2.389  14.731  1.00  0.00
ATOM   4272  H3R OL    264     -18.687   2.380  14.371  1.00  0.00
ATOM   4273  H3S OL    264     -17.047   1.503  14.413  1.00  0.00
ATOM   4274  C14 OL    264     -16.920   3.657  14.409  1.00  0.00
ATOM   4275  H4R OL    264     -15.827   3.574  14.593  1.00  0.00
ATOM   4276  H4S OL    264     -17.311   4.493  15.028  1.00  0.00
ATOM   4277  C15 OL    264     -17.097   4.021  12.927  1.00  0.00
ATOM   4278  H5R OL    264     -16.643   3.183  12.355  1.00  0.00
ATOM   4279  H5S OL    264     -16.612   4.995  12.705  1.00  0.00
ATOM   4280  C16 OL    264     -18.548   4.444  12.646  1.00  0.00
ATOM   4281  H6R OL    264     -18.916   5.033  13.513  1.00  0.00
ATOM   4282  H6S OL    264     -19.164   3.526  12.536  1.00  0.00
ATOM   4283  C17 OL    264     -18.824   5.277  11.372  1.00  0.00
ATOM   4284  H7R OL    264     -18.688   6.353  11.615  1.00  0.00
ATOM   4285  H7S OL    264     -19.925   5.209  11.243  1.00  0.00
ATOM   4286  C18 OL    264     -18.003   4.800  10.084  1.00  0.00
ATOM   4287  H8R OL    264     -16.919   4.745  10.321  1.00  0.00
ATOM   4288  H8S OL    264     -18.299   5.622   9.399  1.00  0.00
ATOM   4289  C19 OL    264     -18.456   3.461   9.616  1.00  0.00
ATOM   4290  H9R OL    264     -18.383   2.644  10.350  1.00  0.00
ATOM   4291 C110 OL    264     -18.925   3.186   8.383  1.00  0.00
ATOM   4292 H10R OL    264     -19.204   2.188   8.016  1.00  0.00
ATOM   4293 C111 OL    264     -19.138   4.084   7.183  1.00  0.00
ATOM   4294 H11R OL    264     -18.243   3.909   6.549  1.00  0.00
ATOM   4295 H11S OL    264     -19.184   5.126   7.565  1.00  0.00
ATOM   4296 C112 OL    264     -20.326   3.785   6.251  1.00  0.00
ATOM   4297 H12R OL    264     -21.297   3.788   6.791  1.00  0.00
ATOM   4298 H12S OL    264     -20.256   2.743   5.872  1.00  0.00
ATOM   4299 C113 OL    264     -20.416   4.655   5.024  1.00  0.00
ATOM   4300 H13R OL    264     -20.855   4.094   4.171  1.00  0.00
ATOM   4301 H13S OL    264     -19.447   5.146   4.792  1.00  0.00
ATOM   4302 C114 OL    264     -21.232   6.002   5.124  1.00  0.00
ATOM   4303 H14R OL    264     -20.708   6.585   5.911  1.00  0.00
ATOM   4304 H14S OL    264     -22.289   5.828   5.420  1.00  0.00
ATOM   4305 C115 OL    264     -21.215   6.692   3.805  1.00  0.00
ATOM   4306 H15R OL    264     -21.798   7.617   3.999  1.00  0.00
ATOM   4307 H15S OL    264     -21.735   6.124   3.004  1.00  0.00
ATOM   4308 C116 OL    264     -19.808   7.248   3.428  1.00  0.00
ATOM   4309 H16R OL    264     -19.226   6.343   3.155  1.00  0.00
ATOM   4310 H16S OL    264     -19.525   7.661   4.420  1.00  0.00
ATOM   4311 C117 OL    264     -19.713   8.415   2.577  1.00  0.00
ATOM   4312 H17R OL    264     -18.742   8.886   2.838  1.00  0.00
ATOM   4313 H17S OL    264     -20.488   9.180   2.798  1.00  0.00
ATOM   4314 C118 OL    264     -19.837   8.228   1.086  1.00  0.00
ATOM   4315 H18R OL    264     -19.399   9.091   0.540  1.00  0.00
ATOM   4316 H18S OL    264     -20.941   8.131   0.999  1.00  0.00
ATOM   4317 H18T OL    264     -19.428   7.290   0.652  1.00  0.00
TER   
ATOM   4318 C116 PA    265      -3.737 -18.813   0.905  1.00  0.00
ATOM   4319 H16R PA    265      -4.726 -19.080   1.336  1.00  0.00
ATOM   4320 H16S PA    265      -3.677 -18.976  -0.192  1.00  0.00
ATOM   4321 H16T PA    265      -3.344 -17.792   1.097  1.00  0.00
ATOM   4322 C115 PA    265      -2.697 -19.745   1.585  1.00  0.00
ATOM   4323 H15R PA    265      -3.061 -20.793   1.535  1.00  0.00
ATOM   4324 H15S PA    265      -1.687 -19.717   1.123  1.00  0.00
ATOM   4325 C114 PA    265      -2.456 -19.614   3.104  1.00  0.00
ATOM   4326 H14R PA    265      -1.535 -20.195   3.325  1.00  0.00
ATOM   4327 H14S PA    265      -2.215 -18.553   3.327  1.00  0.00
ATOM   4328 C113 PA    265      -3.591 -20.045   4.086  1.00  0.00
ATOM   4329 H13R PA    265      -4.373 -19.266   3.959  1.00  0.00
ATOM   4330 H13S PA    265      -4.007 -21.017   3.745  1.00  0.00
ATOM   4331 C112 PA    265      -3.171 -19.945   5.544  1.00  0.00
ATOM   4332 H12R PA    265      -2.859 -18.910   5.801  1.00  0.00
ATOM   4333 H12S PA    265      -4.026 -20.255   6.183  1.00  0.00
ATOM   4334 C111 PA    265      -2.038 -20.941   5.963  1.00  0.00
ATOM   4335 H11R PA    265      -2.327 -21.985   5.716  1.00  0.00
ATOM   4336 H11S PA    265      -1.194 -20.847   5.246  1.00  0.00
ATOM   4337 C110 PA    265      -1.420 -20.920   7.369  1.00  0.00
ATOM   4338 H10R PA    265      -1.079 -21.943   7.637  1.00  0.00
ATOM   4339 H10S PA    265      -0.471 -20.343   7.328  1.00  0.00
ATOM   4340  C19 PA    265      -2.293 -20.392   8.490  1.00  0.00
ATOM   4341  H9R PA    265      -2.565 -19.319   8.390  1.00  0.00
ATOM   4342  H9S PA    265      -3.183 -21.045   8.609  1.00  0.00
ATOM   4343  C18 PA    265      -1.447 -20.306   9.780  1.00  0.00
ATOM   4344  H8R PA    265      -1.096 -21.301  10.129  1.00  0.00
ATOM   4345  H8S PA    265      -0.577 -19.670   9.513  1.00  0.00
ATOM   4346  C17 PA    265      -2.198 -19.564  10.844  1.00  0.00
ATOM   4347  H7R PA    265      -2.583 -18.609  10.426  1.00  0.00
ATOM   4348  H7S PA    265      -3.135 -20.051  11.188  1.00  0.00
ATOM   4349  C16 PA    265      -1.332 -19.442  12.193  1.00  0.00
ATOM   4350  H6R PA    265      -1.933 -18.999  13.015  1.00  0.00
ATOM   4351  H6S PA    265      -0.787 -20.359  12.506  1.00  0.00
ATOM   4352  C15 PA    265      -0.236 -18.418  12.126  1.00  0.00
ATOM   4353  H5R PA    265       0.225 -18.490  11.117  1.00  0.00
ATOM   4354  H5S PA    265      -0.717 -17.450  12.379  1.00  0.00
ATOM   4355  C14 PA    265       0.843 -18.555  13.302  1.00  0.00
ATOM   4356  H4R PA    265       0.301 -18.407  14.261  1.00  0.00
ATOM   4357  H4S PA    265       1.263 -19.583  13.342  1.00  0.00
ATOM   4358  C13 PA    265       2.016 -17.553  13.229  1.00  0.00
ATOM   4359  H3R PA    265       2.508 -17.604  12.234  1.00  0.00
ATOM   4360  H3S PA    265       1.598 -16.541  13.415  1.00  0.00
ATOM   4361  C12 PA    265       3.064 -17.720  14.388  1.00  0.00
ATOM   4362  H2R PA    265       3.092 -18.822  14.527  1.00  0.00
ATOM   4363  H2S PA    265       3.989 -17.266  13.972  1.00  0.00
TER   
ATOM   4364  C11 PC    266       2.649 -17.031  15.716  1.00  0.00
ATOM   4365  O12 PC    266       1.635 -16.326  15.752  1.00  0.00
ATOM   4366  O11 PC    266       3.505 -17.424  16.698  1.00  0.00
ATOM   4367  C1  PC    266       3.064 -17.274  18.074  1.00  0.00
ATOM   4368  HR  PC    266       3.977 -17.072  18.674  1.00  0.00
ATOM   4369  HS  PC    266       2.371 -16.407  18.104  1.00  0.00
ATOM   4370  C2  PC    266       2.328 -18.533  18.676  1.00  0.00
ATOM   4371  HX  PC    266       1.343 -18.618  18.169  1.00  0.00
ATOM   4372  C3  PC    266       2.099 -18.203  20.116  1.00  0.00
ATOM   4373  HA  PC    266       3.051 -17.804  20.526  1.00  0.00
ATOM   4374  HB  PC    266       1.393 -17.371  20.326  1.00  0.00
ATOM   4375  O31 PC    266       1.764 -19.457  20.761  1.00  0.00
ATOM   4376  P31 PC    266       0.223 -19.912  20.944  1.00  0.00
ATOM   4377  O32 PC    266      -0.378 -19.847  19.531  1.00  0.00
ATOM   4378  C31 PC    266      -1.255 -20.818  19.078  1.00  0.00
ATOM   4379  H1A PC    266      -0.688 -21.478  18.387  1.00  0.00
ATOM   4380  H1B PC    266      -1.681 -21.509  19.837  1.00  0.00
ATOM   4381  C32 PC    266      -2.501 -20.253  18.349  1.00  0.00
ATOM   4382  H2A PC    266      -3.202 -21.032  18.087  1.00  0.00
ATOM   4383  H2B PC    266      -3.102 -19.631  18.996  1.00  0.00
ATOM   4384  N31 PC    266      -2.270 -19.418  17.080  1.00  0.00
ATOM   4385  C33 PC    266      -1.504 -20.217  16.075  1.00  0.00
ATOM   4386  H3A PC    266      -2.018 -21.136  15.835  1.00  0.00
ATOM   4387  H3B PC    266      -1.328 -19.572  15.227  1.00  0.00
ATOM   4388  H3C PC    266      -0.538 -20.528  16.446  1.00  0.00
ATOM   4389  C34 PC    266      -3.575 -19.076  16.438  1.00  0.00
ATOM   4390  H4A PC    266      -4.126 -18.435  17.111  1.00  0.00
ATOM   4391  H4B PC    266      -3.475 -18.548  15.501  1.00  0.00
ATOM   4392  H4C PC    266      -4.146 -19.993  16.431  1.00  0.00
ATOM   4393  C35 PC    266      -1.582 -18.163  17.462  1.00  0.00
ATOM   4394  H5A PC    266      -2.211 -17.727  18.224  1.00  0.00
ATOM   4395  H5B PC    266      -1.441 -17.501  16.620  1.00  0.00
ATOM   4396  H5C PC    266      -0.596 -18.420  17.818  1.00  0.00
ATOM   4397  O33 PC    266       0.181 -21.297  21.442  1.00  0.00
ATOM   4398  O34 PC    266      -0.433 -18.906  21.842  1.00  0.00
ATOM   4399  O21 PC    266       3.126 -19.690  18.380  1.00  0.00
ATOM   4400  C21 PC    266       2.758 -20.531  17.475  1.00  0.00
ATOM   4401  O22 PC    266       1.801 -20.391  16.772  1.00  0.00
TER   
ATOM   4402  C12 OL    267       3.554 -21.784  17.580  1.00  0.00
ATOM   4403  H2R OL    267       3.646 -22.054  18.653  1.00  0.00
ATOM   4404  H2S OL    267       4.610 -21.585  17.296  1.00  0.00
ATOM   4405  C13 OL    267       2.975 -22.920  16.722  1.00  0.00
ATOM   4406  H3R OL    267       3.633 -23.792  16.516  1.00  0.00
ATOM   4407  H3S OL    267       2.661 -22.426  15.778  1.00  0.00
ATOM   4408  C14 OL    267       1.733 -23.711  17.214  1.00  0.00
ATOM   4409  H4R OL    267       0.931 -22.972  17.430  1.00  0.00
ATOM   4410  H4S OL    267       1.865 -24.212  18.197  1.00  0.00
ATOM   4411  C15 OL    267       1.264 -24.829  16.261  1.00  0.00
ATOM   4412  H5R OL    267       0.302 -25.100  16.746  1.00  0.00
ATOM   4413  H5S OL    267       1.969 -25.668  16.449  1.00  0.00
ATOM   4414  C16 OL    267       0.868 -24.516  14.814  1.00  0.00
ATOM   4415  H6R OL    267       0.695 -23.424  14.702  1.00  0.00
ATOM   4416  H6S OL    267      -0.016 -25.150  14.586  1.00  0.00
ATOM   4417  C17 OL    267       1.976 -24.818  13.760  1.00  0.00
ATOM   4418  H7R OL    267       1.505 -25.536  13.054  1.00  0.00
ATOM   4419  H7S OL    267       2.914 -25.218  14.199  1.00  0.00
ATOM   4420  C18 OL    267       2.526 -23.586  12.950  1.00  0.00
ATOM   4421  H8R OL    267       3.377 -23.953  12.337  1.00  0.00
ATOM   4422  H8S OL    267       2.950 -22.838  13.655  1.00  0.00
ATOM   4423  C19 OL    267       1.455 -22.926  12.093  1.00  0.00
ATOM   4424  H9R OL    267       0.511 -23.477  11.971  1.00  0.00
ATOM   4425 C110 OL    267       1.714 -21.938  11.258  1.00  0.00
ATOM   4426 H10R OL    267       0.844 -21.395  10.860  1.00  0.00
ATOM   4427 C111 OL    267       3.031 -21.272  10.966  1.00  0.00
ATOM   4428 H11R OL    267       3.892 -21.618  11.577  1.00  0.00
ATOM   4429 H11S OL    267       2.977 -20.163  11.008  1.00  0.00
ATOM   4430 C112 OL    267       3.519 -21.470   9.502  1.00  0.00
ATOM   4431 H12R OL    267       3.383 -22.515   9.149  1.00  0.00
ATOM   4432 H12S OL    267       4.564 -21.098   9.565  1.00  0.00
ATOM   4433 C113 OL    267       2.748 -20.677   8.404  1.00  0.00
ATOM   4434 H13R OL    267       1.673 -20.583   8.667  1.00  0.00
ATOM   4435 H13S OL    267       2.736 -21.246   7.450  1.00  0.00
ATOM   4436 C114 OL    267       3.210 -19.278   8.143  1.00  0.00
ATOM   4437 H14R OL    267       4.303 -19.258   7.942  1.00  0.00
ATOM   4438 H14S OL    267       2.931 -18.649   9.015  1.00  0.00
ATOM   4439 C115 OL    267       2.428 -18.600   6.964  1.00  0.00
ATOM   4440 H15R OL    267       2.851 -17.575   6.903  1.00  0.00
ATOM   4441 H15S OL    267       1.342 -18.482   7.165  1.00  0.00
ATOM   4442 C116 OL    267       2.612 -19.097   5.559  1.00  0.00
ATOM   4443 H16R OL    267       2.126 -20.096   5.551  1.00  0.00
ATOM   4444 H16S OL    267       3.718 -19.158   5.479  1.00  0.00
ATOM   4445 C117 OL    267       1.812 -18.324   4.547  1.00  0.00
ATOM   4446 H17R OL    267       2.137 -17.264   4.476  1.00  0.00
ATOM   4447 H17S OL    267       0.736 -18.372   4.820  1.00  0.00
ATOM   4448 C118 OL    267       1.948 -18.836   3.095  1.00  0.00
ATOM   4449 H18R OL    267       2.908 -18.540   2.621  1.00  0.00
ATOM   4450 H18S OL    267       1.068 -18.462   2.530  1.00  0.00
ATOM   4451 H18T OL    267       1.723 -19.917   2.971  1.00  0.00
TER   
ATOM   4452 C116 PA    268     -12.865 -14.251   2.131  1.00  0.00
ATOM   4453 H16R PA    268     -12.691 -13.490   2.922  1.00  0.00
ATOM   4454 H16S PA    268     -13.920 -14.586   2.038  1.00  0.00
ATOM   4455 H16T PA    268     -12.595 -13.758   1.173  1.00  0.00
ATOM   4456 C115 PA    268     -11.869 -15.412   2.249  1.00  0.00
ATOM   4457 H15R PA    268     -11.986 -16.114   1.396  1.00  0.00
ATOM   4458 H15S PA    268     -10.831 -15.022   2.186  1.00  0.00
ATOM   4459 C114 PA    268     -12.135 -16.331   3.420  1.00  0.00
ATOM   4460 H14R PA    268     -13.093 -16.857   3.222  1.00  0.00
ATOM   4461 H14S PA    268     -11.346 -17.106   3.310  1.00  0.00
ATOM   4462 C113 PA    268     -12.099 -15.748   4.890  1.00  0.00
ATOM   4463 H13R PA    268     -13.154 -15.427   5.023  1.00  0.00
ATOM   4464 H13S PA    268     -11.885 -16.583   5.591  1.00  0.00
ATOM   4465 C112 PA    268     -11.000 -14.711   5.049  1.00  0.00
ATOM   4466 H12R PA    268     -10.145 -15.133   4.480  1.00  0.00
ATOM   4467 H12S PA    268     -11.270 -13.680   4.732  1.00  0.00
ATOM   4468 C111 PA    268     -10.678 -14.612   6.602  1.00  0.00
ATOM   4469 H11R PA    268     -10.053 -15.485   6.887  1.00  0.00
ATOM   4470 H11S PA    268     -10.098 -13.672   6.726  1.00  0.00
ATOM   4471 C110 PA    268     -11.812 -14.554   7.630  1.00  0.00
ATOM   4472 H10R PA    268     -12.786 -14.113   7.328  1.00  0.00
ATOM   4473 H10S PA    268     -12.089 -15.586   7.935  1.00  0.00
ATOM   4474  C19 PA    268     -11.342 -13.943   8.950  1.00  0.00
ATOM   4475  H9R PA    268     -10.320 -14.256   9.251  1.00  0.00
ATOM   4476  H9S PA    268     -11.371 -12.834   8.893  1.00  0.00
ATOM   4477  C18 PA    268     -12.153 -14.283  10.172  1.00  0.00
ATOM   4478  H8R PA    268     -13.204 -14.287   9.811  1.00  0.00
ATOM   4479  H8S PA    268     -11.999 -15.339  10.480  1.00  0.00
ATOM   4480  C17 PA    268     -11.634 -13.347  11.335  1.00  0.00
ATOM   4481  H7R PA    268     -10.533 -13.444  11.444  1.00  0.00
ATOM   4482  H7S PA    268     -11.887 -12.278  11.173  1.00  0.00
ATOM   4483  C16 PA    268     -12.123 -13.655  12.787  1.00  0.00
ATOM   4484  H6R PA    268     -11.822 -14.710  12.962  1.00  0.00
ATOM   4485  H6S PA    268     -11.655 -12.950  13.506  1.00  0.00
ATOM   4486  C15 PA    268     -13.585 -13.433  13.190  1.00  0.00
ATOM   4487  H5R PA    268     -13.625 -13.499  14.298  1.00  0.00
ATOM   4488  H5S PA    268     -13.989 -12.429  12.938  1.00  0.00
ATOM   4489  C14 PA    268     -14.514 -14.473  12.598  1.00  0.00
ATOM   4490  H4R PA    268     -15.531 -14.209  12.959  1.00  0.00
ATOM   4491  H4S PA    268     -14.524 -14.325  11.497  1.00  0.00
ATOM   4492  C13 PA    268     -14.106 -15.905  12.965  1.00  0.00
ATOM   4493  H3R PA    268     -14.891 -16.576  12.558  1.00  0.00
ATOM   4494  H3S PA    268     -13.159 -16.265  12.508  1.00  0.00
ATOM   4495  C12 PA    268     -14.113 -16.205  14.447  1.00  0.00
ATOM   4496  H2R PA    268     -13.485 -15.457  14.975  1.00  0.00
ATOM   4497  H2S PA    268     -15.131 -16.129  14.886  1.00  0.00
TER   
ATOM   4498  C11 PC    269     -13.525 -17.590  14.698  1.00  0.00
ATOM   4499  O12 PC    269     -12.954 -18.276  13.899  1.00  0.00
ATOM   4500  O11 PC    269     -13.729 -17.894  15.993  1.00  0.00
ATOM   4501  C1  PC    269     -12.940 -19.053  16.477  1.00  0.00
ATOM   4502  HR  PC    269     -13.433 -19.417  17.403  1.00  0.00
ATOM   4503  HS  PC    269     -12.905 -19.885  15.741  1.00  0.00
ATOM   4504  C2  PC    269     -11.502 -18.488  16.957  1.00  0.00
ATOM   4505  HX  PC    269     -10.805 -19.343  17.089  1.00  0.00
ATOM   4506  C3  PC    269     -11.690 -17.695  18.298  1.00  0.00
ATOM   4507  HA  PC    269     -12.485 -16.919  18.317  1.00  0.00
ATOM   4508  HB  PC    269     -11.790 -18.561  18.987  1.00  0.00
ATOM   4509  O31 PC    269     -10.568 -16.985  18.668  1.00  0.00
ATOM   4510  P31 PC    269     -10.363 -16.614  20.183  1.00  0.00
ATOM   4511  O32 PC    269     -10.207 -14.991  20.056  1.00  0.00
ATOM   4512  C31 PC    269     -11.061 -14.191  19.245  1.00  0.00
ATOM   4513  H1A PC    269     -12.006 -14.716  18.990  1.00  0.00
ATOM   4514  H1B PC    269     -11.318 -13.256  19.789  1.00  0.00
ATOM   4515  C32 PC    269     -10.479 -13.704  17.910  1.00  0.00
ATOM   4516  H2A PC    269     -10.572 -14.528  17.218  1.00  0.00
ATOM   4517  H2B PC    269     -11.130 -12.977  17.448  1.00  0.00
ATOM   4518  N31 PC    269      -9.022 -13.114  17.874  1.00  0.00
ATOM   4519  C33 PC    269      -9.062 -11.822  18.611  1.00  0.00
ATOM   4520  H3A PC    269      -9.925 -11.287  18.245  1.00  0.00
ATOM   4521  H3B PC    269      -9.118 -11.932  19.684  1.00  0.00
ATOM   4522  H3C PC    269      -8.189 -11.225  18.392  1.00  0.00
ATOM   4523  C34 PC    269      -7.978 -14.027  18.514  1.00  0.00
ATOM   4524  H4A PC    269      -8.272 -14.302  19.516  1.00  0.00
ATOM   4525  H4B PC    269      -7.822 -14.916  17.920  1.00  0.00
ATOM   4526  H4C PC    269      -7.012 -13.564  18.646  1.00  0.00
ATOM   4527  C35 PC    269      -8.677 -12.933  16.438  1.00  0.00
ATOM   4528  H5A PC    269      -9.258 -12.101  16.068  1.00  0.00
ATOM   4529  H5B PC    269      -9.034 -13.733  15.806  1.00  0.00
ATOM   4530  H5C PC    269      -7.635 -12.711  16.264  1.00  0.00
ATOM   4531  O33 PC    269     -11.545 -17.068  20.966  1.00  0.00
ATOM   4532  O34 PC    269      -9.088 -17.240  20.536  1.00  0.00
ATOM   4533  O21 PC    269     -11.011 -17.700  15.877  1.00  0.00
ATOM   4534  C21 PC    269      -9.768 -17.484  15.781  1.00  0.00
ATOM   4535  O22 PC    269      -8.861 -18.025  16.426  1.00  0.00
TER   
ATOM   4536  C12 OL    270      -9.664 -16.208  14.988  1.00  0.00
ATOM   4537  H2R OL    270      -9.702 -15.415  15.766  1.00  0.00
ATOM   4538  H2S OL    270     -10.488 -16.158  14.244  1.00  0.00
ATOM   4539  C13 OL    270      -8.368 -16.200  14.194  1.00  0.00
ATOM   4540  H3R OL    270      -7.426 -16.310  14.772  1.00  0.00
ATOM   4541  H3S OL    270      -8.242 -15.164  13.814  1.00  0.00
ATOM   4542  C14 OL    270      -8.416 -17.115  12.976  1.00  0.00
ATOM   4543  H4R OL    270      -8.893 -18.088  13.222  1.00  0.00
ATOM   4544  H4S OL    270      -7.392 -17.396  12.651  1.00  0.00
ATOM   4545  C15 OL    270      -9.270 -16.519  11.825  1.00  0.00
ATOM   4546  H5R OL    270      -8.711 -15.623  11.479  1.00  0.00
ATOM   4547  H5S OL    270     -10.248 -16.124  12.175  1.00  0.00
ATOM   4548  C16 OL    270      -9.500 -17.424  10.559  1.00  0.00
ATOM   4549  H6R OL    270      -8.574 -18.015  10.400  1.00  0.00
ATOM   4550  H6S OL    270      -9.758 -16.806   9.672  1.00  0.00
ATOM   4551  C17 OL    270     -10.600 -18.401  10.876  1.00  0.00
ATOM   4552  H7R OL    270     -11.521 -17.842  11.149  1.00  0.00
ATOM   4553  H7S OL    270     -10.310 -18.993  11.771  1.00  0.00
ATOM   4554  C18 OL    270     -10.999 -19.391   9.704  1.00  0.00
ATOM   4555  H8R OL    270     -11.858 -20.012  10.037  1.00  0.00
ATOM   4556  H8S OL    270     -10.241 -20.202   9.646  1.00  0.00
ATOM   4557  C19 OL    270     -11.314 -18.793   8.385  1.00  0.00
ATOM   4558  H9R OL    270     -12.216 -18.165   8.436  1.00  0.00
ATOM   4559 C110 OL    270     -10.524 -18.757   7.303  1.00  0.00
ATOM   4560 H10R OL    270     -10.943 -18.319   6.385  1.00  0.00
ATOM   4561 C111 OL    270      -9.171 -19.349   7.046  1.00  0.00
ATOM   4562 H11R OL    270      -9.211 -20.024   6.165  1.00  0.00
ATOM   4563 H11S OL    270      -8.731 -19.822   7.950  1.00  0.00
ATOM   4564 C112 OL    270      -8.088 -18.306   6.598  1.00  0.00
ATOM   4565 H12R OL    270      -7.068 -18.739   6.668  1.00  0.00
ATOM   4566 H12S OL    270      -8.034 -17.403   7.243  1.00  0.00
ATOM   4567 C113 OL    270      -8.209 -17.726   5.183  1.00  0.00
ATOM   4568 H13R OL    270      -7.555 -16.832   5.098  1.00  0.00
ATOM   4569 H13S OL    270      -9.240 -17.315   5.131  1.00  0.00
ATOM   4570 C114 OL    270      -7.816 -18.684   4.110  1.00  0.00
ATOM   4571 H14R OL    270      -7.958 -19.766   4.314  1.00  0.00
ATOM   4572 H14S OL    270      -6.706 -18.641   4.107  1.00  0.00
ATOM   4573 C115 OL    270      -8.365 -18.257   2.707  1.00  0.00
ATOM   4574 H15R OL    270      -8.011 -17.220   2.521  1.00  0.00
ATOM   4575 H15S OL    270      -9.447 -18.414   2.904  1.00  0.00
ATOM   4576 C116 OL    270      -7.923 -19.287   1.642  1.00  0.00
ATOM   4577 H16R OL    270      -7.860 -20.289   2.118  1.00  0.00
ATOM   4578 H16S OL    270      -6.851 -19.137   1.391  1.00  0.00
ATOM   4579 C117 OL    270      -8.968 -19.139   0.502  1.00  0.00
ATOM   4580 H17R OL    270      -9.997 -19.212   0.916  1.00  0.00
ATOM   4581 H17S OL    270      -8.963 -19.930  -0.279  1.00  0.00
ATOM   4582 C118 OL    270      -8.783 -17.803  -0.200  1.00  0.00
ATOM   4583 H18R OL    270      -7.694 -17.693  -0.391  1.00  0.00
ATOM   4584 H18S OL    270      -9.130 -16.955   0.429  1.00  0.00
ATOM   4585 H18T OL    270      -9.340 -17.751  -1.159  1.00  0.00
TER   
ATOM   4586 C116 PA    271      17.104  17.516   0.568  1.00  0.00
ATOM   4587 H16R PA    271      18.164  17.205   0.453  1.00  0.00
ATOM   4588 H16S PA    271      17.118  17.771   1.649  1.00  0.00
ATOM   4589 H16T PA    271      16.851  18.442   0.009  1.00  0.00
ATOM   4590 C115 PA    271      16.245  16.340   0.199  1.00  0.00
ATOM   4591 H15R PA    271      16.301  16.164  -0.897  1.00  0.00
ATOM   4592 H15S PA    271      16.571  15.374   0.638  1.00  0.00
ATOM   4593 C114 PA    271      14.776  16.503   0.650  1.00  0.00
ATOM   4594 H14R PA    271      14.225  15.557   0.459  1.00  0.00
ATOM   4595 H14S PA    271      14.683  16.562   1.756  1.00  0.00
ATOM   4596 C113 PA    271      14.040  17.684  -0.107  1.00  0.00
ATOM   4597 H13R PA    271      14.442  18.653   0.259  1.00  0.00
ATOM   4598 H13S PA    271      13.924  17.612  -1.209  1.00  0.00
ATOM   4599 C112 PA    271      12.486  17.679   0.337  1.00  0.00
ATOM   4600 H12R PA    271      11.894  18.045  -0.529  1.00  0.00
ATOM   4601 H12S PA    271      12.158  16.626   0.472  1.00  0.00
ATOM   4602 C111 PA    271      12.023  18.563   1.551  1.00  0.00
ATOM   4603 H11R PA    271      12.596  19.507   1.433  1.00  0.00
ATOM   4604 H11S PA    271      10.981  18.881   1.332  1.00  0.00
ATOM   4605 C110 PA    271      12.151  17.999   2.980  1.00  0.00
ATOM   4606 H10R PA    271      11.434  17.161   3.105  1.00  0.00
ATOM   4607 H10S PA    271      13.143  17.499   3.010  1.00  0.00
ATOM   4608  C19 PA    271      11.810  18.959   4.108  1.00  0.00
ATOM   4609  H9R PA    271      12.411  19.892   4.061  1.00  0.00
ATOM   4610  H9S PA    271      10.753  19.267   3.965  1.00  0.00
ATOM   4611  C18 PA    271      11.951  18.288   5.472  1.00  0.00
ATOM   4612  H8R PA    271      11.334  18.947   6.121  1.00  0.00
ATOM   4613  H8S PA    271      11.521  17.268   5.383  1.00  0.00
ATOM   4614  C17 PA    271      13.403  18.315   5.998  1.00  0.00
ATOM   4615  H7R PA    271      13.991  17.574   5.414  1.00  0.00
ATOM   4616  H7S PA    271      13.815  19.344   5.924  1.00  0.00
ATOM   4617  C16 PA    271      13.553  18.058   7.568  1.00  0.00
ATOM   4618  H6R PA    271      12.924  17.173   7.802  1.00  0.00
ATOM   4619  H6S PA    271      14.623  17.826   7.755  1.00  0.00
ATOM   4620  C15 PA    271      13.146  19.235   8.501  1.00  0.00
ATOM   4621  H5R PA    271      13.705  20.179   8.322  1.00  0.00
ATOM   4622  H5S PA    271      12.086  19.475   8.273  1.00  0.00
ATOM   4623  C14 PA    271      13.226  18.759   9.973  1.00  0.00
ATOM   4624  H4R PA    271      12.635  19.561  10.464  1.00  0.00
ATOM   4625  H4S PA    271      12.576  17.873  10.135  1.00  0.00
ATOM   4626  C13 PA    271      14.574  18.525  10.679  1.00  0.00
ATOM   4627  H3R PA    271      15.097  17.785  10.036  1.00  0.00
ATOM   4628  H3S PA    271      15.180  19.451  10.587  1.00  0.00
ATOM   4629  C12 PA    271      14.411  18.002  12.099  1.00  0.00
ATOM   4630  H2R PA    271      13.767  18.770  12.579  1.00  0.00
ATOM   4631  H2S PA    271      14.010  16.968  12.034  1.00  0.00
TER   
ATOM   4632  C11 PC    272      15.806  18.018  12.601  1.00  0.00
ATOM   4633  O12 PC    272      16.771  17.598  12.041  1.00  0.00
ATOM   4634  O11 PC    272      15.886  18.687  13.755  1.00  0.00
ATOM   4635  C1  PC    272      17.249  18.755  14.255  1.00  0.00
ATOM   4636  HR  PC    272      17.809  17.800  14.158  1.00  0.00
ATOM   4637  HS  PC    272      17.810  19.574  13.755  1.00  0.00
ATOM   4638  C2  PC    272      17.236  19.222  15.805  1.00  0.00
ATOM   4639  HX  PC    272      18.304  19.350  16.084  1.00  0.00
ATOM   4640  C3  PC    272      16.633  18.047  16.615  1.00  0.00
ATOM   4641  HA  PC    272      17.217  17.119  16.439  1.00  0.00
ATOM   4642  HB  PC    272      16.721  18.362  17.677  1.00  0.00
ATOM   4643  O31 PC    272      15.243  17.816  16.232  1.00  0.00
ATOM   4644  P31 PC    272      14.008  18.131  17.060  1.00  0.00
ATOM   4645  O32 PC    272      14.527  18.883  18.318  1.00  0.00
ATOM   4646  C31 PC    272      14.612  18.460  19.636  1.00  0.00
ATOM   4647  H1A PC    272      14.769  17.365  19.732  1.00  0.00
ATOM   4648  H1B PC    272      15.581  18.862  20.002  1.00  0.00
ATOM   4649  C32 PC    272      13.395  18.981  20.515  1.00  0.00
ATOM   4650  H2A PC    272      12.505  18.540  20.093  1.00  0.00
ATOM   4651  H2B PC    272      13.435  18.404  21.427  1.00  0.00
ATOM   4652  N31 PC    272      13.270  20.411  20.793  1.00  0.00
ATOM   4653  C33 PC    272      14.394  20.795  21.669  1.00  0.00
ATOM   4654  H3A PC    272      15.313  20.303  21.386  1.00  0.00
ATOM   4655  H3B PC    272      14.591  21.855  21.600  1.00  0.00
ATOM   4656  H3C PC    272      14.323  20.347  22.649  1.00  0.00
ATOM   4657  C34 PC    272      13.477  21.281  19.552  1.00  0.00
ATOM   4658  H4A PC    272      12.751  20.973  18.815  1.00  0.00
ATOM   4659  H4B PC    272      13.336  22.259  19.987  1.00  0.00
ATOM   4660  H4C PC    272      14.466  21.194  19.125  1.00  0.00
ATOM   4661  C35 PC    272      11.943  20.712  21.396  1.00  0.00
ATOM   4662  H5A PC    272      11.788  20.229  22.350  1.00  0.00
ATOM   4663  H5B PC    272      11.122  20.398  20.769  1.00  0.00
ATOM   4664  H5C PC    272      11.867  21.788  21.438  1.00  0.00
ATOM   4665  O33 PC    272      13.072  19.018  16.363  1.00  0.00
ATOM   4666  O34 PC    272      13.444  16.837  17.465  1.00  0.00
ATOM   4667  O21 PC    272      16.338  20.335  16.083  1.00  0.00
ATOM   4668  C21 PC    272      16.692  21.532  15.706  1.00  0.00
ATOM   4669  O22 PC    272      17.769  21.883  15.144  1.00  0.00
TER   
ATOM   4670  C12 OL    273      15.455  22.438  15.836  1.00  0.00
ATOM   4671  H2R OL    273      15.362  22.541  16.938  1.00  0.00
ATOM   4672  H2S OL    273      14.545  21.921  15.462  1.00  0.00
ATOM   4673  C13 OL    273      15.533  23.775  15.119  1.00  0.00
ATOM   4674  H3R OL    273      16.329  24.386  15.595  1.00  0.00
ATOM   4675  H3S OL    273      14.540  24.256  15.248  1.00  0.00
ATOM   4676  C14 OL    273      15.781  23.743  13.615  1.00  0.00
ATOM   4677  H4R OL    273      16.860  23.481  13.656  1.00  0.00
ATOM   4678  H4S OL    273      15.681  24.746  13.148  1.00  0.00
ATOM   4679  C15 OL    273      15.068  22.706  12.705  1.00  0.00
ATOM   4680  H5R OL    273      13.994  22.987  12.746  1.00  0.00
ATOM   4681  H5S OL    273      15.017  21.716  13.209  1.00  0.00
ATOM   4682  C16 OL    273      15.463  22.672  11.210  1.00  0.00
ATOM   4683  H6R OL    273      15.505  23.732  10.882  1.00  0.00
ATOM   4684  H6S OL    273      14.647  22.097  10.721  1.00  0.00
ATOM   4685  C17 OL    273      16.780  21.855  11.032  1.00  0.00
ATOM   4686  H7R OL    273      16.556  20.915  11.580  1.00  0.00
ATOM   4687  H7S OL    273      17.719  22.303  11.423  1.00  0.00
ATOM   4688  C18 OL    273      17.093  21.481   9.539  1.00  0.00
ATOM   4689  H8R OL    273      16.224  20.860   9.235  1.00  0.00
ATOM   4690  H8S OL    273      17.948  20.782   9.662  1.00  0.00
ATOM   4691  C19 OL    273      17.388  22.684   8.671  1.00  0.00
ATOM   4692  H9R OL    273      18.344  23.213   8.800  1.00  0.00
ATOM   4693 C110 OL    273      16.509  23.315   7.835  1.00  0.00
ATOM   4694 H10R OL    273      16.830  24.195   7.259  1.00  0.00
ATOM   4695 C111 OL    273      15.032  22.900   7.608  1.00  0.00
ATOM   4696 H11R OL    273      14.321  23.694   7.923  1.00  0.00
ATOM   4697 H11S OL    273      14.972  22.011   8.272  1.00  0.00
ATOM   4698 C112 OL    273      14.668  22.487   6.094  1.00  0.00
ATOM   4699 H12R OL    273      14.785  23.470   5.589  1.00  0.00
ATOM   4700 H12S OL    273      13.603  22.183   6.172  1.00  0.00
ATOM   4701 C113 OL    273      15.571  21.517   5.290  1.00  0.00
ATOM   4702 H13R OL    273      15.702  20.574   5.862  1.00  0.00
ATOM   4703 H13S OL    273      16.553  22.035   5.254  1.00  0.00
ATOM   4704 C114 OL    273      15.129  21.321   3.805  1.00  0.00
ATOM   4705 H14R OL    273      14.547  22.182   3.412  1.00  0.00
ATOM   4706 H14S OL    273      14.444  20.449   3.882  1.00  0.00
ATOM   4707 C115 OL    273      16.274  21.047   2.780  1.00  0.00
ATOM   4708 H15R OL    273      16.037  20.125   2.207  1.00  0.00
ATOM   4709 H15S OL    273      17.219  20.923   3.351  1.00  0.00
ATOM   4710 C116 OL    273      16.682  22.203   1.824  1.00  0.00
ATOM   4711 H16R OL    273      17.635  21.996   1.293  1.00  0.00
ATOM   4712 H16S OL    273      16.914  23.027   2.532  1.00  0.00
ATOM   4713 C117 OL    273      15.624  22.705   0.803  1.00  0.00
ATOM   4714 H17R OL    273      14.710  23.027   1.346  1.00  0.00
ATOM   4715 H17S OL    273      15.430  21.986  -0.022  1.00  0.00
ATOM   4716 C118 OL    273      16.020  23.942  -0.079  1.00  0.00
ATOM   4717 H18R OL    273      15.079  24.293  -0.555  1.00  0.00
ATOM   4718 H18S OL    273      16.944  23.721  -0.654  1.00  0.00
ATOM   4719 H18T OL    273      16.256  24.620   0.769  1.00  0.00
TER   
ATOM   4720 C116 PA    274      -2.641  20.735  -0.492  1.00  0.00
ATOM   4721 H16R PA    274      -3.579  20.164  -0.656  1.00  0.00
ATOM   4722 H16S PA    274      -2.078  20.418   0.412  1.00  0.00
ATOM   4723 H16T PA    274      -1.981  20.850  -1.378  1.00  0.00
ATOM   4724 C115 PA    274      -3.071  22.166  -0.191  1.00  0.00
ATOM   4725 H15R PA    274      -2.210  22.786   0.136  1.00  0.00
ATOM   4726 H15S PA    274      -3.467  22.738  -1.058  1.00  0.00
ATOM   4727 C114 PA    274      -4.052  22.101   0.959  1.00  0.00
ATOM   4728 H14R PA    274      -5.001  21.686   0.555  1.00  0.00
ATOM   4729 H14S PA    274      -3.444  21.569   1.722  1.00  0.00
ATOM   4730 C113 PA    274      -4.261  23.416   1.560  1.00  0.00
ATOM   4731 H13R PA    274      -3.299  23.971   1.556  1.00  0.00
ATOM   4732 H13S PA    274      -4.965  23.961   0.895  1.00  0.00
ATOM   4733 C112 PA    274      -4.934  23.360   2.891  1.00  0.00
ATOM   4734 H12R PA    274      -5.959  22.932   2.890  1.00  0.00
ATOM   4735 H12S PA    274      -4.478  22.704   3.664  1.00  0.00
ATOM   4736 C111 PA    274      -5.063  24.783   3.600  1.00  0.00
ATOM   4737 H11R PA    274      -4.100  25.334   3.551  1.00  0.00
ATOM   4738 H11S PA    274      -5.833  25.237   2.940  1.00  0.00
ATOM   4739 C110 PA    274      -5.535  24.791   5.090  1.00  0.00
ATOM   4740 H10R PA    274      -4.727  24.376   5.729  1.00  0.00
ATOM   4741 H10S PA    274      -5.795  25.815   5.432  1.00  0.00
ATOM   4742  C19 PA    274      -6.781  23.935   5.333  1.00  0.00
ATOM   4743  H9R PA    274      -7.692  24.236   4.772  1.00  0.00
ATOM   4744  H9S PA    274      -6.498  22.893   5.069  1.00  0.00
ATOM   4745  C18 PA    274      -7.215  24.018   6.831  1.00  0.00
ATOM   4746  H8R PA    274      -7.324  25.113   6.987  1.00  0.00
ATOM   4747  H8S PA    274      -8.194  23.537   7.045  1.00  0.00
ATOM   4748  C17 PA    274      -6.253  23.552   7.958  1.00  0.00
ATOM   4749  H7R PA    274      -6.156  22.449   7.863  1.00  0.00
ATOM   4750  H7S PA    274      -5.337  24.165   7.820  1.00  0.00
ATOM   4751  C16 PA    274      -6.590  23.830   9.408  1.00  0.00
ATOM   4752  H6R PA    274      -6.773  24.924   9.349  1.00  0.00
ATOM   4753  H6S PA    274      -7.578  23.572   9.846  1.00  0.00
ATOM   4754  C15 PA    274      -5.420  23.881  10.394  1.00  0.00
ATOM   4755  H5R PA    274      -5.001  22.853  10.454  1.00  0.00
ATOM   4756  H5S PA    274      -4.624  24.465   9.886  1.00  0.00
ATOM   4757  C14 PA    274      -5.831  24.411  11.800  1.00  0.00
ATOM   4758  H4R PA    274      -4.962  24.315  12.485  1.00  0.00
ATOM   4759  H4S PA    274      -6.186  25.464  11.787  1.00  0.00
ATOM   4760  C13 PA    274      -6.910  23.515  12.291  1.00  0.00
ATOM   4761  H3R PA    274      -7.925  23.685  11.872  1.00  0.00
ATOM   4762  H3S PA    274      -6.545  22.479  12.127  1.00  0.00
ATOM   4763  C12 PA    274      -7.194  23.626  13.794  1.00  0.00
ATOM   4764  H2R PA    274      -6.271  23.504  14.399  1.00  0.00
ATOM   4765  H2S PA    274      -7.497  24.671  14.021  1.00  0.00
TER   
ATOM   4766  C11 PC    275      -8.426  22.865  14.285  1.00  0.00
ATOM   4767  O12 PC    275      -9.575  22.908  13.846  1.00  0.00
ATOM   4768  O11 PC    275      -8.036  22.026  15.155  1.00  0.00
ATOM   4769  C1  PC    275      -8.971  20.956  15.458  1.00  0.00
ATOM   4770  HR  PC    275      -9.840  21.379  16.006  1.00  0.00
ATOM   4771  HS  PC    275      -9.340  20.512  14.509  1.00  0.00
ATOM   4772  C2  PC    275      -8.328  20.014  16.478  1.00  0.00
ATOM   4773  HX  PC    275      -8.959  19.099  16.474  1.00  0.00
ATOM   4774  C3  PC    275      -8.129  20.676  17.860  1.00  0.00
ATOM   4775  HA  PC    275      -7.722  21.706  17.778  1.00  0.00
ATOM   4776  HB  PC    275      -9.142  20.785  18.304  1.00  0.00
ATOM   4777  O31 PC    275      -7.403  19.823  18.678  1.00  0.00
ATOM   4778  P31 PC    275      -6.106  20.283  19.442  1.00  0.00
ATOM   4779  O32 PC    275      -5.466  21.478  18.554  1.00  0.00
ATOM   4780  C31 PC    275      -4.412  21.124  17.676  1.00  0.00
ATOM   4781  H1A PC    275      -4.563  20.193  17.089  1.00  0.00
ATOM   4782  H1B PC    275      -4.452  21.937  16.920  1.00  0.00
ATOM   4783  C32 PC    275      -3.041  20.964  18.332  1.00  0.00
ATOM   4784  H2A PC    275      -3.274  20.279  19.133  1.00  0.00
ATOM   4785  H2B PC    275      -2.299  20.586  17.644  1.00  0.00
ATOM   4786  N31 PC    275      -2.371  22.216  18.898  1.00  0.00
ATOM   4787  C33 PC    275      -3.232  22.949  19.820  1.00  0.00
ATOM   4788  H3A PC    275      -2.748  23.725  20.394  1.00  0.00
ATOM   4789  H3B PC    275      -4.096  23.242  19.241  1.00  0.00
ATOM   4790  H3C PC    275      -3.568  22.308  20.622  1.00  0.00
ATOM   4791  C34 PC    275      -1.136  21.681  19.671  1.00  0.00
ATOM   4792  H4A PC    275      -0.597  20.948  19.090  1.00  0.00
ATOM   4793  H4B PC    275      -0.456  22.478  19.931  1.00  0.00
ATOM   4794  H4C PC    275      -1.539  21.341  20.614  1.00  0.00
ATOM   4795  C35 PC    275      -1.872  22.974  17.711  1.00  0.00
ATOM   4796  H5A PC    275      -1.327  22.324  17.042  1.00  0.00
ATOM   4797  H5B PC    275      -1.311  23.793  18.137  1.00  0.00
ATOM   4798  H5C PC    275      -2.676  23.360  17.101  1.00  0.00
ATOM   4799  O33 PC    275      -6.434  20.849  20.768  1.00  0.00
ATOM   4800  O34 PC    275      -5.187  19.116  19.450  1.00  0.00
ATOM   4801  O21 PC    275      -7.011  19.521  16.018  1.00  0.00
ATOM   4802  C21 PC    275      -6.895  18.664  15.046  1.00  0.00
ATOM   4803  O22 PC    275      -7.834  18.295  14.326  1.00  0.00
TER   
ATOM   4804  C12 OL    276      -5.454  18.188  14.838  1.00  0.00
ATOM   4805  H2R OL    276      -5.594  17.095  14.692  1.00  0.00
ATOM   4806  H2S OL    276      -4.713  18.480  15.612  1.00  0.00
ATOM   4807  C13 OL    276      -4.955  18.677  13.430  1.00  0.00
ATOM   4808  H3R OL    276      -5.730  18.726  12.635  1.00  0.00
ATOM   4809  H3S OL    276      -4.058  18.062  13.200  1.00  0.00
ATOM   4810  C14 OL    276      -4.494  20.177  13.431  1.00  0.00
ATOM   4811  H4R OL    276      -3.645  20.233  14.146  1.00  0.00
ATOM   4812  H4S OL    276      -5.341  20.778  13.825  1.00  0.00
ATOM   4813  C15 OL    276      -4.049  20.752  12.097  1.00  0.00
ATOM   4814  H5R OL    276      -3.738  21.812  12.215  1.00  0.00
ATOM   4815  H5S OL    276      -4.932  20.865  11.433  1.00  0.00
ATOM   4816  C16 OL    276      -2.820  20.106  11.361  1.00  0.00
ATOM   4817  H6R OL    276      -3.066  19.028  11.254  1.00  0.00
ATOM   4818  H6S OL    276      -1.918  20.217  12.000  1.00  0.00
ATOM   4819  C17 OL    276      -2.433  20.735  10.031  1.00  0.00
ATOM   4820  H7R OL    276      -1.384  20.544   9.720  1.00  0.00
ATOM   4821  H7S OL    276      -2.601  21.827  10.141  1.00  0.00
ATOM   4822  C18 OL    276      -3.436  20.333   8.959  1.00  0.00
ATOM   4823  H8R OL    276      -4.429  20.772   9.195  1.00  0.00
ATOM   4824  H8S OL    276      -3.690  19.255   9.048  1.00  0.00
ATOM   4825  C19 OL    276      -3.034  20.764   7.578  1.00  0.00
ATOM   4826  H9R OL    276      -2.166  21.440   7.591  1.00  0.00
ATOM   4827 C110 OL    276      -3.558  20.229   6.436  1.00  0.00
ATOM   4828 H10R OL    276      -3.247  20.596   5.446  1.00  0.00
ATOM   4829 C111 OL    276      -4.634  19.212   6.192  1.00  0.00
ATOM   4830 H11R OL    276      -4.878  18.513   7.020  1.00  0.00
ATOM   4831 H11S OL    276      -4.360  18.591   5.313  1.00  0.00
ATOM   4832 C112 OL    276      -5.993  19.880   5.854  1.00  0.00
ATOM   4833 H12R OL    276      -5.963  20.909   5.436  1.00  0.00
ATOM   4834 H12S OL    276      -6.567  20.071   6.786  1.00  0.00
ATOM   4835 C113 OL    276      -6.894  19.052   4.937  1.00  0.00
ATOM   4836 H13R OL    276      -7.887  19.550   4.923  1.00  0.00
ATOM   4837 H13S OL    276      -7.083  18.003   5.252  1.00  0.00
ATOM   4838 C114 OL    276      -6.316  19.075   3.437  1.00  0.00
ATOM   4839 H14R OL    276      -5.541  18.292   3.292  1.00  0.00
ATOM   4840 H14S OL    276      -5.945  20.112   3.297  1.00  0.00
ATOM   4841 C115 OL    276      -7.318  18.830   2.278  1.00  0.00
ATOM   4842 H15R OL    276      -6.589  18.550   1.488  1.00  0.00
ATOM   4843 H15S OL    276      -7.686  19.831   1.969  1.00  0.00
ATOM   4844 C116 OL    276      -8.369  17.682   2.283  1.00  0.00
ATOM   4845 H16R OL    276      -9.269  18.067   2.808  1.00  0.00
ATOM   4846 H16S OL    276      -8.024  16.697   2.665  1.00  0.00
ATOM   4847 C117 OL    276      -9.032  17.366   0.895  1.00  0.00
ATOM   4848 H17R OL    276      -8.171  17.011   0.290  1.00  0.00
ATOM   4849 H17S OL    276      -9.347  18.355   0.497  1.00  0.00
ATOM   4850 C118 OL    276     -10.192  16.365   0.892  1.00  0.00
ATOM   4851 H18R OL    276      -9.956  15.377   1.342  1.00  0.00
ATOM   4852 H18S OL    276     -10.406  16.115  -0.170  1.00  0.00
ATOM   4853 H18T OL    276     -11.090  16.802   1.378  1.00  0.00
TER   
ATOM   4854 C116 PA    277       9.421 -21.168  -0.678  1.00  0.00
ATOM   4855 H16R PA    277       8.331 -21.368  -0.760  1.00  0.00
ATOM   4856 H16S PA    277       9.860 -21.847  -1.440  1.00  0.00
ATOM   4857 H16T PA    277       9.590 -20.105  -0.954  1.00  0.00
ATOM   4858 C115 PA    277      10.045 -21.527   0.651  1.00  0.00
ATOM   4859 H15R PA    277       9.955 -22.586   0.976  1.00  0.00
ATOM   4860 H15S PA    277      11.095 -21.172   0.725  1.00  0.00
ATOM   4861 C114 PA    277       9.280 -20.815   1.862  1.00  0.00
ATOM   4862 H14R PA    277       9.634 -19.769   1.980  1.00  0.00
ATOM   4863 H14S PA    277       8.204 -20.786   1.588  1.00  0.00
ATOM   4864 C113 PA    277       9.302 -21.510   3.252  1.00  0.00
ATOM   4865 H13R PA    277       9.101 -22.596   3.139  1.00  0.00
ATOM   4866 H13S PA    277      10.326 -21.565   3.680  1.00  0.00
ATOM   4867 C112 PA    277       8.309 -20.905   4.114  1.00  0.00
ATOM   4868 H12R PA    277       7.361 -20.689   3.576  1.00  0.00
ATOM   4869 H12S PA    277       8.147 -21.612   4.955  1.00  0.00
ATOM   4870 C111 PA    277       8.900 -19.622   4.712  1.00  0.00
ATOM   4871 H11R PA    277       9.919 -19.787   5.121  1.00  0.00
ATOM   4872 H11S PA    277       9.064 -18.929   3.859  1.00  0.00
ATOM   4873 C110 PA    277       7.942 -18.896   5.691  1.00  0.00
ATOM   4874 H10R PA    277       8.534 -17.963   5.809  1.00  0.00
ATOM   4875 H10S PA    277       7.023 -18.675   5.108  1.00  0.00
ATOM   4876  C19 PA    277       7.551 -19.514   7.014  1.00  0.00
ATOM   4877  H9R PA    277       6.694 -18.935   7.421  1.00  0.00
ATOM   4878  H9S PA    277       7.231 -20.567   6.864  1.00  0.00
ATOM   4879  C18 PA    277       8.628 -19.666   8.053  1.00  0.00
ATOM   4880  H8R PA    277       9.530 -19.879   7.439  1.00  0.00
ATOM   4881  H8S PA    277       8.676 -18.678   8.558  1.00  0.00
ATOM   4882  C17 PA    277       8.360 -20.762   9.027  1.00  0.00
ATOM   4883  H7R PA    277       7.411 -20.494   9.539  1.00  0.00
ATOM   4884  H7S PA    277       8.059 -21.727   8.566  1.00  0.00
ATOM   4885  C16 PA    277       9.512 -21.149   9.984  1.00  0.00
ATOM   4886  H6R PA    277       9.257 -22.036  10.601  1.00  0.00
ATOM   4887  H6S PA    277      10.351 -21.529   9.363  1.00  0.00
ATOM   4888  C15 PA    277      10.034 -19.965  10.876  1.00  0.00
ATOM   4889  H5R PA    277      10.955 -20.355  11.361  1.00  0.00
ATOM   4890  H5S PA    277      10.236 -19.017  10.334  1.00  0.00
ATOM   4891  C14 PA    277       9.060 -19.637  12.014  1.00  0.00
ATOM   4892  H4R PA    277       8.043 -19.614  11.566  1.00  0.00
ATOM   4893  H4S PA    277       9.051 -20.522  12.685  1.00  0.00
ATOM   4894  C13 PA    277       9.260 -18.429  12.978  1.00  0.00
ATOM   4895  H3R PA    277       9.906 -17.678  12.476  1.00  0.00
ATOM   4896  H3S PA    277       8.280 -17.921  13.102  1.00  0.00
ATOM   4897  C12 PA    277       9.828 -18.768  14.375  1.00  0.00
ATOM   4898  H2R PA    277       9.186 -19.510  14.895  1.00  0.00
ATOM   4899  H2S PA    277      10.850 -19.196  14.281  1.00  0.00
TER   
ATOM   4900  C11 PC    278       9.733 -17.566  15.364  1.00  0.00
ATOM   4901  O12 PC    278       9.135 -16.572  15.104  1.00  0.00
ATOM   4902  O11 PC    278      10.266 -17.806  16.579  1.00  0.00
ATOM   4903  C1  PC    278       9.854 -16.913  17.612  1.00  0.00
ATOM   4904  HR  PC    278      10.664 -16.910  18.373  1.00  0.00
ATOM   4905  HS  PC    278       9.620 -15.890  17.246  1.00  0.00
ATOM   4906  C2  PC    278       8.623 -17.579  18.321  1.00  0.00
ATOM   4907  HX  PC    278       8.324 -17.003  19.223  1.00  0.00
ATOM   4908  C3  PC    278       8.805 -19.118  18.655  1.00  0.00
ATOM   4909  HA  PC    278       9.819 -19.132  19.109  1.00  0.00
ATOM   4910  HB  PC    278       8.068 -19.340  19.456  1.00  0.00
ATOM   4911  O31 PC    278       8.765 -20.039  17.513  1.00  0.00
ATOM   4912  P31 PC    278       9.080 -21.479  17.892  1.00  0.00
ATOM   4913  O32 PC    278       8.049 -21.777  19.085  1.00  0.00
ATOM   4914  C31 PC    278       8.118 -22.987  19.749  1.00  0.00
ATOM   4915  H1A PC    278       8.188 -23.816  19.013  1.00  0.00
ATOM   4916  H1B PC    278       8.978 -23.061  20.449  1.00  0.00
ATOM   4917  C32 PC    278       6.853 -23.282  20.606  1.00  0.00
ATOM   4918  H2A PC    278       6.816 -24.309  20.937  1.00  0.00
ATOM   4919  H2B PC    278       6.971 -22.686  21.499  1.00  0.00
ATOM   4920  N31 PC    278       5.505 -23.007  19.877  1.00  0.00
ATOM   4921  C33 PC    278       5.246 -23.765  18.540  1.00  0.00
ATOM   4922  H3A PC    278       6.127 -23.622  17.932  1.00  0.00
ATOM   4923  H3B PC    278       5.158 -24.794  18.857  1.00  0.00
ATOM   4924  H3C PC    278       4.300 -23.348  18.229  1.00  0.00
ATOM   4925  C34 PC    278       4.383 -23.438  20.764  1.00  0.00
ATOM   4926  H4A PC    278       4.069 -24.460  20.610  1.00  0.00
ATOM   4927  H4B PC    278       4.697 -23.233  21.776  1.00  0.00
ATOM   4928  H4C PC    278       3.503 -22.872  20.498  1.00  0.00
ATOM   4929  C35 PC    278       5.327 -21.523  19.778  1.00  0.00
ATOM   4930  H5A PC    278       5.423 -21.128  20.779  1.00  0.00
ATOM   4931  H5B PC    278       4.336 -21.309  19.407  1.00  0.00
ATOM   4932  H5C PC    278       6.060 -21.173  19.066  1.00  0.00
ATOM   4933  O33 PC    278       8.636 -22.327  16.749  1.00  0.00
ATOM   4934  O34 PC    278      10.433 -21.567  18.447  1.00  0.00
ATOM   4935  O21 PC    278       7.501 -17.574  17.383  1.00  0.00
ATOM   4936  C21 PC    278       6.300 -17.587  17.846  1.00  0.00
ATOM   4937  O22 PC    278       5.940 -17.425  18.960  1.00  0.00
TER   
ATOM   4938  C12 OL    279       5.387 -17.780  16.563  1.00  0.00
ATOM   4939  H2R OL    279       5.410 -16.788  16.064  1.00  0.00
ATOM   4940  H2S OL    279       4.335 -18.004  16.841  1.00  0.00
ATOM   4941  C13 OL    279       5.874 -18.857  15.626  1.00  0.00
ATOM   4942  H3R OL    279       5.587 -19.882  15.943  1.00  0.00
ATOM   4943  H3S OL    279       6.981 -18.890  15.538  1.00  0.00
ATOM   4944  C14 OL    279       5.308 -18.713  14.177  1.00  0.00
ATOM   4945  H4R OL    279       5.693 -17.818  13.642  1.00  0.00
ATOM   4946  H4S OL    279       4.202 -18.631  14.243  1.00  0.00
ATOM   4947  C15 OL    279       5.553 -20.030  13.401  1.00  0.00
ATOM   4948  H5R OL    279       5.204 -20.897  14.002  1.00  0.00
ATOM   4949  H5S OL    279       6.619 -20.152  13.115  1.00  0.00
ATOM   4950  C16 OL    279       4.589 -20.108  12.140  1.00  0.00
ATOM   4951  H6R OL    279       5.014 -19.443  11.359  1.00  0.00
ATOM   4952  H6S OL    279       3.554 -19.862  12.461  1.00  0.00
ATOM   4953  C17 OL    279       4.608 -21.617  11.690  1.00  0.00
ATOM   4954  H7R OL    279       4.157 -22.131  12.565  1.00  0.00
ATOM   4955  H7S OL    279       5.622 -21.980  11.417  1.00  0.00
ATOM   4956  C18 OL    279       3.729 -22.058  10.475  1.00  0.00
ATOM   4957  H8R OL    279       3.774 -21.278   9.686  1.00  0.00
ATOM   4958  H8S OL    279       2.695 -22.022  10.881  1.00  0.00
ATOM   4959  C19 OL    279       4.214 -23.395  10.052  1.00  0.00
ATOM   4960  H9R OL    279       3.941 -24.259  10.675  1.00  0.00
ATOM   4961 C110 OL    279       4.820 -23.539   8.832  1.00  0.00
ATOM   4962 H10R OL    279       5.163 -24.535   8.514  1.00  0.00
ATOM   4963 C111 OL    279       5.040 -22.465   7.773  1.00  0.00
ATOM   4964 H11R OL    279       5.885 -22.809   7.139  1.00  0.00
ATOM   4965 H11S OL    279       5.295 -21.507   8.275  1.00  0.00
ATOM   4966 C112 OL    279       3.908 -22.315   6.785  1.00  0.00
ATOM   4967 H12R OL    279       2.961 -22.563   7.309  1.00  0.00
ATOM   4968 H12S OL    279       4.044 -23.142   6.056  1.00  0.00
ATOM   4969 C113 OL    279       3.923 -21.019   6.056  1.00  0.00
ATOM   4970 H13R OL    279       4.899 -20.857   5.552  1.00  0.00
ATOM   4971 H13S OL    279       3.820 -20.179   6.775  1.00  0.00
ATOM   4972 C114 OL    279       2.739 -20.843   5.102  1.00  0.00
ATOM   4973 H14R OL    279       2.459 -19.768   5.136  1.00  0.00
ATOM   4974 H14S OL    279       1.907 -21.400   5.581  1.00  0.00
ATOM   4975 C115 OL    279       3.088 -21.278   3.646  1.00  0.00
ATOM   4976 H15R OL    279       2.281 -21.426   2.897  1.00  0.00
ATOM   4977 H15S OL    279       3.578 -22.275   3.634  1.00  0.00
ATOM   4978 C116 OL    279       4.110 -20.190   3.020  1.00  0.00
ATOM   4979 H16R OL    279       5.142 -20.199   3.431  1.00  0.00
ATOM   4980 H16S OL    279       3.493 -19.275   3.144  1.00  0.00
ATOM   4981 C117 OL    279       4.330 -20.368   1.538  1.00  0.00
ATOM   4982 H17R OL    279       4.847 -19.432   1.235  1.00  0.00
ATOM   4983 H17S OL    279       3.502 -20.412   0.799  1.00  0.00
ATOM   4984 C118 OL    279       5.237 -21.563   1.134  1.00  0.00
ATOM   4985 H18R OL    279       5.849 -21.355   0.231  1.00  0.00
ATOM   4986 H18S OL    279       4.552 -22.406   0.900  1.00  0.00
ATOM   4987 H18T OL    279       5.981 -21.940   1.868  1.00  0.00
TER   
ATOM   4988 C116 PA    280     -13.753  12.119   2.622  1.00  0.00
ATOM   4989 H16R PA    280     -14.002  11.723   3.630  1.00  0.00
ATOM   4990 H16S PA    280     -13.556  11.303   1.894  1.00  0.00
ATOM   4991 H16T PA    280     -14.735  12.449   2.222  1.00  0.00
ATOM   4992 C115 PA    280     -12.855  13.361   2.614  1.00  0.00
ATOM   4993 H15R PA    280     -12.982  13.826   1.613  1.00  0.00
ATOM   4994 H15S PA    280     -13.347  13.984   3.391  1.00  0.00
ATOM   4995 C114 PA    280     -11.381  13.033   3.074  1.00  0.00
ATOM   4996 H14R PA    280     -10.915  12.383   2.303  1.00  0.00
ATOM   4997 H14S PA    280     -10.774  13.962   3.006  1.00  0.00
ATOM   4998 C113 PA    280     -11.437  12.360   4.463  1.00  0.00
ATOM   4999 H13R PA    280     -12.314  12.569   5.112  1.00  0.00
ATOM   5000 H13S PA    280     -11.639  11.294   4.225  1.00  0.00
ATOM   5001 C112 PA    280     -10.059  12.441   5.179  1.00  0.00
ATOM   5002 H12R PA    280      -9.273  12.262   4.415  1.00  0.00
ATOM   5003 H12S PA    280     -10.018  13.498   5.519  1.00  0.00
ATOM   5004 C111 PA    280      -9.852  11.567   6.457  1.00  0.00
ATOM   5005 H11R PA    280     -10.352  10.607   6.206  1.00  0.00
ATOM   5006 H11S PA    280      -8.760  11.391   6.567  1.00  0.00
ATOM   5007 C110 PA    280     -10.533  11.969   7.812  1.00  0.00
ATOM   5008 H10R PA    280     -11.601  12.172   7.582  1.00  0.00
ATOM   5009 H10S PA    280     -10.507  11.135   8.545  1.00  0.00
ATOM   5010  C19 PA    280     -10.093  13.238   8.499  1.00  0.00
ATOM   5011  H9R PA    280      -9.064  13.051   8.874  1.00  0.00
ATOM   5012  H9S PA    280     -10.167  14.107   7.810  1.00  0.00
ATOM   5013  C18 PA    280     -10.943  13.496   9.797  1.00  0.00
ATOM   5014  H8R PA    280     -12.026  13.292   9.653  1.00  0.00
ATOM   5015  H8S PA    280     -10.633  12.766  10.575  1.00  0.00
ATOM   5016  C17 PA    280     -10.756  14.948  10.304  1.00  0.00
ATOM   5017  H7R PA    280      -9.736  15.205  10.661  1.00  0.00
ATOM   5018  H7S PA    280     -11.013  15.562   9.414  1.00  0.00
ATOM   5019  C16 PA    280     -11.783  15.316  11.467  1.00  0.00
ATOM   5020  H6R PA    280     -11.315  16.184  11.979  1.00  0.00
ATOM   5021  H6S PA    280     -12.792  15.593  11.092  1.00  0.00
ATOM   5022  C15 PA    280     -11.926  14.087  12.397  1.00  0.00
ATOM   5023  H5R PA    280     -12.429  13.311  11.782  1.00  0.00
ATOM   5024  H5S PA    280     -10.915  13.707  12.661  1.00  0.00
ATOM   5025  C14 PA    280     -12.810  14.322  13.604  1.00  0.00
ATOM   5026  H4R PA    280     -12.469  15.177  14.226  1.00  0.00
ATOM   5027  H4S PA    280     -13.867  14.525  13.328  1.00  0.00
ATOM   5028  C13 PA    280     -12.749  13.061  14.527  1.00  0.00
ATOM   5029  H3R PA    280     -13.022  12.101  14.038  1.00  0.00
ATOM   5030  H3S PA    280     -11.708  12.896  14.879  1.00  0.00
ATOM   5031  C12 PA    280     -13.558  13.103  15.827  1.00  0.00
ATOM   5032  H2R PA    280     -13.428  14.112  16.273  1.00  0.00
ATOM   5033  H2S PA    280     -14.646  13.129  15.602  1.00  0.00
TER   
ATOM   5034  C11 PC    281     -13.320  11.968  16.792  1.00  0.00
ATOM   5035  O12 PC    281     -13.299  10.805  16.478  1.00  0.00
ATOM   5036  O11 PC    281     -13.177  12.454  18.004  1.00  0.00
ATOM   5037  C1  PC    281     -13.079  11.562  19.125  1.00  0.00
ATOM   5038  HR  PC    281     -13.875  11.874  19.833  1.00  0.00
ATOM   5039  HS  PC    281     -13.284  10.498  18.878  1.00  0.00
ATOM   5040  C2  PC    281     -11.605  11.578  19.752  1.00  0.00
ATOM   5041  HX  PC    281     -11.558  10.705  20.437  1.00  0.00
ATOM   5042  C3  PC    281     -11.250  12.842  20.465  1.00  0.00
ATOM   5043  HA  PC    281     -11.275  13.726  19.793  1.00  0.00
ATOM   5044  HB  PC    281     -11.864  13.015  21.374  1.00  0.00
ATOM   5045  O31 PC    281      -9.890  12.711  20.876  1.00  0.00
ATOM   5046  P31 PC    281      -9.149  14.032  21.371  1.00  0.00
ATOM   5047  O32 PC    281      -8.748  14.757  20.016  1.00  0.00
ATOM   5048  C31 PC    281      -8.148  13.940  18.956  1.00  0.00
ATOM   5049  H1A PC    281      -7.241  13.492  19.415  1.00  0.00
ATOM   5050  H1B PC    281      -8.781  13.058  18.719  1.00  0.00
ATOM   5051  C32 PC    281      -7.881  14.746  17.688  1.00  0.00
ATOM   5052  H2A PC    281      -7.421  15.642  18.078  1.00  0.00
ATOM   5053  H2B PC    281      -7.057  14.366  17.104  1.00  0.00
ATOM   5054  N31 PC    281      -9.018  15.143  16.787  1.00  0.00
ATOM   5055  C33 PC    281     -10.206  15.820  17.488  1.00  0.00
ATOM   5056  H3A PC    281     -11.113  15.860  16.903  1.00  0.00
ATOM   5057  H3B PC    281     -10.361  15.300  18.422  1.00  0.00
ATOM   5058  H3C PC    281      -9.936  16.790  17.879  1.00  0.00
ATOM   5059  C34 PC    281      -8.346  16.071  15.744  1.00  0.00
ATOM   5060  H4A PC    281      -7.603  15.510  15.195  1.00  0.00
ATOM   5061  H4B PC    281      -9.065  16.472  15.045  1.00  0.00
ATOM   5062  H4C PC    281      -7.920  16.941  16.221  1.00  0.00
ATOM   5063  C35 PC    281      -9.473  13.988  15.987  1.00  0.00
ATOM   5064  H5A PC    281     -10.005  13.297  16.623  1.00  0.00
ATOM   5065  H5B PC    281      -8.582  13.592  15.521  1.00  0.00
ATOM   5066  H5C PC    281     -10.200  14.343  15.271  1.00  0.00
ATOM   5067  O33 PC    281     -10.069  14.908  22.130  1.00  0.00
ATOM   5068  O34 PC    281      -7.878  13.606  21.958  1.00  0.00
ATOM   5069  O21 PC    281     -10.718  11.373  18.690  1.00  0.00
ATOM   5070  C21 PC    281     -10.210  10.120  18.580  1.00  0.00
ATOM   5071  O22 PC    281     -10.695   9.112  19.054  1.00  0.00
TER   
ATOM   5072  C12 OL    282      -8.831  10.259  17.775  1.00  0.00
ATOM   5073  H2R OL    282      -8.393   9.269  18.026  1.00  0.00
ATOM   5074  H2S OL    282      -8.204  11.142  18.023  1.00  0.00
ATOM   5075  C13 OL    282      -9.309  10.351  16.261  1.00  0.00
ATOM   5076  H3R OL    282     -10.058  11.141  16.039  1.00  0.00
ATOM   5077  H3S OL    282      -9.869   9.406  16.091  1.00  0.00
ATOM   5078  C14 OL    282      -8.085  10.306  15.373  1.00  0.00
ATOM   5079  H4R OL    282      -7.485   9.395  15.587  1.00  0.00
ATOM   5080  H4S OL    282      -7.346  11.085  15.657  1.00  0.00
ATOM   5081  C15 OL    282      -8.326  10.403  13.885  1.00  0.00
ATOM   5082  H5R OL    282      -8.874  11.321  13.583  1.00  0.00
ATOM   5083  H5S OL    282      -9.038   9.624  13.536  1.00  0.00
ATOM   5084  C16 OL    282      -6.983  10.309  13.041  1.00  0.00
ATOM   5085  H6R OL    282      -6.552   9.313  13.276  1.00  0.00
ATOM   5086  H6S OL    282      -6.282  11.099  13.386  1.00  0.00
ATOM   5087  C17 OL    282      -7.173  10.337  11.533  1.00  0.00
ATOM   5088  H7R OL    282      -8.030   9.670  11.297  1.00  0.00
ATOM   5089  H7S OL    282      -6.247   9.928  11.075  1.00  0.00
ATOM   5090  C18 OL    282      -7.434  11.695  10.879  1.00  0.00
ATOM   5091  H8R OL    282      -8.224  12.178  11.493  1.00  0.00
ATOM   5092  H8S OL    282      -7.834  11.582   9.848  1.00  0.00
ATOM   5093  C19 OL    282      -6.375  12.704  10.881  1.00  0.00
ATOM   5094  H9R OL    282      -6.163  13.256  11.808  1.00  0.00
ATOM   5095 C110 OL    282      -5.737  13.180   9.792  1.00  0.00
ATOM   5096 H10R OL    282      -4.884  13.874   9.800  1.00  0.00
ATOM   5097 C111 OL    282      -5.917  12.812   8.351  1.00  0.00
ATOM   5098 H11R OL    282      -6.905  12.356   8.127  1.00  0.00
ATOM   5099 H11S OL    282      -5.319  11.894   8.170  1.00  0.00
ATOM   5100 C112 OL    282      -5.616  13.883   7.305  1.00  0.00
ATOM   5101 H12R OL    282      -4.516  14.026   7.232  1.00  0.00
ATOM   5102 H12S OL    282      -6.224  14.768   7.590  1.00  0.00
ATOM   5103 C113 OL    282      -6.183  13.332   5.953  1.00  0.00
ATOM   5104 H13R OL    282      -7.180  12.848   6.035  1.00  0.00
ATOM   5105 H13S OL    282      -5.545  12.469   5.665  1.00  0.00
ATOM   5106 C114 OL    282      -6.266  14.248   4.704  1.00  0.00
ATOM   5107 H14R OL    282      -5.376  14.906   4.796  1.00  0.00
ATOM   5108 H14S OL    282      -7.135  14.937   4.766  1.00  0.00
ATOM   5109 C115 OL    282      -6.268  13.428   3.388  1.00  0.00
ATOM   5110 H15R OL    282      -6.941  12.545   3.345  1.00  0.00
ATOM   5111 H15S OL    282      -5.243  13.173   3.041  1.00  0.00
ATOM   5112 C116 OL    282      -6.810  14.371   2.278  1.00  0.00
ATOM   5113 H16R OL    282      -6.199  15.298   2.286  1.00  0.00
ATOM   5114 H16S OL    282      -7.850  14.618   2.581  1.00  0.00
ATOM   5115 C117 OL    282      -6.832  13.789   0.835  1.00  0.00
ATOM   5116 H17R OL    282      -5.776  13.533   0.606  1.00  0.00
ATOM   5117 H17S OL    282      -7.005  14.517   0.013  1.00  0.00
ATOM   5118 C118 OL    282      -7.697  12.574   0.711  1.00  0.00
ATOM   5119 H18R OL    282      -8.745  12.763   1.025  1.00  0.00
ATOM   5120 H18S OL    282      -7.318  11.826   1.440  1.00  0.00
ATOM   5121 H18T OL    282      -7.742  12.183  -0.328  1.00  0.00
TER   
ATOM   5122 C116 PA    283     -20.136 -14.035  -0.690  1.00  0.00
ATOM   5123 H16R PA    283     -19.611 -13.381  -1.419  1.00  0.00
ATOM   5124 H16S PA    283     -20.502 -13.376   0.127  1.00  0.00
ATOM   5125 H16T PA    283     -21.070 -14.544  -1.010  1.00  0.00
ATOM   5126 C115 PA    283     -19.185 -15.155  -0.249  1.00  0.00
ATOM   5127 H15R PA    283     -19.579 -15.670   0.653  1.00  0.00
ATOM   5128 H15S PA    283     -19.030 -15.850  -1.102  1.00  0.00
ATOM   5129 C114 PA    283     -17.753 -14.679  -0.042  1.00  0.00
ATOM   5130 H14R PA    283     -17.320 -15.577   0.448  1.00  0.00
ATOM   5131 H14S PA    283     -17.277 -14.149  -0.894  1.00  0.00
ATOM   5132 C113 PA    283     -17.677 -13.520   0.973  1.00  0.00
ATOM   5133 H13R PA    283     -16.624 -13.203   1.128  1.00  0.00
ATOM   5134 H13S PA    283     -18.128 -12.596   0.551  1.00  0.00
ATOM   5135 C112 PA    283     -18.311 -13.786   2.350  1.00  0.00
ATOM   5136 H12R PA    283     -18.399 -12.859   2.955  1.00  0.00
ATOM   5137 H12S PA    283     -19.337 -14.211   2.298  1.00  0.00
ATOM   5138 C111 PA    283     -17.479 -14.834   3.045  1.00  0.00
ATOM   5139 H11R PA    283     -17.053 -15.539   2.299  1.00  0.00
ATOM   5140 H11S PA    283     -16.645 -14.288   3.535  1.00  0.00
ATOM   5141 C110 PA    283     -18.233 -15.669   4.113  1.00  0.00
ATOM   5142 H10R PA    283     -19.102 -16.191   3.659  1.00  0.00
ATOM   5143 H10S PA    283     -17.680 -16.514   4.575  1.00  0.00
ATOM   5144  C19 PA    283     -18.971 -14.796   5.140  1.00  0.00
ATOM   5145  H9R PA    283     -18.368 -14.363   5.967  1.00  0.00
ATOM   5146  H9S PA    283     -19.450 -13.945   4.610  1.00  0.00
ATOM   5147  C18 PA    283     -20.120 -15.639   5.825  1.00  0.00
ATOM   5148  H8R PA    283     -20.845 -15.841   5.008  1.00  0.00
ATOM   5149  H8S PA    283     -19.508 -16.532   6.074  1.00  0.00
ATOM   5150  C17 PA    283     -20.850 -14.799   6.999  1.00  0.00
ATOM   5151  H7R PA    283     -20.246 -14.645   7.919  1.00  0.00
ATOM   5152  H7S PA    283     -20.980 -13.796   6.540  1.00  0.00
ATOM   5153  C16 PA    283     -22.230 -15.510   7.155  1.00  0.00
ATOM   5154  H6R PA    283     -22.654 -15.374   6.138  1.00  0.00
ATOM   5155  H6S PA    283     -22.235 -16.611   7.308  1.00  0.00
ATOM   5156  C15 PA    283     -23.171 -14.798   8.166  1.00  0.00
ATOM   5157  H5R PA    283     -23.246 -13.726   7.883  1.00  0.00
ATOM   5158  H5S PA    283     -24.185 -15.238   8.052  1.00  0.00
ATOM   5159  C14 PA    283     -22.671 -14.938   9.655  1.00  0.00
ATOM   5160  H4R PA    283     -21.748 -14.320   9.651  1.00  0.00
ATOM   5161  H4S PA    283     -23.403 -14.473  10.350  1.00  0.00
ATOM   5162  C13 PA    283     -22.376 -16.329  10.287  1.00  0.00
ATOM   5163  H3R PA    283     -23.323 -16.903  10.377  1.00  0.00
ATOM   5164  H3S PA    283     -21.711 -16.983   9.685  1.00  0.00
ATOM   5165  C12 PA    283     -21.805 -16.123  11.748  1.00  0.00
ATOM   5166  H2R PA    283     -22.419 -15.588  12.503  1.00  0.00
ATOM   5167  H2S PA    283     -21.717 -17.147  12.171  1.00  0.00
TER   
ATOM   5168  C11 PC    284     -20.344 -15.612  11.821  1.00  0.00
ATOM   5169  O12 PC    284     -19.641 -15.413  10.901  1.00  0.00
ATOM   5170  O11 PC    284     -20.119 -15.427  13.058  1.00  0.00
ATOM   5171  C1  PC    284     -18.891 -14.743  13.373  1.00  0.00
ATOM   5172  HR  PC    284     -18.390 -15.402  14.114  1.00  0.00
ATOM   5173  HS  PC    284     -18.088 -14.679  12.607  1.00  0.00
ATOM   5174  C2  PC    284     -19.104 -13.326  13.952  1.00  0.00
ATOM   5175  HX  PC    284     -18.156 -12.801  14.196  1.00  0.00
ATOM   5176  C3  PC    284     -19.743 -13.472  15.345  1.00  0.00
ATOM   5177  HA  PC    284     -20.837 -13.636  15.248  1.00  0.00
ATOM   5178  HB  PC    284     -19.289 -14.324  15.895  1.00  0.00
ATOM   5179  O31 PC    284     -19.674 -12.193  16.007  1.00  0.00
ATOM   5180  P31 PC    284     -18.594 -12.126  17.172  1.00  0.00
ATOM   5181  O32 PC    284     -18.888 -13.457  18.068  1.00  0.00
ATOM   5182  C31 PC    284     -19.845 -13.250  19.063  1.00  0.00
ATOM   5183  H1A PC    284     -20.650 -12.541  18.773  1.00  0.00
ATOM   5184  H1B PC    284     -20.357 -14.236  19.062  1.00  0.00
ATOM   5185  C32 PC    284     -19.169 -13.061  20.450  1.00  0.00
ATOM   5186  H2A PC    284     -18.796 -12.051  20.538  1.00  0.00
ATOM   5187  H2B PC    284     -19.912 -13.116  21.232  1.00  0.00
ATOM   5188  N31 PC    284     -18.004 -13.968  20.861  1.00  0.00
ATOM   5189  C33 PC    284     -17.659 -13.868  22.358  1.00  0.00
ATOM   5190  H3A PC    284     -17.332 -12.842  22.448  1.00  0.00
ATOM   5191  H3B PC    284     -18.501 -14.027  23.015  1.00  0.00
ATOM   5192  H3C PC    284     -16.825 -14.500  22.624  1.00  0.00
ATOM   5193  C34 PC    284     -18.385 -15.396  20.479  1.00  0.00
ATOM   5194  H4A PC    284     -17.543 -16.071  20.504  1.00  0.00
ATOM   5195  H4B PC    284     -19.099 -15.771  21.197  1.00  0.00
ATOM   5196  H4C PC    284     -18.764 -15.427  19.468  1.00  0.00
ATOM   5197  C35 PC    284     -16.810 -13.604  20.032  1.00  0.00
ATOM   5198  H5A PC    284     -15.947 -14.253  20.074  1.00  0.00
ATOM   5199  H5B PC    284     -16.533 -12.574  20.201  1.00  0.00
ATOM   5200  H5C PC    284     -17.102 -13.700  18.997  1.00  0.00
ATOM   5201  O33 PC    284     -17.316 -12.219  16.512  1.00  0.00
ATOM   5202  O34 PC    284     -18.863 -10.881  17.998  1.00  0.00
ATOM   5203  O21 PC    284     -19.949 -12.482  13.201  1.00  0.00
ATOM   5204  C21 PC    284     -19.397 -11.805  12.165  1.00  0.00
ATOM   5205  O22 PC    284     -18.277 -12.078  11.702  1.00  0.00
TER   
ATOM   5206  C12 OL    285     -20.238 -10.597  11.891  1.00  0.00
ATOM   5207  H2R OL    285     -19.678  -9.732  12.306  1.00  0.00
ATOM   5208  H2S OL    285     -21.285 -10.656  12.258  1.00  0.00
ATOM   5209  C13 OL    285     -20.222 -10.299  10.370  1.00  0.00
ATOM   5210  H3R OL    285     -20.638 -11.117   9.745  1.00  0.00
ATOM   5211  H3S OL    285     -19.163 -10.225  10.041  1.00  0.00
ATOM   5212  C14 OL    285     -21.024  -9.032   9.982  1.00  0.00
ATOM   5213  H4R OL    285     -20.584  -8.126  10.451  1.00  0.00
ATOM   5214  H4S OL    285     -22.044  -9.139  10.409  1.00  0.00
ATOM   5215  C15 OL    285     -21.150  -8.773   8.498  1.00  0.00
ATOM   5216  H5R OL    285     -21.675  -7.832   8.227  1.00  0.00
ATOM   5217  H5S OL    285     -21.794  -9.574   8.074  1.00  0.00
ATOM   5218  C16 OL    285     -19.773  -8.480   7.806  1.00  0.00
ATOM   5219  H6R OL    285     -19.003  -9.281   7.824  1.00  0.00
ATOM   5220  H6S OL    285     -19.326  -7.773   8.537  1.00  0.00
ATOM   5221  C17 OL    285     -19.715  -7.983   6.331  1.00  0.00
ATOM   5222  H7R OL    285     -18.646  -7.723   6.183  1.00  0.00
ATOM   5223  H7S OL    285     -20.271  -7.027   6.227  1.00  0.00
ATOM   5224  C18 OL    285     -20.049  -9.045   5.267  1.00  0.00
ATOM   5225  H8R OL    285     -20.111  -8.620   4.243  1.00  0.00
ATOM   5226  H8S OL    285     -21.082  -9.387   5.491  1.00  0.00
ATOM   5227  C19 OL    285     -19.222 -10.251   5.150  1.00  0.00
ATOM   5228  H9R OL    285     -19.769 -11.128   5.527  1.00  0.00
ATOM   5229 C110 OL    285     -17.929 -10.304   4.643  1.00  0.00
ATOM   5230 H10R OL    285     -17.363 -11.237   4.776  1.00  0.00
ATOM   5231 C111 OL    285     -17.116  -9.120   4.125  1.00  0.00
ATOM   5232 H11R OL    285     -16.478  -8.717   4.940  1.00  0.00
ATOM   5233 H11S OL    285     -17.682  -8.253   3.722  1.00  0.00
ATOM   5234 C112 OL    285     -16.137  -9.480   2.993  1.00  0.00
ATOM   5235 H12R OL    285     -15.523 -10.343   3.330  1.00  0.00
ATOM   5236 H12S OL    285     -15.440  -8.657   2.726  1.00  0.00
ATOM   5237 C113 OL    285     -16.845  -9.975   1.696  1.00  0.00
ATOM   5238 H13R OL    285     -17.552 -10.770   2.018  1.00  0.00
ATOM   5239 H13S OL    285     -16.168 -10.335   0.892  1.00  0.00
ATOM   5240 C114 OL    285     -17.585  -8.721   1.039  1.00  0.00
ATOM   5241 H14R OL    285     -16.843  -7.906   0.893  1.00  0.00
ATOM   5242 H14S OL    285     -18.298  -8.306   1.783  1.00  0.00
ATOM   5243 C115 OL    285     -18.334  -8.971  -0.341  1.00  0.00
ATOM   5244 H15R OL    285     -17.485  -9.329  -0.962  1.00  0.00
ATOM   5245 H15S OL    285     -18.741  -8.044  -0.798  1.00  0.00
ATOM   5246 C116 OL    285     -19.382 -10.033  -0.273  1.00  0.00
ATOM   5247 H16R OL    285     -18.947 -11.053  -0.198  1.00  0.00
ATOM   5248 H16S OL    285     -20.039  -9.943  -1.165  1.00  0.00
ATOM   5249 C117 OL    285     -20.317  -9.816   0.883  1.00  0.00
ATOM   5250 H17R OL    285     -20.503  -8.725   0.782  1.00  0.00
ATOM   5251 H17S OL    285     -19.800  -9.956   1.856  1.00  0.00
ATOM   5252 C118 OL    285     -21.571 -10.640   0.867  1.00  0.00
ATOM   5253 H18R OL    285     -21.957 -10.889  -0.145  1.00  0.00
ATOM   5254 H18S OL    285     -22.393 -10.141   1.425  1.00  0.00
ATOM   5255 H18T OL    285     -21.478 -11.604   1.410  1.00  0.00
TER   
ATOM   5256 C116 PA    286      21.099  11.215   1.966  1.00  0.00
ATOM   5257 H16R PA    286      21.748  11.282   1.067  1.00  0.00
ATOM   5258 H16S PA    286      20.256  11.937   1.930  1.00  0.00
ATOM   5259 H16T PA    286      20.644  10.213   2.121  1.00  0.00
ATOM   5260 C115 PA    286      22.079  11.522   3.016  1.00  0.00
ATOM   5261 H15R PA    286      22.862  10.745   3.149  1.00  0.00
ATOM   5262 H15S PA    286      22.699  12.391   2.707  1.00  0.00
ATOM   5263 C114 PA    286      21.663  11.695   4.453  1.00  0.00
ATOM   5264 H14R PA    286      22.567  11.783   5.092  1.00  0.00
ATOM   5265 H14S PA    286      21.096  12.648   4.522  1.00  0.00
ATOM   5266 C113 PA    286      20.928  10.550   5.220  1.00  0.00
ATOM   5267 H13R PA    286      20.167  10.086   4.557  1.00  0.00
ATOM   5268 H13S PA    286      21.740   9.825   5.445  1.00  0.00
ATOM   5269 C112 PA    286      20.374  11.004   6.571  1.00  0.00
ATOM   5270 H12R PA    286      21.016  11.812   6.983  1.00  0.00
ATOM   5271 H12S PA    286      19.420  11.549   6.403  1.00  0.00
ATOM   5272 C111 PA    286      20.156  10.023   7.744  1.00  0.00
ATOM   5273 H11R PA    286      19.411   9.260   7.432  1.00  0.00
ATOM   5274 H11S PA    286      21.060   9.408   7.938  1.00  0.00
ATOM   5275 C110 PA    286      19.704  10.712   9.036  1.00  0.00
ATOM   5276 H10R PA    286      20.468  11.469   9.315  1.00  0.00
ATOM   5277 H10S PA    286      18.747  11.251   8.867  1.00  0.00
ATOM   5278  C19 PA    286      19.407   9.783  10.263  1.00  0.00
ATOM   5279  H9R PA    286      18.785  10.335  11.000  1.00  0.00
ATOM   5280  H9S PA    286      18.778   8.954   9.872  1.00  0.00
ATOM   5281  C18 PA    286      20.585   9.085  10.944  1.00  0.00
ATOM   5282  H8R PA    286      20.974   8.441  10.127  1.00  0.00
ATOM   5283  H8S PA    286      21.332   9.770  11.400  1.00  0.00
ATOM   5284  C17 PA    286      20.317   8.118  12.149  1.00  0.00
ATOM   5285  H7R PA    286      19.896   8.665  13.020  1.00  0.00
ATOM   5286  H7S PA    286      19.508   7.451  11.781  1.00  0.00
ATOM   5287  C16 PA    286      21.581   7.335  12.546  1.00  0.00
ATOM   5288  H6R PA    286      22.079   6.788  11.717  1.00  0.00
ATOM   5289  H6S PA    286      22.211   8.180  12.897  1.00  0.00
ATOM   5290  C15 PA    286      21.345   6.398  13.684  1.00  0.00
ATOM   5291  H5R PA    286      20.598   6.918  14.322  1.00  0.00
ATOM   5292  H5S PA    286      20.726   5.550  13.320  1.00  0.00
ATOM   5293  C14 PA    286      22.586   5.981  14.488  1.00  0.00
ATOM   5294  H4R PA    286      22.120   5.373  15.293  1.00  0.00
ATOM   5295  H4S PA    286      23.311   5.377  13.902  1.00  0.00
ATOM   5296  C13 PA    286      23.325   7.242  15.005  1.00  0.00
ATOM   5297  H3R PA    286      23.717   7.850  14.162  1.00  0.00
ATOM   5298  H3S PA    286      22.536   7.820  15.533  1.00  0.00
ATOM   5299  C12 PA    286      24.412   6.959  15.945  1.00  0.00
ATOM   5300  H2R PA    286      23.875   6.439  16.767  1.00  0.00
ATOM   5301  H2S PA    286      25.116   6.218  15.508  1.00  0.00
TER   
ATOM   5302  C11 PC    287      25.114   8.184  16.465  1.00  0.00
ATOM   5303  O12 PC    287      25.926   8.060  17.369  1.00  0.00
ATOM   5304  O11 PC    287      24.796   9.308  15.905  1.00  0.00
ATOM   5305  C1  PC    287      25.421  10.421  16.570  1.00  0.00
ATOM   5306  HR  PC    287      25.303  10.359  17.673  1.00  0.00
ATOM   5307  HS  PC    287      26.474  10.474  16.219  1.00  0.00
ATOM   5308  C2  PC    287      24.685  11.727  16.067  1.00  0.00
ATOM   5309  HX  PC    287      25.392  12.554  16.292  1.00  0.00
ATOM   5310  C3  PC    287      23.374  11.877  16.797  1.00  0.00
ATOM   5311  HA  PC    287      23.643  11.634  17.848  1.00  0.00
ATOM   5312  HB  PC    287      22.898  12.878  16.720  1.00  0.00
ATOM   5313  O31 PC    287      22.404  11.020  16.203  1.00  0.00
ATOM   5314  P31 PC    287      21.012  11.101  17.067  1.00  0.00
ATOM   5315  O32 PC    287      21.370  10.365  18.465  1.00  0.00
ATOM   5316  C31 PC    287      22.219   9.235  18.488  1.00  0.00
ATOM   5317  H1A PC    287      21.491   8.404  18.612  1.00  0.00
ATOM   5318  H1B PC    287      22.847   9.176  17.574  1.00  0.00
ATOM   5319  C32 PC    287      23.328   9.273  19.615  1.00  0.00
ATOM   5320  H2A PC    287      23.854   8.330  19.586  1.00  0.00
ATOM   5321  H2B PC    287      24.080  10.008  19.369  1.00  0.00
ATOM   5322  N31 PC    287      22.856   9.355  21.044  1.00  0.00
ATOM   5323  C33 PC    287      21.898   8.177  21.189  1.00  0.00
ATOM   5324  H3A PC    287      22.245   7.272  20.713  1.00  0.00
ATOM   5325  H3B PC    287      21.787   7.898  22.227  1.00  0.00
ATOM   5326  H3C PC    287      20.955   8.469  20.750  1.00  0.00
ATOM   5327  C34 PC    287      24.035   9.150  21.944  1.00  0.00
ATOM   5328  H4A PC    287      24.817   9.832  21.644  1.00  0.00
ATOM   5329  H4B PC    287      23.801   9.279  22.990  1.00  0.00
ATOM   5330  H4C PC    287      24.491   8.182  21.792  1.00  0.00
ATOM   5331  C35 PC    287      22.173  10.603  21.378  1.00  0.00
ATOM   5332  H5A PC    287      21.317  10.689  20.726  1.00  0.00
ATOM   5333  H5B PC    287      22.847  11.432  21.218  1.00  0.00
ATOM   5334  H5C PC    287      21.872  10.561  22.415  1.00  0.00
ATOM   5335  O33 PC    287      20.594  12.482  17.246  1.00  0.00
ATOM   5336  O34 PC    287      20.110  10.199  16.360  1.00  0.00
ATOM   5337  O21 PC    287      24.395  11.736  14.626  1.00  0.00
ATOM   5338  C21 PC    287      25.482  11.726  13.836  1.00  0.00
ATOM   5339  O22 PC    287      26.652  11.821  14.222  1.00  0.00
TER   
ATOM   5340  C12 OL    288      25.074  11.912  12.353  1.00  0.00
ATOM   5341  H2R OL    288      25.550  12.853  12.003  1.00  0.00
ATOM   5342  H2S OL    288      23.973  12.034  12.268  1.00  0.00
ATOM   5343  C13 OL    288      25.583  10.647  11.546  1.00  0.00
ATOM   5344  H3R OL    288      26.692  10.724  11.561  1.00  0.00
ATOM   5345  H3S OL    288      25.341  10.804  10.473  1.00  0.00
ATOM   5346  C14 OL    288      25.148   9.345  12.118  1.00  0.00
ATOM   5347  H4R OL    288      24.058   9.150  12.030  1.00  0.00
ATOM   5348  H4S OL    288      25.416   9.364  13.196  1.00  0.00
ATOM   5349  C15 OL    288      25.743   8.161  11.404  1.00  0.00
ATOM   5350  H5R OL    288      26.836   8.322  11.285  1.00  0.00
ATOM   5351  H5S OL    288      25.291   8.172  10.389  1.00  0.00
ATOM   5352  C16 OL    288      25.478   6.787  12.059  1.00  0.00
ATOM   5353  H6R OL    288      24.367   6.758  12.055  1.00  0.00
ATOM   5354  H6S OL    288      25.755   6.727  13.133  1.00  0.00
ATOM   5355  C17 OL    288      25.970   5.545  11.267  1.00  0.00
ATOM   5356  H7R OL    288      25.650   4.701  11.916  1.00  0.00
ATOM   5357  H7S OL    288      27.073   5.447  11.361  1.00  0.00
ATOM   5358  C18 OL    288      25.646   5.391   9.710  1.00  0.00
ATOM   5359  H8R OL    288      25.923   4.336   9.497  1.00  0.00
ATOM   5360  H8S OL    288      26.343   6.063   9.165  1.00  0.00
ATOM   5361  C19 OL    288      24.242   5.661   9.360  1.00  0.00
ATOM   5362  H9R OL    288      23.550   5.228  10.098  1.00  0.00
ATOM   5363 C110 OL    288      23.700   6.320   8.323  1.00  0.00
ATOM   5364 H10R OL    288      22.636   6.362   8.048  1.00  0.00
ATOM   5365 C111 OL    288      24.599   6.956   7.233  1.00  0.00
ATOM   5366 H11R OL    288      25.637   7.166   7.566  1.00  0.00
ATOM   5367 H11S OL    288      24.136   7.924   6.945  1.00  0.00
ATOM   5368 C112 OL    288      24.806   6.029   6.015  1.00  0.00
ATOM   5369 H12R OL    288      24.914   5.003   6.427  1.00  0.00
ATOM   5370 H12S OL    288      25.656   6.403   5.404  1.00  0.00
ATOM   5371 C113 OL    288      23.759   6.072   4.906  1.00  0.00
ATOM   5372 H13R OL    288      22.739   5.796   5.250  1.00  0.00
ATOM   5373 H13S OL    288      24.143   5.302   4.203  1.00  0.00
ATOM   5374 C114 OL    288      23.839   7.478   4.246  1.00  0.00
ATOM   5375 H14R OL    288      24.800   7.616   3.706  1.00  0.00
ATOM   5376 H14S OL    288      23.779   8.269   5.024  1.00  0.00
ATOM   5377 C115 OL    288      22.842   7.779   3.053  1.00  0.00
ATOM   5378 H15R OL    288      23.040   8.812   2.696  1.00  0.00
ATOM   5379 H15S OL    288      21.789   7.811   3.407  1.00  0.00
ATOM   5380 C116 OL    288      22.886   6.733   1.974  1.00  0.00
ATOM   5381 H16R OL    288      22.353   5.900   2.481  1.00  0.00
ATOM   5382 H16S OL    288      23.930   6.393   1.804  1.00  0.00
ATOM   5383 C117 OL    288      22.456   7.102   0.570  1.00  0.00
ATOM   5384 H17R OL    288      21.442   7.553   0.538  1.00  0.00
ATOM   5385 H17S OL    288      22.385   6.123   0.049  1.00  0.00
ATOM   5386 C118 OL    288      23.382   8.163  -0.063  1.00  0.00
ATOM   5387 H18R OL    288      23.148   8.604  -1.056  1.00  0.00
ATOM   5388 H18S OL    288      24.423   7.783  -0.138  1.00  0.00
ATOM   5389 H18T OL    288      23.407   9.026   0.635  1.00  0.00
TER   
ATOM   5390 C116 PA    289      11.306  26.219  -2.756  1.00  0.00
ATOM   5391 H16R PA    289      12.145  26.740  -2.246  1.00  0.00
ATOM   5392 H16S PA    289      10.338  26.762  -2.713  1.00  0.00
ATOM   5393 H16T PA    289      11.584  25.962  -3.801  1.00  0.00
ATOM   5394 C115 PA    289      11.324  24.879  -1.922  1.00  0.00
ATOM   5395 H15R PA    289      11.935  24.027  -2.288  1.00  0.00
ATOM   5396 H15S PA    289      11.606  25.243  -0.911  1.00  0.00
ATOM   5397 C114 PA    289       9.882  24.195  -1.944  1.00  0.00
ATOM   5398 H14R PA    289       9.112  24.781  -1.400  1.00  0.00
ATOM   5399 H14S PA    289       9.429  23.987  -2.937  1.00  0.00
ATOM   5400 C113 PA    289       9.876  22.817  -1.242  1.00  0.00
ATOM   5401 H13R PA    289       8.952  22.230  -1.435  1.00  0.00
ATOM   5402 H13S PA    289      10.672  22.260  -1.781  1.00  0.00
ATOM   5403 C112 PA    289      10.133  22.748   0.312  1.00  0.00
ATOM   5404 H12R PA    289       9.845  21.739   0.678  1.00  0.00
ATOM   5405 H12S PA    289      11.225  22.890   0.455  1.00  0.00
ATOM   5406 C111 PA    289       9.242  23.588   1.213  1.00  0.00
ATOM   5407 H11R PA    289       9.636  24.619   1.088  1.00  0.00
ATOM   5408 H11S PA    289       8.221  23.518   0.780  1.00  0.00
ATOM   5409 C110 PA    289       9.220  23.062   2.639  1.00  0.00
ATOM   5410 H10R PA    289       8.328  23.472   3.159  1.00  0.00
ATOM   5411 H10S PA    289       9.209  21.951   2.613  1.00  0.00
ATOM   5412  C19 PA    289      10.435  23.411   3.493  1.00  0.00
ATOM   5413  H9R PA    289      11.277  22.728   3.249  1.00  0.00
ATOM   5414  H9S PA    289      10.573  24.495   3.287  1.00  0.00
ATOM   5415  C18 PA    289      10.212  23.354   4.970  1.00  0.00
ATOM   5416  H8R PA    289       9.511  24.116   5.373  1.00  0.00
ATOM   5417  H8S PA    289       9.801  22.367   5.274  1.00  0.00
ATOM   5418  C17 PA    289      11.532  23.662   5.647  1.00  0.00
ATOM   5419  H7R PA    289      12.260  22.989   5.147  1.00  0.00
ATOM   5420  H7S PA    289      11.796  24.696   5.338  1.00  0.00
ATOM   5421  C16 PA    289      11.581  23.448   7.166  1.00  0.00
ATOM   5422  H6R PA    289      10.823  24.080   7.677  1.00  0.00
ATOM   5423  H6S PA    289      11.293  22.391   7.349  1.00  0.00
ATOM   5424  C15 PA    289      12.927  23.780   7.754  1.00  0.00
ATOM   5425  H5R PA    289      13.703  23.348   7.086  1.00  0.00
ATOM   5426  H5S PA    289      12.986  24.887   7.686  1.00  0.00
ATOM   5427  C14 PA    289      12.943  23.268   9.216  1.00  0.00
ATOM   5428  H4R PA    289      12.526  22.243   9.312  1.00  0.00
ATOM   5429  H4S PA    289      13.967  23.168   9.635  1.00  0.00
ATOM   5430  C13 PA    289      12.270  24.150  10.267  1.00  0.00
ATOM   5431  H3R PA    289      12.851  25.095  10.215  1.00  0.00
ATOM   5432  H3S PA    289      11.219  24.225   9.915  1.00  0.00
ATOM   5433  C12 PA    289      12.401  23.539  11.727  1.00  0.00
ATOM   5434  H2R PA    289      11.834  22.586  11.650  1.00  0.00
ATOM   5435  H2S PA    289      13.474  23.388  11.970  1.00  0.00
TER   
ATOM   5436  C11 PC    290      11.702  24.532  12.712  1.00  0.00
ATOM   5437  O12 PC    290      10.957  25.463  12.401  1.00  0.00
ATOM   5438  O11 PC    290      12.096  24.319  13.908  1.00  0.00
ATOM   5439  C1  PC    290      11.486  25.075  14.969  1.00  0.00
ATOM   5440  HR  PC    290      12.231  24.921  15.780  1.00  0.00
ATOM   5441  HS  PC    290      11.539  26.156  14.718  1.00  0.00
ATOM   5442  C2  PC    290      10.058  24.747  15.552  1.00  0.00
ATOM   5443  HX  PC    290       9.986  25.209  16.560  1.00  0.00
ATOM   5444  C3  PC    290       9.882  23.179  15.754  1.00  0.00
ATOM   5445  HA  PC    290      10.243  22.666  14.837  1.00  0.00
ATOM   5446  HB  PC    290      10.484  22.812  16.612  1.00  0.00
ATOM   5447  O31 PC    290       8.504  22.807  16.041  1.00  0.00
ATOM   5448  P31 PC    290       7.694  22.799  17.468  1.00  0.00
ATOM   5449  O32 PC    290       8.228  24.079  18.205  1.00  0.00
ATOM   5450  C31 PC    290       7.635  25.316  18.098  1.00  0.00
ATOM   5451  H1A PC    290       8.016  25.781  17.164  1.00  0.00
ATOM   5452  H1B PC    290       6.530  25.204  18.111  1.00  0.00
ATOM   5453  C32 PC    290       7.951  26.149  19.355  1.00  0.00
ATOM   5454  H2A PC    290       9.029  26.162  19.299  1.00  0.00
ATOM   5455  H2B PC    290       7.574  27.140  19.152  1.00  0.00
ATOM   5456  N31 PC    290       7.376  25.697  20.726  1.00  0.00
ATOM   5457  C33 PC    290       7.881  24.409  21.200  1.00  0.00
ATOM   5458  H3A PC    290       7.251  23.557  20.991  1.00  0.00
ATOM   5459  H3B PC    290       8.888  24.290  20.828  1.00  0.00
ATOM   5460  H3C PC    290       7.911  24.293  22.274  1.00  0.00
ATOM   5461  C34 PC    290       7.623  26.767  21.721  1.00  0.00
ATOM   5462  H4A PC    290       7.636  26.307  22.697  1.00  0.00
ATOM   5463  H4B PC    290       8.602  27.184  21.538  1.00  0.00
ATOM   5464  H4C PC    290       6.827  27.497  21.692  1.00  0.00
ATOM   5465  C35 PC    290       5.843  25.656  20.661  1.00  0.00
ATOM   5466  H5A PC    290       5.489  26.637  20.380  1.00  0.00
ATOM   5467  H5B PC    290       5.347  25.454  21.599  1.00  0.00
ATOM   5468  H5C PC    290       5.460  25.070  19.839  1.00  0.00
ATOM   5469  O33 PC    290       6.246  22.848  17.243  1.00  0.00
ATOM   5470  O34 PC    290       8.180  21.687  18.282  1.00  0.00
ATOM   5471  O21 PC    290       9.033  25.159  14.620  1.00  0.00
ATOM   5472  C21 PC    290       8.790  26.521  14.748  1.00  0.00
ATOM   5473  O22 PC    290       9.293  27.265  15.556  1.00  0.00
TER   
ATOM   5474  C12 OL    291       7.673  26.912  13.748  1.00  0.00
ATOM   5475  H2R OL    291       7.639  28.023  13.760  1.00  0.00
ATOM   5476  H2S OL    291       6.716  26.496  14.128  1.00  0.00
ATOM   5477  C13 OL    291       7.838  26.304  12.348  1.00  0.00
ATOM   5478  H3R OL    291       8.039  25.212  12.396  1.00  0.00
ATOM   5479  H3S OL    291       8.793  26.677  11.920  1.00  0.00
ATOM   5480  C14 OL    291       6.878  26.795  11.271  1.00  0.00
ATOM   5481  H4R OL    291       5.863  26.674  11.707  1.00  0.00
ATOM   5482  H4S OL    291       6.966  25.954  10.551  1.00  0.00
ATOM   5483  C15 OL    291       7.146  28.139  10.679  1.00  0.00
ATOM   5484  H5R OL    291       8.068  27.899  10.107  1.00  0.00
ATOM   5485  H5S OL    291       7.464  28.889  11.435  1.00  0.00
ATOM   5486  C16 OL    291       5.934  28.703   9.996  1.00  0.00
ATOM   5487  H6R OL    291       6.228  29.761   9.823  1.00  0.00
ATOM   5488  H6S OL    291       5.105  28.700  10.735  1.00  0.00
ATOM   5489  C17 OL    291       5.351  27.985   8.855  1.00  0.00
ATOM   5490  H7R OL    291       4.282  28.274   8.767  1.00  0.00
ATOM   5491  H7S OL    291       5.445  26.881   8.940  1.00  0.00
ATOM   5492  C18 OL    291       6.020  28.387   7.544  1.00  0.00
ATOM   5493  H8R OL    291       5.986  29.487   7.387  1.00  0.00
ATOM   5494  H8S OL    291       5.460  27.968   6.681  1.00  0.00
ATOM   5495  C19 OL    291       7.421  27.831   7.405  1.00  0.00
ATOM   5496  H9R OL    291       8.205  28.221   8.071  1.00  0.00
ATOM   5497 C110 OL    291       7.759  26.883   6.523  1.00  0.00
ATOM   5498 H10R OL    291       8.771  26.453   6.570  1.00  0.00
ATOM   5499 C111 OL    291       7.054  26.132   5.431  1.00  0.00
ATOM   5500 H11R OL    291       5.972  25.933   5.587  1.00  0.00
ATOM   5501 H11S OL    291       7.647  25.199   5.318  1.00  0.00
ATOM   5502 C112 OL    291       7.092  27.021   4.161  1.00  0.00
ATOM   5503 H12R OL    291       8.182  27.189   4.028  1.00  0.00
ATOM   5504 H12S OL    291       6.656  28.030   4.324  1.00  0.00
ATOM   5505 C113 OL    291       6.620  26.299   2.871  1.00  0.00
ATOM   5506 H13R OL    291       7.257  25.390   2.917  1.00  0.00
ATOM   5507 H13S OL    291       6.729  26.921   1.957  1.00  0.00
ATOM   5508 C114 OL    291       5.144  25.873   2.963  1.00  0.00
ATOM   5509 H14R OL    291       4.505  26.709   3.320  1.00  0.00
ATOM   5510 H14S OL    291       5.080  25.175   3.825  1.00  0.00
ATOM   5511 C115 OL    291       4.637  25.287   1.616  1.00  0.00
ATOM   5512 H15R OL    291       5.122  24.292   1.518  1.00  0.00
ATOM   5513 H15S OL    291       4.981  26.054   0.890  1.00  0.00
ATOM   5514 C116 OL    291       3.123  25.003   1.565  1.00  0.00
ATOM   5515 H16R OL    291       2.543  25.934   1.743  1.00  0.00
ATOM   5516 H16S OL    291       2.960  24.339   2.440  1.00  0.00
ATOM   5517 C117 OL    291       2.608  24.365   0.329  1.00  0.00
ATOM   5518 H17R OL    291       1.500  24.336   0.411  1.00  0.00
ATOM   5519 H17S OL    291       3.025  23.336   0.357  1.00  0.00
ATOM   5520 C118 OL    291       3.037  25.176  -0.978  1.00  0.00
ATOM   5521 H18R OL    291       4.058  25.609  -1.048  1.00  0.00
ATOM   5522 H18S OL    291       2.352  26.048  -1.049  1.00  0.00
ATOM   5523 H18T OL    291       2.698  24.614  -1.874  1.00  0.00
TER   
ATOM   5524 C116 PA    292      18.898  -8.867   1.802  1.00  0.00
ATOM   5525 H16R PA    292      19.492  -9.036   0.878  1.00  0.00
ATOM   5526 H16S PA    292      19.520  -8.994   2.714  1.00  0.00
ATOM   5527 H16T PA    292      18.523  -7.825   1.715  1.00  0.00
ATOM   5528 C115 PA    292      17.661  -9.785   1.707  1.00  0.00
ATOM   5529 H15R PA    292      17.043  -9.593   2.610  1.00  0.00
ATOM   5530 H15S PA    292      17.029  -9.484   0.845  1.00  0.00
ATOM   5531 C114 PA    292      18.035 -11.272   1.742  1.00  0.00
ATOM   5532 H14R PA    292      17.104 -11.878   1.760  1.00  0.00
ATOM   5533 H14S PA    292      18.719 -11.551   0.913  1.00  0.00
ATOM   5534 C113 PA    292      18.652 -11.583   3.119  1.00  0.00
ATOM   5535 H13R PA    292      19.651 -11.097   3.149  1.00  0.00
ATOM   5536 H13S PA    292      18.072 -11.171   3.972  1.00  0.00
ATOM   5537 C112 PA    292      18.748 -13.103   3.450  1.00  0.00
ATOM   5538 H12R PA    292      19.292 -13.601   2.619  1.00  0.00
ATOM   5539 H12S PA    292      19.223 -13.226   4.447  1.00  0.00
ATOM   5540 C111 PA    292      17.329 -13.757   3.604  1.00  0.00
ATOM   5541 H11R PA    292      16.694 -13.671   2.697  1.00  0.00
ATOM   5542 H11S PA    292      17.521 -14.845   3.721  1.00  0.00
ATOM   5543 C110 PA    292      16.571 -13.172   4.851  1.00  0.00
ATOM   5544 H10R PA    292      17.186 -13.192   5.776  1.00  0.00
ATOM   5545 H10S PA    292      16.372 -12.100   4.636  1.00  0.00
ATOM   5546  C19 PA    292      15.252 -13.806   5.219  1.00  0.00
ATOM   5547  H9R PA    292      14.649 -13.497   4.339  1.00  0.00
ATOM   5548  H9S PA    292      15.346 -14.913   5.193  1.00  0.00
ATOM   5549  C18 PA    292      14.709 -13.266   6.553  1.00  0.00
ATOM   5550  H8R PA    292      15.297 -12.345   6.756  1.00  0.00
ATOM   5551  H8S PA    292      13.622 -13.053   6.466  1.00  0.00
ATOM   5552  C17 PA    292      14.836 -14.298   7.700  1.00  0.00
ATOM   5553  H7R PA    292      14.238 -15.182   7.392  1.00  0.00
ATOM   5554  H7S PA    292      15.917 -14.509   7.852  1.00  0.00
ATOM   5555  C16 PA    292      14.147 -13.827   9.011  1.00  0.00
ATOM   5556  H6R PA    292      14.406 -14.562   9.802  1.00  0.00
ATOM   5557  H6S PA    292      14.774 -12.983   9.370  1.00  0.00
ATOM   5558  C15 PA    292      12.578 -13.588   9.210  1.00  0.00
ATOM   5559  H5R PA    292      12.066 -13.160   8.322  1.00  0.00
ATOM   5560  H5S PA    292      12.170 -14.601   9.417  1.00  0.00
ATOM   5561  C14 PA    292      12.049 -12.624  10.292  1.00  0.00
ATOM   5562  H4R PA    292      12.546 -11.653  10.080  1.00  0.00
ATOM   5563  H4S PA    292      10.954 -12.516  10.143  1.00  0.00
ATOM   5564  C13 PA    292      12.373 -13.126  11.730  1.00  0.00
ATOM   5565  H3R PA    292      11.861 -14.109  11.799  1.00  0.00
ATOM   5566  H3S PA    292      13.463 -13.286  11.869  1.00  0.00
ATOM   5567  C12 PA    292      11.800 -12.300  12.828  1.00  0.00
ATOM   5568  H2R PA    292      12.219 -11.279  12.704  1.00  0.00
ATOM   5569  H2S PA    292      10.692 -12.323  12.745  1.00  0.00
TER   
ATOM   5570  C11 PC    293      12.249 -12.826  14.198  1.00  0.00
ATOM   5571  O12 PC    293      12.335 -14.006  14.506  1.00  0.00
ATOM   5572  O11 PC    293      12.478 -11.814  15.013  1.00  0.00
ATOM   5573  C1  PC    293      12.931 -12.162  16.298  1.00  0.00
ATOM   5574  HR  PC    293      12.907 -11.308  17.008  1.00  0.00
ATOM   5575  HS  PC    293      12.405 -13.052  16.704  1.00  0.00
ATOM   5576  C2  PC    293      14.411 -12.502  16.170  1.00  0.00
ATOM   5577  HX  PC    293      14.466 -13.444  15.583  1.00  0.00
ATOM   5578  C3  PC    293      15.117 -12.825  17.581  1.00  0.00
ATOM   5579  HA  PC    293      15.033 -11.900  18.190  1.00  0.00
ATOM   5580  HB  PC    293      14.643 -13.673  18.120  1.00  0.00
ATOM   5581  O31 PC    293      16.455 -13.239  17.268  1.00  0.00
ATOM   5582  P31 PC    293      17.505 -13.127  18.400  1.00  0.00
ATOM   5583  O32 PC    293      17.210 -11.823  19.274  1.00  0.00
ATOM   5584  C31 PC    293      17.386 -10.555  18.661  1.00  0.00
ATOM   5585  H1A PC    293      18.461 -10.338  18.480  1.00  0.00
ATOM   5586  H1B PC    293      17.181 -10.590  17.569  1.00  0.00
ATOM   5587  C32 PC    293      16.928  -9.345  19.469  1.00  0.00
ATOM   5588  H2A PC    293      17.255  -9.299  20.497  1.00  0.00
ATOM   5589  H2B PC    293      17.482  -8.567  18.965  1.00  0.00
ATOM   5590  N31 PC    293      15.527  -8.982  19.622  1.00  0.00
ATOM   5591  C33 PC    293      14.944 -10.028  20.582  1.00  0.00
ATOM   5592  H3A PC    293      14.930 -11.011  20.134  1.00  0.00
ATOM   5593  H3B PC    293      15.545 -10.249  21.452  1.00  0.00
ATOM   5594  H3C PC    293      13.907  -9.806  20.785  1.00  0.00
ATOM   5595  C34 PC    293      15.358  -7.596  20.196  1.00  0.00
ATOM   5596  H4A PC    293      15.483  -6.770  19.512  1.00  0.00
ATOM   5597  H4B PC    293      14.362  -7.504  20.603  1.00  0.00
ATOM   5598  H4C PC    293      16.022  -7.495  21.042  1.00  0.00
ATOM   5599  C35 PC    293      14.810  -8.958  18.313  1.00  0.00
ATOM   5600  H5A PC    293      14.833  -9.953  17.895  1.00  0.00
ATOM   5601  H5B PC    293      15.323  -8.299  17.628  1.00  0.00
ATOM   5602  H5C PC    293      13.776  -8.653  18.392  1.00  0.00
ATOM   5603  O33 PC    293      17.267 -14.180  19.384  1.00  0.00
ATOM   5604  O34 PC    293      18.843 -12.981  17.832  1.00  0.00
ATOM   5605  O21 PC    293      15.126 -11.397  15.561  1.00  0.00
ATOM   5606  C21 PC    293      16.108 -11.723  14.717  1.00  0.00
ATOM   5607  O22 PC    293      16.499 -12.826  14.417  1.00  0.00
TER   
ATOM   5608  C12 OL    294      16.838 -10.435  14.427  1.00  0.00
ATOM   5609  H2R OL    294      17.588 -10.254  15.226  1.00  0.00
ATOM   5610  H2S OL    294      16.115  -9.593  14.395  1.00  0.00
ATOM   5611  C13 OL    294      17.575 -10.444  13.098  1.00  0.00
ATOM   5612  H3R OL    294      18.367 -11.223  13.117  1.00  0.00
ATOM   5613  H3S OL    294      18.076  -9.458  12.995  1.00  0.00
ATOM   5614  C14 OL    294      16.665 -10.779  11.913  1.00  0.00
ATOM   5615  H4R OL    294      16.397 -11.849  11.785  1.00  0.00
ATOM   5616  H4S OL    294      17.249 -10.526  11.001  1.00  0.00
ATOM   5617  C15 OL    294      15.337  -9.957  11.915  1.00  0.00
ATOM   5618  H5R OL    294      15.523  -8.911  12.241  1.00  0.00
ATOM   5619  H5S OL    294      14.499 -10.446  12.455  1.00  0.00
ATOM   5620  C16 OL    294      14.777  -9.703  10.522  1.00  0.00
ATOM   5621  H6R OL    294      14.441 -10.666  10.081  1.00  0.00
ATOM   5622  H6S OL    294      15.617  -9.280   9.929  1.00  0.00
ATOM   5623  C17 OL    294      13.654  -8.643  10.597  1.00  0.00
ATOM   5624  H7R OL    294      14.007  -7.774  11.193  1.00  0.00
ATOM   5625  H7S OL    294      12.798  -8.969  11.226  1.00  0.00
ATOM   5626  C18 OL    294      13.197  -8.106   9.245  1.00  0.00
ATOM   5627  H8R OL    294      14.074  -7.602   8.784  1.00  0.00
ATOM   5628  H8S OL    294      12.384  -7.391   9.494  1.00  0.00
ATOM   5629  C19 OL    294      12.616  -9.149   8.318  1.00  0.00
ATOM   5630  H9R OL    294      11.583  -9.500   8.463  1.00  0.00
ATOM   5631 C110 OL    294      13.329  -9.508   7.219  1.00  0.00
ATOM   5632 H10R OL    294      13.040 -10.442   6.714  1.00  0.00
ATOM   5633 C111 OL    294      14.662  -9.022   6.744  1.00  0.00
ATOM   5634 H11R OL    294      15.549  -9.542   7.164  1.00  0.00
ATOM   5635 H11S OL    294      14.957  -7.970   6.945  1.00  0.00
ATOM   5636 C112 OL    294      14.793  -9.198   5.190  1.00  0.00
ATOM   5637 H12R OL    294      14.421 -10.197   4.879  1.00  0.00
ATOM   5638 H12S OL    294      15.845  -9.142   4.836  1.00  0.00
ATOM   5639 C113 OL    294      14.161  -8.121   4.313  1.00  0.00
ATOM   5640 H13R OL    294      14.337  -7.204   4.915  1.00  0.00
ATOM   5641 H13S OL    294      13.065  -8.259   4.188  1.00  0.00
ATOM   5642 C114 OL    294      14.836  -7.732   3.010  1.00  0.00
ATOM   5643 H14R OL    294      15.932  -7.749   3.191  1.00  0.00
ATOM   5644 H14S OL    294      14.747  -6.709   2.585  1.00  0.00
ATOM   5645 C115 OL    294      14.422  -8.610   1.847  1.00  0.00
ATOM   5646 H15R OL    294      15.234  -8.510   1.096  1.00  0.00
ATOM   5647 H15S OL    294      13.536  -8.176   1.337  1.00  0.00
ATOM   5648 C116 OL    294      14.214 -10.159   1.886  1.00  0.00
ATOM   5649 H16R OL    294      14.990 -10.602   2.546  1.00  0.00
ATOM   5650 H16S OL    294      14.333 -10.619   0.881  1.00  0.00
ATOM   5651 C117 OL    294      12.838 -10.543   2.434  1.00  0.00
ATOM   5652 H17R OL    294      12.159  -9.902   1.831  1.00  0.00
ATOM   5653 H17S OL    294      12.727 -10.370   3.526  1.00  0.00
ATOM   5654 C118 OL    294      12.326 -11.985   2.346  1.00  0.00
ATOM   5655 H18R OL    294      12.858 -12.486   1.509  1.00  0.00
ATOM   5656 H18S OL    294      11.233 -12.082   2.173  1.00  0.00
ATOM   5657 H18T OL    294      12.508 -12.525   3.300  1.00  0.00
TER   
ATOM   5658 C116 PA    295      27.543   5.292   1.830  1.00  0.00
ATOM   5659 H16R PA    295      28.323   6.083   1.813  1.00  0.00
ATOM   5660 H16S PA    295      26.806   5.379   2.657  1.00  0.00
ATOM   5661 H16T PA    295      27.023   5.356   0.850  1.00  0.00
ATOM   5662 C115 PA    295      28.509   4.100   1.982  1.00  0.00
ATOM   5663 H15R PA    295      29.338   4.117   1.242  1.00  0.00
ATOM   5664 H15S PA    295      29.076   4.293   2.918  1.00  0.00
ATOM   5665 C114 PA    295      27.925   2.690   2.056  1.00  0.00
ATOM   5666 H14R PA    295      27.222   2.744   2.915  1.00  0.00
ATOM   5667 H14S PA    295      27.354   2.383   1.155  1.00  0.00
ATOM   5668 C113 PA    295      29.038   1.679   2.391  1.00  0.00
ATOM   5669 H13R PA    295      29.918   1.841   1.733  1.00  0.00
ATOM   5670 H13S PA    295      29.393   1.784   3.438  1.00  0.00
ATOM   5671 C112 PA    295      28.583   0.207   2.343  1.00  0.00
ATOM   5672 H12R PA    295      28.296  -0.042   1.299  1.00  0.00
ATOM   5673 H12S PA    295      29.533  -0.327   2.558  1.00  0.00
ATOM   5674 C111 PA    295      27.494  -0.232   3.368  1.00  0.00
ATOM   5675 H11R PA    295      26.575   0.373   3.215  1.00  0.00
ATOM   5676 H11S PA    295      27.182  -1.275   3.145  1.00  0.00
ATOM   5677 C110 PA    295      27.826  -0.030   4.824  1.00  0.00
ATOM   5678 H10R PA    295      28.762  -0.562   5.098  1.00  0.00
ATOM   5679 H10S PA    295      28.014   1.045   5.031  1.00  0.00
ATOM   5680  C19 PA    295      26.638  -0.423   5.751  1.00  0.00
ATOM   5681  H9R PA    295      25.999   0.447   6.015  1.00  0.00
ATOM   5682  H9S PA    295      25.948  -1.111   5.217  1.00  0.00
ATOM   5683  C18 PA    295      27.116  -0.988   7.098  1.00  0.00
ATOM   5684  H8R PA    295      26.205  -1.252   7.678  1.00  0.00
ATOM   5685  H8S PA    295      27.736  -1.901   6.973  1.00  0.00
ATOM   5686  C17 PA    295      27.865   0.040   7.926  1.00  0.00
ATOM   5687  H7R PA    295      28.806   0.225   7.365  1.00  0.00
ATOM   5688  H7S PA    295      27.142   0.883   7.902  1.00  0.00
ATOM   5689  C16 PA    295      27.982  -0.332   9.428  1.00  0.00
ATOM   5690  H6R PA    295      27.204   0.220   9.997  1.00  0.00
ATOM   5691  H6S PA    295      27.874  -1.436   9.493  1.00  0.00
ATOM   5692  C15 PA    295      29.341   0.056  10.068  1.00  0.00
ATOM   5693  H5R PA    295      30.153  -0.272   9.386  1.00  0.00
ATOM   5694  H5S PA    295      29.497   1.133  10.296  1.00  0.00
ATOM   5695  C14 PA    295      29.711  -0.550  11.474  1.00  0.00
ATOM   5696  H4R PA    295      29.739  -1.656  11.366  1.00  0.00
ATOM   5697  H4S PA    295      30.723  -0.355  11.888  1.00  0.00
ATOM   5698  C13 PA    295      28.662  -0.121  12.552  1.00  0.00
ATOM   5699  H3R PA    295      28.695   0.989  12.578  1.00  0.00
ATOM   5700  H3S PA    295      27.635  -0.419  12.248  1.00  0.00
ATOM   5701  C12 PA    295      28.812  -0.799  13.896  1.00  0.00
ATOM   5702  H2R PA    295      28.648  -1.893  13.797  1.00  0.00
ATOM   5703  H2S PA    295      29.892  -0.620  14.089  1.00  0.00
TER   
ATOM   5704  C11 PC    296      27.904  -0.269  14.943  1.00  0.00
ATOM   5705  O12 PC    296      26.953   0.528  14.734  1.00  0.00
ATOM   5706  O11 PC    296      28.219  -0.875  16.005  1.00  0.00
ATOM   5707  C1  PC    296      27.513  -0.613  17.203  1.00  0.00
ATOM   5708  HR  PC    296      26.447  -0.348  17.041  1.00  0.00
ATOM   5709  HS  PC    296      27.701  -1.404  17.961  1.00  0.00
ATOM   5710  C2  PC    296      28.030   0.753  17.833  1.00  0.00
ATOM   5711  HX  PC    296      29.119   0.679  17.629  1.00  0.00
ATOM   5712  C3  PC    296      27.530   0.828  19.249  1.00  0.00
ATOM   5713  HA  PC    296      27.697  -0.171  19.706  1.00  0.00
ATOM   5714  HB  PC    296      28.117   1.635  19.736  1.00  0.00
ATOM   5715  O31 PC    296      26.142   1.138  19.187  1.00  0.00
ATOM   5716  P31 PC    296      25.451   1.225  20.550  1.00  0.00
ATOM   5717  O32 PC    296      23.981   1.884  20.212  1.00  0.00
ATOM   5718  C31 PC    296      24.145   3.190  19.648  1.00  0.00
ATOM   5719  H1A PC    296      23.321   3.893  19.893  1.00  0.00
ATOM   5720  H1B PC    296      25.059   3.701  20.019  1.00  0.00
ATOM   5721  C32 PC    296      24.157   3.135  18.137  1.00  0.00
ATOM   5722  H2A PC    296      24.034   4.137  17.755  1.00  0.00
ATOM   5723  H2B PC    296      25.115   2.721  17.859  1.00  0.00
ATOM   5724  N31 PC    296      23.098   2.384  17.365  1.00  0.00
ATOM   5725  C33 PC    296      23.183   0.896  17.627  1.00  0.00
ATOM   5726  H3A PC    296      24.097   0.532  17.183  1.00  0.00
ATOM   5727  H3B PC    296      23.151   0.722  18.693  1.00  0.00
ATOM   5728  H3C PC    296      22.357   0.442  17.099  1.00  0.00
ATOM   5729  C34 PC    296      21.757   2.851  17.895  1.00  0.00
ATOM   5730  H4A PC    296      20.912   2.523  17.308  1.00  0.00
ATOM   5731  H4B PC    296      21.590   2.389  18.856  1.00  0.00
ATOM   5732  H4C PC    296      21.715   3.930  17.872  1.00  0.00
ATOM   5733  C35 PC    296      23.212   2.608  15.908  1.00  0.00
ATOM   5734  H5A PC    296      24.097   2.135  15.507  1.00  0.00
ATOM   5735  H5B PC    296      23.257   3.650  15.629  1.00  0.00
ATOM   5736  H5C PC    296      22.361   2.162  15.416  1.00  0.00
ATOM   5737  O33 PC    296      25.231  -0.206  20.927  1.00  0.00
ATOM   5738  O34 PC    296      26.267   2.021  21.545  1.00  0.00
ATOM   5739  O21 PC    296      27.442   1.903  17.118  1.00  0.00
ATOM   5740  C21 PC    296      27.974   3.125  17.278  1.00  0.00
ATOM   5741  O22 PC    296      28.960   3.418  17.905  1.00  0.00
TER   
ATOM   5742  C12 OL    297      26.937   4.137  16.680  1.00  0.00
ATOM   5743  H2R OL    297      26.505   4.639  17.572  1.00  0.00
ATOM   5744  H2S OL    297      26.161   3.603  16.091  1.00  0.00
ATOM   5745  C13 OL    297      27.660   5.161  15.730  1.00  0.00
ATOM   5746  H3R OL    297      28.392   5.795  16.274  1.00  0.00
ATOM   5747  H3S OL    297      26.871   5.891  15.453  1.00  0.00
ATOM   5748  C14 OL    297      28.162   4.753  14.344  1.00  0.00
ATOM   5749  H4R OL    297      28.542   3.716  14.461  1.00  0.00
ATOM   5750  H4S OL    297      28.872   5.460  13.863  1.00  0.00
ATOM   5751  C15 OL    297      27.008   4.760  13.264  1.00  0.00
ATOM   5752  H5R OL    297      27.415   4.866  12.235  1.00  0.00
ATOM   5753  H5S OL    297      26.361   5.643  13.451  1.00  0.00
ATOM   5754  C16 OL    297      26.014   3.598  13.305  1.00  0.00
ATOM   5755  H6R OL    297      25.500   3.414  14.272  1.00  0.00
ATOM   5756  H6S OL    297      26.496   2.706  12.850  1.00  0.00
ATOM   5757  C17 OL    297      24.840   3.965  12.295  1.00  0.00
ATOM   5758  H7R OL    297      25.307   4.336  11.357  1.00  0.00
ATOM   5759  H7S OL    297      24.303   4.824  12.750  1.00  0.00
ATOM   5760  C18 OL    297      23.938   2.817  12.025  1.00  0.00
ATOM   5761  H8R OL    297      23.063   3.245  11.491  1.00  0.00
ATOM   5762  H8S OL    297      23.564   2.435  12.999  1.00  0.00
ATOM   5763  C19 OL    297      24.660   1.680  11.355  1.00  0.00
ATOM   5764  H9R OL    297      25.256   1.003  11.983  1.00  0.00
ATOM   5765 C110 OL    297      24.706   1.458  10.031  1.00  0.00
ATOM   5766 H10R OL    297      25.248   0.539   9.764  1.00  0.00
ATOM   5767 C111 OL    297      24.056   2.315   8.928  1.00  0.00
ATOM   5768 H11R OL    297      24.552   2.081   7.962  1.00  0.00
ATOM   5769 H11S OL    297      23.953   3.411   9.080  1.00  0.00
ATOM   5770 C112 OL    297      22.639   1.872   8.858  1.00  0.00
ATOM   5771 H12R OL    297      22.120   2.019   9.830  1.00  0.00
ATOM   5772 H12S OL    297      22.605   0.790   8.609  1.00  0.00
ATOM   5773 C113 OL    297      21.814   2.492   7.724  1.00  0.00
ATOM   5774 H13R OL    297      21.708   3.569   7.978  1.00  0.00
ATOM   5775 H13S OL    297      20.743   2.199   7.774  1.00  0.00
ATOM   5776 C114 OL    297      22.372   2.396   6.290  1.00  0.00
ATOM   5777 H14R OL    297      22.326   1.296   6.139  1.00  0.00
ATOM   5778 H14S OL    297      23.457   2.635   6.288  1.00  0.00
ATOM   5779 C115 OL    297      21.770   3.150   5.137  1.00  0.00
ATOM   5780 H15R OL    297      21.983   4.239   5.189  1.00  0.00
ATOM   5781 H15S OL    297      20.659   3.166   5.121  1.00  0.00
ATOM   5782 C116 OL    297      22.235   2.643   3.787  1.00  0.00
ATOM   5783 H16R OL    297      21.774   1.634   3.723  1.00  0.00
ATOM   5784 H16S OL    297      23.340   2.527   3.783  1.00  0.00
ATOM   5785 C117 OL    297      21.853   3.606   2.671  1.00  0.00
ATOM   5786 H17R OL    297      22.204   4.635   2.900  1.00  0.00
ATOM   5787 H17S OL    297      20.744   3.556   2.714  1.00  0.00
ATOM   5788 C118 OL    297      22.143   3.113   1.224  1.00  0.00
ATOM   5789 H18R OL    297      21.704   2.118   0.999  1.00  0.00
ATOM   5790 H18S OL    297      23.213   3.002   0.946  1.00  0.00
ATOM   5791 H18T OL    297      21.778   3.882   0.509  1.00  0.00
TER   
ATOM   5792 C116 PA    298     -25.514   0.175  -0.702  1.00  0.00
ATOM   5793 H16R PA    298     -25.231   1.110  -0.173  1.00  0.00
ATOM   5794 H16S PA    298     -25.918   0.332  -1.725  1.00  0.00
ATOM   5795 H16T PA    298     -24.566  -0.405  -0.718  1.00  0.00
ATOM   5796 C115 PA    298     -26.534  -0.535   0.191  1.00  0.00
ATOM   5797 H15R PA    298     -27.262   0.171   0.645  1.00  0.00
ATOM   5798 H15S PA    298     -26.981  -1.410  -0.328  1.00  0.00
ATOM   5799 C114 PA    298     -25.940  -1.139   1.485  1.00  0.00
ATOM   5800 H14R PA    298     -25.223  -1.939   1.203  1.00  0.00
ATOM   5801 H14S PA    298     -25.404  -0.375   2.089  1.00  0.00
ATOM   5802 C113 PA    298     -27.018  -1.798   2.399  1.00  0.00
ATOM   5803 H13R PA    298     -27.765  -1.058   2.758  1.00  0.00
ATOM   5804 H13S PA    298     -27.625  -2.587   1.904  1.00  0.00
ATOM   5805 C112 PA    298     -26.466  -2.498   3.644  1.00  0.00
ATOM   5806 H12R PA    298     -27.187  -2.860   4.408  1.00  0.00
ATOM   5807 H12S PA    298     -25.979  -3.378   3.174  1.00  0.00
ATOM   5808 C111 PA    298     -25.514  -1.587   4.476  1.00  0.00
ATOM   5809 H11R PA    298     -24.958  -2.218   5.202  1.00  0.00
ATOM   5810 H11S PA    298     -24.813  -0.958   3.887  1.00  0.00
ATOM   5811 C110 PA    298     -26.118  -0.403   5.249  1.00  0.00
ATOM   5812 H10R PA    298     -26.740   0.222   4.573  1.00  0.00
ATOM   5813 H10S PA    298     -26.781  -0.824   6.034  1.00  0.00
ATOM   5814  C19 PA    298     -25.029   0.415   6.028  1.00  0.00
ATOM   5815  H9R PA    298     -25.283   0.141   7.074  1.00  0.00
ATOM   5816  H9S PA    298     -24.024  -0.025   5.851  1.00  0.00
ATOM   5817  C18 PA    298     -25.059   1.883   5.701  1.00  0.00
ATOM   5818  H8R PA    298     -25.217   2.120   4.627  1.00  0.00
ATOM   5819  H8S PA    298     -25.980   2.259   6.194  1.00  0.00
ATOM   5820  C17 PA    298     -23.934   2.830   6.315  1.00  0.00
ATOM   5821  H7R PA    298     -23.076   2.787   5.611  1.00  0.00
ATOM   5822  H7S PA    298     -24.251   3.893   6.253  1.00  0.00
ATOM   5823  C16 PA    298     -23.561   2.473   7.766  1.00  0.00
ATOM   5824  H6R PA    298     -24.455   2.460   8.425  1.00  0.00
ATOM   5825  H6S PA    298     -23.213   1.428   7.910  1.00  0.00
ATOM   5826  C15 PA    298     -22.444   3.491   8.130  1.00  0.00
ATOM   5827  H5R PA    298     -21.577   3.453   7.436  1.00  0.00
ATOM   5828  H5S PA    298     -22.842   4.528   8.087  1.00  0.00
ATOM   5829  C14 PA    298     -21.919   3.298   9.661  1.00  0.00
ATOM   5830  H4R PA    298     -21.864   2.219   9.923  1.00  0.00
ATOM   5831  H4S PA    298     -20.871   3.663   9.610  1.00  0.00
ATOM   5832  C13 PA    298     -22.642   4.161  10.740  1.00  0.00
ATOM   5833  H3R PA    298     -22.438   5.237  10.550  1.00  0.00
ATOM   5834  H3S PA    298     -23.746   4.040  10.700  1.00  0.00
ATOM   5835  C12 PA    298     -22.211   3.803  12.204  1.00  0.00
ATOM   5836  H2R PA    298     -21.102   3.775  12.141  1.00  0.00
ATOM   5837  H2S PA    298     -22.543   4.637  12.858  1.00  0.00
TER   
ATOM   5838  C11 PC    299     -22.778   2.490  12.656  1.00  0.00
ATOM   5839  O12 PC    299     -22.214   1.419  12.516  1.00  0.00
ATOM   5840  O11 PC    299     -23.831   2.720  13.304  1.00  0.00
ATOM   5841  C1  PC    299     -24.570   1.487  13.694  1.00  0.00
ATOM   5842  HR  PC    299     -25.644   1.772  13.694  1.00  0.00
ATOM   5843  HS  PC    299     -24.426   0.715  12.909  1.00  0.00
ATOM   5844  C2  PC    299     -24.384   0.966  15.171  1.00  0.00
ATOM   5845  HX  PC    299     -25.189   0.253  15.452  1.00  0.00
ATOM   5846  C3  PC    299     -24.538   2.140  16.104  1.00  0.00
ATOM   5847  HA  PC    299     -23.652   2.803  16.208  1.00  0.00
ATOM   5848  HB  PC    299     -25.357   2.728  15.639  1.00  0.00
ATOM   5849  O31 PC    299     -24.901   1.682  17.370  1.00  0.00
ATOM   5850  P31 PC    299     -23.904   1.633  18.593  1.00  0.00
ATOM   5851  O32 PC    299     -23.408   0.128  18.467  1.00  0.00
ATOM   5852  C31 PC    299     -23.003  -0.641  19.655  1.00  0.00
ATOM   5853  H1A PC    299     -22.072  -1.217  19.463  1.00  0.00
ATOM   5854  H1B PC    299     -22.673   0.007  20.495  1.00  0.00
ATOM   5855  C32 PC    299     -24.142  -1.530  20.184  1.00  0.00
ATOM   5856  H2A PC    299     -24.031  -1.832  21.215  1.00  0.00
ATOM   5857  H2B PC    299     -25.027  -0.911  20.213  1.00  0.00
ATOM   5858  N31 PC    299     -24.485  -2.853  19.330  1.00  0.00
ATOM   5859  C33 PC    299     -23.297  -3.697  19.401  1.00  0.00
ATOM   5860  H3A PC    299     -22.486  -3.092  19.025  1.00  0.00
ATOM   5861  H3B PC    299     -23.103  -3.972  20.427  1.00  0.00
ATOM   5862  H3C PC    299     -23.439  -4.536  18.736  1.00  0.00
ATOM   5863  C34 PC    299     -25.653  -3.569  19.889  1.00  0.00
ATOM   5864  H4A PC    299     -25.722  -4.535  19.411  1.00  0.00
ATOM   5865  H4B PC    299     -25.586  -3.811  20.939  1.00  0.00
ATOM   5866  H4C PC    299     -26.565  -3.021  19.702  1.00  0.00
ATOM   5867  C35 PC    299     -24.788  -2.513  17.884  1.00  0.00
ATOM   5868  H5A PC    299     -25.534  -1.735  17.952  1.00  0.00
ATOM   5869  H5B PC    299     -25.200  -3.351  17.343  1.00  0.00
ATOM   5870  H5C PC    299     -23.874  -2.091  17.493  1.00  0.00
ATOM   5871  O33 PC    299     -22.790   2.647  18.318  1.00  0.00
ATOM   5872  O34 PC    299     -24.641   1.859  19.908  1.00  0.00
ATOM   5873  O21 PC    299     -23.041   0.467  15.358  1.00  0.00
ATOM   5874  C21 PC    299     -22.727  -0.686  14.805  1.00  0.00
ATOM   5875  O22 PC    299     -23.511  -1.365  14.105  1.00  0.00
TER   
ATOM   5876  C12 OL    300     -21.309  -0.992  15.233  1.00  0.00
ATOM   5877  H2R OL    300     -21.348  -1.058  16.342  1.00  0.00
ATOM   5878  H2S OL    300     -20.533  -0.254  14.937  1.00  0.00
ATOM   5879  C13 OL    300     -20.885  -2.402  14.735  1.00  0.00
ATOM   5880  H3R OL    300     -21.691  -3.161  14.825  1.00  0.00
ATOM   5881  H3S OL    300     -19.981  -2.684  15.316  1.00  0.00
ATOM   5882  C14 OL    300     -20.504  -2.505  13.272  1.00  0.00
ATOM   5883  H4R OL    300     -19.503  -2.063  13.082  1.00  0.00
ATOM   5884  H4S OL    300     -21.192  -1.847  12.700  1.00  0.00
ATOM   5885  C15 OL    300     -20.629  -3.886  12.632  1.00  0.00
ATOM   5886  H5R OL    300     -21.659  -4.005  12.235  1.00  0.00
ATOM   5887  H5S OL    300     -20.596  -4.671  13.417  1.00  0.00
ATOM   5888  C16 OL    300     -19.805  -4.309  11.427  1.00  0.00
ATOM   5889  H6R OL    300     -20.095  -5.314  11.053  1.00  0.00
ATOM   5890  H6S OL    300     -18.758  -4.337  11.798  1.00  0.00
ATOM   5891  C17 OL    300     -19.811  -3.322  10.236  1.00  0.00
ATOM   5892  H7R OL    300     -19.175  -2.454  10.511  1.00  0.00
ATOM   5893  H7S OL    300     -20.836  -2.911  10.116  1.00  0.00
ATOM   5894  C18 OL    300     -19.220  -3.848   8.929  1.00  0.00
ATOM   5895  H8R OL    300     -18.229  -4.268   9.204  1.00  0.00
ATOM   5896  H8S OL    300     -19.034  -2.977   8.265  1.00  0.00
ATOM   5897  C19 OL    300     -20.227  -4.688   8.168  1.00  0.00
ATOM   5898  H9R OL    300     -20.456  -5.606   8.728  1.00  0.00
ATOM   5899 C110 OL    300     -20.749  -4.371   6.987  1.00  0.00
ATOM   5900 H10R OL    300     -21.451  -5.093   6.544  1.00  0.00
ATOM   5901 C111 OL    300     -20.551  -3.169   6.049  1.00  0.00
ATOM   5902 H11R OL    300     -19.971  -3.440   5.141  1.00  0.00
ATOM   5903 H11S OL    300     -19.903  -2.434   6.573  1.00  0.00
ATOM   5904 C112 OL    300     -21.866  -2.477   5.543  1.00  0.00
ATOM   5905 H12R OL    300     -22.315  -2.004   6.443  1.00  0.00
ATOM   5906 H12S OL    300     -22.492  -3.228   5.017  1.00  0.00
ATOM   5907 C113 OL    300     -21.613  -1.345   4.536  1.00  0.00
ATOM   5908 H13R OL    300     -22.615  -0.961   4.250  1.00  0.00
ATOM   5909 H13S OL    300     -21.107  -1.750   3.633  1.00  0.00
ATOM   5910 C114 OL    300     -20.841  -0.210   5.097  1.00  0.00
ATOM   5911 H14R OL    300     -19.838  -0.513   5.468  1.00  0.00
ATOM   5912 H14S OL    300     -21.395   0.264   5.935  1.00  0.00
ATOM   5913 C115 OL    300     -20.556   0.745   3.924  1.00  0.00
ATOM   5914 H15R OL    300     -19.847   0.420   3.132  1.00  0.00
ATOM   5915 H15S OL    300     -19.959   1.532   4.434  1.00  0.00
ATOM   5916 C116 OL    300     -21.701   1.514   3.316  1.00  0.00
ATOM   5917 H16R OL    300     -22.150   2.249   4.017  1.00  0.00
ATOM   5918 H16S OL    300     -22.456   0.728   3.101  1.00  0.00
ATOM   5919 C117 OL    300     -21.259   2.353   2.045  1.00  0.00
ATOM   5920 H17R OL    300     -22.186   2.681   1.529  1.00  0.00
ATOM   5921 H17S OL    300     -20.791   1.805   1.198  1.00  0.00
ATOM   5922 C118 OL    300     -20.524   3.628   2.369  1.00  0.00
ATOM   5923 H18R OL    300     -20.485   4.361   1.534  1.00  0.00
ATOM   5924 H18S OL    300     -19.520   3.290   2.703  1.00  0.00
ATOM   5925 H18T OL    300     -20.980   4.051   3.290  1.00  0.00
TER   
ATOM   5926 C116 PA    301      20.235  17.263  -2.646  1.00  0.00
ATOM   5927 H16R PA    301      20.617  16.246  -2.878  1.00  0.00
ATOM   5928 H16S PA    301      20.282  17.899  -3.556  1.00  0.00
ATOM   5929 H16T PA    301      19.206  17.012  -2.309  1.00  0.00
ATOM   5930 C115 PA    301      21.009  17.818  -1.510  1.00  0.00
ATOM   5931 H15R PA    301      20.744  17.350  -0.538  1.00  0.00
ATOM   5932 H15S PA    301      22.092  17.738  -1.748  1.00  0.00
ATOM   5933 C114 PA    301      20.968  19.330  -1.524  1.00  0.00
ATOM   5934 H14R PA    301      21.735  19.854  -0.915  1.00  0.00
ATOM   5935 H14S PA    301      21.137  19.629  -2.581  1.00  0.00
ATOM   5936 C113 PA    301      19.629  19.899  -1.164  1.00  0.00
ATOM   5937 H13R PA    301      19.832  20.973  -0.965  1.00  0.00
ATOM   5938 H13S PA    301      18.912  19.799  -2.006  1.00  0.00
ATOM   5939 C112 PA    301      18.892  19.266   0.015  1.00  0.00
ATOM   5940 H12R PA    301      17.938  19.833   0.045  1.00  0.00
ATOM   5941 H12S PA    301      18.517  18.235  -0.157  1.00  0.00
ATOM   5942 C111 PA    301      19.763  19.317   1.335  1.00  0.00
ATOM   5943 H11R PA    301      19.174  18.909   2.184  1.00  0.00
ATOM   5944 H11S PA    301      20.738  18.804   1.196  1.00  0.00
ATOM   5945 C110 PA    301      20.037  20.798   1.731  1.00  0.00
ATOM   5946 H10R PA    301      20.667  21.333   0.989  1.00  0.00
ATOM   5947 H10S PA    301      19.036  21.276   1.796  1.00  0.00
ATOM   5948  C19 PA    301      20.732  20.780   3.045  1.00  0.00
ATOM   5949  H9R PA    301      20.280  20.255   3.913  1.00  0.00
ATOM   5950  H9S PA    301      21.745  20.353   2.884  1.00  0.00
ATOM   5951  C18 PA    301      20.838  22.122   3.666  1.00  0.00
ATOM   5952  H8R PA    301      20.841  22.882   2.856  1.00  0.00
ATOM   5953  H8S PA    301      19.979  22.336   4.337  1.00  0.00
ATOM   5954  C17 PA    301      22.009  22.438   4.584  1.00  0.00
ATOM   5955  H7R PA    301      22.949  22.038   4.146  1.00  0.00
ATOM   5956  H7S PA    301      22.055  23.546   4.646  1.00  0.00
ATOM   5957  C16 PA    301      21.978  21.768   6.033  1.00  0.00
ATOM   5958  H6R PA    301      20.963  21.801   6.482  1.00  0.00
ATOM   5959  H6S PA    301      22.110  20.683   5.836  1.00  0.00
ATOM   5960  C15 PA    301      23.189  22.338   6.882  1.00  0.00
ATOM   5961  H5R PA    301      24.148  22.040   6.407  1.00  0.00
ATOM   5962  H5S PA    301      23.188  23.422   7.123  1.00  0.00
ATOM   5963  C14 PA    301      23.260  21.541   8.163  1.00  0.00
ATOM   5964  H4R PA    301      23.201  20.457   7.924  1.00  0.00
[truncated: 3,484,026 more chars]
