# Supplementary material for: Prediction of dynamic allostery for the transmembrane domain of the sweet taste receptor subunit, TAS1R3
Source: Commun Biol. 2023 Apr 3;6:340. doi: 10.1038/s42003-023-04705-5 (PMC10070457; doi:10.1038/s42003-023-04705-5)
Supplement: Supplementary file 3 — Supplementary Data 1 [file 42003_2023_4705_MOESM3_ESM.zip › Supplementary Data 1/1_Initial/Lactisole_mTas1r3_Initial.pdb]

CRYST1   73.239   73.239  112.742  90.00  90.00  90.00 P 1           1
ATOM      1  N   GLU     1      -2.218  14.894 -21.334  1.00  0.00
ATOM      2  H1  GLU     1      -1.791  15.318 -20.523  1.00  0.00
ATOM      3  H2  GLU     1      -2.234  15.571 -22.084  1.00  0.00
ATOM      4  H3  GLU     1      -1.802  13.986 -21.482  1.00  0.00
ATOM      5  CA  GLU     1      -3.599  14.634 -21.028  1.00  0.00
ATOM      6  HA  GLU     1      -4.213  15.200 -21.729  1.00  0.00
ATOM      7  CB  GLU     1      -3.990  13.147 -21.120  1.00  0.00
ATOM      8  HB2 GLU     1      -3.318  12.593 -20.464  1.00  0.00
ATOM      9  HB3 GLU     1      -5.012  13.056 -20.752  1.00  0.00
ATOM     10  CG  GLU     1      -3.906  12.575 -22.537  1.00  0.00
ATOM     11  HG2 GLU     1      -4.518  13.164 -23.220  1.00  0.00
ATOM     12  HG3 GLU     1      -2.872  12.577 -22.882  1.00  0.00
ATOM     13  CD  GLU     1      -4.425  11.143 -22.498  1.00  0.00
ATOM     14  OE1 GLU     1      -5.602  10.951 -22.091  1.00  0.00
ATOM     15  OE2 GLU     1      -3.654  10.221 -22.876  1.00  0.00
ATOM     16  C   GLU     1      -3.893  15.101 -19.638  1.00  0.00
ATOM     17  O   GLU     1      -3.085  14.976 -18.717  1.00  0.00
ATOM     18  N   PRO     2      -5.060  15.665 -19.493  1.00  0.00
ATOM     19  CD  PRO     2      -5.682  16.389 -20.590  1.00  0.00
ATOM     20  HD2 PRO     2      -6.249  15.679 -21.192  1.00  0.00
ATOM     21  HD3 PRO     2      -4.894  16.832 -21.199  1.00  0.00
ATOM     22  CG  PRO     2      -6.578  17.450 -19.926  1.00  0.00
ATOM     23  HG2 PRO     2      -7.533  17.517 -20.448  1.00  0.00
ATOM     24  HG3 PRO     2      -6.086  18.423 -19.942  1.00  0.00
ATOM     25  CB  PRO     2      -6.761  16.950 -18.479  1.00  0.00
ATOM     26  HB2 PRO     2      -7.626  16.297 -18.363  1.00  0.00
ATOM     27  HB3 PRO     2      -6.838  17.782 -17.779  1.00  0.00
ATOM     28  CA  PRO     2      -5.478  16.164 -18.216  1.00  0.00
ATOM     29  HA  PRO     2      -4.741  16.892 -17.877  1.00  0.00
ATOM     30  C   PRO     2      -5.603  15.075 -17.203  1.00  0.00
ATOM     31  O   PRO     2      -5.405  15.348 -16.019  1.00  0.00
ATOM     32  N   VAL     3      -5.937  13.841 -17.623  1.00  0.00
ATOM     33  H   VAL     3      -6.123  13.608 -18.588  1.00  0.00
ATOM     34  CA  VAL     3      -6.040  12.805 -16.643  1.00  0.00
ATOM     35  HA  VAL     3      -6.710  13.084 -15.830  1.00  0.00
ATOM     36  CB  VAL     3      -6.493  11.489 -17.207  1.00  0.00
ATOM     37  HB  VAL     3      -7.486  11.605 -17.642  1.00  0.00
ATOM     38  CG1 VAL     3      -5.509  11.021 -18.293  1.00  0.00
ATOM     39 HG11 VAL     3      -4.516  10.904 -17.858  1.00  0.00
ATOM     40 HG12 VAL     3      -5.842  10.066 -18.699  1.00  0.00
ATOM     41 HG13 VAL     3      -5.470  11.761 -19.092  1.00  0.00
ATOM     42  CG2 VAL     3      -6.641  10.499 -16.039  1.00  0.00
ATOM     43 HG21 VAL     3      -7.377  10.879 -15.331  1.00  0.00
ATOM     44 HG22 VAL     3      -6.970   9.532 -16.421  1.00  0.00
ATOM     45 HG23 VAL     3      -5.681  10.383 -15.536  1.00  0.00
ATOM     46  C   VAL     3      -4.688  12.629 -16.037  1.00  0.00
ATOM     47  O   VAL     3      -4.551  12.574 -14.822  1.00  0.00
ATOM     48  N   VAL     4      -3.637  12.579 -16.869  1.00  0.00
ATOM     49  H   VAL     4      -3.774  12.693 -17.863  1.00  0.00
ATOM     50  CA  VAL     4      -2.302  12.372 -16.385  1.00  0.00
ATOM     51  HA  VAL     4      -2.228  11.497 -15.739  1.00  0.00
ATOM     52  CB  VAL     4      -1.300  12.234 -17.495  1.00  0.00
ATOM     53  HB  VAL     4      -1.349  13.105 -18.148  1.00  0.00
ATOM     54  CG1 VAL     4       0.109  12.132 -16.880  1.00  0.00
ATOM     55 HG11 VAL     4       0.159  11.261 -16.227  1.00  0.00
ATOM     56 HG12 VAL     4       0.847  12.031 -17.676  1.00  0.00
ATOM     57 HG13 VAL     4       0.320  13.032 -16.302  1.00  0.00
ATOM     58  CG2 VAL     4      -1.694  11.024 -18.360  1.00  0.00
ATOM     59 HG21 VAL     4      -2.689  11.182 -18.775  1.00  0.00
ATOM     60 HG22 VAL     4      -0.976  10.908 -19.172  1.00  0.00
ATOM     61 HG23 VAL     4      -1.696  10.123 -17.746  1.00  0.00
ATOM     62  C   VAL     4      -1.891  13.540 -15.546  1.00  0.00
ATOM     63  O   VAL     4      -1.117  13.382 -14.605  1.00  0.00
ATOM     64  N   LEU     5      -2.368  14.750 -15.895  1.00  0.00
ATOM     65  H   LEU     5      -2.990  14.835 -16.687  1.00  0.00
ATOM     66  CA  LEU     5      -2.010  15.944 -15.178  1.00  0.00
ATOM     67  HA  LEU     5      -0.925  16.052 -15.179  1.00  0.00
ATOM     68  CB  LEU     5      -2.631  17.202 -15.822  1.00  0.00
ATOM     69  HB2 LEU     5      -2.135  17.178 -16.792  1.00  0.00
ATOM     70  HB3 LEU     5      -3.706  17.090 -15.961  1.00  0.00
ATOM     71  CG  LEU     5      -2.340  18.551 -15.129  1.00  0.00
ATOM     72  HG  LEU     5      -2.620  19.350 -15.815  1.00  0.00
ATOM     73  CD1 LEU     5      -3.118  18.712 -13.810  1.00  0.00
ATOM     74 HD11 LEU     5      -2.838  17.913 -13.123  1.00  0.00
ATOM     75 HD12 LEU     5      -2.879  19.676 -13.362  1.00  0.00
ATOM     76 HD13 LEU     5      -4.188  18.660 -14.010  1.00  0.00
ATOM     77  CD2 LEU     5      -0.829  18.783 -14.961  1.00  0.00
ATOM     78 HD21 LEU     5      -0.351  18.788 -15.940  1.00  0.00
ATOM     79 HD22 LEU     5      -0.660  19.741 -14.470  1.00  0.00
ATOM     80 HD23 LEU     5      -0.404  17.984 -14.353  1.00  0.00
ATOM     81  C   LEU     5      -2.488  15.843 -13.760  1.00  0.00
ATOM     82  O   LEU     5      -1.732  16.120 -12.831  1.00  0.00
ATOM     83  N   SER     6      -3.752  15.428 -13.551  1.00  0.00
ATOM     84  H   SER     6      -4.346  15.145 -14.318  1.00  0.00
ATOM     85  CA  SER     6      -4.283  15.361 -12.218  1.00  0.00
ATOM     86  HA  SER     6      -4.182  16.344 -11.757  1.00  0.00
ATOM     87  CB  SER     6      -5.764  14.948 -12.174  1.00  0.00
ATOM     88  HB2 SER     6      -6.119  14.996 -11.145  1.00  0.00
ATOM     89  HB3 SER     6      -6.346  15.633 -12.791  1.00  0.00
ATOM     90  OG  SER     6      -5.915  13.624 -12.666  1.00  0.00
ATOM     91  HG  SER     6      -6.842  13.375 -12.635  1.00  0.00
ATOM     92  C   SER     6      -3.514  14.339 -11.443  1.00  0.00
ATOM     93  O   SER     6      -3.173  14.545 -10.279  1.00  0.00
ATOM     94  N   LEU     7      -3.202  13.214 -12.103  1.00  0.00
ATOM     95  H   LEU     7      -3.468  13.165 -13.076  1.00  0.00
ATOM     96  CA  LEU     7      -2.513  12.096 -11.530  1.00  0.00
ATOM     97  HA  LEU     7      -3.089  11.662 -10.713  1.00  0.00
ATOM     98  CB  LEU     7      -2.330  11.031 -12.620  1.00  0.00
ATOM     99  HB2 LEU     7      -2.167  11.653 -13.500  1.00  0.00
ATOM    100  HB3 LEU     7      -1.464  10.387 -12.465  1.00  0.00
ATOM    101  CG  LEU     7      -3.585  10.162 -12.831  1.00  0.00
ATOM    102  HG  LEU     7      -3.555   9.360 -12.094  1.00  0.00
ATOM    103  CD1 LEU     7      -4.900  10.942 -12.686  1.00  0.00
ATOM    104 HD11 LEU     7      -4.931  11.744 -13.423  1.00  0.00
ATOM    105 HD12 LEU     7      -5.742  10.269 -12.847  1.00  0.00
ATOM    106 HD13 LEU     7      -4.962  11.367 -11.684  1.00  0.00
ATOM    107  CD2 LEU     7      -3.502   9.386 -14.154  1.00  0.00
ATOM    108 HD21 LEU     7      -2.626   8.737 -14.141  1.00  0.00
ATOM    109 HD22 LEU     7      -4.400   8.781 -14.278  1.00  0.00
ATOM    110 HD23 LEU     7      -3.421  10.089 -14.983  1.00  0.00
ATOM    111  C   LEU     7      -1.164  12.519 -11.025  1.00  0.00
ATOM    112  O   LEU     7      -0.797  12.202  -9.894  1.00  0.00
ATOM    113  N   LEU     8      -0.391  13.245 -11.853  1.00  0.00
ATOM    114  H   LEU     8      -0.754  13.514 -12.756  1.00  0.00
ATOM    115  CA  LEU     8       0.932  13.676 -11.494  1.00  0.00
ATOM    116  HA  LEU     8       1.501  12.810 -11.156  1.00  0.00
ATOM    117  CB  LEU     8       1.682  14.330 -12.665  1.00  0.00
ATOM    118  HB2 LEU     8       0.993  15.128 -12.944  1.00  0.00
ATOM    119  HB3 LEU     8       2.634  14.763 -12.358  1.00  0.00
ATOM    120  CG  LEU     8       1.907  13.401 -13.873  1.00  0.00
ATOM    121  HG  LEU     8       0.938  13.075 -14.251  1.00  0.00
ATOM    122  CD1 LEU     8       2.671  14.131 -14.986  1.00  0.00
ATOM    123 HD11 LEU     8       3.640  14.457 -14.608  1.00  0.00
ATOM    124 HD12 LEU     8       2.819  13.456 -15.829  1.00  0.00
ATOM    125 HD13 LEU     8       2.098  14.999 -15.312  1.00  0.00
ATOM    126  CD2 LEU     8       2.568  12.073 -13.461  1.00  0.00
ATOM    127 HD21 LEU     8       1.929  11.555 -12.747  1.00  0.00
ATOM    128 HD22 LEU     8       2.709  11.448 -14.343  1.00  0.00
ATOM    129 HD23 LEU     8       3.536  12.275 -13.002  1.00  0.00
ATOM    130  C   LEU     8       0.865  14.701 -10.404  1.00  0.00
ATOM    131  O   LEU     8       1.641  14.654  -9.451  1.00  0.00
ATOM    132  N   LEU     9      -0.072  15.660 -10.513  1.00  0.00
ATOM    133  H   LEU     9      -0.714  15.672 -11.293  1.00  0.00
ATOM    134  CA  LEU     9      -0.147  16.726  -9.554  1.00  0.00
ATOM    135  HA  LEU     9       0.841  17.178  -9.467  1.00  0.00
ATOM    136  CB  LEU     9      -1.158  17.822  -9.934  1.00  0.00
ATOM    137  HB2 LEU     9      -2.040  17.243 -10.206  1.00  0.00
ATOM    138  HB3 LEU     9      -1.402  18.488  -9.106  1.00  0.00
ATOM    139  CG  LEU     9      -0.698  18.657 -11.146  1.00  0.00
ATOM    140  HG  LEU     9      -0.639  18.000 -12.014  1.00  0.00
ATOM    141  CD1 LEU     9      -1.671  19.812 -11.442  1.00  0.00
ATOM    142 HD11 LEU     9      -1.730  20.470 -10.575  1.00  0.00
ATOM    143 HD12 LEU     9      -1.313  20.378 -12.302  1.00  0.00
ATOM    144 HD13 LEU     9      -2.660  19.408 -11.659  1.00  0.00
ATOM    145  CD2 LEU     9       0.755  19.134 -10.976  1.00  0.00
ATOM    146 HD21 LEU     9       1.413  18.270 -10.880  1.00  0.00
ATOM    147 HD22 LEU     9       1.050  19.720 -11.847  1.00  0.00
ATOM    148 HD23 LEU     9       0.833  19.750 -10.080  1.00  0.00
ATOM    149  C   LEU     9      -0.498  16.170  -8.209  1.00  0.00
ATOM    150  O   LEU     9      -0.005  16.646  -7.188  1.00  0.00
ATOM    151  N   LEU    10      -1.374  15.149  -8.181  1.00  0.00
ATOM    152  H   LEU    10      -1.735  14.810  -9.061  1.00  0.00
ATOM    153  CA  LEU    10      -1.825  14.519  -6.972  1.00  0.00
ATOM    154  HA  LEU    10      -2.239  15.268  -6.296  1.00  0.00
ATOM    155  CB  LEU    10      -2.919  13.479  -7.285  1.00  0.00
ATOM    156  HB2 LEU    10      -3.568  14.067  -7.934  1.00  0.00
ATOM    157  HB3 LEU    10      -2.517  12.633  -7.843  1.00  0.00
ATOM    158  CG  LEU    10      -3.732  12.960  -6.079  1.00  0.00
ATOM    159  HG  LEU    10      -4.256  13.797  -5.619  1.00  0.00
ATOM    160  CD1 LEU    10      -4.753  11.903  -6.531  1.00  0.00
ATOM    161 HD11 LEU    10      -4.230  11.065  -6.991  1.00  0.00
ATOM    162 HD12 LEU    10      -5.317  11.549  -5.668  1.00  0.00
ATOM    163 HD13 LEU    10      -5.438  12.345  -7.255  1.00  0.00
ATOM    164  CD2 LEU    10      -2.847  12.471  -4.924  1.00  0.00
ATOM    165 HD21 LEU    10      -2.221  13.291  -4.572  1.00  0.00
ATOM    166 HD22 LEU    10      -3.477  12.119  -4.107  1.00  0.00
ATOM    167 HD23 LEU    10      -2.214  11.655  -5.271  1.00  0.00
ATOM    168  C   LEU    10      -0.640  13.843  -6.335  1.00  0.00
ATOM    169  O   LEU    10      -0.484  13.837  -5.115  1.00  0.00
ATOM    170  N   LEU    11       0.235  13.259  -7.174  1.00  0.00
ATOM    171  H   LEU    11       0.038  13.365  -8.159  1.00  0.00
ATOM    172  CA  LEU    11       1.425  12.549  -6.789  1.00  0.00
ATOM    173  HA  LEU    11       1.175  11.688  -6.169  1.00  0.00
ATOM    174  CB  LEU    11       2.142  12.047  -8.065  1.00  0.00
ATOM    175  HB2 LEU    11       1.418  11.330  -8.451  1.00  0.00
ATOM    176  HB3 LEU    11       2.213  12.894  -8.747  1.00  0.00
ATOM    177  CG  LEU    11       3.525  11.367  -7.942  1.00  0.00
ATOM    178  HG  LEU    11       3.479  10.580  -7.189  1.00  0.00
ATOM    179  CD1 LEU    11       3.915  10.756  -9.298  1.00  0.00
ATOM    180 HD11 LEU    11       3.962  11.542 -10.051  1.00  0.00
ATOM    181 HD12 LEU    11       4.890  10.276  -9.214  1.00  0.00
ATOM    182 HD13 LEU    11       3.170  10.016  -9.591  1.00  0.00
ATOM    183  CD2 LEU    11       4.647  12.293  -7.440  1.00  0.00
ATOM    184 HD21 LEU    11       4.391  12.672  -6.451  1.00  0.00
ATOM    185 HD22 LEU    11       5.582  11.735  -7.384  1.00  0.00
ATOM    186 HD23 LEU    11       4.765  13.129  -8.130  1.00  0.00
ATOM    187  C   LEU    11       2.350  13.478  -6.075  1.00  0.00
ATOM    188  O   LEU    11       2.915  13.130  -5.039  1.00  0.00
ATOM    189  N   CYS    12       2.543  14.685  -6.632  1.00  0.00
ATOM    190  H   CYS    12       2.018  14.960  -7.450  1.00  0.00
ATOM    191  CA  CYS    12       3.481  15.618  -6.082  1.00  0.00
ATOM    192  HA  CYS    12       4.464  15.149  -6.043  1.00  0.00
ATOM    193  CB  CYS    12       3.583  16.905  -6.919  1.00  0.00
ATOM    194  HB2 CYS    12       3.922  16.691  -7.933  1.00  0.00
ATOM    195  HB3 CYS    12       2.627  17.427  -6.959  1.00  0.00
ATOM    196  SG  CYS    12       4.774  18.088  -6.229  1.00  0.00
ATOM    197  HG  CYS    12       4.601  19.019  -7.163  1.00  0.00
ATOM    198  C   CYS    12       3.041  16.002  -4.708  1.00  0.00
ATOM    199  O   CYS    12       3.849  16.067  -3.783  1.00  0.00
ATOM    200  N   LEU    13       1.734  16.261  -4.531  1.00  0.00
ATOM    201  H   LEU    13       1.074  16.186  -5.291  1.00  0.00
ATOM    202  CA  LEU    13       1.248  16.667  -3.248  1.00  0.00
ATOM    203  HA  LEU    13       1.821  17.531  -2.910  1.00  0.00
ATOM    204  CB  LEU    13      -0.247  17.050  -3.284  1.00  0.00
ATOM    205  HB2 LEU    13      -0.211  17.870  -4.001  1.00  0.00
ATOM    206  HB3 LEU    13      -0.869  16.248  -3.681  1.00  0.00
ATOM    207  CG  LEU    13      -0.848  17.557  -1.952  1.00  0.00
ATOM    208  HG  LEU    13      -1.831  17.977  -2.164  1.00  0.00
ATOM    209  CD1 LEU    13      -0.984  16.437  -0.908  1.00  0.00
ATOM    210 HD11 LEU    13      -0.001  16.016  -0.695  1.00  0.00
ATOM    211 HD12 LEU    13      -1.410  16.844   0.009  1.00  0.00
ATOM    212 HD13 LEU    13      -1.637  15.655  -1.296  1.00  0.00
ATOM    213  CD2 LEU    13      -0.086  18.788  -1.425  1.00  0.00
ATOM    214 HD21 LEU    13      -0.143  19.592  -2.158  1.00  0.00
ATOM    215 HD22 LEU    13      -0.534  19.119  -0.488  1.00  0.00
ATOM    216 HD23 LEU    13       0.958  18.525  -1.255  1.00  0.00
ATOM    217  C   LEU    13       1.448  15.527  -2.301  1.00  0.00
ATOM    218  O   LEU    13       1.865  15.722  -1.160  1.00  0.00
ATOM    219  N   VAL    14       1.174  14.293  -2.765  1.00  0.00
ATOM    220  H   VAL    14       0.878  14.138  -3.718  1.00  0.00
ATOM    221  CA  VAL    14       1.258  13.165  -1.889  1.00  0.00
ATOM    222  HA  VAL    14       0.674  13.341  -0.985  1.00  0.00
ATOM    223  CB  VAL    14       0.804  11.882  -2.509  1.00  0.00
ATOM    224  HB  VAL    14       1.422  11.635  -3.372  1.00  0.00
ATOM    225  CG1 VAL    14       0.947  10.782  -1.446  1.00  0.00
ATOM    226 HG11 VAL    14       0.329  11.028  -0.582  1.00  0.00
ATOM    227 HG12 VAL    14       0.624   9.828  -1.864  1.00  0.00
ATOM    228 HG13 VAL    14       1.990  10.708  -1.137  1.00  0.00
ATOM    229  CG2 VAL    14      -0.639  12.060  -3.011  1.00  0.00
ATOM    230 HG21 VAL    14      -0.671  12.860  -3.751  1.00  0.00
ATOM    231 HG22 VAL    14      -0.983  11.131  -3.466  1.00  0.00
ATOM    232 HG23 VAL    14      -1.287  12.315  -2.173  1.00  0.00
ATOM    233  C   VAL    14       2.670  12.997  -1.419  1.00  0.00
ATOM    234  O   VAL    14       2.905  12.725  -0.243  1.00  0.00
ATOM    235  N   LEU    15       3.650  13.158  -2.323  1.00  0.00
ATOM    236  H   LEU    15       3.445  13.402  -3.281  1.00  0.00
ATOM    237  CA  LEU    15       5.022  12.992  -1.942  1.00  0.00
ATOM    238  HA  LEU    15       5.157  11.995  -1.523  1.00  0.00
ATOM    239  CB  LEU    15       5.977  13.156  -3.142  1.00  0.00
ATOM    240  HB2 LEU    15       5.632  12.339  -3.776  1.00  0.00
ATOM    241  HB3 LEU    15       5.823  14.104  -3.657  1.00  0.00
ATOM    242  CG  LEU    15       7.480  12.973  -2.840  1.00  0.00
ATOM    243  HG  LEU    15       8.004  12.903  -3.793  1.00  0.00
ATOM    244  CD1 LEU    15       8.071  14.129  -2.014  1.00  0.00
ATOM    245 HD11 LEU    15       7.548  14.200  -1.060  1.00  0.00
ATOM    246 HD12 LEU    15       9.130  13.943  -1.834  1.00  0.00
ATOM    247 HD13 LEU    15       7.955  15.064  -2.562  1.00  0.00
ATOM    248  CD2 LEU    15       7.744  11.595  -2.213  1.00  0.00
ATOM    249 HD21 LEU    15       7.426  10.814  -2.904  1.00  0.00
ATOM    250 HD22 LEU    15       8.809  11.487  -2.008  1.00  0.00
ATOM    251 HD23 LEU    15       7.184  11.506  -1.282  1.00  0.00
ATOM    252  C   LEU    15       5.344  14.041  -0.920  1.00  0.00
ATOM    253  O   LEU    15       6.001  13.757   0.080  1.00  0.00
ATOM    254  N   GLY    16       4.876  15.283  -1.141  1.00  0.00
ATOM    255  H   GLY    16       4.285  15.482  -1.935  1.00  0.00
ATOM    256  CA  GLY    16       5.206  16.361  -0.251  1.00  0.00
ATOM    257  HA2 GLY    16       6.290  16.460  -0.188  1.00  0.00
ATOM    258  HA3 GLY    16       4.778  17.289  -0.631  1.00  0.00
ATOM    259  C   GLY    16       4.660  16.097   1.118  1.00  0.00
ATOM    260  O   GLY    16       5.364  16.284   2.109  1.00  0.00
ATOM    261  N   LEU    17       3.387  15.664   1.222  1.00  0.00
ATOM    262  H   LEU    17       2.795  15.546   0.412  1.00  0.00
ATOM    263  CA  LEU    17       2.825  15.411   2.520  1.00  0.00
ATOM    264  HA  LEU    17       3.015  16.290   3.136  1.00  0.00
ATOM    265  CB  LEU    17       1.312  15.121   2.530  1.00  0.00
ATOM    266  HB2 LEU    17       1.154  14.541   1.621  1.00  0.00
ATOM    267  HB3 LEU    17       1.026  14.524   3.396  1.00  0.00
ATOM    268  CG  LEU    17       0.451  16.399   2.480  1.00  0.00
ATOM    269  HG  LEU    17      -0.585  16.116   2.296  1.00  0.00
ATOM    270  CD1 LEU    17       0.542  17.177   3.803  1.00  0.00
ATOM    271 HD11 LEU    17       1.578  17.461   3.988  1.00  0.00
ATOM    272 HD12 LEU    17      -0.074  18.074   3.741  1.00  0.00
ATOM    273 HD13 LEU    17       0.187  16.549   4.620  1.00  0.00
ATOM    274  CD2 LEU    17       0.824  17.284   1.282  1.00  0.00
ATOM    275 HD21 LEU    17       0.669  16.728   0.357  1.00  0.00
ATOM    276 HD22 LEU    17       0.197  18.176   1.279  1.00  0.00
ATOM    277 HD23 LEU    17       1.871  17.577   1.358  1.00  0.00
ATOM    278  C   LEU    17       3.530  14.262   3.155  1.00  0.00
ATOM    279  O   LEU    17       3.788  14.281   4.358  1.00  0.00
ATOM    280  N   ALA    18       3.872  13.231   2.362  1.00  0.00
ATOM    281  H   ALA    18       3.698  13.249   1.367  1.00  0.00
ATOM    282  CA  ALA    18       4.501  12.072   2.920  1.00  0.00
ATOM    283  HA  ALA    18       3.864  11.643   3.693  1.00  0.00
ATOM    284  CB  ALA    18       4.794  10.989   1.868  1.00  0.00
ATOM    285  HB1 ALA    18       5.439  11.401   1.092  1.00  0.00
ATOM    286  HB2 ALA    18       5.293  10.145   2.344  1.00  0.00
ATOM    287  HB3 ALA    18       3.858  10.653   1.422  1.00  0.00
ATOM    288  C   ALA    18       5.802  12.473   3.542  1.00  0.00
ATOM    289  O   ALA    18       6.125  12.036   4.645  1.00  0.00
ATOM    290  N   LEU    19       6.585  13.327   2.859  1.00  0.00
ATOM    291  H   LEU    19       6.335  13.650   1.935  1.00  0.00
ATOM    292  CA  LEU    19       7.848  13.733   3.402  1.00  0.00
ATOM    293  HA  LEU    19       8.386  12.842   3.726  1.00  0.00
ATOM    294  CB  LEU    19       8.727  14.500   2.391  1.00  0.00
ATOM    295  HB2 LEU    19       9.559  14.794   3.031  1.00  0.00
ATOM    296  HB3 LEU    19       9.091  13.840   1.603  1.00  0.00
ATOM    297  CG  LEU    19       8.097  15.756   1.758  1.00  0.00
ATOM    298  HG  LEU    19       7.102  15.493   1.400  1.00  0.00
ATOM    299  CD1 LEU    19       7.991  16.918   2.758  1.00  0.00
ATOM    300 HD11 LEU    19       8.986  17.182   3.116  1.00  0.00
ATOM    301 HD12 LEU    19       7.541  17.781   2.267  1.00  0.00
ATOM    302 HD13 LEU    19       7.370  16.616   3.602  1.00  0.00
ATOM    303  CD2 LEU    19       8.838  16.144   0.469  1.00  0.00
ATOM    304 HD21 LEU    19       8.780  15.323  -0.245  1.00  0.00
ATOM    305 HD22 LEU    19       8.377  17.033   0.038  1.00  0.00
ATOM    306 HD23 LEU    19       9.883  16.352   0.699  1.00  0.00
ATOM    307  C   LEU    19       7.616  14.554   4.633  1.00  0.00
ATOM    308  O   LEU    19       8.379  14.468   5.594  1.00  0.00
ATOM    309  N   ALA    20       6.553  15.381   4.636  1.00  0.00
ATOM    310  H   ALA    20       5.930  15.422   3.842  1.00  0.00
ATOM    311  CA  ALA    20       6.270  16.218   5.767  1.00  0.00
ATOM    312  HA  ALA    20       7.139  16.834   6.000  1.00  0.00
ATOM    313  CB  ALA    20       5.064  17.140   5.531  1.00  0.00
ATOM    314  HB1 ALA    20       4.184  16.538   5.306  1.00  0.00
ATOM    315  HB2 ALA    20       4.878  17.733   6.427  1.00  0.00
ATOM    316  HB3 ALA    20       5.273  17.805   4.693  1.00  0.00
ATOM    317  C   ALA    20       5.958  15.358   6.954  1.00  0.00
ATOM    318  O   ALA    20       6.426  15.624   8.060  1.00  0.00
ATOM    319  N   ALA    21       5.152  14.296   6.748  1.00  0.00
ATOM    320  H   ALA    21       4.808  14.096   5.820  1.00  0.00
ATOM    321  CA  ALA    21       4.768  13.422   7.819  1.00  0.00
ATOM    322  HA  ALA    21       4.313  13.996   8.626  1.00  0.00
ATOM    323  CB  ALA    21       3.779  12.330   7.373  1.00  0.00
ATOM    324  HB1 ALA    21       4.224  11.741   6.571  1.00  0.00
ATOM    325  HB2 ALA    21       3.550  11.679   8.217  1.00  0.00
ATOM    326  HB3 ALA    21       2.861  12.795   7.014  1.00  0.00
ATOM    327  C   ALA    21       5.994  12.743   8.348  1.00  0.00
ATOM    328  O   ALA    21       6.162  12.606   9.560  1.00  0.00
ATOM    329  N   LEU    22       6.899  12.324   7.441  1.00  0.00
ATOM    330  H   LEU    22       6.779  12.576   6.471  1.00  0.00
ATOM    331  CA  LEU    22       8.089  11.614   7.817  1.00  0.00
ATOM    332  HA  LEU    22       7.800  10.655   8.247  1.00  0.00
ATOM    333  CB  LEU    22       9.035  11.355   6.629  1.00  0.00
ATOM    334  HB2 LEU    22       9.143  12.335   6.165  1.00  0.00
ATOM    335  HB3 LEU    22      10.000  11.029   7.017  1.00  0.00
ATOM    336  CG  LEU    22       8.537  10.347   5.584  1.00  0.00
ATOM    337  HG  LEU    22       7.585  10.699   5.186  1.00  0.00
ATOM    338  CD1 LEU    22       9.545  10.195   4.438  1.00  0.00
ATOM    339 HD11 LEU    22      10.497   9.843   4.835  1.00  0.00
ATOM    340 HD12 LEU    22       9.166   9.475   3.713  1.00  0.00
ATOM    341 HD13 LEU    22       9.690  11.159   3.950  1.00  0.00
ATOM    342  CD2 LEU    22       8.254   8.990   6.229  1.00  0.00
ATOM    343 HD21 LEU    22       7.490   9.105   6.998  1.00  0.00
ATOM    344 HD22 LEU    22       7.902   8.292   5.469  1.00  0.00
ATOM    345 HD23 LEU    22       9.168   8.604   6.681  1.00  0.00
ATOM    346  C   LEU    22       8.886  12.477   8.743  1.00  0.00
ATOM    347  O   LEU    22       9.369  12.013   9.773  1.00  0.00
ATOM    348  N   GLY    23       9.036  13.768   8.392  1.00  0.00
ATOM    349  H   GLY    23       8.574  14.133   7.572  1.00  0.00
ATOM    350  CA  GLY    23       9.851  14.659   9.166  1.00  0.00
ATOM    351  HA2 GLY    23      10.859  14.254   9.252  1.00  0.00
ATOM    352  HA3 GLY    23       9.892  15.634   8.681  1.00  0.00
ATOM    353  C   GLY    23       9.273  14.821  10.536  1.00  0.00
ATOM    354  O   GLY    23       9.999  14.846  11.528  1.00  0.00
ATOM    355  N   LEU    24       7.940  14.948  10.639  1.00  0.00
ATOM    356  H   LEU    24       7.324  14.872   9.842  1.00  0.00
ATOM    357  CA  LEU    24       7.357  15.154  11.929  1.00  0.00
ATOM    358  HA  LEU    24       7.773  16.065  12.358  1.00  0.00
ATOM    359  CB  LEU    24       5.826  15.291  11.875  1.00  0.00
ATOM    360  HB2 LEU    24       5.539  14.387  11.338  1.00  0.00
ATOM    361  HB3 LEU    24       5.377  15.281  12.868  1.00  0.00
ATOM    362  CG  LEU    24       5.331  16.527  11.100  1.00  0.00
ATOM    363  HG  LEU    24       5.696  16.466  10.075  1.00  0.00
ATOM    364  CD1 LEU    24       3.796  16.597  11.093  1.00  0.00
ATOM    365 HD11 LEU    24       3.430  16.659  12.118  1.00  0.00
ATOM    366 HD12 LEU    24       3.475  17.479  10.539  1.00  0.00
ATOM    367 HD13 LEU    24       3.393  15.703  10.617  1.00  0.00
ATOM    368  CD2 LEU    24       5.982  17.818  11.624  1.00  0.00
ATOM    369 HD21 LEU    24       7.064  17.751  11.512  1.00  0.00
ATOM    370 HD22 LEU    24       5.610  18.670  11.055  1.00  0.00
ATOM    371 HD23 LEU    24       5.734  17.949  12.677  1.00  0.00
ATOM    372  C   LEU    24       7.659  13.954  12.762  1.00  0.00
ATOM    373  O   LEU    24       8.042  14.072  13.924  1.00  0.00
ATOM    374  N   SER    25       7.519  12.756  12.168  1.00  0.00
ATOM    375  H   SER    25       7.269  12.699  11.191  1.00  0.00
ATOM    376  CA  SER    25       7.727  11.535  12.889  1.00  0.00
ATOM    377  HA  SER    25       7.033  11.504  13.729  1.00  0.00
ATOM    378  CB  SER    25       7.505  10.284  12.021  1.00  0.00
ATOM    379  HB2 SER    25       6.482  10.282  11.645  1.00  0.00
ATOM    380  HB3 SER    25       8.200  10.298  11.181  1.00  0.00
ATOM    381  OG  SER    25       7.726   9.116  12.798  1.00  0.00
ATOM    382  HG  SER    25       7.587   8.338  12.253  1.00  0.00
ATOM    383  C   SER    25       9.134  11.489  13.390  1.00  0.00
ATOM    384  O   SER    25       9.370  11.140  14.546  1.00  0.00
ATOM    385  N   VAL    26      10.108  11.832  12.526  1.00  0.00
ATOM    386  H   VAL    26       9.894  12.105  11.578  1.00  0.00
ATOM    387  CA  VAL    26      11.485  11.777  12.923  1.00  0.00
ATOM    388  HA  VAL    26      11.722  10.832  13.412  1.00  0.00
ATOM    389  CB  VAL    26      12.456  11.989  11.788  1.00  0.00
ATOM    390  HB  VAL    26      12.243  11.274  10.994  1.00  0.00
ATOM    391  CG1 VAL    26      12.317  13.417  11.241  1.00  0.00
ATOM    392 HG11 VAL    26      12.530  14.133  12.035  1.00  0.00
ATOM    393 HG12 VAL    26      13.021  13.563  10.422  1.00  0.00
ATOM    394 HG13 VAL    26      11.301  13.570  10.878  1.00  0.00
ATOM    395  CG2 VAL    26      13.869  11.664  12.299  1.00  0.00
ATOM    396 HG21 VAL    26      13.905  10.628  12.634  1.00  0.00
ATOM    397 HG22 VAL    26      14.590  11.810  11.494  1.00  0.00
ATOM    398 HG23 VAL    26      14.116  12.323  13.131  1.00  0.00
ATOM    399  C   VAL    26      11.758  12.806  13.976  1.00  0.00
ATOM    400  O   VAL    26      12.439  12.525  14.961  1.00  0.00
ATOM    401  N   HID    27      11.229  14.035  13.807  1.00  0.00
ATOM    402  H   HID    27      10.633  14.255  13.022  1.00  0.00
ATOM    403  CA  HID    27      11.521  15.075  14.752  1.00  0.00
ATOM    404  HA  HID    27      12.604  15.175  14.822  1.00  0.00
ATOM    405  CB  HID    27      10.924  16.444  14.376  1.00  0.00
ATOM    406  HB2 HID    27       9.901  16.326  14.019  1.00  0.00
ATOM    407  HB3 HID    27      10.932  17.106  15.242  1.00  0.00
ATOM    408  CG  HID    27      11.679  17.150  13.289  1.00  0.00
ATOM    409  ND1 HID    27      12.783  17.943  13.514  1.00  0.00
ATOM    410  HD1 HID    27      13.219  18.148  14.402  1.00  0.00
ATOM    411  CE1 HID    27      13.184  18.406  12.303  1.00  0.00
ATOM    412  HE1 HID    27      14.056  19.060  12.292  1.00  0.00
ATOM    413  NE2 HID    27      12.419  17.966  11.321  1.00  0.00
ATOM    414  CD2 HID    27      11.470  17.175  11.946  1.00  0.00
ATOM    415  HD2 HID    27      10.699  16.680  11.356  1.00  0.00
ATOM    416  C   HID    27      10.987  14.714  16.101  1.00  0.00
ATOM    417  O   HID    27      11.709  14.811  17.092  1.00  0.00
ATOM    418  N   HID    28       9.715  14.274  16.186  1.00  0.00
ATOM    419  H   HID    28       9.112  14.122  15.390  1.00  0.00
ATOM    420  CA  HID    28       9.199  13.989  17.494  1.00  0.00
ATOM    421  HA  HID    28       9.834  14.480  18.231  1.00  0.00
ATOM    422  CB  HID    28       7.752  14.475  17.689  1.00  0.00
ATOM    423  HB2 HID    28       7.083  14.000  16.971  1.00  0.00
ATOM    424  HB3 HID    28       7.414  14.254  18.701  1.00  0.00
ATOM    425  CG  HID    28       7.603  15.957  17.500  1.00  0.00
ATOM    426  ND1 HID    28       8.096  16.901  18.374  1.00  0.00
ATOM    427  HD1 HID    28       8.611  16.734  19.227  1.00  0.00
ATOM    428  CE1 HID    28       7.758  18.115  17.871  1.00  0.00
ATOM    429  HE1 HID    28       8.072  18.987  18.445  1.00  0.00
ATOM    430  NE2 HID    28       7.087  18.019  16.738  1.00  0.00
ATOM    431  CD2 HID    28       6.990  16.657  16.507  1.00  0.00
ATOM    432  HD2 HID    28       6.472  16.290  15.621  1.00  0.00
ATOM    433  C   HID    28       9.209  12.507  17.691  1.00  0.00
ATOM    434  O   HID    28       8.182  11.900  17.992  1.00  0.00
ATOM    435  N   TRP    29      10.391  11.885  17.536  1.00  0.00
ATOM    436  H   TRP    29      11.213  12.390  17.236  1.00  0.00
ATOM    437  CA  TRP    29      10.487  10.466  17.696  1.00  0.00
ATOM    438  HA  TRP    29       9.662  10.005  17.153  1.00  0.00
ATOM    439  CB  TRP    29      11.809   9.876  17.176  1.00  0.00
ATOM    440  HB2 TRP    29      11.829   8.814  17.422  1.00  0.00
ATOM    441  HB3 TRP    29      11.862   9.999  16.094  1.00  0.00
ATOM    442  CG  TRP    29      13.073  10.473  17.741  1.00  0.00
ATOM    443  CD1 TRP    29      13.260  11.446  18.680  1.00  0.00
ATOM    444  HD1 TRP    29      12.368  11.879  19.132  1.00  0.00
ATOM    445  NE1 TRP    29      14.605  11.674  18.855  1.00  0.00
ATOM    446  HE1 TRP    29      15.016  12.346  19.487  1.00  0.00
ATOM    447  CE2 TRP    29      15.304  10.830  18.018  1.00  0.00
ATOM    448  CZ2 TRP    29      16.645  10.670  17.817  1.00  0.00
ATOM    449  HZ2 TRP    29      17.336  11.290  18.388  1.00  0.00
ATOM    450  CH2 TRP    29      17.039   9.725  16.896  1.00  0.00
ATOM    451  HH2 TRP    29      18.102   9.568  16.713  1.00  0.00
ATOM    452  CZ3 TRP    29      16.120   8.969  16.196  1.00  0.00
ATOM    453  HZ3 TRP    29      16.444   8.223  15.471  1.00  0.00
ATOM    454  CE3 TRP    29      14.770   9.134  16.392  1.00  0.00
ATOM    455  HE3 TRP    29      14.066   8.533  15.817  1.00  0.00
ATOM    456  CD2 TRP    29      14.377  10.065  17.309  1.00  0.00
ATOM    457  C   TRP    29      10.275  10.074  19.128  1.00  0.00
ATOM    458  O   TRP    29       9.578   9.102  19.410  1.00  0.00
ATOM    459  N   ASP    30      10.874  10.831  20.065  1.00  0.00
ATOM    460  H   ASP    30      11.395  11.636  19.749  1.00  0.00
ATOM    461  CA  ASP    30      10.835  10.555  21.476  1.00  0.00
ATOM    462  HA  ASP    30      11.109   9.512  21.637  1.00  0.00
ATOM    463  CB  ASP    30      11.796  11.443  22.276  1.00  0.00
ATOM    464  HB2 ASP    30      11.673  12.493  22.009  1.00  0.00
ATOM    465  HB3 ASP    30      11.631  11.319  23.346  1.00  0.00
ATOM    466  CG  ASP    30      13.204  10.993  21.926  1.00  0.00
ATOM    467  OD1 ASP    30      13.365   9.798  21.559  1.00  0.00
ATOM    468  OD2 ASP    30      14.136  11.836  22.015  1.00  0.00
ATOM    469  C   ASP    30       9.463  10.754  22.046  1.00  0.00
ATOM    470  O   ASP    30       9.115  10.119  23.038  1.00  0.00
ATOM    471  N   SER    31       8.656  11.652  21.449  1.00  0.00
ATOM    472  H   SER    31       8.938  12.107  20.593  1.00  0.00
ATOM    473  CA  SER    31       7.363  11.965  21.993  1.00  0.00
ATOM    474  HA  SER    31       7.509  12.466  22.950  1.00  0.00
ATOM    475  CB  SER    31       6.517  12.871  21.089  1.00  0.00
ATOM    476  HB2 SER    31       6.375  12.381  20.126  1.00  0.00
ATOM    477  HB3 SER    31       5.547  13.037  21.558  1.00  0.00
ATOM    478  OG  SER    31       7.167  14.116  20.895  1.00  0.00
ATOM    479  HG  SER    31       6.628  14.673  20.328  1.00  0.00
ATOM    480  C   SER    31       6.580  10.706  22.172  1.00  0.00
ATOM    481  O   SER    31       6.717   9.734  21.430  1.00  0.00
ATOM    482  N   PRO    32       5.760  10.728  23.189  1.00  0.00
ATOM    483  CD  PRO    32       5.744  11.810  24.156  1.00  0.00
ATOM    484  HD2 PRO    32       5.707  12.762  23.626  1.00  0.00
ATOM    485  HD3 PRO    32       6.652  11.765  24.758  1.00  0.00
ATOM    486  CG  PRO    32       4.477  11.546  24.986  1.00  0.00
ATOM    487  HG2 PRO    32       3.621  12.064  24.555  1.00  0.00
ATOM    488  HG3 PRO    32       4.618  11.873  26.016  1.00  0.00
ATOM    489  CB  PRO    32       4.304  10.017  24.913  1.00  0.00
ATOM    490  HB2 PRO    32       3.258   9.713  24.939  1.00  0.00
ATOM    491  HB3 PRO    32       4.842   9.535  25.729  1.00  0.00
ATOM    492  CA  PRO    32       4.928   9.623  23.571  1.00  0.00
ATOM    493  HA  PRO    32       5.579   8.768  23.756  1.00  0.00
ATOM    494  C   PRO    32       3.914   9.261  22.531  1.00  0.00
ATOM    495  O   PRO    32       3.483   8.109  22.517  1.00  0.00
ATOM    496  N   LEU    33       3.487  10.214  21.683  1.00  0.00
ATOM    497  H   LEU    33       3.850  11.156  21.713  1.00  0.00
ATOM    498  CA  LEU    33       2.483   9.903  20.707  1.00  0.00
ATOM    499  HA  LEU    33       1.620   9.462  21.206  1.00  0.00
ATOM    500  CB  LEU    33       2.022  11.168  19.947  1.00  0.00
ATOM    501  HB2 LEU    33       1.622  11.750  20.778  1.00  0.00
ATOM    502  HB3 LEU    33       2.861  11.702  19.500  1.00  0.00
ATOM    503  CG  LEU    33       0.919  10.962  18.885  1.00  0.00
ATOM    504  HG  LEU    33       0.541  11.944  18.599  1.00  0.00
ATOM    505  CD1 LEU    33       1.433  10.226  17.635  1.00  0.00
ATOM    506 HD11 LEU    33       1.811   9.244  17.920  1.00  0.00
ATOM    507 HD12 LEU    33       0.618  10.108  16.921  1.00  0.00
ATOM    508 HD13 LEU    33       2.235  10.804  17.177  1.00  0.00
ATOM    509  CD2 LEU    33      -0.326  10.304  19.500  1.00  0.00
ATOM    510 HD21 LEU    33      -0.720  10.940  20.292  1.00  0.00
ATOM    511 HD22 LEU    33      -1.086  10.171  18.730  1.00  0.00
ATOM    512 HD23 LEU    33      -0.057   9.333  19.915  1.00  0.00
ATOM    513  C   LEU    33       3.046   8.918  19.721  1.00  0.00
ATOM    514  O   LEU    33       2.417   7.905  19.418  1.00  0.00
ATOM    515  N   VAL    34       4.245   9.214  19.180  1.00  0.00
ATOM    516  H   VAL    34       4.682  10.073  19.482  1.00  0.00
ATOM    517  CA  VAL    34       4.929   8.407  18.201  1.00  0.00
ATOM    518  HA  VAL    34       4.256   8.022  17.435  1.00  0.00
ATOM    519  CB  VAL    34       6.044   9.154  17.528  1.00  0.00
ATOM    520  HB  VAL    34       6.739   9.535  18.276  1.00  0.00
ATOM    521  CG1 VAL    34       6.783   8.192  16.586  1.00  0.00
ATOM    522 HG11 VAL    34       6.089   7.811  15.837  1.00  0.00
ATOM    523 HG12 VAL    34       7.596   8.722  16.090  1.00  0.00
ATOM    524 HG13 VAL    34       7.189   7.360  17.161  1.00  0.00
ATOM    525  CG2 VAL    34       5.447  10.385  16.826  1.00  0.00
ATOM    526 HG21 VAL    34       4.961  11.024  17.563  1.00  0.00
ATOM    527 HG22 VAL    34       6.242  10.942  16.330  1.00  0.00
ATOM    528 HG23 VAL    34       4.714  10.062  16.086  1.00  0.00
ATOM    529  C   VAL    34       5.533   7.161  18.787  1.00  0.00
ATOM    530  O   VAL    34       5.511   6.102  18.159  1.00  0.00
ATOM    531  N   GLN    35       6.099   7.270  20.005  1.00  0.00
ATOM    532  H   GLN    35       5.974   8.138  20.506  1.00  0.00
ATOM    533  CA  GLN    35       6.849   6.215  20.641  1.00  0.00
ATOM    534  HA  GLN    35       7.684   5.938  19.997  1.00  0.00
ATOM    535  CB  GLN    35       7.405   6.638  22.013  1.00  0.00
ATOM    536  HB2 GLN    35       6.570   7.044  22.584  1.00  0.00
ATOM    537  HB3 GLN    35       7.773   5.735  22.501  1.00  0.00
ATOM    538  CG  GLN    35       8.527   7.673  21.945  1.00  0.00
ATOM    539  HG2 GLN    35       8.437   8.264  21.034  1.00  0.00
ATOM    540  HG3 GLN    35       8.519   8.336  22.810  1.00  0.00
ATOM    541  CD  GLN    35       9.855   6.930  21.914  1.00  0.00
ATOM    542  OE1 GLN    35       9.988   5.889  21.270  1.00  0.00
ATOM    543  NE2 GLN    35      10.866   7.468  22.649  1.00  0.00
ATOM    544 HE21 GLN    35      11.770   7.017  22.665  1.00  0.00
ATOM    545 HE22 GLN    35      10.708   8.316  23.175  1.00  0.00
ATOM    546  C   GLN    35       5.999   5.012  20.895  1.00  0.00
ATOM    547  O   GLN    35       6.447   3.882  20.706  1.00  0.00
ATOM    548  N   ALA    36       4.741   5.221  21.316  1.00  0.00
ATOM    549  H   ALA    36       4.369   6.159  21.362  1.00  0.00
ATOM    550  CA  ALA    36       3.891   4.133  21.703  1.00  0.00
ATOM    551  HA  ALA    36       4.355   3.589  22.526  1.00  0.00
ATOM    552  CB  ALA    36       2.495   4.600  22.148  1.00  0.00
ATOM    553  HB1 ALA    36       2.014   5.138  21.331  1.00  0.00
ATOM    554  HB2 ALA    36       1.891   3.734  22.418  1.00  0.00
ATOM    555  HB3 ALA    36       2.590   5.259  23.011  1.00  0.00
ATOM    556  C   ALA    36       3.700   3.196  20.550  1.00  0.00
ATOM    557  O   ALA    36       3.679   1.981  20.738  1.00  0.00
ATOM    558  N   SER    37       3.550   3.737  19.327  1.00  0.00
ATOM    559  H   SER    37       3.583   4.740  19.213  1.00  0.00
ATOM    560  CA  SER    37       3.300   2.928  18.167  1.00  0.00
ATOM    561  HA  SER    37       2.635   2.113  18.451  1.00  0.00
ATOM    562  CB  SER    37       2.652   3.712  17.012  1.00  0.00
ATOM    563  HB2 SER    37       2.484   3.038  16.172  1.00  0.00
ATOM    564  HB3 SER    37       1.698   4.120  17.347  1.00  0.00
ATOM    565  OG  SER    37       3.503   4.773  16.604  1.00  0.00
ATOM    566  HG  SER    37       3.090   5.255  15.884  1.00  0.00
ATOM    567  C   SER    37       4.574   2.315  17.672  1.00  0.00
ATOM    568  O   SER    37       5.640   2.511  18.249  1.00  0.00
ATOM    569  N   GLY    38       4.475   1.499  16.596  1.00  0.00
ATOM    570  H   GLY    38       3.585   1.300  16.161  1.00  0.00
ATOM    571  CA  GLY    38       5.653   0.891  16.044  1.00  0.00
ATOM    572  HA2 GLY    38       6.408   0.711  16.809  1.00  0.00
ATOM    573  HA3 GLY    38       5.421  -0.045  15.536  1.00  0.00
ATOM    574  C   GLY    38       6.193   1.864  15.047  1.00  0.00
ATOM    575  O   GLY    38       5.702   1.960  13.922  1.00  0.00
ATOM    576  N   GLY    39       7.248   2.597  15.450  1.00  0.00
ATOM    577  H   GLY    39       7.642   2.428  16.364  1.00  0.00
ATOM    578  CA  GLY    39       7.840   3.614  14.632  1.00  0.00
ATOM    579  HA2 GLY    39       7.077   4.331  14.329  1.00  0.00
ATOM    580  HA3 GLY    39       8.620   4.129  15.193  1.00  0.00
ATOM    581  C   GLY    39       8.444   3.002  13.410  1.00  0.00
ATOM    582  O   GLY    39       8.309   3.538  12.312  1.00  0.00
ATOM    583  N   SER    40       9.127   1.855  13.576  1.00  0.00
ATOM    584  H   SER    40       9.153   1.421  14.488  1.00  0.00
ATOM    585  CA  SER    40       9.821   1.212  12.496  1.00  0.00
ATOM    586  HA  SER    40      10.543   1.913  12.077  1.00  0.00
ATOM    587  CB  SER    40      10.569  -0.054  12.946  1.00  0.00
ATOM    588  HB2 SER    40      11.136  -0.452  12.105  1.00  0.00
ATOM    589  HB3 SER    40      11.253   0.203  13.755  1.00  0.00
ATOM    590  OG  SER    40       9.646  -1.033  13.400  1.00  0.00
ATOM    591  HG  SER    40      10.123  -1.818  13.678  1.00  0.00
ATOM    592  C   SER    40       8.847   0.800  11.433  1.00  0.00
ATOM    593  O   SER    40       9.129   0.943  10.245  1.00  0.00
ATOM    594  N   GLN    41       7.680   0.261  11.835  1.00  0.00
ATOM    595  H   GLN    41       7.481   0.152  12.819  1.00  0.00
ATOM    596  CA  GLN    41       6.694  -0.185  10.886  1.00  0.00
ATOM    597  HA  GLN    41       7.189  -0.837  10.166  1.00  0.00
ATOM    598  CB  GLN    41       5.521  -0.951  11.518  1.00  0.00
ATOM    599  HB2 GLN    41       5.141  -0.349  12.343  1.00  0.00
ATOM    600  HB3 GLN    41       4.747  -1.053  10.757  1.00  0.00
ATOM    601  CG  GLN    41       5.913  -2.336  12.036  1.00  0.00
ATOM    602  HG2 GLN    41       6.388  -2.926  11.252  1.00  0.00
ATOM    603  HG3 GLN    41       6.585  -2.261  12.891  1.00  0.00
ATOM    604  CD  GLN    41       4.642  -3.046  12.477  1.00  0.00
ATOM    605  OE1 GLN    41       4.165  -3.964  11.812  1.00  0.00
ATOM    606  NE2 GLN    41       4.070  -2.611  13.632  1.00  0.00
ATOM    607 HE21 GLN    41       3.225  -3.049  13.969  1.00  0.00
ATOM    608 HE22 GLN    41       4.493  -1.852  14.147  1.00  0.00
ATOM    609  C   GLN    41       6.121   0.990  10.157  1.00  0.00
ATOM    610  O   GLN    41       5.798   0.894   8.974  1.00  0.00
ATOM    611  N   PHE    42       5.973   2.121  10.869  1.00  0.00
ATOM    612  H   PHE    42       6.318   2.092  11.818  1.00  0.00
ATOM    613  CA  PHE    42       5.418   3.354  10.383  1.00  0.00
ATOM    614  HA  PHE    42       4.386   3.209  10.065  1.00  0.00
ATOM    615  CB  PHE    42       5.442   4.397  11.515  1.00  0.00
ATOM    616  HB2 PHE    42       4.990   4.022  12.433  1.00  0.00
ATOM    617  HB3 PHE    42       6.472   4.694  11.713  1.00  0.00
ATOM    618  CG  PHE    42       4.704   5.637  11.153  1.00  0.00
ATOM    619  CD1 PHE    42       3.334   5.685  11.256  1.00  0.00
ATOM    620  HD1 PHE    42       2.795   4.799  11.593  1.00  0.00
ATOM    621  CE1 PHE    42       2.644   6.830  10.941  1.00  0.00
ATOM    622  HE1 PHE    42       1.557   6.855  11.018  1.00  0.00
ATOM    623  CZ  PHE    42       3.329   7.946  10.528  1.00  0.00
ATOM    624  HZ  PHE    42       2.790   8.860  10.277  1.00  0.00
ATOM    625  CE2 PHE    42       4.697   7.908  10.432  1.00  0.00
ATOM    626  HE2 PHE    42       5.240   8.795  10.104  1.00  0.00
ATOM    627  CD2 PHE    42       5.383   6.760  10.747  1.00  0.00
ATOM    628  HD2 PHE    42       6.470   6.738  10.675  1.00  0.00
ATOM    629  C   PHE    42       6.296   3.830   9.272  1.00  0.00
ATOM    630  O   PHE    42       5.821   4.339   8.258  1.00  0.00
ATOM    631  N   CYS    43       7.620   3.680   9.452  1.00  0.00
ATOM    632  H   CYS    43       7.969   3.254  10.299  1.00  0.00
ATOM    633  CA  CYS    43       8.566   4.100   8.463  1.00  0.00
ATOM    634  HA  CYS    43       8.413   5.160   8.261  1.00  0.00
ATOM    635  CB  CYS    43      10.022   3.890   8.910  1.00  0.00
ATOM    636  HB2 CYS    43      10.203   2.855   9.199  1.00  0.00
ATOM    637  HB3 CYS    43      10.723   4.176   8.126  1.00  0.00
ATOM    638  SG  CYS    43      10.448   4.901  10.360  1.00  0.00
ATOM    639  HG  CYS    43      11.707   4.483  10.456  1.00  0.00
ATOM    640  C   CYS    43       8.343   3.294   7.221  1.00  0.00
ATOM    641  O   CYS    43       8.431   3.820   6.113  1.00  0.00
ATOM    642  N   PHE    44       8.055   1.987   7.384  1.00  0.00
ATOM    643  H   PHE    44       7.980   1.627   8.325  1.00  0.00
ATOM    644  CA  PHE    44       7.849   1.080   6.289  1.00  0.00
ATOM    645  HA  PHE    44       8.705   1.123   5.616  1.00  0.00
ATOM    646  CB  PHE    44       7.688  -0.366   6.787  1.00  0.00
ATOM    647  HB2 PHE    44       8.390  -0.623   7.580  1.00  0.00
ATOM    648  HB3 PHE    44       6.672  -0.577   7.119  1.00  0.00
ATOM    649  CG  PHE    44       7.967  -1.291   5.656  1.00  0.00
ATOM    650  CD1 PHE    44       9.267  -1.629   5.353  1.00  0.00
ATOM    651  HD1 PHE    44      10.076  -1.208   5.951  1.00  0.00
ATOM    652  CE1 PHE    44       9.552  -2.482   4.316  1.00  0.00
ATOM    653  HE1 PHE    44      10.585  -2.740   4.083  1.00  0.00
ATOM    654  CZ  PHE    44       8.528  -3.011   3.571  1.00  0.00
ATOM    655  HZ  PHE    44       8.739  -3.690   2.745  1.00  0.00
ATOM    656  CE2 PHE    44       7.228  -2.678   3.873  1.00  0.00
ATOM    657  HE2 PHE    44       6.418  -3.101   3.279  1.00  0.00
ATOM    658  CD2 PHE    44       6.945  -1.824   4.909  1.00  0.00
ATOM    659  HD2 PHE    44       5.910  -1.569   5.138  1.00  0.00
ATOM    660  C   PHE    44       6.600   1.488   5.556  1.00  0.00
ATOM    661  O   PHE    44       6.551   1.480   4.328  1.00  0.00
ATOM    662  N   GLY    45       5.535   1.847   6.300  1.00  0.00
ATOM    663  H   GLY    45       5.576   1.846   7.309  1.00  0.00
ATOM    664  CA  GLY    45       4.308   2.242   5.669  1.00  0.00
ATOM    665  HA2 GLY    45       3.965   1.458   4.994  1.00  0.00
ATOM    666  HA3 GLY    45       3.544   2.433   6.422  1.00  0.00
ATOM    667  C   GLY    45       4.541   3.499   4.880  1.00  0.00
ATOM    668  O   GLY    45       4.105   3.625   3.738  1.00  0.00
ATOM    669  N   LEU    46       5.247   4.474   5.473  1.00  0.00
ATOM    670  H   LEU    46       5.597   4.353   6.413  1.00  0.00
ATOM    671  CA  LEU    46       5.482   5.729   4.816  1.00  0.00
ATOM    672  HA  LEU    46       4.528   6.136   4.480  1.00  0.00
ATOM    673  CB  LEU    46       6.155   6.755   5.742  1.00  0.00
ATOM    674  HB2 LEU    46       6.974   6.204   6.203  1.00  0.00
ATOM    675  HB3 LEU    46       6.555   7.610   5.197  1.00  0.00
ATOM    676  CG  LEU    46       5.190   7.249   6.835  1.00  0.00
ATOM    677  HG  LEU    46       4.863   6.389   7.420  1.00  0.00
ATOM    678  CD1 LEU    46       5.860   8.269   7.759  1.00  0.00
ATOM    679 HD11 LEU    46       6.187   9.129   7.175  1.00  0.00
ATOM    680 HD12 LEU    46       5.149   8.595   8.518  1.00  0.00
ATOM    681 HD13 LEU    46       6.722   7.810   8.243  1.00  0.00
ATOM    682  CD2 LEU    46       3.900   7.807   6.214  1.00  0.00
ATOM    683 HD21 LEU    46       3.406   7.025   5.637  1.00  0.00
ATOM    684 HD22 LEU    46       3.234   8.150   7.006  1.00  0.00
ATOM    685 HD23 LEU    46       4.144   8.643   5.558  1.00  0.00
ATOM    686  C   LEU    46       6.327   5.511   3.604  1.00  0.00
ATOM    687  O   LEU    46       6.101   6.139   2.570  1.00  0.00
ATOM    688  N   ILE    47       7.327   4.614   3.688  1.00  0.00
ATOM    689  H   ILE    47       7.534   4.112   4.540  1.00  0.00
ATOM    690  CA  ILE    47       8.180   4.410   2.555  1.00  0.00
ATOM    691  HA  ILE    47       8.515   5.354   2.126  1.00  0.00
ATOM    692  CB  ILE    47       9.373   3.528   2.822  1.00  0.00
ATOM    693  HB  ILE    47       9.946   3.381   1.906  1.00  0.00
ATOM    694  CG2 ILE    47      10.255   4.226   3.872  1.00  0.00
ATOM    695 HG21 ILE    47       9.683   4.373   4.788  1.00  0.00
ATOM    696 HG22 ILE    47      11.127   3.607   4.084  1.00  0.00
ATOM    697 HG23 ILE    47      10.580   5.193   3.489  1.00  0.00
ATOM    698  CG1 ILE    47       8.957   2.101   3.204  1.00  0.00
ATOM    699 HG12 ILE    47       8.481   2.152   4.183  1.00  0.00
ATOM    700 HG13 ILE    47       8.230   1.765   2.464  1.00  0.00
ATOM    701  CD1 ILE    47      10.122   1.116   3.256  1.00  0.00
ATOM    702 HD11 ILE    47      10.849   1.451   3.996  1.00  0.00
ATOM    703 HD12 ILE    47       9.752   0.129   3.532  1.00  0.00
ATOM    704 HD13 ILE    47      10.598   1.064   2.277  1.00  0.00
ATOM    705  C   ILE    47       7.378   3.840   1.427  1.00  0.00
ATOM    706  O   ILE    47       7.543   4.238   0.275  1.00  0.00
ATOM    707  N   CYS    48       6.480   2.880   1.719  1.00  0.00
ATOM    708  H   CYS    48       6.342   2.542   2.661  1.00  0.00
ATOM    709  CA  CYS    48       5.710   2.288   0.665  1.00  0.00
ATOM    710  HA  CYS    48       6.397   1.974  -0.121  1.00  0.00
ATOM    711  CB  CYS    48       4.884   1.077   1.105  1.00  0.00
ATOM    712  HB2 CYS    48       4.591   0.461   0.255  1.00  0.00
ATOM    713  HB3 CYS    48       5.423   0.465   1.829  1.00  0.00
ATOM    714  SG  CYS    48       3.351   1.575   1.914  1.00  0.00
ATOM    715  HG  CYS    48       2.911   0.342   2.150  1.00  0.00
ATOM    716  C   CYS    48       4.771   3.316   0.089  1.00  0.00
ATOM    717  O   CYS    48       4.517   3.318  -1.115  1.00  0.00
ATOM    718  N   LEU    49       4.225   4.207   0.948  1.00  0.00
ATOM    719  H   LEU    49       4.502   4.165   1.918  1.00  0.00
ATOM    720  CA  LEU    49       3.272   5.211   0.553  1.00  0.00
ATOM    721  HA  LEU    49       2.421   4.730   0.070  1.00  0.00
ATOM    722  CB  LEU    49       2.761   6.014   1.769  1.00  0.00
ATOM    723  HB2 LEU    49       2.448   5.211   2.436  1.00  0.00
ATOM    724  HB3 LEU    49       3.588   6.560   2.222  1.00  0.00
ATOM    725  CG  LEU    49       1.576   6.978   1.532  1.00  0.00
ATOM    726  HG  LEU    49       0.718   6.411   1.169  1.00  0.00
ATOM    727  CD1 LEU    49       1.206   7.682   2.841  1.00  0.00
ATOM    728 HD11 LEU    49       2.063   8.249   3.204  1.00  0.00
ATOM    729 HD12 LEU    49       0.370   8.360   2.666  1.00  0.00
ATOM    730 HD13 LEU    49       0.921   6.939   3.586  1.00  0.00
ATOM    731  CD2 LEU    49       1.819   7.990   0.400  1.00  0.00
ATOM    732 HD21 LEU    49       1.994   7.456  -0.534  1.00  0.00
ATOM    733 HD22 LEU    49       0.945   8.632   0.292  1.00  0.00
ATOM    734 HD23 LEU    49       2.690   8.600   0.638  1.00  0.00
ATOM    735  C   LEU    49       3.954   6.141  -0.402  1.00  0.00
ATOM    736  O   LEU    49       3.402   6.484  -1.447  1.00  0.00
ATOM    737  N   GLY    50       5.192   6.561  -0.079  1.00  0.00
ATOM    738  H   GLY    50       5.656   6.241   0.759  1.00  0.00
ATOM    739  CA  GLY    50       5.885   7.483  -0.929  1.00  0.00
ATOM    740  HA2 GLY    50       5.306   8.398  -1.058  1.00  0.00
ATOM    741  HA3 GLY    50       6.863   7.728  -0.515  1.00  0.00
ATOM    742  C   GLY    50       6.070   6.832  -2.261  1.00  0.00
ATOM    743  O   GLY    50       5.880   7.458  -3.303  1.00  0.00
ATOM    744  N   LEU    51       6.434   5.539  -2.246  1.00  0.00
ATOM    745  H   LEU    51       6.572   5.089  -1.352  1.00  0.00
ATOM    746  CA  LEU    51       6.686   4.781  -3.433  1.00  0.00
ATOM    747  HA  LEU    51       7.401   5.320  -4.055  1.00  0.00
ATOM    748  CB  LEU    51       7.259   3.397  -3.117  1.00  0.00
ATOM    749  HB2 LEU    51       6.534   3.000  -2.407  1.00  0.00
ATOM    750  HB3 LEU    51       7.304   2.747  -3.991  1.00  0.00
ATOM    751  CG  LEU    51       8.645   3.459  -2.453  1.00  0.00
ATOM    752  HG  LEU    51       8.560   4.011  -1.517  1.00  0.00
ATOM    753  CD1 LEU    51       9.182   2.050  -2.169  1.00  0.00
ATOM    754 HD11 LEU    51       9.267   1.498  -3.105  1.00  0.00
ATOM    755 HD12 LEU    51      10.163   2.122  -1.700  1.00  0.00
ATOM    756 HD13 LEU    51       8.498   1.528  -1.501  1.00  0.00
ATOM    757  CD2 LEU    51       9.621   4.316  -3.274  1.00  0.00
ATOM    758 HD21 LEU    51       9.232   5.331  -3.358  1.00  0.00
ATOM    759 HD22 LEU    51      10.591   4.339  -2.777  1.00  0.00
ATOM    760 HD23 LEU    51       9.733   3.887  -4.270  1.00  0.00
ATOM    761  C   LEU    51       5.410   4.652  -4.216  1.00  0.00
ATOM    762  O   LEU    51       5.436   4.588  -5.444  1.00  0.00
ATOM    763  N   PHE    52       4.254   4.603  -3.523  1.00  0.00
ATOM    764  H   PHE    52       4.260   4.719  -2.520  1.00  0.00
ATOM    765  CA  PHE    52       2.982   4.533  -4.195  1.00  0.00
ATOM    766  HA  PHE    52       2.928   3.565  -4.692  1.00  0.00
ATOM    767  CB  PHE    52       1.752   4.687  -3.283  1.00  0.00
ATOM    768  HB2 PHE    52       1.976   5.319  -2.424  1.00  0.00
ATOM    769  HB3 PHE    52       0.924   5.119  -3.845  1.00  0.00
ATOM    770  CG  PHE    52       1.268   3.392  -2.742  1.00  0.00
ATOM    771  CD1 PHE    52       1.732   2.878  -1.554  1.00  0.00
ATOM    772  HD1 PHE    52       2.488   3.417  -0.983  1.00  0.00
ATOM    773  CE1 PHE    52       1.241   1.683  -1.087  1.00  0.00
ATOM    774  HE1 PHE    52       1.610   1.278  -0.145  1.00  0.00
ATOM    775  CZ  PHE    52       0.289   1.000  -1.802  1.00  0.00
ATOM    776  HZ  PHE    52      -0.097   0.053  -1.425  1.00  0.00
ATOM    777  CE2 PHE    52      -0.176   1.506  -2.986  1.00  0.00
ATOM    778  HE2 PHE    52      -0.931   0.968  -3.559  1.00  0.00
ATOM    779  CD2 PHE    52       0.315   2.699  -3.450  1.00  0.00
ATOM    780  HD2 PHE    52      -0.050   3.109  -4.391  1.00  0.00
ATOM    781  C   PHE    52       2.847   5.722  -5.089  1.00  0.00
ATOM    782  O   PHE    52       2.333   5.617  -6.201  1.00  0.00
ATOM    783  N   CYS    53       3.267   6.895  -4.579  1.00  0.00
ATOM    784  H   CYS    53       3.757   6.856  -3.696  1.00  0.00
ATOM    785  CA  CYS    53       3.166   8.161  -5.246  1.00  0.00
ATOM    786  HA  CYS    53       2.115   8.394  -5.418  1.00  0.00
ATOM    787  CB  CYS    53       3.789   9.290  -4.413  1.00  0.00
ATOM    788  HB2 CYS    53       4.877   9.227  -4.413  1.00  0.00
ATOM    789  HB3 CYS    53       3.483  10.269  -4.782  1.00  0.00
ATOM    790  SG  CYS    53       3.282   9.228  -2.674  1.00  0.00
ATOM    791  HG  CYS    53       3.977  10.295  -2.288  1.00  0.00
ATOM    792  C   CYS    53       3.995   8.120  -6.489  1.00  0.00
ATOM    793  O   CYS    53       3.609   8.680  -7.508  1.00  0.00
ATOM    794  N   LEU    54       5.171   7.471  -6.416  1.00  0.00
ATOM    795  H   LEU    54       5.403   7.009  -5.549  1.00  0.00
ATOM    796  CA  LEU    54       6.125   7.423  -7.490  1.00  0.00
ATOM    797  HA  LEU    54       6.322   8.443  -7.819  1.00  0.00
ATOM    798  CB  LEU    54       7.459   6.767  -7.095  1.00  0.00
ATOM    799  HB2 LEU    54       7.129   5.827  -6.653  1.00  0.00
ATOM    800  HB3 LEU    54       8.092   6.560  -7.957  1.00  0.00
ATOM    801  CG  LEU    54       8.259   7.571  -6.052  1.00  0.00
ATOM    802  HG  LEU    54       7.657   7.665  -5.148  1.00  0.00
ATOM    803  CD1 LEU    54       9.586   6.875  -5.714  1.00  0.00
ATOM    804 HD11 LEU    54      10.188   6.782  -6.618  1.00  0.00
ATOM    805 HD12 LEU    54      10.129   7.465  -4.976  1.00  0.00
ATOM    806 HD13 LEU    54       9.384   5.884  -5.309  1.00  0.00
ATOM    807  CD2 LEU    54       8.450   9.032  -6.495  1.00  0.00
ATOM    808 HD21 LEU    54       7.476   9.504  -6.622  1.00  0.00
ATOM    809 HD22 LEU    54       9.018   9.571  -5.737  1.00  0.00
ATOM    810 HD23 LEU    54       8.992   9.058  -7.441  1.00  0.00
ATOM    811  C   LEU    54       5.597   6.669  -8.679  1.00  0.00
ATOM    812  O   LEU    54       5.941   6.988  -9.816  1.00  0.00
ATOM    813  N   SER    55       4.739   5.658  -8.455  1.00  0.00
ATOM    814  H   SER    55       4.410   5.483  -7.516  1.00  0.00
ATOM    815  CA  SER    55       4.321   4.765  -9.501  1.00  0.00
ATOM    816  HA  SER    55       5.197   4.242  -9.884  1.00  0.00
ATOM    817  CB  SER    55       3.299   3.724  -9.020  1.00  0.00
ATOM    818  HB2 SER    55       2.429   4.242  -8.616  1.00  0.00
ATOM    819  HB3 SER    55       2.995   3.109  -9.867  1.00  0.00
ATOM    820  OG  SER    55       3.866   2.897  -8.014  1.00  0.00
ATOM    821  HG  SER    55       3.215   2.253  -7.725  1.00  0.00
ATOM    822  C   SER    55       3.741   5.484 -10.692  1.00  0.00
ATOM    823  O   SER    55       4.000   5.081 -11.825  1.00  0.00
ATOM    824  N   VAL    56       2.981   6.578 -10.504  1.00  0.00
ATOM    825  H   VAL    56       2.852   6.951  -9.574  1.00  0.00
ATOM    826  CA  VAL    56       2.351   7.260 -11.607  1.00  0.00
ATOM    827  HA  VAL    56       1.685   6.610 -12.174  1.00  0.00
ATOM    828  CB  VAL    56       1.579   8.469 -11.163  1.00  0.00
ATOM    829  HB  VAL    56       2.244   9.173 -10.663  1.00  0.00
ATOM    830  CG1 VAL    56       0.964   9.138 -12.403  1.00  0.00
ATOM    831 HG11 VAL    56       0.298   8.435 -12.903  1.00  0.00
ATOM    832 HG12 VAL    56       0.399  10.019 -12.099  1.00  0.00
ATOM    833 HG13 VAL    56       1.758   9.435 -13.088  1.00  0.00
ATOM    834  CG2 VAL    56       0.551   8.031 -10.109  1.00  0.00
ATOM    835 HG21 VAL    56       1.068   7.587  -9.258  1.00  0.00
ATOM    836 HG22 VAL    56      -0.019   8.898  -9.775  1.00  0.00
ATOM    837 HG23 VAL    56      -0.127   7.297 -10.545  1.00  0.00
ATOM    838  C   VAL    56       3.402   7.734 -12.573  1.00  0.00
ATOM    839  O   VAL    56       3.165   7.757 -13.775  1.00  0.00
ATOM    840  N   LEU    57       4.593   8.144 -12.116  1.00  0.00
ATOM    841  H   LEU    57       4.865   8.110 -11.144  1.00  0.00
ATOM    842  CA  LEU    57       5.548   8.632 -13.075  1.00  0.00
ATOM    843  HA  LEU    57       5.117   9.496 -13.581  1.00  0.00
ATOM    844  CB  LEU    57       6.888   9.050 -12.440  1.00  0.00
ATOM    845  HB2 LEU    57       7.159   8.155 -11.879  1.00  0.00
ATOM    846  HB3 LEU    57       7.658   9.259 -13.183  1.00  0.00
ATOM    847  CG  LEU    57       6.769  10.243 -11.476  1.00  0.00
ATOM    848  HG  LEU    57       6.084   9.975 -10.672  1.00  0.00
ATOM    849  CD1 LEU    57       8.138  10.612 -10.881  1.00  0.00
ATOM    850 HD11 LEU    57       8.824  10.880 -11.685  1.00  0.00
ATOM    851 HD12 LEU    57       8.024  11.458 -10.203  1.00  0.00
ATOM    852 HD13 LEU    57       8.538   9.759 -10.332  1.00  0.00
ATOM    853  CD2 LEU    57       6.064  11.435 -12.141  1.00  0.00
ATOM    854 HD21 LEU    57       5.061  11.139 -12.449  1.00  0.00
ATOM    855 HD22 LEU    57       5.997  12.260 -11.432  1.00  0.00
ATOM    856 HD23 LEU    57       6.633  11.753 -13.015  1.00  0.00
ATOM    857  C   LEU    57       5.865   7.544 -14.063  1.00  0.00
ATOM    858  O   LEU    57       5.956   7.792 -15.265  1.00  0.00
ATOM    859  N   LEU    58       6.048   6.304 -13.579  1.00  0.00
ATOM    860  H   LEU    58       5.984   6.144 -12.584  1.00  0.00
ATOM    861  CA  LEU    58       6.392   5.196 -14.426  1.00  0.00
ATOM    862  HA  LEU    58       7.216   5.498 -15.073  1.00  0.00
ATOM    863  CB  LEU    58       6.818   3.947 -13.639  1.00  0.00
ATOM    864  HB2 LEU    58       6.028   3.838 -12.896  1.00  0.00
ATOM    865  HB3 LEU    58       6.858   3.052 -14.261  1.00  0.00
ATOM    866  CG  LEU    58       8.170   4.137 -12.926  1.00  0.00
ATOM    867  HG  LEU    58       8.359   3.267 -12.297  1.00  0.00
ATOM    868  CD1 LEU    58       9.312   4.292 -13.942  1.00  0.00
ATOM    869 HD11 LEU    58       9.124   5.162 -14.571  1.00  0.00
ATOM    870 HD12 LEU    58      10.255   4.425 -13.412  1.00  0.00
ATOM    871 HD13 LEU    58       9.368   3.399 -14.565  1.00  0.00
ATOM    872  CD2 LEU    58       8.114   5.303 -11.928  1.00  0.00
ATOM    873 HD21 LEU    58       7.351   5.102 -11.176  1.00  0.00
ATOM    874 HD22 LEU    58       9.083   5.412 -11.441  1.00  0.00
ATOM    875 HD23 LEU    58       7.869   6.224 -12.457  1.00  0.00
ATOM    876  C   LEU    58       5.269   4.806 -15.348  1.00  0.00
ATOM    877  O   LEU    58       5.534   4.407 -16.482  1.00  0.00
ATOM    878  N   PHE    59       4.001   4.828 -14.877  1.00  0.00
ATOM    879  H   PHE    59       3.823   5.029 -13.903  1.00  0.00
ATOM    880  CA  PHE    59       2.894   4.408 -15.703  1.00  0.00
ATOM    881  HA  PHE    59       3.205   3.529 -16.267  1.00  0.00
ATOM    882  CB  PHE    59       1.622   4.056 -14.903  1.00  0.00
ATOM    883  HB2 PHE    59       1.351   4.823 -14.178  1.00  0.00
ATOM    884  HB3 PHE    59       0.759   3.826 -15.528  1.00  0.00
ATOM    885  CG  PHE    59       1.925   2.823 -14.125  1.00  0.00
ATOM    886  CD1 PHE    59       2.505   2.907 -12.883  1.00  0.00
ATOM    887  HD1 PHE    59       2.740   3.889 -12.472  1.00  0.00
ATOM    888  CE1 PHE    59       2.789   1.772 -12.159  1.00  0.00
ATOM    889  HE1 PHE    59       3.244   1.855 -11.172  1.00  0.00
ATOM    890  CZ  PHE    59       2.499   0.535 -12.680  1.00  0.00
ATOM    891  HZ  PHE    59       2.724  -0.370 -12.116  1.00  0.00
ATOM    892  CE2 PHE    59       1.920   0.444 -13.923  1.00  0.00
ATOM    893  HE2 PHE    59       1.684  -0.536 -14.338  1.00  0.00
ATOM    894  CD2 PHE    59       1.638   1.581 -14.643  1.00  0.00
ATOM    895  HD2 PHE    59       1.184   1.502 -15.631  1.00  0.00
ATOM    896  C   PHE    59       2.564   5.378 -16.822  1.00  0.00
ATOM    897  O   PHE    59       2.425   4.944 -17.960  1.00  0.00
ATOM    898  N   PRO    60       2.375   6.654 -16.578  1.00  0.00
ATOM    899  CD  PRO    60       1.297   6.952 -15.638  1.00  0.00
ATOM    900  HD2 PRO    60       1.740   7.008 -14.644  1.00  0.00
ATOM    901  HD3 PRO    60       0.594   6.120 -15.676  1.00  0.00
ATOM    902  CG  PRO    60       0.657   8.279 -16.074  1.00  0.00
ATOM    903  HG2 PRO    60       0.583   8.961 -15.227  1.00  0.00
ATOM    904  HG3 PRO    60      -0.337   8.103 -16.486  1.00  0.00
ATOM    905  CB  PRO    60       1.607   8.822 -17.149  1.00  0.00
ATOM    906  HB2 PRO    60       2.394   9.533 -16.898  1.00  0.00
ATOM    907  HB3 PRO    60       0.941   9.265 -17.890  1.00  0.00
ATOM    908  CA  PRO    60       2.221   7.544 -17.701  1.00  0.00
ATOM    909  HA  PRO    60       1.386   7.132 -18.268  1.00  0.00
ATOM    910  C   PRO    60       3.388   7.758 -18.617  1.00  0.00
ATOM    911  O   PRO    60       3.162   8.216 -19.738  1.00  0.00
ATOM    912  N   GLY    61       4.632   7.466 -18.203  1.00  0.00
ATOM    913  H   GLY    61       4.845   7.097 -17.287  1.00  0.00
ATOM    914  CA  GLY    61       5.718   7.692 -19.115  1.00  0.00
ATOM    915  HA2 GLY    61       5.720   8.724 -19.467  1.00  0.00
ATOM    916  HA3 GLY    61       6.674   7.469 -18.641  1.00  0.00
ATOM    917  C   GLY    61       5.529   6.777 -20.287  1.00  0.00
ATOM    918  O   GLY    61       5.037   5.659 -20.145  1.00  0.00
ATOM    919  N   ARG    62       5.960   7.236 -21.483  1.00  0.00
ATOM    920  H   ARG    62       6.418   8.134 -21.539  1.00  0.00
ATOM    921  CA  ARG    62       5.817   6.468 -22.688  1.00  0.00
ATOM    922  HA  ARG    62       4.755   6.362 -22.909  1.00  0.00
ATOM    923  CB  ARG    62       6.508   7.120 -23.897  1.00  0.00
ATOM    924  HB2 ARG    62       7.528   7.368 -23.602  1.00  0.00
ATOM    925  HB3 ARG    62       6.532   6.385 -24.701  1.00  0.00
ATOM    926  CG  ARG    62       5.798   8.382 -24.382  1.00  0.00
ATOM    927  HG2 ARG    62       5.024   8.066 -25.081  1.00  0.00
ATOM    928  HG3 ARG    62       5.334   8.843 -23.511  1.00  0.00
ATOM    929  CD  ARG    62       6.719   9.396 -25.066  1.00  0.00
ATOM    930  HD2 ARG    62       6.137  10.179 -25.552  1.00  0.00
ATOM    931  HD3 ARG    62       7.401   9.846 -24.344  1.00  0.00
ATOM    932  NE  ARG    62       7.520   8.686 -26.100  1.00  0.00
ATOM    933  HE  ARG    62       7.234   7.798 -26.486  1.00  0.00
ATOM    934  CZ  ARG    62       8.680   9.251 -26.552  1.00  0.00
ATOM    935  NH1 ARG    62       9.090  10.452 -26.047  1.00  0.00
ATOM    936 HH11 ARG    62       8.535  10.916 -25.343  1.00  0.00
ATOM    937 HH12 ARG    62       9.947  10.870 -26.380  1.00  0.00
ATOM    938  NH2 ARG    62       9.431   8.618 -27.500  1.00  0.00
ATOM    939 HH21 ARG    62       9.128   7.728 -27.869  1.00  0.00
ATOM    940 HH22 ARG    62      10.287   9.042 -27.828  1.00  0.00
ATOM    941  C   ARG    62       6.472   5.155 -22.432  1.00  0.00
ATOM    942  O   ARG    62       7.470   5.078 -21.719  1.00  0.00
ATOM    943  N   PRO    63       5.932   4.107 -22.986  1.00  0.00
ATOM    944  CD  PRO    63       4.512   4.046 -23.291  1.00  0.00
ATOM    945  HD2 PRO    63       4.357   4.448 -24.292  1.00  0.00
ATOM    946  HD3 PRO    63       3.978   4.660 -22.566  1.00  0.00
ATOM    947  CG  PRO    63       4.136   2.556 -23.188  1.00  0.00
ATOM    948  HG2 PRO    63       3.471   2.278 -24.005  1.00  0.00
ATOM    949  HG3 PRO    63       3.644   2.357 -22.236  1.00  0.00
ATOM    950  CB  PRO    63       5.482   1.810 -23.279  1.00  0.00
ATOM    951  HB2 PRO    63       5.771   1.545 -24.296  1.00  0.00
ATOM    952  HB3 PRO    63       5.460   0.911 -22.662  1.00  0.00
ATOM    953  CA  PRO    63       6.477   2.814 -22.701  1.00  0.00
ATOM    954  HA  PRO    63       6.438   2.665 -21.622  1.00  0.00
ATOM    955  C   PRO    63       7.882   2.667 -23.171  1.00  0.00
ATOM    956  O   PRO    63       8.164   2.924 -24.342  1.00  0.00
ATOM    957  N   SER    64       8.759   2.230 -22.247  1.00  0.00
ATOM    958  H   SER    64       8.366   1.957 -21.358  1.00  0.00
ATOM    959  CA  SER    64      10.152   1.991 -22.476  1.00  0.00
ATOM    960  HA  SER    64      10.316   1.972 -23.553  1.00  0.00
ATOM    961  CB  SER    64      11.085   3.047 -21.855  1.00  0.00
ATOM    962  HB2 SER    64      10.928   3.061 -20.776  1.00  0.00
ATOM    963  HB3 SER    64      12.117   2.770 -22.068  1.00  0.00
ATOM    964  OG  SER    64      10.822   4.334 -22.387  1.00  0.00
ATOM    965  HG  SER    64      11.415   4.973 -21.985  1.00  0.00
ATOM    966  C   SER    64      10.432   0.754 -21.695  1.00  0.00
ATOM    967  O   SER    64       9.640   0.361 -20.843  1.00  0.00
ATOM    968  N   SER    65      11.574   0.104 -21.962  1.00  0.00
ATOM    969  H   SER    65      12.234   0.428 -22.655  1.00  0.00
ATOM    970  CA  SER    65      11.887  -1.083 -21.231  1.00  0.00
ATOM    971  HA  SER    65      11.094  -1.815 -21.387  1.00  0.00
ATOM    972  CB  SER    65      13.222  -1.703 -21.676  1.00  0.00
ATOM    973  HB2 SER    65      13.165  -1.955 -22.735  1.00  0.00
ATOM    974  HB3 SER    65      14.023  -0.981 -21.518  1.00  0.00
ATOM    975  OG  SER    65      13.489  -2.877 -20.925  1.00  0.00
ATOM    976  HG  SER    65      14.324  -3.256 -21.210  1.00  0.00
ATOM    977  C   SER    65      11.998  -0.715 -19.786  1.00  0.00
ATOM    978  O   SER    65      11.508  -1.429 -18.913  1.00  0.00
ATOM    979  N   ALA    66      12.639   0.435 -19.506  1.00  0.00
ATOM    980  H   ALA    66      12.964   1.016 -20.266  1.00  0.00
ATOM    981  CA  ALA    66      12.878   0.878 -18.161  1.00  0.00
ATOM    982  HA  ALA    66      13.419   0.100 -17.622  1.00  0.00
ATOM    983  CB  ALA    66      13.705   2.177 -18.113  1.00  0.00
ATOM    984  HB1 ALA    66      13.172   2.968 -18.641  1.00  0.00
ATOM    985  HB2 ALA    66      13.858   2.473 -17.075  1.00  0.00
ATOM    986  HB3 ALA    66      14.671   2.011 -18.589  1.00  0.00
ATOM    987  C   ALA    66      11.585   1.151 -17.453  1.00  0.00
ATOM    988  O   ALA    66      11.397   0.725 -16.316  1.00  0.00
ATOM    989  N   SER    67      10.648   1.853 -18.118  1.00  0.00
ATOM    990  H   SER    67      10.792   2.126 -19.080  1.00  0.00
ATOM    991  CA  SER    67       9.415   2.227 -17.480  1.00  0.00
ATOM    992  HA  SER    67       9.648   2.755 -16.555  1.00  0.00
ATOM    993  CB  SER    67       8.538   3.137 -18.358  1.00  0.00
ATOM    994  HB2 SER    67       7.672   3.463 -17.782  1.00  0.00
ATOM    995  HB3 SER    67       9.119   4.007 -18.664  1.00  0.00
ATOM    996  OG  SER    67       8.101   2.432 -19.510  1.00  0.00
ATOM    997  HG  SER    67       7.555   3.008 -20.050  1.00  0.00
ATOM    998  C   SER    67       8.619   0.999 -17.172  1.00  0.00
ATOM    999  O   SER    67       7.968   0.921 -16.133  1.00  0.00
ATOM   1000  N   CYX    68       8.647   0.014 -18.084  1.00  0.00
ATOM   1001  H   CYX    68       9.190   0.125 -18.928  1.00  0.00
ATOM   1002  CA  CYX    68       7.896  -1.196 -17.913  1.00  0.00
ATOM   1003  HA  CYX    68       6.854  -0.946 -17.714  1.00  0.00
ATOM   1004  CB  CYX    68       7.957  -2.083 -19.161  1.00  0.00
ATOM   1005  HB2 CYX    68       8.998  -2.284 -19.414  1.00  0.00
ATOM   1006  HB3 CYX    68       7.443  -3.024 -18.964  1.00  0.00
ATOM   1007  SG  CYX    68       7.194  -1.276 -20.603  1.00  0.00
ATOM   1008  C   CYX    68       8.442  -1.938 -16.734  1.00  0.00
ATOM   1009  O   CYX    68       7.686  -2.525 -15.959  1.00  0.00
ATOM   1010  N   LEU    69       9.782  -1.948 -16.580  1.00  0.00
ATOM   1011  H   LEU    69      10.367  -1.445 -17.232  1.00  0.00
ATOM   1012  CA  LEU    69      10.410  -2.609 -15.471  1.00  0.00
ATOM   1013  HA  LEU    69      10.093  -3.652 -15.461  1.00  0.00
ATOM   1014  CB  LEU    69      11.949  -2.562 -15.544  1.00  0.00
ATOM   1015  HB2 LEU    69      12.134  -1.491 -15.626  1.00  0.00
ATOM   1016  HB3 LEU    69      12.401  -2.939 -14.626  1.00  0.00
ATOM   1017  CG  LEU    69      12.568  -3.283 -16.753  1.00  0.00
ATOM   1018  HG  LEU    69      12.188  -2.828 -17.667  1.00  0.00
ATOM   1019  CD1 LEU    69      14.102  -3.174 -16.726  1.00  0.00
ATOM   1020 HD11 LEU    69      14.483  -3.630 -15.812  1.00  0.00
ATOM   1021 HD12 LEU    69      14.519  -3.691 -17.590  1.00  0.00
ATOM   1022 HD13 LEU    69      14.393  -2.124 -16.756  1.00  0.00
ATOM   1023  CD2 LEU    69      12.083  -4.735 -16.854  1.00  0.00
ATOM   1024 HD21 LEU    69      10.999  -4.750 -16.963  1.00  0.00
ATOM   1025 HD22 LEU    69      12.541  -5.212 -17.720  1.00  0.00
ATOM   1026 HD23 LEU    69      12.364  -5.276 -15.950  1.00  0.00
ATOM   1027  C   LEU    69      10.050  -1.911 -14.195  1.00  0.00
ATOM   1028  O   LEU    69       9.692  -2.548 -13.218  1.00  0.00
ATOM   1029  N   ALA    70      10.123  -0.574 -14.140  1.00  0.00
ATOM   1030  H   ALA    70      10.354  -0.026 -14.956  1.00  0.00
ATOM   1031  CA  ALA    70       9.890   0.115 -12.899  1.00  0.00
ATOM   1032  HA  ALA    70      10.568  -0.306 -12.157  1.00  0.00
ATOM   1033  CB  ALA    70      10.158   1.623 -13.009  1.00  0.00
ATOM   1034  HB1 ALA    70       9.480   2.060 -13.742  1.00  0.00
ATOM   1035  HB2 ALA    70       9.996   2.093 -12.039  1.00  0.00
ATOM   1036  HB3 ALA    70      11.188   1.787 -13.324  1.00  0.00
ATOM   1037  C   ALA    70       8.479  -0.054 -12.418  1.00  0.00
ATOM   1038  O   ALA    70       8.246  -0.238 -11.224  1.00  0.00
ATOM   1039  N   GLN    71       7.500   0.009 -13.336  1.00  0.00
ATOM   1040  H   GLN    71       7.719   0.085 -14.319  1.00  0.00
ATOM   1041  CA  GLN    71       6.119  -0.023 -12.947  1.00  0.00
ATOM   1042  HA  GLN    71       5.927   0.786 -12.242  1.00  0.00
ATOM   1043  CB  GLN    71       5.181   0.145 -14.156  1.00  0.00
ATOM   1044  HB2 GLN    71       4.164   0.223 -13.771  1.00  0.00
ATOM   1045  HB3 GLN    71       5.453   1.076 -14.653  1.00  0.00
ATOM   1046  CG  GLN    71       5.260  -1.011 -15.159  1.00  0.00
ATOM   1047  HG2 GLN    71       6.290  -1.177 -15.473  1.00  0.00
ATOM   1048  HG3 GLN    71       4.858  -1.930 -14.731  1.00  0.00
ATOM   1049  CD  GLN    71       4.431  -0.641 -16.384  1.00  0.00
ATOM   1050  OE1 GLN    71       3.373  -1.217 -16.633  1.00  0.00
ATOM   1051  NE2 GLN    71       4.927   0.346 -17.177  1.00  0.00
ATOM   1052 HE21 GLN    71       4.418   0.631 -18.002  1.00  0.00
ATOM   1053 HE22 GLN    71       5.802   0.790 -16.938  1.00  0.00
ATOM   1054  C   GLN    71       5.801  -1.330 -12.285  1.00  0.00
ATOM   1055  O   GLN    71       5.130  -1.344 -11.252  1.00  0.00
ATOM   1056  N   GLN    72       6.272  -2.461 -12.848  1.00  0.00
ATOM   1057  H   GLN    72       6.832  -2.454 -13.689  1.00  0.00
ATOM   1058  CA  GLN    72       5.916  -3.732 -12.277  1.00  0.00
ATOM   1059  HA  GLN    72       4.832  -3.773 -12.175  1.00  0.00
ATOM   1060  CB  GLN    72       6.377  -4.931 -13.133  1.00  0.00
ATOM   1061  HB2 GLN    72       7.463  -4.867 -13.205  1.00  0.00
ATOM   1062  HB3 GLN    72       6.102  -5.832 -12.586  1.00  0.00
ATOM   1063  CG  GLN    72       5.777  -4.985 -14.536  1.00  0.00
ATOM   1064  HG2 GLN    72       4.691  -5.080 -14.509  1.00  0.00
ATOM   1065  HG3 GLN    72       6.050  -4.104 -15.117  1.00  0.00
ATOM   1066  CD  GLN    72       6.356  -6.217 -15.219  1.00  0.00
ATOM   1067  OE1 GLN    72       7.517  -6.562 -15.010  1.00  0.00
ATOM   1068  NE2 GLN    72       5.527  -6.903 -16.052  1.00  0.00
ATOM   1069 HE21 GLN    72       5.864  -7.727 -16.529  1.00  0.00
ATOM   1070 HE22 GLN    72       4.578  -6.585 -16.190  1.00  0.00
ATOM   1071  C   GLN    72       6.495  -3.834 -10.888  1.00  0.00
ATOM   1072  O   GLN    72       5.764  -4.197  -9.968  1.00  0.00
ATOM   1073  N   PRO    73       7.765  -3.567 -10.666  1.00  0.00
ATOM   1074  CD  PRO    73       8.742  -4.380 -11.377  1.00  0.00
ATOM   1075  HD2 PRO    73       8.978  -3.864 -12.308  1.00  0.00
ATOM   1076  HD3 PRO    73       8.268  -5.335 -11.602  1.00  0.00
ATOM   1077  CG  PRO    73       9.968  -4.535 -10.460  1.00  0.00
ATOM   1078  HG2 PRO    73      10.879  -4.278 -11.000  1.00  0.00
ATOM   1079  HG3 PRO    73      10.040  -5.559 -10.094  1.00  0.00
ATOM   1080  CB  PRO    73       9.706  -3.559  -9.307  1.00  0.00
ATOM   1081  HB2 PRO    73      10.113  -2.548  -9.276  1.00  0.00
ATOM   1082  HB3 PRO    73      10.061  -4.120  -8.442  1.00  0.00
ATOM   1083  CA  PRO    73       8.188  -3.505  -9.302  1.00  0.00
ATOM   1084  HA  PRO    73       7.985  -4.501  -8.909  1.00  0.00
ATOM   1085  C   PRO    73       7.586  -2.482  -8.397  1.00  0.00
ATOM   1086  O   PRO    73       7.252  -2.840  -7.271  1.00  0.00
ATOM   1087  N   MET    74       7.431  -1.224  -8.843  1.00  0.00
ATOM   1088  H   MET    74       7.681  -0.993  -9.794  1.00  0.00
ATOM   1089  CA  MET    74       6.894  -0.185  -8.009  1.00  0.00
ATOM   1090  HA  MET    74       7.458  -0.153  -7.077  1.00  0.00
ATOM   1091  CB  MET    74       6.973   1.198  -8.680  1.00  0.00
ATOM   1092  HB2 MET    74       6.493   1.110  -9.654  1.00  0.00
ATOM   1093  HB3 MET    74       6.406   1.890  -8.057  1.00  0.00
ATOM   1094  CG  MET    74       8.398   1.724  -8.860  1.00  0.00
ATOM   1095  HG2 MET    74       8.976   0.938  -9.345  1.00  0.00
ATOM   1096  HG3 MET    74       8.344   2.592  -9.516  1.00  0.00
ATOM   1097  SD  MET    74       9.218   2.198  -7.308  1.00  0.00
ATOM   1098  CE  MET    74      10.657   2.973  -8.100  1.00  0.00
ATOM   1099  HE1 MET    74      10.325   3.795  -8.734  1.00  0.00
ATOM   1100  HE2 MET    74      11.332   3.355  -7.334  1.00  0.00
ATOM   1101  HE3 MET    74      11.179   2.234  -8.708  1.00  0.00
ATOM   1102  C   MET    74       5.445  -0.441  -7.717  1.00  0.00
ATOM   1103  O   MET    74       4.942  -0.166  -6.636  1.00  0.00
ATOM   1104  N   ALA    75       4.674  -0.924  -8.690  1.00  0.00
ATOM   1105  H   ALA    75       4.964  -1.179  -9.623  1.00  0.00
ATOM   1106  CA  ALA    75       3.300  -1.102  -8.334  1.00  0.00
ATOM   1107  HA  ALA    75       2.897  -0.172  -7.933  1.00  0.00
ATOM   1108  CB  ALA    75       2.433  -1.539  -9.527  1.00  0.00
ATOM   1109  HB1 ALA    75       2.818  -2.474  -9.934  1.00  0.00
ATOM   1110  HB2 ALA    75       1.405  -1.684  -9.196  1.00  0.00
ATOM   1111  HB3 ALA    75       2.461  -0.769 -10.298  1.00  0.00
ATOM   1112  C   ALA    75       3.188  -2.171  -7.286  1.00  0.00
ATOM   1113  O   ALA    75       2.476  -2.006  -6.296  1.00  0.00
ATOM   1114  N   HID    76       3.897  -3.304  -7.475  1.00  0.00
ATOM   1115  H   HID    76       4.493  -3.434  -8.280  1.00  0.00
ATOM   1116  CA  HID    76       3.726  -4.404  -6.570  1.00  0.00
ATOM   1117  HA  HID    76       2.657  -4.526  -6.394  1.00  0.00
ATOM   1118  CB  HID    76       4.299  -5.746  -7.075  1.00  0.00
ATOM   1119  HB2 HID    76       3.774  -6.509  -6.499  1.00  0.00
ATOM   1120  HB3 HID    76       4.095  -5.888  -8.136  1.00  0.00
ATOM   1121  CG  HID    76       5.763  -5.996  -6.883  1.00  0.00
ATOM   1122  ND1 HID    76       6.305  -6.804  -5.910  1.00  0.00
ATOM   1123  HD1 HID    76       5.812  -7.290  -5.175  1.00  0.00
ATOM   1124  CE1 HID    76       7.645  -6.829  -6.123  1.00  0.00
ATOM   1125  HE1 HID    76       8.239  -7.433  -5.437  1.00  0.00
ATOM   1126  NE2 HID    76       8.000  -6.094  -7.156  1.00  0.00
ATOM   1127  CD2 HID    76       6.811  -5.572  -7.629  1.00  0.00
ATOM   1128  HD2 HID    76       6.812  -4.912  -8.497  1.00  0.00
ATOM   1129  C   HID    76       4.283  -4.144  -5.200  1.00  0.00
ATOM   1130  O   HID    76       3.594  -4.397  -4.215  1.00  0.00
ATOM   1131  N   LEU    77       5.539  -3.654  -5.094  1.00  0.00
ATOM   1132  H   LEU    77       6.081  -3.475  -5.927  1.00  0.00
ATOM   1133  CA  LEU    77       6.180  -3.488  -3.812  1.00  0.00
ATOM   1134  HA  LEU    77       5.980  -4.379  -3.217  1.00  0.00
ATOM   1135  CB  LEU    77       7.705  -3.283  -3.895  1.00  0.00
ATOM   1136  HB2 LEU    77       7.808  -2.531  -4.677  1.00  0.00
ATOM   1137  HB3 LEU    77       8.112  -2.894  -2.962  1.00  0.00
ATOM   1138  CG  LEU    77       8.473  -4.549  -4.299  1.00  0.00
ATOM   1139  HG  LEU    77       8.123  -4.873  -5.279  1.00  0.00
ATOM   1140  CD1 LEU    77       9.985  -4.281  -4.358  1.00  0.00
ATOM   1141 HD11 LEU    77      10.336  -3.958  -3.378  1.00  0.00
ATOM   1142 HD12 LEU    77      10.505  -5.194  -4.647  1.00  0.00
ATOM   1143 HD13 LEU    77      10.188  -3.501  -5.091  1.00  0.00
ATOM   1144  CD2 LEU    77       8.118  -5.717  -3.366  1.00  0.00
ATOM   1145 HD21 LEU    77       7.048  -5.919  -3.426  1.00  0.00
ATOM   1146 HD22 LEU    77       8.672  -6.606  -3.668  1.00  0.00
ATOM   1147 HD23 LEU    77       8.381  -5.457  -2.341  1.00  0.00
ATOM   1148  C   LEU    77       5.590  -2.388  -2.975  1.00  0.00
ATOM   1149  O   LEU    77       5.405  -2.576  -1.775  1.00  0.00
ATOM   1150  N   PRO    78       5.309  -1.241  -3.520  1.00  0.00
ATOM   1151  CD  PRO    78       6.354  -0.622  -4.309  1.00  0.00
ATOM   1152  HD2 PRO    78       6.313  -1.030  -5.319  1.00  0.00
ATOM   1153  HD3 PRO    78       7.317  -0.863  -3.859  1.00  0.00
ATOM   1154  CG  PRO    78       6.048   0.890  -4.268  1.00  0.00
ATOM   1155  HG2 PRO    78       5.981   1.278  -5.284  1.00  0.00
ATOM   1156  HG3 PRO    78       6.842   1.410  -3.733  1.00  0.00
ATOM   1157  CB  PRO    78       4.701   1.024  -3.523  1.00  0.00
ATOM   1158  HB2 PRO    78       3.756   1.091  -4.061  1.00  0.00
ATOM   1159  HB3 PRO    78       4.819   1.901  -2.886  1.00  0.00
ATOM   1160  CA  PRO    78       4.725  -0.236  -2.679  1.00  0.00
ATOM   1161  HA  PRO    78       5.504   0.051  -1.973  1.00  0.00
ATOM   1162  C   PRO    78       3.489  -0.627  -1.926  1.00  0.00
ATOM   1163  O   PRO    78       3.426  -0.342  -0.732  1.00  0.00
ATOM   1164  N   LEU    79       2.527  -1.309  -2.564  1.00  0.00
ATOM   1165  H   LEU    79       2.642  -1.541  -3.540  1.00  0.00
ATOM   1166  CA  LEU    79       1.329  -1.741  -1.897  1.00  0.00
ATOM   1167  HA  LEU    79       0.840  -0.891  -1.421  1.00  0.00
ATOM   1168  CB  LEU    79       0.356  -2.362  -2.910  1.00  0.00
ATOM   1169  HB2 LEU    79       0.167  -1.536  -3.596  1.00  0.00
ATOM   1170  HB3 LEU    79       0.836  -3.178  -3.449  1.00  0.00
ATOM   1171  CG  LEU    79      -0.972  -2.851  -2.321  1.00  0.00
ATOM   1172  HG  LEU    79      -0.762  -3.603  -1.560  1.00  0.00
ATOM   1173  CD1 LEU    79      -1.756  -1.690  -1.690  1.00  0.00
ATOM   1174 HD11 LEU    79      -1.967  -0.938  -2.450  1.00  0.00
ATOM   1175 HD12 LEU    79      -2.694  -2.065  -1.280  1.00  0.00
ATOM   1176 HD13 LEU    79      -1.164  -1.243  -0.892  1.00  0.00
ATOM   1177  CD2 LEU    79      -1.786  -3.591  -3.393  1.00  0.00
ATOM   1178 HD21 LEU    79      -1.218  -4.449  -3.753  1.00  0.00
ATOM   1179 HD22 LEU    79      -2.727  -3.934  -2.963  1.00  0.00
ATOM   1180 HD23 LEU    79      -1.991  -2.916  -4.224  1.00  0.00
ATOM   1181  C   LEU    79       1.688  -2.778  -0.871  1.00  0.00
ATOM   1182  O   LEU    79       1.176  -2.765   0.248  1.00  0.00
ATOM   1183  N   THR    80       2.607  -3.697  -1.225  1.00  0.00
ATOM   1184  H   THR    80       3.049  -3.647  -2.132  1.00  0.00
ATOM   1185  CA  THR    80       2.978  -4.770  -0.345  1.00  0.00
ATOM   1186  HA  THR    80       2.082  -5.318  -0.056  1.00  0.00
ATOM   1187  CB  THR    80       3.960  -5.738  -0.950  1.00  0.00
ATOM   1188  HB  THR    80       4.161  -6.548  -0.249  1.00  0.00
ATOM   1189  CG2 THR    80       3.352  -6.315  -2.240  1.00  0.00
ATOM   1190 HG21 THR    80       3.151  -5.505  -2.941  1.00  0.00
ATOM   1191 HG22 THR    80       4.053  -7.018  -2.690  1.00  0.00
ATOM   1192 HG23 THR    80       2.421  -6.831  -2.004  1.00  0.00
ATOM   1193  OG1 THR    80       5.191  -5.090  -1.236  1.00  0.00
ATOM   1194  HG1 THR    80       5.803  -5.722  -1.620  1.00  0.00
ATOM   1195  C   THR    80       3.598  -4.193   0.887  1.00  0.00
ATOM   1196  O   THR    80       3.363  -4.683   1.991  1.00  0.00
ATOM   1197  N   GLY    81       4.408  -3.128   0.737  1.00  0.00
ATOM   1198  H   GLY    81       4.570  -2.709  -0.168  1.00  0.00
ATOM   1199  CA  GLY    81       5.067  -2.560   1.877  1.00  0.00
ATOM   1200  HA2 GLY    81       5.682  -3.317   2.364  1.00  0.00
ATOM   1201  HA3 GLY    81       5.697  -1.728   1.563  1.00  0.00
ATOM   1202  C   GLY    81       4.045  -2.057   2.855  1.00  0.00
ATOM   1203  O   GLY    81       4.193  -2.246   4.063  1.00  0.00
ATOM   1204  N   CYS    82       2.992  -1.381   2.358  1.00  0.00
ATOM   1205  H   CYS    82       2.874  -1.306   1.358  1.00  0.00
ATOM   1206  CA  CYS    82       1.970  -0.828   3.209  1.00  0.00
ATOM   1207  HA  CYS    82       2.428  -0.108   3.887  1.00  0.00
ATOM   1208  CB  CYS    82       0.864  -0.116   2.411  1.00  0.00
ATOM   1209  HB2 CYS    82       1.273   0.686   1.797  1.00  0.00
ATOM   1210  HB3 CYS    82       0.320  -0.816   1.777  1.00  0.00
ATOM   1211  SG  CYS    82      -0.375   0.656   3.487  1.00  0.00
ATOM   1212  HG  CYS    82      -1.126   1.145   2.505  1.00  0.00
ATOM   1213  C   CYS    82       1.251  -1.917   3.941  1.00  0.00
ATOM   1214  O   CYS    82       1.130  -1.883   5.164  1.00  0.00
ATOM   1215  N   LEU    83       0.751  -2.911   3.186  1.00  0.00
ATOM   1216  H   LEU    83       0.916  -2.884   2.190  1.00  0.00
ATOM   1217  CA  LEU    83      -0.062  -3.974   3.714  1.00  0.00
ATOM   1218  HA  LEU    83      -0.822  -3.535   4.360  1.00  0.00
ATOM   1219  CB  LEU    83      -0.762  -4.807   2.628  1.00  0.00
ATOM   1220  HB2 LEU    83       0.049  -4.988   1.922  1.00  0.00
ATOM   1221  HB3 LEU    83      -1.138  -5.760   3.001  1.00  0.00
ATOM   1222  CG  LEU    83      -1.900  -4.049   1.919  1.00  0.00
ATOM   1223  HG  LEU    83      -2.265  -4.659   1.093  1.00  0.00
ATOM   1224  CD1 LEU    83      -3.056  -3.756   2.890  1.00  0.00
ATOM   1225 HD11 LEU    83      -2.691  -3.145   3.716  1.00  0.00
ATOM   1226 HD12 LEU    83      -3.846  -3.220   2.364  1.00  0.00
ATOM   1227 HD13 LEU    83      -3.451  -4.694   3.279  1.00  0.00
ATOM   1228  CD2 LEU    83      -1.390  -2.787   1.205  1.00  0.00
ATOM   1229 HD21 LEU    83      -0.649  -3.067   0.457  1.00  0.00
ATOM   1230 HD22 LEU    83      -2.224  -2.282   0.718  1.00  0.00
ATOM   1231 HD23 LEU    83      -0.935  -2.116   1.933  1.00  0.00
ATOM   1232  C   LEU    83       0.716  -4.900   4.586  1.00  0.00
ATOM   1233  O   LEU    83       0.143  -5.507   5.488  1.00  0.00
ATOM   1234  N   SER    84       2.011  -5.107   4.290  1.00  0.00
ATOM   1235  H   SER    84       2.449  -4.624   3.519  1.00  0.00
ATOM   1236  CA  SER    84       2.814  -5.998   5.080  1.00  0.00
ATOM   1237  HA  SER    84       2.322  -6.969   5.131  1.00  0.00
ATOM   1238  CB  SER    84       4.217  -6.189   4.486  1.00  0.00
ATOM   1239  HB2 SER    84       4.690  -5.215   4.366  1.00  0.00
ATOM   1240  HB3 SER    84       4.812  -6.801   5.164  1.00  0.00
ATOM   1241  OG  SER    84       4.130  -6.831   3.223  1.00  0.00
ATOM   1242  HG  SER    84       5.012  -6.945   2.861  1.00  0.00
ATOM   1243  C   SER    84       2.993  -5.428   6.455  1.00  0.00
ATOM   1244  O   SER    84       2.805  -6.120   7.456  1.00  0.00
ATOM   1245  N   THR    85       3.367  -4.138   6.534  1.00  0.00
ATOM   1246  H   THR    85       3.478  -3.594   5.690  1.00  0.00
ATOM   1247  CA  THR    85       3.620  -3.500   7.792  1.00  0.00
ATOM   1248  HA  THR    85       4.337  -4.087   8.366  1.00  0.00
ATOM   1249  CB  THR    85       4.155  -2.103   7.641  1.00  0.00
ATOM   1250  HB  THR    85       5.054  -2.123   7.025  1.00  0.00
ATOM   1251  CG2 THR    85       3.094  -1.216   6.969  1.00  0.00
ATOM   1252 HG21 THR    85       2.194  -1.195   7.584  1.00  0.00
ATOM   1253 HG22 THR    85       3.482  -0.203   6.860  1.00  0.00
ATOM   1254 HG23 THR    85       2.852  -1.620   5.986  1.00  0.00
ATOM   1255  OG1 THR    85       4.505  -1.578   8.914  1.00  0.00
ATOM   1256  HG1 THR    85       4.846  -0.686   8.810  1.00  0.00
ATOM   1257  C   THR    85       2.348  -3.421   8.579  1.00  0.00
ATOM   1258  O   THR    85       2.365  -3.592   9.797  1.00  0.00
ATOM   1259  N   LEU    86       1.226  -3.123   7.897  1.00  0.00
ATOM   1260  H   LEU    86       1.304  -2.994   6.898  1.00  0.00
ATOM   1261  CA  LEU    86      -0.071  -2.977   8.505  1.00  0.00
ATOM   1262  HA  LEU    86      -0.001  -2.258   9.322  1.00  0.00
ATOM   1263  CB  LEU    86      -1.128  -2.481   7.502  1.00  0.00
ATOM   1264  HB2 LEU    86      -0.991  -3.151   6.653  1.00  0.00
ATOM   1265  HB3 LEU    86      -2.140  -2.592   7.892  1.00  0.00
ATOM   1266  CG  LEU    86      -0.910  -1.027   7.048  1.00  0.00
ATOM   1267  HG  LEU    86       0.071  -0.953   6.578  1.00  0.00
ATOM   1268  CD1 LEU    86      -1.991  -0.587   6.048  1.00  0.00
ATOM   1269 HD11 LEU    86      -2.972  -0.660   6.517  1.00  0.00
ATOM   1270 HD12 LEU    86      -1.809   0.445   5.746  1.00  0.00
ATOM   1271 HD13 LEU    86      -1.959  -1.233   5.170  1.00  0.00
ATOM   1272  CD2 LEU    86      -0.818  -0.085   8.262  1.00  0.00
ATOM   1273 HD21 LEU    86       0.018  -0.385   8.893  1.00  0.00
ATOM   1274 HD22 LEU    86      -0.664   0.938   7.918  1.00  0.00
ATOM   1275 HD23 LEU    86      -1.743  -0.139   8.836  1.00  0.00
ATOM   1276  C   LEU    86      -0.562  -4.279   9.059  1.00  0.00
ATOM   1277  O   LEU    86      -1.086  -4.328  10.171  1.00  0.00
ATOM   1278  N   PHE    87      -0.396  -5.378   8.303  1.00  0.00
ATOM   1279  H   PHE    87       0.094  -5.308   7.423  1.00  0.00
ATOM   1280  CA  PHE    87      -0.879  -6.666   8.712  1.00  0.00
ATOM   1281  HA  PHE    87      -1.958  -6.607   8.856  1.00  0.00
ATOM   1282  CB  PHE    87      -0.580  -7.765   7.673  1.00  0.00
ATOM   1283  HB2 PHE    87      -1.143  -7.650   6.747  1.00  0.00
ATOM   1284  HB3 PHE    87       0.483  -7.844   7.444  1.00  0.00
ATOM   1285  CG  PHE    87      -0.988  -9.073   8.260  1.00  0.00
ATOM   1286  CD1 PHE    87      -2.300  -9.485   8.244  1.00  0.00
ATOM   1287  HD1 PHE    87      -3.059  -8.844   7.795  1.00  0.00
ATOM   1288  CE1 PHE    87      -2.657 -10.696   8.789  1.00  0.00
ATOM   1289  HE1 PHE    87      -3.701 -11.010   8.773  1.00  0.00
ATOM   1290  CZ  PHE    87      -1.703 -11.510   9.352  1.00  0.00
ATOM   1291  HZ  PHE    87      -1.984 -12.470   9.785  1.00  0.00
ATOM   1292  CE2 PHE    87      -0.390 -11.108   9.367  1.00  0.00
ATOM   1293  HE2 PHE    87       0.374 -11.747   9.810  1.00  0.00
ATOM   1294  CD2 PHE    87      -0.040  -9.896   8.821  1.00  0.00
ATOM   1295  HD2 PHE    87       1.002  -9.575   8.829  1.00  0.00
ATOM   1296  C   PHE    87      -0.195  -7.040   9.985  1.00  0.00
ATOM   1297  O   PHE    87      -0.816  -7.597  10.888  1.00  0.00
ATOM   1298  N   LEU    88       1.120  -6.771  10.078  1.00  0.00
ATOM   1299  H   LEU    88       1.630  -6.345   9.317  1.00  0.00
ATOM   1300  CA  LEU    88       1.839  -7.116  11.268  1.00  0.00
ATOM   1301  HA  LEU    88       1.633  -8.161  11.500  1.00  0.00
ATOM   1302  CB  LEU    88       3.362  -6.931  11.144  1.00  0.00
ATOM   1303  HB2 LEU    88       3.593  -7.477  10.230  1.00  0.00
ATOM   1304  HB3 LEU    88       3.649  -5.886  11.025  1.00  0.00
ATOM   1305  CG  LEU    88       4.145  -7.548  12.324  1.00  0.00
ATOM   1306  HG  LEU    88       5.200  -7.563  12.049  1.00  0.00
ATOM   1307  CD1 LEU    88       3.969  -6.768  13.638  1.00  0.00
ATOM   1308 HD11 LEU    88       2.915  -6.753  13.914  1.00  0.00
ATOM   1309 HD12 LEU    88       4.544  -7.252  14.428  1.00  0.00
ATOM   1310 HD13 LEU    88       4.324  -5.746  13.505  1.00  0.00
ATOM   1311  CD2 LEU    88       3.784  -9.037  12.479  1.00  0.00
ATOM   1312 HD21 LEU    88       4.039  -9.570  11.563  1.00  0.00
ATOM   1313 HD22 LEU    88       4.342  -9.462  13.314  1.00  0.00
ATOM   1314 HD23 LEU    88       2.715  -9.134  12.670  1.00  0.00
ATOM   1315  C   LEU    88       1.346  -6.268  12.408  1.00  0.00
ATOM   1316  O   LEU    88       1.154  -6.765  13.517  1.00  0.00
ATOM   1317  N   GLN    89       1.121  -4.960  12.158  1.00  0.00
ATOM   1318  H   GLN    89       1.229  -4.616  11.215  1.00  0.00
ATOM   1319  CA  GLN    89       0.708  -4.033  13.179  1.00  0.00
ATOM   1320  HA  GLN    89       1.457  -4.016  13.970  1.00  0.00
ATOM   1321  CB  GLN    89       0.545  -2.604  12.624  1.00  0.00
ATOM   1322  HB2 GLN    89       1.539  -2.268  12.328  1.00  0.00
ATOM   1323  HB3 GLN    89      -0.090  -2.682  11.741  1.00  0.00
ATOM   1324  CG  GLN    89      -0.064  -1.595  13.603  1.00  0.00
ATOM   1325  HG2 GLN    89      -0.349  -0.680  13.084  1.00  0.00
ATOM   1326  HG3 GLN    89      -0.940  -2.022  14.092  1.00  0.00
ATOM   1327  CD  GLN    89       0.966  -1.250  14.666  1.00  0.00
ATOM   1328  OE1 GLN    89       1.406  -0.106  14.772  1.00  0.00
ATOM   1329  NE2 GLN    89       1.358  -2.269  15.478  1.00  0.00
ATOM   1330 HE21 GLN    89       2.040  -2.099  16.203  1.00  0.00
ATOM   1331 HE22 GLN    89       0.965  -3.191  15.352  1.00  0.00
ATOM   1332  C   GLN    89      -0.621  -4.437  13.742  1.00  0.00
ATOM   1333  O   GLN    89      -0.794  -4.495  14.958  1.00  0.00
ATOM   1334  N   ALA    90      -1.592  -4.739  12.862  1.00  0.00
ATOM   1335  H   ALA    90      -1.366  -4.711  11.878  1.00  0.00
ATOM   1336  CA  ALA    90      -2.930  -5.101  13.244  1.00  0.00
ATOM   1337  HA  ALA    90      -3.329  -4.330  13.903  1.00  0.00
ATOM   1338  CB  ALA    90      -3.873  -5.254  12.039  1.00  0.00
ATOM   1339  HB1 ALA    90      -3.491  -6.029  11.374  1.00  0.00
ATOM   1340  HB2 ALA    90      -4.867  -5.533  12.388  1.00  0.00
ATOM   1341  HB3 ALA    90      -3.930  -4.309  11.499  1.00  0.00
ATOM   1342  C   ALA    90      -2.927  -6.406  13.972  1.00  0.00
ATOM   1343  O   ALA    90      -3.689  -6.597  14.918  1.00  0.00
ATOM   1344  N   ALA    91      -2.080  -7.353  13.530  1.00  0.00
ATOM   1345  H   ALA    91      -1.436  -7.167  12.774  1.00  0.00
ATOM   1346  CA  ALA    91      -2.055  -8.649  14.141  1.00  0.00
ATOM   1347  HA  ALA    91      -3.040  -9.114  14.092  1.00  0.00
ATOM   1348  CB  ALA    91      -1.031  -9.595  13.490  1.00  0.00
ATOM   1349  HB1 ALA    91      -0.039  -9.147  13.540  1.00  0.00
ATOM   1350  HB2 ALA    91      -1.026 -10.547  14.021  1.00  0.00
ATOM   1351  HB3 ALA    91      -1.302  -9.762  12.447  1.00  0.00
ATOM   1352  C   ALA    91      -1.669  -8.490  15.576  1.00  0.00
ATOM   1353  O   ALA    91      -2.249  -9.128  16.455  1.00  0.00
ATOM   1354  N   GLU    92      -0.681  -7.620  15.851  1.00  0.00
ATOM   1355  H   GLU    92      -0.252  -7.084  15.110  1.00  0.00
ATOM   1356  CA  GLU    92      -0.214  -7.422  17.192  1.00  0.00
ATOM   1357  HA  GLU    92       0.081  -8.387  17.605  1.00  0.00
ATOM   1358  CB  GLU    92       0.986  -6.469  17.267  1.00  0.00
ATOM   1359  HB2 GLU    92       0.705  -5.544  16.764  1.00  0.00
ATOM   1360  HB3 GLU    92       1.181  -6.265  18.320  1.00  0.00
ATOM   1361  CG  GLU    92       2.246  -7.040  16.617  1.00  0.00
ATOM   1362  HG2 GLU    92       2.049  -7.283  15.573  1.00  0.00
ATOM   1363  HG3 GLU    92       3.069  -6.328  16.675  1.00  0.00
ATOM   1364  CD  GLU    92       2.619  -8.309  17.372  1.00  0.00
ATOM   1365  OE1 GLU    92       1.873  -9.317  17.247  1.00  0.00
ATOM   1366  OE2 GLU    92       3.652  -8.280  18.092  1.00  0.00
ATOM   1367  C   GLU    92      -1.311  -6.831  18.023  1.00  0.00
ATOM   1368  O   GLU    92      -1.517  -7.230  19.167  1.00  0.00
ATOM   1369  N   THR    93      -2.060  -5.861  17.467  1.00  0.00
ATOM   1370  H   THR    93      -1.917  -5.552  16.516  1.00  0.00
ATOM   1371  CA  THR    93      -3.096  -5.237  18.235  1.00  0.00
ATOM   1372  HA  THR    93      -2.665  -4.824  19.147  1.00  0.00
ATOM   1373  CB  THR    93      -3.791  -4.135  17.492  1.00  0.00
ATOM   1374  HB  THR    93      -4.272  -4.531  16.598  1.00  0.00
ATOM   1375  CG2 THR    93      -4.857  -3.526  18.420  1.00  0.00
ATOM   1376 HG21 THR    93      -4.377  -3.129  19.314  1.00  0.00
ATOM   1377 HG22 THR    93      -5.376  -2.721  17.899  1.00  0.00
ATOM   1378 HG23 THR    93      -5.574  -4.296  18.704  1.00  0.00
ATOM   1379  OG1 THR    93      -2.854  -3.141  17.099  1.00  0.00
ATOM   1380  HG1 THR    93      -3.310  -2.442  16.625  1.00  0.00
ATOM   1381  C   THR    93      -4.111  -6.275  18.592  1.00  0.00
ATOM   1382  O   THR    93      -4.598  -6.315  19.720  1.00  0.00
ATOM   1383  N   PHE    94      -4.446  -7.154  17.629  1.00  0.00
ATOM   1384  H   PHE    94      -4.011  -7.093  16.720  1.00  0.00
ATOM   1385  CA  PHE    94      -5.441  -8.165  17.840  1.00  0.00
ATOM   1386  HA  PHE    94      -6.364  -7.695  18.179  1.00  0.00
ATOM   1387  CB  PHE    94      -5.736  -8.953  16.547  1.00  0.00
ATOM   1388  HB2 PHE    94      -6.021  -8.323  15.704  1.00  0.00
ATOM   1389  HB3 PHE    94      -4.869  -9.554  16.273  1.00  0.00
ATOM   1390  CG  PHE    94      -6.862  -9.904  16.769  1.00  0.00
ATOM   1391  CD1 PHE    94      -8.137  -9.446  17.018  1.00  0.00
ATOM   1392  HD1 PHE    94      -8.322  -8.373  17.062  1.00  0.00
ATOM   1393  CE1 PHE    94      -9.173 -10.331  17.210  1.00  0.00
ATOM   1394  HE1 PHE    94     -10.174  -9.953  17.421  1.00  0.00
ATOM   1395  CZ  PHE    94      -8.951 -11.685  17.137  1.00  0.00
ATOM   1396  HZ  PHE    94      -9.770 -12.388  17.289  1.00  0.00
ATOM   1397  CE2 PHE    94      -7.687 -12.151  16.870  1.00  0.00
ATOM   1398  HE2 PHE    94      -7.502 -13.223  16.808  1.00  0.00
ATOM   1399  CD2 PHE    94      -6.654 -11.263  16.681  1.00  0.00
ATOM   1400  HD2 PHE    94      -5.653 -11.631  16.458  1.00  0.00
ATOM   1401  C   PHE    94      -4.973  -9.101  18.913  1.00  0.00
ATOM   1402  O   PHE    94      -5.730  -9.429  19.823  1.00  0.00
ATOM   1403  N   VAL    95      -3.704  -9.549  18.846  1.00  0.00
ATOM   1404  H   VAL    95      -3.071  -9.245  18.120  1.00  0.00
ATOM   1405  CA  VAL    95      -3.219 -10.482  19.826  1.00  0.00
ATOM   1406  HA  VAL    95      -3.879 -11.341  19.944  1.00  0.00
ATOM   1407  CB  VAL    95      -1.822 -10.981  19.565  1.00  0.00
ATOM   1408  HB  VAL    95      -1.525 -11.683  20.344  1.00  0.00
ATOM   1409  CG1 VAL    95      -1.806 -11.692  18.203  1.00  0.00
ATOM   1410 HG11 VAL    95      -2.102 -10.991  17.423  1.00  0.00
ATOM   1411 HG12 VAL    95      -0.801 -12.061  17.997  1.00  0.00
ATOM   1412 HG13 VAL    95      -2.503 -12.530  18.222  1.00  0.00
ATOM   1413  CG2 VAL    95      -0.819  -9.826  19.688  1.00  0.00
ATOM   1414 HG21 VAL    95      -0.867  -9.408  20.693  1.00  0.00
ATOM   1415 HG22 VAL    95       0.188 -10.197  19.498  1.00  0.00
ATOM   1416 HG23 VAL    95      -1.064  -9.052  18.961  1.00  0.00
ATOM   1417  C   VAL    95      -3.208  -9.822  21.171  1.00  0.00
ATOM   1418  O   VAL    95      -3.559 -10.436  22.177  1.00  0.00
ATOM   1419  N   GLU    96      -2.817  -8.536  21.214  1.00  0.00
ATOM   1420  H   GLU    96      -2.607  -8.042  20.359  1.00  0.00
ATOM   1421  CA  GLU    96      -2.678  -7.834  22.456  1.00  0.00
ATOM   1422  HA  GLU    96      -1.987  -8.390  23.090  1.00  0.00
ATOM   1423  CB  GLU    96      -2.145  -6.399  22.288  1.00  0.00
ATOM   1424  HB2 GLU    96      -1.255  -6.449  21.660  1.00  0.00
ATOM   1425  HB3 GLU    96      -2.915  -5.819  21.780  1.00  0.00
ATOM   1426  CG  GLU    96      -1.794  -5.727  23.617  1.00  0.00
ATOM   1427  HG2 GLU    96      -2.688  -5.643  24.236  1.00  0.00
ATOM   1428  HG3 GLU    96      -1.037  -6.304  24.149  1.00  0.00
ATOM   1429  CD  GLU    96      -1.253  -4.336  23.317  1.00  0.00
ATOM   1430  OE1 GLU    96      -1.098  -4.003  22.111  1.00  0.00
ATOM   1431  OE2 GLU    96      -0.979  -3.589  24.293  1.00  0.00
ATOM   1432  C   GLU    96      -4.005  -7.754  23.129  1.00  0.00
ATOM   1433  O   GLU    96      -4.087  -7.849  24.353  1.00  0.00
ATOM   1434  N   SER    97      -5.089  -7.593  22.348  1.00  0.00
ATOM   1435  H   SER    97      -5.027  -7.549  21.341  1.00  0.00
ATOM   1436  CA  SER    97      -6.377  -7.450  22.955  1.00  0.00
ATOM   1437  HA  SER    97      -6.346  -6.576  23.606  1.00  0.00
ATOM   1438  CB  SER    97      -7.533  -7.276  21.952  1.00  0.00
ATOM   1439  HB2 SER    97      -7.510  -8.094  21.232  1.00  0.00
ATOM   1440  HB3 SER    97      -8.481  -7.293  22.490  1.00  0.00
ATOM   1441  OG  SER    97      -7.400  -6.038  21.266  1.00  0.00
ATOM   1442  HG  SER    97      -8.124  -5.938  20.643  1.00  0.00
ATOM   1443  C   SER    97      -6.646  -8.656  23.783  1.00  0.00
ATOM   1444  O   SER    97      -6.102  -9.732  23.543  1.00  0.00
ATOM   1445  N   GLU    98      -7.495  -8.480  24.813  1.00  0.00
ATOM   1446  H   GLU    98      -7.941  -7.585  24.958  1.00  0.00
ATOM   1447  CA  GLU    98      -7.783  -9.536  25.730  1.00  0.00
ATOM   1448  HA  GLU    98      -6.845  -9.986  26.056  1.00  0.00
ATOM   1449  CB  GLU    98      -8.548  -9.041  26.971  1.00  0.00
ATOM   1450  HB2 GLU    98      -7.902  -8.319  27.470  1.00  0.00
ATOM   1451  HB3 GLU    98      -9.443  -8.537  26.607  1.00  0.00
ATOM   1452  CG  GLU    98      -8.947 -10.136  27.960  1.00  0.00
ATOM   1453  HG2 GLU    98      -8.290 -11.001  27.870  1.00  0.00
ATOM   1454  HG3 GLU    98      -8.903  -9.751  28.979  1.00  0.00
ATOM   1455  CD  GLU    98     -10.375 -10.548  27.635  1.00  0.00
ATOM   1456  OE1 GLU    98     -11.298  -9.736  27.907  1.00  0.00
ATOM   1457  OE2 GLU    98     -10.563 -11.674  27.100  1.00  0.00
ATOM   1458  C   GLU    98      -8.609 -10.559  25.033  1.00  0.00
ATOM   1459  O   GLU    98      -9.831 -10.456  24.948  1.00  0.00
ATOM   1460  N   LEU    99      -7.914 -11.582  24.507  1.00  0.00
ATOM   1461  H   LEU    99      -6.909 -11.566  24.602  1.00  0.00
ATOM   1462  CA  LEU    99      -8.518 -12.719  23.888  1.00  0.00
ATOM   1463  HA  LEU    99      -9.599 -12.589  23.939  1.00  0.00
ATOM   1464  CB  LEU    99      -8.118 -12.938  22.420  1.00  0.00
ATOM   1465  HB2 LEU    99      -7.032 -12.863  22.469  1.00  0.00
ATOM   1466  HB3 LEU    99      -8.397 -13.926  22.053  1.00  0.00
ATOM   1467  CG  LEU    99      -8.664 -11.862  21.464  1.00  0.00
ATOM   1468  HG  LEU    99      -9.748 -11.819  21.573  1.00  0.00
ATOM   1469  CD1 LEU    99      -8.064 -10.482  21.772  1.00  0.00
ATOM   1470 HD11 LEU    99      -6.980 -10.524  21.663  1.00  0.00
ATOM   1471 HD12 LEU    99      -8.471  -9.746  21.079  1.00  0.00
ATOM   1472 HD13 LEU    99      -8.315 -10.196  22.793  1.00  0.00
ATOM   1473  CD2 LEU    99      -8.479 -12.282  19.998  1.00  0.00
ATOM   1474 HD21 LEU    99      -9.014 -13.214  19.816  1.00  0.00
ATOM   1475 HD22 LEU    99      -8.873 -11.504  19.344  1.00  0.00
ATOM   1476 HD23 LEU    99      -7.418 -12.426  19.792  1.00  0.00
ATOM   1477  C   LEU    99      -7.979 -13.862  24.669  1.00  0.00
ATOM   1478  O   LEU    99      -7.374 -13.653  25.719  1.00  0.00
ATOM   1479  N   PRO   100      -8.172 -15.066  24.234  1.00  0.00
ATOM   1480  CD  PRO   100      -9.381 -15.469  23.536  1.00  0.00
ATOM   1481  HD2 PRO   100      -9.241 -15.294  22.469  1.00  0.00
ATOM   1482  HD3 PRO   100     -10.210 -14.862  23.898  1.00  0.00
ATOM   1483  CG  PRO   100      -9.556 -16.962  23.872  1.00  0.00
ATOM   1484  HG2 PRO   100      -9.835 -17.517  22.976  1.00  0.00
ATOM   1485  HG3 PRO   100     -10.328 -17.087  24.631  1.00  0.00
ATOM   1486  CB  PRO   100      -8.180 -17.410  24.407  1.00  0.00
ATOM   1487  HB2 PRO   100      -7.564 -17.734  23.568  1.00  0.00
ATOM   1488  HB3 PRO   100      -8.203 -18.194  25.164  1.00  0.00
ATOM   1489  CA  PRO   100      -7.610 -16.128  25.003  1.00  0.00
ATOM   1490  HA  PRO   100      -7.950 -16.067  26.037  1.00  0.00
ATOM   1491  C   PRO   100      -6.130 -15.989  24.959  1.00  0.00
ATOM   1492  O   PRO   100      -5.574 -15.840  23.872  1.00  0.00
ATOM   1493  N   LEU   101      -5.469 -16.027  26.128  1.00  0.00
ATOM   1494  H   LEU   101      -5.946 -16.175  27.006  1.00  0.00
ATOM   1495  CA  LEU   101      -4.044 -15.901  26.143  1.00  0.00
ATOM   1496  HA  LEU   101      -3.756 -15.194  25.365  1.00  0.00
ATOM   1497  CB  LEU   101      -3.484 -15.407  27.488  1.00  0.00
ATOM   1498  HB2 LEU   101      -3.878 -16.147  28.185  1.00  0.00
ATOM   1499  HB3 LEU   101      -2.395 -15.425  27.518  1.00  0.00
ATOM   1500  CG  LEU   101      -3.985 -14.008  27.888  1.00  0.00
ATOM   1501  HG  LEU   101      -3.735 -13.309  27.090  1.00  0.00
ATOM   1502  CD1 LEU   101      -5.504 -14.002  28.117  1.00  0.00
ATOM   1503 HD11 LEU   101      -5.754 -14.700  28.915  1.00  0.00
ATOM   1504 HD12 LEU   101      -5.826 -12.999  28.398  1.00  0.00
ATOM   1505 HD13 LEU   101      -6.011 -14.302  27.200  1.00  0.00
ATOM   1506  CD2 LEU   101      -3.202 -13.456  29.092  1.00  0.00
ATOM   1507 HD21 LEU   101      -2.145 -13.385  28.837  1.00  0.00
ATOM   1508 HD22 LEU   101      -3.580 -12.467  29.349  1.00  0.00
ATOM   1509 HD23 LEU   101      -3.326 -14.125  29.944  1.00  0.00
ATOM   1510  C   LEU   101      -3.510 -17.267  25.909  1.00  0.00
ATOM   1511  O   LEU   101      -4.195 -18.253  26.181  1.00  0.00
ATOM   1512  N   SER   102      -2.282 -17.375  25.364  1.00  0.00
ATOM   1513  H   SER   102      -1.697 -16.602  25.080  1.00  0.00
ATOM   1514  CA  SER   102      -1.782 -18.700  25.192  1.00  0.00
ATOM   1515  HA  SER   102      -2.501 -19.252  24.586  1.00  0.00
ATOM   1516  CB  SER   102      -0.406 -18.777  24.512  1.00  0.00
ATOM   1517  HB2 SER   102      -0.149 -19.823  24.343  1.00  0.00
ATOM   1518  HB3 SER   102      -0.450 -18.255  23.556  1.00  0.00
ATOM   1519  OG  SER   102       0.582 -18.175  25.334  1.00  0.00
ATOM   1520  HG  SER   102       1.436 -18.229  24.899  1.00  0.00
ATOM   1521  C   SER   102      -1.675 -19.252  26.569  1.00  0.00
ATOM   1522  O   SER   102      -1.126 -18.624  27.471  1.00  0.00
ATOM   1523  N   TRP   103      -2.229 -20.456  26.760  1.00  0.00
ATOM   1524  H   TRP   103      -2.649 -20.951  25.986  1.00  0.00
ATOM   1525  CA  TRP   103      -2.296 -21.047  28.057  1.00  0.00
ATOM   1526  HA  TRP   103      -2.750 -20.340  28.752  1.00  0.00
ATOM   1527  CB  TRP   103      -3.134 -22.332  28.048  1.00  0.00
ATOM   1528  HB2 TRP   103      -2.846 -23.062  27.292  1.00  0.00
ATOM   1529  HB3 TRP   103      -3.063 -22.786  29.036  1.00  0.00
ATOM   1530  CG  TRP   103      -4.594 -22.025  27.818  1.00  0.00
ATOM   1531  CD1 TRP   103      -5.632 -22.016  28.703  1.00  0.00
ATOM   1532  HD1 TRP   103      -5.413 -22.319  29.727  1.00  0.00
ATOM   1533  NE1 TRP   103      -6.783 -21.605  28.073  1.00  0.00
ATOM   1534  HE1 TRP   103      -7.692 -21.507  28.503  1.00  0.00
ATOM   1535  CE2 TRP   103      -6.488 -21.333  26.754  1.00  0.00
ATOM   1536  CZ2 TRP   103      -7.275 -20.883  25.733  1.00  0.00
ATOM   1537  HZ2 TRP   103      -8.329 -20.689  25.933  1.00  0.00
ATOM   1538  CH2 TRP   103      -6.678 -20.702  24.505  1.00  0.00
ATOM   1539  HH2 TRP   103      -7.275 -20.352  23.663  1.00  0.00
ATOM   1540  CZ3 TRP   103      -5.335 -20.955  24.314  1.00  0.00
ATOM   1541  HZ3 TRP   103      -4.875 -20.809  23.337  1.00  0.00
ATOM   1542  CE3 TRP   103      -4.536 -21.397  25.345  1.00  0.00
ATOM   1543  HE3 TRP   103      -3.474 -21.568  25.171  1.00  0.00
ATOM   1544  CD2 TRP   103      -5.131 -21.586  26.560  1.00  0.00
ATOM   1545  C   TRP   103      -0.925 -21.333  28.565  1.00  0.00
ATOM   1546  O   TRP   103      -0.647 -21.107  29.741  1.00  0.00
ATOM   1547  N   ALA   104      -0.020 -21.818  27.694  1.00  0.00
ATOM   1548  H   ALA   104      -0.200 -21.923  26.706  1.00  0.00
ATOM   1549  CA  ALA   104       1.268 -22.194  28.192  1.00  0.00
ATOM   1550  HA  ALA   104       1.160 -22.964  28.956  1.00  0.00
ATOM   1551  CB  ALA   104       2.200 -22.725  27.088  1.00  0.00
ATOM   1552  HB1 ALA   104       2.326 -21.962  26.320  1.00  0.00
ATOM   1553  HB2 ALA   104       3.171 -22.970  27.518  1.00  0.00
ATOM   1554  HB3 ALA   104       1.764 -23.620  26.643  1.00  0.00
ATOM   1555  C   ALA   104       1.927 -21.001  28.802  1.00  0.00
ATOM   1556  O   ALA   104       2.395 -21.069  29.937  1.00  0.00
ATOM   1557  N   ASN   105       1.965 -19.861  28.086  1.00  0.00
ATOM   1558  H   ASN   105       1.553 -19.768  27.169  1.00  0.00
ATOM   1559  CA  ASN   105       2.572 -18.706  28.678  1.00  0.00
ATOM   1560  HA  ASN   105       2.808 -18.936  29.717  1.00  0.00
ATOM   1561  CB  ASN   105       3.863 -18.266  27.967  1.00  0.00
ATOM   1562  HB2 ASN   105       3.687 -18.117  26.902  1.00  0.00
ATOM   1563  HB3 ASN   105       4.246 -17.344  28.404  1.00  0.00
ATOM   1564  CG  ASN   105       4.912 -19.359  28.139  1.00  0.00
ATOM   1565  OD1 ASN   105       4.594 -20.519  28.392  1.00  0.00
ATOM   1566  ND2 ASN   105       6.210 -18.977  27.994  1.00  0.00
ATOM   1567 HD21 ASN   105       6.948 -19.658  28.097  1.00  0.00
ATOM   1568 HD22 ASN   105       6.429 -18.014  27.784  1.00  0.00
ATOM   1569  C   ASN   105       1.591 -17.591  28.535  1.00  0.00
ATOM   1570  O   ASN   105       1.454 -17.010  27.461  1.00  0.00
ATOM   1571  N   TRP   106       0.877 -17.250  29.623  1.00  0.00
ATOM   1572  H   TRP   106       1.010 -17.671  30.531  1.00  0.00
ATOM   1573  CA  TRP   106      -0.103 -16.215  29.492  1.00  0.00
ATOM   1574  HA  TRP   106      -0.794 -16.491  28.695  1.00  0.00
ATOM   1575  CB  TRP   106      -0.909 -15.981  30.783  1.00  0.00
ATOM   1576  HB2 TRP   106      -0.219 -15.818  31.611  1.00  0.00
ATOM   1577  HB3 TRP   106      -1.555 -15.110  30.672  1.00  0.00
ATOM   1578  CG  TRP   106      -1.801 -17.132  31.184  1.00  0.00
ATOM   1579  CD1 TRP   106      -1.781 -18.428  30.760  1.00  0.00
ATOM   1580  HD1 TRP   106      -1.020 -18.700  30.028  1.00  0.00
ATOM   1581  NE1 TRP   106      -2.779 -19.140  31.384  1.00  0.00
ATOM   1582  HE1 TRP   106      -2.981 -20.120  31.249  1.00  0.00
ATOM   1583  CE2 TRP   106      -3.466 -18.289  32.225  1.00  0.00
ATOM   1584  CZ2 TRP   106      -4.533 -18.510  33.051  1.00  0.00
ATOM   1585  HZ2 TRP   106      -4.955 -19.514  33.095  1.00  0.00
ATOM   1586  CH2 TRP   106      -5.009 -17.441  33.779  1.00  0.00
ATOM   1587  HH2 TRP   106      -5.857 -17.574  34.451  1.00  0.00
ATOM   1588  CZ3 TRP   106      -4.428 -16.194  33.674  1.00  0.00
ATOM   1589  HZ3 TRP   106      -4.813 -15.355  34.254  1.00  0.00
ATOM   1590  CE3 TRP   106      -3.354 -15.967  32.843  1.00  0.00
ATOM   1591  HE3 TRP   106      -2.917 -14.970  32.785  1.00  0.00
ATOM   1592  CD2 TRP   106      -2.884 -17.028  32.123  1.00  0.00
ATOM   1593  C   TRP   106       0.583 -14.926  29.173  1.00  0.00
ATOM   1594  O   TRP   106       0.300 -14.288  28.160  1.00  0.00
ATOM   1595  N   LEU   107       1.529 -14.529  30.042  1.00  0.00
ATOM   1596  H   LEU   107       1.776 -15.125  30.819  1.00  0.00
ATOM   1597  CA  LEU   107       2.189 -13.262  29.921  1.00  0.00
ATOM   1598  HA  LEU   107       1.434 -12.485  29.802  1.00  0.00
ATOM   1599  CB  LEU   107       3.053 -12.924  31.148  1.00  0.00
ATOM   1600  HB2 LEU   107       3.407 -11.922  30.905  1.00  0.00
ATOM   1601  HB3 LEU   107       2.453 -12.886  32.057  1.00  0.00
ATOM   1602  CG  LEU   107       4.259 -13.854  31.368  1.00  0.00
ATOM   1603  HG  LEU   107       4.910 -13.804  30.495  1.00  0.00
ATOM   1604  CD1 LEU   107       5.045 -13.427  32.617  1.00  0.00
ATOM   1605 HD11 LEU   107       4.395 -13.477  33.491  1.00  0.00
ATOM   1606 HD12 LEU   107       5.895 -14.095  32.758  1.00  0.00
ATOM   1607 HD13 LEU   107       5.404 -12.406  32.490  1.00  0.00
ATOM   1608  CD2 LEU   107       3.856 -15.337  31.416  1.00  0.00
ATOM   1609 HD21 LEU   107       3.384 -15.616  30.474  1.00  0.00
ATOM   1610 HD22 LEU   107       4.743 -15.950  31.573  1.00  0.00
ATOM   1611 HD23 LEU   107       3.155 -15.497  32.235  1.00  0.00
ATOM   1612  C   LEU   107       3.072 -13.213  28.718  1.00  0.00
ATOM   1613  O   LEU   107       3.056 -12.240  27.964  1.00  0.00
ATOM   1614  N   CYS   108       3.858 -14.277  28.484  1.00  0.00
ATOM   1615  H   CYS   108       3.828 -15.120  29.040  1.00  0.00
ATOM   1616  CA  CYS   108       4.811 -14.199  27.423  1.00  0.00
ATOM   1617  HA  CYS   108       5.414 -13.302  27.567  1.00  0.00
ATOM   1618  CB  CYS   108       5.748 -15.415  27.359  1.00  0.00
ATOM   1619  HB2 CYS   108       5.189 -16.351  27.337  1.00  0.00
ATOM   1620  HB3 CYS   108       6.409 -15.367  26.493  1.00  0.00
ATOM   1621  SG  CYS   108       6.831 -15.509  28.815  1.00  0.00
ATOM   1622  HG  CYS   108       7.468 -16.616  28.444  1.00  0.00
ATOM   1623  C   CYS   108       4.114 -14.067  26.114  1.00  0.00
ATOM   1624  O   CYS   108       3.362 -14.943  25.689  1.00  0.00
ATOM   1625  N   SER   109       4.370 -12.935  25.436  1.00  0.00
ATOM   1626  H   SER   109       4.993 -12.243  25.828  1.00  0.00
ATOM   1627  CA  SER   109       3.844 -12.708  24.130  1.00  0.00
ATOM   1628  HA  SER   109       3.087 -13.469  23.941  1.00  0.00
ATOM   1629  CB  SER   109       3.209 -11.320  23.927  1.00  0.00
ATOM   1630  HB2 SER   109       3.925 -10.555  24.226  1.00  0.00
ATOM   1631  HB3 SER   109       2.961 -11.194  22.873  1.00  0.00
ATOM   1632  OG  SER   109       2.030 -11.195  24.708  1.00  0.00
ATOM   1633  HG  SER   109       1.646 -10.326  24.571  1.00  0.00
ATOM   1634  C   SER   109       5.042 -12.774  23.248  1.00  0.00
ATOM   1635  O   SER   109       6.164 -12.548  23.697  1.00  0.00
ATOM   1636  N   TYR   110       4.848 -13.098  21.962  1.00  0.00
ATOM   1637  H   TYR   110       3.944 -13.216  21.528  1.00  0.00
ATOM   1638  CA  TYR   110       6.013 -13.223  21.144  1.00  0.00
ATOM   1639  HA  TYR   110       6.886 -12.938  21.731  1.00  0.00
ATOM   1640  CB  TYR   110       6.218 -14.652  20.624  1.00  0.00
ATOM   1641  HB2 TYR   110       5.996 -15.378  21.406  1.00  0.00
ATOM   1642  HB3 TYR   110       5.566 -14.829  19.769  1.00  0.00
ATOM   1643  CG  TYR   110       7.637 -14.796  20.203  1.00  0.00
ATOM   1644  CD1 TYR   110       8.590 -15.105  21.146  1.00  0.00
ATOM   1645  HD1 TYR   110       8.286 -15.235  22.185  1.00  0.00
ATOM   1646  CE1 TYR   110       9.909 -15.250  20.793  1.00  0.00
ATOM   1647  HE1 TYR   110      10.656 -15.493  21.548  1.00  0.00
ATOM   1648  CZ  TYR   110      10.285 -15.090  19.482  1.00  0.00
ATOM   1649  OH  TYR   110      11.639 -15.240  19.114  1.00  0.00
ATOM   1650  HH  TYR   110      12.208 -15.453  19.857  1.00  0.00
ATOM   1651  CE2 TYR   110       9.338 -14.781  18.533  1.00  0.00
ATOM   1652  HE2 TYR   110       9.639 -14.650  17.494  1.00  0.00
ATOM   1653  CD2 TYR   110       8.018 -14.637  18.890  1.00  0.00
ATOM   1654  HD2 TYR   110       7.272 -14.397  18.133  1.00  0.00
ATOM   1655  C   TYR   110       5.777 -12.343  19.961  1.00  0.00
ATOM   1656  O   TYR   110       4.643 -11.959  19.687  1.00  0.00
ATOM   1657  N   LEU   111       6.855 -11.982  19.236  1.00  0.00
ATOM   1658  H   LEU   111       7.777 -12.302  19.497  1.00  0.00
ATOM   1659  CA  LEU   111       6.727 -11.153  18.070  1.00  0.00
ATOM   1660  HA  LEU   111       7.670 -11.159  17.523  1.00  0.00
ATOM   1661  CB  LEU   111       5.607 -11.651  17.130  1.00  0.00
ATOM   1662  HB2 LEU   111       5.983 -12.639  16.864  1.00  0.00
ATOM   1663  HB3 LEU   111       4.659 -11.753  17.659  1.00  0.00
ATOM   1664  CG  LEU   111       5.393 -10.820  15.848  1.00  0.00
ATOM   1665  HG  LEU   111       5.240  -9.779  16.133  1.00  0.00
ATOM   1666  CD1 LEU   111       6.600 -10.920  14.904  1.00  0.00
ATOM   1667 HD11 LEU   111       6.753 -11.961  14.618  1.00  0.00
ATOM   1668 HD12 LEU   111       6.414 -10.322  14.012  1.00  0.00
ATOM   1669 HD13 LEU   111       7.490 -10.548  15.411  1.00  0.00
ATOM   1670  CD2 LEU   111       4.068 -11.190  15.162  1.00  0.00
ATOM   1671 HD21 LEU   111       3.239 -10.998  15.844  1.00  0.00
ATOM   1672 HD22 LEU   111       3.944 -10.588  14.261  1.00  0.00
ATOM   1673 HD23 LEU   111       4.080 -12.246  14.894  1.00  0.00
ATOM   1674  C   LEU   111       6.381  -9.757  18.499  1.00  0.00
ATOM   1675  O   LEU   111       6.073  -8.897  17.675  1.00  0.00
ATOM   1676  N   ARG   112       6.450  -9.492  19.814  1.00  0.00
ATOM   1677  H   ARG   112       6.754 -10.231  20.431  1.00  0.00
ATOM   1678  CA  ARG   112       6.142  -8.210  20.386  1.00  0.00
ATOM   1679  HA  ARG   112       5.145  -7.903  20.070  1.00  0.00
ATOM   1680  CB  ARG   112       6.177  -8.261  21.922  1.00  0.00
ATOM   1681  HB2 ARG   112       5.262  -8.757  22.245  1.00  0.00
ATOM   1682  HB3 ARG   112       7.037  -8.870  22.201  1.00  0.00
ATOM   1683  CG  ARG   112       6.281  -6.891  22.599  1.00  0.00
ATOM   1684  HG2 ARG   112       6.502  -7.082  23.649  1.00  0.00
ATOM   1685  HG3 ARG   112       7.127  -6.383  22.137  1.00  0.00
ATOM   1686  CD  ARG   112       5.038  -6.009  22.493  1.00  0.00
ATOM   1687  HD2 ARG   112       4.855  -5.691  21.467  1.00  0.00
ATOM   1688  HD3 ARG   112       4.152  -6.512  22.881  1.00  0.00
ATOM   1689  NE  ARG   112       5.306  -4.802  23.327  1.00  0.00
ATOM   1690  HE  ARG   112       6.073  -4.784  23.984  1.00  0.00
ATOM   1691  CZ  ARG   112       4.520  -3.693  23.213  1.00  0.00
ATOM   1692  NH1 ARG   112       3.481  -3.683  22.328  1.00  0.00
ATOM   1693 HH11 ARG   112       3.298  -4.498  21.760  1.00  0.00
ATOM   1694 HH12 ARG   112       2.900  -2.861  22.245  1.00  0.00
ATOM   1695  NH2 ARG   112       4.772  -2.598  23.989  1.00  0.00
ATOM   1696 HH21 ARG   112       5.540  -2.614  24.645  1.00  0.00
ATOM   1697 HH22 ARG   112       4.189  -1.777  23.904  1.00  0.00
ATOM   1698  C   ARG   112       7.136  -7.166  19.977  1.00  0.00
ATOM   1699  O   ARG   112       6.762  -6.028  19.697  1.00  0.00
ATOM   1700  N   GLY   113       8.428  -7.537  19.912  1.00  0.00
ATOM   1701  H   GLY   113       8.681  -8.512  19.990  1.00  0.00
ATOM   1702  CA  GLY   113       9.480  -6.572  19.732  1.00  0.00
ATOM   1703  HA2 GLY   113       9.417  -5.835  20.533  1.00  0.00
ATOM   1704  HA3 GLY   113      10.439  -7.088  19.788  1.00  0.00
ATOM   1705  C   GLY   113       9.381  -5.869  18.415  1.00  0.00
ATOM   1706  O   GLY   113       8.720  -6.320  17.482  1.00  0.00
ATOM   1707  N   LEU   114      10.059  -4.701  18.342  1.00  0.00
ATOM   1708  H   LEU   114      10.553  -4.390  19.166  1.00  0.00
ATOM   1709  CA  LEU   114      10.119  -3.885  17.166  1.00  0.00
ATOM   1710  HA  LEU   114       9.099  -3.688  16.836  1.00  0.00
ATOM   1711  CB  LEU   114      10.834  -2.541  17.382  1.00  0.00
ATOM   1712  HB2 LEU   114      11.740  -2.855  17.900  1.00  0.00
ATOM   1713  HB3 LEU   114      11.103  -2.049  16.447  1.00  0.00
ATOM   1714  CG  LEU   114      10.049  -1.559  18.271  1.00  0.00
ATOM   1715  HG  LEU   114       9.062  -1.412  17.832  1.00  0.00
ATOM   1716  CD1 LEU   114       9.898  -2.088  19.705  1.00  0.00
ATOM   1717 HD11 LEU   114      10.885  -2.235  20.144  1.00  0.00
ATOM   1718 HD12 LEU   114       9.339  -1.367  20.302  1.00  0.00
ATOM   1719 HD13 LEU   114       9.363  -3.038  19.688  1.00  0.00
ATOM   1720  CD2 LEU   114      10.659  -0.150  18.212  1.00  0.00
ATOM   1721 HD21 LEU   114      10.635   0.214  17.185  1.00  0.00
ATOM   1722 HD22 LEU   114      10.084   0.522  18.849  1.00  0.00
ATOM   1723 HD23 LEU   114      11.691  -0.186  18.560  1.00  0.00
ATOM   1724  C   LEU   114      10.865  -4.628  16.105  1.00  0.00
ATOM   1725  O   LEU   114      10.526  -4.539  14.926  1.00  0.00
ATOM   1726  N   TRP   115      11.923  -5.361  16.496  1.00  0.00
ATOM   1727  H   TRP   115      12.173  -5.416  17.473  1.00  0.00
ATOM   1728  CA  TRP   115      12.701  -6.107  15.552  1.00  0.00
ATOM   1729  HA  TRP   115      13.071  -5.421  14.790  1.00  0.00
ATOM   1730  CB  TRP   115      13.900  -6.822  16.192  1.00  0.00
ATOM   1731  HB2 TRP   115      14.614  -6.091  16.572  1.00  0.00
ATOM   1732  HB3 TRP   115      13.569  -7.464  17.008  1.00  0.00
ATOM   1733  CG  TRP   115      14.656  -7.704  15.227  1.00  0.00
ATOM   1734  CD1 TRP   115      15.765  -7.437  14.481  1.00  0.00
ATOM   1735  HD1 TRP   115      16.199  -6.441  14.574  1.00  0.00
ATOM   1736  NE1 TRP   115      16.106  -8.543  13.739  1.00  0.00
ATOM   1737  HE1 TRP   115      16.887  -8.611  13.102  1.00  0.00
ATOM   1738  CE2 TRP   115      15.202  -9.549  14.008  1.00  0.00
ATOM   1739  CZ2 TRP   115      15.111 -10.826  13.531  1.00  0.00
ATOM   1740  HZ2 TRP   115      15.854 -11.167  12.810  1.00  0.00
ATOM   1741  CH2 TRP   115      14.075 -11.606  13.998  1.00  0.00
ATOM   1742  HH2 TRP   115      13.969 -12.631  13.642  1.00  0.00
ATOM   1743  CZ3 TRP   115      13.165 -11.118  14.910  1.00  0.00
ATOM   1744  HZ3 TRP   115      12.349 -11.745  15.270  1.00  0.00
ATOM   1745  CE3 TRP   115      13.254  -9.832  15.394  1.00  0.00
ATOM   1746  HE3 TRP   115      12.521  -9.475  16.117  1.00  0.00
ATOM   1747  CD2 TRP   115      14.281  -9.058  14.932  1.00  0.00
ATOM   1748  C   TRP   115      11.847  -7.170  14.943  1.00  0.00
ATOM   1749  O   TRP   115      11.864  -7.375  13.730  1.00  0.00
ATOM   1750  N   ALA   116      11.062  -7.872  15.778  1.00  0.00
ATOM   1751  H   ALA   116      11.007  -7.643  16.760  1.00  0.00
ATOM   1752  CA  ALA   116      10.270  -8.960  15.289  1.00  0.00
ATOM   1753  HA  ALA   116      10.908  -9.708  14.817  1.00  0.00
ATOM   1754  CB  ALA   116       9.448  -9.643  16.396  1.00  0.00
ATOM   1755  HB1 ALA   116       8.798  -8.909  16.872  1.00  0.00
ATOM   1756  HB2 ALA   116       8.841 -10.437  15.961  1.00  0.00
ATOM   1757  HB3 ALA   116      10.122 -10.067  17.140  1.00  0.00
ATOM   1758  C   ALA   116       9.311  -8.435  14.268  1.00  0.00
ATOM   1759  O   ALA   116       9.091  -9.064  13.235  1.00  0.00
ATOM   1760  N   TRP   117       8.725  -7.253  14.530  1.00  0.00
ATOM   1761  H   TRP   117       8.982  -6.734  15.358  1.00  0.00
ATOM   1762  CA  TRP   117       7.759  -6.676  13.637  1.00  0.00
ATOM   1763  HA  TRP   117       6.930  -7.374  13.519  1.00  0.00
ATOM   1764  CB  TRP   117       7.204  -5.337  14.150  1.00  0.00
ATOM   1765  HB2 TRP   117       8.032  -4.672  14.394  1.00  0.00
ATOM   1766  HB3 TRP   117       6.591  -4.883  13.371  1.00  0.00
ATOM   1767  CG  TRP   117       6.339  -5.422  15.386  1.00  0.00
ATOM   1768  CD1 TRP   117       5.849  -6.510  16.047  1.00  0.00
ATOM   1769  HD1 TRP   117       6.103  -7.491  15.645  1.00  0.00
ATOM   1770  NE1 TRP   117       5.105  -6.104  17.131  1.00  0.00
ATOM   1771  HE1 TRP   117       4.630  -6.708  17.787  1.00  0.00
ATOM   1772  CE2 TRP   117       5.114  -4.725  17.174  1.00  0.00
ATOM   1773  CZ2 TRP   117       4.530  -3.850  18.047  1.00  0.00
ATOM   1774  HZ2 TRP   117       3.942  -4.251  18.873  1.00  0.00
ATOM   1775  CH2 TRP   117       4.726  -2.504  17.822  1.00  0.00
ATOM   1776  HH2 TRP   117       4.277  -1.775  18.497  1.00  0.00
ATOM   1777  CZ3 TRP   117       5.480  -2.054  16.758  1.00  0.00
ATOM   1778  HZ3 TRP   117       5.627  -0.987  16.591  1.00  0.00
ATOM   1779  CE3 TRP   117       6.068  -2.933  15.877  1.00  0.00
ATOM   1780  HE3 TRP   117       6.658  -2.550  15.044  1.00  0.00
ATOM   1781  CD2 TRP   117       5.875  -4.267  16.100  1.00  0.00
ATOM   1782  C   TRP   117       8.415  -6.388  12.318  1.00  0.00
ATOM   1783  O   TRP   117       7.851  -6.657  11.259  1.00  0.00
ATOM   1784  N   LEU   118       9.635  -5.821  12.360  1.00  0.00
ATOM   1785  H   LEU   118      10.086  -5.675  13.252  1.00  0.00
ATOM   1786  CA  LEU   118      10.338  -5.432  11.171  1.00  0.00
ATOM   1787  HA  LEU   118       9.739  -4.716  10.609  1.00  0.00
ATOM   1788  CB  LEU   118      11.692  -4.774  11.524  1.00  0.00
ATOM   1789  HB2 LEU   118      11.332  -3.966  12.162  1.00  0.00
ATOM   1790  HB3 LEU   118      12.331  -5.438  12.106  1.00  0.00
ATOM   1791  CG  LEU   118      12.500  -4.181  10.349  1.00  0.00
ATOM   1792  HG  LEU   118      13.342  -3.629  10.766  1.00  0.00
ATOM   1793  CD1 LEU   118      13.021  -5.260   9.386  1.00  0.00
ATOM   1794 HD11 LEU   118      12.179  -5.812   8.968  1.00  0.00
ATOM   1795 HD12 LEU   118      13.582  -4.788   8.579  1.00  0.00
ATOM   1796 HD13 LEU   118      13.672  -5.947   9.927  1.00  0.00
ATOM   1797  CD2 LEU   118      11.717  -3.061   9.644  1.00  0.00
ATOM   1798 HD21 LEU   118      11.503  -2.263  10.355  1.00  0.00
ATOM   1799 HD22 LEU   118      12.312  -2.663   8.822  1.00  0.00
ATOM   1800 HD23 LEU   118      10.781  -3.461   9.255  1.00  0.00
ATOM   1801  C   LEU   118      10.614  -6.649  10.343  1.00  0.00
ATOM   1802  O   LEU   118      10.369  -6.660   9.137  1.00  0.00
ATOM   1803  N   VAL   119      11.125  -7.722  10.975  1.00  0.00
ATOM   1804  H   VAL   119      11.278  -7.720  11.973  1.00  0.00
ATOM   1805  CA  VAL   119      11.494  -8.893  10.232  1.00  0.00
ATOM   1806  HA  VAL   119      12.123  -8.649   9.376  1.00  0.00
ATOM   1807  CB  VAL   119      12.195  -9.927  11.062  1.00  0.00
ATOM   1808  HB  VAL   119      12.410 -10.810  10.461  1.00  0.00
ATOM   1809  CG1 VAL   119      13.513  -9.318  11.567  1.00  0.00
ATOM   1810 HG11 VAL   119      13.299  -8.435  12.169  1.00  0.00
ATOM   1811 HG12 VAL   119      14.043 -10.051  12.175  1.00  0.00
ATOM   1812 HG13 VAL   119      14.133  -9.035  10.716  1.00  0.00
ATOM   1813  CG2 VAL   119      11.253 -10.397  12.182  1.00  0.00
ATOM   1814 HG21 VAL   119      10.353 -10.828  11.743  1.00  0.00
ATOM   1815 HG22 VAL   119      11.757 -11.149  12.789  1.00  0.00
ATOM   1816 HG23 VAL   119      10.980  -9.548  12.809  1.00  0.00
ATOM   1817  C   VAL   119      10.285  -9.530   9.626  1.00  0.00
ATOM   1818  O   VAL   119      10.300  -9.905   8.454  1.00  0.00
ATOM   1819  N   VAL   120       9.190  -9.655  10.399  1.00  0.00
ATOM   1820  H   VAL   120       9.163  -9.306  11.346  1.00  0.00
ATOM   1821  CA  VAL   120       8.027 -10.318   9.885  1.00  0.00
ATOM   1822  HA  VAL   120       8.263 -11.312   9.504  1.00  0.00
ATOM   1823  CB  VAL   120       6.913 -10.439  10.882  1.00  0.00
ATOM   1824  HB  VAL   120       6.039 -10.889  10.411  1.00  0.00
ATOM   1825  CG1 VAL   120       7.389 -11.334  12.041  1.00  0.00
ATOM   1826 HG11 VAL   120       8.263 -10.884  12.513  1.00  0.00
ATOM   1827 HG12 VAL   120       6.590 -11.433  12.776  1.00  0.00
ATOM   1828 HG13 VAL   120       7.651 -12.319  11.656  1.00  0.00
ATOM   1829  CG2 VAL   120       6.488  -9.030  11.310  1.00  0.00
ATOM   1830 HG21 VAL   120       6.147  -8.472  10.438  1.00  0.00
ATOM   1831 HG22 VAL   120       5.678  -9.099  12.036  1.00  0.00
ATOM   1832 HG23 VAL   120       7.336  -8.515  11.761  1.00  0.00
ATOM   1833  C   VAL   120       7.520  -9.558   8.701  1.00  0.00
ATOM   1834  O   VAL   120       7.099 -10.150   7.708  1.00  0.00
ATOM   1835  N   LEU   121       7.554  -8.215   8.776  1.00  0.00
ATOM   1836  H   LEU   121       7.945  -7.760   9.588  1.00  0.00
ATOM   1837  CA  LEU   121       7.077  -7.394   7.700  1.00  0.00
ATOM   1838  HA  LEU   121       6.027  -7.622   7.515  1.00  0.00
ATOM   1839  CB  LEU   121       7.205  -5.889   8.025  1.00  0.00
ATOM   1840  HB2 LEU   121       6.702  -5.852   8.991  1.00  0.00
ATOM   1841  HB3 LEU   121       8.252  -5.614   8.150  1.00  0.00
ATOM   1842  CG  LEU   121       6.524  -4.896   7.051  1.00  0.00
ATOM   1843  HG  LEU   121       5.452  -5.091   7.030  1.00  0.00
ATOM   1844  CD1 LEU   121       6.772  -3.453   7.516  1.00  0.00
ATOM   1845 HD11 LEU   121       7.844  -3.257   7.537  1.00  0.00
ATOM   1846 HD12 LEU   121       6.290  -2.760   6.826  1.00  0.00
ATOM   1847 HD13 LEU   121       6.358  -3.317   8.515  1.00  0.00
ATOM   1848  CD2 LEU   121       6.914  -5.102   5.578  1.00  0.00
ATOM   1849 HD21 LEU   121       6.631  -6.107   5.264  1.00  0.00
ATOM   1850 HD22 LEU   121       6.397  -4.369   4.959  1.00  0.00
ATOM   1851 HD23 LEU   121       7.991  -4.976   5.466  1.00  0.00
ATOM   1852  C   LEU   121       7.937  -7.688   6.511  1.00  0.00
ATOM   1853  O   LEU   121       7.448  -7.793   5.388  1.00  0.00
ATOM   1854  N   LEU   122       9.256  -7.829   6.730  1.00  0.00
ATOM   1855  H   LEU   122       9.631  -7.765   7.666  1.00  0.00
ATOM   1856  CA  LEU   122      10.168  -8.047   5.645  1.00  0.00
ATOM   1857  HA  LEU   122      10.039  -7.254   4.908  1.00  0.00
ATOM   1858  CB  LEU   122      11.640  -8.049   6.116  1.00  0.00
ATOM   1859  HB2 LEU   122      11.695  -7.115   6.675  1.00  0.00
ATOM   1860  HB3 LEU   122      11.807  -8.887   6.793  1.00  0.00
ATOM   1861  CG  LEU   122      12.725  -8.054   5.012  1.00  0.00
ATOM   1862  HG  LEU   122      12.575  -7.194   4.360  1.00  0.00
ATOM   1863  CD1 LEU   122      14.125  -7.980   5.643  1.00  0.00
ATOM   1864 HD11 LEU   122      14.276  -8.840   6.295  1.00  0.00
ATOM   1865 HD12 LEU   122      14.879  -7.984   4.856  1.00  0.00
ATOM   1866 HD13 LEU   122      14.214  -7.063   6.226  1.00  0.00
ATOM   1867  CD2 LEU   122      12.616  -9.249   4.051  1.00  0.00
ATOM   1868 HD21 LEU   122      11.646  -9.229   3.555  1.00  0.00
ATOM   1869 HD22 LEU   122      13.407  -9.188   3.304  1.00  0.00
ATOM   1870 HD23 LEU   122      12.718 -10.178   4.612  1.00  0.00
ATOM   1871  C   LEU   122       9.845  -9.362   5.004  1.00  0.00
ATOM   1872  O   LEU   122       9.862  -9.484   3.780  1.00  0.00
ATOM   1873  N   ALA   123       9.528 -10.387   5.814  1.00  0.00
ATOM   1874  H   ALA   123       9.438 -10.260   6.812  1.00  0.00
ATOM   1875  CA  ALA   123       9.281 -11.690   5.270  1.00  0.00
ATOM   1876  HA  ALA   123      10.155 -12.041   4.721  1.00  0.00
ATOM   1877  CB  ALA   123       8.931 -12.725   6.351  1.00  0.00
ATOM   1878  HB1 ALA   123       8.052 -12.391   6.903  1.00  0.00
ATOM   1879  HB2 ALA   123       8.721 -13.686   5.881  1.00  0.00
ATOM   1880  HB3 ALA   123       9.771 -12.833   7.037  1.00  0.00
ATOM   1881  C   ALA   123       8.114 -11.622   4.337  1.00  0.00
ATOM   1882  O   ALA   123       8.156 -12.188   3.250  1.00  0.00
ATOM   1883  N   THR   124       7.057 -10.889   4.725  1.00  0.00
ATOM   1884  H   THR   124       7.100 -10.401   5.608  1.00  0.00
ATOM   1885  CA  THR   124       5.840 -10.821   3.968  1.00  0.00
ATOM   1886  HA  THR   124       5.512 -11.833   3.728  1.00  0.00
ATOM   1887  CB  THR   124       4.730 -10.116   4.687  1.00  0.00
ATOM   1888  HB  THR   124       3.835 -10.093   4.066  1.00  0.00
ATOM   1889  CG2 THR   124       4.434 -10.886   5.983  1.00  0.00
ATOM   1890 HG21 THR   124       5.329 -10.909   6.605  1.00  0.00
ATOM   1891 HG22 THR   124       3.628 -10.391   6.524  1.00  0.00
ATOM   1892 HG23 THR   124       4.135 -11.906   5.740  1.00  0.00
ATOM   1893  OG1 THR   124       5.100  -8.778   4.979  1.00  0.00
ATOM   1894  HG1 THR   124       4.380  -8.340   5.439  1.00  0.00
ATOM   1895  C   THR   124       6.068 -10.155   2.651  1.00  0.00
ATOM   1896  O   THR   124       5.337 -10.420   1.699  1.00  0.00
ATOM   1897  N   PHE   125       7.065  -9.254   2.572  1.00  0.00
ATOM   1898  H   PHE   125       7.617  -9.103   3.404  1.00  0.00
ATOM   1899  CA  PHE   125       7.398  -8.508   1.387  1.00  0.00
ATOM   1900  HA  PHE   125       6.530  -7.994   0.975  1.00  0.00
ATOM   1901  CB  PHE   125       8.442  -7.449   1.816  1.00  0.00
ATOM   1902  HB2 PHE   125       8.039  -6.840   2.626  1.00  0.00
ATOM   1903  HB3 PHE   125       9.326  -7.982   2.168  1.00  0.00
ATOM   1904  CG  PHE   125       8.906  -6.503   0.761  1.00  0.00
ATOM   1905  CD1 PHE   125       8.153  -5.394   0.441  1.00  0.00
ATOM   1906  HD1 PHE   125       7.207  -5.223   0.955  1.00  0.00
ATOM   1907  CE1 PHE   125       8.585  -4.508  -0.517  1.00  0.00
ATOM   1908  HE1 PHE   125       7.979  -3.637  -0.769  1.00  0.00
ATOM   1909  CZ  PHE   125       9.782  -4.721  -1.157  1.00  0.00
ATOM   1910  HZ  PHE   125      10.129  -4.017  -1.913  1.00  0.00
ATOM   1911  CE2 PHE   125      10.541  -5.822  -0.844  1.00  0.00
ATOM   1912  HE2 PHE   125      11.489  -5.997  -1.353  1.00  0.00
ATOM   1913  CD2 PHE   125      10.103  -6.704   0.113  1.00  0.00
ATOM   1914  HD2 PHE   125      10.706  -7.576   0.367  1.00  0.00
ATOM   1915  C   PHE   125       7.990  -9.459   0.345  1.00  0.00
ATOM   1916  O   PHE   125       8.797  -9.034  -0.479  1.00  0.00
ATOM   1917  N   VAL   126       7.494 -10.729   0.285  1.00  0.00
ATOM   1918  H   VAL   126       6.712 -10.834   0.916  1.00  0.00
ATOM   1919  CA  VAL   126       7.844 -11.849  -0.570  1.00  0.00
ATOM   1920  HA  VAL   126       8.896 -12.111  -0.459  1.00  0.00
ATOM   1921  CB  VAL   126       7.010 -13.086  -0.326  1.00  0.00
ATOM   1922  HB  VAL   126       5.952 -12.841  -0.413  1.00  0.00
ATOM   1923  CG1 VAL   126       7.377 -14.147  -1.373  1.00  0.00
ATOM   1924 HG11 VAL   126       8.435 -14.393  -1.286  1.00  0.00
ATOM   1925 HG12 VAL   126       6.781 -15.044  -1.206  1.00  0.00
ATOM   1926 HG13 VAL   126       7.176 -13.758  -2.371  1.00  0.00
ATOM   1927  CG2 VAL   126       7.213 -13.587   1.105  1.00  0.00
ATOM   1928 HG21 VAL   126       6.913 -12.810   1.808  1.00  0.00
ATOM   1929 HG22 VAL   126       6.607 -14.478   1.268  1.00  0.00
ATOM   1930 HG23 VAL   126       8.264 -13.830   1.260  1.00  0.00
ATOM   1931  C   VAL   126       7.520 -11.454  -1.967  1.00  0.00
ATOM   1932  O   VAL   126       8.052 -12.000  -2.934  1.00  0.00
ATOM   1933  N   GLU   127       6.617 -10.474  -2.091  1.00  0.00
ATOM   1934  H   GLU   127       6.299 -10.008  -1.253  1.00  0.00
ATOM   1935  CA  GLU   127       6.106 -10.032  -3.346  1.00  0.00
ATOM   1936  HA  GLU   127       5.479 -10.815  -3.773  1.00  0.00
ATOM   1937  CB  GLU   127       5.263  -8.751  -3.201  1.00  0.00
ATOM   1938  HB2 GLU   127       4.592  -8.901  -2.355  1.00  0.00
ATOM   1939  HB3 GLU   127       5.952  -7.936  -2.977  1.00  0.00
ATOM   1940  CG  GLU   127       4.446  -8.400  -4.443  1.00  0.00
ATOM   1941  HG2 GLU   127       4.237  -7.331  -4.469  1.00  0.00
ATOM   1942  HG3 GLU   127       5.005  -8.683  -5.335  1.00  0.00
ATOM   1943  CD  GLU   127       3.136  -9.171  -4.400  1.00  0.00
ATOM   1944  OE1 GLU   127       2.253  -8.784  -3.589  1.00  0.00
ATOM   1945  OE2 GLU   127       2.996 -10.149  -5.184  1.00  0.00
ATOM   1946  C   GLU   127       7.275  -9.718  -4.228  1.00  0.00
ATOM   1947  O   GLU   127       7.209  -9.910  -5.439  1.00  0.00
ATOM   1948  N   ALA   128       8.392  -9.243  -3.646  1.00  0.00
ATOM   1949  H   ALA   128       8.473  -9.121  -2.647  1.00  0.00
ATOM   1950  CA  ALA   128       9.522  -8.911  -4.465  1.00  0.00
ATOM   1951  HA  ALA   128       9.250  -8.136  -5.182  1.00  0.00
ATOM   1952  CB  ALA   128      10.731  -8.423  -3.650  1.00  0.00
ATOM   1953  HB1 ALA   128      11.021  -9.192  -2.934  1.00  0.00
ATOM   1954  HB2 ALA   128      11.565  -8.220  -4.322  1.00  0.00
ATOM   1955  HB3 ALA   128      10.465  -7.511  -3.115  1.00  0.00
ATOM   1956  C   ALA   128       9.952 -10.132  -5.214  1.00  0.00
ATOM   1957  O   ALA   128      10.227 -10.068  -6.411  1.00  0.00
ATOM   1958  N   ALA   129      10.008 -11.292  -4.537  1.00  0.00
ATOM   1959  H   ALA   129       9.739 -11.363  -3.566  1.00  0.00
ATOM   1960  CA  ALA   129      10.442 -12.481  -5.211  1.00  0.00
ATOM   1961  HA  ALA   129      11.429 -12.330  -5.649  1.00  0.00
ATOM   1962  CB  ALA   129      10.498 -13.707  -4.285  1.00  0.00
ATOM   1963  HB1 ALA   129       9.515 -13.877  -3.846  1.00  0.00
ATOM   1964  HB2 ALA   129      10.795 -14.584  -4.860  1.00  0.00
ATOM   1965  HB3 ALA   129      11.224 -13.531  -3.491  1.00  0.00
ATOM   1966  C   ALA   129       9.470 -12.792  -6.306  1.00  0.00
ATOM   1967  O   ALA   129       9.864 -13.135  -7.420  1.00  0.00
ATOM   1968  N   LEU   130       8.164 -12.663  -6.014  1.00  0.00
ATOM   1969  H   LEU   130       7.873 -12.317  -5.111  1.00  0.00
ATOM   1970  CA  LEU   130       7.149 -13.023  -6.964  1.00  0.00
ATOM   1971  HA  LEU   130       7.314 -14.051  -7.286  1.00  0.00
ATOM   1972  CB  LEU   130       5.732 -12.915  -6.370  1.00  0.00
ATOM   1973  HB2 LEU   130       5.766 -13.639  -5.556  1.00  0.00
ATOM   1974  HB3 LEU   130       5.537 -11.922  -5.964  1.00  0.00
ATOM   1975  CG  LEU   130       4.610 -13.298  -7.351  1.00  0.00
ATOM   1976  HG  LEU   130       4.680 -12.656  -8.229  1.00  0.00
ATOM   1977  CD1 LEU   130       4.729 -14.770  -7.782  1.00  0.00
ATOM   1978 HD11 LEU   130       4.659 -15.413  -6.905  1.00  0.00
ATOM   1979 HD12 LEU   130       3.923 -15.013  -8.475  1.00  0.00
ATOM   1980 HD13 LEU   130       5.689 -14.929  -8.272  1.00  0.00
ATOM   1981  CD2 LEU   130       3.226 -12.965  -6.769  1.00  0.00
ATOM   1982 HD21 LEU   130       3.163 -11.895  -6.569  1.00  0.00
ATOM   1983 HD22 LEU   130       2.453 -13.247  -7.484  1.00  0.00
ATOM   1984 HD23 LEU   130       3.079 -13.517  -5.840  1.00  0.00
ATOM   1985  C   LEU   130       7.220 -12.131  -8.166  1.00  0.00
ATOM   1986  O   LEU   130       7.148 -12.605  -9.299  1.00  0.00
ATOM   1987  N   CYS   131       7.363 -10.807  -7.957  1.00  0.00
ATOM   1988  H   CYS   131       7.454 -10.417  -7.030  1.00  0.00
ATOM   1989  CA  CYS   131       7.372  -9.910  -9.077  1.00  0.00
ATOM   1990  HA  CYS   131       6.492 -10.116  -9.687  1.00  0.00
ATOM   1991  CB  CYS   131       7.355  -8.430  -8.676  1.00  0.00
ATOM   1992  HB2 CYS   131       6.465  -8.179  -8.099  1.00  0.00
ATOM   1993  HB3 CYS   131       8.244  -8.156  -8.109  1.00  0.00
ATOM   1994  SG  CYS   131       7.333  -7.345 -10.133  1.00  0.00
ATOM   1995  HG  CYS   131       7.322  -6.201  -9.454  1.00  0.00
ATOM   1996  C   CYS   131       8.590 -10.133  -9.914  1.00  0.00
ATOM   1997  O   CYS   131       8.501 -10.196 -11.139  1.00  0.00
ATOM   1998  N   ALA   132       9.761 -10.286  -9.272  1.00  0.00
ATOM   1999  H   ALA   132       9.791 -10.314  -8.263  1.00  0.00
ATOM   2000  CA  ALA   132      10.994 -10.419  -9.993  1.00  0.00
ATOM   2001  HA  ALA   132      11.131  -9.553 -10.641  1.00  0.00
ATOM   2002  CB  ALA   132      12.214 -10.536  -9.065  1.00  0.00
ATOM   2003  HB1 ALA   132      12.096 -11.404  -8.416  1.00  0.00
ATOM   2004  HB2 ALA   132      13.117 -10.652  -9.664  1.00  0.00
ATOM   2005  HB3 ALA   132      12.296  -9.636  -8.456  1.00  0.00
ATOM   2006  C   ALA   132      10.952 -11.652 -10.839  1.00  0.00
ATOM   2007  O   ALA   132      11.402 -11.641 -11.985  1.00  0.00
ATOM   2008  N   TRP   133      10.391 -12.750 -10.302  1.00  0.00
ATOM   2009  H   TRP   133       9.956 -12.730  -9.391  1.00  0.00
ATOM   2010  CA  TRP   133      10.392 -13.987 -11.028  1.00  0.00
ATOM   2011  HA  TRP   133      11.423 -14.271 -11.238  1.00  0.00
ATOM   2012  CB  TRP   133       9.717 -15.128 -10.245  1.00  0.00
ATOM   2013  HB2 TRP   133      10.062 -15.140  -9.211  1.00  0.00
ATOM   2014  HB3 TRP   133       8.638 -14.974 -10.265  1.00  0.00
ATOM   2015  CG  TRP   133       9.967 -16.511 -10.801  1.00  0.00
ATOM   2016  CD1 TRP   133      11.021 -17.343 -10.559  1.00  0.00
ATOM   2017  HD1 TRP   133      11.800 -16.971  -9.894  1.00  0.00
ATOM   2018  NE1 TRP   133      10.857 -18.523 -11.241  1.00  0.00
ATOM   2019  HE1 TRP   133      11.494 -19.307 -11.232  1.00  0.00
ATOM   2020  CE2 TRP   133       9.674 -18.462 -11.943  1.00  0.00
ATOM   2021  CZ2 TRP   133       9.070 -19.373 -12.763  1.00  0.00
ATOM   2022  HZ2 TRP   133       9.562 -20.331 -12.928  1.00  0.00
ATOM   2023  CH2 TRP   133       7.868 -19.017 -13.332  1.00  0.00
ATOM   2024  HH2 TRP   133       7.355 -19.716 -13.992  1.00  0.00
ATOM   2025  CZ3 TRP   133       7.293 -17.786 -13.084  1.00  0.00
ATOM   2026  HZ3 TRP   133       6.341 -17.516 -13.541  1.00  0.00
ATOM   2027  CE3 TRP   133       7.898 -16.865 -12.258  1.00  0.00
ATOM   2028  HE3 TRP   133       7.420 -15.902 -12.080  1.00  0.00
ATOM   2029  CD2 TRP   133       9.090 -17.219 -11.694  1.00  0.00
ATOM   2030  C   TRP   133       9.633 -13.748 -12.294  1.00  0.00
ATOM   2031  O   TRP   133      10.034 -14.188 -13.369  1.00  0.00
ATOM   2032  N   TYR   134       8.502 -13.030 -12.202  1.00  0.00
ATOM   2033  H   TYR   134       8.112 -12.779 -11.305  1.00  0.00
ATOM   2034  CA  TYR   134       7.739 -12.742 -13.378  1.00  0.00
ATOM   2035  HA  TYR   134       7.654 -13.665 -13.951  1.00  0.00
ATOM   2036  CB  TYR   134       6.326 -12.197 -13.111  1.00  0.00
ATOM   2037  HB2 TYR   134       6.259 -11.498 -12.277  1.00  0.00
ATOM   2038  HB3 TYR   134       5.907 -11.736 -14.005  1.00  0.00
ATOM   2039  CG  TYR   134       5.562 -13.430 -12.786  1.00  0.00
ATOM   2040  CD1 TYR   134       4.991 -14.151 -13.810  1.00  0.00
ATOM   2041  HD1 TYR   134       5.101 -13.797 -14.835  1.00  0.00
ATOM   2042  CE1 TYR   134       4.289 -15.303 -13.553  1.00  0.00
ATOM   2043  HE1 TYR   134       3.831 -15.861 -14.369  1.00  0.00
ATOM   2044  CZ  TYR   134       4.168 -15.752 -12.261  1.00  0.00
ATOM   2045  OH  TYR   134       3.451 -16.938 -11.989  1.00  0.00
ATOM   2046  HH  TYR   134       3.091 -17.348 -12.779  1.00  0.00
ATOM   2047  CE2 TYR   134       4.743 -15.045 -11.233  1.00  0.00
ATOM   2048  HE2 TYR   134       4.642 -15.401 -10.208  1.00  0.00
ATOM   2049  CD2 TYR   134       5.445 -13.891 -11.495  1.00  0.00
ATOM   2050  HD2 TYR   134       5.911 -13.339 -10.678  1.00  0.00
ATOM   2051  C   TYR   134       8.497 -11.848 -14.308  1.00  0.00
ATOM   2052  O   TYR   134       8.401 -12.016 -15.523  1.00  0.00
ATOM   2053  N   LEU   135       9.269 -10.871 -13.787  1.00  0.00
ATOM   2054  H   LEU   135       9.393 -10.705 -12.798  1.00  0.00
ATOM   2055  CA  LEU   135       9.993 -10.042 -14.714  1.00  0.00
ATOM   2056  HA  LEU   135       9.252  -9.549 -15.343  1.00  0.00
ATOM   2057  CB  LEU   135      10.909  -8.965 -14.093  1.00  0.00
ATOM   2058  HB2 LEU   135      11.289  -9.506 -13.227  1.00  0.00
ATOM   2059  HB3 LEU   135      11.737  -8.710 -14.754  1.00  0.00
ATOM   2060  CG  LEU   135      10.210  -7.674 -13.625  1.00  0.00
ATOM   2061  HG  LEU   135       9.631  -7.280 -14.460  1.00  0.00
ATOM   2062  CD1 LEU   135       9.283  -7.918 -12.433  1.00  0.00
ATOM   2063 HD11 LEU   135       9.861  -8.312 -11.597  1.00  0.00
ATOM   2064 HD12 LEU   135       8.813  -6.979 -12.139  1.00  0.00
ATOM   2065 HD13 LEU   135       8.513  -8.637 -12.712  1.00  0.00
ATOM   2066  CD2 LEU   135      11.229  -6.552 -13.368  1.00  0.00
ATOM   2067 HD21 LEU   135      11.774  -6.338 -14.287  1.00  0.00
ATOM   2068 HD22 LEU   135      10.706  -5.654 -13.039  1.00  0.00
ATOM   2069 HD23 LEU   135      11.930  -6.867 -12.595  1.00  0.00
ATOM   2070  C   LEU   135      10.907 -10.904 -15.522  1.00  0.00
ATOM   2071  O   LEU   135      11.013 -10.717 -16.732  1.00  0.00
ATOM   2072  N   ILE   136      11.614 -11.859 -14.883  1.00  0.00
ATOM   2073  H   ILE   136      11.572 -12.003 -13.884  1.00  0.00
ATOM   2074  CA  ILE   136      12.518 -12.669 -15.650  1.00  0.00
ATOM   2075  HA  ILE   136      13.104 -12.061 -16.339  1.00  0.00
ATOM   2076  CB  ILE   136      13.442 -13.520 -14.822  1.00  0.00
ATOM   2077  HB  ILE   136      14.082 -14.120 -15.469  1.00  0.00
ATOM   2078  CG2 ILE   136      14.310 -12.586 -13.967  1.00  0.00
ATOM   2079 HG21 ILE   136      13.670 -11.986 -13.320  1.00  0.00
ATOM   2080 HG22 ILE   136      14.990 -13.179 -13.356  1.00  0.00
ATOM   2081 HG23 ILE   136      14.887 -11.928 -14.617  1.00  0.00
ATOM   2082  CG1 ILE   136      12.670 -14.558 -14.002  1.00  0.00
ATOM   2083 HG12 ILE   136      12.140 -14.029 -13.210  1.00  0.00
ATOM   2084 HG13 ILE   136      11.949 -15.036 -14.665  1.00  0.00
ATOM   2085  CD1 ILE   136      13.575 -15.620 -13.386  1.00  0.00
ATOM   2086 HD11 ILE   136      14.296 -15.143 -12.723  1.00  0.00
ATOM   2087 HD12 ILE   136      12.971 -16.327 -12.817  1.00  0.00
ATOM   2088 HD13 ILE   136      14.105 -16.150 -14.177  1.00  0.00
ATOM   2089  C   ILE   136      11.760 -13.561 -16.589  1.00  0.00
ATOM   2090  O   ILE   136      12.119 -13.680 -17.759  1.00  0.00
ATOM   2091  N   ALA   137      10.682 -14.212 -16.107  1.00  0.00
ATOM   2092  H   ALA   137      10.350 -14.065 -15.165  1.00  0.00
ATOM   2093  CA  ALA   137       9.959 -15.126 -16.950  1.00  0.00
ATOM   2094  HA  ALA   137      10.624 -15.904 -17.325  1.00  0.00
ATOM   2095  CB  ALA   137       8.778 -15.796 -16.228  1.00  0.00
ATOM   2096  HB1 ALA   137       8.098 -15.030 -15.854  1.00  0.00
ATOM   2097  HB2 ALA   137       8.246 -16.445 -16.924  1.00  0.00
ATOM   2098  HB3 ALA   137       9.151 -16.389 -15.393  1.00  0.00
ATOM   2099  C   ALA   137       9.399 -14.368 -18.110  1.00  0.00
ATOM   2100  O   ALA   137       9.522 -14.800 -19.254  1.00  0.00
ATOM   2101  N   PHE   138       8.761 -13.211 -17.847  1.00  0.00
ATOM   2102  H   PHE   138       8.634 -12.866 -16.906  1.00  0.00
ATOM   2103  CA  PHE   138       8.268 -12.417 -18.935  1.00  0.00
ATOM   2104  HA  PHE   138       8.516 -12.925 -19.867  1.00  0.00
ATOM   2105  CB  PHE   138       6.747 -12.184 -18.892  1.00  0.00
ATOM   2106  HB2 PHE   138       6.401 -11.812 -17.928  1.00  0.00
ATOM   2107  HB3 PHE   138       6.386 -11.529 -19.684  1.00  0.00
ATOM   2108  CG  PHE   138       6.090 -13.508 -19.100  1.00  0.00
ATOM   2109  CD1 PHE   138       5.852 -14.348 -18.035  1.00  0.00
ATOM   2110  HD1 PHE   138       6.145 -14.036 -17.033  1.00  0.00
ATOM   2111  CE1 PHE   138       5.251 -15.569 -18.226  1.00  0.00
ATOM   2112  HE1 PHE   138       5.068 -16.226 -17.375  1.00  0.00
ATOM   2113  CZ  PHE   138       4.880 -15.962 -19.490  1.00  0.00
ATOM   2114  HZ  PHE   138       4.401 -16.928 -19.647  1.00  0.00
ATOM   2115  CE2 PHE   138       5.116 -15.131 -20.558  1.00  0.00
ATOM   2116  HE2 PHE   138       4.825 -15.440 -21.562  1.00  0.00
ATOM   2117  CD2 PHE   138       5.718 -13.911 -20.362  1.00  0.00
ATOM   2118  HD2 PHE   138       5.905 -13.253 -21.211  1.00  0.00
ATOM   2119  C   PHE   138       8.942 -11.086 -18.817  1.00  0.00
ATOM   2120  O   PHE   138       8.548 -10.247 -18.010  1.00  0.00
ATOM   2121  N   PRO   139       9.936 -10.858 -19.629  1.00  0.00
ATOM   2122  CD  PRO   139      10.793 -11.947 -20.072  1.00  0.00
ATOM   2123  HD2 PRO   139      10.412 -12.318 -21.024  1.00  0.00
ATOM   2124  HD3 PRO   139      10.748 -12.743 -19.328  1.00  0.00
ATOM   2125  CG  PRO   139      12.201 -11.339 -20.196  1.00  0.00
ATOM   2126  HG2 PRO   139      12.698 -11.717 -21.089  1.00  0.00
ATOM   2127  HG3 PRO   139      12.797 -11.586 -19.317  1.00  0.00
ATOM   2128  CB  PRO   139      11.958  -9.821 -20.287  1.00  0.00
ATOM   2129  HB2 PRO   139      11.829  -9.458 -21.306  1.00  0.00
ATOM   2130  HB3 PRO   139      12.770  -9.274 -19.807  1.00  0.00
ATOM   2131  CA  PRO   139      10.665  -9.629 -19.500  1.00  0.00
ATOM   2132  HA  PRO   139      10.967  -9.528 -18.458  1.00  0.00
ATOM   2133  C   PRO   139       9.865  -8.439 -19.902  1.00  0.00
ATOM   2134  O   PRO   139       9.071  -8.527 -20.837  1.00  0.00
ATOM   2135  N   PRO   140      10.052  -7.357 -19.198  1.00  0.00
ATOM   2136  CD  PRO   140      10.248  -7.463 -17.759  1.00  0.00
ATOM   2137  HD2 PRO   140      11.319  -7.430 -17.557  1.00  0.00
ATOM   2138  HD3 PRO   140       9.846  -8.421 -17.430  1.00  0.00
ATOM   2139  CG  PRO   140       9.495  -6.271 -17.148  1.00  0.00
ATOM   2140  HG2 PRO   140      10.067  -5.840 -16.327  1.00  0.00
ATOM   2141  HG3 PRO   140       8.517  -6.586 -16.783  1.00  0.00
ATOM   2142  CB  PRO   140       9.352  -5.278 -18.316  1.00  0.00
ATOM   2143  HB2 PRO   140      10.176  -4.570 -18.406  1.00  0.00
ATOM   2144  HB3 PRO   140       8.413  -4.733 -18.224  1.00  0.00
ATOM   2145  CA  PRO   140       9.310  -6.184 -19.543  1.00  0.00
ATOM   2146  HA  PRO   140       8.264  -6.472 -19.643  1.00  0.00
ATOM   2147  C   PRO   140       9.775  -5.549 -20.813  1.00  0.00
ATOM   2148  O   PRO   140      10.982  -5.401 -21.002  1.00  0.00
ATOM   2149  N   GLU   141       8.833  -5.139 -21.686  1.00  0.00
ATOM   2150  H   GLU   141       7.849  -5.232 -21.479  1.00  0.00
ATOM   2151  CA  GLU   141       9.211  -4.530 -22.926  1.00  0.00
ATOM   2152  HA  GLU   141      10.047  -3.852 -22.753  1.00  0.00
ATOM   2153  CB  GLU   141       9.636  -5.577 -23.965  1.00  0.00
ATOM   2154  HB2 GLU   141       9.891  -5.054 -24.887  1.00  0.00
ATOM   2155  HB3 GLU   141      10.518  -6.091 -23.584  1.00  0.00
ATOM   2156  CG  GLU   141       8.533  -6.598 -24.247  1.00  0.00
ATOM   2157  HG2 GLU   141       8.078  -6.934 -23.315  1.00  0.00
ATOM   2158  HG3 GLU   141       7.769  -6.154 -24.885  1.00  0.00
ATOM   2159  CD  GLU   141       9.162  -7.786 -24.961  1.00  0.00
ATOM   2160  OE1 GLU   141      10.341  -8.102 -24.649  1.00  0.00
ATOM   2161  OE2 GLU   141       8.473  -8.395 -25.821  1.00  0.00
ATOM   2162  C   GLU   141       8.019  -3.797 -23.467  1.00  0.00
ATOM   2163  O   GLU   141       6.878  -4.172 -23.205  1.00  0.00
ATOM   2164  N   VAL   142       8.252  -2.707 -24.231  1.00  0.00
ATOM   2165  H   VAL   142       9.186  -2.371 -24.417  1.00  0.00
ATOM   2166  CA  VAL   142       7.145  -1.998 -24.810  1.00  0.00
ATOM   2167  HA  VAL   142       6.290  -1.972 -24.134  1.00  0.00
ATOM   2168  CB  VAL   142       7.481  -0.588 -25.216  1.00  0.00
ATOM   2169  HB  VAL   142       7.811  -0.025 -24.343  1.00  0.00
ATOM   2170  CG1 VAL   142       8.607  -0.616 -26.264  1.00  0.00
ATOM   2171 HG11 VAL   142       8.277  -1.178 -27.137  1.00  0.00
ATOM   2172 HG12 VAL   142       8.853   0.404 -26.561  1.00  0.00
ATOM   2173 HG13 VAL   142       9.489  -1.093 -25.837  1.00  0.00
ATOM   2174  CG2 VAL   142       6.199   0.096 -25.716  1.00  0.00
ATOM   2175 HG21 VAL   142       5.457   0.107 -24.918  1.00  0.00
ATOM   2176 HG22 VAL   142       6.425   1.120 -26.014  1.00  0.00
ATOM   2177 HG23 VAL   142       5.804  -0.452 -26.571  1.00  0.00
ATOM   2178  C   VAL   142       6.730  -2.757 -26.031  1.00  0.00
ATOM   2179  O   VAL   142       7.571  -3.186 -26.819  1.00  0.00
ATOM   2180  N   VAL   143       5.407  -2.950 -26.214  1.00  0.00
ATOM   2181  H   VAL   143       4.713  -2.593 -25.573  1.00  0.00
ATOM   2182  CA  VAL   143       4.960  -3.703 -27.349  1.00  0.00
ATOM   2183  HA  VAL   143       5.696  -3.712 -28.152  1.00  0.00
ATOM   2184  CB  VAL   143       4.586  -5.123 -27.024  1.00  0.00
ATOM   2185  HB  VAL   143       5.396  -5.601 -26.473  1.00  0.00
ATOM   2186  CG1 VAL   143       3.313  -5.118 -26.162  1.00  0.00
ATOM   2187 HG11 VAL   143       2.502  -4.641 -26.713  1.00  0.00
ATOM   2188 HG12 VAL   143       3.033  -6.143 -25.921  1.00  0.00
ATOM   2189 HG13 VAL   143       3.500  -4.566 -25.241  1.00  0.00
ATOM   2190  CG2 VAL   143       4.459  -5.912 -28.339  1.00  0.00
ATOM   2191 HG21 VAL   143       5.411  -5.892 -28.869  1.00  0.00
ATOM   2192 HG22 VAL   143       4.188  -6.945 -28.119  1.00  0.00
ATOM   2193 HG23 VAL   143       3.688  -5.459 -28.962  1.00  0.00
ATOM   2194  C   VAL   143       3.765  -3.017 -27.928  1.00  0.00
ATOM   2195  O   VAL   143       3.177  -2.129 -27.311  1.00  0.00
ATOM   2196  N   THR   144       3.379  -3.418 -29.154  1.00  0.00
ATOM   2197  H   THR   144       3.833  -4.196 -29.611  1.00  0.00
ATOM   2198  CA  THR   144       2.282  -2.782 -29.824  1.00  0.00
ATOM   2199  HA  THR   144       2.122  -1.788 -29.406  1.00  0.00
ATOM   2200  CB  THR   144       2.508  -2.650 -31.301  1.00  0.00
ATOM   2201  HB  THR   144       2.659  -3.636 -31.739  1.00  0.00
ATOM   2202  CG2 THR   144       1.278  -1.990 -31.939  1.00  0.00
ATOM   2203 HG21 THR   144       1.127  -1.003 -31.501  1.00  0.00
ATOM   2204 HG22 THR   144       1.435  -1.890 -33.013  1.00  0.00
ATOM   2205 HG23 THR   144       0.398  -2.607 -31.756  1.00  0.00
ATOM   2206  OG1 THR   144       3.670  -1.873 -31.550  1.00  0.00
ATOM   2207  HG1 THR   144       3.806  -1.795 -32.497  1.00  0.00
ATOM   2208  C   THR   144       1.057  -3.617 -29.660  1.00  0.00
ATOM   2209  O   THR   144       1.025  -4.786 -30.041  1.00  0.00
ATOM   2210  N   ASP   145       0.006  -3.024 -29.061  1.00  0.00
ATOM   2211  H   ASP   145       0.061  -2.083 -28.698  1.00  0.00
ATOM   2212  CA  ASP   145      -1.243  -3.713 -28.970  1.00  0.00
ATOM   2213  HA  ASP   145      -1.041  -4.778 -29.081  1.00  0.00
ATOM   2214  CB  ASP   145      -2.009  -3.492 -27.652  1.00  0.00
ATOM   2215  HB2 ASP   145      -1.961  -2.444 -27.355  1.00  0.00
ATOM   2216  HB3 ASP   145      -3.051  -3.783 -27.787  1.00  0.00
ATOM   2217  CG  ASP   145      -1.377  -4.356 -26.569  1.00  0.00
ATOM   2218  OD1 ASP   145      -0.378  -3.900 -25.954  1.00  0.00
ATOM   2219  OD2 ASP   145      -1.897  -5.481 -26.335  1.00  0.00
ATOM   2220  C   ASP   145      -2.068  -3.149 -30.069  1.00  0.00
ATOM   2221  O   ASP   145      -2.337  -1.949 -30.105  1.00  0.00
ATOM   2222  N   TRP   146      -2.489  -4.006 -31.011  1.00  0.00
ATOM   2223  H   TRP   146      -2.374  -5.008 -30.956  1.00  0.00
ATOM   2224  CA  TRP   146      -3.228  -3.470 -32.105  1.00  0.00
ATOM   2225  HA  TRP   146      -2.854  -2.466 -32.303  1.00  0.00
ATOM   2226  CB  TRP   146      -3.127  -4.297 -33.399  1.00  0.00
ATOM   2227  HB2 TRP   146      -3.566  -5.277 -33.211  1.00  0.00
ATOM   2228  HB3 TRP   146      -3.660  -3.811 -34.216  1.00  0.00
ATOM   2229  CG  TRP   146      -1.719  -4.541 -33.887  1.00  0.00
ATOM   2230  CD1 TRP   146      -0.887  -3.767 -34.643  1.00  0.00
ATOM   2231  HD1 TRP   146      -1.259  -2.791 -34.954  1.00  0.00
ATOM   2232  NE1 TRP   146       0.301  -4.430 -34.855  1.00  0.00
ATOM   2233  HE1 TRP   146       1.088  -4.081 -35.382  1.00  0.00
ATOM   2234  CE2 TRP   146       0.235  -5.660 -34.234  1.00  0.00
ATOM   2235  CZ2 TRP   146       1.139  -6.681 -34.163  1.00  0.00
ATOM   2236  HZ2 TRP   146       2.099  -6.561 -34.665  1.00  0.00
ATOM   2237  CH2 TRP   146       0.775  -7.806 -33.455  1.00  0.00
ATOM   2238  HH2 TRP   146       1.472  -8.640 -33.368  1.00  0.00
ATOM   2239  CZ3 TRP   146      -0.461  -7.901 -32.849  1.00  0.00
ATOM   2240  HZ3 TRP   146      -0.739  -8.797 -32.294  1.00  0.00
ATOM   2241  CE3 TRP   146      -1.378  -6.876 -32.924  1.00  0.00
ATOM   2242  HE3 TRP   146      -2.350  -6.983 -32.443  1.00  0.00
ATOM   2243  CD2 TRP   146      -1.012  -5.760 -33.620  1.00  0.00
ATOM   2244  C   TRP   146      -4.653  -3.539 -31.699  1.00  0.00
ATOM   2245  O   TRP   146      -5.134  -4.571 -31.234  1.00  0.00
ATOM   2246  N   SER   147      -5.374  -2.419 -31.856  1.00  0.00
ATOM   2247  H   SER   147      -4.995  -1.556 -32.220  1.00  0.00
ATOM   2248  CA  SER   147      -6.765  -2.471 -31.553  1.00  0.00
ATOM   2249  HA  SER   147      -6.881  -2.837 -30.533  1.00  0.00
ATOM   2250  CB  SER   147      -7.466  -1.107 -31.668  1.00  0.00
ATOM   2251  HB2 SER   147      -7.331  -0.718 -32.677  1.00  0.00
ATOM   2252  HB3 SER   147      -8.530  -1.232 -31.467  1.00  0.00
ATOM   2253  OG  SER   147      -6.911  -0.195 -30.731  1.00  0.00
ATOM   2254  HG  SER   147      -7.354   0.653 -30.809  1.00  0.00
ATOM   2255  C   SER   147      -7.320  -3.366 -32.602  1.00  0.00
ATOM   2256  O   SER   147      -6.637  -3.668 -33.581  1.00  0.00
ATOM   2257  N   VAL   148      -8.564  -3.840 -32.412  1.00  0.00
ATOM   2258  H   VAL   148      -9.125  -3.620 -31.602  1.00  0.00
ATOM   2259  CA  VAL   148      -9.122  -4.695 -33.410  1.00  0.00
ATOM   2260  HA  VAL   148      -8.502  -5.574 -33.588  1.00  0.00
ATOM   2261  CB  VAL   148     -10.518  -5.150 -33.082  1.00  0.00
ATOM   2262  HB  VAL   148     -10.914  -5.767 -33.889  1.00  0.00
ATOM   2263  CG1 VAL   148     -10.452  -5.980 -31.786  1.00  0.00
ATOM   2264 HG11 VAL   148     -10.057  -5.363 -30.979  1.00  0.00
ATOM   2265 HG12 VAL   148     -11.452  -6.324 -31.523  1.00  0.00
ATOM   2266 HG13 VAL   148      -9.800  -6.841 -31.938  1.00  0.00
ATOM   2267  CG2 VAL   148     -11.452  -3.931 -32.992  1.00  0.00
ATOM   2268 HG21 VAL   148     -11.458  -3.406 -33.947  1.00  0.00
ATOM   2269 HG22 VAL   148     -12.462  -4.264 -32.754  1.00  0.00
ATOM   2270 HG23 VAL   148     -11.098  -3.258 -32.211  1.00  0.00
ATOM   2271  C   VAL   148      -9.135  -3.877 -34.656  1.00  0.00
ATOM   2272  O   VAL   148      -8.804  -4.358 -35.737  1.00  0.00
ATOM   2273  N   LEU   149      -9.494  -2.588 -34.514  1.00  0.00
ATOM   2274  H   LEU   149      -9.848  -2.227 -33.640  1.00  0.00
ATOM   2275  CA  LEU   149      -9.439  -1.710 -35.636  1.00  0.00
ATOM   2276  HA  LEU   149      -9.790  -2.257 -36.511  1.00  0.00
ATOM   2277  CB  LEU   149     -10.296  -0.433 -35.475  1.00  0.00
ATOM   2278  HB2 LEU   149      -9.819   0.199 -36.224  1.00  0.00
ATOM   2279  HB3 LEU   149     -11.339  -0.595 -35.747  1.00  0.00
ATOM   2280  CG  LEU   149     -10.226   0.261 -34.096  1.00  0.00
ATOM   2281  HG  LEU   149     -10.787   1.194 -34.151  1.00  0.00
ATOM   2282  CD1 LEU   149     -10.815  -0.627 -32.985  1.00  0.00
ATOM   2283 HD11 LEU   149     -10.254  -1.560 -32.929  1.00  0.00
ATOM   2284 HD12 LEU   149     -10.749  -0.106 -32.030  1.00  0.00
ATOM   2285 HD13 LEU   149     -11.860  -0.844 -33.208  1.00  0.00
ATOM   2286  CD2 LEU   149      -8.817   0.781 -33.775  1.00  0.00
ATOM   2287 HD21 LEU   149      -8.515   1.505 -34.532  1.00  0.00
ATOM   2288 HD22 LEU   149      -8.820   1.260 -32.796  1.00  0.00
ATOM   2289 HD23 LEU   149      -8.114  -0.052 -33.769  1.00  0.00
ATOM   2290  C   LEU   149      -8.002  -1.363 -35.852  1.00  0.00
ATOM   2291  O   LEU   149      -7.239  -1.147 -34.913  1.00  0.00
ATOM   2292  N   PRO   150      -7.616  -1.370 -37.094  1.00  0.00
ATOM   2293  CD  PRO   150      -8.170  -2.352 -38.013  1.00  0.00
ATOM   2294  HD2 PRO   150      -9.012  -1.895 -38.533  1.00  0.00
ATOM   2295  HD3 PRO   150      -8.523  -3.203 -37.430  1.00  0.00
ATOM   2296  CG  PRO   150      -7.023  -2.728 -38.963  1.00  0.00
ATOM   2297  HG2 PRO   150      -7.394  -2.834 -39.982  1.00  0.00
ATOM   2298  HG3 PRO   150      -6.560  -3.663 -38.647  1.00  0.00
ATOM   2299  CB  PRO   150      -6.033  -1.557 -38.844  1.00  0.00
ATOM   2300  HB2 PRO   150      -6.232  -0.758 -39.559  1.00  0.00
ATOM   2301  HB3 PRO   150      -5.005  -1.899 -38.959  1.00  0.00
ATOM   2302  CA  PRO   150      -6.256  -1.048 -37.422  1.00  0.00
ATOM   2303  HA  PRO   150      -5.606  -1.637 -36.775  1.00  0.00
ATOM   2304  C   PRO   150      -5.953   0.403 -37.244  1.00  0.00
ATOM   2305  O   PRO   150      -4.776   0.758 -37.237  1.00  0.00
ATOM   2306  N   THR   151      -6.984   1.258 -37.127  1.00  0.00
ATOM   2307  H   THR   151      -7.939   0.930 -37.090  1.00  0.00
ATOM   2308  CA  THR   151      -6.745   2.669 -37.029  1.00  0.00
ATOM   2309  HA  THR   151      -6.149   2.994 -37.882  1.00  0.00
ATOM   2310  CB  THR   151      -8.004   3.481 -36.987  1.00  0.00
ATOM   2311  HB  THR   151      -7.758   4.542 -36.950  1.00  0.00
ATOM   2312  CG2 THR   151      -8.826   3.190 -38.254  1.00  0.00
ATOM   2313 HG21 THR   151      -9.073   2.129 -38.292  1.00  0.00
ATOM   2314 HG22 THR   151      -9.745   3.776 -38.234  1.00  0.00
ATOM   2315 HG23 THR   151      -8.244   3.459 -39.135  1.00  0.00
ATOM   2316  OG1 THR   151      -8.755   3.160 -35.827  1.00  0.00
ATOM   2317  HG1 THR   151      -9.558   3.685 -35.810  1.00  0.00
ATOM   2318  C   THR   151      -6.001   2.980 -35.770  1.00  0.00
ATOM   2319  O   THR   151      -5.044   3.754 -35.787  1.00  0.00
ATOM   2320  N   GLU   152      -6.407   2.374 -34.640  1.00  0.00
ATOM   2321  H   GLU   152      -7.123   1.662 -34.620  1.00  0.00
ATOM   2322  CA  GLU   152      -5.779   2.742 -33.405  1.00  0.00
ATOM   2323  HA  GLU   152      -5.308   3.717 -33.532  1.00  0.00
ATOM   2324  CB  GLU   152      -6.769   2.823 -32.230  1.00  0.00
ATOM   2325  HB2 GLU   152      -7.662   3.330 -32.596  1.00  0.00
ATOM   2326  HB3 GLU   152      -7.022   1.800 -31.951  1.00  0.00
ATOM   2327  CG  GLU   152      -6.225   3.566 -31.006  1.00  0.00
ATOM   2328  HG2 GLU   152      -6.722   3.214 -30.102  1.00  0.00
ATOM   2329  HG3 GLU   152      -5.150   3.409 -30.913  1.00  0.00
ATOM   2330  CD  GLU   152      -6.507   5.051 -31.195  1.00  0.00
ATOM   2331  OE1 GLU   152      -7.688   5.394 -31.467  1.00  0.00
ATOM   2332  OE2 GLU   152      -5.550   5.861 -31.074  1.00  0.00
ATOM   2333  C   GLU   152      -4.758   1.710 -33.054  1.00  0.00
ATOM   2334  O   GLU   152      -5.048   0.514 -33.017  1.00  0.00
ATOM   2335  N   VAL   153      -3.517   2.162 -32.801  1.00  0.00
ATOM   2336  H   VAL   153      -3.314   3.150 -32.860  1.00  0.00
ATOM   2337  CA  VAL   153      -2.473   1.280 -32.381  1.00  0.00
ATOM   2338  HA  VAL   153      -2.823   0.252 -32.288  1.00  0.00
ATOM   2339  CB  VAL   153      -1.284   1.301 -33.295  1.00  0.00
ATOM   2340  HB  VAL   153      -0.946   2.327 -33.441  1.00  0.00
ATOM   2341  CG1 VAL   153      -0.160   0.480 -32.656  1.00  0.00
ATOM   2342 HG11 VAL   153      -0.497  -0.546 -32.510  1.00  0.00
ATOM   2343 HG12 VAL   153       0.712   0.486 -33.310  1.00  0.00
ATOM   2344 HG13 VAL   153       0.106   0.915 -31.693  1.00  0.00
ATOM   2345  CG2 VAL   153      -1.717   0.788 -34.679  1.00  0.00
ATOM   2346 HG21 VAL   153      -2.501   1.432 -35.077  1.00  0.00
ATOM   2347 HG22 VAL   153      -0.862   0.798 -35.355  1.00  0.00
ATOM   2348 HG23 VAL   153      -2.096  -0.230 -34.588  1.00  0.00
ATOM   2349  C   VAL   153      -2.034   1.808 -31.057  1.00  0.00
ATOM   2350  O   VAL   153      -1.847   3.014 -30.904  1.00  0.00
ATOM   2351  N   LEU   154      -1.876   0.927 -30.053  1.00  0.00
ATOM   2352  H   LEU   154      -2.009  -0.068 -30.160  1.00  0.00
ATOM   2353  CA  LEU   154      -1.490   1.426 -28.766  1.00  0.00
ATOM   2354  HA  LEU   154      -1.464   2.514 -28.821  1.00  0.00
ATOM   2355  CB  LEU   154      -2.435   1.013 -27.622  1.00  0.00
ATOM   2356  HB2 LEU   154      -2.514  -0.063 -27.777  1.00  0.00
ATOM   2357  HB3 LEU   154      -2.006   1.207 -26.639  1.00  0.00
ATOM   2358  CG  LEU   154      -3.836   1.648 -27.705  1.00  0.00
ATOM   2359  HG  LEU   154      -4.465   1.206 -26.933  1.00  0.00
ATOM   2360  CD1 LEU   154      -3.769   3.170 -27.501  1.00  0.00
ATOM   2361 HD11 LEU   154      -3.140   3.613 -28.273  1.00  0.00
ATOM   2362 HD12 LEU   154      -4.773   3.590 -27.565  1.00  0.00
ATOM   2363 HD13 LEU   154      -3.346   3.387 -26.520  1.00  0.00
ATOM   2364  CD2 LEU   154      -4.558   1.253 -29.003  1.00  0.00
ATOM   2365 HD21 LEU   154      -4.668   0.169 -29.043  1.00  0.00
ATOM   2366 HD22 LEU   154      -5.543   1.719 -29.028  1.00  0.00
ATOM   2367 HD23 LEU   154      -3.976   1.590 -29.860  1.00  0.00
ATOM   2368  C   LEU   154      -0.138   0.902 -28.422  1.00  0.00
ATOM   2369  O   LEU   154       0.178  -0.262 -28.663  1.00  0.00
ATOM   2370  N   GLU   155       0.710   1.783 -27.853  1.00  0.00
ATOM   2371  H   GLU   155       0.421   2.733 -27.670  1.00  0.00
ATOM   2372  CA  GLU   155       2.006   1.371 -27.408  1.00  0.00
ATOM   2373  HA  GLU   155       2.302   0.494 -27.984  1.00  0.00
ATOM   2374  CB  GLU   155       3.085   2.455 -27.573  1.00  0.00
ATOM   2375  HB2 GLU   155       2.776   3.310 -26.972  1.00  0.00
ATOM   2376  HB3 GLU   155       4.013   2.047 -27.173  1.00  0.00
ATOM   2377  CG  GLU   155       3.306   2.902 -29.019  1.00  0.00
ATOM   2378  HG2 GLU   155       2.358   3.206 -29.462  1.00  0.00
ATOM   2379  HG3 GLU   155       4.005   3.738 -29.049  1.00  0.00
ATOM   2380  CD  GLU   155       3.881   1.732 -29.804  1.00  0.00
ATOM   2381  OE1 GLU   155       3.224   0.658 -29.827  1.00  0.00
ATOM   2382  OE2 GLU   155       4.984   1.897 -30.388  1.00  0.00
ATOM   2383  C   GLU   155       1.842   1.153 -25.942  1.00  0.00
ATOM   2384  O   GLU   155       1.504   2.079 -25.208  1.00  0.00
ATOM   2385  N   HID   156       2.064  -0.089 -25.478  1.00  0.00
ATOM   2386  H   HID   156       2.377  -0.842 -26.074  1.00  0.00
ATOM   2387  CA  HID   156       1.869  -0.362 -24.087  1.00  0.00
ATOM   2388  HA  HID   156       1.959   0.570 -23.530  1.00  0.00
ATOM   2389  CB  HID   156       0.489  -0.977 -23.797  1.00  0.00
ATOM   2390  HB2 HID   156      -0.298  -0.343 -24.205  1.00  0.00
ATOM   2391  HB3 HID   156       0.415  -1.974 -24.232  1.00  0.00
ATOM   2392  CG  HID   156       0.204  -1.126 -22.336  1.00  0.00
ATOM   2393  ND1 HID   156      -0.027  -0.066 -21.487  1.00  0.00
ATOM   2394  HD1 HID   156      -0.033   0.916 -21.722  1.00  0.00
ATOM   2395  CE1 HID   156      -0.248  -0.593 -20.256  1.00  0.00
ATOM   2396  HE1 HID   156      -0.449   0.112 -19.450  1.00  0.00
ATOM   2397  NE2 HID   156      -0.177  -1.911 -20.256  1.00  0.00
ATOM   2398  CD2 HID   156       0.109  -2.246 -21.567  1.00  0.00
ATOM   2399  HD2 HID   156       0.224  -3.292 -21.849  1.00  0.00
ATOM   2400  C   HID   156       2.916  -1.340 -23.664  1.00  0.00
ATOM   2401  O   HID   156       3.654  -1.874 -24.489  1.00  0.00
ATOM   2402  N   CYX   157       3.039  -1.570 -22.341  1.00  0.00
ATOM   2403  H   CYX   157       2.492  -1.093 -21.638  1.00  0.00
ATOM   2404  CA  CYX   157       4.017  -2.520 -21.910  1.00  0.00
ATOM   2405  HA  CYX   157       4.920  -2.359 -22.498  1.00  0.00
ATOM   2406  CB  CYX   157       4.380  -2.427 -20.414  1.00  0.00
ATOM   2407  HB2 CYX   157       3.468  -2.428 -19.817  1.00  0.00
ATOM   2408  HB3 CYX   157       4.997  -3.281 -20.135  1.00  0.00
ATOM   2409  SG  CYX   157       5.282  -0.898 -20.021  1.00  0.00
ATOM   2410  C   CYX   157       3.491  -3.889 -22.191  1.00  0.00
ATOM   2411  O   CYX   157       2.347  -4.215 -21.874  1.00  0.00
ATOM   2412  N   HID   158       4.335  -4.708 -22.845  1.00  0.00
ATOM   2413  H   HID   158       5.235  -4.326 -23.097  1.00  0.00
ATOM   2414  CA  HID   158       4.070  -6.082 -23.152  1.00  0.00
ATOM   2415  HA  HID   158       3.084  -6.152 -23.611  1.00  0.00
ATOM   2416  CB  HID   158       5.104  -6.690 -24.115  1.00  0.00
ATOM   2417  HB2 HID   158       5.229  -6.053 -24.990  1.00  0.00
ATOM   2418  HB3 HID   158       6.063  -6.807 -23.611  1.00  0.00
ATOM   2419  CG  HID   158       4.718  -8.047 -24.624  1.00  0.00
ATOM   2420  ND1 HID   158       4.008  -8.264 -25.785  1.00  0.00
ATOM   2421  HD1 HID   158       3.662  -7.567 -26.429  1.00  0.00
ATOM   2422  CE1 HID   158       3.856  -9.608 -25.906  1.00  0.00
ATOM   2423  HE1 HID   158       3.312  -9.964 -26.781  1.00  0.00
ATOM   2424  NE2 HID   158       4.414 -10.266 -24.906  1.00  0.00
ATOM   2425  CD2 HID   158       4.956  -9.282 -24.100  1.00  0.00
ATOM   2426  HD2 HID   158       5.485  -9.555 -23.187  1.00  0.00
ATOM   2427  C   HID   158       4.187  -6.783 -21.854  1.00  0.00
ATOM   2428  O   HID   158       3.626  -7.856 -21.626  1.00  0.00
ATOM   2429  N   VAL   159       4.921  -6.113 -20.954  1.00  0.00
ATOM   2430  H   VAL   159       5.161  -5.164 -21.203  1.00  0.00
ATOM   2431  CA  VAL   159       5.309  -6.593 -19.673  1.00  0.00
ATOM   2432  HA  VAL   159       6.039  -7.400 -19.736  1.00  0.00
ATOM   2433  CB  VAL   159       5.893  -5.479 -18.845  1.00  0.00
ATOM   2434  HB  VAL   159       6.507  -5.862 -18.030  1.00  0.00
ATOM   2435  CG1 VAL   159       6.769  -4.687 -19.812  1.00  0.00
ATOM   2436 HG11 VAL   159       6.156  -4.303 -20.628  1.00  0.00
ATOM   2437 HG12 VAL   159       7.233  -3.854 -19.284  1.00  0.00
ATOM   2438 HG13 VAL   159       7.545  -5.337 -20.216  1.00  0.00
ATOM   2439  CG2 VAL   159       4.827  -4.604 -18.161  1.00  0.00
ATOM   2440 HG21 VAL   159       4.220  -5.221 -17.498  1.00  0.00
ATOM   2441 HG22 VAL   159       5.316  -3.821 -17.581  1.00  0.00
ATOM   2442 HG23 VAL   159       4.189  -4.149 -18.919  1.00  0.00
ATOM   2443  C   VAL   159       4.045  -7.019 -19.032  1.00  0.00
ATOM   2444  O   VAL   159       4.004  -7.980 -18.266  1.00  0.00
ATOM   2445  N   ARG   160       2.959  -6.305 -19.358  1.00  0.00
ATOM   2446  H   ARG   160       2.966  -5.587 -20.068  1.00  0.00
ATOM   2447  CA  ARG   160       1.731  -6.606 -18.720  1.00  0.00
ATOM   2448  HA  ARG   160       1.875  -6.558 -17.641  1.00  0.00
ATOM   2449  CB  ARG   160       0.609  -5.627 -19.110  1.00  0.00
ATOM   2450  HB2 ARG   160       0.388  -5.793 -20.164  1.00  0.00
ATOM   2451  HB3 ARG   160      -0.265  -5.883 -18.511  1.00  0.00
ATOM   2452  CG  ARG   160       0.965  -4.154 -18.889  1.00  0.00
ATOM   2453  HG2 ARG   160       2.004  -4.025 -19.192  1.00  0.00
ATOM   2454  HG3 ARG   160       0.321  -3.566 -19.543  1.00  0.00
ATOM   2455  CD  ARG   160       0.793  -3.682 -17.446  1.00  0.00
ATOM   2456  HD2 ARG   160       1.033  -2.624 -17.345  1.00  0.00
ATOM   2457  HD3 ARG   160      -0.222  -3.860 -17.090  1.00  0.00
ATOM   2458  NE  ARG   160       1.738  -4.468 -16.605  1.00  0.00
ATOM   2459  HE  ARG   160       2.136  -5.338 -16.929  1.00  0.00
ATOM   2460  CZ  ARG   160       2.091  -4.011 -15.368  1.00  0.00
ATOM   2461  NH1 ARG   160       1.615  -2.814 -14.919  1.00  0.00
ATOM   2462 HH11 ARG   160       1.000  -2.267 -15.505  1.00  0.00
ATOM   2463 HH12 ARG   160       1.879  -2.480 -14.003  1.00  0.00
ATOM   2464  NH2 ARG   160       2.915  -4.759 -14.578  1.00  0.00
ATOM   2465 HH21 ARG   160       3.260  -5.648 -14.912  1.00  0.00
ATOM   2466 HH22 ARG   160       3.176  -4.421 -13.663  1.00  0.00
ATOM   2467  C   ARG   160       1.299  -7.958 -19.177  1.00  0.00
ATOM   2468  O   ARG   160       1.226  -8.232 -20.373  1.00  0.00
ATOM   2469  N   SER   161       0.999  -8.844 -18.212  1.00  0.00
ATOM   2470  H   SER   161       1.062  -8.560 -17.245  1.00  0.00
ATOM   2471  CA  SER   161       0.507 -10.157 -18.503  1.00  0.00
ATOM   2472  HA  SER   161       0.206 -10.182 -19.550  1.00  0.00
ATOM   2473  CB  SER   161       1.537 -11.274 -18.261  1.00  0.00
ATOM   2474  HB2 SER   161       1.906 -11.203 -17.238  1.00  0.00
ATOM   2475  HB3 SER   161       1.055 -12.241 -18.406  1.00  0.00
ATOM   2476  OG  SER   161       2.624 -11.147 -19.166  1.00  0.00
ATOM   2477  HG  SER   161       3.259 -11.849 -19.005  1.00  0.00
ATOM   2478  C   SER   161      -0.593 -10.371 -17.517  1.00  0.00
ATOM   2479  O   SER   161      -0.714  -9.611 -16.560  1.00  0.00
ATOM   2480  N   TRP   162      -1.438 -11.397 -17.729  1.00  0.00
ATOM   2481  H   TRP   162      -1.276 -12.093 -18.443  1.00  0.00
ATOM   2482  CA  TRP   162      -2.493 -11.625 -16.785  1.00  0.00
ATOM   2483  HA  TRP   162      -3.202 -10.801 -16.864  1.00  0.00
ATOM   2484  CB  TRP   162      -3.248 -12.944 -17.003  1.00  0.00
ATOM   2485  HB2 TRP   162      -2.504 -13.739 -17.046  1.00  0.00
ATOM   2486  HB3 TRP   162      -3.900 -13.104 -16.144  1.00  0.00
ATOM   2487  CG  TRP   162      -4.107 -13.092 -18.229  1.00  0.00
ATOM   2488  CD1 TRP   162      -4.560 -12.176 -19.134  1.00  0.00
ATOM   2489  HD1 TRP   162      -4.262 -11.138 -18.987  1.00  0.00
ATOM   2490  NE1 TRP   162      -5.335 -12.805 -20.082  1.00  0.00
ATOM   2491  HE1 TRP   162      -5.795 -12.360 -20.863  1.00  0.00
ATOM   2492  CE2 TRP   162      -5.380 -14.155 -19.787  1.00  0.00
ATOM   2493  CZ2 TRP   162      -6.007 -15.192 -20.414  1.00  0.00
ATOM   2494  HZ2 TRP   162      -6.590 -14.981 -21.310  1.00  0.00
ATOM   2495  CH2 TRP   162      -5.860 -16.449 -19.868  1.00  0.00
ATOM   2496  HH2 TRP   162      -6.347 -17.301 -20.342  1.00  0.00
ATOM   2497  CZ3 TRP   162      -5.108 -16.656 -18.731  1.00  0.00
ATOM   2498  HZ3 TRP   162      -4.998 -17.655 -18.309  1.00  0.00
ATOM   2499  CE3 TRP   162      -4.474 -15.612 -18.095  1.00  0.00
ATOM   2500  HE3 TRP   162      -3.887 -15.802 -17.197  1.00  0.00
ATOM   2501  CD2 TRP   162      -4.622 -14.366 -18.638  1.00  0.00
ATOM   2502  C   TRP   162      -1.830 -11.874 -15.479  1.00  0.00
ATOM   2503  O   TRP   162      -2.107 -11.221 -14.476  1.00  0.00
ATOM   2504  N   VAL   163      -0.894 -12.837 -15.501  1.00  0.00
ATOM   2505  H   VAL   163      -0.651 -13.263 -16.384  1.00  0.00
ATOM   2506  CA  VAL   163      -0.219 -13.284 -14.326  1.00  0.00
ATOM   2507  HA  VAL   163      -0.924 -13.576 -13.547  1.00  0.00
ATOM   2508  CB  VAL   163       0.717 -14.429 -14.579  1.00  0.00
ATOM   2509  HB  VAL   163       1.473 -14.140 -15.309  1.00  0.00
ATOM   2510  CG1 VAL   163       1.401 -14.796 -13.250  1.00  0.00
ATOM   2511 HG11 VAL   163       0.645 -15.085 -12.520  1.00  0.00
ATOM   2512 HG12 VAL   163       2.087 -15.628 -13.411  1.00  0.00
ATOM   2513 HG13 VAL   163       1.956 -13.935 -12.876  1.00  0.00
ATOM   2514  CG2 VAL   163      -0.083 -15.586 -15.206  1.00  0.00
ATOM   2515 HG21 VAL   163      -0.527 -15.255 -16.145  1.00  0.00
ATOM   2516 HG22 VAL   163       0.583 -16.428 -15.397  1.00  0.00
ATOM   2517 HG23 VAL   163      -0.872 -15.896 -14.521  1.00  0.00
ATOM   2518  C   VAL   163       0.583 -12.159 -13.774  1.00  0.00
ATOM   2519  O   VAL   163       0.658 -11.990 -12.558  1.00  0.00
ATOM   2520  N   SER   164       1.188 -11.344 -14.661  1.00  0.00
ATOM   2521  H   SER   164       1.035 -11.437 -15.655  1.00  0.00
ATOM   2522  CA  SER   164       2.058 -10.304 -14.202  1.00  0.00
ATOM   2523  HA  SER   164       2.910 -10.763 -13.701  1.00  0.00
ATOM   2524  CB  SER   164       2.581  -9.406 -15.337  1.00  0.00
ATOM   2525  HB2 SER   164       3.139 -10.014 -16.050  1.00  0.00
ATOM   2526  HB3 SER   164       1.737  -8.936 -15.843  1.00  0.00
ATOM   2527  OG  SER   164       3.432  -8.402 -14.804  1.00  0.00
ATOM   2528  HG  SER   164       3.755  -7.845 -15.516  1.00  0.00
ATOM   2529  C   SER   164       1.312  -9.421 -13.252  1.00  0.00
ATOM   2530  O   SER   164       1.857  -9.024 -12.223  1.00  0.00
ATOM   2531  N   LEU   165       0.086  -9.009 -13.626  1.00  0.00
ATOM   2532  H   LEU   165      -0.266  -9.256 -14.540  1.00  0.00
ATOM   2533  CA  LEU   165      -0.746  -8.211 -12.768  1.00  0.00
ATOM   2534  HA  LEU   165      -0.136  -7.445 -12.289  1.00  0.00
ATOM   2535  CB  LEU   165      -1.875  -7.521 -13.551  1.00  0.00
ATOM   2536  HB2 LEU   165      -2.396  -8.369 -13.995  1.00  0.00
ATOM   2537  HB3 LEU   165      -2.566  -6.959 -12.923  1.00  0.00
ATOM   2538  CG  LEU   165      -1.339  -6.608 -14.667  1.00  0.00
ATOM   2539  HG  LEU   165      -0.799  -7.224 -15.386  1.00  0.00
ATOM   2540  CD1 LEU   165      -2.475  -5.861 -15.384  1.00  0.00
ATOM   2541 HD11 LEU   165      -3.015  -5.244 -14.666  1.00  0.00
ATOM   2542 HD12 LEU   165      -2.057  -5.226 -16.165  1.00  0.00
ATOM   2543 HD13 LEU   165      -3.160  -6.582 -15.830  1.00  0.00
ATOM   2544  CD2 LEU   165      -0.240  -5.672 -14.141  1.00  0.00
ATOM   2545 HD21 LEU   165       0.587  -6.265 -13.751  1.00  0.00
ATOM   2546 HD22 LEU   165       0.119  -5.039 -14.953  1.00  0.00
ATOM   2547 HD23 LEU   165      -0.645  -5.046 -13.345  1.00  0.00
ATOM   2548  C   LEU   165      -1.388  -9.031 -11.682  1.00  0.00
ATOM   2549  O   LEU   165      -1.351  -8.679 -10.503  1.00  0.00
ATOM   2550  N   GLY   166      -1.969 -10.185 -12.066  1.00  0.00
ATOM   2551  H   GLY   166      -1.823 -10.533 -13.003  1.00  0.00
ATOM   2552  CA  GLY   166      -2.800 -10.949 -11.178  1.00  0.00
ATOM   2553  HA2 GLY   166      -3.613 -10.303 -10.846  1.00  0.00
ATOM   2554  HA3 GLY   166      -3.209 -11.786 -11.744  1.00  0.00
ATOM   2555  C   GLY   166      -2.079 -11.479  -9.979  1.00  0.00
ATOM   2556  O   GLY   166      -2.588 -11.372  -8.864  1.00  0.00
ATOM   2557  N   LEU   167      -0.885 -12.075 -10.152  1.00  0.00
ATOM   2558  H   LEU   167      -0.430 -12.174 -11.048  1.00  0.00
ATOM   2559  CA  LEU   167      -0.271 -12.681  -9.007  1.00  0.00
ATOM   2560  HA  LEU   167      -1.011 -13.325  -8.532  1.00  0.00
ATOM   2561  CB  LEU   167       0.973 -13.518  -9.326  1.00  0.00
ATOM   2562  HB2 LEU   167       1.529 -12.878 -10.011  1.00  0.00
ATOM   2563  HB3 LEU   167       1.590 -13.740  -8.456  1.00  0.00
ATOM   2564  CG  LEU   167       0.601 -14.828 -10.038  1.00  0.00
ATOM   2565  HG  LEU   167       0.284 -14.594 -11.054  1.00  0.00
ATOM   2566  CD1 LEU   167       1.792 -15.791 -10.083  1.00  0.00
ATOM   2567 HD11 LEU   167       2.109 -16.026  -9.067  1.00  0.00
ATOM   2568 HD12 LEU   167       1.499 -16.709 -10.593  1.00  0.00
ATOM   2569 HD13 LEU   167       2.617 -15.325 -10.622  1.00  0.00
ATOM   2570  CD2 LEU   167      -0.657 -15.455  -9.419  1.00  0.00
ATOM   2571 HD21 LEU   167      -1.492 -14.760  -9.509  1.00  0.00
ATOM   2572 HD22 LEU   167      -0.897 -16.381  -9.942  1.00  0.00
ATOM   2573 HD23 LEU   167      -0.476 -15.670  -8.366  1.00  0.00
ATOM   2574  C   LEU   167       0.084 -11.666  -7.970  1.00  0.00
ATOM   2575  O   LEU   167      -0.196 -11.870  -6.791  1.00  0.00
ATOM   2576  N   VAL   168       0.695 -10.536  -8.368  1.00  0.00
ATOM   2577  H   VAL   168       0.872 -10.354  -9.346  1.00  0.00
ATOM   2578  CA  VAL   168       1.066  -9.534  -7.412  1.00  0.00
ATOM   2579  HA  VAL   168       1.699  -9.944  -6.625  1.00  0.00
ATOM   2580  CB  VAL   168       1.762  -8.367  -8.024  1.00  0.00
ATOM   2581  HB  VAL   168       1.221  -8.005  -8.898  1.00  0.00
ATOM   2582  CG1 VAL   168       1.797  -7.268  -6.952  1.00  0.00
ATOM   2583 HG11 VAL   168       2.339  -7.629  -6.078  1.00  0.00
ATOM   2584 HG12 VAL   168       2.299  -6.386  -7.351  1.00  0.00
ATOM   2585 HG13 VAL   168       0.778  -7.007  -6.665  1.00  0.00
ATOM   2586  CG2 VAL   168       3.147  -8.818  -8.526  1.00  0.00
ATOM   2587 HG21 VAL   168       3.026  -9.606  -9.270  1.00  0.00
ATOM   2588 HG22 VAL   168       3.665  -7.971  -8.976  1.00  0.00
ATOM   2589 HG23 VAL   168       3.732  -9.197  -7.688  1.00  0.00
ATOM   2590  C   VAL   168      -0.154  -8.972  -6.762  1.00  0.00
ATOM   2591  O   VAL   168      -0.162  -8.727  -5.556  1.00  0.00
ATOM   2592  N   HID   169      -1.213  -8.722  -7.551  1.00  0.00
ATOM   2593  H   HID   169      -1.171  -8.912  -8.542  1.00  0.00
ATOM   2594  CA  HID   169      -2.408  -8.137  -7.022  1.00  0.00
ATOM   2595  HA  HID   169      -2.134  -7.233  -6.478  1.00  0.00
ATOM   2596  CB  HID   169      -3.444  -7.767  -8.103  1.00  0.00
ATOM   2597  HB2 HID   169      -3.466  -8.525  -8.886  1.00  0.00
ATOM   2598  HB3 HID   169      -4.435  -7.676  -7.657  1.00  0.00
ATOM   2599  CG  HID   169      -3.156  -6.456  -8.782  1.00  0.00
ATOM   2600  ND1 HID   169      -2.273  -6.285  -9.825  1.00  0.00
ATOM   2601  HD1 HID   169      -1.712  -6.997 -10.271  1.00  0.00
ATOM   2602  CE1 HID   169      -2.295  -4.968 -10.149  1.00  0.00
ATOM   2603  HE1 HID   169      -1.646  -4.652 -10.966  1.00  0.00
ATOM   2604  NE2 HID   169      -3.128  -4.281  -9.390  1.00  0.00
ATOM   2605  CD2 HID   169      -3.669  -5.220  -8.530  1.00  0.00
ATOM   2606  HD2 HID   169      -4.402  -4.916  -7.783  1.00  0.00
ATOM   2607  C   HID   169      -3.032  -9.081  -6.047  1.00  0.00
ATOM   2608  O   HID   169      -3.540  -8.658  -5.009  1.00  0.00
ATOM   2609  N   ILE   170      -3.005 -10.393  -6.352  1.00  0.00
ATOM   2610  H   ILE   170      -2.552 -10.712  -7.196  1.00  0.00
ATOM   2611  CA  ILE   170      -3.616 -11.371  -5.496  1.00  0.00
ATOM   2612  HA  ILE   170      -4.653 -11.115  -5.280  1.00  0.00
ATOM   2613  CB  ILE   170      -3.549 -12.768  -6.046  1.00  0.00
ATOM   2614  HB  ILE   170      -2.525 -13.017  -6.323  1.00  0.00
ATOM   2615  CG2 ILE   170      -4.031 -13.731  -4.946  1.00  0.00
ATOM   2616 HG21 ILE   170      -5.056 -13.483  -4.669  1.00  0.00
ATOM   2617 HG22 ILE   170      -3.993 -14.755  -5.317  1.00  0.00
ATOM   2618 HG23 ILE   170      -3.386 -13.638  -4.072  1.00  0.00
ATOM   2619  CG1 ILE   170      -4.354 -12.865  -7.354  1.00  0.00
ATOM   2620 HG12 ILE   170      -5.409 -12.777  -7.094  1.00  0.00
ATOM   2621 HG13 ILE   170      -4.063 -12.020  -7.978  1.00  0.00
ATOM   2622  CD1 ILE   170      -4.126 -14.166  -8.120  1.00  0.00
ATOM   2623 HD11 ILE   170      -4.418 -15.011  -7.497  1.00  0.00
ATOM   2624 HD12 ILE   170      -4.726 -14.162  -9.030  1.00  0.00
ATOM   2625 HD13 ILE   170      -3.071 -14.254  -8.381  1.00  0.00
ATOM   2626  C   ILE   170      -2.926 -11.375  -4.169  1.00  0.00
ATOM   2627  O   ILE   170      -3.578 -11.453  -3.129  1.00  0.00
ATOM   2628  N   THR   171      -1.581 -11.303  -4.166  1.00  0.00
ATOM   2629  H   THR   171      -1.068 -11.223  -5.032  1.00  0.00
ATOM   2630  CA  THR   171      -0.842 -11.325  -2.939  1.00  0.00
ATOM   2631  HA  THR   171      -1.089 -12.231  -2.385  1.00  0.00
ATOM   2632  CB  THR   171       0.639 -11.292  -3.167  1.00  0.00
ATOM   2633  HB  THR   171       0.917 -10.368  -3.674  1.00  0.00
ATOM   2634  CG2 THR   171       1.345 -11.361  -1.804  1.00  0.00
ATOM   2635 HG21 THR   171       1.068 -12.285  -1.297  1.00  0.00
ATOM   2636 HG22 THR   171       2.425 -11.338  -1.952  1.00  0.00
ATOM   2637 HG23 THR   171       1.044 -10.509  -1.195  1.00  0.00
ATOM   2638  OG1 THR   171       1.034 -12.391  -3.976  1.00  0.00
ATOM   2639  HG1 THR   171       1.983 -12.361  -4.116  1.00  0.00
ATOM   2640  C   THR   171      -1.214 -10.116  -2.133  1.00  0.00
ATOM   2641  O   THR   171      -1.467 -10.211  -0.933  1.00  0.00
ATOM   2642  N   ASN   172      -1.278  -8.939  -2.780  1.00  0.00
ATOM   2643  H   ASN   172      -1.080  -8.887  -3.769  1.00  0.00
ATOM   2644  CA  ASN   172      -1.623  -7.730  -2.092  1.00  0.00
ATOM   2645  HA  ASN   172      -0.918  -7.577  -1.275  1.00  0.00
ATOM   2646  CB  ASN   172      -1.583  -6.502  -3.009  1.00  0.00
ATOM   2647  HB2 ASN   172      -1.981  -6.711  -4.002  1.00  0.00
ATOM   2648  HB3 ASN   172      -2.134  -5.674  -2.564  1.00  0.00
ATOM   2649  CG  ASN   172      -0.122  -6.096  -3.146  1.00  0.00
ATOM   2650  OD1 ASN   172       0.434  -5.438  -2.268  1.00  0.00
ATOM   2651  ND2 ASN   172       0.532  -6.513  -4.261  1.00  0.00
ATOM   2652 HD21 ASN   172       1.503  -6.268  -4.395  1.00  0.00
ATOM   2653 HD22 ASN   172       0.045  -7.067  -4.951  1.00  0.00
ATOM   2654  C   ASN   172      -3.009  -7.869  -1.544  1.00  0.00
ATOM   2655  O   ASN   172      -3.290  -7.428  -0.432  1.00  0.00
ATOM   2656  N   ALA   173      -3.909  -8.499  -2.321  1.00  0.00
ATOM   2657  H   ALA   173      -3.611  -8.858  -3.217  1.00  0.00
ATOM   2658  CA  ALA   173      -5.271  -8.703  -1.927  1.00  0.00
ATOM   2659  HA  ALA   173      -5.755  -7.755  -1.692  1.00  0.00
ATOM   2660  CB  ALA   173      -6.099  -9.424  -3.005  1.00  0.00
ATOM   2661  HB1 ALA   173      -5.632 -10.379  -3.244  1.00  0.00
ATOM   2662  HB2 ALA   173      -7.109  -9.597  -2.633  1.00  0.00
ATOM   2663  HB3 ALA   173      -6.144  -8.807  -3.903  1.00  0.00
ATOM   2664  C   ALA   173      -5.274  -9.557  -0.700  1.00  0.00
ATOM   2665  O   ALA   173      -6.088  -9.360   0.201  1.00  0.00
ATOM   2666  N   MET   174      -4.363 -10.544  -0.645  1.00  0.00
ATOM   2667  H   MET   174      -3.697 -10.656  -1.396  1.00  0.00
ATOM   2668  CA  MET   174      -4.268 -11.423   0.485  1.00  0.00
ATOM   2669  HA  MET   174      -5.212 -11.954   0.606  1.00  0.00
ATOM   2670  CB  MET   174      -3.142 -12.457   0.311  1.00  0.00
ATOM   2671  HB2 MET   174      -3.366 -13.027  -0.591  1.00  0.00
ATOM   2672  HB3 MET   174      -2.215 -11.902   0.169  1.00  0.00
ATOM   2673  CG  MET   174      -2.986 -13.414   1.493  1.00  0.00
ATOM   2674  HG2 MET   174      -2.797 -12.809   2.380  1.00  0.00
ATOM   2675  HG3 MET   174      -3.931 -13.944   1.610  1.00  0.00
ATOM   2676  SD  MET   174      -1.643 -14.623   1.297  1.00  0.00
ATOM   2677  CE  MET   174      -1.837 -15.359   2.946  1.00  0.00
ATOM   2678  HE1 MET   174      -2.841 -15.772   3.044  1.00  0.00
ATOM   2679  HE2 MET   174      -1.103 -16.154   3.078  1.00  0.00
ATOM   2680  HE3 MET   174      -1.683 -14.593   3.707  1.00  0.00
ATOM   2681  C   MET   174      -3.922 -10.604   1.691  1.00  0.00
ATOM   2682  O   MET   174      -4.483 -10.803   2.767  1.00  0.00
ATOM   2683  N   LEU   175      -2.976  -9.654   1.527  1.00  0.00
ATOM   2684  H   LEU   175      -2.591  -9.513   0.604  1.00  0.00
ATOM   2685  CA  LEU   175      -2.502  -8.820   2.598  1.00  0.00
ATOM   2686  HA  LEU   175      -2.139  -9.456   3.406  1.00  0.00
ATOM   2687  CB  LEU   175      -1.358  -7.888   2.153  1.00  0.00
ATOM   2688  HB2 LEU   175      -1.780  -7.409   1.270  1.00  0.00
ATOM   2689  HB3 LEU   175      -1.143  -7.132   2.908  1.00  0.00
ATOM   2690  CG  LEU   175      -0.054  -8.615   1.769  1.00  0.00
ATOM   2691  HG  LEU   175      -0.269  -9.305   0.953  1.00  0.00
ATOM   2692  CD1 LEU   175       1.034  -7.620   1.325  1.00  0.00
ATOM   2693 HD11 LEU   175       1.250  -6.930   2.140  1.00  0.00
ATOM   2694 HD12 LEU   175       1.940  -8.165   1.061  1.00  0.00
ATOM   2695 HD13 LEU   175       0.683  -7.059   0.459  1.00  0.00
ATOM   2696  CD2 LEU   175       0.428  -9.533   2.906  1.00  0.00
ATOM   2697 HD21 LEU   175      -0.336 -10.280   3.119  1.00  0.00
ATOM   2698 HD22 LEU   175       1.349 -10.032   2.605  1.00  0.00
ATOM   2699 HD23 LEU   175       0.613  -8.938   3.800  1.00  0.00
ATOM   2700  C   LEU   175      -3.610  -7.944   3.099  1.00  0.00
ATOM   2701  O   LEU   175      -3.781  -7.788   4.306  1.00  0.00
ATOM   2702  N   ALA   176      -4.381  -7.335   2.177  1.00  0.00
ATOM   2703  H   ALA   176      -4.213  -7.523   1.199  1.00  0.00
ATOM   2704  CA  ALA   176      -5.457  -6.448   2.525  1.00  0.00
ATOM   2705  HA  ALA   176      -5.097  -5.643   3.166  1.00  0.00
ATOM   2706  CB  ALA   176      -6.135  -5.828   1.291  1.00  0.00
ATOM   2707  HB1 ALA   176      -6.508  -6.622   0.644  1.00  0.00
ATOM   2708  HB2 ALA   176      -6.966  -5.199   1.610  1.00  0.00
ATOM   2709  HB3 ALA   176      -5.412  -5.224   0.744  1.00  0.00
ATOM   2710  C   ALA   176      -6.505  -7.222   3.258  1.00  0.00
ATOM   2711  O   ALA   176      -7.051  -6.765   4.262  1.00  0.00
ATOM   2712  N   PHE   177      -6.782  -8.441   2.769  1.00  0.00
ATOM   2713  H   PHE   177      -6.224  -8.782   1.999  1.00  0.00
ATOM   2714  CA  PHE   177      -7.796  -9.298   3.304  1.00  0.00
ATOM   2715  HA  PHE   177      -8.774  -8.829   3.202  1.00  0.00
ATOM   2716  CB  PHE   177      -7.810 -10.637   2.541  1.00  0.00
ATOM   2717  HB2 PHE   177      -7.996 -10.497   1.476  1.00  0.00
ATOM   2718  HB3 PHE   177      -6.863 -11.159   2.678  1.00  0.00
ATOM   2719  CG  PHE   177      -8.876 -11.549   3.044  1.00  0.00
ATOM   2720  CD1 PHE   177     -10.155 -11.469   2.542  1.00  0.00
ATOM   2721  HD1 PHE   177     -10.383 -10.725   1.778  1.00  0.00
ATOM   2722  CE1 PHE   177     -11.141 -12.315   2.994  1.00  0.00
ATOM   2723  HE1 PHE   177     -12.151 -12.241   2.592  1.00  0.00
ATOM   2724  CZ  PHE   177     -10.851 -13.254   3.954  1.00  0.00
ATOM   2725  HZ  PHE   177     -11.629 -13.925   4.318  1.00  0.00
ATOM   2726  CE2 PHE   177      -9.575 -13.345   4.455  1.00  0.00
ATOM   2727  HE2 PHE   177      -9.342 -14.091   5.214  1.00  0.00
ATOM   2728  CD2 PHE   177      -8.592 -12.496   4.000  1.00  0.00
ATOM   2729  HD2 PHE   177      -7.580 -12.571   4.398  1.00  0.00
ATOM   2730  C   PHE   177      -7.454  -9.570   4.732  1.00  0.00
ATOM   2731  O   PHE   177      -8.298  -9.433   5.615  1.00  0.00
ATOM   2732  N   LEU   178      -6.190  -9.942   4.999  1.00  0.00
ATOM   2733  H   LEU   178      -5.513 -10.003   4.252  1.00  0.00
ATOM   2734  CA  LEU   178      -5.768 -10.275   6.329  1.00  0.00
ATOM   2735  HA  LEU   178      -6.442 -11.030   6.734  1.00  0.00
ATOM   2736  CB  LEU   178      -4.336 -10.825   6.368  1.00  0.00
ATOM   2737  HB2 LEU   178      -3.778 -10.047   5.848  1.00  0.00
ATOM   2738  HB3 LEU   178      -3.950 -10.932   7.382  1.00  0.00
ATOM   2739  CG  LEU   178      -4.178 -12.160   5.616  1.00  0.00
ATOM   2740  HG  LEU   178      -4.379 -11.993   4.558  1.00  0.00
ATOM   2741  CD1 LEU   178      -2.756 -12.718   5.785  1.00  0.00
ATOM   2742 HD11 LEU   178      -2.554 -12.886   6.843  1.00  0.00
ATOM   2743 HD12 LEU   178      -2.669 -13.661   5.245  1.00  0.00
ATOM   2744 HD13 LEU   178      -2.035 -12.004   5.387  1.00  0.00
ATOM   2745  CD2 LEU   178      -5.270 -13.166   6.017  1.00  0.00
ATOM   2746 HD21 LEU   178      -6.250 -12.752   5.782  1.00  0.00
ATOM   2747 HD22 LEU   178      -5.127 -14.096   5.467  1.00  0.00
ATOM   2748 HD23 LEU   178      -5.207 -13.364   7.087  1.00  0.00
ATOM   2749  C   LEU   178      -5.827  -9.065   7.209  1.00  0.00
ATOM   2750  O   LEU   178      -6.244  -9.156   8.364  1.00  0.00
ATOM   2751  N   CYS   179      -5.412  -7.897   6.685  1.00  0.00
ATOM   2752  H   CYS   179      -5.141  -7.853   5.713  1.00  0.00
ATOM   2753  CA  CYS   179      -5.356  -6.691   7.463  1.00  0.00
ATOM   2754  HA  CYS   179      -4.702  -6.861   8.318  1.00  0.00
ATOM   2755  CB  CYS   179      -4.823  -5.486   6.668  1.00  0.00
ATOM   2756  HB2 CYS   179      -5.389  -5.345   5.747  1.00  0.00
ATOM   2757  HB3 CYS   179      -4.867  -4.575   7.264  1.00  0.00
ATOM   2758  SG  CYS   179      -3.086  -5.677   6.168  1.00  0.00
ATOM   2759  HG  CYS   179      -2.992  -4.507   5.542  1.00  0.00
ATOM   2760  C   CYS   179      -6.729  -6.328   7.933  1.00  0.00
ATOM   2761  O   CYS   179      -6.916  -5.966   9.094  1.00  0.00
ATOM   2762  N   PHE   180      -7.719  -6.435   7.030  1.00  0.00
ATOM   2763  H   PHE   180      -7.481  -6.799   6.118  1.00  0.00
ATOM   2764  CA  PHE   180      -9.083  -6.070   7.282  1.00  0.00
ATOM   2765  HA  PHE   180      -9.118  -5.024   7.587  1.00  0.00
ATOM   2766  CB  PHE   180      -9.974  -6.250   6.044  1.00  0.00
ATOM   2767  HB2 PHE   180      -9.710  -5.584   5.222  1.00  0.00
ATOM   2768  HB3 PHE   180     -10.001  -7.278   5.683  1.00  0.00
ATOM   2769  CG  PHE   180     -11.364  -5.902   6.444  1.00  0.00
ATOM   2770  CD1 PHE   180     -11.775  -4.591   6.499  1.00  0.00
ATOM   2771  HD1 PHE   180     -11.074  -3.795   6.249  1.00  0.00
ATOM   2772  CE1 PHE   180     -13.064  -4.282   6.867  1.00  0.00
ATOM   2773  HE1 PHE   180     -13.382  -3.240   6.905  1.00  0.00
ATOM   2774  CZ  PHE   180     -13.950  -5.282   7.186  1.00  0.00
ATOM   2775  HZ  PHE   180     -14.970  -5.037   7.482  1.00  0.00
ATOM   2776  CE2 PHE   180     -13.547  -6.595   7.131  1.00  0.00
ATOM   2777  HE2 PHE   180     -14.245  -7.395   7.378  1.00  0.00
ATOM   2778  CD2 PHE   180     -12.257  -6.898   6.762  1.00  0.00
ATOM   2779  HD2 PHE   180     -11.932  -7.938   6.719  1.00  0.00
ATOM   2780  C   PHE   180      -9.647  -6.923   8.373  1.00  0.00
ATOM   2781  O   PHE   180     -10.348  -6.419   9.251  1.00  0.00
ATOM   2782  N   LEU   181      -9.378  -8.239   8.359  1.00  0.00
ATOM   2783  H   LEU   181      -8.837  -8.706   7.645  1.00  0.00
ATOM   2784  CA  LEU   181      -9.960  -9.033   9.399  1.00  0.00
ATOM   2785  HA  LEU   181     -11.035  -8.853   9.395  1.00  0.00
ATOM   2786  CB  LEU   181      -9.714 -10.545   9.255  1.00  0.00
ATOM   2787  HB2 LEU   181      -8.684 -10.569   8.898  1.00  0.00
ATOM   2788  HB3 LEU   181      -9.782 -11.080  10.202  1.00  0.00
ATOM   2789  CG  LEU   181     -10.634 -11.220   8.216  1.00  0.00
ATOM   2790  HG  LEU   181     -11.667 -11.077   8.533  1.00  0.00
ATOM   2791  CD1 LEU   181     -10.445 -10.635   6.811  1.00  0.00
ATOM   2792 HD11 LEU   181      -9.412 -10.778   6.493  1.00  0.00
ATOM   2793 HD12 LEU   181     -11.113 -11.141   6.113  1.00  0.00
ATOM   2794 HD13 LEU   181     -10.675  -9.570   6.826  1.00  0.00
ATOM   2795  CD2 LEU   181     -10.481 -12.747   8.247  1.00  0.00
ATOM   2796 HD21 LEU   181     -10.744 -13.119   9.237  1.00  0.00
ATOM   2797 HD22 LEU   181     -11.142 -13.194   7.504  1.00  0.00
ATOM   2798 HD23 LEU   181      -9.448 -13.014   8.022  1.00  0.00
ATOM   2799  C   LEU   181      -9.448  -8.576  10.728  1.00  0.00
ATOM   2800  O   LEU   181     -10.231  -8.367  11.649  1.00  0.00
ATOM   2801  N   GLY   182      -8.124  -8.373  10.864  1.00  0.00
ATOM   2802  H   GLY   182      -7.495  -8.509  10.086  1.00  0.00
ATOM   2803  CA  GLY   182      -7.571  -7.957  12.122  1.00  0.00
ATOM   2804  HA2 GLY   182      -7.866  -8.657  12.904  1.00  0.00
ATOM   2805  HA3 GLY   182      -6.484  -7.925  12.054  1.00  0.00
ATOM   2806  C   GLY   182      -8.077  -6.593  12.474  1.00  0.00
ATOM   2807  O   GLY   182      -8.354  -6.307  13.638  1.00  0.00
ATOM   2808  N   THR   183      -8.183  -5.701  11.471  1.00  0.00
ATOM   2809  H   THR   183      -7.934  -5.968  10.529  1.00  0.00
ATOM   2810  CA  THR   183      -8.591  -4.347  11.708  1.00  0.00
ATOM   2811  HA  THR   183      -7.987  -3.914  12.506  1.00  0.00
ATOM   2812  CB  THR   183      -8.464  -3.484  10.489  1.00  0.00
ATOM   2813  HB  THR   183      -7.514  -3.690   9.995  1.00  0.00
ATOM   2814  CG2 THR   183      -9.620  -3.787   9.522  1.00  0.00
ATOM   2815 HG21 THR   183     -10.570  -3.581  10.015  1.00  0.00
ATOM   2816 HG22 THR   183      -9.527  -3.159   8.636  1.00  0.00
ATOM   2817 HG23 THR   183      -9.584  -4.836   9.229  1.00  0.00
ATOM   2818  OG1 THR   183      -8.481  -2.120  10.868  1.00  0.00
ATOM   2819  HG1 THR   183      -8.400  -1.570  10.086  1.00  0.00
ATOM   2820  C   THR   183     -10.007  -4.341  12.200  1.00  0.00
ATOM   2821  O   THR   183     -10.359  -3.561  13.086  1.00  0.00
ATOM   2822  N   PHE   184     -10.862  -5.206  11.624  1.00  0.00
ATOM   2823  H   PHE   184     -10.515  -5.801  10.886  1.00  0.00
ATOM   2824  CA  PHE   184     -12.239  -5.335  12.013  1.00  0.00
ATOM   2825  HA  PHE   184     -12.718  -4.358  11.946  1.00  0.00
ATOM   2826  CB  PHE   184     -13.008  -6.323  11.116  1.00  0.00
ATOM   2827  HB2 PHE   184     -13.160  -5.951  10.103  1.00  0.00
ATOM   2828  HB3 PHE   184     -12.510  -7.292  11.076  1.00  0.00
ATOM   2829  CG  PHE   184     -14.364  -6.563  11.691  1.00  0.00
ATOM   2830  CD1 PHE   184     -15.389  -5.665  11.498  1.00  0.00
ATOM   2831  HD1 PHE   184     -15.209  -4.759  10.919  1.00  0.00
ATOM   2832  CE1 PHE   184     -16.636  -5.905  12.032  1.00  0.00
ATOM   2833  HE1 PHE   184     -17.441  -5.186  11.880  1.00  0.00
ATOM   2834  CZ  PHE   184     -16.865  -7.050  12.756  1.00  0.00
ATOM   2835  HZ  PHE   184     -17.851  -7.240  13.180  1.00  0.00
ATOM   2836  CE2 PHE   184     -15.851  -7.955  12.945  1.00  0.00
ATOM   2837  HE2 PHE   184     -16.028  -8.866  13.517  1.00  0.00
ATOM   2838  CD2 PHE   184     -14.609  -7.710  12.410  1.00  0.00
ATOM   2839  HD2 PHE   184     -13.802  -8.429  12.553  1.00  0.00
ATOM   2840  C   PHE   184     -12.311  -5.845  13.416  1.00  0.00
ATOM   2841  O   PHE   184     -13.077  -5.330  14.229  1.00  0.00
ATOM   2842  N   LEU   185     -11.493  -6.858  13.754  1.00  0.00
ATOM   2843  H   LEU   185     -10.847  -7.270  13.096  1.00  0.00
ATOM   2844  CA  LEU   185     -11.578  -7.425  15.069  1.00  0.00
ATOM   2845  HA  LEU   185     -12.610  -7.737  15.228  1.00  0.00
ATOM   2846  CB  LEU   185     -10.656  -8.634  15.311  1.00  0.00
ATOM   2847  HB2 LEU   185      -9.773  -8.392  14.719  1.00  0.00
ATOM   2848  HB3 LEU   185     -10.378  -8.712  16.362  1.00  0.00
ATOM   2849  CG  LEU   185     -11.242  -9.978  14.834  1.00  0.00
ATOM   2850  HG  LEU   185     -10.453 -10.730  14.851  1.00  0.00
ATOM   2851  CD1 LEU   185     -12.396 -10.426  15.743  1.00  0.00
ATOM   2852 HD11 LEU   185     -13.185  -9.674  15.726  1.00  0.00
ATOM   2853 HD12 LEU   185     -12.793 -11.376  15.386  1.00  0.00
ATOM   2854 HD13 LEU   185     -12.030 -10.546  16.763  1.00  0.00
ATOM   2855  CD2 LEU   185     -11.674  -9.929  13.365  1.00  0.00
ATOM   2856 HD21 LEU   185     -10.813  -9.694  12.740  1.00  0.00
ATOM   2857 HD22 LEU   185     -12.080 -10.897  13.073  1.00  0.00
ATOM   2858 HD23 LEU   185     -12.437  -9.161  13.235  1.00  0.00
ATOM   2859  C   LEU   185     -11.284  -6.386  16.099  1.00  0.00
ATOM   2860  O   LEU   185     -11.953  -6.356  17.129  1.00  0.00
ATOM   2861  N   VAL   186     -10.285  -5.507  15.882  1.00  0.00
ATOM   2862  H   VAL   186      -9.699  -5.464  15.061  1.00  0.00
ATOM   2863  CA  VAL   186     -10.057  -4.555  16.931  1.00  0.00
ATOM   2864  HA  VAL   186     -10.672  -4.754  17.809  1.00  0.00
ATOM   2865  CB  VAL   186      -8.620  -4.492  17.357  1.00  0.00
ATOM   2866  HB  VAL   186      -8.492  -3.729  18.125  1.00  0.00
ATOM   2867  CG1 VAL   186      -8.219  -5.864  17.926  1.00  0.00
ATOM   2868 HG11 VAL   186      -8.346  -6.627  17.158  1.00  0.00
ATOM   2869 HG12 VAL   186      -7.176  -5.836  18.241  1.00  0.00
ATOM   2870 HG13 VAL   186      -8.850  -6.102  18.782  1.00  0.00
ATOM   2871  CG2 VAL   186      -7.764  -4.038  16.164  1.00  0.00
ATOM   2872 HG21 VAL   186      -8.093  -3.053  15.834  1.00  0.00
ATOM   2873 HG22 VAL   186      -6.717  -3.989  16.465  1.00  0.00
ATOM   2874 HG23 VAL   186      -7.874  -4.750  15.346  1.00  0.00
ATOM   2875  C   VAL   186     -10.447  -3.176  16.483  1.00  0.00
ATOM   2876  O   VAL   186      -9.744  -2.206  16.762  1.00  0.00
ATOM   2877  N   GLN   187     -11.616  -3.033  15.831  1.00  0.00
ATOM   2878  H   GLN   187     -12.206  -3.829  15.637  1.00  0.00
ATOM   2879  CA  GLN   187     -12.045  -1.741  15.377  1.00  0.00
ATOM   2880  HA  GLN   187     -11.224  -1.280  14.828  1.00  0.00
ATOM   2881  CB  GLN   187     -13.278  -1.796  14.461  1.00  0.00
ATOM   2882  HB2 GLN   187     -13.025  -2.415  13.600  1.00  0.00
ATOM   2883  HB3 GLN   187     -14.087  -2.265  15.021  1.00  0.00
ATOM   2884  CG  GLN   187     -13.725  -0.414  13.981  1.00  0.00
ATOM   2885  HG2 GLN   187     -14.037   0.206  14.821  1.00  0.00
ATOM   2886  HG3 GLN   187     -12.929   0.091  13.433  1.00  0.00
ATOM   2887  CD  GLN   187     -14.912  -0.603  13.050  1.00  0.00
ATOM   2888  OE1 GLN   187     -15.542   0.362  12.619  1.00  0.00
ATOM   2889  NE2 GLN   187     -15.233  -1.886  12.732  1.00  0.00
ATOM   2890 HE21 GLN   187     -16.013  -2.071  12.117  1.00  0.00
ATOM   2891 HE22 GLN   187     -14.690  -2.648  13.112  1.00  0.00
ATOM   2892  C   GLN   187     -12.379  -0.880  16.558  1.00  0.00
ATOM   2893  O   GLN   187     -12.156   0.328  16.538  1.00  0.00
ATOM   2894  N   SER   188     -12.959  -1.493  17.606  1.00  0.00
ATOM   2895  H   SER   188     -13.076  -2.494  17.539  1.00  0.00
ATOM   2896  CA  SER   188     -13.443  -0.828  18.786  1.00  0.00
ATOM   2897  HA  SER   188     -13.957   0.086  18.489  1.00  0.00
ATOM   2898  CB  SER   188     -14.421  -1.703  19.593  1.00  0.00
ATOM   2899  HB2 SER   188     -14.824  -1.117  20.419  1.00  0.00
ATOM   2900  HB3 SER   188     -15.236  -2.020  18.942  1.00  0.00
ATOM   2901  OG  SER   188     -13.753  -2.846  20.105  1.00  0.00
ATOM   2902  HG  SER   188     -14.373  -3.382  20.605  1.00  0.00
ATOM   2903  C   SER   188     -12.354  -0.410  19.732  1.00  0.00
ATOM   2904  O   SER   188     -12.643   0.353  20.652  1.00  0.00
ATOM   2905  N   GLN   189     -11.099  -0.883  19.562  1.00  0.00
ATOM   2906  H   GLN   189     -10.878  -1.451  18.757  1.00  0.00
ATOM   2907  CA  GLN   189     -10.050  -0.613  20.520  1.00  0.00
ATOM   2908  HA  GLN   189     -10.361  -0.981  21.498  1.00  0.00
ATOM   2909  CB  GLN   189      -8.722  -1.292  20.139  1.00  0.00
ATOM   2910  HB2 GLN   189      -8.925  -2.361  20.068  1.00  0.00
ATOM   2911  HB3 GLN   189      -8.444  -0.909  19.157  1.00  0.00
ATOM   2912  CG  GLN   189      -7.573  -1.055  21.123  1.00  0.00
ATOM   2913  HG2 GLN   189      -6.609  -1.251  20.654  1.00  0.00
ATOM   2914  HG3 GLN   189      -7.593  -0.032  21.497  1.00  0.00
ATOM   2915  CD  GLN   189      -7.745  -2.006  22.298  1.00  0.00
ATOM   2916  OE1 GLN   189      -8.588  -1.797  23.169  1.00  0.00
ATOM   2917  NE2 GLN   189      -6.922  -3.089  22.319  1.00  0.00
ATOM   2918 HE21 GLN   189      -6.989  -3.756  23.074  1.00  0.00
ATOM   2919 HE22 GLN   189      -6.247  -3.221  21.579  1.00  0.00
ATOM   2920  C   GLN   189      -9.802   0.868  20.633  1.00  0.00
ATOM   2921  O   GLN   189      -9.549   1.562  19.647  1.00  0.00
ATOM   2922  N   PRO   190      -9.917   1.353  21.850  1.00  0.00
ATOM   2923  CD  PRO   190     -10.852   0.744  22.786  1.00  0.00
ATOM   2924  HD2 PRO   190     -10.294   0.071  23.437  1.00  0.00
ATOM   2925  HD3 PRO   190     -11.584   0.173  22.215  1.00  0.00
ATOM   2926  CG  PRO   190     -11.489   1.911  23.552  1.00  0.00
ATOM   2927  HG2 PRO   190     -11.676   1.632  24.589  1.00  0.00
ATOM   2928  HG3 PRO   190     -12.425   2.212  23.082  1.00  0.00
ATOM   2929  CB  PRO   190     -10.443   3.029  23.453  1.00  0.00
ATOM   2930  HB2 PRO   190      -9.724   3.053  24.272  1.00  0.00
ATOM   2931  HB3 PRO   190     -10.965   3.984  23.400  1.00  0.00
ATOM   2932  CA  PRO   190      -9.719   2.757  22.134  1.00  0.00
ATOM   2933  HA  PRO   190     -10.241   3.300  21.347  1.00  0.00
ATOM   2934  C   PRO   190      -8.296   3.224  22.203  1.00  0.00
ATOM   2935  O   PRO   190      -8.082   4.435  22.172  1.00  0.00
ATOM   2936  N   GLY   191      -7.309   2.316  22.308  1.00  0.00
ATOM   2937  H   GLY   191      -7.490   1.328  22.204  1.00  0.00
ATOM   2938  CA  GLY   191      -5.959   2.738  22.573  1.00  0.00
ATOM   2939  HA2 GLY   191      -5.956   3.354  23.472  1.00  0.00
ATOM   2940  HA3 GLY   191      -5.343   1.854  22.737  1.00  0.00
ATOM   2941  C   GLY   191      -5.385   3.529  21.439  1.00  0.00
ATOM   2942  O   GLY   191      -5.790   3.391  20.287  1.00  0.00
ATOM   2943  N   ARG   192      -4.379   4.366  21.778  1.00  0.00
ATOM   2944  H   ARG   192      -4.171   4.451  22.763  1.00  0.00
ATOM   2945  CA  ARG   192      -3.643   5.182  20.854  1.00  0.00
ATOM   2946  HA  ARG   192      -2.984   5.843  21.416  1.00  0.00
ATOM   2947  CB  ARG   192      -2.788   4.344  19.881  1.00  0.00
ATOM   2948  HB2 ARG   192      -3.456   3.682  19.329  1.00  0.00
ATOM   2949  HB3 ARG   192      -2.300   5.028  19.187  1.00  0.00
ATOM   2950  CG  ARG   192      -1.728   3.510  20.606  1.00  0.00
ATOM   2951  HG2 ARG   192      -1.098   3.040  19.850  1.00  0.00
ATOM   2952  HG3 ARG   192      -1.125   4.188  21.210  1.00  0.00
ATOM   2953  CD  ARG   192      -2.338   2.430  21.506  1.00  0.00
ATOM   2954  HD2 ARG   192      -2.965   2.879  22.277  1.00  0.00
ATOM   2955  HD3 ARG   192      -2.931   1.728  20.919  1.00  0.00
ATOM   2956  NE  ARG   192      -1.229   1.683  22.167  1.00  0.00
ATOM   2957  HE  ARG   192      -0.338   1.533  21.716  1.00  0.00
ATOM   2958  CZ  ARG   192      -1.419   1.174  23.421  1.00  0.00
ATOM   2959  NH1 ARG   192      -2.604   1.378  24.068  1.00  0.00
ATOM   2960 HH11 ARG   192      -3.338   1.905  23.617  1.00  0.00
ATOM   2961 HH12 ARG   192      -2.741   1.001  24.995  1.00  0.00
ATOM   2962  NH2 ARG   192      -0.426   0.468  24.037  1.00  0.00
ATOM   2963 HH21 ARG   192       0.454   0.321  23.563  1.00  0.00
ATOM   2964 HH22 ARG   192      -0.576   0.096  24.964  1.00  0.00
ATOM   2965  C   ARG   192      -4.557   6.079  20.077  1.00  0.00
ATOM   2966  O   ARG   192      -4.509   6.122  18.848  1.00  0.00
ATOM   2967  N   TYR   193      -5.405   6.845  20.791  1.00  0.00
ATOM   2968  H   TYR   193      -5.455   6.758  21.796  1.00  0.00
ATOM   2969  CA  TYR   193      -6.268   7.792  20.146  1.00  0.00
ATOM   2970  HA  TYR   193      -6.958   8.200  20.885  1.00  0.00
ATOM   2971  CB  TYR   193      -5.491   8.953  19.507  1.00  0.00
ATOM   2972  HB2 TYR   193      -4.742   8.581  18.808  1.00  0.00
ATOM   2973  HB3 TYR   193      -6.166   9.634  18.987  1.00  0.00
ATOM   2974  CG  TYR   193      -4.817   9.676  20.618  1.00  0.00
ATOM   2975  CD1 TYR   193      -5.491  10.647  21.323  1.00  0.00
ATOM   2976  HD1 TYR   193      -6.522  10.882  21.059  1.00  0.00
ATOM   2977  CE1 TYR   193      -4.876  11.318  22.351  1.00  0.00
ATOM   2978  HE1 TYR   193      -5.419  12.085  22.904  1.00  0.00
ATOM   2979  CZ  TYR   193      -3.576  11.024  22.681  1.00  0.00
ATOM   2980  OH  TYR   193      -2.941  11.713  23.736  1.00  0.00
ATOM   2981  HH  TYR   193      -3.509  12.365  24.154  1.00  0.00
ATOM   2982  CE2 TYR   193      -2.894  10.056  21.983  1.00  0.00
ATOM   2983  HE2 TYR   193      -1.862   9.819  22.243  1.00  0.00
ATOM   2984  CD2 TYR   193      -3.516   9.386  20.955  1.00  0.00
ATOM   2985  HD2 TYR   193      -2.977   8.618  20.400  1.00  0.00
ATOM   2986  C   TYR   193      -7.058   7.109  19.075  1.00  0.00
ATOM   2987  O   TYR   193      -7.138   7.592  17.948  1.00  0.00
ATOM   2988  N   ASN   194      -7.675   5.962  19.418  1.00  0.00
ATOM   2989  H   ASN   194      -7.560   5.581  20.346  1.00  0.00
ATOM   2990  CA  ASN   194      -8.495   5.241  18.482  1.00  0.00
ATOM   2991  HA  ASN   194      -8.794   4.300  18.943  1.00  0.00
ATOM   2992  CB  ASN   194      -9.761   6.006  18.061  1.00  0.00
ATOM   2993  HB2 ASN   194      -9.525   7.036  17.795  1.00  0.00
ATOM   2994  HB3 ASN   194     -10.249   5.516  17.218  1.00  0.00
ATOM   2995  CG  ASN   194     -10.720   6.016  19.238  1.00  0.00
ATOM   2996  OD1 ASN   194     -11.108   4.965  19.743  1.00  0.00
ATOM   2997  ND2 ASN   194     -11.112   7.237  19.689  1.00  0.00
ATOM   2998 HD21 ASN   194     -11.749   7.303  20.470  1.00  0.00
ATOM   2999 HD22 ASN   194     -10.764   8.073  19.241  1.00  0.00
ATOM   3000  C   ASN   194      -7.724   4.931  17.234  1.00  0.00
ATOM   3001  O   ASN   194      -8.252   5.041  16.130  1.00  0.00
ATOM   3002  N   ARG   195      -6.463   4.478  17.387  1.00  0.00
ATOM   3003  H   ARG   195      -6.103   4.319  18.317  1.00  0.00
ATOM   3004  CA  ARG   195      -5.620   4.163  16.266  1.00  0.00
ATOM   3005  HA  ARG   195      -5.492   5.061  15.662  1.00  0.00
ATOM   3006  CB  ARG   195      -4.233   3.655  16.692  1.00  0.00
ATOM   3007  HB2 ARG   195      -3.768   4.435  17.295  1.00  0.00
ATOM   3008  HB3 ARG   195      -4.382   2.764  17.302  1.00  0.00
ATOM   3009  CG  ARG   195      -3.324   3.316  15.509  1.00  0.00
ATOM   3010  HG2 ARG   195      -3.932   2.794  14.771  1.00  0.00
ATOM   3011  HG3 ARG   195      -2.972   4.258  15.089  1.00  0.00
ATOM   3012  CD  ARG   195      -2.122   2.446  15.887  1.00  0.00
ATOM   3013  HD2 ARG   195      -1.372   2.442  15.096  1.00  0.00
ATOM   3014  HD3 ARG   195      -1.666   2.784  16.817  1.00  0.00
ATOM   3015  NE  ARG   195      -2.622   1.056  16.078  1.00  0.00
ATOM   3016  HE  ARG   195      -2.867   0.703  16.992  1.00  0.00
ATOM   3017  CZ  ARG   195      -2.750   0.224  15.002  1.00  0.00
ATOM   3018  NH1 ARG   195      -2.424   0.668  13.753  1.00  0.00
ATOM   3019 HH11 ARG   195      -2.088   1.612  13.628  1.00  0.00
ATOM   3020 HH12 ARG   195      -2.520   0.050  12.960  1.00  0.00
ATOM   3021  NH2 ARG   195      -3.212  -1.050  15.172  1.00  0.00
ATOM   3022 HH21 ARG   195      -3.459  -1.375  16.096  1.00  0.00
ATOM   3023 HH22 ARG   195      -3.305  -1.661  14.373  1.00  0.00
ATOM   3024  C   ARG   195      -6.238   3.053  15.469  1.00  0.00
ATOM   3025  O   ARG   195      -6.086   3.009  14.249  1.00  0.00
ATOM   3026  N   ALA   196      -6.909   2.110  16.161  1.00  0.00
ATOM   3027  H   ALA   196      -6.971   2.242  17.160  1.00  0.00
ATOM   3028  CA  ALA   196      -7.537   0.946  15.585  1.00  0.00
ATOM   3029  HA  ALA   196      -6.798   0.375  15.023  1.00  0.00
ATOM   3030  CB  ALA   196      -8.154   0.032  16.655  1.00  0.00
ATOM   3031  HB1 ALA   196      -8.903   0.587  17.220  1.00  0.00
ATOM   3032  HB2 ALA   196      -8.625  -0.825  16.174  1.00  0.00
ATOM   3033  HB3 ALA   196      -7.373  -0.315  17.331  1.00  0.00
ATOM   3034  C   ALA   196      -8.630   1.358  14.657  1.00  0.00
ATOM   3035  O   ALA   196      -8.786   0.786  13.578  1.00  0.00
ATOM   3036  N   ARG   197      -9.427   2.372  15.047  1.00  0.00
ATOM   3037  H   ARG   197      -9.331   2.836  15.939  1.00  0.00
ATOM   3038  CA  ARG   197     -10.387   2.882  14.118  1.00  0.00
ATOM   3039  HA  ARG   197     -10.952   2.035  13.729  1.00  0.00
ATOM   3040  CB  ARG   197     -11.374   3.901  14.706  1.00  0.00
ATOM   3041  HB2 ARG   197     -11.965   3.404  15.475  1.00  0.00
ATOM   3042  HB3 ARG   197     -10.803   4.713  15.156  1.00  0.00
ATOM   3043  CG  ARG   197     -12.305   4.466  13.635  1.00  0.00
ATOM   3044  HG2 ARG   197     -11.667   4.882  12.855  1.00  0.00
ATOM   3045  HG3 ARG   197     -12.866   3.622  13.233  1.00  0.00
ATOM   3046  CD  ARG   197     -13.277   5.537  14.121  1.00  0.00
ATOM   3047  HD2 ARG   197     -14.013   5.134  14.817  1.00  0.00
ATOM   3048  HD3 ARG   197     -12.760   6.376  14.586  1.00  0.00
ATOM   3049  NE  ARG   197     -13.987   6.027  12.906  1.00  0.00
ATOM   3050  HE  ARG   197     -13.608   5.853  11.986  1.00  0.00
ATOM   3051  CZ  ARG   197     -15.164   6.712  13.007  1.00  0.00
ATOM   3052  NH1 ARG   197     -15.713   6.948  14.233  1.00  0.00
ATOM   3053 HH11 ARG   197     -15.246   6.615  15.064  1.00  0.00
ATOM   3054 HH12 ARG   197     -16.584   7.455  14.304  1.00  0.00
ATOM   3055  NH2 ARG   197     -15.785   7.167  11.881  1.00  0.00
ATOM   3056 HH21 ARG   197     -15.372   6.995  10.976  1.00  0.00
ATOM   3057 HH22 ARG   197     -16.655   7.673  11.958  1.00  0.00
ATOM   3058  C   ARG   197      -9.508   3.612  13.163  1.00  0.00
ATOM   3059  O   ARG   197      -8.321   3.740  13.380  1.00  0.00
ATOM   3060  N   GLY   198      -9.954   4.050  12.004  1.00  0.00
ATOM   3061  H   GLY   198     -10.875   3.965  11.599  1.00  0.00
ATOM   3062  CA  GLY   198      -8.941   4.738  11.254  1.00  0.00
ATOM   3063  HA2 GLY   198      -9.380   5.474  10.580  1.00  0.00
ATOM   3064  HA3 GLY   198      -8.228   5.231  11.914  1.00  0.00
ATOM   3065  C   GLY   198      -8.218   3.700  10.441  1.00  0.00
ATOM   3066  O   GLY   198      -8.132   3.807   9.222  1.00  0.00
ATOM   3067  N   LEU   199      -7.655   2.672  11.115  1.00  0.00
ATOM   3068  H   LEU   199      -7.737   2.677  12.122  1.00  0.00
ATOM   3069  CA  LEU   199      -7.028   1.545  10.490  1.00  0.00
ATOM   3070  HA  LEU   199      -6.258   1.899   9.804  1.00  0.00
ATOM   3071  CB  LEU   199      -6.372   0.606  11.527  1.00  0.00
ATOM   3072  HB2 LEU   199      -5.599   1.262  11.927  1.00  0.00
ATOM   3073  HB3 LEU   199      -7.065   0.335  12.323  1.00  0.00
ATOM   3074  CG  LEU   199      -5.719  -0.671  10.958  1.00  0.00
ATOM   3075  HG  LEU   199      -6.450  -1.174  10.324  1.00  0.00
ATOM   3076  CD1 LEU   199      -4.460  -0.357  10.137  1.00  0.00
ATOM   3077 HD11 LEU   199      -3.729   0.145  10.770  1.00  0.00
ATOM   3078 HD12 LEU   199      -4.033  -1.285   9.756  1.00  0.00
ATOM   3079 HD13 LEU   199      -4.723   0.292   9.301  1.00  0.00
ATOM   3080  CD2 LEU   199      -5.470  -1.707  12.068  1.00  0.00
ATOM   3081 HD21 LEU   199      -6.418  -1.978  12.532  1.00  0.00
ATOM   3082 HD22 LEU   199      -5.009  -2.597  11.639  1.00  0.00
ATOM   3083 HD23 LEU   199      -4.806  -1.282  12.820  1.00  0.00
ATOM   3084  C   LEU   199      -8.135   0.785   9.850  1.00  0.00
ATOM   3085  O   LEU   199      -8.066   0.406   8.683  1.00  0.00
ATOM   3086  N   THR   200      -9.223   0.592  10.622  1.00  0.00
ATOM   3087  H   THR   200      -9.270   0.961  11.561  1.00  0.00
ATOM   3088  CA  THR   200     -10.325  -0.185  10.142  1.00  0.00
ATOM   3089  HA  THR   200      -9.971  -1.155   9.793  1.00  0.00
ATOM   3090  CB  THR   200     -11.395  -0.408  11.180  1.00  0.00
ATOM   3091  HB  THR   200     -10.948  -0.864  12.063  1.00  0.00
ATOM   3092  CG2 THR   200     -12.043   0.932  11.567  1.00  0.00
ATOM   3093 HG21 THR   200     -12.491   1.388  10.684  1.00  0.00
ATOM   3094 HG22 THR   200     -12.815   0.760  12.317  1.00  0.00
ATOM   3095 HG23 THR   200     -11.283   1.599  11.974  1.00  0.00
ATOM   3096  OG1 THR   200     -12.374  -1.307  10.682  1.00  0.00
ATOM   3097  HG1 THR   200     -13.051  -1.444  11.348  1.00  0.00
ATOM   3098  C   THR   200     -10.913   0.499   8.958  1.00  0.00
ATOM   3099  O   THR   200     -11.131  -0.131   7.925  1.00  0.00
ATOM   3100  N   PHE   201     -11.133   1.823   9.054  1.00  0.00
ATOM   3101  H   PHE   201     -10.885   2.362   9.871  1.00  0.00
ATOM   3102  CA  PHE   201     -11.775   2.497   7.964  1.00  0.00
ATOM   3103  HA  PHE   201     -12.685   1.948   7.722  1.00  0.00
ATOM   3104  CB  PHE   201     -12.146   3.959   8.253  1.00  0.00
ATOM   3105  HB2 PHE   201     -12.745   4.095   9.154  1.00  0.00
ATOM   3106  HB3 PHE   201     -11.311   4.659   8.264  1.00  0.00
ATOM   3107  CG  PHE   201     -13.010   4.345   7.106  1.00  0.00
ATOM   3108  CD1 PHE   201     -14.335   3.975   7.087  1.00  0.00
ATOM   3109  HD1 PHE   201     -14.742   3.405   7.922  1.00  0.00
ATOM   3110  CE1 PHE   201     -15.144   4.317   6.029  1.00  0.00
ATOM   3111  HE1 PHE   201     -16.194   4.023   6.024  1.00  0.00
ATOM   3112  CZ  PHE   201     -14.626   5.031   4.976  1.00  0.00
ATOM   3113  HZ  PHE   201     -15.260   5.302   4.132  1.00  0.00
ATOM   3114  CE2 PHE   201     -13.304   5.404   4.989  1.00  0.00
ATOM   3115  HE2 PHE   201     -12.894   5.976   4.156  1.00  0.00
ATOM   3116  CD2 PHE   201     -12.498   5.058   6.048  1.00  0.00
ATOM   3117  HD2 PHE   201     -11.448   5.349   6.051  1.00  0.00
ATOM   3118  C   PHE   201     -10.874   2.470   6.771  1.00  0.00
ATOM   3119  O   PHE   201     -11.334   2.301   5.642  1.00  0.00
ATOM   3120  N   ALA   202      -9.555   2.632   6.986  1.00  0.00
ATOM   3121  H   ALA   202      -9.173   2.729   7.916  1.00  0.00
ATOM   3122  CA  ALA   202      -8.649   2.645   5.873  1.00  0.00
ATOM   3123  HA  ALA   202      -8.907   3.445   5.179  1.00  0.00
ATOM   3124  CB  ALA   202      -7.182   2.814   6.292  1.00  0.00
ATOM   3125  HB1 ALA   202      -6.906   2.015   6.980  1.00  0.00
ATOM   3126  HB2 ALA   202      -6.544   2.769   5.409  1.00  0.00
ATOM   3127  HB3 ALA   202      -7.053   3.778   6.784  1.00  0.00
ATOM   3128  C   ALA   202      -8.764   1.331   5.161  1.00  0.00
ATOM   3129  O   ALA   202      -8.722   1.280   3.932  1.00  0.00
ATOM   3130  N   MET   203      -8.898   0.233   5.931  1.00  0.00
ATOM   3131  H   MET   203      -8.901   0.345   6.935  1.00  0.00
ATOM   3132  CA  MET   203      -9.005  -1.097   5.392  1.00  0.00
ATOM   3133  HA  MET   203      -8.178  -1.259   4.700  1.00  0.00
ATOM   3134  CB  MET   203      -8.960  -2.188   6.475  1.00  0.00
ATOM   3135  HB2 MET   203      -9.750  -1.989   7.199  1.00  0.00
ATOM   3136  HB3 MET   203      -9.137  -3.153   6.001  1.00  0.00
ATOM   3137  CG  MET   203      -7.610  -2.212   7.189  1.00  0.00
ATOM   3138  HG2 MET   203      -7.460  -1.233   7.645  1.00  0.00
ATOM   3139  HG3 MET   203      -7.663  -2.971   7.969  1.00  0.00
ATOM   3140  SD  MET   203      -6.210  -2.580   6.091  1.00  0.00
ATOM   3141  CE  MET   203      -4.960  -1.901   7.218  1.00  0.00
ATOM   3142  HE1 MET   203      -4.989  -2.444   8.163  1.00  0.00
ATOM   3143  HE2 MET   203      -3.972  -2.004   6.770  1.00  0.00
ATOM   3144  HE3 MET   203      -5.168  -0.846   7.399  1.00  0.00
ATOM   3145  C   MET   203     -10.276  -1.266   4.619  1.00  0.00
ATOM   3146  O   MET   203     -10.280  -1.924   3.581  1.00  0.00
ATOM   3147  N   LEU   204     -11.401  -0.699   5.101  1.00  0.00
ATOM   3148  H   LEU   204     -11.425  -0.151   5.949  1.00  0.00
ATOM   3149  CA  LEU   204     -12.624  -0.861   4.358  1.00  0.00
ATOM   3150  HA  LEU   204     -12.800  -1.930   4.241  1.00  0.00
ATOM   3151  CB  LEU   204     -13.867  -0.226   5.013  1.00  0.00
ATOM   3152  HB2 LEU   204     -13.441   0.695   5.412  1.00  0.00
ATOM   3153  HB3 LEU   204     -14.626   0.018   4.269  1.00  0.00
ATOM   3154  CG  LEU   204     -14.511  -1.032   6.159  1.00  0.00
ATOM   3155  HG  LEU   204     -14.789  -2.009   5.763  1.00  0.00
ATOM   3156  CD1 LEU   204     -13.574  -1.215   7.358  1.00  0.00
ATOM   3157 HD11 LEU   204     -13.295  -0.239   7.754  1.00  0.00
ATOM   3158 HD12 LEU   204     -14.082  -1.790   8.132  1.00  0.00
ATOM   3159 HD13 LEU   204     -12.677  -1.747   7.041  1.00  0.00
ATOM   3160  CD2 LEU   204     -15.862  -0.415   6.558  1.00  0.00
ATOM   3161 HD21 LEU   204     -16.533  -0.423   5.699  1.00  0.00
ATOM   3162 HD22 LEU   204     -16.302  -0.996   7.368  1.00  0.00
ATOM   3163 HD23 LEU   204     -15.709   0.612   6.890  1.00  0.00
ATOM   3164  C   LEU   204     -12.479  -0.203   3.023  1.00  0.00
ATOM   3165  O   LEU   204     -12.885  -0.763   2.008  1.00  0.00
ATOM   3166  N   ALA   205     -11.895   1.008   2.993  1.00  0.00
ATOM   3167  H   ALA   205     -11.525   1.424   3.836  1.00  0.00
ATOM   3168  CA  ALA   205     -11.770   1.738   1.762  1.00  0.00
ATOM   3169  HA  ALA   205     -12.752   1.859   1.305  1.00  0.00
ATOM   3170  CB  ALA   205     -11.147   3.128   1.963  1.00  0.00
ATOM   3171  HB1 ALA   205     -10.159   3.023   2.411  1.00  0.00
ATOM   3172  HB2 ALA   205     -11.056   3.629   0.999  1.00  0.00
ATOM   3173  HB3 ALA   205     -11.783   3.720   2.621  1.00  0.00
ATOM   3174  C   ALA   205     -10.887   0.986   0.817  1.00  0.00
ATOM   3175  O   ALA   205     -11.179   0.884  -0.373  1.00  0.00
ATOM   3176  N   TYR   206      -9.782   0.426   1.330  1.00  0.00
ATOM   3177  H   TYR   206      -9.606   0.483   2.323  1.00  0.00
ATOM   3178  CA  TYR   206      -8.833  -0.270   0.510  1.00  0.00
ATOM   3179  HA  TYR   206      -8.485   0.408  -0.270  1.00  0.00
ATOM   3180  CB  TYR   206      -7.616  -0.776   1.301  1.00  0.00
ATOM   3181  HB2 TYR   206      -7.054   0.050   1.737  1.00  0.00
ATOM   3182  HB3 TYR   206      -7.918  -1.465   2.090  1.00  0.00
ATOM   3183  CG  TYR   206      -6.762  -1.491   0.319  1.00  0.00
ATOM   3184  CD1 TYR   206      -5.915  -0.793  -0.510  1.00  0.00
ATOM   3185  HD1 TYR   206      -5.865   0.294  -0.445  1.00  0.00
ATOM   3186  CE1 TYR   206      -5.132  -1.465  -1.420  1.00  0.00
ATOM   3187  HE1 TYR   206      -4.463  -0.910  -2.078  1.00  0.00
ATOM   3188  CZ  TYR   206      -5.193  -2.836  -1.499  1.00  0.00
ATOM   3189  OH  TYR   206      -4.396  -3.535  -2.429  1.00  0.00
ATOM   3190  HH  TYR   206      -3.845  -2.956  -2.960  1.00  0.00
ATOM   3191  CE2 TYR   206      -6.035  -3.536  -0.669  1.00  0.00
ATOM   3192  HE2 TYR   206      -6.086  -4.623  -0.728  1.00  0.00
ATOM   3193  CD2 TYR   206      -6.814  -2.861   0.236  1.00  0.00
ATOM   3194  HD2 TYR   206      -7.482  -3.412   0.898  1.00  0.00
ATOM   3195  C   TYR   206      -9.487  -1.466  -0.111  1.00  0.00
ATOM   3196  O   TYR   206      -9.231  -1.789  -1.268  1.00  0.00
ATOM   3197  N   PHE   207     -10.340  -2.174   0.650  1.00  0.00
ATOM   3198  H   PHE   207     -10.571  -1.891   1.592  1.00  0.00
ATOM   3199  CA  PHE   207     -10.949  -3.361   0.129  1.00  0.00
ATOM   3200  HA  PHE   207     -10.163  -4.051  -0.177  1.00  0.00
ATOM   3201  CB  PHE   207     -11.851  -4.068   1.157  1.00  0.00
ATOM   3202  HB2 PHE   207     -11.322  -4.364   2.063  1.00  0.00
ATOM   3203  HB3 PHE   207     -12.722  -3.469   1.424  1.00  0.00
ATOM   3204  CG  PHE   207     -12.369  -5.320   0.538  1.00  0.00
ATOM   3205  CD1 PHE   207     -11.593  -6.456   0.502  1.00  0.00
ATOM   3206  HD1 PHE   207     -10.590  -6.432   0.927  1.00  0.00
ATOM   3207  CE1 PHE   207     -12.073  -7.614  -0.064  1.00  0.00
ATOM   3208  HE1 PHE   207     -11.448  -8.507  -0.085  1.00  0.00
ATOM   3209  CZ  PHE   207     -13.337  -7.647  -0.602  1.00  0.00
ATOM   3210  HZ  PHE   207     -13.719  -8.561  -1.057  1.00  0.00
ATOM   3211  CE2 PHE   207     -14.120  -6.519  -0.564  1.00  0.00
ATOM   3212  HE2 PHE   207     -15.126  -6.540  -0.984  1.00  0.00
ATOM   3213  CD2 PHE   207     -13.636  -5.364   0.003  1.00  0.00
ATOM   3214  HD2 PHE   207     -14.258  -4.469   0.032  1.00  0.00
ATOM   3215  C   PHE   207     -11.792  -2.996  -1.051  1.00  0.00
ATOM   3216  O   PHE   207     -11.724  -3.651  -2.091  1.00  0.00
ATOM   3217  N   ILE   208     -12.602  -1.930  -0.929  1.00  0.00
ATOM   3218  H   ILE   208     -12.643  -1.388  -0.078  1.00  0.00
ATOM   3219  CA  ILE   208     -13.475  -1.570  -2.006  1.00  0.00
ATOM   3220  HA  ILE   208     -14.030  -2.435  -2.370  1.00  0.00
ATOM   3221  CB  ILE   208     -14.435  -0.464  -1.670  1.00  0.00
ATOM   3222  HB  ILE   208     -14.945  -0.697  -0.735  1.00  0.00
ATOM   3223  CG2 ILE   208     -13.665   0.854  -1.518  1.00  0.00
ATOM   3224 HG21 ILE   208     -13.155   1.088  -2.453  1.00  0.00
ATOM   3225 HG22 ILE   208     -14.361   1.656  -1.274  1.00  0.00
ATOM   3226 HG23 ILE   208     -12.930   0.756  -0.719  1.00  0.00
ATOM   3227  CG1 ILE   208     -15.546  -0.408  -2.727  1.00  0.00
ATOM   3228 HG12 ILE   208     -15.112  -0.012  -3.645  1.00  0.00
ATOM   3229 HG13 ILE   208     -15.893  -1.427  -2.900  1.00  0.00
ATOM   3230  CD1 ILE   208     -16.723   0.464  -2.304  1.00  0.00
ATOM   3231 HD11 ILE   208     -16.377   1.483  -2.132  1.00  0.00
ATOM   3232 HD12 ILE   208     -17.477   0.465  -3.091  1.00  0.00
ATOM   3233 HD13 ILE   208     -17.158   0.068  -1.386  1.00  0.00
ATOM   3234  C   ILE   208     -12.668  -1.163  -3.199  1.00  0.00
ATOM   3235  O   ILE   208     -12.980  -1.556  -4.320  1.00  0.00
ATOM   3236  N   THR   209     -11.592  -0.375  -2.994  1.00  0.00
ATOM   3237  H   THR   209     -11.313  -0.067  -2.073  1.00  0.00
ATOM   3238  CA  THR   209     -10.834   0.081  -4.122  1.00  0.00
ATOM   3239  HA  THR   209     -11.500   0.582  -4.824  1.00  0.00
ATOM   3240  CB  THR   209      -9.717   1.022  -3.764  1.00  0.00
ATOM   3241  HB  THR   209     -10.106   1.829  -3.142  1.00  0.00
ATOM   3242  CG2 THR   209      -8.632   0.258  -2.991  1.00  0.00
ATOM   3243 HG21 THR   209      -8.242  -0.548  -3.612  1.00  0.00
ATOM   3244 HG22 THR   209      -7.822   0.940  -2.731  1.00  0.00
ATOM   3245 HG23 THR   209      -9.060  -0.160  -2.080  1.00  0.00
ATOM   3246  OG1 THR   209      -9.173   1.599  -4.941  1.00  0.00
ATOM   3247  HG1 THR   209      -8.461   2.198  -4.704  1.00  0.00
ATOM   3248  C   THR   209     -10.261  -1.104  -4.836  1.00  0.00
ATOM   3249  O   THR   209     -10.274  -1.157  -6.064  1.00  0.00
ATOM   3250  N   TRP   210      -9.749  -2.098  -4.082  1.00  0.00
ATOM   3251  H   TRP   210      -9.794  -2.037  -3.075  1.00  0.00
ATOM   3252  CA  TRP   210      -9.154  -3.267  -4.668  1.00  0.00
ATOM   3253  HA  TRP   210      -8.341  -2.960  -5.326  1.00  0.00
ATOM   3254  CB  TRP   210      -8.589  -4.225  -3.600  1.00  0.00
ATOM   3255  HB2 TRP   210      -7.892  -3.687  -2.957  1.00  0.00
ATOM   3256  HB3 TRP   210      -9.412  -4.613  -2.999  1.00  0.00
ATOM   3257  CG  TRP   210      -7.843  -5.425  -4.137  1.00  0.00
ATOM   3258  CD1 TRP   210      -6.506  -5.580  -4.357  1.00  0.00
ATOM   3259  HD1 TRP   210      -5.864  -4.731  -4.124  1.00  0.00
ATOM   3260  NE1 TRP   210      -6.254  -6.839  -4.850  1.00  0.00
ATOM   3261  HE1 TRP   210      -5.347  -7.210  -5.096  1.00  0.00
ATOM   3262  CE2 TRP   210      -7.450  -7.516  -4.953  1.00  0.00
ATOM   3263  CZ2 TRP   210      -7.731  -8.782  -5.385  1.00  0.00
ATOM   3264  HZ2 TRP   210      -6.908  -9.413  -5.721  1.00  0.00
ATOM   3265  CH2 TRP   210      -9.049  -9.180  -5.367  1.00  0.00
ATOM   3266  HH2 TRP   210      -9.312 -10.184  -5.701  1.00  0.00
ATOM   3267  CZ3 TRP   210     -10.051  -8.335  -4.934  1.00  0.00
ATOM   3268  HZ3 TRP   210     -11.091  -8.662  -4.927  1.00  0.00
ATOM   3269  CE3 TRP   210      -9.771  -7.058  -4.499  1.00  0.00
ATOM   3270  HE3 TRP   210     -10.582  -6.411  -4.166  1.00  0.00
ATOM   3271  CD2 TRP   210      -8.464  -6.664  -4.514  1.00  0.00
ATOM   3272  C   TRP   210     -10.202  -4.013  -5.437  1.00  0.00
ATOM   3273  O   TRP   210      -9.987  -4.403  -6.584  1.00  0.00
ATOM   3274  N   VAL   211     -11.386  -4.207  -4.825  1.00  0.00
ATOM   3275  H   VAL   211     -11.560  -3.819  -3.909  1.00  0.00
ATOM   3276  CA  VAL   211     -12.424  -4.974  -5.446  1.00  0.00
ATOM   3277  HA  VAL   211     -12.071  -5.964  -5.736  1.00  0.00
ATOM   3278  CB  VAL   211     -13.634  -5.133  -4.575  1.00  0.00
ATOM   3279  HB  VAL   211     -14.002  -4.154  -4.270  1.00  0.00
ATOM   3280  CG1 VAL   211     -14.725  -5.864  -5.375  1.00  0.00
ATOM   3281 HG11 VAL   211     -14.358  -6.844  -5.680  1.00  0.00
ATOM   3282 HG12 VAL   211     -15.612  -5.987  -4.753  1.00  0.00
ATOM   3283 HG13 VAL   211     -14.980  -5.281  -6.260  1.00  0.00
ATOM   3284  CG2 VAL   211     -13.210  -5.872  -3.296  1.00  0.00
ATOM   3285 HG21 VAL   211     -12.448  -5.292  -2.776  1.00  0.00
ATOM   3286 HG22 VAL   211     -14.075  -5.999  -2.646  1.00  0.00
ATOM   3287 HG23 VAL   211     -12.806  -6.850  -3.558  1.00  0.00
ATOM   3288  C   VAL   211     -12.851  -4.307  -6.714  1.00  0.00
ATOM   3289  O   VAL   211     -13.091  -4.982  -7.713  1.00  0.00
ATOM   3290  N   SER   212     -12.971  -2.966  -6.705  1.00  0.00
ATOM   3291  H   SER   212     -12.743  -2.436  -5.876  1.00  0.00
ATOM   3292  CA  SER   212     -13.419  -2.252  -7.868  1.00  0.00
ATOM   3293  HA  SER   212     -14.340  -2.712  -8.227  1.00  0.00
ATOM   3294  CB  SER   212     -13.691  -0.763  -7.585  1.00  0.00
ATOM   3295  HB2 SER   212     -14.459  -0.679  -6.816  1.00  0.00
ATOM   3296  HB3 SER   212     -12.773  -0.291  -7.234  1.00  0.00
ATOM   3297  OG  SER   212     -14.133  -0.115  -8.769  1.00  0.00
ATOM   3298  HG  SER   212     -14.300   0.812  -8.583  1.00  0.00
ATOM   3299  C   SER   212     -12.377  -2.320  -8.942  1.00  0.00
ATOM   3300  O   SER   212     -12.697  -2.378 -10.128  1.00  0.00
ATOM   3301  N   PHE   213     -11.092  -2.336  -8.549  1.00  0.00
ATOM   3302  H   PHE   213     -10.883  -2.371  -7.562  1.00  0.00
ATOM   3303  CA  PHE   213      -9.996  -2.288  -9.476  1.00  0.00
ATOM   3304  HA  PHE   213     -10.091  -1.395 -10.093  1.00  0.00
ATOM   3305  CB  PHE   213      -8.635  -2.247  -8.758  1.00  0.00
ATOM   3306  HB2 PHE   213      -8.504  -1.367  -8.129  1.00  0.00
ATOM   3307  HB3 PHE   213      -8.461  -3.145  -8.166  1.00  0.00
ATOM   3308  CG  PHE   213      -7.559  -2.200  -9.787  1.00  0.00
ATOM   3309  CD1 PHE   213      -7.271  -1.025 -10.446  1.00  0.00
ATOM   3310  HD1 PHE   213      -7.842  -0.127 -10.208  1.00  0.00
ATOM   3311  CE1 PHE   213      -6.278  -0.976 -11.394  1.00  0.00
ATOM   3312  HE1 PHE   213      -6.064  -0.042 -11.913  1.00  0.00
ATOM   3313  CZ  PHE   213      -5.555  -2.106 -11.688  1.00  0.00
ATOM   3314  HZ  PHE   213      -4.767  -2.073 -12.440  1.00  0.00
ATOM   3315  CE2 PHE   213      -5.828  -3.281 -11.030  1.00  0.00
ATOM   3316  HE2 PHE   213      -5.255  -4.180 -11.259  1.00  0.00
ATOM   3317  CD2 PHE   213      -6.824  -3.323 -10.082  1.00  0.00
ATOM   3318  HD2 PHE   213      -7.037  -4.254  -9.556  1.00  0.00
ATOM   3319  C   PHE   213     -10.002  -3.480 -10.385  1.00  0.00
ATOM   3320  O   PHE   213      -9.782  -3.338 -11.587  1.00  0.00
ATOM   3321  N   VAL   214     -10.259  -4.688  -9.849  1.00  0.00
ATOM   3322  H   VAL   214     -10.490  -4.806  -8.873  1.00  0.00
ATOM   3323  CA  VAL   214     -10.128  -5.862 -10.664  1.00  0.00
ATOM   3324  HA  VAL   214      -9.153  -5.918 -11.148  1.00  0.00
ATOM   3325  CB  VAL   214     -10.357  -7.135  -9.894  1.00  0.00
ATOM   3326  HB  VAL   214     -11.361  -7.133  -9.470  1.00  0.00
ATOM   3327  CG1 VAL   214     -10.206  -8.332 -10.847  1.00  0.00
ATOM   3328 HG11 VAL   214      -9.202  -8.335 -11.271  1.00  0.00
ATOM   3329 HG12 VAL   214     -10.370  -9.258 -10.297  1.00  0.00
ATOM   3330 HG13 VAL   214     -10.939  -8.252 -11.650  1.00  0.00
ATOM   3331  CG2 VAL   214      -9.383  -7.160  -8.704  1.00  0.00
ATOM   3332 HG21 VAL   214      -9.568  -6.297  -8.064  1.00  0.00
ATOM   3333 HG22 VAL   214      -9.532  -8.075  -8.131  1.00  0.00
ATOM   3334 HG23 VAL   214      -8.358  -7.125  -9.072  1.00  0.00
ATOM   3335  C   VAL   214     -11.051  -5.829 -11.846  1.00  0.00
ATOM   3336  O   VAL   214     -10.584  -6.007 -12.970  1.00  0.00
ATOM   3337  N   PRO   215     -12.332  -5.607 -11.698  1.00  0.00
ATOM   3338  CD  PRO   215     -13.066  -5.930 -10.487  1.00  0.00
ATOM   3339  HD2 PRO   215     -12.639  -5.381  -9.648  1.00  0.00
ATOM   3340  HD3 PRO   215     -12.993  -7.000 -10.295  1.00  0.00
ATOM   3341  CG  PRO   215     -14.502  -5.489 -10.811  1.00  0.00
ATOM   3342  HG2 PRO   215     -14.651  -4.444 -10.539  1.00  0.00
ATOM   3343  HG3 PRO   215     -15.222  -6.109 -10.277  1.00  0.00
ATOM   3344  CB  PRO   215     -14.620  -5.697 -12.333  1.00  0.00
ATOM   3345  HB2 PRO   215     -15.246  -4.958 -12.834  1.00  0.00
ATOM   3346  HB3 PRO   215     -15.017  -6.695 -12.520  1.00  0.00
ATOM   3347  CA  PRO   215     -13.180  -5.600 -12.854  1.00  0.00
ATOM   3348  HA  PRO   215     -13.016  -6.537 -13.387  1.00  0.00
ATOM   3349  C   PRO   215     -12.920  -4.454 -13.773  1.00  0.00
ATOM   3350  O   PRO   215     -13.040  -4.628 -14.986  1.00  0.00
ATOM   3351  N   LEU   216     -12.574  -3.271 -13.234  1.00  0.00
ATOM   3352  H   LEU   216     -12.456  -3.143 -12.239  1.00  0.00
ATOM   3353  CA  LEU   216     -12.368  -2.143 -14.093  1.00  0.00
ATOM   3354  HA  LEU   216     -13.233  -2.032 -14.746  1.00  0.00
ATOM   3355  CB  LEU   216     -12.179  -0.834 -13.297  1.00  0.00
ATOM   3356  HB2 LEU   216     -13.031  -0.881 -12.619  1.00  0.00
ATOM   3357  HB3 LEU   216     -11.255  -0.858 -12.720  1.00  0.00
ATOM   3358  CG  LEU   216     -12.242   0.478 -14.114  1.00  0.00
ATOM   3359  HG  LEU   216     -13.215   0.547 -14.600  1.00  0.00
ATOM   3360  CD1 LEU   216     -12.042   1.691 -13.195  1.00  0.00
ATOM   3361 HD11 LEU   216     -11.069   1.623 -12.709  1.00  0.00
ATOM   3362 HD12 LEU   216     -12.089   2.606 -13.785  1.00  0.00
ATOM   3363 HD13 LEU   216     -12.826   1.707 -12.438  1.00  0.00
ATOM   3364  CD2 LEU   216     -11.280   0.500 -15.312  1.00  0.00
ATOM   3365 HD21 LEU   216     -11.524  -0.318 -15.990  1.00  0.00
ATOM   3366 HD22 LEU   216     -11.377   1.449 -15.839  1.00  0.00
ATOM   3367 HD23 LEU   216     -10.255   0.385 -14.958  1.00  0.00
ATOM   3368  C   LEU   216     -11.142  -2.404 -14.908  1.00  0.00
ATOM   3369  O   LEU   216     -11.131  -2.202 -16.122  1.00  0.00
ATOM   3370  N   LEU   217     -10.067  -2.864 -14.243  1.00  0.00
ATOM   3371  H   LEU   217     -10.118  -3.092 -13.260  1.00  0.00
ATOM   3372  CA  LEU   217      -8.826  -3.073 -14.925  1.00  0.00
ATOM   3373  HA  LEU   217      -8.525  -2.148 -15.416  1.00  0.00
ATOM   3374  CB  LEU   217      -7.713  -3.498 -13.953  1.00  0.00
ATOM   3375  HB2 LEU   217      -7.650  -2.623 -13.306  1.00  0.00
ATOM   3376  HB3 LEU   217      -7.982  -4.371 -13.357  1.00  0.00
ATOM   3377  CG  LEU   217      -6.350  -3.737 -14.627  1.00  0.00
ATOM   3378  HG  LEU   217      -6.487  -4.429 -15.458  1.00  0.00
ATOM   3379  CD1 LEU   217      -5.755  -2.418 -15.152  1.00  0.00
ATOM   3380 HD11 LEU   217      -5.617  -1.725 -14.322  1.00  0.00
ATOM   3381 HD12 LEU   217      -4.792  -2.615 -15.623  1.00  0.00
ATOM   3382 HD13 LEU   217      -6.434  -1.978 -15.883  1.00  0.00
ATOM   3383  CD2 LEU   217      -5.390  -4.512 -13.713  1.00  0.00
ATOM   3384 HD21 LEU   217      -5.824  -5.481 -13.467  1.00  0.00
ATOM   3385 HD22 LEU   217      -4.440  -4.660 -14.226  1.00  0.00
ATOM   3386 HD23 LEU   217      -5.224  -3.946 -12.797  1.00  0.00
ATOM   3387  C   LEU   217      -8.980  -4.175 -15.929  1.00  0.00
ATOM   3388  O   LEU   217      -8.641  -4.014 -17.100  1.00  0.00
ATOM   3389  N   ALA   218      -9.502  -5.332 -15.482  1.00  0.00
ATOM   3390  H   ALA   218      -9.815  -5.392 -14.524  1.00  0.00
ATOM   3391  CA  ALA   218      -9.625  -6.495 -16.311  1.00  0.00
ATOM   3392  HA  ALA   218      -8.650  -6.684 -16.760  1.00  0.00
ATOM   3393  CB  ALA   218     -10.052  -7.744 -15.520  1.00  0.00
ATOM   3394  HB1 ALA   218     -11.031  -7.574 -15.072  1.00  0.00
ATOM   3395  HB2 ALA   218     -10.104  -8.600 -16.192  1.00  0.00
ATOM   3396  HB3 ALA   218      -9.323  -7.944 -14.734  1.00  0.00
ATOM   3397  C   ALA   218     -10.631  -6.305 -17.394  1.00  0.00
ATOM   3398  O   ALA   218     -10.385  -6.670 -18.542  1.00  0.00
ATOM   3399  N   ASN   219     -11.792  -5.713 -17.059  1.00  0.00
ATOM   3400  H   ASN   219     -11.950  -5.328 -16.139  1.00  0.00
ATOM   3401  CA  ASN   219     -12.862  -5.660 -18.010  1.00  0.00
ATOM   3402  HA  ASN   219     -13.067  -6.676 -18.346  1.00  0.00
ATOM   3403  CB  ASN   219     -14.161  -5.055 -17.452  1.00  0.00
ATOM   3404  HB2 ASN   219     -13.955  -4.152 -16.878  1.00  0.00
ATOM   3405  HB3 ASN   219     -14.873  -4.826 -18.245  1.00  0.00
ATOM   3406  CG  ASN   219     -14.782  -6.090 -16.524  1.00  0.00
ATOM   3407  OD1 ASN   219     -15.733  -5.806 -15.797  1.00  0.00
ATOM   3408  ND2 ASN   219     -14.220  -7.328 -16.542  1.00  0.00
ATOM   3409 HD21 ASN   219     -14.590  -8.056 -15.947  1.00  0.00
ATOM   3410 HD22 ASN   219     -13.435  -7.514 -17.150  1.00  0.00
ATOM   3411  C   ASN   219     -12.478  -4.877 -19.216  1.00  0.00
ATOM   3412  O   ASN   219     -12.663  -5.352 -20.335  1.00  0.00
ATOM   3413  N   VAL   220     -11.916  -3.668 -19.053  1.00  0.00
ATOM   3414  H   VAL   220     -11.667  -3.243 -18.171  1.00  0.00
ATOM   3415  CA  VAL   220     -11.637  -2.946 -20.258  1.00  0.00
ATOM   3416  HA  VAL   220     -11.725  -3.576 -21.143  1.00  0.00
ATOM   3417  CB  VAL   220     -12.518  -1.745 -20.436  1.00  0.00
ATOM   3418  HB  VAL   220     -12.420  -1.085 -19.574  1.00  0.00
ATOM   3419  CG1 VAL   220     -12.089  -0.995 -21.707  1.00  0.00
ATOM   3420 HG11 VAL   220     -12.188  -1.654 -22.569  1.00  0.00
ATOM   3421 HG12 VAL   220     -12.724  -0.120 -21.845  1.00  0.00
ATOM   3422 HG13 VAL   220     -11.051  -0.678 -21.609  1.00  0.00
ATOM   3423  CG2 VAL   220     -13.980  -2.220 -20.454  1.00  0.00
ATOM   3424 HG21 VAL   220     -14.212  -2.718 -19.513  1.00  0.00
ATOM   3425 HG22 VAL   220     -14.640  -1.362 -20.583  1.00  0.00
ATOM   3426 HG23 VAL   220     -14.126  -2.917 -21.279  1.00  0.00
ATOM   3427  C   VAL   220     -10.232  -2.457 -20.224  1.00  0.00
ATOM   3428  O   VAL   220      -9.713  -2.082 -19.174  1.00  0.00
ATOM   3429  N   GLN   221      -9.563  -2.462 -21.393  1.00  0.00
ATOM   3430  H   GLN   221      -9.966  -2.790 -22.259  1.00  0.00
ATOM   3431  CA  GLN   221      -8.244  -1.912 -21.424  1.00  0.00
ATOM   3432  HA  GLN   221      -7.790  -2.061 -20.444  1.00  0.00
ATOM   3433  CB  GLN   221      -7.336  -2.548 -22.488  1.00  0.00
ATOM   3434  HB2 GLN   221      -7.840  -2.455 -23.450  1.00  0.00
ATOM   3435  HB3 GLN   221      -6.406  -1.980 -22.510  1.00  0.00
ATOM   3436  CG  GLN   221      -7.028  -4.021 -22.214  1.00  0.00
ATOM   3437  HG2 GLN   221      -6.509  -4.140 -21.263  1.00  0.00
ATOM   3438  HG3 GLN   221      -7.944  -4.612 -22.204  1.00  0.00
ATOM   3439  CD  GLN   221      -6.129  -4.538 -23.327  1.00  0.00
ATOM   3440  OE1 GLN   221      -6.525  -4.584 -24.491  1.00  0.00
ATOM   3441  NE2 GLN   221      -4.881  -4.937 -22.962  1.00  0.00
ATOM   3442 HE21 GLN   221      -4.242  -5.289 -23.661  1.00  0.00
ATOM   3443 HE22 GLN   221      -4.599  -4.880 -21.994  1.00  0.00
ATOM   3444  C   GLN   221      -8.463  -0.494 -21.803  1.00  0.00
ATOM   3445  O   GLN   221      -8.682  -0.178 -22.972  1.00  0.00
ATOM   3446  N   VAL   222      -8.419   0.414 -20.817  1.00  0.00
ATOM   3447  H   VAL   222      -8.199   0.211 -19.852  1.00  0.00
ATOM   3448  CA  VAL   222      -8.737   1.759 -21.170  1.00  0.00
ATOM   3449  HA  VAL   222      -8.627   1.986 -22.230  1.00  0.00
ATOM   3450  CB  VAL   222     -10.118   2.167 -20.731  1.00  0.00
ATOM   3451  HB  VAL   222     -10.839   1.409 -21.038  1.00  0.00
ATOM   3452  CG1 VAL   222     -10.140   2.305 -19.201  1.00  0.00
ATOM   3453 HG11 VAL   222      -9.419   3.063 -18.894  1.00  0.00
ATOM   3454 HG12 VAL   222     -11.138   2.600 -18.877  1.00  0.00
ATOM   3455 HG13 VAL   222      -9.878   1.350 -18.746  1.00  0.00
ATOM   3456  CG2 VAL   222     -10.567   3.413 -21.517  1.00  0.00
ATOM   3457 HG21 VAL   222     -10.580   3.186 -22.583  1.00  0.00
ATOM   3458 HG22 VAL   222     -11.567   3.705 -21.196  1.00  0.00
ATOM   3459 HG23 VAL   222      -9.872   4.232 -21.329  1.00  0.00
ATOM   3460  C   VAL   222      -7.739   2.651 -20.545  1.00  0.00
ATOM   3461  O   VAL   222      -6.849   2.195 -19.828  1.00  0.00
ATOM   3462  N   ALA   223      -7.891   3.960 -20.818  1.00  0.00
ATOM   3463  H   ALA   223      -8.667   4.273 -21.384  1.00  0.00
ATOM   3464  CA  ALA   223      -7.023   4.942 -20.261  1.00  0.00
ATOM   3465  HA  ALA   223      -5.971   4.846 -20.531  1.00  0.00
ATOM   3466  CB  ALA   223      -7.476   6.383 -20.554  1.00  0.00
ATOM   3467  HB1 ALA   223      -8.525   6.497 -20.280  1.00  0.00
ATOM   3468  HB2 ALA   223      -6.871   7.080 -19.973  1.00  0.00
ATOM   3469  HB3 ALA   223      -7.353   6.594 -21.616  1.00  0.00
ATOM   3470  C   ALA   223      -7.157   4.702 -18.807  1.00  0.00
ATOM   3471  O   ALA   223      -6.181   4.770 -18.065  1.00  0.00
ATOM   3472  N   TYR   224      -8.382   4.349 -18.382  1.00  0.00
ATOM   3473  H   TYR   224      -9.170   4.280 -19.010  1.00  0.00
ATOM   3474  CA  TYR   224      -8.574   3.993 -17.018  1.00  0.00
ATOM   3475  HA  TYR   224      -7.942   4.625 -16.394  1.00  0.00
ATOM   3476  CB  TYR   224     -10.034   4.168 -16.575  1.00  0.00
ATOM   3477  HB2 TYR   224     -10.700   3.514 -17.139  1.00  0.00
ATOM   3478  HB3 TYR   224     -10.149   3.971 -15.509  1.00  0.00
ATOM   3479  CG  TYR   224     -10.379   5.589 -16.857  1.00  0.00
ATOM   3480  CD1 TYR   224     -10.719   5.969 -18.136  1.00  0.00
ATOM   3481  HD1 TYR   224     -10.732   5.218 -18.926  1.00  0.00
ATOM   3482  CE1 TYR   224     -11.039   7.274 -18.424  1.00  0.00
ATOM   3483  HE1 TYR   224     -11.305   7.561 -19.441  1.00  0.00
ATOM   3484  CZ  TYR   224     -11.024   8.218 -17.426  1.00  0.00
ATOM   3485  OH  TYR   224     -11.350   9.562 -17.711  1.00  0.00
ATOM   3486  HH  TYR   224     -11.567   9.708 -18.635  1.00  0.00
ATOM   3487  CE2 TYR   224     -10.688   7.847 -16.147  1.00  0.00
ATOM   3488  HE2 TYR   224     -10.676   8.595 -15.355  1.00  0.00
ATOM   3489  CD2 TYR   224     -10.367   6.538 -15.863  1.00  0.00
ATOM   3490  HD2 TYR   224     -10.102   6.250 -14.846  1.00  0.00
ATOM   3491  C   TYR   224      -8.244   2.529 -16.939  1.00  0.00
ATOM   3492  O   TYR   224      -9.104   1.675 -16.722  1.00  0.00
ATOM   3493  N   GLN   225      -6.948   2.235 -17.148  1.00  0.00
ATOM   3494  H   GLN   225      -6.393   3.028 -17.435  1.00  0.00
ATOM   3495  CA  GLN   225      -6.291   0.968 -16.983  1.00  0.00
ATOM   3496  HA  GLN   225      -6.905   0.397 -16.286  1.00  0.00
ATOM   3497  CB  GLN   225      -6.055   0.113 -18.247  1.00  0.00
ATOM   3498  HB2 GLN   225      -7.029  -0.082 -18.695  1.00  0.00
ATOM   3499  HB3 GLN   225      -5.452   0.707 -18.934  1.00  0.00
ATOM   3500  CG  GLN   225      -5.348  -1.216 -17.966  1.00  0.00
ATOM   3501  HG2 GLN   225      -4.364  -1.054 -17.526  1.00  0.00
ATOM   3502  HG3 GLN   225      -5.943  -1.844 -17.303  1.00  0.00
ATOM   3503  CD  GLN   225      -5.174  -1.938 -19.294  1.00  0.00
ATOM   3504  OE1 GLN   225      -4.724  -3.083 -19.340  1.00  0.00
ATOM   3505  NE2 GLN   225      -5.542  -1.251 -20.408  1.00  0.00
ATOM   3506 HE21 GLN   225      -5.448  -1.681 -21.317  1.00  0.00
ATOM   3507 HE22 GLN   225      -5.907  -0.313 -20.322  1.00  0.00
ATOM   3508  C   GLN   225      -4.973   1.398 -16.436  1.00  0.00
ATOM   3509  O   GLN   225      -4.729   1.203 -15.248  1.00  0.00
ATOM   3510  N   PRO   226      -4.081   1.938 -17.240  1.00  0.00
ATOM   3511  CD  PRO   226      -4.405   2.618 -18.489  1.00  0.00
ATOM   3512  HD2 PRO   226      -5.389   3.074 -18.381  1.00  0.00
ATOM   3513  HD3 PRO   226      -4.436   1.872 -19.283  1.00  0.00
ATOM   3514  CG  PRO   226      -3.293   3.657 -18.704  1.00  0.00
ATOM   3515  HG2 PRO   226      -3.624   4.647 -18.388  1.00  0.00
ATOM   3516  HG3 PRO   226      -2.995   3.691 -19.752  1.00  0.00
ATOM   3517  CB  PRO   226      -2.143   3.142 -17.823  1.00  0.00
ATOM   3518  HB2 PRO   226      -1.653   4.050 -17.472  1.00  0.00
ATOM   3519  HB3 PRO   226      -1.395   2.460 -18.227  1.00  0.00
ATOM   3520  CA  PRO   226      -2.887   2.476 -16.671  1.00  0.00
ATOM   3521  HA  PRO   226      -2.313   1.709 -16.151  1.00  0.00
ATOM   3522  C   PRO   226      -3.342   3.512 -15.688  1.00  0.00
ATOM   3523  O   PRO   226      -2.773   3.591 -14.601  1.00  0.00
ATOM   3524  N   ALA   227      -4.367   4.317 -16.052  1.00  0.00
ATOM   3525  H   ALA   227      -4.793   4.216 -16.962  1.00  0.00
ATOM   3526  CA  ALA   227      -4.870   5.337 -15.174  1.00  0.00
ATOM   3527  HA  ALA   227      -4.024   5.936 -14.838  1.00  0.00
ATOM   3528  CB  ALA   227      -5.914   6.272 -15.807  1.00  0.00
ATOM   3529  HB1 ALA   227      -6.771   5.687 -16.141  1.00  0.00
ATOM   3530  HB2 ALA   227      -6.240   7.006 -15.070  1.00  0.00
ATOM   3531  HB3 ALA   227      -5.472   6.787 -16.660  1.00  0.00
ATOM   3532  C   ALA   227      -5.509   4.695 -13.986  1.00  0.00
ATOM   3533  O   ALA   227      -5.340   5.162 -12.862  1.00  0.00
ATOM   3534  N   VAL   228      -6.270   3.600 -14.197  1.00  0.00
ATOM   3535  H   VAL   228      -6.465   3.216 -15.111  1.00  0.00
ATOM   3536  CA  VAL   228      -6.900   2.998 -13.058  1.00  0.00
ATOM   3537  HA  VAL   228      -7.402   3.743 -12.441  1.00  0.00
ATOM   3538  CB  VAL   228      -7.870   1.883 -13.350  1.00  0.00
ATOM   3539  HB  VAL   228      -8.215   1.430 -12.420  1.00  0.00
ATOM   3540  CG1 VAL   228      -9.067   2.481 -14.103  1.00  0.00
ATOM   3541 HG11 VAL   228      -8.723   2.933 -15.033  1.00  0.00
ATOM   3542 HG12 VAL   228      -9.786   1.693 -14.327  1.00  0.00
ATOM   3543 HG13 VAL   228      -9.543   3.242 -13.484  1.00  0.00
ATOM   3544  CG2 VAL   228      -7.162   0.736 -14.086  1.00  0.00
ATOM   3545 HG21 VAL   228      -6.354   0.349 -13.465  1.00  0.00
ATOM   3546 HG22 VAL   228      -7.877  -0.062 -14.290  1.00  0.00
ATOM   3547 HG23 VAL   228      -6.752   1.105 -15.026  1.00  0.00
ATOM   3548  C   VAL   228      -5.827   2.506 -12.146  1.00  0.00
ATOM   3549  O   VAL   228      -5.955   2.619 -10.928  1.00  0.00
ATOM   3550  N   GLN   229      -4.731   1.955 -12.704  1.00  0.00
ATOM   3551  H   GLN   229      -4.610   1.848 -13.701  1.00  0.00
ATOM   3552  CA  GLN   229      -3.684   1.493 -11.838  1.00  0.00
ATOM   3553  HA  GLN   229      -4.119   0.781 -11.136  1.00  0.00
ATOM   3554  CB  GLN   229      -2.515   0.810 -12.570  1.00  0.00
ATOM   3555  HB2 GLN   229      -2.174   1.490 -13.351  1.00  0.00
ATOM   3556  HB3 GLN   229      -1.715   0.661 -11.845  1.00  0.00
ATOM   3557  CG  GLN   229      -2.894  -0.534 -13.194  1.00  0.00
ATOM   3558  HG2 GLN   229      -3.349  -1.203 -12.464  1.00  0.00
ATOM   3559  HG3 GLN   229      -3.575  -0.396 -14.034  1.00  0.00
ATOM   3560  CD  GLN   229      -1.613  -1.174 -13.707  1.00  0.00
ATOM   3561  OE1 GLN   229      -0.515  -0.708 -13.410  1.00  0.00
ATOM   3562  NE2 GLN   229      -1.749  -2.277 -14.492  1.00  0.00
ATOM   3563 HE21 GLN   229      -0.928  -2.738 -14.857  1.00  0.00
ATOM   3564 HE22 GLN   229      -2.671  -2.630 -14.706  1.00  0.00
ATOM   3565  C   GLN   229      -3.134   2.670 -11.095  1.00  0.00
ATOM   3566  O   GLN   229      -2.895   2.578  -9.891  1.00  0.00
ATOM   3567  N   MET   230      -2.951   3.820 -11.783  1.00  0.00
ATOM   3568  H   MET   230      -3.242   3.940 -12.743  1.00  0.00
ATOM   3569  CA  MET   230      -2.352   4.937 -11.109  1.00  0.00
ATOM   3570  HA  MET   230      -1.365   4.616 -10.775  1.00  0.00
ATOM   3571  CB  MET   230      -2.194   6.233 -11.950  1.00  0.00
ATOM   3572  HB2 MET   230      -1.338   6.749 -11.516  1.00  0.00
ATOM   3573  HB3 MET   230      -1.941   5.890 -12.953  1.00  0.00
ATOM   3574  CG  MET   230      -3.398   7.204 -12.025  1.00  0.00
ATOM   3575  HG2 MET   230      -3.177   7.875 -12.855  1.00  0.00
ATOM   3576  HG3 MET   230      -4.256   6.582 -12.280  1.00  0.00
ATOM   3577  SD  MET   230      -3.798   8.202 -10.530  1.00  0.00
ATOM   3578  CE  MET   230      -2.197   9.053 -10.437  1.00  0.00
ATOM   3579  HE1 MET   230      -2.032   9.619 -11.354  1.00  0.00
ATOM   3580  HE2 MET   230      -2.195   9.733  -9.585  1.00  0.00
ATOM   3581  HE3 MET   230      -1.401   8.318 -10.316  1.00  0.00
ATOM   3582  C   MET   230      -3.233   5.300  -9.969  1.00  0.00
ATOM   3583  O   MET   230      -2.760   5.597  -8.876  1.00  0.00
ATOM   3584  N   GLY   231      -4.551   5.363 -10.236  1.00  0.00
ATOM   3585  H   GLY   231      -4.885   5.093 -11.150  1.00  0.00
ATOM   3586  CA  GLY   231      -5.509   5.802  -9.265  1.00  0.00
ATOM   3587  HA2 GLY   231      -5.197   6.763  -8.855  1.00  0.00
ATOM   3588  HA3 GLY   231      -6.485   5.909  -9.739  1.00  0.00
ATOM   3589  C   GLY   231      -5.615   4.813  -8.155  1.00  0.00
ATOM   3590  O   GLY   231      -5.728   5.187  -6.990  1.00  0.00
ATOM   3591  N   ALA   232      -5.595   3.511  -8.489  1.00  0.00
ATOM   3592  H   ALA   232      -5.434   3.193  -9.434  1.00  0.00
ATOM   3593  CA  ALA   232      -5.788   2.528  -7.465  1.00  0.00
ATOM   3594  HA  ALA   232      -6.743   2.689  -6.965  1.00  0.00
ATOM   3595  CB  ALA   232      -5.752   1.087  -8.003  1.00  0.00
ATOM   3596  HB1 ALA   232      -4.798   0.907  -8.499  1.00  0.00
ATOM   3597  HB2 ALA   232      -5.869   0.387  -7.176  1.00  0.00
ATOM   3598  HB3 ALA   232      -6.564   0.944  -8.716  1.00  0.00
ATOM   3599  C   ALA   232      -4.688   2.654  -6.460  1.00  0.00
ATOM   3600  O   ALA   232      -4.936   2.629  -5.256  1.00  0.00
ATOM   3601  N   ILE   233      -3.437   2.788  -6.936  1.00  0.00
ATOM   3602  H   ILE   233      -3.270   2.792  -7.932  1.00  0.00
ATOM   3603  CA  ILE   233      -2.306   2.873  -6.056  1.00  0.00
ATOM   3604  HA  ILE   233      -2.348   2.117  -5.272  1.00  0.00
ATOM   3605  CB  ILE   233      -1.008   2.749  -6.802  1.00  0.00
ATOM   3606  HB  ILE   233      -0.173   2.882  -6.114  1.00  0.00
ATOM   3607  CG2 ILE   233      -0.931   1.350  -7.438  1.00  0.00
ATOM   3608 HG21 ILE   233      -1.766   1.217  -8.126  1.00  0.00
ATOM   3609 HG22 ILE   233       0.008   1.249  -7.982  1.00  0.00
ATOM   3610 HG23 ILE   233      -0.981   0.592  -6.656  1.00  0.00
ATOM   3611  CG1 ILE   233      -0.905   3.887  -7.821  1.00  0.00
ATOM   3612 HG12 ILE   233      -1.743   3.775  -8.509  1.00  0.00
ATOM   3613 HG13 ILE   233      -1.012   4.820  -7.268  1.00  0.00
ATOM   3614  CD1 ILE   233       0.397   3.911  -8.608  1.00  0.00
ATOM   3615 HD11 ILE   233       0.505   2.978  -9.162  1.00  0.00
ATOM   3616 HD12 ILE   233       0.385   4.748  -9.306  1.00  0.00
ATOM   3617 HD13 ILE   233       1.236   4.024  -7.921  1.00  0.00
ATOM   3618  C   ILE   233      -2.306   4.161  -5.276  1.00  0.00
ATOM   3619  O   ILE   233      -2.194   4.140  -4.052  1.00  0.00
ATOM   3620  N   LEU   234      -2.469   5.318  -5.949  1.00  0.00
ATOM   3621  H   LEU   234      -2.633   5.311  -6.946  1.00  0.00
ATOM   3622  CA  LEU   234      -2.391   6.590  -5.279  1.00  0.00
ATOM   3623  HA  LEU   234      -1.454   6.640  -4.725  1.00  0.00
ATOM   3624  CB  LEU   234      -2.445   7.780  -6.268  1.00  0.00
ATOM   3625  HB2 LEU   234      -1.690   7.473  -6.992  1.00  0.00
ATOM   3626  HB3 LEU   234      -3.417   7.834  -6.758  1.00  0.00
ATOM   3627  CG  LEU   234      -2.076   9.178  -5.695  1.00  0.00
ATOM   3628  HG  LEU   234      -1.058   9.140  -5.307  1.00  0.00
ATOM   3629  CD1 LEU   234      -2.170  10.262  -6.784  1.00  0.00
ATOM   3630 HD11 LEU   234      -3.188  10.301  -7.172  1.00  0.00
ATOM   3631 HD12 LEU   234      -1.907  11.230  -6.357  1.00  0.00
ATOM   3632 HD13 LEU   234      -1.482  10.024  -7.595  1.00  0.00
ATOM   3633  CD2 LEU   234      -2.880   9.563  -4.441  1.00  0.00
ATOM   3634 HD21 LEU   234      -2.699   8.831  -3.654  1.00  0.00
ATOM   3635 HD22 LEU   234      -2.569  10.550  -4.098  1.00  0.00
ATOM   3636 HD23 LEU   234      -3.943   9.581  -4.682  1.00  0.00
ATOM   3637  C   LEU   234      -3.531   6.709  -4.306  1.00  0.00
ATOM   3638  O   LEU   234      -3.342   7.170  -3.182  1.00  0.00
ATOM   3639  N   VAL   235      -4.746   6.303  -4.715  1.00  0.00
ATOM   3640  H   VAL   235      -4.874   5.897  -5.631  1.00  0.00
ATOM   3641  CA  VAL   235      -5.898   6.450  -3.868  1.00  0.00
ATOM   3642  HA  VAL   235      -6.000   7.472  -3.502  1.00  0.00
ATOM   3643  CB  VAL   235      -7.176   6.054  -4.547  1.00  0.00
ATOM   3644  HB  VAL   235      -7.093   5.040  -4.939  1.00  0.00
ATOM   3645  CG1 VAL   235      -8.312   6.111  -3.509  1.00  0.00
ATOM   3646 HG11 VAL   235      -8.396   7.124  -3.117  1.00  0.00
ATOM   3647 HG12 VAL   235      -9.252   5.826  -3.982  1.00  0.00
ATOM   3648 HG13 VAL   235      -8.094   5.423  -2.693  1.00  0.00
ATOM   3649  CG2 VAL   235      -7.392   6.983  -5.756  1.00  0.00
ATOM   3650 HG21 VAL   235      -6.556   6.881  -6.447  1.00  0.00
ATOM   3651 HG22 VAL   235      -8.317   6.711  -6.263  1.00  0.00
ATOM   3652 HG23 VAL   235      -7.456   8.016  -5.414  1.00  0.00
ATOM   3653  C   VAL   235      -5.765   5.611  -2.632  1.00  0.00
ATOM   3654  O   VAL   235      -6.018   6.089  -1.527  1.00  0.00
ATOM   3655  N   CYS   236      -5.351   4.337  -2.774  1.00  0.00
ATOM   3656  H   CYS   236      -5.095   3.967  -3.678  1.00  0.00
ATOM   3657  CA  CYS   236      -5.277   3.465  -1.635  1.00  0.00
ATOM   3658  HA  CYS   236      -6.253   3.457  -1.150  1.00  0.00
ATOM   3659  CB  CYS   236      -4.891   2.019  -1.985  1.00  0.00
ATOM   3660  HB2 CYS   236      -4.957   1.373  -1.109  1.00  0.00
ATOM   3661  HB3 CYS   236      -5.529   1.624  -2.776  1.00  0.00
ATOM   3662  SG  CYS   236      -3.191   1.872  -2.590  1.00  0.00
ATOM   3663  HG  CYS   236      -3.223   0.556  -2.777  1.00  0.00
ATOM   3664  C   CYS   236      -4.257   3.997  -0.677  1.00  0.00
ATOM   3665  O   CYS   236      -4.454   3.950   0.534  1.00  0.00
ATOM   3666  N   ALA   237      -3.125   4.495  -1.209  1.00  0.00
ATOM   3667  H   ALA   237      -3.037   4.481  -2.215  1.00  0.00
ATOM   3668  CA  ALA   237      -2.051   5.057  -0.439  1.00  0.00
ATOM   3669  HA  ALA   237      -1.727   4.350   0.325  1.00  0.00
ATOM   3670  CB  ALA   237      -0.839   5.432  -1.306  1.00  0.00
ATOM   3671  HB1 ALA   237      -1.145   6.146  -2.070  1.00  0.00
ATOM   3672  HB2 ALA   237      -0.068   5.880  -0.679  1.00  0.00
ATOM   3673  HB3 ALA   237      -0.443   4.536  -1.784  1.00  0.00
ATOM   3674  C   ALA   237      -2.526   6.311   0.231  1.00  0.00
ATOM   3675  O   ALA   237      -2.144   6.603   1.363  1.00  0.00
ATOM   3676  N   LEU   238      -3.359   7.099  -0.474  1.00  0.00
ATOM   3677  H   LEU   238      -3.661   6.787  -1.386  1.00  0.00
ATOM   3678  CA  LEU   238      -3.847   8.360   0.011  1.00  0.00
ATOM   3679  HA  LEU   238      -3.001   9.000   0.260  1.00  0.00
ATOM   3680  CB  LEU   238      -4.715   9.078  -1.041  1.00  0.00
ATOM   3681  HB2 LEU   238      -4.009   9.221  -1.859  1.00  0.00
ATOM   3682  HB3 LEU   238      -5.541   8.452  -1.380  1.00  0.00
ATOM   3683  CG  LEU   238      -5.260  10.445  -0.589  1.00  0.00
ATOM   3684  HG  LEU   238      -5.801  10.313   0.348  1.00  0.00
ATOM   3685  CD1 LEU   238      -4.119  11.455  -0.384  1.00  0.00
ATOM   3686 HD11 LEU   238      -3.578  11.588  -1.321  1.00  0.00
ATOM   3687 HD12 LEU   238      -4.533  12.412  -0.065  1.00  0.00
ATOM   3688 HD13 LEU   238      -3.436  11.082   0.379  1.00  0.00
ATOM   3689  CD2 LEU   238      -6.341  10.962  -1.556  1.00  0.00
ATOM   3690 HD21 LEU   238      -7.168  10.253  -1.590  1.00  0.00
ATOM   3691 HD22 LEU   238      -6.706  11.929  -1.210  1.00  0.00
ATOM   3692 HD23 LEU   238      -5.915  11.071  -2.553  1.00  0.00
ATOM   3693  C   LEU   238      -4.688   8.137   1.230  1.00  0.00
ATOM   3694  O   LEU   238      -4.593   8.886   2.201  1.00  0.00
ATOM   3695  N   GLY   239      -5.540   7.095   1.218  1.00  0.00
ATOM   3696  H   GLY   239      -5.593   6.465   0.431  1.00  0.00
ATOM   3697  CA  GLY   239      -6.403   6.856   2.340  1.00  0.00
ATOM   3698  HA2 GLY   239      -7.018   7.735   2.535  1.00  0.00
ATOM   3699  HA3 GLY   239      -7.047   5.999   2.142  1.00  0.00
ATOM   3700  C   GLY   239      -5.568   6.569   3.547  1.00  0.00
ATOM   3701  O   GLY   239      -5.836   7.090   4.628  1.00  0.00
ATOM   3702  N   ILE   240      -4.521   5.731   3.399  1.00  0.00
ATOM   3703  H   ILE   240      -4.289   5.289   2.521  1.00  0.00
ATOM   3704  CA  ILE   240      -3.732   5.408   4.551  1.00  0.00
ATOM   3705  HA  ILE   240      -4.387   5.115   5.372  1.00  0.00
ATOM   3706  CB  ILE   240      -2.686   4.346   4.341  1.00  0.00
ATOM   3707  HB  ILE   240      -3.147   3.468   3.889  1.00  0.00
ATOM   3708  CG2 ILE   240      -1.586   4.880   3.414  1.00  0.00
ATOM   3709 HG21 ILE   240      -1.124   5.758   3.866  1.00  0.00
ATOM   3710 HG22 ILE   240      -0.830   4.109   3.264  1.00  0.00
ATOM   3711 HG23 ILE   240      -2.021   5.153   2.453  1.00  0.00
ATOM   3712  CG1 ILE   240      -2.148   3.893   5.709  1.00  0.00
ATOM   3713 HG12 ILE   240      -1.559   4.717   6.112  1.00  0.00
ATOM   3714 HG13 ILE   240      -3.011   3.715   6.351  1.00  0.00
ATOM   3715  CD1 ILE   240      -1.288   2.634   5.653  1.00  0.00
ATOM   3716 HD11 ILE   240      -0.425   2.811   5.011  1.00  0.00
ATOM   3717 HD12 ILE   240      -0.948   2.381   6.657  1.00  0.00
ATOM   3718 HD13 ILE   240      -1.876   1.809   5.250  1.00  0.00
ATOM   3719  C   ILE   240      -3.056   6.643   5.051  1.00  0.00
ATOM   3720  O   ILE   240      -3.036   6.897   6.254  1.00  0.00
ATOM   3721  N   LEU   241      -2.490   7.458   4.142  1.00  0.00
ATOM   3722  H   LEU   241      -2.555   7.263   3.153  1.00  0.00
ATOM   3723  CA  LEU   241      -1.783   8.635   4.558  1.00  0.00
ATOM   3724  HA  LEU   241      -0.993   8.346   5.251  1.00  0.00
ATOM   3725  CB  LEU   241      -1.147   9.385   3.369  1.00  0.00
ATOM   3726  HB2 LEU   241      -0.571   8.578   2.915  1.00  0.00
ATOM   3727  HB3 LEU   241      -1.898   9.737   2.662  1.00  0.00
ATOM   3728  CG  LEU   241      -0.199  10.551   3.736  1.00  0.00
ATOM   3729  HG  LEU   241       0.279  10.894   2.818  1.00  0.00
ATOM   3730  CD1 LEU   241      -0.930  11.724   4.401  1.00  0.00
ATOM   3731 HD11 LEU   241      -1.407  11.382   5.319  1.00  0.00
ATOM   3732 HD12 LEU   241      -0.215  12.512   4.636  1.00  0.00
ATOM   3733 HD13 LEU   241      -1.688  12.113   3.721  1.00  0.00
ATOM   3734  CD2 LEU   241       0.998  10.060   4.563  1.00  0.00
ATOM   3735 HD21 LEU   241       1.561   9.325   3.988  1.00  0.00
ATOM   3736 HD22 LEU   241       1.644  10.904   4.804  1.00  0.00
ATOM   3737 HD23 LEU   241       0.640   9.602   5.485  1.00  0.00
ATOM   3738  C   LEU   241      -2.748   9.563   5.235  1.00  0.00
ATOM   3739  O   LEU   241      -2.455  10.096   6.304  1.00  0.00
ATOM   3740  N   VAL   242      -3.925   9.789   4.614  1.00  0.00
ATOM   3741  H   VAL   242      -4.154   9.305   3.758  1.00  0.00
ATOM   3742  CA  VAL   242      -4.879  10.722   5.145  1.00  0.00
ATOM   3743  HA  VAL   242      -4.419  11.677   5.401  1.00  0.00
ATOM   3744  CB  VAL   242      -6.019  10.976   4.205  1.00  0.00
ATOM   3745  HB  VAL   242      -6.501  10.035   3.941  1.00  0.00
ATOM   3746  CG1 VAL   242      -7.036  11.893   4.907  1.00  0.00
ATOM   3747 HG11 VAL   242      -6.555  12.835   5.171  1.00  0.00
ATOM   3748 HG12 VAL   242      -7.873  12.088   4.237  1.00  0.00
ATOM   3749 HG13 VAL   242      -7.401  11.406   5.811  1.00  0.00
ATOM   3750  CG2 VAL   242      -5.452  11.559   2.900  1.00  0.00
ATOM   3751 HG21 VAL   242      -4.755  10.848   2.457  1.00  0.00
ATOM   3752 HG22 VAL   242      -6.267  11.751   2.203  1.00  0.00
ATOM   3753 HG23 VAL   242      -4.931  12.492   3.114  1.00  0.00
ATOM   3754  C   VAL   242      -5.482  10.245   6.429  1.00  0.00
ATOM   3755  O   VAL   242      -5.425  10.939   7.442  1.00  0.00
ATOM   3756  N   THR   243      -6.075   9.036   6.418  1.00  0.00
ATOM   3757  H   THR   243      -6.028   8.443   5.602  1.00  0.00
ATOM   3758  CA  THR   243      -6.795   8.559   7.566  1.00  0.00
ATOM   3759  HA  THR   243      -7.522   9.312   7.871  1.00  0.00
ATOM   3760  CB  THR   243      -7.521   7.274   7.293  1.00  0.00
ATOM   3761  HB  THR   243      -8.094   6.976   8.171  1.00  0.00
ATOM   3762  CG2 THR   243      -8.476   7.496   6.109  1.00  0.00
ATOM   3763 HG21 THR   243      -7.903   7.794   5.231  1.00  0.00
ATOM   3764 HG22 THR   243      -9.013   6.571   5.896  1.00  0.00
ATOM   3765 HG23 THR   243      -9.190   8.281   6.360  1.00  0.00
ATOM   3766  OG1 THR   243      -6.594   6.243   6.982  1.00  0.00
ATOM   3767  HG1 THR   243      -7.069   5.427   6.809  1.00  0.00
ATOM   3768  C   THR   243      -5.878   8.309   8.721  1.00  0.00
ATOM   3769  O   THR   243      -6.124   8.787   9.826  1.00  0.00
ATOM   3770  N   PHE   244      -4.799   7.531   8.500  1.00  0.00
ATOM   3771  H   PHE   244      -4.568   7.206   7.572  1.00  0.00
ATOM   3772  CA  PHE   244      -3.931   7.167   9.585  1.00  0.00
ATOM   3773  HA  PHE   244      -4.548   6.779  10.395  1.00  0.00
ATOM   3774  CB  PHE   244      -2.880   6.106   9.216  1.00  0.00
ATOM   3775  HB2 PHE   244      -2.390   6.322   8.267  1.00  0.00
ATOM   3776  HB3 PHE   244      -2.128   6.013  10.000  1.00  0.00
ATOM   3777  CG  PHE   244      -3.514   4.768   9.073  1.00  0.00
ATOM   3778  CD1 PHE   244      -4.080   4.382   7.882  1.00  0.00
ATOM   3779  HD1 PHE   244      -4.073   5.066   7.033  1.00  0.00
ATOM   3780  CE1 PHE   244      -4.653   3.141   7.758  1.00  0.00
ATOM   3781  HE1 PHE   244      -5.102   2.846   6.810  1.00  0.00
ATOM   3782  CZ  PHE   244      -4.662   2.272   8.823  1.00  0.00
ATOM   3783  HZ  PHE   244      -5.117   1.287   8.722  1.00  0.00
ATOM   3784  CE2 PHE   244      -4.096   2.647  10.016  1.00  0.00
ATOM   3785  HE2 PHE   244      -4.098   1.965  10.866  1.00  0.00
ATOM   3786  CD2 PHE   244      -3.525   3.891  10.135  1.00  0.00
ATOM   3787  HD2 PHE   244      -3.073   4.195  11.079  1.00  0.00
ATOM   3788  C   PHE   244      -3.117   8.314  10.111  1.00  0.00
ATOM   3789  O   PHE   244      -3.066   8.526  11.319  1.00  0.00
ATOM   3790  N   HID   245      -2.415   9.026   9.205  1.00  0.00
ATOM   3791  H   HID   245      -2.566   8.772   8.239  1.00  0.00
ATOM   3792  CA  HID   245      -1.441  10.050   9.499  1.00  0.00
ATOM   3793  HA  HID   245      -0.848   9.743  10.361  1.00  0.00
ATOM   3794  CB  HID   245      -0.496  10.293   8.315  1.00  0.00
ATOM   3795  HB2 HID   245      -1.057  10.608   7.435  1.00  0.00
ATOM   3796  HB3 HID   245       0.268  11.036   8.543  1.00  0.00
ATOM   3797  CG  HID   245       0.226   9.038   7.936  1.00  0.00
ATOM   3798  ND1 HID   245       1.144   8.411   8.744  1.00  0.00
ATOM   3799  HD1 HID   245       1.453   8.707   9.659  1.00  0.00
ATOM   3800  CE1 HID   245       1.565   7.307   8.080  1.00  0.00
ATOM   3801  HE1 HID   245       2.302   6.682   8.584  1.00  0.00
ATOM   3802  NE2 HID   245       0.985   7.183   6.900  1.00  0.00
ATOM   3803  CD2 HID   245       0.141   8.276   6.813  1.00  0.00
ATOM   3804  HD2 HID   245      -0.471   8.422   5.923  1.00  0.00
ATOM   3805  C   HID   245      -1.982  11.385   9.907  1.00  0.00
ATOM   3806  O   HID   245      -1.383  12.056  10.744  1.00  0.00
ATOM   3807  N   LEU   246      -3.107  11.824   9.313  1.00  0.00
ATOM   3808  H   LEU   246      -3.626  11.222   8.690  1.00  0.00
ATOM   3809  CA  LEU   246      -3.572  13.172   9.504  1.00  0.00
ATOM   3810  HA  LEU   246      -2.788  13.868   9.205  1.00  0.00
ATOM   3811  CB  LEU   246      -4.839  13.464   8.664  1.00  0.00
ATOM   3812  HB2 LEU   246      -4.465  13.204   7.674  1.00  0.00
ATOM   3813  HB3 LEU   246      -5.667  12.805   8.924  1.00  0.00
ATOM   3814  CG  LEU   246      -5.328  14.928   8.661  1.00  0.00
ATOM   3815  HG  LEU   246      -6.118  15.016   7.915  1.00  0.00
ATOM   3816  CD1 LEU   246      -5.865  15.375  10.032  1.00  0.00
ATOM   3817 HD11 LEU   246      -5.075  15.288  10.778  1.00  0.00
ATOM   3818 HD12 LEU   246      -6.195  16.412   9.973  1.00  0.00
ATOM   3819 HD13 LEU   246      -6.705  14.742  10.317  1.00  0.00
ATOM   3820  CD2 LEU   246      -4.246  15.862   8.091  1.00  0.00
ATOM   3821 HD21 LEU   246      -4.013  15.567   7.068  1.00  0.00
ATOM   3822 HD22 LEU   246      -4.611  16.889   8.098  1.00  0.00
ATOM   3823 HD23 LEU   246      -3.346  15.793   8.703  1.00  0.00
ATOM   3824  C   LEU   246      -3.855  13.428  10.956  1.00  0.00
ATOM   3825  O   LEU   246      -3.449  14.464  11.479  1.00  0.00
ATOM   3826  N   PRO   247      -4.524  12.541  11.641  1.00  0.00
ATOM   3827  CD  PRO   247      -5.507  11.676  11.014  1.00  0.00
ATOM   3828  HD2 PRO   247      -4.995  10.790  10.639  1.00  0.00
ATOM   3829  HD3 PRO   247      -5.957  12.215  10.180  1.00  0.00
ATOM   3830  CG  PRO   247      -6.527  11.347  12.118  1.00  0.00
ATOM   3831  HG2 PRO   247      -6.808  10.295  12.069  1.00  0.00
ATOM   3832  HG3 PRO   247      -7.417  11.966  12.004  1.00  0.00
ATOM   3833  CB  PRO   247      -5.795  11.674  13.434  1.00  0.00
ATOM   3834  HB2 PRO   247      -5.249  10.817  13.827  1.00  0.00
ATOM   3835  HB3 PRO   247      -6.479  12.048  14.195  1.00  0.00
ATOM   3836  CA  PRO   247      -4.815  12.773  13.029  1.00  0.00
ATOM   3837  HA  PRO   247      -5.349  13.720  13.113  1.00  0.00
ATOM   3838  C   PRO   247      -3.574  12.827  13.857  1.00  0.00
ATOM   3839  O   PRO   247      -3.552  13.558  14.846  1.00  0.00
ATOM   3840  N   LYS   248      -2.535  12.061  13.475  1.00  0.00
ATOM   3841  H   LYS   248      -2.609  11.478  12.654  1.00  0.00
ATOM   3842  CA  LYS   248      -1.307  12.043  14.213  1.00  0.00
ATOM   3843  HA  LYS   248      -1.548  11.835  15.255  1.00  0.00
ATOM   3844  CB  LYS   248      -0.285  10.999  13.726  1.00  0.00
ATOM   3845  HB2 LYS   248      -0.200  11.109  12.645  1.00  0.00
ATOM   3846  HB3 LYS   248       0.671  11.239  14.192  1.00  0.00
ATOM   3847  CG  LYS   248      -0.668   9.557  14.063  1.00  0.00
ATOM   3848  HG2 LYS   248      -0.740   9.483  15.148  1.00  0.00
ATOM   3849  HG3 LYS   248      -1.646   9.366  13.620  1.00  0.00
ATOM   3850  CD  LYS   248       0.336   8.523  13.547  1.00  0.00
ATOM   3851  HD2 LYS   248      -0.125   7.539  13.633  1.00  0.00
ATOM   3852  HD3 LYS   248       0.531   8.742  12.497  1.00  0.00
ATOM   3853  CE  LYS   248       1.655   8.538  14.324  1.00  0.00
ATOM   3854  HE2 LYS   248       2.126   9.514  14.210  1.00  0.00
ATOM   3855  HE3 LYS   248       1.451   8.355  15.379  1.00  0.00
ATOM   3856  NZ  LYS   248       2.562   7.490  13.809  1.00  0.00
ATOM   3857  HZ1 LYS   248       2.752   7.660  12.832  1.00  0.00
ATOM   3858  HZ2 LYS   248       3.428   7.509  14.328  1.00  0.00
ATOM   3859  HZ3 LYS   248       2.126   6.585  13.915  1.00  0.00
ATOM   3860  C   LYS   248      -0.656  13.387  14.110  1.00  0.00
ATOM   3861  O   LYS   248      -0.033  13.853  15.060  1.00  0.00
ATOM   3862  N   CYS   249      -0.750  14.033  12.934  1.00  0.00
ATOM   3863  H   CYS   249      -1.259  13.633  12.159  1.00  0.00
ATOM   3864  CA  CYS   249      -0.140  15.319  12.755  1.00  0.00
ATOM   3865  HA  CYS   249       0.921  15.238  12.992  1.00  0.00
ATOM   3866  CB  CYS   249      -0.284  15.850  11.318  1.00  0.00
ATOM   3867  HB2 CYS   249      -1.328  15.861  11.005  1.00  0.00
ATOM   3868  HB3 CYS   249       0.133  16.853  11.225  1.00  0.00
ATOM   3869  SG  CYS   249       0.596  14.823  10.103  1.00  0.00
ATOM   3870  HG  CYS   249       0.263  15.549   9.040  1.00  0.00
ATOM   3871  C   CYS   249      -0.796  16.307  13.663  1.00  0.00
ATOM   3872  O   CYS   249      -0.124  17.046  14.378  1.00  0.00
ATOM   3873  N   TYR   250      -2.139  16.321  13.685  1.00  0.00
ATOM   3874  H   TYR   250      -2.677  15.684  13.116  1.00  0.00
ATOM   3875  CA  TYR   250      -2.843  17.274  14.488  1.00  0.00
ATOM   3876  HA  TYR   250      -2.506  18.273  14.211  1.00  0.00
ATOM   3877  CB  TYR   250      -4.368  17.204  14.314  1.00  0.00
ATOM   3878  HB2 TYR   250      -4.706  16.170  14.245  1.00  0.00
ATOM   3879  HB3 TYR   250      -4.888  17.702  15.132  1.00  0.00
ATOM   3880  CG  TYR   250      -4.664  17.908  13.038  1.00  0.00
ATOM   3881  CD1 TYR   250      -4.380  17.329  11.823  1.00  0.00
ATOM   3882  HD1 TYR   250      -3.930  16.337  11.789  1.00  0.00
ATOM   3883  CE1 TYR   250      -4.661  17.997  10.654  1.00  0.00
ATOM   3884  HE1 TYR   250      -4.432  17.530   9.696  1.00  0.00
ATOM   3885  CZ  TYR   250      -5.219  19.252  10.691  1.00  0.00
ATOM   3886  OH  TYR   250      -5.504  19.935   9.489  1.00  0.00
ATOM   3887  HH  TYR   250      -5.268  19.431   8.706  1.00  0.00
ATOM   3888  CE2 TYR   250      -5.507  19.834  11.901  1.00  0.00
ATOM   3889  HE2 TYR   250      -5.958  20.826  11.938  1.00  0.00
ATOM   3890  CD2 TYR   250      -5.225  19.163  13.068  1.00  0.00
ATOM   3891  HD2 TYR   250      -5.446  19.626  14.030  1.00  0.00
ATOM   3892  C   TYR   250      -2.506  17.060  15.919  1.00  0.00
ATOM   3893  O   TYR   250      -2.275  18.016  16.655  1.00  0.00
ATOM   3894  N   VAL   251      -2.457  15.796  16.363  1.00  0.00
ATOM   3895  H   VAL   251      -2.637  14.983  15.791  1.00  0.00
ATOM   3896  CA  VAL   251      -2.162  15.598  17.746  1.00  0.00
ATOM   3897  HA  VAL   251      -2.795  16.205  18.394  1.00  0.00
ATOM   3898  CB  VAL   251      -2.234  14.169  18.207  1.00  0.00
ATOM   3899  HB  VAL   251      -1.984  14.107  19.266  1.00  0.00
ATOM   3900  CG1 VAL   251      -3.666  13.655  17.988  1.00  0.00
ATOM   3901 HG11 VAL   251      -3.917  13.716  16.929  1.00  0.00
ATOM   3902 HG12 VAL   251      -3.735  12.618  18.318  1.00  0.00
ATOM   3903 HG13 VAL   251      -4.363  14.265  18.562  1.00  0.00
ATOM   3904  CG2 VAL   251      -1.144  13.344  17.509  1.00  0.00
ATOM   3905 HG21 VAL   251      -0.164  13.754  17.755  1.00  0.00
ATOM   3906 HG22 VAL   251      -1.199  12.309  17.846  1.00  0.00
ATOM   3907 HG23 VAL   251      -1.293  13.383  16.430  1.00  0.00
ATOM   3908  C   VAL   251      -0.783  16.112  18.026  1.00  0.00
ATOM   3909  O   VAL   251      -0.516  16.582  19.124  1.00  0.00
ATOM   3910  N   LEU   252       0.190  15.940  17.112  1.00  0.00
ATOM   3911  H   LEU   252       0.101  15.435  16.242  1.00  0.00
ATOM   3912  CA  LEU   252       1.468  16.505  17.444  1.00  0.00
ATOM   3913  HA  LEU   252       1.672  16.304  18.496  1.00  0.00
ATOM   3914  CB  LEU   252       2.619  15.931  16.601  1.00  0.00
ATOM   3915  HB2 LEU   252       2.238  16.042  15.586  1.00  0.00
ATOM   3916  HB3 LEU   252       3.538  16.507  16.709  1.00  0.00
ATOM   3917  CG  LEU   252       2.910  14.445  16.880  1.00  0.00
ATOM   3918  HG  LEU   252       2.024  13.862  16.629  1.00  0.00
ATOM   3919  CD1 LEU   252       4.101  13.952  16.046  1.00  0.00
ATOM   3920 HD11 LEU   252       4.987  14.535  16.297  1.00  0.00
ATOM   3921 HD12 LEU   252       4.286  12.900  16.262  1.00  0.00
ATOM   3922 HD13 LEU   252       3.877  14.071  14.986  1.00  0.00
ATOM   3923  CD2 LEU   252       3.089  14.184  18.385  1.00  0.00
ATOM   3924 HD21 LEU   252       2.178  14.464  18.914  1.00  0.00
ATOM   3925 HD22 LEU   252       3.293  13.126  18.549  1.00  0.00
ATOM   3926 HD23 LEU   252       3.923  14.777  18.760  1.00  0.00
ATOM   3927  C   LEU   252       1.521  17.999  17.283  1.00  0.00
ATOM   3928  O   LEU   252       1.768  18.731  18.241  1.00  0.00
ATOM   3929  N   LEU   253       1.276  18.489  16.049  1.00  0.00
ATOM   3930  H   LEU   253       0.981  17.871  15.306  1.00  0.00
ATOM   3931  CA  LEU   253       1.457  19.881  15.745  1.00  0.00
ATOM   3932  HA  LEU   253       2.423  20.210  16.129  1.00  0.00
ATOM   3933  CB  LEU   253       1.416  20.142  14.222  1.00  0.00
ATOM   3934  HB2 LEU   253       2.196  19.452  13.900  1.00  0.00
ATOM   3935  HB3 LEU   253       0.465  19.846  13.780  1.00  0.00
ATOM   3936  CG  LEU   253       1.774  21.574  13.763  1.00  0.00
ATOM   3937  HG  LEU   253       1.883  21.555  12.679  1.00  0.00
ATOM   3938  CD1 LEU   253       0.714  22.619  14.153  1.00  0.00
ATOM   3939 HD11 LEU   253       0.605  22.639  15.237  1.00  0.00
ATOM   3940 HD12 LEU   253       1.026  23.602  13.801  1.00  0.00
ATOM   3941 HD13 LEU   253      -0.241  22.357  13.697  1.00  0.00
ATOM   3942  CD2 LEU   253       3.191  21.957  14.216  1.00  0.00
ATOM   3943 HD21 LEU   253       3.911  21.261  13.785  1.00  0.00
ATOM   3944 HD22 LEU   253       3.419  22.969  13.881  1.00  0.00
ATOM   3945 HD23 LEU   253       3.250  21.913  15.304  1.00  0.00
ATOM   3946  C   LEU   253       0.419  20.743  16.392  1.00  0.00
ATOM   3947  O   LEU   253       0.748  21.680  17.117  1.00  0.00
ATOM   3948  N   TRP   254      -0.869  20.440  16.143  1.00  0.00
ATOM   3949  H   TRP   254      -1.112  19.642  15.574  1.00  0.00
ATOM   3950  CA  TRP   254      -1.924  21.305  16.589  1.00  0.00
ATOM   3951  HA  TRP   254      -1.666  22.333  16.332  1.00  0.00
ATOM   3952  CB  TRP   254      -3.278  20.964  15.949  1.00  0.00
ATOM   3953  HB2 TRP   254      -3.445  19.887  15.945  1.00  0.00
ATOM   3954  HB3 TRP   254      -4.094  21.455  16.479  1.00  0.00
ATOM   3955  CG  TRP   254      -3.360  21.419  14.512  1.00  0.00
ATOM   3956  CD1 TRP   254      -2.749  20.916  13.401  1.00  0.00
ATOM   3957  HD1 TRP   254      -2.103  20.049  13.540  1.00  0.00
ATOM   3958  NE1 TRP   254      -3.104  21.654  12.296  1.00  0.00
ATOM   3959  HE1 TRP   254      -2.789  21.494  11.350  1.00  0.00
ATOM   3960  CE2 TRP   254      -3.968  22.652  12.694  1.00  0.00
ATOM   3961  CZ2 TRP   254      -4.596  23.631  11.983  1.00  0.00
ATOM   3962  HZ2 TRP   254      -4.421  23.684  10.908  1.00  0.00
ATOM   3963  CH2 TRP   254      -5.417  24.496  12.674  1.00  0.00
ATOM   3964  HH2 TRP   254      -5.935  25.293  12.140  1.00  0.00
ATOM   3965  CZ3 TRP   254      -5.599  24.375  14.037  1.00  0.00
ATOM   3966  HZ3 TRP   254      -6.251  25.064  14.574  1.00  0.00
ATOM   3967  CE3 TRP   254      -4.967  23.387  14.760  1.00  0.00
ATOM   3968  HE3 TRP   254      -5.130  23.314  15.835  1.00  0.00
ATOM   3969  CD2 TRP   254      -4.153  22.534  14.072  1.00  0.00
ATOM   3970  C   TRP   254      -2.065  21.338  18.074  1.00  0.00
ATOM   3971  O   TRP   254      -2.009  22.411  18.672  1.00  0.00
ATOM   3972  N   LEU   255      -2.237  20.176  18.731  1.00  0.00
ATOM   3973  H   LEU   255      -2.240  19.261  18.303  1.00  0.00
ATOM   3974  CA  LEU   255      -2.429  20.264  20.149  1.00  0.00
ATOM   3975  HA  LEU   255      -2.352  21.312  20.437  1.00  0.00
ATOM   3976  CB  LEU   255      -3.786  19.721  20.627  1.00  0.00
ATOM   3977  HB2 LEU   255      -3.826  18.750  20.133  1.00  0.00
ATOM   3978  HB3 LEU   255      -3.830  19.580  21.707  1.00  0.00
ATOM   3979  CG  LEU   255      -4.981  20.578  20.172  1.00  0.00
ATOM   3980  HG  LEU   255      -4.829  21.599  20.523  1.00  0.00
ATOM   3981  CD1 LEU   255      -5.119  20.578  18.642  1.00  0.00
ATOM   3982 HD11 LEU   255      -5.271  19.558  18.290  1.00  0.00
ATOM   3983 HD12 LEU   255      -5.972  21.192  18.354  1.00  0.00
ATOM   3984 HD13 LEU   255      -4.212  20.984  18.195  1.00  0.00
ATOM   3985  CD2 LEU   255      -6.273  20.159  20.892  1.00  0.00
ATOM   3986 HD21 LEU   255      -6.147  20.283  21.968  1.00  0.00
ATOM   3987 HD22 LEU   255      -7.099  20.782  20.550  1.00  0.00
ATOM   3988 HD23 LEU   255      -6.491  19.114  20.670  1.00  0.00
ATOM   3989  C   LEU   255      -1.371  19.479  20.838  1.00  0.00
ATOM   3990  O   LEU   255      -1.359  18.254  20.797  1.00  0.00
ATOM   3991  N   PRO   256      -0.507  20.160  21.521  1.00  0.00
ATOM   3992  CD  PRO   256      -0.144  21.512  21.131  1.00  0.00
ATOM   3993  HD2 PRO   256      -0.827  22.205  21.622  1.00  0.00
ATOM   3994  HD3 PRO   256      -0.255  21.598  20.050  1.00  0.00
ATOM   3995  CG  PRO   256       1.312  21.696  21.587  1.00  0.00
ATOM   3996  HG2 PRO   256       1.452  22.688  22.016  1.00  0.00
ATOM   3997  HG3 PRO   256       1.992  21.565  20.745  1.00  0.00
ATOM   3998  CB  PRO   256       1.523  20.592  22.641  1.00  0.00
ATOM   3999  HB2 PRO   256       1.249  20.948  23.634  1.00  0.00
ATOM   4000  HB3 PRO   256       2.544  20.210  22.661  1.00  0.00
ATOM   4001  CA  PRO   256       0.562  19.489  22.202  1.00  0.00
ATOM   4002  HA  PRO   256       1.092  18.855  21.491  1.00  0.00
ATOM   4003  C   PRO   256       0.029  18.649  23.316  1.00  0.00
ATOM   4004  O   PRO   256       0.784  17.851  23.868  1.00  0.00
ATOM   4005  N   LYS   257      -1.249  18.828  23.689  1.00  0.00
ATOM   4006  H   LYS   257      -1.845  19.511  23.244  1.00  0.00
ATOM   4007  CA  LYS   257      -1.804  18.021  24.735  1.00  0.00
ATOM   4008  HA  LYS   257      -2.863  18.260  24.832  1.00  0.00
ATOM   4009  CB  LYS   257      -1.663  16.514  24.470  1.00  0.00
ATOM   4010  HB2 LYS   257      -0.610  16.314  24.272  1.00  0.00
ATOM   4011  HB3 LYS   257      -1.967  15.993  25.378  1.00  0.00
ATOM   4012  CG  LYS   257      -2.504  16.020  23.294  1.00  0.00
ATOM   4013  HG2 LYS   257      -3.545  16.000  23.616  1.00  0.00
ATOM   4014  HG3 LYS   257      -2.390  16.737  22.481  1.00  0.00
ATOM   4015  CD  LYS   257      -2.094  14.630  22.809  1.00  0.00
ATOM   4016  HD2 LYS   257      -1.045  14.686  22.520  1.00  0.00
ATOM   4017  HD3 LYS   257      -2.202  13.949  23.653  1.00  0.00
ATOM   4018  CE  LYS   257      -2.920  14.116  21.631  1.00  0.00
ATOM   4019  HE2 LYS   257      -3.943  13.933  21.960  1.00  0.00
ATOM   4020  HE3 LYS   257      -2.922  14.863  20.838  1.00  0.00
ATOM   4021  NZ  LYS   257      -2.334  12.857  21.121  1.00  0.00
ATOM   4022  HZ1 LYS   257      -2.333  12.164  21.856  1.00  0.00
ATOM   4023  HZ2 LYS   257      -2.883  12.521  20.343  1.00  0.00
ATOM   4024  HZ3 LYS   257      -1.386  13.026  20.816  1.00  0.00
ATOM   4025  C   LYS   257      -1.061  18.332  26.025  1.00  0.00
ATOM   4026  O   LYS   257      -0.137  19.188  25.984  1.00  0.00
ATOM   4027  OXT LYS   257      -1.406  17.717  27.070  1.00  0.00
TER   
ATOM   4028  O   UNK   258      -1.175  -2.395 -17.924  1.00  0.00
ATOM   4029  C2  UNK   258      -2.114  -2.971 -17.159  1.00  0.00
ATOM   4030  O3  UNK   258      -2.505  -4.086 -17.416  1.00  0.00
ATOM   4031  C1  UNK   258      -2.685  -2.229 -15.978  1.00  0.00
ATOM   4032  C   UNK   258      -3.498  -1.030 -16.476  1.00  0.00
ATOM   4033  H1  UNK   258      -3.337  -0.171 -15.822  1.00  0.00
ATOM   4034  H2  UNK   258      -4.562  -1.276 -16.474  1.00  0.00
ATOM   4035  H3  UNK   258      -3.184  -0.763 -17.487  1.00  0.00
ATOM   4036  H   UNK   258      -3.326  -2.913 -15.416  1.00  0.00
ATOM   4037  O1  UNK   258      -1.624  -1.768 -15.143  1.00  0.00
ATOM   4038  C3  UNK   258      -1.936  -1.489 -13.848  1.00  0.00
ATOM   4039  C4  UNK   258      -1.040  -0.787 -13.055  1.00  0.00
ATOM   4040  H4  UNK   258      -0.088  -0.461 -13.466  1.00  0.00
ATOM   4041  C5  UNK   258      -1.358  -0.503 -11.742  1.00  0.00
ATOM   4042  H5  UNK   258      -0.657   0.048 -11.119  1.00  0.00
ATOM   4043  C6  UNK   258      -2.572  -0.919 -11.217  1.00  0.00
ATOM   4044  O2  UNK   258      -2.887  -0.638  -9.924  1.00  0.00
ATOM   4045  C9  UNK   258      -4.264  -0.397  -9.631  1.00  0.00
ATOM   4046  H8  UNK   258      -4.878  -0.973 -10.327  1.00  0.00
ATOM   4047  H9  UNK   258      -4.476   0.669  -9.744  1.00  0.00
ATOM   4048  H10 UNK   258      -4.474  -0.709  -8.605  1.00  0.00
ATOM   4049  C7  UNK   258      -3.465  -1.620 -12.013  1.00  0.00
ATOM   4050  H6  UNK   258      -4.418  -1.944 -11.602  1.00  0.00
ATOM   4051  C8  UNK   258      -3.148  -1.908 -13.321  1.00  0.00
ATOM   4052  H7  UNK   258      -3.847  -2.464 -13.941  1.00  0.00
TER   
ATOM   4053 C116 PA    259       8.528  20.950  -2.117  1.00  0.00
ATOM   4054 H16R PA    259       7.796  21.540  -1.526  1.00  0.00
ATOM   4055 H16S PA    259       8.669  19.872  -1.885  1.00  0.00
ATOM   4056 H16T PA    259       8.223  20.919  -3.185  1.00  0.00
ATOM   4057 C115 PA    259       9.906  21.540  -2.036  1.00  0.00
ATOM   4058 H15R PA    259      10.488  21.237  -2.933  1.00  0.00
ATOM   4059 H15S PA    259       9.700  22.627  -2.128  1.00  0.00
ATOM   4060 C114 PA    259      10.798  21.285  -0.714  1.00  0.00
ATOM   4061 H14R PA    259      11.050  20.220  -0.522  1.00  0.00
ATOM   4062 H14S PA    259      11.746  21.839  -0.878  1.00  0.00
ATOM   4063 C113 PA    259      10.044  21.760   0.547  1.00  0.00
ATOM   4064 H13R PA    259       9.558  22.695   0.195  1.00  0.00
ATOM   4065 H13S PA    259       9.334  20.919   0.697  1.00  0.00
ATOM   4066 C112 PA    259      10.922  21.804   1.756  1.00  0.00
ATOM   4067 H12R PA    259      11.691  21.019   1.595  1.00  0.00
ATOM   4068 H12S PA    259      11.509  22.745   1.832  1.00  0.00
ATOM   4069 C111 PA    259      10.213  21.482   3.060  1.00  0.00
ATOM   4070 H11R PA    259       9.533  22.347   3.218  1.00  0.00
ATOM   4071 H11S PA    259       9.612  20.550   2.990  1.00  0.00
ATOM   4072 C110 PA    259      11.044  21.225   4.313  1.00  0.00
ATOM   4073 H10R PA    259      11.712  20.357   4.127  1.00  0.00
ATOM   4074 H10S PA    259      11.785  22.042   4.445  1.00  0.00
ATOM   4075  C19 PA    259      10.309  20.895   5.543  1.00  0.00
ATOM   4076  H9R PA    259       9.760  21.782   5.926  1.00  0.00
ATOM   4077  H9S PA    259       9.556  20.115   5.301  1.00  0.00
ATOM   4078  C18 PA    259      11.168  20.339   6.649  1.00  0.00
ATOM   4079  H8R PA    259      10.477  20.039   7.466  1.00  0.00
ATOM   4080  H8S PA    259      11.644  19.430   6.223  1.00  0.00
ATOM   4081  C17 PA    259      12.262  21.388   7.065  1.00  0.00
ATOM   4082  H7R PA    259      12.904  21.549   6.172  1.00  0.00
ATOM   4083  H7S PA    259      11.886  22.354   7.465  1.00  0.00
ATOM   4084  C16 PA    259      13.283  20.863   8.176  1.00  0.00
ATOM   4085  H6R PA    259      13.721  20.062   7.543  1.00  0.00
ATOM   4086  H6S PA    259      14.036  21.648   8.403  1.00  0.00
ATOM   4087  C15 PA    259      12.707  20.403   9.470  1.00  0.00
ATOM   4088  H5R PA    259      11.982  19.606   9.199  1.00  0.00
ATOM   4089  H5S PA    259      13.527  19.931  10.053  1.00  0.00
ATOM   4090  C14 PA    259      12.062  21.519  10.240  1.00  0.00
ATOM   4091  H4R PA    259      12.848  22.224  10.586  1.00  0.00
ATOM   4092  H4S PA    259      11.261  21.967   9.614  1.00  0.00
ATOM   4093  C13 PA    259      11.272  20.986  11.411  1.00  0.00
ATOM   4094  H3R PA    259      10.293  20.659  11.002  1.00  0.00
ATOM   4095  H3S PA    259      11.759  20.110  11.890  1.00  0.00
ATOM   4096  C12 PA    259      10.771  22.008  12.511  1.00  0.00
ATOM   4097  H2R PA    259      10.553  22.971  12.001  1.00  0.00
ATOM   4098  H2S PA    259       9.872  21.631  13.043  1.00  0.00
TER   
ATOM   4099  C11 PC    260      11.915  22.283  13.432  1.00  0.00
ATOM   4100  O12 PC    260      12.966  21.678  13.408  1.00  0.00
ATOM   4101  O11 PC    260      11.535  23.300  14.282  1.00  0.00
ATOM   4102  C1  PC    260      12.572  23.729  15.232  1.00  0.00
ATOM   4103  HR  PC    260      13.230  22.903  15.578  1.00  0.00
ATOM   4104  HS  PC    260      13.158  24.554  14.774  1.00  0.00
ATOM   4105  C2  PC    260      12.016  24.318  16.578  1.00  0.00
ATOM   4106  HX  PC    260      12.874  24.666  17.192  1.00  0.00
ATOM   4107  C3  PC    260      11.154  23.221  17.309  1.00  0.00
ATOM   4108  HA  PC    260      10.977  22.349  16.644  1.00  0.00
ATOM   4109  HB  PC    260      11.763  22.827  18.151  1.00  0.00
ATOM   4110  O31 PC    260       9.846  23.699  17.712  1.00  0.00
ATOM   4111  P31 PC    260       9.813  24.421  19.159  1.00  0.00
ATOM   4112  O32 PC    260       8.886  23.424  20.066  1.00  0.00
ATOM   4113  C31 PC    260       7.509  23.464  19.754  1.00  0.00
ATOM   4114  H1A PC    260       6.884  23.165  20.623  1.00  0.00
ATOM   4115  H1B PC    260       7.125  24.476  19.506  1.00  0.00
ATOM   4116  C32 PC    260       7.222  22.546  18.579  1.00  0.00
ATOM   4117  H2A PC    260       6.169  22.637  18.358  1.00  0.00
ATOM   4118  H2B PC    260       7.661  22.984  17.694  1.00  0.00
ATOM   4119  N31 PC    260       7.626  21.151  18.689  1.00  0.00
ATOM   4120  C33 PC    260       7.058  20.484  17.422  1.00  0.00
ATOM   4121  H3A PC    260       5.996  20.575  17.591  1.00  0.00
ATOM   4122  H3B PC    260       7.392  21.136  16.628  1.00  0.00
ATOM   4123  H3C PC    260       7.341  19.442  17.399  1.00  0.00
ATOM   4124  C34 PC    260       9.091  20.913  18.759  1.00  0.00
ATOM   4125  H4A PC    260       9.230  19.842  18.779  1.00  0.00
ATOM   4126  H4B PC    260       9.503  21.341  17.857  1.00  0.00
ATOM   4127  H4C PC    260       9.508  21.406  19.625  1.00  0.00
ATOM   4128  C35 PC    260       6.949  20.508  19.953  1.00  0.00
ATOM   4129  H5A PC    260       7.155  19.457  20.095  1.00  0.00
ATOM   4130  H5B PC    260       5.887  20.636  19.808  1.00  0.00
ATOM   4131  H5C PC    260       7.168  21.139  20.802  1.00  0.00
ATOM   4132  O33 PC    260      11.164  24.485  19.838  1.00  0.00
ATOM   4133  O34 PC    260       9.152  25.764  19.071  1.00  0.00
ATOM   4134  O21 PC    260      11.200  25.418  16.209  1.00  0.00
ATOM   4135  C21 PC    260      11.709  26.603  16.039  1.00  0.00
ATOM   4136  O22 PC    260      12.821  26.990  16.325  1.00  0.00
TER   
ATOM   4137  C12 OL    261      10.678  27.465  15.390  1.00  0.00
ATOM   4138  H2R OL    261      11.282  28.284  14.944  1.00  0.00
ATOM   4139  H2S OL    261      10.099  27.830  16.265  1.00  0.00
ATOM   4140  C13 OL    261       9.950  26.891  14.173  1.00  0.00
ATOM   4141  H3R OL    261       9.224  26.138  14.547  1.00  0.00
ATOM   4142  H3S OL    261      10.773  26.314  13.699  1.00  0.00
ATOM   4143  C14 OL    261       9.141  27.913  13.330  1.00  0.00
ATOM   4144  H4R OL    261       9.870  28.695  13.029  1.00  0.00
ATOM   4145  H4S OL    261       8.375  28.337  14.015  1.00  0.00
ATOM   4146  C15 OL    261       8.579  27.410  11.941  1.00  0.00
ATOM   4147  H5R OL    261       7.683  28.039  11.755  1.00  0.00
ATOM   4148  H5S OL    261       8.185  26.375  11.861  1.00  0.00
ATOM   4149  C16 OL    261       9.596  27.706  10.812  1.00  0.00
ATOM   4150  H6R OL    261      10.378  26.928  10.945  1.00  0.00
ATOM   4151  H6S OL    261      10.085  28.676  11.046  1.00  0.00
ATOM   4152  C17 OL    261       9.097  27.893   9.402  1.00  0.00
ATOM   4153  H7R OL    261      10.017  28.010   8.790  1.00  0.00
ATOM   4154  H7S OL    261       8.422  28.767   9.520  1.00  0.00
ATOM   4155  C18 OL    261       8.169  26.730   9.004  1.00  0.00
ATOM   4156  H8R OL    261       7.679  27.050   8.060  1.00  0.00
ATOM   4157  H8S OL    261       7.346  26.592   9.738  1.00  0.00
ATOM   4158  C19 OL    261       8.850  25.438   8.785  1.00  0.00
ATOM   4159  H9R OL    261       8.703  24.704   9.590  1.00  0.00
ATOM   4160 C110 OL    261       9.742  25.048   7.766  1.00  0.00
ATOM   4161 H10R OL    261      10.236  24.079   7.930  1.00  0.00
ATOM   4162 C111 OL    261      10.242  25.870   6.644  1.00  0.00
ATOM   4163 H11R OL    261      11.327  26.109   6.645  1.00  0.00
ATOM   4164 H11S OL    261       9.815  26.895   6.677  1.00  0.00
ATOM   4165 C112 OL    261      10.000  25.266   5.242  1.00  0.00
ATOM   4166 H12R OL    261      10.046  24.169   5.413  1.00  0.00
ATOM   4167 H12S OL    261      10.738  25.559   4.465  1.00  0.00
ATOM   4168 C113 OL    261       8.596  25.637   4.788  1.00  0.00
ATOM   4169 H13R OL    261       7.851  25.635   5.612  1.00  0.00
ATOM   4170 H13S OL    261       8.205  24.913   4.041  1.00  0.00
ATOM   4171 C114 OL    261       8.518  27.051   4.163  1.00  0.00
ATOM   4172 H14R OL    261       8.703  27.756   5.002  1.00  0.00
ATOM   4173 H14S OL    261       7.509  27.339   3.796  1.00  0.00
ATOM   4174 C115 OL    261       9.437  27.335   2.916  1.00  0.00
ATOM   4175 H15R OL    261      10.434  27.556   3.353  1.00  0.00
ATOM   4176 H15S OL    261       9.114  28.252   2.378  1.00  0.00
ATOM   4177 C116 OL    261       9.498  26.152   1.931  1.00  0.00
ATOM   4178 H16R OL    261       9.622  25.194   2.479  1.00  0.00
ATOM   4179 H16S OL    261      10.331  26.191   1.197  1.00  0.00
ATOM   4180 C117 OL    261       8.231  25.962   1.036  1.00  0.00
ATOM   4181 H17R OL    261       7.436  25.619   1.731  1.00  0.00
ATOM   4182 H17S OL    261       8.489  25.100   0.385  1.00  0.00
ATOM   4183 C118 OL    261       7.698  27.162   0.238  1.00  0.00
ATOM   4184 H18R OL    261       7.475  28.058   0.856  1.00  0.00
ATOM   4185 H18S OL    261       6.798  26.961  -0.382  1.00  0.00
ATOM   4186 H18T OL    261       8.572  27.539  -0.336  1.00  0.00
TER   
ATOM   4187 C116 PA    262      21.810  -5.203  -1.971  1.00  0.00
ATOM   4188 H16R PA    262      21.245  -4.584  -2.700  1.00  0.00
ATOM   4189 H16S PA    262      22.787  -5.598  -2.321  1.00  0.00
ATOM   4190 H16T PA    262      22.088  -4.376  -1.283  1.00  0.00
ATOM   4191 C115 PA    262      21.059  -6.420  -1.441  1.00  0.00
ATOM   4192 H15R PA    262      21.063  -7.154  -2.275  1.00  0.00
ATOM   4193 H15S PA    262      21.608  -6.779  -0.544  1.00  0.00
ATOM   4194 C114 PA    262      19.626  -6.214  -0.925  1.00  0.00
ATOM   4195 H14R PA    262      19.475  -5.287  -0.332  1.00  0.00
ATOM   4196 H14S PA    262      18.932  -5.900  -1.734  1.00  0.00
ATOM   4197 C113 PA    262      19.044  -7.273  -0.035  1.00  0.00
ATOM   4198 H13R PA    262      18.923  -8.235  -0.578  1.00  0.00
ATOM   4199 H13S PA    262      19.718  -7.379   0.841  1.00  0.00
ATOM   4200 C112 PA    262      17.611  -6.957   0.419  1.00  0.00
ATOM   4201 H12R PA    262      17.268  -6.093  -0.189  1.00  0.00
ATOM   4202 H12S PA    262      16.902  -7.797   0.257  1.00  0.00
ATOM   4203 C111 PA    262      17.558  -6.467   1.844  1.00  0.00
ATOM   4204 H11R PA    262      18.262  -5.608   1.891  1.00  0.00
ATOM   4205 H11S PA    262      16.604  -6.021   2.197  1.00  0.00
ATOM   4206 C110 PA    262      17.993  -7.474   2.905  1.00  0.00
ATOM   4207 H10R PA    262      17.589  -8.485   2.686  1.00  0.00
ATOM   4208 H10S PA    262      19.102  -7.468   2.842  1.00  0.00
ATOM   4209  C19 PA    262      17.743  -6.966   4.361  1.00  0.00
ATOM   4210  H9R PA    262      17.745  -5.867   4.198  1.00  0.00
ATOM   4211  H9S PA    262      16.775  -7.282   4.806  1.00  0.00
ATOM   4212  C18 PA    262      18.694  -7.603   5.415  1.00  0.00
ATOM   4213  H8R PA    262      18.696  -8.714   5.389  1.00  0.00
ATOM   4214  H8S PA    262      19.709  -7.295   5.086  1.00  0.00
ATOM   4215  C17 PA    262      18.446  -7.018   6.826  1.00  0.00
ATOM   4216  H7R PA    262      17.582  -6.320   6.804  1.00  0.00
ATOM   4217  H7S PA    262      18.064  -7.880   7.414  1.00  0.00
ATOM   4218  C16 PA    262      19.740  -6.494   7.424  1.00  0.00
ATOM   4219  H6R PA    262      20.363  -7.389   7.635  1.00  0.00
ATOM   4220  H6S PA    262      20.295  -5.915   6.655  1.00  0.00
ATOM   4221  C15 PA    262      19.405  -5.556   8.626  1.00  0.00
ATOM   4222  H5R PA    262      20.364  -5.063   8.896  1.00  0.00
ATOM   4223  H5S PA    262      18.748  -4.727   8.285  1.00  0.00
ATOM   4224  C14 PA    262      18.624  -6.099   9.826  1.00  0.00
ATOM   4225  H4R PA    262      18.617  -5.335  10.632  1.00  0.00
ATOM   4226  H4S PA    262      17.560  -6.171   9.516  1.00  0.00
ATOM   4227  C13 PA    262      19.025  -7.387  10.574  1.00  0.00
ATOM   4228  H3R PA    262      18.938  -8.300   9.948  1.00  0.00
ATOM   4229  H3S PA    262      20.084  -7.276  10.892  1.00  0.00
ATOM   4230  C12 PA    262      18.210  -7.709  11.874  1.00  0.00
ATOM   4231  H2R PA    262      18.316  -6.808  12.516  1.00  0.00
ATOM   4232  H2S PA    262      17.136  -7.849  11.627  1.00  0.00
TER   
ATOM   4233  C11 PC    263      18.738  -8.992  12.486  1.00  0.00
ATOM   4234  O12 PC    263      18.869 -10.119  11.988  1.00  0.00
ATOM   4235  O11 PC    263      19.112  -8.740  13.809  1.00  0.00
ATOM   4236  C1  PC    263      19.482  -9.875  14.523  1.00  0.00
ATOM   4237  HR  PC    263      18.598 -10.158  15.133  1.00  0.00
ATOM   4238  HS  PC    263      19.819 -10.684  13.840  1.00  0.00
ATOM   4239  C2  PC    263      20.680  -9.649  15.502  1.00  0.00
ATOM   4240  HX  PC    263      20.840 -10.646  15.968  1.00  0.00
ATOM   4241  C3  PC    263      20.311  -8.542  16.530  1.00  0.00
ATOM   4242  HA  PC    263      20.043  -7.587  16.030  1.00  0.00
ATOM   4243  HB  PC    263      19.411  -8.854  17.101  1.00  0.00
ATOM   4244  O31 PC    263      21.461  -8.276  17.391  1.00  0.00
ATOM   4245  P31 PC    263      21.713  -9.043  18.719  1.00  0.00
ATOM   4246  O32 PC    263      21.333  -7.948  19.767  1.00  0.00
ATOM   4247  C31 PC    263      20.041  -7.226  19.694  1.00  0.00
ATOM   4248  H1A PC    263      19.539  -7.285  18.704  1.00  0.00
ATOM   4249  H1B PC    263      19.366  -7.603  20.492  1.00  0.00
ATOM   4250  C32 PC    263      20.182  -5.639  19.994  1.00  0.00
ATOM   4251  H2A PC    263      19.212  -5.183  20.130  1.00  0.00
ATOM   4252  H2B PC    263      20.647  -5.512  20.960  1.00  0.00
ATOM   4253  N31 PC    263      21.046  -4.765  19.130  1.00  0.00
ATOM   4254  C33 PC    263      20.703  -4.951  17.700  1.00  0.00
ATOM   4255  H3A PC    263      21.400  -4.365  17.120  1.00  0.00
ATOM   4256  H3B PC    263      20.768  -6.007  17.483  1.00  0.00
ATOM   4257  H3C PC    263      19.689  -4.625  17.517  1.00  0.00
ATOM   4258  C34 PC    263      20.927  -3.290  19.476  1.00  0.00
ATOM   4259  H4A PC    263      21.246  -2.715  18.619  1.00  0.00
ATOM   4260  H4B PC    263      19.922  -3.082  19.812  1.00  0.00
ATOM   4261  H4C PC    263      21.614  -2.998  20.256  1.00  0.00
ATOM   4262  C35 PC    263      22.464  -5.249  19.333  1.00  0.00
ATOM   4263  H5A PC    263      23.144  -4.685  18.712  1.00  0.00
ATOM   4264  H5B PC    263      22.519  -6.272  18.992  1.00  0.00
ATOM   4265  H5C PC    263      22.700  -5.303  20.385  1.00  0.00
ATOM   4266  O33 PC    263      20.639 -10.018  18.829  1.00  0.00
ATOM   4267  O34 PC    263      23.148  -9.487  18.968  1.00  0.00
ATOM   4268  O21 PC    263      21.855  -9.228  14.663  1.00  0.00
ATOM   4269  C21 PC    263      22.602 -10.248  14.257  1.00  0.00
ATOM   4270  O22 PC    263      22.470 -11.470  14.482  1.00  0.00
TER   
ATOM   4271  C12 OL    264      23.878  -9.746  13.629  1.00  0.00
ATOM   4272  H2R OL    264      24.519 -10.651  13.565  1.00  0.00
ATOM   4273  H2S OL    264      24.435  -9.019  14.257  1.00  0.00
ATOM   4274  C13 OL    264      23.562  -9.234  12.216  1.00  0.00
ATOM   4275  H3R OL    264      24.459  -8.810  11.717  1.00  0.00
ATOM   4276  H3S OL    264      22.785  -8.440  12.182  1.00  0.00
ATOM   4277  C14 OL    264      23.055 -10.314  11.249  1.00  0.00
ATOM   4278  H4R OL    264      21.950 -10.340  11.364  1.00  0.00
ATOM   4279  H4S OL    264      23.502 -11.310  11.456  1.00  0.00
ATOM   4280  C15 OL    264      23.307  -9.922   9.760  1.00  0.00
ATOM   4281  H5R OL    264      24.407  -9.983   9.621  1.00  0.00
ATOM   4282  H5S OL    264      22.960  -8.877   9.610  1.00  0.00
ATOM   4283  C16 OL    264      22.660 -10.766   8.632  1.00  0.00
ATOM   4284  H6R OL    264      22.758 -11.840   8.896  1.00  0.00
ATOM   4285  H6S OL    264      23.284 -10.555   7.737  1.00  0.00
ATOM   4286  C17 OL    264      21.235 -10.458   8.330  1.00  0.00
ATOM   4287  H7R OL    264      21.153  -9.354   8.428  1.00  0.00
ATOM   4288  H7S OL    264      20.571 -10.868   9.121  1.00  0.00
ATOM   4289  C18 OL    264      20.687 -10.855   6.960  1.00  0.00
ATOM   4290  H8R OL    264      21.309 -10.275   6.246  1.00  0.00
ATOM   4291  H8S OL    264      19.645 -10.477   6.883  1.00  0.00
ATOM   4292  C19 OL    264      20.608 -12.303   6.630  1.00  0.00
ATOM   4293  H9R OL    264      19.883 -12.966   7.125  1.00  0.00
ATOM   4294 C110 OL    264      21.381 -12.951   5.762  1.00  0.00
ATOM   4295 H10R OL    264      21.232 -14.037   5.663  1.00  0.00
ATOM   4296 C111 OL    264      22.487 -12.435   4.924  1.00  0.00
ATOM   4297 H11R OL    264      23.419 -13.011   5.109  1.00  0.00
ATOM   4298 H11S OL    264      22.762 -11.422   5.286  1.00  0.00
ATOM   4299 C112 OL    264      22.137 -12.245   3.441  1.00  0.00
ATOM   4300 H12R OL    264      21.252 -11.573   3.421  1.00  0.00
ATOM   4301 H12S OL    264      21.972 -13.283   3.081  1.00  0.00
ATOM   4302 C113 OL    264      23.410 -11.692   2.709  1.00  0.00
ATOM   4303 H13R OL    264      24.250 -12.418   2.754  1.00  0.00
ATOM   4304 H13S OL    264      23.723 -10.801   3.294  1.00  0.00
ATOM   4305 C114 OL    264      23.042 -11.192   1.299  1.00  0.00
ATOM   4306 H14R OL    264      22.013 -10.775   1.263  1.00  0.00
ATOM   4307 H14S OL    264      23.189 -11.983   0.533  1.00  0.00
ATOM   4308 C115 OL    264      24.009  -9.997   0.831  1.00  0.00
ATOM   4309 H15R OL    264      25.077 -10.287   0.934  1.00  0.00
ATOM   4310 H15S OL    264      23.712  -9.150   1.485  1.00  0.00
ATOM   4311 C116 OL    264      23.747  -9.537  -0.595  1.00  0.00
ATOM   4312 H16R OL    264      22.771  -9.014  -0.681  1.00  0.00
ATOM   4313 H16S OL    264      23.680 -10.389  -1.305  1.00  0.00
ATOM   4314 C117 OL    264      24.637  -8.478  -1.236  1.00  0.00
ATOM   4315 H17R OL    264      25.698  -8.789  -1.120  1.00  0.00
ATOM   4316 H17S OL    264      24.421  -7.553  -0.661  1.00  0.00
ATOM   4317 C118 OL    264      24.497  -8.163  -2.754  1.00  0.00
ATOM   4318 H18R OL    264      24.658  -9.164  -3.207  1.00  0.00
ATOM   4319 H18S OL    264      25.305  -7.427  -2.955  1.00  0.00
ATOM   4320 H18T OL    264      23.461  -7.866  -3.024  1.00  0.00
TER   
ATOM   4321 C116 PA    265     -16.525  15.029   3.306  1.00  0.00
ATOM   4322 H16R PA    265     -17.264  15.833   3.102  1.00  0.00
ATOM   4323 H16S PA    265     -16.947  14.602   4.241  1.00  0.00
ATOM   4324 H16T PA    265     -16.591  14.277   2.491  1.00  0.00
ATOM   4325 C115 PA    265     -15.058  15.384   3.180  1.00  0.00
ATOM   4326 H15R PA    265     -14.872  15.796   2.165  1.00  0.00
ATOM   4327 H15S PA    265     -14.729  16.127   3.937  1.00  0.00
ATOM   4328 C114 PA    265     -14.164  14.105   3.395  1.00  0.00
ATOM   4329 H14R PA    265     -14.397  13.264   2.708  1.00  0.00
ATOM   4330 H14S PA    265     -13.170  14.521   3.124  1.00  0.00
ATOM   4331 C113 PA    265     -13.987  13.554   4.740  1.00  0.00
ATOM   4332 H13R PA    265     -14.767  12.931   5.228  1.00  0.00
ATOM   4333 H13S PA    265     -13.201  12.796   4.537  1.00  0.00
ATOM   4334 C112 PA    265     -13.230  14.556   5.733  1.00  0.00
ATOM   4335 H12R PA    265     -12.627  15.201   5.058  1.00  0.00
ATOM   4336 H12S PA    265     -13.976  15.185   6.264  1.00  0.00
ATOM   4337 C111 PA    265     -12.282  13.887   6.705  1.00  0.00
ATOM   4338 H11R PA    265     -13.025  13.354   7.338  1.00  0.00
ATOM   4339 H11S PA    265     -11.611  13.220   6.123  1.00  0.00
ATOM   4340 C110 PA    265     -11.435  14.807   7.636  1.00  0.00
ATOM   4341 H10R PA    265     -10.799  15.412   6.955  1.00  0.00
ATOM   4342 H10S PA    265     -11.949  15.528   8.306  1.00  0.00
ATOM   4343  C19 PA    265     -10.372  14.048   8.472  1.00  0.00
ATOM   4344  H9R PA    265      -9.538  13.668   7.844  1.00  0.00
ATOM   4345  H9S PA    265      -9.942  14.791   9.177  1.00  0.00
ATOM   4346  C18 PA    265     -10.866  12.837   9.244  1.00  0.00
ATOM   4347  H8R PA    265     -11.646  13.145   9.972  1.00  0.00
ATOM   4348  H8S PA    265     -11.265  12.048   8.571  1.00  0.00
ATOM   4349  C17 PA    265      -9.731  12.200  10.027  1.00  0.00
ATOM   4350  H7R PA    265      -9.857  11.111  10.209  1.00  0.00
ATOM   4351  H7S PA    265      -8.820  12.244   9.393  1.00  0.00
ATOM   4352  C16 PA    265      -9.423  12.949  11.397  1.00  0.00
ATOM   4353  H6R PA    265      -8.359  13.269  11.403  1.00  0.00
ATOM   4354  H6S PA    265     -10.033  13.878  11.419  1.00  0.00
ATOM   4355  C15 PA    265      -9.710  12.029  12.644  1.00  0.00
ATOM   4356  H5R PA    265      -9.069  11.141  12.458  1.00  0.00
ATOM   4357  H5S PA    265      -9.416  12.579  13.564  1.00  0.00
ATOM   4358  C14 PA    265     -11.199  11.671  12.803  1.00  0.00
ATOM   4359  H4R PA    265     -11.492  10.971  11.992  1.00  0.00
ATOM   4360  H4S PA    265     -11.282  11.053  13.722  1.00  0.00
ATOM   4361  C13 PA    265     -12.137  12.905  12.897  1.00  0.00
ATOM   4362  H3R PA    265     -12.214  13.381  11.896  1.00  0.00
ATOM   4363  H3S PA    265     -13.119  12.525  13.250  1.00  0.00
ATOM   4364  C12 PA    265     -11.622  13.878  13.962  1.00  0.00
ATOM   4365  H2R PA    265     -11.361  13.361  14.910  1.00  0.00
ATOM   4366  H2S PA    265     -10.803  14.523  13.578  1.00  0.00
TER   
ATOM   4367  C11 PC    266     -12.772  14.855  14.410  1.00  0.00
ATOM   4368  O12 PC    266     -12.944  15.946  13.952  1.00  0.00
ATOM   4369  O11 PC    266     -13.455  14.264  15.381  1.00  0.00
ATOM   4370  C1  PC    266     -14.400  15.148  15.949  1.00  0.00
ATOM   4371  HR  PC    266     -13.790  16.013  16.288  1.00  0.00
ATOM   4372  HS  PC    266     -15.187  15.423  15.215  1.00  0.00
ATOM   4373  C2  PC    266     -14.979  14.395  17.196  1.00  0.00
ATOM   4374  HX  PC    266     -15.672  15.014  17.804  1.00  0.00
ATOM   4375  C3  PC    266     -13.841  13.920  18.188  1.00  0.00
ATOM   4376  HA  PC    266     -13.086  13.326  17.630  1.00  0.00
ATOM   4377  HB  PC    266     -13.339  14.756  18.721  1.00  0.00
ATOM   4378  O31 PC    266     -14.388  13.122  19.233  1.00  0.00
ATOM   4379  P31 PC    266     -13.618  12.797  20.574  1.00  0.00
ATOM   4380  O32 PC    266     -12.415  12.034  19.921  1.00  0.00
ATOM   4381  C31 PC    266     -12.681  10.738  19.450  1.00  0.00
ATOM   4382  H1A PC    266     -12.813  10.110  20.357  1.00  0.00
ATOM   4383  H1B PC    266     -13.503  10.719  18.702  1.00  0.00
ATOM   4384  C32 PC    266     -11.408  10.250  18.770  1.00  0.00
ATOM   4385  H2A PC    266     -10.584  10.346  19.461  1.00  0.00
ATOM   4386  H2B PC    266     -11.447   9.182  18.614  1.00  0.00
ATOM   4387  N31 PC    266     -10.979  10.882  17.434  1.00  0.00
ATOM   4388  C33 PC    266     -10.527  12.301  17.727  1.00  0.00
ATOM   4389  H3A PC    266      -9.986  12.777  16.922  1.00  0.00
ATOM   4390  H3B PC    266     -11.343  12.940  18.032  1.00  0.00
ATOM   4391  H3C PC    266      -9.904  12.227  18.605  1.00  0.00
ATOM   4392  C34 PC    266      -9.880  10.062  16.941  1.00  0.00
ATOM   4393  H4A PC    266      -9.216  10.491  16.205  1.00  0.00
ATOM   4394  H4B PC    266      -9.187   9.921  17.757  1.00  0.00
ATOM   4395  H4C PC    266     -10.099   9.079  16.551  1.00  0.00
ATOM   4396  C35 PC    266     -12.079  10.765  16.432  1.00  0.00
ATOM   4397  H5A PC    266     -12.952  11.275  16.811  1.00  0.00
ATOM   4398  H5B PC    266     -12.277   9.712  16.296  1.00  0.00
ATOM   4399  H5C PC    266     -11.787  11.190  15.483  1.00  0.00
ATOM   4400  O33 PC    266     -13.029  14.080  21.016  1.00  0.00
ATOM   4401  O34 PC    266     -14.444  11.924  21.502  1.00  0.00
ATOM   4402  O21 PC    266     -15.687  13.211  16.851  1.00  0.00
ATOM   4403  C21 PC    266     -16.795  13.287  16.028  1.00  0.00
ATOM   4404  O22 PC    266     -17.115  14.295  15.436  1.00  0.00
TER   
ATOM   4405  C12 OL    267     -17.330  11.923  15.876  1.00  0.00
ATOM   4406  H2R OL    267     -18.317  11.927  15.367  1.00  0.00
ATOM   4407  H2S OL    267     -17.533  11.525  16.893  1.00  0.00
ATOM   4408  C13 OL    267     -16.264  11.105  15.223  1.00  0.00
ATOM   4409  H3R OL    267     -15.244  11.163  15.659  1.00  0.00
ATOM   4410  H3S OL    267     -16.250  11.563  14.211  1.00  0.00
ATOM   4411  C14 OL    267     -16.667   9.621  15.111  1.00  0.00
ATOM   4412  H4R OL    267     -17.690   9.560  14.682  1.00  0.00
ATOM   4413  H4S OL    267     -16.728   9.178  16.128  1.00  0.00
ATOM   4414  C15 OL    267     -15.650   8.775  14.263  1.00  0.00
ATOM   4415  H5R OL    267     -16.183   7.805  14.165  1.00  0.00
ATOM   4416  H5S OL    267     -14.738   8.496  14.835  1.00  0.00
ATOM   4417  C16 OL    267     -15.413   9.287  12.860  1.00  0.00
ATOM   4418  H6R OL    267     -14.889  10.266  12.898  1.00  0.00
ATOM   4419  H6S OL    267     -16.428   9.316  12.409  1.00  0.00
ATOM   4420  C17 OL    267     -14.602   8.287  12.079  1.00  0.00
ATOM   4421  H7R OL    267     -14.376   7.372  12.668  1.00  0.00
ATOM   4422  H7S OL    267     -13.632   8.820  11.986  1.00  0.00
ATOM   4423  C18 OL    267     -15.204   8.036  10.617  1.00  0.00
ATOM   4424  H8R OL    267     -15.428   9.055  10.237  1.00  0.00
ATOM   4425  H8S OL    267     -16.170   7.536  10.847  1.00  0.00
ATOM   4426  C19 OL    267     -14.241   7.278   9.684  1.00  0.00
ATOM   4427  H9R OL    267     -14.198   6.181   9.622  1.00  0.00
ATOM   4428 C110 OL    267     -13.315   7.917   8.850  1.00  0.00
ATOM   4429 H10R OL    267     -12.756   7.205   8.225  1.00  0.00
ATOM   4430 C111 OL    267     -13.146   9.439   8.735  1.00  0.00
ATOM   4431 H11R OL    267     -12.063   9.681   8.794  1.00  0.00
ATOM   4432 H11S OL    267     -13.590   9.854   9.665  1.00  0.00
ATOM   4433 C112 OL    267     -13.726  10.088   7.438  1.00  0.00
ATOM   4434 H12R OL    267     -14.041  11.046   7.906  1.00  0.00
ATOM   4435 H12S OL    267     -14.553   9.462   7.038  1.00  0.00
ATOM   4436 C113 OL    267     -12.676  10.236   6.412  1.00  0.00
ATOM   4437 H13R OL    267     -11.632  10.395   6.758  1.00  0.00
ATOM   4438 H13S OL    267     -12.935  11.168   5.865  1.00  0.00
ATOM   4439 C114 OL    267     -12.360   9.044   5.590  1.00  0.00
ATOM   4440 H14R OL    267     -13.199   8.332   5.743  1.00  0.00
ATOM   4441 H14S OL    267     -11.423   8.549   5.924  1.00  0.00
ATOM   4442 C115 OL    267     -12.162   9.251   4.091  1.00  0.00
ATOM   4443 H15R OL    267     -11.585   8.374   3.728  1.00  0.00
ATOM   4444 H15S OL    267     -11.652  10.218   3.895  1.00  0.00
ATOM   4445 C116 OL    267     -13.392   9.105   3.215  1.00  0.00
ATOM   4446 H16R OL    267     -14.136   8.408   3.658  1.00  0.00
ATOM   4447 H16S OL    267     -13.016   8.486   2.372  1.00  0.00
ATOM   4448 C117 OL    267     -14.132  10.249   2.600  1.00  0.00
ATOM   4449 H17R OL    267     -13.338  10.981   2.339  1.00  0.00
ATOM   4450 H17S OL    267     -14.774  10.750   3.355  1.00  0.00
ATOM   4451 C118 OL    267     -14.895   9.908   1.384  1.00  0.00
ATOM   4452 H18R OL    267     -15.390   8.954   1.665  1.00  0.00
ATOM   4453 H18S OL    267     -14.288   9.582   0.512  1.00  0.00
ATOM   4454 H18T OL    267     -15.637  10.622   0.967  1.00  0.00
TER   
ATOM   4455 C116 PA    268      -8.403 -16.104   1.373  1.00  0.00
ATOM   4456 H16R PA    268      -9.446 -15.825   1.636  1.00  0.00
ATOM   4457 H16S PA    268      -8.487 -16.990   0.707  1.00  0.00
ATOM   4458 H16T PA    268      -7.965 -15.239   0.831  1.00  0.00
ATOM   4459 C115 PA    268      -7.703 -16.652   2.584  1.00  0.00
ATOM   4460 H15R PA    268      -8.320 -17.438   3.070  1.00  0.00
ATOM   4461 H15S PA    268      -6.839 -17.224   2.183  1.00  0.00
ATOM   4462 C114 PA    268      -7.300 -15.675   3.634  1.00  0.00
ATOM   4463 H14R PA    268      -6.661 -16.205   4.372  1.00  0.00
ATOM   4464 H14S PA    268      -6.734 -14.839   3.170  1.00  0.00
ATOM   4465 C113 PA    268      -8.583 -15.218   4.426  1.00  0.00
ATOM   4466 H13R PA    268      -9.242 -14.576   3.803  1.00  0.00
ATOM   4467 H13S PA    268      -9.103 -16.106   4.846  1.00  0.00
ATOM   4468 C112 PA    268      -8.293 -14.245   5.640  1.00  0.00
ATOM   4469 H12R PA    268      -8.462 -13.243   5.190  1.00  0.00
ATOM   4470 H12S PA    268      -9.089 -14.289   6.415  1.00  0.00
ATOM   4471 C111 PA    268      -6.942 -14.544   6.317  1.00  0.00
ATOM   4472 H11R PA    268      -6.988 -15.481   6.911  1.00  0.00
ATOM   4473 H11S PA    268      -6.042 -14.719   5.689  1.00  0.00
ATOM   4474 C110 PA    268      -6.654 -13.534   7.388  1.00  0.00
ATOM   4475 H10R PA    268      -6.890 -12.495   7.075  1.00  0.00
ATOM   4476 H10S PA    268      -7.325 -13.790   8.235  1.00  0.00
ATOM   4477  C19 PA    268      -5.275 -13.436   8.055  1.00  0.00
ATOM   4478  H9R PA    268      -4.606 -13.197   7.202  1.00  0.00
ATOM   4479  H9S PA    268      -5.307 -12.565   8.745  1.00  0.00
ATOM   4480  C18 PA    268      -4.773 -14.701   8.749  1.00  0.00
ATOM   4481  H8R PA    268      -4.524 -15.519   8.040  1.00  0.00
ATOM   4482  H8S PA    268      -3.796 -14.555   9.257  1.00  0.00
ATOM   4483  C17 PA    268      -5.674 -15.195   9.898  1.00  0.00
ATOM   4484  H7R PA    268      -5.810 -14.384  10.645  1.00  0.00
ATOM   4485  H7S PA    268      -6.703 -15.456   9.572  1.00  0.00
ATOM   4486  C16 PA    268      -5.104 -16.390  10.638  1.00  0.00
ATOM   4487  H6R PA    268      -4.999 -17.289   9.993  1.00  0.00
ATOM   4488  H6S PA    268      -4.092 -16.188  11.050  1.00  0.00
ATOM   4489  C15 PA    268      -5.927 -16.842  11.796  1.00  0.00
ATOM   4490  H5R PA    268      -6.487 -16.046  12.331  1.00  0.00
ATOM   4491  H5S PA    268      -6.662 -17.599  11.448  1.00  0.00
ATOM   4492  C14 PA    268      -5.114 -17.651  12.840  1.00  0.00
ATOM   4493  H4R PA    268      -5.937 -18.105  13.433  1.00  0.00
ATOM   4494  H4S PA    268      -4.541 -18.445  12.315  1.00  0.00
ATOM   4495  C13 PA    268      -4.190 -16.894  13.752  1.00  0.00
ATOM   4496  H3R PA    268      -3.234 -16.703  13.218  1.00  0.00
ATOM   4497  H3S PA    268      -4.639 -15.900  13.963  1.00  0.00
ATOM   4498  C12 PA    268      -4.090 -17.463  15.150  1.00  0.00
ATOM   4499  H2R PA    268      -5.026 -17.737  15.682  1.00  0.00
ATOM   4500  H2S PA    268      -3.612 -18.449  14.964  1.00  0.00
TER   
ATOM   4501  C11 PC    269      -3.196 -16.608  16.014  1.00  0.00
ATOM   4502  O12 PC    269      -2.786 -16.964  17.058  1.00  0.00
ATOM   4503  O11 PC    269      -2.923 -15.429  15.425  1.00  0.00
ATOM   4504  C1  PC    269      -2.009 -14.515  16.047  1.00  0.00
ATOM   4505  HR  PC    269      -1.441 -14.855  16.939  1.00  0.00
ATOM   4506  HS  PC    269      -1.205 -14.185  15.354  1.00  0.00
ATOM   4507  C2  PC    269      -2.700 -13.278  16.675  1.00  0.00
ATOM   4508  HX  PC    269      -1.952 -12.646  17.200  1.00  0.00
ATOM   4509  C3  PC    269      -3.622 -13.703  17.732  1.00  0.00
ATOM   4510  HA  PC    269      -4.336 -14.410  17.258  1.00  0.00
ATOM   4511  HB  PC    269      -3.039 -14.130  18.576  1.00  0.00
ATOM   4512  O31 PC    269      -4.351 -12.624  18.252  1.00  0.00
ATOM   4513  P31 PC    269      -5.467 -13.005  19.340  1.00  0.00
ATOM   4514  O32 PC    269      -5.289 -14.537  19.705  1.00  0.00
ATOM   4515  C31 PC    269      -6.259 -15.264  20.439  1.00  0.00
ATOM   4516  H1A PC    269      -5.694 -16.098  20.907  1.00  0.00
ATOM   4517  H1B PC    269      -6.800 -14.608  21.154  1.00  0.00
ATOM   4518  C32 PC    269      -7.365 -15.866  19.516  1.00  0.00
ATOM   4519  H2A PC    269      -8.154 -16.355  20.068  1.00  0.00
ATOM   4520  H2B PC    269      -7.859 -14.980  19.146  1.00  0.00
ATOM   4521  N31 PC    269      -7.007 -16.887  18.452  1.00  0.00
ATOM   4522  C33 PC    269      -6.630 -16.079  17.190  1.00  0.00
ATOM   4523  H3A PC    269      -7.133 -15.130  17.294  1.00  0.00
ATOM   4524  H3B PC    269      -5.566 -15.951  17.054  1.00  0.00
ATOM   4525  H3C PC    269      -6.992 -16.665  16.358  1.00  0.00
ATOM   4526  C34 PC    269      -5.843 -17.795  18.857  1.00  0.00
ATOM   4527  H4A PC    269      -5.430 -18.308  18.001  1.00  0.00
ATOM   4528  H4B PC    269      -5.043 -17.146  19.184  1.00  0.00
ATOM   4529  H4C PC    269      -6.168 -18.429  19.668  1.00  0.00
ATOM   4530  C35 PC    269      -8.173 -17.742  18.106  1.00  0.00
ATOM   4531  H5A PC    269      -8.772 -17.271  17.341  1.00  0.00
ATOM   4532  H5B PC    269      -8.796 -17.871  18.979  1.00  0.00
ATOM   4533  H5C PC    269      -7.860 -18.697  17.711  1.00  0.00
ATOM   4534  O33 PC    269      -5.134 -12.205  20.558  1.00  0.00
ATOM   4535  O34 PC    269      -6.739 -12.789  18.583  1.00  0.00
ATOM   4536  O21 PC    269      -3.409 -12.605  15.599  1.00  0.00
ATOM   4537  C21 PC    269      -2.552 -11.831  14.871  1.00  0.00
ATOM   4538  O22 PC    269      -1.582 -11.299  15.347  1.00  0.00
TER   
ATOM   4539  C12 OL    270      -2.879 -11.689  13.372  1.00  0.00
ATOM   4540  H2R OL    270      -3.160 -10.621  13.252  1.00  0.00
ATOM   4541  H2S OL    270      -3.788 -12.280  13.130  1.00  0.00
ATOM   4542  C13 OL    270      -1.719 -12.171  12.502  1.00  0.00
ATOM   4543  H3R OL    270      -0.691 -12.217  12.921  1.00  0.00
ATOM   4544  H3S OL    270      -1.795 -11.606  11.549  1.00  0.00
ATOM   4545  C14 OL    270      -1.845 -13.585  12.039  1.00  0.00
ATOM   4546  H4R OL    270      -2.799 -13.919  11.576  1.00  0.00
ATOM   4547  H4S OL    270      -1.737 -14.255  12.918  1.00  0.00
ATOM   4548  C15 OL    270      -0.731 -14.033  11.071  1.00  0.00
ATOM   4549  H5R OL    270       0.266 -14.062  11.561  1.00  0.00
ATOM   4550  H5S OL    270      -0.801 -13.311  10.229  1.00  0.00
ATOM   4551  C16 OL    270      -1.051 -15.367  10.330  1.00  0.00
ATOM   4552  H6R OL    270      -2.155 -15.304  10.214  1.00  0.00
ATOM   4553  H6S OL    270      -0.797 -16.219  10.996  1.00  0.00
ATOM   4554  C17 OL    270      -0.476 -15.469   8.876  1.00  0.00
ATOM   4555  H7R OL    270       0.616 -15.266   8.900  1.00  0.00
ATOM   4556  H7S OL    270      -0.977 -14.653   8.313  1.00  0.00
ATOM   4557  C18 OL    270      -0.541 -16.907   8.231  1.00  0.00
ATOM   4558  H8R OL    270       0.194 -17.504   8.812  1.00  0.00
ATOM   4559  H8S OL    270      -0.127 -16.860   7.200  1.00  0.00
ATOM   4560  C19 OL    270      -1.964 -17.390   8.140  1.00  0.00
ATOM   4561  H9R OL    270      -2.403 -17.330   9.146  1.00  0.00
ATOM   4562 C110 OL    270      -2.621 -17.886   7.161  1.00  0.00
ATOM   4563 H10R OL    270      -3.658 -18.181   7.377  1.00  0.00
ATOM   4564 C111 OL    270      -2.196 -18.110   5.739  1.00  0.00
ATOM   4565 H11R OL    270      -2.246 -19.208   5.576  1.00  0.00
ATOM   4566 H11S OL    270      -1.221 -17.772   5.326  1.00  0.00
ATOM   4567 C112 OL    270      -3.279 -17.391   4.808  1.00  0.00
ATOM   4568 H12R OL    270      -4.188 -18.029   4.782  1.00  0.00
ATOM   4569 H12S OL    270      -2.930 -17.262   3.761  1.00  0.00
ATOM   4570 C113 OL    270      -3.657 -15.963   5.152  1.00  0.00
ATOM   4571 H13R OL    270      -4.124 -15.930   6.159  1.00  0.00
ATOM   4572 H13S OL    270      -4.477 -15.705   4.447  1.00  0.00
ATOM   4573 C114 OL    270      -2.528 -15.000   5.018  1.00  0.00
ATOM   4574 H14R OL    270      -1.699 -15.330   5.679  1.00  0.00
ATOM   4575 H14S OL    270      -2.886 -14.023   5.407  1.00  0.00
ATOM   4576 C115 OL    270      -2.005 -14.823   3.625  1.00  0.00
ATOM   4577 H15R OL    270      -1.949 -13.740   3.385  1.00  0.00
ATOM   4578 H15S OL    270      -2.716 -15.234   2.877  1.00  0.00
ATOM   4579 C116 OL    270      -0.550 -15.443   3.364  1.00  0.00
ATOM   4580 H16R OL    270      -0.402 -16.399   3.911  1.00  0.00
ATOM   4581 H16S OL    270       0.178 -14.738   3.820  1.00  0.00
ATOM   4582 C117 OL    270      -0.223 -15.514   1.827  1.00  0.00
ATOM   4583 H17R OL    270      -0.759 -16.379   1.382  1.00  0.00
ATOM   4584 H17S OL    270       0.855 -15.693   1.624  1.00  0.00
ATOM   4585 C118 OL    270      -0.466 -14.323   0.806  1.00  0.00
ATOM   4586 H18R OL    270      -0.143 -14.523  -0.238  1.00  0.00
ATOM   4587 H18S OL    270       0.134 -13.470   1.188  1.00  0.00
ATOM   4588 H18T OL    270      -1.536 -14.028   0.766  1.00  0.00
TER   
ATOM   4589 C116 PA    271      14.588   2.591  -0.021  1.00  0.00
ATOM   4590 H16R PA    271      13.631   3.134   0.135  1.00  0.00
ATOM   4591 H16S PA    271      14.589   1.551   0.369  1.00  0.00
ATOM   4592 H16T PA    271      14.778   2.463  -1.108  1.00  0.00
ATOM   4593 C115 PA    271      15.805   3.414   0.426  1.00  0.00
ATOM   4594 H15R PA    271      16.772   2.913   0.208  1.00  0.00
ATOM   4595 H15S PA    271      15.699   4.428  -0.015  1.00  0.00
ATOM   4596 C114 PA    271      15.790   3.612   2.000  1.00  0.00
ATOM   4597 H14R PA    271      14.815   4.083   2.251  1.00  0.00
ATOM   4598 H14S PA    271      15.701   2.571   2.377  1.00  0.00
ATOM   4599 C113 PA    271      17.033   4.252   2.654  1.00  0.00
ATOM   4600 H13R PA    271      17.806   4.349   1.862  1.00  0.00
ATOM   4601 H13S PA    271      16.686   5.293   2.831  1.00  0.00
ATOM   4602 C112 PA    271      17.728   3.511   3.784  1.00  0.00
ATOM   4603 H12R PA    271      18.053   2.511   3.425  1.00  0.00
ATOM   4604 H12S PA    271      18.567   4.196   4.031  1.00  0.00
ATOM   4605 C111 PA    271      16.962   3.503   5.165  1.00  0.00
ATOM   4606 H11R PA    271      17.016   4.488   5.676  1.00  0.00
ATOM   4607 H11S PA    271      15.909   3.451   4.814  1.00  0.00
ATOM   4608 C110 PA    271      17.286   2.348   6.141  1.00  0.00
ATOM   4609 H10R PA    271      17.313   1.347   5.660  1.00  0.00
ATOM   4610 H10S PA    271      18.275   2.548   6.606  1.00  0.00
ATOM   4611  C19 PA    271      16.294   2.307   7.322  1.00  0.00
ATOM   4612  H9R PA    271      16.282   3.332   7.752  1.00  0.00
ATOM   4613  H9S PA    271      15.274   2.186   6.900  1.00  0.00
ATOM   4614  C18 PA    271      16.522   1.155   8.303  1.00  0.00
ATOM   4615  H8R PA    271      16.125   0.344   7.657  1.00  0.00
ATOM   4616  H8S PA    271      17.604   1.028   8.517  1.00  0.00
ATOM   4617  C17 PA    271      15.663   1.320   9.555  1.00  0.00
ATOM   4618  H7R PA    271      15.961   2.252  10.079  1.00  0.00
ATOM   4619  H7S PA    271      14.609   1.428   9.219  1.00  0.00
ATOM   4620  C16 PA    271      15.675   0.049  10.414  1.00  0.00
ATOM   4621  H6R PA    271      14.942  -0.729  10.113  1.00  0.00
ATOM   4622  H6S PA    271      16.682  -0.419  10.360  1.00  0.00
ATOM   4623  C15 PA    271      15.347   0.455  11.907  1.00  0.00
ATOM   4624  H5R PA    271      14.398   1.023  12.016  1.00  0.00
ATOM   4625  H5S PA    271      15.171  -0.493  12.460  1.00  0.00
ATOM   4626  C14 PA    271      16.420   1.209  12.668  1.00  0.00
ATOM   4627  H4R PA    271      16.574   2.199  12.189  1.00  0.00
ATOM   4628  H4S PA    271      16.087   1.396  13.711  1.00  0.00
ATOM   4629  C13 PA    271      17.759   0.484  12.938  1.00  0.00
ATOM   4630  H3R PA    271      17.495  -0.254  13.726  1.00  0.00
ATOM   4631  H3S PA    271      18.006  -0.082  12.014  1.00  0.00
ATOM   4632  C12 PA    271      18.924   1.312  13.410  1.00  0.00
ATOM   4633  H2R PA    271      19.895   0.785  13.289  1.00  0.00
ATOM   4634  H2S PA    271      19.014   2.134  12.668  1.00  0.00
TER   
ATOM   4635  C11 PC    272      18.786   1.616  14.872  1.00  0.00
ATOM   4636  O12 PC    272      19.485   1.259  15.781  1.00  0.00
ATOM   4637  O11 PC    272      17.789   2.551  15.021  1.00  0.00
ATOM   4638  C1  PC    272      17.654   2.886  16.427  1.00  0.00
ATOM   4639  HR  PC    272      17.705   2.042  17.147  1.00  0.00
ATOM   4640  HS  PC    272      18.470   3.604  16.660  1.00  0.00
ATOM   4641  C2  PC    272      16.297   3.682  16.533  1.00  0.00
ATOM   4642  HX  PC    272      16.359   4.615  15.932  1.00  0.00
ATOM   4643  C3  PC    272      16.010   4.154  17.997  1.00  0.00
ATOM   4644  HA  PC    272      16.860   4.693  18.468  1.00  0.00
ATOM   4645  HB  PC    272      15.216   4.931  18.016  1.00  0.00
ATOM   4646  O31 PC    272      15.647   3.005  18.741  1.00  0.00
ATOM   4647  P31 PC    272      16.495   2.674  20.129  1.00  0.00
ATOM   4648  O32 PC    272      16.481   1.102  20.266  1.00  0.00
ATOM   4649  C31 PC    272      17.423   0.243  19.600  1.00  0.00
ATOM   4650  H1A PC    272      17.957   0.779  18.786  1.00  0.00
ATOM   4651  H1B PC    272      18.177  -0.112  20.334  1.00  0.00
ATOM   4652  C32 PC    272      16.628  -0.970  19.089  1.00  0.00
ATOM   4653  H2A PC    272      17.253  -1.851  19.072  1.00  0.00
ATOM   4654  H2B PC    272      16.005  -1.225  19.933  1.00  0.00
ATOM   4655  N31 PC    272      15.792  -0.991  17.839  1.00  0.00
ATOM   4656  C33 PC    272      16.591  -0.553  16.555  1.00  0.00
ATOM   4657  H3A PC    272      17.257  -1.379  16.354  1.00  0.00
ATOM   4658  H3B PC    272      16.065  -0.352  15.633  1.00  0.00
ATOM   4659  H3C PC    272      17.220   0.313  16.699  1.00  0.00
ATOM   4660  C34 PC    272      15.313  -2.415  17.572  1.00  0.00
ATOM   4661  H4A PC    272      14.538  -2.610  18.298  1.00  0.00
ATOM   4662  H4B PC    272      15.000  -2.493  16.541  1.00  0.00
ATOM   4663  H4C PC    272      16.161  -3.046  17.795  1.00  0.00
ATOM   4664  C35 PC    272      14.571  -0.025  17.993  1.00  0.00
ATOM   4665  H5A PC    272      14.014  -0.437  18.822  1.00  0.00
ATOM   4666  H5B PC    272      14.082  -0.008  17.030  1.00  0.00
ATOM   4667  H5C PC    272      14.870   0.977  18.265  1.00  0.00
ATOM   4668  O33 PC    272      17.947   3.058  20.073  1.00  0.00
ATOM   4669  O34 PC    272      15.647   3.261  21.143  1.00  0.00
ATOM   4670  O21 PC    272      15.251   2.843  16.089  1.00  0.00
ATOM   4671  C21 PC    272      14.039   3.365  15.854  1.00  0.00
ATOM   4672  O22 PC    272      13.799   4.564  15.875  1.00  0.00
TER   
ATOM   4673  C12 OL    273      13.140   2.264  15.408  1.00  0.00
ATOM   4674  H2R OL    273      12.337   1.996  16.127  1.00  0.00
ATOM   4675  H2S OL    273      13.673   1.326  15.142  1.00  0.00
ATOM   4676  C13 OL    273      12.399   2.754  14.097  1.00  0.00
ATOM   4677  H3R OL    273      13.197   3.031  13.374  1.00  0.00
ATOM   4678  H3S OL    273      11.656   3.559  14.281  1.00  0.00
ATOM   4679  C14 OL    273      11.605   1.681  13.423  1.00  0.00
ATOM   4680  H4R OL    273      10.865   1.212  14.106  1.00  0.00
ATOM   4681  H4S OL    273      12.396   0.927  13.222  1.00  0.00
ATOM   4682  C15 OL    273      11.032   2.088  12.140  1.00  0.00
ATOM   4683  H5R OL    273      11.774   2.672  11.554  1.00  0.00
ATOM   4684  H5S OL    273      10.165   2.733  12.397  1.00  0.00
ATOM   4685  C16 OL    273      10.646   0.881  11.216  1.00  0.00
ATOM   4686  H6R OL    273       9.915   1.069  10.400  1.00  0.00
ATOM   4687  H6S OL    273      10.026   0.164  11.795  1.00  0.00
ATOM   4688  C17 OL    273      11.780   0.096  10.527  1.00  0.00
ATOM   4689  H7R OL    273      12.585  -0.153  11.251  1.00  0.00
ATOM   4690  H7S OL    273      12.223   0.735   9.733  1.00  0.00
ATOM   4691  C18 OL    273      11.329  -1.295   9.889  1.00  0.00
ATOM   4692  H8R OL    273      11.101  -1.806  10.848  1.00  0.00
ATOM   4693  H8S OL    273      12.167  -1.902   9.484  1.00  0.00
ATOM   4694  C19 OL    273      10.221  -1.269   8.898  1.00  0.00
ATOM   4695  H9R OL    273       9.290  -1.807   9.132  1.00  0.00
ATOM   4696 C110 OL    273      10.382  -0.745   7.654  1.00  0.00
ATOM   4697 H10R OL    273       9.501  -0.657   7.001  1.00  0.00
ATOM   4698 C111 OL    273      11.647  -0.092   7.032  1.00  0.00
ATOM   4699 H11R OL    273      12.470  -0.087   7.778  1.00  0.00
ATOM   4700 H11S OL    273      11.399   0.952   6.745  1.00  0.00
ATOM   4701 C112 OL    273      12.195  -0.748   5.795  1.00  0.00
ATOM   4702 H12R OL    273      11.336  -0.847   5.098  1.00  0.00
ATOM   4703 H12S OL    273      12.565  -1.760   6.069  1.00  0.00
ATOM   4704 C113 OL    273      13.295  -0.052   4.942  1.00  0.00
ATOM   4705 H13R OL    273      13.953   0.612   5.543  1.00  0.00
ATOM   4706 H13S OL    273      12.837   0.573   4.145  1.00  0.00
ATOM   4707 C114 OL    273      14.328  -1.088   4.237  1.00  0.00
ATOM   4708 H14R OL    273      13.740  -1.646   3.478  1.00  0.00
ATOM   4709 H14S OL    273      14.437  -1.804   5.080  1.00  0.00
ATOM   4710 C115 OL    273      15.485  -0.386   3.607  1.00  0.00
ATOM   4711 H15R OL    273      16.294  -0.351   4.367  1.00  0.00
ATOM   4712 H15S OL    273      15.242   0.657   3.310  1.00  0.00
ATOM   4713 C116 OL    273      16.044  -0.898   2.253  1.00  0.00
ATOM   4714 H16R OL    273      15.195  -1.182   1.595  1.00  0.00
ATOM   4715 H16S OL    273      16.513  -1.886   2.447  1.00  0.00
ATOM   4716 C117 OL    273      16.898   0.097   1.471  1.00  0.00
ATOM   4717 H17R OL    273      17.743   0.415   2.118  1.00  0.00
ATOM   4718 H17S OL    273      16.216   0.927   1.187  1.00  0.00
ATOM   4719 C118 OL    273      17.477  -0.561   0.264  1.00  0.00
ATOM   4720 H18R OL    273      18.233  -1.340   0.498  1.00  0.00
ATOM   4721 H18S OL    273      17.874   0.284  -0.339  1.00  0.00
ATOM   4722 H18T OL    273      16.727  -1.155  -0.300  1.00  0.00
TER   
ATOM   4723 C116 PA    274     -12.407  19.231  -2.723  1.00  0.00
ATOM   4724 H16R PA    274     -13.289  18.752  -3.200  1.00  0.00
ATOM   4725 H16S PA    274     -11.922  19.622  -3.643  1.00  0.00
ATOM   4726 H16T PA    274     -12.751  20.064  -2.072  1.00  0.00
ATOM   4727 C115 PA    274     -11.523  18.288  -1.928  1.00  0.00
ATOM   4728 H15R PA    274     -12.000  17.868  -1.016  1.00  0.00
ATOM   4729 H15S PA    274     -11.288  17.317  -2.415  1.00  0.00
ATOM   4730 C114 PA    274     -10.131  18.820  -1.515  1.00  0.00
ATOM   4731 H14R PA    274      -9.411  18.539  -2.313  1.00  0.00
ATOM   4732 H14S PA    274     -10.088  19.931  -1.507  1.00  0.00
ATOM   4733 C113 PA    274      -9.584  18.570  -0.147  1.00  0.00
ATOM   4734 H13R PA    274      -8.628  19.078   0.102  1.00  0.00
ATOM   4735 H13S PA    274     -10.171  19.090   0.639  1.00  0.00
ATOM   4736 C112 PA    274      -9.360  17.104   0.140  1.00  0.00
ATOM   4737 H12R PA    274     -10.330  16.568   0.068  1.00  0.00
ATOM   4738 H12S PA    274      -8.628  16.763  -0.623  1.00  0.00
ATOM   4739 C111 PA    274      -8.744  16.940   1.510  1.00  0.00
ATOM   4740 H11R PA    274      -7.680  17.225   1.363  1.00  0.00
ATOM   4741 H11S PA    274      -9.247  17.676   2.172  1.00  0.00
ATOM   4742 C110 PA    274      -8.960  15.498   2.083  1.00  0.00
ATOM   4743 H10R PA    274      -8.636  14.835   1.252  1.00  0.00
ATOM   4744 H10S PA    274      -8.200  15.246   2.853  1.00  0.00
ATOM   4745  C19 PA    274     -10.355  15.275   2.661  1.00  0.00
ATOM   4746  H9R PA    274     -11.069  15.638   1.892  1.00  0.00
ATOM   4747  H9S PA    274     -10.539  14.183   2.752  1.00  0.00
ATOM   4748  C18 PA    274     -10.613  16.036   3.976  1.00  0.00
ATOM   4749  H8R PA    274     -10.521  17.126   3.779  1.00  0.00
ATOM   4750  H8S PA    274     -11.686  15.841   4.189  1.00  0.00
ATOM   4751  C17 PA    274      -9.734  15.624   5.108  1.00  0.00
ATOM   4752  H7R PA    274      -9.878  14.533   5.263  1.00  0.00
ATOM   4753  H7S PA    274      -8.712  15.982   4.859  1.00  0.00
ATOM   4754  C16 PA    274     -10.159  16.399   6.350  1.00  0.00
ATOM   4755  H6R PA    274      -9.637  17.376   6.262  1.00  0.00
ATOM   4756  H6S PA    274     -11.253  16.508   6.190  1.00  0.00
ATOM   4757  C15 PA    274      -9.789  15.827   7.708  1.00  0.00
ATOM   4758  H5R PA    274     -10.130  14.770   7.683  1.00  0.00
ATOM   4759  H5S PA    274      -8.680  15.831   7.763  1.00  0.00
ATOM   4760  C14 PA    274     -10.317  16.703   8.888  1.00  0.00
ATOM   4761  H4R PA    274      -9.733  17.647   8.934  1.00  0.00
ATOM   4762  H4S PA    274     -11.322  16.974   8.498  1.00  0.00
ATOM   4763  C13 PA    274     -10.445  16.024  10.201  1.00  0.00
ATOM   4764  H3R PA    274     -11.148  15.169  10.101  1.00  0.00
ATOM   4765  H3S PA    274      -9.485  15.518  10.439  1.00  0.00
ATOM   4766  C12 PA    274     -10.908  17.106  11.284  1.00  0.00
ATOM   4767  H2R PA    274     -10.224  17.946  11.529  1.00  0.00
ATOM   4768  H2S PA    274     -11.878  17.553  10.978  1.00  0.00
TER   
ATOM   4769  C11 PC    275     -11.294  16.419  12.639  1.00  0.00
ATOM   4770  O12 PC    275     -11.059  15.270  12.878  1.00  0.00
ATOM   4771  O11 PC    275     -11.710  17.276  13.535  1.00  0.00
ATOM   4772  C1  PC    275     -11.780  16.900  14.932  1.00  0.00
ATOM   4773  HR  PC    275     -12.712  17.186  15.463  1.00  0.00
ATOM   4774  HS  PC    275     -11.784  15.789  14.964  1.00  0.00
ATOM   4775  C2  PC    275     -10.454  17.311  15.695  1.00  0.00
ATOM   4776  HX  PC    275      -9.569  16.742  15.338  1.00  0.00
ATOM   4777  C3  PC    275     -10.603  16.983  17.214  1.00  0.00
ATOM   4778  HA  PC    275     -11.636  16.713  17.520  1.00  0.00
ATOM   4779  HB  PC    275     -10.076  16.006  17.262  1.00  0.00
ATOM   4780  O31 PC    275      -9.947  17.909  18.066  1.00  0.00
ATOM   4781  P31 PC    275     -10.148  17.963  19.710  1.00  0.00
ATOM   4782  O32 PC    275     -11.093  19.242  19.840  1.00  0.00
ATOM   4783  C31 PC    275     -12.347  19.290  19.194  1.00  0.00
ATOM   4784  H1A PC    275     -12.291  19.060  18.108  1.00  0.00
ATOM   4785  H1B PC    275     -13.132  18.738  19.753  1.00  0.00
ATOM   4786  C32 PC    275     -12.911  20.729  19.218  1.00  0.00
ATOM   4787  H2A PC    275     -13.966  20.639  19.007  1.00  0.00
ATOM   4788  H2B PC    275     -12.968  21.063  20.243  1.00  0.00
ATOM   4789  N31 PC    275     -12.192  21.709  18.305  1.00  0.00
ATOM   4790  C33 PC    275     -10.810  22.042  18.704  1.00  0.00
ATOM   4791  H3A PC    275     -10.792  22.099  19.782  1.00  0.00
ATOM   4792  H3B PC    275     -10.150  21.241  18.405  1.00  0.00
ATOM   4793  H3C PC    275     -10.545  22.979  18.238  1.00  0.00
ATOM   4794  C34 PC    275     -12.186  21.419  16.856  1.00  0.00
ATOM   4795  H4A PC    275     -11.701  22.189  16.274  1.00  0.00
ATOM   4796  H4B PC    275     -11.756  20.462  16.602  1.00  0.00
ATOM   4797  H4C PC    275     -13.201  21.405  16.487  1.00  0.00
ATOM   4798  C35 PC    275     -13.023  22.939  18.537  1.00  0.00
ATOM   4799  H5A PC    275     -13.009  23.347  19.537  1.00  0.00
ATOM   4800  H5B PC    275     -14.036  22.813  18.183  1.00  0.00
ATOM   4801  H5C PC    275     -12.589  23.731  17.945  1.00  0.00
ATOM   4802  O33 PC    275     -10.853  16.775  20.222  1.00  0.00
ATOM   4803  O34 PC    275      -8.877  18.334  20.350  1.00  0.00
ATOM   4804  O21 PC    275     -10.215  18.737  15.606  1.00  0.00
ATOM   4805  C21 PC    275      -9.425  19.153  14.568  1.00  0.00
ATOM   4806  O22 PC    275      -8.964  18.443  13.731  1.00  0.00
TER   
ATOM   4807  C12 OL    276      -9.379  20.679  14.641  1.00  0.00
ATOM   4808  H2R OL    276      -8.854  20.883  15.598  1.00  0.00
ATOM   4809  H2S OL    276     -10.457  20.932  14.730  1.00  0.00
ATOM   4810  C13 OL    276      -8.822  21.188  13.317  1.00  0.00
ATOM   4811  H3R OL    276      -7.997  20.506  13.019  1.00  0.00
ATOM   4812  H3S OL    276      -8.355  22.155  13.601  1.00  0.00
ATOM   4813  C14 OL    276      -9.836  21.495  12.155  1.00  0.00
ATOM   4814  H4R OL    276     -10.714  22.094  12.482  1.00  0.00
ATOM   4815  H4S OL    276     -10.271  20.483  12.010  1.00  0.00
ATOM   4816  C15 OL    276      -9.126  22.000  10.918  1.00  0.00
ATOM   4817  H5R OL    276      -8.256  21.360  10.660  1.00  0.00
ATOM   4818  H5S OL    276      -8.856  23.042  11.192  1.00  0.00
ATOM   4819  C16 OL    276      -9.987  22.144   9.662  1.00  0.00
ATOM   4820  H6R OL    276     -10.898  22.762   9.815  1.00  0.00
ATOM   4821  H6S OL    276     -10.294  21.112   9.388  1.00  0.00
ATOM   4822  C17 OL    276      -9.271  22.770   8.408  1.00  0.00
ATOM   4823  H7R OL    276      -8.983  23.805   8.688  1.00  0.00
ATOM   4824  H7S OL    276     -10.075  22.918   7.656  1.00  0.00
ATOM   4825  C18 OL    276      -8.008  22.027   7.987  1.00  0.00
ATOM   4826  H8R OL    276      -7.309  22.110   8.847  1.00  0.00
ATOM   4827  H8S OL    276      -7.609  22.589   7.116  1.00  0.00
ATOM   4828  C19 OL    276      -8.233  20.651   7.458  1.00  0.00
ATOM   4829  H9R OL    276      -8.133  19.877   8.233  1.00  0.00
ATOM   4830 C110 OL    276      -8.523  20.296   6.211  1.00  0.00
ATOM   4831 H10R OL    276      -8.650  19.212   6.079  1.00  0.00
ATOM   4832 C111 OL    276      -8.693  21.194   4.956  1.00  0.00
ATOM   4833 H11R OL    276      -8.261  20.665   4.079  1.00  0.00
ATOM   4834 H11S OL    276      -8.176  22.176   5.003  1.00  0.00
ATOM   4835 C112 OL    276     -10.189  21.479   4.700  1.00  0.00
ATOM   4836 H12R OL    276     -10.394  22.360   4.055  1.00  0.00
ATOM   4837 H12S OL    276     -10.729  21.772   5.626  1.00  0.00
ATOM   4838 C113 OL    276     -10.901  20.275   4.113  1.00  0.00
ATOM   4839 H13R OL    276     -10.901  19.386   4.778  1.00  0.00
ATOM   4840 H13S OL    276     -10.322  20.122   3.177  1.00  0.00
ATOM   4841 C114 OL    276     -12.408  20.413   3.673  1.00  0.00
ATOM   4842 H14R OL    276     -13.026  20.561   4.584  1.00  0.00
ATOM   4843 H14S OL    276     -12.702  19.506   3.103  1.00  0.00
ATOM   4844 C115 OL    276     -12.790  21.673   2.860  1.00  0.00
ATOM   4845 H15R OL    276     -12.903  22.585   3.484  1.00  0.00
ATOM   4846 H15S OL    276     -13.727  21.483   2.295  1.00  0.00
ATOM   4847 C116 OL    276     -11.806  22.003   1.693  1.00  0.00
ATOM   4848 H16R OL    276     -11.107  21.171   1.460  1.00  0.00
ATOM   4849 H16S OL    276     -11.202  22.926   1.820  1.00  0.00
ATOM   4850 C117 OL    276     -12.546  22.317   0.327  1.00  0.00
ATOM   4851 H17R OL    276     -13.141  21.433   0.012  1.00  0.00
ATOM   4852 H17S OL    276     -11.760  22.425  -0.451  1.00  0.00
ATOM   4853 C118 OL    276     -13.419  23.644   0.359  1.00  0.00
ATOM   4854 H18R OL    276     -12.836  24.557   0.608  1.00  0.00
ATOM   4855 H18S OL    276     -14.262  23.550   1.076  1.00  0.00
ATOM   4856 H18T OL    276     -13.809  23.856  -0.660  1.00  0.00
TER   
ATOM   4857 C116 PA    277     -23.666   6.691   2.489  1.00  0.00
ATOM   4858 H16R PA    277     -23.033   5.963   1.939  1.00  0.00
ATOM   4859 H16S PA    277     -24.285   7.078   1.652  1.00  0.00
ATOM   4860 H16T PA    277     -24.454   6.309   3.174  1.00  0.00
ATOM   4861 C115 PA    277     -22.886   7.887   3.079  1.00  0.00
ATOM   4862 H15R PA    277     -22.225   8.291   2.283  1.00  0.00
ATOM   4863 H15S PA    277     -23.594   8.684   3.392  1.00  0.00
ATOM   4864 C114 PA    277     -22.122   7.521   4.342  1.00  0.00
ATOM   4865 H14R PA    277     -22.954   7.093   4.940  1.00  0.00
ATOM   4866 H14S PA    277     -21.455   6.637   4.241  1.00  0.00
ATOM   4867 C113 PA    277     -21.357   8.704   4.987  1.00  0.00
ATOM   4868 H13R PA    277     -20.474   8.896   4.341  1.00  0.00
ATOM   4869 H13S PA    277     -22.033   9.583   4.910  1.00  0.00
ATOM   4870 C112 PA    277     -20.833   8.531   6.377  1.00  0.00
ATOM   4871 H12R PA    277     -19.975   7.825   6.407  1.00  0.00
ATOM   4872 H12S PA    277     -20.536   9.537   6.741  1.00  0.00
ATOM   4873 C111 PA    277     -21.881   8.024   7.460  1.00  0.00
ATOM   4874 H11R PA    277     -22.805   8.618   7.292  1.00  0.00
ATOM   4875 H11S PA    277     -22.090   6.950   7.268  1.00  0.00
ATOM   4876 C110 PA    277     -21.360   8.347   8.915  1.00  0.00
ATOM   4877 H10R PA    277     -20.470   7.722   9.144  1.00  0.00
ATOM   4878 H10S PA    277     -20.897   9.344   9.077  1.00  0.00
ATOM   4879  C19 PA    277     -22.454   8.322   9.956  1.00  0.00
ATOM   4880  H9R PA    277     -23.132   9.190   9.813  1.00  0.00
ATOM   4881  H9S PA    277     -22.996   7.374   9.749  1.00  0.00
ATOM   4882  C18 PA    277     -21.987   8.491  11.396  1.00  0.00
ATOM   4883  H8R PA    277     -21.030   7.928  11.439  1.00  0.00
ATOM   4884  H8S PA    277     -21.789   9.584  11.430  1.00  0.00
ATOM   4885  C17 PA    277     -23.054   7.943  12.352  1.00  0.00
ATOM   4886  H7R PA    277     -23.951   8.552  12.107  1.00  0.00
ATOM   4887  H7S PA    277     -23.159   6.930  11.906  1.00  0.00
ATOM   4888  C16 PA    277     -22.736   7.962  13.835  1.00  0.00
ATOM   4889  H6R PA    277     -21.841   7.305  13.877  1.00  0.00
ATOM   4890  H6S PA    277     -22.645   9.013  14.184  1.00  0.00
ATOM   4891  C15 PA    277     -23.887   7.374  14.579  1.00  0.00
ATOM   4892  H5R PA    277     -23.817   7.720  15.633  1.00  0.00
ATOM   4893  H5S PA    277     -24.897   7.680  14.233  1.00  0.00
ATOM   4894  C14 PA    277     -23.824   5.833  14.802  1.00  0.00
ATOM   4895  H4R PA    277     -24.881   5.655  15.093  1.00  0.00
ATOM   4896  H4S PA    277     -23.682   5.455  13.767  1.00  0.00
ATOM   4897  C13 PA    277     -22.769   5.436  15.858  1.00  0.00
ATOM   4898  H3R PA    277     -21.783   5.776  15.474  1.00  0.00
ATOM   4899  H3S PA    277     -23.137   6.106  16.664  1.00  0.00
ATOM   4900  C12 PA    277     -22.735   3.911  16.208  1.00  0.00
ATOM   4901  H2R PA    277     -23.732   3.567  16.556  1.00  0.00
ATOM   4902  H2S PA    277     -22.336   3.330  15.349  1.00  0.00
TER   
ATOM   4903  C11 PC    278     -21.818   3.917  17.392  1.00  0.00
ATOM   4904  O12 PC    278     -22.109   4.396  18.494  1.00  0.00
ATOM   4905  O11 PC    278     -20.685   3.378  17.058  1.00  0.00
ATOM   4906  C1  PC    278     -19.761   3.169  18.131  1.00  0.00
ATOM   4907  HR  PC    278     -20.167   3.133  19.164  1.00  0.00
ATOM   4908  HS  PC    278     -19.190   2.241  17.914  1.00  0.00
ATOM   4909  C2  PC    278     -18.623   4.254  18.063  1.00  0.00
ATOM   4910  HX  PC    278     -17.876   3.877  18.794  1.00  0.00
ATOM   4911  C3  PC    278     -19.100   5.721  18.480  1.00  0.00
ATOM   4912  HA  PC    278     -19.743   5.671  19.384  1.00  0.00
ATOM   4913  HB  PC    278     -18.133   6.199  18.749  1.00  0.00
ATOM   4914  O31 PC    278     -19.743   6.359  17.417  1.00  0.00
ATOM   4915  P31 PC    278     -19.815   7.913  17.500  1.00  0.00
ATOM   4916  O32 PC    278     -20.971   8.052  18.541  1.00  0.00
ATOM   4917  C31 PC    278     -21.596   9.236  18.932  1.00  0.00
ATOM   4918  H1A PC    278     -20.792   9.996  19.031  1.00  0.00
ATOM   4919  H1B PC    278     -22.280   9.630  18.150  1.00  0.00
ATOM   4920  C32 PC    278     -22.230   9.091  20.304  1.00  0.00
ATOM   4921  H2A PC    278     -21.360   8.871  20.906  1.00  0.00
ATOM   4922  H2B PC    278     -22.534  10.025  20.753  1.00  0.00
ATOM   4923  N31 PC    278     -23.242   8.000  20.501  1.00  0.00
ATOM   4924  C33 PC    278     -22.751   6.578  20.575  1.00  0.00
ATOM   4925  H3A PC    278     -22.157   6.377  19.696  1.00  0.00
ATOM   4926  H3B PC    278     -22.185   6.405  21.478  1.00  0.00
ATOM   4927  H3C PC    278     -23.605   5.937  20.737  1.00  0.00
ATOM   4928  C34 PC    278     -24.026   8.278  21.706  1.00  0.00
ATOM   4929  H4A PC    278     -24.849   7.579  21.738  1.00  0.00
ATOM   4930  H4B PC    278     -23.428   8.415  22.595  1.00  0.00
ATOM   4931  H4C PC    278     -24.436   9.249  21.470  1.00  0.00
ATOM   4932  C35 PC    278     -24.217   8.026  19.291  1.00  0.00
ATOM   4933  H5A PC    278     -24.822   8.919  19.237  1.00  0.00
ATOM   4934  H5B PC    278     -24.915   7.203  19.335  1.00  0.00
ATOM   4935  H5C PC    278     -23.598   7.833  18.427  1.00  0.00
ATOM   4936  O33 PC    278     -18.600   8.499  18.074  1.00  0.00
ATOM   4937  O34 PC    278     -20.217   8.465  16.159  1.00  0.00
ATOM   4938  O21 PC    278     -18.089   4.098  16.718  1.00  0.00
ATOM   4939  C21 PC    278     -17.174   4.887  16.271  1.00  0.00
ATOM   4940  O22 PC    278     -16.503   5.658  17.016  1.00  0.00
TER   
ATOM   4941  C12 OL    279     -17.108   4.857  14.714  1.00  0.00
ATOM   4942  H2R OL    279     -17.137   3.832  14.287  1.00  0.00
ATOM   4943  H2S OL    279     -16.293   5.555  14.428  1.00  0.00
ATOM   4944  C13 OL    279     -18.377   5.447  14.083  1.00  0.00
ATOM   4945  H3R OL    279     -18.577   6.472  14.461  1.00  0.00
ATOM   4946  H3S OL    279     -19.238   4.760  14.232  1.00  0.00
ATOM   4947  C14 OL    279     -18.281   5.628  12.513  1.00  0.00
ATOM   4948  H4R OL    279     -17.619   6.502  12.338  1.00  0.00
ATOM   4949  H4S OL    279     -19.245   5.922  12.044  1.00  0.00
ATOM   4950  C15 OL    279     -17.973   4.294  11.772  1.00  0.00
ATOM   4951  H5R OL    279     -18.489   3.388  12.157  1.00  0.00
ATOM   4952  H5S OL    279     -16.886   4.214  11.986  1.00  0.00
ATOM   4953  C16 OL    279     -18.273   4.310  10.221  1.00  0.00
ATOM   4954  H6R OL    279     -17.954   3.336   9.793  1.00  0.00
ATOM   4955  H6S OL    279     -17.651   5.121   9.785  1.00  0.00
ATOM   4956  C17 OL    279     -19.777   4.547   9.848  1.00  0.00
ATOM   4957  H7R OL    279     -19.912   4.510   8.746  1.00  0.00
ATOM   4958  H7S OL    279     -20.091   5.542  10.231  1.00  0.00
ATOM   4959  C18 OL    279     -20.789   3.482  10.399  1.00  0.00
ATOM   4960  H8R OL    279     -20.629   3.460  11.498  1.00  0.00
ATOM   4961  H8S OL    279     -20.650   2.470   9.964  1.00  0.00
ATOM   4962  C19 OL    279     -22.159   4.005  10.110  1.00  0.00
ATOM   4963  H9R OL    279     -22.513   4.661  10.918  1.00  0.00
ATOM   4964 C110 OL    279     -22.951   3.776   9.022  1.00  0.00
ATOM   4965 H10R OL    279     -23.888   4.342   8.911  1.00  0.00
ATOM   4966 C111 OL    279     -22.622   2.940   7.795  1.00  0.00
ATOM   4967 H11R OL    279     -23.526   2.315   7.630  1.00  0.00
ATOM   4968 H11S OL    279     -21.806   2.245   8.088  1.00  0.00
ATOM   4969 C112 OL    279     -22.373   3.679   6.442  1.00  0.00
ATOM   4970 H12R OL    279     -22.418   4.789   6.468  1.00  0.00
ATOM   4971 H12S OL    279     -23.086   3.345   5.658  1.00  0.00
ATOM   4972 C113 OL    279     -21.007   3.473   5.922  1.00  0.00
ATOM   4973 H13R OL    279     -20.625   2.490   6.273  1.00  0.00
ATOM   4974 H13S OL    279     -20.345   4.244   6.369  1.00  0.00
ATOM   4975 C114 OL    279     -20.900   3.624   4.387  1.00  0.00
ATOM   4976 H14R OL    279     -21.211   4.656   4.118  1.00  0.00
ATOM   4977 H14S OL    279     -21.581   2.850   3.974  1.00  0.00
ATOM   4978 C115 OL    279     -19.436   3.603   3.900  1.00  0.00
ATOM   4979 H15R OL    279     -18.981   4.450   4.456  1.00  0.00
ATOM   4980 H15S OL    279     -19.539   3.958   2.852  1.00  0.00
ATOM   4981 C116 OL    279     -18.722   2.320   3.935  1.00  0.00
ATOM   4982 H16R OL    279     -18.898   1.955   4.969  1.00  0.00
ATOM   4983 H16S OL    279     -17.637   2.303   3.696  1.00  0.00
ATOM   4984 C117 OL    279     -19.289   1.306   3.018  1.00  0.00
ATOM   4985 H17R OL    279     -20.394   1.256   3.119  1.00  0.00
ATOM   4986 H17S OL    279     -18.869   0.318   3.305  1.00  0.00
ATOM   4987 C118 OL    279     -19.024   1.633   1.510  1.00  0.00
ATOM   4988 H18R OL    279     -17.977   1.999   1.449  1.00  0.00
ATOM   4989 H18S OL    279     -19.703   2.395   1.070  1.00  0.00
ATOM   4990 H18T OL    279     -19.295   0.798   0.830  1.00  0.00
TER   
ATOM   4991 C116 PA    280       4.213 -18.302   1.085  1.00  0.00
ATOM   4992 H16R PA    280       4.797 -18.836   0.306  1.00  0.00
ATOM   4993 H16S PA    280       4.888 -18.101   1.944  1.00  0.00
ATOM   4994 H16T PA    280       3.843 -17.374   0.599  1.00  0.00
ATOM   4995 C115 PA    280       3.044 -19.178   1.528  1.00  0.00
ATOM   4996 H15R PA    280       2.696 -19.754   0.645  1.00  0.00
ATOM   4997 H15S PA    280       3.450 -19.974   2.188  1.00  0.00
ATOM   4998 C114 PA    280       1.865 -18.596   2.256  1.00  0.00
ATOM   4999 H14R PA    280       1.337 -17.851   1.624  1.00  0.00
ATOM   5000 H14S PA    280       1.167 -19.429   2.485  1.00  0.00
ATOM   5001 C113 PA    280       2.268 -17.795   3.525  1.00  0.00
ATOM   5002 H13R PA    280       3.014 -18.447   4.029  1.00  0.00
ATOM   5003 H13S PA    280       2.779 -16.880   3.157  1.00  0.00
ATOM   5004 C112 PA    280       1.005 -17.384   4.332  1.00  0.00
ATOM   5005 H12R PA    280       0.559 -16.528   3.783  1.00  0.00
ATOM   5006 H12S PA    280       0.345 -18.261   4.503  1.00  0.00
ATOM   5007 C111 PA    280       1.240 -17.061   5.838  1.00  0.00
ATOM   5008 H11R PA    280       1.683 -16.050   5.965  1.00  0.00
ATOM   5009 H11S PA    280       0.249 -17.030   6.340  1.00  0.00
ATOM   5010 C110 PA    280       2.003 -18.182   6.683  1.00  0.00
ATOM   5011 H10R PA    280       1.571 -18.332   7.696  1.00  0.00
ATOM   5012 H10S PA    280       1.840 -19.183   6.229  1.00  0.00
ATOM   5013  C19 PA    280       3.438 -17.833   7.064  1.00  0.00
ATOM   5014  H9R PA    280       3.893 -17.713   6.057  1.00  0.00
ATOM   5015  H9S PA    280       3.311 -16.882   7.625  1.00  0.00
ATOM   5016  C18 PA    280       4.223 -18.869   8.017  1.00  0.00
ATOM   5017  H8R PA    280       4.188 -19.908   7.626  1.00  0.00
ATOM   5018  H8S PA    280       5.243 -18.510   8.273  1.00  0.00
ATOM   5019  C17 PA    280       3.626 -18.956   9.445  1.00  0.00
ATOM   5020  H7R PA    280       2.558 -19.142   9.200  1.00  0.00
ATOM   5021  H7S PA    280       4.016 -19.762  10.103  1.00  0.00
ATOM   5022  C16 PA    280       3.645 -17.749  10.364  1.00  0.00
ATOM   5023  H6R PA    280       3.323 -16.805   9.874  1.00  0.00
ATOM   5024  H6S PA    280       2.914 -17.970  11.171  1.00  0.00
ATOM   5025  C15 PA    280       4.909 -17.418  11.047  1.00  0.00
ATOM   5026  H5R PA    280       5.681 -18.129  10.684  1.00  0.00
ATOM   5027  H5S PA    280       5.309 -16.448  10.682  1.00  0.00
ATOM   5028  C14 PA    280       4.878 -17.309  12.595  1.00  0.00
ATOM   5029  H4R PA    280       5.692 -16.604  12.868  1.00  0.00
ATOM   5030  H4S PA    280       3.921 -16.869  12.949  1.00  0.00
ATOM   5031  C13 PA    280       5.147 -18.696  13.309  1.00  0.00
ATOM   5032  H3R PA    280       4.268 -19.358  13.157  1.00  0.00
ATOM   5033  H3S PA    280       6.069 -19.141  12.878  1.00  0.00
ATOM   5034  C12 PA    280       5.231 -18.560  14.778  1.00  0.00
ATOM   5035  H2R PA    280       4.557 -17.761  15.153  1.00  0.00
ATOM   5036  H2S PA    280       5.047 -19.543  15.262  1.00  0.00
TER   
ATOM   5037  C11 PC    281       6.650 -18.149  15.280  1.00  0.00
ATOM   5038  O12 PC    281       7.564 -17.904  14.537  1.00  0.00
ATOM   5039  O11 PC    281       6.645 -18.240  16.573  1.00  0.00
ATOM   5040  C1  PC    281       7.657 -17.505  17.317  1.00  0.00
ATOM   5041  HR  PC    281       7.839 -18.106  18.233  1.00  0.00
ATOM   5042  HS  PC    281       8.607 -17.244  16.802  1.00  0.00
ATOM   5043  C2  PC    281       7.051 -16.076  17.637  1.00  0.00
ATOM   5044  HX  PC    281       7.618 -15.603  18.467  1.00  0.00
ATOM   5045  C3  PC    281       5.580 -16.048  18.115  1.00  0.00
ATOM   5046  HA  PC    281       4.954 -16.391  17.264  1.00  0.00
ATOM   5047  HB  PC    281       5.370 -16.771  18.933  1.00  0.00
ATOM   5048  O31 PC    281       5.260 -14.694  18.544  1.00  0.00
ATOM   5049  P31 PC    281       3.843 -14.076  18.199  1.00  0.00
ATOM   5050  O32 PC    281       2.996 -15.317  18.574  1.00  0.00
ATOM   5051  C31 PC    281       1.793 -15.146  19.255  1.00  0.00
ATOM   5052  H1A PC    281       1.974 -14.925  20.328  1.00  0.00
ATOM   5053  H1B PC    281       1.130 -14.330  18.895  1.00  0.00
ATOM   5054  C32 PC    281       0.881 -16.391  19.028  1.00  0.00
ATOM   5055  H2A PC    281      -0.138 -16.183  19.320  1.00  0.00
ATOM   5056  H2B PC    281       0.897 -16.566  17.962  1.00  0.00
ATOM   5057  N31 PC    281       1.319 -17.670  19.712  1.00  0.00
ATOM   5058  C33 PC    281       0.148 -18.688  19.659  1.00  0.00
ATOM   5059  H3A PC    281       0.298 -19.398  20.460  1.00  0.00
ATOM   5060  H3B PC    281      -0.750 -18.157  19.936  1.00  0.00
ATOM   5061  H3C PC    281       0.175 -19.271  18.751  1.00  0.00
ATOM   5062  C34 PC    281       2.521 -18.303  19.009  1.00  0.00
ATOM   5063  H4A PC    281       3.291 -17.650  18.625  1.00  0.00
ATOM   5064  H4B PC    281       3.091 -19.010  19.593  1.00  0.00
ATOM   5065  H4C PC    281       2.117 -18.905  18.209  1.00  0.00
ATOM   5066  C35 PC    281       1.524 -17.395  21.148  1.00  0.00
ATOM   5067  H5A PC    281       0.538 -17.273  21.571  1.00  0.00
ATOM   5068  H5B PC    281       2.294 -16.654  21.303  1.00  0.00
ATOM   5069  H5C PC    281       1.959 -18.223  21.688  1.00  0.00
ATOM   5070  O33 PC    281       3.677 -12.994  19.155  1.00  0.00
ATOM   5071  O34 PC    281       3.642 -13.837  16.717  1.00  0.00
ATOM   5072  O21 PC    281       7.244 -15.295  16.460  1.00  0.00
ATOM   5073  C21 PC    281       7.671 -14.038  16.542  1.00  0.00
ATOM   5074  O22 PC    281       7.854 -13.426  17.569  1.00  0.00
TER   
ATOM   5075  C12 OL    282       7.809 -13.486  15.217  1.00  0.00
ATOM   5076  H2R OL    282       8.596 -14.035  14.657  1.00  0.00
ATOM   5077  H2S OL    282       8.080 -12.413  15.325  1.00  0.00
ATOM   5078  C13 OL    282       6.545 -13.729  14.425  1.00  0.00
ATOM   5079  H3R OL    282       5.678 -13.306  14.976  1.00  0.00
ATOM   5080  H3S OL    282       6.292 -14.797  14.253  1.00  0.00
ATOM   5081  C14 OL    282       6.418 -12.941  13.047  1.00  0.00
ATOM   5082  H4R OL    282       7.351 -12.919  12.445  1.00  0.00
ATOM   5083  H4S OL    282       6.260 -11.846  13.147  1.00  0.00
ATOM   5084  C15 OL    282       5.415 -13.527  12.132  1.00  0.00
ATOM   5085  H5R OL    282       5.733 -14.589  12.069  1.00  0.00
ATOM   5086  H5S OL    282       5.601 -13.054  11.144  1.00  0.00
ATOM   5087  C16 OL    282       3.937 -13.289  12.490  1.00  0.00
ATOM   5088  H6R OL    282       3.714 -12.201  12.485  1.00  0.00
ATOM   5089  H6S OL    282       3.748 -13.688  13.510  1.00  0.00
ATOM   5090  C17 OL    282       2.961 -14.029  11.504  1.00  0.00
ATOM   5091  H7R OL    282       1.906 -13.891  11.824  1.00  0.00
ATOM   5092  H7S OL    282       3.147 -15.110  11.684  1.00  0.00
ATOM   5093  C18 OL    282       3.070 -13.685  10.063  1.00  0.00
ATOM   5094  H8R OL    282       2.252 -14.302   9.636  1.00  0.00
ATOM   5095  H8S OL    282       4.042 -14.114   9.736  1.00  0.00
ATOM   5096  C19 OL    282       2.864 -12.190   9.706  1.00  0.00
ATOM   5097  H9R OL    282       1.874 -11.901  10.087  1.00  0.00
ATOM   5098 C110 OL    282       3.680 -11.316   9.051  1.00  0.00
ATOM   5099 H10R OL    282       3.342 -10.274   8.963  1.00  0.00
ATOM   5100 C111 OL    282       5.076 -11.568   8.511  1.00  0.00
ATOM   5101 H11R OL    282       5.845 -11.606   9.312  1.00  0.00
ATOM   5102 H11S OL    282       5.345 -10.671   7.913  1.00  0.00
ATOM   5103 C112 OL    282       5.195 -12.697   7.458  1.00  0.00
ATOM   5104 H12R OL    282       4.443 -12.598   6.647  1.00  0.00
ATOM   5105 H12S OL    282       5.207 -13.699   7.937  1.00  0.00
ATOM   5106 C113 OL    282       6.621 -12.548   6.782  1.00  0.00
ATOM   5107 H13R OL    282       7.442 -12.845   7.469  1.00  0.00
ATOM   5108 H13S OL    282       6.731 -11.467   6.551  1.00  0.00
ATOM   5109 C114 OL    282       6.759 -13.509   5.659  1.00  0.00
ATOM   5110 H14R OL    282       5.852 -13.552   5.018  1.00  0.00
ATOM   5111 H14S OL    282       6.915 -14.532   6.064  1.00  0.00
ATOM   5112 C115 OL    282       7.805 -13.191   4.654  1.00  0.00
ATOM   5113 H15R OL    282       8.806 -13.014   5.103  1.00  0.00
ATOM   5114 H15S OL    282       7.531 -12.229   4.171  1.00  0.00
ATOM   5115 C116 OL    282       7.859 -14.081   3.423  1.00  0.00
ATOM   5116 H16R OL    282       8.784 -13.689   2.947  1.00  0.00
ATOM   5117 H16S OL    282       6.989 -13.881   2.762  1.00  0.00
ATOM   5118 C117 OL    282       7.830 -15.605   3.684  1.00  0.00
ATOM   5119 H17R OL    282       7.009 -15.825   4.400  1.00  0.00
ATOM   5120 H17S OL    282       8.788 -15.755   4.225  1.00  0.00
ATOM   5121 C118 OL    282       7.782 -16.519   2.444  1.00  0.00
ATOM   5122 H18R OL    282       7.539 -17.585   2.645  1.00  0.00
ATOM   5123 H18S OL    282       8.808 -16.532   2.017  1.00  0.00
ATOM   5124 H18T OL    282       7.031 -16.035   1.783  1.00  0.00
TER   
ATOM   5125 C116 PA    283      17.659   9.909  -0.444  1.00  0.00
ATOM   5126 H16R PA    283      18.054  10.716  -1.098  1.00  0.00
ATOM   5127 H16S PA    283      16.635  10.307  -0.281  1.00  0.00
ATOM   5128 H16T PA    283      17.612   9.041  -1.136  1.00  0.00
ATOM   5129 C115 PA    283      18.431   9.546   0.887  1.00  0.00
ATOM   5130 H15R PA    283      17.922   8.671   1.345  1.00  0.00
ATOM   5131 H15S PA    283      19.477   9.211   0.724  1.00  0.00
ATOM   5132 C114 PA    283      18.512  10.739   1.885  1.00  0.00
ATOM   5133 H14R PA    283      18.934  11.554   1.259  1.00  0.00
ATOM   5134 H14S PA    283      17.495  11.093   2.160  1.00  0.00
ATOM   5135 C113 PA    283      19.351  10.507   3.175  1.00  0.00
ATOM   5136 H13R PA    283      18.813   9.863   3.903  1.00  0.00
ATOM   5137 H13S PA    283      20.341  10.082   2.907  1.00  0.00
ATOM   5138 C112 PA    283      19.716  11.783   3.919  1.00  0.00
ATOM   5139 H12R PA    283      20.630  12.344   3.627  1.00  0.00
ATOM   5140 H12S PA    283      18.812  12.388   3.695  1.00  0.00
ATOM   5141 C111 PA    283      19.791  11.491   5.442  1.00  0.00
ATOM   5142 H11R PA    283      19.931  12.439   6.005  1.00  0.00
ATOM   5143 H11S PA    283      18.861  11.055   5.864  1.00  0.00
ATOM   5144 C110 PA    283      20.975  10.613   5.901  1.00  0.00
ATOM   5145 H10R PA    283      20.831  10.332   6.967  1.00  0.00
ATOM   5146 H10S PA    283      20.842   9.647   5.369  1.00  0.00
ATOM   5147  C19 PA    283      22.462  11.117   5.733  1.00  0.00
ATOM   5148  H9R PA    283      22.601  11.536   4.714  1.00  0.00
ATOM   5149  H9S PA    283      22.682  11.861   6.528  1.00  0.00
ATOM   5150  C18 PA    283      23.456   9.964   5.882  1.00  0.00
ATOM   5151  H8R PA    283      23.234   9.104   5.214  1.00  0.00
ATOM   5152  H8S PA    283      24.495  10.320   5.716  1.00  0.00
ATOM   5153  C17 PA    283      23.662   9.407   7.324  1.00  0.00
ATOM   5154  H7R PA    283      22.779   8.735   7.359  1.00  0.00
ATOM   5155  H7S PA    283      24.553   8.749   7.417  1.00  0.00
ATOM   5156  C16 PA    283      23.568  10.466   8.522  1.00  0.00
ATOM   5157  H6R PA    283      24.439  11.144   8.397  1.00  0.00
ATOM   5158  H6S PA    283      22.621  11.045   8.484  1.00  0.00
ATOM   5159  C15 PA    283      23.749   9.747   9.870  1.00  0.00
ATOM   5160  H5R PA    283      24.311   8.803   9.700  1.00  0.00
ATOM   5161  H5S PA    283      24.307  10.446  10.528  1.00  0.00
ATOM   5162  C14 PA    283      22.371   9.396  10.453  1.00  0.00
ATOM   5163  H4R PA    283      21.626  10.178  10.191  1.00  0.00
ATOM   5164  H4S PA    283      22.048   8.429  10.012  1.00  0.00
ATOM   5165  C13 PA    283      22.400   9.280  12.011  1.00  0.00
ATOM   5166  H3R PA    283      21.706   8.466  12.312  1.00  0.00
ATOM   5167  H3S PA    283      23.461   8.998  12.180  1.00  0.00
ATOM   5168  C12 PA    283      21.886  10.544  12.717  1.00  0.00
ATOM   5169  H2R PA    283      22.424  11.479  12.450  1.00  0.00
ATOM   5170  H2S PA    283      20.810  10.606  12.446  1.00  0.00
TER   
ATOM   5171  C11 PC    284      21.886  10.397  14.214  1.00  0.00
ATOM   5172  O12 PC    284      22.293   9.435  14.880  1.00  0.00
ATOM   5173  O11 PC    284      21.289  11.460  14.724  1.00  0.00
ATOM   5174  C1  PC    284      20.989  11.511  16.166  1.00  0.00
ATOM   5175  HR  PC    284      21.478  10.650  16.669  1.00  0.00
ATOM   5176  HS  PC    284      21.320  12.479  16.598  1.00  0.00
ATOM   5177  C2  PC    284      19.429  11.527  16.483  1.00  0.00
ATOM   5178  HX  PC    284      19.069  12.496  16.076  1.00  0.00
ATOM   5179  C3  PC    284      19.137  11.473  17.989  1.00  0.00
ATOM   5180  HA  PC    284      19.724  12.336  18.369  1.00  0.00
ATOM   5181  HB  PC    284      18.035  11.538  18.114  1.00  0.00
ATOM   5182  O31 PC    284      19.715  10.290  18.517  1.00  0.00
ATOM   5183  P31 PC    284      19.836   9.931  20.011  1.00  0.00
ATOM   5184  O32 PC    284      19.498   8.405  20.088  1.00  0.00
ATOM   5185  C31 PC    284      19.049   7.688  18.955  1.00  0.00
ATOM   5186  H1A PC    284      18.695   6.669  19.219  1.00  0.00
ATOM   5187  H1B PC    284      18.187   8.276  18.574  1.00  0.00
ATOM   5188  C32 PC    284      20.046   7.533  17.769  1.00  0.00
ATOM   5189  H2A PC    284      19.538   7.026  16.962  1.00  0.00
ATOM   5190  H2B PC    284      20.326   8.517  17.424  1.00  0.00
ATOM   5191  N31 PC    284      21.287   6.656  18.070  1.00  0.00
ATOM   5192  C33 PC    284      20.893   5.216  18.293  1.00  0.00
ATOM   5193  H3A PC    284      20.538   4.852  17.340  1.00  0.00
ATOM   5194  H3B PC    284      21.700   4.545  18.551  1.00  0.00
ATOM   5195  H3C PC    284      20.107   5.185  19.033  1.00  0.00
ATOM   5196  C34 PC    284      22.224   6.685  16.894  1.00  0.00
ATOM   5197  H4A PC    284      23.023   6.000  17.138  1.00  0.00
ATOM   5198  H4B PC    284      21.705   6.304  16.027  1.00  0.00
ATOM   5199  H4C PC    284      22.440   7.716  16.657  1.00  0.00
ATOM   5200  C35 PC    284      22.040   6.968  19.344  1.00  0.00
ATOM   5201  H5A PC    284      22.608   7.886  19.326  1.00  0.00
ATOM   5202  H5B PC    284      22.725   6.152  19.524  1.00  0.00
ATOM   5203  H5C PC    284      21.377   6.996  20.196  1.00  0.00
ATOM   5204  O33 PC    284      21.292  10.207  20.332  1.00  0.00
ATOM   5205  O34 PC    284      18.781  10.650  20.726  1.00  0.00
ATOM   5206  O21 PC    284      18.823  10.361  15.863  1.00  0.00
ATOM   5207  C21 PC    284      17.565  10.586  15.523  1.00  0.00
ATOM   5208  O22 PC    284      16.976  11.645  15.493  1.00  0.00
TER   
ATOM   5209  C12 OL    285      16.905   9.247  15.054  1.00  0.00
ATOM   5210  H2R OL    285      15.804   9.337  14.936  1.00  0.00
ATOM   5211  H2S OL    285      17.097   8.408  15.757  1.00  0.00
ATOM   5212  C13 OL    285      17.629   8.833  13.768  1.00  0.00
ATOM   5213  H3R OL    285      18.643   8.429  13.972  1.00  0.00
ATOM   5214  H3S OL    285      17.610   9.665  13.031  1.00  0.00
ATOM   5215  C14 OL    285      16.858   7.743  13.006  1.00  0.00
ATOM   5216  H4R OL    285      16.098   8.155  12.309  1.00  0.00
ATOM   5217  H4S OL    285      16.347   7.005  13.661  1.00  0.00
ATOM   5218  C15 OL    285      17.842   6.947  12.106  1.00  0.00
ATOM   5219  H5R OL    285      17.206   6.109  11.749  1.00  0.00
ATOM   5220  H5S OL    285      18.742   6.636  12.678  1.00  0.00
ATOM   5221  C16 OL    285      18.285   7.768  10.933  1.00  0.00
ATOM   5222  H6R OL    285      18.856   8.634  11.331  1.00  0.00
ATOM   5223  H6S OL    285      17.426   8.249  10.419  1.00  0.00
ATOM   5224  C17 OL    285      19.009   6.983   9.923  1.00  0.00
ATOM   5225  H7R OL    285      18.537   6.040   9.572  1.00  0.00
ATOM   5226  H7S OL    285      19.983   6.730  10.394  1.00  0.00
ATOM   5227  C18 OL    285      19.165   7.777   8.564  1.00  0.00
ATOM   5228  H8R OL    285      19.484   8.772   8.941  1.00  0.00
ATOM   5229  H8S OL    285      18.200   8.056   8.087  1.00  0.00
ATOM   5230  C19 OL    285      20.139   6.986   7.672  1.00  0.00
ATOM   5231  H9R OL    285      21.217   7.168   7.790  1.00  0.00
ATOM   5232 C110 OL    285      19.734   6.107   6.677  1.00  0.00
ATOM   5233 H10R OL    285      20.466   5.510   6.116  1.00  0.00
ATOM   5234 C111 OL    285      18.313   5.746   6.303  1.00  0.00
ATOM   5235 H11R OL    285      17.528   5.880   7.077  1.00  0.00
ATOM   5236 H11S OL    285      18.227   4.697   5.948  1.00  0.00
ATOM   5237 C112 OL    285      17.837   6.610   5.134  1.00  0.00
ATOM   5238 H12R OL    285      17.583   7.575   5.622  1.00  0.00
ATOM   5239 H12S OL    285      16.846   6.190   4.858  1.00  0.00
ATOM   5240 C113 OL    285      18.578   6.568   3.819  1.00  0.00
ATOM   5241 H13R OL    285      19.666   6.744   3.958  1.00  0.00
ATOM   5242 H13S OL    285      18.175   7.443   3.266  1.00  0.00
ATOM   5243 C114 OL    285      18.361   5.288   2.884  1.00  0.00
ATOM   5244 H14R OL    285      17.297   5.372   2.577  1.00  0.00
ATOM   5245 H14S OL    285      18.570   4.410   3.533  1.00  0.00
ATOM   5246 C115 OL    285      19.265   5.240   1.686  1.00  0.00
ATOM   5247 H15R OL    285      18.956   6.059   1.003  1.00  0.00
ATOM   5248 H15S OL    285      19.071   4.260   1.199  1.00  0.00
ATOM   5249 C116 OL    285      20.886   5.464   2.001  1.00  0.00
ATOM   5250 H16R OL    285      21.466   4.885   1.250  1.00  0.00
ATOM   5251 H16S OL    285      21.182   5.050   2.989  1.00  0.00
ATOM   5252 C117 OL    285      21.376   6.974   1.847  1.00  0.00
ATOM   5253 H17R OL    285      20.668   7.635   2.392  1.00  0.00
ATOM   5254 H17S OL    285      21.293   7.202   0.763  1.00  0.00
ATOM   5255 C118 OL    285      22.784   7.399   2.430  1.00  0.00
ATOM   5256 H18R OL    285      23.495   6.682   1.967  1.00  0.00
ATOM   5257 H18S OL    285      22.884   7.293   3.532  1.00  0.00
ATOM   5258 H18T OL    285      22.998   8.447   2.129  1.00  0.00
TER   
ATOM   5259 C116 PA    286      -1.117  28.561   1.228  1.00  0.00
ATOM   5260 H16R PA    286      -0.779  29.552   1.602  1.00  0.00
ATOM   5261 H16S PA    286      -2.110  28.599   0.732  1.00  0.00
ATOM   5262 H16T PA    286      -0.374  28.296   0.445  1.00  0.00
ATOM   5263 C115 PA    286      -1.147  27.580   2.366  1.00  0.00
ATOM   5264 H15R PA    286      -1.777  27.814   3.252  1.00  0.00
ATOM   5265 H15S PA    286      -1.490  26.657   1.852  1.00  0.00
ATOM   5266 C114 PA    286       0.298  27.327   2.818  1.00  0.00
ATOM   5267 H14R PA    286       0.957  27.164   1.939  1.00  0.00
ATOM   5268 H14S PA    286       0.610  28.299   3.258  1.00  0.00
ATOM   5269 C113 PA    286       0.427  26.072   3.834  1.00  0.00
ATOM   5270 H13R PA    286      -0.433  26.164   4.530  1.00  0.00
ATOM   5271 H13S PA    286       0.040  25.217   3.240  1.00  0.00
ATOM   5272 C112 PA    286       1.731  25.905   4.488  1.00  0.00
ATOM   5273 H12R PA    286       1.846  24.929   5.006  1.00  0.00
ATOM   5274 H12S PA    286       2.570  25.891   3.760  1.00  0.00
ATOM   5275 C111 PA    286       2.032  26.965   5.545  1.00  0.00
ATOM   5276 H11R PA    286       3.134  27.106   5.561  1.00  0.00
ATOM   5277 H11S PA    286       1.574  27.914   5.194  1.00  0.00
ATOM   5278 C110 PA    286       1.761  26.567   6.998  1.00  0.00
ATOM   5279 H10R PA    286       0.708  26.241   7.136  1.00  0.00
ATOM   5280 H10S PA    286       2.538  25.830   7.295  1.00  0.00
ATOM   5281  C19 PA    286       2.074  27.789   7.860  1.00  0.00
ATOM   5282  H9R PA    286       2.985  28.278   7.453  1.00  0.00
ATOM   5283  H9S PA    286       1.125  28.368   7.846  1.00  0.00
ATOM   5284  C18 PA    286       2.446  27.336   9.301  1.00  0.00
ATOM   5285  H8R PA    286       1.822  26.516   9.717  1.00  0.00
ATOM   5286  H8S PA    286       3.498  26.983   9.365  1.00  0.00
ATOM   5287  C17 PA    286       2.385  28.567  10.254  1.00  0.00
ATOM   5288  H7R PA    286       2.747  29.475   9.726  1.00  0.00
ATOM   5289  H7S PA    286       1.294  28.742  10.373  1.00  0.00
ATOM   5290  C16 PA    286       3.054  28.570  11.550  1.00  0.00
ATOM   5291  H6R PA    286       2.689  27.637  12.031  1.00  0.00
ATOM   5292  H6S PA    286       4.144  28.387  11.442  1.00  0.00
ATOM   5293  C15 PA    286       2.734  29.882  12.366  1.00  0.00
ATOM   5294  H5R PA    286       3.133  30.699  11.728  1.00  0.00
ATOM   5295  H5S PA    286       1.640  30.048  12.466  1.00  0.00
ATOM   5296  C14 PA    286       3.531  29.931  13.680  1.00  0.00
ATOM   5297  H4R PA    286       3.176  29.090  14.313  1.00  0.00
ATOM   5298  H4S PA    286       4.585  29.672  13.443  1.00  0.00
ATOM   5299  C13 PA    286       3.442  31.347  14.444  1.00  0.00
ATOM   5300  H3R PA    286       4.454  31.433  14.895  1.00  0.00
ATOM   5301  H3S PA    286       3.321  32.198  13.741  1.00  0.00
ATOM   5302  C12 PA    286       2.336  31.363  15.550  1.00  0.00
ATOM   5303  H2R PA    286       2.203  30.287  15.792  1.00  0.00
ATOM   5304  H2S PA    286       2.809  31.866  16.421  1.00  0.00
TER   
ATOM   5305  C11 PC    287       0.929  32.005  15.281  1.00  0.00
ATOM   5306  O12 PC    287       0.630  32.706  14.350  1.00  0.00
ATOM   5307  O11 PC    287       0.056  31.540  16.201  1.00  0.00
ATOM   5308  C1  PC    287      -1.184  32.123  16.160  1.00  0.00
ATOM   5309  HR  PC    287      -1.173  33.213  16.374  1.00  0.00
ATOM   5310  HS  PC    287      -1.539  32.029  15.111  1.00  0.00
ATOM   5311  C2  PC    287      -2.089  31.397  17.177  1.00  0.00
ATOM   5312  HX  PC    287      -3.022  31.998  17.219  1.00  0.00
ATOM   5313  C3  PC    287      -1.506  31.352  18.606  1.00  0.00
ATOM   5314  HA  PC    287      -1.113  32.334  18.947  1.00  0.00
ATOM   5315  HB  PC    287      -2.321  31.048  19.296  1.00  0.00
ATOM   5316  O31 PC    287      -0.532  30.355  18.797  1.00  0.00
ATOM   5317  P31 PC    287       0.235  30.171  20.115  1.00  0.00
ATOM   5318  O32 PC    287       1.113  28.888  19.680  1.00  0.00
ATOM   5319  C31 PC    287       1.739  28.765  18.402  1.00  0.00
ATOM   5320  H1A PC    287       1.839  29.752  17.902  1.00  0.00
ATOM   5321  H1B PC    287       2.781  28.385  18.463  1.00  0.00
ATOM   5322  C32 PC    287       0.974  27.730  17.525  1.00  0.00
ATOM   5323  H2A PC    287      -0.017  28.115  17.338  1.00  0.00
ATOM   5324  H2B PC    287       1.391  27.569  16.542  1.00  0.00
ATOM   5325  N31 PC    287       0.613  26.393  18.118  1.00  0.00
ATOM   5326  C33 PC    287       1.857  25.676  18.482  1.00  0.00
ATOM   5327  H3A PC    287       1.663  24.865  19.168  1.00  0.00
ATOM   5328  H3B PC    287       2.301  25.235  17.602  1.00  0.00
ATOM   5329  H3C PC    287       2.560  26.347  18.954  1.00  0.00
ATOM   5330  C34 PC    287      -0.312  26.333  19.329  1.00  0.00
ATOM   5331  H4A PC    287       0.153  26.721  20.223  1.00  0.00
ATOM   5332  H4B PC    287      -1.181  26.939  19.121  1.00  0.00
ATOM   5333  H4C PC    287      -0.556  25.324  19.629  1.00  0.00
ATOM   5334  C35 PC    287      -0.135  25.641  17.022  1.00  0.00
ATOM   5335  H5A PC    287      -1.078  26.120  16.806  1.00  0.00
ATOM   5336  H5B PC    287      -0.316  24.637  17.376  1.00  0.00
ATOM   5337  H5C PC    287       0.426  25.650  16.099  1.00  0.00
ATOM   5338  O33 PC    287       1.098  31.365  20.318  1.00  0.00
ATOM   5339  O34 PC    287      -0.704  29.763  21.212  1.00  0.00
ATOM   5340  O21 PC    287      -2.280  30.027  16.848  1.00  0.00
ATOM   5341  C21 PC    287      -3.073  29.783  15.844  1.00  0.00
ATOM   5342  O22 PC    287      -3.842  30.551  15.252  1.00  0.00
TER   
ATOM   5343  C12 OL    288      -2.930  28.258  15.383  1.00  0.00
ATOM   5344  H2R OL    288      -3.751  27.639  15.803  1.00  0.00
ATOM   5345  H2S OL    288      -2.009  27.821  15.824  1.00  0.00
ATOM   5346  C13 OL    288      -2.966  28.219  13.877  1.00  0.00
ATOM   5347  H3R OL    288      -3.404  29.089  13.342  1.00  0.00
ATOM   5348  H3S OL    288      -3.710  27.449  13.578  1.00  0.00
ATOM   5349  C14 OL    288      -1.559  27.865  13.293  1.00  0.00
ATOM   5350  H4R OL    288      -1.302  26.919  13.817  1.00  0.00
ATOM   5351  H4S OL    288      -0.842  28.656  13.602  1.00  0.00
ATOM   5352  C15 OL    288      -1.453  27.511  11.785  1.00  0.00
ATOM   5353  H5R OL    288      -1.684  26.455  11.530  1.00  0.00
ATOM   5354  H5S OL    288      -0.411  27.741  11.475  1.00  0.00
ATOM   5355  C16 OL    288      -2.327  28.384  10.886  1.00  0.00
ATOM   5356  H6R OL    288      -2.159  29.408  11.282  1.00  0.00
ATOM   5357  H6S OL    288      -3.377  28.047  11.021  1.00  0.00
ATOM   5358  C17 OL    288      -1.954  28.300   9.406  1.00  0.00
ATOM   5359  H7R OL    288      -1.963  27.249   9.044  1.00  0.00
ATOM   5360  H7S OL    288      -0.900  28.590   9.207  1.00  0.00
ATOM   5361  C18 OL    288      -2.875  29.245   8.555  1.00  0.00
ATOM   5362  H8R OL    288      -3.839  28.996   9.046  1.00  0.00
ATOM   5363  H8S OL    288      -2.748  28.755   7.565  1.00  0.00
ATOM   5364  C19 OL    288      -2.491  30.691   8.587  1.00  0.00
ATOM   5365  H9R OL    288      -2.362  31.026   9.627  1.00  0.00
ATOM   5366 C110 OL    288      -2.186  31.551   7.580  1.00  0.00
ATOM   5367 H10R OL    288      -1.848  32.585   7.737  1.00  0.00
ATOM   5368 C111 OL    288      -2.184  31.086   6.106  1.00  0.00
ATOM   5369 H11R OL    288      -2.235  31.917   5.371  1.00  0.00
ATOM   5370 H11S OL    288      -3.089  30.464   5.941  1.00  0.00
ATOM   5371 C112 OL    288      -0.927  30.178   5.756  1.00  0.00
ATOM   5372 H12R OL    288      -1.097  29.754   4.743  1.00  0.00
ATOM   5373 H12S OL    288      -0.763  29.254   6.351  1.00  0.00
ATOM   5374 C113 OL    288       0.443  30.841   5.864  1.00  0.00
ATOM   5375 H13R OL    288       1.178  30.101   5.480  1.00  0.00
ATOM   5376 H13S OL    288       0.617  30.958   6.955  1.00  0.00
ATOM   5377 C114 OL    288       0.690  32.200   5.215  1.00  0.00
ATOM   5378 H14R OL    288       1.742  32.442   5.477  1.00  0.00
ATOM   5379 H14S OL    288       0.062  32.990   5.679  1.00  0.00
ATOM   5380 C115 OL    288       0.344  32.200   3.719  1.00  0.00
ATOM   5381 H15R OL    288      -0.665  32.641   3.575  1.00  0.00
ATOM   5382 H15S OL    288       0.326  31.132   3.413  1.00  0.00
ATOM   5383 C116 OL    288       1.416  32.911   2.774  1.00  0.00
ATOM   5384 H16R OL    288       1.625  33.922   3.184  1.00  0.00
ATOM   5385 H16S OL    288       0.783  33.243   1.923  1.00  0.00
ATOM   5386 C117 OL    288       2.745  32.223   2.402  1.00  0.00
ATOM   5387 H17R OL    288       3.239  31.882   3.337  1.00  0.00
ATOM   5388 H17S OL    288       3.459  32.956   1.968  1.00  0.00
ATOM   5389 C118 OL    288       2.693  31.046   1.468  1.00  0.00
ATOM   5390 H18R OL    288       3.636  30.531   1.185  1.00  0.00
ATOM   5391 H18S OL    288       2.184  31.343   0.526  1.00  0.00
ATOM   5392 H18T OL    288       2.055  30.363   2.068  1.00  0.00
TER   
ATOM   5393 C116 PA    289     -19.836 -13.569   2.622  1.00  0.00
ATOM   5394 H16R PA    289     -19.424 -13.790   3.630  1.00  0.00
ATOM   5395 H16S PA    289     -19.035 -13.316   1.894  1.00  0.00
ATOM   5396 H16T PA    289     -20.096 -14.573   2.222  1.00  0.00
ATOM   5397 C115 PA    289     -21.138 -12.761   2.614  1.00  0.00
ATOM   5398 H15R PA    289     -21.593 -12.921   1.613  1.00  0.00
ATOM   5399 H15S PA    289     -21.725 -13.295   3.391  1.00  0.00
ATOM   5400 C114 PA    289     -20.914 -11.267   3.074  1.00  0.00
ATOM   5401 H14R PA    289     -20.298 -10.757   2.303  1.00  0.00
ATOM   5402 H14S PA    289     -21.883 -10.728   3.006  1.00  0.00
ATOM   5403 C113 PA    289     -20.239 -11.276   4.463  1.00  0.00
ATOM   5404 H13R PA    289     -20.386 -12.166   5.112  1.00  0.00
ATOM   5405 H13S PA    289     -19.161 -11.403   4.225  1.00  0.00
ATOM   5406 C112 PA    289     -20.417  -9.908   5.179  1.00  0.00
ATOM   5407 H12R PA    289     -20.293  -9.111   4.415  1.00  0.00
ATOM   5408 H12S PA    289     -21.474  -9.941   5.519  1.00  0.00
ATOM   5409 C111 PA    289     -19.559  -9.639   6.457  1.00  0.00
ATOM   5410 H11R PA    289     -18.567 -10.071   6.206  1.00  0.00
ATOM   5411 H11S PA    289     -19.460  -8.538   6.567  1.00  0.00
ATOM   5412 C110 PA    289     -19.912 -10.347   7.812  1.00  0.00
ATOM   5413 H10R PA    289     -20.040 -11.427   7.582  1.00  0.00
ATOM   5414 H10S PA    289     -19.082 -10.262   8.545  1.00  0.00
ATOM   5415  C19 PA    289     -21.209  -9.997   8.499  1.00  0.00
ATOM   5416  H9R PA    289     -21.095  -8.958   8.874  1.00  0.00
ATOM   5417  H9S PA    289     -22.071 -10.132   7.810  1.00  0.00
ATOM   5418  C18 PA    289     -21.407 -10.864   9.797  1.00  0.00
ATOM   5419  H8R PA    289     -21.128 -11.929   9.653  1.00  0.00
ATOM   5420  H8S PA    289     -20.700 -10.503  10.575  1.00  0.00
ATOM   5421  C17 PA    289     -22.868 -10.779  10.304  1.00  0.00
ATOM   5422  H7R PA    289     -23.196  -9.779  10.661  1.00  0.00
ATOM   5423  H7S PA    289     -23.463 -11.078   9.414  1.00  0.00
ATOM   5424  C16 PA    289     -23.164 -11.829  11.467  1.00  0.00
ATOM   5425  H6R PA    289     -24.062 -11.423  11.979  1.00  0.00
ATOM   5426  H6S PA    289     -23.369 -12.855  11.092  1.00  0.00
ATOM   5427  C15 PA    289     -21.927 -11.885  12.397  1.00  0.00
ATOM   5428  H5R PA    289     -21.118 -12.333  11.782  1.00  0.00
ATOM   5429  H5S PA    289     -21.619 -10.850  12.661  1.00  0.00
ATOM   5430  C14 PA    289     -22.100 -12.784  13.604  1.00  0.00
ATOM   5431  H4R PA    289     -22.977 -12.503  14.226  1.00  0.00
ATOM   5432  H4S PA    289     -22.228 -13.852  13.328  1.00  0.00
ATOM   5433  C13 PA    289     -20.846 -12.634  14.527  1.00  0.00
ATOM   5434  H3R PA    289     -19.870 -12.839  14.038  1.00  0.00
ATOM   5435  H3S PA    289     -20.754 -11.585  14.879  1.00  0.00
ATOM   5436  C12 PA    289     -20.831 -13.444  15.827  1.00  0.00
ATOM   5437  H2R PA    289     -21.847 -13.386  16.273  1.00  0.00
ATOM   5438  H2S PA    289     -20.781 -14.531  15.602  1.00  0.00
TER   
ATOM   5439  C11 PC    290     -19.716 -13.127  16.792  1.00  0.00
ATOM   5440  O12 PC    290     -18.557 -13.024  16.478  1.00  0.00
ATOM   5441  O11 PC    290     -20.211 -13.019  18.004  1.00  0.00
ATOM   5442  C1  PC    290     -19.328 -12.858  19.125  1.00  0.00
ATOM   5443  HR  PC    290     -19.583 -13.674  19.833  1.00  0.00
ATOM   5444  HS  PC    290     -18.252 -12.988  18.878  1.00  0.00
ATOM   5445  C2  PC    290     -19.447 -11.389  19.752  1.00  0.00
ATOM   5446  HX  PC    290     -18.579 -11.281  20.437  1.00  0.00
ATOM   5447  C3  PC    290     -20.733 -11.124  20.465  1.00  0.00
ATOM   5448  HA  PC    290     -21.613 -11.211  19.793  1.00  0.00
ATOM   5449  HB  PC    290     -20.863 -11.748  21.374  1.00  0.00
ATOM   5450  O31 PC    290     -20.697  -9.757  20.876  1.00  0.00
ATOM   5451  P31 PC    290     -22.067  -9.112  21.371  1.00  0.00
ATOM   5452  O32 PC    290     -22.819  -8.762  20.016  1.00  0.00
ATOM   5453  C31 PC    290     -22.046  -8.107  18.956  1.00  0.00
ATOM   5454  H1A PC    290     -21.663  -7.170  19.415  1.00  0.00
ATOM   5455  H1B PC    290     -21.122  -8.676  18.719  1.00  0.00
ATOM   5456  C32 PC    290     -22.869  -7.897  17.688  1.00  0.00
ATOM   5457  H2A PC    290     -23.795  -7.500  18.078  1.00  0.00
ATOM   5458  H2B PC    290     -22.548  -7.048  17.104  1.00  0.00
ATOM   5459  N31 PC    290     -23.185  -9.058  16.787  1.00  0.00
ATOM   5460  C33 PC    290     -23.777 -10.291  17.488  1.00  0.00
ATOM   5461  H3A PC    290     -23.753 -11.199  16.903  1.00  0.00
ATOM   5462  H3B PC    290     -23.247 -10.409  18.422  1.00  0.00
ATOM   5463  H3C PC    290     -24.764 -10.090  17.879  1.00  0.00
ATOM   5464  C34 PC    290     -24.158  -8.453  15.744  1.00  0.00
ATOM   5465  H4A PC    290     -23.651  -7.673  15.195  1.00  0.00
ATOM   5466  H4B PC    290     -24.507  -9.199  15.045  1.00  0.00
ATOM   5467  H4C PC    290     -25.055  -8.090  16.221  1.00  0.00
ATOM   5468  C35 PC    290     -22.001  -9.431  15.987  1.00  0.00
ATOM   5469  H5A PC    290     -21.274  -9.914  16.623  1.00  0.00
ATOM   5470  H5B PC    290     -21.668  -8.515  15.521  1.00  0.00
ATOM   5471  H5C PC    290     -22.304 -10.181  15.271  1.00  0.00
ATOM   5472  O33 PC    290     -22.877 -10.090  22.130  1.00  0.00
ATOM   5473  O34 PC    290     -21.731  -7.814  21.958  1.00  0.00
ATOM   5474  O21 PC    290     -19.305 -10.490  18.690  1.00  0.00
ATOM   5475  C21 PC    290     -18.091  -9.894  18.580  1.00  0.00
ATOM   5476  O22 PC    290     -17.052 -10.308  19.054  1.00  0.00
TER   
ATOM   5477  C12 OL    291     -18.326  -8.529  17.775  1.00  0.00
ATOM   5478  H2R OL    291     -17.370  -8.023  18.026  1.00  0.00
ATOM   5479  H2S OL    291     -19.251  -7.965  18.023  1.00  0.00
ATOM   5480  C13 OL    291     -18.384  -9.013  16.261  1.00  0.00
ATOM   5481  H3R OL    291     -19.120  -9.815  16.039  1.00  0.00
ATOM   5482  H3S OL    291     -17.402  -9.504  16.091  1.00  0.00
ATOM   5483  C14 OL    291     -18.425  -7.788  15.373  1.00  0.00
ATOM   5484  H4R OL    291     -17.559  -7.126  15.587  1.00  0.00
ATOM   5485  H4S OL    291     -19.254  -7.105  15.657  1.00  0.00
ATOM   5486  C15 OL    291     -18.505  -8.036  13.885  1.00  0.00
ATOM   5487  H5R OL    291     -19.383  -8.646  13.583  1.00  0.00
ATOM   5488  H5S OL    291     -17.679  -8.691  13.536  1.00  0.00
ATOM   5489  C16 OL    291     -18.506  -6.689  13.041  1.00  0.00
ATOM   5490  H6R OL    291     -17.542  -6.189  13.276  1.00  0.00
ATOM   5491  H6S OL    291     -19.343  -6.045  13.386  1.00  0.00
ATOM   5492  C17 OL    291     -18.520  -6.881  11.533  1.00  0.00
ATOM   5493  H7R OL    291     -17.795  -7.688  11.297  1.00  0.00
ATOM   5494  H7S OL    291     -18.177  -5.929  11.075  1.00  0.00
ATOM   5495  C18 OL    291     -19.857  -7.236  10.879  1.00  0.00
ATOM   5496  H8R OL    291     -20.283  -8.058  11.493  1.00  0.00
ATOM   5497  H8S OL    291     -19.716  -7.627   9.848  1.00  0.00
ATOM   5498  C19 OL    291     -20.937  -6.251  10.881  1.00  0.00
ATOM   5499  H9R OL    291     -21.504  -6.078  11.808  1.00  0.00
ATOM   5500 C110 OL    291     -21.457  -5.648   9.792  1.00  0.00
ATOM   5501 H10R OL    291     -22.209  -4.846   9.800  1.00  0.00
ATOM   5502 C111 OL    291     -21.078  -5.801   8.351  1.00  0.00
ATOM   5503 H11R OL    291     -20.554  -6.755   8.127  1.00  0.00
ATOM   5504 H11S OL    291     -20.204  -5.140   8.170  1.00  0.00
ATOM   5505 C112 OL    291     -22.167  -5.576   7.305  1.00  0.00
ATOM   5506 H12R OL    291     -22.387  -4.490   7.232  1.00  0.00
ATOM   5507 H12S OL    291     -23.007  -6.245   7.590  1.00  0.00
ATOM   5508 C113 OL    291     -21.577  -6.103   5.953  1.00  0.00
ATOM   5509 H13R OL    291     -21.025  -7.064   6.035  1.00  0.00
ATOM   5510 H13S OL    291     -20.761  -5.407   5.665  1.00  0.00
ATOM   5511 C114 OL    291     -22.485  -6.251   4.704  1.00  0.00
ATOM   5512 H14R OL    291     -23.205  -5.409   4.796  1.00  0.00
ATOM   5513 H14S OL    291     -23.112  -7.166   4.766  1.00  0.00
ATOM   5514 C115 OL    291     -21.667  -6.194   3.388  1.00  0.00
ATOM   5515 H15R OL    291     -20.739  -6.804   3.345  1.00  0.00
ATOM   5516 H15S OL    291     -21.485  -5.155   3.041  1.00  0.00
ATOM   5517 C116 OL    291     -22.570  -6.802   2.278  1.00  0.00
ATOM   5518 H16R OL    291     -23.538  -6.257   2.286  1.00  0.00
ATOM   5519 H16S OL    291     -22.743  -7.857   2.581  1.00  0.00
ATOM   5520 C117 OL    291     -21.988  -6.783   0.835  1.00  0.00
ATOM   5521 H17R OL    291     -21.807  -5.711   0.606  1.00  0.00
ATOM   5522 H17S OL    291     -22.702  -7.006   0.013  1.00  0.00
ATOM   5523 C118 OL    291     -20.715  -7.560   0.711  1.00  0.00
ATOM   5524 H18R OL    291     -20.831  -8.620   1.025  1.00  0.00
ATOM   5525 H18S OL    291     -19.996  -7.130   1.440  1.00  0.00
ATOM   5526 H18T OL    291     -20.322  -7.577  -0.328  1.00  0.00
TER   
ATOM   5527 C116 PA    292      -9.993  26.511   2.427  1.00  0.00
ATOM   5528 H16R PA    292      -8.980  26.878   2.700  1.00  0.00
ATOM   5529 H16S PA    292     -10.252  26.755   1.375  1.00  0.00
ATOM   5530 H16T PA    292      -9.956  25.416   2.613  1.00  0.00
ATOM   5531 C115 PA    292     -11.108  27.000   3.281  1.00  0.00
ATOM   5532 H15R PA    292     -11.133  28.083   3.031  1.00  0.00
ATOM   5533 H15S PA    292     -12.023  26.484   2.919  1.00  0.00
ATOM   5534 C114 PA    292     -11.074  26.764   4.825  1.00  0.00
ATOM   5535 H14R PA    292     -12.075  26.447   5.191  1.00  0.00
ATOM   5536 H14S PA    292     -10.432  25.887   5.054  1.00  0.00
ATOM   5537 C113 PA    292     -10.481  27.846   5.685  1.00  0.00
ATOM   5538 H13R PA    292     -10.945  28.822   5.427  1.00  0.00
ATOM   5539 H13S PA    292     -10.831  27.542   6.695  1.00  0.00
ATOM   5540 C112 PA    292      -8.973  28.104   5.496  1.00  0.00
ATOM   5541 H12R PA    292      -8.519  27.135   5.794  1.00  0.00
ATOM   5542 H12S PA    292      -8.643  28.178   4.437  1.00  0.00
ATOM   5543 C111 PA    292      -8.439  29.202   6.424  1.00  0.00
ATOM   5544 H11R PA    292      -7.393  29.557   6.303  1.00  0.00
ATOM   5545 H11S PA    292      -8.988  30.148   6.231  1.00  0.00
ATOM   5546 C110 PA    292      -8.594  28.783   7.928  1.00  0.00
ATOM   5547 H10R PA    292      -9.672  28.805   8.197  1.00  0.00
ATOM   5548 H10S PA    292      -8.180  27.781   8.171  1.00  0.00
ATOM   5549  C19 PA    292      -8.010  29.875   8.880  1.00  0.00
ATOM   5550  H9R PA    292      -7.062  30.241   8.431  1.00  0.00
ATOM   5551  H9S PA    292      -8.697  30.747   8.871  1.00  0.00
ATOM   5552  C18 PA    292      -7.901  29.512  10.380  1.00  0.00
ATOM   5553  H8R PA    292      -7.202  28.648  10.391  1.00  0.00
ATOM   5554  H8S PA    292      -7.541  30.468  10.814  1.00  0.00
ATOM   5555  C17 PA    292      -9.271  29.073  10.934  1.00  0.00
ATOM   5556  H7R PA    292      -9.942  29.954  10.849  1.00  0.00
ATOM   5557  H7S PA    292      -9.609  28.152  10.412  1.00  0.00
ATOM   5558  C16 PA    292      -9.221  28.838  12.435  1.00  0.00
ATOM   5559  H6R PA    292      -8.563  27.992  12.725  1.00  0.00
ATOM   5560  H6S PA    292      -8.745  29.714  12.925  1.00  0.00
ATOM   5561  C15 PA    292     -10.594  28.434  13.088  1.00  0.00
ATOM   5562  H5R PA    292     -10.990  27.651  12.408  1.00  0.00
ATOM   5563  H5S PA    292     -10.166  28.050  14.038  1.00  0.00
ATOM   5564  C14 PA    292     -11.553  29.573  13.404  1.00  0.00
ATOM   5565  H4R PA    292     -10.944  30.383  13.859  1.00  0.00
ATOM   5566  H4S PA    292     -12.093  29.946  12.508  1.00  0.00
ATOM   5567  C13 PA    292     -12.825  29.189  14.286  1.00  0.00
ATOM   5568  H3R PA    292     -13.263  28.277  13.827  1.00  0.00
ATOM   5569  H3S PA    292     -12.267  28.837  15.180  1.00  0.00
ATOM   5570  C12 PA    292     -13.831  30.337  14.490  1.00  0.00
ATOM   5571  H2R PA    292     -13.325  31.274  14.805  1.00  0.00
ATOM   5572  H2S PA    292     -14.394  30.516  13.549  1.00  0.00
TER   
ATOM   5573  C11 PC    293     -14.939  29.945  15.380  1.00  0.00
ATOM   5574  O12 PC    293     -15.976  29.427  14.996  1.00  0.00
ATOM   5575  O11 PC    293     -14.584  30.216  16.652  1.00  0.00
ATOM   5576  C1  PC    293     -15.404  29.751  17.765  1.00  0.00
ATOM   5577  HR  PC    293     -15.722  30.638  18.354  1.00  0.00
ATOM   5578  HS  PC    293     -16.308  29.152  17.523  1.00  0.00
ATOM   5579  C2  PC    293     -14.577  28.821  18.784  1.00  0.00
ATOM   5580  HX  PC    293     -15.265  28.597  19.628  1.00  0.00
ATOM   5581  C3  PC    293     -13.392  29.507  19.459  1.00  0.00
ATOM   5582  HA  PC    293     -12.554  29.852  18.816  1.00  0.00
ATOM   5583  HB  PC    293     -13.857  30.370  19.981  1.00  0.00
ATOM   5584  O31 PC    293     -12.978  28.682  20.595  1.00  0.00
ATOM   5585  P31 PC    293     -11.445  28.312  20.736  1.00  0.00
ATOM   5586  O32 PC    293     -11.228  27.456  19.399  1.00  0.00
ATOM   5587  C31 PC    293     -10.078  26.651  19.352  1.00  0.00
ATOM   5588  H1A PC    293      -9.702  26.243  20.314  1.00  0.00
ATOM   5589  H1B PC    293     -10.278  25.724  18.774  1.00  0.00
ATOM   5590  C32 PC    293      -8.936  27.429  18.581  1.00  0.00
ATOM   5591  H2A PC    293      -8.475  28.103  19.288  1.00  0.00
ATOM   5592  H2B PC    293      -8.129  26.741  18.375  1.00  0.00
ATOM   5593  N31 PC    293      -9.393  28.122  17.282  1.00  0.00
ATOM   5594  C33 PC    293     -10.458  27.256  16.587  1.00  0.00
ATOM   5595  H3A PC    293     -10.172  26.216  16.528  1.00  0.00
ATOM   5596  H3B PC    293     -11.358  27.520  17.123  1.00  0.00
ATOM   5597  H3C PC    293     -10.527  27.629  15.576  1.00  0.00
ATOM   5598  C34 PC    293      -9.867  29.527  17.519  1.00  0.00
ATOM   5599  H4A PC    293     -10.659  29.436  18.248  1.00  0.00
ATOM   5600  H4B PC    293      -9.034  30.050  17.965  1.00  0.00
ATOM   5601  H4C PC    293     -10.235  29.947  16.594  1.00  0.00
ATOM   5602  C35 PC    293      -8.131  28.107  16.353  1.00  0.00
ATOM   5603  H5A PC    293      -7.312  28.681  16.761  1.00  0.00
ATOM   5604  H5B PC    293      -8.320  28.699  15.469  1.00  0.00
ATOM   5605  H5C PC    293      -7.794  27.103  16.140  1.00  0.00
ATOM   5606  O33 PC    293     -10.600  29.505  20.629  1.00  0.00
ATOM   5607  O34 PC    293     -11.264  27.556  21.966  1.00  0.00
ATOM   5608  O21 PC    293     -14.098  27.645  18.112  1.00  0.00
ATOM   5609  C21 PC    293     -14.909  26.676  17.814  1.00  0.00
ATOM   5610  O22 PC    293     -16.116  26.644  17.928  1.00  0.00
TER   
ATOM   5611  C12 OL    294     -13.955  25.548  17.316  1.00  0.00
ATOM   5612  H2R OL    294     -14.512  24.592  17.409  1.00  0.00
ATOM   5613  H2S OL    294     -13.184  25.461  18.111  1.00  0.00
ATOM   5614  C13 OL    294     -13.558  25.789  15.845  1.00  0.00
ATOM   5615  H3R OL    294     -12.783  25.040  15.580  1.00  0.00
ATOM   5616  H3S OL    294     -13.153  26.808  15.664  1.00  0.00
ATOM   5617  C14 OL    294     -14.729  25.683  14.815  1.00  0.00
ATOM   5618  H4R OL    294     -15.251  26.661  14.739  1.00  0.00
ATOM   5619  H4S OL    294     -15.471  24.908  15.102  1.00  0.00
ATOM   5620  C15 OL    294     -14.159  25.344  13.413  1.00  0.00
ATOM   5621  H5R OL    294     -14.004  24.244  13.435  1.00  0.00
ATOM   5622  H5S OL    294     -13.146  25.772  13.251  1.00  0.00
ATOM   5623  C16 OL    294     -15.189  25.572  12.331  1.00  0.00
ATOM   5624  H6R OL    294     -15.571  26.600  12.511  1.00  0.00
ATOM   5625  H6S OL    294     -15.945  24.769  12.462  1.00  0.00
ATOM   5626  C17 OL    294     -14.549  25.585  10.938  1.00  0.00
ATOM   5627  H7R OL    294     -15.349  25.805  10.200  1.00  0.00
ATOM   5628  H7S OL    294     -14.010  24.624  10.794  1.00  0.00
ATOM   5629  C18 OL    294     -13.439  26.636  10.617  1.00  0.00
ATOM   5630  H8R OL    294     -13.226  26.380   9.557  1.00  0.00
ATOM   5631  H8S OL    294     -12.517  26.334  11.160  1.00  0.00
ATOM   5632  C19 OL    294     -13.818  28.046  10.839  1.00  0.00
ATOM   5633  H9R OL    294     -13.947  28.199  11.921  1.00  0.00
ATOM   5634 C110 OL    294     -14.169  29.009   9.925  1.00  0.00
ATOM   5635 H10R OL    294     -14.626  29.936  10.300  1.00  0.00
ATOM   5636 C111 OL    294     -14.222  28.701   8.396  1.00  0.00
ATOM   5637 H11R OL    294     -15.186  28.429   7.916  1.00  0.00
ATOM   5638 H11S OL    294     -13.475  27.886   8.288  1.00  0.00
ATOM   5639 C112 OL    294     -13.682  29.884   7.673  1.00  0.00
ATOM   5640 H12R OL    294     -12.572  29.921   7.634  1.00  0.00
ATOM   5641 H12S OL    294     -14.144  30.810   8.076  1.00  0.00
ATOM   5642 C113 OL    294     -14.036  29.837   6.080  1.00  0.00
ATOM   5643 H13R OL    294     -15.094  30.175   6.050  1.00  0.00
ATOM   5644 H13S OL    294     -13.996  28.767   5.787  1.00  0.00
ATOM   5645 C114 OL    294     -13.212  30.738   5.120  1.00  0.00
ATOM   5646 H14R OL    294     -12.134  30.509   5.260  1.00  0.00
ATOM   5647 H14S OL    294     -13.155  31.789   5.476  1.00  0.00
ATOM   5648 C115 OL    294     -13.655  30.534   3.645  1.00  0.00
ATOM   5649 H15R OL    294     -14.748  30.663   3.496  1.00  0.00
ATOM   5650 H15S OL    294     -13.345  29.482   3.469  1.00  0.00
ATOM   5651 C116 OL    294     -12.888  31.471   2.726  1.00  0.00
ATOM   5652 H16R OL    294     -11.838  31.214   2.472  1.00  0.00
ATOM   5653 H16S OL    294     -12.929  32.521   3.088  1.00  0.00
ATOM   5654 C117 OL    294     -13.608  31.394   1.340  1.00  0.00
ATOM   5655 H17R OL    294     -13.225  32.260   0.758  1.00  0.00
ATOM   5656 H17S OL    294     -14.666  31.653   1.557  1.00  0.00
ATOM   5657 C118 OL    294     -13.609  30.071   0.529  1.00  0.00
ATOM   5658 H18R OL    294     -12.561  29.738   0.371  1.00  0.00
ATOM   5659 H18S OL    294     -14.135  30.199  -0.441  1.00  0.00
ATOM   5660 H18T OL    294     -14.189  29.299   1.079  1.00  0.00
TER   
ATOM   5661 C116 PA    295     -15.810 -13.478   0.909  1.00  0.00
ATOM   5662 H16R PA    295     -16.295 -12.974   1.772  1.00  0.00
ATOM   5663 H16S PA    295     -16.355 -12.857   0.166  1.00  0.00
ATOM   5664 H16T PA    295     -14.756 -13.131   0.862  1.00  0.00
ATOM   5665 C115 PA    295     -16.106 -15.003   0.884  1.00  0.00
ATOM   5666 H15R PA    295     -17.197 -15.169   1.012  1.00  0.00
ATOM   5667 H15S PA    295     -15.842 -15.247  -0.167  1.00  0.00
ATOM   5668 C114 PA    295     -15.434 -16.022   1.810  1.00  0.00
ATOM   5669 H14R PA    295     -15.611 -17.058   1.452  1.00  0.00
ATOM   5670 H14S PA    295     -14.375 -15.772   1.588  1.00  0.00
ATOM   5671 C113 PA    295     -15.838 -15.824   3.253  1.00  0.00
ATOM   5672 H13R PA    295     -15.947 -14.733   3.433  1.00  0.00
ATOM   5673 H13S PA    295     -16.802 -16.376   3.284  1.00  0.00
ATOM   5674 C112 PA    295     -14.777 -16.330   4.273  1.00  0.00
ATOM   5675 H12R PA    295     -14.493 -17.395   4.131  1.00  0.00
ATOM   5676 H12S PA    295     -13.842 -15.732   4.211  1.00  0.00
ATOM   5677 C111 PA    295     -15.475 -16.391   5.666  1.00  0.00
ATOM   5678 H11R PA    295     -16.430 -15.823   5.675  1.00  0.00
ATOM   5679 H11S PA    295     -15.741 -17.443   5.903  1.00  0.00
ATOM   5680 C110 PA    295     -14.719 -15.905   6.852  1.00  0.00
ATOM   5681 H10R PA    295     -13.758 -16.456   6.933  1.00  0.00
ATOM   5682 H10S PA    295     -14.561 -14.819   6.677  1.00  0.00
ATOM   5683  C19 PA    295     -15.660 -16.076   8.063  1.00  0.00
ATOM   5684  H9R PA    295     -16.567 -15.439   7.989  1.00  0.00
ATOM   5685  H9S PA    295     -15.955 -17.146   8.116  1.00  0.00
ATOM   5686  C18 PA    295     -14.982 -15.616   9.363  1.00  0.00
ATOM   5687  H8R PA    295     -13.912 -15.916   9.399  1.00  0.00
ATOM   5688  H8S PA    295     -15.068 -14.509   9.309  1.00  0.00
ATOM   5689  C17 PA    295     -15.800 -16.189  10.520  1.00  0.00
ATOM   5690  H7R PA    295     -16.765 -15.666  10.350  1.00  0.00
ATOM   5691  H7S PA    295     -15.866 -17.296  10.451  1.00  0.00
ATOM   5692  C16 PA    295     -15.188 -15.858  11.804  1.00  0.00
ATOM   5693  H6R PA    295     -14.099 -16.071  11.757  1.00  0.00
ATOM   5694  H6S PA    295     -15.226 -14.752  11.907  1.00  0.00
ATOM   5695  C15 PA    295     -15.774 -16.515  13.044  1.00  0.00
ATOM   5696  H5R PA    295     -15.160 -16.279  13.939  1.00  0.00
ATOM   5697  H5S PA    295     -16.841 -16.227  13.155  1.00  0.00
ATOM   5698  C14 PA    295     -15.773 -18.059  12.997  1.00  0.00
ATOM   5699  H4R PA    295     -16.553 -18.342  12.258  1.00  0.00
ATOM   5700  H4S PA    295     -14.768 -18.447  12.726  1.00  0.00
ATOM   5701  C13 PA    295     -16.156 -18.860  14.286  1.00  0.00
ATOM   5702  H3R PA    295     -17.204 -18.532  14.455  1.00  0.00
ATOM   5703  H3S PA    295     -16.224 -19.939  14.030  1.00  0.00
ATOM   5704  C12 PA    295     -15.268 -18.477  15.479  1.00  0.00
ATOM   5705  H2R PA    295     -15.479 -17.430  15.785  1.00  0.00
ATOM   5706  H2S PA    295     -15.565 -19.093  16.354  1.00  0.00
TER   
ATOM   5707  C11 PC    296     -13.785 -18.671  15.186  1.00  0.00
ATOM   5708  O12 PC    296     -13.339 -19.802  15.032  1.00  0.00
ATOM   5709  O11 PC    296     -13.159 -17.534  15.294  1.00  0.00
ATOM   5710  C1  PC    296     -11.718 -17.599  15.379  1.00  0.00
ATOM   5711  HR  PC    296     -11.421 -18.307  16.183  1.00  0.00
ATOM   5712  HS  PC    296     -11.303 -17.974  14.419  1.00  0.00
ATOM   5713  C2  PC    296     -11.018 -16.232  15.420  1.00  0.00
ATOM   5714  HX  PC    296      -9.970 -16.349  15.071  1.00  0.00
ATOM   5715  C3  PC    296     -10.949 -15.453  16.793  1.00  0.00
ATOM   5716  HA  PC    296     -10.769 -16.233  17.564  1.00  0.00
ATOM   5717  HB  PC    296     -10.137 -14.703  16.680  1.00  0.00
ATOM   5718  O31 PC    296     -12.231 -14.751  16.902  1.00  0.00
ATOM   5719  P31 PC    296     -12.593 -14.320  18.392  1.00  0.00
ATOM   5720  O32 PC    296     -13.724 -15.260  18.898  1.00  0.00
ATOM   5721  C31 PC    296     -14.864 -15.496  18.025  1.00  0.00
ATOM   5722  H1A PC    296     -15.143 -14.651  17.361  1.00  0.00
ATOM   5723  H1B PC    296     -14.681 -16.404  17.411  1.00  0.00
ATOM   5724  C32 PC    296     -16.265 -15.849  18.816  1.00  0.00
ATOM   5725  H2A PC    296     -16.960 -16.026  18.008  1.00  0.00
ATOM   5726  H2B PC    296     -16.131 -16.857  19.179  1.00  0.00
ATOM   5727  N31 PC    296     -16.826 -14.878  19.836  1.00  0.00
ATOM   5728  C33 PC    296     -15.977 -14.815  21.065  1.00  0.00
ATOM   5729  H3A PC    296     -16.223 -13.964  21.682  1.00  0.00
ATOM   5730  H3B PC    296     -15.997 -15.748  21.610  1.00  0.00
ATOM   5731  H3C PC    296     -14.967 -14.550  20.791  1.00  0.00
ATOM   5732  C34 PC    296     -16.886 -13.511  19.181  1.00  0.00
ATOM   5733  H4A PC    296     -15.962 -13.293  18.666  1.00  0.00
ATOM   5734  H4B PC    296     -17.602 -13.517  18.373  1.00  0.00
ATOM   5735  H4C PC    296     -17.208 -12.793  19.922  1.00  0.00
ATOM   5736  C35 PC    296     -18.171 -15.284  20.249  1.00  0.00
ATOM   5737  H5A PC    296     -18.587 -15.847  19.426  1.00  0.00
ATOM   5738  H5B PC    296     -18.719 -14.398  20.533  1.00  0.00
ATOM   5739  H5C PC    296     -18.051 -15.959  21.083  1.00  0.00
ATOM   5740  O33 PC    296     -11.449 -14.392  19.327  1.00  0.00
ATOM   5741  O34 PC    296     -13.197 -12.933  18.309  1.00  0.00
ATOM   5742  O21 PC    296     -11.712 -15.507  14.429  1.00  0.00
ATOM   5743  C21 PC    296     -11.088 -14.446  13.927  1.00  0.00
ATOM   5744  O22 PC    296     -10.016 -13.973  14.400  1.00  0.00
TER   
ATOM   5745  C12 OL    297     -11.988 -13.789  12.885  1.00  0.00
ATOM   5746  H2R OL    297     -13.068 -14.047  12.864  1.00  0.00
ATOM   5747  H2S OL    297     -11.624 -14.173  11.908  1.00  0.00
ATOM   5748  C13 OL    297     -11.657 -12.234  12.855  1.00  0.00
ATOM   5749  H3R OL    297     -10.621 -12.106  12.476  1.00  0.00
ATOM   5750  H3S OL    297     -11.791 -11.983  13.929  1.00  0.00
ATOM   5751  C14 OL    297     -12.678 -11.563  11.952  1.00  0.00
ATOM   5752  H4R OL    297     -12.522 -10.464  11.993  1.00  0.00
ATOM   5753  H4S OL    297     -13.639 -11.915  12.384  1.00  0.00
ATOM   5754  C15 OL    297     -12.497 -11.836  10.408  1.00  0.00
ATOM   5755  H5R OL    297     -12.550 -12.922  10.181  1.00  0.00
ATOM   5756  H5S OL    297     -11.523 -11.505   9.989  1.00  0.00
ATOM   5757  C16 OL    297     -13.461 -11.067   9.515  1.00  0.00
ATOM   5758  H6R OL    297     -13.148 -10.002   9.536  1.00  0.00
ATOM   5759  H6S OL    297     -14.426 -11.250  10.034  1.00  0.00
ATOM   5760  C17 OL    297     -13.441 -11.578   8.083  1.00  0.00
ATOM   5761  H7R OL    297     -14.244 -11.049   7.528  1.00  0.00
ATOM   5762  H7S OL    297     -13.466 -12.688   8.041  1.00  0.00
ATOM   5763  C18 OL    297     -12.168 -11.226   7.224  1.00  0.00
ATOM   5764  H8R OL    297     -11.277 -11.614   7.762  1.00  0.00
ATOM   5765  H8S OL    297     -12.092 -10.120   7.293  1.00  0.00
ATOM   5766  C19 OL    297     -12.091 -11.807   5.818  1.00  0.00
ATOM   5767  H9R OL    297     -12.459 -11.082   5.077  1.00  0.00
ATOM   5768 C110 OL    297     -11.830 -13.043   5.282  1.00  0.00
ATOM   5769 H10R OL    297     -12.002 -13.293   4.225  1.00  0.00
ATOM   5770 C111 OL    297     -11.499 -14.371   5.982  1.00  0.00
ATOM   5771 H11R OL    297     -12.318 -15.026   5.617  1.00  0.00
ATOM   5772 H11S OL    297     -11.617 -14.241   7.079  1.00  0.00
ATOM   5773 C112 OL    297     -10.055 -14.842   5.813  1.00  0.00
ATOM   5774 H12R OL    297      -9.980 -15.867   6.236  1.00  0.00
ATOM   5775 H12S OL    297      -9.369 -14.281   6.482  1.00  0.00
ATOM   5776 C113 OL    297      -9.545 -14.965   4.362  1.00  0.00
ATOM   5777 H13R OL    297      -8.576 -15.505   4.424  1.00  0.00
ATOM   5778 H13S OL    297      -9.498 -13.922   3.983  1.00  0.00
ATOM   5779 C114 OL    297     -10.473 -15.800   3.386  1.00  0.00
ATOM   5780 H14R OL    297     -10.099 -15.544   2.372  1.00  0.00
ATOM   5781 H14S OL    297     -11.505 -15.459   3.616  1.00  0.00
ATOM   5782 C115 OL    297     -10.361 -17.305   3.669  1.00  0.00
ATOM   5783 H15R OL    297     -10.783 -17.524   4.673  1.00  0.00
ATOM   5784 H15S OL    297      -9.317 -17.669   3.778  1.00  0.00
ATOM   5785 C116 OL    297     -11.087 -18.098   2.563  1.00  0.00
ATOM   5786 H16R OL    297     -10.345 -17.939   1.752  1.00  0.00
ATOM   5787 H16S OL    297     -12.073 -17.635   2.342  1.00  0.00
ATOM   5788 C117 OL    297     -11.233 -19.543   2.924  1.00  0.00
ATOM   5789 H17R OL    297     -12.086 -19.945   2.336  1.00  0.00
ATOM   5790 H17S OL    297     -11.622 -19.489   3.964  1.00  0.00
ATOM   5791 C118 OL    297     -10.036 -20.494   2.771  1.00  0.00
ATOM   5792 H18R OL    297      -9.612 -20.450   1.745  1.00  0.00
ATOM   5793 H18S OL    297     -10.354 -21.541   2.965  1.00  0.00
ATOM   5794 H18T OL    297      -9.339 -20.289   3.611  1.00  0.00
TER   
ATOM   5795 C116 PA    298      18.447 -17.075  -2.525  1.00  0.00
ATOM   5796 H16R PA    298      18.358 -16.112  -1.978  1.00  0.00
ATOM   5797 H16S PA    298      17.539 -17.205  -3.151  1.00  0.00
ATOM   5798 H16T PA    298      19.291 -16.824  -3.204  1.00  0.00
ATOM   5799 C115 PA    298      18.898 -18.169  -1.683  1.00  0.00
ATOM   5800 H15R PA    298      19.247 -18.991  -2.343  1.00  0.00
ATOM   5801 H15S PA    298      19.842 -17.766  -1.259  1.00  0.00
ATOM   5802 C114 PA    298      17.818 -18.639  -0.654  1.00  0.00
ATOM   5803 H14R PA    298      16.951 -19.111  -1.164  1.00  0.00
ATOM   5804 H14S PA    298      18.291 -19.505  -0.144  1.00  0.00
ATOM   5805 C113 PA    298      17.275 -17.457   0.252  1.00  0.00
ATOM   5806 H13R PA    298      16.583 -16.965  -0.466  1.00  0.00
ATOM   5807 H13S PA    298      16.615 -17.877   1.041  1.00  0.00
ATOM   5808 C112 PA    298      18.299 -16.489   0.860  1.00  0.00
ATOM   5809 H12R PA    298      19.109 -16.998   1.425  1.00  0.00
ATOM   5810 H12S PA    298      18.812 -15.929   0.050  1.00  0.00
ATOM   5811 C111 PA    298      17.697 -15.382   1.719  1.00  0.00
ATOM   5812 H11R PA    298      18.413 -14.536   1.803  1.00  0.00
ATOM   5813 H11S PA    298      16.816 -14.920   1.225  1.00  0.00
ATOM   5814 C110 PA    298      17.276 -15.968   3.173  1.00  0.00
ATOM   5815 H10R PA    298      16.360 -16.592   3.090  1.00  0.00
ATOM   5816 H10S PA    298      18.091 -16.627   3.540  1.00  0.00
ATOM   5817  C19 PA    298      16.951 -14.865   4.185  1.00  0.00
ATOM   5818  H9R PA    298      17.835 -14.204   4.307  1.00  0.00
ATOM   5819  H9S PA    298      16.059 -14.312   3.819  1.00  0.00
ATOM   5820  C18 PA    298      16.539 -15.288   5.687  1.00  0.00
ATOM   5821  H8R PA    298      16.396 -14.378   6.308  1.00  0.00
ATOM   5822  H8S PA    298      15.620 -15.892   5.525  1.00  0.00
ATOM   5823  C17 PA    298      17.694 -16.223   6.416  1.00  0.00
ATOM   5824  H7R PA    298      17.800 -17.168   5.841  1.00  0.00
ATOM   5825  H7S PA    298      18.610 -15.624   6.608  1.00  0.00
ATOM   5826  C16 PA    298      17.385 -16.868   7.731  1.00  0.00
ATOM   5827  H6R PA    298      17.200 -16.129   8.539  1.00  0.00
ATOM   5828  H6S PA    298      16.380 -17.277   7.491  1.00  0.00
ATOM   5829  C15 PA    298      18.492 -17.825   8.242  1.00  0.00
ATOM   5830  H5R PA    298      18.767 -18.599   7.494  1.00  0.00
ATOM   5831  H5S PA    298      19.461 -17.290   8.344  1.00  0.00
ATOM   5832  C14 PA    298      18.158 -18.378   9.633  1.00  0.00
ATOM   5833  H4R PA    298      17.701 -17.553  10.219  1.00  0.00
ATOM   5834  H4S PA    298      17.440 -19.226   9.607  1.00  0.00
ATOM   5835  C13 PA    298      19.410 -18.778  10.437  1.00  0.00
ATOM   5836  H3R PA    298      19.839 -19.742  10.088  1.00  0.00
ATOM   5837  H3S PA    298      20.190 -18.036  10.162  1.00  0.00
ATOM   5838  C12 PA    298      19.145 -18.795  11.962  1.00  0.00
ATOM   5839  H2R PA    298      18.979 -17.760  12.329  1.00  0.00
ATOM   5840  H2S PA    298      18.318 -19.386  12.410  1.00  0.00
TER   
ATOM   5841  C11 PC    299      20.494 -19.271  12.618  1.00  0.00
ATOM   5842  O12 PC    299      21.359 -20.012  12.133  1.00  0.00
ATOM   5843  O11 PC    299      20.581 -18.755  13.926  1.00  0.00
ATOM   5844  C1  PC    299      21.873 -18.799  14.566  1.00  0.00
ATOM   5845  HR  PC    299      21.904 -19.686  15.234  1.00  0.00
ATOM   5846  HS  PC    299      22.718 -18.883  13.850  1.00  0.00
ATOM   5847  C2  PC    299      22.338 -17.459  15.305  1.00  0.00
ATOM   5848  HX  PC    299      23.299 -17.654  15.827  1.00  0.00
ATOM   5849  C3  PC    299      21.199 -17.111  16.286  1.00  0.00
ATOM   5850  HA  PC    299      20.298 -17.044  15.640  1.00  0.00
ATOM   5851  HB  PC    299      20.912 -17.843  17.072  1.00  0.00
ATOM   5852  O31 PC    299      21.508 -15.899  16.936  1.00  0.00
ATOM   5853  P31 PC    299      20.412 -15.148  17.804  1.00  0.00
ATOM   5854  O32 PC    299      19.197 -16.170  17.908  1.00  0.00
ATOM   5855  C31 PC    299      19.206 -17.165  18.924  1.00  0.00
ATOM   5856  H1A PC    299      18.665 -18.042  18.507  1.00  0.00
ATOM   5857  H1B PC    299      20.222 -17.466  19.257  1.00  0.00
ATOM   5858  C32 PC    299      18.490 -16.705  20.271  1.00  0.00
ATOM   5859  H2A PC    299      18.620 -17.538  20.946  1.00  0.00
ATOM   5860  H2B PC    299      19.166 -15.953  20.649  1.00  0.00
ATOM   5861  N31 PC    299      17.016 -16.333  20.270  1.00  0.00
ATOM   5862  C33 PC    299      16.906 -14.947  19.526  1.00  0.00
ATOM   5863  H3A PC    299      15.864 -14.769  19.308  1.00  0.00
ATOM   5864  H3B PC    299      17.382 -14.205  20.150  1.00  0.00
ATOM   5865  H3C PC    299      17.416 -15.162  18.599  1.00  0.00
ATOM   5866  C34 PC    299      16.188 -17.382  19.558  1.00  0.00
ATOM   5867  H4A PC    299      16.495 -17.584  18.542  1.00  0.00
ATOM   5868  H4B PC    299      16.420 -18.355  19.964  1.00  0.00
ATOM   5869  H4C PC    299      15.151 -17.166  19.770  1.00  0.00
ATOM   5870  C35 PC    299      16.502 -16.393  21.675  1.00  0.00
ATOM   5871  H5A PC    299      15.422 -16.410  21.679  1.00  0.00
ATOM   5872  H5B PC    299      16.755 -15.440  22.116  1.00  0.00
ATOM   5873  H5C PC    299      16.932 -17.243  22.184  1.00  0.00
ATOM   5874  O33 PC    299      20.841 -14.784  19.184  1.00  0.00
ATOM   5875  O34 PC    299      19.938 -14.040  16.944  1.00  0.00
ATOM   5876  O21 PC    299      22.420 -16.345  14.372  1.00  0.00
ATOM   5877  C21 PC    299      23.528 -16.205  13.688  1.00  0.00
ATOM   5878  O22 PC    299      24.535 -16.939  13.794  1.00  0.00
TER   
ATOM   5879  C12 OL    300      23.303 -15.061  12.664  1.00  0.00
ATOM   5880  H2R OL    300      23.530 -15.336  11.612  1.00  0.00
ATOM   5881  H2S OL    300      23.897 -14.141  12.845  1.00  0.00
ATOM   5882  C13 OL    300      21.788 -14.794  12.628  1.00  0.00
ATOM   5883  H3R OL    300      21.439 -14.500  13.641  1.00  0.00
ATOM   5884  H3S OL    300      21.250 -15.741  12.408  1.00  0.00
ATOM   5885  C14 OL    300      21.397 -13.663  11.680  1.00  0.00
ATOM   5886  H4R OL    300      22.077 -12.857  12.030  1.00  0.00
ATOM   5887  H4S OL    300      20.361 -13.265  11.625  1.00  0.00
ATOM   5888  C15 OL    300      21.729 -13.989  10.266  1.00  0.00
ATOM   5889  H5R OL    300      21.390 -14.994   9.936  1.00  0.00
ATOM   5890  H5S OL    300      22.830 -13.992  10.120  1.00  0.00
ATOM   5891  C16 OL    300      21.138 -12.913   9.360  1.00  0.00
ATOM   5892  H6R OL    300      21.416 -11.915   9.761  1.00  0.00
ATOM   5893  H6S OL    300      20.029 -12.868   9.312  1.00  0.00
ATOM   5894  C17 OL    300      21.692 -12.979   7.911  1.00  0.00
ATOM   5895  H7R OL    300      22.744 -12.620   7.913  1.00  0.00
ATOM   5896  H7S OL    300      21.193 -12.205   7.291  1.00  0.00
ATOM   5897  C18 OL    300      21.527 -14.284   7.066  1.00  0.00
ATOM   5898  H8R OL    300      21.429 -13.958   6.008  1.00  0.00
ATOM   5899  H8S OL    300      20.482 -14.498   7.378  1.00  0.00
ATOM   5900  C19 OL    300      22.449 -15.461   7.377  1.00  0.00
ATOM   5901  H9R OL    300      23.183 -15.296   8.179  1.00  0.00
ATOM   5902 C110 OL    300      22.566 -16.582   6.701  1.00  0.00
ATOM   5903 H10R OL    300      23.312 -17.357   6.930  1.00  0.00
ATOM   5904 C111 OL    300      21.760 -16.882   5.450  1.00  0.00
ATOM   5905 H11R OL    300      20.797 -16.334   5.368  1.00  0.00
ATOM   5906 H11S OL    300      21.546 -17.970   5.378  1.00  0.00
ATOM   5907 C112 OL    300      22.779 -16.672   4.281  1.00  0.00
ATOM   5908 H12R OL    300      23.520 -17.497   4.336  1.00  0.00
ATOM   5909 H12S OL    300      23.419 -15.766   4.351  1.00  0.00
ATOM   5910 C113 OL    300      22.153 -16.731   2.915  1.00  0.00
ATOM   5911 H13R OL    300      21.259 -16.075   2.975  1.00  0.00
ATOM   5912 H13S OL    300      21.791 -17.759   2.696  1.00  0.00
ATOM   5913 C114 OL    300      23.067 -16.229   1.809  1.00  0.00
ATOM   5914 H14R OL    300      24.120 -16.267   2.163  1.00  0.00
ATOM   5915 H14S OL    300      23.035 -15.123   1.708  1.00  0.00
ATOM   5916 C115 OL    300      22.801 -16.904   0.413  1.00  0.00
ATOM   5917 H15R OL    300      21.767 -16.630   0.115  1.00  0.00
ATOM   5918 H15S OL    300      22.779 -18.003   0.575  1.00  0.00
ATOM   5919 C116 OL    300      23.851 -16.603  -0.695  1.00  0.00
ATOM   5920 H16R OL    300      24.925 -16.468  -0.445  1.00  0.00
ATOM   5921 H16S OL    300      23.551 -15.617  -1.110  1.00  0.00
ATOM   5922 C117 OL    300      23.857 -17.616  -1.869  1.00  0.00
ATOM   5923 H17R OL    300      24.590 -17.363  -2.665  1.00  0.00
ATOM   5924 H17S OL    300      22.867 -17.659  -2.372  1.00  0.00
ATOM   5925 C118 OL    300      24.076 -19.047  -1.375  1.00  0.00
ATOM   5926 H18R OL    300      23.403 -19.829  -1.787  1.00  0.00
ATOM   5927 H18S OL    300      23.989 -19.144  -0.272  1.00  0.00
ATOM   5928 H18T OL    300      25.112 -19.370  -1.614  1.00  0.00
TER   
ATOM   5929 C116 PA    301     -18.845   0.731   0.628  1.00  0.00
ATOM   5930 H16R PA    301     -19.043  -0.302   0.985  1.00  0.00
ATOM   5931 H16S PA    301     -17.883   1.140   1.003  1.00  0.00
ATOM   5932 H16T PA    301     -18.688   0.798  -0.470  1.00  0.00
ATOM   5933 C115 PA    301     -19.980   1.682   1.117  1.00  0.00
ATOM   5934 H15R PA    301     -19.561   2.227   1.989  1.00  0.00
ATOM   5935 H15S PA    301     -20.221   2.494   0.398  1.00  0.00
ATOM   5936 C114 PA    301     -21.283   0.957   1.487  1.00  0.00
ATOM   5937 H14R PA    301     -21.812   0.593   0.580  1.00  0.00
ATOM   5938 H14S PA    301     -21.143   0.020   2.067  1.00  0.00
ATOM   5939 C113 PA    301     -22.208   1.937   2.237  1.00  0.00
ATOM   5940 H13R PA    301     -22.280   2.938   1.761  1.00  0.00
ATOM   5941 H13S PA    301     -23.130   1.331   2.373  1.00  0.00
ATOM   5942 C112 PA    301     -21.910   2.368   3.718  1.00  0.00
ATOM   5943 H12R PA    301     -21.101   3.124   3.802  1.00  0.00
ATOM   5944 H12S PA    301     -22.869   2.824   4.046  1.00  0.00
ATOM   5945 C111 PA    301     -21.618   1.324   4.740  1.00  0.00
ATOM   5946 H11R PA    301     -22.541   0.728   4.904  1.00  0.00
ATOM   5947 H11S PA    301     -20.787   0.713   4.326  1.00  0.00
ATOM   5948 C110 PA    301     -21.027   1.901   6.058  1.00  0.00
ATOM   5949 H10R PA    301     -20.108   2.507   5.907  1.00  0.00
ATOM   5950 H10S PA    301     -21.822   2.487   6.567  1.00  0.00
ATOM   5951  C19 PA    301     -20.595   0.694   6.870  1.00  0.00
ATOM   5952  H9R PA    301     -21.433   0.161   7.369  1.00  0.00
ATOM   5953  H9S PA    301     -19.903   0.155   6.188  1.00  0.00
ATOM   5954  C18 PA    301     -19.813   1.101   8.162  1.00  0.00
ATOM   5955  H8R PA    301     -18.861   1.559   7.819  1.00  0.00
ATOM   5956  H8S PA    301     -20.380   1.749   8.865  1.00  0.00
ATOM   5957  C17 PA    301     -19.358  -0.065   8.996  1.00  0.00
ATOM   5958  H7R PA    301     -20.241  -0.672   9.292  1.00  0.00
ATOM   5959  H7S PA    301     -18.774  -0.783   8.382  1.00  0.00
ATOM   5960  C16 PA    301     -18.432   0.318  10.157  1.00  0.00
ATOM   5961  H6R PA    301     -17.770   1.123   9.772  1.00  0.00
ATOM   5962  H6S PA    301     -19.066   0.903  10.857  1.00  0.00
ATOM   5963  C15 PA    301     -17.633  -0.704  10.952  1.00  0.00
ATOM   5964  H5R PA    301     -17.018  -1.126  10.129  1.00  0.00
[truncated: 3,453,216 more chars]
