# Supplementary material for: Prediction of dynamic allostery for the transmembrane domain of the sweet taste receptor subunit, TAS1R3
Source: Commun Biol. 2023 Apr 3;6:340. doi: 10.1038/s42003-023-04705-5 (PMC10070457; doi:10.1038/s42003-023-04705-5)
Supplement: Supplementary file 3 — Supplementary Data 1 [file 42003_2023_4705_MOESM3_ESM.zip › Supplementary Data 1/1_Initial/Sac_hTAS1R3(lowpH)_Initial.pdb]

CRYST1   73.027   73.027  114.871  90.00  90.00  90.00 P 1           1
ATOM      1  N   GLU     1      -0.484  16.763 -21.006  1.00  0.00
ATOM      2  H1  GLU     1       0.030  17.017 -20.174  1.00  0.00
ATOM      3  H2  GLU     1      -0.285  17.439 -21.730  1.00  0.00
ATOM      4  H3  GLU     1      -0.347  15.778 -21.184  1.00  0.00
ATOM      5  CA  GLU     1      -1.901  16.909 -20.723  1.00  0.00
ATOM      6  HA  GLU     1      -2.379  17.612 -21.406  1.00  0.00
ATOM      7  CB  GLU     1      -2.542  15.501 -20.928  1.00  0.00
ATOM      8  HB2 GLU     1      -2.033  14.832 -20.235  1.00  0.00
ATOM      9  HB3 GLU     1      -3.588  15.598 -20.637  1.00  0.00
ATOM     10  CG  GLU     1      -2.456  14.909 -22.389  1.00  0.00
ATOM     11  HG2 GLU     1      -3.361  14.442 -22.777  1.00  0.00
ATOM     12  HG3 GLU     1      -2.202  15.773 -23.003  1.00  0.00
ATOM     13  CD  GLU     1      -1.272  13.871 -22.427  1.00  0.00
ATOM     14  OE1 GLU     1      -1.496  12.752 -22.871  1.00  0.00
ATOM     15  OE2 GLU     1      -0.161  14.332 -22.134  1.00  0.00
ATOM     16  C   GLU     1      -2.020  17.426 -19.278  1.00  0.00
ATOM     17  O   GLU     1      -1.069  17.256 -18.479  1.00  0.00
ATOM     18  N   PRO     2      -3.136  18.077 -18.837  1.00  0.00
ATOM     19  CD  PRO     2      -4.130  18.758 -19.631  1.00  0.00
ATOM     20  HD2 PRO     2      -4.751  18.007 -20.120  1.00  0.00
ATOM     21  HD3 PRO     2      -3.617  19.353 -20.386  1.00  0.00
ATOM     22  CG  PRO     2      -4.917  19.619 -18.649  1.00  0.00
ATOM     23  HG2 PRO     2      -5.878  19.140 -18.462  1.00  0.00
ATOM     24  HG3 PRO     2      -5.081  20.598 -19.100  1.00  0.00
ATOM     25  CB  PRO     2      -4.086  19.741 -17.354  1.00  0.00
ATOM     26  HB2 PRO     2      -4.670  19.474 -16.473  1.00  0.00
ATOM     27  HB3 PRO     2      -3.676  20.743 -17.228  1.00  0.00
ATOM     28  CA  PRO     2      -2.964  18.745 -17.548  1.00  0.00
ATOM     29  HA  PRO     2      -2.032  19.309 -17.572  1.00  0.00
ATOM     30  C   PRO     2      -2.920  17.740 -16.400  1.00  0.00
ATOM     31  O   PRO     2      -2.176  17.904 -15.440  1.00  0.00
ATOM     32  N   ALA     3      -3.803  16.777 -16.493  1.00  0.00
ATOM     33  H   ALA     3      -4.244  16.681 -17.397  1.00  0.00
ATOM     34  CA  ALA     3      -4.248  15.946 -15.438  1.00  0.00
ATOM     35  HA  ALA     3      -4.557  16.555 -14.588  1.00  0.00
ATOM     36  CB  ALA     3      -5.492  15.191 -15.987  1.00  0.00
ATOM     37  HB1 ALA     3      -5.197  14.570 -16.833  1.00  0.00
ATOM     38  HB2 ALA     3      -5.910  14.560 -15.203  1.00  0.00
ATOM     39  HB3 ALA     3      -6.242  15.913 -16.311  1.00  0.00
ATOM     40  C   ALA     3      -3.129  15.002 -14.901  1.00  0.00
ATOM     41  O   ALA     3      -3.086  14.766 -13.736  1.00  0.00
ATOM     42  N   VAL     4      -2.228  14.454 -15.817  1.00  0.00
ATOM     43  H   VAL     4      -2.491  14.462 -16.792  1.00  0.00
ATOM     44  CA  VAL     4      -1.100  13.657 -15.423  1.00  0.00
ATOM     45  HA  VAL     4      -1.362  13.026 -14.574  1.00  0.00
ATOM     46  CB  VAL     4      -0.600  12.777 -16.542  1.00  0.00
ATOM     47  HB  VAL     4       0.376  12.360 -16.292  1.00  0.00
ATOM     48  CG1 VAL     4      -1.611  11.639 -16.721  1.00  0.00
ATOM     49 HG11 VAL     4      -2.587  12.055 -16.971  1.00  0.00
ATOM     50 HG12 VAL     4      -1.280  10.981 -17.525  1.00  0.00
ATOM     51 HG13 VAL     4      -1.686  11.070 -15.794  1.00  0.00
ATOM     52  CG2 VAL     4      -0.414  13.494 -17.844  1.00  0.00
ATOM     53 HG21 VAL     4       0.313  14.296 -17.717  1.00  0.00
ATOM     54 HG22 VAL     4      -0.053  12.793 -18.597  1.00  0.00
ATOM     55 HG23 VAL     4      -1.366  13.915 -18.167  1.00  0.00
ATOM     56  C   VAL     4       0.028  14.391 -14.675  1.00  0.00
ATOM     57  O   VAL     4       0.613  13.840 -13.719  1.00  0.00
ATOM     58  N   LEU     5       0.349  15.604 -15.093  1.00  0.00
ATOM     59  H   LEU     5       0.149  15.815 -16.060  1.00  0.00
ATOM     60  CA  LEU     5       1.198  16.498 -14.365  1.00  0.00
ATOM     61  HA  LEU     5       2.085  15.986 -13.991  1.00  0.00
ATOM     62  CB  LEU     5       1.645  17.612 -15.344  1.00  0.00
ATOM     63  HB2 LEU     5       2.138  16.903 -16.010  1.00  0.00
ATOM     64  HB3 LEU     5       0.811  18.081 -15.866  1.00  0.00
ATOM     65  CG  LEU     5       2.648  18.690 -14.912  1.00  0.00
ATOM     66  HG  LEU     5       2.917  19.210 -15.831  1.00  0.00
ATOM     67  CD1 LEU     5       2.197  19.720 -13.850  1.00  0.00
ATOM     68 HD11 LEU     5       1.928  19.200 -12.930  1.00  0.00
ATOM     69 HD12 LEU     5       3.012  20.415 -13.649  1.00  0.00
ATOM     70 HD13 LEU     5       1.333  20.271 -14.221  1.00  0.00
ATOM     71  CD2 LEU     5       4.002  18.168 -14.632  1.00  0.00
ATOM     72 HD21 LEU     5       4.402  17.695 -15.529  1.00  0.00
ATOM     73 HD22 LEU     5       4.654  18.989 -14.333  1.00  0.00
ATOM     74 HD23 LEU     5       3.950  17.434 -13.828  1.00  0.00
ATOM     75  C   LEU     5       0.625  16.868 -13.000  1.00  0.00
ATOM     76  O   LEU     5       1.343  16.863 -12.025  1.00  0.00
ATOM     77  N   LEU     6      -0.651  17.137 -12.831  1.00  0.00
ATOM     78  H   LEU     6      -1.192  17.255 -13.676  1.00  0.00
ATOM     79  CA  LEU     6      -1.321  17.333 -11.546  1.00  0.00
ATOM     80  HA  LEU     6      -0.783  18.097 -10.985  1.00  0.00
ATOM     81  CB  LEU     6      -2.820  17.786 -11.703  1.00  0.00
ATOM     82  HB2 LEU     6      -2.602  18.746 -12.171  1.00  0.00
ATOM     83  HB3 LEU     6      -3.198  17.093 -12.455  1.00  0.00
ATOM     84  CG  LEU     6      -3.880  17.980 -10.607  1.00  0.00
ATOM     85  HG  LEU     6      -4.177  16.986 -10.272  1.00  0.00
ATOM     86  CD1 LEU     6      -3.390  18.828  -9.367  1.00  0.00
ATOM     87 HD11 LEU     6      -3.093  19.822  -9.701  1.00  0.00
ATOM     88 HD12 LEU     6      -4.200  18.915  -8.643  1.00  0.00
ATOM     89 HD13 LEU     6      -2.539  18.332  -8.901  1.00  0.00
ATOM     90  CD2 LEU     6      -5.102  18.586 -11.251  1.00  0.00
ATOM     91 HD21 LEU     6      -5.476  17.915 -12.025  1.00  0.00
ATOM     92 HD22 LEU     6      -5.874  18.736 -10.497  1.00  0.00
ATOM     93 HD23 LEU     6      -4.840  19.545 -11.698  1.00  0.00
ATOM     94  C   LEU     6      -1.271  16.055 -10.685  1.00  0.00
ATOM     95  O   LEU     6      -1.166  16.137  -9.471  1.00  0.00
ATOM     96  N   LEU     7      -1.346  14.815 -11.319  1.00  0.00
ATOM     97  H   LEU     7      -1.732  14.772 -12.252  1.00  0.00
ATOM     98  CA  LEU     7      -1.048  13.584 -10.650  1.00  0.00
ATOM     99  HA  LEU     7      -1.566  13.537  -9.692  1.00  0.00
ATOM    100  CB  LEU     7      -1.520  12.403 -11.524  1.00  0.00
ATOM    101  HB2 LEU     7      -1.117  12.593 -12.519  1.00  0.00
ATOM    102  HB3 LEU     7      -1.059  11.506 -11.111  1.00  0.00
ATOM    103  CG  LEU     7      -3.043  12.200 -11.618  1.00  0.00
ATOM    104  HG  LEU     7      -3.502  13.163 -11.842  1.00  0.00
ATOM    105  CD1 LEU     7      -3.427  11.172 -12.723  1.00  0.00
ATOM    106 HD11 LEU     7      -2.969  10.209 -12.499  1.00  0.00
ATOM    107 HD12 LEU     7      -4.511  11.059 -12.755  1.00  0.00
ATOM    108 HD13 LEU     7      -3.071  11.527 -13.690  1.00  0.00
ATOM    109  CD2 LEU     7      -3.529  11.695 -10.245  1.00  0.00
ATOM    110 HD21 LEU     7      -3.290  12.434  -9.480  1.00  0.00
ATOM    111 HD22 LEU     7      -4.607  11.540 -10.275  1.00  0.00
ATOM    112 HD23 LEU     7      -3.034  10.754 -10.007  1.00  0.00
ATOM    113  C   LEU     7       0.401  13.468 -10.214  1.00  0.00
ATOM    114  O   LEU     7       0.625  13.035  -9.090  1.00  0.00
ATOM    115  N   LEU     8       1.400  14.024 -10.907  1.00  0.00
ATOM    116  H   LEU     8       1.222  14.177 -11.889  1.00  0.00
ATOM    117  CA  LEU     8       2.772  14.244 -10.400  1.00  0.00
ATOM    118  HA  LEU     8       3.123  13.350  -9.884  1.00  0.00
ATOM    119  CB  LEU     8       3.738  14.552 -11.567  1.00  0.00
ATOM    120  HB2 LEU     8       3.357  15.478 -11.998  1.00  0.00
ATOM    121  HB3 LEU     8       4.708  14.739 -11.106  1.00  0.00
ATOM    122  CG  LEU     8       3.894  13.487 -12.685  1.00  0.00
ATOM    123  HG  LEU     8       2.907  13.186 -13.035  1.00  0.00
ATOM    124  CD1 LEU     8       4.665  14.048 -13.811  1.00  0.00
ATOM    125 HD11 LEU     8       5.653  14.349 -13.462  1.00  0.00
ATOM    126 HD12 LEU     8       4.770  13.294 -14.591  1.00  0.00
ATOM    127 HD13 LEU     8       4.143  14.916 -14.213  1.00  0.00
ATOM    128  CD2 LEU     8       4.628  12.236 -12.101  1.00  0.00
ATOM    129 HD21 LEU     8       4.044  11.822 -11.279  1.00  0.00
ATOM    130 HD22 LEU     8       4.741  11.483 -12.881  1.00  0.00
ATOM    131 HD23 LEU     8       5.612  12.529 -11.735  1.00  0.00
ATOM    132  C   LEU     8       2.926  15.310  -9.176  1.00  0.00
ATOM    133  O   LEU     8       3.675  14.983  -8.248  1.00  0.00
ATOM    134  N   LEU     9       2.153  16.400  -9.123  1.00  0.00
ATOM    135  H   LEU     9       1.588  16.633  -9.927  1.00  0.00
ATOM    136  CA  LEU     9       2.106  17.313  -7.931  1.00  0.00
ATOM    137  HA  LEU     9       3.110  17.625  -7.642  1.00  0.00
ATOM    138  CB  LEU     9       1.308  18.538  -8.299  1.00  0.00
ATOM    139  HB2 LEU     9       0.394  18.099  -8.698  1.00  0.00
ATOM    140  HB3 LEU     9       1.065  19.161  -7.438  1.00  0.00
ATOM    141  CG  LEU     9       1.978  19.399  -9.382  1.00  0.00
ATOM    142  HG  LEU     9       2.157  18.823 -10.290  1.00  0.00
ATOM    143  CD1 LEU     9       0.994  20.534  -9.683  1.00  0.00
ATOM    144 HD11 LEU     9       0.815  21.110  -8.775  1.00  0.00
ATOM    145 HD12 LEU     9       1.413  21.185 -10.450  1.00  0.00
ATOM    146 HD13 LEU     9       0.053  20.115 -10.038  1.00  0.00
ATOM    147  CD2 LEU     9       3.381  19.834  -8.991  1.00  0.00
ATOM    148 HD21 LEU     9       4.003  18.954  -8.829  1.00  0.00
ATOM    149 HD22 LEU     9       3.810  20.439  -9.789  1.00  0.00
ATOM    150 HD23 LEU     9       3.337  20.421  -8.074  1.00  0.00
ATOM    151  C   LEU     9       1.497  16.647  -6.756  1.00  0.00
ATOM    152  O   LEU     9       1.981  16.838  -5.624  1.00  0.00
ATOM    153  N   LEU    10       0.431  15.885  -6.997  1.00  0.00
ATOM    154  H   LEU    10      -0.133  16.066  -7.815  1.00  0.00
ATOM    155  CA  LEU    10      -0.123  15.001  -5.943  1.00  0.00
ATOM    156  HA  LEU    10      -0.212  15.569  -5.017  1.00  0.00
ATOM    157  CB  LEU    10      -1.506  14.447  -6.313  1.00  0.00
ATOM    158  HB2 LEU    10      -1.404  13.857  -7.224  1.00  0.00
ATOM    159  HB3 LEU    10      -1.848  13.805  -5.501  1.00  0.00
ATOM    160  CG  LEU    10      -2.521  15.562  -6.541  1.00  0.00
ATOM    161  HG  LEU    10      -2.141  16.374  -7.161  1.00  0.00
ATOM    162  CD1 LEU    10      -3.638  14.803  -7.310  1.00  0.00
ATOM    163 HD11 LEU    10      -4.019  13.991  -6.691  1.00  0.00
ATOM    164 HD12 LEU    10      -4.450  15.491  -7.545  1.00  0.00
ATOM    165 HD13 LEU    10      -3.230  14.394  -8.234  1.00  0.00
ATOM    166  CD2 LEU    10      -2.990  16.130  -5.218  1.00  0.00
ATOM    167 HD21 LEU    10      -2.137  16.534  -4.673  1.00  0.00
ATOM    168 HD22 LEU    10      -3.714  16.925  -5.399  1.00  0.00
ATOM    169 HD23 LEU    10      -3.457  15.341  -4.628  1.00  0.00
ATOM    170  C   LEU    10       0.756  13.960  -5.324  1.00  0.00
ATOM    171  O   LEU    10       0.899  13.707  -4.147  1.00  0.00
ATOM    172  N   LEU    11       1.497  13.323  -6.226  1.00  0.00
ATOM    173  H   LEU    11       1.403  13.622  -7.186  1.00  0.00
ATOM    174  CA  LEU    11       2.505  12.265  -5.908  1.00  0.00
ATOM    175  HA  LEU    11       2.029  11.462  -5.345  1.00  0.00
ATOM    176  CB  LEU    11       3.104  11.672  -7.201  1.00  0.00
ATOM    177  HB2 LEU    11       2.221  11.452  -7.801  1.00  0.00
ATOM    178  HB3 LEU    11       3.720  12.408  -7.718  1.00  0.00
ATOM    179  CG  LEU    11       3.906  10.397  -6.993  1.00  0.00
ATOM    180  HG  LEU    11       4.711  10.588  -6.283  1.00  0.00
ATOM    181  CD1 LEU    11       2.977   9.276  -6.436  1.00  0.00
ATOM    182 HD11 LEU    11       2.172   9.084  -7.146  1.00  0.00
ATOM    183 HD12 LEU    11       3.555   8.364  -6.288  1.00  0.00
ATOM    184 HD13 LEU    11       2.553   9.595  -5.484  1.00  0.00
ATOM    185  CD2 LEU    11       4.529  10.178  -8.404  1.00  0.00
ATOM    186 HD21 LEU    11       5.149  11.036  -8.665  1.00  0.00
ATOM    187 HD22 LEU    11       5.142   9.277  -8.395  1.00  0.00
ATOM    188 HD23 LEU    11       3.733  10.068  -9.140  1.00  0.00
ATOM    189  C   LEU    11       3.690  12.796  -5.171  1.00  0.00
ATOM    190  O   LEU    11       4.076  12.316  -4.070  1.00  0.00
ATOM    191  N   SER    12       4.268  13.881  -5.688  1.00  0.00
ATOM    192  H   SER    12       4.128  14.095  -6.665  1.00  0.00
ATOM    193  CA  SER    12       5.345  14.586  -4.965  1.00  0.00
ATOM    194  HA  SER    12       6.044  13.855  -4.558  1.00  0.00
ATOM    195  CB  SER    12       6.130  15.556  -5.909  1.00  0.00
ATOM    196  HB2 SER    12       6.812  16.146  -5.297  1.00  0.00
ATOM    197  HB3 SER    12       6.703  14.953  -6.613  1.00  0.00
ATOM    198  OG  SER    12       5.242  16.449  -6.645  1.00  0.00
ATOM    199  HG  SER    12       5.763  17.024  -7.210  1.00  0.00
ATOM    200  C   SER    12       4.956  15.142  -3.649  1.00  0.00
ATOM    201  O   SER    12       5.751  15.083  -2.709  1.00  0.00
ATOM    202  N   LEU    13       3.760  15.650  -3.450  1.00  0.00
ATOM    203  H   LEU    13       3.138  15.772  -4.237  1.00  0.00
ATOM    204  CA  LEU    13       3.285  16.043  -2.124  1.00  0.00
ATOM    205  HA  LEU    13       3.940  16.791  -1.678  1.00  0.00
ATOM    206  CB  LEU    13       1.863  16.661  -2.290  1.00  0.00
ATOM    207  HB2 LEU    13       2.066  17.496  -2.960  1.00  0.00
ATOM    208  HB3 LEU    13       1.229  15.935  -2.798  1.00  0.00
ATOM    209  CG  LEU    13       1.130  17.187  -1.006  1.00  0.00
ATOM    210  HG  LEU    13       1.058  16.358  -0.302  1.00  0.00
ATOM    211  CD1 LEU    13       1.874  18.389  -0.324  1.00  0.00
ATOM    212 HD11 LEU    13       1.946  19.219  -1.027  1.00  0.00
ATOM    213 HD12 LEU    13       1.318  18.708   0.558  1.00  0.00
ATOM    214 HD13 LEU    13       2.876  18.076  -0.028  1.00  0.00
ATOM    215  CD2 LEU    13      -0.337  17.573  -1.305  1.00  0.00
ATOM    216 HD21 LEU    13      -0.875  16.700  -1.674  1.00  0.00
ATOM    217 HD22 LEU    13      -0.812  17.933  -0.392  1.00  0.00
ATOM    218 HD23 LEU    13      -0.360  18.359  -2.060  1.00  0.00
ATOM    219  C   LEU    13       3.186  14.873  -1.152  1.00  0.00
ATOM    220  O   LEU    13       3.712  14.886  -0.031  1.00  0.00
ATOM    221  N   ALA    14       2.556  13.795  -1.604  1.00  0.00
ATOM    222  H   ALA    14       1.967  13.897  -2.418  1.00  0.00
ATOM    223  CA  ALA    14       2.545  12.578  -0.930  1.00  0.00
ATOM    224  HA  ALA    14       1.951  12.826  -0.051  1.00  0.00
ATOM    225  CB  ALA    14       1.796  11.580  -1.745  1.00  0.00
ATOM    226  HB1 ALA    14       2.383  11.315  -2.625  1.00  0.00
ATOM    227  HB2 ALA    14       1.613  10.687  -1.148  1.00  0.00
ATOM    228  HB3 ALA    14       0.844  12.008  -2.059  1.00  0.00
ATOM    229  C   ALA    14       3.907  11.949  -0.427  1.00  0.00
ATOM    230  O   ALA    14       4.003  11.500   0.717  1.00  0.00
ATOM    231  N   LEU    15       4.920  11.965  -1.273  1.00  0.00
ATOM    232  H   LEU    15       4.650  12.267  -2.198  1.00  0.00
ATOM    233  CA  LEU    15       6.344  11.630  -1.031  1.00  0.00
ATOM    234  HA  LEU    15       6.413  10.636  -0.589  1.00  0.00
ATOM    235  CB  LEU    15       7.181  11.643  -2.394  1.00  0.00
ATOM    236  HB2 LEU    15       6.956  12.592  -2.881  1.00  0.00
ATOM    237  HB3 LEU    15       8.230  11.627  -2.098  1.00  0.00
ATOM    238  CG  LEU    15       6.909  10.496  -3.365  1.00  0.00
ATOM    239  HG  LEU    15       5.855  10.225  -3.301  1.00  0.00
ATOM    240  CD1 LEU    15       7.238  10.898  -4.774  1.00  0.00
ATOM    241 HD11 LEU    15       8.292  11.169  -4.838  1.00  0.00
ATOM    242 HD12 LEU    15       7.036  10.065  -5.447  1.00  0.00
ATOM    243 HD13 LEU    15       6.625  11.753  -5.061  1.00  0.00
ATOM    244  CD2 LEU    15       7.727   9.251  -3.069  1.00  0.00
ATOM    245 HD21 LEU    15       7.495   8.893  -2.066  1.00  0.00
ATOM    246 HD22 LEU    15       7.485   8.475  -3.796  1.00  0.00
ATOM    247 HD23 LEU    15       8.789   9.490  -3.133  1.00  0.00
ATOM    248  C   LEU    15       7.007  12.689  -0.070  1.00  0.00
ATOM    249  O   LEU    15       7.869  12.305   0.760  1.00  0.00
ATOM    250  N   GLY    16       6.804  14.061  -0.158  1.00  0.00
ATOM    251  H   GLY    16       6.278  14.319  -0.981  1.00  0.00
ATOM    252  CA  GLY    16       7.220  15.081   0.714  1.00  0.00
ATOM    253  HA2 GLY    16       8.305  15.160   0.649  1.00  0.00
ATOM    254  HA3 GLY    16       6.768  16.015   0.382  1.00  0.00
ATOM    255  C   GLY    16       6.822  14.825   2.186  1.00  0.00
ATOM    256  O   GLY    16       7.609  14.787   3.076  1.00  0.00
ATOM    257  N   LEU    17       5.517  14.687   2.374  1.00  0.00
ATOM    258  H   LEU    17       4.870  14.781   1.604  1.00  0.00
ATOM    259  CA  LEU    17       4.971  14.457   3.717  1.00  0.00
ATOM    260  HA  LEU    17       5.522  15.131   4.373  1.00  0.00
ATOM    261  CB  LEU    17       3.443  14.664   3.958  1.00  0.00
ATOM    262  HB2 LEU    17       3.090  14.034   3.142  1.00  0.00
ATOM    263  HB3 LEU    17       3.101  14.253   4.908  1.00  0.00
ATOM    264  CG  LEU    17       2.865  16.137   3.779  1.00  0.00
ATOM    265  HG  LEU    17       3.334  16.566   2.894  1.00  0.00
ATOM    266  CD1 LEU    17       1.335  16.183   3.621  1.00  0.00
ATOM    267 HD11 LEU    17       0.865  15.754   4.506  1.00  0.00
ATOM    268 HD12 LEU    17       1.012  17.217   3.504  1.00  0.00
ATOM    269 HD13 LEU    17       1.043  15.610   2.741  1.00  0.00
ATOM    270  CD2 LEU    17       3.438  17.060   4.870  1.00  0.00
ATOM    271 HD21 LEU    17       4.525  17.088   4.789  1.00  0.00
ATOM    272 HD22 LEU    17       3.039  18.066   4.742  1.00  0.00
ATOM    273 HD23 LEU    17       3.157  16.680   5.852  1.00  0.00
ATOM    274  C   LEU    17       5.231  13.046   4.283  1.00  0.00
ATOM    275  O   LEU    17       5.321  12.947   5.551  1.00  0.00
ATOM    276  N   VAL    18       5.437  11.968   3.442  1.00  0.00
ATOM    277  H   VAL    18       5.199  12.149   2.477  1.00  0.00
ATOM    278  CA  VAL    18       5.870  10.677   3.790  1.00  0.00
ATOM    279  HA  VAL    18       5.246  10.298   4.599  1.00  0.00
ATOM    280  CB  VAL    18       5.806   9.692   2.619  1.00  0.00
ATOM    281  HB  VAL    18       6.057  10.244   1.713  1.00  0.00
ATOM    282  CG1 VAL    18       6.769   8.485   2.772  1.00  0.00
ATOM    283 HG11 VAL    18       6.518   7.932   3.677  1.00  0.00
ATOM    284 HG12 VAL    18       6.671   7.829   1.907  1.00  0.00
ATOM    285 HG13 VAL    18       7.796   8.845   2.839  1.00  0.00
ATOM    286  CG2 VAL    18       4.326   9.133   2.498  1.00  0.00
ATOM    287 HG21 VAL    18       3.638   9.960   2.322  1.00  0.00
ATOM    288 HG22 VAL    18       4.269   8.430   1.667  1.00  0.00
ATOM    289 HG23 VAL    18       4.052   8.624   3.422  1.00  0.00
ATOM    290  C   VAL    18       7.345  10.767   4.361  1.00  0.00
ATOM    291  O   VAL    18       7.605  10.113   5.395  1.00  0.00
ATOM    292  N   LEU    19       8.288  11.444   3.701  1.00  0.00
ATOM    293  H   LEU    19       8.085  11.593   2.723  1.00  0.00
ATOM    294  CA  LEU    19       9.634  11.764   4.188  1.00  0.00
ATOM    295  HA  LEU    19      10.040  10.857   4.636  1.00  0.00
ATOM    296  CB  LEU    19      10.655  12.287   3.083  1.00  0.00
ATOM    297  HB2 LEU    19      10.266  13.214   2.661  1.00  0.00
ATOM    298  HB3 LEU    19      11.568  12.497   3.639  1.00  0.00
ATOM    299  CG  LEU    19      10.965  11.292   1.941  1.00  0.00
ATOM    300  HG  LEU    19      10.177  10.546   1.835  1.00  0.00
ATOM    301  CD1 LEU    19      11.036  12.146   0.666  1.00  0.00
ATOM    302 HD11 LEU    19      11.824  12.892   0.771  1.00  0.00
ATOM    303 HD12 LEU    19      11.253  11.506  -0.189  1.00  0.00
ATOM    304 HD13 LEU    19      10.081  12.647   0.510  1.00  0.00
ATOM    305  CD2 LEU    19      12.365  10.533   2.061  1.00  0.00
ATOM    306 HD21 LEU    19      12.389   9.959   2.987  1.00  0.00
ATOM    307 HD22 LEU    19      12.487   9.859   1.213  1.00  0.00
ATOM    308 HD23 LEU    19      13.175  11.262   2.065  1.00  0.00
ATOM    309  C   LEU    19       9.639  12.655   5.467  1.00  0.00
ATOM    310  O   LEU    19      10.413  12.423   6.371  1.00  0.00
ATOM    311  N   ALA    20       8.758  13.660   5.501  1.00  0.00
ATOM    312  H   ALA    20       8.404  13.965   4.606  1.00  0.00
ATOM    313  CA  ALA    20       8.417  14.457   6.699  1.00  0.00
ATOM    314  HA  ALA    20       9.377  14.961   6.806  1.00  0.00
ATOM    315  CB  ALA    20       7.311  15.528   6.539  1.00  0.00
ATOM    316  HB1 ALA    20       6.342  15.039   6.440  1.00  0.00
ATOM    317  HB2 ALA    20       7.303  16.176   7.415  1.00  0.00
ATOM    318  HB3 ALA    20       7.508  16.125   5.648  1.00  0.00
ATOM    319  C   ALA    20       8.113  13.700   7.971  1.00  0.00
ATOM    320  O   ALA    20       8.706  13.766   9.075  1.00  0.00
ATOM    321  N   ALA    21       7.077  12.789   7.850  1.00  0.00
ATOM    322  H   ALA    21       6.522  12.813   7.006  1.00  0.00
ATOM    323  CA  ALA    21       6.723  11.848   8.868  1.00  0.00
ATOM    324  HA  ALA    21       6.548  12.418   9.781  1.00  0.00
ATOM    325  CB  ALA    21       5.453  11.056   8.534  1.00  0.00
ATOM    326  HB1 ALA    21       5.616  10.473   7.627  1.00  0.00
ATOM    327  HB2 ALA    21       5.215  10.385   9.359  1.00  0.00
ATOM    328  HB3 ALA    21       4.624  11.746   8.378  1.00  0.00
ATOM    329  C   ALA    21       7.840  10.861   9.126  1.00  0.00
ATOM    330  O   ALA    21       8.131  10.660  10.280  1.00  0.00
ATOM    331  N   LEU    22       8.561  10.338   8.083  1.00  0.00
ATOM    332  H   LEU    22       8.278  10.590   7.147  1.00  0.00
ATOM    333  CA  LEU    22       9.658   9.384   8.242  1.00  0.00
ATOM    334  HA  LEU    22       9.339   8.536   8.848  1.00  0.00
ATOM    335  CB  LEU    22      10.098   8.852   6.820  1.00  0.00
ATOM    336  HB2 LEU    22       9.215   8.270   6.556  1.00  0.00
ATOM    337  HB3 LEU    22      10.228   9.661   6.101  1.00  0.00
ATOM    338  CG  LEU    22      11.331   7.946   6.796  1.00  0.00
ATOM    339  HG  LEU    22      12.135   8.537   7.235  1.00  0.00
ATOM    340  CD1 LEU    22      11.225   6.552   7.552  1.00  0.00
ATOM    341 HD11 LEU    22      10.422   5.960   7.113  1.00  0.00
ATOM    342 HD12 LEU    22      12.167   6.013   7.455  1.00  0.00
ATOM    343 HD13 LEU    22      11.013   6.725   8.607  1.00  0.00
ATOM    344  CD2 LEU    22      11.811   7.754   5.336  1.00  0.00
ATOM    345 HD21 LEU    22      12.067   8.723   4.907  1.00  0.00
ATOM    346 HD22 LEU    22      12.689   7.108   5.324  1.00  0.00
ATOM    347 HD23 LEU    22      11.015   7.296   4.749  1.00  0.00
ATOM    348  C   LEU    22      10.911   9.928   9.003  1.00  0.00
ATOM    349  O   LEU    22      11.407   9.383   9.996  1.00  0.00
ATOM    350  N   GLY    23      11.337  11.103   8.607  1.00  0.00
ATOM    351  H   GLY    23      10.891  11.612   7.857  1.00  0.00
ATOM    352  CA  GLY    23      12.483  11.703   9.256  1.00  0.00
ATOM    353  HA2 GLY    23      13.319  11.008   9.176  1.00  0.00
ATOM    354  HA3 GLY    23      12.726  12.625   8.728  1.00  0.00
ATOM    355  C   GLY    23      12.251  12.011  10.675  1.00  0.00
ATOM    356  O   GLY    23      13.071  11.880  11.533  1.00  0.00
ATOM    357  N   LEU    24      11.071  12.568  10.911  1.00  0.00
ATOM    358  H   LEU    24      10.477  12.883  10.157  1.00  0.00
ATOM    359  CA  LEU    24      10.647  12.834  12.285  1.00  0.00
ATOM    360  HA  LEU    24      11.464  13.342  12.797  1.00  0.00
ATOM    361  CB  LEU    24       9.414  13.681  12.391  1.00  0.00
ATOM    362  HB2 LEU    24       9.512  14.543  11.731  1.00  0.00
ATOM    363  HB3 LEU    24       8.687  12.985  11.973  1.00  0.00
ATOM    364  CG  LEU    24       8.934  14.151  13.786  1.00  0.00
ATOM    365  HG  LEU    24       8.923  13.310  14.480  1.00  0.00
ATOM    366  CD1 LEU    24       9.897  15.212  14.292  1.00  0.00
ATOM    367 HD11 LEU    24       9.909  16.053  13.599  1.00  0.00
ATOM    368 HD12 LEU    24       9.575  15.556  15.275  1.00  0.00
ATOM    369 HD13 LEU    24      10.899  14.789  14.366  1.00  0.00
ATOM    370  CD2 LEU    24       7.650  14.855  13.607  1.00  0.00
ATOM    371 HD21 LEU    24       6.921  14.176  13.165  1.00  0.00
ATOM    372 HD22 LEU    24       7.286  15.199  14.575  1.00  0.00
ATOM    373 HD23 LEU    24       7.793  15.711  12.948  1.00  0.00
ATOM    374  C   LEU    24      10.409  11.638  13.179  1.00  0.00
ATOM    375  O   LEU    24      10.636  11.674  14.374  1.00  0.00
ATOM    376  N   PHE    25       9.910  10.456  12.638  1.00  0.00
ATOM    377  H   PHE    25       9.412  10.509  11.761  1.00  0.00
ATOM    378  CA  PHE    25      10.037   9.138  13.293  1.00  0.00
ATOM    379  HA  PHE    25       9.591   9.164  14.287  1.00  0.00
ATOM    380  CB  PHE    25       9.275   8.038  12.420  1.00  0.00
ATOM    381  HB2 PHE    25       9.586   8.136  11.380  1.00  0.00
ATOM    382  HB3 PHE    25       9.575   7.060  12.798  1.00  0.00
ATOM    383  CG  PHE    25       7.750   8.058  12.423  1.00  0.00
ATOM    384  CD1 PHE    25       7.029   7.025  11.707  1.00  0.00
ATOM    385  HD1 PHE    25       7.556   6.257  11.141  1.00  0.00
ATOM    386  CE1 PHE    25       5.616   7.026  11.752  1.00  0.00
ATOM    387  HE1 PHE    25       5.119   6.254  11.165  1.00  0.00
ATOM    388  CZ  PHE    25       4.857   7.942  12.490  1.00  0.00
ATOM    389  HZ  PHE    25       3.772   7.890  12.578  1.00  0.00
ATOM    390  CE2 PHE    25       5.576   8.983  13.146  1.00  0.00
ATOM    391  HE2 PHE    25       5.031   9.758  13.685  1.00  0.00
ATOM    392  CD2 PHE    25       6.987   9.014  13.101  1.00  0.00
ATOM    393  HD2 PHE    25       7.531   9.809  13.610  1.00  0.00
ATOM    394  C   PHE    25      11.468   8.604  13.537  1.00  0.00
ATOM    395  O   PHE    25      11.767   8.190  14.624  1.00  0.00
ATOM    396  N   VAL    26      12.340   8.652  12.502  1.00  0.00
ATOM    397  H   VAL    26      11.926   8.837  11.600  1.00  0.00
ATOM    398  CA  VAL    26      13.714   8.230  12.548  1.00  0.00
ATOM    399  HA  VAL    26      13.736   7.231  12.984  1.00  0.00
ATOM    400  CB  VAL    26      14.353   8.173  11.173  1.00  0.00
ATOM    401  HB  VAL    26      14.165   9.141  10.709  1.00  0.00
ATOM    402  CG1 VAL    26      15.852   7.879  11.147  1.00  0.00
ATOM    403 HG11 VAL    26      16.041   6.911  11.610  1.00  0.00
ATOM    404 HG12 VAL    26      16.202   7.862  10.115  1.00  0.00
ATOM    405 HG13 VAL    26      16.384   8.655  11.698  1.00  0.00
ATOM    406  CG2 VAL    26      13.689   7.028  10.374  1.00  0.00
ATOM    407 HG21 VAL    26      12.620   7.221  10.281  1.00  0.00
ATOM    408 HG22 VAL    26      14.135   6.971   9.381  1.00  0.00
ATOM    409 HG23 VAL    26      13.843   6.083  10.896  1.00  0.00
ATOM    410  C   VAL    26      14.625   8.954  13.626  1.00  0.00
ATOM    411  O   VAL    26      15.453   8.395  14.251  1.00  0.00
ATOM    412  N   HID    27      14.399  10.268  13.731  1.00  0.00
ATOM    413  H   HID    27      13.697  10.723  13.165  1.00  0.00
ATOM    414  CA  HID    27      15.183  11.095  14.677  1.00  0.00
ATOM    415  HA  HID    27      16.227  10.785  14.638  1.00  0.00
ATOM    416  CB  HID    27      15.104  12.568  14.347  1.00  0.00
ATOM    417  HB2 HID    27      14.080  12.865  14.120  1.00  0.00
ATOM    418  HB3 HID    27      15.448  13.100  15.234  1.00  0.00
ATOM    419  CG  HID    27      15.976  13.058  13.173  1.00  0.00
ATOM    420  ND1 HID    27      16.723  14.231  13.173  1.00  0.00
ATOM    421  HD1 HID    27      16.865  14.830  13.974  1.00  0.00
ATOM    422  CE1 HID    27      17.216  14.429  11.945  1.00  0.00
ATOM    423  HE1 HID    27      17.834  15.311  11.777  1.00  0.00
ATOM    424  NE2 HID    27      16.843  13.472  11.129  1.00  0.00
ATOM    425  CD2 HID    27      16.168  12.528  11.913  1.00  0.00
ATOM    426  HD2 HID    27      15.891  11.564  11.487  1.00  0.00
ATOM    427  C   HID    27      14.682  10.933  16.216  1.00  0.00
ATOM    428  O   HID    27      15.435  11.339  17.080  1.00  0.00
ATOM    429  N   HID    28      13.499  10.377  16.412  1.00  0.00
ATOM    430  H   HID    28      13.023  10.152  15.550  1.00  0.00
ATOM    431  CA  HID    28      12.852  10.036  17.664  1.00  0.00
ATOM    432  HA  HID    28      13.444  10.378  18.513  1.00  0.00
ATOM    433  CB  HID    28      11.416  10.770  17.708  1.00  0.00
ATOM    434  HB2 HID    28      10.966  10.623  16.726  1.00  0.00
ATOM    435  HB3 HID    28      10.741  10.393  18.477  1.00  0.00
ATOM    436  CG  HID    28      11.522  12.307  17.923  1.00  0.00
ATOM    437  ND1 HID    28      12.186  12.861  18.983  1.00  0.00
ATOM    438  HD1 HID    28      12.625  12.355  19.739  1.00  0.00
ATOM    439  CE1 HID    28      12.152  14.184  18.843  1.00  0.00
ATOM    440  HE1 HID    28      12.658  14.764  19.615  1.00  0.00
ATOM    441  NE2 HID    28      11.500  14.562  17.775  1.00  0.00
ATOM    442  CD2 HID    28      11.118  13.335  17.155  1.00  0.00
ATOM    443  HD2 HID    28      10.584  13.348  16.205  1.00  0.00
ATOM    444  C   HID    28      12.576   8.561  17.843  1.00  0.00
ATOM    445  O   HID    28      11.791   8.129  18.717  1.00  0.00
ATOM    446  N   ARG    29      13.303   7.653  17.077  1.00  0.00
ATOM    447  H   ARG    29      13.808   8.202  16.396  1.00  0.00
ATOM    448  CA  ARG    29      13.286   6.228  16.923  1.00  0.00
ATOM    449  HA  ARG    29      12.337   5.950  16.465  1.00  0.00
ATOM    450  CB  ARG    29      14.429   5.678  16.057  1.00  0.00
ATOM    451  HB2 ARG    29      14.333   4.592  16.063  1.00  0.00
ATOM    452  HB3 ARG    29      14.265   6.051  15.046  1.00  0.00
ATOM    453  CG  ARG    29      15.824   6.066  16.519  1.00  0.00
ATOM    454  HG2 ARG    29      15.792   7.131  16.749  1.00  0.00
ATOM    455  HG3 ARG    29      16.018   5.504  17.432  1.00  0.00
ATOM    456  CD  ARG    29      16.960   5.791  15.488  1.00  0.00
ATOM    457  HD2 ARG    29      16.744   6.188  14.496  1.00  0.00
ATOM    458  HD3 ARG    29      17.935   6.151  15.818  1.00  0.00
ATOM    459  NE  ARG    29      17.001   4.333  15.410  1.00  0.00
ATOM    460  HE  ARG    29      16.413   3.866  16.085  1.00  0.00
ATOM    461  CZ  ARG    29      17.713   3.603  14.592  1.00  0.00
ATOM    462  NH1 ARG    29      18.551   4.137  13.782  1.00  0.00
ATOM    463 HH11 ARG    29      18.668   5.140  13.770  1.00  0.00
ATOM    464 HH12 ARG    29      19.090   3.552  13.159  1.00  0.00
ATOM    465  NH2 ARG    29      17.527   2.274  14.610  1.00  0.00
ATOM    466 HH21 ARG    29      16.852   1.870  15.244  1.00  0.00
ATOM    467 HH22 ARG    29      18.062   1.684  13.990  1.00  0.00
ATOM    468  C   ARG    29      13.059   5.367  18.220  1.00  0.00
ATOM    469  O   ARG    29      12.314   4.408  18.147  1.00  0.00
ATOM    470  N   ASP    30      13.640   5.645  19.352  1.00  0.00
ATOM    471  H   ASP    30      14.254   6.447  19.370  1.00  0.00
ATOM    472  CA  ASP    30      13.496   4.831  20.603  1.00  0.00
ATOM    473  HA  ASP    30      12.971   3.913  20.338  1.00  0.00
ATOM    474  CB  ASP    30      14.839   4.454  21.303  1.00  0.00
ATOM    475  HB2 ASP    30      15.361   5.400  21.155  1.00  0.00
ATOM    476  HB3 ASP    30      14.855   4.192  22.361  1.00  0.00
ATOM    477  CG  ASP    30      15.519   3.381  20.514  1.00  0.00
ATOM    478  OD1 ASP    30      14.919   2.531  19.754  1.00  0.00
ATOM    479  OD2 ASP    30      16.703   3.233  20.892  1.00  0.00
ATOM    480  C   ASP    30      12.611   5.587  21.635  1.00  0.00
ATOM    481  O   ASP    30      12.515   5.234  22.782  1.00  0.00
ATOM    482  N   SER    31      11.938   6.641  21.219  1.00  0.00
ATOM    483  H   SER    31      12.014   6.929  20.254  1.00  0.00
ATOM    484  CA  SER    31      11.201   7.507  22.147  1.00  0.00
ATOM    485  HA  SER    31      11.675   7.484  23.128  1.00  0.00
ATOM    486  CB  SER    31      11.192   8.984  21.630  1.00  0.00
ATOM    487  HB2 SER    31      10.947   9.628  22.474  1.00  0.00
ATOM    488  HB3 SER    31      12.196   9.216  21.276  1.00  0.00
ATOM    489  OG  SER    31      10.289   9.195  20.616  1.00  0.00
ATOM    490  HG  SER    31      10.327  10.114  20.340  1.00  0.00
ATOM    491  C   SER    31       9.824   6.882  22.380  1.00  0.00
ATOM    492  O   SER    31       9.416   6.077  21.514  1.00  0.00
ATOM    493  N   PRO    32       9.145   7.044  23.536  1.00  0.00
ATOM    494  CD  PRO    32       9.499   8.034  24.524  1.00  0.00
ATOM    495  HD2 PRO    32       9.204   9.027  24.185  1.00  0.00
ATOM    496  HD3 PRO    32      10.574   8.017  24.706  1.00  0.00
ATOM    497  CG  PRO    32       8.677   7.555  25.763  1.00  0.00
ATOM    498  HG2 PRO    32       8.427   8.401  26.404  1.00  0.00
ATOM    499  HG3 PRO    32       9.245   6.822  26.335  1.00  0.00
ATOM    500  CB  PRO    32       7.397   6.910  25.146  1.00  0.00
ATOM    501  HB2 PRO    32       6.578   7.595  24.929  1.00  0.00
ATOM    502  HB3 PRO    32       7.052   6.138  25.834  1.00  0.00
ATOM    503  CA  PRO    32       7.891   6.275  23.862  1.00  0.00
ATOM    504  HA  PRO    32       8.227   5.264  24.091  1.00  0.00
ATOM    505  C   PRO    32       6.782   6.218  22.789  1.00  0.00
ATOM    506  O   PRO    32       6.381   5.111  22.440  1.00  0.00
ATOM    507  N   LEU    33       6.366   7.307  22.182  1.00  0.00
ATOM    508  H   LEU    33       6.608   8.227  22.521  1.00  0.00
ATOM    509  CA  LEU    33       5.417   7.204  21.047  1.00  0.00
ATOM    510  HA  LEU    33       4.524   6.683  21.392  1.00  0.00
ATOM    511  CB  LEU    33       4.999   8.575  20.475  1.00  0.00
ATOM    512  HB2 LEU    33       4.538   9.102  21.311  1.00  0.00
ATOM    513  HB3 LEU    33       5.952   9.045  20.232  1.00  0.00
ATOM    514  CG  LEU    33       4.070   8.640  19.254  1.00  0.00
ATOM    515  HG  LEU    33       4.570   8.137  18.426  1.00  0.00
ATOM    516  CD1 LEU    33       2.727   7.985  19.505  1.00  0.00
ATOM    517 HD11 LEU    33       2.226   8.488  20.332  1.00  0.00
ATOM    518 HD12 LEU    33       2.112   8.061  18.608  1.00  0.00
ATOM    519 HD13 LEU    33       2.876   6.935  19.755  1.00  0.00
ATOM    520  CD2 LEU    33       3.803  10.114  18.919  1.00  0.00
ATOM    521 HD21 LEU    33       4.746  10.613  18.694  1.00  0.00
ATOM    522 HD22 LEU    33       3.144  10.177  18.053  1.00  0.00
ATOM    523 HD23 LEU    33       3.329  10.601  19.771  1.00  0.00
ATOM    524  C   LEU    33       5.858   6.317  19.862  1.00  0.00
ATOM    525  O   LEU    33       5.143   5.500  19.383  1.00  0.00
ATOM    526  N   VAL    34       7.120   6.478  19.426  1.00  0.00
ATOM    527  H   VAL    34       7.655   7.236  19.825  1.00  0.00
ATOM    528  CA  VAL    34       7.716   5.707  18.337  1.00  0.00
ATOM    529  HA  VAL    34       7.013   5.775  17.507  1.00  0.00
ATOM    530  CB  VAL    34       9.074   6.255  17.876  1.00  0.00
ATOM    531  HB  VAL    34       9.817   6.107  18.660  1.00  0.00
ATOM    532  CG1 VAL    34       9.495   5.528  16.651  1.00  0.00
ATOM    533 HG11 VAL    34       8.753   5.676  15.867  1.00  0.00
ATOM    534 HG12 VAL    34      10.459   5.910  16.315  1.00  0.00
ATOM    535 HG13 VAL    34       9.583   4.464  16.871  1.00  0.00
ATOM    536  CG2 VAL    34       8.851   7.706  17.518  1.00  0.00
ATOM    537 HG21 VAL    34       8.490   8.246  18.394  1.00  0.00
ATOM    538 HG22 VAL    34       9.790   8.146  17.182  1.00  0.00
ATOM    539 HG23 VAL    34       8.112   7.774  16.720  1.00  0.00
ATOM    540  C   VAL    34       7.819   4.198  18.716  1.00  0.00
ATOM    541  O   VAL    34       7.571   3.351  17.898  1.00  0.00
ATOM    542  N   GLN    35       8.192   3.894  19.946  1.00  0.00
ATOM    543  H   GLN    35       8.497   4.615  20.584  1.00  0.00
ATOM    544  CA  GLN    35       8.187   2.491  20.422  1.00  0.00
ATOM    545  HA  GLN    35       8.802   1.851  19.790  1.00  0.00
ATOM    546  CB  GLN    35       8.815   2.500  21.916  1.00  0.00
ATOM    547  HB2 GLN    35       8.346   3.296  22.494  1.00  0.00
ATOM    548  HB3 GLN    35       8.615   1.540  22.392  1.00  0.00
ATOM    549  CG  GLN    35      10.367   2.741  21.856  1.00  0.00
ATOM    550  HG2 GLN    35      10.335   3.638  21.237  1.00  0.00
ATOM    551  HG3 GLN    35      10.841   2.975  22.809  1.00  0.00
ATOM    552  CD  GLN    35      11.189   1.705  21.155  1.00  0.00
ATOM    553  OE1 GLN    35      11.142   1.534  19.938  1.00  0.00
ATOM    554  NE2 GLN    35      11.750   0.853  21.958  1.00  0.00
ATOM    555 HE21 GLN    35      12.326   0.114  21.582  1.00  0.00
ATOM    556 HE22 GLN    35      11.607   0.934  22.955  1.00  0.00
ATOM    557  C   GLN    35       6.866   1.812  20.491  1.00  0.00
ATOM    558  O   GLN    35       6.682   0.778  19.852  1.00  0.00
ATOM    559  N   ALA    36       5.926   2.334  21.261  1.00  0.00
ATOM    560  H   ALA    36       6.261   3.104  21.822  1.00  0.00
ATOM    561  CA  ALA    36       4.579   1.906  21.438  1.00  0.00
ATOM    562  HA  ALA    36       4.565   0.907  21.874  1.00  0.00
ATOM    563  CB  ALA    36       3.864   2.849  22.372  1.00  0.00
ATOM    564  HB1 ALA    36       3.862   3.852  21.945  1.00  0.00
ATOM    565  HB2 ALA    36       2.837   2.512  22.513  1.00  0.00
ATOM    566  HB3 ALA    36       4.376   2.865  23.334  1.00  0.00
ATOM    567  C   ALA    36       3.882   1.796  20.071  1.00  0.00
ATOM    568  O   ALA    36       3.204   0.795  19.933  1.00  0.00
ATOM    569  N   SER    37       4.071   2.724  19.127  1.00  0.00
ATOM    570  H   SER    37       4.605   3.558  19.326  1.00  0.00
ATOM    571  CA  SER    37       3.343   2.658  17.883  1.00  0.00
ATOM    572  HA  SER    37       2.481   2.003  18.006  1.00  0.00
ATOM    573  CB  SER    37       2.810   4.149  17.408  1.00  0.00
ATOM    574  HB2 SER    37       2.181   4.056  16.523  1.00  0.00
ATOM    575  HB3 SER    37       2.239   4.615  18.211  1.00  0.00
ATOM    576  OG  SER    37       3.953   4.961  17.100  1.00  0.00
ATOM    577  HG  SER    37       3.661   5.832  16.822  1.00  0.00
ATOM    578  C   SER    37       4.077   1.901  16.783  1.00  0.00
ATOM    579  O   SER    37       3.820   2.122  15.605  1.00  0.00
ATOM    580  N   GLY    38       5.147   1.119  17.171  1.00  0.00
ATOM    581  H   GLY    38       5.528   1.156  18.106  1.00  0.00
ATOM    582  CA  GLY    38       5.748   0.218  16.225  1.00  0.00
ATOM    583  HA2 GLY    38       6.310  -0.502  16.819  1.00  0.00
ATOM    584  HA3 GLY    38       4.919  -0.288  15.731  1.00  0.00
ATOM    585  C   GLY    38       6.668   0.813  15.166  1.00  0.00
ATOM    586  O   GLY    38       6.527   0.615  13.917  1.00  0.00
ATOM    587  N   GLY    39       7.629   1.564  15.707  1.00  0.00
ATOM    588  H   GLY    39       7.578   1.648  16.712  1.00  0.00
ATOM    589  CA  GLY    39       8.755   2.281  14.981  1.00  0.00
ATOM    590  HA2 GLY    39       8.292   3.224  14.689  1.00  0.00
ATOM    591  HA3 GLY    39       9.478   2.462  15.776  1.00  0.00
ATOM    592  C   GLY    39       9.485   1.686  13.768  1.00  0.00
ATOM    593  O   GLY    39       9.414   2.181  12.652  1.00  0.00
ATOM    594  N   PRO    40      10.126   0.517  13.927  1.00  0.00
ATOM    595  CD  PRO    40      10.375  -0.071  15.262  1.00  0.00
ATOM    596  HD2 PRO    40       9.454  -0.509  15.648  1.00  0.00
ATOM    597  HD3 PRO    40      10.722   0.704  15.945  1.00  0.00
ATOM    598  CG  PRO    40      11.372  -1.045  14.997  1.00  0.00
ATOM    599  HG2 PRO    40      11.334  -1.800  15.782  1.00  0.00
ATOM    600  HG3 PRO    40      12.346  -0.556  15.011  1.00  0.00
ATOM    601  CB  PRO    40      11.080  -1.664  13.597  1.00  0.00
ATOM    602  HB2 PRO    40      10.342  -2.459  13.487  1.00  0.00
ATOM    603  HB3 PRO    40      12.036  -1.998  13.194  1.00  0.00
ATOM    604  CA  PRO    40      10.588  -0.353  12.821  1.00  0.00
ATOM    605  HA  PRO    40      11.524   0.091  12.482  1.00  0.00
ATOM    606  C   PRO    40       9.686  -0.542  11.664  1.00  0.00
ATOM    607  O   PRO    40      10.089  -0.512  10.557  1.00  0.00
ATOM    608  N   LEU    41       8.396  -0.813  12.004  1.00  0.00
ATOM    609  H   LEU    41       8.113  -0.645  12.959  1.00  0.00
ATOM    610  CA  LEU    41       7.412  -1.283  11.078  1.00  0.00
ATOM    611  HA  LEU    41       7.944  -1.805  10.282  1.00  0.00
ATOM    612  CB  LEU    41       6.334  -2.237  11.664  1.00  0.00
ATOM    613  HB2 LEU    41       5.748  -1.825  12.486  1.00  0.00
ATOM    614  HB3 LEU    41       5.682  -2.424  10.811  1.00  0.00
ATOM    615  CG  LEU    41       7.006  -3.600  12.125  1.00  0.00
ATOM    616  HG  LEU    41       7.887  -3.332  12.709  1.00  0.00
ATOM    617  CD1 LEU    41       6.088  -4.536  12.969  1.00  0.00
ATOM    618 HD11 LEU    41       5.207  -4.805  12.385  1.00  0.00
ATOM    619 HD12 LEU    41       6.636  -5.440  13.235  1.00  0.00
ATOM    620 HD13 LEU    41       5.778  -4.019  13.877  1.00  0.00
ATOM    621  CD2 LEU    41       7.229  -4.420  10.847  1.00  0.00
ATOM    622 HD21 LEU    41       7.883  -3.869  10.171  1.00  0.00
ATOM    623 HD22 LEU    41       7.691  -5.373  11.102  1.00  0.00
ATOM    624 HD23 LEU    41       6.271  -4.600  10.359  1.00  0.00
ATOM    625  C   LEU    41       6.632  -0.132  10.530  1.00  0.00
ATOM    626  O   LEU    41       6.292  -0.136   9.363  1.00  0.00
ATOM    627  N   ALA    42       6.525   0.997  11.241  1.00  0.00
ATOM    628  H   ALA    42       6.753   0.851  12.214  1.00  0.00
ATOM    629  CA  ALA    42       6.062   2.273  10.845  1.00  0.00
ATOM    630  HA  ALA    42       5.084   2.170  10.376  1.00  0.00
ATOM    631  CB  ALA    42       5.916   3.154  12.096  1.00  0.00
ATOM    632  HB1 ALA    42       6.889   3.274  12.572  1.00  0.00
ATOM    633  HB2 ALA    42       5.529   4.132  11.809  1.00  0.00
ATOM    634  HB3 ALA    42       5.226   2.682  12.795  1.00  0.00
ATOM    635  C   ALA    42       6.950   2.857   9.810  1.00  0.00
ATOM    636  O   ALA    42       6.441   3.121   8.722  1.00  0.00
ATOM    637  N   CYS    43       8.266   2.907  10.083  1.00  0.00
ATOM    638  H   CYS    43       8.545   2.721  11.036  1.00  0.00
ATOM    639  CA  CYS    43       9.317   3.354   9.107  1.00  0.00
ATOM    640  HA  CYS    43       9.068   4.352   8.746  1.00  0.00
ATOM    641  CB  CYS    43      10.669   3.397   9.729  1.00  0.00
ATOM    642  HB2 CYS    43      10.934   2.477  10.250  1.00  0.00
ATOM    643  HB3 CYS    43      11.460   3.657   9.025  1.00  0.00
ATOM    644  SG  CYS    43      10.666   4.738  11.020  1.00  0.00
ATOM    645  HG  CYS    43      11.929   4.569  11.399  1.00  0.00
ATOM    646  C   CYS    43       9.426   2.616   7.786  1.00  0.00
ATOM    647  O   CYS    43       9.646   3.135   6.706  1.00  0.00
ATOM    648  N   PHE    44       9.234   1.290   7.845  1.00  0.00
ATOM    649  H   PHE    44       9.053   0.989   8.792  1.00  0.00
ATOM    650  CA  PHE    44       9.270   0.293   6.806  1.00  0.00
ATOM    651  HA  PHE    44      10.124   0.476   6.153  1.00  0.00
ATOM    652  CB  PHE    44       9.406  -1.164   7.422  1.00  0.00
ATOM    653  HB2 PHE    44      10.471  -1.321   7.591  1.00  0.00
ATOM    654  HB3 PHE    44       8.871  -1.259   8.367  1.00  0.00
ATOM    655  CG  PHE    44       8.938  -2.294   6.547  1.00  0.00
ATOM    656  CD1 PHE    44       9.702  -2.777   5.510  1.00  0.00
ATOM    657  HD1 PHE    44      10.706  -2.383   5.350  1.00  0.00
ATOM    658  CE1 PHE    44       9.214  -3.734   4.693  1.00  0.00
ATOM    659  HE1 PHE    44       9.833  -4.165   3.906  1.00  0.00
ATOM    660  CZ  PHE    44       7.849  -4.188   4.872  1.00  0.00
ATOM    661  HZ  PHE    44       7.474  -4.925   4.162  1.00  0.00
ATOM    662  CE2 PHE    44       7.051  -3.739   5.862  1.00  0.00
ATOM    663  HE2 PHE    44       6.016  -4.056   5.992  1.00  0.00
ATOM    664  CD2 PHE    44       7.643  -2.776   6.791  1.00  0.00
ATOM    665  HD2 PHE    44       7.079  -2.441   7.661  1.00  0.00
ATOM    666  C   PHE    44       7.981   0.412   5.996  1.00  0.00
ATOM    667  O   PHE    44       8.106   0.443   4.791  1.00  0.00
ATOM    668  N   GLY    45       6.809   0.597   6.609  1.00  0.00
ATOM    669  H   GLY    45       6.699   0.447   7.602  1.00  0.00
ATOM    670  CA  GLY    45       5.662   1.021   5.852  1.00  0.00
ATOM    671  HA2 GLY    45       5.402   0.217   5.164  1.00  0.00
ATOM    672  HA3 GLY    45       4.842   1.179   6.552  1.00  0.00
ATOM    673  C   GLY    45       5.884   2.279   5.070  1.00  0.00
ATOM    674  O   GLY    45       5.554   2.290   3.852  1.00  0.00
ATOM    675  N   LEU    46       6.466   3.385   5.615  1.00  0.00
ATOM    676  H   LEU    46       6.596   3.454   6.614  1.00  0.00
ATOM    677  CA  LEU    46       6.663   4.555   4.826  1.00  0.00
ATOM    678  HA  LEU    46       5.730   4.824   4.331  1.00  0.00
ATOM    679  CB  LEU    46       7.123   5.762   5.721  1.00  0.00
ATOM    680  HB2 LEU    46       7.942   5.329   6.295  1.00  0.00
ATOM    681  HB3 LEU    46       7.501   6.584   5.113  1.00  0.00
ATOM    682  CG  LEU    46       6.061   6.283   6.671  1.00  0.00
ATOM    683  HG  LEU    46       5.602   5.423   7.159  1.00  0.00
ATOM    684  CD1 LEU    46       6.637   7.257   7.761  1.00  0.00
ATOM    685 HD11 LEU    46       7.096   8.117   7.274  1.00  0.00
ATOM    686 HD12 LEU    46       5.829   7.596   8.410  1.00  0.00
ATOM    687 HD13 LEU    46       7.386   6.735   8.356  1.00  0.00
ATOM    688  CD2 LEU    46       4.871   6.949   5.963  1.00  0.00
ATOM    689 HD21 LEU    46       4.390   6.227   5.303  1.00  0.00
ATOM    690 HD22 LEU    46       4.153   7.296   6.706  1.00  0.00
ATOM    691 HD23 LEU    46       5.225   7.797   5.376  1.00  0.00
ATOM    692  C   LEU    46       7.538   4.280   3.526  1.00  0.00
ATOM    693  O   LEU    46       7.306   4.716   2.423  1.00  0.00
ATOM    694  N   VAL    47       8.627   3.498   3.752  1.00  0.00
ATOM    695  H   VAL    47       8.954   3.394   4.702  1.00  0.00
ATOM    696  CA  VAL    47       9.441   2.979   2.691  1.00  0.00
ATOM    697  HA  VAL    47       9.755   3.932   2.266  1.00  0.00
ATOM    698  CB  VAL    47      10.704   2.176   3.095  1.00  0.00
ATOM    699  HB  VAL    47      10.426   1.305   3.688  1.00  0.00
ATOM    700  CG1 VAL    47      11.410   1.708   1.781  1.00  0.00
ATOM    701 HG11 VAL    47      11.689   2.579   1.188  1.00  0.00
ATOM    702 HG12 VAL    47      12.305   1.139   2.032  1.00  0.00
ATOM    703 HG13 VAL    47      10.729   1.080   1.206  1.00  0.00
ATOM    704  CG2 VAL    47      11.702   3.271   3.667  1.00  0.00
ATOM    705 HG21 VAL    47      11.245   3.768   4.522  1.00  0.00
ATOM    706 HG22 VAL    47      12.629   2.790   3.979  1.00  0.00
ATOM    707 HG23 VAL    47      11.918   4.007   2.892  1.00  0.00
ATOM    708  C   VAL    47       8.671   2.195   1.634  1.00  0.00
ATOM    709  O   VAL    47       8.806   2.379   0.405  1.00  0.00
ATOM    710  N   CYS    48       7.725   1.344   2.067  1.00  0.00
ATOM    711  H   CYS    48       7.588   1.246   3.063  1.00  0.00
ATOM    712  CA  CYS    48       6.859   0.615   1.186  1.00  0.00
ATOM    713  HA  CYS    48       7.463   0.015   0.505  1.00  0.00
ATOM    714  CB  CYS    48       5.887  -0.350   1.984  1.00  0.00
ATOM    715  HB2 CYS    48       5.549   0.097   2.919  1.00  0.00
ATOM    716  HB3 CYS    48       5.022  -0.640   1.387  1.00  0.00
ATOM    717  SG  CYS    48       6.719  -1.883   2.435  1.00  0.00
ATOM    718  HG  CYS    48       5.677  -2.429   3.056  1.00  0.00
ATOM    719  C   CYS    48       5.954   1.637   0.439  1.00  0.00
ATOM    720  O   CYS    48       5.662   1.433  -0.718  1.00  0.00
ATOM    721  N   LEU    49       5.499   2.767   1.089  1.00  0.00
ATOM    722  H   LEU    49       5.659   2.871   2.081  1.00  0.00
ATOM    723  CA  LEU    49       4.721   3.777   0.412  1.00  0.00
ATOM    724  HA  LEU    49       3.910   3.262  -0.103  1.00  0.00
ATOM    725  CB  LEU    49       4.125   4.861   1.294  1.00  0.00
ATOM    726  HB2 LEU    49       5.001   5.402   1.652  1.00  0.00
ATOM    727  HB3 LEU    49       3.500   5.532   0.705  1.00  0.00
ATOM    728  CG  LEU    49       3.330   4.341   2.482  1.00  0.00
ATOM    729  HG  LEU    49       3.990   3.681   3.045  1.00  0.00
ATOM    730  CD1 LEU    49       2.800   5.429   3.399  1.00  0.00
ATOM    731 HD11 LEU    49       2.140   6.089   2.837  1.00  0.00
ATOM    732 HD12 LEU    49       2.245   4.975   4.220  1.00  0.00
ATOM    733 HD13 LEU    49       3.634   6.005   3.800  1.00  0.00
ATOM    734  CD2 LEU    49       2.192   3.451   1.917  1.00  0.00
ATOM    735 HD21 LEU    49       2.623   2.624   1.352  1.00  0.00
ATOM    736 HD22 LEU    49       1.596   3.057   2.740  1.00  0.00
ATOM    737 HD23 LEU    49       1.556   4.046   1.261  1.00  0.00
ATOM    738  C   LEU    49       5.420   4.475  -0.651  1.00  0.00
ATOM    739  O   LEU    49       4.899   4.773  -1.757  1.00  0.00
ATOM    740  N   GLY    50       6.721   4.703  -0.419  1.00  0.00
ATOM    741  H   GLY    50       7.021   4.413   0.501  1.00  0.00
ATOM    742  CA  GLY    50       7.660   5.270  -1.268  1.00  0.00
ATOM    743  HA2 GLY    50       7.376   6.311  -1.421  1.00  0.00
ATOM    744  HA3 GLY    50       8.625   5.228  -0.763  1.00  0.00
ATOM    745  C   GLY    50       7.777   4.602  -2.590  1.00  0.00
ATOM    746  O   GLY    50       7.897   5.202  -3.644  1.00  0.00
ATOM    747  N   LEU    51       7.802   3.214  -2.598  1.00  0.00
ATOM    748  H   LEU    51       7.672   2.821  -1.677  1.00  0.00
ATOM    749  CA  LEU    51       8.051   2.321  -3.687  1.00  0.00
ATOM    750  HA  LEU    51       8.766   2.759  -4.383  1.00  0.00
ATOM    751  CB  LEU    51       8.639   1.006  -3.139  1.00  0.00
ATOM    752  HB2 LEU    51       8.093   0.805  -2.217  1.00  0.00
ATOM    753  HB3 LEU    51       8.518   0.166  -3.823  1.00  0.00
ATOM    754  CG  LEU    51      10.155   1.199  -2.814  1.00  0.00
ATOM    755  HG  LEU    51      10.342   2.012  -2.112  1.00  0.00
ATOM    756  CD1 LEU    51      10.508  -0.130  -2.158  1.00  0.00
ATOM    757 HD11 LEU    51      10.321  -0.943  -2.860  1.00  0.00
ATOM    758 HD12 LEU    51      11.561  -0.128  -1.876  1.00  0.00
ATOM    759 HD13 LEU    51       9.895  -0.271  -1.268  1.00  0.00
ATOM    760  CD2 LEU    51      10.945   1.572  -4.089  1.00  0.00
ATOM    761 HD21 LEU    51      10.553   2.502  -4.501  1.00  0.00
ATOM    762 HD22 LEU    51      11.998   1.702  -3.840  1.00  0.00
ATOM    763 HD23 LEU    51      10.842   0.776  -4.827  1.00  0.00
ATOM    764  C   LEU    51       6.793   2.100  -4.474  1.00  0.00
ATOM    765  O   LEU    51       6.791   1.865  -5.684  1.00  0.00
ATOM    766  N   VAL    52       5.625   2.254  -3.830  1.00  0.00
ATOM    767  H   VAL    52       5.596   2.132  -2.828  1.00  0.00
ATOM    768  CA  VAL    52       4.351   2.403  -4.552  1.00  0.00
ATOM    769  HA  VAL    52       4.342   1.701  -5.386  1.00  0.00
ATOM    770  CB  VAL    52       3.209   2.102  -3.671  1.00  0.00
ATOM    771  HB  VAL    52       3.189   2.862  -2.890  1.00  0.00
ATOM    772  CG1 VAL    52       1.857   2.086  -4.404  1.00  0.00
ATOM    773 HG11 VAL    52       1.876   1.326  -5.185  1.00  0.00
ATOM    774 HG12 VAL    52       1.061   1.858  -3.695  1.00  0.00
ATOM    775 HG13 VAL    52       1.675   3.063  -4.852  1.00  0.00
ATOM    776  CG2 VAL    52       3.449   0.647  -3.073  1.00  0.00
ATOM    777 HG21 VAL    52       4.382   0.635  -2.510  1.00  0.00
ATOM    778 HG22 VAL    52       2.623   0.384  -2.412  1.00  0.00
ATOM    779 HG23 VAL    52       3.507  -0.076  -3.887  1.00  0.00
ATOM    780  C   VAL    52       4.225   3.739  -5.277  1.00  0.00
ATOM    781  O   VAL    52       3.985   3.695  -6.481  1.00  0.00
ATOM    782  N   CYS    53       4.606   4.884  -4.636  1.00  0.00
ATOM    783  H   CYS    53       4.663   4.783  -3.633  1.00  0.00
ATOM    784  CA  CYS    53       4.745   6.236  -5.212  1.00  0.00
ATOM    785  HA  CYS    53       3.830   6.541  -5.719  1.00  0.00
ATOM    786  CB  CYS    53       5.026   7.244  -4.028  1.00  0.00
ATOM    787  HB2 CYS    53       5.794   6.867  -3.352  1.00  0.00
ATOM    788  HB3 CYS    53       5.318   8.227  -4.397  1.00  0.00
ATOM    789  SG  CYS    53       3.561   7.505  -3.021  1.00  0.00
ATOM    790  HG  CYS    53       4.127   8.357  -2.170  1.00  0.00
ATOM    791  C   CYS    53       5.721   6.281  -6.376  1.00  0.00
ATOM    792  O   CYS    53       5.443   6.908  -7.428  1.00  0.00
ATOM    793  N   LEU    54       6.804   5.524  -6.320  1.00  0.00
ATOM    794  H   LEU    54       7.013   5.176  -5.395  1.00  0.00
ATOM    795  CA  LEU    54       7.728   5.245  -7.374  1.00  0.00
ATOM    796  HA  LEU    54       8.017   6.191  -7.832  1.00  0.00
ATOM    797  CB  LEU    54       9.006   4.513  -6.903  1.00  0.00
ATOM    798  HB2 LEU    54       9.301   5.074  -6.016  1.00  0.00
ATOM    799  HB3 LEU    54       8.714   3.504  -6.613  1.00  0.00
ATOM    800  CG  LEU    54      10.202   4.442  -7.892  1.00  0.00
ATOM    801  HG  LEU    54       9.832   4.005  -8.819  1.00  0.00
ATOM    802  CD1 LEU    54      10.809   5.747  -8.175  1.00  0.00
ATOM    803 HD11 LEU    54      11.180   6.185  -7.248  1.00  0.00
ATOM    804 HD12 LEU    54      11.637   5.620  -8.872  1.00  0.00
ATOM    805 HD13 LEU    54      10.062   6.408  -8.615  1.00  0.00
ATOM    806  CD2 LEU    54      11.142   3.490  -7.219  1.00  0.00
ATOM    807 HD21 LEU    54      10.651   2.526  -7.087  1.00  0.00
ATOM    808 HD22 LEU    54      12.033   3.362  -7.834  1.00  0.00
ATOM    809 HD23 LEU    54      11.428   3.888  -6.245  1.00  0.00
ATOM    810  C   LEU    54       7.144   4.456  -8.577  1.00  0.00
ATOM    811  O   LEU    54       7.477   4.723  -9.702  1.00  0.00
ATOM    812  N   SER    55       6.208   3.552  -8.355  1.00  0.00
ATOM    813  H   SER    55       5.991   3.281  -7.406  1.00  0.00
ATOM    814  CA  SER    55       5.483   2.932  -9.419  1.00  0.00
ATOM    815  HA  SER    55       6.176   2.466 -10.119  1.00  0.00
ATOM    816  CB  SER    55       4.528   1.829  -8.851  1.00  0.00
ATOM    817  HB2 SER    55       5.049   1.205  -8.125  1.00  0.00
ATOM    818  HB3 SER    55       3.655   2.281  -8.381  1.00  0.00
ATOM    819  OG  SER    55       4.122   1.047  -9.928  1.00  0.00
ATOM    820  HG  SER    55       3.532   0.356  -9.617  1.00  0.00
ATOM    821  C   SER    55       4.630   3.959 -10.191  1.00  0.00
ATOM    822  O   SER    55       4.565   3.899 -11.378  1.00  0.00
ATOM    823  N   VAL    56       3.906   4.845  -9.445  1.00  0.00
ATOM    824  H   VAL    56       3.758   4.644  -8.466  1.00  0.00
ATOM    825  CA  VAL    56       3.195   5.996 -10.039  1.00  0.00
ATOM    826  HA  VAL    56       2.568   5.620 -10.848  1.00  0.00
ATOM    827  CB  VAL    56       2.307   6.628  -8.995  1.00  0.00
ATOM    828  HB  VAL    56       2.974   6.921  -8.184  1.00  0.00
ATOM    829  CG1 VAL    56       1.460   7.844  -9.429  1.00  0.00
ATOM    830 HG11 VAL    56       0.792   7.552 -10.239  1.00  0.00
ATOM    831 HG12 VAL    56       0.871   8.198  -8.583  1.00  0.00
ATOM    832 HG13 VAL    56       2.118   8.642  -9.772  1.00  0.00
ATOM    833  CG2 VAL    56       1.257   5.493  -8.599  1.00  0.00
ATOM    834 HG21 VAL    56       1.789   4.628  -8.203  1.00  0.00
ATOM    835 HG22 VAL    56       0.574   5.877  -7.841  1.00  0.00
ATOM    836 HG23 VAL    56       0.690   5.198  -9.482  1.00  0.00
ATOM    837  C   VAL    56       4.043   7.010 -10.728  1.00  0.00
ATOM    838  O   VAL    56       3.614   7.504 -11.745  1.00  0.00
ATOM    839  N   LEU    57       5.331   7.273 -10.245  1.00  0.00
ATOM    840  H   LEU    57       5.557   7.041  -9.289  1.00  0.00
ATOM    841  CA  LEU    57       6.346   8.028 -11.053  1.00  0.00
ATOM    842  HA  LEU    57       5.949   8.969 -11.433  1.00  0.00
ATOM    843  CB  LEU    57       7.483   8.331 -10.107  1.00  0.00
ATOM    844  HB2 LEU    57       6.930   8.875  -9.341  1.00  0.00
ATOM    845  HB3 LEU    57       7.881   7.409  -9.682  1.00  0.00
ATOM    846  CG  LEU    57       8.674   9.225 -10.631  1.00  0.00
ATOM    847  HG  LEU    57       9.181   8.589 -11.357  1.00  0.00
ATOM    848  CD1 LEU    57       8.382  10.620 -11.274  1.00  0.00
ATOM    849 HD11 LEU    57       7.876  11.256 -10.548  1.00  0.00
ATOM    850 HD12 LEU    57       9.321  11.086 -11.573  1.00  0.00
ATOM    851 HD13 LEU    57       7.746  10.491 -12.150  1.00  0.00
ATOM    852  CD2 LEU    57       9.746   9.397  -9.507  1.00  0.00
ATOM    853 HD21 LEU    57      10.131   8.419  -9.219  1.00  0.00
ATOM    854 HD22 LEU    57      10.564  10.015  -9.876  1.00  0.00
ATOM    855 HD23 LEU    57       9.291   9.877  -8.641  1.00  0.00
ATOM    856  C   LEU    57       6.848   7.430 -12.368  1.00  0.00
ATOM    857  O   LEU    57       6.974   8.081 -13.403  1.00  0.00
ATOM    858  N   LEU    58       7.005   6.130 -12.348  1.00  0.00
ATOM    859  H   LEU    58       7.045   5.757 -11.410  1.00  0.00
ATOM    860  CA  LEU    58       7.179   5.206 -13.470  1.00  0.00
ATOM    861  HA  LEU    58       8.039   5.460 -14.090  1.00  0.00
ATOM    862  CB  LEU    58       7.428   3.843 -12.824  1.00  0.00
ATOM    863  HB2 LEU    58       8.243   3.975 -12.113  1.00  0.00
ATOM    864  HB3 LEU    58       6.510   3.612 -12.285  1.00  0.00
ATOM    865  CG  LEU    58       7.767   2.681 -13.785  1.00  0.00
ATOM    866  HG  LEU    58       6.998   2.593 -14.552  1.00  0.00
ATOM    867  CD1 LEU    58       9.103   2.979 -14.440  1.00  0.00
ATOM    868 HD11 LEU    58       9.873   3.066 -13.673  1.00  0.00
ATOM    869 HD12 LEU    58       9.362   2.170 -15.123  1.00  0.00
ATOM    870 HD13 LEU    58       9.036   3.915 -14.995  1.00  0.00
ATOM    871  CD2 LEU    58       7.867   1.350 -12.886  1.00  0.00
ATOM    872 HD21 LEU    58       6.913   1.175 -12.388  1.00  0.00
ATOM    873 HD22 LEU    58       8.106   0.498 -13.523  1.00  0.00
ATOM    874 HD23 LEU    58       8.650   1.474 -12.138  1.00  0.00
ATOM    875  C   LEU    58       5.972   5.126 -14.524  1.00  0.00
ATOM    876  O   LEU    58       6.240   5.075 -15.749  1.00  0.00
ATOM    877  N   PHE    59       4.718   5.199 -14.163  1.00  0.00
ATOM    878  H   PHE    59       4.476   5.462 -13.218  1.00  0.00
ATOM    879  CA  PHE    59       3.678   4.892 -15.056  1.00  0.00
ATOM    880  HA  PHE    59       3.842   3.927 -15.535  1.00  0.00
ATOM    881  CB  PHE    59       2.336   4.821 -14.224  1.00  0.00
ATOM    882  HB2 PHE    59       2.319   5.499 -13.371  1.00  0.00
ATOM    883  HB3 PHE    59       1.506   5.056 -14.891  1.00  0.00
ATOM    884  CG  PHE    59       2.089   3.508 -13.709  1.00  0.00
ATOM    885  CD1 PHE    59       1.728   3.204 -12.400  1.00  0.00
ATOM    886  HD1 PHE    59       1.531   4.029 -11.715  1.00  0.00
ATOM    887  CE1 PHE    59       1.619   1.922 -11.968  1.00  0.00
ATOM    888  HE1 PHE    59       1.555   1.699 -10.903  1.00  0.00
ATOM    889  CZ  PHE    59       1.588   0.853 -12.930  1.00  0.00
ATOM    890  HZ  PHE    59       1.383  -0.177 -12.637  1.00  0.00
ATOM    891  CE2 PHE    59       1.833   1.167 -14.290  1.00  0.00
ATOM    892  HE2 PHE    59       1.755   0.381 -15.041  1.00  0.00
ATOM    893  CD2 PHE    59       2.169   2.461 -14.671  1.00  0.00
ATOM    894  HD2 PHE    59       2.488   2.663 -15.694  1.00  0.00
ATOM    895  C   PHE    59       3.355   5.766 -16.240  1.00  0.00
ATOM    896  O   PHE    59       2.968   5.188 -17.272  1.00  0.00
ATOM    897  N   PRO    60       3.503   7.097 -16.214  1.00  0.00
ATOM    898  CD  PRO    60       3.718   7.924 -15.072  1.00  0.00
ATOM    899  HD2 PRO    60       4.655   7.630 -14.600  1.00  0.00
ATOM    900  HD3 PRO    60       2.896   7.773 -14.372  1.00  0.00
ATOM    901  CG  PRO    60       3.761   9.375 -15.633  1.00  0.00
ATOM    902  HG2 PRO    60       4.744   9.617 -16.038  1.00  0.00
ATOM    903  HG3 PRO    60       3.494  10.105 -14.869  1.00  0.00
ATOM    904  CB  PRO    60       2.740   9.326 -16.693  1.00  0.00
ATOM    905  HB2 PRO    60       2.957  10.085 -17.444  1.00  0.00
ATOM    906  HB3 PRO    60       1.712   9.439 -16.349  1.00  0.00
ATOM    907  CA  PRO    60       2.942   7.916 -17.297  1.00  0.00
ATOM    908  HA  PRO    60       1.979   7.504 -17.598  1.00  0.00
ATOM    909  C   PRO    60       3.921   7.916 -18.531  1.00  0.00
ATOM    910  O   PRO    60       3.530   8.408 -19.601  1.00  0.00
ATOM    911  N   GLY    61       5.190   7.551 -18.296  1.00  0.00
ATOM    912  H   GLY    61       5.489   7.408 -17.342  1.00  0.00
ATOM    913  CA  GLY    61       6.176   7.347 -19.376  1.00  0.00
ATOM    914  HA2 GLY    61       6.093   8.196 -20.054  1.00  0.00
ATOM    915  HA3 GLY    61       7.164   7.345 -18.916  1.00  0.00
ATOM    916  C   GLY    61       6.001   6.087 -20.153  1.00  0.00
ATOM    917  O   GLY    61       5.234   5.161 -19.823  1.00  0.00
ATOM    918  N   GLN    62       6.802   5.975 -21.259  1.00  0.00
ATOM    919  H   GLN    62       7.247   6.858 -21.465  1.00  0.00
ATOM    920  CA  GLN    62       6.937   4.902 -22.215  1.00  0.00
ATOM    921  HA  GLN    62       6.007   4.801 -22.774  1.00  0.00
ATOM    922  CB  GLN    62       8.102   5.171 -23.227  1.00  0.00
ATOM    923  HB2 GLN    62       8.097   4.330 -23.921  1.00  0.00
ATOM    924  HB3 GLN    62       7.832   6.083 -23.760  1.00  0.00
ATOM    925  CG  GLN    62       9.550   5.333 -22.605  1.00  0.00
ATOM    926  HG2 GLN    62       9.719   6.296 -22.123  1.00  0.00
ATOM    927  HG3 GLN    62       9.605   4.539 -21.860  1.00  0.00
ATOM    928  CD  GLN    62      10.675   5.101 -23.666  1.00  0.00
ATOM    929  OE1 GLN    62      10.775   4.013 -24.207  1.00  0.00
ATOM    930  NE2 GLN    62      11.460   6.154 -24.079  1.00  0.00
ATOM    931 HE21 GLN    62      12.186   6.000 -24.764  1.00  0.00
ATOM    932 HE22 GLN    62      11.307   7.075 -23.695  1.00  0.00
ATOM    933  C   GLN    62       6.994   3.516 -21.683  1.00  0.00
ATOM    934  O   GLN    62       7.649   3.330 -20.730  1.00  0.00
ATOM    935  N   PRO    63       6.426   2.426 -22.231  1.00  0.00
ATOM    936  CD  PRO    63       5.250   2.576 -23.041  1.00  0.00
ATOM    937  HD2 PRO    63       5.513   2.988 -24.015  1.00  0.00
ATOM    938  HD3 PRO    63       4.535   3.236 -22.549  1.00  0.00
ATOM    939  CG  PRO    63       4.727   1.076 -23.133  1.00  0.00
ATOM    940  HG2 PRO    63       4.070   0.911 -23.987  1.00  0.00
ATOM    941  HG3 PRO    63       4.227   0.749 -22.221  1.00  0.00
ATOM    942  CB  PRO    63       6.036   0.372 -23.307  1.00  0.00
ATOM    943  HB2 PRO    63       6.400   0.696 -24.282  1.00  0.00
ATOM    944  HB3 PRO    63       6.079  -0.715 -23.246  1.00  0.00
ATOM    945  CA  PRO    63       6.933   1.021 -22.147  1.00  0.00
ATOM    946  HA  PRO    63       6.818   0.652 -21.128  1.00  0.00
ATOM    947  C   PRO    63       8.364   0.991 -22.523  1.00  0.00
ATOM    948  O   PRO    63       8.721   1.687 -23.427  1.00  0.00
ATOM    949  N   SER    64       9.120   0.068 -21.906  1.00  0.00
ATOM    950  H   SER    64       8.716  -0.426 -21.123  1.00  0.00
ATOM    951  CA  SER    64      10.473  -0.241 -22.282  1.00  0.00
ATOM    952  HA  SER    64      10.469  -0.601 -23.311  1.00  0.00
ATOM    953  CB  SER    64      11.409   0.946 -22.188  1.00  0.00
ATOM    954  HB2 SER    64      10.953   1.804 -22.683  1.00  0.00
ATOM    955  HB3 SER    64      11.585   1.183 -21.139  1.00  0.00
ATOM    956  OG  SER    64      12.639   0.640 -22.814  1.00  0.00
ATOM    957  HG  SER    64      13.227   1.396 -22.751  1.00  0.00
ATOM    958  C   SER    64      10.869  -1.361 -21.291  1.00  0.00
ATOM    959  O   SER    64      10.337  -1.366 -20.194  1.00  0.00
ATOM    960  N   PRO    65      11.775  -2.353 -21.598  1.00  0.00
ATOM    961  CD  PRO    65      12.281  -2.558 -22.940  1.00  0.00
ATOM    962  HD2 PRO    65      12.981  -1.757 -23.175  1.00  0.00
ATOM    963  HD3 PRO    65      11.444  -2.525 -23.638  1.00  0.00
ATOM    964  CG  PRO    65      12.944  -3.915 -22.900  1.00  0.00
ATOM    965  HG2 PRO    65      13.869  -3.883 -23.475  1.00  0.00
ATOM    966  HG3 PRO    65      12.274  -4.658 -23.331  1.00  0.00
ATOM    967  CB  PRO    65      13.211  -4.211 -21.441  1.00  0.00
ATOM    968  HB2 PRO    65      14.162  -3.950 -20.976  1.00  0.00
ATOM    969  HB3 PRO    65      13.056  -5.288 -21.370  1.00  0.00
ATOM    970  CA  PRO    65      12.067  -3.470 -20.739  1.00  0.00
ATOM    971  HA  PRO    65      11.227  -4.148 -20.893  1.00  0.00
ATOM    972  C   PRO    65      12.274  -3.250 -19.245  1.00  0.00
ATOM    973  O   PRO    65      11.528  -3.852 -18.471  1.00  0.00
ATOM    974  N   ALA    66      13.146  -2.361 -18.749  1.00  0.00
ATOM    975  H   ALA    66      13.795  -1.995 -19.431  1.00  0.00
ATOM    976  CA  ALA    66      13.317  -1.979 -17.365  1.00  0.00
ATOM    977  HA  ALA    66      13.482  -2.929 -16.856  1.00  0.00
ATOM    978  CB  ALA    66      14.486  -1.111 -17.134  1.00  0.00
ATOM    979  HB1 ALA    66      14.331  -0.153 -17.630  1.00  0.00
ATOM    980  HB2 ALA    66      14.613  -0.949 -16.064  1.00  0.00
ATOM    981  HB3 ALA    66      15.379  -1.588 -17.538  1.00  0.00
ATOM    982  C   ALA    66      12.084  -1.342 -16.764  1.00  0.00
ATOM    983  O   ALA    66      11.639  -1.694 -15.698  1.00  0.00
ATOM    984  N   ARG    67      11.377  -0.341 -17.437  1.00  0.00
ATOM    985  H   ARG    67      11.840   0.181 -18.167  1.00  0.00
ATOM    986  CA  ARG    67      10.088   0.077 -17.028  1.00  0.00
ATOM    987  HA  ARG    67      10.097   0.319 -15.965  1.00  0.00
ATOM    988  CB  ARG    67       9.660   1.318 -17.808  1.00  0.00
ATOM    989  HB2 ARG    67       9.409   0.958 -18.805  1.00  0.00
ATOM    990  HB3 ARG    67       8.756   1.672 -17.312  1.00  0.00
ATOM    991  CG  ARG    67      10.678   2.484 -17.921  1.00  0.00
ATOM    992  HG2 ARG    67      11.013   2.699 -16.906  1.00  0.00
ATOM    993  HG3 ARG    67      11.515   2.105 -18.507  1.00  0.00
ATOM    994  CD  ARG    67      10.139   3.782 -18.572  1.00  0.00
ATOM    995  HD2 ARG    67       9.504   3.552 -19.428  1.00  0.00
ATOM    996  HD3 ARG    67       9.575   4.373 -17.850  1.00  0.00
ATOM    997  NE  ARG    67      11.298   4.583 -19.041  1.00  0.00
ATOM    998  HE  ARG    67      12.163   4.067 -19.116  1.00  0.00
ATOM    999  CZ  ARG    67      11.325   5.877 -19.227  1.00  0.00
ATOM   1000  NH1 ARG    67      10.488   6.682 -18.701  1.00  0.00
ATOM   1001 HH11 ARG    67       9.755   6.325 -18.105  1.00  0.00
ATOM   1002 HH12 ARG    67      10.562   7.673 -18.883  1.00  0.00
ATOM   1003  NH2 ARG    67      12.160   6.378 -20.106  1.00  0.00
ATOM   1004 HH21 ARG    67      12.769   5.763 -20.627  1.00  0.00
ATOM   1005 HH22 ARG    67      12.190   7.376 -20.258  1.00  0.00
ATOM   1006  C   ARG    67       8.945  -0.987 -17.037  1.00  0.00
ATOM   1007  O   ARG    67       8.132  -1.055 -16.097  1.00  0.00
ATOM   1008  N   CYX    68       8.884  -1.811 -18.061  1.00  0.00
ATOM   1009  H   CYX    68       9.469  -1.617 -18.861  1.00  0.00
ATOM   1010  CA  CYX    68       7.957  -2.937 -18.137  1.00  0.00
ATOM   1011  HA  CYX    68       6.924  -2.620 -17.998  1.00  0.00
ATOM   1012  CB  CYX    68       8.102  -3.522 -19.534  1.00  0.00
ATOM   1013  HB2 CYX    68       9.148  -3.765 -19.720  1.00  0.00
ATOM   1014  HB3 CYX    68       7.500  -4.427 -19.614  1.00  0.00
ATOM   1015  SG  CYX    68       7.439  -2.436 -20.903  1.00  0.00
ATOM   1016  C   CYX    68       8.140  -3.975 -17.090  1.00  0.00
ATOM   1017  O   CYX    68       7.144  -4.435 -16.570  1.00  0.00
ATOM   1018  N   LEU    69       9.415  -4.252 -16.697  1.00  0.00
ATOM   1019  H   LEU    69      10.159  -3.797 -17.206  1.00  0.00
ATOM   1020  CA  LEU    69       9.757  -5.072 -15.607  1.00  0.00
ATOM   1021  HA  LEU    69       9.438  -6.102 -15.767  1.00  0.00
ATOM   1022  CB  LEU    69      11.316  -5.045 -15.483  1.00  0.00
ATOM   1023  HB2 LEU    69      11.603  -5.492 -16.435  1.00  0.00
ATOM   1024  HB3 LEU    69      11.594  -3.991 -15.478  1.00  0.00
ATOM   1025  CG  LEU    69      12.042  -5.772 -14.335  1.00  0.00
ATOM   1026  HG  LEU    69      11.667  -5.396 -13.383  1.00  0.00
ATOM   1027  CD1 LEU    69      11.797  -7.287 -14.420  1.00  0.00
ATOM   1028 HD11 LEU    69      12.172  -7.663 -15.372  1.00  0.00
ATOM   1029 HD12 LEU    69      12.317  -7.786 -13.602  1.00  0.00
ATOM   1030 HD13 LEU    69      10.728  -7.487 -14.347  1.00  0.00
ATOM   1031  CD2 LEU    69      13.525  -5.459 -14.351  1.00  0.00
ATOM   1032 HD21 LEU    69      13.672  -4.385 -14.234  1.00  0.00
ATOM   1033 HD22 LEU    69      14.016  -5.983 -13.531  1.00  0.00
ATOM   1034 HD23 LEU    69      13.955  -5.783 -15.299  1.00  0.00
ATOM   1035  C   LEU    69       9.253  -4.639 -14.259  1.00  0.00
ATOM   1036  O   LEU    69       8.742  -5.346 -13.423  1.00  0.00
ATOM   1037  N   ALA    70       9.251  -3.341 -14.021  1.00  0.00
ATOM   1038  H   ALA    70       9.477  -2.750 -14.808  1.00  0.00
ATOM   1039  CA  ALA    70       9.091  -2.714 -12.704  1.00  0.00
ATOM   1040  HA  ALA    70       9.445  -3.423 -11.956  1.00  0.00
ATOM   1041  CB  ALA    70       9.975  -1.441 -12.638  1.00  0.00
ATOM   1042  HB1 ALA    70       9.627  -0.718 -13.375  1.00  0.00
ATOM   1043  HB2 ALA    70       9.909  -1.004 -11.642  1.00  0.00
ATOM   1044  HB3 ALA    70      11.011  -1.706 -12.851  1.00  0.00
ATOM   1045  C   ALA    70       7.641  -2.473 -12.380  1.00  0.00
ATOM   1046  O   ALA    70       7.309  -2.417 -11.210  1.00  0.00
ATOM   1047  N   GLN    71       6.698  -2.507 -13.286  1.00  0.00
ATOM   1048  H   GLN    71       6.990  -2.426 -14.249  1.00  0.00
ATOM   1049  CA  GLN    71       5.315  -2.359 -12.986  1.00  0.00
ATOM   1050  HA  GLN    71       5.291  -1.783 -12.061  1.00  0.00
ATOM   1051  CB  GLN    71       4.334  -1.671 -14.042  1.00  0.00
ATOM   1052  HB2 GLN    71       3.321  -1.894 -13.708  1.00  0.00
ATOM   1053  HB3 GLN    71       4.512  -0.598 -13.971  1.00  0.00
ATOM   1054  CG  GLN    71       4.507  -2.132 -15.533  1.00  0.00
ATOM   1055  HG2 GLN    71       5.563  -2.339 -15.704  1.00  0.00
ATOM   1056  HG3 GLN    71       3.922  -3.026 -15.751  1.00  0.00
ATOM   1057  CD  GLN    71       4.064  -1.007 -16.490  1.00  0.00
ATOM   1058  OE1 GLN    71       2.982  -1.103 -17.063  1.00  0.00
ATOM   1059  NE2 GLN    71       4.927   0.042 -16.699  1.00  0.00
ATOM   1060 HE21 GLN    71       4.663   0.793 -17.321  1.00  0.00
ATOM   1061 HE22 GLN    71       5.821   0.057 -16.230  1.00  0.00
ATOM   1062  C   GLN    71       4.518  -3.536 -12.389  1.00  0.00
ATOM   1063  O   GLN    71       3.547  -3.280 -11.732  1.00  0.00
ATOM   1064  N   GLN    72       5.018  -4.738 -12.740  1.00  0.00
ATOM   1065  H   GLN    72       5.494  -4.918 -13.612  1.00  0.00
ATOM   1066  CA  GLN    72       4.555  -5.897 -11.939  1.00  0.00
ATOM   1067  HA  GLN    72       3.491  -5.825 -11.714  1.00  0.00
ATOM   1068  CB  GLN    72       4.797  -7.172 -12.790  1.00  0.00
ATOM   1069  HB2 GLN    72       5.685  -6.978 -13.392  1.00  0.00
ATOM   1070  HB3 GLN    72       5.004  -7.979 -12.087  1.00  0.00
ATOM   1071  CG  GLN    72       3.632  -7.581 -13.711  1.00  0.00
ATOM   1072  HG2 GLN    72       3.687  -6.814 -14.484  1.00  0.00
ATOM   1073  HG3 GLN    72       3.825  -8.558 -14.155  1.00  0.00
ATOM   1074  CD  GLN    72       2.229  -7.582 -13.126  1.00  0.00
ATOM   1075  OE1 GLN    72       1.537  -6.595 -13.277  1.00  0.00
ATOM   1076  NE2 GLN    72       1.885  -8.640 -12.367  1.00  0.00
ATOM   1077 HE21 GLN    72       0.963  -8.685 -11.957  1.00  0.00
ATOM   1078 HE22 GLN    72       2.550  -9.384 -12.211  1.00  0.00
ATOM   1079  C   GLN    72       4.964  -5.984 -10.486  1.00  0.00
ATOM   1080  O   GLN    72       4.058  -6.157  -9.707  1.00  0.00
ATOM   1081  N   PRO    73       6.196  -5.718 -10.069  1.00  0.00
ATOM   1082  CD  PRO    73       7.377  -6.079 -10.861  1.00  0.00
ATOM   1083  HD2 PRO    73       7.291  -5.622 -11.847  1.00  0.00
ATOM   1084  HD3 PRO    73       7.411  -7.163 -10.965  1.00  0.00
ATOM   1085  CG  PRO    73       8.586  -5.521 -10.045  1.00  0.00
ATOM   1086  HG2 PRO    73       8.808  -4.483 -10.293  1.00  0.00
ATOM   1087  HG3 PRO    73       9.484  -6.125 -10.174  1.00  0.00
ATOM   1088  CB  PRO    73       8.034  -5.652  -8.604  1.00  0.00
ATOM   1089  HB2 PRO    73       8.399  -4.807  -8.020  1.00  0.00
ATOM   1090  HB3 PRO    73       8.391  -6.582  -8.160  1.00  0.00
ATOM   1091  CA  PRO    73       6.535  -5.641  -8.633  1.00  0.00
ATOM   1092  HA  PRO    73       6.122  -6.528  -8.152  1.00  0.00
ATOM   1093  C   PRO    73       6.004  -4.416  -7.959  1.00  0.00
ATOM   1094  O   PRO    73       5.404  -4.581  -6.893  1.00  0.00
ATOM   1095  N   LEU    74       6.231  -3.189  -8.420  1.00  0.00
ATOM   1096  H   LEU    74       6.441  -3.077  -9.402  1.00  0.00
ATOM   1097  CA  LEU    74       6.147  -1.979  -7.581  1.00  0.00
ATOM   1098  HA  LEU    74       6.621  -2.123  -6.610  1.00  0.00
ATOM   1099  CB  LEU    74       6.911  -0.872  -8.345  1.00  0.00
ATOM   1100  HB2 LEU    74       6.566  -0.785  -9.375  1.00  0.00
ATOM   1101  HB3 LEU    74       6.658   0.038  -7.800  1.00  0.00
ATOM   1102  CG  LEU    74       8.389  -1.065  -8.331  1.00  0.00
ATOM   1103  HG  LEU    74       8.699  -1.923  -8.928  1.00  0.00
ATOM   1104  CD1 LEU    74       8.956   0.278  -8.992  1.00  0.00
ATOM   1105 HD11 LEU    74       8.647   1.136  -8.395  1.00  0.00
ATOM   1106 HD12 LEU    74      10.045   0.234  -9.028  1.00  0.00
ATOM   1107 HD13 LEU    74       8.563   0.379 -10.004  1.00  0.00
ATOM   1108  CD2 LEU    74       8.929  -1.127  -6.889  1.00  0.00
ATOM   1109 HD21 LEU    74       8.465  -1.961  -6.362  1.00  0.00
ATOM   1110 HD22 LEU    74      10.010  -1.268  -6.911  1.00  0.00
ATOM   1111 HD23 LEU    74       8.695  -0.196  -6.373  1.00  0.00
ATOM   1112  C   LEU    74       4.766  -1.439  -7.328  1.00  0.00
ATOM   1113  O   LEU    74       4.504  -0.695  -6.406  1.00  0.00
ATOM   1114  N   SER    75       3.825  -1.863  -8.127  1.00  0.00
ATOM   1115  H   SER    75       4.097  -2.443  -8.908  1.00  0.00
ATOM   1116  CA  SER    75       2.409  -1.535  -7.968  1.00  0.00
ATOM   1117  HA  SER    75       2.271  -0.495  -7.671  1.00  0.00
ATOM   1118  CB  SER    75       1.704  -1.760  -9.412  1.00  0.00
ATOM   1119  HB2 SER    75       1.949  -0.920 -10.062  1.00  0.00
ATOM   1120  HB3 SER    75       2.082  -2.682  -9.852  1.00  0.00
ATOM   1121  OG  SER    75       0.294  -1.849  -9.266  1.00  0.00
ATOM   1122  HG  SER    75      -0.109  -1.982 -10.127  1.00  0.00
ATOM   1123  C   SER    75       1.805  -2.456  -6.889  1.00  0.00
ATOM   1124  O   SER    75       0.686  -2.202  -6.512  1.00  0.00
ATOM   1125  N   HIP    76       2.498  -3.514  -6.455  1.00  0.00
ATOM   1126  H   HIP    76       3.465  -3.563  -6.744  1.00  0.00
ATOM   1127  CA  HIP    76       1.939  -4.646  -5.648  1.00  0.00
ATOM   1128  HA  HIP    76       0.963  -4.389  -5.236  1.00  0.00
ATOM   1129  CB  HIP    76       1.774  -5.863  -6.586  1.00  0.00
ATOM   1130  HB2 HIP    76       2.630  -5.972  -7.252  1.00  0.00
ATOM   1131  HB3 HIP    76       1.540  -6.828  -6.136  1.00  0.00
ATOM   1132  CG  HIP    76       0.608  -5.498  -7.445  1.00  0.00
ATOM   1133  ND1 HIP    76      -0.692  -5.558  -7.098  1.00  0.00
ATOM   1134  HD1 HIP    76      -1.068  -5.871  -6.214  1.00  0.00
ATOM   1135  CE1 HIP    76      -1.420  -5.114  -8.171  1.00  0.00
ATOM   1136  HE1 HIP    76      -2.504  -5.093  -8.062  1.00  0.00
ATOM   1137  NE2 HIP    76      -0.651  -4.781  -9.178  1.00  0.00
ATOM   1138  HE2 HIP    76      -0.858  -4.452 -10.110  1.00  0.00
ATOM   1139  CD2 HIP    76       0.608  -4.984  -8.678  1.00  0.00
ATOM   1140  HD2 HIP    76       1.481  -4.730  -9.279  1.00  0.00
ATOM   1141  C   HIP    76       2.802  -4.973  -4.458  1.00  0.00
ATOM   1142  O   HIP    76       2.448  -4.653  -3.321  1.00  0.00
ATOM   1143  N   LEU    77       3.946  -5.641  -4.609  1.00  0.00
ATOM   1144  H   LEU    77       4.074  -6.028  -5.533  1.00  0.00
ATOM   1145  CA  LEU    77       4.787  -6.124  -3.545  1.00  0.00
ATOM   1146  HA  LEU    77       4.267  -6.876  -2.951  1.00  0.00
ATOM   1147  CB  LEU    77       6.081  -6.791  -4.191  1.00  0.00
ATOM   1148  HB2 LEU    77       5.788  -7.626  -4.827  1.00  0.00
ATOM   1149  HB3 LEU    77       6.484  -5.989  -4.809  1.00  0.00
ATOM   1150  CG  LEU    77       7.151  -7.257  -3.196  1.00  0.00
ATOM   1151  HG  LEU    77       7.274  -6.468  -2.454  1.00  0.00
ATOM   1152  CD1 LEU    77       6.779  -8.630  -2.459  1.00  0.00
ATOM   1153 HD11 LEU    77       6.656  -9.419  -3.201  1.00  0.00
ATOM   1154 HD12 LEU    77       7.579  -8.901  -1.770  1.00  0.00
ATOM   1155 HD13 LEU    77       5.849  -8.505  -1.905  1.00  0.00
ATOM   1156  CD2 LEU    77       8.387  -7.553  -4.063  1.00  0.00
ATOM   1157 HD21 LEU    77       8.689  -6.646  -4.587  1.00  0.00
ATOM   1158 HD22 LEU    77       9.204  -7.894  -3.427  1.00  0.00
ATOM   1159 HD23 LEU    77       8.145  -8.329  -4.789  1.00  0.00
ATOM   1160  C   LEU    77       5.056  -5.327  -2.276  1.00  0.00
ATOM   1161  O   LEU    77       4.892  -5.872  -1.190  1.00  0.00
ATOM   1162  N   PRO    78       5.504  -4.011  -2.356  1.00  0.00
ATOM   1163  CD  PRO    78       6.033  -3.356  -3.574  1.00  0.00
ATOM   1164  HD2 PRO    78       5.296  -3.448  -4.372  1.00  0.00
ATOM   1165  HD3 PRO    78       6.954  -3.857  -3.871  1.00  0.00
ATOM   1166  CG  PRO    78       6.257  -1.968  -3.175  1.00  0.00
ATOM   1167  HG2 PRO    78       5.348  -1.386  -3.327  1.00  0.00
ATOM   1168  HG3 PRO    78       7.066  -1.538  -3.765  1.00  0.00
ATOM   1169  CB  PRO    78       6.645  -2.036  -1.660  1.00  0.00
ATOM   1170  HB2 PRO    78       6.303  -1.127  -1.166  1.00  0.00
ATOM   1171  HB3 PRO    78       7.695  -2.205  -1.421  1.00  0.00
ATOM   1172  CA  PRO    78       5.769  -3.279  -1.176  1.00  0.00
ATOM   1173  HA  PRO    78       6.334  -3.896  -0.477  1.00  0.00
ATOM   1174  C   PRO    78       4.405  -2.863  -0.521  1.00  0.00
ATOM   1175  O   PRO    78       4.256  -2.712   0.653  1.00  0.00
ATOM   1176  N   LEU    79       3.307  -2.834  -1.225  1.00  0.00
ATOM   1177  H   LEU    79       3.447  -2.903  -2.223  1.00  0.00
ATOM   1178  CA  LEU    79       1.940  -2.610  -0.726  1.00  0.00
ATOM   1179  HA  LEU    79       1.914  -1.759  -0.045  1.00  0.00
ATOM   1180  CB  LEU    79       0.974  -2.297  -1.978  1.00  0.00
ATOM   1181  HB2 LEU    79       1.451  -1.419  -2.414  1.00  0.00
ATOM   1182  HB3 LEU    79       0.949  -3.100  -2.715  1.00  0.00
ATOM   1183  CG  LEU    79      -0.467  -1.942  -1.556  1.00  0.00
ATOM   1184  HG  LEU    79      -0.853  -2.722  -0.900  1.00  0.00
ATOM   1185  CD1 LEU    79      -0.477  -0.621  -0.826  1.00  0.00
ATOM   1186 HD11 LEU    79      -0.092   0.160  -1.482  1.00  0.00
ATOM   1187 HD12 LEU    79      -1.497  -0.376  -0.531  1.00  0.00
ATOM   1188 HD13 LEU    79       0.151  -0.691   0.062  1.00  0.00
ATOM   1189  CD2 LEU    79      -1.398  -2.023  -2.814  1.00  0.00
ATOM   1190 HD21 LEU    79      -1.372  -3.034  -3.222  1.00  0.00
ATOM   1191 HD22 LEU    79      -2.420  -1.774  -2.527  1.00  0.00
ATOM   1192 HD23 LEU    79      -1.051  -1.318  -3.569  1.00  0.00
ATOM   1193  C   LEU    79       1.479  -3.809   0.125  1.00  0.00
ATOM   1194  O   LEU    79       0.951  -3.590   1.137  1.00  0.00
ATOM   1195  N   THR    80       1.839  -5.047  -0.284  1.00  0.00
ATOM   1196  H   THR    80       2.258  -5.142  -1.198  1.00  0.00
ATOM   1197  CA  THR    80       1.610  -6.210   0.467  1.00  0.00
ATOM   1198  HA  THR    80       0.542  -6.255   0.678  1.00  0.00
ATOM   1199  CB  THR    80       2.019  -7.499  -0.336  1.00  0.00
ATOM   1200  HB  THR    80       2.579  -7.166  -1.210  1.00  0.00
ATOM   1201  CG2 THR    80       2.878  -8.516   0.475  1.00  0.00
ATOM   1202 HG21 THR    80       2.318  -8.850   1.349  1.00  0.00
ATOM   1203 HG22 THR    80       3.116  -9.374  -0.154  1.00  0.00
ATOM   1204 HG23 THR    80       3.802  -8.036   0.798  1.00  0.00
ATOM   1205  OG1 THR    80       0.839  -8.192  -0.690  1.00  0.00
ATOM   1206  HG1 THR    80       1.068  -8.984  -1.182  1.00  0.00
ATOM   1207  C   THR    80       2.400  -6.097   1.796  1.00  0.00
ATOM   1208  O   THR    80       1.967  -6.515   2.852  1.00  0.00
ATOM   1209  N   GLY    81       3.616  -5.502   1.757  1.00  0.00
ATOM   1210  H   GLY    81       3.981  -5.220   0.858  1.00  0.00
ATOM   1211  CA  GLY    81       4.412  -5.251   2.922  1.00  0.00
ATOM   1212  HA2 GLY    81       4.493  -6.172   3.499  1.00  0.00
ATOM   1213  HA3 GLY    81       5.406  -4.931   2.608  1.00  0.00
ATOM   1214  C   GLY    81       3.815  -4.199   3.775  1.00  0.00
ATOM   1215  O   GLY    81       3.648  -4.447   4.967  1.00  0.00
ATOM   1216  N   CYS    82       3.257  -3.091   3.169  1.00  0.00
ATOM   1217  H   CYS    82       3.377  -2.912   2.182  1.00  0.00
ATOM   1218  CA  CYS    82       2.579  -2.123   3.950  1.00  0.00
ATOM   1219  HA  CYS    82       3.241  -1.844   4.770  1.00  0.00
ATOM   1220  CB  CYS    82       2.169  -0.864   3.208  1.00  0.00
ATOM   1221  HB2 CYS    82       3.034  -0.440   2.699  1.00  0.00
ATOM   1222  HB3 CYS    82       1.399  -1.105   2.475  1.00  0.00
ATOM   1223  SG  CYS    82       1.475   0.493   4.255  1.00  0.00
ATOM   1224  HG  CYS    82       1.265   1.346   3.256  1.00  0.00
ATOM   1225  C   CYS    82       1.318  -2.720   4.644  1.00  0.00
ATOM   1226  O   CYS    82       1.099  -2.560   5.823  1.00  0.00
ATOM   1227  N   LEU    83       0.504  -3.521   3.892  1.00  0.00
ATOM   1228  H   LEU    83       0.691  -3.559   2.900  1.00  0.00
ATOM   1229  CA  LEU    83      -0.692  -4.206   4.402  1.00  0.00
ATOM   1230  HA  LEU    83      -1.325  -3.471   4.899  1.00  0.00
ATOM   1231  CB  LEU    83      -1.542  -4.919   3.259  1.00  0.00
ATOM   1232  HB2 LEU    83      -0.793  -5.512   2.733  1.00  0.00
ATOM   1233  HB3 LEU    83      -2.313  -5.579   3.657  1.00  0.00
ATOM   1234  CG  LEU    83      -2.194  -3.894   2.261  1.00  0.00
ATOM   1235  HG  LEU    83      -1.478  -3.083   2.130  1.00  0.00
ATOM   1236  CD1 LEU    83      -2.545  -4.451   0.954  1.00  0.00
ATOM   1237 HD11 LEU    83      -3.262  -5.262   1.085  1.00  0.00
ATOM   1238 HD12 LEU    83      -2.988  -3.672   0.334  1.00  0.00
ATOM   1239 HD13 LEU    83      -1.647  -4.835   0.469  1.00  0.00
ATOM   1240  CD2 LEU    83      -3.447  -3.205   2.963  1.00  0.00
ATOM   1241 HD21 LEU    83      -3.119  -2.682   3.861  1.00  0.00
ATOM   1242 HD22 LEU    83      -3.903  -2.493   2.275  1.00  0.00
ATOM   1243 HD23 LEU    83      -4.177  -3.968   3.233  1.00  0.00
ATOM   1244  C   LEU    83      -0.439  -5.158   5.492  1.00  0.00
ATOM   1245  O   LEU    83      -1.223  -5.243   6.460  1.00  0.00
ATOM   1246  N   SER    84       0.788  -5.868   5.354  1.00  0.00
ATOM   1247  H   SER    84       1.309  -5.744   4.498  1.00  0.00
ATOM   1248  CA  SER    84       1.279  -6.829   6.325  1.00  0.00
ATOM   1249  HA  SER    84       0.519  -7.605   6.412  1.00  0.00
ATOM   1250  CB  SER    84       2.692  -7.527   5.991  1.00  0.00
ATOM   1251  HB2 SER    84       3.457  -6.754   5.916  1.00  0.00
ATOM   1252  HB3 SER    84       2.946  -8.211   6.800  1.00  0.00
ATOM   1253  OG  SER    84       2.623  -8.253   4.755  1.00  0.00
ATOM   1254  HG  SER    84       3.474  -8.660   4.575  1.00  0.00
ATOM   1255  C   SER    84       1.407  -6.319   7.760  1.00  0.00
ATOM   1256  O   SER    84       0.959  -6.904   8.690  1.00  0.00
ATOM   1257  N   THR    85       2.055  -5.096   7.787  1.00  0.00
ATOM   1258  H   THR    85       2.671  -4.910   7.009  1.00  0.00
ATOM   1259  CA  THR    85       2.058  -4.169   8.904  1.00  0.00
ATOM   1260  HA  THR    85       2.375  -4.595   9.856  1.00  0.00
ATOM   1261  CB  THR    85       2.857  -2.853   8.656  1.00  0.00
ATOM   1262  HB  THR    85       2.966  -2.331   9.607  1.00  0.00
ATOM   1263  CG2 THR    85       4.252  -3.141   8.066  1.00  0.00
ATOM   1264 HG21 THR    85       4.144  -3.663   7.115  1.00  0.00
ATOM   1265 HG22 THR    85       4.781  -2.201   7.906  1.00  0.00
ATOM   1266 HG23 THR    85       4.819  -3.763   8.759  1.00  0.00
ATOM   1267  OG1 THR    85       2.241  -1.776   7.935  1.00  0.00
ATOM   1268  HG1 THR    85       2.857  -1.043   7.867  1.00  0.00
ATOM   1269  C   THR    85       0.697  -3.861   9.451  1.00  0.00
ATOM   1270  O   THR    85       0.502  -3.801  10.640  1.00  0.00
ATOM   1271  N   LEU    86      -0.298  -3.681   8.585  1.00  0.00
ATOM   1272  H   LEU    86      -0.035  -3.481   7.630  1.00  0.00
ATOM   1273  CA  LEU    86      -1.625  -3.399   8.989  1.00  0.00
ATOM   1274  HA  LEU    86      -1.576  -2.803   9.901  1.00  0.00
ATOM   1275  CB  LEU    86      -2.459  -2.637   7.950  1.00  0.00
ATOM   1276  HB2 LEU    86      -2.715  -3.425   7.242  1.00  0.00
ATOM   1277  HB3 LEU    86      -3.361  -2.306   8.465  1.00  0.00
ATOM   1278  CG  LEU    86      -1.821  -1.422   7.175  1.00  0.00
ATOM   1279  HG  LEU    86      -0.997  -1.826   6.586  1.00  0.00
ATOM   1280  CD1 LEU    86      -2.800  -0.647   6.237  1.00  0.00
ATOM   1281 HD11 LEU    86      -3.624  -0.243   6.825  1.00  0.00
ATOM   1282 HD12 LEU    86      -2.267   0.169   5.750  1.00  0.00
ATOM   1283 HD13 LEU    86      -3.193  -1.326   5.481  1.00  0.00
ATOM   1284  CD2 LEU    86      -1.208  -0.414   8.080  1.00  0.00
ATOM   1285 HD21 LEU    86      -0.418  -0.884   8.666  1.00  0.00
ATOM   1286 HD22 LEU    86      -0.786   0.398   7.488  1.00  0.00
ATOM   1287 HD23 LEU    86      -1.970  -0.016   8.750  1.00  0.00
ATOM   1288  C   LEU    86      -2.319  -4.538   9.698  1.00  0.00
ATOM   1289  O   LEU    86      -2.870  -4.383  10.773  1.00  0.00
ATOM   1290  N   PHE    87      -2.152  -5.787   9.254  1.00  0.00
ATOM   1291  H   PHE    87      -1.646  -5.822   8.381  1.00  0.00
ATOM   1292  CA  PHE    87      -2.515  -7.021   9.877  1.00  0.00
ATOM   1293  HA  PHE    87      -3.601  -7.102   9.911  1.00  0.00
ATOM   1294  CB  PHE    87      -1.962  -8.214   9.111  1.00  0.00
ATOM   1295  HB2 PHE    87      -2.167  -8.233   8.041  1.00  0.00
ATOM   1296  HB3 PHE    87      -0.885  -8.258   9.275  1.00  0.00
ATOM   1297  CG  PHE    87      -2.558  -9.530   9.704  1.00  0.00
ATOM   1298  CD1 PHE    87      -3.894  -9.852   9.487  1.00  0.00
ATOM   1299  HD1 PHE    87      -4.524  -9.169   8.918  1.00  0.00
ATOM   1300  CE1 PHE    87      -4.431 -11.044   9.993  1.00  0.00
ATOM   1301  HE1 PHE    87      -5.458 -11.328   9.762  1.00  0.00
ATOM   1302  CZ  PHE    87      -3.635 -11.877  10.805  1.00  0.00
ATOM   1303  HZ  PHE    87      -4.141 -12.740  11.238  1.00  0.00
ATOM   1304  CE2 PHE    87      -2.271 -11.654  11.072  1.00  0.00
ATOM   1305  HE2 PHE    87      -1.628 -12.260  11.710  1.00  0.00
ATOM   1306  CD2 PHE    87      -1.731 -10.481  10.396  1.00  0.00
ATOM   1307  HD2 PHE    87      -0.657 -10.295  10.401  1.00  0.00
ATOM   1308  C   PHE    87      -1.850  -7.068  11.259  1.00  0.00
ATOM   1309  O   PHE    87      -2.523  -7.328  12.271  1.00  0.00
ATOM   1310  N   LEU    88      -0.496  -6.943  11.348  1.00  0.00
ATOM   1311  H   LEU    88       0.097  -6.823  10.539  1.00  0.00
ATOM   1312  CA  LEU    88       0.127  -7.044  12.643  1.00  0.00
ATOM   1313  HA  LEU    88      -0.074  -8.020  13.084  1.00  0.00
ATOM   1314  CB  LEU    88       1.685  -6.871  12.494  1.00  0.00
ATOM   1315  HB2 LEU    88       1.705  -5.893  12.013  1.00  0.00
ATOM   1316  HB3 LEU    88       2.099  -6.789  13.499  1.00  0.00
ATOM   1317  CG  LEU    88       2.529  -7.867  11.670  1.00  0.00
ATOM   1318  HG  LEU    88       1.931  -8.219  10.829  1.00  0.00
ATOM   1319  CD1 LEU    88       3.847  -7.185  11.130  1.00  0.00
ATOM   1320 HD11 LEU    88       4.445  -6.834  11.970  1.00  0.00
ATOM   1321 HD12 LEU    88       4.422  -7.910  10.553  1.00  0.00
ATOM   1322 HD13 LEU    88       3.585  -6.340  10.493  1.00  0.00
ATOM   1323  CD2 LEU    88       2.844  -9.189  12.480  1.00  0.00
ATOM   1324 HD21 LEU    88       1.910  -9.680  12.753  1.00  0.00
ATOM   1325 HD22 LEU    88       3.440  -9.861  11.862  1.00  0.00
ATOM   1326 HD23 LEU    88       3.400  -8.938  13.383  1.00  0.00
ATOM   1327  C   LEU    88      -0.439  -5.995  13.644  1.00  0.00
ATOM   1328  O   LEU    88      -0.587  -6.290  14.836  1.00  0.00
ATOM   1329  N   GLN    89      -0.714  -4.782  13.204  1.00  0.00
ATOM   1330  H   GLN    89      -0.447  -4.510  12.269  1.00  0.00
ATOM   1331  CA  GLN    89      -1.310  -3.739  14.107  1.00  0.00
ATOM   1332  HA  GLN    89      -0.749  -3.648  15.037  1.00  0.00
ATOM   1333  CB  GLN    89      -1.238  -2.437  13.376  1.00  0.00
ATOM   1334  HB2 GLN    89      -1.493  -2.608  12.330  1.00  0.00
ATOM   1335  HB3 GLN    89      -1.959  -1.748  13.817  1.00  0.00
ATOM   1336  CG  GLN    89       0.204  -1.817  13.469  1.00  0.00
ATOM   1337  HG2 GLN    89       0.257  -1.439  14.490  1.00  0.00
ATOM   1338  HG3 GLN    89       1.062  -2.462  13.276  1.00  0.00
ATOM   1339  CD  GLN    89       0.258  -0.625  12.501  1.00  0.00
ATOM   1340  OE1 GLN    89       0.081   0.531  12.886  1.00  0.00
ATOM   1341  NE2 GLN    89       0.322  -1.006  11.198  1.00  0.00
ATOM   1342 HE21 GLN    89       0.362  -0.305  10.472  1.00  0.00
ATOM   1343 HE22 GLN    89       0.330  -1.988  10.962  1.00  0.00
ATOM   1344  C   GLN    89      -2.718  -4.096  14.579  1.00  0.00
ATOM   1345  O   GLN    89      -3.069  -3.880  15.728  1.00  0.00
ATOM   1346  N   ALA    90      -3.638  -4.603  13.679  1.00  0.00
ATOM   1347  H   ALA    90      -3.308  -4.873  12.764  1.00  0.00
ATOM   1348  CA  ALA    90      -4.972  -4.924  14.034  1.00  0.00
ATOM   1349  HA  ALA    90      -5.504  -4.081  14.474  1.00  0.00
ATOM   1350  CB  ALA    90      -5.661  -5.296  12.661  1.00  0.00
ATOM   1351  HB1 ALA    90      -5.145  -6.145  12.213  1.00  0.00
ATOM   1352  HB2 ALA    90      -6.704  -5.558  12.837  1.00  0.00
ATOM   1353  HB3 ALA    90      -5.610  -4.442  11.985  1.00  0.00
ATOM   1354  C   ALA    90      -5.187  -6.203  14.846  1.00  0.00
ATOM   1355  O   ALA    90      -5.931  -6.153  15.839  1.00  0.00
ATOM   1356  N   ALA    91      -4.338  -7.187  14.584  1.00  0.00
ATOM   1357  H   ALA    91      -3.827  -7.095  13.717  1.00  0.00
ATOM   1358  CA  ALA    91      -4.205  -8.390  15.316  1.00  0.00
ATOM   1359  HA  ALA    91      -5.190  -8.838  15.447  1.00  0.00
ATOM   1360  CB  ALA    91      -3.355  -9.325  14.481  1.00  0.00
ATOM   1361  HB1 ALA    91      -2.362  -8.894  14.349  1.00  0.00
ATOM   1362  HB2 ALA    91      -3.269 -10.287  14.986  1.00  0.00
ATOM   1363  HB3 ALA    91      -3.821  -9.468  13.506  1.00  0.00
ATOM   1364  C   ALA    91      -3.722  -8.126  16.708  1.00  0.00
ATOM   1365  O   ALA    91      -4.236  -8.628  17.701  1.00  0.00
ATOM   1366  N   GLU    92      -2.718  -7.276  16.892  1.00  0.00
ATOM   1367  H   GLU    92      -2.255  -6.989  16.041  1.00  0.00
ATOM   1368  CA  GLU    92      -2.175  -6.804  18.174  1.00  0.00
ATOM   1369  HA  GLU    92      -1.859  -7.656  18.776  1.00  0.00
ATOM   1370  CB  GLU    92      -0.928  -5.863  17.936  1.00  0.00
ATOM   1371  HB2 GLU    92      -0.124  -6.532  17.630  1.00  0.00
ATOM   1372  HB3 GLU    92      -1.211  -5.227  17.097  1.00  0.00
ATOM   1373  CG  GLU    92      -0.446  -4.984  19.106  1.00  0.00
ATOM   1374  HG2 GLU    92      -1.312  -4.438  19.480  1.00  0.00
ATOM   1375  HG3 GLU    92      -0.045  -5.616  19.899  1.00  0.00
ATOM   1376  CD  GLU    92       0.608  -4.008  18.662  1.00  0.00
ATOM   1377  OE1 GLU    92       1.586  -4.458  18.119  1.00  0.00
ATOM   1378  OE2 GLU    92       0.399  -2.786  18.919  1.00  0.00
ATOM   1379  C   GLU    92      -3.143  -6.069  19.163  1.00  0.00
ATOM   1380  O   GLU    92      -3.233  -6.203  20.387  1.00  0.00
ATOM   1381  N   ILE    93      -4.006  -5.167  18.585  1.00  0.00
ATOM   1382  H   ILE    93      -3.979  -4.925  17.605  1.00  0.00
ATOM   1383  CA  ILE    93      -4.951  -4.496  19.423  1.00  0.00
ATOM   1384  HA  ILE    93      -4.596  -4.194  20.408  1.00  0.00
ATOM   1385  CB  ILE    93      -5.438  -3.238  18.638  1.00  0.00
ATOM   1386  HB  ILE    93      -5.847  -3.543  17.675  1.00  0.00
ATOM   1387  CG2 ILE    93      -6.545  -2.512  19.468  1.00  0.00
ATOM   1388 HG21 ILE    93      -6.136  -2.207  20.431  1.00  0.00
ATOM   1389 HG22 ILE    93      -6.889  -1.632  18.924  1.00  0.00
ATOM   1390 HG23 ILE    93      -7.383  -3.190  19.628  1.00  0.00
ATOM   1391  CG1 ILE    93      -4.318  -2.290  18.209  1.00  0.00
ATOM   1392 HG12 ILE    93      -3.927  -1.798  19.099  1.00  0.00
ATOM   1393 HG13 ILE    93      -3.529  -2.881  17.745  1.00  0.00
ATOM   1394  CD1 ILE    93      -4.829  -1.201  17.188  1.00  0.00
ATOM   1395 HD11 ILE    93      -5.618  -0.609  17.652  1.00  0.00
ATOM   1396 HD12 ILE    93      -4.002  -0.548  16.909  1.00  0.00
ATOM   1397 HD13 ILE    93      -5.220  -1.693  16.297  1.00  0.00
ATOM   1398  C   ILE    93      -6.080  -5.455  19.772  1.00  0.00
ATOM   1399  O   ILE    93      -6.558  -5.413  20.864  1.00  0.00
ATOM   1400  N   PHE    94      -6.405  -6.349  18.811  1.00  0.00
ATOM   1401  H   PHE    94      -6.034  -6.323  17.872  1.00  0.00
ATOM   1402  CA  PHE    94      -7.428  -7.370  19.133  1.00  0.00
ATOM   1403  HA  PHE    94      -8.340  -6.896  19.495  1.00  0.00
ATOM   1404  CB  PHE    94      -7.766  -8.180  17.840  1.00  0.00
ATOM   1405  HB2 PHE    94      -7.926  -7.543  16.970  1.00  0.00
ATOM   1406  HB3 PHE    94      -6.948  -8.871  17.638  1.00  0.00
ATOM   1407  CG  PHE    94      -9.024  -9.028  17.997  1.00  0.00
ATOM   1408  CD1 PHE    94     -10.317  -8.554  17.732  1.00  0.00
ATOM   1409  HD1 PHE    94     -10.462  -7.509  17.458  1.00  0.00
ATOM   1410  CE1 PHE    94     -11.430  -9.424  17.818  1.00  0.00
ATOM   1411  HE1 PHE    94     -12.439  -9.065  17.615  1.00  0.00
ATOM   1412  CZ  PHE    94     -11.224 -10.746  18.165  1.00  0.00
ATOM   1413  HZ  PHE    94     -12.076 -11.424  18.217  1.00  0.00
ATOM   1414  CE2 PHE    94      -9.929 -11.219  18.450  1.00  0.00
ATOM   1415  HE2 PHE    94      -9.786 -12.263  18.730  1.00  0.00
ATOM   1416  CD2 PHE    94      -8.827 -10.356  18.375  1.00  0.00
ATOM   1417  HD2 PHE    94      -7.829 -10.725  18.611  1.00  0.00
ATOM   1418  C   PHE    94      -6.929  -8.273  20.282  1.00  0.00
ATOM   1419  O   PHE    94      -7.565  -8.595  21.312  1.00  0.00
ATOM   1420  N   VAL    95      -5.632  -8.638  20.193  1.00  0.00
ATOM   1421  H   VAL    95      -5.100  -8.556  19.338  1.00  0.00
ATOM   1422  CA  VAL    95      -5.045  -9.370  21.302  1.00  0.00
ATOM   1423  HA  VAL    95      -5.703 -10.194  21.578  1.00  0.00
ATOM   1424  CB  VAL    95      -3.615  -9.947  21.005  1.00  0.00
ATOM   1425  HB  VAL    95      -3.055  -9.208  20.432  1.00  0.00
ATOM   1426  CG1 VAL    95      -2.888 -10.255  22.256  1.00  0.00
ATOM   1427 HG11 VAL    95      -3.447 -10.994  22.829  1.00  0.00
ATOM   1428 HG12 VAL    95      -1.902 -10.652  22.015  1.00  0.00
ATOM   1429 HG13 VAL    95      -2.778  -9.345  22.846  1.00  0.00
ATOM   1430  CG2 VAL    95      -3.694 -11.216  20.151  1.00  0.00
ATOM   1431 HG21 VAL    95      -4.179 -10.986  19.202  1.00  0.00
ATOM   1432 HG22 VAL    95      -2.688 -11.591  19.963  1.00  0.00
ATOM   1433 HG23 VAL    95      -4.271 -11.975  20.679  1.00  0.00
ATOM   1434  C   VAL    95      -5.016  -8.720  22.693  1.00  0.00
ATOM   1435  O   VAL    95      -5.306  -9.302  23.780  1.00  0.00
ATOM   1436  N   GLU    96      -4.512  -7.480  22.671  1.00  0.00
ATOM   1437  H   GLU    96      -4.009  -7.254  21.825  1.00  0.00
ATOM   1438  CA  GLU    96      -4.363  -6.625  23.788  1.00  0.00
ATOM   1439  HA  GLU    96      -4.075  -7.238  24.642  1.00  0.00
ATOM   1440  CB  GLU    96      -3.317  -5.521  23.603  1.00  0.00
ATOM   1441  HB2 GLU    96      -3.567  -4.964  22.700  1.00  0.00
ATOM   1442  HB3 GLU    96      -3.369  -4.856  24.465  1.00  0.00
ATOM   1443  CG  GLU    96      -1.873  -6.095  23.476  1.00  0.00
ATOM   1444  HG2 GLU    96      -1.738  -6.979  24.099  1.00  0.00
ATOM   1445  HG3 GLU    96      -1.627  -6.338  22.442  1.00  0.00
ATOM   1446  CD  GLU    96      -0.946  -4.972  23.973  1.00  0.00
ATOM   1447  OE1 GLU    96      -0.405  -4.168  23.183  1.00  0.00
ATOM   1448  OE2 GLU    96      -0.793  -4.945  25.194  1.00  0.00
ATOM   1449  C   GLU    96      -5.670  -6.206  24.368  1.00  0.00
ATOM   1450  O   GLU    96      -5.773  -5.973  25.566  1.00  0.00
ATOM   1451  N   SER    97      -6.716  -5.968  23.566  1.00  0.00
ATOM   1452  H   SER    97      -6.583  -6.098  22.573  1.00  0.00
ATOM   1453  CA  SER    97      -7.915  -5.314  24.013  1.00  0.00
ATOM   1454  HA  SER    97      -7.638  -4.525  24.712  1.00  0.00
ATOM   1455  CB  SER    97      -8.714  -4.701  22.883  1.00  0.00
ATOM   1456  HB2 SER    97      -8.976  -5.500  22.189  1.00  0.00
ATOM   1457  HB3 SER    97      -9.624  -4.279  23.310  1.00  0.00
ATOM   1458  OG  SER    97      -7.986  -3.664  22.174  1.00  0.00
ATOM   1459  HG  SER    97      -8.536  -3.311  21.471  1.00  0.00
ATOM   1460  C   SER    97      -8.823  -6.021  24.952  1.00  0.00
ATOM   1461  O   SER    97      -9.361  -5.440  25.859  1.00  0.00
ATOM   1462  N   GLU    98      -9.089  -7.316  24.755  1.00  0.00
ATOM   1463  H   GLU    98      -8.710  -7.735  23.918  1.00  0.00
ATOM   1464  CA  GLU    98      -9.956  -8.101  25.572  1.00  0.00
ATOM   1465  HA  GLU    98     -10.947  -7.653  25.644  1.00  0.00
ATOM   1466  CB  GLU    98     -10.090  -9.504  24.895  1.00  0.00
ATOM   1467  HB2 GLU    98     -10.668  -9.337  23.986  1.00  0.00
ATOM   1468  HB3 GLU    98      -9.075  -9.800  24.630  1.00  0.00
ATOM   1469  CG  GLU    98     -10.763 -10.643  25.742  1.00  0.00
ATOM   1470  HG2 GLU    98     -10.031 -10.914  26.503  1.00  0.00
ATOM   1471  HG3 GLU    98     -11.656 -10.245  26.224  1.00  0.00
ATOM   1472  CD  GLU    98     -11.136 -11.892  24.921  1.00  0.00
ATOM   1473  OE1 GLU    98     -10.274 -12.360  24.157  1.00  0.00
ATOM   1474  OE2 GLU    98     -12.299 -12.385  25.004  1.00  0.00
ATOM   1475  C   GLU    98      -9.511  -8.177  27.042  1.00  0.00
ATOM   1476  O   GLU    98      -8.288  -8.355  27.207  1.00  0.00
ATOM   1477  N   LEU    99     -10.413  -8.012  27.986  1.00  0.00
ATOM   1478  H   LEU    99     -11.292  -7.574  27.750  1.00  0.00
ATOM   1479  CA  LEU    99     -10.121  -8.295  29.442  1.00  0.00
ATOM   1480  HA  LEU    99     -11.025  -8.202  30.044  1.00  0.00
ATOM   1481  CB  LEU    99      -9.582  -9.780  29.565  1.00  0.00
ATOM   1482  HB2 LEU    99     -10.441 -10.281  29.117  1.00  0.00
ATOM   1483  HB3 LEU    99      -8.706  -9.929  28.934  1.00  0.00
ATOM   1484  CG  LEU    99      -9.310 -10.381  30.988  1.00  0.00
ATOM   1485  HG  LEU    99      -8.661  -9.684  31.518  1.00  0.00
ATOM   1486  CD1 LEU    99     -10.584 -10.616  31.808  1.00  0.00
ATOM   1487 HD11 LEU    99     -11.234 -11.313  31.279  1.00  0.00
ATOM   1488 HD12 LEU    99     -10.319 -11.033  32.780  1.00  0.00
ATOM   1489 HD13 LEU    99     -11.106  -9.669  31.949  1.00  0.00
ATOM   1490  CD2 LEU    99      -8.398 -11.626  30.875  1.00  0.00
ATOM   1491 HD21 LEU    99      -7.449 -11.342  30.420  1.00  0.00
ATOM   1492 HD22 LEU    99      -8.216 -12.035  31.869  1.00  0.00
ATOM   1493 HD23 LEU    99      -8.886 -12.379  30.256  1.00  0.00
ATOM   1494  C   LEU    99      -9.198  -7.236  30.131  1.00  0.00
ATOM   1495  O   LEU    99      -8.015  -7.422  30.349  1.00  0.00
ATOM   1496  N   PRO   100      -9.631  -6.057  30.607  1.00  0.00
ATOM   1497  CD  PRO   100     -11.078  -5.753  30.730  1.00  0.00
ATOM   1498  HD2 PRO   100     -11.575  -6.573  31.248  1.00  0.00
ATOM   1499  HD3 PRO   100     -11.507  -5.639  29.735  1.00  0.00
ATOM   1500  CG  PRO   100     -11.107  -4.446  31.532  1.00  0.00
ATOM   1501  HG2 PRO   100     -10.996  -4.615  32.603  1.00  0.00
ATOM   1502  HG3 PRO   100     -12.013  -3.868  31.348  1.00  0.00
ATOM   1503  CB  PRO   100      -9.856  -3.727  30.936  1.00  0.00
ATOM   1504  HB2 PRO   100      -9.521  -2.965  31.640  1.00  0.00
ATOM   1505  HB3 PRO   100      -9.948  -3.288  29.943  1.00  0.00
ATOM   1506  CA  PRO   100      -8.844  -4.894  30.904  1.00  0.00
ATOM   1507  HA  PRO   100      -8.040  -4.825  30.171  1.00  0.00
ATOM   1508  C   PRO   100      -8.245  -4.963  32.312  1.00  0.00
ATOM   1509  O   PRO   100      -7.592  -4.043  32.835  1.00  0.00
ATOM   1510  N   LEU   101      -8.393  -6.079  32.986  1.00  0.00
ATOM   1511  H   LEU   101      -9.039  -6.735  32.570  1.00  0.00
ATOM   1512  CA  LEU   101      -7.821  -6.403  34.320  1.00  0.00
ATOM   1513  HA  LEU   101      -8.157  -5.674  35.058  1.00  0.00
ATOM   1514  CB  LEU   101      -8.293  -7.832  34.774  1.00  0.00
ATOM   1515  HB2 LEU   101      -7.677  -8.557  34.242  1.00  0.00
ATOM   1516  HB3 LEU   101      -8.051  -7.861  35.836  1.00  0.00
ATOM   1517  CG  LEU   101      -9.769  -8.177  34.579  1.00  0.00
ATOM   1518  HG  LEU   101     -10.029  -8.242  33.522  1.00  0.00
ATOM   1519  CD1 LEU   101      -9.958  -9.583  35.251  1.00  0.00
ATOM   1520 HD11 LEU   101      -9.699  -9.519  36.308  1.00  0.00
ATOM   1521 HD12 LEU   101     -10.997  -9.898  35.151  1.00  0.00
ATOM   1522 HD13 LEU   101      -9.310 -10.310  34.762  1.00  0.00
ATOM   1523  CD2 LEU   101     -10.704  -7.203  35.260  1.00  0.00
ATOM   1524 HD21 LEU   101     -10.544  -6.203  34.857  1.00  0.00
ATOM   1525 HD22 LEU   101     -11.736  -7.505  35.083  1.00  0.00
ATOM   1526 HD23 LEU   101     -10.506  -7.198  36.332  1.00  0.00
ATOM   1527  C   LEU   101      -6.252  -6.246  34.370  1.00  0.00
ATOM   1528  O   LEU   101      -5.686  -5.689  35.358  1.00  0.00
ATOM   1529  N   SER   102      -5.536  -6.747  33.317  1.00  0.00
ATOM   1530  H   SER   102      -5.949  -7.333  32.605  1.00  0.00
ATOM   1531  CA  SER   102      -4.160  -6.509  33.262  1.00  0.00
ATOM   1532  HA  SER   102      -4.023  -5.473  33.571  1.00  0.00
ATOM   1533  CB  SER   102      -3.242  -7.396  34.106  1.00  0.00
ATOM   1534  HB2 SER   102      -3.798  -7.550  35.031  1.00  0.00
ATOM   1535  HB3 SER   102      -3.194  -8.333  33.551  1.00  0.00
ATOM   1536  OG  SER   102      -1.894  -6.949  34.420  1.00  0.00
ATOM   1537  HG  SER   102      -1.452  -7.614  34.952  1.00  0.00
ATOM   1538  C   SER   102      -3.825  -6.620  31.781  1.00  0.00
ATOM   1539  O   SER   102      -4.638  -6.979  30.920  1.00  0.00
ATOM   1540  N   TRP   103      -2.459  -6.380  31.466  1.00  0.00
ATOM   1541  H   TRP   103      -1.827  -5.938  32.118  1.00  0.00
ATOM   1542  CA  TRP   103      -2.010  -6.619  30.169  1.00  0.00
ATOM   1543  HA  TRP   103      -2.670  -6.153  29.437  1.00  0.00
ATOM   1544  CB  TRP   103      -0.563  -5.990  30.020  1.00  0.00
ATOM   1545  HB2 TRP   103      -0.073  -6.231  29.077  1.00  0.00
ATOM   1546  HB3 TRP   103      -0.642  -4.908  30.122  1.00  0.00
ATOM   1547  CG  TRP   103       0.367  -6.464  31.127  1.00  0.00
ATOM   1548  CD1 TRP   103       0.519  -5.713  32.266  1.00  0.00
ATOM   1549  HD1 TRP   103       0.016  -4.746  32.261  1.00  0.00
ATOM   1550  NE1 TRP   103       1.312  -6.374  33.216  1.00  0.00
ATOM   1551  HE1 TRP   103       1.491  -6.078  34.165  1.00  0.00
ATOM   1552  CE2 TRP   103       1.751  -7.547  32.649  1.00  0.00
ATOM   1553  CZ2 TRP   103       2.556  -8.571  33.184  1.00  0.00
ATOM   1554  HZ2 TRP   103       3.015  -8.471  34.168  1.00  0.00
ATOM   1555  CH2 TRP   103       2.698  -9.628  32.408  1.00  0.00
ATOM   1556  HH2 TRP   103       3.284 -10.456  32.807  1.00  0.00
ATOM   1557  CZ3 TRP   103       2.167  -9.738  31.169  1.00  0.00
ATOM   1558  HZ3 TRP   103       2.380 -10.610  30.551  1.00  0.00
ATOM   1559  CE3 TRP   103       1.357  -8.774  30.656  1.00  0.00
ATOM   1560  HE3 TRP   103       0.783  -9.031  29.766  1.00  0.00
ATOM   1561  CD2 TRP   103       1.175  -7.647  31.333  1.00  0.00
ATOM   1562  C   TRP   103      -2.030  -8.059  29.624  1.00  0.00
ATOM   1563  O   TRP   103      -1.864  -9.009  30.399  1.00  0.00
ATOM   1564  N   ALA   104      -2.184  -8.068  28.322  1.00  0.00
ATOM   1565  H   ALA   104      -2.453  -7.208  27.866  1.00  0.00
ATOM   1566  CA  ALA   104      -2.047  -9.250  27.519  1.00  0.00
ATOM   1567  HA  ALA   104      -2.719 -10.045  27.843  1.00  0.00
ATOM   1568  CB  ALA   104      -2.540  -8.710  26.164  1.00  0.00
ATOM   1569  HB1 ALA   104      -1.872  -7.919  25.822  1.00  0.00
ATOM   1570  HB2 ALA   104      -2.550  -9.518  25.432  1.00  0.00
ATOM   1571  HB3 ALA   104      -3.548  -8.310  26.277  1.00  0.00
ATOM   1572  C   ALA   104      -0.647  -9.882  27.456  1.00  0.00
ATOM   1573  O   ALA   104       0.361  -9.314  27.103  1.00  0.00
ATOM   1574  N   ASP   105      -0.558 -11.171  27.782  1.00  0.00
ATOM   1575  H   ASP   105      -1.349 -11.496  28.319  1.00  0.00
ATOM   1576  CA  ASP   105       0.555 -12.027  27.647  1.00  0.00
ATOM   1577  HA  ASP   105       1.229 -11.938  28.499  1.00  0.00
ATOM   1578  CB  ASP   105       0.003 -13.527  27.587  1.00  0.00
ATOM   1579  HB2 ASP   105      -0.465 -13.624  28.567  1.00  0.00
ATOM   1580  HB3 ASP   105      -0.761 -13.593  26.812  1.00  0.00
ATOM   1581  CG  ASP   105       1.033 -14.663  27.393  1.00  0.00
ATOM   1582  OD1 ASP   105       0.686 -15.847  27.081  1.00  0.00
ATOM   1583  OD2 ASP   105       2.233 -14.395  27.652  1.00  0.00
ATOM   1584  C   ASP   105       1.640 -11.729  26.560  1.00  0.00
ATOM   1585  O   ASP   105       1.401 -11.699  25.365  1.00  0.00
ATOM   1586  N   ARG   106       2.876 -11.526  26.988  1.00  0.00
ATOM   1587  H   ARG   106       3.172 -11.723  27.933  1.00  0.00
ATOM   1588  CA  ARG   106       3.821 -10.994  26.089  1.00  0.00
ATOM   1589  HA  ARG   106       3.448 -10.114  25.566  1.00  0.00
ATOM   1590  CB  ARG   106       5.017 -10.575  26.968  1.00  0.00
ATOM   1591  HB2 ARG   106       5.445 -11.501  27.353  1.00  0.00
ATOM   1592  HB3 ARG   106       5.730 -10.097  26.296  1.00  0.00
ATOM   1593  CG  ARG   106       4.686  -9.571  28.212  1.00  0.00
ATOM   1594  HG2 ARG   106       3.981 -10.097  28.855  1.00  0.00
ATOM   1595  HG3 ARG   106       5.624  -9.422  28.747  1.00  0.00
ATOM   1596  CD  ARG   106       4.095  -8.197  27.814  1.00  0.00
ATOM   1597  HD2 ARG   106       4.698  -7.708  27.049  1.00  0.00
ATOM   1598  HD3 ARG   106       3.068  -8.290  27.462  1.00  0.00
ATOM   1599  NE  ARG   106       4.104  -7.350  29.043  1.00  0.00
ATOM   1600  HE  ARG   106       4.657  -7.696  29.814  1.00  0.00
ATOM   1601  CZ  ARG   106       3.445  -6.183  29.197  1.00  0.00
ATOM   1602  NH1 ARG   106       2.454  -5.697  28.476  1.00  0.00
ATOM   1603 HH11 ARG   106       2.099  -6.224  27.691  1.00  0.00
ATOM   1604 HH12 ARG   106       2.055  -4.800  28.712  1.00  0.00
ATOM   1605  NH2 ARG   106       3.795  -5.390  30.178  1.00  0.00
ATOM   1606 HH21 ARG   106       4.545  -5.660  30.799  1.00  0.00
ATOM   1607 HH22 ARG   106       3.314  -4.512  30.310  1.00  0.00
ATOM   1608  C   ARG   106       4.293 -11.948  25.004  1.00  0.00
ATOM   1609  O   ARG   106       4.887 -11.539  24.045  1.00  0.00
ATOM   1610  N   LEU   107       3.983 -13.292  25.083  1.00  0.00
ATOM   1611  H   LEU   107       3.639 -13.732  25.924  1.00  0.00
ATOM   1612  CA  LEU   107       4.330 -14.152  23.935  1.00  0.00
ATOM   1613  HA  LEU   107       4.942 -13.603  23.219  1.00  0.00
ATOM   1614  CB  LEU   107       5.154 -15.400  24.452  1.00  0.00
ATOM   1615  HB2 LEU   107       4.382 -16.053  24.860  1.00  0.00
ATOM   1616  HB3 LEU   107       5.644 -15.897  23.615  1.00  0.00
ATOM   1617  CG  LEU   107       6.187 -15.093  25.537  1.00  0.00
ATOM   1618  HG  LEU   107       5.675 -14.602  26.365  1.00  0.00
ATOM   1619  CD1 LEU   107       6.881 -16.357  26.045  1.00  0.00
ATOM   1620 HD11 LEU   107       7.394 -16.848  25.218  1.00  0.00
ATOM   1621 HD12 LEU   107       7.606 -16.090  26.814  1.00  0.00
ATOM   1622 HD13 LEU   107       6.139 -17.035  26.466  1.00  0.00
ATOM   1623  CD2 LEU   107       7.232 -14.073  25.083  1.00  0.00
ATOM   1624 HD21 LEU   107       6.737 -13.138  24.819  1.00  0.00
ATOM   1625 HD22 LEU   107       7.940 -13.893  25.892  1.00  0.00
ATOM   1626 HD23 LEU   107       7.765 -14.460  24.214  1.00  0.00
ATOM   1627  C   LEU   107       3.158 -14.535  23.084  1.00  0.00
ATOM   1628  O   LEU   107       3.223 -15.466  22.332  1.00  0.00
ATOM   1629  N   SER   108       2.056 -13.763  23.271  1.00  0.00
ATOM   1630  H   SER   108       2.107 -13.112  24.042  1.00  0.00
ATOM   1631  CA  SER   108       0.807 -13.850  22.520  1.00  0.00
ATOM   1632  HA  SER   108       0.516 -14.900  22.549  1.00  0.00
ATOM   1633  CB  SER   108      -0.377 -13.003  22.983  1.00  0.00
ATOM   1634  HB2 SER   108      -0.161 -11.968  22.720  1.00  0.00
ATOM   1635  HB3 SER   108      -1.256 -13.341  22.434  1.00  0.00
ATOM   1636  OG  SER   108      -0.629 -13.095  24.390  1.00  0.00
ATOM   1637  HG  SER   108      -1.381 -12.543  24.617  1.00  0.00
ATOM   1638  C   SER   108       1.024 -13.515  20.982  1.00  0.00
ATOM   1639  O   SER   108       1.916 -12.888  20.537  1.00  0.00
ATOM   1640  N   GLY   109       0.062 -14.089  20.187  1.00  0.00
ATOM   1641  H   GLY   109      -0.571 -14.735  20.636  1.00  0.00
ATOM   1642  CA  GLY   109      -0.111 -13.829  18.731  1.00  0.00
ATOM   1643  HA2 GLY   109       0.472 -14.603  18.232  1.00  0.00
ATOM   1644  HA3 GLY   109      -1.171 -13.991  18.536  1.00  0.00
ATOM   1645  C   GLY   109       0.287 -12.487  18.184  1.00  0.00
ATOM   1646  O   GLY   109      -0.225 -11.456  18.589  1.00  0.00
ATOM   1647  N   CYS   110       1.274 -12.531  17.212  1.00  0.00
ATOM   1648  H   CYS   110       1.688 -13.430  17.011  1.00  0.00
ATOM   1649  CA  CYS   110       1.816 -11.348  16.535  1.00  0.00
ATOM   1650  HA  CYS   110       2.645 -11.669  15.904  1.00  0.00
ATOM   1651  CB  CYS   110       0.791 -10.609  15.662  1.00  0.00
ATOM   1652  HB2 CYS   110      -0.108 -10.314  16.204  1.00  0.00
ATOM   1653  HB3 CYS   110       1.205  -9.742  15.147  1.00  0.00
ATOM   1654  SG  CYS   110       0.247 -11.746  14.371  1.00  0.00
ATOM   1655  HG  CYS   110      -0.594 -10.899  13.785  1.00  0.00
ATOM   1656  C   CYS   110       2.491 -10.228  17.293  1.00  0.00
ATOM   1657  O   CYS   110       2.845  -9.172  16.805  1.00  0.00
ATOM   1658  N   LEU   111       2.795 -10.500  18.588  1.00  0.00
ATOM   1659  H   LEU   111       2.571 -11.428  18.919  1.00  0.00
ATOM   1660  CA  LEU   111       3.457  -9.523  19.561  1.00  0.00
ATOM   1661  HA  LEU   111       3.181  -8.523  19.228  1.00  0.00
ATOM   1662  CB  LEU   111       3.094  -9.663  21.058  1.00  0.00
ATOM   1663  HB2 LEU   111       3.463 -10.642  21.363  1.00  0.00
ATOM   1664  HB3 LEU   111       3.653  -8.886  21.580  1.00  0.00
ATOM   1665  CG  LEU   111       1.552  -9.541  21.422  1.00  0.00
ATOM   1666  HG  LEU   111       1.112 -10.531  21.299  1.00  0.00
ATOM   1667  CD1 LEU   111       1.279  -9.022  22.890  1.00  0.00
ATOM   1668 HD11 LEU   111       1.718  -8.032  23.014  1.00  0.00
ATOM   1669 HD12 LEU   111       0.204  -8.966  23.062  1.00  0.00
ATOM   1670 HD13 LEU   111       1.726  -9.710  23.608  1.00  0.00
ATOM   1671  CD2 LEU   111       0.879  -8.561  20.456  1.00  0.00
ATOM   1672 HD21 LEU   111       0.984  -8.927  19.435  1.00  0.00
ATOM   1673 HD22 LEU   111      -0.179  -8.475  20.703  1.00  0.00
ATOM   1674 HD23 LEU   111       1.352  -7.583  20.542  1.00  0.00
ATOM   1675  C   LEU   111       5.053  -9.570  19.633  1.00  0.00
ATOM   1676  O   LEU   111       5.724  -8.611  19.973  1.00  0.00
ATOM   1677  N   ARG   112       5.623 -10.800  19.357  1.00  0.00
ATOM   1678  H   ARG   112       5.001 -11.595  19.389  1.00  0.00
ATOM   1679  CA  ARG   112       7.022 -11.040  19.187  1.00  0.00
ATOM   1680  HA  ARG   112       7.590 -10.501  19.945  1.00  0.00
ATOM   1681  CB  ARG   112       7.316 -12.550  19.330  1.00  0.00
ATOM   1682  HB2 ARG   112       6.634 -13.102  18.682  1.00  0.00
ATOM   1683  HB3 ARG   112       8.344 -12.737  19.018  1.00  0.00
ATOM   1684  CG  ARG   112       7.130 -13.012  20.778  1.00  0.00
ATOM   1685  HG2 ARG   112       7.858 -12.491  21.399  1.00  0.00
ATOM   1686  HG3 ARG   112       6.123 -12.743  21.096  1.00  0.00
ATOM   1687  CD  ARG   112       7.332 -14.589  20.930  1.00  0.00
ATOM   1688  HD2 ARG   112       8.340 -14.887  20.642  1.00  0.00
ATOM   1689  HD3 ARG   112       7.135 -14.915  21.951  1.00  0.00
ATOM   1690  NE  ARG   112       6.356 -15.257  20.017  1.00  0.00
ATOM   1691  HE  ARG   112       5.481 -14.799  19.808  1.00  0.00
ATOM   1692  CZ  ARG   112       6.659 -16.334  19.369  1.00  0.00
ATOM   1693  NH1 ARG   112       7.635 -17.143  19.716  1.00  0.00
ATOM   1694 HH11 ARG   112       8.195 -16.934  20.530  1.00  0.00
ATOM   1695 HH12 ARG   112       7.821 -17.970  19.167  1.00  0.00
ATOM   1696  NH2 ARG   112       5.915 -16.757  18.414  1.00  0.00
ATOM   1697 HH21 ARG   112       5.082 -16.245  18.163  1.00  0.00
ATOM   1698 HH22 ARG   112       6.166 -17.600  17.918  1.00  0.00
ATOM   1699  C   ARG   112       7.633 -10.442  17.893  1.00  0.00
ATOM   1700  O   ARG   112       7.248 -10.618  16.773  1.00  0.00
ATOM   1701  N   GLY   113       8.704  -9.611  18.073  1.00  0.00
ATOM   1702  H   GLY   113       8.995  -9.422  19.021  1.00  0.00
ATOM   1703  CA  GLY   113       9.443  -8.988  16.988  1.00  0.00
ATOM   1704  HA2 GLY   113       8.764  -8.286  16.504  1.00  0.00
ATOM   1705  HA3 GLY   113      10.269  -8.439  17.441  1.00  0.00
ATOM   1706  C   GLY   113      10.006  -9.956  15.926  1.00  0.00
ATOM   1707  O   GLY   113       9.761  -9.727  14.748  1.00  0.00
ATOM   1708  N   PRO   114      10.616 -11.049  16.217  1.00  0.00
ATOM   1709  CD  PRO   114      11.493 -11.288  17.404  1.00  0.00
ATOM   1710  HD2 PRO   114      10.846 -11.526  18.248  1.00  0.00
ATOM   1711  HD3 PRO   114      12.030 -10.362  17.608  1.00  0.00
ATOM   1712  CG  PRO   114      12.418 -12.422  17.047  1.00  0.00
ATOM   1713  HG2 PRO   114      12.634 -13.055  17.908  1.00  0.00
ATOM   1714  HG3 PRO   114      13.353 -12.062  16.618  1.00  0.00
ATOM   1715  CB  PRO   114      11.569 -13.184  15.976  1.00  0.00
ATOM   1716  HB2 PRO   114      10.771 -13.784  16.414  1.00  0.00
ATOM   1717  HB3 PRO   114      12.176 -13.810  15.321  1.00  0.00
ATOM   1718  CA  PRO   114      10.956 -11.997  15.162  1.00  0.00
ATOM   1719  HA  PRO   114      11.642 -11.468  14.500  1.00  0.00
ATOM   1720  C   PRO   114       9.808 -12.561  14.352  1.00  0.00
ATOM   1721  O   PRO   114       9.851 -12.632  13.135  1.00  0.00
ATOM   1722  N   TRP   115       8.849 -13.005  15.019  1.00  0.00
ATOM   1723  H   TRP   115       9.003 -13.083  16.014  1.00  0.00
ATOM   1724  CA  TRP   115       7.589 -13.517  14.468  1.00  0.00
ATOM   1725  HA  TRP   115       7.796 -14.317  13.757  1.00  0.00
ATOM   1726  CB  TRP   115       6.717 -14.062  15.562  1.00  0.00
ATOM   1727  HB2 TRP   115       7.154 -14.782  16.254  1.00  0.00
ATOM   1728  HB3 TRP   115       6.609 -13.099  16.061  1.00  0.00
ATOM   1729  CG  TRP   115       5.340 -14.542  15.261  1.00  0.00
ATOM   1730  CD1 TRP   115       4.178 -14.146  15.770  1.00  0.00
ATOM   1731  HD1 TRP   115       4.144 -13.584  16.703  1.00  0.00
ATOM   1732  NE1 TRP   115       3.181 -14.599  14.885  1.00  0.00
ATOM   1733  HE1 TRP   115       2.197 -14.485  15.083  1.00  0.00
ATOM   1734  CE2 TRP   115       3.694 -15.313  13.873  1.00  0.00
ATOM   1735  CZ2 TRP   115       3.070 -16.050  12.923  1.00  0.00
ATOM   1736  HZ2 TRP   115       1.980 -16.033  12.922  1.00  0.00
ATOM   1737  CH2 TRP   115       3.808 -16.747  12.052  1.00  0.00
ATOM   1738  HH2 TRP   115       3.313 -17.348  11.289  1.00  0.00
ATOM   1739  CZ3 TRP   115       5.224 -16.724  12.097  1.00  0.00
ATOM   1740  HZ3 TRP   115       5.848 -17.152  11.312  1.00  0.00
ATOM   1741  CE3 TRP   115       5.860 -16.130  13.189  1.00  0.00
ATOM   1742  HE3 TRP   115       6.881 -16.416  13.443  1.00  0.00
ATOM   1743  CD2 TRP   115       5.079 -15.351  14.002  1.00  0.00
ATOM   1744  C   TRP   115       6.789 -12.539  13.613  1.00  0.00
ATOM   1745  O   TRP   115       6.530 -12.846  12.445  1.00  0.00
ATOM   1746  N   ALA   116       6.667 -11.323  14.073  1.00  0.00
ATOM   1747  H   ALA   116       6.852 -11.171  15.054  1.00  0.00
ATOM   1748  CA  ALA   116       6.207 -10.229  13.299  1.00  0.00
ATOM   1749  HA  ALA   116       5.142 -10.411  13.152  1.00  0.00
ATOM   1750  CB  ALA   116       6.379  -8.905  14.075  1.00  0.00
ATOM   1751  HB1 ALA   116       7.440  -8.705  14.222  1.00  0.00
ATOM   1752  HB2 ALA   116       5.931  -8.090  13.507  1.00  0.00
ATOM   1753  HB3 ALA   116       5.887  -8.985  15.044  1.00  0.00
ATOM   1754  C   ALA   116       6.867 -10.095  11.898  1.00  0.00
ATOM   1755  O   ALA   116       6.224 -10.166  10.828  1.00  0.00
ATOM   1756  N   TRP   117       8.224  -9.974  11.897  1.00  0.00
ATOM   1757  H   TRP   117       8.721 -10.094  12.768  1.00  0.00
ATOM   1758  CA  TRP   117       8.974  -9.731  10.728  1.00  0.00
ATOM   1759  HA  TRP   117       8.568  -8.888  10.168  1.00  0.00
ATOM   1760  CB  TRP   117      10.416  -9.389  11.156  1.00  0.00
ATOM   1761  HB2 TRP   117      10.531  -9.927  12.097  1.00  0.00
ATOM   1762  HB3 TRP   117      11.145  -9.760  10.435  1.00  0.00
ATOM   1763  CG  TRP   117      10.765  -8.000  11.425  1.00  0.00
ATOM   1764  CD1 TRP   117      11.312  -7.587  12.567  1.00  0.00
ATOM   1765  HD1 TRP   117      11.500  -8.347  13.325  1.00  0.00
ATOM   1766  NE1 TRP   117      11.524  -6.235  12.527  1.00  0.00
ATOM   1767  HE1 TRP   117      11.878  -5.721  13.321  1.00  0.00
ATOM   1768  CE2 TRP   117      11.079  -5.680  11.349  1.00  0.00
ATOM   1769  CZ2 TRP   117      11.009  -4.410  10.921  1.00  0.00
ATOM   1770  HZ2 TRP   117      11.354  -3.591  11.552  1.00  0.00
ATOM   1771  CH2 TRP   117      10.481  -4.241   9.657  1.00  0.00
ATOM   1772  HH2 TRP   117      10.514  -3.232   9.245  1.00  0.00
ATOM   1773  CZ3 TRP   117       9.908  -5.287   8.878  1.00  0.00
ATOM   1774  HZ3 TRP   117       9.386  -5.129   7.934  1.00  0.00
ATOM   1775  CE3 TRP   117      10.023  -6.598   9.354  1.00  0.00
ATOM   1776  HE3 TRP   117       9.845  -7.406   8.645  1.00  0.00
ATOM   1777  CD2 TRP   117      10.519  -6.810  10.632  1.00  0.00
ATOM   1778  C   TRP   117       8.987 -11.015   9.896  1.00  0.00
ATOM   1779  O   TRP   117       9.194 -10.913   8.683  1.00  0.00
ATOM   1780  N   LEU   118       8.784 -12.223  10.475  1.00  0.00
ATOM   1781  H   LEU   118       9.080 -12.371  11.429  1.00  0.00
ATOM   1782  CA  LEU   118       8.363 -13.363   9.707  1.00  0.00
ATOM   1783  HA  LEU   118       8.959 -13.452   8.799  1.00  0.00
ATOM   1784  CB  LEU   118       8.552 -14.618  10.536  1.00  0.00
ATOM   1785  HB2 LEU   118       8.039 -14.367  11.465  1.00  0.00
ATOM   1786  HB3 LEU   118       8.085 -15.496  10.090  1.00  0.00
ATOM   1787  CG  LEU   118      10.102 -14.934  10.847  1.00  0.00
ATOM   1788  HG  LEU   118      10.586 -14.030  11.215  1.00  0.00
ATOM   1789  CD1 LEU   118      10.208 -16.023  11.891  1.00  0.00
ATOM   1790 HD11 LEU   118       9.724 -16.928  11.523  1.00  0.00
ATOM   1791 HD12 LEU   118      11.258 -16.230  12.095  1.00  0.00
ATOM   1792 HD13 LEU   118       9.718 -15.697  12.808  1.00  0.00
ATOM   1793  CD2 LEU   118      11.061 -15.265   9.762  1.00  0.00
ATOM   1794 HD21 LEU   118      11.114 -14.435   9.058  1.00  0.00
ATOM   1795 HD22 LEU   118      12.048 -15.442  10.190  1.00  0.00
ATOM   1796 HD23 LEU   118      10.726 -16.162   9.241  1.00  0.00
ATOM   1797  C   LEU   118       7.033 -13.320   9.041  1.00  0.00
ATOM   1798  O   LEU   118       6.890 -13.905   7.969  1.00  0.00
ATOM   1799  N   VAL   119       5.977 -12.721   9.648  1.00  0.00
ATOM   1800  H   VAL   119       5.964 -12.497  10.633  1.00  0.00
ATOM   1801  CA  VAL   119       4.765 -12.569   8.901  1.00  0.00
ATOM   1802  HA  VAL   119       4.502 -13.518   8.433  1.00  0.00
ATOM   1803  CB  VAL   119       3.656 -12.180   9.868  1.00  0.00
ATOM   1804  HB  VAL   119       3.800 -11.163  10.233  1.00  0.00
ATOM   1805  CG1 VAL   119       2.312 -12.263   9.075  1.00  0.00
ATOM   1806 HG11 VAL   119       2.167 -13.280   8.710  1.00  0.00
ATOM   1807 HG12 VAL   119       1.485 -11.991   9.731  1.00  0.00
ATOM   1808 HG13 VAL   119       2.345 -11.576   8.230  1.00  0.00
ATOM   1809  CG2 VAL   119       3.586 -13.162  11.064  1.00  0.00
ATOM   1810 HG21 VAL   119       4.535 -13.150  11.600  1.00  0.00
ATOM   1811 HG22 VAL   119       2.785 -12.858  11.738  1.00  0.00
ATOM   1812 HG23 VAL   119       3.389 -14.169  10.697  1.00  0.00
ATOM   1813  C   VAL   119       5.011 -11.635   7.721  1.00  0.00
ATOM   1814  O   VAL   119       4.546 -11.914   6.620  1.00  0.00
ATOM   1815  N   VAL   120       5.787 -10.524   7.920  1.00  0.00
ATOM   1816  H   VAL   120       6.104 -10.241   8.836  1.00  0.00
ATOM   1817  CA  VAL   120       6.083  -9.645   6.777  1.00  0.00
ATOM   1818  HA  VAL   120       5.088  -9.406   6.403  1.00  0.00
ATOM   1819  CB  VAL   120       6.830  -8.302   7.114  1.00  0.00
ATOM   1820  HB  VAL   120       7.885  -8.479   7.321  1.00  0.00
ATOM   1821  CG1 VAL   120       6.694  -7.411   5.855  1.00  0.00
ATOM   1822 HG11 VAL   120       5.639  -7.233   5.647  1.00  0.00
ATOM   1823 HG12 VAL   120       7.195  -6.459   6.027  1.00  0.00
ATOM   1824 HG13 VAL   120       7.152  -7.913   5.003  1.00  0.00
ATOM   1825  CG2 VAL   120       6.173  -7.525   8.197  1.00  0.00
ATOM   1826 HG21 VAL   120       6.144  -8.123   9.108  1.00  0.00
ATOM   1827 HG22 VAL   120       6.736  -6.610   8.382  1.00  0.00
ATOM   1828 HG23 VAL   120       5.156  -7.271   7.897  1.00  0.00
ATOM   1829  C   VAL   120       6.885 -10.380   5.671  1.00  0.00
ATOM   1830  O   VAL   120       6.610 -10.290   4.467  1.00  0.00
ATOM   1831  N   LEU   121       7.849 -11.173   6.078  1.00  0.00
ATOM   1832  H   LEU   121       8.096 -11.295   7.050  1.00  0.00
ATOM   1833  CA  LEU   121       8.594 -11.887   5.097  1.00  0.00
ATOM   1834  HA  LEU   121       9.015 -11.212   4.352  1.00  0.00
ATOM   1835  CB  LEU   121       9.787 -12.626   5.845  1.00  0.00
ATOM   1836  HB2 LEU   121      10.223 -11.827   6.445  1.00  0.00
ATOM   1837  HB3 LEU   121       9.341 -13.372   6.503  1.00  0.00
ATOM   1838  CG  LEU   121      10.898 -13.292   4.984  1.00  0.00
ATOM   1839  HG  LEU   121      10.445 -14.072   4.373  1.00  0.00
ATOM   1840  CD1 LEU   121      11.573 -12.280   4.089  1.00  0.00
ATOM   1841 HD11 LEU   121      12.027 -11.500   4.700  1.00  0.00
ATOM   1842 HD12 LEU   121      12.345 -12.774   3.499  1.00  0.00
ATOM   1843 HD13 LEU   121      10.835 -11.835   3.421  1.00  0.00
ATOM   1844  CD2 LEU   121      12.033 -14.046   5.718  1.00  0.00
ATOM   1845 HD21 LEU   121      11.608 -14.858   6.308  1.00  0.00
ATOM   1846 HD22 LEU   121      12.730 -14.455   4.987  1.00  0.00
ATOM   1847 HD23 LEU   121      12.561 -13.357   6.377  1.00  0.00
ATOM   1848  C   LEU   121       7.799 -12.912   4.336  1.00  0.00
ATOM   1849  O   LEU   121       7.976 -12.998   3.149  1.00  0.00
ATOM   1850  N   LEU   122       6.894 -13.641   4.994  1.00  0.00
ATOM   1851  H   LEU   122       6.760 -13.434   5.973  1.00  0.00
ATOM   1852  CA  LEU   122       6.117 -14.726   4.404  1.00  0.00
ATOM   1853  HA  LEU   122       6.785 -15.364   3.825  1.00  0.00
ATOM   1854  CB  LEU   122       5.400 -15.604   5.491  1.00  0.00
ATOM   1855  HB2 LEU   122       5.004 -14.793   6.101  1.00  0.00
ATOM   1856  HB3 LEU   122       4.575 -16.158   5.043  1.00  0.00
ATOM   1857  CG  LEU   122       6.232 -16.549   6.373  1.00  0.00
ATOM   1858  HG  LEU   122       7.102 -15.980   6.699  1.00  0.00
ATOM   1859  CD1 LEU   122       5.487 -17.132   7.628  1.00  0.00
ATOM   1860 HD11 LEU   122       4.617 -17.702   7.302  1.00  0.00
ATOM   1861 HD12 LEU   122       6.162 -17.785   8.181  1.00  0.00
ATOM   1862 HD13 LEU   122       5.165 -16.314   8.272  1.00  0.00
ATOM   1863  CD2 LEU   122       6.814 -17.591   5.421  1.00  0.00
ATOM   1864 HD21 LEU   122       7.434 -17.095   4.674  1.00  0.00
ATOM   1865 HD22 LEU   122       7.421 -18.300   5.984  1.00  0.00
ATOM   1866 HD23 LEU   122       6.003 -18.123   4.924  1.00  0.00
ATOM   1867  C   LEU   122       5.037 -14.339   3.441  1.00  0.00
ATOM   1868  O   LEU   122       4.908 -14.867   2.327  1.00  0.00
ATOM   1869  N   ALA   123       4.427 -13.249   3.843  1.00  0.00
ATOM   1870  H   ALA   123       4.617 -12.720   4.682  1.00  0.00
ATOM   1871  CA  ALA   123       3.439 -12.731   2.911  1.00  0.00
ATOM   1872  HA  ALA   123       2.639 -13.429   2.665  1.00  0.00
ATOM   1873  CB  ALA   123       2.827 -11.522   3.672  1.00  0.00
ATOM   1874  HB1 ALA   123       3.615 -10.810   3.917  1.00  0.00
ATOM   1875  HB2 ALA   123       2.081 -11.036   3.043  1.00  0.00
ATOM   1876  HB3 ALA   123       2.355 -11.871   4.591  1.00  0.00
ATOM   1877  C   ALA   123       4.054 -12.186   1.587  1.00  0.00
ATOM   1878  O   ALA   123       3.634 -12.488   0.472  1.00  0.00
ATOM   1879  N   MET   124       5.175 -11.300   1.671  1.00  0.00
ATOM   1880  H   MET   124       5.448 -11.069   2.615  1.00  0.00
ATOM   1881  CA  MET   124       5.939 -10.777   0.607  1.00  0.00
ATOM   1882  HA  MET   124       5.286 -10.228  -0.072  1.00  0.00
ATOM   1883  CB  MET   124       7.056  -9.800   1.131  1.00  0.00
ATOM   1884  HB2 MET   124       7.514 -10.253   2.010  1.00  0.00
ATOM   1885  HB3 MET   124       7.805  -9.694   0.346  1.00  0.00
ATOM   1886  CG  MET   124       6.509  -8.438   1.493  1.00  0.00
ATOM   1887  HG2 MET   124       6.085  -8.042   0.570  1.00  0.00
ATOM   1888  HG3 MET   124       5.708  -8.628   2.208  1.00  0.00
ATOM   1889  SD  MET   124       7.639  -7.239   2.183  1.00  0.00
ATOM   1890  CE  MET   124       8.435  -6.797   0.606  1.00  0.00
ATOM   1891  HE1 MET   124       7.687  -6.401  -0.081  1.00  0.00
ATOM   1892  HE2 MET   124       9.200  -6.041   0.784  1.00  0.00
ATOM   1893  HE3 MET   124       8.895  -7.684   0.170  1.00  0.00
ATOM   1894  C   MET   124       6.679 -11.947  -0.125  1.00  0.00
ATOM   1895  O   MET   124       6.858 -11.878  -1.305  1.00  0.00
ATOM   1896  N   LEU   125       7.090 -12.991   0.522  1.00  0.00
ATOM   1897  H   LEU   125       7.111 -12.966   1.531  1.00  0.00
ATOM   1898  CA  LEU   125       7.669 -14.156  -0.157  1.00  0.00
ATOM   1899  HA  LEU   125       8.498 -13.848  -0.795  1.00  0.00
ATOM   1900  CB  LEU   125       8.213 -15.179   0.920  1.00  0.00
ATOM   1901  HB2 LEU   125       8.939 -14.674   1.557  1.00  0.00
ATOM   1902  HB3 LEU   125       7.347 -15.469   1.515  1.00  0.00
ATOM   1903  CG  LEU   125       8.855 -16.432   0.308  1.00  0.00
ATOM   1904  HG  LEU   125       8.069 -16.988  -0.202  1.00  0.00
ATOM   1905  CD1 LEU   125      10.005 -16.107  -0.704  1.00  0.00
ATOM   1906 HD11 LEU   125      10.792 -15.551  -0.194  1.00  0.00
ATOM   1907 HD12 LEU   125      10.415 -17.036  -1.099  1.00  0.00
ATOM   1908 HD13 LEU   125       9.610 -15.507  -1.524  1.00  0.00
ATOM   1909  CD2 LEU   125       9.494 -17.249   1.464  1.00  0.00
ATOM   1910 HD21 LEU   125       8.722 -17.531   2.180  1.00  0.00
ATOM   1911 HD22 LEU   125       9.960 -18.148   1.060  1.00  0.00
ATOM   1912 HD23 LEU   125      10.249 -16.643   1.964  1.00  0.00
ATOM   1913  C   LEU   125       6.698 -14.810  -1.181  1.00  0.00
ATOM   1914  O   LEU   125       7.129 -15.243  -2.262  1.00  0.00
ATOM   1915  N   VAL   126       5.398 -15.024  -0.771  1.00  0.00
ATOM   1916  H   VAL   126       5.064 -14.752   0.143  1.00  0.00
ATOM   1917  CA  VAL   126       4.448 -15.628  -1.706  1.00  0.00
ATOM   1918  HA  VAL   126       4.828 -16.602  -2.014  1.00  0.00
ATOM   1919  CB  VAL   126       3.127 -15.840  -0.903  1.00  0.00
ATOM   1920  HB  VAL   126       2.959 -14.931  -0.326  1.00  0.00
ATOM   1921  CG1 VAL   126       1.848 -16.143  -1.797  1.00  0.00
ATOM   1922 HG11 VAL   126       2.015 -17.052  -2.374  1.00  0.00
ATOM   1923 HG12 VAL   126       0.978 -16.276  -1.154  1.00  0.00
ATOM   1924 HG13 VAL   126       1.673 -15.309  -2.476  1.00  0.00
ATOM   1925  CG2 VAL   126       3.288 -17.096  -0.021  1.00  0.00
ATOM   1926 HG21 VAL   126       4.122 -16.954   0.666  1.00  0.00
ATOM   1927 HG22 VAL   126       2.373 -17.260   0.548  1.00  0.00
ATOM   1928 HG23 VAL   126       3.482 -17.962  -0.653  1.00  0.00
ATOM   1929  C   VAL   126       4.141 -14.687  -2.922  1.00  0.00
ATOM   1930  O   VAL   126       4.194 -15.143  -4.102  1.00  0.00
ATOM   1931  N   GLU   127       4.028 -13.319  -2.766  1.00  0.00
ATOM   1932  H   GLU   127       3.910 -12.962  -1.829  1.00  0.00
ATOM   1933  CA  GLU   127       3.990 -12.377  -3.873  1.00  0.00
ATOM   1934  HA  GLU   127       3.296 -12.693  -4.652  1.00  0.00
ATOM   1935  CB  GLU   127       3.495 -11.041  -3.284  1.00  0.00
ATOM   1936  HB2 GLU   127       2.731 -11.240  -2.532  1.00  0.00
ATOM   1937  HB3 GLU   127       4.332 -10.519  -2.821  1.00  0.00
ATOM   1938  CG  GLU   127       2.913 -10.185  -4.376  1.00  0.00
ATOM   1939  HG2 GLU   127       3.678  -9.609  -4.896  1.00  0.00
ATOM   1940  HG3 GLU   127       2.309 -10.727  -5.104  1.00  0.00
ATOM   1941  CD  GLU   127       2.006  -9.225  -3.566  1.00  0.00
ATOM   1942  OE1 GLU   127       1.070  -9.609  -2.801  1.00  0.00
ATOM   1943  OE2 GLU   127       2.242  -7.968  -3.738  1.00  0.00
ATOM   1944  C   GLU   127       5.310 -12.233  -4.585  1.00  0.00
ATOM   1945  O   GLU   127       5.282 -12.149  -5.808  1.00  0.00
ATOM   1946  N   VAL   128       6.524 -12.394  -4.059  1.00  0.00
ATOM   1947  H   VAL   128       6.627 -12.311  -3.058  1.00  0.00
ATOM   1948  CA  VAL   128       7.724 -12.501  -4.867  1.00  0.00
ATOM   1949  HA  VAL   128       7.758 -11.830  -5.725  1.00  0.00
ATOM   1950  CB  VAL   128       8.996 -12.368  -4.109  1.00  0.00
ATOM   1951  HB  VAL   128       8.916 -12.971  -3.204  1.00  0.00
ATOM   1952  CG1 VAL   128      10.218 -12.835  -4.933  1.00  0.00
ATOM   1953 HG11 VAL   128      10.299 -12.232  -5.838  1.00  0.00
ATOM   1954 HG12 VAL   128      11.124 -12.719  -4.338  1.00  0.00
ATOM   1955 HG13 VAL   128      10.094 -13.883  -5.205  1.00  0.00
ATOM   1956  CG2 VAL   128       9.255 -11.064  -3.481  1.00  0.00
ATOM   1957 HG21 VAL   128       8.461 -10.839  -2.769  1.00  0.00
ATOM   1958 HG22 VAL   128      10.212 -11.095  -2.959  1.00  0.00
ATOM   1959 HG23 VAL   128       9.285 -10.290  -4.248  1.00  0.00
ATOM   1960  C   VAL   128       7.676 -13.737  -5.704  1.00  0.00
ATOM   1961  O   VAL   128       7.929 -13.690  -6.930  1.00  0.00
ATOM   1962  N   ALA   129       7.390 -14.870  -5.139  1.00  0.00
ATOM   1963  H   ALA   129       7.255 -14.890  -4.138  1.00  0.00
ATOM   1964  CA  ALA   129       7.362 -16.139  -5.868  1.00  0.00
ATOM   1965  HA  ALA   129       8.374 -16.228  -6.264  1.00  0.00
ATOM   1966  CB  ALA   129       7.081 -17.344  -4.971  1.00  0.00
ATOM   1967  HB1 ALA   129       6.068 -17.274  -4.574  1.00  0.00
ATOM   1968  HB2 ALA   129       7.180 -18.261  -5.552  1.00  0.00
ATOM   1969  HB3 ALA   129       7.794 -17.358  -4.146  1.00  0.00
ATOM   1970  C   ALA   129       6.426 -16.162  -6.995  1.00  0.00
ATOM   1971  O   ALA   129       6.825 -16.515  -8.105  1.00  0.00
ATOM   1972  N   LEU   130       5.245 -15.588  -6.839  1.00  0.00
ATOM   1973  H   LEU   130       4.926 -15.337  -5.914  1.00  0.00
ATOM   1974  CA  LEU   130       4.345 -15.331  -7.985  1.00  0.00
ATOM   1975  HA  LEU   130       4.008 -16.237  -8.488  1.00  0.00
ATOM   1976  CB  LEU   130       3.101 -14.645  -7.294  1.00  0.00
ATOM   1977  HB2 LEU   130       2.551 -15.411  -6.747  1.00  0.00
ATOM   1978  HB3 LEU   130       3.539 -13.939  -6.588  1.00  0.00
ATOM   1979  CG  LEU   130       2.154 -13.909  -8.223  1.00  0.00
ATOM   1980  HG  LEU   130       2.786 -13.259  -8.828  1.00  0.00
ATOM   1981  CD1 LEU   130       1.255 -14.777  -9.158  1.00  0.00
ATOM   1982 HD11 LEU   130       0.623 -15.427  -8.554  1.00  0.00
ATOM   1983 HD12 LEU   130       0.628 -14.126  -9.767  1.00  0.00
ATOM   1984 HD13 LEU   130       1.885 -15.385  -9.807  1.00  0.00
ATOM   1985  CD2 LEU   130       1.141 -13.106  -7.402  1.00  0.00
ATOM   1986 HD21 LEU   130       1.668 -12.383  -6.779  1.00  0.00
ATOM   1987 HD22 LEU   130       0.463 -12.580  -8.074  1.00  0.00
ATOM   1988 HD23 LEU   130       0.569 -13.783  -6.767  1.00  0.00
ATOM   1989  C   LEU   130       4.918 -14.484  -9.059  1.00  0.00
ATOM   1990  O   LEU   130       4.825 -14.837 -10.210  1.00  0.00
ATOM   1991  N   CYS   131       5.531 -13.340  -8.658  1.00  0.00
ATOM   1992  H   CYS   131       5.410 -13.120  -7.680  1.00  0.00
ATOM   1993  CA  CYS   131       6.153 -12.343  -9.518  1.00  0.00
ATOM   1994  HA  CYS   131       5.465 -12.028 -10.302  1.00  0.00
ATOM   1995  CB  CYS   131       6.526 -11.103  -8.657  1.00  0.00
ATOM   1996  HB2 CYS   131       5.625 -10.601  -8.304  1.00  0.00
ATOM   1997  HB3 CYS   131       7.132 -11.403  -7.802  1.00  0.00
ATOM   1998  SG  CYS   131       7.564  -9.748  -9.608  1.00  0.00
ATOM   1999  HG  CYS   131       7.669  -8.908  -8.582  1.00  0.00
ATOM   2000  C   CYS   131       7.295 -12.894 -10.394  1.00  0.00
ATOM   2001  O   CYS   131       7.309 -12.675 -11.573  1.00  0.00
ATOM   2002  N   THR   132       8.113 -13.719  -9.744  1.00  0.00
ATOM   2003  H   THR   132       7.914 -14.040  -8.807  1.00  0.00
ATOM   2004  CA  THR   132       9.368 -14.124 -10.360  1.00  0.00
ATOM   2005  HA  THR   132       9.680 -13.253 -10.936  1.00  0.00
ATOM   2006  CB  THR   132      10.454 -14.483  -9.419  1.00  0.00
ATOM   2007  HB  THR   132      10.215 -15.453  -8.983  1.00  0.00
ATOM   2008  CG2 THR   132      11.809 -14.555 -10.099  1.00  0.00
ATOM   2009 HG21 THR   132      12.049 -13.585 -10.535  1.00  0.00
ATOM   2010 HG22 THR   132      12.570 -14.822  -9.366  1.00  0.00
ATOM   2011 HG23 THR   132      11.782 -15.310 -10.885  1.00  0.00
ATOM   2012  OG1 THR   132      10.617 -13.502  -8.436  1.00  0.00
ATOM   2013  HG1 THR   132      11.325 -13.759  -7.841  1.00  0.00
ATOM   2014  C   THR   132       9.052 -15.266 -11.248  1.00  0.00
ATOM   2015  O   THR   132       9.686 -15.515 -12.258  1.00  0.00
ATOM   2016  N   TRP   133       8.019 -16.098 -10.929  1.00  0.00
ATOM   2017  H   TRP   133       7.543 -16.067 -10.039  1.00  0.00
ATOM   2018  CA  TRP   133       7.575 -17.042 -11.900  1.00  0.00
ATOM   2019  HA  TRP   133       8.435 -17.605 -12.263  1.00  0.00
ATOM   2020  CB  TRP   133       6.522 -18.055 -11.315  1.00  0.00
ATOM   2021  HB2 TRP   133       6.942 -18.601 -10.470  1.00  0.00
ATOM   2022  HB3 TRP   133       5.683 -17.449 -10.974  1.00  0.00
ATOM   2023  CG  TRP   133       5.944 -19.106 -12.273  1.00  0.00
ATOM   2024  CD1 TRP   133       4.595 -19.480 -12.328  1.00  0.00
ATOM   2025  HD1 TRP   133       3.924 -18.904 -11.691  1.00  0.00
ATOM   2026  NE1 TRP   133       4.399 -20.499 -13.177  1.00  0.00
ATOM   2027  HE1 TRP   133       3.505 -20.950 -13.311  1.00  0.00
ATOM   2028  CE2 TRP   133       5.538 -20.840 -13.785  1.00  0.00
ATOM   2029  CZ2 TRP   133       5.766 -21.873 -14.629  1.00  0.00
ATOM   2030  HZ2 TRP   133       4.960 -22.580 -14.827  1.00  0.00
ATOM   2031  CH2 TRP   133       7.002 -21.959 -15.179  1.00  0.00
ATOM   2032  HH2 TRP   133       7.193 -22.728 -15.928  1.00  0.00
ATOM   2033  CZ3 TRP   133       8.061 -21.075 -14.809  1.00  0.00
ATOM   2034  HZ3 TRP   133       9.038 -21.165 -15.284  1.00  0.00
ATOM   2035  CE3 TRP   133       7.892 -20.086 -13.849  1.00  0.00
ATOM   2036  HE3 TRP   133       8.747 -19.637 -13.343  1.00  0.00
ATOM   2037  CD2 TRP   133       6.532 -19.938 -13.380  1.00  0.00
ATOM   2038  C   TRP   133       6.873 -16.250 -13.101  1.00  0.00
ATOM   2039  O   TRP   133       7.124 -16.596 -14.269  1.00  0.00
ATOM   2040  N   TYR   134       6.082 -15.200 -12.864  1.00  0.00
ATOM   2041  H   TYR   134       5.821 -14.996 -11.910  1.00  0.00
ATOM   2042  CA  TYR   134       5.366 -14.443 -13.993  1.00  0.00
ATOM   2043  HA  TYR   134       4.858 -15.129 -14.670  1.00  0.00
ATOM   2044  CB  TYR   134       4.302 -13.518 -13.331  1.00  0.00
ATOM   2045  HB2 TYR   134       3.798 -14.099 -12.559  1.00  0.00
ATOM   2046  HB3 TYR   134       4.635 -12.569 -12.911  1.00  0.00
ATOM   2047  CG  TYR   134       3.319 -13.249 -14.500  1.00  0.00
ATOM   2048  CD1 TYR   134       3.403 -11.995 -15.031  1.00  0.00
ATOM   2049  HD1 TYR   134       4.060 -11.221 -14.634  1.00  0.00
ATOM   2050  CE1 TYR   134       2.561 -11.713 -16.181  1.00  0.00
ATOM   2051  HE1 TYR   134       2.743 -10.830 -16.794  1.00  0.00
ATOM   2052  CZ  TYR   134       1.637 -12.635 -16.572  1.00  0.00
ATOM   2053  OH  TYR   134       0.768 -12.353 -17.660  1.00  0.00
ATOM   2054  HH  TYR   134       0.918 -11.487 -18.045  1.00  0.00
ATOM   2055  CE2 TYR   134       1.392 -13.806 -15.869  1.00  0.00
ATOM   2056  HE2 TYR   134       0.515 -14.427 -16.053  1.00  0.00
ATOM   2057  CD2 TYR   134       2.329 -14.183 -14.885  1.00  0.00
ATOM   2058  HD2 TYR   134       2.281 -15.176 -14.438  1.00  0.00
ATOM   2059  C   TYR   134       6.445 -13.836 -14.924  1.00  0.00
ATOM   2060  O   TYR   134       6.333 -13.727 -16.111  1.00  0.00
ATOM   2061  N   LEU   135       7.545 -13.326 -14.260  1.00  0.00
ATOM   2062  H   LEU   135       7.610 -13.451 -13.260  1.00  0.00
ATOM   2063  CA  LEU   135       8.592 -12.574 -14.930  1.00  0.00
ATOM   2064  HA  LEU   135       8.130 -11.838 -15.588  1.00  0.00
ATOM   2065  CB  LEU   135       9.477 -11.869 -13.981  1.00  0.00
ATOM   2066  HB2 LEU   135       9.603 -12.541 -13.132  1.00  0.00
ATOM   2067  HB3 LEU   135      10.437 -11.727 -14.477  1.00  0.00
ATOM   2068  CG  LEU   135       8.944 -10.495 -13.480  1.00  0.00
ATOM   2069  HG  LEU   135       7.977 -10.585 -12.986  1.00  0.00
ATOM   2070  CD1 LEU   135      10.020 -10.026 -12.441  1.00  0.00
ATOM   2071 HD11 LEU   135      10.987  -9.935 -12.935  1.00  0.00
ATOM   2072 HD12 LEU   135       9.731  -9.059 -12.029  1.00  0.00
ATOM   2073 HD13 LEU   135      10.091 -10.757 -11.636  1.00  0.00
ATOM   2074  CD2 LEU   135       8.774  -9.455 -14.638  1.00  0.00
ATOM   2075 HD21 LEU   135       8.066  -9.840 -15.372  1.00  0.00
ATOM   2076 HD22 LEU   135       8.400  -8.516 -14.231  1.00  0.00
ATOM   2077 HD23 LEU   135       9.738  -9.284 -15.118  1.00  0.00
ATOM   2078  C   LEU   135       9.370 -13.542 -15.769  1.00  0.00
ATOM   2079  O   LEU   135       9.667 -13.245 -16.922  1.00  0.00
ATOM   2080  N   VAL   136       9.710 -14.814 -15.353  1.00  0.00
ATOM   2081  H   VAL   136       9.484 -15.039 -14.395  1.00  0.00
ATOM   2082  CA  VAL   136      10.349 -15.836 -16.170  1.00  0.00
ATOM   2083  HA  VAL   136      11.317 -15.445 -16.484  1.00  0.00
ATOM   2084  CB  VAL   136      10.587 -17.145 -15.313  1.00  0.00
ATOM   2085  HB  VAL   136       9.709 -17.306 -14.688  1.00  0.00
ATOM   2086  CG1 VAL   136      10.819 -18.378 -16.194  1.00  0.00
ATOM   2087 HG11 VAL   136      11.697 -18.218 -16.819  1.00  0.00
ATOM   2088 HG12 VAL   136      10.978 -19.252 -15.562  1.00  0.00
ATOM   2089 HG13 VAL   136       9.947 -18.542 -16.828  1.00  0.00
ATOM   2090  CG2 VAL   136      11.920 -16.932 -14.472  1.00  0.00
ATOM   2091 HG21 VAL   136      11.804 -16.066 -13.820  1.00  0.00
ATOM   2092 HG22 VAL   136      12.115 -17.818 -13.868  1.00  0.00
ATOM   2093 HG23 VAL   136      12.756 -16.765 -15.151  1.00  0.00
ATOM   2094  C   VAL   136       9.554 -16.232 -17.343  1.00  0.00
ATOM   2095  O   VAL   136      10.020 -16.500 -18.439  1.00  0.00
ATOM   2096  N   ALA   137       8.254 -16.287 -17.116  1.00  0.00
ATOM   2097  H   ALA   137       7.930 -16.212 -16.162  1.00  0.00
ATOM   2098  CA  ALA   137       7.278 -16.586 -18.155  1.00  0.00
ATOM   2099  HA  ALA   137       7.613 -17.544 -18.552  1.00  0.00
ATOM   2100  CB  ALA   137       5.888 -16.776 -17.517  1.00  0.00
ATOM   2101  HB1 ALA   137       5.535 -15.823 -17.123  1.00  0.00
ATOM   2102  HB2 ALA   137       5.188 -17.138 -18.270  1.00  0.00
ATOM   2103  HB3 ALA   137       5.956 -17.501 -16.706  1.00  0.00
ATOM   2104  C   ALA   137       7.203 -15.665 -19.259  1.00  0.00
ATOM   2105  O   ALA   137       7.144 -16.006 -20.412  1.00  0.00
ATOM   2106  N   PHE   138       7.252 -14.407 -18.893  1.00  0.00
ATOM   2107  H   PHE   138       7.365 -14.198 -17.911  1.00  0.00
ATOM   2108  CA  PHE   138       7.021 -13.319 -19.797  1.00  0.00
ATOM   2109  HA  PHE   138       6.984 -13.705 -20.816  1.00  0.00
ATOM   2110  CB  PHE   138       5.715 -12.600 -19.502  1.00  0.00
ATOM   2111  HB2 PHE   138       5.644 -12.130 -18.521  1.00  0.00
ATOM   2112  HB3 PHE   138       5.560 -11.849 -20.276  1.00  0.00
ATOM   2113  CG  PHE   138       4.559 -13.570 -19.602  1.00  0.00
ATOM   2114  CD1 PHE   138       3.807 -13.895 -18.422  1.00  0.00
ATOM   2115  HD1 PHE   138       3.930 -13.297 -17.519  1.00  0.00
ATOM   2116  CE1 PHE   138       2.903 -14.994 -18.430  1.00  0.00
ATOM   2117  HE1 PHE   138       2.412 -15.342 -17.522  1.00  0.00
ATOM   2118  CZ  PHE   138       2.653 -15.628 -19.643  1.00  0.00
ATOM   2119  HZ  PHE   138       1.997 -16.498 -19.658  1.00  0.00
ATOM   2120  CE2 PHE   138       3.224 -15.169 -20.821  1.00  0.00
ATOM   2121  HE2 PHE   138       2.956 -15.664 -21.754  1.00  0.00
ATOM   2122  CD2 PHE   138       4.115 -14.109 -20.831  1.00  0.00
ATOM   2123  HD2 PHE   138       4.465 -13.700 -21.779  1.00  0.00
ATOM   2124  C   PHE   138       8.157 -12.289 -19.907  1.00  0.00
ATOM   2125  O   PHE   138       8.530 -11.578 -19.006  1.00  0.00
ATOM   2126  N   PRO   139       8.742 -12.087 -21.172  1.00  0.00
ATOM   2127  CD  PRO   139       8.558 -12.936 -22.367  1.00  0.00
ATOM   2128  HD2 PRO   139       7.528 -12.834 -22.710  1.00  0.00
ATOM   2129  HD3 PRO   139       8.747 -13.973 -22.089  1.00  0.00
ATOM   2130  CG  PRO   139       9.565 -12.415 -23.381  1.00  0.00
ATOM   2131  HG2 PRO   139       9.194 -12.528 -24.400  1.00  0.00
ATOM   2132  HG3 PRO   139      10.522 -12.927 -23.284  1.00  0.00
ATOM   2133  CB  PRO   139       9.696 -10.909 -22.986  1.00  0.00
ATOM   2134  HB2 PRO   139       8.925 -10.315 -23.476  1.00  0.00
ATOM   2135  HB3 PRO   139      10.677 -10.499 -23.226  1.00  0.00
ATOM   2136  CA  PRO   139       9.482 -10.893 -21.484  1.00  0.00
ATOM   2137  HA  PRO   139      10.423 -10.938 -20.936  1.00  0.00
ATOM   2138  C   PRO   139       8.732  -9.589 -21.114  1.00  0.00
ATOM   2139  O   PRO   139       7.619  -9.431 -21.539  1.00  0.00
ATOM   2140  N   PRO   140       9.368  -8.627 -20.420  1.00  0.00
ATOM   2141  CD  PRO   140      10.332  -8.926 -19.379  1.00  0.00
ATOM   2142  HD2 PRO   140      11.279  -9.198 -19.846  1.00  0.00
ATOM   2143  HD3 PRO   140       9.963  -9.767 -18.791  1.00  0.00
ATOM   2144  CG  PRO   140      10.429  -7.653 -18.567  1.00  0.00
ATOM   2145  HG2 PRO   140      11.451  -7.496 -18.221  1.00  0.00
ATOM   2146  HG3 PRO   140       9.758  -7.694 -17.709  1.00  0.00
ATOM   2147  CB  PRO   140       9.989  -6.542 -19.564  1.00  0.00
ATOM   2148  HB2 PRO   140      10.784  -6.104 -20.168  1.00  0.00
ATOM   2149  HB3 PRO   140       9.493  -5.757 -18.993  1.00  0.00
ATOM   2150  CA  PRO   140       8.983  -7.243 -20.463  1.00  0.00
ATOM   2151  HA  PRO   140       7.994  -7.215 -20.006  1.00  0.00
ATOM   2152  C   PRO   140       8.939  -6.566 -21.766  1.00  0.00
ATOM   2153  O   PRO   140       9.036  -5.377 -21.744  1.00  0.00
ATOM   2154  N   GLU   141       8.750  -7.234 -22.883  1.00  0.00
ATOM   2155  H   GLU   141       8.841  -8.218 -22.676  1.00  0.00
ATOM   2156  CA  GLU   141       8.643  -6.815 -24.326  1.00  0.00
ATOM   2157  HA  GLU   141       9.485  -6.182 -24.605  1.00  0.00
ATOM   2158  CB  GLU   141       8.659  -8.070 -25.209  1.00  0.00
ATOM   2159  HB2 GLU   141       9.702  -8.372 -25.307  1.00  0.00
ATOM   2160  HB3 GLU   141       8.107  -8.840 -24.671  1.00  0.00
ATOM   2161  CG  GLU   141       8.042  -7.882 -26.617  1.00  0.00
ATOM   2162  HG2 GLU   141       7.024  -7.492 -26.629  1.00  0.00
ATOM   2163  HG3 GLU   141       8.716  -7.152 -27.065  1.00  0.00
ATOM   2164  CD  GLU   141       8.097  -9.176 -27.412  1.00  0.00
ATOM   2165  OE1 GLU   141       8.215 -10.295 -26.780  1.00  0.00
ATOM   2166  OE2 GLU   141       7.878  -9.207 -28.668  1.00  0.00
ATOM   2167  C   GLU   141       7.501  -5.810 -24.562  1.00  0.00
ATOM   2168  O   GLU   141       6.483  -5.719 -23.909  1.00  0.00
ATOM   2169  N   VAL   142       7.650  -4.936 -25.573  1.00  0.00
ATOM   2170  H   VAL   142       8.546  -4.971 -26.038  1.00  0.00
ATOM   2171  CA  VAL   142       6.703  -3.867 -25.956  1.00  0.00
ATOM   2172  HA  VAL   142       5.920  -3.784 -25.202  1.00  0.00
ATOM   2173  CB  VAL   142       7.217  -2.516 -26.252  1.00  0.00
ATOM   2174  HB  VAL   142       7.895  -2.619 -27.099  1.00  0.00
ATOM   2175  CG1 VAL   142       6.135  -1.459 -26.584  1.00  0.00
ATOM   2176 HG11 VAL   142       5.456  -1.355 -25.737  1.00  0.00
ATOM   2177 HG12 VAL   142       6.613  -0.500 -26.786  1.00  0.00
ATOM   2178 HG13 VAL   142       5.573  -1.777 -27.462  1.00  0.00
ATOM   2179  CG2 VAL   142       8.142  -1.980 -25.113  1.00  0.00
ATOM   2180 HG21 VAL   142       8.994  -2.649 -24.991  1.00  0.00
ATOM   2181 HG22 VAL   142       8.498  -0.983 -25.372  1.00  0.00
ATOM   2182 HG23 VAL   142       7.581  -1.934 -24.180  1.00  0.00
ATOM   2183  C   VAL   142       5.863  -4.323 -27.084  1.00  0.00
ATOM   2184  O   VAL   142       6.327  -4.977 -28.014  1.00  0.00
ATOM   2185  N   VAL   143       4.537  -4.055 -27.022  1.00  0.00
ATOM   2186  H   VAL   143       4.181  -3.650 -26.168  1.00  0.00
ATOM   2187  CA  VAL   143       3.536  -4.514 -28.076  1.00  0.00
ATOM   2188  HA  VAL   143       3.977  -4.609 -29.068  1.00  0.00
ATOM   2189  CB  VAL   143       2.858  -5.878 -27.696  1.00  0.00
ATOM   2190  HB  VAL   143       1.941  -5.949 -28.281  1.00  0.00
ATOM   2191  CG1 VAL   143       3.735  -7.131 -27.956  1.00  0.00
ATOM   2192 HG11 VAL   143       4.652  -7.061 -27.371  1.00  0.00
ATOM   2193 HG12 VAL   143       3.186  -8.026 -27.664  1.00  0.00
ATOM   2194 HG13 VAL   143       3.984  -7.187 -29.016  1.00  0.00
ATOM   2195  CG2 VAL   143       2.446  -5.705 -26.221  1.00  0.00
ATOM   2196 HG21 VAL   143       1.753  -4.868 -26.132  1.00  0.00
ATOM   2197 HG22 VAL   143       1.961  -6.616 -25.869  1.00  0.00
ATOM   2198 HG23 VAL   143       3.332  -5.509 -25.616  1.00  0.00
ATOM   2199  C   VAL   143       2.538  -3.377 -28.426  1.00  0.00
ATOM   2200  O   VAL   143       2.315  -2.403 -27.703  1.00  0.00
ATOM   2201  N   THR   144       1.870  -3.508 -29.594  1.00  0.00
ATOM   2202  H   THR   144       2.174  -4.081 -30.368  1.00  0.00
ATOM   2203  CA  THR   144       0.564  -2.745 -29.732  1.00  0.00
ATOM   2204  HA  THR   144       0.021  -2.605 -28.798  1.00  0.00
ATOM   2205  CB  THR   144       0.750  -1.389 -30.393  1.00  0.00
ATOM   2206  HB  THR   144       1.589  -0.904 -29.894  1.00  0.00
ATOM   2207  CG2 THR   144       1.015  -1.450 -31.878  1.00  0.00
ATOM   2208 HG21 THR   144       0.176  -1.934 -32.378  1.00  0.00
ATOM   2209 HG22 THR   144       1.135  -0.439 -32.268  1.00  0.00
ATOM   2210 HG23 THR   144       1.925  -2.020 -32.062  1.00  0.00
ATOM   2211  OG1 THR   144      -0.328  -0.485 -30.110  1.00  0.00
ATOM   2212  HG1 THR   144      -0.165   0.354 -30.548  1.00  0.00
ATOM   2213  C   THR   144      -0.448  -3.483 -30.580  1.00  0.00
ATOM   2214  O   THR   144      -0.032  -4.397 -31.311  1.00  0.00
ATOM   2215  N   ASP   145      -1.766  -3.082 -30.490  1.00  0.00
ATOM   2216  H   ASP   145      -2.074  -2.421 -29.791  1.00  0.00
ATOM   2217  CA  ASP   145      -2.760  -3.621 -31.424  1.00  0.00
ATOM   2218  HA  ASP   145      -2.422  -4.579 -31.819  1.00  0.00
ATOM   2219  CB  ASP   145      -4.140  -3.840 -30.676  1.00  0.00
ATOM   2220  HB2 ASP   145      -4.113  -2.856 -30.207  1.00  0.00
ATOM   2221  HB3 ASP   145      -5.101  -3.980 -31.172  1.00  0.00
ATOM   2222  CG  ASP   145      -3.956  -4.919 -29.608  1.00  0.00
ATOM   2223  OD1 ASP   145      -3.207  -5.886 -29.883  1.00  0.00
ATOM   2224  OD2 ASP   145      -4.863  -4.892 -28.762  1.00  0.00
ATOM   2225  C   ASP   145      -2.893  -2.569 -32.545  1.00  0.00
ATOM   2226  O   ASP   145      -3.469  -1.519 -32.366  1.00  0.00
ATOM   2227  N   TRP   146      -2.336  -2.824 -33.730  1.00  0.00
ATOM   2228  H   TRP   146      -1.739  -3.637 -33.783  1.00  0.00
ATOM   2229  CA  TRP   146      -2.395  -1.949 -34.864  1.00  0.00
ATOM   2230  HA  TRP   146      -2.230  -0.937 -34.495  1.00  0.00
ATOM   2231  CB  TRP   146      -1.384  -2.234 -35.985  1.00  0.00
ATOM   2232  HB2 TRP   146      -0.380  -2.153 -35.568  1.00  0.00
ATOM   2233  HB3 TRP   146      -1.510  -3.217 -36.439  1.00  0.00
ATOM   2234  CG  TRP   146      -1.471  -1.196 -37.140  1.00  0.00
ATOM   2235  CD1 TRP   146      -1.929  -1.419 -38.363  1.00  0.00
ATOM   2236  HD1 TRP   146      -2.286  -2.425 -38.584  1.00  0.00
ATOM   2237  NE1 TRP   146      -1.846  -0.298 -39.092  1.00  0.00
ATOM   2238  HE1 TRP   146      -2.315  -0.251 -39.985  1.00  0.00
ATOM   2239  CE2 TRP   146      -1.287   0.736 -38.453  1.00  0.00
ATOM   2240  CZ2 TRP   146      -1.131   2.032 -38.729  1.00  0.00
ATOM   2241  HZ2 TRP   146      -1.491   2.391 -39.693  1.00  0.00
ATOM   2242  CH2 TRP   146      -0.513   2.854 -37.760  1.00  0.00
ATOM   2243  HH2 TRP   146      -0.308   3.897 -38.000  1.00  0.00
ATOM   2244  CZ3 TRP   146      -0.158   2.369 -36.506  1.00  0.00
ATOM   2245  HZ3 TRP   146       0.383   2.990 -35.791  1.00  0.00
ATOM   2246  CE3 TRP   146      -0.487   1.063 -36.125  1.00  0.00
ATOM   2247  HE3 TRP   146      -0.405   0.763 -35.080  1.00  0.00
ATOM   2248  CD2 TRP   146      -1.032   0.186 -37.169  1.00  0.00
ATOM   2249  C   TRP   146      -3.780  -1.826 -35.446  1.00  0.00
ATOM   2250  O   TRP   146      -4.289  -0.763 -35.805  1.00  0.00
ATOM   2251  N   HIP   147      -4.539  -2.933 -35.435  1.00  0.00
ATOM   2252  H   HIP   147      -4.210  -3.759 -34.957  1.00  0.00
ATOM   2253  CA  HIP   147      -5.745  -3.021 -36.179  1.00  0.00
ATOM   2254  HA  HIP   147      -5.716  -2.227 -36.925  1.00  0.00
ATOM   2255  CB  HIP   147      -6.000  -4.329 -36.878  1.00  0.00
ATOM   2256  HB2 HIP   147      -6.171  -5.166 -36.202  1.00  0.00
ATOM   2257  HB3 HIP   147      -6.869  -4.200 -37.523  1.00  0.00
ATOM   2258  CG  HIP   147      -4.821  -4.736 -37.799  1.00  0.00
ATOM   2259  ND1 HIP   147      -4.611  -4.137 -39.031  1.00  0.00
ATOM   2260  HD1 HIP   147      -5.203  -3.450 -39.476  1.00  0.00
ATOM   2261  CE1 HIP   147      -3.512  -4.619 -39.513  1.00  0.00
ATOM   2262  HE1 HIP   147      -3.149  -4.215 -40.458  1.00  0.00
ATOM   2263  NE2 HIP   147      -3.018  -5.556 -38.724  1.00  0.00
ATOM   2264  HE2 HIP   147      -2.166  -6.084 -38.850  1.00  0.00
ATOM   2265  CD2 HIP   147      -3.884  -5.698 -37.668  1.00  0.00
ATOM   2266  HD2 HIP   147      -3.723  -6.487 -36.933  1.00  0.00
ATOM   2267  C   HIP   147      -6.928  -2.679 -35.336  1.00  0.00
ATOM   2268  O   HIP   147      -8.043  -2.926 -35.783  1.00  0.00
ATOM   2269  N   MET   148      -6.704  -2.091 -34.151  1.00  0.00
ATOM   2270  H   MET   148      -5.772  -2.054 -33.764  1.00  0.00
ATOM   2271  CA  MET   148      -7.819  -1.613 -33.326  1.00  0.00
ATOM   2272  HA  MET   148      -8.769  -2.017 -33.677  1.00  0.00
ATOM   2273  CB  MET   148      -7.575  -2.110 -31.852  1.00  0.00
ATOM   2274  HB2 MET   148      -6.576  -1.761 -31.590  1.00  0.00
ATOM   2275  HB3 MET   148      -8.313  -1.587 -31.244  1.00  0.00
ATOM   2276  CG  MET   148      -7.676  -3.650 -31.586  1.00  0.00
ATOM   2277  HG2 MET   148      -6.989  -4.168 -32.255  1.00  0.00
ATOM   2278  HG3 MET   148      -7.393  -3.847 -30.552  1.00  0.00
ATOM   2279  SD  MET   148      -9.395  -4.274 -31.877  1.00  0.00
ATOM   2280  CE  MET   148     -10.345  -3.407 -30.591  1.00  0.00
ATOM   2281  HE1 MET   148     -10.254  -2.330 -30.735  1.00  0.00
ATOM   2282  HE2 MET   148     -11.394  -3.695 -30.657  1.00  0.00
ATOM   2283  HE3 MET   148      -9.957  -3.675 -29.609  1.00  0.00
ATOM   2284  C   MET   148      -8.068  -0.071 -33.413  1.00  0.00
ATOM   2285  O   MET   148      -7.647   0.605 -34.352  1.00  0.00
ATOM   2286  N   LEU   149      -8.796   0.505 -32.380  1.00  0.00
ATOM   2287  H   LEU   149      -9.058  -0.134 -31.643  1.00  0.00
ATOM   2288  CA  LEU   149      -9.205   1.870 -32.271  1.00  0.00
ATOM   2289  HA  LEU   149      -9.972   2.108 -33.008  1.00  0.00
ATOM   2290  CB  LEU   149      -9.798   2.082 -30.851  1.00  0.00
ATOM   2291  HB2 LEU   149      -9.280   1.506 -30.084  1.00  0.00
ATOM   2292  HB3 LEU   149      -9.721   3.145 -30.621  1.00  0.00
ATOM   2293  CG  LEU   149     -11.258   1.677 -30.886  1.00  0.00
ATOM   2294  HG  LEU   149     -11.463   0.991 -31.708  1.00  0.00
ATOM   2295  CD1 LEU   149     -11.512   0.970 -29.559  1.00  0.00
ATOM   2296 HD11 LEU   149     -11.307   1.655 -28.737  1.00  0.00
ATOM   2297 HD12 LEU   149     -12.552   0.647 -29.512  1.00  0.00
ATOM   2298 HD13 LEU   149     -10.858   0.101 -29.479  1.00  0.00
ATOM   2299  CD2 LEU   149     -12.307   2.891 -30.953  1.00  0.00
ATOM   2300 HD21 LEU   149     -12.128   3.477 -31.854  1.00  0.00
ATOM   2301 HD22 LEU   149     -13.322   2.494 -30.974  1.00  0.00
ATOM   2302 HD23 LEU   149     -12.184   3.527 -30.076  1.00  0.00
ATOM   2303  C   LEU   149      -8.170   3.008 -32.455  1.00  0.00
ATOM   2304  O   LEU   149      -7.119   2.889 -31.755  1.00  0.00
ATOM   2305  N   PRO   150      -8.299   4.029 -33.275  1.00  0.00
ATOM   2306  CD  PRO   150      -9.410   4.132 -34.290  1.00  0.00
ATOM   2307  HD2 PRO   150     -10.343   4.119 -33.726  1.00  0.00
ATOM   2308  HD3 PRO   150      -9.346   3.235 -34.906  1.00  0.00
ATOM   2309  CG  PRO   150      -9.234   5.421 -35.110  1.00  0.00
ATOM   2310  HG2 PRO   150      -9.703   6.300 -34.668  1.00  0.00
ATOM   2311  HG3 PRO   150      -9.541   5.332 -36.152  1.00  0.00
ATOM   2312  CB  PRO   150      -7.718   5.482 -34.993  1.00  0.00
ATOM   2313  HB2 PRO   150      -7.331   6.478 -35.208  1.00  0.00
ATOM   2314  HB3 PRO   150      -7.273   4.764 -35.681  1.00  0.00
ATOM   2315  CA  PRO   150      -7.384   5.093 -33.538  1.00  0.00
ATOM   2316  HA  PRO   150      -6.383   4.661 -33.512  1.00  0.00
ATOM   2317  C   PRO   150      -7.458   6.233 -32.579  1.00  0.00
ATOM   2318  O   PRO   150      -6.815   7.240 -32.789  1.00  0.00
ATOM   2319  N   THR   151      -8.257   6.167 -31.469  1.00  0.00
ATOM   2320  H   THR   151      -8.914   5.400 -31.456  1.00  0.00
ATOM   2321  CA  THR   151      -8.317   7.141 -30.398  1.00  0.00
ATOM   2322  HA  THR   151      -8.678   8.112 -30.736  1.00  0.00
ATOM   2323  CB  THR   151      -9.249   6.622 -29.360  1.00  0.00
ATOM   2324  HB  THR   151      -8.803   5.739 -28.903  1.00  0.00
ATOM   2325  CG2 THR   151      -9.514   7.652 -28.302  1.00  0.00
ATOM   2326 HG21 THR   151      -9.960   8.536 -28.758  1.00  0.00
ATOM   2327 HG22 THR   151     -10.198   7.242 -27.559  1.00  0.00
ATOM   2328 HG23 THR   151      -8.576   7.927 -27.819  1.00  0.00
ATOM   2329  OG1 THR   151     -10.471   6.239 -30.036  1.00  0.00
ATOM   2330  HG1 THR   151     -11.098   5.898 -29.394  1.00  0.00
ATOM   2331  C   THR   151      -7.030   7.610 -29.728  1.00  0.00
ATOM   2332  O   THR   151      -6.669   8.818 -29.728  1.00  0.00
ATOM   2333  N   GLU   152      -6.179   6.686 -29.229  1.00  0.00
ATOM   2334  H   GLU   152      -6.412   5.705 -29.287  1.00  0.00
ATOM   2335  CA  GLU   152      -4.888   7.068 -28.598  1.00  0.00
ATOM   2336  HA  GLU   152      -4.502   7.944 -29.119  1.00  0.00
ATOM   2337  CB  GLU   152      -5.003   7.399 -27.099  1.00  0.00
ATOM   2338  HB2 GLU   152      -5.711   8.221 -26.995  1.00  0.00
ATOM   2339  HB3 GLU   152      -5.395   6.516 -26.594  1.00  0.00
ATOM   2340  CG  GLU   152      -3.583   7.820 -26.429  1.00  0.00
ATOM   2341  HG2 GLU   152      -3.991   8.235 -25.507  1.00  0.00
ATOM   2342  HG3 GLU   152      -2.912   6.995 -26.189  1.00  0.00
ATOM   2343  CD  GLU   152      -2.816   8.896 -27.172  1.00  0.00
ATOM   2344  OE1 GLU   152      -1.595   8.712 -27.419  1.00  0.00
ATOM   2345  OE2 GLU   152      -3.298  10.042 -27.344  1.00  0.00
ATOM   2346  C   GLU   152      -3.993   5.856 -28.780  1.00  0.00
ATOM   2347  O   GLU   152      -4.489   4.740 -28.971  1.00  0.00
ATOM   2348  N   ALA   153      -2.688   6.108 -28.719  1.00  0.00
ATOM   2349  H   ALA   153      -2.403   7.076 -28.683  1.00  0.00
ATOM   2350  CA  ALA   153      -1.668   5.102 -28.835  1.00  0.00
ATOM   2351  HA  ALA   153      -1.883   4.691 -29.821  1.00  0.00
ATOM   2352  CB  ALA   153      -0.277   5.680 -28.847  1.00  0.00
ATOM   2353  HB1 ALA   153      -0.044   6.087 -27.863  1.00  0.00
ATOM   2354  HB2 ALA   153       0.440   4.897 -29.095  1.00  0.00
ATOM   2355  HB3 ALA   153      -0.219   6.474 -29.591  1.00  0.00
ATOM   2356  C   ALA   153      -1.706   3.949 -27.808  1.00  0.00
ATOM   2357  O   ALA   153      -1.939   4.125 -26.598  1.00  0.00
ATOM   2358  N   LEU   154      -1.613   2.636 -28.295  1.00  0.00
ATOM   2359  H   LEU   154      -1.217   2.454 -29.206  1.00  0.00
ATOM   2360  CA  LEU   154      -2.010   1.481 -27.459  1.00  0.00
ATOM   2361  HA  LEU   154      -2.499   1.814 -26.543  1.00  0.00
ATOM   2362  CB  LEU   154      -3.029   0.600 -28.284  1.00  0.00
ATOM   2363  HB2 LEU   154      -2.484   0.376 -29.201  1.00  0.00
ATOM   2364  HB3 LEU   154      -3.190  -0.321 -27.723  1.00  0.00
ATOM   2365  CG  LEU   154      -4.361   1.217 -28.629  1.00  0.00
ATOM   2366  HG  LEU   154      -4.199   2.089 -29.262  1.00  0.00
ATOM   2367  CD1 LEU   154      -5.254   0.178 -29.391  1.00  0.00
ATOM   2368 HD11 LEU   154      -5.417  -0.695 -28.759  1.00  0.00
ATOM   2369 HD12 LEU   154      -6.214   0.633 -29.636  1.00  0.00
ATOM   2370 HD13 LEU   154      -4.753  -0.128 -30.309  1.00  0.00
ATOM   2371  CD2 LEU   154      -5.017   1.689 -27.359  1.00  0.00
ATOM   2372 HD21 LEU   154      -4.381   2.429 -26.874  1.00  0.00
ATOM   2373 HD22 LEU   154      -5.982   2.138 -27.593  1.00  0.00
ATOM   2374 HD23 LEU   154      -5.164   0.842 -26.689  1.00  0.00
ATOM   2375  C   LEU   154      -0.778   0.649 -27.214  1.00  0.00
ATOM   2376  O   LEU   154      -0.869  -0.479 -26.705  1.00  0.00
ATOM   2377  N   VAL   155       0.398   1.308 -27.481  1.00  0.00
ATOM   2378  H   VAL   155       0.356   2.285 -27.732  1.00  0.00
ATOM   2379  CA  VAL   155       1.701   0.704 -27.286  1.00  0.00
ATOM   2380  HA  VAL   155       1.733  -0.180 -27.923  1.00  0.00
ATOM   2381  CB  VAL   155       2.700   1.734 -27.826  1.00  0.00
ATOM   2382  HB  VAL   155       2.681   2.609 -27.176  1.00  0.00
ATOM   2383  CG1 VAL   155       4.157   1.149 -27.874  1.00  0.00
ATOM   2384 HG11 VAL   155       4.177   0.275 -28.524  1.00  0.00
ATOM   2385 HG12 VAL   155       4.840   1.905 -28.262  1.00  0.00
ATOM   2386 HG13 VAL   155       4.467   0.861 -26.869  1.00  0.00
ATOM   2387  CG2 VAL   155       2.506   2.103 -29.282  1.00  0.00
ATOM   2388 HG21 VAL   155       1.512   2.527 -29.420  1.00  0.00
ATOM   2389 HG22 VAL   155       3.257   2.836 -29.575  1.00  0.00
ATOM   2390 HG23 VAL   155       2.609   1.211 -29.900  1.00  0.00
ATOM   2391  C   VAL   155       1.983   0.583 -25.741  1.00  0.00
ATOM   2392  O   VAL   155       1.965   1.542 -25.014  1.00  0.00
ATOM   2393  N   HIP   156       2.401  -0.620 -25.383  1.00  0.00
ATOM   2394  H   HIP   156       2.880  -1.257 -26.004  1.00  0.00
ATOM   2395  CA  HIP   156       2.108  -1.075 -23.986  1.00  0.00
ATOM   2396  HA  HIP   156       2.228  -0.247 -23.288  1.00  0.00
ATOM   2397  CB  HIP   156       0.647  -1.589 -23.899  1.00  0.00
ATOM   2398  HB2 HIP   156      -0.151  -1.114 -24.470  1.00  0.00
ATOM   2399  HB3 HIP   156       0.812  -2.598 -24.277  1.00  0.00
ATOM   2400  CG  HIP   156       0.141  -1.734 -22.491  1.00  0.00
ATOM   2401  ND1 HIP   156       0.206  -2.964 -21.872  1.00  0.00
ATOM   2402  HD1 HIP   156       0.617  -3.822 -22.212  1.00  0.00
ATOM   2403  CE1 HIP   156      -0.423  -2.791 -20.650  1.00  0.00
ATOM   2404  HE1 HIP   156      -0.392  -3.636 -19.962  1.00  0.00
ATOM   2405  NE2 HIP   156      -0.977  -1.573 -20.526  1.00  0.00
ATOM   2406  HE2 HIP   156      -1.523  -1.157 -19.785  1.00  0.00
ATOM   2407  CD2 HIP   156      -0.628  -0.938 -21.710  1.00  0.00
ATOM   2408  HD2 HIP   156      -0.973   0.077 -21.906  1.00  0.00
ATOM   2409  C   HIP   156       3.148  -2.154 -23.721  1.00  0.00
ATOM   2410  O   HIP   156       3.663  -2.803 -24.674  1.00  0.00
ATOM   2411  N   CYX   157       3.382  -2.448 -22.430  1.00  0.00
ATOM   2412  H   CYX   157       3.105  -1.805 -21.702  1.00  0.00
ATOM   2413  CA  CYX   157       4.123  -3.616 -22.059  1.00  0.00
ATOM   2414  HA  CYX   157       5.011  -3.752 -22.676  1.00  0.00
ATOM   2415  CB  CYX   157       4.572  -3.381 -20.584  1.00  0.00
ATOM   2416  HB2 CYX   157       3.697  -3.378 -19.933  1.00  0.00
ATOM   2417  HB3 CYX   157       5.249  -4.179 -20.278  1.00  0.00
ATOM   2418  SG  CYX   157       5.612  -1.940 -20.192  1.00  0.00
ATOM   2419  C   CYX   157       3.425  -4.976 -22.229  1.00  0.00
ATOM   2420  O   CYX   157       2.235  -5.041 -22.011  1.00  0.00
ATOM   2421  N   ARG   158       4.224  -6.052 -22.526  1.00  0.00
ATOM   2422  H   ARG   158       5.175  -5.806 -22.762  1.00  0.00
ATOM   2423  CA  ARG   158       3.845  -7.514 -22.510  1.00  0.00
ATOM   2424  HA  ARG   158       2.916  -7.679 -23.055  1.00  0.00
ATOM   2425  CB  ARG   158       4.955  -8.308 -23.188  1.00  0.00
ATOM   2426  HB2 ARG   158       5.147  -7.772 -24.118  1.00  0.00
ATOM   2427  HB3 ARG   158       5.813  -8.202 -22.524  1.00  0.00
ATOM   2428  CG  ARG   158       4.730  -9.764 -23.486  1.00  0.00
ATOM   2429  HG2 ARG   158       5.019 -10.314 -22.591  1.00  0.00
ATOM   2430  HG3 ARG   158       3.660  -9.886 -23.657  1.00  0.00
ATOM   2431  CD  ARG   158       5.506 -10.308 -24.693  1.00  0.00
ATOM   2432  HD2 ARG   158       5.301  -9.777 -25.623  1.00  0.00
ATOM   2433  HD3 ARG   158       6.583 -10.361 -24.535  1.00  0.00
ATOM   2434  NE  ARG   158       4.972 -11.691 -24.806  1.00  0.00
ATOM   2435  HE  ARG   158       4.010 -11.833 -24.532  1.00  0.00
ATOM   2436  CZ  ARG   158       5.662 -12.721 -25.216  1.00  0.00
ATOM   2437  NH1 ARG   158       6.828 -12.642 -25.783  1.00  0.00
ATOM   2438 HH11 ARG   158       7.255 -11.738 -25.930  1.00  0.00
ATOM   2439 HH12 ARG   158       7.303 -13.485 -26.074  1.00  0.00
ATOM   2440  NH2 ARG   158       5.102 -13.867 -25.040  1.00  0.00
ATOM   2441 HH21 ARG   158       4.190 -13.919 -24.610  1.00  0.00
ATOM   2442 HH22 ARG   158       5.578 -14.708 -25.333  1.00  0.00
ATOM   2443  C   ARG   158       3.678  -8.109 -21.131  1.00  0.00
ATOM   2444  O   ARG   158       2.911  -9.044 -20.772  1.00  0.00
ATOM   2445  N   THR   159       4.364  -7.410 -20.186  1.00  0.00
ATOM   2446  H   THR   159       4.897  -6.591 -20.443  1.00  0.00
ATOM   2447  CA  THR   159       4.355  -7.828 -18.753  1.00  0.00
ATOM   2448  HA  THR   159       4.452  -8.912 -18.690  1.00  0.00
ATOM   2449  CB  THR   159       5.471  -7.192 -17.941  1.00  0.00
ATOM   2450  HB  THR   159       5.126  -7.028 -16.920  1.00  0.00
ATOM   2451  CG2 THR   159       6.692  -8.114 -17.924  1.00  0.00
ATOM   2452 HG21 THR   159       7.038  -8.278 -18.944  1.00  0.00
ATOM   2453 HG22 THR   159       7.488  -7.652 -17.340  1.00  0.00
ATOM   2454 HG23 THR   159       6.420  -9.069 -17.475  1.00  0.00
ATOM   2455  OG1 THR   159       5.801  -5.986 -18.481  1.00  0.00
ATOM   2456  HG1 THR   159       6.506  -5.587 -17.966  1.00  0.00
ATOM   2457  C   THR   159       3.008  -7.445 -18.028  1.00  0.00
ATOM   2458  O   THR   159       2.720  -8.040 -17.011  1.00  0.00
ATOM   2459  N   ARG   160       2.316  -6.481 -18.500  1.00  0.00
ATOM   2460  H   ARG   160       2.550  -6.098 -19.405  1.00  0.00
ATOM   2461  CA  ARG   160       1.160  -5.933 -17.794  1.00  0.00
ATOM   2462  HA  ARG   160       1.027  -6.389 -16.813  1.00  0.00
ATOM   2463  CB  ARG   160       1.453  -4.428 -17.603  1.00  0.00
ATOM   2464  HB2 ARG   160       2.007  -4.103 -18.484  1.00  0.00
ATOM   2465  HB3 ARG   160       0.488  -3.922 -17.574  1.00  0.00
ATOM   2466  CG  ARG   160       2.269  -4.071 -16.311  1.00  0.00
ATOM   2467  HG2 ARG   160       3.291  -4.369 -16.545  1.00  0.00
ATOM   2468  HG3 ARG   160       2.214  -2.984 -16.248  1.00  0.00
ATOM   2469  CD  ARG   160       1.843  -4.698 -14.934  1.00  0.00
ATOM   2470  HD2 ARG   160       0.853  -5.143 -15.030  1.00  0.00
ATOM   2471  HD3 ARG   160       2.561  -5.468 -14.650  1.00  0.00
ATOM   2472  NE  ARG   160       1.802  -3.711 -13.908  1.00  0.00
ATOM   2473  HE  ARG   160       2.647  -3.158 -13.918  1.00  0.00
ATOM   2474  CZ  ARG   160       1.031  -3.655 -12.850  1.00  0.00
ATOM   2475  NH1 ARG   160       0.070  -4.505 -12.672  1.00  0.00
ATOM   2476 HH11 ARG   160      -0.094  -5.228 -13.358  1.00  0.00
ATOM   2477 HH12 ARG   160      -0.511  -4.441 -11.848  1.00  0.00
ATOM   2478  NH2 ARG   160       0.894  -2.638 -12.096  1.00  0.00
ATOM   2479 HH21 ARG   160       1.404  -1.790 -12.299  1.00  0.00
ATOM   2480 HH22 ARG   160       0.276  -2.684 -11.299  1.00  0.00
ATOM   2481  C   ARG   160      -0.130  -6.051 -18.560  1.00  0.00
ATOM   2482  O   ARG   160      -0.224  -5.634 -19.694  1.00  0.00
ATOM   2483  N   SER   161      -1.167  -6.729 -18.053  1.00  0.00
ATOM   2484  H   SER   161      -1.026  -7.061 -17.110  1.00  0.00
ATOM   2485  CA  SER   161      -2.410  -7.043 -18.709  1.00  0.00
ATOM   2486  HA  SER   161      -2.752  -6.166 -19.258  1.00  0.00
ATOM   2487  CB  SER   161      -2.266  -8.224 -19.703  1.00  0.00
ATOM   2488  HB2 SER   161      -1.405  -8.041 -20.346  1.00  0.00
ATOM   2489  HB3 SER   161      -2.108  -9.143 -19.139  1.00  0.00
ATOM   2490  OG  SER   161      -3.471  -8.357 -20.526  1.00  0.00
ATOM   2491  HG  SER   161      -3.364  -9.092 -21.134  1.00  0.00
ATOM   2492  C   SER   161      -3.485  -7.399 -17.692  1.00  0.00
ATOM   2493  O   SER   161      -3.203  -7.511 -16.459  1.00  0.00
ATOM   2494  N   TRP   162      -4.788  -7.737 -18.092  1.00  0.00
ATOM   2495  H   TRP   162      -4.826  -7.921 -19.084  1.00  0.00
ATOM   2496  CA  TRP   162      -5.973  -7.937 -17.320  1.00  0.00
ATOM   2497  HA  TRP   162      -6.289  -7.022 -16.819  1.00  0.00
ATOM   2498  CB  TRP   162      -7.099  -8.370 -18.335  1.00  0.00
ATOM   2499  HB2 TRP   162      -7.165  -9.387 -18.723  1.00  0.00
ATOM   2500  HB3 TRP   162      -7.921  -8.192 -17.642  1.00  0.00
ATOM   2501  CG  TRP   162      -7.320  -7.422 -19.538  1.00  0.00
ATOM   2502  CD1 TRP   162      -7.260  -7.814 -20.860  1.00  0.00
ATOM   2503  HD1 TRP   162      -6.775  -8.765 -21.082  1.00  0.00
ATOM   2504  NE1 TRP   162      -7.863  -6.857 -21.651  1.00  0.00
ATOM   2505  HE1 TRP   162      -8.080  -7.009 -22.626  1.00  0.00
ATOM   2506  CE2 TRP   162      -8.258  -5.793 -20.915  1.00  0.00
ATOM   2507  CZ2 TRP   162      -8.984  -4.571 -21.148  1.00  0.00
ATOM   2508  HZ2 TRP   162      -9.229  -4.349 -22.187  1.00  0.00
ATOM   2509  CH2 TRP   162      -9.334  -3.744 -20.061  1.00  0.00
ATOM   2510  HH2 TRP   162      -9.863  -2.812 -20.259  1.00  0.00
ATOM   2511  CZ3 TRP   162      -9.026  -4.079 -18.745  1.00  0.00
ATOM   2512  HZ3 TRP   162      -9.326  -3.491 -17.878  1.00  0.00
ATOM   2513  CE3 TRP   162      -8.285  -5.243 -18.524  1.00  0.00
ATOM   2514  HE3 TRP   162      -8.010  -5.415 -17.483  1.00  0.00
ATOM   2515  CD2 TRP   162      -7.958  -6.101 -19.529  1.00  0.00
ATOM   2516  C   TRP   162      -5.848  -9.136 -16.306  1.00  0.00
ATOM   2517  O   TRP   162      -6.168  -9.032 -15.148  1.00  0.00
ATOM   2518  N   VAL   163      -5.287 -10.263 -16.673  1.00  0.00
ATOM   2519  H   VAL   163      -5.278 -10.398 -17.674  1.00  0.00
ATOM   2520  CA  VAL   163      -4.843 -11.401 -15.796  1.00  0.00
ATOM   2521  HA  VAL   163      -5.521 -11.652 -14.981  1.00  0.00
ATOM   2522  CB  VAL   163      -4.617 -12.662 -16.656  1.00  0.00
ATOM   2523  HB  VAL   163      -3.885 -12.470 -17.440  1.00  0.00
ATOM   2524  CG1 VAL   163      -4.068 -13.784 -15.687  1.00  0.00
ATOM   2525 HG11 VAL   163      -4.800 -13.977 -14.903  1.00  0.00
ATOM   2526 HG12 VAL   163      -3.892 -14.699 -16.253  1.00  0.00
ATOM   2527 HG13 VAL   163      -3.133 -13.450 -15.237  1.00  0.00
ATOM   2528  CG2 VAL   163      -5.941 -12.946 -17.386  1.00  0.00
ATOM   2529 HG21 VAL   163      -6.202 -12.093 -18.012  1.00  0.00
ATOM   2530 HG22 VAL   163      -5.830 -13.833 -18.010  1.00  0.00
ATOM   2531 HG23 VAL   163      -6.731 -13.114 -16.654  1.00  0.00
ATOM   2532  C   VAL   163      -3.661 -11.039 -14.885  1.00  0.00
ATOM   2533  O   VAL   163      -3.658 -11.451 -13.734  1.00  0.00
ATOM   2534  N   SER   164      -2.589 -10.287 -15.357  1.00  0.00
ATOM   2535  H   SER   164      -2.548  -9.983 -16.319  1.00  0.00
ATOM   2536  CA  SER   164      -1.381 -10.080 -14.495  1.00  0.00
ATOM   2537  HA  SER   164      -1.230 -10.981 -13.900  1.00  0.00
ATOM   2538  CB  SER   164      -0.058  -9.785 -15.310  1.00  0.00
ATOM   2539  HB2 SER   164       0.751  -9.714 -14.583  1.00  0.00
ATOM   2540  HB3 SER   164       0.111 -10.644 -15.959  1.00  0.00
ATOM   2541  OG  SER   164      -0.095  -8.591 -16.100  1.00  0.00
ATOM   2542  HG  SER   164       0.741  -8.486 -16.560  1.00  0.00
ATOM   2543  C   SER   164      -1.643  -9.072 -13.448  1.00  0.00
ATOM   2544  O   SER   164      -1.206  -9.095 -12.289  1.00  0.00
ATOM   2545  N   PHE   165      -2.521  -8.117 -13.875  1.00  0.00
ATOM   2546  H   PHE   165      -2.754  -8.007 -14.852  1.00  0.00
ATOM   2547  CA  PHE   165      -3.118  -7.174 -12.899  1.00  0.00
ATOM   2548  HA  PHE   165      -2.297  -6.696 -12.365  1.00  0.00
ATOM   2549  CB  PHE   165      -4.061  -6.022 -13.535  1.00  0.00
ATOM   2550  HB2 PHE   165      -4.864  -6.229 -14.242  1.00  0.00
ATOM   2551  HB3 PHE   165      -4.468  -5.505 -12.666  1.00  0.00
ATOM   2552  CG  PHE   165      -3.124  -5.050 -14.217  1.00  0.00
ATOM   2553  CD1 PHE   165      -3.307  -3.722 -13.739  1.00  0.00
ATOM   2554  HD1 PHE   165      -4.132  -3.459 -13.078  1.00  0.00
ATOM   2555  CE1 PHE   165      -2.374  -2.723 -14.148  1.00  0.00
ATOM   2556  HE1 PHE   165      -2.560  -1.708 -13.796  1.00  0.00
ATOM   2557  CZ  PHE   165      -1.290  -2.985 -14.940  1.00  0.00
ATOM   2558  HZ  PHE   165      -0.581  -2.205 -15.217  1.00  0.00
ATOM   2559  CE2 PHE   165      -1.098  -4.331 -15.409  1.00  0.00
ATOM   2560  HE2 PHE   165      -0.246  -4.567 -16.046  1.00  0.00
ATOM   2561  CD2 PHE   165      -2.021  -5.357 -15.041  1.00  0.00
ATOM   2562  HD2 PHE   165      -1.873  -6.377 -15.397  1.00  0.00
ATOM   2563  C   PHE   165      -3.982  -7.981 -11.822  1.00  0.00
ATOM   2564  O   PHE   165      -3.908  -7.859 -10.616  1.00  0.00
ATOM   2565  N   GLY   166      -4.890  -8.917 -12.213  1.00  0.00
ATOM   2566  H   GLY   166      -4.952  -9.058 -13.211  1.00  0.00
ATOM   2567  CA  GLY   166      -5.756  -9.711 -11.347  1.00  0.00
ATOM   2568  HA2 GLY   166      -6.377  -9.014 -10.785  1.00  0.00
ATOM   2569  HA3 GLY   166      -6.388 -10.320 -11.994  1.00  0.00
ATOM   2570  C   GLY   166      -5.022 -10.624 -10.367  1.00  0.00
ATOM   2571  O   GLY   166      -5.374 -10.604  -9.185  1.00  0.00
ATOM   2572  N   LEU   167      -3.951 -11.293 -10.793  1.00  0.00
ATOM   2573  H   LEU   167      -3.640 -11.249 -11.753  1.00  0.00
ATOM   2574  CA  LEU   167      -3.170 -12.147  -9.828  1.00  0.00
ATOM   2575  HA  LEU   167      -3.835 -12.897  -9.398  1.00  0.00
ATOM   2576  CB  LEU   167      -1.998 -12.865 -10.513  1.00  0.00
ATOM   2577  HB2 LEU   167      -1.371 -12.092 -10.957  1.00  0.00
ATOM   2578  HB3 LEU   167      -1.409 -13.446  -9.803  1.00  0.00
ATOM   2579  CG  LEU   167      -2.533 -13.799 -11.627  1.00  0.00
ATOM   2580  HG  LEU   167      -3.377 -13.335 -12.138  1.00  0.00
ATOM   2581  CD1 LEU   167      -1.394 -14.032 -12.629  1.00  0.00
ATOM   2582 HD11 LEU   167      -0.550 -14.496 -12.119  1.00  0.00
ATOM   2583 HD12 LEU   167      -1.741 -14.688 -13.428  1.00  0.00
ATOM   2584 HD13 LEU   167      -1.081 -13.078 -13.053  1.00  0.00
ATOM   2585  CD2 LEU   167      -3.081 -15.152 -11.078  1.00  0.00
ATOM   2586 HD21 LEU   167      -3.901 -14.959 -10.387  1.00  0.00
ATOM   2587 HD22 LEU   167      -3.441 -15.762 -11.907  1.00  0.00
ATOM   2588 HD23 LEU   167      -2.284 -15.682 -10.556  1.00  0.00
ATOM   2589  C   LEU   167      -2.572 -11.333  -8.677  1.00  0.00
ATOM   2590  O   LEU   167      -2.746 -11.715  -7.502  1.00  0.00
ATOM   2591  N   ALA   168      -1.888 -10.145  -9.014  1.00  0.00
ATOM   2592  H   ALA   168      -1.732  -9.935  -9.990  1.00  0.00
ATOM   2593  CA  ALA   168      -1.326  -9.265  -8.031  1.00  0.00
ATOM   2594  HA  ALA   168      -0.819  -9.882  -7.289  1.00  0.00
ATOM   2595  CB  ALA   168      -0.302  -8.404  -8.722  1.00  0.00
ATOM   2596  HB1 ALA   168      -0.796  -7.774  -9.462  1.00  0.00
ATOM   2597  HB2 ALA   168       0.200  -7.775  -7.987  1.00  0.00
ATOM   2598  HB3 ALA   168       0.432  -9.039  -9.218  1.00  0.00
ATOM   2599  C   ALA   168      -2.334  -8.424  -7.292  1.00  0.00
ATOM   2600  O   ALA   168      -2.248  -8.101  -6.130  1.00  0.00
ATOM   2601  N   HIP   169      -3.455  -8.086  -7.939  1.00  0.00
ATOM   2602  H   HIP   169      -3.488  -8.074  -8.948  1.00  0.00
ATOM   2603  CA  HIP   169      -4.613  -7.589  -7.202  1.00  0.00
ATOM   2604  HA  HIP   169      -4.313  -6.701  -6.646  1.00  0.00
ATOM   2605  CB  HIP   169      -5.788  -7.225  -8.106  1.00  0.00
ATOM   2606  HB2 HIP   169      -5.397  -6.366  -8.650  1.00  0.00
ATOM   2607  HB3 HIP   169      -6.080  -8.001  -8.814  1.00  0.00
ATOM   2608  CG  HIP   169      -7.066  -6.760  -7.418  1.00  0.00
ATOM   2609  ND1 HIP   169      -7.824  -7.406  -6.450  1.00  0.00
ATOM   2610  HD1 HIP   169      -7.631  -8.323  -6.073  1.00  0.00
ATOM   2611  CE1 HIP   169      -8.861  -6.600  -6.100  1.00  0.00
ATOM   2612  HE1 HIP   169      -9.577  -6.968  -5.365  1.00  0.00
ATOM   2613  NE2 HIP   169      -8.800  -5.400  -6.786  1.00  0.00
ATOM   2614  HE2 HIP   169      -9.406  -4.592  -6.806  1.00  0.00
ATOM   2615  CD2 HIP   169      -7.652  -5.530  -7.499  1.00  0.00
ATOM   2616  HD2 HIP   169      -7.270  -4.687  -8.075  1.00  0.00
ATOM   2617  C   HIP   169      -5.130  -8.470  -6.081  1.00  0.00
ATOM   2618  O   HIP   169      -5.538  -8.064  -5.011  1.00  0.00
ATOM   2619  N   ALA   170      -5.097  -9.757  -6.362  1.00  0.00
ATOM   2620  H   ALA   170      -4.636 -10.108  -7.189  1.00  0.00
ATOM   2621  CA  ALA   170      -5.759 -10.722  -5.469  1.00  0.00
ATOM   2622  HA  ALA   170      -6.704 -10.280  -5.155  1.00  0.00
ATOM   2623  CB  ALA   170      -6.057 -12.110  -6.163  1.00  0.00
ATOM   2624  HB1 ALA   170      -5.119 -12.569  -6.475  1.00  0.00
ATOM   2625  HB2 ALA   170      -6.566 -12.767  -5.458  1.00  0.00
ATOM   2626  HB3 ALA   170      -6.692 -11.952  -7.035  1.00  0.00
ATOM   2627  C   ALA   170      -4.902 -11.014  -4.219  1.00  0.00
ATOM   2628  O   ALA   170      -5.519 -11.163  -3.152  1.00  0.00
ATOM   2629  N   THR   171      -3.598 -11.186  -4.372  1.00  0.00
ATOM   2630  H   THR   171      -3.221 -11.277  -5.305  1.00  0.00
ATOM   2631  CA  THR   171      -2.663 -11.286  -3.222  1.00  0.00
ATOM   2632  HA  THR   171      -2.980 -12.202  -2.725  1.00  0.00
ATOM   2633  CB  THR   171      -1.184 -11.434  -3.630  1.00  0.00
ATOM   2634  HB  THR   171      -0.554 -11.403  -2.741  1.00  0.00
ATOM   2635  CG2 THR   171      -0.991 -12.774  -4.345  1.00  0.00
ATOM   2636 HG21 THR   171      -1.621 -12.806  -5.234  1.00  0.00
ATOM   2637 HG22 THR   171       0.054 -12.884  -4.636  1.00  0.00
ATOM   2638 HG23 THR   171      -1.269 -13.587  -3.675  1.00  0.00
ATOM   2639  OG1 THR   171      -0.778 -10.506  -4.602  1.00  0.00
ATOM   2640  HG1 THR   171       0.148 -10.648  -4.813  1.00  0.00
ATOM   2641  C   THR   171      -2.759 -10.092  -2.332  1.00  0.00
ATOM   2642  O   THR   171      -2.934 -10.273  -1.080  1.00  0.00
ATOM   2643  N   ASN   172      -2.664  -8.840  -2.843  1.00  0.00
ATOM   2644  H   ASN   172      -2.314  -8.644  -3.770  1.00  0.00
ATOM   2645  CA  ASN   172      -3.023  -7.719  -1.990  1.00  0.00
ATOM   2646  HA  ASN   172      -2.381  -7.696  -1.109  1.00  0.00
ATOM   2647  CB  ASN   172      -2.843  -6.387  -2.771  1.00  0.00
ATOM   2648  HB2 ASN   172      -3.483  -6.582  -3.631  1.00  0.00
ATOM   2649  HB3 ASN   172      -3.206  -5.507  -2.240  1.00  0.00
ATOM   2650  CG  ASN   172      -1.384  -6.098  -3.285  1.00  0.00
ATOM   2651  OD1 ASN   172      -1.440  -5.523  -4.365  1.00  0.00
ATOM   2652  ND2 ASN   172      -0.238  -6.582  -2.728  1.00  0.00
ATOM   2653 HD21 ASN   172       0.656  -6.340  -3.130  1.00  0.00
ATOM   2654 HD22 ASN   172      -0.288  -7.180  -1.916  1.00  0.00
ATOM   2655  C   ASN   172      -4.466  -7.750  -1.401  1.00  0.00
ATOM   2656  O   ASN   172      -4.586  -7.575  -0.200  1.00  0.00
ATOM   2657  N   ALA   173      -5.564  -8.004  -2.150  1.00  0.00
ATOM   2658  H   ALA   173      -5.341  -8.221  -3.111  1.00  0.00
ATOM   2659  CA  ALA   173      -6.973  -8.052  -1.734  1.00  0.00
ATOM   2660  HA  ALA   173      -7.295  -7.079  -1.364  1.00  0.00
ATOM   2661  CB  ALA   173      -7.835  -8.430  -2.902  1.00  0.00
ATOM   2662  HB1 ALA   173      -7.530  -9.407  -3.278  1.00  0.00
ATOM   2663  HB2 ALA   173      -8.877  -8.472  -2.586  1.00  0.00
ATOM   2664  HB3 ALA   173      -7.725  -7.686  -3.691  1.00  0.00
ATOM   2665  C   ALA   173      -7.240  -9.149  -0.640  1.00  0.00
ATOM   2666  O   ALA   173      -7.961  -8.941   0.329  1.00  0.00
ATOM   2667  N   THR   174      -6.563 -10.276  -0.715  1.00  0.00
ATOM   2668  H   THR   174      -6.052 -10.438  -1.571  1.00  0.00
ATOM   2669  CA  THR   174      -6.550 -11.319   0.306  1.00  0.00
ATOM   2670  HA  THR   174      -7.594 -11.615   0.408  1.00  0.00
ATOM   2671  CB  THR   174      -5.742 -12.531  -0.200  1.00  0.00
ATOM   2672  HB  THR   174      -4.668 -12.346  -0.180  1.00  0.00
ATOM   2673  CG2 THR   174      -6.082 -13.633   0.780  1.00  0.00
ATOM   2674 HG21 THR   174      -7.156 -13.819   0.761  1.00  0.00
ATOM   2675 HG22 THR   174      -5.551 -14.544   0.502  1.00  0.00
ATOM   2676 HG23 THR   174      -5.784 -13.332   1.784  1.00  0.00
ATOM   2677  OG1 THR   174      -6.224 -12.977  -1.458  1.00  0.00
ATOM   2678  HG1 THR   174      -5.706 -13.730  -1.750  1.00  0.00
ATOM   2679  C   THR   174      -6.006 -10.848   1.598  1.00  0.00
ATOM   2680  O   THR   174      -6.645 -10.942   2.584  1.00  0.00
ATOM   2681  N   LEU   175      -4.769 -10.308   1.618  1.00  0.00
ATOM   2682  H   LEU   175      -4.202 -10.368   0.784  1.00  0.00
ATOM   2683  CA  LEU   175      -4.171  -9.699   2.834  1.00  0.00
ATOM   2684  HA  LEU   175      -4.096 -10.414   3.653  1.00  0.00
ATOM   2685  CB  LEU   175      -2.721  -9.247   2.427  1.00  0.00
ATOM   2686  HB2 LEU   175      -2.323 -10.181   2.031  1.00  0.00
ATOM   2687  HB3 LEU   175      -2.751  -8.500   1.634  1.00  0.00
ATOM   2688  CG  LEU   175      -1.816  -8.747   3.569  1.00  0.00
ATOM   2689  HG  LEU   175      -2.148  -7.765   3.905  1.00  0.00
ATOM   2690  CD1 LEU   175      -1.909  -9.774   4.769  1.00  0.00
ATOM   2691 HD11 LEU   175      -1.576 -10.756   4.434  1.00  0.00
ATOM   2692 HD12 LEU   175      -1.274  -9.436   5.588  1.00  0.00
ATOM   2693 HD13 LEU   175      -2.941  -9.839   5.114  1.00  0.00
ATOM   2694  CD2 LEU   175      -0.372  -8.474   3.056  1.00  0.00
ATOM   2695 HD21 LEU   175      -0.401  -7.714   2.275  1.00  0.00
ATOM   2696 HD22 LEU   175       0.247  -8.122   3.881  1.00  0.00
ATOM   2697 HD23 LEU   175       0.051  -9.394   2.652  1.00  0.00
ATOM   2698  C   LEU   175      -5.001  -8.574   3.373  1.00  0.00
ATOM   2699  O   LEU   175      -5.348  -8.493   4.534  1.00  0.00
ATOM   2700  N   ALA   176      -5.519  -7.728   2.467  1.00  0.00
ATOM   2701  H   ALA   176      -5.120  -7.779   1.540  1.00  0.00
ATOM   2702  CA  ALA   176      -6.394  -6.662   2.760  1.00  0.00
ATOM   2703  HA  ALA   176      -5.871  -6.120   3.548  1.00  0.00
ATOM   2704  CB  ALA   176      -6.497  -5.778   1.559  1.00  0.00
ATOM   2705  HB1 ALA   176      -7.027  -6.304   0.765  1.00  0.00
ATOM   2706  HB2 ALA   176      -7.042  -4.871   1.820  1.00  0.00
ATOM   2707  HB3 ALA   176      -5.497  -5.514   1.215  1.00  0.00
ATOM   2708  C   ALA   176      -7.746  -7.081   3.389  1.00  0.00
ATOM   2709  O   ALA   176      -8.285  -6.409   4.214  1.00  0.00
ATOM   2710  N   PHE   177      -8.371  -8.182   2.947  1.00  0.00
ATOM   2711  H   PHE   177      -7.941  -8.704   2.197  1.00  0.00
ATOM   2712  CA  PHE   177      -9.623  -8.673   3.499  1.00  0.00
ATOM   2713  HA  PHE   177     -10.404  -7.919   3.405  1.00  0.00
ATOM   2714  CB  PHE   177     -10.071  -9.972   2.695  1.00  0.00
ATOM   2715  HB2 PHE   177     -10.043  -9.748   1.629  1.00  0.00
ATOM   2716  HB3 PHE   177      -9.344 -10.752   2.921  1.00  0.00
ATOM   2717  CG  PHE   177     -11.434 -10.558   2.977  1.00  0.00
ATOM   2718  CD1 PHE   177     -12.609  -9.925   2.569  1.00  0.00
ATOM   2719  HD1 PHE   177     -12.466  -9.058   1.924  1.00  0.00
ATOM   2720  CE1 PHE   177     -13.926 -10.333   2.934  1.00  0.00
ATOM   2721  HE1 PHE   177     -14.795  -9.730   2.669  1.00  0.00
ATOM   2722  CZ  PHE   177     -14.093 -11.525   3.641  1.00  0.00
ATOM   2723  HZ  PHE   177     -15.084 -11.890   3.911  1.00  0.00
ATOM   2724  CE2 PHE   177     -12.931 -12.271   4.011  1.00  0.00
ATOM   2725  HE2 PHE   177     -13.079 -13.197   4.566  1.00  0.00
ATOM   2726  CD2 PHE   177     -11.595 -11.836   3.674  1.00  0.00
ATOM   2727  HD2 PHE   177     -10.737 -12.455   3.939  1.00  0.00
ATOM   2728  C   PHE   177      -9.349  -9.032   5.008  1.00  0.00
ATOM   2729  O   PHE   177     -10.132  -8.694   5.919  1.00  0.00
ATOM   2730  N   LEU   178      -8.189  -9.686   5.287  1.00  0.00
ATOM   2731  H   LEU   178      -7.642 -10.104   4.548  1.00  0.00
ATOM   2732  CA  LEU   178      -7.809  -9.975   6.696  1.00  0.00
ATOM   2733  HA  LEU   178      -8.668 -10.383   7.228  1.00  0.00
ATOM   2734  CB  LEU   178      -6.671 -10.985   6.762  1.00  0.00
ATOM   2735  HB2 LEU   178      -5.780 -10.392   6.552  1.00  0.00
ATOM   2736  HB3 LEU   178      -6.719 -11.203   7.829  1.00  0.00
ATOM   2737  CG  LEU   178      -6.606 -12.313   5.967  1.00  0.00
ATOM   2738  HG  LEU   178      -7.053 -12.172   4.983  1.00  0.00
ATOM   2739  CD1 LEU   178      -5.106 -12.748   5.802  1.00  0.00
ATOM   2740 HD11 LEU   178      -4.658 -12.890   6.785  1.00  0.00
ATOM   2741 HD12 LEU   178      -5.058 -13.682   5.243  1.00  0.00
ATOM   2742 HD13 LEU   178      -4.560 -11.974   5.263  1.00  0.00
ATOM   2743  CD2 LEU   178      -7.308 -13.412   6.836  1.00  0.00
ATOM   2744 HD21 LEU   178      -8.344 -13.126   7.017  1.00  0.00
ATOM   2745 HD22 LEU   178      -7.282 -14.365   6.308  1.00  0.00
ATOM   2746 HD23 LEU   178      -6.787 -13.511   7.788  1.00  0.00
ATOM   2747  C   LEU   178      -7.535  -8.800   7.586  1.00  0.00
ATOM   2748  O   LEU   178      -7.988  -8.617   8.754  1.00  0.00
ATOM   2749  N   CYS   179      -6.771  -7.843   6.966  1.00  0.00
ATOM   2750  H   CYS   179      -6.258  -8.083   6.129  1.00  0.00
ATOM   2751  CA  CYS   179      -6.575  -6.524   7.539  1.00  0.00
ATOM   2752  HA  CYS   179      -6.215  -6.626   8.563  1.00  0.00
ATOM   2753  CB  CYS   179      -5.552  -5.709   6.739  1.00  0.00
ATOM   2754  HB2 CYS   179      -5.808  -5.589   5.686  1.00  0.00
ATOM   2755  HB3 CYS   179      -5.329  -4.734   7.171  1.00  0.00
ATOM   2756  SG  CYS   179      -3.946  -6.674   6.776  1.00  0.00
ATOM   2757  HG  CYS   179      -3.246  -5.807   6.050  1.00  0.00
ATOM   2758  C   CYS   179      -7.837  -5.729   7.718  1.00  0.00
ATOM   2759  O   CYS   179      -8.223  -5.328   8.826  1.00  0.00
ATOM   2760  N   PHE   180      -8.710  -5.622   6.663  1.00  0.00
ATOM   2761  H   PHE   180      -8.364  -5.768   5.726  1.00  0.00
ATOM   2762  CA  PHE   180      -9.976  -4.982   6.825  1.00  0.00
ATOM   2763  HA  PHE   180      -9.842  -4.024   7.328  1.00  0.00
ATOM   2764  CB  PHE   180     -10.656  -4.724   5.421  1.00  0.00
ATOM   2765  HB2 PHE   180     -10.101  -4.101   4.720  1.00  0.00
ATOM   2766  HB3 PHE   180     -10.703  -5.745   5.041  1.00  0.00
ATOM   2767  CG  PHE   180     -12.042  -4.213   5.434  1.00  0.00
ATOM   2768  CD1 PHE   180     -12.353  -2.847   5.466  1.00  0.00
ATOM   2769  HD1 PHE   180     -11.523  -2.156   5.609  1.00  0.00
ATOM   2770  CE1 PHE   180     -13.672  -2.350   5.323  1.00  0.00
ATOM   2771  HE1 PHE   180     -13.849  -1.275   5.320  1.00  0.00
ATOM   2772  CZ  PHE   180     -14.703  -3.201   5.191  1.00  0.00
ATOM   2773  HZ  PHE   180     -15.731  -2.840   5.175  1.00  0.00
ATOM   2774  CE2 PHE   180     -14.441  -4.567   5.073  1.00  0.00
ATOM   2775  HE2 PHE   180     -15.262  -5.259   4.886  1.00  0.00
ATOM   2776  CD2 PHE   180     -13.121  -5.054   5.195  1.00  0.00
ATOM   2777  HD2 PHE   180     -12.923  -6.122   5.101  1.00  0.00
ATOM   2778  C   PHE   180     -10.901  -5.491   7.912  1.00  0.00
ATOM   2779  O   PHE   180     -11.397  -4.765   8.833  1.00  0.00
ATOM   2780  N   LEU   181     -11.156  -6.811   7.946  1.00  0.00
ATOM   2781  H   LEU   181     -11.013  -7.312   7.081  1.00  0.00
ATOM   2782  CA  LEU   181     -11.898  -7.485   9.032  1.00  0.00
ATOM   2783  HA  LEU   181     -12.755  -6.877   9.322  1.00  0.00
ATOM   2784  CB  LEU   181     -12.397  -8.839   8.584  1.00  0.00
ATOM   2785  HB2 LEU   181     -11.501  -9.392   8.303  1.00  0.00
ATOM   2786  HB3 LEU   181     -12.898  -9.352   9.405  1.00  0.00
ATOM   2787  CG  LEU   181     -13.363  -8.754   7.356  1.00  0.00
ATOM   2788  HG  LEU   181     -12.895  -8.069   6.649  1.00  0.00
ATOM   2789  CD1 LEU   181     -13.665 -10.048   6.671  1.00  0.00
ATOM   2790 HD11 LEU   181     -14.133 -10.733   7.378  1.00  0.00
ATOM   2791 HD12 LEU   181     -14.343  -9.868   5.837  1.00  0.00
ATOM   2792 HD13 LEU   181     -12.740 -10.487   6.299  1.00  0.00
ATOM   2793  CD2 LEU   181     -14.688  -8.121   7.714  1.00  0.00
ATOM   2794 HD21 LEU   181     -14.520  -7.109   8.083  1.00  0.00
ATOM   2795 HD22 LEU   181     -15.324  -8.084   6.830  1.00  0.00
ATOM   2796 HD23 LEU   181     -15.177  -8.713   8.488  1.00  0.00
ATOM   2797  C   LEU   181     -11.212  -7.423  10.420  1.00  0.00
ATOM   2798  O   LEU   181     -11.853  -7.030  11.358  1.00  0.00
ATOM   2799  N   GLY   182      -9.900  -7.598  10.517  1.00  0.00
ATOM   2800  H   GLY   182      -9.381  -7.870   9.694  1.00  0.00
ATOM   2801  CA  GLY   182      -9.157  -7.411  11.788  1.00  0.00
ATOM   2802  HA2 GLY   182      -9.486  -8.220  12.441  1.00  0.00
ATOM   2803  HA3 GLY   182      -8.106  -7.552  11.536  1.00  0.00
ATOM   2804  C   GLY   182      -9.312  -6.124  12.501  1.00  0.00
ATOM   2805  O   GLY   182      -9.749  -6.051  13.609  1.00  0.00
ATOM   2806  N   THR   183      -9.025  -5.008  11.735  1.00  0.00
ATOM   2807  H   THR   183      -8.542  -5.133  10.857  1.00  0.00
ATOM   2808  CA  THR   183      -9.188  -3.654  12.247  1.00  0.00
ATOM   2809  HA  THR   183      -8.803  -3.680  13.267  1.00  0.00
ATOM   2810  CB  THR   183      -8.540  -2.524  11.522  1.00  0.00
ATOM   2811  HB  THR   183      -7.488  -2.770  11.378  1.00  0.00
ATOM   2812  CG2 THR   183      -9.206  -2.259  10.137  1.00  0.00
ATOM   2813 HG21 THR   183     -10.258  -2.012  10.280  1.00  0.00
ATOM   2814 HG22 THR   183      -8.702  -1.428   9.644  1.00  0.00
ATOM   2815 HG23 THR   183      -9.124  -3.152   9.517  1.00  0.00
ATOM   2816  OG1 THR   183      -8.557  -1.246  12.174  1.00  0.00
ATOM   2817  HG1 THR   183      -8.115  -0.598  11.620  1.00  0.00
ATOM   2818  C   THR   183     -10.632  -3.345  12.529  1.00  0.00
ATOM   2819  O   THR   183     -10.901  -2.730  13.554  1.00  0.00
ATOM   2820  N   PHE   184     -11.579  -3.730  11.639  1.00  0.00
ATOM   2821  H   PHE   184     -11.286  -3.862  10.682  1.00  0.00
ATOM   2822  CA  PHE   184     -13.002  -3.603  11.913  1.00  0.00
ATOM   2823  HA  PHE   184     -13.178  -2.619  12.348  1.00  0.00
ATOM   2824  CB  PHE   184     -13.902  -3.756  10.644  1.00  0.00
ATOM   2825  HB2 PHE   184     -13.451  -3.353   9.737  1.00  0.00
ATOM   2826  HB3 PHE   184     -13.971  -4.841  10.564  1.00  0.00
ATOM   2827  CG  PHE   184     -15.315  -3.236  10.690  1.00  0.00
ATOM   2828  CD1 PHE   184     -15.699  -2.146   9.819  1.00  0.00
ATOM   2829  HD1 PHE   184     -14.904  -1.813   9.152  1.00  0.00
ATOM   2830  CE1 PHE   184     -16.936  -1.533   9.778  1.00  0.00
ATOM   2831  HE1 PHE   184     -17.138  -0.607   9.239  1.00  0.00
ATOM   2832  CZ  PHE   184     -17.933  -2.152  10.462  1.00  0.00
ATOM   2833  HZ  PHE   184     -18.939  -1.745  10.357  1.00  0.00
ATOM   2834  CE2 PHE   184     -17.709  -3.282  11.286  1.00  0.00
ATOM   2835  HE2 PHE   184     -18.526  -3.751  11.833  1.00  0.00
ATOM   2836  CD2 PHE   184     -16.409  -3.796  11.391  1.00  0.00
ATOM   2837  HD2 PHE   184     -16.213  -4.657  12.030  1.00  0.00
ATOM   2838  C   PHE   184     -13.564  -4.251  13.084  1.00  0.00
ATOM   2839  O   PHE   184     -14.312  -3.679  13.867  1.00  0.00
ATOM   2840  N   LEU   185     -13.154  -5.497  13.354  1.00  0.00
ATOM   2841  H   LEU   185     -12.680  -6.033  12.641  1.00  0.00
ATOM   2842  CA  LEU   185     -13.449  -6.153  14.643  1.00  0.00
ATOM   2843  HA  LEU   185     -14.527  -6.268  14.756  1.00  0.00
ATOM   2844  CB  LEU   185     -12.788  -7.560  14.714  1.00  0.00
ATOM   2845  HB2 LEU   185     -11.794  -7.401  14.295  1.00  0.00
ATOM   2846  HB3 LEU   185     -12.699  -7.843  15.763  1.00  0.00
ATOM   2847  CG  LEU   185     -13.496  -8.682  13.939  1.00  0.00
ATOM   2848  HG  LEU   185     -13.735  -8.297  12.948  1.00  0.00
ATOM   2849  CD1 LEU   185     -12.639  -9.965  13.801  1.00  0.00
ATOM   2850 HD11 LEU   185     -12.400 -10.351  14.792  1.00  0.00
ATOM   2851 HD12 LEU   185     -13.197 -10.717  13.244  1.00  0.00
ATOM   2852 HD13 LEU   185     -11.716  -9.731  13.270  1.00  0.00
ATOM   2853  CD2 LEU   185     -14.845  -9.059  14.586  1.00  0.00
ATOM   2854 HD21 LEU   185     -15.498  -8.187  14.600  1.00  0.00
ATOM   2855 HD22 LEU   185     -15.315  -9.856  14.009  1.00  0.00
ATOM   2856 HD23 LEU   185     -14.676  -9.402  15.607  1.00  0.00
ATOM   2857  C   LEU   185     -13.050  -5.372  15.902  1.00  0.00
ATOM   2858  O   LEU   185     -13.816  -5.391  16.847  1.00  0.00
ATOM   2859  N   VAL   186     -11.865  -4.693  15.954  1.00  0.00
ATOM   2860  H   VAL   186     -11.233  -4.799  15.174  1.00  0.00
ATOM   2861  CA  VAL   186     -11.399  -4.018  17.109  1.00  0.00
ATOM   2862  HA  VAL   186     -11.924  -4.212  18.044  1.00  0.00
ATOM   2863  CB  VAL   186      -9.962  -4.296  17.308  1.00  0.00
ATOM   2864  HB  VAL   186      -9.772  -5.309  16.952  1.00  0.00
ATOM   2865  CG1 VAL   186      -9.004  -3.274  16.540  1.00  0.00
ATOM   2866 HG11 VAL   186      -9.193  -2.261  16.896  1.00  0.00
ATOM   2867 HG12 VAL   186      -7.964  -3.537  16.730  1.00  0.00
ATOM   2868 HG13 VAL   186      -9.201  -3.325  15.469  1.00  0.00
ATOM   2869  CG2 VAL   186      -9.736  -4.413  18.797  1.00  0.00
ATOM   2870 HG21 VAL   186     -10.344  -5.226  19.194  1.00  0.00
ATOM   2871 HG22 VAL   186      -8.683  -4.619  18.990  1.00  0.00
ATOM   2872 HG23 VAL   186     -10.018  -3.479  19.282  1.00  0.00
ATOM   2873  C   VAL   186     -11.741  -2.517  17.191  1.00  0.00
ATOM   2874  O   VAL   186     -11.455  -1.881  18.180  1.00  0.00
ATOM   2875  N   ARG   187     -12.376  -1.935  16.138  1.00  0.00
ATOM   2876  H   ARG   187     -12.677  -2.625  15.465  1.00  0.00
ATOM   2877  CA  ARG   187     -12.639  -0.574  15.865  1.00  0.00
ATOM   2878  HA  ARG   187     -11.688  -0.140  15.555  1.00  0.00
ATOM   2879  CB  ARG   187     -13.670  -0.256  14.829  1.00  0.00
ATOM   2880  HB2 ARG   187     -13.677   0.830  14.732  1.00  0.00
ATOM   2881  HB3 ARG   187     -13.313  -0.701  13.900  1.00  0.00
ATOM   2882  CG  ARG   187     -15.124  -0.763  15.127  1.00  0.00
ATOM   2883  HG2 ARG   187     -15.043  -1.797  15.463  1.00  0.00
ATOM   2884  HG3 ARG   187     -15.521  -0.149  15.935  1.00  0.00
ATOM   2885  CD  ARG   187     -16.025  -0.694  13.974  1.00  0.00
ATOM   2886  HD2 ARG   187     -16.085   0.321  13.582  1.00  0.00
ATOM   2887  HD3 ARG   187     -15.702  -1.370  13.182  1.00  0.00
ATOM   2888  NE  ARG   187     -17.378  -1.109  14.433  1.00  0.00
ATOM   2889  HE  ARG   187     -18.112  -0.422  14.333  1.00  0.00
ATOM   2890  CZ  ARG   187     -17.716  -2.362  14.763  1.00  0.00
ATOM   2891  NH1 ARG   187     -16.972  -3.458  14.631  1.00  0.00
ATOM   2892 HH11 ARG   187     -16.042  -3.389  14.244  1.00  0.00
ATOM   2893 HH12 ARG   187     -17.341  -4.353  14.918  1.00  0.00
ATOM   2894  NH2 ARG   187     -18.842  -2.487  15.489  1.00  0.00
ATOM   2895 HH21 ARG   187     -19.367  -1.664  15.746  1.00  0.00
ATOM   2896 HH22 ARG   187     -19.157  -3.404  15.773  1.00  0.00
ATOM   2897  C   ARG   187     -13.146   0.314  17.135  1.00  0.00
ATOM   2898  O   ARG   187     -12.905   1.545  17.114  1.00  0.00
ATOM   2899  N   SER   188     -13.885  -0.210  18.117  1.00  0.00
ATOM   2900  H   SER   188     -14.229  -1.137  17.912  1.00  0.00
ATOM   2901  CA  SER   188     -14.370   0.451  19.299  1.00  0.00
ATOM   2902  HA  SER   188     -14.306   1.528  19.142  1.00  0.00
ATOM   2903  CB  SER   188     -15.842   0.085  19.646  1.00  0.00
ATOM   2904  HB2 SER   188     -16.110   0.735  20.479  1.00  0.00
ATOM   2905  HB3 SER   188     -16.422   0.365  18.766  1.00  0.00
ATOM   2906  OG  SER   188     -16.129  -1.286  19.994  1.00  0.00
ATOM   2907  HG  SER   188     -17.065  -1.378  20.184  1.00  0.00
ATOM   2908  C   SER   188     -13.562   0.390  20.549  1.00  0.00
ATOM   2909  O   SER   188     -13.795   1.117  21.508  1.00  0.00
ATOM   2910  N   GLN   189     -12.520  -0.470  20.590  1.00  0.00
ATOM   2911  H   GLN   189     -12.238  -1.126  19.876  1.00  0.00
ATOM   2912  CA  GLN   189     -11.688  -0.362  21.815  1.00  0.00
ATOM   2913  HA  GLN   189     -12.290  -0.329  22.723  1.00  0.00
ATOM   2914  CB  GLN   189     -10.837  -1.637  21.838  1.00  0.00
ATOM   2915  HB2 GLN   189     -10.124  -1.571  21.017  1.00  0.00
ATOM   2916  HB3 GLN   189     -10.299  -1.655  22.786  1.00  0.00
ATOM   2917  CG  GLN   189     -11.690  -2.963  21.690  1.00  0.00
ATOM   2918  HG2 GLN   189     -12.335  -2.891  20.814  1.00  0.00
ATOM   2919  HG3 GLN   189     -10.915  -3.708  21.510  1.00  0.00
ATOM   2920  CD  GLN   189     -12.539  -3.417  22.890  1.00  0.00
ATOM   2921  OE1 GLN   189     -12.071  -3.324  24.035  1.00  0.00
ATOM   2922  NE2 GLN   189     -13.867  -3.823  22.684  1.00  0.00
ATOM   2923 HE21 GLN   189     -14.428  -4.122  23.469  1.00  0.00
ATOM   2924 HE22 GLN   189     -14.256  -3.814  21.752  1.00  0.00
ATOM   2925  C   GLN   189     -10.723   0.853  21.785  1.00  0.00
ATOM   2926  O   GLN   189     -10.058   1.158  20.773  1.00  0.00
ATOM   2927  N   PRO   190     -10.639   1.696  22.908  1.00  0.00
ATOM   2928  CD  PRO   190     -11.554   1.563  24.108  1.00  0.00
ATOM   2929  HD2 PRO   190     -11.223   0.730  24.728  1.00  0.00
ATOM   2930  HD3 PRO   190     -12.574   1.380  23.770  1.00  0.00
ATOM   2931  CG  PRO   190     -11.403   2.941  24.825  1.00  0.00
ATOM   2932  HG2 PRO   190     -10.499   3.022  25.429  1.00  0.00
ATOM   2933  HG3 PRO   190     -12.268   3.214  25.429  1.00  0.00
ATOM   2934  CB  PRO   190     -11.316   3.812  23.568  1.00  0.00
ATOM   2935  HB2 PRO   190     -10.950   4.816  23.786  1.00  0.00
ATOM   2936  HB3 PRO   190     -12.299   3.877  23.102  1.00  0.00
ATOM   2937  CA  PRO   190     -10.348   3.100  22.639  1.00  0.00
ATOM   2938  HA  PRO   190     -10.586   3.253  21.586  1.00  0.00
ATOM   2939  C   PRO   190      -8.909   3.583  22.915  1.00  0.00
ATOM   2940  O   PRO   190      -8.612   4.737  22.680  1.00  0.00
ATOM   2941  N   GLY   191      -8.109   2.677  23.508  1.00  0.00
ATOM   2942  H   GLY   191      -8.553   1.772  23.571  1.00  0.00
ATOM   2943  CA  GLY   191      -6.767   2.823  24.039  1.00  0.00
ATOM   2944  HA2 GLY   191      -6.849   3.525  24.869  1.00  0.00
ATOM   2945  HA3 GLY   191      -6.488   1.841  24.420  1.00  0.00
ATOM   2946  C   GLY   191      -5.692   3.306  23.090  1.00  0.00
ATOM   2947  O   GLY   191      -5.924   3.469  21.912  1.00  0.00
ATOM   2948  N   ARG   192      -4.460   3.513  23.599  1.00  0.00
ATOM   2949  H   ARG   192      -4.496   3.448  24.606  1.00  0.00
ATOM   2950  CA  ARG   192      -3.232   3.895  22.991  1.00  0.00
ATOM   2951  HA  ARG   192      -2.501   4.245  23.719  1.00  0.00
ATOM   2952  CB  ARG   192      -2.682   2.592  22.316  1.00  0.00
ATOM   2953  HB2 ARG   192      -3.370   2.402  21.492  1.00  0.00
ATOM   2954  HB3 ARG   192      -1.710   2.883  21.918  1.00  0.00
ATOM   2955  CG  ARG   192      -2.529   1.316  23.159  1.00  0.00
ATOM   2956  HG2 ARG   192      -3.520   1.098  23.558  1.00  0.00
ATOM   2957  HG3 ARG   192      -2.237   0.529  22.463  1.00  0.00
ATOM   2958  CD  ARG   192      -1.551   1.379  24.273  1.00  0.00
ATOM   2959  HD2 ARG   192      -0.543   1.446  23.864  1.00  0.00
ATOM   2960  HD3 ARG   192      -1.755   2.260  24.882  1.00  0.00
ATOM   2961  NE  ARG   192      -1.639   0.121  25.175  1.00  0.00
ATOM   2962  HE  ARG   192      -1.902   0.304  26.133  1.00  0.00
ATOM   2963  CZ  ARG   192      -1.328  -1.123  24.830  1.00  0.00
ATOM   2964  NH1 ARG   192      -0.789  -1.412  23.677  1.00  0.00
ATOM   2965 HH11 ARG   192      -0.596  -0.675  23.014  1.00  0.00
ATOM   2966 HH12 ARG   192      -0.567  -2.372  23.453  1.00  0.00
ATOM   2967  NH2 ARG   192      -1.610  -2.137  25.563  1.00  0.00
ATOM   2968 HH21 ARG   192      -2.088  -2.003  26.442  1.00  0.00
ATOM   2969 HH22 ARG   192      -1.352  -3.065  25.257  1.00  0.00
ATOM   2970  C   ARG   192      -3.200   5.083  22.024  1.00  0.00
ATOM   2971  O   ARG   192      -2.449   5.053  21.050  1.00  0.00
ATOM   2972  N   TYR   193      -3.889   6.145  22.463  1.00  0.00
ATOM   2973  H   TYR   193      -4.368   5.989  23.338  1.00  0.00
ATOM   2974  CA  TYR   193      -4.050   7.451  21.801  1.00  0.00
ATOM   2975  HA  TYR   193      -4.422   8.158  22.543  1.00  0.00
ATOM   2976  CB  TYR   193      -2.750   8.020  21.184  1.00  0.00
ATOM   2977  HB2 TYR   193      -2.287   7.257  20.558  1.00  0.00
ATOM   2978  HB3 TYR   193      -2.947   8.909  20.585  1.00  0.00
ATOM   2979  CG  TYR   193      -1.812   8.376  22.326  1.00  0.00
ATOM   2980  CD1 TYR   193      -2.091   9.294  23.336  1.00  0.00
ATOM   2981  HD1 TYR   193      -3.093   9.722  23.343  1.00  0.00
ATOM   2982  CE1 TYR   193      -1.173   9.669  24.298  1.00  0.00
ATOM   2983  HE1 TYR   193      -1.338  10.529  24.947  1.00  0.00
ATOM   2984  CZ  TYR   193       0.079   8.959  24.349  1.00  0.00
ATOM   2985  OH  TYR   193       0.902   9.283  25.471  1.00  0.00
ATOM   2986  HH  TYR   193       0.506   9.939  26.049  1.00  0.00
ATOM   2987  CE2 TYR   193       0.435   7.951  23.455  1.00  0.00
ATOM   2988  HE2 TYR   193       1.335   7.339  23.519  1.00  0.00
ATOM   2989  CD2 TYR   193      -0.507   7.744  22.371  1.00  0.00
ATOM   2990  HD2 TYR   193      -0.246   7.088  21.540  1.00  0.00
ATOM   2991  C   TYR   193      -5.087   7.395  20.702  1.00  0.00
ATOM   2992  O   TYR   193      -5.127   8.137  19.759  1.00  0.00
ATOM   2993  N   ASN   194      -6.036   6.374  20.777  1.00  0.00
ATOM   2994  H   ASN   194      -5.829   5.626  21.424  1.00  0.00
ATOM   2995  CA  ASN   194      -7.246   6.239  19.894  1.00  0.00
ATOM   2996  HA  ASN   194      -7.935   5.517  20.332  1.00  0.00
ATOM   2997  CB  ASN   194      -7.974   7.579  19.739  1.00  0.00
ATOM   2998  HB2 ASN   194      -7.335   8.160  19.073  1.00  0.00
ATOM   2999  HB3 ASN   194      -8.952   7.443  19.276  1.00  0.00
ATOM   3000  CG  ASN   194      -8.155   8.357  21.045  1.00  0.00
ATOM   3001  OD1 ASN   194      -7.692   9.521  21.177  1.00  0.00
ATOM   3002  ND2 ASN   194      -8.760   7.673  22.059  1.00  0.00
ATOM   3003 HD21 ASN   194      -8.911   8.125  22.949  1.00  0.00
ATOM   3004 HD22 ASN   194      -9.054   6.717  21.915  1.00  0.00
ATOM   3005  C   ASN   194      -6.968   5.607  18.498  1.00  0.00
ATOM   3006  O   ASN   194      -7.714   5.840  17.551  1.00  0.00
ATOM   3007  N   ARG   195      -5.874   4.798  18.343  1.00  0.00
ATOM   3008  H   ARG   195      -5.351   4.582  19.179  1.00  0.00
ATOM   3009  CA  ARG   195      -5.371   4.273  17.037  1.00  0.00
ATOM   3010  HA  ARG   195      -5.234   5.077  16.314  1.00  0.00
ATOM   3011  CB  ARG   195      -4.016   3.615  17.299  1.00  0.00
ATOM   3012  HB2 ARG   195      -3.704   3.113  16.383  1.00  0.00
ATOM   3013  HB3 ARG   195      -3.302   4.402  17.542  1.00  0.00
ATOM   3014  CG  ARG   195      -4.069   2.546  18.506  1.00  0.00
ATOM   3015  HG2 ARG   195      -4.497   3.053  19.371  1.00  0.00
ATOM   3016  HG3 ARG   195      -4.731   1.737  18.195  1.00  0.00
ATOM   3017  CD  ARG   195      -2.645   1.947  18.893  1.00  0.00
ATOM   3018  HD2 ARG   195      -1.925   2.726  19.144  1.00  0.00
ATOM   3019  HD3 ARG   195      -2.708   1.233  19.714  1.00  0.00
ATOM   3020  NE  ARG   195      -2.182   1.250  17.703  1.00  0.00
ATOM   3021  HE  ARG   195      -2.695   0.428  17.419  1.00  0.00
ATOM   3022  CZ  ARG   195      -1.203   1.684  16.924  1.00  0.00
ATOM   3023  NH1 ARG   195      -0.505   2.748  16.949  1.00  0.00
ATOM   3024 HH11 ARG   195      -0.669   3.439  17.667  1.00  0.00
ATOM   3025 HH12 ARG   195       0.210   2.896  16.251  1.00  0.00
ATOM   3026  NH2 ARG   195      -0.796   0.827  15.993  1.00  0.00
ATOM   3027 HH21 ARG   195      -1.232  -0.081  15.922  1.00  0.00
ATOM   3028 HH22 ARG   195      -0.052   1.088  15.361  1.00  0.00
ATOM   3029  C   ARG   195      -6.225   3.274  16.230  1.00  0.00
ATOM   3030  O   ARG   195      -6.121   3.073  15.051  1.00  0.00
ATOM   3031  N   ALA   196      -7.147   2.591  16.899  1.00  0.00
ATOM   3032  H   ALA   196      -7.083   2.619  17.907  1.00  0.00
ATOM   3033  CA  ALA   196      -8.157   1.758  16.303  1.00  0.00
ATOM   3034  HA  ALA   196      -7.575   1.021  15.750  1.00  0.00
ATOM   3035  CB  ALA   196      -8.966   1.039  17.365  1.00  0.00
ATOM   3036  HB1 ALA   196      -9.561   1.763  17.921  1.00  0.00
ATOM   3037  HB2 ALA   196      -9.627   0.314  16.890  1.00  0.00
ATOM   3038  HB3 ALA   196      -8.292   0.522  18.048  1.00  0.00
ATOM   3039  C   ALA   196      -9.127   2.416  15.357  1.00  0.00
ATOM   3040  O   ALA   196      -9.454   1.782  14.371  1.00  0.00
ATOM   3041  N   ARG   197      -9.435   3.728  15.620  1.00  0.00
ATOM   3042  H   ARG   197      -9.093   4.115  16.488  1.00  0.00
ATOM   3043  CA  ARG   197     -10.233   4.620  14.706  1.00  0.00
ATOM   3044  HA  ARG   197     -11.114   4.072  14.372  1.00  0.00
ATOM   3045  CB  ARG   197     -10.685   5.905  15.372  1.00  0.00
ATOM   3046  HB2 ARG   197      -9.788   6.462  15.642  1.00  0.00
ATOM   3047  HB3 ARG   197     -11.254   6.469  14.633  1.00  0.00
ATOM   3048  CG  ARG   197     -11.567   5.682  16.652  1.00  0.00
ATOM   3049  HG2 ARG   197     -12.564   5.380  16.331  1.00  0.00
ATOM   3050  HG3 ARG   197     -11.118   4.882  17.240  1.00  0.00
ATOM   3051  CD  ARG   197     -11.668   6.940  17.501  1.00  0.00
ATOM   3052  HD2 ARG   197     -10.694   7.393  17.684  1.00  0.00
ATOM   3053  HD3 ARG   197     -12.336   7.681  17.062  1.00  0.00
ATOM   3054  NE  ARG   197     -12.247   6.489  18.821  1.00  0.00
ATOM   3055  HE  ARG   197     -11.826   5.649  19.192  1.00  0.00
ATOM   3056  CZ  ARG   197     -13.036   7.208  19.615  1.00  0.00
ATOM   3057  NH1 ARG   197     -13.329   8.453  19.366  1.00  0.00
ATOM   3058 HH11 ARG   197     -12.951   8.903  18.544  1.00  0.00
ATOM   3059 HH12 ARG   197     -13.932   8.962  19.996  1.00  0.00
ATOM   3060  NH2 ARG   197     -13.793   6.708  20.548  1.00  0.00
ATOM   3061 HH21 ARG   197     -13.804   5.710  20.704  1.00  0.00
ATOM   3062 HH22 ARG   197     -14.366   7.320  21.111  1.00  0.00
ATOM   3063  C   ARG   197      -9.307   4.979  13.501  1.00  0.00
ATOM   3064  O   ARG   197      -9.779   4.940  12.376  1.00  0.00
ATOM   3065  N   GLY   198      -8.001   5.227  13.731  1.00  0.00
ATOM   3066  H   GLY   198      -7.698   5.063  14.680  1.00  0.00
ATOM   3067  CA  GLY   198      -7.048   5.682  12.793  1.00  0.00
ATOM   3068  HA2 GLY   198      -7.457   6.548  12.273  1.00  0.00
ATOM   3069  HA3 GLY   198      -6.144   5.973  13.328  1.00  0.00
ATOM   3070  C   GLY   198      -6.702   4.631  11.790  1.00  0.00
ATOM   3071  O   GLY   198      -6.716   4.795  10.594  1.00  0.00
ATOM   3072  N   LEU   199      -6.509   3.403  12.298  1.00  0.00
ATOM   3073  H   LEU   199      -6.433   3.346  13.304  1.00  0.00
ATOM   3074  CA  LEU   199      -6.274   2.226  11.536  1.00  0.00
ATOM   3075  HA  LEU   199      -5.555   2.412  10.738  1.00  0.00
ATOM   3076  CB  LEU   199      -5.706   1.181  12.462  1.00  0.00
ATOM   3077  HB2 LEU   199      -4.797   1.591  12.903  1.00  0.00
ATOM   3078  HB3 LEU   199      -6.455   1.038  13.241  1.00  0.00
ATOM   3079  CG  LEU   199      -5.393  -0.158  11.807  1.00  0.00
ATOM   3080  HG  LEU   199      -6.294  -0.562  11.345  1.00  0.00
ATOM   3081  CD1 LEU   199      -4.363   0.043  10.777  1.00  0.00
ATOM   3082 HD11 LEU   199      -3.461   0.446  11.238  1.00  0.00
ATOM   3083 HD12 LEU   199      -4.132  -0.911  10.302  1.00  0.00
ATOM   3084 HD13 LEU   199      -4.731   0.742  10.026  1.00  0.00
ATOM   3085  CD2 LEU   199      -4.833  -1.164  12.893  1.00  0.00
ATOM   3086 HD21 LEU   199      -5.580  -1.309  13.674  1.00  0.00
ATOM   3087 HD22 LEU   199      -4.610  -2.121  12.422  1.00  0.00
ATOM   3088 HD23 LEU   199      -3.923  -0.755  13.333  1.00  0.00
ATOM   3089  C   LEU   199      -7.515   1.794  10.782  1.00  0.00
ATOM   3090  O   LEU   199      -7.536   1.451   9.595  1.00  0.00
ATOM   3091  N   THR   200      -8.706   1.757  11.431  1.00  0.00
ATOM   3092  H   THR   200      -8.669   1.974  12.417  1.00  0.00
ATOM   3093  CA  THR   200     -10.024   1.342  10.843  1.00  0.00
ATOM   3094  HA  THR   200      -9.800   0.348  10.456  1.00  0.00
ATOM   3095  CB  THR   200     -11.271   1.240  11.799  1.00  0.00
ATOM   3096  HB  THR   200     -11.463   2.249  12.163  1.00  0.00
ATOM   3097  CG2 THR   200     -12.516   0.689  11.177  1.00  0.00
ATOM   3098 HG21 THR   200     -12.325  -0.320  10.813  1.00  0.00
ATOM   3099 HG22 THR   200     -13.313   0.662  11.920  1.00  0.00
ATOM   3100 HG23 THR   200     -12.818   1.324  10.344  1.00  0.00
ATOM   3101  OG1 THR   200     -10.916   0.258  12.841  1.00  0.00
ATOM   3102  HG1 THR   200     -11.650   0.161  13.452  1.00  0.00
ATOM   3103  C   THR   200     -10.429   2.250   9.686  1.00  0.00
ATOM   3104  O   THR   200     -10.782   1.816   8.578  1.00  0.00
ATOM   3105  N   PHE   201     -10.252   3.610   9.858  1.00  0.00
ATOM   3106  H   PHE   201     -10.013   3.883  10.800  1.00  0.00
ATOM   3107  CA  PHE   201     -10.490   4.656   8.876  1.00  0.00
ATOM   3108  HA  PHE   201     -11.532   4.661   8.555  1.00  0.00
ATOM   3109  CB  PHE   201     -10.165   6.036   9.548  1.00  0.00
ATOM   3110  HB2 PHE   201     -10.969   6.118  10.280  1.00  0.00
ATOM   3111  HB3 PHE   201      -9.208   5.969  10.066  1.00  0.00
ATOM   3112  CG  PHE   201     -10.149   7.340   8.772  1.00  0.00
ATOM   3113  CD1 PHE   201     -10.972   7.567   7.660  1.00  0.00
ATOM   3114  HD1 PHE   201     -11.632   6.763   7.333  1.00  0.00
ATOM   3115  CE1 PHE   201     -10.962   8.783   6.976  1.00  0.00
ATOM   3116  HE1 PHE   201     -11.628   8.928   6.125  1.00  0.00
ATOM   3117  CZ  PHE   201     -10.115   9.799   7.371  1.00  0.00
ATOM   3118  HZ  PHE   201     -10.115  10.756   6.849  1.00  0.00
ATOM   3119  CE2 PHE   201      -9.247   9.591   8.458  1.00  0.00
ATOM   3120  HE2 PHE   201      -8.617  10.415   8.794  1.00  0.00
ATOM   3121  CD2 PHE   201      -9.181   8.311   9.128  1.00  0.00
ATOM   3122  HD2 PHE   201      -8.408   8.125   9.873  1.00  0.00
ATOM   3123  C   PHE   201      -9.755   4.431   7.606  1.00  0.00
ATOM   3124  O   PHE   201     -10.260   4.496   6.482  1.00  0.00
ATOM   3125  N   ALA   202      -8.411   4.144   7.713  1.00  0.00
ATOM   3126  H   ALA   202      -7.982   4.068   8.624  1.00  0.00
ATOM   3127  CA  ALA   202      -7.617   3.835   6.560  1.00  0.00
ATOM   3128  HA  ALA   202      -7.503   4.645   5.839  1.00  0.00
ATOM   3129  CB  ALA   202      -6.227   3.503   7.155  1.00  0.00
ATOM   3130  HB1 ALA   202      -6.323   2.688   7.872  1.00  0.00
ATOM   3131  HB2 ALA   202      -5.551   3.204   6.354  1.00  0.00
ATOM   3132  HB3 ALA   202      -5.827   4.383   7.658  1.00  0.00
ATOM   3133  C   ALA   202      -8.092   2.567   5.828  1.00  0.00
ATOM   3134  O   ALA   202      -8.207   2.593   4.643  1.00  0.00
ATOM   3135  N   MET   203      -8.496   1.470   6.502  1.00  0.00
ATOM   3136  H   MET   203      -8.426   1.410   7.508  1.00  0.00
ATOM   3137  CA  MET   203      -8.899   0.275   5.763  1.00  0.00
ATOM   3138  HA  MET   203      -8.203   0.086   4.946  1.00  0.00
ATOM   3139  CB  MET   203      -8.896  -0.975   6.728  1.00  0.00
ATOM   3140  HB2 MET   203      -9.468  -0.718   7.619  1.00  0.00
ATOM   3141  HB3 MET   203      -9.381  -1.804   6.212  1.00  0.00
ATOM   3142  CG  MET   203      -7.511  -1.377   7.124  1.00  0.00
ATOM   3143  HG2 MET   203      -7.140  -0.606   7.799  1.00  0.00
ATOM   3144  HG3 MET   203      -7.598  -2.320   7.663  1.00  0.00
ATOM   3145  SD  MET   203      -6.276  -1.592   5.673  1.00  0.00
ATOM   3146  CE  MET   203      -7.061  -2.916   4.776  1.00  0.00
ATOM   3147  HE1 MET   203      -8.057  -2.603   4.463  1.00  0.00
ATOM   3148  HE2 MET   203      -6.465  -3.163   3.897  1.00  0.00
ATOM   3149  HE3 MET   203      -7.142  -3.793   5.418  1.00  0.00
ATOM   3150  C   MET   203     -10.228   0.523   5.044  1.00  0.00
ATOM   3151  O   MET   203     -10.429  -0.005   3.955  1.00  0.00
ATOM   3152  N   LEU   204     -11.127   1.334   5.554  1.00  0.00
ATOM   3153  H   LEU   204     -10.943   1.602   6.510  1.00  0.00
ATOM   3154  CA  LEU   204     -12.331   1.902   4.879  1.00  0.00
ATOM   3155  HA  LEU   204     -12.942   1.079   4.509  1.00  0.00
ATOM   3156  CB  LEU   204     -13.192   2.772   5.817  1.00  0.00
ATOM   3157  HB2 LEU   204     -12.539   3.153   6.602  1.00  0.00
ATOM   3158  HB3 LEU   204     -13.650   3.608   5.289  1.00  0.00
ATOM   3159  CG  LEU   204     -14.310   1.883   6.455  1.00  0.00
ATOM   3160  HG  LEU   204     -13.841   0.987   6.863  1.00  0.00
ATOM   3161  CD1 LEU   204     -15.076   2.630   7.588  1.00  0.00
ATOM   3162 HD11 LEU   204     -15.545   3.526   7.181  1.00  0.00
ATOM   3163 HD12 LEU   204     -15.843   1.975   8.002  1.00  0.00
ATOM   3164 HD13 LEU   204     -14.377   2.913   8.375  1.00  0.00
ATOM   3165  CD2 LEU   204     -15.343   1.372   5.454  1.00  0.00
ATOM   3166 HD21 LEU   204     -14.846   0.768   4.695  1.00  0.00
ATOM   3167 HD22 LEU   204     -16.084   0.764   5.974  1.00  0.00
ATOM   3168 HD23 LEU   204     -15.838   2.218   4.978  1.00  0.00
ATOM   3169  C   LEU   204     -11.945   2.808   3.728  1.00  0.00
ATOM   3170  O   LEU   204     -12.436   2.661   2.617  1.00  0.00
ATOM   3171  N   ALA   205     -10.908   3.737   3.788  1.00  0.00
ATOM   3172  H   ALA   205     -10.466   3.840   4.691  1.00  0.00
ATOM   3173  CA  ALA   205     -10.477   4.552   2.746  1.00  0.00
ATOM   3174  HA  ALA   205     -11.307   5.119   2.326  1.00  0.00
ATOM   3175  CB  ALA   205      -9.453   5.524   3.288  1.00  0.00
ATOM   3176  HB1 ALA   205      -8.611   4.971   3.704  1.00  0.00
ATOM   3177  HB2 ALA   205      -9.101   6.169   2.483  1.00  0.00
ATOM   3178  HB3 ALA   205      -9.908   6.134   4.068  1.00  0.00
ATOM   3179  C   ALA   205      -9.901   3.691   1.600  1.00  0.00
ATOM   3180  O   ALA   205     -10.238   3.833   0.471  1.00  0.00
ATOM   3181  N   TYR   206      -9.034   2.706   1.989  1.00  0.00
ATOM   3182  H   TYR   206      -8.677   2.746   2.933  1.00  0.00
ATOM   3183  CA  TYR   206      -8.550   1.696   1.134  1.00  0.00
ATOM   3184  HA  TYR   206      -8.008   2.131   0.294  1.00  0.00
ATOM   3185  CB  TYR   206      -7.544   0.753   1.962  1.00  0.00
ATOM   3186  HB2 TYR   206      -6.829   1.395   2.476  1.00  0.00
ATOM   3187  HB3 TYR   206      -8.139   0.211   2.697  1.00  0.00
ATOM   3188  CG  TYR   206      -6.796  -0.239   1.086  1.00  0.00
ATOM   3189  CD1 TYR   206      -5.478   0.097   0.742  1.00  0.00
ATOM   3190  HD1 TYR   206      -4.985   1.018   1.054  1.00  0.00
ATOM   3191  CE1 TYR   206      -4.790  -0.833  -0.050  1.00  0.00
ATOM   3192  HE1 TYR   206      -3.746  -0.605  -0.265  1.00  0.00
ATOM   3193  CZ  TYR   206      -5.417  -2.011  -0.641  1.00  0.00
ATOM   3194  OH  TYR   206      -4.683  -2.873  -1.488  1.00  0.00
ATOM   3195  HH  TYR   206      -3.773  -2.592  -1.611  1.00  0.00
ATOM   3196  CE2 TYR   206      -6.696  -2.253  -0.262  1.00  0.00
ATOM   3197  HE2 TYR   206      -7.195  -3.120  -0.695  1.00  0.00
ATOM   3198  CD2 TYR   206      -7.354  -1.463   0.620  1.00  0.00
ATOM   3199  HD2 TYR   206      -8.335  -1.759   0.990  1.00  0.00
ATOM   3200  C   TYR   206      -9.587   0.889   0.490  1.00  0.00
ATOM   3201  O   TYR   206      -9.496   0.722  -0.709  1.00  0.00
ATOM   3202  N   PHE   207     -10.621   0.377   1.255  1.00  0.00
ATOM   3203  H   PHE   207     -10.620   0.607   2.238  1.00  0.00
ATOM   3204  CA  PHE   207     -11.698  -0.424   0.744  1.00  0.00
ATOM   3205  HA  PHE   207     -11.282  -1.347   0.341  1.00  0.00
ATOM   3206  CB  PHE   207     -12.812  -0.806   1.885  1.00  0.00
ATOM   3207  HB2 PHE   207     -12.509  -1.025   2.909  1.00  0.00
ATOM   3208  HB3 PHE   207     -13.355   0.139   1.862  1.00  0.00
ATOM   3209  CG  PHE   207     -13.725  -1.802   1.515  1.00  0.00
ATOM   3210  CD1 PHE   207     -13.484  -3.171   1.951  1.00  0.00
ATOM   3211  HD1 PHE   207     -12.621  -3.322   2.599  1.00  0.00
ATOM   3212  CE1 PHE   207     -14.272  -4.244   1.592  1.00  0.00
ATOM   3213  HE1 PHE   207     -13.912  -5.252   1.798  1.00  0.00
ATOM   3214  CZ  PHE   207     -15.526  -4.055   0.968  1.00  0.00
ATOM   3215  HZ  PHE   207     -16.199  -4.837   0.616  1.00  0.00
ATOM   3216  CE2 PHE   207     -15.888  -2.672   0.813  1.00  0.00
ATOM   3217  HE2 PHE   207     -16.927  -2.516   0.524  1.00  0.00
ATOM   3218  CD2 PHE   207     -15.079  -1.623   0.990  1.00  0.00
ATOM   3219  HD2 PHE   207     -15.426  -0.620   0.742  1.00  0.00
ATOM   3220  C   PHE   207     -12.506   0.256  -0.346  1.00  0.00
ATOM   3221  O   PHE   207     -12.843  -0.366  -1.371  1.00  0.00
ATOM   3222  N   ILE   208     -12.855   1.565  -0.190  1.00  0.00
ATOM   3223  H   ILE   208     -12.537   2.084   0.616  1.00  0.00
ATOM   3224  CA  ILE   208     -13.800   2.178  -1.057  1.00  0.00
ATOM   3225  HA  ILE   208     -14.533   1.419  -1.331  1.00  0.00
ATOM   3226  CB  ILE   208     -14.490   3.303  -0.328  1.00  0.00
ATOM   3227  HB  ILE   208     -14.971   2.875   0.552  1.00  0.00
ATOM   3228  CG2 ILE   208     -13.518   4.452   0.115  1.00  0.00
ATOM   3229 HG21 ILE   208     -13.037   4.880  -0.764  1.00  0.00
ATOM   3230 HG22 ILE   208     -14.083   5.227   0.633  1.00  0.00
ATOM   3231 HG23 ILE   208     -12.758   4.048   0.784  1.00  0.00
ATOM   3232  CG1 ILE   208     -15.565   4.055  -1.217  1.00  0.00
ATOM   3233 HG12 ILE   208     -15.933   4.957  -0.729  1.00  0.00
ATOM   3234 HG13 ILE   208     -15.169   4.311  -2.200  1.00  0.00
ATOM   3235  CD1 ILE   208     -16.727   3.043  -1.376  1.00  0.00
ATOM   3236 HD11 ILE   208     -17.124   2.787  -0.394  1.00  0.00
ATOM   3237 HD12 ILE   208     -17.517   3.488  -1.982  1.00  0.00
ATOM   3238 HD13 ILE   208     -16.359   2.141  -1.865  1.00  0.00
ATOM   3239  C   ILE   208     -13.077   2.547  -2.366  1.00  0.00
ATOM   3240  O   ILE   208     -13.499   2.482  -3.555  1.00  0.00
ATOM   3241  N   THR   209     -11.754   2.848  -2.238  1.00  0.00
ATOM   3242  H   THR   209     -11.362   2.859  -1.307  1.00  0.00
ATOM   3243  CA  THR   209     -10.895   3.240  -3.358  1.00  0.00
ATOM   3244  HA  THR   209     -11.511   3.912  -3.956  1.00  0.00
ATOM   3245  CB  THR   209      -9.658   3.994  -2.900  1.00  0.00
ATOM   3246  HB  THR   209      -9.038   3.312  -2.319  1.00  0.00
ATOM   3247  CG2 THR   209      -8.845   4.540  -4.089  1.00  0.00
ATOM   3248 HG21 THR   209      -9.465   5.223  -4.671  1.00  0.00
ATOM   3249 HG22 THR   209      -7.969   5.072  -3.717  1.00  0.00
ATOM   3250 HG23 THR   209      -8.525   3.712  -4.722  1.00  0.00
ATOM   3251  OG1 THR   209     -10.117   5.168  -2.181  1.00  0.00
ATOM   3252  HG1 THR   209      -9.360   5.672  -1.875  1.00  0.00
ATOM   3253  C   THR   209     -10.513   2.009  -4.181  1.00  0.00
ATOM   3254  O   THR   209     -10.472   2.083  -5.420  1.00  0.00
ATOM   3255  N   TRP   210     -10.246   0.860  -3.530  1.00  0.00
ATOM   3256  H   TRP   210     -10.219   0.957  -2.525  1.00  0.00
ATOM   3257  CA  TRP   210      -9.917  -0.408  -4.097  1.00  0.00
ATOM   3258  HA  TRP   210      -9.149  -0.275  -4.859  1.00  0.00
ATOM   3259  CB  TRP   210      -9.381  -1.387  -3.019  1.00  0.00
ATOM   3260  HB2 TRP   210      -8.665  -0.749  -2.500  1.00  0.00
ATOM   3261  HB3 TRP   210     -10.127  -1.747  -2.310  1.00  0.00
ATOM   3262  CG  TRP   210      -8.634  -2.569  -3.481  1.00  0.00
ATOM   3263  CD1 TRP   210      -9.151  -3.871  -3.537  1.00  0.00
ATOM   3264  HD1 TRP   210     -10.211  -4.041  -3.348  1.00  0.00
ATOM   3265  NE1 TRP   210      -8.101  -4.716  -3.848  1.00  0.00
ATOM   3266  HE1 TRP   210      -8.218  -5.717  -3.785  1.00  0.00
ATOM   3267  CE2 TRP   210      -6.978  -4.095  -4.131  1.00  0.00
ATOM   3268  CZ2 TRP   210      -5.678  -4.496  -4.580  1.00  0.00
ATOM   3269  HZ2 TRP   210      -5.467  -5.555  -4.730  1.00  0.00
ATOM   3270  CH2 TRP   210      -4.795  -3.525  -4.789  1.00  0.00
ATOM   3271  HH2 TRP   210      -3.828  -3.831  -5.188  1.00  0.00
ATOM   3272  CZ3 TRP   210      -5.027  -2.162  -4.533  1.00  0.00
ATOM   3273  HZ3 TRP   210      -4.299  -1.374  -4.726  1.00  0.00
ATOM   3274  CE3 TRP   210      -6.240  -1.803  -4.010  1.00  0.00
ATOM   3275  HE3 TRP   210      -6.409  -0.727  -3.966  1.00  0.00
ATOM   3276  CD2 TRP   210      -7.248  -2.739  -3.791  1.00  0.00
ATOM   3277  C   TRP   210     -11.043  -1.027  -4.837  1.00  0.00
ATOM   3278  O   TRP   210     -10.974  -1.558  -5.927  1.00  0.00
ATOM   3279  N   VAL   211     -12.284  -0.920  -4.287  1.00  0.00
ATOM   3280  H   VAL   211     -12.309  -0.456  -3.390  1.00  0.00
ATOM   3281  CA  VAL   211     -13.490  -1.599  -4.749  1.00  0.00
ATOM   3282  HA  VAL   211     -13.187  -2.468  -5.333  1.00  0.00
ATOM   3283  CB  VAL   211     -14.346  -2.072  -3.578  1.00  0.00
ATOM   3284  HB  VAL   211     -14.559  -1.211  -2.944  1.00  0.00
ATOM   3285  CG1 VAL   211     -15.662  -2.701  -4.042  1.00  0.00
ATOM   3286 HG11 VAL   211     -15.450  -3.562  -4.676  1.00  0.00
ATOM   3287 HG12 VAL   211     -16.238  -3.023  -3.174  1.00  0.00
ATOM   3288 HG13 VAL   211     -16.237  -1.967  -4.607  1.00  0.00
ATOM   3289  CG2 VAL   211     -13.590  -3.155  -2.787  1.00  0.00
ATOM   3290 HG21 VAL   211     -12.655  -2.742  -2.407  1.00  0.00
ATOM   3291 HG22 VAL   211     -14.204  -3.491  -1.951  1.00  0.00
ATOM   3292 HG23 VAL   211     -13.375  -4.000  -3.441  1.00  0.00
ATOM   3293  C   VAL   211     -14.199  -0.841  -5.789  1.00  0.00
ATOM   3294  O   VAL   211     -14.782  -1.401  -6.715  1.00  0.00
ATOM   3295  N   SER   212     -14.097   0.513  -5.760  1.00  0.00
ATOM   3296  H   SER   212     -13.864   0.939  -4.874  1.00  0.00
ATOM   3297  CA  SER   212     -14.484   1.407  -6.898  1.00  0.00
ATOM   3298  HA  SER   212     -15.417   1.008  -7.296  1.00  0.00
ATOM   3299  CB  SER   212     -14.688   2.962  -6.578  1.00  0.00
ATOM   3300  HB2 SER   212     -13.712   3.435  -6.469  1.00  0.00
ATOM   3301  HB3 SER   212     -15.227   3.428  -7.402  1.00  0.00
ATOM   3302  OG  SER   212     -15.435   3.125  -5.366  1.00  0.00
ATOM   3303  HG  SER   212     -15.551   4.061  -5.185  1.00  0.00
ATOM   3304  C   SER   212     -13.619   1.285  -8.080  1.00  0.00
ATOM   3305  O   SER   212     -14.066   1.365  -9.189  1.00  0.00
ATOM   3306  N   PHE   213     -12.267   1.145  -7.867  1.00  0.00
ATOM   3307  H   PHE   213     -11.990   1.415  -6.934  1.00  0.00
ATOM   3308  CA  PHE   213     -11.233   0.983  -8.871  1.00  0.00
ATOM   3309  HA  PHE   213     -11.374   1.722  -9.660  1.00  0.00
ATOM   3310  CB  PHE   213      -9.797   1.179  -8.248  1.00  0.00
ATOM   3311  HB2 PHE   213      -9.290   1.948  -8.831  1.00  0.00
ATOM   3312  HB3 PHE   213      -9.943   1.534  -7.228  1.00  0.00
ATOM   3313  CG  PHE   213      -8.806  -0.051  -8.162  1.00  0.00
ATOM   3314  CD1 PHE   213      -7.899  -0.194  -7.116  1.00  0.00
ATOM   3315  HD1 PHE   213      -7.885   0.565  -6.334  1.00  0.00
ATOM   3316  CE1 PHE   213      -6.978  -1.330  -7.050  1.00  0.00
ATOM   3317  HE1 PHE   213      -6.233  -1.456  -6.265  1.00  0.00
ATOM   3318  CZ  PHE   213      -7.087  -2.250  -8.031  1.00  0.00
ATOM   3319  HZ  PHE   213      -6.420  -3.111  -7.997  1.00  0.00
ATOM   3320  CE2 PHE   213      -8.005  -2.128  -9.056  1.00  0.00
ATOM   3321  HE2 PHE   213      -8.046  -2.935  -9.787  1.00  0.00
ATOM   3322  CD2 PHE   213      -8.838  -1.058  -9.176  1.00  0.00
ATOM   3323  HD2 PHE   213      -9.509  -0.983 -10.031  1.00  0.00
ATOM   3324  C   PHE   213     -11.396  -0.184  -9.841  1.00  0.00
ATOM   3325  O   PHE   213     -11.123  -0.120 -11.008  1.00  0.00
ATOM   3326  N   VAL   214     -11.860  -1.302  -9.342  1.00  0.00
ATOM   3327  H   VAL   214     -11.829  -1.418  -8.339  1.00  0.00
ATOM   3328  CA  VAL   214     -12.020  -2.464 -10.152  1.00  0.00
ATOM   3329  HA  VAL   214     -11.080  -2.559 -10.696  1.00  0.00
ATOM   3330  CB  VAL   214     -12.198  -3.708  -9.253  1.00  0.00
ATOM   3331  HB  VAL   214     -13.073  -3.577  -8.616  1.00  0.00
ATOM   3332  CG1 VAL   214     -12.395  -4.978 -10.158  1.00  0.00
ATOM   3333 HG11 VAL   214     -11.520  -5.110 -10.795  1.00  0.00
ATOM   3334 HG12 VAL   214     -12.521  -5.858  -9.527  1.00  0.00
ATOM   3335 HG13 VAL   214     -13.280  -4.848 -10.780  1.00  0.00
ATOM   3336  CG2 VAL   214     -10.916  -3.893  -8.571  1.00  0.00
ATOM   3337 HG21 VAL   214     -10.688  -3.007  -7.979  1.00  0.00
ATOM   3338 HG22 VAL   214     -10.975  -4.762  -7.916  1.00  0.00
ATOM   3339 HG23 VAL   214     -10.130  -4.048  -9.310  1.00  0.00
ATOM   3340  C   VAL   214     -12.897  -2.321 -11.387  1.00  0.00
ATOM   3341  O   VAL   214     -12.431  -2.661 -12.493  1.00  0.00
ATOM   3342  N   PRO   215     -14.181  -1.890 -11.371  1.00  0.00
ATOM   3343  CD  PRO   215     -15.036  -1.935 -10.127  1.00  0.00
ATOM   3344  HD2 PRO   215     -15.013  -0.962  -9.636  1.00  0.00
ATOM   3345  HD3 PRO   215     -14.647  -2.693  -9.447  1.00  0.00
ATOM   3346  CG  PRO   215     -16.416  -2.288 -10.661  1.00  0.00
ATOM   3347  HG2 PRO   215     -17.197  -1.967  -9.972  1.00  0.00
ATOM   3348  HG3 PRO   215     -16.505  -3.360 -10.836  1.00  0.00
ATOM   3349  CB  PRO   215     -16.478  -1.533 -11.943  1.00  0.00
ATOM   3350  HB2 PRO   215     -16.501  -0.489 -11.630  1.00  0.00
ATOM   3351  HB3 PRO   215     -17.281  -1.715 -12.657  1.00  0.00
ATOM   3352  CA  PRO   215     -15.090  -1.863 -12.602  1.00  0.00
ATOM   3353  HA  PRO   215     -15.047  -2.810 -13.140  1.00  0.00
ATOM   3354  C   PRO   215     -14.577  -0.763 -13.486  1.00  0.00
ATOM   3355  O   PRO   215     -14.582  -0.894 -14.707  1.00  0.00
ATOM   3356  N   LEU   216     -14.172   0.413 -12.937  1.00  0.00
ATOM   3357  H   LEU   216     -14.281   0.610 -11.952  1.00  0.00
ATOM   3358  CA  LEU   216     -13.599   1.415 -13.764  1.00  0.00
ATOM   3359  HA  LEU   216     -14.282   1.777 -14.533  1.00  0.00
ATOM   3360  CB  LEU   216     -13.307   2.557 -12.794  1.00  0.00
ATOM   3361  HB2 LEU   216     -14.190   2.897 -12.254  1.00  0.00
ATOM   3362  HB3 LEU   216     -12.582   2.154 -12.087  1.00  0.00
ATOM   3363  CG  LEU   216     -12.675   3.753 -13.558  1.00  0.00
ATOM   3364  HG  LEU   216     -11.799   3.352 -14.067  1.00  0.00
ATOM   3365  CD1 LEU   216     -13.563   4.459 -14.562  1.00  0.00
ATOM   3366 HD11 LEU   216     -14.439   4.861 -14.053  1.00  0.00
ATOM   3367 HD12 LEU   216     -13.009   5.274 -15.028  1.00  0.00
ATOM   3368 HD13 LEU   216     -13.881   3.751 -15.328  1.00  0.00
ATOM   3369  CD2 LEU   216     -12.342   4.893 -12.592  1.00  0.00
ATOM   3370 HD21 LEU   216     -11.634   4.539 -11.842  1.00  0.00
ATOM   3371 HD22 LEU   216     -11.900   5.722 -13.146  1.00  0.00
ATOM   3372 HD23 LEU   216     -13.254   5.231 -12.100  1.00  0.00
ATOM   3373  C   LEU   216     -12.284   1.007 -14.546  1.00  0.00
ATOM   3374  O   LEU   216     -12.099   1.282 -15.729  1.00  0.00
ATOM   3375  N   LEU   217     -11.377   0.313 -13.885  1.00  0.00
ATOM   3376  H   LEU   217     -11.368   0.294 -12.875  1.00  0.00
ATOM   3377  CA  LEU   217     -10.221  -0.235 -14.601  1.00  0.00
ATOM   3378  HA  LEU   217      -9.652   0.529 -15.130  1.00  0.00
ATOM   3379  CB  LEU   217      -9.307  -0.849 -13.461  1.00  0.00
ATOM   3380  HB2 LEU   217      -9.173  -0.002 -12.788  1.00  0.00
ATOM   3381  HB3 LEU   217      -9.807  -1.659 -12.930  1.00  0.00
ATOM   3382  CG  LEU   217      -7.902  -1.344 -13.967  1.00  0.00
ATOM   3383  HG  LEU   217      -7.227  -1.355 -13.111  1.00  0.00
ATOM   3384  CD1 LEU   217      -7.950  -2.748 -14.601  1.00  0.00
ATOM   3385 HD11 LEU   217      -8.625  -2.738 -15.457  1.00  0.00
ATOM   3386 HD12 LEU   217      -6.951  -3.033 -14.930  1.00  0.00
ATOM   3387 HD13 LEU   217      -8.309  -3.468 -13.865  1.00  0.00
ATOM   3388  CD2 LEU   217      -7.234  -0.342 -14.922  1.00  0.00
ATOM   3389 HD21 LEU   217      -7.090   0.609 -14.409  1.00  0.00
ATOM   3390 HD22 LEU   217      -6.268  -0.732 -15.241  1.00  0.00
ATOM   3391 HD23 LEU   217      -7.870  -0.191 -15.794  1.00  0.00
ATOM   3392  C   LEU   217     -10.613  -1.087 -15.769  1.00  0.00
ATOM   3393  O   LEU   217      -9.829  -1.147 -16.744  1.00  0.00
ATOM   3394  N   ALA   218     -11.645  -1.910 -15.751  1.00  0.00
ATOM   3395  H   ALA   218     -12.147  -1.914 -14.875  1.00  0.00
ATOM   3396  CA  ALA   218     -12.043  -2.858 -16.776  1.00  0.00
ATOM   3397  HA  ALA   218     -11.195  -3.496 -17.025  1.00  0.00
ATOM   3398  CB  ALA   218     -13.108  -3.700 -16.163  1.00  0.00
ATOM   3399  HB1 ALA   218     -13.968  -3.077 -15.917  1.00  0.00
ATOM   3400  HB2 ALA   218     -13.411  -4.474 -16.868  1.00  0.00
ATOM   3401  HB3 ALA   218     -12.726  -4.166 -15.255  1.00  0.00
ATOM   3402  C   ALA   218     -12.452  -2.174 -18.109  1.00  0.00
ATOM   3403  O   ALA   218     -12.465  -2.680 -19.143  1.00  0.00
ATOM   3404  N   ASN   219     -12.872  -0.866 -17.937  1.00  0.00
ATOM   3405  H   ASN   219     -12.968  -0.524 -16.992  1.00  0.00
ATOM   3406  CA  ASN   219     -13.257  -0.022 -18.994  1.00  0.00
ATOM   3407  HA  ASN   219     -13.554  -0.654 -19.831  1.00  0.00
ATOM   3408  CB  ASN   219     -14.445   0.956 -18.654  1.00  0.00
ATOM   3409  HB2 ASN   219     -14.141   1.494 -17.756  1.00  0.00
ATOM   3410  HB3 ASN   219     -14.575   1.662 -19.474  1.00  0.00
ATOM   3411  CG  ASN   219     -15.784   0.270 -18.383  1.00  0.00
ATOM   3412  OD1 ASN   219     -16.033  -0.912 -18.513  1.00  0.00
ATOM   3413  ND2 ASN   219     -16.802   1.172 -17.985  1.00  0.00
ATOM   3414 HD21 ASN   219     -17.728   0.825 -17.780  1.00  0.00
ATOM   3415 HD22 ASN   219     -16.597   2.158 -17.908  1.00  0.00
ATOM   3416  C   ASN   219     -12.202   0.863 -19.637  1.00  0.00
ATOM   3417  O   ASN   219     -12.460   1.285 -20.748  1.00  0.00
ATOM   3418  N   VAL   220     -11.063   1.153 -19.022  1.00  0.00
ATOM   3419  H   VAL   220     -10.903   0.723 -18.122  1.00  0.00
ATOM   3420  CA  VAL   220     -10.153   2.211 -19.456  1.00  0.00
ATOM   3421  HA  VAL   220     -10.716   2.765 -20.207  1.00  0.00
ATOM   3422  CB  VAL   220      -9.714   3.204 -18.325  1.00  0.00
ATOM   3423  HB  VAL   220      -9.091   4.016 -18.700  1.00  0.00
ATOM   3424  CG1 VAL   220     -11.047   3.772 -17.825  1.00  0.00
ATOM   3425 HG11 VAL   220     -11.670   2.960 -17.450  1.00  0.00
ATOM   3426 HG12 VAL   220     -10.860   4.486 -17.023  1.00  0.00
ATOM   3427 HG13 VAL   220     -11.560   4.274 -18.646  1.00  0.00
ATOM   3428  CG2 VAL   220      -9.023   2.520 -17.125  1.00  0.00
ATOM   3429 HG21 VAL   220      -8.126   2.004 -17.467  1.00  0.00
ATOM   3430 HG22 VAL   220      -8.749   3.272 -16.385  1.00  0.00
ATOM   3431 HG23 VAL   220      -9.706   1.800 -16.674  1.00  0.00
ATOM   3432  C   VAL   220      -8.972   1.809 -20.247  1.00  0.00
ATOM   3433  O   VAL   220      -8.219   0.962 -19.812  1.00  0.00
ATOM   3434  N   GLN   221      -8.810   2.380 -21.464  1.00  0.00
ATOM   3435  H   GLN   221      -9.313   3.213 -21.736  1.00  0.00
ATOM   3436  CA  GLN   221      -8.036   1.699 -22.458  1.00  0.00
ATOM   3437  HA  GLN   221      -7.170   1.258 -21.964  1.00  0.00
ATOM   3438  CB  GLN   221      -8.806   0.574 -23.209  1.00  0.00
ATOM   3439  HB2 GLN   221      -9.753   1.007 -23.533  1.00  0.00
ATOM   3440  HB3 GLN   221      -8.207   0.316 -24.083  1.00  0.00
ATOM   3441  CG  GLN   221      -9.071  -0.660 -22.404  1.00  0.00
ATOM   3442  HG2 GLN   221      -8.202  -1.172 -21.990  1.00  0.00
ATOM   3443  HG3 GLN   221      -9.680  -0.262 -21.592  1.00  0.00
ATOM   3444  CD  GLN   221      -9.907  -1.674 -23.191  1.00  0.00
ATOM   3445  OE1 GLN   221     -11.094  -1.903 -22.890  1.00  0.00
ATOM   3446  NE2 GLN   221      -9.371  -2.160 -24.340  1.00  0.00
ATOM   3447 HE21 GLN   221      -9.888  -2.831 -24.891  1.00  0.00
ATOM   3448 HE22 GLN   221      -8.458  -1.849 -24.639  1.00  0.00
ATOM   3449  C   GLN   221      -7.341   2.596 -23.484  1.00  0.00
ATOM   3450  O   GLN   221      -6.190   2.435 -23.916  1.00  0.00
ATOM   3451  N   VAL   222      -7.973   3.722 -23.643  1.00  0.00
ATOM   3452  H   VAL   222      -8.968   3.662 -23.479  1.00  0.00
ATOM   3453  CA  VAL   222      -7.458   4.890 -24.347  1.00  0.00
ATOM   3454  HA  VAL   222      -6.548   4.712 -24.919  1.00  0.00
ATOM   3455  CB  VAL   222      -8.565   5.440 -25.321  1.00  0.00
ATOM   3456  HB  VAL   222      -8.168   6.224 -25.966  1.00  0.00
ATOM   3457  CG1 VAL   222      -9.020   4.212 -26.205  1.00  0.00
ATOM   3458 HG11 VAL   222      -9.418   3.428 -25.561  1.00  0.00
ATOM   3459 HG12 VAL   222      -9.792   4.533 -26.905  1.00  0.00
ATOM   3460 HG13 VAL   222      -8.165   3.827 -26.760  1.00  0.00
ATOM   3461  CG2 VAL   222      -9.720   6.134 -24.587  1.00  0.00
ATOM   3462 HG21 VAL   222      -9.333   6.978 -24.016  1.00  0.00
ATOM   3463 HG22 VAL   222     -10.450   6.491 -25.313  1.00  0.00
ATOM   3464 HG23 VAL   222     -10.198   5.426 -23.910  1.00  0.00
ATOM   3465  C   VAL   222      -6.678   5.830 -23.464  1.00  0.00
ATOM   3466  O   VAL   222      -5.845   5.295 -22.719  1.00  0.00
ATOM   3467  N   VAL   223      -6.813   7.143 -23.526  1.00  0.00
ATOM   3468  H   VAL   223      -7.530   7.461 -24.162  1.00  0.00
ATOM   3469  CA  VAL   223      -5.973   8.140 -22.879  1.00  0.00
ATOM   3470  HA  VAL   223      -4.893   8.025 -22.969  1.00  0.00
ATOM   3471  CB  VAL   223      -6.365   9.548 -23.393  1.00  0.00
ATOM   3472  HB  VAL   223      -6.154   9.653 -24.457  1.00  0.00
ATOM   3473  CG1 VAL   223      -7.924   9.680 -23.149  1.00  0.00
ATOM   3474 HG11 VAL   223      -8.136   9.575 -22.085  1.00  0.00
ATOM   3475 HG12 VAL   223      -8.265  10.657 -23.492  1.00  0.00
ATOM   3476 HG13 VAL   223      -8.446   8.899 -23.701  1.00  0.00
ATOM   3477  CG2 VAL   223      -5.542  10.742 -22.879  1.00  0.00
ATOM   3478 HG21 VAL   223      -4.497  10.612 -23.160  1.00  0.00
ATOM   3479 HG22 VAL   223      -5.924  11.663 -23.319  1.00  0.00
ATOM   3480 HG23 VAL   223      -5.621  10.798 -21.793  1.00  0.00
ATOM   3481  C   VAL   223      -5.992   8.053 -21.300  1.00  0.00
ATOM   3482  O   VAL   223      -5.058   8.443 -20.610  1.00  0.00
ATOM   3483  N   LEU   224      -7.047   7.499 -20.663  1.00  0.00
ATOM   3484  H   LEU   224      -7.788   7.114 -21.231  1.00  0.00
ATOM   3485  CA  LEU   224      -7.156   7.381 -19.197  1.00  0.00
ATOM   3486  HA  LEU   224      -6.710   8.248 -18.710  1.00  0.00
ATOM   3487  CB  LEU   224      -8.667   7.309 -18.802  1.00  0.00
ATOM   3488  HB2 LEU   224      -8.954   6.376 -19.288  1.00  0.00
ATOM   3489  HB3 LEU   224      -8.766   7.201 -17.722  1.00  0.00
ATOM   3490  CG  LEU   224      -9.567   8.423 -19.281  1.00  0.00
ATOM   3491  HG  LEU   224      -9.565   8.479 -20.370  1.00  0.00
ATOM   3492  CD1 LEU   224     -11.061   8.081 -18.762  1.00  0.00
ATOM   3493 HD11 LEU   224     -11.064   8.025 -17.673  1.00  0.00
ATOM   3494 HD12 LEU   224     -11.747   8.863 -19.087  1.00  0.00
ATOM   3495 HD13 LEU   224     -11.380   7.124 -19.175  1.00  0.00
ATOM   3496  CD2 LEU   224      -9.230   9.869 -18.972  1.00  0.00
ATOM   3497 HD21 LEU   224      -8.260  10.117 -19.403  1.00  0.00
ATOM   3498 HD22 LEU   224      -9.993  10.520 -19.399  1.00  0.00
ATOM   3499 HD23 LEU   224      -9.194  10.011 -17.892  1.00  0.00
ATOM   3500  C   LEU   224      -6.495   6.084 -18.717  1.00  0.00
ATOM   3501  O   LEU   224      -6.519   5.940 -17.548  1.00  0.00
ATOM   3502  N   ARG   225      -5.978   5.125 -19.595  1.00  0.00
ATOM   3503  H   ARG   225      -6.190   5.106 -20.582  1.00  0.00
ATOM   3504  CA  ARG   225      -5.403   3.930 -18.988  1.00  0.00
ATOM   3505  HA  ARG   225      -6.074   3.576 -18.205  1.00  0.00
ATOM   3506  CB  ARG   225      -5.191   2.780 -20.019  1.00  0.00
ATOM   3507  HB2 ARG   225      -6.136   2.591 -20.528  1.00  0.00
ATOM   3508  HB3 ARG   225      -4.445   3.099 -20.747  1.00  0.00
ATOM   3509  CG  ARG   225      -4.718   1.502 -19.333  1.00  0.00
ATOM   3510  HG2 ARG   225      -3.678   1.637 -19.037  1.00  0.00
ATOM   3511  HG3 ARG   225      -5.330   1.344 -18.445  1.00  0.00
ATOM   3512  CD  ARG   225      -4.833   0.271 -20.265  1.00  0.00
ATOM   3513  HD2 ARG   225      -4.422  -0.596 -19.748  1.00  0.00
ATOM   3514  HD3 ARG   225      -5.887   0.098 -20.484  1.00  0.00
ATOM   3515  NE  ARG   225      -4.119   0.447 -21.520  1.00  0.00
ATOM   3516  HE  ARG   225      -3.689   1.341 -21.708  1.00  0.00
ATOM   3517  CZ  ARG   225      -3.822  -0.549 -22.280  1.00  0.00
ATOM   3518  NH1 ARG   225      -4.342  -1.760 -22.166  1.00  0.00
ATOM   3519 HH11 ARG   225      -5.022  -1.948 -21.443  1.00  0.00
ATOM   3520 HH12 ARG   225      -4.057  -2.491 -22.803  1.00  0.00
ATOM   3521  NH2 ARG   225      -3.129  -0.372 -23.413  1.00  0.00
ATOM   3522 HH21 ARG   225      -2.832   0.556 -23.680  1.00  0.00
ATOM   3523 HH22 ARG   225      -2.907  -1.167 -23.995  1.00  0.00
ATOM   3524  C   ARG   225      -4.195   4.256 -18.008  1.00  0.00
ATOM   3525  O   ARG   225      -4.207   3.755 -16.855  1.00  0.00
ATOM   3526  N   PRO   226      -3.240   5.150 -18.342  1.00  0.00
ATOM   3527  CD  PRO   226      -2.834   5.385 -19.764  1.00  0.00
ATOM   3528  HD2 PRO   226      -3.388   6.229 -20.176  1.00  0.00
ATOM   3529  HD3 PRO   226      -3.033   4.495 -20.361  1.00  0.00
ATOM   3530  CG  PRO   226      -1.347   5.672 -19.629  1.00  0.00
ATOM   3531  HG2 PRO   226      -1.040   6.363 -20.414  1.00  0.00
ATOM   3532  HG3 PRO   226      -0.789   4.741 -19.726  1.00  0.00
ATOM   3533  CB  PRO   226      -1.150   6.287 -18.231  1.00  0.00
ATOM   3534  HB2 PRO   226      -1.422   7.342 -18.249  1.00  0.00
ATOM   3535  HB3 PRO   226      -0.156   6.176 -17.798  1.00  0.00
ATOM   3536  CA  PRO   226      -2.187   5.487 -17.390  1.00  0.00
ATOM   3537  HA  PRO   226      -1.772   4.562 -16.988  1.00  0.00
ATOM   3538  C   PRO   226      -2.751   6.378 -16.196  1.00  0.00
ATOM   3539  O   PRO   226      -2.310   6.187 -15.034  1.00  0.00
ATOM   3540  N   ALA   227      -3.648   7.352 -16.531  1.00  0.00
ATOM   3541  H   ALA   227      -3.951   7.427 -17.492  1.00  0.00
ATOM   3542  CA  ALA   227      -4.204   8.262 -15.569  1.00  0.00
ATOM   3543  HA  ALA   227      -3.414   8.838 -15.088  1.00  0.00
ATOM   3544  CB  ALA   227      -5.179   9.234 -16.239  1.00  0.00
ATOM   3545  HB1 ALA   227      -5.981   8.672 -16.718  1.00  0.00
ATOM   3546  HB2 ALA   227      -5.601   9.901 -15.488  1.00  0.00
ATOM   3547  HB3 ALA   227      -4.649   9.821 -16.989  1.00  0.00
ATOM   3548  C   ALA   227      -5.005   7.490 -14.477  1.00  0.00
ATOM   3549  O   ALA   227      -4.820   7.805 -13.354  1.00  0.00
ATOM   3550  N   VAL   228      -5.815   6.522 -14.705  1.00  0.00
ATOM   3551  H   VAL   228      -6.080   6.368 -15.667  1.00  0.00
ATOM   3552  CA  VAL   228      -6.566   5.828 -13.659  1.00  0.00
ATOM   3553  HA  VAL   228      -6.900   6.538 -12.902  1.00  0.00
ATOM   3554  CB  VAL   228      -7.824   5.115 -14.267  1.00  0.00
ATOM   3555  HB  VAL   228      -7.560   4.607 -15.194  1.00  0.00
ATOM   3556  CG1 VAL   228      -8.315   4.098 -13.256  1.00  0.00
ATOM   3557 HG11 VAL   228      -8.580   4.606 -12.329  1.00  0.00
ATOM   3558 HG12 VAL   228      -9.191   3.585 -13.652  1.00  0.00
ATOM   3559 HG13 VAL   228      -7.527   3.371 -13.059  1.00  0.00
ATOM   3560  CG2 VAL   228      -8.971   6.087 -14.592  1.00  0.00
ATOM   3561 HG21 VAL   228      -8.628   6.825 -15.317  1.00  0.00
ATOM   3562 HG22 VAL   228      -9.811   5.532 -15.009  1.00  0.00
ATOM   3563 HG23 VAL   228      -9.288   6.594 -13.680  1.00  0.00
ATOM   3564  C   VAL   228      -5.594   5.011 -12.780  1.00  0.00
ATOM   3565  O   VAL   228      -5.814   4.934 -11.557  1.00  0.00
ATOM   3566  N   GLN   229      -4.537   4.289 -13.325  1.00  0.00
ATOM   3567  H   GLN   229      -4.471   4.296 -14.333  1.00  0.00
ATOM   3568  CA  GLN   229      -3.628   3.432 -12.581  1.00  0.00
ATOM   3569  HA  GLN   229      -4.209   2.738 -11.974  1.00  0.00
ATOM   3570  CB  GLN   229      -2.709   2.619 -13.515  1.00  0.00
ATOM   3571  HB2 GLN   229      -2.296   3.327 -14.234  1.00  0.00
ATOM   3572  HB3 GLN   229      -1.906   2.226 -12.891  1.00  0.00
ATOM   3573  CG  GLN   229      -3.385   1.465 -14.265  1.00  0.00
ATOM   3574  HG2 GLN   229      -3.299   0.559 -13.665  1.00  0.00
ATOM   3575  HG3 GLN   229      -4.438   1.706 -14.409  1.00  0.00
ATOM   3576  CD  GLN   229      -2.733   1.201 -15.670  1.00  0.00
ATOM   3577  OE1 GLN   229      -1.957   2.057 -16.111  1.00  0.00
ATOM   3578  NE2 GLN   229      -2.995   0.106 -16.373  1.00  0.00
ATOM   3579 HE21 GLN   229      -2.557  -0.030 -17.273  1.00  0.00
ATOM   3580 HE22 GLN   229      -3.631  -0.587 -16.005  1.00  0.00
ATOM   3581  C   GLN   229      -2.879   4.261 -11.563  1.00  0.00
ATOM   3582  O   GLN   229      -2.607   3.879 -10.404  1.00  0.00
ATOM   3583  N   MET   230      -2.590   5.464 -11.939  1.00  0.00
ATOM   3584  H   MET   230      -2.980   5.757 -12.823  1.00  0.00
ATOM   3585  CA  MET   230      -1.848   6.442 -11.153  1.00  0.00
ATOM   3586  HA  MET   230      -0.882   6.055 -10.830  1.00  0.00
ATOM   3587  CB  MET   230      -1.606   7.667 -12.097  1.00  0.00
ATOM   3588  HB2 MET   230      -2.507   7.855 -12.680  1.00  0.00
ATOM   3589  HB3 MET   230      -1.374   8.545 -11.494  1.00  0.00
ATOM   3590  CG  MET   230      -0.401   7.365 -13.073  1.00  0.00
ATOM   3591  HG2 MET   230       0.500   7.099 -12.521  1.00  0.00
ATOM   3592  HG3 MET   230      -0.647   6.566 -13.773  1.00  0.00
ATOM   3593  SD  MET   230      -0.107   8.877 -13.986  1.00  0.00
ATOM   3594  CE  MET   230       0.910   9.745 -12.729  1.00  0.00
ATOM   3595  HE1 MET   230       1.804   9.158 -12.516  1.00  0.00
ATOM   3596  HE2 MET   230       1.201  10.724 -13.109  1.00  0.00
ATOM   3597  HE3 MET   230       0.330   9.869 -11.814  1.00  0.00
ATOM   3598  C   MET   230      -2.612   7.003  -9.987  1.00  0.00
ATOM   3599  O   MET   230      -2.110   7.270  -8.908  1.00  0.00
ATOM   3600  N   GLY   231      -3.845   7.211 -10.262  1.00  0.00
ATOM   3601  H   GLY   231      -4.212   6.895 -11.148  1.00  0.00
ATOM   3602  CA  GLY   231      -4.734   7.879  -9.358  1.00  0.00
ATOM   3603  HA2 GLY   231      -4.192   8.742  -8.972  1.00  0.00
ATOM   3604  HA3 GLY   231      -5.582   8.219  -9.952  1.00  0.00
ATOM   3605  C   GLY   231      -5.239   7.069  -8.209  1.00  0.00
ATOM   3606  O   GLY   231      -5.603   7.565  -7.165  1.00  0.00
ATOM   3607  N   ALA   232      -5.489   5.768  -8.457  1.00  0.00
ATOM   3608  H   ALA   232      -5.304   5.397  -9.378  1.00  0.00
ATOM   3609  CA  ALA   232      -5.980   4.855  -7.428  1.00  0.00
ATOM   3610  HA  ALA   232      -6.852   5.294  -6.944  1.00  0.00
ATOM   3611  CB  ALA   232      -6.407   3.564  -8.124  1.00  0.00
ATOM   3612  HB1 ALA   232      -5.543   3.108  -8.606  1.00  0.00
ATOM   3613  HB2 ALA   232      -6.819   2.873  -7.388  1.00  0.00
ATOM   3614  HB3 ALA   232      -7.165   3.789  -8.875  1.00  0.00
ATOM   3615  C   ALA   232      -4.954   4.435  -6.360  1.00  0.00
ATOM   3616  O   ALA   232      -5.187   4.456  -5.117  1.00  0.00
ATOM   3617  N   LEU   233      -3.713   4.168  -6.717  1.00  0.00
ATOM   3618  H   LEU   233      -3.431   4.124  -7.686  1.00  0.00
ATOM   3619  CA  LEU   233      -2.715   3.921  -5.700  1.00  0.00
ATOM   3620  HA  LEU   233      -3.006   3.097  -5.049  1.00  0.00
ATOM   3621  CB  LEU   233      -1.419   3.541  -6.421  1.00  0.00
ATOM   3622  HB2 LEU   233      -1.171   4.449  -6.971  1.00  0.00
ATOM   3623  HB3 LEU   233      -0.640   3.338  -5.686  1.00  0.00
ATOM   3624  CG  LEU   233      -1.518   2.377  -7.386  1.00  0.00
ATOM   3625  HG  LEU   233      -2.094   2.698  -8.254  1.00  0.00
ATOM   3626  CD1 LEU   233      -0.172   1.912  -7.828  1.00  0.00
ATOM   3627 HD11 LEU   233       0.405   1.590  -6.961  1.00  0.00
ATOM   3628 HD12 LEU   233      -0.284   1.077  -8.519  1.00  0.00
ATOM   3629 HD13 LEU   233       0.349   2.729  -8.328  1.00  0.00
ATOM   3630  CD2 LEU   233      -2.349   1.266  -6.667  1.00  0.00
ATOM   3631 HD21 LEU   233      -3.339   1.652  -6.423  1.00  0.00
ATOM   3632 HD22 LEU   233      -2.448   0.403  -7.325  1.00  0.00
ATOM   3633 HD23 LEU   233      -1.840   0.967  -5.750  1.00  0.00
ATOM   3634  C   LEU   233      -2.452   5.066  -4.838  1.00  0.00
ATOM   3635  O   LEU   233      -2.356   4.964  -3.610  1.00  0.00
ATOM   3636  N   LEU   234      -2.371   6.242  -5.528  1.00  0.00
ATOM   3637  H   LEU   234      -2.370   6.179  -6.536  1.00  0.00
ATOM   3638  CA  LEU   234      -2.130   7.561  -4.908  1.00  0.00
ATOM   3639  HA  LEU   234      -1.292   7.533  -4.211  1.00  0.00
ATOM   3640  CB  LEU   234      -1.795   8.493  -6.015  1.00  0.00
ATOM   3641  HB2 LEU   234      -0.960   7.915  -6.410  1.00  0.00
ATOM   3642  HB3 LEU   234      -2.596   8.524  -6.754  1.00  0.00
ATOM   3643  CG  LEU   234      -1.327   9.923  -5.707  1.00  0.00
ATOM   3644  HG  LEU   234      -2.140  10.525  -5.301  1.00  0.00
ATOM   3645  CD1 LEU   234      -0.211   9.789  -4.651  1.00  0.00
ATOM   3646 HD11 LEU   234       0.603   9.188  -5.056  1.00  0.00
ATOM   3647 HD12 LEU   234       0.164  10.779  -4.390  1.00  0.00
ATOM   3648 HD13 LEU   234      -0.610   9.306  -3.759  1.00  0.00
ATOM   3649  CD2 LEU   234      -0.966  10.888  -6.857  1.00  0.00
ATOM   3650 HD21 LEU   234      -1.836  11.031  -7.498  1.00  0.00
ATOM   3651 HD22 LEU   234      -0.659  11.848  -6.443  1.00  0.00
ATOM   3652 HD23 LEU   234      -0.149  10.467  -7.442  1.00  0.00
ATOM   3653  C   LEU   234      -3.244   8.053  -3.993  1.00  0.00
ATOM   3654  O   LEU   234      -2.984   8.533  -2.909  1.00  0.00
ATOM   3655  N   LEU   235      -4.515   7.912  -4.430  1.00  0.00
ATOM   3656  H   LEU   235      -4.702   7.710  -5.402  1.00  0.00
ATOM   3657  CA  LEU   235      -5.662   8.184  -3.538  1.00  0.00
ATOM   3658  HA  LEU   235      -5.523   9.163  -3.080  1.00  0.00
ATOM   3659  CB  LEU   235      -7.046   8.175  -4.299  1.00  0.00
ATOM   3660  HB2 LEU   235      -6.932   8.922  -5.085  1.00  0.00
ATOM   3661  HB3 LEU   235      -7.131   7.186  -4.749  1.00  0.00
ATOM   3662  CG  LEU   235      -8.306   8.476  -3.489  1.00  0.00
ATOM   3663  HG  LEU   235      -8.386   7.734  -2.695  1.00  0.00
ATOM   3664  CD1 LEU   235      -8.269   9.946  -2.846  1.00  0.00
ATOM   3665 HD11 LEU   235      -8.189  10.689  -3.640  1.00  0.00
ATOM   3666 HD12 LEU   235      -9.184  10.118  -2.279  1.00  0.00
ATOM   3667 HD13 LEU   235      -7.409  10.031  -2.182  1.00  0.00
ATOM   3668  CD2 LEU   235      -9.586   8.396  -4.277  1.00  0.00
ATOM   3669 HD21 LEU   235      -9.702   7.391  -4.682  1.00  0.00
ATOM   3670 HD22 LEU   235     -10.429   8.624  -3.625  1.00  0.00
ATOM   3671 HD23 LEU   235      -9.555   9.116  -5.095  1.00  0.00
ATOM   3672  C   LEU   235      -5.699   7.245  -2.335  1.00  0.00
ATOM   3673  O   LEU   235      -5.992   7.705  -1.185  1.00  0.00
ATOM   3674  N   CYS   236      -5.270   5.966  -2.498  1.00  0.00
ATOM   3675  H   CYS   236      -5.148   5.543  -3.407  1.00  0.00
ATOM   3676  CA  CYS   236      -5.073   5.118  -1.295  1.00  0.00
ATOM   3677  HA  CYS   236      -5.971   5.166  -0.679  1.00  0.00
ATOM   3678  CB  CYS   236      -4.804   3.657  -1.653  1.00  0.00
ATOM   3679  HB2 CYS   236      -4.017   3.581  -2.403  1.00  0.00
ATOM   3680  HB3 CYS   236      -4.518   3.088  -0.768  1.00  0.00
ATOM   3681  SG  CYS   236      -6.253   2.807  -2.353  1.00  0.00
ATOM   3682  HG  CYS   236      -5.655   1.631  -2.524  1.00  0.00
ATOM   3683  C   CYS   236      -3.996   5.583  -0.357  1.00  0.00
ATOM   3684  O   CYS   236      -4.236   5.666   0.835  1.00  0.00
ATOM   3685  N   VAL   237      -2.822   5.972  -0.881  1.00  0.00
ATOM   3686  H   VAL   237      -2.635   5.766  -1.852  1.00  0.00
ATOM   3687  CA  VAL   237      -1.771   6.532  -0.093  1.00  0.00
ATOM   3688  HA  VAL   237      -1.481   5.887   0.737  1.00  0.00
ATOM   3689  CB  VAL   237      -0.552   6.683  -1.057  1.00  0.00
ATOM   3690  HB  VAL   237      -0.935   7.105  -1.986  1.00  0.00
ATOM   3691  CG1 VAL   237       0.568   7.556  -0.531  1.00  0.00
ATOM   3692 HG11 VAL   237       0.952   7.134   0.398  1.00  0.00
ATOM   3693 HG12 VAL   237       1.370   7.602  -1.268  1.00  0.00
ATOM   3694 HG13 VAL   237       0.189   8.561  -0.344  1.00  0.00
ATOM   3695  CG2 VAL   237      -0.004   5.253  -1.298  1.00  0.00
ATOM   3696 HG21 VAL   237      -0.782   4.636  -1.747  1.00  0.00
ATOM   3697 HG22 VAL   237       0.854   5.300  -1.969  1.00  0.00
ATOM   3698 HG23 VAL   237       0.302   4.816  -0.348  1.00  0.00
ATOM   3699  C   VAL   237      -2.166   7.814   0.650  1.00  0.00
ATOM   3700  O   VAL   237      -1.953   7.825   1.896  1.00  0.00
ATOM   3701  N   LEU   238      -2.737   8.882   0.005  1.00  0.00
ATOM   3702  H   LEU   238      -2.806   8.907  -1.002  1.00  0.00
ATOM   3703  CA  LEU   238      -3.188  10.003   0.735  1.00  0.00
ATOM   3704  HA  LEU   238      -2.344  10.439   1.270  1.00  0.00
ATOM   3705  CB  LEU   238      -3.807  11.085  -0.177  1.00  0.00
ATOM   3706  HB2 LEU   238      -4.537  10.583  -0.812  1.00  0.00
ATOM   3707  HB3 LEU   238      -4.309  11.845   0.421  1.00  0.00
ATOM   3708  CG  LEU   238      -2.704  11.770  -1.082  1.00  0.00
ATOM   3709  HG  LEU   238      -1.900  11.049  -1.228  1.00  0.00
ATOM   3710  CD1 LEU   238      -3.245  12.219  -2.450  1.00  0.00
ATOM   3711 HD11 LEU   238      -4.049  12.941  -2.304  1.00  0.00
ATOM   3712 HD12 LEU   238      -2.442  12.681  -3.025  1.00  0.00
ATOM   3713 HD13 LEU   238      -3.628  11.354  -2.992  1.00  0.00
ATOM   3714  CD2 LEU   238      -2.120  12.977  -0.337  1.00  0.00
ATOM   3715 HD21 LEU   238      -1.671  12.644   0.599  1.00  0.00
ATOM   3716 HD22 LEU   238      -1.359  13.453  -0.956  1.00  0.00
ATOM   3717 HD23 LEU   238      -2.914  13.692  -0.124  1.00  0.00
ATOM   3718  C   LEU   238      -4.202   9.559   1.788  1.00  0.00
ATOM   3719  O   LEU   238      -4.097  10.082   2.864  1.00  0.00
ATOM   3720  N   GLY   239      -5.227   8.764   1.524  1.00  0.00
ATOM   3721  H   GLY   239      -5.307   8.513   0.549  1.00  0.00
ATOM   3722  CA  GLY   239      -6.223   8.228   2.467  1.00  0.00
ATOM   3723  HA2 GLY   239      -6.875   9.040   2.790  1.00  0.00
ATOM   3724  HA3 GLY   239      -6.816   7.467   1.959  1.00  0.00
ATOM   3725  C   GLY   239      -5.574   7.617   3.669  1.00  0.00
ATOM   3726  O   GLY   239      -5.965   7.926   4.779  1.00  0.00
ATOM   3727  N   ILE   240      -4.609   6.687   3.507  1.00  0.00
ATOM   3728  H   ILE   240      -4.416   6.288   2.599  1.00  0.00
ATOM   3729  CA  ILE   240      -3.928   6.128   4.665  1.00  0.00
ATOM   3730  HA  ILE   240      -4.738   6.024   5.387  1.00  0.00
ATOM   3731  CB  ILE   240      -3.251   4.746   4.444  1.00  0.00
ATOM   3732  HB  ILE   240      -2.896   4.297   5.372  1.00  0.00
ATOM   3733  CG2 ILE   240      -4.413   3.884   3.861  1.00  0.00
ATOM   3734 HG21 ILE   240      -4.768   4.332   2.933  1.00  0.00
ATOM   3735 HG22 ILE   240      -4.053   2.875   3.662  1.00  0.00
ATOM   3736 HG23 ILE   240      -5.231   3.842   4.580  1.00  0.00
ATOM   3737  CG1 ILE   240      -2.133   4.705   3.400  1.00  0.00
ATOM   3738 HG12 ILE   240      -2.308   3.780   2.851  1.00  0.00
ATOM   3739 HG13 ILE   240      -2.336   5.557   2.751  1.00  0.00
ATOM   3740  CD1 ILE   240      -0.678   4.754   3.863  1.00  0.00
ATOM   3741 HD11 ILE   240      -0.474   3.902   4.512  1.00  0.00
ATOM   3742 HD12 ILE   240      -0.019   4.716   2.996  1.00  0.00
ATOM   3743 HD13 ILE   240      -0.502   5.679   4.412  1.00  0.00
ATOM   3744  C   ILE   240      -2.902   6.992   5.360  1.00  0.00
ATOM   3745  O   ILE   240      -2.632   6.851   6.564  1.00  0.00
ATOM   3746  N   LEU   241      -2.225   7.864   4.597  1.00  0.00
ATOM   3747  H   LEU   241      -2.397   7.843   3.602  1.00  0.00
ATOM   3748  CA  LEU   241      -1.268   8.865   5.124  1.00  0.00
ATOM   3749  HA  LEU   241      -0.456   8.357   5.644  1.00  0.00
ATOM   3750  CB  LEU   241      -0.684   9.686   4.009  1.00  0.00
ATOM   3751  HB2 LEU   241      -0.120   8.947   3.440  1.00  0.00
ATOM   3752  HB3 LEU   241      -1.546  10.011   3.427  1.00  0.00
ATOM   3753  CG  LEU   241       0.226  10.910   4.315  1.00  0.00
ATOM   3754  HG  LEU   241      -0.044  11.355   5.273  1.00  0.00
ATOM   3755  CD1 LEU   241       1.681  10.403   4.376  1.00  0.00
ATOM   3756 HD11 LEU   241       1.952   9.958   3.419  1.00  0.00
ATOM   3757 HD12 LEU   241       2.349  11.238   4.590  1.00  0.00
ATOM   3758 HD13 LEU   241       1.773   9.655   5.163  1.00  0.00
ATOM   3759  CD2 LEU   241       0.077  11.959   3.275  1.00  0.00
ATOM   3760 HD21 LEU   241      -0.960  12.295   3.243  1.00  0.00
ATOM   3761 HD22 LEU   241       0.724  12.803   3.514  1.00  0.00
ATOM   3762 HD23 LEU   241       0.357  11.551   2.304  1.00  0.00
ATOM   3763  C   LEU   241      -2.010   9.849   6.100  1.00  0.00
ATOM   3764  O   LEU   241      -1.574  10.094   7.225  1.00  0.00
ATOM   3765  N   ALA   242      -3.179  10.292   5.666  1.00  0.00
ATOM   3766  H   ALA   242      -3.463  10.014   4.738  1.00  0.00
ATOM   3767  CA  ALA   242      -4.076  11.113   6.437  1.00  0.00
ATOM   3768  HA  ALA   242      -3.593  12.013   6.818  1.00  0.00
ATOM   3769  CB  ALA   242      -5.221  11.546   5.398  1.00  0.00
ATOM   3770  HB1 ALA   242      -5.720  10.656   5.014  1.00  0.00
ATOM   3771  HB2 ALA   242      -5.949  12.181   5.903  1.00  0.00
ATOM   3772  HB3 ALA   242      -4.772  12.096   4.570  1.00  0.00
ATOM   3773  C   ALA   242      -4.746  10.371   7.638  1.00  0.00
ATOM   3774  O   ALA   242      -4.927  11.026   8.715  1.00  0.00
ATOM   3775  N   ALA   243      -4.930   9.055   7.485  1.00  0.00
ATOM   3776  H   ALA   243      -4.835   8.695   6.546  1.00  0.00
ATOM   3777  CA  ALA   243      -5.420   8.193   8.483  1.00  0.00
ATOM   3778  HA  ALA   243      -6.365   8.668   8.748  1.00  0.00
ATOM   3779  CB  ALA   243      -5.701   6.858   7.947  1.00  0.00
ATOM   3780  HB1 ALA   243      -4.764   6.366   7.686  1.00  0.00
ATOM   3781  HB2 ALA   243      -6.224   6.267   8.699  1.00  0.00
ATOM   3782  HB3 ALA   243      -6.325   6.947   7.057  1.00  0.00
ATOM   3783  C   ALA   243      -4.563   8.142   9.799  1.00  0.00
ATOM   3784  O   ALA   243      -5.143   8.150  10.900  1.00  0.00
ATOM   3785  N   PHE   244      -3.241   7.969   9.745  1.00  0.00
ATOM   3786  H   PHE   244      -2.746   7.832   8.875  1.00  0.00
ATOM   3787  CA  PHE   244      -2.480   7.808  11.031  1.00  0.00
ATOM   3788  HA  PHE   244      -2.870   8.515  11.763  1.00  0.00
ATOM   3789  CB  PHE   244      -2.601   6.410  11.597  1.00  0.00
ATOM   3790  HB2 PHE   244      -1.775   6.410  12.308  1.00  0.00
ATOM   3791  HB3 PHE   244      -3.522   6.136  12.111  1.00  0.00
ATOM   3792  CG  PHE   244      -2.318   5.315  10.609  1.00  0.00
ATOM   3793  CD1 PHE   244      -3.368   4.547  10.056  1.00  0.00
ATOM   3794  HD1 PHE   244      -4.403   4.803  10.281  1.00  0.00
ATOM   3795  CE1 PHE   244      -3.077   3.445   9.209  1.00  0.00
ATOM   3796  HE1 PHE   244      -3.896   2.869   8.778  1.00  0.00
ATOM   3797  CZ  PHE   244      -1.758   3.098   8.927  1.00  0.00
ATOM   3798  HZ  PHE   244      -1.522   2.310   8.212  1.00  0.00
ATOM   3799  CE2 PHE   244      -0.750   3.767   9.566  1.00  0.00
ATOM   3800  HE2 PHE   244       0.279   3.435   9.431  1.00  0.00
ATOM   3801  CD2 PHE   244      -1.031   4.876  10.392  1.00  0.00
ATOM   3802  HD2 PHE   244      -0.217   5.412  10.880  1.00  0.00
ATOM   3803  C   PHE   244      -1.011   8.246  10.914  1.00  0.00
ATOM   3804  O   PHE   244      -0.466   8.490  11.969  1.00  0.00
ATOM   3805  N   HID   245      -0.466   8.285   9.715  1.00  0.00
ATOM   3806  H   HID   245      -0.877   7.828   8.913  1.00  0.00
ATOM   3807  CA  HID   245       0.814   8.837   9.581  1.00  0.00
ATOM   3808  HA  HID   245       1.473   8.442  10.354  1.00  0.00
ATOM   3809  CB  HID   245       1.394   8.487   8.226  1.00  0.00
ATOM   3810  HB2 HID   245       0.715   8.776   7.424  1.00  0.00
ATOM   3811  HB3 HID   245       2.311   9.071   8.153  1.00  0.00
ATOM   3812  CG  HID   245       1.779   7.039   7.969  1.00  0.00
ATOM   3813  ND1 HID   245       0.971   6.226   7.206  1.00  0.00
ATOM   3814  HD1 HID   245       0.137   6.532   6.726  1.00  0.00
ATOM   3815  CE1 HID   245       1.466   4.987   7.207  1.00  0.00
ATOM   3816  HE1 HID   245       0.950   4.216   6.635  1.00  0.00
ATOM   3817  NE2 HID   245       2.559   4.931   7.952  1.00  0.00
ATOM   3818  CD2 HID   245       2.759   6.200   8.355  1.00  0.00
ATOM   3819  HD2 HID   245       3.647   6.455   8.933  1.00  0.00
ATOM   3820  C   HID   245       1.044  10.322   9.848  1.00  0.00
ATOM   3821  O   HID   245       2.014  10.628  10.506  1.00  0.00
ATOM   3822  N   LEU   246       0.034  11.169   9.453  1.00  0.00
ATOM   3823  H   LEU   246      -0.590  10.819   8.740  1.00  0.00
ATOM   3824  CA  LEU   246      -0.091  12.539   9.851  1.00  0.00
ATOM   3825  HA  LEU   246       0.915  12.958   9.863  1.00  0.00
ATOM   3826  CB  LEU   246      -0.982  13.427   8.965  1.00  0.00
ATOM   3827  HB2 LEU   246      -1.976  13.016   9.144  1.00  0.00
ATOM   3828  HB3 LEU   246      -0.946  14.457   9.320  1.00  0.00
ATOM   3829  CG  LEU   246      -0.671  13.393   7.425  1.00  0.00
ATOM   3830  HG  LEU   246      -0.974  12.426   7.024  1.00  0.00
ATOM   3831  CD1 LEU   246      -1.433  14.511   6.695  1.00  0.00
ATOM   3832 HD11 LEU   246      -1.130  15.479   7.095  1.00  0.00
ATOM   3833 HD12 LEU   246      -1.205  14.471   5.630  1.00  0.00
ATOM   3834 HD13 LEU   246      -2.505  14.377   6.842  1.00  0.00
ATOM   3835  CD2 LEU   246       0.816  13.461   7.002  1.00  0.00
ATOM   3836 HD21 LEU   246       1.354  12.613   7.426  1.00  0.00
ATOM   3837 HD22 LEU   246       0.887  13.429   5.915  1.00  0.00
ATOM   3838 HD23 LEU   246       1.256  14.389   7.367  1.00  0.00
ATOM   3839  C   LEU   246      -0.511  12.821  11.365  1.00  0.00
ATOM   3840  O   LEU   246       0.071  13.699  11.925  1.00  0.00
ATOM   3841  N   PRO   247      -1.408  12.088  12.003  1.00  0.00
ATOM   3842  CD  PRO   247      -2.528  11.420  11.393  1.00  0.00
ATOM   3843  HD2 PRO   247      -2.122  10.506  10.958  1.00  0.00
ATOM   3844  HD3 PRO   247      -2.865  12.082  10.596  1.00  0.00
ATOM   3845  CG  PRO   247      -3.642  11.139  12.442  1.00  0.00
ATOM   3846  HG2 PRO   247      -4.049  10.129  12.387  1.00  0.00
ATOM   3847  HG3 PRO   247      -4.458  11.861  12.414  1.00  0.00
ATOM   3848  CB  PRO   247      -2.796  11.327  13.684  1.00  0.00
ATOM   3849  HB2 PRO   247      -2.413  10.367  14.030  1.00  0.00
ATOM   3850  HB3 PRO   247      -3.435  11.761  14.453  1.00  0.00
ATOM   3851  CA  PRO   247      -1.664  12.246  13.386  1.00  0.00
ATOM   3852  HA  PRO   247      -1.946  13.290  13.522  1.00  0.00
ATOM   3853  C   PRO   247      -0.502  11.899  14.341  1.00  0.00
ATOM   3854  O   PRO   247      -0.275  12.782  15.150  1.00  0.00
ATOM   3855  N   ARG   248       0.258  10.847  14.127  1.00  0.00
ATOM   3856  H   ARG   248      -0.119  10.120  13.536  1.00  0.00
ATOM   3857  CA  ARG   248       1.498  10.573  14.864  1.00  0.00
ATOM   3858  HA  ARG   248       1.315  10.692  15.932  1.00  0.00
ATOM   3859  CB  ARG   248       2.010   9.132  14.607  1.00  0.00
ATOM   3860  HB2 ARG   248       2.127   8.969  13.536  1.00  0.00
ATOM   3861  HB3 ARG   248       2.970   8.989  15.103  1.00  0.00
ATOM   3862  CG  ARG   248       0.989   8.130  15.169  1.00  0.00
ATOM   3863  HG2 ARG   248       1.236   7.920  16.210  1.00  0.00
ATOM   3864  HG3 ARG   248      -0.006   8.571  15.114  1.00  0.00
ATOM   3865  CD  ARG   248       1.015   6.812  14.357  1.00  0.00
ATOM   3866  HD2 ARG   248       0.928   7.013  13.289  1.00  0.00
ATOM   3867  HD3 ARG   248       1.934   6.258  14.548  1.00  0.00
ATOM   3868  NE  ARG   248      -0.122   5.992  14.774  1.00  0.00
ATOM   3869  HE  ARG   248      -0.595   6.216  15.638  1.00  0.00
ATOM   3870  CZ  ARG   248      -0.482   4.924  14.130  1.00  0.00
ATOM   3871  NH1 ARG   248       0.245   4.361  13.177  1.00  0.00
ATOM   3872 HH11 ARG   248       1.133   4.766  12.918  1.00  0.00
ATOM   3873 HH12 ARG   248      -0.092   3.529  12.714  1.00  0.00
ATOM   3874  NH2 ARG   248      -1.724   4.439  14.390  1.00  0.00
ATOM   3875 HH21 ARG   248      -2.317   4.910  15.059  1.00  0.00
ATOM   3876 HH22 ARG   248      -2.049   3.610  13.913  1.00  0.00
ATOM   3877  C   ARG   248       2.579  11.555  14.759  1.00  0.00
ATOM   3878  O   ARG   248       3.241  11.785  15.755  1.00  0.00
ATOM   3879  N   CYS   249       2.693  12.149  13.515  1.00  0.00
ATOM   3880  H   CYS   249       2.032  11.842  12.815  1.00  0.00
ATOM   3881  CA  CYS   249       3.714  13.106  13.125  1.00  0.00
ATOM   3882  HA  CYS   249       4.695  12.743  13.430  1.00  0.00
ATOM   3883  CB  CYS   249       3.716  13.304  11.596  1.00  0.00
ATOM   3884  HB2 CYS   249       3.949  12.357  11.110  1.00  0.00
ATOM   3885  HB3 CYS   249       2.731  13.644  11.275  1.00  0.00
ATOM   3886  SG  CYS   249       4.915  14.523  10.935  1.00  0.00
ATOM   3887  HG  CYS   249       4.579  14.369   9.657  1.00  0.00
ATOM   3888  C   CYS   249       3.546  14.459  13.837  1.00  0.00
ATOM   3889  O   CYS   249       4.420  14.939  14.510  1.00  0.00
ATOM   3890  N   TYR   250       2.302  15.012  13.798  1.00  0.00
ATOM   3891  H   TYR   250       1.811  14.800  12.941  1.00  0.00
ATOM   3892  CA  TYR   250       1.705  16.005  14.722  1.00  0.00
ATOM   3893  HA  TYR   250       2.070  17.015  14.533  1.00  0.00
ATOM   3894  CB  TYR   250       0.226  15.970  14.452  1.00  0.00
ATOM   3895  HB2 TYR   250       0.049  16.400  13.466  1.00  0.00
ATOM   3896  HB3 TYR   250       0.105  14.888  14.403  1.00  0.00
ATOM   3897  CG  TYR   250      -0.733  16.524  15.403  1.00  0.00
ATOM   3898  CD1 TYR   250      -0.739  17.881  15.771  1.00  0.00
ATOM   3899  HD1 TYR   250       0.138  18.471  15.506  1.00  0.00
ATOM   3900  CE1 TYR   250      -1.827  18.492  16.461  1.00  0.00
ATOM   3901  HE1 TYR   250      -1.750  19.548  16.719  1.00  0.00
ATOM   3902  CZ  TYR   250      -2.910  17.742  16.913  1.00  0.00
ATOM   3903  OH  TYR   250      -4.118  18.271  17.564  1.00  0.00
ATOM   3904  HH  TYR   250      -4.105  19.226  17.660  1.00  0.00
ATOM   3905  CE2 TYR   250      -2.897  16.355  16.605  1.00  0.00
ATOM   3906  HE2 TYR   250      -3.745  15.744  16.915  1.00  0.00
ATOM   3907  CD2 TYR   250      -1.823  15.768  15.916  1.00  0.00
ATOM   3908  HD2 TYR   250      -1.802  14.690  15.756  1.00  0.00
ATOM   3909  C   TYR   250       2.084  15.958  16.187  1.00  0.00
ATOM   3910  O   TYR   250       2.570  17.009  16.762  1.00  0.00
ATOM   3911  N   LEU   251       1.852  14.826  16.908  1.00  0.00
ATOM   3912  H   LEU   251       1.426  14.052  16.419  1.00  0.00
ATOM   3913  CA  LEU   251       2.191  14.652  18.309  1.00  0.00
ATOM   3914  HA  LEU   251       1.688  15.406  18.915  1.00  0.00
ATOM   3915  CB  LEU   251       1.751  13.297  18.769  1.00  0.00
ATOM   3916  HB2 LEU   251       2.258  12.594  18.107  1.00  0.00
ATOM   3917  HB3 LEU   251       2.054  13.108  19.799  1.00  0.00
ATOM   3918  CG  LEU   251       0.199  13.112  18.638  1.00  0.00
ATOM   3919  HG  LEU   251      -0.165  13.533  17.701  1.00  0.00
ATOM   3920  CD1 LEU   251      -0.077  11.537  18.658  1.00  0.00
ATOM   3921 HD11 LEU   251       0.286  11.116  19.595  1.00  0.00
ATOM   3922 HD12 LEU   251      -1.148  11.354  18.569  1.00  0.00
ATOM   3923 HD13 LEU   251       0.442  11.066  17.823  1.00  0.00
ATOM   3924  CD2 LEU   251      -0.563  13.878  19.750  1.00  0.00
ATOM   3925 HD21 LEU   251      -0.337  14.942  19.680  1.00  0.00
ATOM   3926 HD22 LEU   251      -1.635  13.726  19.627  1.00  0.00
ATOM   3927 HD23 LEU   251      -0.254  13.505  20.726  1.00  0.00
ATOM   3928  C   LEU   251       3.715  14.746  18.555  1.00  0.00
ATOM   3929  O   LEU   251       4.165  15.377  19.531  1.00  0.00
ATOM   3930  N   LEU   252       4.595  14.218  17.700  1.00  0.00
ATOM   3931  H   LEU   252       4.260  13.650  16.935  1.00  0.00
ATOM   3932  CA  LEU   252       5.985  14.377  17.855  1.00  0.00
ATOM   3933  HA  LEU   252       6.288  14.062  18.854  1.00  0.00
ATOM   3934  CB  LEU   252       6.736  13.513  16.816  1.00  0.00
ATOM   3935  HB2 LEU   252       6.140  13.683  15.919  1.00  0.00
ATOM   3936  HB3 LEU   252       7.744  13.898  16.660  1.00  0.00
ATOM   3937  CG  LEU   252       6.803  12.010  17.107  1.00  0.00
ATOM   3938  HG  LEU   252       5.804  11.691  17.405  1.00  0.00
ATOM   3939  CD1 LEU   252       7.275  11.165  15.900  1.00  0.00
ATOM   3940 HD11 LEU   252       8.274  11.483  15.602  1.00  0.00
ATOM   3941 HD12 LEU   252       7.298  10.112  16.180  1.00  0.00
ATOM   3942 HD13 LEU   252       6.586  11.304  15.067  1.00  0.00
ATOM   3943  CD2 LEU   252       7.640  11.618  18.321  1.00  0.00
ATOM   3944 HD21 LEU   252       7.228  12.088  19.214  1.00  0.00
ATOM   3945 HD22 LEU   252       7.623  10.535  18.440  1.00  0.00
ATOM   3946 HD23 LEU   252       8.668  11.951  18.177  1.00  0.00
ATOM   3947  C   LEU   252       6.469  15.868  17.730  1.00  0.00
ATOM   3948  O   LEU   252       7.233  16.381  18.481  1.00  0.00
ATOM   3949  N   MET   253       6.064  16.649  16.775  1.00  0.00
ATOM   3950  H   MET   253       5.293  16.369  16.186  1.00  0.00
ATOM   3951  CA  MET   253       6.763  17.886  16.456  1.00  0.00
ATOM   3952  HA  MET   253       7.793  17.831  16.808  1.00  0.00
ATOM   3953  CB  MET   253       6.775  18.113  14.956  1.00  0.00
ATOM   3954  HB2 MET   253       7.273  19.067  14.785  1.00  0.00
ATOM   3955  HB3 MET   253       7.369  17.310  14.520  1.00  0.00
ATOM   3956  CG  MET   253       5.323  18.137  14.271  1.00  0.00
ATOM   3957  HG2 MET   253       5.531  17.896  13.229  1.00  0.00
ATOM   3958  HG3 MET   253       4.808  17.299  14.741  1.00  0.00
ATOM   3959  SD  MET   253       4.277  19.584  14.341  1.00  0.00
ATOM   3960  CE  MET   253       3.319  19.447  12.805  1.00  0.00
ATOM   3961  HE1 MET   253       2.754  18.515  12.811  1.00  0.00
ATOM   3962  HE2 MET   253       2.630  20.289  12.729  1.00  0.00
ATOM   3963  HE3 MET   253       3.997  19.455  11.951  1.00  0.00
ATOM   3964  C   MET   253       6.150  19.126  17.227  1.00  0.00
ATOM   3965  O   MET   253       6.808  20.155  17.146  1.00  0.00
ATOM   3966  N   ARG   254       4.974  19.073  17.845  1.00  0.00
ATOM   3967  H   ARG   254       4.469  18.201  17.914  1.00  0.00
ATOM   3968  CA  ARG   254       4.359  20.309  18.466  1.00  0.00
ATOM   3969  HA  ARG   254       5.102  20.803  19.092  1.00  0.00
ATOM   3970  CB  ARG   254       3.850  21.361  17.335  1.00  0.00
ATOM   3971  HB2 ARG   254       4.611  21.290  16.558  1.00  0.00
ATOM   3972  HB3 ARG   254       2.921  20.919  16.974  1.00  0.00
ATOM   3973  CG  ARG   254       3.595  22.943  17.709  1.00  0.00
ATOM   3974  HG2 ARG   254       4.399  23.214  18.393  1.00  0.00
ATOM   3975  HG3 ARG   254       3.716  23.488  16.773  1.00  0.00
ATOM   3976  CD  ARG   254       2.179  23.322  18.369  1.00  0.00
ATOM   3977  HD2 ARG   254       1.301  23.094  17.764  1.00  0.00
ATOM   3978  HD3 ARG   254       2.022  22.963  19.386  1.00  0.00
ATOM   3979  NE  ARG   254       2.364  24.820  18.408  1.00  0.00
ATOM   3980  HE  ARG   254       3.214  25.260  18.085  1.00  0.00
ATOM   3981  CZ  ARG   254       1.436  25.566  18.912  1.00  0.00
ATOM   3982  NH1 ARG   254       0.267  25.191  19.315  1.00  0.00
ATOM   3983 HH11 ARG   254       0.002  24.219  19.250  1.00  0.00
ATOM   3984 HH12 ARG   254      -0.376  25.872  19.693  1.00  0.00
ATOM   3985  NH2 ARG   254       1.744  26.906  18.964  1.00  0.00
ATOM   3986 HH21 ARG   254       2.638  27.229  18.622  1.00  0.00
ATOM   3987 HH22 ARG   254       1.075  27.560  19.344  1.00  0.00
ATOM   3988  C   ARG   254       3.130  20.032  19.353  1.00  0.00
ATOM   3989  O   ARG   254       2.739  20.869  20.153  1.00  0.00
ATOM   3990  N   GLN   255       2.609  18.784  19.327  1.00  0.00
ATOM   3991  H   GLN   255       2.950  18.047  18.727  1.00  0.00
ATOM   3992  CA  GLN   255       1.482  18.518  20.145  1.00  0.00
ATOM   3993  HA  GLN   255       1.165  19.431  20.649  1.00  0.00
ATOM   3994  CB  GLN   255       0.286  17.985  19.268  1.00  0.00
ATOM   3995  HB2 GLN   255       0.058  18.731  18.507  1.00  0.00
ATOM   3996  HB3 GLN   255       0.598  17.059  18.786  1.00  0.00
ATOM   3997  CG  GLN   255      -0.963  17.723  20.117  1.00  0.00
ATOM   3998  HG2 GLN   255      -1.817  17.356  19.548  1.00  0.00
ATOM   3999  HG3 GLN   255      -0.772  17.054  20.956  1.00  0.00
ATOM   4000  CD  GLN   255      -1.306  19.129  20.672  1.00  0.00
ATOM   4001  OE1 GLN   255      -1.719  20.036  19.957  1.00  0.00
ATOM   4002  NE2 GLN   255      -1.134  19.301  22.020  1.00  0.00
ATOM   4003 HE21 GLN   255      -1.340  20.195  22.442  1.00  0.00
ATOM   4004 HE22 GLN   255      -0.801  18.533  22.586  1.00  0.00
ATOM   4005  C   GLN   255       1.717  17.472  21.349  1.00  0.00
ATOM   4006  O   GLN   255       1.761  16.264  21.055  1.00  0.00
ATOM   4007  N   PRO   256       1.873  17.841  22.574  1.00  0.00
ATOM   4008  CD  PRO   256       2.355  19.133  22.893  1.00  0.00
ATOM   4009  HD2 PRO   256       1.556  19.870  22.813  1.00  0.00
ATOM   4010  HD3 PRO   256       3.173  19.411  22.228  1.00  0.00
ATOM   4011  CG  PRO   256       2.824  18.925  24.344  1.00  0.00
ATOM   4012  HG2 PRO   256       2.688  19.840  24.920  1.00  0.00
ATOM   4013  HG3 PRO   256       3.875  18.637  24.364  1.00  0.00
ATOM   4014  CB  PRO   256       1.928  17.783  24.878  1.00  0.00
ATOM   4015  HB2 PRO   256       0.922  18.102  25.152  1.00  0.00
ATOM   4016  HB3 PRO   256       2.372  17.231  25.707  1.00  0.00
ATOM   4017  CA  PRO   256       1.873  16.919  23.663  1.00  0.00
ATOM   4018  HA  PRO   256       2.772  16.311  23.562  1.00  0.00
ATOM   4019  C   PRO   256       0.655  16.014  23.728  1.00  0.00
ATOM   4020  O   PRO   256      -0.518  16.512  23.594  1.00  0.00
ATOM   4021  N   GLY   257       0.904  14.642  23.872  1.00  0.00
ATOM   4022  H   GLY   257       1.850  14.295  23.939  1.00  0.00
ATOM   4023  CA  GLY   257      -0.225  13.650  23.931  1.00  0.00
ATOM   4024  HA2 GLY   257      -1.060  13.995  23.322  1.00  0.00
ATOM   4025  HA3 GLY   257       0.160  12.715  23.523  1.00  0.00
ATOM   4026  C   GLY   257      -0.726  13.401  25.381  1.00  0.00
ATOM   4027  O   GLY   257       0.087  13.263  26.311  1.00  0.00
ATOM   4028  OXT GLY   257      -2.016  13.384  25.606  1.00  0.00
TER   
ATOM   4029  C2  UNK   258      -3.579   0.147 -10.521  1.00  0.00
ATOM   4030  H2  UNK   258      -2.613   0.532 -10.207  1.00  0.00
ATOM   4031  C1  UNK   258      -4.589   1.019 -10.902  1.00  0.00
ATOM   4032  H1  UNK   258      -4.419   2.093 -10.887  1.00  0.00
ATOM   4033  C   UNK   258      -5.813   0.512 -11.300  1.00  0.00
ATOM   4034  H   UNK   258      -6.604   1.196 -11.599  1.00  0.00
ATOM   4035  C5  UNK   258      -6.045  -0.844 -11.324  1.00  0.00
ATOM   4036  H3  UNK   258      -7.014  -1.222 -11.641  1.00  0.00
ATOM   4037  C4  UNK   258      -5.036  -1.742 -10.942  1.00  0.00
ATOM   4038  C3  UNK   258      -3.807  -1.198 -10.544  1.00  0.00
ATOM   4039  S   UNK   258      -2.847  -2.636 -10.157  1.00  0.00
ATOM   4040  O1  UNK   258      -2.617  -2.640  -8.755  1.00  0.00
ATOM   4041  O2  UNK   258      -1.808  -2.736 -11.120  1.00  0.00
ATOM   4042  N   UNK   258      -3.971  -3.830 -10.492  1.00  0.00
ATOM   4043  C6  UNK   258      -5.037  -3.211 -10.882  1.00  0.00
ATOM   4044  O   UNK   258      -6.142  -3.907 -11.232  1.00  0.00
TER   
ATOM   4045 C116 PA    259      -8.610 -11.313   0.524  1.00  0.00
ATOM   4046 H16R PA    259      -9.354 -11.091  -0.271  1.00  0.00
ATOM   4047 H16S PA    259      -7.995 -12.223   0.352  1.00  0.00
ATOM   4048 H16T PA    259      -7.967 -10.421   0.681  1.00  0.00
ATOM   4049 C115 PA    259      -9.399 -11.523   1.859  1.00  0.00
ATOM   4050 H15R PA    259     -10.241 -10.804   1.777  1.00  0.00
ATOM   4051 H15S PA    259      -9.862 -12.531   1.923  1.00  0.00
ATOM   4052 C114 PA    259      -8.600 -11.166   3.065  1.00  0.00
ATOM   4053 H14R PA    259      -8.185 -10.139   2.987  1.00  0.00
ATOM   4054 H14S PA    259      -9.241 -11.337   3.956  1.00  0.00
ATOM   4055 C113 PA    259      -7.397 -12.121   3.272  1.00  0.00
ATOM   4056 H13R PA    259      -6.764 -11.845   2.402  1.00  0.00
ATOM   4057 H13S PA    259      -6.728 -11.924   4.136  1.00  0.00
ATOM   4058 C112 PA    259      -7.651 -13.648   3.137  1.00  0.00
ATOM   4059 H12R PA    259      -8.019 -13.918   2.124  1.00  0.00
ATOM   4060 H12S PA    259      -6.667 -14.138   3.300  1.00  0.00
ATOM   4061 C111 PA    259      -8.588 -14.140   4.216  1.00  0.00
ATOM   4062 H11R PA    259      -8.446 -13.765   5.252  1.00  0.00
ATOM   4063 H11S PA    259      -9.618 -13.823   3.945  1.00  0.00
ATOM   4064 C110 PA    259      -8.631 -15.635   4.335  1.00  0.00
ATOM   4065 H10R PA    259      -8.747 -15.983   3.287  1.00  0.00
ATOM   4066 H10S PA    259      -7.738 -16.119   4.785  1.00  0.00
ATOM   4067  C19 PA    259      -9.885 -16.158   5.077  1.00  0.00
ATOM   4068  H9R PA    259      -9.895 -15.729   6.102  1.00  0.00
ATOM   4069  H9S PA    259     -10.777 -15.725   4.576  1.00  0.00
ATOM   4070  C18 PA    259     -10.087 -17.615   5.050  1.00  0.00
ATOM   4071  H8R PA    259     -11.174 -17.838   5.098  1.00  0.00
ATOM   4072  H8S PA    259      -9.706 -18.079   4.115  1.00  0.00
ATOM   4073  C17 PA    259      -9.260 -18.379   6.141  1.00  0.00
ATOM   4074  H7R PA    259      -9.334 -19.474   5.968  1.00  0.00
ATOM   4075  H7S PA    259      -8.212 -18.159   5.848  1.00  0.00
ATOM   4076  C16 PA    259      -9.546 -18.095   7.660  1.00  0.00
ATOM   4077  H6R PA    259      -8.716 -18.454   8.305  1.00  0.00
ATOM   4078  H6S PA    259      -9.841 -17.027   7.735  1.00  0.00
ATOM   4079  C15 PA    259     -10.690 -19.066   8.046  1.00  0.00
ATOM   4080  H5R PA    259     -11.555 -18.969   7.356  1.00  0.00
ATOM   4081  H5S PA    259     -10.187 -20.056   8.058  1.00  0.00
ATOM   4082  C14 PA    259     -11.189 -18.793   9.536  1.00  0.00
ATOM   4083  H4R PA    259     -10.782 -17.815   9.872  1.00  0.00
ATOM   4084  H4S PA    259     -12.288 -18.682   9.411  1.00  0.00
ATOM   4085  C13 PA    259     -10.923 -19.809  10.671  1.00  0.00
ATOM   4086  H3R PA    259     -11.796 -20.495  10.724  1.00  0.00
ATOM   4087  H3S PA    259     -10.085 -20.452  10.328  1.00  0.00
ATOM   4088  C12 PA    259     -10.628 -19.120  11.955  1.00  0.00
ATOM   4089  H2R PA    259     -11.355 -18.288  12.067  1.00  0.00
ATOM   4090  H2S PA    259     -10.818 -19.704  12.881  1.00  0.00
TER   
ATOM   4091  C11 PC    260      -9.227 -18.549  12.073  1.00  0.00
ATOM   4092  O12 PC    260      -8.266 -18.748  11.293  1.00  0.00
ATOM   4093  O11 PC    260      -9.174 -17.827  13.123  1.00  0.00
ATOM   4094  C1  PC    260      -7.894 -17.375  13.609  1.00  0.00
ATOM   4095  HR  PC    260      -7.609 -18.104  14.397  1.00  0.00
ATOM   4096  HS  PC    260      -7.063 -17.455  12.876  1.00  0.00
ATOM   4097  C2  PC    260      -8.044 -15.980  14.111  1.00  0.00
ATOM   4098  HX  PC    260      -7.082 -15.573  14.489  1.00  0.00
ATOM   4099  C3  PC    260      -9.114 -15.945  15.305  1.00  0.00
ATOM   4100  HA  PC    260     -10.028 -16.460  14.940  1.00  0.00
ATOM   4101  HB  PC    260      -8.756 -16.686  16.051  1.00  0.00
ATOM   4102  O31 PC    260      -9.403 -14.652  15.851  1.00  0.00
ATOM   4103  P31 PC    260      -8.777 -14.080  17.141  1.00  0.00
ATOM   4104  O32 PC    260      -9.174 -15.288  18.311  1.00  0.00
ATOM   4105  C31 PC    260     -10.529 -15.539  18.566  1.00  0.00
ATOM   4106  H1A PC    260     -11.171 -14.731  18.155  1.00  0.00
ATOM   4107  H1B PC    260     -10.757 -16.509  18.075  1.00  0.00
ATOM   4108  C32 PC    260     -10.729 -15.790  20.016  1.00  0.00
ATOM   4109  H2A PC    260     -11.768 -16.047  20.159  1.00  0.00
ATOM   4110  H2B PC    260     -10.165 -16.651  20.344  1.00  0.00
ATOM   4111  N31 PC    260     -10.608 -14.620  20.965  1.00  0.00
ATOM   4112  C33 PC    260     -11.099 -15.062  22.278  1.00  0.00
ATOM   4113  H3A PC    260     -10.429 -15.790  22.711  1.00  0.00
ATOM   4114  H3B PC    260     -11.197 -14.176  22.888  1.00  0.00
ATOM   4115  H3C PC    260     -12.119 -15.417  22.292  1.00  0.00
ATOM   4116  C34 PC    260      -9.222 -14.092  21.065  1.00  0.00
ATOM   4117  H4A PC    260      -8.889 -13.833  20.071  1.00  0.00
ATOM   4118  H4B PC    260      -9.207 -13.384  21.881  1.00  0.00
ATOM   4119  H4C PC    260      -8.611 -14.947  21.316  1.00  0.00
ATOM   4120  C35 PC    260     -11.598 -13.524  20.459  1.00  0.00
ATOM   4121  H5A PC    260     -12.598 -13.927  20.528  1.00  0.00
ATOM   4122  H5B PC    260     -11.314 -13.407  19.424  1.00  0.00
ATOM   4123  H5C PC    260     -11.476 -12.642  21.070  1.00  0.00
ATOM   4124  O33 PC    260      -7.310 -14.111  16.991  1.00  0.00
ATOM   4125  O34 PC    260      -9.512 -12.820  17.356  1.00  0.00
ATOM   4126  O21 PC    260      -8.431 -15.198  12.982  1.00  0.00
ATOM   4127  C21 PC    260      -8.278 -13.876  12.950  1.00  0.00
ATOM   4128  O22 PC    260      -7.706 -13.190  13.808  1.00  0.00
TER   
ATOM   4129  C12 OL    261      -8.735 -13.222  11.619  1.00  0.00
ATOM   4130  H2R OL    261      -7.864 -12.675  11.200  1.00  0.00
ATOM   4131  H2S OL    261      -9.479 -12.459  11.936  1.00  0.00
ATOM   4132  C13 OL    261      -9.235 -14.226  10.627  1.00  0.00
ATOM   4133  H3R OL    261      -9.873 -14.974  11.145  1.00  0.00
ATOM   4134  H3S OL    261      -8.436 -14.813  10.127  1.00  0.00
ATOM   4135  C14 OL    261     -10.088 -13.594   9.570  1.00  0.00
ATOM   4136  H4R OL    261      -9.407 -13.504   8.696  1.00  0.00
ATOM   4137  H4S OL    261     -10.596 -12.692   9.973  1.00  0.00
ATOM   4138  C15 OL    261     -11.307 -14.406   9.079  1.00  0.00
ATOM   4139  H5R OL    261     -11.889 -14.719   9.972  1.00  0.00
ATOM   4140  H5S OL    261     -10.939 -15.249   8.456  1.00  0.00
ATOM   4141  C16 OL    261     -12.164 -13.525   8.106  1.00  0.00
ATOM   4142  H6R OL    261     -12.361 -12.620   8.720  1.00  0.00
ATOM   4143  H6S OL    261     -13.152 -13.993   7.909  1.00  0.00
ATOM   4144  C17 OL    261     -11.634 -13.210   6.688  1.00  0.00
ATOM   4145  H7R OL    261     -11.410 -14.061   6.010  1.00  0.00
ATOM   4146  H7S OL    261     -10.641 -12.731   6.823  1.00  0.00
ATOM   4147  C18 OL    261     -12.500 -12.110   5.961  1.00  0.00
ATOM   4148  H8R OL    261     -12.069 -11.652   5.045  1.00  0.00
ATOM   4149  H8S OL    261     -12.649 -11.236   6.629  1.00  0.00
ATOM   4150  C19 OL    261     -13.838 -12.681   5.525  1.00  0.00
ATOM   4151  H9R OL    261     -14.649 -12.260   6.137  1.00  0.00
ATOM   4152 C110 OL    261     -14.040 -13.641   4.610  1.00  0.00
ATOM   4153 H10R OL    261     -15.037 -13.940   4.254  1.00  0.00
ATOM   4154 C111 OL    261     -12.965 -14.240   3.778  1.00  0.00
ATOM   4155 H11R OL    261     -12.800 -15.222   4.272  1.00  0.00
ATOM   4156 H11S OL    261     -12.079 -13.599   3.971  1.00  0.00
ATOM   4157 C112 OL    261     -13.253 -14.406   2.249  1.00  0.00
ATOM   4158 H12R OL    261     -13.286 -13.423   1.732  1.00  0.00
ATOM   4159 H12S OL    261     -14.244 -14.895   2.130  1.00  0.00
ATOM   4160 C113 OL    261     -12.218 -15.332   1.582  1.00  0.00
ATOM   4161 H13R OL    261     -11.194 -14.940   1.763  1.00  0.00
ATOM   4162 H13S OL    261     -12.523 -15.353   0.514  1.00  0.00
ATOM   4163 C114 OL    261     -12.365 -16.840   1.972  1.00  0.00
ATOM   4164 H14R OL    261     -13.337 -17.236   1.608  1.00  0.00
ATOM   4165 H14S OL    261     -12.344 -16.993   3.072  1.00  0.00
ATOM   4166 C115 OL    261     -11.338 -17.693   1.192  1.00  0.00
ATOM   4167 H15R OL    261     -10.317 -17.463   1.567  1.00  0.00
ATOM   4168 H15S OL    261     -11.439 -17.400   0.125  1.00  0.00
ATOM   4169 C116 OL    261     -11.579 -19.215   1.441  1.00  0.00
ATOM   4170 H16R OL    261     -11.579 -19.315   2.548  1.00  0.00
ATOM   4171 H16S OL    261     -10.728 -19.779   1.003  1.00  0.00
ATOM   4172 C117 OL    261     -12.860 -19.904   0.899  1.00  0.00
ATOM   4173 H17R OL    261     -13.654 -19.448   1.528  1.00  0.00
ATOM   4174 H17S OL    261     -12.785 -20.997   1.086  1.00  0.00
ATOM   4175 C118 OL    261     -13.054 -19.639  -0.599  1.00  0.00
ATOM   4176 H18R OL    261     -14.037 -20.008  -0.962  1.00  0.00
ATOM   4177 H18S OL    261     -12.263 -20.199  -1.142  1.00  0.00
ATOM   4178 H18T OL    261     -13.079 -18.558  -0.858  1.00  0.00
TER   
ATOM   4179 C116 PA    262     -18.676  -8.778  -0.215  1.00  0.00
ATOM   4180 H16R PA    262     -19.259  -7.843  -0.072  1.00  0.00
ATOM   4181 H16S PA    262     -19.341  -9.624   0.060  1.00  0.00
ATOM   4182 H16T PA    262     -18.359  -8.849  -1.277  1.00  0.00
ATOM   4183 C115 PA    262     -17.513  -8.760   0.830  1.00  0.00
ATOM   4184 H15R PA    262     -17.169  -9.801   1.011  1.00  0.00
ATOM   4185 H15S PA    262     -16.754  -8.068   0.407  1.00  0.00
ATOM   4186 C114 PA    262     -18.049  -8.308   2.260  1.00  0.00
ATOM   4187 H14R PA    262     -18.495  -7.294   2.181  1.00  0.00
ATOM   4188 H14S PA    262     -18.849  -9.028   2.534  1.00  0.00
ATOM   4189 C113 PA    262     -16.986  -8.380   3.358  1.00  0.00
ATOM   4190 H13R PA    262     -16.505  -9.374   3.488  1.00  0.00
ATOM   4191 H13S PA    262     -16.101  -7.870   2.922  1.00  0.00
ATOM   4192 C112 PA    262     -17.377  -7.784   4.764  1.00  0.00
ATOM   4193 H12R PA    262     -16.448  -7.769   5.373  1.00  0.00
ATOM   4194 H12S PA    262     -17.858  -6.784   4.694  1.00  0.00
ATOM   4195 C111 PA    262     -18.356  -8.681   5.591  1.00  0.00
ATOM   4196 H11R PA    262     -19.288  -8.911   5.034  1.00  0.00
ATOM   4197 H11S PA    262     -17.788  -9.624   5.745  1.00  0.00
ATOM   4198 C110 PA    262     -18.689  -8.178   7.052  1.00  0.00
ATOM   4199 H10R PA    262     -17.829  -8.356   7.734  1.00  0.00
ATOM   4200 H10S PA    262     -18.698  -7.067   7.031  1.00  0.00
ATOM   4201  C19 PA    262     -19.892  -8.809   7.637  1.00  0.00
ATOM   4202  H9R PA    262     -19.911  -8.515   8.709  1.00  0.00
ATOM   4203  H9S PA    262     -20.842  -8.410   7.220  1.00  0.00
ATOM   4204  C18 PA    262     -19.920 -10.348   7.633  1.00  0.00
ATOM   4205  H8R PA    262     -20.900 -10.586   8.098  1.00  0.00
ATOM   4206  H8S PA    262     -20.008 -10.731   6.594  1.00  0.00
ATOM   4207  C17 PA    262     -18.874 -11.051   8.528  1.00  0.00
ATOM   4208  H7R PA    262     -17.908 -10.994   7.982  1.00  0.00
ATOM   4209  H7S PA    262     -18.724 -10.583   9.525  1.00  0.00
ATOM   4210  C16 PA    262     -19.313 -12.519   8.763  1.00  0.00
ATOM   4211  H6R PA    262     -19.870 -12.777   7.837  1.00  0.00
ATOM   4212  H6S PA    262     -18.418 -13.177   8.762  1.00  0.00
ATOM   4213  C15 PA    262     -19.954 -12.816  10.178  1.00  0.00
ATOM   4214  H5R PA    262     -20.731 -12.042  10.354  1.00  0.00
ATOM   4215  H5S PA    262     -20.451 -13.809  10.143  1.00  0.00
ATOM   4216  C14 PA    262     -19.062 -12.812  11.474  1.00  0.00
ATOM   4217  H4R PA    262     -18.824 -11.759  11.739  1.00  0.00
ATOM   4218  H4S PA    262     -19.521 -13.505  12.211  1.00  0.00
ATOM   4219  C13 PA    262     -17.686 -13.588  11.304  1.00  0.00
ATOM   4220  H3R PA    262     -17.935 -14.585  10.882  1.00  0.00
ATOM   4221  H3S PA    262     -17.202 -12.971  10.517  1.00  0.00
ATOM   4222  C12 PA    262     -17.015 -13.496  12.699  1.00  0.00
ATOM   4223  H2R PA    262     -17.699 -13.887  13.482  1.00  0.00
ATOM   4224  H2S PA    262     -16.043 -14.035  12.674  1.00  0.00
TER   
ATOM   4225  C11 PC    263     -16.734 -11.999  13.025  1.00  0.00
ATOM   4226  O12 PC    263     -16.089 -11.193  12.352  1.00  0.00
ATOM   4227  O11 PC    263     -17.542 -11.617  14.042  1.00  0.00
ATOM   4228  C1  PC    263     -17.682 -10.188  14.007  1.00  0.00
ATOM   4229  HR  PC    263     -16.694  -9.703  14.160  1.00  0.00
ATOM   4230  HS  PC    263     -18.164  -9.825  13.075  1.00  0.00
ATOM   4231  C2  PC    263     -18.505  -9.640  15.157  1.00  0.00
ATOM   4232  HX  PC    263     -18.722  -8.581  14.899  1.00  0.00
ATOM   4233  C3  PC    263     -17.628  -9.722  16.447  1.00  0.00
ATOM   4234  HA  PC    263     -17.346 -10.772  16.678  1.00  0.00
ATOM   4235  HB  PC    263     -16.656  -9.204  16.302  1.00  0.00
ATOM   4236  O31 PC    263     -18.417  -9.158  17.457  1.00  0.00
ATOM   4237  P31 PC    263     -17.900  -8.006  18.426  1.00  0.00
ATOM   4238  O32 PC    263     -19.260  -7.798  19.325  1.00  0.00
ATOM   4239  C31 PC    263     -19.597  -8.907  20.215  1.00  0.00
ATOM   4240  H1A PC    263     -19.242  -9.916  19.913  1.00  0.00
ATOM   4241  H1B PC    263     -19.019  -8.687  21.137  1.00  0.00
ATOM   4242  C32 PC    263     -21.043  -8.846  20.510  1.00  0.00
ATOM   4243  H2A PC    263     -21.406  -9.616  21.174  1.00  0.00
ATOM   4244  H2B PC    263     -21.278  -7.844  20.839  1.00  0.00
ATOM   4245  N31 PC    263     -21.999  -9.083  19.356  1.00  0.00
ATOM   4246  C33 PC    263     -23.386  -9.508  19.898  1.00  0.00
ATOM   4247  H3A PC    263     -23.266 -10.399  20.498  1.00  0.00
ATOM   4248  H3B PC    263     -23.940  -8.732  20.403  1.00  0.00
ATOM   4249  H3C PC    263     -23.952  -9.875  19.054  1.00  0.00
ATOM   4250  C34 PC    263     -22.376  -7.878  18.430  1.00  0.00
ATOM   4251  H4A PC    263     -23.005  -8.169  17.602  1.00  0.00
ATOM   4252  H4B PC    263     -23.028  -7.228  18.995  1.00  0.00
ATOM   4253  H4C PC    263     -21.546  -7.283  18.077  1.00  0.00
ATOM   4254  C35 PC    263     -21.433 -10.201  18.475  1.00  0.00
ATOM   4255  H5A PC    263     -22.169 -10.487  17.739  1.00  0.00
ATOM   4256  H5B PC    263     -21.251 -11.118  19.016  1.00  0.00
ATOM   4257  H5C PC    263     -20.520  -9.824  18.039  1.00  0.00
ATOM   4258  O33 PC    263     -16.841  -8.642  19.269  1.00  0.00
ATOM   4259  O34 PC    263     -17.572  -6.798  17.638  1.00  0.00
ATOM   4260  O21 PC    263     -19.683 -10.407  15.356  1.00  0.00
ATOM   4261  C21 PC    263     -20.553 -10.404  14.385  1.00  0.00
ATOM   4262  O22 PC    263     -20.416  -9.813  13.271  1.00  0.00
TER   
ATOM   4263  C12 OL    264     -21.755 -11.360  14.681  1.00  0.00
ATOM   4264  H2R OL    264     -22.636 -10.745  14.963  1.00  0.00
ATOM   4265  H2S OL    264     -21.463 -11.953  15.574  1.00  0.00
ATOM   4266  C13 OL    264     -22.052 -12.475  13.702  1.00  0.00
ATOM   4267  H3R OL    264     -22.589 -13.229  14.317  1.00  0.00
ATOM   4268  H3S OL    264     -21.136 -12.972  13.318  1.00  0.00
ATOM   4269  C14 OL    264     -22.920 -11.867  12.597  1.00  0.00
ATOM   4270  H4R OL    264     -22.369 -11.091  12.024  1.00  0.00
ATOM   4271  H4S OL    264     -23.869 -11.505  13.048  1.00  0.00
ATOM   4272  C15 OL    264     -23.410 -12.993  11.633  1.00  0.00
ATOM   4273  H5R OL    264     -24.202 -13.556  12.171  1.00  0.00
ATOM   4274  H5S OL    264     -22.603 -13.696  11.337  1.00  0.00
ATOM   4275  C16 OL    264     -24.101 -12.383  10.360  1.00  0.00
ATOM   4276  H6R OL    264     -24.761 -11.552  10.689  1.00  0.00
ATOM   4277  H6S OL    264     -24.719 -13.179   9.892  1.00  0.00
ATOM   4278  C17 OL    264     -23.110 -11.776   9.317  1.00  0.00
ATOM   4279  H7R OL    264     -22.309 -12.480   9.006  1.00  0.00
ATOM   4280  H7S OL    264     -22.759 -10.931   9.948  1.00  0.00
ATOM   4281  C18 OL    264     -23.723 -11.354   7.960  1.00  0.00
ATOM   4282  H8R OL    264     -23.236 -10.378   7.747  1.00  0.00
ATOM   4283  H8S OL    264     -24.810 -11.142   8.056  1.00  0.00
ATOM   4284  C19 OL    264     -23.759 -12.373   6.872  1.00  0.00
ATOM   4285  H9R OL    264     -23.725 -13.428   7.181  1.00  0.00
ATOM   4286 C110 OL    264     -23.631 -12.016   5.548  1.00  0.00
ATOM   4287 H10R OL    264     -23.563 -12.868   4.856  1.00  0.00
ATOM   4288 C111 OL    264     -23.486 -10.604   4.938  1.00  0.00
ATOM   4289 H11R OL    264     -23.350  -9.885   5.774  1.00  0.00
ATOM   4290 H11S OL    264     -24.397 -10.250   4.412  1.00  0.00
ATOM   4291 C112 OL    264     -22.260 -10.431   3.900  1.00  0.00
ATOM   4292 H12R OL    264     -21.336 -10.721   4.445  1.00  0.00
ATOM   4293 H12S OL    264     -22.210  -9.328   3.771  1.00  0.00
ATOM   4294 C113 OL    264     -22.468 -11.205   2.655  1.00  0.00
ATOM   4295 H13R OL    264     -22.949 -12.139   3.017  1.00  0.00
ATOM   4296 H13S OL    264     -21.504 -11.570   2.241  1.00  0.00
ATOM   4297 C114 OL    264     -23.374 -10.542   1.547  1.00  0.00
ATOM   4298 H14R OL    264     -22.708  -9.723   1.199  1.00  0.00
ATOM   4299 H14S OL    264     -24.360 -10.123   1.840  1.00  0.00
ATOM   4300 C115 OL    264     -23.541 -11.308   0.253  1.00  0.00
ATOM   4301 H15R OL    264     -23.510 -12.364   0.598  1.00  0.00
ATOM   4302 H15S OL    264     -22.680 -11.068  -0.407  1.00  0.00
ATOM   4303 C116 OL    264     -24.816 -10.927  -0.544  1.00  0.00
ATOM   4304 H16R OL    264     -25.780 -10.901   0.009  1.00  0.00
ATOM   4305 H16S OL    264     -25.109 -11.605  -1.373  1.00  0.00
ATOM   4306 C117 OL    264     -24.552  -9.504  -1.085  1.00  0.00
ATOM   4307 H17R OL    264     -23.495  -9.558  -1.422  1.00  0.00
ATOM   4308 H17S OL    264     -24.715  -8.765  -0.272  1.00  0.00
ATOM   4309 C118 OL    264     -25.424  -8.964  -2.175  1.00  0.00
ATOM   4310 H18R OL    264     -25.416  -9.647  -3.052  1.00  0.00
ATOM   4311 H18S OL    264     -25.009  -8.011  -2.568  1.00  0.00
ATOM   4312 H18T OL    264     -26.433  -8.571  -1.925  1.00  0.00
TER   
ATOM   4313 C116 PA    265       0.079  24.160   1.023  1.00  0.00
ATOM   4314 H16R PA    265      -0.433  23.540   1.790  1.00  0.00
ATOM   4315 H16S PA    265       0.709  24.986   1.418  1.00  0.00
ATOM   4316 H16T PA    265       0.770  23.395   0.607  1.00  0.00
ATOM   4317 C115 PA    265      -0.690  24.670  -0.122  1.00  0.00
ATOM   4318 H15R PA    265      -0.048  25.093  -0.924  1.00  0.00
ATOM   4319 H15S PA    265      -1.401  23.881  -0.447  1.00  0.00
ATOM   4320 C114 PA    265      -1.480  25.866   0.567  1.00  0.00
ATOM   4321 H14R PA    265      -1.320  25.804   1.665  1.00  0.00
ATOM   4322 H14S PA    265      -1.039  26.811   0.183  1.00  0.00
ATOM   4323 C113 PA    265      -2.998  25.631   0.246  1.00  0.00
ATOM   4324 H13R PA    265      -3.471  26.595   0.529  1.00  0.00
ATOM   4325 H13S PA    265      -3.105  25.537  -0.856  1.00  0.00
ATOM   4326 C112 PA    265      -3.638  24.369   0.914  1.00  0.00
ATOM   4327 H12R PA    265      -4.456  24.054   0.231  1.00  0.00
ATOM   4328 H12S PA    265      -2.934  23.512   0.971  1.00  0.00
ATOM   4329 C111 PA    265      -4.296  24.576   2.301  1.00  0.00
ATOM   4330 H11R PA    265      -5.288  25.077   2.321  1.00  0.00
ATOM   4331 H11S PA    265      -4.312  23.507   2.602  1.00  0.00
ATOM   4332 C110 PA    265      -3.368  25.278   3.272  1.00  0.00
ATOM   4333 H10R PA    265      -2.318  24.935   3.158  1.00  0.00
ATOM   4334 H10S PA    265      -3.417  26.375   3.102  1.00  0.00
ATOM   4335  C19 PA    265      -3.772  24.997   4.789  1.00  0.00
ATOM   4336  H9R PA    265      -4.791  25.416   4.934  1.00  0.00
ATOM   4337  H9S PA    265      -3.838  23.895   4.915  1.00  0.00
ATOM   4338  C18 PA    265      -2.902  25.600   5.879  1.00  0.00
ATOM   4339  H8R PA    265      -1.920  25.080   5.848  1.00  0.00
ATOM   4340  H8S PA    265      -2.783  26.648   5.532  1.00  0.00
ATOM   4341  C17 PA    265      -3.582  25.486   7.286  1.00  0.00
ATOM   4342  H7R PA    265      -4.664  25.656   7.097  1.00  0.00
ATOM   4343  H7S PA    265      -3.361  24.464   7.664  1.00  0.00
ATOM   4344  C16 PA    265      -3.069  26.402   8.370  1.00  0.00
ATOM   4345  H6R PA    265      -1.985  26.231   8.541  1.00  0.00
ATOM   4346  H6S PA    265      -3.256  27.436   8.009  1.00  0.00
ATOM   4347  C15 PA    265      -3.970  26.246   9.703  1.00  0.00
ATOM   4348  H5R PA    265      -3.605  26.938  10.492  1.00  0.00
ATOM   4349  H5S PA    265      -5.025  26.469   9.434  1.00  0.00
ATOM   4350  C14 PA    265      -3.834  24.830  10.305  1.00  0.00
ATOM   4351  H4R PA    265      -4.629  24.677  11.066  1.00  0.00
ATOM   4352  H4S PA    265      -4.063  24.119   9.483  1.00  0.00
ATOM   4353  C13 PA    265      -2.499  24.571  11.058  1.00  0.00
ATOM   4354  H3R PA    265      -2.279  23.565  10.639  1.00  0.00
ATOM   4355  H3S PA    265      -1.719  25.314  10.788  1.00  0.00
ATOM   4356  C12 PA    265      -2.607  24.409  12.580  1.00  0.00
ATOM   4357  H2R PA    265      -3.586  23.960  12.854  1.00  0.00
ATOM   4358  H2S PA    265      -1.873  23.672  12.970  1.00  0.00
TER   
ATOM   4359  C11 PC    266      -2.416  25.725  13.405  1.00  0.00
ATOM   4360  O12 PC    266      -1.799  26.687  12.996  1.00  0.00
ATOM   4361  O11 PC    266      -3.071  25.648  14.544  1.00  0.00
ATOM   4362  C1  PC    266      -2.896  26.828  15.315  1.00  0.00
ATOM   4363  HR  PC    266      -1.892  27.302  15.277  1.00  0.00
ATOM   4364  HS  PC    266      -3.700  27.512  14.967  1.00  0.00
ATOM   4365  C2  PC    266      -3.219  26.342  16.776  1.00  0.00
ATOM   4366  HX  PC    266      -3.213  27.330  17.284  1.00  0.00
ATOM   4367  C3  PC    266      -2.161  25.297  17.234  1.00  0.00
ATOM   4368  HA  PC    266      -1.250  25.646  16.701  1.00  0.00
ATOM   4369  HB  PC    266      -1.916  25.399  18.313  1.00  0.00
ATOM   4370  O31 PC    266      -2.579  23.975  16.854  1.00  0.00
ATOM   4371  P31 PC    266      -1.845  22.584  17.109  1.00  0.00
ATOM   4372  O32 PC    266      -1.133  22.873  18.476  1.00  0.00
ATOM   4373  C31 PC    266      -0.498  21.721  19.157  1.00  0.00
ATOM   4374  H1A PC    266       0.311  21.257  18.553  1.00  0.00
ATOM   4375  H1B PC    266       0.162  22.204  19.909  1.00  0.00
ATOM   4376  C32 PC    266      -1.556  20.719  19.844  1.00  0.00
ATOM   4377  H2A PC    266      -2.063  20.283  18.996  1.00  0.00
ATOM   4378  H2B PC    266      -1.068  19.854  20.268  1.00  0.00
ATOM   4379  N31 PC    266      -2.542  21.254  20.827  1.00  0.00
ATOM   4380  C33 PC    266      -3.608  20.316  21.227  1.00  0.00
ATOM   4381  H3A PC    266      -4.123  20.720  22.086  1.00  0.00
ATOM   4382  H3B PC    266      -4.290  20.075  20.425  1.00  0.00
ATOM   4383  H3C PC    266      -3.146  19.395  21.550  1.00  0.00
ATOM   4384  C34 PC    266      -1.697  21.706  21.958  1.00  0.00
ATOM   4385  H4A PC    266      -2.276  21.892  22.850  1.00  0.00
ATOM   4386  H4B PC    266      -0.960  20.946  22.169  1.00  0.00
ATOM   4387  H4C PC    266      -1.253  22.677  21.801  1.00  0.00
ATOM   4388  C35 PC    266      -3.295  22.470  20.314  1.00  0.00
ATOM   4389  H5A PC    266      -3.969  22.848  21.069  1.00  0.00
ATOM   4390  H5B PC    266      -3.783  22.246  19.376  1.00  0.00
ATOM   4391  H5C PC    266      -2.517  23.215  20.233  1.00  0.00
ATOM   4392  O33 PC    266      -2.865  21.467  17.221  1.00  0.00
ATOM   4393  O34 PC    266      -0.825  22.441  16.014  1.00  0.00
ATOM   4394  O21 PC    266      -4.601  25.927  16.874  1.00  0.00
ATOM   4395  C21 PC    266      -4.991  25.101  17.813  1.00  0.00
ATOM   4396  O22 PC    266      -4.596  25.043  18.977  1.00  0.00
TER   
ATOM   4397  C12 OL    267      -6.291  24.342  17.292  1.00  0.00
ATOM   4398  H2R OL    267      -7.046  25.060  16.905  1.00  0.00
ATOM   4399  H2S OL    267      -6.673  23.797  18.181  1.00  0.00
ATOM   4400  C13 OL    267      -5.844  23.310  16.229  1.00  0.00
ATOM   4401  H3R OL    267      -5.073  22.728  16.778  1.00  0.00
ATOM   4402  H3S OL    267      -5.499  23.805  15.296  1.00  0.00
ATOM   4403  C14 OL    267      -6.933  22.313  15.817  1.00  0.00
ATOM   4404  H4R OL    267      -7.795  22.968  15.565  1.00  0.00
ATOM   4405  H4S OL    267      -7.209  21.665  16.676  1.00  0.00
ATOM   4406  C15 OL    267      -6.526  21.532  14.576  1.00  0.00
ATOM   4407  H5R OL    267      -6.603  22.145  13.652  1.00  0.00
ATOM   4408  H5S OL    267      -7.292  20.763  14.339  1.00  0.00
ATOM   4409  C16 OL    267      -5.215  20.851  14.607  1.00  0.00
ATOM   4410  H6R OL    267      -4.964  20.250  15.507  1.00  0.00
ATOM   4411  H6S OL    267      -4.484  21.686  14.662  1.00  0.00
ATOM   4412  C17 OL    267      -4.972  19.933  13.318  1.00  0.00
ATOM   4413  H7R OL    267      -5.292  20.539  12.443  1.00  0.00
ATOM   4414  H7S OL    267      -5.546  19.003  13.517  1.00  0.00
ATOM   4415  C18 OL    267      -3.532  19.401  13.112  1.00  0.00
ATOM   4416  H8R OL    267      -3.540  18.440  12.555  1.00  0.00
ATOM   4417  H8S OL    267      -3.230  19.095  14.137  1.00  0.00
ATOM   4418  C19 OL    267      -2.517  20.377  12.637  1.00  0.00
ATOM   4419  H9R OL    267      -2.000  20.953  13.419  1.00  0.00
ATOM   4420 C110 OL    267      -2.264  20.759  11.319  1.00  0.00
ATOM   4421 H10R OL    267      -1.491  21.502  11.074  1.00  0.00
ATOM   4422 C111 OL    267      -2.924  20.288  10.040  1.00  0.00
ATOM   4423 H11R OL    267      -3.887  19.765  10.219  1.00  0.00
ATOM   4424 H11S OL    267      -2.252  19.548   9.554  1.00  0.00
ATOM   4425 C112 OL    267      -3.297  21.251   8.892  1.00  0.00
ATOM   4426 H12R OL    267      -2.556  22.029   8.609  1.00  0.00
ATOM   4427 H12S OL    267      -4.306  21.636   9.152  1.00  0.00
ATOM   4428 C113 OL    267      -3.394  20.579   7.502  1.00  0.00
ATOM   4429 H13R OL    267      -3.768  19.540   7.627  1.00  0.00
ATOM   4430 H13S OL    267      -2.387  20.368   7.082  1.00  0.00
ATOM   4431 C114 OL    267      -4.202  21.297   6.346  1.00  0.00
ATOM   4432 H14R OL    267      -3.789  22.325   6.426  1.00  0.00
ATOM   4433 H14S OL    267      -5.291  21.152   6.508  1.00  0.00
ATOM   4434 C115 OL    267      -4.018  20.690   4.952  1.00  0.00
ATOM   4435 H15R OL    267      -4.464  21.319   4.152  1.00  0.00
ATOM   4436 H15S OL    267      -4.539  19.714   4.852  1.00  0.00
ATOM   4437 C116 OL    267      -2.601  20.319   4.571  1.00  0.00
ATOM   4438 H16R OL    267      -2.113  19.658   5.318  1.00  0.00
ATOM   4439 H16S OL    267      -2.052  21.277   4.450  1.00  0.00
ATOM   4440 C117 OL    267      -2.461  19.565   3.183  1.00  0.00
ATOM   4441 H17R OL    267      -3.122  18.675   3.261  1.00  0.00
ATOM   4442 H17S OL    267      -1.404  19.222   3.156  1.00  0.00
ATOM   4443 C118 OL    267      -2.853  20.422   1.925  1.00  0.00
ATOM   4444 H18R OL    267      -3.940  20.283   1.739  1.00  0.00
ATOM   4445 H18S OL    267      -2.277  20.190   1.004  1.00  0.00
ATOM   4446 H18T OL    267      -2.643  21.483   2.182  1.00  0.00
TER   
ATOM   4447 C116 PA    268      12.470  21.617  -3.000  1.00  0.00
ATOM   4448 H16R PA    268      13.511  21.542  -3.381  1.00  0.00
ATOM   4449 H16S PA    268      12.327  22.627  -2.560  1.00  0.00
ATOM   4450 H16T PA    268      11.893  21.625  -3.949  1.00  0.00
ATOM   4451 C115 PA    268      11.940  20.565  -2.063  1.00  0.00
ATOM   4452 H15R PA    268      10.830  20.618  -2.085  1.00  0.00
ATOM   4453 H15S PA    268      12.167  19.554  -2.464  1.00  0.00
ATOM   4454 C114 PA    268      12.343  20.716  -0.580  1.00  0.00
ATOM   4455 H14R PA    268      13.451  20.781  -0.614  1.00  0.00
ATOM   4456 H14S PA    268      11.964  21.617  -0.053  1.00  0.00
ATOM   4457 C113 PA    268      12.017  19.417   0.165  1.00  0.00
ATOM   4458 H13R PA    268      10.907  19.424   0.138  1.00  0.00
ATOM   4459 H13S PA    268      12.424  18.444  -0.186  1.00  0.00
ATOM   4460 C112 PA    268      12.366  19.323   1.736  1.00  0.00
ATOM   4461 H12R PA    268      13.477  19.321   1.735  1.00  0.00
ATOM   4462 H12S PA    268      11.905  20.153   2.314  1.00  0.00
ATOM   4463 C111 PA    268      11.925  17.993   2.385  1.00  0.00
ATOM   4464 H11R PA    268      10.857  17.782   2.159  1.00  0.00
ATOM   4465 H11S PA    268      12.581  17.243   1.893  1.00  0.00
ATOM   4466 C110 PA    268      11.987  17.964   3.905  1.00  0.00
ATOM   4467 H10R PA    268      11.345  18.618   4.534  1.00  0.00
ATOM   4468 H10S PA    268      11.904  16.921   4.278  1.00  0.00
ATOM   4469  C19 PA    268      13.455  18.388   4.339  1.00  0.00
ATOM   4470  H9R PA    268      14.196  17.907   3.665  1.00  0.00
ATOM   4471  H9S PA    268      13.484  19.498   4.309  1.00  0.00
ATOM   4472  C18 PA    268      13.856  17.918   5.727  1.00  0.00
ATOM   4473  H8R PA    268      13.689  16.824   5.826  1.00  0.00
ATOM   4474  H8S PA    268      14.950  18.112   5.728  1.00  0.00
ATOM   4475  C17 PA    268      13.127  18.562   6.902  1.00  0.00
ATOM   4476  H7R PA    268      13.422  19.633   6.910  1.00  0.00
ATOM   4477  H7S PA    268      12.033  18.510   6.718  1.00  0.00
ATOM   4478  C16 PA    268      13.532  17.850   8.236  1.00  0.00
ATOM   4479  H6R PA    268      13.259  16.773   8.230  1.00  0.00
ATOM   4480  H6S PA    268      14.615  17.911   8.478  1.00  0.00
ATOM   4481  C15 PA    268      12.831  18.391   9.469  1.00  0.00
ATOM   4482  H5R PA    268      11.759  18.160   9.289  1.00  0.00
ATOM   4483  H5S PA    268      13.254  17.872  10.355  1.00  0.00
ATOM   4484  C14 PA    268      13.012  19.961   9.625  1.00  0.00
ATOM   4485  H4R PA    268      14.096  20.145   9.468  1.00  0.00
ATOM   4486  H4S PA    268      12.432  20.395   8.782  1.00  0.00
ATOM   4487  C13 PA    268      12.517  20.544  10.972  1.00  0.00
ATOM   4488  H3R PA    268      13.197  20.169  11.767  1.00  0.00
ATOM   4489  H3S PA    268      12.522  21.649  10.859  1.00  0.00
ATOM   4490  C12 PA    268      11.048  19.992  11.197  1.00  0.00
ATOM   4491  H2R PA    268      10.540  20.103  10.215  1.00  0.00
ATOM   4492  H2S PA    268      10.911  18.903  11.372  1.00  0.00
TER   
ATOM   4493  C11 PC    269      10.131  20.780  12.195  1.00  0.00
ATOM   4494  O12 PC    269       9.970  22.001  12.190  1.00  0.00
ATOM   4495  O11 PC    269       9.666  19.992  13.030  1.00  0.00
ATOM   4496  C1  PC    269       8.806  20.704  13.893  1.00  0.00
ATOM   4497  HR  PC    269       9.328  21.571  14.352  1.00  0.00
ATOM   4498  HS  PC    269       7.938  21.016  13.274  1.00  0.00
ATOM   4499  C2  PC    269       8.297  19.831  15.051  1.00  0.00
ATOM   4500  HX  PC    269       7.467  20.333  15.591  1.00  0.00
ATOM   4501  C3  PC    269       9.585  19.686  15.953  1.00  0.00
ATOM   4502  HA  PC    269      10.390  19.138  15.418  1.00  0.00
ATOM   4503  HB  PC    269      10.051  20.662  16.209  1.00  0.00
ATOM   4504  O31 PC    269       9.258  19.108  17.180  1.00  0.00
ATOM   4505  P31 PC    269      10.232  18.025  17.800  1.00  0.00
ATOM   4506  O32 PC    269      11.131  18.888  18.802  1.00  0.00
ATOM   4507  C31 PC    269      12.175  18.394  19.578  1.00  0.00
ATOM   4508  H1A PC    269      11.755  18.412  20.606  1.00  0.00
ATOM   4509  H1B PC    269      12.356  17.316  19.380  1.00  0.00
ATOM   4510  C32 PC    269      13.605  19.127  19.431  1.00  0.00
ATOM   4511  H2A PC    269      14.390  18.621  19.972  1.00  0.00
ATOM   4512  H2B PC    269      13.794  19.146  18.368  1.00  0.00
ATOM   4513  N31 PC    269      13.624  20.563  19.985  1.00  0.00
ATOM   4514  C33 PC    269      12.681  21.404  19.343  1.00  0.00
ATOM   4515  H3A PC    269      12.831  22.457  19.533  1.00  0.00
ATOM   4516  H3B PC    269      12.578  21.261  18.277  1.00  0.00
ATOM   4517  H3C PC    269      11.720  21.238  19.806  1.00  0.00
ATOM   4518  C34 PC    269      13.394  20.554  21.507  1.00  0.00
ATOM   4519  H4A PC    269      12.380  20.389  21.841  1.00  0.00
ATOM   4520  H4B PC    269      14.100  19.853  21.927  1.00  0.00
ATOM   4521  H4C PC    269      13.632  21.550  21.851  1.00  0.00
ATOM   4522  C35 PC    269      15.054  20.978  19.844  1.00  0.00
ATOM   4523  H5A PC    269      15.435  20.535  18.936  1.00  0.00
ATOM   4524  H5B PC    269      15.743  20.475  20.508  1.00  0.00
ATOM   4525  H5C PC    269      15.058  22.055  19.915  1.00  0.00
ATOM   4526  O33 PC    269       9.529  17.116  18.729  1.00  0.00
ATOM   4527  O34 PC    269      11.128  17.433  16.803  1.00  0.00
ATOM   4528  O21 PC    269       8.000  18.518  14.637  1.00  0.00
ATOM   4529  C21 PC    269       6.862  18.300  13.930  1.00  0.00
ATOM   4530  O22 PC    269       5.997  19.113  13.725  1.00  0.00
TER   
ATOM   4531  C12 OL    270       6.785  16.798  13.521  1.00  0.00
ATOM   4532  H2R OL    270       5.722  16.490  13.427  1.00  0.00
ATOM   4533  H2S OL    270       7.255  16.228  14.351  1.00  0.00
ATOM   4534  C13 OL    270       7.480  16.450  12.203  1.00  0.00
ATOM   4535  H3R OL    270       7.247  15.383  12.000  1.00  0.00
ATOM   4536  H3S OL    270       8.515  16.726  12.498  1.00  0.00
ATOM   4537  C14 OL    270       7.059  17.165  10.861  1.00  0.00
ATOM   4538  H4R OL    270       5.961  17.033  10.763  1.00  0.00
ATOM   4539  H4S OL    270       7.501  16.512  10.079  1.00  0.00
ATOM   4540  C15 OL    270       7.555  18.589  10.711  1.00  0.00
ATOM   4541  H5R OL    270       8.664  18.515  10.713  1.00  0.00
ATOM   4542  H5S OL    270       7.367  19.135  11.660  1.00  0.00
ATOM   4543  C16 OL    270       7.026  19.296   9.445  1.00  0.00
ATOM   4544  H6R OL    270       6.048  19.799   9.605  1.00  0.00
ATOM   4545  H6S OL    270       6.936  18.561   8.617  1.00  0.00
ATOM   4546  C17 OL    270       7.986  20.456   9.021  1.00  0.00
ATOM   4547  H7R OL    270       8.923  19.921   8.757  1.00  0.00
ATOM   4548  H7S OL    270       8.303  20.954   9.962  1.00  0.00
ATOM   4549  C18 OL    270       7.341  21.432   7.977  1.00  0.00
ATOM   4550  H8R OL    270       6.471  21.858   8.522  1.00  0.00
ATOM   4551  H8S OL    270       7.035  20.885   7.060  1.00  0.00
ATOM   4552  C19 OL    270       8.307  22.596   7.621  1.00  0.00
ATOM   4553  H9R OL    270       8.249  23.422   8.345  1.00  0.00
ATOM   4554 C110 OL    270       9.299  22.552   6.773  1.00  0.00
ATOM   4555 H10R OL    270       9.826  23.513   6.692  1.00  0.00
ATOM   4556 C111 OL    270       9.711  21.347   5.988  1.00  0.00
ATOM   4557 H11R OL    270       9.349  20.381   6.400  1.00  0.00
ATOM   4558 H11S OL    270      10.820  21.413   5.977  1.00  0.00
ATOM   4559 C112 OL    270       9.261  21.244   4.519  1.00  0.00
ATOM   4560 H12R OL    270       9.857  20.466   3.995  1.00  0.00
ATOM   4561 H12S OL    270       9.424  22.280   4.153  1.00  0.00
ATOM   4562 C113 OL    270       7.813  20.790   4.252  1.00  0.00
ATOM   4563 H13R OL    270       7.083  21.605   4.443  1.00  0.00
ATOM   4564 H13S OL    270       7.706  19.968   4.992  1.00  0.00
ATOM   4565 C114 OL    270       7.596  20.377   2.766  1.00  0.00
ATOM   4566 H14R OL    270       7.643  21.284   2.127  1.00  0.00
ATOM   4567 H14S OL    270       6.516  20.147   2.644  1.00  0.00
ATOM   4568 C115 OL    270       8.352  19.178   2.146  1.00  0.00
ATOM   4569 H15R OL    270       8.283  18.472   3.001  1.00  0.00
ATOM   4570 H15S OL    270       9.450  19.321   2.060  1.00  0.00
ATOM   4571 C116 OL    270       7.824  18.370   0.902  1.00  0.00
ATOM   4572 H16R OL    270       6.811  17.986   1.148  1.00  0.00
ATOM   4573 H16S OL    270       8.554  17.564   0.675  1.00  0.00
ATOM   4574 C117 OL    270       7.874  19.272  -0.309  1.00  0.00
ATOM   4575 H17R OL    270       8.777  19.915  -0.228  1.00  0.00
ATOM   4576 H17S OL    270       6.943  19.873  -0.246  1.00  0.00
ATOM   4577 C118 OL    270       8.065  18.473  -1.611  1.00  0.00
ATOM   4578 H18R OL    270       7.380  17.605  -1.714  1.00  0.00
ATOM   4579 H18S OL    270       9.082  18.027  -1.589  1.00  0.00
ATOM   4580 H18T OL    270       7.945  19.071  -2.540  1.00  0.00
TER   
ATOM   4581 C116 PA    271     -14.266  11.534   0.590  1.00  0.00
ATOM   4582 H16R PA    271     -15.092  11.649  -0.144  1.00  0.00
ATOM   4583 H16S PA    271     -14.609  11.579   1.646  1.00  0.00
ATOM   4584 H16T PA    271     -13.597  10.674   0.373  1.00  0.00
ATOM   4585 C115 PA    271     -13.460  12.895   0.401  1.00  0.00
ATOM   4586 H15R PA    271     -12.592  12.855   1.093  1.00  0.00
ATOM   4587 H15S PA    271     -13.089  13.020  -0.639  1.00  0.00
ATOM   4588 C114 PA    271     -14.225  14.199   0.629  1.00  0.00
ATOM   4589 H14R PA    271     -13.475  14.981   0.383  1.00  0.00
ATOM   4590 H14S PA    271     -15.103  14.175  -0.052  1.00  0.00
ATOM   4591 C113 PA    271     -14.755  14.412   2.059  1.00  0.00
ATOM   4592 H13R PA    271     -15.272  15.395   2.048  1.00  0.00
ATOM   4593 H13S PA    271     -15.538  13.644   2.238  1.00  0.00
ATOM   4594 C112 PA    271     -13.694  14.324   3.136  1.00  0.00
ATOM   4595 H12R PA    271     -13.464  13.242   3.236  1.00  0.00
ATOM   4596 H12S PA    271     -12.750  14.874   2.934  1.00  0.00
ATOM   4597 C111 PA    271     -14.177  15.071   4.465  1.00  0.00
ATOM   4598 H11R PA    271     -14.391  16.153   4.337  1.00  0.00
ATOM   4599 H11S PA    271     -15.058  14.504   4.836  1.00  0.00
ATOM   4600 C110 PA    271     -13.052  15.051   5.579  1.00  0.00
ATOM   4601 H10R PA    271     -12.140  15.500   5.132  1.00  0.00
ATOM   4602 H10S PA    271     -13.397  15.692   6.418  1.00  0.00
ATOM   4603  C19 PA    271     -12.836  13.586   6.040  1.00  0.00
ATOM   4604  H9R PA    271     -13.789  13.138   6.394  1.00  0.00
ATOM   4605  H9S PA    271     -12.516  12.934   5.199  1.00  0.00
ATOM   4606  C18 PA    271     -11.730  13.357   7.051  1.00  0.00
ATOM   4607  H8R PA    271     -10.686  13.503   6.701  1.00  0.00
ATOM   4608  H8S PA    271     -12.012  14.071   7.854  1.00  0.00
ATOM   4609  C17 PA    271     -11.756  11.990   7.661  1.00  0.00
ATOM   4610  H7R PA    271     -12.850  11.819   7.755  1.00  0.00
ATOM   4611  H7S PA    271     -11.248  11.320   6.935  1.00  0.00
ATOM   4612  C16 PA    271     -11.153  11.838   9.080  1.00  0.00
ATOM   4613  H6R PA    271     -11.081  10.774   9.391  1.00  0.00
ATOM   4614  H6S PA    271     -10.098  12.180   9.019  1.00  0.00
ATOM   4615  C15 PA    271     -11.996  12.459  10.244  1.00  0.00
ATOM   4616  H5R PA    271     -12.131  13.554  10.109  1.00  0.00
ATOM   4617  H5S PA    271     -12.988  11.961  10.206  1.00  0.00
ATOM   4618  C14 PA    271     -11.370  12.215  11.618  1.00  0.00
ATOM   4619  H4R PA    271     -12.160  12.292  12.395  1.00  0.00
ATOM   4620  H4S PA    271     -11.131  11.131  11.560  1.00  0.00
ATOM   4621  C13 PA    271     -10.213  13.099  11.923  1.00  0.00
ATOM   4622  H3R PA    271      -9.950  12.729  12.937  1.00  0.00
ATOM   4623  H3S PA    271      -9.497  12.787  11.133  1.00  0.00
ATOM   4624  C12 PA    271     -10.474  14.622  11.945  1.00  0.00
ATOM   4625  H2R PA    271      -9.546  15.187  12.178  1.00  0.00
ATOM   4626  H2S PA    271     -10.672  15.037  10.934  1.00  0.00
TER   
ATOM   4627  C11 PC    272     -11.555  15.037  12.893  1.00  0.00
ATOM   4628  O12 PC    272     -12.426  15.882  12.668  1.00  0.00
ATOM   4629  O11 PC    272     -11.558  14.252  14.005  1.00  0.00
ATOM   4630  C1  PC    272     -12.434  14.539  15.002  1.00  0.00
ATOM   4631  HR  PC    272     -11.960  15.237  15.725  1.00  0.00
ATOM   4632  HS  PC    272     -13.389  14.926  14.587  1.00  0.00
ATOM   4633  C2  PC    272     -12.576  13.239  15.857  1.00  0.00
ATOM   4634  HX  PC    272     -13.235  13.438  16.729  1.00  0.00
ATOM   4635  C3  PC    272     -11.204  12.812  16.419  1.00  0.00
ATOM   4636  HA  PC    272     -10.562  12.642  15.528  1.00  0.00
ATOM   4637  HB  PC    272     -10.606  13.594  16.934  1.00  0.00
ATOM   4638  O31 PC    272     -11.312  11.590  17.194  1.00  0.00
ATOM   4639  P31 PC    272     -11.881  11.890  18.688  1.00  0.00
ATOM   4640  O32 PC    272     -13.423  11.528  18.745  1.00  0.00
ATOM   4641  C31 PC    272     -13.923  10.422  17.936  1.00  0.00
ATOM   4642  H1A PC    272     -14.825  10.790  17.402  1.00  0.00
ATOM   4643  H1B PC    272     -13.166  10.094  17.192  1.00  0.00
ATOM   4644  C32 PC    272     -14.355   9.147  18.749  1.00  0.00
ATOM   4645  H2A PC    272     -14.113   8.211  18.267  1.00  0.00
ATOM   4646  H2B PC    272     -13.584   9.016  19.494  1.00  0.00
ATOM   4647  N31 PC    272     -15.607   9.157  19.600  1.00  0.00
ATOM   4648  C33 PC    272     -16.791   9.066  18.702  1.00  0.00
ATOM   4649  H3A PC    272     -16.483   8.265  18.046  1.00  0.00
ATOM   4650  H3B PC    272     -17.693   8.846  19.254  1.00  0.00
ATOM   4651  H3C PC    272     -16.806   9.935  18.062  1.00  0.00
ATOM   4652  C34 PC    272     -15.411   8.022  20.584  1.00  0.00
ATOM   4653  H4A PC    272     -15.280   7.086  20.062  1.00  0.00
ATOM   4654  H4B PC    272     -14.481   8.225  21.093  1.00  0.00
ATOM   4655  H4C PC    272     -16.280   8.013  21.225  1.00  0.00
ATOM   4656  C35 PC    272     -15.561  10.454  20.390  1.00  0.00
ATOM   4657  H5A PC    272     -16.298  10.456  21.180  1.00  0.00
ATOM   4658  H5B PC    272     -15.802  11.170  19.619  1.00  0.00
ATOM   4659  H5C PC    272     -14.531  10.652  20.651  1.00  0.00
ATOM   4660  O33 PC    272     -11.129  11.016  19.557  1.00  0.00
ATOM   4661  O34 PC    272     -11.751  13.361  18.856  1.00  0.00
ATOM   4662  O21 PC    272     -13.043  12.169  15.030  1.00  0.00
ATOM   4663  C21 PC    272     -14.358  12.119  14.826  1.00  0.00
ATOM   4664  O22 PC    272     -15.190  12.907  15.210  1.00  0.00
TER   
ATOM   4665  C12 OL    273     -14.702  10.741  14.196  1.00  0.00
ATOM   4666  H2R OL    273     -15.293  10.894  13.268  1.00  0.00
ATOM   4667  H2S OL    273     -15.269  10.148  14.945  1.00  0.00
ATOM   4668  C13 OL    273     -13.421   9.884  13.922  1.00  0.00
ATOM   4669  H3R OL    273     -12.564  10.171  14.568  1.00  0.00
ATOM   4670  H3S OL    273     -13.266  10.242  12.881  1.00  0.00
ATOM   4671  C14 OL    273     -13.701   8.351  13.998  1.00  0.00
ATOM   4672  H4R OL    273     -14.169   8.089  14.971  1.00  0.00
ATOM   4673  H4S OL    273     -12.786   7.723  14.047  1.00  0.00
ATOM   4674  C15 OL    273     -14.405   7.819  12.774  1.00  0.00
ATOM   4675  H5R OL    273     -15.467   8.143  12.774  1.00  0.00
ATOM   4676  H5S OL    273     -14.556   6.740  12.993  1.00  0.00
ATOM   4677  C16 OL    273     -13.883   8.012  11.321  1.00  0.00
ATOM   4678  H6R OL    273     -12.794   7.795  11.356  1.00  0.00
ATOM   4679  H6S OL    273     -13.963   9.105  11.139  1.00  0.00
ATOM   4680  C17 OL    273     -14.484   7.125  10.187  1.00  0.00
ATOM   4681  H7R OL    273     -14.344   6.061  10.474  1.00  0.00
ATOM   4682  H7S OL    273     -13.819   7.314   9.318  1.00  0.00
ATOM   4683  C18 OL    273     -16.001   7.507   9.798  1.00  0.00
ATOM   4684  H8R OL    273     -16.088   8.604   9.645  1.00  0.00
ATOM   4685  H8S OL    273     -16.648   7.349  10.687  1.00  0.00
ATOM   4686  C19 OL    273     -16.446   6.777   8.582  1.00  0.00
ATOM   4687  H9R OL    273     -16.637   5.741   8.899  1.00  0.00
ATOM   4688 C110 OL    273     -16.557   7.210   7.306  1.00  0.00
ATOM   4689 H10R OL    273     -16.950   6.519   6.545  1.00  0.00
ATOM   4690 C111 OL    273     -16.222   8.616   6.814  1.00  0.00
ATOM   4691 H11R OL    273     -16.396   9.279   7.688  1.00  0.00
ATOM   4692 H11S OL    273     -16.948   9.030   6.083  1.00  0.00
ATOM   4693 C112 OL    273     -14.822   8.671   6.203  1.00  0.00
ATOM   4694 H12R OL    273     -14.151   8.073   6.855  1.00  0.00
ATOM   4695 H12S OL    273     -14.465   9.714   6.341  1.00  0.00
ATOM   4696 C113 OL    273     -14.631   8.257   4.735  1.00  0.00
ATOM   4697 H13R OL    273     -14.816   9.224   4.220  1.00  0.00
ATOM   4698 H13S OL    273     -15.347   7.442   4.496  1.00  0.00
ATOM   4699 C114 OL    273     -13.196   7.743   4.553  1.00  0.00
ATOM   4700 H14R OL    273     -13.146   6.707   4.950  1.00  0.00
ATOM   4701 H14S OL    273     -12.382   8.320   5.040  1.00  0.00
ATOM   4702 C115 OL    273     -12.914   7.707   3.047  1.00  0.00
ATOM   4703 H15R OL    273     -12.878   8.711   2.573  1.00  0.00
ATOM   4704 H15S OL    273     -13.800   7.155   2.667  1.00  0.00
ATOM   4705 C116 OL    273     -11.651   6.964   2.715  1.00  0.00
ATOM   4706 H16R OL    273     -11.756   5.902   3.025  1.00  0.00
ATOM   4707 H16S OL    273     -10.815   7.462   3.251  1.00  0.00
ATOM   4708 C117 OL    273     -11.365   7.043   1.209  1.00  0.00
ATOM   4709 H17R OL    273     -10.424   6.464   1.090  1.00  0.00
ATOM   4710 H17S OL    273     -11.060   8.061   0.885  1.00  0.00
ATOM   4711 C118 OL    273     -12.461   6.542   0.182  1.00  0.00
ATOM   4712 H18R OL    273     -12.214   6.417  -0.894  1.00  0.00
ATOM   4713 H18S OL    273     -13.267   7.297   0.304  1.00  0.00
ATOM   4714 H18T OL    273     -12.964   5.600   0.487  1.00  0.00
TER   
ATOM   4715 C116 PA    274      18.574  10.907   0.589  1.00  0.00
ATOM   4716 H16R PA    274      18.263  11.881   0.155  1.00  0.00
ATOM   4717 H16S PA    274      18.597  10.880   1.700  1.00  0.00
ATOM   4718 H16T PA    274      17.686  10.258   0.429  1.00  0.00
ATOM   4719 C115 PA    274      19.776  10.123   0.031  1.00  0.00
ATOM   4720 H15R PA    274      19.365   9.179  -0.387  1.00  0.00
ATOM   4721 H15S PA    274      20.164  10.782  -0.775  1.00  0.00
ATOM   4722 C114 PA    274      20.841   9.896   1.043  1.00  0.00
ATOM   4723 H14R PA    274      20.537   9.367   1.971  1.00  0.00
ATOM   4724 H14S PA    274      21.530   9.108   0.671  1.00  0.00
ATOM   4725 C113 PA    274      21.509  11.134   1.506  1.00  0.00
ATOM   4726 H13R PA    274      21.819  11.685   0.593  1.00  0.00
ATOM   4727 H13S PA    274      20.826  11.815   2.058  1.00  0.00
ATOM   4728 C112 PA    274      22.740  11.043   2.514  1.00  0.00
ATOM   4729 H12R PA    274      23.532  10.442   2.020  1.00  0.00
ATOM   4730 H12S PA    274      23.239  12.025   2.664  1.00  0.00
ATOM   4731 C111 PA    274      22.410  10.349   3.777  1.00  0.00
ATOM   4732 H11R PA    274      21.894   9.367   3.825  1.00  0.00
ATOM   4733 H11S PA    274      23.334  10.199   4.376  1.00  0.00
ATOM   4734 C110 PA    274      21.606  11.356   4.692  1.00  0.00
ATOM   4735 H10R PA    274      22.191  12.297   4.763  1.00  0.00
ATOM   4736 H10S PA    274      20.622  11.520   4.203  1.00  0.00
ATOM   4737  C19 PA    274      21.344  10.808   6.097  1.00  0.00
ATOM   4738  H9R PA    274      20.768   9.858   6.123  1.00  0.00
ATOM   4739  H9S PA    274      22.327  10.722   6.608  1.00  0.00
ATOM   4740  C18 PA    274      20.476  11.850   6.825  1.00  0.00
ATOM   4741  H8R PA    274      21.149  12.731   6.901  1.00  0.00
ATOM   4742  H8S PA    274      19.733  12.240   6.097  1.00  0.00
ATOM   4743  C17 PA    274      19.910  11.350   8.114  1.00  0.00
ATOM   4744  H7R PA    274      19.570  12.268   8.640  1.00  0.00
ATOM   4745  H7S PA    274      19.103  10.606   7.943  1.00  0.00
ATOM   4746  C16 PA    274      20.981  10.746   9.108  1.00  0.00
ATOM   4747  H6R PA    274      21.625  10.048   8.532  1.00  0.00
ATOM   4748  H6S PA    274      21.665  11.534   9.492  1.00  0.00
ATOM   4749  C15 PA    274      20.454   9.684  10.155  1.00  0.00
ATOM   4750  H5R PA    274      21.265   9.227  10.761  1.00  0.00
ATOM   4751  H5S PA    274      19.789  10.328  10.770  1.00  0.00
ATOM   4752  C14 PA    274      19.524   8.588   9.493  1.00  0.00
ATOM   4753  H4R PA    274      18.640   9.081   9.036  1.00  0.00
ATOM   4754  H4S PA    274      20.189   8.130   8.730  1.00  0.00
ATOM   4755  C13 PA    274      19.215   7.389  10.466  1.00  0.00
ATOM   4756  H3R PA    274      19.056   6.596   9.704  1.00  0.00
ATOM   4757  H3S PA    274      20.158   7.088  10.972  1.00  0.00
ATOM   4758  C12 PA    274      18.001   7.555  11.341  1.00  0.00
ATOM   4759  H2R PA    274      17.305   8.148  10.710  1.00  0.00
ATOM   4760  H2S PA    274      17.460   6.593  11.465  1.00  0.00
TER   
ATOM   4761  C11 PC    275      18.355   8.162  12.655  1.00  0.00
ATOM   4762  O12 PC    275      17.744   9.082  13.233  1.00  0.00
ATOM   4763  O11 PC    275      19.387   7.437  13.218  1.00  0.00
ATOM   4764  C1  PC    275      19.616   7.595  14.560  1.00  0.00
ATOM   4765  HR  PC    275      19.808   8.669  14.766  1.00  0.00
ATOM   4766  HS  PC    275      18.720   7.238  15.112  1.00  0.00
ATOM   4767  C2  PC    275      20.900   6.804  14.920  1.00  0.00
ATOM   4768  HX  PC    275      20.720   5.778  14.536  1.00  0.00
ATOM   4769  C3  PC    275      21.180   6.891  16.436  1.00  0.00
ATOM   4770  HA  PC    275      20.496   6.155  16.910  1.00  0.00
ATOM   4771  HB  PC    275      22.169   6.485  16.737  1.00  0.00
ATOM   4772  O31 PC    275      21.013   8.207  16.927  1.00  0.00
ATOM   4773  P31 PC    275      22.166   9.270  16.919  1.00  0.00
ATOM   4774  O32 PC    275      22.315   9.505  18.548  1.00  0.00
ATOM   4775  C31 PC    275      22.724  10.744  19.156  1.00  0.00
ATOM   4776  H1A PC    275      23.834  10.768  19.124  1.00  0.00
ATOM   4777  H1B PC    275      22.422  11.626  18.551  1.00  0.00
ATOM   4778  C32 PC    275      22.255  10.940  20.645  1.00  0.00
ATOM   4779  H2A PC    275      22.832  10.288  21.283  1.00  0.00
ATOM   4780  H2B PC    275      22.515  11.972  20.832  1.00  0.00
ATOM   4781  N31 PC    275      20.801  10.615  20.967  1.00  0.00
ATOM   4782  C33 PC    275      20.603   9.091  20.722  1.00  0.00
ATOM   4783  H3A PC    275      21.327   8.568  21.329  1.00  0.00
ATOM   4784  H3B PC    275      19.591   8.887  21.041  1.00  0.00
ATOM   4785  H3C PC    275      20.741   9.013  19.654  1.00  0.00
ATOM   4786  C34 PC    275      20.417  10.970  22.310  1.00  0.00
ATOM   4787  H4A PC    275      21.291  10.693  22.880  1.00  0.00
ATOM   4788  H4B PC    275      20.117  12.007  22.348  1.00  0.00
ATOM   4789  H4C PC    275      19.533  10.371  22.475  1.00  0.00
ATOM   4790  C35 PC    275      19.854  11.288  19.992  1.00  0.00
ATOM   4791  H5A PC    275      20.040  10.896  19.003  1.00  0.00
ATOM   4792  H5B PC    275      20.026  12.355  19.992  1.00  0.00
ATOM   4793  H5C PC    275      18.832  11.122  20.297  1.00  0.00
ATOM   4794  O33 PC    275      23.468   8.692  16.496  1.00  0.00
ATOM   4795  O34 PC    275      21.705  10.527  16.318  1.00  0.00
ATOM   4796  O21 PC    275      22.018   7.296  14.119  1.00  0.00
ATOM   4797  C21 PC    275      23.075   6.454  13.962  1.00  0.00
ATOM   4798  O22 PC    275      23.224   5.387  14.454  1.00  0.00
TER   
ATOM   4799  C12 OL    276      24.044   7.114  12.852  1.00  0.00
ATOM   4800  H2R OL    276      24.816   7.649  13.445  1.00  0.00
ATOM   4801  H2S OL    276      23.480   7.877  12.275  1.00  0.00
ATOM   4802  C13 OL    276      24.832   6.152  11.898  1.00  0.00
ATOM   4803  H3R OL    276      25.376   5.501  12.616  1.00  0.00
ATOM   4804  H3S OL    276      25.556   6.731  11.287  1.00  0.00
ATOM   4805  C14 OL    276      23.903   5.351  10.955  1.00  0.00
ATOM   4806  H4R OL    276      22.843   5.293  11.282  1.00  0.00
ATOM   4807  H4S OL    276      24.317   4.341  10.750  1.00  0.00
ATOM   4808  C15 OL    276      23.781   6.142   9.630  1.00  0.00
ATOM   4809  H5R OL    276      24.699   5.959   9.032  1.00  0.00
ATOM   4810  H5S OL    276      23.632   7.198   9.944  1.00  0.00
ATOM   4811  C16 OL    276      22.656   5.679   8.696  1.00  0.00
ATOM   4812  H6R OL    276      21.714   5.729   9.282  1.00  0.00
ATOM   4813  H6S OL    276      22.752   4.601   8.442  1.00  0.00
ATOM   4814  C17 OL    276      22.403   6.429   7.355  1.00  0.00
ATOM   4815  H7R OL    276      23.439   6.561   6.976  1.00  0.00
ATOM   4816  H7S OL    276      22.103   7.477   7.573  1.00  0.00
ATOM   4817  C18 OL    276      21.377   5.811   6.377  1.00  0.00
ATOM   4818  H8R OL    276      21.558   4.717   6.436  1.00  0.00
ATOM   4819  H8S OL    276      21.653   6.214   5.379  1.00  0.00
ATOM   4820  C19 OL    276      19.974   6.009   6.796  1.00  0.00
ATOM   4821  H9R OL    276      19.720   5.674   7.812  1.00  0.00
ATOM   4822 C110 OL    276      19.020   6.754   6.174  1.00  0.00
ATOM   4823 H10R OL    276      18.003   6.663   6.583  1.00  0.00
ATOM   4824 C111 OL    276      19.123   7.620   4.889  1.00  0.00
ATOM   4825 H11R OL    276      20.103   7.568   4.368  1.00  0.00
ATOM   4826 H11S OL    276      18.929   8.710   4.987  1.00  0.00
ATOM   4827 C112 OL    276      18.066   7.187   3.794  1.00  0.00
ATOM   4828 H12R OL    276      18.140   8.002   3.043  1.00  0.00
ATOM   4829 H12S OL    276      17.067   7.323   4.262  1.00  0.00
ATOM   4830 C113 OL    276      18.224   5.701   3.276  1.00  0.00
ATOM   4831 H13R OL    276      17.615   5.469   2.376  1.00  0.00
ATOM   4832 H13S OL    276      17.967   5.037   4.129  1.00  0.00
ATOM   4833 C114 OL    276      19.678   5.340   2.868  1.00  0.00
ATOM   4834 H14R OL    276      19.717   4.242   2.703  1.00  0.00
ATOM   4835 H14S OL    276      20.317   5.609   3.736  1.00  0.00
ATOM   4836 C115 OL    276      20.098   5.947   1.550  1.00  0.00
ATOM   4837 H15R OL    276      20.315   7.018   1.750  1.00  0.00
ATOM   4838 H15S OL    276      19.229   5.990   0.859  1.00  0.00
ATOM   4839 C116 OL    276      21.389   5.313   1.003  1.00  0.00
ATOM   4840 H16R OL    276      21.911   6.014   0.317  1.00  0.00
ATOM   4841 H16S OL    276      21.167   4.394   0.420  1.00  0.00
ATOM   4842 C117 OL    276      22.488   4.905   2.084  1.00  0.00
ATOM   4843 H17R OL    276      23.253   4.227   1.648  1.00  0.00
ATOM   4844 H17S OL    276      21.929   4.404   2.903  1.00  0.00
ATOM   4845 C118 OL    276      23.245   6.178   2.711  1.00  0.00
ATOM   4846 H18R OL    276      22.523   6.969   3.007  1.00  0.00
ATOM   4847 H18S OL    276      23.903   6.720   1.998  1.00  0.00
ATOM   4848 H18T OL    276      23.799   5.741   3.568  1.00  0.00
TER   
ATOM   4849 C116 PA    277       6.891 -25.965   1.774  1.00  0.00
ATOM   4850 H16R PA    277       7.356 -26.968   1.886  1.00  0.00
ATOM   4851 H16S PA    277       7.173 -25.426   0.844  1.00  0.00
ATOM   4852 H16T PA    277       5.790 -26.094   1.700  1.00  0.00
ATOM   4853 C115 PA    277       7.277 -25.121   3.035  1.00  0.00
ATOM   4854 H15R PA    277       8.318 -24.753   2.907  1.00  0.00
ATOM   4855 H15S PA    277       6.585 -24.252   3.061  1.00  0.00
ATOM   4856 C114 PA    277       7.106 -25.781   4.398  1.00  0.00
ATOM   4857 H14R PA    277       6.155 -26.337   4.547  1.00  0.00
ATOM   4858 H14S PA    277       7.940 -26.512   4.470  1.00  0.00
ATOM   4859 C113 PA    277       7.180 -24.643   5.529  1.00  0.00
ATOM   4860 H13R PA    277       7.319 -25.232   6.461  1.00  0.00
ATOM   4861 H13S PA    277       8.071 -23.988   5.424  1.00  0.00
ATOM   4862 C112 PA    277       5.910 -23.814   5.748  1.00  0.00
ATOM   4863 H12R PA    277       6.030 -22.956   5.053  1.00  0.00
ATOM   4864 H12S PA    277       5.050 -24.424   5.398  1.00  0.00
ATOM   4865 C111 PA    277       5.641 -23.368   7.200  1.00  0.00
ATOM   4866 H11R PA    277       5.559 -24.183   7.950  1.00  0.00
ATOM   4867 H11S PA    277       6.559 -22.763   7.360  1.00  0.00
ATOM   4868 C110 PA    277       4.467 -22.359   7.243  1.00  0.00
ATOM   4869 H10R PA    277       4.858 -21.397   6.848  1.00  0.00
ATOM   4870 H10S PA    277       3.604 -22.735   6.653  1.00  0.00
ATOM   4871  C19 PA    277       4.008 -21.954   8.582  1.00  0.00
ATOM   4872  H9R PA    277       3.232 -21.174   8.430  1.00  0.00
ATOM   4873  H9S PA    277       3.532 -22.847   9.042  1.00  0.00
ATOM   4874  C18 PA    277       5.126 -21.445   9.492  1.00  0.00
ATOM   4875  H8R PA    277       5.972 -22.151   9.355  1.00  0.00
ATOM   4876  H8S PA    277       5.429 -20.443   9.119  1.00  0.00
ATOM   4877  C17 PA    277       4.806 -21.342  10.958  1.00  0.00
ATOM   4878  H7R PA    277       5.745 -21.014  11.451  1.00  0.00
ATOM   4879  H7S PA    277       4.112 -20.481  11.062  1.00  0.00
ATOM   4880  C16 PA    277       4.448 -22.609  11.630  1.00  0.00
ATOM   4881  H6R PA    277       3.600 -23.129  11.136  1.00  0.00
ATOM   4882  H6S PA    277       5.311 -23.297  11.497  1.00  0.00
ATOM   4883  C15 PA    277       4.263 -22.661  13.177  1.00  0.00
ATOM   4884  H5R PA    277       5.184 -22.206  13.599  1.00  0.00
ATOM   4885  H5S PA    277       3.445 -22.010  13.553  1.00  0.00
ATOM   4886  C14 PA    277       4.232 -24.124  13.718  1.00  0.00
ATOM   4887  H4R PA    277       3.500 -24.785  13.206  1.00  0.00
ATOM   4888  H4S PA    277       5.121 -24.736  13.454  1.00  0.00
ATOM   4889  C13 PA    277       4.130 -24.157  15.281  1.00  0.00
ATOM   4890  H3R PA    277       5.044 -23.677  15.691  1.00  0.00
ATOM   4891  H3S PA    277       3.227 -23.573  15.563  1.00  0.00
ATOM   4892  C12 PA    277       3.844 -25.672  15.796  1.00  0.00
ATOM   4893  H2R PA    277       3.730 -25.700  16.901  1.00  0.00
ATOM   4894  H2S PA    277       2.982 -26.050  15.206  1.00  0.00
TER   
ATOM   4895  C11 PC    278       5.086 -26.519  15.526  1.00  0.00
ATOM   4896  O12 PC    278       5.100 -27.521  14.824  1.00  0.00
ATOM   4897  O11 PC    278       6.034 -25.980  16.193  1.00  0.00
ATOM   4898  C1  PC    278       7.392 -26.400  15.735  1.00  0.00
ATOM   4899  HR  PC    278       7.752 -27.278  16.312  1.00  0.00
ATOM   4900  HS  PC    278       7.402 -26.629  14.648  1.00  0.00
ATOM   4901  C2  PC    278       8.456 -25.285  16.121  1.00  0.00
ATOM   4902  HX  PC    278       9.423 -25.646  15.711  1.00  0.00
ATOM   4903  C3  PC    278       8.550 -25.213  17.647  1.00  0.00
ATOM   4904  HA  PC    278       8.659 -26.202  18.142  1.00  0.00
ATOM   4905  HB  PC    278       9.529 -24.723  17.835  1.00  0.00
ATOM   4906  O31 PC    278       7.597 -24.365  18.272  1.00  0.00
ATOM   4907  P31 PC    278       7.627 -24.197  19.827  1.00  0.00
ATOM   4908  O32 PC    278       6.590 -23.150  20.160  1.00  0.00
ATOM   4909  C31 PC    278       5.537 -22.882  19.210  1.00  0.00
ATOM   4910  H1A PC    278       4.940 -23.771  18.914  1.00  0.00
ATOM   4911  H1B PC    278       4.900 -22.210  19.823  1.00  0.00
ATOM   4912  C32 PC    278       6.043 -22.039  18.001  1.00  0.00
ATOM   4913  H2A PC    278       6.839 -22.566  17.495  1.00  0.00
ATOM   4914  H2B PC    278       5.206 -21.863  17.342  1.00  0.00
ATOM   4915  N31 PC    278       6.548 -20.551  18.222  1.00  0.00
ATOM   4916  C33 PC    278       7.687 -20.560  19.020  1.00  0.00
ATOM   4917  H3A PC    278       8.497 -21.014  18.468  1.00  0.00
ATOM   4918  H3B PC    278       7.871 -19.531  19.291  1.00  0.00
ATOM   4919  H3C PC    278       7.551 -21.135  19.924  1.00  0.00
ATOM   4920  C34 PC    278       6.872 -19.869  16.851  1.00  0.00
ATOM   4921  H4A PC    278       6.191 -20.177  16.072  1.00  0.00
ATOM   4922  H4B PC    278       6.863 -18.806  17.043  1.00  0.00
ATOM   4923  H4C PC    278       7.787 -20.294  16.465  1.00  0.00
ATOM   4924  C35 PC    278       5.380 -19.845  18.882  1.00  0.00
ATOM   4925  H5A PC    278       4.506 -19.908  18.250  1.00  0.00
ATOM   4926  H5B PC    278       5.541 -18.782  18.982  1.00  0.00
ATOM   4927  H5C PC    278       5.126 -20.188  19.874  1.00  0.00
ATOM   4928  O33 PC    278       7.285 -25.480  20.451  1.00  0.00
ATOM   4929  O34 PC    278       8.978 -23.637  20.103  1.00  0.00
ATOM   4930  O21 PC    278       8.174 -23.964  15.691  1.00  0.00
ATOM   4931  C21 PC    278       8.057 -23.762  14.434  1.00  0.00
ATOM   4932  O22 PC    278       8.031 -24.592  13.567  1.00  0.00
TER   
ATOM   4933  C12 OL    279       8.043 -22.274  14.226  1.00  0.00
ATOM   4934  H2R OL    279       8.602 -21.756  15.034  1.00  0.00
ATOM   4935  H2S OL    279       7.014 -21.855  14.268  1.00  0.00
ATOM   4936  C13 OL    279       8.776 -21.885  12.885  1.00  0.00
ATOM   4937  H3R OL    279       8.145 -22.141  12.008  1.00  0.00
ATOM   4938  H3S OL    279       9.731 -22.426  12.718  1.00  0.00
ATOM   4939  C14 OL    279       9.175 -20.432  12.843  1.00  0.00
ATOM   4940  H4R OL    279       9.802 -20.262  13.745  1.00  0.00
ATOM   4941  H4S OL    279       8.323 -19.719  12.827  1.00  0.00
ATOM   4942  C15 OL    279      10.040 -20.188  11.550  1.00  0.00
ATOM   4943  H5R OL    279      10.598 -21.124  11.335  1.00  0.00
ATOM   4944  H5S OL    279      10.752 -19.358  11.748  1.00  0.00
ATOM   4945  C16 OL    279       9.255 -20.127  10.210  1.00  0.00
ATOM   4946  H6R OL    279       8.309 -19.655  10.551  1.00  0.00
ATOM   4947  H6S OL    279       9.105 -21.150   9.803  1.00  0.00
ATOM   4948  C17 OL    279       9.844 -19.236   9.129  1.00  0.00
ATOM   4949  H7R OL    279      10.674 -19.786   8.637  1.00  0.00
ATOM   4950  H7S OL    279      10.274 -18.372   9.679  1.00  0.00
ATOM   4951  C18 OL    279       8.759 -18.894   8.130  1.00  0.00
ATOM   4952  H8R OL    279       9.279 -18.179   7.456  1.00  0.00
ATOM   4953  H8S OL    279       8.007 -18.226   8.600  1.00  0.00
ATOM   4954  C19 OL    279       8.177 -20.002   7.326  1.00  0.00
ATOM   4955  H9R OL    279       7.580 -20.600   8.029  1.00  0.00
ATOM   4956 C110 OL    279       8.436 -20.448   6.105  1.00  0.00
ATOM   4957 H10R OL    279       7.958 -21.417   5.897  1.00  0.00
ATOM   4958 C111 OL    279       9.513 -19.865   5.178  1.00  0.00
ATOM   4959 H11R OL    279      10.202 -19.124   5.638  1.00  0.00
ATOM   4960 H11S OL    279       9.117 -19.354   4.275  1.00  0.00
ATOM   4961 C112 OL    279      10.288 -21.013   4.573  1.00  0.00
ATOM   4962 H12R OL    279       9.475 -21.661   4.180  1.00  0.00
ATOM   4963 H12S OL    279      10.827 -21.507   5.410  1.00  0.00
ATOM   4964 C113 OL    279      11.203 -20.709   3.366  1.00  0.00
ATOM   4965 H13R OL    279      11.728 -19.730   3.390  1.00  0.00
ATOM   4966 H13S OL    279      10.545 -20.618   2.476  1.00  0.00
ATOM   4967 C114 OL    279      12.150 -21.889   2.964  1.00  0.00
ATOM   4968 H14R OL    279      12.872 -22.051   3.793  1.00  0.00
ATOM   4969 H14S OL    279      12.815 -21.584   2.128  1.00  0.00
ATOM   4970 C115 OL    279      11.493 -23.226   2.653  1.00  0.00
ATOM   4971 H15R OL    279      10.541 -23.246   3.226  1.00  0.00
ATOM   4972 H15S OL    279      12.124 -24.073   2.998  1.00  0.00
ATOM   4973 C116 OL    279      11.249 -23.392   1.140  1.00  0.00
ATOM   4974 H16R OL    279      12.160 -23.044   0.608  1.00  0.00
ATOM   4975 H16S OL    279      10.416 -22.744   0.792  1.00  0.00
ATOM   4976 C117 OL    279      10.925 -24.888   0.851  1.00  0.00
ATOM   4977 H17R OL    279       9.911 -25.138   1.230  1.00  0.00
ATOM   4978 H17S OL    279      11.691 -25.505   1.368  1.00  0.00
ATOM   4979 C118 OL    279      10.927 -25.192  -0.686  1.00  0.00
ATOM   4980 H18R OL    279      10.390 -24.505  -1.374  1.00  0.00
ATOM   4981 H18S OL    279      10.482 -26.209  -0.633  1.00  0.00
ATOM   4982 H18T OL    279      11.950 -25.214  -1.120  1.00  0.00
TER   
ATOM   4983 C116 PA    280      -3.035 -20.227  -2.361  1.00  0.00
ATOM   4984 H16R PA    280      -2.421 -20.429  -1.458  1.00  0.00
ATOM   4985 H16S PA    280      -2.406 -20.100  -3.268  1.00  0.00
ATOM   4986 H16T PA    280      -3.652 -21.151  -2.382  1.00  0.00
ATOM   4987 C115 PA    280      -4.012 -19.063  -2.033  1.00  0.00
ATOM   4988 H15R PA    280      -3.426 -18.160  -1.760  1.00  0.00
ATOM   4989 H15S PA    280      -4.608 -18.709  -2.901  1.00  0.00
ATOM   4990 C114 PA    280      -5.042 -19.494  -0.961  1.00  0.00
ATOM   4991 H14R PA    280      -5.791 -18.674  -0.983  1.00  0.00
ATOM   4992 H14S PA    280      -5.463 -20.475  -1.270  1.00  0.00
ATOM   4993 C113 PA    280      -4.498 -19.563   0.475  1.00  0.00
ATOM   4994 H13R PA    280      -3.778 -20.382   0.686  1.00  0.00
ATOM   4995 H13S PA    280      -3.923 -18.620   0.593  1.00  0.00
ATOM   4996 C112 PA    280      -5.655 -19.519   1.439  1.00  0.00
ATOM   4997 H12R PA    280      -6.384 -18.872   0.905  1.00  0.00
ATOM   4998 H12S PA    280      -5.926 -20.576   1.650  1.00  0.00
ATOM   4999 C111 PA    280      -5.219 -18.864   2.767  1.00  0.00
ATOM   5000 H11R PA    280      -4.608 -17.975   2.501  1.00  0.00
ATOM   5001 H11S PA    280      -6.212 -18.532   3.142  1.00  0.00
ATOM   5002 C110 PA    280      -4.582 -19.750   3.924  1.00  0.00
ATOM   5003 H10R PA    280      -5.214 -20.630   4.168  1.00  0.00
ATOM   5004 H10S PA    280      -3.633 -20.282   3.699  1.00  0.00
ATOM   5005  C19 PA    280      -4.437 -19.093   5.321  1.00  0.00
ATOM   5006  H9R PA    280      -3.764 -18.210   5.352  1.00  0.00
ATOM   5007  H9S PA    280      -5.451 -18.657   5.449  1.00  0.00
ATOM   5008  C18 PA    280      -3.854 -20.064   6.387  1.00  0.00
ATOM   5009  H8R PA    280      -4.726 -20.537   6.888  1.00  0.00
ATOM   5010  H8S PA    280      -3.209 -20.820   5.892  1.00  0.00
ATOM   5011  C17 PA    280      -2.706 -19.486   7.186  1.00  0.00
ATOM   5012  H7R PA    280      -1.976 -18.987   6.513  1.00  0.00
ATOM   5013  H7S PA    280      -3.151 -18.660   7.781  1.00  0.00
ATOM   5014  C16 PA    280      -2.052 -20.524   8.154  1.00  0.00
ATOM   5015  H6R PA    280      -2.908 -21.123   8.533  1.00  0.00
ATOM   5016  H6S PA    280      -1.498 -21.301   7.585  1.00  0.00
ATOM   5017  C15 PA    280      -1.197 -19.944   9.344  1.00  0.00
ATOM   5018  H5R PA    280      -0.773 -20.745   9.986  1.00  0.00
ATOM   5019  H5S PA    280      -0.278 -19.639   8.799  1.00  0.00
ATOM   5020  C14 PA    280      -1.621 -18.680  10.138  1.00  0.00
ATOM   5021  H4R PA    280      -0.724 -18.404  10.731  1.00  0.00
ATOM   5022  H4S PA    280      -1.716 -17.900   9.353  1.00  0.00
ATOM   5023  C13 PA    280      -2.748 -18.809  11.168  1.00  0.00
ATOM   5024  H3R PA    280      -2.574 -19.759  11.717  1.00  0.00
ATOM   5025  H3S PA    280      -2.582 -17.946  11.848  1.00  0.00
ATOM   5026  C12 PA    280      -4.225 -18.804  10.598  1.00  0.00
ATOM   5027  H2R PA    280      -4.570 -17.817  10.222  1.00  0.00
ATOM   5028  H2S PA    280      -4.168 -19.555   9.781  1.00  0.00
TER   
ATOM   5029  C11 PC    281      -5.148 -19.324  11.710  1.00  0.00
ATOM   5030  O12 PC    281      -5.762 -20.362  11.674  1.00  0.00
ATOM   5031  O11 PC    281      -5.071 -18.448  12.703  1.00  0.00
ATOM   5032  C1  PC    281      -5.804 -18.677  13.985  1.00  0.00
ATOM   5033  HR  PC    281      -6.214 -17.715  14.360  1.00  0.00
ATOM   5034  HS  PC    281      -6.582 -19.469  14.003  1.00  0.00
ATOM   5035  C2  PC    281      -4.768 -19.108  15.098  1.00  0.00
ATOM   5036  HX  PC    281      -4.503 -20.152  14.825  1.00  0.00
ATOM   5037  C3  PC    281      -5.450 -19.072  16.533  1.00  0.00
ATOM   5038  HA  PC    281      -6.435 -18.577  16.396  1.00  0.00
ATOM   5039  HB  PC    281      -5.727 -20.125  16.756  1.00  0.00
ATOM   5040  O31 PC    281      -4.584 -18.574  17.549  1.00  0.00
ATOM   5041  P31 PC    281      -4.668 -17.062  18.148  1.00  0.00
ATOM   5042  O32 PC    281      -3.477 -17.052  19.261  1.00  0.00
ATOM   5043  C31 PC    281      -3.208 -18.268  19.931  1.00  0.00
ATOM   5044  H1A PC    281      -3.006 -17.944  20.975  1.00  0.00
ATOM   5045  H1B PC    281      -4.074 -18.956  20.035  1.00  0.00
ATOM   5046  C32 PC    281      -1.895 -18.925  19.456  1.00  0.00
ATOM   5047  H2A PC    281      -1.783 -19.877  19.954  1.00  0.00
ATOM   5048  H2B PC    281      -1.970 -19.171  18.407  1.00  0.00
ATOM   5049  N31 PC    281      -0.565 -18.147  19.634  1.00  0.00
ATOM   5050  C33 PC    281      -0.613 -16.845  18.945  1.00  0.00
ATOM   5051  H3A PC    281      -0.713 -17.123  17.906  1.00  0.00
ATOM   5052  H3B PC    281      -1.422 -16.203  19.260  1.00  0.00
ATOM   5053  H3C PC    281       0.316 -16.295  18.982  1.00  0.00
ATOM   5054  C34 PC    281      -0.430 -18.039  21.066  1.00  0.00
ATOM   5055  H4A PC    281       0.527 -17.586  21.277  1.00  0.00
ATOM   5056  H4B PC    281      -1.230 -17.384  21.377  1.00  0.00
ATOM   5057  H4C PC    281      -0.576 -19.037  21.453  1.00  0.00
ATOM   5058  C35 PC    281       0.621 -18.925  19.181  1.00  0.00
ATOM   5059  H5A PC    281       1.475 -18.295  19.380  1.00  0.00
ATOM   5060  H5B PC    281       0.597 -19.098  18.115  1.00  0.00
ATOM   5061  H5C PC    281       0.560 -19.887  19.667  1.00  0.00
ATOM   5062  O33 PC    281      -4.117 -16.113  17.181  1.00  0.00
ATOM   5063  O34 PC    281      -6.064 -16.738  18.648  1.00  0.00
ATOM   5064  O21 PC    281      -3.673 -18.223  14.943  1.00  0.00
ATOM   5065  C21 PC    281      -2.571 -18.771  15.558  1.00  0.00
ATOM   5066  O22 PC    281      -2.490 -19.823  16.152  1.00  0.00
TER   
ATOM   5067  C12 OL    282      -1.484 -17.706  15.505  1.00  0.00
ATOM   5068  H2R OL    282      -0.621 -17.951  16.160  1.00  0.00
ATOM   5069  H2S OL    282      -1.890 -16.728  15.842  1.00  0.00
ATOM   5070  C13 OL    282      -0.878 -17.496  14.088  1.00  0.00
ATOM   5071  H3R OL    282      -1.641 -17.041  13.421  1.00  0.00
ATOM   5072  H3S OL    282      -0.759 -18.516  13.662  1.00  0.00
ATOM   5073  C14 OL    282       0.454 -16.743  14.002  1.00  0.00
ATOM   5074  H4R OL    282       1.273 -17.346  14.449  1.00  0.00
ATOM   5075  H4S OL    282       0.362 -15.923  14.746  1.00  0.00
ATOM   5076  C15 OL    282       0.878 -16.261  12.703  1.00  0.00
ATOM   5077  H5R OL    282       0.829 -17.031  11.904  1.00  0.00
ATOM   5078  H5S OL    282       1.938 -15.934  12.777  1.00  0.00
ATOM   5079  C16 OL    282      -0.014 -15.044  12.293  1.00  0.00
ATOM   5080  H6R OL    282       0.093 -14.338  13.144  1.00  0.00
ATOM   5081  H6S OL    282      -1.046 -15.452  12.254  1.00  0.00
ATOM   5082  C17 OL    282       0.354 -14.325  10.952  1.00  0.00
ATOM   5083  H7R OL    282       0.387 -15.063  10.123  1.00  0.00
ATOM   5084  H7S OL    282       1.358 -13.880  11.121  1.00  0.00
ATOM   5085  C18 OL    282      -0.666 -13.265  10.602  1.00  0.00
ATOM   5086  H8R OL    282      -0.224 -12.639   9.798  1.00  0.00
ATOM   5087  H8S OL    282      -0.787 -12.721  11.564  1.00  0.00
ATOM   5088  C19 OL    282      -1.979 -13.934  10.091  1.00  0.00
ATOM   5089  H9R OL    282      -2.656 -14.446  10.791  1.00  0.00
ATOM   5090 C110 OL    282      -2.216 -14.196   8.833  1.00  0.00
ATOM   5091 H10R OL    282      -3.183 -14.629   8.537  1.00  0.00
ATOM   5092 C111 OL    282      -1.366 -13.881   7.648  1.00  0.00
ATOM   5093 H11R OL    282      -0.294 -14.009   7.912  1.00  0.00
ATOM   5094 H11S OL    282      -1.372 -12.798   7.398  1.00  0.00
ATOM   5095 C112 OL    282      -1.708 -14.821   6.499  1.00  0.00
ATOM   5096 H12R OL    282      -2.790 -14.813   6.247  1.00  0.00
ATOM   5097 H12S OL    282      -1.425 -15.876   6.698  1.00  0.00
ATOM   5098 C113 OL    282      -0.994 -14.542   5.153  1.00  0.00
ATOM   5099 H13R OL    282       0.103 -14.716   5.145  1.00  0.00
ATOM   5100 H13S OL    282      -1.078 -13.527   4.711  1.00  0.00
ATOM   5101 C114 OL    282      -1.758 -15.420   4.061  1.00  0.00
ATOM   5102 H14R OL    282      -2.864 -15.318   4.060  1.00  0.00
ATOM   5103 H14S OL    282      -1.714 -16.513   4.254  1.00  0.00
ATOM   5104 C115 OL    282      -1.042 -15.219   2.719  1.00  0.00
ATOM   5105 H15R OL    282       0.046 -15.132   2.925  1.00  0.00
ATOM   5106 H15S OL    282      -1.370 -14.294   2.200  1.00  0.00
ATOM   5107 C116 OL    282      -1.339 -16.275   1.649  1.00  0.00
ATOM   5108 H16R OL    282      -1.109 -15.918   0.623  1.00  0.00
ATOM   5109 H16S OL    282      -2.368 -16.694   1.671  1.00  0.00
ATOM   5110 C117 OL    282      -0.356 -17.495   1.745  1.00  0.00
ATOM   5111 H17R OL    282      -0.522 -18.185   2.599  1.00  0.00
ATOM   5112 H17S OL    282       0.642 -17.030   1.892  1.00  0.00
ATOM   5113 C118 OL    282      -0.369 -18.371   0.490  1.00  0.00
ATOM   5114 H18R OL    282      -1.352 -18.867   0.336  1.00  0.00
ATOM   5115 H18S OL    282       0.403 -19.160   0.616  1.00  0.00
ATOM   5116 H18T OL    282      -0.123 -17.750  -0.398  1.00  0.00
TER   
ATOM   5117 C116 PA    283       5.465  23.644   2.150  1.00  0.00
ATOM   5118 H16R PA    283       4.927  22.741   1.790  1.00  0.00
ATOM   5119 H16S PA    283       6.522  23.676   1.809  1.00  0.00
ATOM   5120 H16T PA    283       4.919  24.412   1.561  1.00  0.00
ATOM   5121 C115 PA    283       5.597  23.702   3.695  1.00  0.00
ATOM   5122 H15R PA    283       4.567  23.605   4.102  1.00  0.00
ATOM   5123 H15S PA    283       6.083  22.757   4.019  1.00  0.00
ATOM   5124 C114 PA    283       6.402  24.906   4.347  1.00  0.00
ATOM   5125 H14R PA    283       7.418  24.776   3.916  1.00  0.00
ATOM   5126 H14S PA    283       5.853  25.846   4.126  1.00  0.00
ATOM   5127 C113 PA    283       6.504  24.827   5.863  1.00  0.00
ATOM   5128 H13R PA    283       6.987  23.846   6.062  1.00  0.00
ATOM   5129 H13S PA    283       7.208  25.613   6.211  1.00  0.00
ATOM   5130 C112 PA    283       5.129  25.125   6.513  1.00  0.00
ATOM   5131 H12R PA    283       4.941  26.219   6.471  1.00  0.00
ATOM   5132 H12S PA    283       4.364  24.549   5.950  1.00  0.00
ATOM   5133 C111 PA    283       4.960  24.655   7.984  1.00  0.00
ATOM   5134 H11R PA    283       3.884  24.590   8.254  1.00  0.00
ATOM   5135 H11S PA    283       5.382  23.643   8.165  1.00  0.00
ATOM   5136 C110 PA    283       5.671  25.557   9.015  1.00  0.00
ATOM   5137 H10R PA    283       6.711  25.595   8.626  1.00  0.00
ATOM   5138 H10S PA    283       5.305  26.603   8.941  1.00  0.00
ATOM   5139  C19 PA    283       5.469  25.050  10.463  1.00  0.00
ATOM   5140  H9R PA    283       5.658  25.897  11.155  1.00  0.00
ATOM   5141  H9S PA    283       4.388  24.831  10.600  1.00  0.00
ATOM   5142  C18 PA    283       6.376  23.807  10.768  1.00  0.00
ATOM   5143  H8R PA    283       6.038  22.981  10.106  1.00  0.00
ATOM   5144  H8S PA    283       7.428  24.009  10.472  1.00  0.00
ATOM   5145  C17 PA    283       6.417  23.430  12.225  1.00  0.00
ATOM   5146  H7R PA    283       5.409  23.069  12.522  1.00  0.00
ATOM   5147  H7S PA    283       7.157  22.604  12.292  1.00  0.00
ATOM   5148  C16 PA    283       6.814  24.381  13.385  1.00  0.00
ATOM   5149  H6R PA    283       6.081  25.211  13.294  1.00  0.00
ATOM   5150  H6S PA    283       6.607  23.843  14.334  1.00  0.00
ATOM   5151  C15 PA    283       8.192  24.952  13.179  1.00  0.00
ATOM   5152  H5R PA    283       8.789  24.017  13.129  1.00  0.00
ATOM   5153  H5S PA    283       8.195  25.616  12.288  1.00  0.00
ATOM   5154  C14 PA    283       8.774  25.823  14.328  1.00  0.00
ATOM   5155  H4R PA    283       8.685  25.240  15.270  1.00  0.00
ATOM   5156  H4S PA    283       9.858  25.968  14.135  1.00  0.00
ATOM   5157  C13 PA    283       8.034  27.133  14.510  1.00  0.00
ATOM   5158  H3R PA    283       7.630  27.605  13.589  1.00  0.00
ATOM   5159  H3S PA    283       7.184  26.778  15.132  1.00  0.00
ATOM   5160  C12 PA    283       8.834  28.206  15.299  1.00  0.00
ATOM   5161  H2R PA    283       9.262  27.677  16.177  1.00  0.00
ATOM   5162  H2S PA    283       9.656  28.551  14.635  1.00  0.00
TER   
ATOM   5163  C11 PC    284       8.002  29.452  15.633  1.00  0.00
ATOM   5164  O12 PC    284       8.295  30.625  15.445  1.00  0.00
ATOM   5165  O11 PC    284       6.894  29.056  16.179  1.00  0.00
ATOM   5166  C1  PC    284       5.978  30.184  16.480  1.00  0.00
ATOM   5167  HR  PC    284       6.504  30.798  17.243  1.00  0.00
ATOM   5168  HS  PC    284       5.832  30.836  15.593  1.00  0.00
ATOM   5169  C2  PC    284       4.696  29.596  16.964  1.00  0.00
ATOM   5170  HX  PC    284       3.895  30.365  17.016  1.00  0.00
ATOM   5171  C3  PC    284       4.889  29.023  18.412  1.00  0.00
ATOM   5172  HA  PC    284       5.459  29.816  18.942  1.00  0.00
ATOM   5173  HB  PC    284       3.890  28.795  18.841  1.00  0.00
ATOM   5174  O31 PC    284       5.661  27.708  18.296  1.00  0.00
ATOM   5175  P31 PC    284       6.554  27.465  19.632  1.00  0.00
ATOM   5176  O32 PC    284       6.560  25.876  19.668  1.00  0.00
ATOM   5177  C31 PC    284       7.064  25.088  18.599  1.00  0.00
ATOM   5178  H1A PC    284       7.690  25.641  17.867  1.00  0.00
ATOM   5179  H1B PC    284       7.856  24.442  19.035  1.00  0.00
ATOM   5180  C32 PC    284       5.903  24.397  17.837  1.00  0.00
ATOM   5181  H2A PC    284       5.534  25.141  17.147  1.00  0.00
ATOM   5182  H2B PC    284       6.444  23.701  17.213  1.00  0.00
ATOM   5183  N31 PC    284       4.704  23.856  18.577  1.00  0.00
ATOM   5184  C33 PC    284       3.700  25.002  18.806  1.00  0.00
ATOM   5185  H3A PC    284       2.776  24.580  19.172  1.00  0.00
ATOM   5186  H3B PC    284       4.096  25.657  19.568  1.00  0.00
ATOM   5187  H3C PC    284       3.622  25.510  17.856  1.00  0.00
ATOM   5188  C34 PC    284       4.070  22.831  17.648  1.00  0.00
ATOM   5189  H4A PC    284       4.919  22.319  17.217  1.00  0.00
ATOM   5190  H4B PC    284       3.312  22.249  18.150  1.00  0.00
ATOM   5191  H4C PC    284       3.591  23.229  16.766  1.00  0.00
ATOM   5192  C35 PC    284       5.072  23.251  19.873  1.00  0.00
ATOM   5193  H5A PC    284       5.477  24.100  20.403  1.00  0.00
ATOM   5194  H5B PC    284       5.753  22.416  19.797  1.00  0.00
ATOM   5195  H5C PC    284       4.183  22.925  20.393  1.00  0.00
ATOM   5196  O33 PC    284       7.890  27.955  19.288  1.00  0.00
ATOM   5197  O34 PC    284       5.823  28.047  20.776  1.00  0.00
ATOM   5198  O21 PC    284       4.246  28.610  15.967  1.00  0.00
ATOM   5199  C21 PC    284       2.956  28.427  15.880  1.00  0.00
ATOM   5200  O22 PC    284       2.080  28.880  16.546  1.00  0.00
TER   
ATOM   5201  C12 OL    285       2.810  27.378  14.798  1.00  0.00
ATOM   5202  H2R OL    285       1.945  26.833  15.232  1.00  0.00
ATOM   5203  H2S OL    285       3.719  26.761  14.628  1.00  0.00
ATOM   5204  C13 OL    285       2.467  28.077  13.475  1.00  0.00
ATOM   5205  H3R OL    285       1.480  28.576  13.575  1.00  0.00
ATOM   5206  H3S OL    285       2.332  27.395  12.608  1.00  0.00
ATOM   5207  C14 OL    285       3.512  29.112  13.043  1.00  0.00
ATOM   5208  H4R OL    285       3.586  29.983  13.729  1.00  0.00
ATOM   5209  H4S OL    285       2.921  29.468  12.172  1.00  0.00
ATOM   5210  C15 OL    285       4.865  28.512  12.598  1.00  0.00
ATOM   5211  H5R OL    285       4.670  27.805  11.763  1.00  0.00
ATOM   5212  H5S OL    285       5.372  27.836  13.319  1.00  0.00
ATOM   5213  C16 OL    285       5.912  29.522  12.074  1.00  0.00
ATOM   5214  H6R OL    285       6.494  29.860  12.958  1.00  0.00
ATOM   5215  H6S OL    285       5.372  30.338  11.547  1.00  0.00
ATOM   5216  C17 OL    285       6.904  28.926  11.067  1.00  0.00
ATOM   5217  H7R OL    285       6.365  28.470  10.210  1.00  0.00
ATOM   5218  H7S OL    285       7.364  28.146  11.711  1.00  0.00
ATOM   5219  C18 OL    285       8.083  29.850  10.582  1.00  0.00
ATOM   5220  H8R OL    285       8.887  29.267  10.084  1.00  0.00
ATOM   5221  H8S OL    285       8.525  30.246  11.521  1.00  0.00
ATOM   5222  C19 OL    285       7.525  30.980   9.702  1.00  0.00
ATOM   5223  H9R OL    285       7.521  32.001  10.112  1.00  0.00
ATOM   5224 C110 OL    285       7.149  30.860   8.408  1.00  0.00
ATOM   5225 H10R OL    285       6.749  31.722   7.854  1.00  0.00
ATOM   5226 C111 OL    285       7.185  29.557   7.647  1.00  0.00
ATOM   5227 H11R OL    285       6.127  29.294   7.436  1.00  0.00
ATOM   5228 H11S OL    285       7.716  28.716   8.142  1.00  0.00
ATOM   5229 C112 OL    285       7.858  29.783   6.230  1.00  0.00
ATOM   5230 H12R OL    285       8.919  29.964   6.506  1.00  0.00
ATOM   5231 H12S OL    285       7.397  30.669   5.745  1.00  0.00
ATOM   5232 C113 OL    285       7.770  28.623   5.296  1.00  0.00
ATOM   5233 H13R OL    285       6.700  28.366   5.148  1.00  0.00
ATOM   5234 H13S OL    285       8.179  27.855   5.987  1.00  0.00
ATOM   5235 C114 OL    285       8.456  28.873   3.932  1.00  0.00
ATOM   5236 H14R OL    285       8.654  27.948   3.349  1.00  0.00
ATOM   5237 H14S OL    285       9.410  29.396   4.154  1.00  0.00
ATOM   5238 C115 OL    285       7.686  29.734   2.975  1.00  0.00
ATOM   5239 H15R OL    285       7.625  30.732   3.459  1.00  0.00
ATOM   5240 H15S OL    285       6.635  29.464   2.739  1.00  0.00
ATOM   5241 C116 OL    285       8.454  29.973   1.611  1.00  0.00
ATOM   5242 H16R OL    285       8.717  29.007   1.128  1.00  0.00
ATOM   5243 H16S OL    285       9.376  30.555   1.825  1.00  0.00
ATOM   5244 C117 OL    285       7.568  30.763   0.588  1.00  0.00
ATOM   5245 H17R OL    285       8.047  30.662  -0.410  1.00  0.00
ATOM   5246 H17S OL    285       7.658  31.857   0.758  1.00  0.00
ATOM   5247 C118 OL    285       6.166  30.348   0.194  1.00  0.00
ATOM   5248 H18R OL    285       5.983  29.266   0.369  1.00  0.00
ATOM   5249 H18S OL    285       5.959  30.681  -0.845  1.00  0.00
ATOM   5250 H18T OL    285       5.400  30.898   0.783  1.00  0.00
TER   
ATOM   5251 C116 PA    286      18.248  -1.930   1.242  1.00  0.00
ATOM   5252 H16R PA    286      19.192  -2.245   0.748  1.00  0.00
ATOM   5253 H16S PA    286      18.603  -1.280   2.070  1.00  0.00
ATOM   5254 H16T PA    286      17.511  -1.310   0.689  1.00  0.00
ATOM   5255 C115 PA    286      17.542  -3.216   1.810  1.00  0.00
ATOM   5256 H15R PA    286      17.684  -4.048   1.088  1.00  0.00
ATOM   5257 H15S PA    286      18.041  -3.464   2.772  1.00  0.00
ATOM   5258 C114 PA    286      16.033  -3.154   2.082  1.00  0.00
ATOM   5259 H14R PA    286      15.930  -2.208   2.656  1.00  0.00
ATOM   5260 H14S PA    286      15.448  -3.275   1.145  1.00  0.00
ATOM   5261 C113 PA    286      15.570  -4.276   3.011  1.00  0.00
ATOM   5262 H13R PA    286      15.302  -4.989   2.202  1.00  0.00
ATOM   5263 H13S PA    286      16.367  -4.684   3.669  1.00  0.00
ATOM   5264 C112 PA    286      14.406  -3.865   3.879  1.00  0.00
ATOM   5265 H12R PA    286      14.707  -3.016   4.531  1.00  0.00
ATOM   5266 H12S PA    286      13.518  -3.500   3.320  1.00  0.00
ATOM   5267 C111 PA    286      13.824  -4.991   4.761  1.00  0.00
ATOM   5268 H11R PA    286      13.828  -5.839   4.043  1.00  0.00
ATOM   5269 H11S PA    286      14.629  -5.191   5.499  1.00  0.00
ATOM   5270 C110 PA    286      12.404  -4.839   5.437  1.00  0.00
ATOM   5271 H10R PA    286      11.767  -4.318   4.690  1.00  0.00
ATOM   5272 H10S PA    286      11.775  -5.721   5.684  1.00  0.00
ATOM   5273  C19 PA    286      12.567  -3.869   6.652  1.00  0.00
ATOM   5274  H9R PA    286      12.760  -2.872   6.201  1.00  0.00
ATOM   5275  H9S PA    286      11.553  -3.880   7.106  1.00  0.00
ATOM   5276  C18 PA    286      13.629  -4.247   7.702  1.00  0.00
ATOM   5277  H8R PA    286      13.560  -5.331   7.937  1.00  0.00
ATOM   5278  H8S PA    286      14.642  -4.178   7.252  1.00  0.00
ATOM   5279  C17 PA    286      13.626  -3.468   9.111  1.00  0.00
ATOM   5280  H7R PA    286      13.331  -2.401   9.016  1.00  0.00
ATOM   5281  H7S PA    286      12.754  -3.902   9.644  1.00  0.00
ATOM   5282  C16 PA    286      14.949  -3.579   9.852  1.00  0.00
ATOM   5283  H6R PA    286      15.582  -3.098   9.077  1.00  0.00
ATOM   5284  H6S PA    286      14.946  -3.099  10.854  1.00  0.00
ATOM   5285  C15 PA    286      15.322  -5.050  10.090  1.00  0.00
ATOM   5286  H5R PA    286      14.517  -5.482  10.723  1.00  0.00
ATOM   5287  H5S PA    286      15.381  -5.656   9.160  1.00  0.00
ATOM   5288  C14 PA    286      16.679  -5.246  10.817  1.00  0.00
ATOM   5289  H4R PA    286      17.463  -4.598  10.371  1.00  0.00
ATOM   5290  H4S PA    286      16.635  -4.855  11.856  1.00  0.00
ATOM   5291  C13 PA    286      17.153  -6.751  10.788  1.00  0.00
ATOM   5292  H3R PA    286      16.230  -7.309  11.053  1.00  0.00
ATOM   5293  H3S PA    286      17.364  -6.977   9.721  1.00  0.00
ATOM   5294  C12 PA    286      18.362  -7.099  11.613  1.00  0.00
ATOM   5295  H2R PA    286      18.644  -8.125  11.292  1.00  0.00
ATOM   5296  H2S PA    286      19.253  -6.474  11.391  1.00  0.00
TER   
ATOM   5297  C11 PC    287      18.009  -7.241  13.085  1.00  0.00
ATOM   5298  O12 PC    287      17.341  -8.217  13.493  1.00  0.00
ATOM   5299  O11 PC    287      18.502  -6.288  13.862  1.00  0.00
ATOM   5300  C1  PC    287      18.250  -6.282  15.270  1.00  0.00
ATOM   5301  HR  PC    287      17.188  -6.051  15.499  1.00  0.00
ATOM   5302  HS  PC    287      18.583  -7.281  15.624  1.00  0.00
ATOM   5303  C2  PC    287      19.145  -5.237  15.875  1.00  0.00
ATOM   5304  HX  PC    287      20.199  -5.590  15.857  1.00  0.00
ATOM   5305  C3  PC    287      18.816  -5.153  17.400  1.00  0.00
ATOM   5306  HA  PC    287      17.746  -4.859  17.470  1.00  0.00
ATOM   5307  HB  PC    287      18.890  -6.166  17.852  1.00  0.00
ATOM   5308  O31 PC    287      19.716  -4.238  18.072  1.00  0.00
ATOM   5309  P31 PC    287      19.156  -3.128  18.982  1.00  0.00
ATOM   5310  O32 PC    287      17.612  -3.483  19.102  1.00  0.00
ATOM   5311  C31 PC    287      16.911  -2.635  19.925  1.00  0.00
ATOM   5312  H1A PC    287      17.353  -2.680  20.943  1.00  0.00
ATOM   5313  H1B PC    287      16.985  -1.584  19.574  1.00  0.00
ATOM   5314  C32 PC    287      15.482  -3.100  20.149  1.00  0.00
ATOM   5315  H2A PC    287      15.369  -4.043  20.664  1.00  0.00
ATOM   5316  H2B PC    287      14.977  -2.341  20.728  1.00  0.00
ATOM   5317  N31 PC    287      14.664  -3.245  18.792  1.00  0.00
ATOM   5318  C33 PC    287      14.802  -1.969  18.065  1.00  0.00
ATOM   5319  H3A PC    287      14.590  -1.123  18.702  1.00  0.00
ATOM   5320  H3B PC    287      15.811  -1.864  17.695  1.00  0.00
ATOM   5321  H3C PC    287      14.259  -1.847  17.140  1.00  0.00
ATOM   5322  C34 PC    287      15.195  -4.361  17.951  1.00  0.00
ATOM   5323  H4A PC    287      14.620  -4.464  17.042  1.00  0.00
ATOM   5324  H4B PC    287      16.160  -3.985  17.646  1.00  0.00
ATOM   5325  H4C PC    287      15.216  -5.190  18.644  1.00  0.00
ATOM   5326  C35 PC    287      13.175  -3.568  19.244  1.00  0.00
ATOM   5327  H5A PC    287      12.786  -2.645  19.649  1.00  0.00
ATOM   5328  H5B PC    287      13.188  -4.257  20.075  1.00  0.00
ATOM   5329  H5C PC    287      12.550  -3.923  18.438  1.00  0.00
ATOM   5330  O33 PC    287      19.781  -3.327  20.328  1.00  0.00
ATOM   5331  O34 PC    287      19.344  -1.807  18.391  1.00  0.00
ATOM   5332  O21 PC    287      18.870  -4.048  15.192  1.00  0.00
ATOM   5333  C21 PC    287      19.728  -3.056  15.207  1.00  0.00
ATOM   5334  O22 PC    287      20.898  -3.128  15.621  1.00  0.00
TER   
ATOM   5335  C12 OL    288      19.120  -1.795  14.608  1.00  0.00
ATOM   5336  H2R OL    288      19.343  -0.942  15.283  1.00  0.00
ATOM   5337  H2S OL    288      18.010  -1.777  14.666  1.00  0.00
ATOM   5338  C13 OL    288      19.439  -1.417  13.168  1.00  0.00
ATOM   5339  H3R OL    288      18.627  -1.902  12.586  1.00  0.00
ATOM   5340  H3S OL    288      20.412  -1.815  12.809  1.00  0.00
ATOM   5341  C14 OL    288      19.535   0.093  12.928  1.00  0.00
ATOM   5342  H4R OL    288      20.491   0.519  13.300  1.00  0.00
ATOM   5343  H4S OL    288      18.637   0.589  13.355  1.00  0.00
ATOM   5344  C15 OL    288      19.544   0.284  11.373  1.00  0.00
ATOM   5345  H5R OL    288      20.302  -0.368  10.889  1.00  0.00
ATOM   5346  H5S OL    288      19.916   1.323  11.246  1.00  0.00
ATOM   5347  C16 OL    288      18.170   0.022  10.667  1.00  0.00
ATOM   5348  H6R OL    288      17.572   0.920  10.933  1.00  0.00
ATOM   5349  H6S OL    288      17.744  -0.919  11.076  1.00  0.00
ATOM   5350  C17 OL    288      18.236   0.034   9.115  1.00  0.00
ATOM   5351  H7R OL    288      18.487   1.035   8.704  1.00  0.00
ATOM   5352  H7S OL    288      17.198  -0.175   8.780  1.00  0.00
ATOM   5353  C18 OL    288      19.233  -1.037   8.600  1.00  0.00
ATOM   5354  H8R OL    288      20.273  -0.834   8.936  1.00  0.00
ATOM   5355  H8S OL    288      19.212  -0.768   7.522  1.00  0.00
ATOM   5356  C19 OL    288      18.778  -2.467   8.782  1.00  0.00
ATOM   5357  H9R OL    288      18.669  -2.671   9.857  1.00  0.00
ATOM   5358 C110 OL    288      18.373  -3.336   7.893  1.00  0.00
ATOM   5359 H10R OL    288      18.101  -4.347   8.228  1.00  0.00
ATOM   5360 C111 OL    288      18.402  -3.148   6.400  1.00  0.00
ATOM   5361 H11R OL    288      19.006  -2.299   6.013  1.00  0.00
ATOM   5362 H11S OL    288      17.338  -2.957   6.144  1.00  0.00
ATOM   5363 C112 OL    288      18.784  -4.414   5.675  1.00  0.00
ATOM   5364 H12R OL    288      18.514  -4.317   4.602  1.00  0.00
ATOM   5365 H12S OL    288      18.176  -5.281   6.011  1.00  0.00
ATOM   5366 C113 OL    288      20.321  -4.684   5.821  1.00  0.00
ATOM   5367 H13R OL    288      20.597  -5.034   6.838  1.00  0.00
ATOM   5368 H13S OL    288      20.842  -3.708   5.724  1.00  0.00
ATOM   5369 C114 OL    288      20.800  -5.570   4.674  1.00  0.00
ATOM   5370 H14R OL    288      19.904  -6.190   4.457  1.00  0.00
ATOM   5371 H14S OL    288      21.655  -6.174   5.046  1.00  0.00
ATOM   5372 C115 OL    288      21.224  -4.901   3.311  1.00  0.00
ATOM   5373 H15R OL    288      22.011  -4.125   3.417  1.00  0.00
ATOM   5374 H15S OL    288      20.298  -4.565   2.797  1.00  0.00
ATOM   5375 C116 OL    288      21.906  -5.922   2.247  1.00  0.00
ATOM   5376 H16R OL    288      21.088  -6.660   2.102  1.00  0.00
ATOM   5377 H16S OL    288      22.792  -6.415   2.702  1.00  0.00
ATOM   5378 C117 OL    288      22.240  -5.374   0.875  1.00  0.00
ATOM   5379 H17R OL    288      23.189  -4.797   0.887  1.00  0.00
ATOM   5380 H17S OL    288      21.438  -4.705   0.494  1.00  0.00
ATOM   5381 C118 OL    288      22.454  -6.466  -0.174  1.00  0.00
ATOM   5382 H18R OL    288      22.781  -5.936  -1.094  1.00  0.00
ATOM   5383 H18S OL    288      21.585  -7.154  -0.250  1.00  0.00
ATOM   5384 H18T OL    288      23.345  -7.059   0.124  1.00  0.00
TER   
ATOM   5385 C116 PA    289     -21.264   1.005   2.215  1.00  0.00
ATOM   5386 H16R PA    289     -20.868   0.019   1.889  1.00  0.00
ATOM   5387 H16S PA    289     -22.189   1.158   1.621  1.00  0.00
ATOM   5388 H16T PA    289     -21.411   1.081   3.314  1.00  0.00
ATOM   5389 C115 PA    289     -20.316   2.126   1.763  1.00  0.00
ATOM   5390 H15R PA    289     -19.930   2.030   0.726  1.00  0.00
ATOM   5391 H15S PA    289     -20.798   3.124   1.702  1.00  0.00
ATOM   5392 C114 PA    289     -19.055   2.195   2.632  1.00  0.00
ATOM   5393 H14R PA    289     -19.305   2.418   3.691  1.00  0.00
ATOM   5394 H14S PA    289     -18.435   1.278   2.543  1.00  0.00
ATOM   5395 C113 PA    289     -18.143   3.386   2.119  1.00  0.00
ATOM   5396 H13R PA    289     -18.070   3.160   1.033  1.00  0.00
ATOM   5397 H13S PA    289     -18.615   4.351   2.400  1.00  0.00
ATOM   5398 C112 PA    289     -16.714   3.303   2.638  1.00  0.00
ATOM   5399 H12R PA    289     -16.350   2.274   2.844  1.00  0.00
ATOM   5400 H12S PA    289     -16.062   3.716   1.839  1.00  0.00
ATOM   5401 C111 PA    289     -16.490   4.171   3.875  1.00  0.00
ATOM   5402 H11R PA    289     -15.395   4.128   4.059  1.00  0.00
ATOM   5403 H11S PA    289     -16.871   5.168   3.566  1.00  0.00
ATOM   5404 C110 PA    289     -17.291   3.712   5.124  1.00  0.00
ATOM   5405 H10R PA    289     -18.382   3.781   4.923  1.00  0.00
ATOM   5406 H10S PA    289     -17.063   2.687   5.488  1.00  0.00
ATOM   5407  C19 PA    289     -17.076   4.661   6.328  1.00  0.00
ATOM   5408  H9R PA    289     -16.305   4.192   6.976  1.00  0.00
ATOM   5409  H9S PA    289     -16.588   5.571   5.918  1.00  0.00
ATOM   5410  C18 PA    289     -18.413   4.754   7.094  1.00  0.00
ATOM   5411  H8R PA    289     -19.132   5.367   6.509  1.00  0.00
ATOM   5412  H8S PA    289     -18.769   3.702   7.072  1.00  0.00
ATOM   5413  C17 PA    289     -18.314   5.343   8.511  1.00  0.00
ATOM   5414  H7R PA    289     -17.540   4.864   9.147  1.00  0.00
ATOM   5415  H7S PA    289     -18.025   6.412   8.419  1.00  0.00
ATOM   5416  C16 PA    289     -19.590   5.406   9.385  1.00  0.00
ATOM   5417  H6R PA    289     -20.276   6.030   8.773  1.00  0.00
ATOM   5418  H6S PA    289     -19.916   4.348   9.474  1.00  0.00
ATOM   5419  C15 PA    289     -19.481   6.036  10.769  1.00  0.00
ATOM   5420  H5R PA    289     -18.653   5.430  11.195  1.00  0.00
ATOM   5421  H5S PA    289     -19.278   7.127  10.709  1.00  0.00
ATOM   5422  C14 PA    289     -20.785   5.718  11.559  1.00  0.00
ATOM   5423  H4R PA    289     -20.756   6.200  12.560  1.00  0.00
ATOM   5424  H4S PA    289     -21.632   6.133  10.971  1.00  0.00
ATOM   5425  C13 PA    289     -21.155   4.263  11.838  1.00  0.00
ATOM   5426  H3R PA    289     -21.166   3.718  10.869  1.00  0.00
ATOM   5427  H3S PA    289     -20.368   3.870  12.516  1.00  0.00
ATOM   5428  C12 PA    289     -22.530   4.223  12.519  1.00  0.00
ATOM   5429  H2R PA    289     -22.673   4.972  13.328  1.00  0.00
ATOM   5430  H2S PA    289     -23.269   4.524  11.746  1.00  0.00
TER   
ATOM   5431  C11 PC    290     -22.924   2.833  13.053  1.00  0.00
ATOM   5432  O12 PC    290     -23.051   1.786  12.379  1.00  0.00
ATOM   5433  O11 PC    290     -22.992   2.927  14.375  1.00  0.00
ATOM   5434  C1  PC    290     -23.608   1.839  15.082  1.00  0.00
ATOM   5435  HR  PC    290     -24.242   2.184  15.926  1.00  0.00
ATOM   5436  HS  PC    290     -24.202   1.175  14.417  1.00  0.00
ATOM   5437  C2  PC    290     -22.569   0.874  15.734  1.00  0.00
ATOM   5438  HX  PC    290     -23.071  -0.025  16.150  1.00  0.00
ATOM   5439  C3  PC    290     -21.847   1.646  16.903  1.00  0.00
ATOM   5440  HA  PC    290     -22.534   2.326  17.451  1.00  0.00
ATOM   5441  HB  PC    290     -21.482   0.771  17.483  1.00  0.00
ATOM   5442  O31 PC    290     -20.737   2.314  16.357  1.00  0.00
ATOM   5443  P31 PC    290     -19.496   2.781  17.266  1.00  0.00
ATOM   5444  O32 PC    290     -20.116   2.815  18.719  1.00  0.00
ATOM   5445  C31 PC    290     -19.435   2.739  19.952  1.00  0.00
ATOM   5446  H1A PC    290     -19.470   1.682  20.292  1.00  0.00
ATOM   5447  H1B PC    290     -18.365   2.965  19.751  1.00  0.00
ATOM   5448  C32 PC    290     -19.924   3.877  20.935  1.00  0.00
ATOM   5449  H2A PC    290     -20.919   3.611  21.261  1.00  0.00
ATOM   5450  H2B PC    290     -19.246   3.807  21.772  1.00  0.00
ATOM   5451  N31 PC    290     -20.016   5.322  20.496  1.00  0.00
ATOM   5452  C33 PC    290     -21.041   5.563  19.449  1.00  0.00
ATOM   5453  H3A PC    290     -22.004   5.326  19.877  1.00  0.00
ATOM   5454  H3B PC    290     -21.068   6.602  19.157  1.00  0.00
ATOM   5455  H3C PC    290     -20.906   5.106  18.480  1.00  0.00
ATOM   5456  C34 PC    290     -20.394   6.115  21.772  1.00  0.00
ATOM   5457  H4A PC    290     -20.419   7.158  21.495  1.00  0.00
ATOM   5458  H4B PC    290     -21.390   5.845  22.088  1.00  0.00
ATOM   5459  H4C PC    290     -19.635   6.030  22.536  1.00  0.00
ATOM   5460  C35 PC    290     -18.702   5.849  19.951  1.00  0.00
ATOM   5461  H5A PC    290     -18.456   5.190  19.131  1.00  0.00
ATOM   5462  H5B PC    290     -17.858   5.732  20.615  1.00  0.00
ATOM   5463  H5C PC    290     -18.722   6.892  19.672  1.00  0.00
ATOM   5464  O33 PC    290     -18.416   1.742  17.240  1.00  0.00
ATOM   5465  O34 PC    290     -19.015   4.112  16.864  1.00  0.00
ATOM   5466  O21 PC    290     -21.626   0.496  14.719  1.00  0.00
ATOM   5467  C21 PC    290     -20.734  -0.399  15.155  1.00  0.00
ATOM   5468  O22 PC    290     -20.927  -1.292  15.954  1.00  0.00
TER   
ATOM   5469  C12 OL    291     -19.472  -0.180  14.335  1.00  0.00
ATOM   5470  H2R OL    291     -18.767  -1.039  14.344  1.00  0.00
ATOM   5471  H2S OL    291     -18.946   0.751  14.640  1.00  0.00
ATOM   5472  C13 OL    291     -19.839  -0.148  12.838  1.00  0.00
ATOM   5473  H3R OL    291     -20.451   0.770  12.703  1.00  0.00
ATOM   5474  H3S OL    291     -20.561  -0.934  12.530  1.00  0.00
ATOM   5475  C14 OL    291     -18.684  -0.175  11.839  1.00  0.00
ATOM   5476  H4R OL    291     -18.452  -1.234  11.594  1.00  0.00
ATOM   5477  H4S OL    291     -17.788   0.328  12.260  1.00  0.00
ATOM   5478  C15 OL    291     -19.052   0.468  10.473  1.00  0.00
ATOM   5479  H5R OL    291     -18.080   0.513   9.937  1.00  0.00
ATOM   5480  H5S OL    291     -19.408   1.512  10.609  1.00  0.00
ATOM   5481  C16 OL    291     -19.990  -0.232   9.440  1.00  0.00
ATOM   5482  H6R OL    291     -20.941  -0.424   9.983  1.00  0.00
ATOM   5483  H6S OL    291     -19.593  -1.213   9.102  1.00  0.00
ATOM   5484  C17 OL    291     -20.340   0.563   8.141  1.00  0.00
ATOM   5485  H7R OL    291     -19.386   0.386   7.599  1.00  0.00
ATOM   5486  H7S OL    291     -20.540   1.624   8.400  1.00  0.00
ATOM   5487  C18 OL    291     -21.398  -0.040   7.154  1.00  0.00
ATOM   5488  H8R OL    291     -21.190  -1.125   7.040  1.00  0.00
ATOM   5489  H8S OL    291     -21.219   0.435   6.165  1.00  0.00
ATOM   5490  C19 OL    291     -22.828   0.006   7.518  1.00  0.00
ATOM   5491  H9R OL    291     -23.113  -0.800   8.211  1.00  0.00
ATOM   5492 C110 OL    291     -23.767   0.864   7.171  1.00  0.00
ATOM   5493 H10R OL    291     -24.796   0.763   7.547  1.00  0.00
ATOM   5494 C111 OL    291     -23.636   2.129   6.342  1.00  0.00
ATOM   5495 H11R OL    291     -24.295   2.178   5.449  1.00  0.00
ATOM   5496 H11S OL    291     -22.597   2.145   5.947  1.00  0.00
ATOM   5497 C112 OL    291     -23.832   3.333   7.249  1.00  0.00
ATOM   5498 H12R OL    291     -22.940   3.407   7.907  1.00  0.00
ATOM   5499 H12S OL    291     -24.716   3.157   7.898  1.00  0.00
ATOM   5500 C113 OL    291     -23.745   4.691   6.521  1.00  0.00
ATOM   5501 H13R OL    291     -24.070   5.494   7.216  1.00  0.00
ATOM   5502 H13S OL    291     -24.554   4.599   5.765  1.00  0.00
ATOM   5503 C114 OL    291     -22.378   4.944   5.856  1.00  0.00
ATOM   5504 H14R OL    291     -22.162   4.107   5.158  1.00  0.00
ATOM   5505 H14S OL    291     -21.709   5.081   6.733  1.00  0.00
ATOM   5506 C115 OL    291     -22.442   6.279   5.044  1.00  0.00
ATOM   5507 H15R OL    291     -21.466   6.509   4.564  1.00  0.00
ATOM   5508 H15S OL    291     -22.690   7.044   5.811  1.00  0.00
ATOM   5509 C116 OL    291     -23.366   6.114   3.772  1.00  0.00
ATOM   5510 H16R OL    291     -23.419   7.055   3.183  1.00  0.00
ATOM   5511 H16S OL    291     -24.382   5.949   4.189  1.00  0.00
ATOM   5512 C117 OL    291     -22.993   5.072   2.679  1.00  0.00
ATOM   5513 H17R OL    291     -22.819   4.079   3.148  1.00  0.00
ATOM   5514 H17S OL    291     -22.000   5.282   2.227  1.00  0.00
ATOM   5515 C118 OL    291     -24.048   4.922   1.589  1.00  0.00
ATOM   5516 H18R OL    291     -24.001   3.959   1.037  1.00  0.00
ATOM   5517 H18S OL    291     -24.144   5.837   0.966  1.00  0.00
ATOM   5518 H18T OL    291     -24.963   4.982   2.217  1.00  0.00
TER   
ATOM   5519 C116 PA    292      -3.105  17.344   2.180  1.00  0.00
ATOM   5520 H16R PA    292      -2.184  17.408   1.562  1.00  0.00
ATOM   5521 H16S PA    292      -2.849  17.468   3.254  1.00  0.00
ATOM   5522 H16T PA    292      -3.776  18.138   1.788  1.00  0.00
ATOM   5523 C115 PA    292      -3.702  15.946   1.845  1.00  0.00
ATOM   5524 H15R PA    292      -3.890  16.057   0.756  1.00  0.00
ATOM   5525 H15S PA    292      -2.952  15.163   2.088  1.00  0.00
ATOM   5526 C114 PA    292      -5.020  15.427   2.523  1.00  0.00
ATOM   5527 H14R PA    292      -5.859  16.082   2.204  1.00  0.00
ATOM   5528 H14S PA    292      -5.259  14.423   2.112  1.00  0.00
ATOM   5529 C113 PA    292      -4.877  15.358   4.111  1.00  0.00
ATOM   5530 H13R PA    292      -3.972  14.721   4.210  1.00  0.00
ATOM   5531 H13S PA    292      -4.580  16.296   4.626  1.00  0.00
ATOM   5532 C112 PA    292      -6.109  14.884   4.900  1.00  0.00
ATOM   5533 H12R PA    292      -5.577  14.689   5.855  1.00  0.00
ATOM   5534 H12S PA    292      -6.786  15.746   5.082  1.00  0.00
ATOM   5535 C111 PA    292      -6.911  13.714   4.310  1.00  0.00
ATOM   5536 H11R PA    292      -7.286  14.020   3.310  1.00  0.00
ATOM   5537 H11S PA    292      -6.263  12.812   4.322  1.00  0.00
ATOM   5538 C110 PA    292      -8.190  13.299   5.093  1.00  0.00
ATOM   5539 H10R PA    292      -8.857  14.163   5.303  1.00  0.00
ATOM   5540 H10S PA    292      -8.907  12.626   4.575  1.00  0.00
ATOM   5541  C19 PA    292      -7.888  12.700   6.584  1.00  0.00
ATOM   5542  H9R PA    292      -8.783  12.084   6.814  1.00  0.00
ATOM   5543  H9S PA    292      -6.901  12.191   6.600  1.00  0.00
ATOM   5544  C18 PA    292      -7.831  13.662   7.797  1.00  0.00
ATOM   5545  H8R PA    292      -6.891  14.217   7.590  1.00  0.00
ATOM   5546  H8S PA    292      -8.685  14.371   7.753  1.00  0.00
ATOM   5547  C17 PA    292      -7.600  13.047   9.178  1.00  0.00
ATOM   5548  H7R PA    292      -7.832  13.840   9.921  1.00  0.00
ATOM   5549  H7S PA    292      -8.241  12.152   9.328  1.00  0.00
ATOM   5550  C16 PA    292      -6.146  12.473   9.292  1.00  0.00
ATOM   5551  H6R PA    292      -6.088  11.662   8.534  1.00  0.00
ATOM   5552  H6S PA    292      -5.442  13.307   9.085  1.00  0.00
ATOM   5553  C15 PA    292      -5.846  11.794  10.671  1.00  0.00
ATOM   5554  H5R PA    292      -6.557  12.264  11.385  1.00  0.00
ATOM   5555  H5S PA    292      -6.289  10.787  10.513  1.00  0.00
ATOM   5556  C14 PA    292      -4.351  11.791  11.124  1.00  0.00
ATOM   5557  H4R PA    292      -4.334  11.071  11.970  1.00  0.00
ATOM   5558  H4S PA    292      -3.771  11.283  10.325  1.00  0.00
ATOM   5559  C13 PA    292      -3.786  13.166  11.432  1.00  0.00
ATOM   5560  H3R PA    292      -2.799  12.912  11.874  1.00  0.00
ATOM   5561  H3S PA    292      -3.715  13.818  10.536  1.00  0.00
ATOM   5562  C12 PA    292      -4.585  14.002  12.457  1.00  0.00
ATOM   5563  H2R PA    292      -5.512  14.344  11.948  1.00  0.00
ATOM   5564  H2S PA    292      -4.832  13.389  13.350  1.00  0.00
TER   
ATOM   5565  C11 PC    293      -3.670  15.226  12.862  1.00  0.00
ATOM   5566  O12 PC    293      -2.682  15.571  12.222  1.00  0.00
ATOM   5567  O11 PC    293      -4.102  15.685  14.052  1.00  0.00
ATOM   5568  C1  PC    293      -3.574  16.883  14.582  1.00  0.00
ATOM   5569  HR  PC    293      -2.762  16.628  15.296  1.00  0.00
ATOM   5570  HS  PC    293      -3.166  17.567  13.806  1.00  0.00
ATOM   5571  C2  PC    293      -4.572  17.602  15.406  1.00  0.00
ATOM   5572  HX  PC    293      -4.295  18.677  15.464  1.00  0.00
ATOM   5573  C3  PC    293      -4.492  17.164  16.892  1.00  0.00
ATOM   5574  HA  PC    293      -4.857  16.115  16.896  1.00  0.00
ATOM   5575  HB  PC    293      -3.445  17.101  17.257  1.00  0.00
ATOM   5576  O31 PC    293      -5.278  17.940  17.687  1.00  0.00
ATOM   5577  P31 PC    293      -6.048  17.314  18.934  1.00  0.00
ATOM   5578  O32 PC    293      -6.863  16.079  18.222  1.00  0.00
ATOM   5579  C31 PC    293      -8.124  16.325  17.730  1.00  0.00
ATOM   5580  H1A PC    293      -8.298  17.382  17.436  1.00  0.00
ATOM   5581  H1B PC    293      -8.330  15.662  16.863  1.00  0.00
ATOM   5582  C32 PC    293      -9.129  15.927  18.856  1.00  0.00
ATOM   5583  H2A PC    293      -9.020  16.559  19.726  1.00  0.00
ATOM   5584  H2B PC    293     -10.169  15.983  18.571  1.00  0.00
ATOM   5585  N31 PC    293      -9.007  14.541  19.455  1.00  0.00
ATOM   5586  C33 PC    293      -9.027  13.572  18.313  1.00  0.00
ATOM   5587  H3A PC    293      -8.372  13.736  17.471  1.00  0.00
ATOM   5588  H3B PC    293      -8.757  12.586  18.661  1.00  0.00
ATOM   5589  H3C PC    293     -10.009  13.434  17.886  1.00  0.00
ATOM   5590  C34 PC    293      -7.832  14.273  20.278  1.00  0.00
ATOM   5591  H4A PC    293      -7.018  14.591  19.643  1.00  0.00
ATOM   5592  H4B PC    293      -7.874  14.730  21.256  1.00  0.00
ATOM   5593  H4C PC    293      -7.753  13.201  20.386  1.00  0.00
ATOM   5594  C35 PC    293     -10.270  14.263  20.244  1.00  0.00
ATOM   5595  H5A PC    293     -11.158  14.510  19.681  1.00  0.00
ATOM   5596  H5B PC    293     -10.273  14.909  21.110  1.00  0.00
ATOM   5597  H5C PC    293     -10.343  13.256  20.629  1.00  0.00
ATOM   5598  O33 PC    293      -5.073  16.809  19.894  1.00  0.00
ATOM   5599  O34 PC    293      -6.922  18.324  19.386  1.00  0.00
ATOM   5600  O21 PC    293      -5.884  17.346  14.887  1.00  0.00
ATOM   5601  C21 PC    293      -6.341  18.104  13.937  1.00  0.00
ATOM   5602  O22 PC    293      -5.861  19.206  13.666  1.00  0.00
TER   
ATOM   5603  C12 OL    294      -7.608  17.527  13.242  1.00  0.00
ATOM   5604  H2R OL    294      -7.802  16.491  13.593  1.00  0.00
ATOM   5605  H2S OL    294      -7.239  17.416  12.200  1.00  0.00
ATOM   5606  C13 OL    294      -8.852  18.364  13.281  1.00  0.00
ATOM   5607  H3R OL    294      -8.712  19.284  12.675  1.00  0.00
ATOM   5608  H3S OL    294      -8.994  18.586  14.360  1.00  0.00
ATOM   5609  C14 OL    294     -10.203  17.657  12.814  1.00  0.00
ATOM   5610  H4R OL    294     -11.062  18.361  12.764  1.00  0.00
ATOM   5611  H4S OL    294     -10.478  16.924  13.602  1.00  0.00
ATOM   5612  C15 OL    294     -10.109  16.993  11.413  1.00  0.00
ATOM   5613  H5R OL    294     -11.086  16.633  11.025  1.00  0.00
ATOM   5614  H5S OL    294      -9.324  16.213  11.513  1.00  0.00
ATOM   5615  C16 OL    294      -9.779  17.974  10.271  1.00  0.00
ATOM   5616  H6R OL    294      -9.674  17.396   9.328  1.00  0.00
ATOM   5617  H6S OL    294      -8.718  18.301  10.242  1.00  0.00
ATOM   5618  C17 OL    294     -10.814  19.029   9.977  1.00  0.00
ATOM   5619  H7R OL    294     -11.018  19.642  10.881  1.00  0.00
ATOM   5620  H7S OL    294     -11.773  18.505   9.779  1.00  0.00
ATOM   5621  C18 OL    294     -10.680  19.926   8.638  1.00  0.00
ATOM   5622  H8R OL    294     -11.586  20.570   8.622  1.00  0.00
ATOM   5623  H8S OL    294     -10.704  19.262   7.747  1.00  0.00
ATOM   5624  C19 OL    294      -9.450  20.802   8.571  1.00  0.00
ATOM   5625  H9R OL    294      -9.475  21.724   9.169  1.00  0.00
ATOM   5626 C110 OL    294      -8.244  20.524   7.965  1.00  0.00
ATOM   5627 H10R OL    294      -7.477  21.283   8.178  1.00  0.00
ATOM   5628 C111 OL    294      -7.805  19.268   7.215  1.00  0.00
ATOM   5629 H11R OL    294      -8.183  18.356   7.725  1.00  0.00
ATOM   5630 H11S OL    294      -6.695  19.294   7.193  1.00  0.00
ATOM   5631 C112 OL    294      -8.383  19.289   5.811  1.00  0.00
ATOM   5632 H12R OL    294      -7.796  20.104   5.336  1.00  0.00
ATOM   5633 H12S OL    294      -9.476  19.484   5.788  1.00  0.00
ATOM   5634 C113 OL    294      -8.095  18.029   5.027  1.00  0.00
ATOM   5635 H13R OL    294      -8.867  17.260   5.243  1.00  0.00
ATOM   5636 H13S OL    294      -7.126  17.555   5.295  1.00  0.00
ATOM   5637 C114 OL    294      -8.162  18.201   3.507  1.00  0.00
ATOM   5638 H14R OL    294      -7.896  17.249   3.001  1.00  0.00
ATOM   5639 H14S OL    294      -7.380  18.918   3.176  1.00  0.00
ATOM   5640 C115 OL    294      -9.476  18.660   2.957  1.00  0.00
ATOM   5641 H15R OL    294      -9.644  19.673   3.380  1.00  0.00
ATOM   5642 H15S OL    294     -10.240  17.878   3.155  1.00  0.00
ATOM   5643 C116 OL    294      -9.556  18.762   1.429  1.00  0.00
ATOM   5644 H16R OL    294     -10.569  18.943   1.010  1.00  0.00
ATOM   5645 H16S OL    294      -9.214  17.828   0.934  1.00  0.00
ATOM   5646 C117 OL    294      -8.543  19.837   0.893  1.00  0.00
ATOM   5647 H17R OL    294      -7.501  19.590   1.188  1.00  0.00
ATOM   5648 H17S OL    294      -8.882  20.756   1.417  1.00  0.00
ATOM   5649 C118 OL    294      -8.702  19.962  -0.681  1.00  0.00
ATOM   5650 H18R OL    294      -8.068  20.731  -1.172  1.00  0.00
ATOM   5651 H18S OL    294      -9.709  20.195  -1.089  1.00  0.00
ATOM   5652 H18T OL    294      -8.514  18.933  -1.057  1.00  0.00
TER   
ATOM   5653 C116 PA    295      22.812   2.239   2.616  1.00  0.00
ATOM   5654 H16R PA    295      21.710   2.351   2.524  1.00  0.00
ATOM   5655 H16S PA    295      23.105   3.267   2.311  1.00  0.00
ATOM   5656 H16T PA    295      23.169   2.044   3.649  1.00  0.00
ATOM   5657 C115 PA    295      23.283   1.174   1.657  1.00  0.00
ATOM   5658 H15R PA    295      22.997   1.565   0.657  1.00  0.00
ATOM   5659 H15S PA    295      24.388   1.067   1.701  1.00  0.00
ATOM   5660 C114 PA    295      22.568  -0.092   2.063  1.00  0.00
ATOM   5661 H14R PA    295      23.219  -0.409   2.905  1.00  0.00
ATOM   5662 H14S PA    295      21.527   0.107   2.396  1.00  0.00
ATOM   5663 C113 PA    295      22.560  -1.178   0.977  1.00  0.00
ATOM   5664 H13R PA    295      21.668  -0.917   0.369  1.00  0.00
ATOM   5665 H13S PA    295      23.421  -1.216   0.276  1.00  0.00
ATOM   5666 C112 PA    295      22.314  -2.571   1.461  1.00  0.00
ATOM   5667 H12R PA    295      21.428  -2.641   2.128  1.00  0.00
ATOM   5668 H12S PA    295      22.225  -3.229   0.570  1.00  0.00
ATOM   5669 C111 PA    295      23.444  -3.169   2.234  1.00  0.00
ATOM   5670 H11R PA    295      23.724  -2.594   3.142  1.00  0.00
ATOM   5671 H11S PA    295      23.023  -4.160   2.506  1.00  0.00
ATOM   5672 C110 PA    295      24.849  -3.450   1.510  1.00  0.00
ATOM   5673 H10R PA    295      24.577  -3.920   0.541  1.00  0.00
ATOM   5674 H10S PA    295      25.277  -2.446   1.301  1.00  0.00
ATOM   5675  C19 PA    295      25.855  -4.195   2.435  1.00  0.00
ATOM   5676  H9R PA    295      25.209  -5.034   2.772  1.00  0.00
ATOM   5677  H9S PA    295      26.727  -4.661   1.929  1.00  0.00
ATOM   5678  C18 PA    295      26.479  -3.333   3.563  1.00  0.00
ATOM   5679  H8R PA    295      27.556  -3.561   3.712  1.00  0.00
ATOM   5680  H8S PA    295      26.506  -2.258   3.284  1.00  0.00
ATOM   5681  C17 PA    295      25.768  -3.466   4.983  1.00  0.00
ATOM   5682  H7R PA    295      24.802  -2.917   4.948  1.00  0.00
ATOM   5683  H7S PA    295      25.639  -4.564   5.101  1.00  0.00
ATOM   5684  C16 PA    295      26.625  -2.823   6.124  1.00  0.00
ATOM   5685  H6R PA    295      27.571  -3.406   6.135  1.00  0.00
ATOM   5686  H6S PA    295      26.843  -1.758   5.895  1.00  0.00
ATOM   5687  C15 PA    295      25.859  -2.713   7.459  1.00  0.00
ATOM   5688  H5R PA    295      25.121  -1.892   7.336  1.00  0.00
ATOM   5689  H5S PA    295      25.301  -3.674   7.483  1.00  0.00
ATOM   5690  C14 PA    295      26.729  -2.358   8.725  1.00  0.00
ATOM   5691  H4R PA    295      27.403  -3.214   8.940  1.00  0.00
ATOM   5692  H4S PA    295      27.302  -1.486   8.343  1.00  0.00
ATOM   5693  C13 PA    295      25.956  -2.040  10.012  1.00  0.00
ATOM   5694  H3R PA    295      25.086  -1.363   9.873  1.00  0.00
ATOM   5695  H3S PA    295      25.494  -2.997  10.339  1.00  0.00
ATOM   5696  C12 PA    295      26.832  -1.456  11.143  1.00  0.00
ATOM   5697  H2R PA    295      27.813  -1.957  11.286  1.00  0.00
ATOM   5698  H2S PA    295      26.938  -0.354  11.051  1.00  0.00
TER   
ATOM   5699  C11 PC    296      26.149  -1.604  12.563  1.00  0.00
ATOM   5700  O12 PC    296      25.979  -2.706  13.119  1.00  0.00
ATOM   5701  O11 PC    296      25.930  -0.437  13.102  1.00  0.00
ATOM   5702  C1  PC    296      25.402  -0.227  14.386  1.00  0.00
ATOM   5703  HR  PC    296      24.964   0.763  14.635  1.00  0.00
ATOM   5704  HS  PC    296      24.567  -0.948  14.521  1.00  0.00
ATOM   5705  C2  PC    296      26.523  -0.555  15.447  1.00  0.00
ATOM   5706  HX  PC    296      26.941  -1.577  15.318  1.00  0.00
ATOM   5707  C3  PC    296      26.076  -0.414  16.917  1.00  0.00
ATOM   5708  HA  PC    296      25.533   0.556  16.937  1.00  0.00
ATOM   5709  HB  PC    296      25.260  -1.140  17.119  1.00  0.00
ATOM   5710  O31 PC    296      27.056  -0.484  17.923  1.00  0.00
ATOM   5711  P31 PC    296      27.049   0.317  19.255  1.00  0.00
ATOM   5712  O32 PC    296      25.686   1.072  19.213  1.00  0.00
ATOM   5713  C31 PC    296      24.484   0.355  19.686  1.00  0.00
ATOM   5714  H1A PC    296      24.190  -0.491  19.029  1.00  0.00
ATOM   5715  H1B PC    296      24.672  -0.116  20.675  1.00  0.00
ATOM   5716  C32 PC    296      23.304   1.300  19.904  1.00  0.00
ATOM   5717  H2A PC    296      22.456   0.665  20.116  1.00  0.00
ATOM   5718  H2B PC    296      23.530   1.907  20.768  1.00  0.00
ATOM   5719  N31 PC    296      22.889   2.060  18.645  1.00  0.00
ATOM   5720  C33 PC    296      22.613   1.021  17.545  1.00  0.00
ATOM   5721  H3A PC    296      21.928   0.231  17.815  1.00  0.00
ATOM   5722  H3B PC    296      22.285   1.432  16.602  1.00  0.00
ATOM   5723  H3C PC    296      23.540   0.523  17.301  1.00  0.00
ATOM   5724  C34 PC    296      21.671   2.894  18.986  1.00  0.00
ATOM   5725  H4A PC    296      20.789   2.276  19.071  1.00  0.00
ATOM   5726  H4B PC    296      21.857   3.423  19.908  1.00  0.00
ATOM   5727  H4C PC    296      21.483   3.656  18.244  1.00  0.00
ATOM   5728  C35 PC    296      24.009   3.011  18.202  1.00  0.00
ATOM   5729  H5A PC    296      24.806   2.326  17.955  1.00  0.00
ATOM   5730  H5B PC    296      24.253   3.532  19.116  1.00  0.00
ATOM   5731  H5C PC    296      23.764   3.724  17.428  1.00  0.00
ATOM   5732  O33 PC    296      26.976  -0.669  20.343  1.00  0.00
ATOM   5733  O34 PC    296      28.187   1.227  19.299  1.00  0.00
ATOM   5734  O21 PC    296      27.547   0.411  15.344  1.00  0.00
ATOM   5735  C21 PC    296      28.560   0.186  14.531  1.00  0.00
ATOM   5736  O22 PC    296      28.774  -0.886  14.035  1.00  0.00
TER   
ATOM   5737  C12 OL    297      29.292   1.463  14.138  1.00  0.00
ATOM   5738  H2R OL    297      30.346   1.305  13.824  1.00  0.00
ATOM   5739  H2S OL    297      29.508   2.092  15.028  1.00  0.00
ATOM   5740  C13 OL    297      28.518   2.170  13.002  1.00  0.00
ATOM   5741  H3R OL    297      28.402   1.457  12.158  1.00  0.00
ATOM   5742  H3S OL    297      29.152   3.003  12.628  1.00  0.00
ATOM   5743  C14 OL    297      27.204   2.967  13.336  1.00  0.00
ATOM   5744  H4R OL    297      27.548   3.623  14.164  1.00  0.00
ATOM   5745  H4S OL    297      26.466   2.225  13.709  1.00  0.00
ATOM   5746  C15 OL    297      26.933   3.793  12.029  1.00  0.00
ATOM   5747  H5R OL    297      27.793   4.323  11.566  1.00  0.00
ATOM   5748  H5S OL    297      26.274   4.592  12.431  1.00  0.00
ATOM   5749  C16 OL    297      26.158   3.048  10.953  1.00  0.00
ATOM   5750  H6R OL    297      25.256   2.745  11.526  1.00  0.00
ATOM   5751  H6S OL    297      26.642   2.133  10.551  1.00  0.00
ATOM   5752  C17 OL    297      25.686   3.884   9.761  1.00  0.00
ATOM   5753  H7R OL    297      25.072   4.663  10.262  1.00  0.00
ATOM   5754  H7S OL    297      25.008   3.268   9.133  1.00  0.00
ATOM   5755  C18 OL    297      26.716   4.665   8.859  1.00  0.00
ATOM   5756  H8R OL    297      27.110   5.527   9.438  1.00  0.00
ATOM   5757  H8S OL    297      26.221   5.014   7.928  1.00  0.00
ATOM   5758  C19 OL    297      27.848   4.012   8.147  1.00  0.00
ATOM   5759  H9R OL    297      28.810   4.544   8.103  1.00  0.00
ATOM   5760 C110 OL    297      27.749   2.958   7.343  1.00  0.00
ATOM   5761 H10R OL    297      28.714   2.546   7.013  1.00  0.00
ATOM   5762 C111 OL    297      26.475   2.165   6.957  1.00  0.00
ATOM   5763 H11R OL    297      25.520   2.724   7.046  1.00  0.00
ATOM   5764 H11S OL    297      26.370   1.159   7.417  1.00  0.00
ATOM   5765 C112 OL    297      26.533   1.855   5.375  1.00  0.00
ATOM   5766 H12R OL    297      25.613   1.281   5.133  1.00  0.00
ATOM   5767 H12S OL    297      27.475   1.295   5.190  1.00  0.00
ATOM   5768 C113 OL    297      26.699   3.127   4.481  1.00  0.00
ATOM   5769 H13R OL    297      27.599   3.636   4.887  1.00  0.00
ATOM   5770 H13S OL    297      25.843   3.833   4.536  1.00  0.00
ATOM   5771 C114 OL    297      27.100   2.758   3.045  1.00  0.00
ATOM   5772 H14R OL    297      26.317   2.009   2.799  1.00  0.00
ATOM   5773 H14S OL    297      28.107   2.290   3.007  1.00  0.00
ATOM   5774 C115 OL    297      26.901   3.953   2.140  1.00  0.00
ATOM   5775 H15R OL    297      27.580   4.805   2.356  1.00  0.00
ATOM   5776 H15S OL    297      25.849   4.234   2.360  1.00  0.00
ATOM   5777 C116 OL    297      26.908   3.606   0.612  1.00  0.00
ATOM   5778 H16R OL    297      26.707   4.514   0.005  1.00  0.00
ATOM   5779 H16S OL    297      26.136   2.855   0.340  1.00  0.00
ATOM   5780 C117 OL    297      28.208   3.049   0.029  1.00  0.00
ATOM   5781 H17R OL    297      28.154   3.213  -1.069  1.00  0.00
ATOM   5782 H17S OL    297      28.375   1.987   0.306  1.00  0.00
ATOM   5783 C118 OL    297      29.583   3.754   0.372  1.00  0.00
ATOM   5784 H18R OL    297      30.361   3.396  -0.336  1.00  0.00
ATOM   5785 H18S OL    297      29.725   3.653   1.469  1.00  0.00
ATOM   5786 H18T OL    297      29.530   4.815   0.046  1.00  0.00
TER   
ATOM   5787 C116 PA    298      16.284 -10.877  -1.230  1.00  0.00
ATOM   5788 H16R PA    298      17.098 -11.089  -1.955  1.00  0.00
ATOM   5789 H16S PA    298      15.430 -10.310  -1.659  1.00  0.00
ATOM   5790 H16T PA    298      15.910 -11.861  -0.875  1.00  0.00
ATOM   5791 C115 PA    298      16.985 -10.218   0.000  1.00  0.00
ATOM   5792 H15R PA    298      16.397 -10.316   0.938  1.00  0.00
ATOM   5793 H15S PA    298      17.943 -10.739   0.208  1.00  0.00
ATOM   5794 C114 PA    298      17.233  -8.757   0.005  1.00  0.00
ATOM   5795 H14R PA    298      18.044  -8.407  -0.669  1.00  0.00
ATOM   5796 H14S PA    298      16.394  -8.342  -0.593  1.00  0.00
ATOM   5797 C113 PA    298      17.537  -8.234   1.399  1.00  0.00
ATOM   5798 H13R PA    298      17.751  -7.158   1.225  1.00  0.00
ATOM   5799 H13S PA    298      16.649  -8.267   2.065  1.00  0.00
ATOM   5800 C112 PA    298      18.645  -8.887   2.157  1.00  0.00
ATOM   5801 H12R PA    298      18.394  -9.850   2.651  1.00  0.00
ATOM   5802 H12S PA    298      19.541  -9.003   1.510  1.00  0.00
ATOM   5803 C111 PA    298      19.047  -7.928   3.298  1.00  0.00
ATOM   5804 H11R PA    298      19.231  -7.010   2.699  1.00  0.00
ATOM   5805 H11S PA    298      18.148  -7.745   3.924  1.00  0.00
ATOM   5806 C110 PA    298      20.384  -8.143   4.034  1.00  0.00
ATOM   5807 H10R PA    298      21.103  -8.615   3.331  1.00  0.00
ATOM   5808 H10S PA    298      20.905  -7.211   4.341  1.00  0.00
ATOM   5809  C19 PA    298      20.320  -9.110   5.263  1.00  0.00
ATOM   5810  H9R PA    298      19.939 -10.094   4.914  1.00  0.00
ATOM   5811  H9S PA    298      21.369  -9.210   5.613  1.00  0.00
ATOM   5812  C18 PA    298      19.434  -8.652   6.398  1.00  0.00
ATOM   5813  H8R PA    298      19.712  -7.644   6.775  1.00  0.00
ATOM   5814  H8S PA    298      18.417  -8.448   6.001  1.00  0.00
ATOM   5815  C17 PA    298      19.392  -9.534   7.639  1.00  0.00
ATOM   5816  H7R PA    298      18.978 -10.555   7.498  1.00  0.00
ATOM   5817  H7S PA    298      20.440  -9.692   7.974  1.00  0.00
ATOM   5818  C16 PA    298      18.564  -9.037   8.780  1.00  0.00
ATOM   5819  H6R PA    298      19.026  -8.060   9.037  1.00  0.00
ATOM   5820  H6S PA    298      17.532  -8.926   8.384  1.00  0.00
ATOM   5821  C15 PA    298      18.492 -10.043   9.922  1.00  0.00
ATOM   5822  H5R PA    298      17.522 -10.004  10.463  1.00  0.00
ATOM   5823  H5S PA    298      18.271 -10.936   9.299  1.00  0.00
ATOM   5824  C14 PA    298      19.715 -10.176  10.730  1.00  0.00
ATOM   5825  H4R PA    298      19.620 -11.126  11.298  1.00  0.00
ATOM   5826  H4S PA    298      20.546 -10.315  10.005  1.00  0.00
ATOM   5827  C13 PA    298      19.884  -8.959  11.663  1.00  0.00
ATOM   5828  H3R PA    298      20.881  -9.170  12.107  1.00  0.00
ATOM   5829  H3S PA    298      20.030  -7.990  11.139  1.00  0.00
ATOM   5830  C12 PA    298      18.815  -8.829  12.793  1.00  0.00
ATOM   5831  H2R PA    298      17.987  -8.127  12.559  1.00  0.00
ATOM   5832  H2S PA    298      18.431  -9.829  13.089  1.00  0.00
TER   
ATOM   5833  C11 PC    299      19.483  -8.177  14.005  1.00  0.00
ATOM   5834  O12 PC    299      20.311  -7.318  14.000  1.00  0.00
ATOM   5835  O11 PC    299      18.888  -8.689  15.145  1.00  0.00
ATOM   5836  C1  PC    299      19.229  -8.179  16.406  1.00  0.00
ATOM   5837  HR  PC    299      20.205  -8.630  16.685  1.00  0.00
ATOM   5838  HS  PC    299      19.329  -7.073  16.368  1.00  0.00
ATOM   5839  C2  PC    299      18.169  -8.521  17.504  1.00  0.00
ATOM   5840  HX  PC    299      18.476  -8.091  18.481  1.00  0.00
ATOM   5841  C3  PC    299      18.091  -9.995  17.740  1.00  0.00
ATOM   5842  HA  PC    299      17.693 -10.495  16.832  1.00  0.00
ATOM   5843  HB  PC    299      19.137 -10.348  17.863  1.00  0.00
ATOM   5844  O31 PC    299      17.155 -10.242  18.785  1.00  0.00
ATOM   5845  P31 PC    299      17.366 -11.012  20.137  1.00  0.00
ATOM   5846  O32 PC    299      16.039 -11.881  20.210  1.00  0.00
ATOM   5847  C31 PC    299      14.881 -11.173  20.225  1.00  0.00
ATOM   5848  H1A PC    299      14.100 -11.839  20.651  1.00  0.00
ATOM   5849  H1B PC    299      14.825 -10.345  20.964  1.00  0.00
ATOM   5850  C32 PC    299      14.436 -10.848  18.746  1.00  0.00
ATOM   5851  H2A PC    299      13.413 -10.524  18.874  1.00  0.00
ATOM   5852  H2B PC    299      15.040 -10.067  18.310  1.00  0.00
ATOM   5853  N31 PC    299      14.380 -11.959  17.713  1.00  0.00
ATOM   5854  C33 PC    299      14.020 -13.275  18.305  1.00  0.00
ATOM   5855  H3A PC    299      13.176 -13.196  18.974  1.00  0.00
ATOM   5856  H3B PC    299      13.838 -13.998  17.524  1.00  0.00
ATOM   5857  H3C PC    299      14.851 -13.665  18.875  1.00  0.00
ATOM   5858  C34 PC    299      13.319 -11.528  16.698  1.00  0.00
ATOM   5859  H4A PC    299      12.380 -11.434  17.224  1.00  0.00
ATOM   5860  H4B PC    299      13.641 -10.612  16.226  1.00  0.00
ATOM   5861  H4C PC    299      13.135 -12.301  15.967  1.00  0.00
ATOM   5862  C35 PC    299      15.721 -12.108  16.911  1.00  0.00
ATOM   5863  H5A PC    299      15.937 -11.159  16.442  1.00  0.00
ATOM   5864  H5B PC    299      15.529 -12.723  16.044  1.00  0.00
ATOM   5865  H5C PC    299      16.512 -12.421  17.576  1.00  0.00
ATOM   5866  O33 PC    299      18.423 -12.076  19.981  1.00  0.00
ATOM   5867  O34 PC    299      17.434 -10.068  21.288  1.00  0.00
ATOM   5868  O21 PC    299      16.903  -8.039  17.133  1.00  0.00
ATOM   5869  C21 PC    299      16.620  -6.845  17.590  1.00  0.00
ATOM   5870  O22 PC    299      17.264  -6.131  18.344  1.00  0.00
TER   
ATOM   5871  C12 OL    300      15.275  -6.482  16.958  1.00  0.00
ATOM   5872  H2R OL    300      14.847  -5.603  17.487  1.00  0.00
ATOM   5873  H2S OL    300      14.571  -7.336  17.055  1.00  0.00
ATOM   5874  C13 OL    300      15.323  -5.916  15.515  1.00  0.00
ATOM   5875  H3R OL    300      16.072  -5.099  15.440  1.00  0.00
ATOM   5876  H3S OL    300      14.359  -5.363  15.487  1.00  0.00
ATOM   5877  C14 OL    300      15.439  -6.829  14.297  1.00  0.00
ATOM   5878  H4R OL    300      16.507  -7.120  14.209  1.00  0.00
ATOM   5879  H4S OL    300      15.106  -6.336  13.359  1.00  0.00
ATOM   5880  C15 OL    300      14.500  -8.039  14.398  1.00  0.00
ATOM   5881  H5R OL    300      13.468  -7.785  14.724  1.00  0.00
ATOM   5882  H5S OL    300      15.010  -8.674  15.153  1.00  0.00
ATOM   5883  C16 OL    300      14.391  -9.018  13.204  1.00  0.00
ATOM   5884  H6R OL    300      14.447 -10.055  13.600  1.00  0.00
ATOM   5885  H6S OL    300      15.362  -8.924  12.672  1.00  0.00
ATOM   5886  C17 OL    300      13.304  -8.669  12.224  1.00  0.00
ATOM   5887  H7R OL    300      13.568  -7.704  11.741  1.00  0.00
ATOM   5888  H7S OL    300      12.277  -8.460  12.592  1.00  0.00
ATOM   5889  C18 OL    300      13.139  -9.715  11.091  1.00  0.00
ATOM   5890  H8R OL    300      12.261  -9.485  10.451  1.00  0.00
ATOM   5891  H8S OL    300      12.736 -10.643  11.550  1.00  0.00
ATOM   5892  C19 OL    300      14.351  -9.973  10.219  1.00  0.00
ATOM   5893  H9R OL    300      15.191 -10.346  10.824  1.00  0.00
ATOM   5894 C110 OL    300      14.461  -9.707   8.896  1.00  0.00
ATOM   5895 H10R OL    300      15.423 -10.052   8.488  1.00  0.00
ATOM   5896 C111 OL    300      13.350  -9.085   7.976  1.00  0.00
ATOM   5897 H11R OL    300      13.175  -8.023   8.249  1.00  0.00
ATOM   5898 H11S OL    300      12.438  -9.689   8.169  1.00  0.00
ATOM   5899 C112 OL    300      13.698  -9.212   6.503  1.00  0.00
ATOM   5900 H12R OL    300      14.586  -8.554   6.384  1.00  0.00
ATOM   5901 H12S OL    300      12.889  -8.693   5.948  1.00  0.00
ATOM   5902 C113 OL    300      13.992 -10.579   6.001  1.00  0.00
ATOM   5903 H13R OL    300      13.054 -11.172   5.941  1.00  0.00
ATOM   5904 H13S OL    300      14.730 -11.110   6.640  1.00  0.00
ATOM   5905 C114 OL    300      14.669 -10.666   4.573  1.00  0.00
ATOM   5906 H14R OL    300      15.637 -10.140   4.713  1.00  0.00
ATOM   5907 H14S OL    300      14.103 -10.102   3.801  1.00  0.00
ATOM   5908 C115 OL    300      14.964 -12.060   3.996  1.00  0.00
ATOM   5909 H15R OL    300      15.739 -12.504   4.657  1.00  0.00
ATOM   5910 H15S OL    300      15.504 -11.856   3.046  1.00  0.00
ATOM   5911 C116 OL    300      13.773 -12.992   3.657  1.00  0.00
ATOM   5912 H16R OL    300      13.362 -13.264   4.653  1.00  0.00
ATOM   5913 H16S OL    300      14.274 -13.861   3.180  1.00  0.00
ATOM   5914 C117 OL    300      12.712 -12.439   2.760  1.00  0.00
ATOM   5915 H17R OL    300      12.316 -11.443   3.051  1.00  0.00
ATOM   5916 H17S OL    300      11.832 -13.112   2.670  1.00  0.00
ATOM   5917 C118 OL    300      13.137 -12.273   1.298  1.00  0.00
ATOM   5918 H18R OL    300      14.014 -11.591   1.278  1.00  0.00
ATOM   5919 H18S OL    300      12.313 -11.749   0.767  1.00  0.00
ATOM   5920 H18T OL    300      13.337 -13.272   0.855  1.00  0.00
TER   
ATOM   5921 C116 PA    301      16.748 -22.560   2.809  1.00  0.00
ATOM   5922 H16R PA    301      15.977 -22.357   2.035  1.00  0.00
ATOM   5923 H16S PA    301      17.722 -22.760   2.313  1.00  0.00
ATOM   5924 H16T PA    301      16.866 -21.699   3.501  1.00  0.00
ATOM   5925 C115 PA    301      16.448 -23.867   3.687  1.00  0.00
ATOM   5926 H15R PA    301      16.448 -24.767   3.035  1.00  0.00
ATOM   5927 H15S PA    301      17.348 -24.066   4.307  1.00  0.00
ATOM   5928 C114 PA    301      15.189 -23.899   4.538  1.00  0.00
ATOM   5929 H14R PA    301      14.856 -24.934   4.766  1.00  0.00
ATOM   5930 H14S PA    301      15.351 -23.405   5.520  1.00  0.00
ATOM   5931 C113 PA    301      13.962 -23.257   3.846  1.00  0.00
ATOM   5932 H13R PA    301      14.193 -22.228   3.496  1.00  0.00
ATOM   5933 H13S PA    301      13.763 -24.028   3.071  1.00  0.00
ATOM   5934 C112 PA    301      12.721 -23.130   4.796  1.00  0.00
ATOM   5935 H12R PA    301      11.833 -23.156   4.129  1.00  0.00
ATOM   5936 H12S PA    301      12.626 -24.109   5.313  1.00  0.00
ATOM   5937 C111 PA    301      12.801 -22.008   5.901  1.00  0.00
ATOM   5938 H11R PA    301      13.381 -22.438   6.746  1.00  0.00
ATOM   5939 H11S PA    301      13.344 -21.083   5.611  1.00  0.00
ATOM   5940 C110 PA    301      11.470 -21.550   6.499  1.00  0.00
ATOM   5941 H10R PA    301      11.035 -20.772   5.836  1.00  0.00
ATOM   5942 H10S PA    301      10.834 -22.389   6.853  1.00  0.00
ATOM   5943  C19 PA    301      11.633 -20.680   7.741  1.00  0.00
ATOM   5944  H9R PA    301      10.642 -20.411   8.167  1.00  0.00
ATOM   5945  H9S PA    301      12.371 -21.173   8.409  1.00  0.00
ATOM   5946  C18 PA    301      12.035 -19.250   7.518  1.00  0.00
ATOM   5947  H8R PA    301      12.886 -19.087   6.822  1.00  0.00
ATOM   5948  H8S PA    301      11.205 -18.847   6.900  1.00  0.00
ATOM   5949  C17 PA    301      12.024 -18.476   8.854  1.00  0.00
ATOM   5950  H7R PA    301      12.374 -17.482   8.504  1.00  0.00
ATOM   5951  H7S PA    301      10.968 -18.323   9.165  1.00  0.00
ATOM   5952  C16 PA    301      12.812 -18.893  10.053  1.00  0.00
ATOM   5953  H6R PA    301      12.406 -19.832  10.488  1.00  0.00
ATOM   5954  H6S PA    301      13.859 -19.105   9.748  1.00  0.00
ATOM   5955  C15 PA    301      12.818 -17.755  11.125  1.00  0.00
ATOM   5956  H5R PA    301      13.023 -16.799  10.598  1.00  0.00
ATOM   5957  H5S PA    301      11.761 -17.728  11.464  1.00  0.00
ATOM   5958  C14 PA    301      13.599 -17.972  12.332  1.00  0.00
ATOM   5959  H4R PA    301      13.349 -18.920  12.855  1.00  0.00
ATOM   5960  H4S PA    301      14.675 -18.023  12.060  1.00  0.00
ATOM   5961  C13 PA    301      13.426 -16.786  13.308  1.00  0.00
ATOM   5962  H3R PA    301      14.387 -16.262  13.119  1.00  0.00
ATOM   5963  H3S PA    301      12.569 -16.128  13.052  1.00  0.00
ATOM   5964  C12 PA    301      13.397 -17.126  14.822  1.00  0.00
[truncated: 3,480,451 more chars]
