# Supplementary material for: Prediction of dynamic allostery for the transmembrane domain of the sweet taste receptor subunit, TAS1R3
Source: Commun Biol. 2023 Apr 3;6:340. doi: 10.1038/s42003-023-04705-5 (PMC10070457; doi:10.1038/s42003-023-04705-5)
Supplement: Supplementary file 3 — Supplementary Data 1 [file 42003_2023_4705_MOESM3_ESM.zip › Supplementary Data 1/1_Initial/Sac_hTAS1R3_Initial.pdb]

CRYST1   73.027   73.027  114.872  90.00  90.00  90.00 P 1           1
ATOM      1  N   GLU     1      -0.484  16.749 -21.033  1.00  0.00
ATOM      2  H1  GLU     1       0.030  17.004 -20.202  1.00  0.00
ATOM      3  H2  GLU     1      -0.285  17.424 -21.758  1.00  0.00
ATOM      4  H3  GLU     1      -0.348  15.764 -21.209  1.00  0.00
ATOM      5  CA  GLU     1      -1.900  16.896 -20.750  1.00  0.00
ATOM      6  HA  GLU     1      -2.378  17.598 -21.433  1.00  0.00
ATOM      7  CB  GLU     1      -2.542  15.487 -20.953  1.00  0.00
ATOM      8  HB2 GLU     1      -2.033  14.818 -20.260  1.00  0.00
ATOM      9  HB3 GLU     1      -3.588  15.584 -20.662  1.00  0.00
ATOM     10  CG  GLU     1      -2.456  14.895 -22.415  1.00  0.00
ATOM     11  HG2 GLU     1      -3.361  14.428 -22.805  1.00  0.00
ATOM     12  HG3 GLU     1      -2.200  15.759 -23.028  1.00  0.00
ATOM     13  CD  GLU     1      -1.273  13.857 -22.452  1.00  0.00
ATOM     14  OE1 GLU     1      -1.498  12.738 -22.896  1.00  0.00
ATOM     15  OE2 GLU     1      -0.162  14.317 -22.160  1.00  0.00
ATOM     16  C   GLU     1      -2.018  17.414 -19.304  1.00  0.00
ATOM     17  O   GLU     1      -1.068  17.243 -18.506  1.00  0.00
ATOM     18  N   PRO     2      -3.135  18.065 -18.864  1.00  0.00
ATOM     19  CD  PRO     2      -4.128  18.747 -19.658  1.00  0.00
ATOM     20  HD2 PRO     2      -4.750  17.997 -20.147  1.00  0.00
ATOM     21  HD3 PRO     2      -3.614  19.341 -20.413  1.00  0.00
ATOM     22  CG  PRO     2      -4.914  19.609 -18.676  1.00  0.00
ATOM     23  HG2 PRO     2      -5.876  19.132 -18.489  1.00  0.00
ATOM     24  HG3 PRO     2      -5.077  20.588 -19.127  1.00  0.00
ATOM     25  CB  PRO     2      -4.083  19.730 -17.381  1.00  0.00
ATOM     26  HB2 PRO     2      -4.667  19.463 -16.500  1.00  0.00
ATOM     27  HB3 PRO     2      -3.673  20.732 -17.254  1.00  0.00
ATOM     28  CA  PRO     2      -2.962  18.734 -17.575  1.00  0.00
ATOM     29  HA  PRO     2      -2.029  19.298 -17.600  1.00  0.00
ATOM     30  C   PRO     2      -2.918  17.730 -16.427  1.00  0.00
ATOM     31  O   PRO     2      -2.173  17.893 -15.467  1.00  0.00
ATOM     32  N   ALA     3      -3.801  16.767 -16.519  1.00  0.00
ATOM     33  H   ALA     3      -4.241  16.671 -17.423  1.00  0.00
ATOM     34  CA  ALA     3      -4.247  15.937 -15.464  1.00  0.00
ATOM     35  HA  ALA     3      -4.555  16.547 -14.615  1.00  0.00
ATOM     36  CB  ALA     3      -5.491  15.182 -16.011  1.00  0.00
ATOM     37  HB1 ALA     3      -5.196  14.560 -16.856  1.00  0.00
ATOM     38  HB2 ALA     3      -5.909  14.553 -15.225  1.00  0.00
ATOM     39  HB3 ALA     3      -6.241  15.903 -16.336  1.00  0.00
ATOM     40  C   ALA     3      -3.128  14.992 -14.926  1.00  0.00
ATOM     41  O   ALA     3      -3.085  14.757 -13.761  1.00  0.00
ATOM     42  N   VAL     4      -2.228  14.444 -15.842  1.00  0.00
ATOM     43  H   VAL     4      -2.491  14.453 -16.817  1.00  0.00
ATOM     44  CA  VAL     4      -1.100  13.646 -15.448  1.00  0.00
ATOM     45  HA  VAL     4      -1.363  13.015 -14.599  1.00  0.00
ATOM     46  CB  VAL     4      -0.600  12.765 -16.567  1.00  0.00
ATOM     47  HB  VAL     4       0.375  12.348 -16.317  1.00  0.00
ATOM     48  CG1 VAL     4      -1.612  11.627 -16.745  1.00  0.00
ATOM     49 HG11 VAL     4      -2.588  12.044 -16.996  1.00  0.00
ATOM     50 HG12 VAL     4      -1.282  10.969 -17.548  1.00  0.00
ATOM     51 HG13 VAL     4      -1.687  11.059 -15.818  1.00  0.00
ATOM     52  CG2 VAL     4      -0.414  13.481 -17.869  1.00  0.00
ATOM     53 HG21 VAL     4       0.313  14.283 -17.742  1.00  0.00
ATOM     54 HG22 VAL     4      -0.053  12.780 -18.621  1.00  0.00
ATOM     55 HG23 VAL     4      -1.366  13.902 -18.192  1.00  0.00
ATOM     56  C   VAL     4       0.029  14.379 -14.701  1.00  0.00
ATOM     57  O   VAL     4       0.614  13.829 -13.745  1.00  0.00
ATOM     58  N   LEU     5       0.350  15.592 -15.120  1.00  0.00
ATOM     59  H   LEU     5       0.149  15.803 -16.087  1.00  0.00
ATOM     60  CA  LEU     5       1.200  16.486 -14.392  1.00  0.00
ATOM     61  HA  LEU     5       2.087  15.974 -14.018  1.00  0.00
ATOM     62  CB  LEU     5       1.647  17.599 -15.372  1.00  0.00
ATOM     63  HB2 LEU     5       2.139  16.890 -16.038  1.00  0.00
ATOM     64  HB3 LEU     5       0.812  18.068 -15.893  1.00  0.00
ATOM     65  CG  LEU     5       2.651  18.677 -14.941  1.00  0.00
ATOM     66  HG  LEU     5       2.920  19.197 -15.860  1.00  0.00
ATOM     67  CD1 LEU     5       2.201  19.708 -13.879  1.00  0.00
ATOM     68 HD11 LEU     5       1.932  19.189 -12.959  1.00  0.00
ATOM     69 HD12 LEU     5       3.016  20.403 -13.678  1.00  0.00
ATOM     70 HD13 LEU     5       1.337  20.259 -14.250  1.00  0.00
ATOM     71  CD2 LEU     5       4.005  18.155 -14.660  1.00  0.00
ATOM     72 HD21 LEU     5       4.405  17.681 -15.556  1.00  0.00
ATOM     73 HD22 LEU     5       4.657  18.976 -14.362  1.00  0.00
ATOM     74 HD23 LEU     5       3.953  17.422 -13.855  1.00  0.00
ATOM     75  C   LEU     5       0.627  16.857 -13.027  1.00  0.00
ATOM     76  O   LEU     5       1.346  16.852 -12.052  1.00  0.00
ATOM     77  N   LEU     6      -0.649  17.127 -12.858  1.00  0.00
ATOM     78  H   LEU     6      -1.190  17.245 -13.703  1.00  0.00
ATOM     79  CA  LEU     6      -1.318  17.324 -11.573  1.00  0.00
ATOM     80  HA  LEU     6      -0.779  18.088 -11.013  1.00  0.00
ATOM     81  CB  LEU     6      -2.817  17.778 -11.730  1.00  0.00
ATOM     82  HB2 LEU     6      -2.598  18.738 -12.198  1.00  0.00
ATOM     83  HB3 LEU     6      -3.196  17.085 -12.482  1.00  0.00
ATOM     84  CG  LEU     6      -3.876  17.973 -10.634  1.00  0.00
ATOM     85  HG  LEU     6      -4.174  16.979 -10.299  1.00  0.00
ATOM     86  CD1 LEU     6      -3.386  18.821  -9.394  1.00  0.00
ATOM     87 HD11 LEU     6      -3.089  19.815  -9.728  1.00  0.00
ATOM     88 HD12 LEU     6      -4.196  18.909  -8.670  1.00  0.00
ATOM     89 HD13 LEU     6      -2.535  18.325  -8.928  1.00  0.00
ATOM     90  CD2 LEU     6      -5.098  18.579 -11.277  1.00  0.00
ATOM     91 HD21 LEU     6      -5.473  17.908 -12.050  1.00  0.00
ATOM     92 HD22 LEU     6      -5.870  18.730 -10.522  1.00  0.00
ATOM     93 HD23 LEU     6      -4.836  19.538 -11.725  1.00  0.00
ATOM     94  C   LEU     6      -1.269  16.047 -10.711  1.00  0.00
ATOM     95  O   LEU     6      -1.163  16.129  -9.497  1.00  0.00
ATOM     96  N   LEU     7      -1.344  14.806 -11.345  1.00  0.00
ATOM     97  H   LEU     7      -1.728  14.762 -12.278  1.00  0.00
ATOM     98  CA  LEU     7      -1.047  13.576 -10.675  1.00  0.00
ATOM     99  HA  LEU     7      -1.565  13.530  -9.717  1.00  0.00
ATOM    100  CB  LEU     7      -1.520  12.394 -11.549  1.00  0.00
ATOM    101  HB2 LEU     7      -1.117  12.583 -12.544  1.00  0.00
ATOM    102  HB3 LEU     7      -1.059  11.497 -11.136  1.00  0.00
ATOM    103  CG  LEU     7      -3.043  12.192 -11.642  1.00  0.00
ATOM    104  HG  LEU     7      -3.502  13.155 -11.867  1.00  0.00
ATOM    105  CD1 LEU     7      -3.428  11.164 -12.746  1.00  0.00
ATOM    106 HD11 LEU     7      -2.970  10.201 -12.522  1.00  0.00
ATOM    107 HD12 LEU     7      -4.512  11.052 -12.777  1.00  0.00
ATOM    108 HD13 LEU     7      -3.072  11.519 -13.713  1.00  0.00
ATOM    109  CD2 LEU     7      -3.528  11.687 -10.269  1.00  0.00
ATOM    110 HD21 LEU     7      -3.288  12.426  -9.504  1.00  0.00
ATOM    111 HD22 LEU     7      -4.607  11.532 -10.298  1.00  0.00
ATOM    112 HD23 LEU     7      -3.033  10.745 -10.032  1.00  0.00
ATOM    113  C   LEU     7       0.402  13.459 -10.239  1.00  0.00
ATOM    114  O   LEU     7       0.626  13.026  -9.116  1.00  0.00
ATOM    115  N   LEU     8       1.402  14.014 -10.932  1.00  0.00
ATOM    116  H   LEU     8       1.224  14.165 -11.915  1.00  0.00
ATOM    117  CA  LEU     8       2.773  14.234 -10.426  1.00  0.00
ATOM    118  HA  LEU     8       3.123  13.341  -9.909  1.00  0.00
ATOM    119  CB  LEU     8       3.740  14.540 -11.594  1.00  0.00
ATOM    120  HB2 LEU     8       3.359  15.466 -12.026  1.00  0.00
ATOM    121  HB3 LEU     8       4.710  14.727 -11.133  1.00  0.00
ATOM    122  CG  LEU     8       3.895  13.474 -12.711  1.00  0.00
ATOM    123  HG  LEU     8       2.907  13.173 -13.060  1.00  0.00
ATOM    124  CD1 LEU     8       4.665  14.034 -13.838  1.00  0.00
ATOM    125 HD11 LEU     8       5.653  14.335 -13.490  1.00  0.00
ATOM    126 HD12 LEU     8       4.769  13.280 -14.618  1.00  0.00
ATOM    127 HD13 LEU     8       4.142  14.902 -14.240  1.00  0.00
ATOM    128  CD2 LEU     8       4.629  12.223 -12.126  1.00  0.00
ATOM    129 HD21 LEU     8       4.045  11.810 -11.304  1.00  0.00
ATOM    130 HD22 LEU     8       4.741  11.470 -12.906  1.00  0.00
ATOM    131 HD23 LEU     8       5.613  12.516 -11.760  1.00  0.00
ATOM    132  C   LEU     8       2.928  15.300  -9.203  1.00  0.00
ATOM    133  O   LEU     8       3.678  14.973  -8.275  1.00  0.00
ATOM    134  N   LEU     9       2.157  16.390  -9.150  1.00  0.00
ATOM    135  H   LEU     9       1.595  16.624  -9.956  1.00  0.00
ATOM    136  CA  LEU     9       2.109  17.304  -7.958  1.00  0.00
ATOM    137  HA  LEU     9       3.113  17.615  -7.668  1.00  0.00
ATOM    138  CB  LEU     9       1.313  18.530  -8.327  1.00  0.00
ATOM    139  HB2 LEU     9       0.398  18.092  -8.725  1.00  0.00
ATOM    140  HB3 LEU     9       1.072  19.154  -7.466  1.00  0.00
ATOM    141  CG  LEU     9       1.983  19.389  -9.410  1.00  0.00
ATOM    142  HG  LEU     9       2.161  18.813 -10.318  1.00  0.00
ATOM    143  CD1 LEU     9       0.999  20.525  -9.711  1.00  0.00
ATOM    144 HD11 LEU     9       0.821  21.102  -8.804  1.00  0.00
ATOM    145 HD12 LEU     9       1.418  21.176 -10.478  1.00  0.00
ATOM    146 HD13 LEU     9       0.057  20.106 -10.066  1.00  0.00
ATOM    147  CD2 LEU     9       3.386  19.824  -9.020  1.00  0.00
ATOM    148 HD21 LEU     9       4.008  18.944  -8.857  1.00  0.00
ATOM    149 HD22 LEU     9       3.815  20.428  -9.819  1.00  0.00
ATOM    150 HD23 LEU     9       3.343  20.412  -8.103  1.00  0.00
ATOM    151  C   LEU     9       1.501  16.638  -6.783  1.00  0.00
ATOM    152  O   LEU     9       1.985  16.830  -5.652  1.00  0.00
ATOM    153  N   LEU    10       0.434  15.877  -7.024  1.00  0.00
ATOM    154  H   LEU    10      -0.130  16.057  -7.842  1.00  0.00
ATOM    155  CA  LEU    10      -0.120  14.994  -5.969  1.00  0.00
ATOM    156  HA  LEU    10      -0.208  15.563  -5.044  1.00  0.00
ATOM    157  CB  LEU    10      -1.503  14.440  -6.338  1.00  0.00
ATOM    158  HB2 LEU    10      -1.401  13.849  -7.248  1.00  0.00
ATOM    159  HB3 LEU    10      -1.845  13.799  -5.526  1.00  0.00
ATOM    160  CG  LEU    10      -2.518  15.556  -6.567  1.00  0.00
ATOM    161  HG  LEU    10      -2.138  16.367  -7.188  1.00  0.00
ATOM    162  CD1 LEU    10      -3.635  14.797  -7.335  1.00  0.00
ATOM    163 HD11 LEU    10      -4.016  13.986  -6.715  1.00  0.00
ATOM    164 HD12 LEU    10      -4.447  15.485  -7.571  1.00  0.00
ATOM    165 HD13 LEU    10      -3.227  14.387  -8.259  1.00  0.00
ATOM    166  CD2 LEU    10      -2.986  16.125  -5.244  1.00  0.00
ATOM    167 HD21 LEU    10      -2.133  16.529  -4.699  1.00  0.00
ATOM    168 HD22 LEU    10      -3.710  16.920  -5.425  1.00  0.00
ATOM    169 HD23 LEU    10      -3.453  15.337  -4.654  1.00  0.00
ATOM    170  C   LEU    10       0.759  13.953  -5.350  1.00  0.00
ATOM    171  O   LEU    10       0.902  13.701  -4.173  1.00  0.00
ATOM    172  N   LEU    11       1.499  13.315  -6.252  1.00  0.00
ATOM    173  H   LEU    11       1.405  13.613  -7.213  1.00  0.00
ATOM    174  CA  LEU    11       2.506  12.257  -5.933  1.00  0.00
ATOM    175  HA  LEU    11       2.029  11.455  -5.370  1.00  0.00
ATOM    176  CB  LEU    11       3.105  11.663  -7.226  1.00  0.00
ATOM    177  HB2 LEU    11       2.223  11.443  -7.827  1.00  0.00
ATOM    178  HB3 LEU    11       3.721  12.399  -7.742  1.00  0.00
ATOM    179  CG  LEU    11       3.907  10.388  -7.017  1.00  0.00
ATOM    180  HG  LEU    11       4.711  10.579  -6.306  1.00  0.00
ATOM    181  CD1 LEU    11       2.977   9.267  -6.460  1.00  0.00
ATOM    182 HD11 LEU    11       2.173   9.075  -7.170  1.00  0.00
ATOM    183 HD12 LEU    11       3.555   8.355  -6.312  1.00  0.00
ATOM    184 HD13 LEU    11       2.552   9.586  -5.508  1.00  0.00
ATOM    185  CD2 LEU    11       4.529  10.167  -8.429  1.00  0.00
ATOM    186 HD21 LEU    11       5.148  11.024  -8.692  1.00  0.00
ATOM    187 HD22 LEU    11       5.142   9.266  -8.420  1.00  0.00
ATOM    188 HD23 LEU    11       3.732  10.056  -9.164  1.00  0.00
ATOM    189  C   LEU    11       3.692  12.787  -5.196  1.00  0.00
ATOM    190  O   LEU    11       4.078  12.308  -4.096  1.00  0.00
ATOM    191  N   SER    12       4.271  13.872  -5.715  1.00  0.00
ATOM    192  H   SER    12       4.132  14.085  -6.692  1.00  0.00
ATOM    193  CA  SER    12       5.348  14.577  -4.992  1.00  0.00
ATOM    194  HA  SER    12       6.046  13.846  -4.584  1.00  0.00
ATOM    195  CB  SER    12       6.133  15.546  -5.936  1.00  0.00
ATOM    196  HB2 SER    12       6.815  16.136  -5.324  1.00  0.00
ATOM    197  HB3 SER    12       6.707  14.942  -6.639  1.00  0.00
ATOM    198  OG  SER    12       5.245  16.439  -6.673  1.00  0.00
ATOM    199  HG  SER    12       5.766  17.014  -7.238  1.00  0.00
ATOM    200  C   SER    12       4.960  15.134  -3.676  1.00  0.00
ATOM    201  O   SER    12       5.755  15.075  -2.736  1.00  0.00
ATOM    202  N   LEU    13       3.764  15.642  -3.477  1.00  0.00
ATOM    203  H   LEU    13       3.143  15.763  -4.264  1.00  0.00
ATOM    204  CA  LEU    13       3.289  16.036  -2.151  1.00  0.00
ATOM    205  HA  LEU    13       3.945  16.784  -1.706  1.00  0.00
ATOM    206  CB  LEU    13       1.867  16.655  -2.317  1.00  0.00
ATOM    207  HB2 LEU    13       2.071  17.490  -2.987  1.00  0.00
ATOM    208  HB3 LEU    13       1.232  15.929  -2.825  1.00  0.00
ATOM    209  CG  LEU    13       1.135  17.182  -1.033  1.00  0.00
ATOM    210  HG  LEU    13       1.063  16.353  -0.329  1.00  0.00
ATOM    211  CD1 LEU    13       1.880  18.383  -0.352  1.00  0.00
ATOM    212 HD11 LEU    13       1.952  19.212  -1.055  1.00  0.00
ATOM    213 HD12 LEU    13       1.325  18.702   0.530  1.00  0.00
ATOM    214 HD13 LEU    13       2.881  18.070  -0.057  1.00  0.00
ATOM    215  CD2 LEU    13      -0.331  17.569  -1.332  1.00  0.00
ATOM    216 HD21 LEU    13      -0.870  16.696  -1.701  1.00  0.00
ATOM    217 HD22 LEU    13      -0.806  17.929  -0.419  1.00  0.00
ATOM    218 HD23 LEU    13      -0.353  18.355  -2.087  1.00  0.00
ATOM    219  C   LEU    13       3.190  14.867  -1.179  1.00  0.00
ATOM    220  O   LEU    13       3.716  14.880  -0.058  1.00  0.00
ATOM    221  N   ALA    14       2.559  13.788  -1.630  1.00  0.00
ATOM    222  H   ALA    14       1.970  13.889  -2.444  1.00  0.00
ATOM    223  CA  ALA    14       2.548  12.572  -0.955  1.00  0.00
ATOM    224  HA  ALA    14       1.954  12.821  -0.075  1.00  0.00
ATOM    225  CB  ALA    14       1.798  11.574  -1.769  1.00  0.00
ATOM    226  HB1 ALA    14       2.384  11.308  -2.649  1.00  0.00
ATOM    227  HB2 ALA    14       1.615  10.681  -1.171  1.00  0.00
ATOM    228  HB3 ALA    14       0.846  12.002  -2.083  1.00  0.00
ATOM    229  C   ALA    14       3.909  11.942  -0.453  1.00  0.00
ATOM    230  O   ALA    14       4.006  11.494   0.691  1.00  0.00
ATOM    231  N   LEU    15       4.922  11.958  -1.298  1.00  0.00
ATOM    232  H   LEU    15       4.651  12.261  -2.223  1.00  0.00
ATOM    233  CA  LEU    15       6.346  11.622  -1.057  1.00  0.00
ATOM    234  HA  LEU    15       6.414  10.628  -0.615  1.00  0.00
ATOM    235  CB  LEU    15       7.183  11.634  -2.420  1.00  0.00
ATOM    236  HB2 LEU    15       6.959  12.583  -2.908  1.00  0.00
ATOM    237  HB3 LEU    15       8.232  11.617  -2.124  1.00  0.00
ATOM    238  CG  LEU    15       6.910  10.486  -3.390  1.00  0.00
ATOM    239  HG  LEU    15       5.856  10.215  -3.326  1.00  0.00
ATOM    240  CD1 LEU    15       7.239  10.888  -4.799  1.00  0.00
ATOM    241 HD11 LEU    15       8.293  11.159  -4.863  1.00  0.00
ATOM    242 HD12 LEU    15       7.037  10.055  -5.472  1.00  0.00
ATOM    243 HD13 LEU    15       6.627  11.743  -5.086  1.00  0.00
ATOM    244  CD2 LEU    15       7.728   9.242  -3.094  1.00  0.00
ATOM    245 HD21 LEU    15       7.497   8.885  -2.090  1.00  0.00
ATOM    246 HD22 LEU    15       7.486   8.466  -3.820  1.00  0.00
ATOM    247 HD23 LEU    15       8.790   9.481  -3.159  1.00  0.00
ATOM    248  C   LEU    15       7.010  12.681  -0.096  1.00  0.00
ATOM    249  O   LEU    15       7.872  12.297   0.734  1.00  0.00
ATOM    250  N   GLY    16       6.808  14.053  -0.185  1.00  0.00
ATOM    251  H   GLY    16       6.282  14.311  -1.008  1.00  0.00
ATOM    252  CA  GLY    16       7.225  15.074   0.686  1.00  0.00
ATOM    253  HA2 GLY    16       8.310  15.153   0.621  1.00  0.00
ATOM    254  HA3 GLY    16       6.773  16.008   0.354  1.00  0.00
ATOM    255  C   GLY    16       6.827  14.818   2.158  1.00  0.00
ATOM    256  O   GLY    16       7.614  14.780   3.048  1.00  0.00
ATOM    257  N   LEU    17       5.522  14.681   2.347  1.00  0.00
ATOM    258  H   LEU    17       4.875  14.776   1.577  1.00  0.00
ATOM    259  CA  LEU    17       4.976  14.452   3.690  1.00  0.00
ATOM    260  HA  LEU    17       5.527  15.126   4.346  1.00  0.00
ATOM    261  CB  LEU    17       3.448  14.660   3.931  1.00  0.00
ATOM    262  HB2 LEU    17       3.093  14.029   3.116  1.00  0.00
ATOM    263  HB3 LEU    17       3.107  14.250   4.882  1.00  0.00
ATOM    264  CG  LEU    17       2.871  16.133   3.751  1.00  0.00
ATOM    265  HG  LEU    17       3.340  16.561   2.865  1.00  0.00
ATOM    266  CD1 LEU    17       1.341  16.180   3.594  1.00  0.00
ATOM    267 HD11 LEU    17       0.871  15.753   4.480  1.00  0.00
ATOM    268 HD12 LEU    17       1.019  17.215   3.476  1.00  0.00
ATOM    269 HD13 LEU    17       1.048  15.606   2.715  1.00  0.00
ATOM    270  CD2 LEU    17       3.444  17.056   4.842  1.00  0.00
ATOM    271 HD21 LEU    17       4.531  17.083   4.762  1.00  0.00
ATOM    272 HD22 LEU    17       3.045  18.062   4.713  1.00  0.00
ATOM    273 HD23 LEU    17       3.162  16.677   5.824  1.00  0.00
ATOM    274  C   LEU    17       5.236  13.041   4.256  1.00  0.00
ATOM    275  O   LEU    17       5.326  12.943   5.525  1.00  0.00
ATOM    276  N   VAL    18       5.440  11.963   3.416  1.00  0.00
ATOM    277  H   VAL    18       5.200  12.143   2.452  1.00  0.00
ATOM    278  CA  VAL    18       5.873  10.672   3.765  1.00  0.00
ATOM    279  HA  VAL    18       5.249  10.293   4.574  1.00  0.00
ATOM    280  CB  VAL    18       5.808   9.686   2.594  1.00  0.00
ATOM    281  HB  VAL    18       6.059  10.237   1.688  1.00  0.00
ATOM    282  CG1 VAL    18       6.771   8.478   2.748  1.00  0.00
ATOM    283 HG11 VAL    18       6.520   7.926   3.654  1.00  0.00
ATOM    284 HG12 VAL    18       6.672   7.821   1.884  1.00  0.00
ATOM    285 HG13 VAL    18       7.798   8.837   2.815  1.00  0.00
ATOM    286  CG2 VAL    18       4.328   9.128   2.474  1.00  0.00
ATOM    287 HG21 VAL    18       3.640   9.955   2.298  1.00  0.00
ATOM    288 HG22 VAL    18       4.271   8.425   1.643  1.00  0.00
ATOM    289 HG23 VAL    18       4.055   8.620   3.399  1.00  0.00
ATOM    290  C   VAL    18       7.349  10.761   4.336  1.00  0.00
ATOM    291  O   VAL    18       7.608  10.107   5.370  1.00  0.00
ATOM    292  N   LEU    19       8.291  11.437   3.675  1.00  0.00
ATOM    293  H   LEU    19       8.088  11.585   2.697  1.00  0.00
ATOM    294  CA  LEU    19       9.638  11.757   4.162  1.00  0.00
ATOM    295  HA  LEU    19      10.044  10.851   4.611  1.00  0.00
ATOM    296  CB  LEU    19      10.659  12.279   3.056  1.00  0.00
ATOM    297  HB2 LEU    19      10.270  13.206   2.634  1.00  0.00
ATOM    298  HB3 LEU    19      11.573  12.489   3.612  1.00  0.00
ATOM    299  CG  LEU    19      10.968  11.283   1.914  1.00  0.00
ATOM    300  HG  LEU    19      10.179  10.538   1.809  1.00  0.00
ATOM    301  CD1 LEU    19      11.039  12.137   0.639  1.00  0.00
ATOM    302 HD11 LEU    19      11.828  12.882   0.744  1.00  0.00
ATOM    303 HD12 LEU    19      11.256  11.497  -0.216  1.00  0.00
ATOM    304 HD13 LEU    19      10.084  12.639   0.484  1.00  0.00
ATOM    305  CD2 LEU    19      12.367  10.524   2.035  1.00  0.00
ATOM    306 HD21 LEU    19      12.391   9.951   2.962  1.00  0.00
ATOM    307 HD22 LEU    19      12.489   9.849   1.188  1.00  0.00
ATOM    308 HD23 LEU    19      13.177  11.253   2.038  1.00  0.00
ATOM    309  C   LEU    19       9.643  12.649   5.440  1.00  0.00
ATOM    310  O   LEU    19      10.418  12.417   6.344  1.00  0.00
ATOM    311  N   ALA    20       8.763  13.654   5.473  1.00  0.00
ATOM    312  H   ALA    20       8.408  13.959   4.578  1.00  0.00
ATOM    313  CA  ALA    20       8.423  14.452   6.671  1.00  0.00
ATOM    314  HA  ALA    20       9.383  14.956   6.777  1.00  0.00
ATOM    315  CB  ALA    20       7.317  15.523   6.511  1.00  0.00
ATOM    316  HB1 ALA    20       6.348  15.034   6.413  1.00  0.00
ATOM    317  HB2 ALA    20       7.309  16.171   7.387  1.00  0.00
ATOM    318  HB3 ALA    20       7.514  16.119   5.620  1.00  0.00
ATOM    319  C   ALA    20       8.119  13.695   7.944  1.00  0.00
ATOM    320  O   ALA    20       8.712  13.762   9.048  1.00  0.00
ATOM    321  N   ALA    21       7.082  12.785   7.823  1.00  0.00
ATOM    322  H   ALA    21       6.527  12.808   6.979  1.00  0.00
ATOM    323  CA  ALA    21       6.728  11.845   8.842  1.00  0.00
ATOM    324  HA  ALA    21       6.554  12.415   9.754  1.00  0.00
ATOM    325  CB  ALA    21       5.458  11.053   8.509  1.00  0.00
ATOM    326  HB1 ALA    21       5.620  10.469   7.603  1.00  0.00
ATOM    327  HB2 ALA    21       5.220  10.382   9.335  1.00  0.00
ATOM    328  HB3 ALA    21       4.629  11.743   8.352  1.00  0.00
ATOM    329  C   ALA    21       7.844  10.858   9.100  1.00  0.00
ATOM    330  O   ALA    21       8.136  10.657  10.254  1.00  0.00
ATOM    331  N   LEU    22       8.565  10.334   8.058  1.00  0.00
ATOM    332  H   LEU    22       8.281  10.586   7.122  1.00  0.00
ATOM    333  CA  LEU    22       9.662   9.379   8.216  1.00  0.00
ATOM    334  HA  LEU    22       9.343   8.531   8.823  1.00  0.00
ATOM    335  CB  LEU    22      10.101   8.846   6.795  1.00  0.00
ATOM    336  HB2 LEU    22       9.218   8.265   6.530  1.00  0.00
ATOM    337  HB3 LEU    22      10.231   9.655   6.077  1.00  0.00
ATOM    338  CG  LEU    22      11.333   7.940   6.771  1.00  0.00
ATOM    339  HG  LEU    22      12.137   8.530   7.211  1.00  0.00
ATOM    340  CD1 LEU    22      11.226   6.545   7.527  1.00  0.00
ATOM    341 HD11 LEU    22      10.423   5.954   7.088  1.00  0.00
ATOM    342 HD12 LEU    22      12.168   6.005   7.430  1.00  0.00
ATOM    343 HD13 LEU    22      11.014   6.718   8.582  1.00  0.00
ATOM    344  CD2 LEU    22      11.813   7.746   5.311  1.00  0.00
ATOM    345 HD21 LEU    22      12.069   8.714   4.881  1.00  0.00
ATOM    346 HD22 LEU    22      12.691   7.100   5.299  1.00  0.00
ATOM    347 HD23 LEU    22      11.017   7.287   4.724  1.00  0.00
ATOM    348  C   LEU    22      10.915   9.923   8.977  1.00  0.00
ATOM    349  O   LEU    22      11.410   9.378   9.970  1.00  0.00
ATOM    350  N   GLY    23      11.341  11.097   8.581  1.00  0.00
ATOM    351  H   GLY    23      10.894  11.605   7.831  1.00  0.00
ATOM    352  CA  GLY    23      12.487  11.697   9.229  1.00  0.00
ATOM    353  HA2 GLY    23      13.323  11.002   9.149  1.00  0.00
ATOM    354  HA3 GLY    23      12.730  12.619   8.700  1.00  0.00
ATOM    355  C   GLY    23      12.256  12.006  10.647  1.00  0.00
ATOM    356  O   GLY    23      13.076  11.874  11.506  1.00  0.00
ATOM    357  N   LEU    24      11.077  12.563  10.884  1.00  0.00
ATOM    358  H   LEU    24      10.483  12.877  10.130  1.00  0.00
ATOM    359  CA  LEU    24      10.653  12.831  12.258  1.00  0.00
ATOM    360  HA  LEU    24      11.470  13.340  12.770  1.00  0.00
ATOM    361  CB  LEU    24       9.421  13.678  12.363  1.00  0.00
ATOM    362  HB2 LEU    24       9.519  14.540  11.703  1.00  0.00
ATOM    363  HB3 LEU    24       8.694  12.981  11.945  1.00  0.00
ATOM    364  CG  LEU    24       8.941  14.149  13.759  1.00  0.00
ATOM    365  HG  LEU    24       8.930  13.309  14.454  1.00  0.00
ATOM    366  CD1 LEU    24       9.904  15.210  14.263  1.00  0.00
ATOM    367 HD11 LEU    24       9.915  16.051  13.569  1.00  0.00
ATOM    368 HD12 LEU    24       9.583  15.555  15.246  1.00  0.00
ATOM    369 HD13 LEU    24      10.906  14.787  14.336  1.00  0.00
ATOM    370  CD2 LEU    24       7.657  14.853  13.580  1.00  0.00
ATOM    371 HD21 LEU    24       6.928  14.173  13.139  1.00  0.00
ATOM    372 HD22 LEU    24       7.293  15.197  14.548  1.00  0.00
ATOM    373 HD23 LEU    24       7.800  15.709  12.921  1.00  0.00
ATOM    374  C   LEU    24      10.415  11.635  13.152  1.00  0.00
ATOM    375  O   LEU    24      10.642  11.672  14.347  1.00  0.00
ATOM    376  N   PHE    25       9.915  10.453  12.612  1.00  0.00
ATOM    377  H   PHE    25       9.416  10.506  11.735  1.00  0.00
ATOM    378  CA  PHE    25      10.041   9.136  13.267  1.00  0.00
ATOM    379  HA  PHE    25       9.595   9.163  14.261  1.00  0.00
ATOM    380  CB  PHE    25       9.279   8.035  12.396  1.00  0.00
ATOM    381  HB2 PHE    25       9.590   8.131  11.356  1.00  0.00
ATOM    382  HB3 PHE    25       9.578   7.058  12.775  1.00  0.00
ATOM    383  CG  PHE    25       7.753   8.056  12.399  1.00  0.00
ATOM    384  CD1 PHE    25       7.032   7.023  11.684  1.00  0.00
ATOM    385  HD1 PHE    25       7.559   6.254  11.119  1.00  0.00
ATOM    386  CE1 PHE    25       5.619   7.024  11.728  1.00  0.00
ATOM    387  HE1 PHE    25       5.121   6.252  11.142  1.00  0.00
ATOM    388  CZ  PHE    25       4.861   7.941  12.466  1.00  0.00
ATOM    389  HZ  PHE    25       3.776   7.888  12.555  1.00  0.00
ATOM    390  CE2 PHE    25       5.580   8.983  13.121  1.00  0.00
ATOM    391  HE2 PHE    25       5.035   9.759  13.659  1.00  0.00
ATOM    392  CD2 PHE    25       6.991   9.013  13.076  1.00  0.00
ATOM    393  HD2 PHE    25       7.536   9.809  13.584  1.00  0.00
ATOM    394  C   PHE    25      11.472   8.601  13.512  1.00  0.00
ATOM    395  O   PHE    25      11.771   8.187  14.598  1.00  0.00
ATOM    396  N   VAL    26      12.344   8.648  12.476  1.00  0.00
ATOM    397  H   VAL    26      11.931   8.836  11.573  1.00  0.00
ATOM    398  CA  VAL    26      13.718   8.224  12.523  1.00  0.00
ATOM    399  HA  VAL    26      13.739   7.225  12.958  1.00  0.00
ATOM    400  CB  VAL    26      14.357   8.167  11.147  1.00  0.00
ATOM    401  HB  VAL    26      14.170   9.136  10.684  1.00  0.00
ATOM    402  CG1 VAL    26      15.855   7.872  11.121  1.00  0.00
ATOM    403 HG11 VAL    26      16.043   6.903  11.584  1.00  0.00
ATOM    404 HG12 VAL    26      16.205   7.855  10.089  1.00  0.00
ATOM    405 HG13 VAL    26      16.388   8.647  11.672  1.00  0.00
ATOM    406  CG2 VAL    26      13.691   7.021  10.349  1.00  0.00
ATOM    407 HG21 VAL    26      12.622   7.215  10.257  1.00  0.00
ATOM    408 HG22 VAL    26      14.136   6.963   9.356  1.00  0.00
ATOM    409 HG23 VAL    26      13.845   6.077  10.871  1.00  0.00
ATOM    410  C   VAL    26      14.629   8.949  13.599  1.00  0.00
ATOM    411  O   VAL    26      15.457   8.390  14.224  1.00  0.00
ATOM    412  N   HID    27      14.404  10.263  13.705  1.00  0.00
ATOM    413  H   HID    27      13.701  10.718  13.140  1.00  0.00
ATOM    414  CA  HID    27      15.189  11.090  14.649  1.00  0.00
ATOM    415  HA  HID    27      16.233  10.779  14.609  1.00  0.00
ATOM    416  CB  HID    27      15.111  12.563  14.318  1.00  0.00
ATOM    417  HB2 HID    27      14.087  12.860  14.091  1.00  0.00
ATOM    418  HB3 HID    27      15.455  13.095  15.205  1.00  0.00
ATOM    419  CG  HID    27      15.982  13.052  13.145  1.00  0.00
ATOM    420  ND1 HID    27      16.730  14.225  13.143  1.00  0.00
ATOM    421  HD1 HID    27      16.872  14.825  13.943  1.00  0.00
ATOM    422  CE1 HID    27      17.223  14.422  11.916  1.00  0.00
ATOM    423  HE1 HID    27      17.841  15.304  11.748  1.00  0.00
ATOM    424  NE2 HID    27      16.849  13.464  11.100  1.00  0.00
ATOM    425  CD2 HID    27      16.174  12.521  11.884  1.00  0.00
ATOM    426  HD2 HID    27      15.896  11.557  11.458  1.00  0.00
ATOM    427  C   HID    27      14.688  10.929  16.188  1.00  0.00
ATOM    428  O   HID    27      15.442  11.335  17.053  1.00  0.00
ATOM    429  N   HID    28      13.504  10.373  16.385  1.00  0.00
ATOM    430  H   HID    28      13.027  10.147  15.524  1.00  0.00
ATOM    431  CA  HID    28      12.858  10.033  17.638  1.00  0.00
ATOM    432  HA  HID    28      13.450  10.375  18.487  1.00  0.00
ATOM    433  CB  HID    28      11.423  10.768  17.681  1.00  0.00
ATOM    434  HB2 HID    28      10.975  10.621  16.699  1.00  0.00
ATOM    435  HB3 HID    28      10.747  10.392  18.449  1.00  0.00
ATOM    436  CG  HID    28      11.529  12.306  17.896  1.00  0.00
ATOM    437  ND1 HID    28      12.194  12.860  18.956  1.00  0.00
ATOM    438  HD1 HID    28      12.633  12.355  19.713  1.00  0.00
ATOM    439  CE1 HID    28      12.161  14.183  18.814  1.00  0.00
ATOM    440  HE1 HID    28      12.669  14.764  19.584  1.00  0.00
ATOM    441  NE2 HID    28      11.508  14.560  17.747  1.00  0.00
ATOM    442  CD2 HID    28      11.125  13.333  17.128  1.00  0.00
ATOM    443  HD2 HID    28      10.590  13.345  16.178  1.00  0.00
ATOM    444  C   HID    28      12.581   8.559  17.817  1.00  0.00
ATOM    445  O   HID    28      11.797   8.128  18.691  1.00  0.00
ATOM    446  N   ARG    29      13.308   7.650  17.052  1.00  0.00
ATOM    447  H   ARG    29      13.815   8.199  16.372  1.00  0.00
ATOM    448  CA  ARG    29      13.290   6.225  16.898  1.00  0.00
ATOM    449  HA  ARG    29      12.341   5.948  16.439  1.00  0.00
ATOM    450  CB  ARG    29      14.433   5.674  16.032  1.00  0.00
ATOM    451  HB2 ARG    29      14.337   4.588  16.039  1.00  0.00
ATOM    452  HB3 ARG    29      14.269   6.046  15.021  1.00  0.00
ATOM    453  CG  ARG    29      15.828   6.062  16.494  1.00  0.00
ATOM    454  HG2 ARG    29      15.797   7.127  16.723  1.00  0.00
ATOM    455  HG3 ARG    29      16.023   5.500  17.407  1.00  0.00
ATOM    456  CD  ARG    29      16.963   5.786  15.463  1.00  0.00
ATOM    457  HD2 ARG    29      16.746   6.183  14.471  1.00  0.00
ATOM    458  HD3 ARG    29      17.938   6.146  15.793  1.00  0.00
ATOM    459  NE  ARG    29      17.004   4.327  15.385  1.00  0.00
ATOM    460  HE  ARG    29      16.415   3.861  16.060  1.00  0.00
ATOM    461  CZ  ARG    29      17.714   3.597  14.568  1.00  0.00
ATOM    462  NH1 ARG    29      18.553   4.130  13.757  1.00  0.00
ATOM    463 HH11 ARG    29      18.672   5.133  13.745  1.00  0.00
ATOM    464 HH12 ARG    29      19.091   3.544  13.134  1.00  0.00
ATOM    465  NH2 ARG    29      17.528   2.268  14.587  1.00  0.00
ATOM    466 HH21 ARG    29      16.854   1.865  15.222  1.00  0.00
ATOM    467 HH22 ARG    29      18.063   1.677  13.966  1.00  0.00
ATOM    468  C   ARG    29      13.062   5.365  18.196  1.00  0.00
ATOM    469  O   ARG    29      12.317   4.406  18.124  1.00  0.00
ATOM    470  N   ASP    30      13.644   5.643  19.328  1.00  0.00
ATOM    471  H   ASP    30      14.259   6.444  19.346  1.00  0.00
ATOM    472  CA  ASP    30      13.500   4.830  20.579  1.00  0.00
ATOM    473  HA  ASP    30      12.975   3.912  20.315  1.00  0.00
ATOM    474  CB  ASP    30      14.843   4.453  21.279  1.00  0.00
ATOM    475  HB2 ASP    30      15.365   5.398  21.130  1.00  0.00
ATOM    476  HB3 ASP    30      14.860   4.192  22.337  1.00  0.00
ATOM    477  CG  ASP    30      15.522   3.379  20.490  1.00  0.00
ATOM    478  OD1 ASP    30      14.921   2.529  19.731  1.00  0.00
ATOM    479  OD2 ASP    30      16.706   3.230  20.868  1.00  0.00
ATOM    480  C   ASP    30      12.615   5.587  21.610  1.00  0.00
ATOM    481  O   ASP    30      12.520   5.234  22.758  1.00  0.00
ATOM    482  N   SER    31      11.943   6.641  21.195  1.00  0.00
ATOM    483  H   SER    31      12.021   6.929  20.230  1.00  0.00
ATOM    484  CA  SER    31      11.206   7.508  22.122  1.00  0.00
ATOM    485  HA  SER    31      11.680   7.485  23.103  1.00  0.00
ATOM    486  CB  SER    31      11.198   8.985  21.605  1.00  0.00
ATOM    487  HB2 SER    31      10.953   9.630  22.449  1.00  0.00
ATOM    488  HB3 SER    31      12.202   9.217  21.251  1.00  0.00
ATOM    489  OG  SER    31      10.295   9.196  20.591  1.00  0.00
ATOM    490  HG  SER    31      10.333  10.115  20.314  1.00  0.00
ATOM    491  C   SER    31       9.829   6.883  22.356  1.00  0.00
ATOM    492  O   SER    31       9.421   6.079  21.490  1.00  0.00
ATOM    493  N   PRO    32       9.151   7.047  23.512  1.00  0.00
ATOM    494  CD  PRO    32       9.506   8.037  24.499  1.00  0.00
ATOM    495  HD2 PRO    32       9.212   9.030  24.159  1.00  0.00
ATOM    496  HD3 PRO    32      10.581   8.019  24.681  1.00  0.00
ATOM    497  CG  PRO    32       8.684   7.559  25.739  1.00  0.00
ATOM    498  HG2 PRO    32       8.435   8.405  26.380  1.00  0.00
ATOM    499  HG3 PRO    32       9.251   6.825  26.311  1.00  0.00
ATOM    500  CB  PRO    32       7.403   6.915  25.122  1.00  0.00
ATOM    501  HB2 PRO    32       6.586   7.603  24.904  1.00  0.00
ATOM    502  HB3 PRO    32       7.055   6.144  25.810  1.00  0.00
ATOM    503  CA  PRO    32       7.896   6.278  23.839  1.00  0.00
ATOM    504  HA  PRO    32       8.231   5.266  24.067  1.00  0.00
ATOM    505  C   PRO    32       6.787   6.222  22.766  1.00  0.00
ATOM    506  O   PRO    32       6.386   5.114  22.417  1.00  0.00
ATOM    507  N   LEU    33       6.371   7.311  22.158  1.00  0.00
ATOM    508  H   LEU    33       6.613   8.231  22.498  1.00  0.00
ATOM    509  CA  LEU    33       5.422   7.208  21.023  1.00  0.00
ATOM    510  HA  LEU    33       4.528   6.688  21.368  1.00  0.00
ATOM    511  CB  LEU    33       5.005   8.579  20.451  1.00  0.00
ATOM    512  HB2 LEU    33       4.545   9.106  21.287  1.00  0.00
ATOM    513  HB3 LEU    33       5.958   9.049  20.206  1.00  0.00
ATOM    514  CG  LEU    33       4.075   8.643  19.231  1.00  0.00
ATOM    515  HG  LEU    33       4.575   8.140  18.404  1.00  0.00
ATOM    516  CD1 LEU    33       2.733   7.989  19.482  1.00  0.00
ATOM    517 HD11 LEU    33       2.232   8.492  20.309  1.00  0.00
ATOM    518 HD12 LEU    33       2.118   8.065  18.585  1.00  0.00
ATOM    519 HD13 LEU    33       2.881   6.939  19.733  1.00  0.00
ATOM    520  CD2 LEU    33       3.809  10.117  18.895  1.00  0.00
ATOM    521 HD21 LEU    33       4.752  10.615  18.669  1.00  0.00
ATOM    522 HD22 LEU    33       3.149  10.180  18.030  1.00  0.00
ATOM    523 HD23 LEU    33       3.337  10.605  19.748  1.00  0.00
ATOM    524  C   LEU    33       5.862   6.320  19.839  1.00  0.00
ATOM    525  O   LEU    33       5.147   5.502  19.360  1.00  0.00
ATOM    526  N   VAL    34       7.124   6.479  19.402  1.00  0.00
ATOM    527  H   VAL    34       7.660   7.236  19.801  1.00  0.00
ATOM    528  CA  VAL    34       7.719   5.708  18.314  1.00  0.00
ATOM    529  HA  VAL    34       7.016   5.778  17.484  1.00  0.00
ATOM    530  CB  VAL    34       9.078   6.255  17.853  1.00  0.00
ATOM    531  HB  VAL    34       9.821   6.106  18.636  1.00  0.00
ATOM    532  CG1 VAL    34       9.498   5.527  16.627  1.00  0.00
ATOM    533 HG11 VAL    34       8.756   5.676  15.843  1.00  0.00
ATOM    534 HG12 VAL    34      10.462   5.907  16.290  1.00  0.00
ATOM    535 HG13 VAL    34       9.584   4.463  16.847  1.00  0.00
ATOM    536  CG2 VAL    34       8.856   7.706  17.493  1.00  0.00
ATOM    537 HG21 VAL    34       8.495   8.247  18.368  1.00  0.00
ATOM    538 HG22 VAL    34       9.795   8.145  17.157  1.00  0.00
ATOM    539 HG23 VAL    34       8.118   7.774  16.694  1.00  0.00
ATOM    540  C   VAL    34       7.822   4.198  18.694  1.00  0.00
ATOM    541  O   VAL    34       7.573   3.352  17.877  1.00  0.00
ATOM    542  N   GLN    35       8.195   3.895  19.923  1.00  0.00
ATOM    543  H   GLN    35       8.500   4.617  20.560  1.00  0.00
ATOM    544  CA  GLN    35       8.190   2.492  20.401  1.00  0.00
ATOM    545  HA  GLN    35       8.805   1.851  19.770  1.00  0.00
ATOM    546  CB  GLN    35       8.817   2.503  21.895  1.00  0.00
ATOM    547  HB2 GLN    35       8.349   3.301  22.472  1.00  0.00
ATOM    548  HB3 GLN    35       8.616   1.544  22.373  1.00  0.00
ATOM    549  CG  GLN    35      10.370   2.742  21.834  1.00  0.00
ATOM    550  HG2 GLN    35      10.340   3.638  21.215  1.00  0.00
ATOM    551  HG3 GLN    35      10.843   2.976  22.788  1.00  0.00
ATOM    552  CD  GLN    35      11.191   1.705  21.134  1.00  0.00
ATOM    553  OE1 GLN    35      11.143   1.534  19.916  1.00  0.00
ATOM    554  NE2 GLN    35      11.752   0.854  21.936  1.00  0.00
ATOM    555 HE21 GLN    35      12.328   0.114  21.560  1.00  0.00
ATOM    556 HE22 GLN    35      11.611   0.935  22.933  1.00  0.00
ATOM    557  C   GLN    35       6.868   1.815  20.470  1.00  0.00
ATOM    558  O   GLN    35       6.684   0.780  19.831  1.00  0.00
ATOM    559  N   ALA    36       5.928   2.337  21.240  1.00  0.00
ATOM    560  H   ALA    36       6.264   3.107  21.801  1.00  0.00
ATOM    561  CA  ALA    36       4.582   1.910  21.417  1.00  0.00
ATOM    562  HA  ALA    36       4.568   0.911  21.853  1.00  0.00
ATOM    563  CB  ALA    36       3.867   2.854  22.352  1.00  0.00
ATOM    564  HB1 ALA    36       3.865   3.857  21.925  1.00  0.00
ATOM    565  HB2 ALA    36       2.840   2.518  22.493  1.00  0.00
ATOM    566  HB3 ALA    36       4.379   2.871  23.314  1.00  0.00
ATOM    567  C   ALA    36       3.884   1.800  20.051  1.00  0.00
ATOM    568  O   ALA    36       3.205   0.799  19.913  1.00  0.00
ATOM    569  N   SER    37       4.073   2.727  19.106  1.00  0.00
ATOM    570  H   SER    37       4.607   3.561  19.305  1.00  0.00
ATOM    571  CA  SER    37       3.345   2.661  17.862  1.00  0.00
ATOM    572  HA  SER    37       2.483   2.006  17.985  1.00  0.00
ATOM    573  CB  SER    37       2.812   4.152  17.387  1.00  0.00
ATOM    574  HB2 SER    37       2.183   4.060  16.501  1.00  0.00
ATOM    575  HB3 SER    37       2.242   4.619  18.190  1.00  0.00
ATOM    576  OG  SER    37       3.956   4.963  17.079  1.00  0.00
ATOM    577  HG  SER    37       3.665   5.834  16.801  1.00  0.00
ATOM    578  C   SER    37       4.078   1.903  16.762  1.00  0.00
ATOM    579  O   SER    37       3.822   2.124  15.585  1.00  0.00
ATOM    580  N   GLY    38       5.148   1.121  17.151  1.00  0.00
ATOM    581  H   GLY    38       5.530   1.159  18.085  1.00  0.00
ATOM    582  CA  GLY    38       5.748   0.219  16.205  1.00  0.00
ATOM    583  HA2 GLY    38       6.310  -0.502  16.799  1.00  0.00
ATOM    584  HA3 GLY    38       4.918  -0.286  15.711  1.00  0.00
ATOM    585  C   GLY    38       6.668   0.813  15.146  1.00  0.00
ATOM    586  O   GLY    38       6.527   0.614  13.896  1.00  0.00
ATOM    587  N   GLY    39       7.630   1.564  15.686  1.00  0.00
ATOM    588  H   GLY    39       7.579   1.648  16.691  1.00  0.00
ATOM    589  CA  GLY    39       8.756   2.280  14.960  1.00  0.00
ATOM    590  HA2 GLY    39       8.294   3.223  14.668  1.00  0.00
ATOM    591  HA3 GLY    39       9.480   2.461  15.755  1.00  0.00
ATOM    592  C   GLY    39       9.485   1.684  13.747  1.00  0.00
ATOM    593  O   GLY    39       9.414   2.178  12.630  1.00  0.00
ATOM    594  N   PRO    40      10.126   0.514  13.906  1.00  0.00
ATOM    595  CD  PRO    40      10.375  -0.073  15.241  1.00  0.00
ATOM    596  HD2 PRO    40       9.454  -0.510  15.627  1.00  0.00
ATOM    597  HD3 PRO    40      10.723   0.702  15.924  1.00  0.00
ATOM    598  CG  PRO    40      11.371  -1.047  14.977  1.00  0.00
ATOM    599  HG2 PRO    40      11.333  -1.802  15.762  1.00  0.00
ATOM    600  HG3 PRO    40      12.345  -0.558  14.990  1.00  0.00
ATOM    601  CB  PRO    40      11.079  -1.667  13.577  1.00  0.00
ATOM    602  HB2 PRO    40      10.341  -2.462  13.467  1.00  0.00
ATOM    603  HB3 PRO    40      12.035  -2.001  13.174  1.00  0.00
ATOM    604  CA  PRO    40      10.587  -0.356  12.800  1.00  0.00
ATOM    605  HA  PRO    40      11.523   0.088  12.461  1.00  0.00
ATOM    606  C   PRO    40       9.685  -0.546  11.643  1.00  0.00
ATOM    607  O   PRO    40      10.088  -0.516  10.536  1.00  0.00
ATOM    608  N   LEU    41       8.395  -0.816  11.984  1.00  0.00
ATOM    609  H   LEU    41       8.114  -0.649  12.940  1.00  0.00
ATOM    610  CA  LEU    41       7.410  -1.285  11.059  1.00  0.00
ATOM    611  HA  LEU    41       7.941  -1.807  10.263  1.00  0.00
ATOM    612  CB  LEU    41       6.332  -2.238  11.645  1.00  0.00
ATOM    613  HB2 LEU    41       5.746  -1.825  12.466  1.00  0.00
ATOM    614  HB3 LEU    41       5.679  -2.425  10.792  1.00  0.00
ATOM    615  CG  LEU    41       7.003  -3.602  12.107  1.00  0.00
ATOM    616  HG  LEU    41       7.884  -3.334  12.691  1.00  0.00
ATOM    617  CD1 LEU    41       6.085  -4.537  12.951  1.00  0.00
ATOM    618 HD11 LEU    41       5.204  -4.805  12.368  1.00  0.00
ATOM    619 HD12 LEU    41       6.633  -5.441  13.218  1.00  0.00
ATOM    620 HD13 LEU    41       5.775  -4.020  13.859  1.00  0.00
ATOM    621  CD2 LEU    41       7.226  -4.423  10.829  1.00  0.00
ATOM    622 HD21 LEU    41       7.881  -3.873  10.153  1.00  0.00
ATOM    623 HD22 LEU    41       7.687  -5.377  11.085  1.00  0.00
ATOM    624 HD23 LEU    41       6.268  -4.603  10.340  1.00  0.00
ATOM    625  C   LEU    41       6.631  -0.134  10.510  1.00  0.00
ATOM    626  O   LEU    41       6.290  -0.138   9.343  1.00  0.00
ATOM    627  N   ALA    42       6.524   0.995  11.221  1.00  0.00
ATOM    628  H   ALA    42       6.749   0.849  12.195  1.00  0.00
ATOM    629  CA  ALA    42       6.063   2.271  10.824  1.00  0.00
ATOM    630  HA  ALA    42       5.085   2.167  10.355  1.00  0.00
ATOM    631  CB  ALA    42       5.917   3.152  12.074  1.00  0.00
ATOM    632  HB1 ALA    42       6.890   3.273  12.550  1.00  0.00
ATOM    633  HB2 ALA    42       5.529   4.129  11.787  1.00  0.00
ATOM    634  HB3 ALA    42       5.228   2.679  12.774  1.00  0.00
ATOM    635  C   ALA    42       6.950   2.854   9.788  1.00  0.00
ATOM    636  O   ALA    42       6.442   3.118   8.701  1.00  0.00
ATOM    637  N   CYS    43       8.266   2.903  10.061  1.00  0.00
ATOM    638  H   CYS    43       8.545   2.719  11.014  1.00  0.00
ATOM    639  CA  CYS    43       9.318   3.349   9.085  1.00  0.00
ATOM    640  HA  CYS    43       9.069   4.347   8.724  1.00  0.00
ATOM    641  CB  CYS    43      10.669   3.392   9.706  1.00  0.00
ATOM    642  HB2 CYS    43      10.934   2.472  10.226  1.00  0.00
ATOM    643  HB3 CYS    43      11.460   3.651   9.002  1.00  0.00
ATOM    644  SG  CYS    43      10.667   4.733  10.997  1.00  0.00
ATOM    645  HG  CYS    43      11.931   4.563  11.376  1.00  0.00
ATOM    646  C   CYS    43       9.425   2.611   7.764  1.00  0.00
ATOM    647  O   CYS    43       9.645   3.129   6.684  1.00  0.00
ATOM    648  N   PHE    44       9.233   1.285   7.824  1.00  0.00
ATOM    649  H   PHE    44       9.053   0.984   8.771  1.00  0.00
ATOM    650  CA  PHE    44       9.268   0.288   6.785  1.00  0.00
ATOM    651  HA  PHE    44      10.121   0.471   6.132  1.00  0.00
ATOM    652  CB  PHE    44       9.404  -1.169   7.402  1.00  0.00
ATOM    653  HB2 PHE    44      10.470  -1.326   7.569  1.00  0.00
ATOM    654  HB3 PHE    44       8.870  -1.263   8.348  1.00  0.00
ATOM    655  CG  PHE    44       8.934  -2.300   6.528  1.00  0.00
ATOM    656  CD1 PHE    44       9.698  -2.784   5.491  1.00  0.00
ATOM    657  HD1 PHE    44      10.702  -2.392   5.330  1.00  0.00
ATOM    658  CE1 PHE    44       9.209  -3.740   4.675  1.00  0.00
ATOM    659  HE1 PHE    44       9.828  -4.170   3.888  1.00  0.00
ATOM    660  CZ  PHE    44       7.845  -4.194   4.854  1.00  0.00
ATOM    661  HZ  PHE    44       7.470  -4.932   4.145  1.00  0.00
ATOM    662  CE2 PHE    44       7.047  -3.744   5.844  1.00  0.00
ATOM    663  HE2 PHE    44       6.012  -4.060   5.974  1.00  0.00
ATOM    664  CD2 PHE    44       7.640  -2.781   6.772  1.00  0.00
ATOM    665  HD2 PHE    44       7.076  -2.445   7.642  1.00  0.00
ATOM    666  C   PHE    44       7.979   0.407   5.975  1.00  0.00
ATOM    667  O   PHE    44       8.104   0.437   4.770  1.00  0.00
ATOM    668  N   GLY    45       6.807   0.593   6.589  1.00  0.00
ATOM    669  H   GLY    45       6.697   0.444   7.582  1.00  0.00
ATOM    670  CA  GLY    45       5.661   1.017   5.832  1.00  0.00
ATOM    671  HA2 GLY    45       5.401   0.212   5.145  1.00  0.00
ATOM    672  HA3 GLY    45       4.841   1.175   6.532  1.00  0.00
ATOM    673  C   GLY    45       5.883   2.274   5.049  1.00  0.00
ATOM    674  O   GLY    45       5.553   2.285   3.831  1.00  0.00
ATOM    675  N   LEU    46       6.466   3.380   5.593  1.00  0.00
ATOM    676  H   LEU    46       6.597   3.449   6.592  1.00  0.00
ATOM    677  CA  LEU    46       6.663   4.550   4.804  1.00  0.00
ATOM    678  HA  LEU    46       5.730   4.819   4.310  1.00  0.00
ATOM    679  CB  LEU    46       7.124   5.757   5.698  1.00  0.00
ATOM    680  HB2 LEU    46       7.943   5.324   6.272  1.00  0.00
ATOM    681  HB3 LEU    46       7.502   6.578   5.089  1.00  0.00
ATOM    682  CG  LEU    46       6.062   6.279   6.648  1.00  0.00
ATOM    683  HG  LEU    46       5.602   5.420   7.136  1.00  0.00
ATOM    684  CD1 LEU    46       6.639   7.253   7.738  1.00  0.00
ATOM    685 HD11 LEU    46       7.099   8.113   7.251  1.00  0.00
ATOM    686 HD12 LEU    46       5.832   7.592   8.387  1.00  0.00
ATOM    687 HD13 LEU    46       7.388   6.730   8.333  1.00  0.00
ATOM    688  CD2 LEU    46       4.873   6.946   5.940  1.00  0.00
ATOM    689 HD21 LEU    46       4.391   6.224   5.280  1.00  0.00
ATOM    690 HD22 LEU    46       4.156   7.294   6.683  1.00  0.00
ATOM    691 HD23 LEU    46       5.228   7.794   5.353  1.00  0.00
ATOM    692  C   LEU    46       7.538   4.274   3.503  1.00  0.00
ATOM    693  O   LEU    46       7.306   4.710   2.401  1.00  0.00
ATOM    694  N   VAL    47       8.626   3.491   3.730  1.00  0.00
ATOM    695  H   VAL    47       8.954   3.387   4.680  1.00  0.00
ATOM    696  CA  VAL    47       9.440   2.971   2.669  1.00  0.00
ATOM    697  HA  VAL    47       9.754   3.923   2.242  1.00  0.00
ATOM    698  CB  VAL    47      10.703   2.168   3.072  1.00  0.00
ATOM    699  HB  VAL    47      10.425   1.297   3.666  1.00  0.00
ATOM    700  CG1 VAL    47      11.408   1.699   1.759  1.00  0.00
ATOM    701 HG11 VAL    47      11.687   2.569   1.165  1.00  0.00
ATOM    702 HG12 VAL    47      12.303   1.130   2.010  1.00  0.00
ATOM    703 HG13 VAL    47      10.727   1.070   1.185  1.00  0.00
ATOM    704  CG2 VAL    47      11.701   3.263   3.644  1.00  0.00
ATOM    705 HG21 VAL    47      11.244   3.760   4.500  1.00  0.00
ATOM    706 HG22 VAL    47      12.628   2.783   3.956  1.00  0.00
ATOM    707 HG23 VAL    47      11.916   3.999   2.869  1.00  0.00
ATOM    708  C   VAL    47       8.669   2.188   1.612  1.00  0.00
ATOM    709  O   VAL    47       8.804   2.370   0.384  1.00  0.00
ATOM    710  N   CYS    48       7.723   1.337   2.046  1.00  0.00
ATOM    711  H   CYS    48       7.587   1.239   3.042  1.00  0.00
ATOM    712  CA  CYS    48       6.856   0.608   1.166  1.00  0.00
ATOM    713  HA  CYS    48       7.459   0.008   0.485  1.00  0.00
ATOM    714  CB  CYS    48       5.884  -0.356   1.965  1.00  0.00
ATOM    715  HB2 CYS    48       5.547   0.091   2.900  1.00  0.00
ATOM    716  HB3 CYS    48       5.019  -0.645   1.369  1.00  0.00
ATOM    717  SG  CYS    48       6.715  -1.889   2.416  1.00  0.00
ATOM    718  HG  CYS    48       5.673  -2.434   3.038  1.00  0.00
ATOM    719  C   CYS    48       5.952   1.630   0.418  1.00  0.00
ATOM    720  O   CYS    48       5.660   1.426  -0.738  1.00  0.00
ATOM    721  N   LEU    49       5.497   2.760   1.067  1.00  0.00
ATOM    722  H   LEU    49       5.657   2.864   2.059  1.00  0.00
ATOM    723  CA  LEU    49       4.720   3.770   0.390  1.00  0.00
ATOM    724  HA  LEU    49       3.908   3.256  -0.125  1.00  0.00
ATOM    725  CB  LEU    49       4.125   4.856   1.272  1.00  0.00
ATOM    726  HB2 LEU    49       5.002   5.396   1.630  1.00  0.00
ATOM    727  HB3 LEU    49       3.501   5.528   0.683  1.00  0.00
ATOM    728  CG  LEU    49       3.329   4.336   2.460  1.00  0.00
ATOM    729  HG  LEU    49       3.988   3.675   3.023  1.00  0.00
ATOM    730  CD1 LEU    49       2.800   5.425   3.377  1.00  0.00
ATOM    731 HD11 LEU    49       2.141   6.086   2.814  1.00  0.00
ATOM    732 HD12 LEU    49       2.245   4.971   4.198  1.00  0.00
ATOM    733 HD13 LEU    49       3.635   6.000   3.778  1.00  0.00
ATOM    734  CD2 LEU    49       2.191   3.447   1.896  1.00  0.00
ATOM    735 HD21 LEU    49       2.621   2.620   1.332  1.00  0.00
ATOM    736 HD22 LEU    49       1.595   3.053   2.719  1.00  0.00
ATOM    737 HD23 LEU    49       1.556   4.042   1.240  1.00  0.00
ATOM    738  C   LEU    49       5.419   4.467  -0.673  1.00  0.00
ATOM    739  O   LEU    49       4.897   4.765  -1.780  1.00  0.00
ATOM    740  N   GLY    50       6.720   4.695  -0.442  1.00  0.00
ATOM    741  H   GLY    50       7.019   4.405   0.478  1.00  0.00
ATOM    742  CA  GLY    50       7.659   5.261  -1.291  1.00  0.00
ATOM    743  HA2 GLY    50       7.376   6.302  -1.443  1.00  0.00
ATOM    744  HA3 GLY    50       8.624   5.218  -0.786  1.00  0.00
ATOM    745  C   GLY    50       7.775   4.593  -2.613  1.00  0.00
ATOM    746  O   GLY    50       7.895   5.192  -3.667  1.00  0.00
ATOM    747  N   LEU    51       7.799   3.204  -2.620  1.00  0.00
ATOM    748  H   LEU    51       7.668   2.811  -1.699  1.00  0.00
ATOM    749  CA  LEU    51       8.048   2.311  -3.708  1.00  0.00
ATOM    750  HA  LEU    51       8.764   2.749  -4.403  1.00  0.00
ATOM    751  CB  LEU    51       8.635   0.995  -3.160  1.00  0.00
ATOM    752  HB2 LEU    51       8.089   0.795  -2.238  1.00  0.00
ATOM    753  HB3 LEU    51       8.514   0.154  -3.843  1.00  0.00
ATOM    754  CG  LEU    51      10.152   1.188  -2.836  1.00  0.00
ATOM    755  HG  LEU    51      10.340   2.001  -2.135  1.00  0.00
ATOM    756  CD1 LEU    51      10.504  -0.141  -2.178  1.00  0.00
ATOM    757 HD11 LEU    51      10.316  -0.955  -2.878  1.00  0.00
ATOM    758 HD12 LEU    51      11.557  -0.140  -1.897  1.00  0.00
ATOM    759 HD13 LEU    51       9.891  -0.280  -1.288  1.00  0.00
ATOM    760  CD2 LEU    51      10.941   1.560  -4.111  1.00  0.00
ATOM    761 HD21 LEU    51      10.549   2.490  -4.523  1.00  0.00
ATOM    762 HD22 LEU    51      11.994   1.690  -3.862  1.00  0.00
ATOM    763 HD23 LEU    51      10.838   0.764  -4.848  1.00  0.00
ATOM    764  C   LEU    51       6.790   2.090  -4.495  1.00  0.00
ATOM    765  O   LEU    51       6.787   1.855  -5.705  1.00  0.00
ATOM    766  N   VAL    52       5.622   2.245  -3.851  1.00  0.00
ATOM    767  H   VAL    52       5.593   2.122  -2.849  1.00  0.00
ATOM    768  CA  VAL    52       4.348   2.395  -4.572  1.00  0.00
ATOM    769  HA  VAL    52       4.339   1.692  -5.405  1.00  0.00
ATOM    770  CB  VAL    52       3.206   2.095  -3.691  1.00  0.00
ATOM    771  HB  VAL    52       3.187   2.855  -2.910  1.00  0.00
ATOM    772  CG1 VAL    52       1.853   2.079  -4.424  1.00  0.00
ATOM    773 HG11 VAL    52       1.871   1.319  -5.205  1.00  0.00
ATOM    774 HG12 VAL    52       1.057   1.852  -3.714  1.00  0.00
ATOM    775 HG13 VAL    52       1.671   3.055  -4.873  1.00  0.00
ATOM    776  CG2 VAL    52       3.445   0.639  -3.093  1.00  0.00
ATOM    777 HG21 VAL    52       4.378   0.626  -2.530  1.00  0.00
ATOM    778 HG22 VAL    52       2.619   0.377  -2.432  1.00  0.00
ATOM    779 HG23 VAL    52       3.502  -0.084  -3.907  1.00  0.00
ATOM    780  C   VAL    52       4.222   3.730  -5.298  1.00  0.00
ATOM    781  O   VAL    52       3.982   3.686  -6.502  1.00  0.00
ATOM    782  N   CYS    53       4.605   4.876  -4.658  1.00  0.00
ATOM    783  H   CYS    53       4.663   4.776  -3.655  1.00  0.00
ATOM    784  CA  CYS    53       4.744   6.226  -5.235  1.00  0.00
ATOM    785  HA  CYS    53       3.829   6.531  -5.743  1.00  0.00
ATOM    786  CB  CYS    53       5.025   7.235  -4.052  1.00  0.00
ATOM    787  HB2 CYS    53       5.793   6.859  -3.377  1.00  0.00
ATOM    788  HB3 CYS    53       5.317   8.218  -4.423  1.00  0.00
ATOM    789  SG  CYS    53       3.561   7.498  -3.044  1.00  0.00
ATOM    790  HG  CYS    53       4.128   8.350  -2.195  1.00  0.00
ATOM    791  C   CYS    53       5.720   6.270  -6.399  1.00  0.00
ATOM    792  O   CYS    53       5.441   6.898  -7.451  1.00  0.00
ATOM    793  N   LEU    54       6.802   5.513  -6.343  1.00  0.00
ATOM    794  H   LEU    54       7.011   5.166  -5.418  1.00  0.00
ATOM    795  CA  LEU    54       7.726   5.233  -7.397  1.00  0.00
ATOM    796  HA  LEU    54       8.015   6.179  -7.856  1.00  0.00
ATOM    797  CB  LEU    54       9.004   4.501  -6.926  1.00  0.00
ATOM    798  HB2 LEU    54       9.300   5.062  -6.040  1.00  0.00
ATOM    799  HB3 LEU    54       8.711   3.492  -6.635  1.00  0.00
ATOM    800  CG  LEU    54      10.199   4.428  -7.915  1.00  0.00
ATOM    801  HG  LEU    54       9.829   3.991  -8.842  1.00  0.00
ATOM    802  CD1 LEU    54      10.807   5.733  -8.198  1.00  0.00
ATOM    803 HD11 LEU    54      11.178   6.170  -7.271  1.00  0.00
ATOM    804 HD12 LEU    54      11.635   5.605  -8.896  1.00  0.00
ATOM    805 HD13 LEU    54      10.061   6.394  -8.638  1.00  0.00
ATOM    806  CD2 LEU    54      11.139   3.476  -7.242  1.00  0.00
ATOM    807 HD21 LEU    54      10.647   2.512  -7.109  1.00  0.00
ATOM    808 HD22 LEU    54      12.029   3.347  -7.858  1.00  0.00
ATOM    809 HD23 LEU    54      11.426   3.875  -6.269  1.00  0.00
ATOM    810  C   LEU    54       7.141   4.444  -8.599  1.00  0.00
ATOM    811  O   LEU    54       7.474   4.710  -9.725  1.00  0.00
ATOM    812  N   SER    55       6.204   3.540  -8.377  1.00  0.00
ATOM    813  H   SER    55       5.987   3.270  -7.428  1.00  0.00
ATOM    814  CA  SER    55       5.479   2.920  -9.440  1.00  0.00
ATOM    815  HA  SER    55       6.172   2.453 -10.140  1.00  0.00
ATOM    816  CB  SER    55       4.524   1.818  -8.871  1.00  0.00
ATOM    817  HB2 SER    55       5.045   1.194  -8.145  1.00  0.00
ATOM    818  HB3 SER    55       3.651   2.270  -8.400  1.00  0.00
ATOM    819  OG  SER    55       4.117   1.036  -9.948  1.00  0.00
ATOM    820  HG  SER    55       3.527   0.345  -9.637  1.00  0.00
ATOM    821  C   SER    55       4.627   3.948 -10.212  1.00  0.00
ATOM    822  O   SER    55       4.561   3.887 -11.400  1.00  0.00
ATOM    823  N   VAL    56       3.903   4.835  -9.467  1.00  0.00
ATOM    824  H   VAL    56       3.756   4.635  -8.488  1.00  0.00
ATOM    825  CA  VAL    56       3.192   5.986 -10.062  1.00  0.00
ATOM    826  HA  VAL    56       2.564   5.609 -10.869  1.00  0.00
ATOM    827  CB  VAL    56       2.305   6.619  -9.017  1.00  0.00
ATOM    828  HB  VAL    56       2.973   6.913  -8.207  1.00  0.00
ATOM    829  CG1 VAL    56       1.458   7.835  -9.452  1.00  0.00
ATOM    830 HG11 VAL    56       0.790   7.542 -10.262  1.00  0.00
ATOM    831 HG12 VAL    56       0.869   8.190  -8.606  1.00  0.00
ATOM    832 HG13 VAL    56       2.116   8.633  -9.796  1.00  0.00
ATOM    833  CG2 VAL    56       1.254   5.484  -8.620  1.00  0.00
ATOM    834 HG21 VAL    56       1.785   4.618  -8.224  1.00  0.00
ATOM    835 HG22 VAL    56       0.572   5.869  -7.862  1.00  0.00
ATOM    836 HG23 VAL    56       0.686   5.189  -9.503  1.00  0.00
ATOM    837  C   VAL    56       4.040   6.999 -10.751  1.00  0.00
ATOM    838  O   VAL    56       3.612   7.493 -11.768  1.00  0.00
ATOM    839  N   LEU    57       5.329   7.261 -10.268  1.00  0.00
ATOM    840  H   LEU    57       5.556   7.028  -9.312  1.00  0.00
ATOM    841  CA  LEU    57       6.344   8.015 -11.077  1.00  0.00
ATOM    842  HA  LEU    57       5.947   8.956 -11.457  1.00  0.00
ATOM    843  CB  LEU    57       7.482   8.318 -10.131  1.00  0.00
ATOM    844  HB2 LEU    57       6.931   8.862  -9.364  1.00  0.00
ATOM    845  HB3 LEU    57       7.879   7.396  -9.706  1.00  0.00
ATOM    846  CG  LEU    57       8.673   9.211 -10.656  1.00  0.00
ATOM    847  HG  LEU    57       9.179   8.575 -11.382  1.00  0.00
ATOM    848  CD1 LEU    57       8.382  10.606 -11.299  1.00  0.00
ATOM    849 HD11 LEU    57       7.877  11.243 -10.573  1.00  0.00
ATOM    850 HD12 LEU    57       9.321  11.071 -11.599  1.00  0.00
ATOM    851 HD13 LEU    57       7.745  10.478 -12.174  1.00  0.00
ATOM    852  CD2 LEU    57       9.745   9.383  -9.532  1.00  0.00
ATOM    853 HD21 LEU    57      10.130   8.405  -9.243  1.00  0.00
ATOM    854 HD22 LEU    57      10.564  10.000  -9.902  1.00  0.00
ATOM    855 HD23 LEU    57       9.290   9.864  -8.666  1.00  0.00
ATOM    856  C   LEU    57       6.846   7.416 -12.392  1.00  0.00
ATOM    857  O   LEU    57       6.971   8.067 -13.427  1.00  0.00
ATOM    858  N   LEU    58       7.002   6.117 -12.371  1.00  0.00
ATOM    859  H   LEU    58       7.042   5.746 -11.433  1.00  0.00
ATOM    860  CA  LEU    58       7.176   5.191 -13.492  1.00  0.00
ATOM    861  HA  LEU    58       8.036   5.445 -14.111  1.00  0.00
ATOM    862  CB  LEU    58       7.424   3.829 -12.846  1.00  0.00
ATOM    863  HB2 LEU    58       8.239   3.961 -12.135  1.00  0.00
ATOM    864  HB3 LEU    58       6.506   3.598 -12.306  1.00  0.00
ATOM    865  CG  LEU    58       7.762   2.667 -13.806  1.00  0.00
ATOM    866  HG  LEU    58       6.992   2.580 -14.573  1.00  0.00
ATOM    867  CD1 LEU    58       9.098   2.963 -14.462  1.00  0.00
ATOM    868 HD11 LEU    58       9.868   3.050 -13.696  1.00  0.00
ATOM    869 HD12 LEU    58       9.355   2.153 -15.145  1.00  0.00
ATOM    870 HD13 LEU    58       9.031   3.899 -15.017  1.00  0.00
ATOM    871  CD2 LEU    58       7.861   1.335 -12.907  1.00  0.00
ATOM    872 HD21 LEU    58       6.907   1.160 -12.409  1.00  0.00
ATOM    873 HD22 LEU    58       8.099   0.483 -13.544  1.00  0.00
ATOM    874 HD23 LEU    58       8.644   1.459 -12.159  1.00  0.00
ATOM    875  C   LEU    58       5.968   5.111 -14.547  1.00  0.00
ATOM    876  O   LEU    58       6.235   5.060 -15.772  1.00  0.00
ATOM    877  N   PHE    59       4.714   5.185 -14.185  1.00  0.00
ATOM    878  H   PHE    59       4.472   5.449 -13.241  1.00  0.00
ATOM    879  CA  PHE    59       3.674   4.878 -15.078  1.00  0.00
ATOM    880  HA  PHE    59       3.837   3.912 -15.556  1.00  0.00
ATOM    881  CB  PHE    59       2.332   4.809 -14.245  1.00  0.00
ATOM    882  HB2 PHE    59       2.317   5.487 -13.391  1.00  0.00
ATOM    883  HB3 PHE    59       1.502   5.045 -14.910  1.00  0.00
ATOM    884  CG  PHE    59       2.084   3.496 -13.730  1.00  0.00
ATOM    885  CD1 PHE    59       1.724   3.193 -12.421  1.00  0.00
ATOM    886  HD1 PHE    59       1.528   4.019 -11.737  1.00  0.00
ATOM    887  CE1 PHE    59       1.614   1.911 -11.987  1.00  0.00
ATOM    888  HE1 PHE    59       1.550   1.688 -10.922  1.00  0.00
ATOM    889  CZ  PHE    59       1.582   0.842 -12.949  1.00  0.00
ATOM    890  HZ  PHE    59       1.376  -0.187 -12.655  1.00  0.00
ATOM    891  CE2 PHE    59       1.827   1.155 -14.309  1.00  0.00
ATOM    892  HE2 PHE    59       1.749   0.368 -15.059  1.00  0.00
ATOM    893  CD2 PHE    59       2.163   2.448 -14.691  1.00  0.00
ATOM    894  HD2 PHE    59       2.482   2.649 -15.714  1.00  0.00
ATOM    895  C   PHE    59       3.351   5.752 -16.262  1.00  0.00
ATOM    896  O   PHE    59       2.963   5.174 -17.293  1.00  0.00
ATOM    897  N   PRO    60       3.499   7.083 -16.237  1.00  0.00
ATOM    898  CD  PRO    60       3.716   7.910 -15.096  1.00  0.00
ATOM    899  HD2 PRO    60       4.653   7.615 -14.625  1.00  0.00
ATOM    900  HD3 PRO    60       2.895   7.760 -14.395  1.00  0.00
ATOM    901  CG  PRO    60       3.760   9.361 -15.657  1.00  0.00
ATOM    902  HG2 PRO    60       4.743   9.602 -16.062  1.00  0.00
ATOM    903  HG3 PRO    60       3.494  10.091 -14.893  1.00  0.00
ATOM    904  CB  PRO    60       2.738   9.313 -16.717  1.00  0.00
ATOM    905  HB2 PRO    60       2.955  10.072 -17.469  1.00  0.00
ATOM    906  HB3 PRO    60       1.710   9.427 -16.372  1.00  0.00
ATOM    907  CA  PRO    60       2.939   7.902 -17.320  1.00  0.00
ATOM    908  HA  PRO    60       1.975   7.491 -17.621  1.00  0.00
ATOM    909  C   PRO    60       3.918   7.901 -18.554  1.00  0.00
ATOM    910  O   PRO    60       3.527   8.392 -19.625  1.00  0.00
ATOM    911  N   GLY    61       5.187   7.535 -18.320  1.00  0.00
ATOM    912  H   GLY    61       5.486   7.392 -17.366  1.00  0.00
ATOM    913  CA  GLY    61       6.172   7.330 -19.400  1.00  0.00
ATOM    914  HA2 GLY    61       6.089   8.179 -20.079  1.00  0.00
ATOM    915  HA3 GLY    61       7.160   7.328 -18.940  1.00  0.00
ATOM    916  C   GLY    61       5.996   6.070 -20.176  1.00  0.00
ATOM    917  O   GLY    61       5.229   5.144 -19.846  1.00  0.00
ATOM    918  N   GLN    62       6.797   5.957 -21.282  1.00  0.00
ATOM    919  H   GLN    62       7.242   6.840 -21.489  1.00  0.00
ATOM    920  CA  GLN    62       6.931   4.883 -22.237  1.00  0.00
ATOM    921  HA  GLN    62       6.001   4.782 -22.796  1.00  0.00
ATOM    922  CB  GLN    62       8.097   5.151 -23.250  1.00  0.00
ATOM    923  HB2 GLN    62       8.091   4.310 -23.943  1.00  0.00
ATOM    924  HB3 GLN    62       7.828   6.063 -23.783  1.00  0.00
ATOM    925  CG  GLN    62       9.544   5.312 -22.628  1.00  0.00
ATOM    926  HG2 GLN    62       9.714   6.274 -22.145  1.00  0.00
ATOM    927  HG3 GLN    62       9.598   4.518 -21.884  1.00  0.00
ATOM    928  CD  GLN    62      10.669   5.080 -23.689  1.00  0.00
ATOM    929  OE1 GLN    62      10.768   3.991 -24.230  1.00  0.00
ATOM    930  NE2 GLN    62      11.455   6.132 -24.103  1.00  0.00
ATOM    931 HE21 GLN    62      12.180   5.977 -24.789  1.00  0.00
ATOM    932 HE22 GLN    62      11.303   7.054 -23.719  1.00  0.00
ATOM    933  C   GLN    62       6.987   3.497 -21.705  1.00  0.00
ATOM    934  O   GLN    62       7.643   3.311 -20.752  1.00  0.00
ATOM    935  N   PRO    63       6.419   2.408 -22.252  1.00  0.00
ATOM    936  CD  PRO    63       5.243   2.558 -23.062  1.00  0.00
ATOM    937  HD2 PRO    63       5.507   2.969 -24.036  1.00  0.00
ATOM    938  HD3 PRO    63       4.529   3.219 -22.571  1.00  0.00
ATOM    939  CG  PRO    63       4.719   1.058 -23.153  1.00  0.00
ATOM    940  HG2 PRO    63       4.061   0.892 -24.006  1.00  0.00
ATOM    941  HG3 PRO    63       4.219   0.731 -22.241  1.00  0.00
ATOM    942  CB  PRO    63       6.028   0.353 -23.327  1.00  0.00
ATOM    943  HB2 PRO    63       6.392   0.677 -24.302  1.00  0.00
ATOM    944  HB3 PRO    63       6.072  -0.734 -23.267  1.00  0.00
ATOM    945  CA  PRO    63       6.925   1.002 -22.167  1.00  0.00
ATOM    946  HA  PRO    63       6.811   0.634 -21.147  1.00  0.00
ATOM    947  C   PRO    63       8.356   0.972 -22.544  1.00  0.00
ATOM    948  O   PRO    63       8.713   1.667 -23.449  1.00  0.00
ATOM    949  N   SER    64       9.112   0.048 -21.927  1.00  0.00
ATOM    950  H   SER    64       8.707  -0.446 -21.144  1.00  0.00
ATOM    951  CA  SER    64      10.465  -0.262 -22.303  1.00  0.00
ATOM    952  HA  SER    64      10.462  -0.622 -23.332  1.00  0.00
ATOM    953  CB  SER    64      11.401   0.925 -22.209  1.00  0.00
ATOM    954  HB2 SER    64      10.946   1.783 -22.704  1.00  0.00
ATOM    955  HB3 SER    64      11.578   1.162 -21.160  1.00  0.00
ATOM    956  OG  SER    64      12.631   0.618 -22.836  1.00  0.00
ATOM    957  HG  SER    64      13.220   1.374 -22.773  1.00  0.00
ATOM    958  C   SER    64      10.860  -1.381 -21.311  1.00  0.00
ATOM    959  O   SER    64      10.328  -1.386 -20.214  1.00  0.00
ATOM    960  N   PRO    65      11.765  -2.374 -21.618  1.00  0.00
ATOM    961  CD  PRO    65      12.271  -2.580 -22.960  1.00  0.00
ATOM    962  HD2 PRO    65      12.972  -1.779 -23.195  1.00  0.00
ATOM    963  HD3 PRO    65      11.434  -2.546 -23.658  1.00  0.00
ATOM    964  CG  PRO    65      12.933  -3.937 -22.920  1.00  0.00
ATOM    965  HG2 PRO    65      13.858  -3.906 -23.496  1.00  0.00
ATOM    966  HG3 PRO    65      12.262  -4.680 -23.351  1.00  0.00
ATOM    967  CB  PRO    65      13.200  -4.233 -21.461  1.00  0.00
ATOM    968  HB2 PRO    65      14.151  -3.972 -20.997  1.00  0.00
ATOM    969  HB3 PRO    65      13.044  -5.309 -21.389  1.00  0.00
ATOM    970  CA  PRO    65      12.057  -3.491 -20.759  1.00  0.00
ATOM    971  HA  PRO    65      11.217  -4.168 -20.912  1.00  0.00
ATOM    972  C   PRO    65      12.265  -3.270 -19.265  1.00  0.00
ATOM    973  O   PRO    65      11.519  -3.871 -18.491  1.00  0.00
ATOM    974  N   ALA    66      13.137  -2.381 -18.769  1.00  0.00
ATOM    975  H   ALA    66      13.785  -2.013 -19.451  1.00  0.00
ATOM    976  CA  ALA    66      13.309  -1.999 -17.385  1.00  0.00
ATOM    977  HA  ALA    66      13.474  -2.948 -16.875  1.00  0.00
ATOM    978  CB  ALA    66      14.478  -1.131 -17.155  1.00  0.00
ATOM    979  HB1 ALA    66      14.324  -0.173 -17.652  1.00  0.00
ATOM    980  HB2 ALA    66      14.605  -0.968 -16.085  1.00  0.00
ATOM    981  HB3 ALA    66      15.371  -1.609 -17.558  1.00  0.00
ATOM    982  C   ALA    66      12.076  -1.360 -16.785  1.00  0.00
ATOM    983  O   ALA    66      11.631  -1.712 -15.719  1.00  0.00
ATOM    984  N   ARG    67      11.370  -0.359 -17.458  1.00  0.00
ATOM    985  H   ARG    67      11.833   0.163 -18.188  1.00  0.00
ATOM    986  CA  ARG    67      10.081   0.059 -17.049  1.00  0.00
ATOM    987  HA  ARG    67      10.090   0.301 -15.986  1.00  0.00
ATOM    988  CB  ARG    67       9.653   1.300 -17.829  1.00  0.00
ATOM    989  HB2 ARG    67       9.401   0.940 -18.826  1.00  0.00
ATOM    990  HB3 ARG    67       8.750   1.654 -17.332  1.00  0.00
ATOM    991  CG  ARG    67      10.672   2.466 -17.943  1.00  0.00
ATOM    992  HG2 ARG    67      11.007   2.682 -16.928  1.00  0.00
ATOM    993  HG3 ARG    67      11.509   2.086 -18.528  1.00  0.00
ATOM    994  CD  ARG    67      10.134   3.763 -18.595  1.00  0.00
ATOM    995  HD2 ARG    67       9.499   3.532 -19.450  1.00  0.00
ATOM    996  HD3 ARG    67       9.570   4.355 -17.874  1.00  0.00
ATOM    997  NE  ARG    67      11.293   4.564 -19.065  1.00  0.00
ATOM    998  HE  ARG    67      12.158   4.047 -19.140  1.00  0.00
ATOM    999  CZ  ARG    67      11.321   5.857 -19.251  1.00  0.00
ATOM   1000  NH1 ARG    67      10.484   6.663 -18.725  1.00  0.00
ATOM   1001 HH11 ARG    67       9.751   6.307 -18.129  1.00  0.00
ATOM   1002 HH12 ARG    67      10.558   7.654 -18.907  1.00  0.00
ATOM   1003  NH2 ARG    67      12.155   6.358 -20.130  1.00  0.00
ATOM   1004 HH21 ARG    67      12.764   5.743 -20.651  1.00  0.00
ATOM   1005 HH22 ARG    67      12.185   7.356 -20.282  1.00  0.00
ATOM   1006  C   ARG    67       8.937  -1.004 -17.057  1.00  0.00
ATOM   1007  O   ARG    67       8.125  -1.072 -16.117  1.00  0.00
ATOM   1008  N   CYX    68       8.876  -1.829 -18.081  1.00  0.00
ATOM   1009  H   CYX    68       9.461  -1.637 -18.881  1.00  0.00
ATOM   1010  CA  CYX    68       7.948  -2.955 -18.156  1.00  0.00
ATOM   1011  HA  CYX    68       6.915  -2.637 -18.017  1.00  0.00
ATOM   1012  CB  CYX    68       8.093  -3.540 -19.552  1.00  0.00
ATOM   1013  HB2 CYX    68       9.139  -3.782 -19.738  1.00  0.00
ATOM   1014  HB3 CYX    68       7.491  -4.445 -19.631  1.00  0.00
ATOM   1015  SG  CYX    68       7.430  -2.455 -20.922  1.00  0.00
ATOM   1016  C   CYX    68       8.131  -3.992 -17.109  1.00  0.00
ATOM   1017  O   CYX    68       7.135  -4.451 -16.588  1.00  0.00
ATOM   1018  N   LEU    69       9.406  -4.269 -16.716  1.00  0.00
ATOM   1019  H   LEU    69      10.151  -3.814 -17.224  1.00  0.00
ATOM   1020  CA  LEU    69       9.747  -5.089 -15.625  1.00  0.00
ATOM   1021  HA  LEU    69       9.428  -6.119 -15.784  1.00  0.00
ATOM   1022  CB  LEU    69      11.307  -5.062 -15.502  1.00  0.00
ATOM   1023  HB2 LEU    69      11.593  -5.509 -16.454  1.00  0.00
ATOM   1024  HB3 LEU    69      11.586  -4.008 -15.498  1.00  0.00
ATOM   1025  CG  LEU    69      12.033  -5.790 -14.354  1.00  0.00
ATOM   1026  HG  LEU    69      11.659  -5.413 -13.402  1.00  0.00
ATOM   1027  CD1 LEU    69      11.787  -7.304 -14.437  1.00  0.00
ATOM   1028 HD11 LEU    69      12.161  -7.682 -15.388  1.00  0.00
ATOM   1029 HD12 LEU    69      12.307  -7.802 -13.619  1.00  0.00
ATOM   1030 HD13 LEU    69      10.718  -7.504 -14.363  1.00  0.00
ATOM   1031  CD2 LEU    69      13.516  -5.477 -14.370  1.00  0.00
ATOM   1032 HD21 LEU    69      13.663  -4.403 -14.253  1.00  0.00
ATOM   1033 HD22 LEU    69      14.008  -6.002 -13.551  1.00  0.00
ATOM   1034 HD23 LEU    69      13.946  -5.800 -15.318  1.00  0.00
ATOM   1035  C   LEU    69       9.244  -4.655 -14.277  1.00  0.00
ATOM   1036  O   LEU    69       8.733  -5.362 -13.441  1.00  0.00
ATOM   1037  N   ALA    70       9.243  -3.357 -14.040  1.00  0.00
ATOM   1038  H   ALA    70       9.470  -2.767 -14.828  1.00  0.00
ATOM   1039  CA  ALA    70       9.083  -2.729 -12.723  1.00  0.00
ATOM   1040  HA  ALA    70       9.437  -3.438 -11.975  1.00  0.00
ATOM   1041  CB  ALA    70       9.968  -1.456 -12.658  1.00  0.00
ATOM   1042  HB1 ALA    70       9.620  -0.733 -13.396  1.00  0.00
ATOM   1043  HB2 ALA    70       9.903  -1.018 -11.662  1.00  0.00
ATOM   1044  HB3 ALA    70      11.004  -1.722 -12.871  1.00  0.00
ATOM   1045  C   ALA    70       7.634  -2.488 -12.399  1.00  0.00
ATOM   1046  O   ALA    70       7.302  -2.430 -11.229  1.00  0.00
ATOM   1047  N   GLN    71       6.691  -2.521 -13.305  1.00  0.00
ATOM   1048  H   GLN    71       6.983  -2.441 -14.269  1.00  0.00
ATOM   1049  CA  GLN    71       5.307  -2.372 -13.004  1.00  0.00
ATOM   1050  HA  GLN    71       5.283  -1.795 -12.080  1.00  0.00
ATOM   1051  CB  GLN    71       4.327  -1.684 -14.061  1.00  0.00
ATOM   1052  HB2 GLN    71       3.313  -1.905 -13.727  1.00  0.00
ATOM   1053  HB3 GLN    71       4.506  -0.611 -13.990  1.00  0.00
ATOM   1054  CG  GLN    71       4.499  -2.146 -15.552  1.00  0.00
ATOM   1055  HG2 GLN    71       5.555  -2.353 -15.723  1.00  0.00
ATOM   1056  HG3 GLN    71       3.914  -3.040 -15.770  1.00  0.00
ATOM   1057  CD  GLN    71       4.056  -1.022 -16.509  1.00  0.00
ATOM   1058  OE1 GLN    71       2.975  -1.117 -17.082  1.00  0.00
ATOM   1059  NE2 GLN    71       4.920   0.027 -16.719  1.00  0.00
ATOM   1060 HE21 GLN    71       4.656   0.778 -17.341  1.00  0.00
ATOM   1061 HE22 GLN    71       5.815   0.042 -16.250  1.00  0.00
ATOM   1062  C   GLN    71       4.510  -3.548 -12.407  1.00  0.00
ATOM   1063  O   GLN    71       3.539  -3.292 -11.750  1.00  0.00
ATOM   1064  N   GLN    72       5.009  -4.751 -12.757  1.00  0.00
ATOM   1065  H   GLN    72       5.487  -4.932 -13.628  1.00  0.00
ATOM   1066  CA  GLN    72       4.545  -5.909 -11.956  1.00  0.00
ATOM   1067  HA  GLN    72       3.481  -5.836 -11.732  1.00  0.00
ATOM   1068  CB  GLN    72       4.787  -7.185 -12.806  1.00  0.00
ATOM   1069  HB2 GLN    72       5.675  -6.993 -13.408  1.00  0.00
ATOM   1070  HB3 GLN    72       4.993  -7.992 -12.102  1.00  0.00
ATOM   1071  CG  GLN    72       3.622  -7.593 -13.727  1.00  0.00
ATOM   1072  HG2 GLN    72       3.676  -6.827 -14.501  1.00  0.00
ATOM   1073  HG3 GLN    72       3.815  -8.570 -14.169  1.00  0.00
ATOM   1074  CD  GLN    72       2.219  -7.593 -13.141  1.00  0.00
ATOM   1075  OE1 GLN    72       1.527  -6.606 -13.293  1.00  0.00
ATOM   1076  NE2 GLN    72       1.874  -8.651 -12.382  1.00  0.00
ATOM   1077 HE21 GLN    72       0.952  -8.695 -11.971  1.00  0.00
ATOM   1078 HE22 GLN    72       2.539  -9.396 -12.227  1.00  0.00
ATOM   1079  C   GLN    72       4.955  -5.995 -10.503  1.00  0.00
ATOM   1080  O   GLN    72       4.049  -6.168  -9.723  1.00  0.00
ATOM   1081  N   PRO    73       6.187  -5.730 -10.086  1.00  0.00
ATOM   1082  CD  PRO    73       7.368  -6.092 -10.878  1.00  0.00
ATOM   1083  HD2 PRO    73       7.282  -5.636 -11.864  1.00  0.00
ATOM   1084  HD3 PRO    73       7.401  -7.177 -10.982  1.00  0.00
ATOM   1085  CG  PRO    73       8.578  -5.534 -10.063  1.00  0.00
ATOM   1086  HG2 PRO    73       8.800  -4.496 -10.311  1.00  0.00
ATOM   1087  HG3 PRO    73       9.476  -6.138 -10.192  1.00  0.00
ATOM   1088  CB  PRO    73       8.026  -5.665  -8.621  1.00  0.00
ATOM   1089  HB2 PRO    73       8.393  -4.822  -8.035  1.00  0.00
ATOM   1090  HB3 PRO    73       8.381  -6.596  -8.179  1.00  0.00
ATOM   1091  CA  PRO    73       6.527  -5.652  -8.650  1.00  0.00
ATOM   1092  HA  PRO    73       6.115  -6.539  -8.168  1.00  0.00
ATOM   1093  C   PRO    73       5.997  -4.428  -7.976  1.00  0.00
ATOM   1094  O   PRO    73       5.396  -4.591  -6.911  1.00  0.00
ATOM   1095  N   LEU    74       6.224  -3.201  -8.438  1.00  0.00
ATOM   1096  H   LEU    74       6.434  -3.090  -9.420  1.00  0.00
ATOM   1097  CA  LEU    74       6.141  -1.990  -7.600  1.00  0.00
ATOM   1098  HA  LEU    74       6.615  -2.134  -6.629  1.00  0.00
ATOM   1099  CB  LEU    74       6.905  -0.884  -8.364  1.00  0.00
ATOM   1100  HB2 LEU    74       6.559  -0.797  -9.394  1.00  0.00
ATOM   1101  HB3 LEU    74       6.653   0.025  -7.818  1.00  0.00
ATOM   1102  CG  LEU    74       8.383  -1.078  -8.351  1.00  0.00
ATOM   1103  HG  LEU    74       8.692  -1.936  -8.948  1.00  0.00
ATOM   1104  CD1 LEU    74       8.951   0.264  -9.013  1.00  0.00
ATOM   1105 HD11 LEU    74       8.643   1.123  -8.416  1.00  0.00
ATOM   1106 HD12 LEU    74      10.039   0.219  -9.050  1.00  0.00
ATOM   1107 HD13 LEU    74       8.558   0.365 -10.025  1.00  0.00
ATOM   1108  CD2 LEU    74       8.924  -1.139  -6.909  1.00  0.00
ATOM   1109 HD21 LEU    74       8.459  -1.972  -6.381  1.00  0.00
ATOM   1110 HD22 LEU    74      10.004  -1.281  -6.931  1.00  0.00
ATOM   1111 HD23 LEU    74       8.691  -0.207  -6.393  1.00  0.00
ATOM   1112  C   LEU    74       4.760  -1.449  -7.347  1.00  0.00
ATOM   1113  O   LEU    74       4.499  -0.705  -6.426  1.00  0.00
ATOM   1114  N   SER    75       3.819  -1.873  -8.146  1.00  0.00
ATOM   1115  H   SER    75       4.091  -2.453  -8.927  1.00  0.00
ATOM   1116  CA  SER    75       2.403  -1.544  -7.986  1.00  0.00
ATOM   1117  HA  SER    75       2.265  -0.504  -7.689  1.00  0.00
ATOM   1118  CB  SER    75       1.698  -1.769  -9.430  1.00  0.00
ATOM   1119  HB2 SER    75       1.943  -0.929 -10.080  1.00  0.00
ATOM   1120  HB3 SER    75       2.076  -2.691  -9.871  1.00  0.00
ATOM   1121  OG  SER    75       0.288  -1.858  -9.283  1.00  0.00
ATOM   1122  HG  SER    75      -0.116  -1.991 -10.144  1.00  0.00
ATOM   1123  C   SER    75       1.798  -2.464  -6.907  1.00  0.00
ATOM   1124  O   SER    75       0.680  -2.209  -6.529  1.00  0.00
ATOM   1125  N   HID    76       2.491  -3.523  -6.473  1.00  0.00
ATOM   1126  H   HID    76       3.457  -3.574  -6.763  1.00  0.00
ATOM   1127  CA  HID    76       1.932  -4.654  -5.664  1.00  0.00
ATOM   1128  HA  HID    76       0.956  -4.397  -5.251  1.00  0.00
ATOM   1129  CB  HID    76       1.766  -5.872  -6.603  1.00  0.00
ATOM   1130  HB2 HID    76       2.621  -5.982  -7.270  1.00  0.00
ATOM   1131  HB3 HID    76       1.531  -6.836  -6.152  1.00  0.00
ATOM   1132  CG  HID    76       0.600  -5.506  -7.461  1.00  0.00
ATOM   1133  ND1 HID    76      -0.699  -5.565  -7.114  1.00  0.00
ATOM   1134  HD1 HID    76      -1.074  -5.877  -6.230  1.00  0.00
ATOM   1135  CE1 HID    76      -1.428  -5.121  -8.187  1.00  0.00
ATOM   1136  HE1 HID    76      -2.512  -5.098  -8.077  1.00  0.00
ATOM   1137  NE2 HID    76      -0.659  -4.790  -9.194  1.00  0.00
ATOM   1138  CD2 HID    76       0.600  -4.993  -8.694  1.00  0.00
ATOM   1139  HD2 HID    76       1.473  -4.739  -9.296  1.00  0.00
ATOM   1140  C   HID    76       2.795  -4.981  -4.474  1.00  0.00
ATOM   1141  O   HID    76       2.441  -4.660  -3.338  1.00  0.00
ATOM   1142  N   LEU    77       3.939  -5.650  -4.626  1.00  0.00
ATOM   1143  H   LEU    77       4.066  -6.038  -5.550  1.00  0.00
ATOM   1144  CA  LEU    77       4.780  -6.132  -3.562  1.00  0.00
ATOM   1145  HA  LEU    77       4.260  -6.883  -2.967  1.00  0.00
ATOM   1146  CB  LEU    77       6.073  -6.800  -4.207  1.00  0.00
ATOM   1147  HB2 LEU    77       5.780  -7.636  -4.843  1.00  0.00
ATOM   1148  HB3 LEU    77       6.477  -5.998  -4.825  1.00  0.00
ATOM   1149  CG  LEU    77       7.143  -7.266  -3.212  1.00  0.00
ATOM   1150  HG  LEU    77       7.267  -6.477  -2.470  1.00  0.00
ATOM   1151  CD1 LEU    77       6.770  -8.639  -2.475  1.00  0.00
ATOM   1152 HD11 LEU    77       6.647  -9.428  -3.217  1.00  0.00
ATOM   1153 HD12 LEU    77       7.569  -8.911  -1.786  1.00  0.00
ATOM   1154 HD13 LEU    77       5.840  -8.513  -1.921  1.00  0.00
ATOM   1155  CD2 LEU    77       8.379  -7.563  -4.080  1.00  0.00
ATOM   1156 HD21 LEU    77       8.681  -6.657  -4.605  1.00  0.00
ATOM   1157 HD22 LEU    77       9.196  -7.904  -3.445  1.00  0.00
ATOM   1158 HD23 LEU    77       8.136  -8.339  -4.806  1.00  0.00
ATOM   1159  C   LEU    77       5.049  -5.335  -2.294  1.00  0.00
ATOM   1160  O   LEU    77       4.885  -5.879  -1.207  1.00  0.00
ATOM   1161  N   PRO    78       5.498  -4.019  -2.374  1.00  0.00
ATOM   1162  CD  PRO    78       6.027  -3.365  -3.593  1.00  0.00
ATOM   1163  HD2 PRO    78       5.290  -3.457  -4.391  1.00  0.00
ATOM   1164  HD3 PRO    78       6.948  -3.866  -3.890  1.00  0.00
ATOM   1165  CG  PRO    78       6.251  -1.977  -3.194  1.00  0.00
ATOM   1166  HG2 PRO    78       5.342  -1.395  -3.346  1.00  0.00
ATOM   1167  HG3 PRO    78       7.060  -1.547  -3.784  1.00  0.00
ATOM   1168  CB  PRO    78       6.640  -2.045  -1.679  1.00  0.00
ATOM   1169  HB2 PRO    78       6.298  -1.135  -1.186  1.00  0.00
ATOM   1170  HB3 PRO    78       7.690  -2.215  -1.440  1.00  0.00
ATOM   1171  CA  PRO    78       5.764  -3.287  -1.194  1.00  0.00
ATOM   1172  HA  PRO    78       6.328  -3.904  -0.495  1.00  0.00
ATOM   1173  C   PRO    78       4.400  -2.869  -0.539  1.00  0.00
ATOM   1174  O   PRO    78       4.251  -2.718   0.635  1.00  0.00
ATOM   1175  N   LEU    79       3.302  -2.841  -1.243  1.00  0.00
ATOM   1176  H   LEU    79       3.442  -2.913  -2.241  1.00  0.00
ATOM   1177  CA  LEU    79       1.935  -2.615  -0.744  1.00  0.00
ATOM   1178  HA  LEU    79       1.911  -1.763  -0.064  1.00  0.00
ATOM   1179  CB  LEU    79       0.969  -2.303  -1.995  1.00  0.00
ATOM   1180  HB2 LEU    79       1.448  -1.426  -2.430  1.00  0.00
ATOM   1181  HB3 LEU    79       0.944  -3.106  -2.732  1.00  0.00
ATOM   1182  CG  LEU    79      -0.472  -1.946  -1.574  1.00  0.00
ATOM   1183  HG  LEU    79      -0.859  -2.726  -0.919  1.00  0.00
ATOM   1184  CD1 LEU    79      -0.481  -0.626  -0.844  1.00  0.00
ATOM   1185 HD11 LEU    79      -0.094   0.155  -1.499  1.00  0.00
ATOM   1186 HD12 LEU    79      -1.501  -0.380  -0.550  1.00  0.00
ATOM   1187 HD13 LEU    79       0.146  -0.697   0.045  1.00  0.00
ATOM   1188  CD2 LEU    79      -1.403  -2.028  -2.831  1.00  0.00
ATOM   1189 HD21 LEU    79      -1.378  -3.039  -3.237  1.00  0.00
ATOM   1190 HD22 LEU    79      -2.424  -1.777  -2.544  1.00  0.00
ATOM   1191 HD23 LEU    79      -1.056  -1.325  -3.588  1.00  0.00
ATOM   1192  C   LEU    79       1.474  -3.813   0.108  1.00  0.00
ATOM   1193  O   LEU    79       0.946  -3.594   1.120  1.00  0.00
ATOM   1194  N   THR    80       1.833  -5.052  -0.301  1.00  0.00
ATOM   1195  H   THR    80       2.250  -5.148  -1.216  1.00  0.00
ATOM   1196  CA  THR    80       1.604  -6.215   0.451  1.00  0.00
ATOM   1197  HA  THR    80       0.536  -6.260   0.662  1.00  0.00
ATOM   1198  CB  THR    80       2.012  -7.505  -0.352  1.00  0.00
ATOM   1199  HB  THR    80       2.573  -7.173  -1.226  1.00  0.00
ATOM   1200  CG2 THR    80       2.870  -8.522   0.460  1.00  0.00
ATOM   1201 HG21 THR    80       2.310  -8.855   1.334  1.00  0.00
ATOM   1202 HG22 THR    80       3.107  -9.381  -0.168  1.00  0.00
ATOM   1203 HG23 THR    80       3.794  -8.042   0.783  1.00  0.00
ATOM   1204  OG1 THR    80       0.831  -8.197  -0.705  1.00  0.00
ATOM   1205  HG1 THR    80       1.059  -8.989  -1.197  1.00  0.00
ATOM   1206  C   THR    80       2.394  -6.101   1.780  1.00  0.00
ATOM   1207  O   THR    80       1.960  -6.519   2.836  1.00  0.00
ATOM   1208  N   GLY    81       3.611  -5.507   1.740  1.00  0.00
ATOM   1209  H   GLY    81       3.977  -5.227   0.841  1.00  0.00
ATOM   1210  CA  GLY    81       4.406  -5.256   2.905  1.00  0.00
ATOM   1211  HA2 GLY    81       4.485  -6.177   3.482  1.00  0.00
ATOM   1212  HA3 GLY    81       5.400  -4.938   2.591  1.00  0.00
ATOM   1213  C   GLY    81       3.810  -4.203   3.758  1.00  0.00
ATOM   1214  O   GLY    81       3.643  -4.451   4.950  1.00  0.00
ATOM   1215  N   CYS    82       3.253  -3.095   3.151  1.00  0.00
ATOM   1216  H   CYS    82       3.373  -2.917   2.164  1.00  0.00
ATOM   1217  CA  CYS    82       2.576  -2.126   3.931  1.00  0.00
ATOM   1218  HA  CYS    82       3.239  -1.847   4.750  1.00  0.00
ATOM   1219  CB  CYS    82       2.166  -0.868   3.190  1.00  0.00
ATOM   1220  HB2 CYS    82       3.032  -0.445   2.680  1.00  0.00
ATOM   1221  HB3 CYS    82       1.396  -1.109   2.457  1.00  0.00
ATOM   1222  SG  CYS    82       1.472   0.490   4.235  1.00  0.00
ATOM   1223  HG  CYS    82       1.262   1.342   3.235  1.00  0.00
ATOM   1224  C   CYS    82       1.314  -2.723   4.627  1.00  0.00
ATOM   1225  O   CYS    82       1.096  -2.562   5.806  1.00  0.00
ATOM   1226  N   LEU    83       0.500  -3.523   3.875  1.00  0.00
ATOM   1227  H   LEU    83       0.687  -3.561   2.883  1.00  0.00
ATOM   1228  CA  LEU    83      -0.697  -4.208   4.386  1.00  0.00
ATOM   1229  HA  LEU    83      -1.329  -3.473   4.883  1.00  0.00
ATOM   1230  CB  LEU    83      -1.548  -4.921   3.243  1.00  0.00
ATOM   1231  HB2 LEU    83      -0.800  -5.515   2.717  1.00  0.00
ATOM   1232  HB3 LEU    83      -2.320  -5.580   3.642  1.00  0.00
ATOM   1233  CG  LEU    83      -2.199  -3.896   2.245  1.00  0.00
ATOM   1234  HG  LEU    83      -1.482  -3.085   2.113  1.00  0.00
ATOM   1235  CD1 LEU    83      -2.550  -4.454   0.939  1.00  0.00
ATOM   1236 HD11 LEU    83      -3.267  -5.264   1.070  1.00  0.00
ATOM   1237 HD12 LEU    83      -2.992  -3.675   0.318  1.00  0.00
ATOM   1238 HD13 LEU    83      -1.653  -4.839   0.455  1.00  0.00
ATOM   1239  CD2 LEU    83      -3.451  -3.206   2.946  1.00  0.00
ATOM   1240 HD21 LEU    83      -3.123  -2.683   3.844  1.00  0.00
ATOM   1241 HD22 LEU    83      -3.906  -2.494   2.258  1.00  0.00
ATOM   1242 HD23 LEU    83      -4.182  -3.968   3.216  1.00  0.00
ATOM   1243  C   LEU    83      -0.444  -5.159   5.476  1.00  0.00
ATOM   1244  O   LEU    83      -1.228  -5.244   6.444  1.00  0.00
ATOM   1245  N   SER    84       0.782  -5.870   5.339  1.00  0.00
ATOM   1246  H   SER    84       1.302  -5.746   4.482  1.00  0.00
ATOM   1247  CA  SER    84       1.273  -6.830   6.309  1.00  0.00
ATOM   1248  HA  SER    84       0.512  -7.606   6.396  1.00  0.00
ATOM   1249  CB  SER    84       2.686  -7.529   5.976  1.00  0.00
ATOM   1250  HB2 SER    84       3.451  -6.757   5.900  1.00  0.00
ATOM   1251  HB3 SER    84       2.940  -8.213   6.786  1.00  0.00
ATOM   1252  OG  SER    84       2.616  -8.256   4.740  1.00  0.00
ATOM   1253  HG  SER    84       3.466  -8.664   4.560  1.00  0.00
ATOM   1254  C   SER    84       1.402  -6.320   7.745  1.00  0.00
ATOM   1255  O   SER    84       0.954  -6.905   8.675  1.00  0.00
ATOM   1256  N   THR    85       2.051  -5.097   7.770  1.00  0.00
ATOM   1257  H   THR    85       2.669  -4.912   6.992  1.00  0.00
ATOM   1258  CA  THR    85       2.054  -4.169   8.887  1.00  0.00
ATOM   1259  HA  THR    85       2.370  -4.594   9.840  1.00  0.00
ATOM   1260  CB  THR    85       2.855  -2.855   8.638  1.00  0.00
ATOM   1261  HB  THR    85       2.964  -2.333   9.589  1.00  0.00
ATOM   1262  CG2 THR    85       4.249  -3.143   8.048  1.00  0.00
ATOM   1263 HG21 THR    85       4.141  -3.665   7.097  1.00  0.00
ATOM   1264 HG22 THR    85       4.778  -2.203   7.888  1.00  0.00
ATOM   1265 HG23 THR    85       4.816  -3.765   8.741  1.00  0.00
ATOM   1266  OG1 THR    85       2.239  -1.777   7.916  1.00  0.00
ATOM   1267  HG1 THR    85       2.856  -1.045   7.847  1.00  0.00
ATOM   1268  C   THR    85       0.693  -3.861   9.434  1.00  0.00
ATOM   1269  O   THR    85       0.499  -3.800  10.623  1.00  0.00
ATOM   1270  N   LEU    86      -0.301  -3.681   8.569  1.00  0.00
ATOM   1271  H   LEU    86      -0.038  -3.482   7.614  1.00  0.00
ATOM   1272  CA  LEU    86      -1.628  -3.398   8.973  1.00  0.00
ATOM   1273  HA  LEU    86      -1.578  -2.802   9.884  1.00  0.00
ATOM   1274  CB  LEU    86      -2.462  -2.636   7.933  1.00  0.00
ATOM   1275  HB2 LEU    86      -2.718  -3.425   7.226  1.00  0.00
ATOM   1276  HB3 LEU    86      -3.364  -2.304   8.448  1.00  0.00
ATOM   1277  CG  LEU    86      -1.824  -1.422   7.157  1.00  0.00
ATOM   1278  HG  LEU    86      -1.001  -1.827   6.568  1.00  0.00
ATOM   1279  CD1 LEU    86      -2.802  -0.647   6.219  1.00  0.00
ATOM   1280 HD11 LEU    86      -3.625  -0.242   6.807  1.00  0.00
ATOM   1281 HD12 LEU    86      -2.268   0.169   5.731  1.00  0.00
ATOM   1282 HD13 LEU    86      -3.196  -1.326   5.463  1.00  0.00
ATOM   1283  CD2 LEU    86      -1.210  -0.414   8.062  1.00  0.00
ATOM   1284 HD21 LEU    86      -0.421  -0.884   8.648  1.00  0.00
ATOM   1285 HD22 LEU    86      -0.788   0.398   7.469  1.00  0.00
ATOM   1286 HD23 LEU    86      -1.971  -0.015   8.733  1.00  0.00
ATOM   1287  C   LEU    86      -2.323  -4.536   9.682  1.00  0.00
ATOM   1288  O   LEU    86      -2.874  -4.380  10.757  1.00  0.00
ATOM   1289  N   PHE    87      -2.157  -5.785   9.239  1.00  0.00
ATOM   1290  H   PHE    87      -1.651  -5.821   8.365  1.00  0.00
ATOM   1291  CA  PHE    87      -2.520  -7.019   9.863  1.00  0.00
ATOM   1292  HA  PHE    87      -3.606  -7.100   9.898  1.00  0.00
ATOM   1293  CB  PHE    87      -1.967  -8.213   9.096  1.00  0.00
ATOM   1294  HB2 PHE    87      -2.173  -8.232   8.026  1.00  0.00
ATOM   1295  HB3 PHE    87      -0.890  -8.258   9.259  1.00  0.00
ATOM   1296  CG  PHE    87      -2.564  -9.528   9.690  1.00  0.00
ATOM   1297  CD1 PHE    87      -3.901  -9.850   9.474  1.00  0.00
ATOM   1298  HD1 PHE    87      -4.531  -9.166   8.905  1.00  0.00
ATOM   1299  CE1 PHE    87      -4.438 -11.040   9.980  1.00  0.00
ATOM   1300  HE1 PHE    87      -5.465 -11.323   9.749  1.00  0.00
ATOM   1301  CZ  PHE    87      -3.642 -11.874  10.793  1.00  0.00
ATOM   1302  HZ  PHE    87      -4.149 -12.737  11.226  1.00  0.00
ATOM   1303  CE2 PHE    87      -2.278 -11.652  11.060  1.00  0.00
ATOM   1304  HE2 PHE    87      -1.634 -12.257  11.698  1.00  0.00
ATOM   1305  CD2 PHE    87      -1.738 -10.479  10.383  1.00  0.00
ATOM   1306  HD2 PHE    87      -0.664 -10.293  10.388  1.00  0.00
ATOM   1307  C   PHE    87      -1.855  -7.066  11.244  1.00  0.00
ATOM   1308  O   PHE    87      -2.528  -7.325  12.257  1.00  0.00
ATOM   1309  N   LEU    88      -0.500  -6.942  11.332  1.00  0.00
ATOM   1310  H   LEU    88       0.093  -6.824  10.523  1.00  0.00
ATOM   1311  CA  LEU    88       0.123  -7.042  12.628  1.00  0.00
ATOM   1312  HA  LEU    88      -0.079  -8.018  13.070  1.00  0.00
ATOM   1313  CB  LEU    88       1.681  -6.870  12.478  1.00  0.00
ATOM   1314  HB2 LEU    88       1.699  -5.893  11.995  1.00  0.00
ATOM   1315  HB3 LEU    88       2.096  -6.786  13.482  1.00  0.00
ATOM   1316  CG  LEU    88       2.525  -7.866  11.655  1.00  0.00
ATOM   1317  HG  LEU    88       1.927  -8.218  10.815  1.00  0.00
ATOM   1318  CD1 LEU    88       3.842  -7.186  11.114  1.00  0.00
ATOM   1319 HD11 LEU    88       4.441  -6.834  11.954  1.00  0.00
ATOM   1320 HD12 LEU    88       4.416  -7.912  10.538  1.00  0.00
ATOM   1321 HD13 LEU    88       3.580  -6.342  10.476  1.00  0.00
ATOM   1322  CD2 LEU    88       2.838  -9.189  12.466  1.00  0.00
ATOM   1323 HD21 LEU    88       1.903  -9.679  12.738  1.00  0.00
ATOM   1324 HD22 LEU    88       3.434  -9.862  11.849  1.00  0.00
ATOM   1325 HD23 LEU    88       3.393  -8.939  13.370  1.00  0.00
ATOM   1326  C   LEU    88      -0.442  -5.992  13.629  1.00  0.00
ATOM   1327  O   LEU    88      -0.590  -6.286  14.820  1.00  0.00
ATOM   1328  N   GLN    89      -0.717  -4.780  13.188  1.00  0.00
ATOM   1329  H   GLN    89      -0.451  -4.509  12.252  1.00  0.00
ATOM   1330  CA  GLN    89      -1.312  -3.735  14.091  1.00  0.00
ATOM   1331  HA  GLN    89      -0.750  -3.643  15.021  1.00  0.00
ATOM   1332  CB  GLN    89      -1.240  -2.434  13.359  1.00  0.00
ATOM   1333  HB2 GLN    89      -1.495  -2.606  12.313  1.00  0.00
ATOM   1334  HB3 GLN    89      -1.960  -1.744  13.799  1.00  0.00
ATOM   1335  CG  GLN    89       0.202  -1.815  13.451  1.00  0.00
ATOM   1336  HG2 GLN    89       0.255  -1.437  14.472  1.00  0.00
ATOM   1337  HG3 GLN    89       1.059  -2.460  13.259  1.00  0.00
ATOM   1338  CD  GLN    89       0.257  -0.623  12.482  1.00  0.00
ATOM   1339  OE1 GLN    89       0.081   0.533  12.867  1.00  0.00
ATOM   1340  NE2 GLN    89       0.320  -1.005  11.180  1.00  0.00
ATOM   1341 HE21 GLN    89       0.360  -0.305  10.453  1.00  0.00
ATOM   1342 HE22 GLN    89       0.326  -1.987  10.945  1.00  0.00
ATOM   1343  C   GLN    89      -2.720  -4.092  14.563  1.00  0.00
ATOM   1344  O   GLN    89      -3.071  -3.874  15.712  1.00  0.00
ATOM   1345  N   ALA    90      -3.641  -4.599  13.664  1.00  0.00
ATOM   1346  H   ALA    90      -3.311  -4.871  12.749  1.00  0.00
ATOM   1347  CA  ALA    90      -4.975  -4.918  14.019  1.00  0.00
ATOM   1348  HA  ALA    90      -5.507  -4.074  14.458  1.00  0.00
ATOM   1349  CB  ALA    90      -5.664  -5.291  12.647  1.00  0.00
ATOM   1350  HB1 ALA    90      -5.148  -6.140  12.200  1.00  0.00
ATOM   1351  HB2 ALA    90      -6.707  -5.553  12.823  1.00  0.00
ATOM   1352  HB3 ALA    90      -5.613  -4.438  11.970  1.00  0.00
ATOM   1353  C   ALA    90      -5.190  -6.197  14.832  1.00  0.00
ATOM   1354  O   ALA    90      -5.934  -6.146  15.825  1.00  0.00
ATOM   1355  N   ALA    91      -4.342  -7.182  14.570  1.00  0.00
ATOM   1356  H   ALA    91      -3.833  -7.091  13.702  1.00  0.00
ATOM   1357  CA  ALA    91      -4.209  -8.384  15.303  1.00  0.00
ATOM   1358  HA  ALA    91      -5.194  -8.831  15.434  1.00  0.00
ATOM   1359  CB  ALA    91      -3.360  -9.320  14.468  1.00  0.00
ATOM   1360  HB1 ALA    91      -2.367  -8.890  14.336  1.00  0.00
ATOM   1361  HB2 ALA    91      -3.275 -10.282  14.973  1.00  0.00
ATOM   1362  HB3 ALA    91      -3.827  -9.462  13.493  1.00  0.00
ATOM   1363  C   ALA    91      -3.726  -8.120  16.694  1.00  0.00
ATOM   1364  O   ALA    91      -4.240  -8.622  17.688  1.00  0.00
ATOM   1365  N   GLU    92      -2.722  -7.270  16.878  1.00  0.00
ATOM   1366  H   GLU    92      -2.260  -6.982  16.027  1.00  0.00
ATOM   1367  CA  GLU    92      -2.178  -6.798  18.160  1.00  0.00
ATOM   1368  HA  GLU    92      -1.862  -7.650  18.762  1.00  0.00
ATOM   1369  CB  GLU    92      -0.931  -5.858  17.921  1.00  0.00
ATOM   1370  HB2 GLU    92      -0.128  -6.528  17.614  1.00  0.00
ATOM   1371  HB3 GLU    92      -1.214  -5.223  17.082  1.00  0.00
ATOM   1372  CG  GLU    92      -0.447  -4.979  19.090  1.00  0.00
ATOM   1373  HG2 GLU    92      -1.312  -4.433  19.467  1.00  0.00
ATOM   1374  HG3 GLU    92      -0.045  -5.613  19.881  1.00  0.00
ATOM   1375  CD  GLU    92       0.607  -4.003  18.646  1.00  0.00
ATOM   1376  OE1 GLU    92       1.584  -4.454  18.102  1.00  0.00
ATOM   1377  OE2 GLU    92       0.398  -2.781  18.902  1.00  0.00
ATOM   1378  C   GLU    92      -3.145  -6.062  19.148  1.00  0.00
ATOM   1379  O   GLU    92      -3.235  -6.195  20.372  1.00  0.00
ATOM   1380  N   ILE    93      -4.008  -5.159  18.570  1.00  0.00
ATOM   1381  H   ILE    93      -3.981  -4.917  17.590  1.00  0.00
ATOM   1382  CA  ILE    93      -4.952  -4.488  19.408  1.00  0.00
ATOM   1383  HA  ILE    93      -4.596  -4.185  20.393  1.00  0.00
ATOM   1384  CB  ILE    93      -5.439  -3.230  18.622  1.00  0.00
ATOM   1385  HB  ILE    93      -5.849  -3.535  17.659  1.00  0.00
ATOM   1386  CG2 ILE    93      -6.545  -2.503  19.452  1.00  0.00
ATOM   1387 HG21 ILE    93      -6.135  -2.197  20.415  1.00  0.00
ATOM   1388 HG22 ILE    93      -6.889  -1.623  18.908  1.00  0.00
ATOM   1389 HG23 ILE    93      -7.383  -3.181  19.613  1.00  0.00
ATOM   1390  CG1 ILE    93      -4.318  -2.283  18.193  1.00  0.00
ATOM   1391 HG12 ILE    93      -3.926  -1.790  19.083  1.00  0.00
ATOM   1392 HG13 ILE    93      -3.529  -2.874  17.729  1.00  0.00
ATOM   1393  CD1 ILE    93      -4.829  -1.194  17.171  1.00  0.00
ATOM   1394 HD11 ILE    93      -5.618  -0.602  17.635  1.00  0.00
ATOM   1395 HD12 ILE    93      -4.002  -0.541  16.891  1.00  0.00
ATOM   1396 HD13 ILE    93      -5.220  -1.686  16.280  1.00  0.00
ATOM   1397  C   ILE    93      -6.082  -5.446  19.758  1.00  0.00
ATOM   1398  O   ILE    93      -6.559  -5.404  20.850  1.00  0.00
ATOM   1399  N   PHE    94      -6.407  -6.340  18.797  1.00  0.00
ATOM   1400  H   PHE    94      -6.035  -6.314  17.858  1.00  0.00
ATOM   1401  CA  PHE    94      -7.431  -7.361  19.119  1.00  0.00
ATOM   1402  HA  PHE    94      -8.343  -6.886  19.481  1.00  0.00
ATOM   1403  CB  PHE    94      -7.769  -8.171  17.827  1.00  0.00
ATOM   1404  HB2 PHE    94      -7.929  -7.532  16.958  1.00  0.00
ATOM   1405  HB3 PHE    94      -6.951  -8.862  17.623  1.00  0.00
ATOM   1406  CG  PHE    94      -9.028  -9.018  17.984  1.00  0.00
ATOM   1407  CD1 PHE    94     -10.321  -8.544  17.720  1.00  0.00
ATOM   1408  HD1 PHE    94     -10.465  -7.499  17.447  1.00  0.00
ATOM   1409  CE1 PHE    94     -11.435  -9.413  17.806  1.00  0.00
ATOM   1410  HE1 PHE    94     -12.444  -9.054  17.603  1.00  0.00
ATOM   1411  CZ  PHE    94     -11.229 -10.735  18.154  1.00  0.00
ATOM   1412  HZ  PHE    94     -12.081 -11.412  18.207  1.00  0.00
ATOM   1413  CE2 PHE    94      -9.935 -11.209  18.439  1.00  0.00
ATOM   1414  HE2 PHE    94      -9.792 -12.253  18.719  1.00  0.00
ATOM   1415  CD2 PHE    94      -8.832 -10.346  18.364  1.00  0.00
ATOM   1416  HD2 PHE    94      -7.834 -10.715  18.601  1.00  0.00
ATOM   1417  C   PHE    94      -6.932  -8.264  20.269  1.00  0.00
ATOM   1418  O   PHE    94      -7.569  -8.585  21.300  1.00  0.00
ATOM   1419  N   VAL    95      -5.635  -8.629  20.180  1.00  0.00
ATOM   1420  H   VAL    95      -5.102  -8.546  19.326  1.00  0.00
ATOM   1421  CA  VAL    95      -5.049  -9.361  21.289  1.00  0.00
ATOM   1422  HA  VAL    95      -5.707 -10.185  21.565  1.00  0.00
ATOM   1423  CB  VAL    95      -3.619  -9.939  20.992  1.00  0.00
ATOM   1424  HB  VAL    95      -3.059  -9.200  20.419  1.00  0.00
ATOM   1425  CG1 VAL    95      -2.892 -10.247  22.243  1.00  0.00
ATOM   1426 HG11 VAL    95      -3.452 -10.986  22.817  1.00  0.00
ATOM   1427 HG12 VAL    95      -1.906 -10.645  22.002  1.00  0.00
ATOM   1428 HG13 VAL    95      -2.782  -9.337  22.833  1.00  0.00
ATOM   1429  CG2 VAL    95      -3.699 -11.208  20.139  1.00  0.00
ATOM   1430 HG21 VAL    95      -4.184 -10.979  19.190  1.00  0.00
ATOM   1431 HG22 VAL    95      -2.693 -11.584  19.951  1.00  0.00
ATOM   1432 HG23 VAL    95      -4.276 -11.966  20.668  1.00  0.00
ATOM   1433  C   VAL    95      -5.019  -8.710  22.680  1.00  0.00
ATOM   1434  O   VAL    95      -5.308  -9.292  23.768  1.00  0.00
ATOM   1435  N   GLU    96      -4.514  -7.470  22.657  1.00  0.00
ATOM   1436  H   GLU    96      -4.010  -7.245  21.811  1.00  0.00
ATOM   1437  CA  GLU    96      -4.365  -6.615  23.773  1.00  0.00
ATOM   1438  HA  GLU    96      -4.079  -7.228  24.628  1.00  0.00
ATOM   1439  CB  GLU    96      -3.317  -5.512  23.588  1.00  0.00
ATOM   1440  HB2 GLU    96      -3.567  -4.955  22.685  1.00  0.00
ATOM   1441  HB3 GLU    96      -3.369  -4.847  24.450  1.00  0.00
ATOM   1442  CG  GLU    96      -1.874  -6.086  23.461  1.00  0.00
ATOM   1443  HG2 GLU    96      -1.740  -6.970  24.084  1.00  0.00
ATOM   1444  HG3 GLU    96      -1.628  -6.330  22.427  1.00  0.00
ATOM   1445  CD  GLU    96      -0.947  -4.964  23.957  1.00  0.00
ATOM   1446  OE1 GLU    96      -0.405  -4.160  23.166  1.00  0.00
ATOM   1447  OE2 GLU    96      -0.793  -4.936  25.178  1.00  0.00
ATOM   1448  C   GLU    96      -5.671  -6.195  24.354  1.00  0.00
ATOM   1449  O   GLU    96      -5.774  -5.962  25.552  1.00  0.00
ATOM   1450  N   SER    97      -6.717  -5.957  23.552  1.00  0.00
ATOM   1451  H   SER    97      -6.584  -6.087  22.559  1.00  0.00
ATOM   1452  CA  SER    97      -7.915  -5.303  23.999  1.00  0.00
ATOM   1453  HA  SER    97      -7.638  -4.514  24.698  1.00  0.00
ATOM   1454  CB  SER    97      -8.714  -4.689  22.869  1.00  0.00
ATOM   1455  HB2 SER    97      -8.977  -5.488  22.176  1.00  0.00
ATOM   1456  HB3 SER    97      -9.623  -4.266  23.297  1.00  0.00
ATOM   1457  OG  SER    97      -7.986  -3.653  22.159  1.00  0.00
ATOM   1458  HG  SER    97      -8.536  -3.299  21.456  1.00  0.00
ATOM   1459  C   SER    97      -8.824  -6.008  24.938  1.00  0.00
ATOM   1460  O   SER    97      -9.362  -5.426  25.845  1.00  0.00
ATOM   1461  N   GLU    98      -9.090  -7.303  24.742  1.00  0.00
ATOM   1462  H   GLU    98      -8.711  -7.724  23.906  1.00  0.00
ATOM   1463  CA  GLU    98      -9.958  -8.087  25.560  1.00  0.00
ATOM   1464  HA  GLU    98     -10.949  -7.638  25.632  1.00  0.00
ATOM   1465  CB  GLU    98     -10.093  -9.490  24.883  1.00  0.00
ATOM   1466  HB2 GLU    98     -10.672  -9.323  23.975  1.00  0.00
ATOM   1467  HB3 GLU    98      -9.078  -9.787  24.617  1.00  0.00
ATOM   1468  CG  GLU    98     -10.766 -10.629  25.731  1.00  0.00
ATOM   1469  HG2 GLU    98     -10.033 -10.900  26.491  1.00  0.00
ATOM   1470  HG3 GLU    98     -11.659 -10.231  26.214  1.00  0.00
ATOM   1471  CD  GLU    98     -11.140 -11.878  24.911  1.00  0.00
ATOM   1472  OE1 GLU    98     -10.278 -12.347  24.147  1.00  0.00
ATOM   1473  OE2 GLU    98     -12.304 -12.370  24.994  1.00  0.00
ATOM   1474  C   GLU    98      -9.512  -8.162  27.030  1.00  0.00
ATOM   1475  O   GLU    98      -8.290  -8.341  27.194  1.00  0.00
ATOM   1476  N   LEU    99     -10.415  -7.997  27.973  1.00  0.00
ATOM   1477  H   LEU    99     -11.295  -7.560  27.737  1.00  0.00
ATOM   1478  CA  LEU    99     -10.122  -8.279  29.430  1.00  0.00
ATOM   1479  HA  LEU    99     -11.025  -8.185  30.033  1.00  0.00
ATOM   1480  CB  LEU    99      -9.584  -9.765  29.553  1.00  0.00
ATOM   1481  HB2 LEU    99     -10.443 -10.266  29.106  1.00  0.00
ATOM   1482  HB3 LEU    99      -8.708  -9.915  28.922  1.00  0.00
ATOM   1483  CG  LEU    99      -9.312 -10.365  30.976  1.00  0.00
ATOM   1484  HG  LEU    99      -8.662  -9.668  31.505  1.00  0.00
ATOM   1485  CD1 LEU    99     -10.586 -10.599  31.797  1.00  0.00
ATOM   1486 HD11 LEU    99     -11.236 -11.296  31.269  1.00  0.00
ATOM   1487 HD12 LEU    99     -10.321 -11.015  32.769  1.00  0.00
ATOM   1488 HD13 LEU    99     -11.107  -9.652  31.937  1.00  0.00
ATOM   1489  CD2 LEU    99      -8.401 -11.611  30.864  1.00  0.00
ATOM   1490 HD21 LEU    99      -7.452 -11.328  30.409  1.00  0.00
ATOM   1491 HD22 LEU    99      -8.219 -12.019  31.858  1.00  0.00
ATOM   1492 HD23 LEU    99      -8.890 -12.365  30.246  1.00  0.00
ATOM   1493  C   LEU    99      -9.198  -7.221  30.118  1.00  0.00
ATOM   1494  O   LEU    99      -8.015  -7.407  30.336  1.00  0.00
ATOM   1495  N   PRO   100      -9.631  -6.041  30.594  1.00  0.00
ATOM   1496  CD  PRO   100     -11.078  -5.737  30.716  1.00  0.00
ATOM   1497  HD2 PRO   100     -11.576  -6.557  31.234  1.00  0.00
ATOM   1498  HD3 PRO   100     -11.507  -5.623  29.721  1.00  0.00
ATOM   1499  CG  PRO   100     -11.106  -4.429  31.518  1.00  0.00
ATOM   1500  HG2 PRO   100     -10.995  -4.598  32.589  1.00  0.00
ATOM   1501  HG3 PRO   100     -12.011  -3.851  31.333  1.00  0.00
ATOM   1502  CB  PRO   100      -9.855  -3.711  30.922  1.00  0.00
ATOM   1503  HB2 PRO   100      -9.520  -2.949  31.626  1.00  0.00
ATOM   1504  HB3 PRO   100      -9.947  -3.271  29.929  1.00  0.00
ATOM   1505  CA  PRO   100      -8.843  -4.878  30.890  1.00  0.00
ATOM   1506  HA  PRO   100      -8.039  -4.810  30.157  1.00  0.00
ATOM   1507  C   PRO   100      -8.244  -4.946  32.298  1.00  0.00
ATOM   1508  O   PRO   100      -7.590  -4.027  32.820  1.00  0.00
ATOM   1509  N   LEU   101      -8.393  -6.062  32.972  1.00  0.00
ATOM   1510  H   LEU   101      -9.040  -6.717  32.557  1.00  0.00
ATOM   1511  CA  LEU   101      -7.820  -6.386  34.306  1.00  0.00
ATOM   1512  HA  LEU   101      -8.155  -5.657  35.044  1.00  0.00
ATOM   1513  CB  LEU   101      -8.292  -7.815  34.761  1.00  0.00
ATOM   1514  HB2 LEU   101      -7.677  -8.540  34.228  1.00  0.00
ATOM   1515  HB3 LEU   101      -8.049  -7.844  35.823  1.00  0.00
ATOM   1516  CG  LEU   101      -9.769  -8.159  34.567  1.00  0.00
ATOM   1517  HG  LEU   101     -10.030  -8.224  33.511  1.00  0.00
ATOM   1518  CD1 LEU   101      -9.958  -9.564  35.239  1.00  0.00
ATOM   1519 HD11 LEU   101      -9.698  -9.500  36.296  1.00  0.00
ATOM   1520 HD12 LEU   101     -10.997  -9.878  35.139  1.00  0.00
ATOM   1521 HD13 LEU   101      -9.311 -10.292  34.749  1.00  0.00
ATOM   1522  CD2 LEU   101     -10.703  -7.185  35.247  1.00  0.00
ATOM   1523 HD21 LEU   101     -10.543  -6.185  34.843  1.00  0.00
ATOM   1524 HD22 LEU   101     -11.735  -7.487  35.070  1.00  0.00
ATOM   1525 HD23 LEU   101     -10.505  -7.179  36.319  1.00  0.00
ATOM   1526  C   LEU   101      -6.251  -6.230  34.356  1.00  0.00
ATOM   1527  O   LEU   101      -5.684  -5.672  35.344  1.00  0.00
ATOM   1528  N   SER   102      -5.535  -6.732  33.303  1.00  0.00
ATOM   1529  H   SER   102      -5.949  -7.318  32.592  1.00  0.00
ATOM   1530  CA  SER   102      -4.160  -6.495  33.247  1.00  0.00
ATOM   1531  HA  SER   102      -4.023  -5.458  33.555  1.00  0.00
ATOM   1532  CB  SER   102      -3.241  -7.382  34.091  1.00  0.00
ATOM   1533  HB2 SER   102      -3.797  -7.537  35.016  1.00  0.00
ATOM   1534  HB3 SER   102      -3.193  -8.319  33.536  1.00  0.00
ATOM   1535  OG  SER   102      -1.893  -6.935  34.405  1.00  0.00
ATOM   1536  HG  SER   102      -1.451  -7.601  34.937  1.00  0.00
ATOM   1537  C   SER   102      -3.825  -6.607  31.767  1.00  0.00
ATOM   1538  O   SER   102      -4.638  -6.966  30.906  1.00  0.00
ATOM   1539  N   TRP   103      -2.458  -6.367  31.451  1.00  0.00
ATOM   1540  H   TRP   103      -1.825  -5.923  32.101  1.00  0.00
ATOM   1541  CA  TRP   103      -2.010  -6.608  30.154  1.00  0.00
ATOM   1542  HA  TRP   103      -2.669  -6.142  29.422  1.00  0.00
ATOM   1543  CB  TRP   103      -0.563  -5.979  30.005  1.00  0.00
ATOM   1544  HB2 TRP   103      -0.073  -6.220  29.062  1.00  0.00
ATOM   1545  HB3 TRP   103      -0.642  -4.897  30.106  1.00  0.00
ATOM   1546  CG  TRP   103       0.367  -6.453  31.112  1.00  0.00
ATOM   1547  CD1 TRP   103       0.520  -5.702  32.250  1.00  0.00
ATOM   1548  HD1 TRP   103       0.017  -4.735  32.244  1.00  0.00
ATOM   1549  NE1 TRP   103       1.313  -6.362  33.201  1.00  0.00
ATOM   1550  HE1 TRP   103       1.492  -6.066  34.150  1.00  0.00
ATOM   1551  CE2 TRP   103       1.751  -7.536  32.634  1.00  0.00
ATOM   1552  CZ2 TRP   103       2.555  -8.560  33.169  1.00  0.00
ATOM   1553  HZ2 TRP   103       3.013  -8.459  34.153  1.00  0.00
ATOM   1554  CH2 TRP   103       2.697  -9.618  32.394  1.00  0.00
ATOM   1555  HH2 TRP   103       3.283 -10.446  32.793  1.00  0.00
ATOM   1556  CZ3 TRP   103       2.165  -9.728  31.154  1.00  0.00
ATOM   1557  HZ3 TRP   103       2.377 -10.601  30.536  1.00  0.00
ATOM   1558  CE3 TRP   103       1.356  -8.764  30.641  1.00  0.00
ATOM   1559  HE3 TRP   103       0.783  -9.021  29.750  1.00  0.00
ATOM   1560  CD2 TRP   103       1.174  -7.636  31.318  1.00  0.00
ATOM   1561  C   TRP   103      -2.031  -8.047  29.610  1.00  0.00
ATOM   1562  O   TRP   103      -1.865  -8.997  30.386  1.00  0.00
ATOM   1563  N   ALA   104      -2.186  -8.057  28.308  1.00  0.00
ATOM   1564  H   ALA   104      -2.456  -7.197  27.852  1.00  0.00
ATOM   1565  CA  ALA   104      -2.049  -9.240  27.505  1.00  0.00
ATOM   1566  HA  ALA   104      -2.721 -10.035  27.829  1.00  0.00
ATOM   1567  CB  ALA   104      -2.542  -8.700  26.151  1.00  0.00
ATOM   1568  HB1 ALA   104      -1.874  -7.909  25.810  1.00  0.00
ATOM   1569  HB2 ALA   104      -2.552  -9.508  25.419  1.00  0.00
ATOM   1570  HB3 ALA   104      -3.550  -8.300  26.264  1.00  0.00
ATOM   1571  C   ALA   104      -0.649  -9.872  27.442  1.00  0.00
ATOM   1572  O   ALA   104       0.359  -9.305  27.089  1.00  0.00
ATOM   1573  N   ASP   105      -0.561 -11.161  27.769  1.00  0.00
ATOM   1574  H   ASP   105      -1.352 -11.485  28.307  1.00  0.00
ATOM   1575  CA  ASP   105       0.552 -12.018  27.634  1.00  0.00
ATOM   1576  HA  ASP   105       1.226 -11.928  28.486  1.00  0.00
ATOM   1577  CB  ASP   105      -0.001 -13.518  27.575  1.00  0.00
ATOM   1578  HB2 ASP   105      -0.468 -13.614  28.555  1.00  0.00
ATOM   1579  HB3 ASP   105      -0.766 -13.584  26.801  1.00  0.00
ATOM   1580  CG  ASP   105       1.028 -14.655  27.381  1.00  0.00
ATOM   1581  OD1 ASP   105       0.681 -15.838  27.070  1.00  0.00
ATOM   1582  OD2 ASP   105       2.228 -14.387  27.640  1.00  0.00
ATOM   1583  C   ASP   105       1.636 -11.720  26.547  1.00  0.00
ATOM   1584  O   ASP   105       1.397 -11.692  25.352  1.00  0.00
ATOM   1585  N   ARG   106       2.872 -11.518  26.974  1.00  0.00
ATOM   1586  H   ARG   106       3.167 -11.713  27.920  1.00  0.00
ATOM   1587  CA  ARG   106       3.818 -10.988  26.075  1.00  0.00
ATOM   1588  HA  ARG   106       3.446 -10.108  25.550  1.00  0.00
ATOM   1589  CB  ARG   106       5.014 -10.569  26.954  1.00  0.00
ATOM   1590  HB2 ARG   106       5.441 -11.495  27.339  1.00  0.00
ATOM   1591  HB3 ARG   106       5.727 -10.093  26.281  1.00  0.00
ATOM   1592  CG  ARG   106       4.684  -9.564  28.197  1.00  0.00
ATOM   1593  HG2 ARG   106       3.978 -10.089  28.841  1.00  0.00
ATOM   1594  HG3 ARG   106       5.622  -9.415  28.732  1.00  0.00
ATOM   1595  CD  ARG   106       4.094  -8.189  27.799  1.00  0.00
ATOM   1596  HD2 ARG   106       4.697  -7.701  27.033  1.00  0.00
ATOM   1597  HD3 ARG   106       3.067  -8.281  27.447  1.00  0.00
ATOM   1598  NE  ARG   106       4.104  -7.342  29.027  1.00  0.00
ATOM   1599  HE  ARG   106       4.657  -7.688  29.798  1.00  0.00
ATOM   1600  CZ  ARG   106       3.445  -6.175  29.180  1.00  0.00
ATOM   1601  NH1 ARG   106       2.454  -5.689  28.460  1.00  0.00
ATOM   1602 HH11 ARG   106       2.098  -6.216  27.676  1.00  0.00
ATOM   1603 HH12 ARG   106       2.055  -4.792  28.696  1.00  0.00
ATOM   1604  NH2 ARG   106       3.796  -5.381  30.161  1.00  0.00
ATOM   1605 HH21 ARG   106       4.546  -5.651  30.781  1.00  0.00
ATOM   1606 HH22 ARG   106       3.315  -4.503  30.293  1.00  0.00
ATOM   1607  C   ARG   106       4.289 -11.942  24.990  1.00  0.00
ATOM   1608  O   ARG   106       4.883 -11.534  24.031  1.00  0.00
ATOM   1609  N   LEU   107       3.978 -13.286  25.070  1.00  0.00
ATOM   1610  H   LEU   107       3.634 -13.725  25.912  1.00  0.00
ATOM   1611  CA  LEU   107       4.325 -14.147  23.923  1.00  0.00
ATOM   1612  HA  LEU   107       4.937 -13.599  23.206  1.00  0.00
ATOM   1613  CB  LEU   107       5.148 -15.394  24.440  1.00  0.00
ATOM   1614  HB2 LEU   107       4.375 -16.045  24.848  1.00  0.00
ATOM   1615  HB3 LEU   107       5.637 -15.892  23.603  1.00  0.00
ATOM   1616  CG  LEU   107       6.182 -15.088  25.525  1.00  0.00
ATOM   1617  HG  LEU   107       5.671 -14.596  26.353  1.00  0.00
ATOM   1618  CD1 LEU   107       6.874 -16.352  26.033  1.00  0.00
ATOM   1619 HD11 LEU   107       7.386 -16.844  25.206  1.00  0.00
ATOM   1620 HD12 LEU   107       7.599 -16.086  26.802  1.00  0.00
ATOM   1621 HD13 LEU   107       6.131 -17.029  26.454  1.00  0.00
ATOM   1622  CD2 LEU   107       7.227 -14.068  25.070  1.00  0.00
ATOM   1623 HD21 LEU   107       6.732 -13.133  24.806  1.00  0.00
ATOM   1624 HD22 LEU   107       7.936 -13.888  25.878  1.00  0.00
ATOM   1625 HD23 LEU   107       7.759 -14.455  24.201  1.00  0.00
ATOM   1626  C   LEU   107       3.152 -14.529  23.072  1.00  0.00
ATOM   1627  O   LEU   107       3.217 -15.461  22.321  1.00  0.00
ATOM   1628  N   SER   108       2.050 -13.757  23.258  1.00  0.00
ATOM   1629  H   SER   108       2.102 -13.105  24.028  1.00  0.00
ATOM   1630  CA  SER   108       0.802 -13.844  22.509  1.00  0.00
ATOM   1631  HA  SER   108       0.511 -14.894  22.539  1.00  0.00
ATOM   1632  CB  SER   108      -0.382 -12.996  22.971  1.00  0.00
ATOM   1633  HB2 SER   108      -0.166 -11.961  22.707  1.00  0.00
ATOM   1634  HB3 SER   108      -1.261 -13.334  22.422  1.00  0.00
ATOM   1635  OG  SER   108      -0.634 -13.087  24.378  1.00  0.00
ATOM   1636  HG  SER   108      -1.386 -12.535  24.605  1.00  0.00
ATOM   1637  C   SER   108       1.018 -13.510  20.970  1.00  0.00
ATOM   1638  O   SER   108       1.911 -12.883  20.525  1.00  0.00
ATOM   1639  N   GLY   109       0.056 -14.084  20.175  1.00  0.00
ATOM   1640  H   GLY   109      -0.576 -14.731  20.625  1.00  0.00
ATOM   1641  CA  GLY   109      -0.118 -13.824  18.720  1.00  0.00
ATOM   1642  HA2 GLY   109       0.463 -14.599  18.220  1.00  0.00
ATOM   1643  HA3 GLY   109      -1.179 -13.984  18.527  1.00  0.00
ATOM   1644  C   GLY   109       0.282 -12.482  18.171  1.00  0.00
ATOM   1645  O   GLY   109      -0.230 -11.451  18.576  1.00  0.00
ATOM   1646  N   CYS   110       1.268 -12.527  17.199  1.00  0.00
ATOM   1647  H   CYS   110       1.682 -13.426  16.998  1.00  0.00
ATOM   1648  CA  CYS   110       1.810 -11.345  16.521  1.00  0.00
ATOM   1649  HA  CYS   110       2.638 -11.666  15.889  1.00  0.00
ATOM   1650  CB  CYS   110       0.785 -10.606  15.648  1.00  0.00
ATOM   1651  HB2 CYS   110      -0.114 -10.311  16.190  1.00  0.00
ATOM   1652  HB3 CYS   110       1.199  -9.739  15.132  1.00  0.00
ATOM   1653  SG  CYS   110       0.241 -11.743  14.358  1.00  0.00
ATOM   1654  HG  CYS   110      -0.600 -10.896  13.772  1.00  0.00
ATOM   1655  C   CYS   110       2.486 -10.225  17.279  1.00  0.00
ATOM   1656  O   CYS   110       2.841  -9.170  16.790  1.00  0.00
ATOM   1657  N   LEU   111       2.790 -10.496  18.574  1.00  0.00
ATOM   1658  H   LEU   111       2.566 -11.423  18.906  1.00  0.00
ATOM   1659  CA  LEU   111       3.453  -9.519  19.546  1.00  0.00
ATOM   1660  HA  LEU   111       3.178  -8.518  19.213  1.00  0.00
ATOM   1661  CB  LEU   111       3.090  -9.659  21.043  1.00  0.00
ATOM   1662  HB2 LEU   111       3.458 -10.638  21.349  1.00  0.00
ATOM   1663  HB3 LEU   111       3.649  -8.882  21.564  1.00  0.00
ATOM   1664  CG  LEU   111       1.548  -9.536  21.407  1.00  0.00
ATOM   1665  HG  LEU   111       1.107 -10.526  21.285  1.00  0.00
ATOM   1666  CD1 LEU   111       1.276  -9.015  22.875  1.00  0.00
ATOM   1667 HD11 LEU   111       1.716  -8.025  22.997  1.00  0.00
ATOM   1668 HD12 LEU   111       0.201  -8.958  23.048  1.00  0.00
ATOM   1669 HD13 LEU   111       1.723  -9.702  23.594  1.00  0.00
ATOM   1670  CD2 LEU   111       0.876  -8.556  20.441  1.00  0.00
ATOM   1671 HD21 LEU   111       0.981  -8.922  19.420  1.00  0.00
ATOM   1672 HD22 LEU   111      -0.182  -8.469  20.688  1.00  0.00
ATOM   1673 HD23 LEU   111       1.350  -7.578  20.527  1.00  0.00
ATOM   1674  C   LEU   111       5.049  -9.567  19.618  1.00  0.00
ATOM   1675  O   LEU   111       5.721  -8.609  19.957  1.00  0.00
ATOM   1676  N   ARG   112       5.618 -10.797  19.342  1.00  0.00
ATOM   1677  H   ARG   112       4.995 -11.591  19.373  1.00  0.00
ATOM   1678  CA  ARG   112       7.017 -11.039  19.173  1.00  0.00
ATOM   1679  HA  ARG   112       7.585 -10.501  19.932  1.00  0.00
ATOM   1680  CB  ARG   112       7.310 -12.549  19.316  1.00  0.00
ATOM   1681  HB2 ARG   112       6.628 -13.101  18.669  1.00  0.00
ATOM   1682  HB3 ARG   112       8.337 -12.737  19.004  1.00  0.00
ATOM   1683  CG  ARG   112       7.124 -13.009  20.765  1.00  0.00
ATOM   1684  HG2 ARG   112       7.853 -12.488  21.386  1.00  0.00
ATOM   1685  HG3 ARG   112       6.117 -12.739  21.084  1.00  0.00
ATOM   1686  CD  ARG   112       7.326 -14.587  20.917  1.00  0.00
ATOM   1687  HD2 ARG   112       8.334 -14.885  20.628  1.00  0.00
ATOM   1688  HD3 ARG   112       7.130 -14.913  21.938  1.00  0.00
ATOM   1689  NE  ARG   112       6.349 -15.255  20.005  1.00  0.00
ATOM   1690  HE  ARG   112       5.474 -14.797  19.796  1.00  0.00
ATOM   1691  CZ  ARG   112       6.652 -16.332  19.357  1.00  0.00
ATOM   1692  NH1 ARG   112       7.627 -17.141  19.704  1.00  0.00
ATOM   1693 HH11 ARG   112       8.186 -16.933  20.519  1.00  0.00
ATOM   1694 HH12 ARG   112       7.813 -17.968  19.154  1.00  0.00
ATOM   1695  NH2 ARG   112       5.907 -16.755  18.402  1.00  0.00
ATOM   1696 HH21 ARG   112       5.073 -16.243  18.151  1.00  0.00
ATOM   1697 HH22 ARG   112       6.158 -17.598  17.906  1.00  0.00
ATOM   1698  C   ARG   112       7.628 -10.441  17.878  1.00  0.00
ATOM   1699  O   ARG   112       7.243 -10.618  16.758  1.00  0.00
ATOM   1700  N   GLY   113       8.700  -9.611  18.057  1.00  0.00
ATOM   1701  H   GLY   113       8.993  -9.423  19.005  1.00  0.00
ATOM   1702  CA  GLY   113       9.438  -8.988  16.972  1.00  0.00
ATOM   1703  HA2 GLY   113       8.758  -8.287  16.488  1.00  0.00
ATOM   1704  HA3 GLY   113      10.264  -8.439  17.424  1.00  0.00
ATOM   1705  C   GLY   113      10.001  -9.957  15.910  1.00  0.00
ATOM   1706  O   GLY   113       9.756  -9.729  14.732  1.00  0.00
ATOM   1707  N   PRO   114      10.610 -11.051  16.201  1.00  0.00
ATOM   1708  CD  PRO   114      11.488 -11.289  17.388  1.00  0.00
ATOM   1709  HD2 PRO   114      10.842 -11.525  18.233  1.00  0.00
ATOM   1710  HD3 PRO   114      12.027 -10.363  17.590  1.00  0.00
ATOM   1711  CG  PRO   114      12.411 -12.424  17.032  1.00  0.00
ATOM   1712  HG2 PRO   114      12.626 -13.057  17.893  1.00  0.00
ATOM   1713  HG3 PRO   114      13.347 -12.065  16.603  1.00  0.00
ATOM   1714  CB  PRO   114      11.562 -13.186  15.961  1.00  0.00
ATOM   1715  HB2 PRO   114      10.764 -13.785  16.399  1.00  0.00
ATOM   1716  HB3 PRO   114      12.168 -13.812  15.306  1.00  0.00
ATOM   1717  CA  PRO   114      10.950 -11.999  15.147  1.00  0.00
ATOM   1718  HA  PRO   114      11.636 -11.470  14.485  1.00  0.00
ATOM   1719  C   PRO   114       9.801 -12.563  14.337  1.00  0.00
ATOM   1720  O   PRO   114       9.844 -12.635  13.121  1.00  0.00
ATOM   1721  N   TRP   115       8.842 -13.006  15.005  1.00  0.00
ATOM   1722  H   TRP   115       8.997 -13.084  16.000  1.00  0.00
ATOM   1723  CA  TRP   115       7.582 -13.518  14.455  1.00  0.00
ATOM   1724  HA  TRP   115       7.789 -14.318  13.744  1.00  0.00
ATOM   1725  CB  TRP   115       6.710 -14.062  15.549  1.00  0.00
ATOM   1726  HB2 TRP   115       7.146 -14.782  16.241  1.00  0.00
ATOM   1727  HB3 TRP   115       6.603 -13.099  16.048  1.00  0.00
ATOM   1728  CG  TRP   115       5.333 -14.541  15.248  1.00  0.00
ATOM   1729  CD1 TRP   115       4.171 -14.144  15.757  1.00  0.00
ATOM   1730  HD1 TRP   115       4.138 -13.580  16.689  1.00  0.00
ATOM   1731  NE1 TRP   115       3.173 -14.598  14.873  1.00  0.00
ATOM   1732  HE1 TRP   115       2.189 -14.485  15.071  1.00  0.00
ATOM   1733  CE2 TRP   115       3.686 -15.312  13.861  1.00  0.00
ATOM   1734  CZ2 TRP   115       3.061 -16.049  12.911  1.00  0.00
ATOM   1735  HZ2 TRP   115       1.971 -16.031  12.910  1.00  0.00
ATOM   1736  CH2 TRP   115       3.798 -16.747  12.041  1.00  0.00
ATOM   1737  HH2 TRP   115       3.303 -17.348  11.278  1.00  0.00
ATOM   1738  CZ3 TRP   115       5.214 -16.725  12.086  1.00  0.00
ATOM   1739  HZ3 TRP   115       5.837 -17.154  11.301  1.00  0.00
ATOM   1740  CE3 TRP   115       5.851 -16.131  13.177  1.00  0.00
ATOM   1741  HE3 TRP   115       6.871 -16.419  13.432  1.00  0.00
ATOM   1742  CD2 TRP   115       5.070 -15.350  13.990  1.00  0.00
ATOM   1743  C   TRP   115       6.782 -12.540  13.599  1.00  0.00
ATOM   1744  O   TRP   115       6.523 -12.847  12.432  1.00  0.00
ATOM   1745  N   ALA   116       6.660 -11.324  14.059  1.00  0.00
ATOM   1746  H   ALA   116       6.842 -11.172  15.041  1.00  0.00
ATOM   1747  CA  ALA   116       6.202 -10.230  13.284  1.00  0.00
ATOM   1748  HA  ALA   116       5.137 -10.412  13.137  1.00  0.00
ATOM   1749  CB  ALA   116       6.374  -8.906  14.059  1.00  0.00
ATOM   1750  HB1 ALA   116       7.435  -8.705  14.206  1.00  0.00
ATOM   1751  HB2 ALA   116       5.926  -8.091  13.491  1.00  0.00
ATOM   1752  HB3 ALA   116       5.882  -8.985  15.029  1.00  0.00
ATOM   1753  C   ALA   116       6.861 -10.097  11.883  1.00  0.00
ATOM   1754  O   ALA   116       6.218 -10.168  10.813  1.00  0.00
ATOM   1755  N   TRP   117       8.218  -9.977  11.881  1.00  0.00
ATOM   1756  H   TRP   117       8.715 -10.096  12.752  1.00  0.00
ATOM   1757  CA  TRP   117       8.968  -9.735  10.712  1.00  0.00
ATOM   1758  HA  TRP   117       8.562  -8.893  10.152  1.00  0.00
ATOM   1759  CB  TRP   117      10.410  -9.393  11.140  1.00  0.00
ATOM   1760  HB2 TRP   117      10.524  -9.931  12.081  1.00  0.00
ATOM   1761  HB3 TRP   117      11.138  -9.765  10.419  1.00  0.00
ATOM   1762  CG  TRP   117      10.760  -8.004  11.408  1.00  0.00
ATOM   1763  CD1 TRP   117      11.308  -7.591  12.550  1.00  0.00
ATOM   1764  HD1 TRP   117      11.497  -8.350  13.309  1.00  0.00
ATOM   1765  NE1 TRP   117      11.520  -6.239  12.509  1.00  0.00
ATOM   1766  HE1 TRP   117      11.871  -5.724  13.304  1.00  0.00
ATOM   1767  CE2 TRP   117      11.076  -5.685  11.331  1.00  0.00
ATOM   1768  CZ2 TRP   117      11.005  -4.415  10.902  1.00  0.00
ATOM   1769  HZ2 TRP   117      11.349  -3.596  11.533  1.00  0.00
ATOM   1770  CH2 TRP   117      10.477  -4.246   9.638  1.00  0.00
ATOM   1771  HH2 TRP   117      10.510  -3.238   9.225  1.00  0.00
ATOM   1772  CZ3 TRP   117       9.904  -5.292   8.860  1.00  0.00
ATOM   1773  HZ3 TRP   117       9.382  -5.134   7.916  1.00  0.00
ATOM   1774  CE3 TRP   117      10.018  -6.603   9.336  1.00  0.00
ATOM   1775  HE3 TRP   117       9.840  -7.412   8.627  1.00  0.00
ATOM   1776  CD2 TRP   117      10.514  -6.814  10.614  1.00  0.00
ATOM   1777  C   TRP   117       8.980 -11.019   9.881  1.00  0.00
ATOM   1778  O   TRP   117       9.187 -10.918   8.668  1.00  0.00
ATOM   1779  N   LEU   118       8.777 -12.227  10.461  1.00  0.00
ATOM   1780  H   LEU   118       9.072 -12.376  11.415  1.00  0.00
ATOM   1781  CA  LEU   118       8.355 -13.366   9.693  1.00  0.00
ATOM   1782  HA  LEU   118       8.951 -13.456   8.785  1.00  0.00
ATOM   1783  CB  LEU   118       8.543 -14.622  10.523  1.00  0.00
ATOM   1784  HB2 LEU   118       8.030 -14.371  11.451  1.00  0.00
ATOM   1785  HB3 LEU   118       8.076 -15.500  10.077  1.00  0.00
ATOM   1786  CG  LEU   118      10.093 -14.938  10.834  1.00  0.00
ATOM   1787  HG  LEU   118      10.577 -14.033  11.202  1.00  0.00
ATOM   1788  CD1 LEU   118      10.199 -16.026  11.878  1.00  0.00
ATOM   1789 HD11 LEU   118       9.715 -16.931  11.511  1.00  0.00
ATOM   1790 HD12 LEU   118      11.249 -16.233  12.082  1.00  0.00
ATOM   1791 HD13 LEU   118       9.709 -15.699  12.795  1.00  0.00
ATOM   1792  CD2 LEU   118      11.052 -15.270   9.748  1.00  0.00
ATOM   1793 HD21 LEU   118      11.105 -14.440   9.043  1.00  0.00
ATOM   1794 HD22 LEU   118      12.039 -15.447  10.176  1.00  0.00
ATOM   1795 HD23 LEU   118      10.716 -16.167   9.228  1.00  0.00
ATOM   1796  C   LEU   118       7.024 -13.323   9.028  1.00  0.00
ATOM   1797  O   LEU   118       6.882 -13.909   7.956  1.00  0.00
ATOM   1798  N   VAL   119       5.969 -12.723   9.635  1.00  0.00
ATOM   1799  H   VAL   119       5.956 -12.498  10.620  1.00  0.00
ATOM   1800  CA  VAL   119       4.757 -12.571   8.888  1.00  0.00
ATOM   1801  HA  VAL   119       4.494 -13.520   8.421  1.00  0.00
ATOM   1802  CB  VAL   119       3.649 -12.181   9.854  1.00  0.00
ATOM   1803  HB  VAL   119       3.794 -11.164  10.218  1.00  0.00
ATOM   1804  CG1 VAL   119       2.304 -12.264   9.062  1.00  0.00
ATOM   1805 HG11 VAL   119       2.158 -13.281   8.698  1.00  0.00
ATOM   1806 HG12 VAL   119       1.478 -11.991   9.719  1.00  0.00
ATOM   1807 HG13 VAL   119       2.337 -11.578   8.216  1.00  0.00
ATOM   1808  CG2 VAL   119       3.578 -13.162  11.051  1.00  0.00
ATOM   1809 HG21 VAL   119       4.527 -13.150  11.588  1.00  0.00
ATOM   1810 HG22 VAL   119       2.777 -12.857  11.724  1.00  0.00
ATOM   1811 HG23 VAL   119       3.381 -14.169  10.685  1.00  0.00
ATOM   1812  C   VAL   119       5.003 -11.638   7.707  1.00  0.00
ATOM   1813  O   VAL   119       4.538 -11.917   6.606  1.00  0.00
ATOM   1814  N   VAL   120       5.780 -10.528   7.905  1.00  0.00
ATOM   1815  H   VAL   120       6.099 -10.246   8.821  1.00  0.00
ATOM   1816  CA  VAL   120       6.076  -9.649   6.761  1.00  0.00
ATOM   1817  HA  VAL   120       5.081  -9.409   6.387  1.00  0.00
ATOM   1818  CB  VAL   120       6.824  -8.306   7.098  1.00  0.00
ATOM   1819  HB  VAL   120       7.879  -8.483   7.305  1.00  0.00
ATOM   1820  CG1 VAL   120       6.688  -7.415   5.839  1.00  0.00
ATOM   1821 HG11 VAL   120       5.633  -7.237   5.632  1.00  0.00
ATOM   1822 HG12 VAL   120       7.190  -6.463   6.011  1.00  0.00
ATOM   1823 HG13 VAL   120       7.145  -7.917   4.987  1.00  0.00
ATOM   1824  CG2 VAL   120       6.168  -7.529   8.181  1.00  0.00
ATOM   1825 HG21 VAL   120       6.139  -8.127   9.092  1.00  0.00
ATOM   1826 HG22 VAL   120       6.732  -6.615   8.366  1.00  0.00
ATOM   1827 HG23 VAL   120       5.151  -7.274   7.881  1.00  0.00
ATOM   1828  C   VAL   120       6.877 -10.385   5.656  1.00  0.00
ATOM   1829  O   VAL   120       6.603 -10.295   4.452  1.00  0.00
ATOM   1830  N   LEU   121       7.841 -11.178   6.063  1.00  0.00
ATOM   1831  H   LEU   121       8.089 -11.300   7.035  1.00  0.00
ATOM   1832  CA  LEU   121       8.585 -11.893   5.082  1.00  0.00
ATOM   1833  HA  LEU   121       9.006 -11.219   4.336  1.00  0.00
ATOM   1834  CB  LEU   121       9.778 -12.632   5.831  1.00  0.00
ATOM   1835  HB2 LEU   121      10.214 -11.833   6.430  1.00  0.00
ATOM   1836  HB3 LEU   121       9.333 -13.377   6.490  1.00  0.00
ATOM   1837  CG  LEU   121      10.889 -13.299   4.970  1.00  0.00
ATOM   1838  HG  LEU   121      10.435 -14.080   4.359  1.00  0.00
ATOM   1839  CD1 LEU   121      11.564 -12.288   4.074  1.00  0.00
ATOM   1840 HD11 LEU   121      12.018 -11.507   4.684  1.00  0.00
ATOM   1841 HD12 LEU   121      12.336 -12.783   3.484  1.00  0.00
ATOM   1842 HD13 LEU   121      10.826 -11.844   3.406  1.00  0.00
ATOM   1843  CD2 LEU   121      12.024 -14.054   5.704  1.00  0.00
ATOM   1844 HD21 LEU   121      11.599 -14.866   6.294  1.00  0.00
ATOM   1845 HD22 LEU   121      12.721 -14.464   4.973  1.00  0.00
ATOM   1846 HD23 LEU   121      12.553 -13.365   6.363  1.00  0.00
ATOM   1847  C   LEU   121       7.790 -12.918   4.322  1.00  0.00
ATOM   1848  O   LEU   121       7.967 -13.005   3.135  1.00  0.00
ATOM   1849  N   LEU   122       6.885 -13.646   4.981  1.00  0.00
ATOM   1850  H   LEU   122       6.753 -13.439   5.961  1.00  0.00
ATOM   1851  CA  LEU   122       6.106 -14.731   4.391  1.00  0.00
ATOM   1852  HA  LEU   122       6.772 -15.370   3.812  1.00  0.00
ATOM   1853  CB  LEU   122       5.389 -15.609   5.479  1.00  0.00
ATOM   1854  HB2 LEU   122       4.991 -14.799   6.090  1.00  0.00
ATOM   1855  HB3 LEU   122       4.565 -16.164   5.031  1.00  0.00
ATOM   1856  CG  LEU   122       6.222 -16.553   6.361  1.00  0.00
ATOM   1857  HG  LEU   122       7.092 -15.983   6.688  1.00  0.00
ATOM   1858  CD1 LEU   122       5.476 -17.136   7.616  1.00  0.00
ATOM   1859 HD11 LEU   122       4.606 -17.706   7.290  1.00  0.00
ATOM   1860 HD12 LEU   122       6.151 -17.789   8.170  1.00  0.00
ATOM   1861 HD13 LEU   122       5.153 -16.318   8.260  1.00  0.00
ATOM   1862  CD2 LEU   122       6.803 -17.596   5.409  1.00  0.00
ATOM   1863 HD21 LEU   122       7.422 -17.101   4.661  1.00  0.00
ATOM   1864 HD22 LEU   122       7.411 -18.304   5.972  1.00  0.00
ATOM   1865 HD23 LEU   122       5.991 -18.128   4.913  1.00  0.00
ATOM   1866  C   LEU   122       5.027 -14.344   3.429  1.00  0.00
ATOM   1867  O   LEU   122       4.897 -14.872   2.315  1.00  0.00
ATOM   1868  N   ALA   123       4.418 -13.253   3.830  1.00  0.00
ATOM   1869  H   ALA   123       4.609 -12.724   4.669  1.00  0.00
ATOM   1870  CA  ALA   123       3.430 -12.735   2.898  1.00  0.00
ATOM   1871  HA  ALA   123       2.629 -13.433   2.653  1.00  0.00
ATOM   1872  CB  ALA   123       2.819 -11.526   3.658  1.00  0.00
ATOM   1873  HB1 ALA   123       3.607 -10.814   3.902  1.00  0.00
ATOM   1874  HB2 ALA   123       2.073 -11.040   3.029  1.00  0.00
ATOM   1875  HB3 ALA   123       2.347 -11.874   4.577  1.00  0.00
ATOM   1876  C   ALA   123       4.045 -12.192   1.574  1.00  0.00
ATOM   1877  O   ALA   123       3.624 -12.493   0.459  1.00  0.00
ATOM   1878  N   MET   124       5.166 -11.306   1.657  1.00  0.00
ATOM   1879  H   MET   124       5.439 -11.074   2.601  1.00  0.00
ATOM   1880  CA  MET   124       5.930 -10.784   0.592  1.00  0.00
ATOM   1881  HA  MET   124       5.278 -10.235  -0.087  1.00  0.00
ATOM   1882  CB  MET   124       7.048  -9.807   1.116  1.00  0.00
ATOM   1883  HB2 MET   124       7.505 -10.260   1.996  1.00  0.00
ATOM   1884  HB3 MET   124       7.797  -9.702   0.331  1.00  0.00
ATOM   1885  CG  MET   124       6.502  -8.445   1.477  1.00  0.00
ATOM   1886  HG2 MET   124       6.078  -8.049   0.554  1.00  0.00
ATOM   1887  HG3 MET   124       5.701  -8.635   2.192  1.00  0.00
ATOM   1888  SD  MET   124       7.632  -7.246   2.166  1.00  0.00
ATOM   1889  CE  MET   124       8.428  -6.805   0.588  1.00  0.00
ATOM   1890  HE1 MET   124       7.680  -6.409  -0.099  1.00  0.00
ATOM   1891  HE2 MET   124       9.193  -6.049   0.765  1.00  0.00
ATOM   1892  HE3 MET   124       8.888  -7.692   0.152  1.00  0.00
ATOM   1893  C   MET   124       6.669 -11.955  -0.140  1.00  0.00
ATOM   1894  O   MET   124       6.848 -11.886  -1.319  1.00  0.00
ATOM   1895  N   LEU   125       7.080 -12.999   0.508  1.00  0.00
ATOM   1896  H   LEU   125       7.103 -12.973   1.517  1.00  0.00
ATOM   1897  CA  LEU   125       7.658 -14.165  -0.171  1.00  0.00
ATOM   1898  HA  LEU   125       8.486 -13.859  -0.810  1.00  0.00
ATOM   1899  CB  LEU   125       8.202 -15.187   0.907  1.00  0.00
ATOM   1900  HB2 LEU   125       8.928 -14.682   1.544  1.00  0.00
ATOM   1901  HB3 LEU   125       7.336 -15.476   1.503  1.00  0.00
ATOM   1902  CG  LEU   125       8.843 -16.440   0.295  1.00  0.00
ATOM   1903  HG  LEU   125       8.056 -16.996  -0.215  1.00  0.00
ATOM   1904  CD1 LEU   125       9.993 -16.117  -0.717  1.00  0.00
ATOM   1905 HD11 LEU   125      10.781 -15.562  -0.208  1.00  0.00
ATOM   1906 HD12 LEU   125      10.402 -17.047  -1.112  1.00  0.00
ATOM   1907 HD13 LEU   125       9.598 -15.517  -1.537  1.00  0.00
ATOM   1908  CD2 LEU   125       9.482 -17.257   1.452  1.00  0.00
ATOM   1909 HD21 LEU   125       8.710 -17.538   2.169  1.00  0.00
ATOM   1910 HD22 LEU   125       9.947 -18.156   1.049  1.00  0.00
ATOM   1911 HD23 LEU   125      10.237 -16.651   1.952  1.00  0.00
ATOM   1912  C   LEU   125       6.687 -14.818  -1.194  1.00  0.00
ATOM   1913  O   LEU   125       7.117 -15.252  -2.275  1.00  0.00
ATOM   1914  N   VAL   126       5.387 -15.031  -0.783  1.00  0.00
ATOM   1915  H   VAL   126       5.053 -14.760   0.131  1.00  0.00
ATOM   1916  CA  VAL   126       4.436 -15.635  -1.718  1.00  0.00
ATOM   1917  HA  VAL   126       4.816 -16.609  -2.025  1.00  0.00
ATOM   1918  CB  VAL   126       3.115 -15.846  -0.914  1.00  0.00
ATOM   1919  HB  VAL   126       2.948 -14.937  -0.337  1.00  0.00
ATOM   1920  CG1 VAL   126       1.836 -16.149  -1.808  1.00  0.00
ATOM   1921 HG11 VAL   126       2.003 -17.059  -2.385  1.00  0.00
ATOM   1922 HG12 VAL   126       0.966 -16.281  -1.165  1.00  0.00
ATOM   1923 HG13 VAL   126       1.661 -15.315  -2.488  1.00  0.00
ATOM   1924  CG2 VAL   126       3.276 -17.102  -0.032  1.00  0.00
ATOM   1925 HG21 VAL   126       4.111 -16.960   0.654  1.00  0.00
ATOM   1926 HG22 VAL   126       2.362 -17.266   0.538  1.00  0.00
ATOM   1927 HG23 VAL   126       3.469 -17.968  -0.664  1.00  0.00
ATOM   1928  C   VAL   126       4.130 -14.695  -2.934  1.00  0.00
ATOM   1929  O   VAL   126       4.181 -15.152  -4.114  1.00  0.00
ATOM   1930  N   GLU   127       4.017 -13.327  -2.779  1.00  0.00
ATOM   1931  H   GLU   127       3.897 -12.969  -1.842  1.00  0.00
ATOM   1932  CA  GLU   127       3.980 -12.385  -3.887  1.00  0.00
ATOM   1933  HA  GLU   127       3.286 -12.701  -4.666  1.00  0.00
ATOM   1934  CB  GLU   127       3.485 -11.049  -3.298  1.00  0.00
ATOM   1935  HB2 GLU   127       2.721 -11.248  -2.546  1.00  0.00
ATOM   1936  HB3 GLU   127       4.322 -10.527  -2.835  1.00  0.00
ATOM   1937  CG  GLU   127       2.903 -10.193  -4.390  1.00  0.00
ATOM   1938  HG2 GLU   127       3.668  -9.618  -4.911  1.00  0.00
ATOM   1939  HG3 GLU   127       2.299 -10.736  -5.117  1.00  0.00
ATOM   1940  CD  GLU   127       1.997  -9.232  -3.581  1.00  0.00
ATOM   1941  OE1 GLU   127       1.061  -9.615  -2.816  1.00  0.00
ATOM   1942  OE2 GLU   127       2.234  -7.975  -3.753  1.00  0.00
ATOM   1943  C   GLU   127       5.299 -12.242  -4.599  1.00  0.00
ATOM   1944  O   GLU   127       5.271 -12.159  -5.822  1.00  0.00
ATOM   1945  N   VAL   128       6.513 -12.403  -4.073  1.00  0.00
ATOM   1946  H   VAL   128       6.616 -12.320  -3.072  1.00  0.00
ATOM   1947  CA  VAL   128       7.713 -12.511  -4.881  1.00  0.00
ATOM   1948  HA  VAL   128       7.747 -11.840  -5.740  1.00  0.00
ATOM   1949  CB  VAL   128       8.985 -12.379  -4.124  1.00  0.00
ATOM   1950  HB  VAL   128       8.905 -12.981  -3.219  1.00  0.00
ATOM   1951  CG1 VAL   128      10.207 -12.847  -4.947  1.00  0.00
ATOM   1952 HG11 VAL   128      10.288 -12.245  -5.852  1.00  0.00
ATOM   1953 HG12 VAL   128      11.113 -12.731  -4.352  1.00  0.00
ATOM   1954 HG13 VAL   128      10.083 -13.895  -5.219  1.00  0.00
ATOM   1955  CG2 VAL   128       9.245 -11.075  -3.496  1.00  0.00
ATOM   1956 HG21 VAL   128       8.451 -10.849  -2.784  1.00  0.00
ATOM   1957 HG22 VAL   128      10.202 -11.106  -2.975  1.00  0.00
ATOM   1958 HG23 VAL   128       9.275 -10.301  -4.263  1.00  0.00
ATOM   1959  C   VAL   128       7.664 -13.748  -5.718  1.00  0.00
ATOM   1960  O   VAL   128       7.917 -13.702  -6.943  1.00  0.00
ATOM   1961  N   ALA   129       7.377 -14.881  -5.152  1.00  0.00
ATOM   1962  H   ALA   129       7.240 -14.900  -4.151  1.00  0.00
ATOM   1963  CA  ALA   129       7.349 -16.149  -5.880  1.00  0.00
ATOM   1964  HA  ALA   129       8.361 -16.239  -6.276  1.00  0.00
ATOM   1965  CB  ALA   129       7.067 -17.354  -4.982  1.00  0.00
ATOM   1966  HB1 ALA   129       6.054 -17.283  -4.585  1.00  0.00
ATOM   1967  HB2 ALA   129       7.166 -18.271  -5.562  1.00  0.00
ATOM   1968  HB3 ALA   129       7.780 -17.368  -4.157  1.00  0.00
ATOM   1969  C   ALA   129       6.412 -16.173  -7.007  1.00  0.00
ATOM   1970  O   ALA   129       6.811 -16.526  -8.117  1.00  0.00
ATOM   1971  N   LEU   130       5.232 -15.598  -6.851  1.00  0.00
ATOM   1972  H   LEU   130       4.914 -15.346  -5.926  1.00  0.00
ATOM   1973  CA  LEU   130       4.332 -15.341  -7.997  1.00  0.00
ATOM   1974  HA  LEU   130       3.995 -16.248  -8.500  1.00  0.00
ATOM   1975  CB  LEU   130       3.088 -14.654  -7.306  1.00  0.00
ATOM   1976  HB2 LEU   130       2.538 -15.420  -6.759  1.00  0.00
ATOM   1977  HB3 LEU   130       3.526 -13.948  -6.600  1.00  0.00
ATOM   1978  CG  LEU   130       2.141 -13.918  -8.235  1.00  0.00
ATOM   1979  HG  LEU   130       2.773 -13.268  -8.840  1.00  0.00
ATOM   1980  CD1 LEU   130       1.242 -14.786  -9.170  1.00  0.00
ATOM   1981 HD11 LEU   130       0.610 -15.436  -8.566  1.00  0.00
ATOM   1982 HD12 LEU   130       0.615 -14.135  -9.779  1.00  0.00
ATOM   1983 HD13 LEU   130       1.872 -15.394  -9.819  1.00  0.00
ATOM   1984  CD2 LEU   130       1.129 -13.114  -7.415  1.00  0.00
ATOM   1985 HD21 LEU   130       1.657 -12.391  -6.793  1.00  0.00
ATOM   1986 HD22 LEU   130       0.452 -12.588  -8.088  1.00  0.00
ATOM   1987 HD23 LEU   130       0.557 -13.790  -6.780  1.00  0.00
ATOM   1988  C   LEU   130       4.905 -14.495  -9.072  1.00  0.00
ATOM   1989  O   LEU   130       4.811 -14.848 -10.222  1.00  0.00
ATOM   1990  N   CYS   131       5.519 -13.352  -8.671  1.00  0.00
ATOM   1991  H   CYS   131       5.400 -13.132  -7.692  1.00  0.00
ATOM   1992  CA  CYS   131       6.141 -12.355  -9.532  1.00  0.00
ATOM   1993  HA  CYS   131       5.452 -12.040 -10.316  1.00  0.00
ATOM   1994  CB  CYS   131       6.515 -11.115  -8.672  1.00  0.00
ATOM   1995  HB2 CYS   131       5.614 -10.612  -8.320  1.00  0.00
ATOM   1996  HB3 CYS   131       7.121 -11.415  -7.817  1.00  0.00
ATOM   1997  SG  CYS   131       7.554  -9.761  -9.623  1.00  0.00
ATOM   1998  HG  CYS   131       7.660  -8.921  -8.597  1.00  0.00
ATOM   1999  C   CYS   131       7.283 -12.907 -10.408  1.00  0.00
ATOM   2000  O   CYS   131       7.296 -12.688 -11.587  1.00  0.00
ATOM   2001  N   THR   132       8.100 -13.732  -9.757  1.00  0.00
ATOM   2002  H   THR   132       7.901 -14.053  -8.820  1.00  0.00
ATOM   2003  CA  THR   132       9.355 -14.138 -10.374  1.00  0.00
ATOM   2004  HA  THR   132       9.668 -13.268 -10.951  1.00  0.00
ATOM   2005  CB  THR   132      10.441 -14.497  -9.432  1.00  0.00
ATOM   2006  HB  THR   132      10.202 -15.466  -8.995  1.00  0.00
ATOM   2007  CG2 THR   132      11.795 -14.570 -10.113  1.00  0.00
ATOM   2008 HG21 THR   132      12.035 -13.601 -10.550  1.00  0.00
ATOM   2009 HG22 THR   132      12.557 -14.836  -9.380  1.00  0.00
ATOM   2010 HG23 THR   132      11.767 -15.325 -10.898  1.00  0.00
ATOM   2011  OG1 THR   132      10.605 -13.516  -8.450  1.00  0.00
ATOM   2012  HG1 THR   132      11.313 -13.774  -7.855  1.00  0.00
ATOM   2013  C   THR   132       9.038 -15.281 -11.261  1.00  0.00
ATOM   2014  O   THR   132       9.672 -15.530 -12.271  1.00  0.00
ATOM   2015  N   TRP   133       8.004 -16.112 -10.941  1.00  0.00
ATOM   2016  H   TRP   133       7.527 -16.080 -10.051  1.00  0.00
ATOM   2017  CA  TRP   133       7.560 -17.056 -11.912  1.00  0.00
ATOM   2018  HA  TRP   133       8.420 -17.619 -12.274  1.00  0.00
ATOM   2019  CB  TRP   133       6.506 -18.068 -11.326  1.00  0.00
ATOM   2020  HB2 TRP   133       6.927 -18.614 -10.482  1.00  0.00
ATOM   2021  HB3 TRP   133       5.667 -17.462 -10.984  1.00  0.00
ATOM   2022  CG  TRP   133       5.928 -19.119 -12.284  1.00  0.00
ATOM   2023  CD1 TRP   133       4.578 -19.493 -12.338  1.00  0.00
ATOM   2024  HD1 TRP   133       3.907 -18.917 -11.701  1.00  0.00
ATOM   2025  NE1 TRP   133       4.382 -20.512 -13.187  1.00  0.00
ATOM   2026  HE1 TRP   133       3.488 -20.962 -13.321  1.00  0.00
ATOM   2027  CE2 TRP   133       5.521 -20.854 -13.795  1.00  0.00
ATOM   2028  CZ2 TRP   133       5.748 -21.887 -14.638  1.00  0.00
ATOM   2029  HZ2 TRP   133       4.942 -22.593 -14.835  1.00  0.00
ATOM   2030  CH2 TRP   133       6.984 -21.974 -15.189  1.00  0.00
ATOM   2031  HH2 TRP   133       7.174 -22.743 -15.938  1.00  0.00
ATOM   2032  CZ3 TRP   133       8.043 -21.091 -14.819  1.00  0.00
ATOM   2033  HZ3 TRP   133       9.020 -21.183 -15.294  1.00  0.00
ATOM   2034  CE3 TRP   133       7.875 -20.101 -13.860  1.00  0.00
ATOM   2035  HE3 TRP   133       8.730 -19.651 -13.356  1.00  0.00
ATOM   2036  CD2 TRP   133       6.515 -19.952 -13.390  1.00  0.00
ATOM   2037  C   TRP   133       6.858 -16.264 -13.113  1.00  0.00
ATOM   2038  O   TRP   133       7.109 -16.611 -14.281  1.00  0.00
ATOM   2039  N   TYR   134       6.068 -15.214 -12.877  1.00  0.00
ATOM   2040  H   TYR   134       5.808 -15.009 -11.923  1.00  0.00
ATOM   2041  CA  TYR   134       5.352 -14.457 -14.006  1.00  0.00
ATOM   2042  HA  TYR   134       4.843 -15.143 -14.683  1.00  0.00
ATOM   2043  CB  TYR   134       4.288 -13.530 -13.344  1.00  0.00
ATOM   2044  HB2 TYR   134       3.784 -14.111 -12.572  1.00  0.00
ATOM   2045  HB3 TYR   134       4.620 -12.581 -12.924  1.00  0.00
ATOM   2046  CG  TYR   134       3.306 -13.262 -14.513  1.00  0.00
ATOM   2047  CD1 TYR   134       3.390 -12.008 -15.044  1.00  0.00
ATOM   2048  HD1 TYR   134       4.046 -11.234 -14.647  1.00  0.00
ATOM   2049  CE1 TYR   134       2.548 -11.727 -16.195  1.00  0.00
ATOM   2050  HE1 TYR   134       2.731 -10.845 -16.809  1.00  0.00
ATOM   2051  CZ  TYR   134       1.623 -12.648 -16.585  1.00  0.00
ATOM   2052  OH  TYR   134       0.754 -12.366 -17.673  1.00  0.00
ATOM   2053  HH  TYR   134       0.905 -11.500 -18.059  1.00  0.00
ATOM   2054  CE2 TYR   134       1.377 -13.818 -15.881  1.00  0.00
ATOM   2055  HE2 TYR   134       0.499 -14.438 -16.064  1.00  0.00
ATOM   2056  CD2 TYR   134       2.315 -14.196 -14.897  1.00  0.00
ATOM   2057  HD2 TYR   134       2.266 -15.189 -14.450  1.00  0.00
ATOM   2058  C   TYR   134       6.431 -13.850 -14.938  1.00  0.00
ATOM   2059  O   TYR   134       6.319 -13.743 -16.125  1.00  0.00
ATOM   2060  N   LEU   135       7.532 -13.341 -14.274  1.00  0.00
ATOM   2061  H   LEU   135       7.598 -13.467 -13.274  1.00  0.00
ATOM   2062  CA  LEU   135       8.578 -12.590 -14.944  1.00  0.00
ATOM   2063  HA  LEU   135       8.115 -11.854 -15.602  1.00  0.00
ATOM   2064  CB  LEU   135       9.464 -11.885 -13.996  1.00  0.00
ATOM   2065  HB2 LEU   135       9.590 -12.557 -13.147  1.00  0.00
ATOM   2066  HB3 LEU   135      10.424 -11.743 -14.493  1.00  0.00
ATOM   2067  CG  LEU   135       8.932 -10.511 -13.495  1.00  0.00
ATOM   2068  HG  LEU   135       7.965 -10.601 -13.000  1.00  0.00
ATOM   2069  CD1 LEU   135      10.008 -10.042 -12.457  1.00  0.00
ATOM   2070 HD11 LEU   135      10.975  -9.952 -12.951  1.00  0.00
ATOM   2071 HD12 LEU   135       9.719  -9.075 -12.045  1.00  0.00
ATOM   2072 HD13 LEU   135      10.079 -10.773 -11.651  1.00  0.00
ATOM   2073  CD2 LEU   135       8.762  -9.471 -14.654  1.00  0.00
ATOM   2074 HD21 LEU   135       8.054  -9.856 -15.387  1.00  0.00
ATOM   2075 HD22 LEU   135       8.388  -8.531 -14.248  1.00  0.00
ATOM   2076 HD23 LEU   135       9.725  -9.301 -15.135  1.00  0.00
ATOM   2077  C   LEU   135       9.356 -13.558 -15.783  1.00  0.00
ATOM   2078  O   LEU   135       9.653 -13.262 -16.937  1.00  0.00
ATOM   2079  N   VAL   136       9.695 -14.831 -15.367  1.00  0.00
ATOM   2080  H   VAL   136       9.467 -15.056 -14.409  1.00  0.00
ATOM   2081  CA  VAL   136      10.334 -15.853 -16.183  1.00  0.00
ATOM   2082  HA  VAL   136      11.302 -15.462 -16.498  1.00  0.00
ATOM   2083  CB  VAL   136      10.572 -17.163 -15.326  1.00  0.00
ATOM   2084  HB  VAL   136       9.694 -17.323 -14.700  1.00  0.00
ATOM   2085  CG1 VAL   136      10.802 -18.395 -16.206  1.00  0.00
ATOM   2086 HG11 VAL   136      11.680 -18.236 -16.832  1.00  0.00
ATOM   2087 HG12 VAL   136      10.961 -19.269 -15.574  1.00  0.00
ATOM   2088 HG13 VAL   136       9.930 -18.558 -16.839  1.00  0.00
ATOM   2089  CG2 VAL   136      11.904 -16.950 -14.485  1.00  0.00
ATOM   2090 HG21 VAL   136      11.788 -16.085 -13.832  1.00  0.00
ATOM   2091 HG22 VAL   136      12.099 -17.836 -13.881  1.00  0.00
ATOM   2092 HG23 VAL   136      12.740 -16.783 -15.164  1.00  0.00
ATOM   2093  C   VAL   136       9.538 -16.250 -17.355  1.00  0.00
ATOM   2094  O   VAL   136      10.004 -16.518 -18.452  1.00  0.00
ATOM   2095  N   ALA   137       8.238 -16.304 -17.128  1.00  0.00
ATOM   2096  H   ALA   137       7.914 -16.228 -16.174  1.00  0.00
ATOM   2097  CA  ALA   137       7.262 -16.603 -18.167  1.00  0.00
ATOM   2098  HA  ALA   137       7.596 -17.561 -18.564  1.00  0.00
ATOM   2099  CB  ALA   137       5.872 -16.792 -17.529  1.00  0.00
ATOM   2100  HB1 ALA   137       5.520 -15.839 -17.135  1.00  0.00
ATOM   2101  HB2 ALA   137       5.172 -17.154 -18.282  1.00  0.00
ATOM   2102  HB3 ALA   137       5.939 -17.517 -16.718  1.00  0.00
ATOM   2103  C   ALA   137       7.187 -15.682 -19.271  1.00  0.00
ATOM   2104  O   ALA   137       7.128 -16.024 -20.424  1.00  0.00
ATOM   2105  N   PHE   138       7.237 -14.424 -18.907  1.00  0.00
ATOM   2106  H   PHE   138       7.350 -14.216 -17.925  1.00  0.00
ATOM   2107  CA  PHE   138       7.006 -13.336 -19.810  1.00  0.00
ATOM   2108  HA  PHE   138       6.969 -13.722 -20.829  1.00  0.00
ATOM   2109  CB  PHE   138       5.700 -12.617 -19.516  1.00  0.00
ATOM   2110  HB2 PHE   138       5.629 -12.146 -18.536  1.00  0.00
ATOM   2111  HB3 PHE   138       5.545 -11.867 -20.291  1.00  0.00
ATOM   2112  CG  PHE   138       4.544 -13.586 -19.615  1.00  0.00
ATOM   2113  CD1 PHE   138       3.792 -13.910 -18.435  1.00  0.00
ATOM   2114  HD1 PHE   138       3.915 -13.311 -17.532  1.00  0.00
ATOM   2115  CE1 PHE   138       2.888 -15.009 -18.442  1.00  0.00
ATOM   2116  HE1 PHE   138       2.398 -15.357 -17.533  1.00  0.00
ATOM   2117  CZ  PHE   138       2.637 -15.643 -19.654  1.00  0.00
ATOM   2118  HZ  PHE   138       1.980 -16.513 -19.668  1.00  0.00
ATOM   2119  CE2 PHE   138       3.208 -15.185 -20.833  1.00  0.00
ATOM   2120  HE2 PHE   138       2.939 -15.681 -21.766  1.00  0.00
ATOM   2121  CD2 PHE   138       4.100 -14.125 -20.844  1.00  0.00
ATOM   2122  HD2 PHE   138       4.450 -13.717 -21.792  1.00  0.00
ATOM   2123  C   PHE   138       8.143 -12.307 -19.921  1.00  0.00
ATOM   2124  O   PHE   138       8.516 -11.596 -19.021  1.00  0.00
ATOM   2125  N   PRO   139       8.728 -12.106 -21.187  1.00  0.00
ATOM   2126  CD  PRO   139       8.543 -12.955 -22.381  1.00  0.00
ATOM   2127  HD2 PRO   139       7.513 -12.852 -22.723  1.00  0.00
ATOM   2128  HD3 PRO   139       8.731 -13.992 -22.102  1.00  0.00
ATOM   2129  CG  PRO   139       9.550 -12.436 -23.395  1.00  0.00
ATOM   2130  HG2 PRO   139       9.179 -12.550 -24.414  1.00  0.00
ATOM   2131  HG3 PRO   139      10.507 -12.949 -23.298  1.00  0.00
ATOM   2132  CB  PRO   139       9.682 -10.929 -23.001  1.00  0.00
ATOM   2133  HB2 PRO   139       8.911 -10.335 -23.491  1.00  0.00
ATOM   2134  HB3 PRO   139      10.663 -10.519 -23.241  1.00  0.00
ATOM   2135  CA  PRO   139       9.468 -10.913 -21.499  1.00  0.00
ATOM   2136  HA  PRO   139      10.409 -10.958 -20.951  1.00  0.00
ATOM   2137  C   PRO   139       8.718  -9.608 -21.130  1.00  0.00
ATOM   2138  O   PRO   139       7.605  -9.449 -21.554  1.00  0.00
ATOM   2139  N   PRO   140       9.355  -8.646 -20.437  1.00  0.00
ATOM   2140  CD  PRO   140      10.319  -8.945 -19.396  1.00  0.00
ATOM   2141  HD2 PRO   140      11.265  -9.218 -19.864  1.00  0.00
ATOM   2142  HD3 PRO   140       9.949  -9.785 -18.808  1.00  0.00
ATOM   2143  CG  PRO   140      10.418  -7.672 -18.584  1.00  0.00
ATOM   2144  HG2 PRO   140      11.440  -7.515 -18.239  1.00  0.00
ATOM   2145  HG3 PRO   140       9.748  -7.712 -17.725  1.00  0.00
ATOM   2146  CB  PRO   140       9.978  -6.561 -19.581  1.00  0.00
ATOM   2147  HB2 PRO   140      10.773  -6.123 -20.185  1.00  0.00
ATOM   2148  HB3 PRO   140       9.482  -5.776 -19.009  1.00  0.00
ATOM   2149  CA  PRO   140       8.972  -7.262 -20.480  1.00  0.00
ATOM   2150  HA  PRO   140       7.983  -7.232 -20.022  1.00  0.00
ATOM   2151  C   PRO   140       8.928  -6.586 -21.783  1.00  0.00
ATOM   2152  O   PRO   140       9.025  -5.397 -21.762  1.00  0.00
ATOM   2153  N   GLU   141       8.737  -7.254 -22.900  1.00  0.00
ATOM   2154  H   GLU   141       8.827  -8.238 -22.692  1.00  0.00
ATOM   2155  CA  GLU   141       8.630  -6.836 -24.344  1.00  0.00
ATOM   2156  HA  GLU   141       9.472  -6.203 -24.624  1.00  0.00
ATOM   2157  CB  GLU   141       8.646  -8.091 -25.226  1.00  0.00
ATOM   2158  HB2 GLU   141       9.689  -8.393 -25.324  1.00  0.00
ATOM   2159  HB3 GLU   141       8.094  -8.861 -24.687  1.00  0.00
ATOM   2160  CG  GLU   141       8.029  -7.904 -26.634  1.00  0.00
ATOM   2161  HG2 GLU   141       7.012  -7.513 -26.644  1.00  0.00
ATOM   2162  HG3 GLU   141       8.702  -7.174 -27.084  1.00  0.00
ATOM   2163  CD  GLU   141       8.082  -9.198 -27.428  1.00  0.00
ATOM   2164  OE1 GLU   141       8.200 -10.317 -26.795  1.00  0.00
ATOM   2165  OE2 GLU   141       7.863  -9.229 -28.684  1.00  0.00
ATOM   2166  C   GLU   141       7.489  -5.831 -24.580  1.00  0.00
ATOM   2167  O   GLU   141       6.472  -5.738 -23.927  1.00  0.00
ATOM   2168  N   VAL   142       7.638  -4.957 -25.591  1.00  0.00
ATOM   2169  H   VAL   142       8.534  -4.992 -26.055  1.00  0.00
ATOM   2170  CA  VAL   142       6.692  -3.888 -25.975  1.00  0.00
ATOM   2171  HA  VAL   142       5.908  -3.805 -25.223  1.00  0.00
ATOM   2172  CB  VAL   142       7.206  -2.537 -26.271  1.00  0.00
ATOM   2173  HB  VAL   142       7.885  -2.641 -27.117  1.00  0.00
ATOM   2174  CG1 VAL   142       6.125  -1.480 -26.604  1.00  0.00
ATOM   2175 HG11 VAL   142       5.446  -1.375 -25.758  1.00  0.00
ATOM   2176 HG12 VAL   142       6.603  -0.522 -26.806  1.00  0.00
ATOM   2177 HG13 VAL   142       5.564  -1.798 -27.483  1.00  0.00
ATOM   2178  CG2 VAL   142       8.132  -2.001 -25.132  1.00  0.00
ATOM   2179 HG21 VAL   142       8.984  -2.670 -25.011  1.00  0.00
ATOM   2180 HG22 VAL   142       8.488  -1.004 -25.391  1.00  0.00
ATOM   2181 HG23 VAL   142       7.571  -1.955 -24.199  1.00  0.00
ATOM   2182  C   VAL   142       5.852  -4.343 -27.102  1.00  0.00
ATOM   2183  O   VAL   142       6.315  -4.999 -28.031  1.00  0.00
ATOM   2184  N   VAL   143       4.526  -4.074 -27.039  1.00  0.00
ATOM   2185  H   VAL   143       4.170  -3.669 -26.185  1.00  0.00
ATOM   2186  CA  VAL   143       3.524  -4.534 -28.093  1.00  0.00
ATOM   2187  HA  VAL   143       3.966  -4.629 -29.085  1.00  0.00
ATOM   2188  CB  VAL   143       2.845  -5.898 -27.713  1.00  0.00
ATOM   2189  HB  VAL   143       1.929  -5.969 -28.299  1.00  0.00
ATOM   2190  CG1 VAL   143       3.722  -7.150 -27.972  1.00  0.00
ATOM   2191 HG11 VAL   143       4.639  -7.080 -27.386  1.00  0.00
ATOM   2192 HG12 VAL   143       3.173  -8.045 -27.681  1.00  0.00
ATOM   2193 HG13 VAL   143       3.972  -7.206 -29.031  1.00  0.00
ATOM   2194  CG2 VAL   143       2.434  -5.723 -26.237  1.00  0.00
ATOM   2195 HG21 VAL   143       1.742  -4.885 -26.149  1.00  0.00
ATOM   2196 HG22 VAL   143       1.949  -6.633 -25.884  1.00  0.00
ATOM   2197 HG23 VAL   143       3.320  -5.527 -25.633  1.00  0.00
ATOM   2198  C   VAL   143       2.526  -3.397 -28.444  1.00  0.00
ATOM   2199  O   VAL   143       2.304  -2.422 -27.721  1.00  0.00
ATOM   2200  N   THR   144       1.858  -3.528 -29.611  1.00  0.00
ATOM   2201  H   THR   144       2.161  -4.102 -30.385  1.00  0.00
ATOM   2202  CA  THR   144       0.553  -2.764 -29.749  1.00  0.00
ATOM   2203  HA  THR   144       0.010  -2.623 -28.814  1.00  0.00
ATOM   2204  CB  THR   144       0.739  -1.409 -30.411  1.00  0.00
ATOM   2205  HB  THR   144       1.578  -0.924 -29.912  1.00  0.00
ATOM   2206  CG2 THR   144       1.004  -1.470 -31.897  1.00  0.00
ATOM   2207 HG21 THR   144       0.165  -1.954 -32.397  1.00  0.00
ATOM   2208 HG22 THR   144       1.124  -0.459 -32.287  1.00  0.00
ATOM   2209 HG23 THR   144       1.914  -2.040 -32.081  1.00  0.00
ATOM   2210  OG1 THR   144      -0.339  -0.504 -30.129  1.00  0.00
ATOM   2211  HG1 THR   144      -0.176   0.334 -30.567  1.00  0.00
ATOM   2212  C   THR   144      -0.460  -3.502 -30.597  1.00  0.00
ATOM   2213  O   THR   144      -0.045  -4.417 -31.327  1.00  0.00
ATOM   2214  N   ASP   145      -1.778  -3.100 -30.507  1.00  0.00
ATOM   2215  H   ASP   145      -2.086  -2.439 -29.809  1.00  0.00
ATOM   2216  CA  ASP   145      -2.772  -3.639 -31.440  1.00  0.00
ATOM   2217  HA  ASP   145      -2.435  -4.597 -31.834  1.00  0.00
ATOM   2218  CB  ASP   145      -4.152  -3.857 -30.691  1.00  0.00
ATOM   2219  HB2 ASP   145      -4.124  -2.873 -30.222  1.00  0.00
ATOM   2220  HB3 ASP   145      -5.113  -3.996 -31.185  1.00  0.00
ATOM   2221  CG  ASP   145      -3.968  -4.936 -29.623  1.00  0.00
ATOM   2222  OD1 ASP   145      -3.221  -5.903 -29.898  1.00  0.00
ATOM   2223  OD2 ASP   145      -4.875  -4.908 -28.777  1.00  0.00
ATOM   2224  C   ASP   145      -2.905  -2.588 -32.562  1.00  0.00
ATOM   2225  O   ASP   145      -3.480  -1.537 -32.383  1.00  0.00
ATOM   2226  N   TRP   146      -2.349  -2.843 -33.746  1.00  0.00
ATOM   2227  H   TRP   146      -1.752  -3.656 -33.798  1.00  0.00
ATOM   2228  CA  TRP   146      -2.407  -1.969 -34.881  1.00  0.00
ATOM   2229  HA  TRP   146      -2.242  -0.956 -34.513  1.00  0.00
ATOM   2230  CB  TRP   146      -1.396  -2.255 -36.002  1.00  0.00
ATOM   2231  HB2 TRP   146      -0.393  -2.172 -35.584  1.00  0.00
ATOM   2232  HB3 TRP   146      -1.520  -3.238 -36.456  1.00  0.00
ATOM   2233  CG  TRP   146      -1.484  -1.218 -37.157  1.00  0.00
ATOM   2234  CD1 TRP   146      -1.942  -1.441 -38.380  1.00  0.00
ATOM   2235  HD1 TRP   146      -2.300  -2.447 -38.601  1.00  0.00
ATOM   2236  NE1 TRP   146      -1.858  -0.320 -39.110  1.00  0.00
ATOM   2237  HE1 TRP   146      -2.325  -0.274 -40.004  1.00  0.00
ATOM   2238  CE2 TRP   146      -1.299   0.714 -38.471  1.00  0.00
ATOM   2239  CZ2 TRP   146      -1.142   2.009 -38.748  1.00  0.00
ATOM   2240  HZ2 TRP   146      -1.502   2.367 -39.713  1.00  0.00
ATOM   2241  CH2 TRP   146      -0.523   2.832 -37.780  1.00  0.00
ATOM   2242  HH2 TRP   146      -0.317   3.875 -38.021  1.00  0.00
ATOM   2243  CZ3 TRP   146      -0.168   2.347 -36.525  1.00  0.00
ATOM   2244  HZ3 TRP   146       0.373   2.967 -35.811  1.00  0.00
ATOM   2245  CE3 TRP   146      -0.498   1.042 -36.144  1.00  0.00
ATOM   2246  HE3 TRP   146      -0.416   0.742 -35.099  1.00  0.00
ATOM   2247  CD2 TRP   146      -1.044   0.165 -37.188  1.00  0.00
ATOM   2248  C   TRP   146      -3.792  -1.845 -35.463  1.00  0.00
ATOM   2249  O   TRP   146      -4.301  -0.782 -35.822  1.00  0.00
ATOM   2250  N   HID   147      -4.552  -2.952 -35.452  1.00  0.00
ATOM   2251  H   HID   147      -4.222  -3.779 -34.974  1.00  0.00
ATOM   2252  CA  HID   147      -5.759  -3.040 -36.195  1.00  0.00
ATOM   2253  HA  HID   147      -5.730  -2.246 -36.942  1.00  0.00
ATOM   2254  CB  HID   147      -6.014  -4.348 -36.893  1.00  0.00
ATOM   2255  HB2 HID   147      -6.185  -5.185 -36.216  1.00  0.00
ATOM   2256  HB3 HID   147      -6.884  -4.219 -37.537  1.00  0.00
ATOM   2257  CG  HID   147      -4.835  -4.756 -37.815  1.00  0.00
ATOM   2258  ND1 HID   147      -4.625  -4.158 -39.047  1.00  0.00
ATOM   2259  HD1 HID   147      -5.217  -3.471 -39.491  1.00  0.00
ATOM   2260  CE1 HID   147      -3.527  -4.640 -39.529  1.00  0.00
ATOM   2261  HE1 HID   147      -3.164  -4.237 -40.474  1.00  0.00
ATOM   2262  NE2 HID   147      -3.033  -5.577 -38.739  1.00  0.00
ATOM   2263  CD2 HID   147      -3.899  -5.719 -37.683  1.00  0.00
ATOM   2264  HD2 HID   147      -3.738  -6.508 -36.949  1.00  0.00
ATOM   2265  C   HID   147      -6.941  -2.697 -35.352  1.00  0.00
ATOM   2266  O   HID   147      -8.056  -2.944 -35.799  1.00  0.00
ATOM   2267  N   MET   148      -6.716  -2.109 -34.167  1.00  0.00
ATOM   2268  H   MET   148      -5.784  -2.074 -33.780  1.00  0.00
ATOM   2269  CA  MET   148      -7.830  -1.629 -33.342  1.00  0.00
ATOM   2270  HA  MET   148      -8.780  -2.032 -33.693  1.00  0.00
ATOM   2271  CB  MET   148      -7.587  -2.125 -31.868  1.00  0.00
ATOM   2272  HB2 MET   148      -6.588  -1.776 -31.606  1.00  0.00
ATOM   2273  HB3 MET   148      -8.325  -1.601 -31.260  1.00  0.00
ATOM   2274  CG  MET   148      -7.689  -3.665 -31.601  1.00  0.00
ATOM   2275  HG2 MET   148      -7.002  -4.184 -32.270  1.00  0.00
ATOM   2276  HG3 MET   148      -7.406  -3.862 -30.567  1.00  0.00
ATOM   2277  SD  MET   148      -9.408  -4.288 -31.891  1.00  0.00
ATOM   2278  CE  MET   148     -10.357  -3.421 -30.605  1.00  0.00
ATOM   2279  HE1 MET   148     -10.266  -2.344 -30.749  1.00  0.00
ATOM   2280  HE2 MET   148     -11.406  -3.708 -30.671  1.00  0.00
ATOM   2281  HE3 MET   148      -9.968  -3.690 -29.623  1.00  0.00
ATOM   2282  C   MET   148      -8.079  -0.088 -33.429  1.00  0.00
ATOM   2283  O   MET   148      -7.658   0.588 -34.369  1.00  0.00
ATOM   2284  N   LEU   149      -8.806   0.490 -32.397  1.00  0.00
ATOM   2285  H   LEU   149      -9.068  -0.149 -31.660  1.00  0.00
ATOM   2286  CA  LEU   149      -9.215   1.855 -32.288  1.00  0.00
ATOM   2287  HA  LEU   149      -9.982   2.093 -33.025  1.00  0.00
ATOM   2288  CB  LEU   149      -9.807   2.068 -30.869  1.00  0.00
ATOM   2289  HB2 LEU   149      -9.289   1.492 -30.102  1.00  0.00
ATOM   2290  HB3 LEU   149      -9.729   3.131 -30.639  1.00  0.00
ATOM   2291  CG  LEU   149     -11.268   1.664 -30.903  1.00  0.00
ATOM   2292  HG  LEU   149     -11.474   0.978 -31.725  1.00  0.00
ATOM   2293  CD1 LEU   149     -11.522   0.957 -29.575  1.00  0.00
ATOM   2294 HD11 LEU   149     -11.316   1.642 -28.753  1.00  0.00
ATOM   2295 HD12 LEU   149     -12.562   0.635 -29.527  1.00  0.00
ATOM   2296 HD13 LEU   149     -10.869   0.088 -29.495  1.00  0.00
ATOM   2297  CD2 LEU   149     -12.316   2.878 -30.970  1.00  0.00
ATOM   2298 HD21 LEU   149     -12.137   3.464 -31.872  1.00  0.00
ATOM   2299 HD22 LEU   149     -13.331   2.482 -30.990  1.00  0.00
ATOM   2300 HD23 LEU   149     -12.192   3.514 -30.094  1.00  0.00
ATOM   2301  C   LEU   149      -8.179   2.992 -32.473  1.00  0.00
ATOM   2302  O   LEU   149      -7.128   2.873 -31.774  1.00  0.00
ATOM   2303  N   PRO   150      -8.307   4.013 -33.294  1.00  0.00
ATOM   2304  CD  PRO   150      -9.419   4.116 -34.309  1.00  0.00
ATOM   2305  HD2 PRO   150     -10.351   4.104 -33.745  1.00  0.00
ATOM   2306  HD3 PRO   150      -9.356   3.219 -34.926  1.00  0.00
ATOM   2307  CG  PRO   150      -9.242   5.405 -35.129  1.00  0.00
ATOM   2308  HG2 PRO   150      -9.710   6.285 -34.687  1.00  0.00
ATOM   2309  HG3 PRO   150      -9.549   5.316 -36.171  1.00  0.00
ATOM   2310  CB  PRO   150      -7.727   5.464 -35.012  1.00  0.00
ATOM   2311  HB2 PRO   150      -7.340   6.460 -35.229  1.00  0.00
ATOM   2312  HB3 PRO   150      -7.283   4.745 -35.700  1.00  0.00
ATOM   2313  CA  PRO   150      -7.392   5.077 -33.558  1.00  0.00
ATOM   2314  HA  PRO   150      -6.391   4.646 -33.532  1.00  0.00
ATOM   2315  C   PRO   150      -7.466   6.217 -32.599  1.00  0.00
ATOM   2316  O   PRO   150      -6.822   7.224 -32.810  1.00  0.00
ATOM   2317  N   THR   151      -8.264   6.152 -31.489  1.00  0.00
ATOM   2318  H   THR   151      -8.920   5.384 -31.474  1.00  0.00
ATOM   2319  CA  THR   151      -8.324   7.127 -30.418  1.00  0.00
ATOM   2320  HA  THR   151      -8.687   8.097 -30.757  1.00  0.00
ATOM   2321  CB  THR   151      -9.255   6.608 -29.379  1.00  0.00
ATOM   2322  HB  THR   151      -8.808   5.725 -28.921  1.00  0.00
ATOM   2323  CG2 THR   151      -9.519   7.639 -28.323  1.00  0.00
ATOM   2324 HG21 THR   151      -9.966   8.522 -28.780  1.00  0.00
ATOM   2325 HG22 THR   151     -10.202   7.230 -27.578  1.00  0.00
ATOM   2326 HG23 THR   151      -8.581   7.915 -27.842  1.00  0.00
ATOM   2327  OG1 THR   151     -10.478   6.226 -30.056  1.00  0.00
ATOM   2328  HG1 THR   151     -11.106   5.885 -29.415  1.00  0.00
ATOM   2329  C   THR   151      -7.036   7.595 -29.748  1.00  0.00
ATOM   2330  O   THR   151      -6.674   8.803 -29.749  1.00  0.00
ATOM   2331  N   GLU   152      -6.186   6.671 -29.249  1.00  0.00
ATOM   2332  H   GLU   152      -6.419   5.690 -29.306  1.00  0.00
ATOM   2333  CA  GLU   152      -4.894   7.053 -28.619  1.00  0.00
ATOM   2334  HA  GLU   152      -4.507   7.928 -29.141  1.00  0.00
ATOM   2335  CB  GLU   152      -5.009   7.385 -27.120  1.00  0.00
ATOM   2336  HB2 GLU   152      -5.717   8.208 -27.017  1.00  0.00
ATOM   2337  HB3 GLU   152      -5.402   6.503 -26.615  1.00  0.00
ATOM   2338  CG  GLU   152      -3.589   7.805 -26.450  1.00  0.00
ATOM   2339  HG2 GLU   152      -3.997   8.222 -25.529  1.00  0.00
ATOM   2340  HG3 GLU   152      -2.918   6.980 -26.209  1.00  0.00
ATOM   2341  CD  GLU   152      -2.821   8.880 -27.194  1.00  0.00
ATOM   2342  OE1 GLU   152      -1.600   8.696 -27.441  1.00  0.00
ATOM   2343  OE2 GLU   152      -3.303  10.026 -27.366  1.00  0.00
ATOM   2344  C   GLU   152      -4.000   5.840 -28.800  1.00  0.00
ATOM   2345  O   GLU   152      -4.496   4.724 -28.991  1.00  0.00
ATOM   2346  N   ALA   153      -2.695   6.091 -28.740  1.00  0.00
ATOM   2347  H   ALA   153      -2.411   7.060 -28.707  1.00  0.00
ATOM   2348  CA  ALA   153      -1.675   5.085 -28.855  1.00  0.00
ATOM   2349  HA  ALA   153      -1.892   4.674 -29.841  1.00  0.00
ATOM   2350  CB  ALA   153      -0.284   5.662 -28.869  1.00  0.00
ATOM   2351  HB1 ALA   153      -0.049   6.069 -27.886  1.00  0.00
ATOM   2352  HB2 ALA   153       0.432   4.879 -29.118  1.00  0.00
ATOM   2353  HB3 ALA   153      -0.227   6.456 -29.614  1.00  0.00
ATOM   2354  C   ALA   153      -1.714   3.932 -27.828  1.00  0.00
ATOM   2355  O   ALA   153      -1.947   4.108 -26.618  1.00  0.00
ATOM   2356  N   LEU   154      -1.621   2.619 -28.314  1.00  0.00
ATOM   2357  H   LEU   154      -1.224   2.436 -29.225  1.00  0.00
ATOM   2358  CA  LEU   154      -2.019   1.465 -27.478  1.00  0.00
ATOM   2359  HA  LEU   154      -2.508   1.798 -26.563  1.00  0.00
ATOM   2360  CB  LEU   154      -3.039   0.584 -28.303  1.00  0.00
ATOM   2361  HB2 LEU   154      -2.494   0.361 -29.220  1.00  0.00
ATOM   2362  HB3 LEU   154      -3.200  -0.337 -27.743  1.00  0.00
ATOM   2363  CG  LEU   154      -4.370   1.201 -28.647  1.00  0.00
ATOM   2364  HG  LEU   154      -4.208   2.073 -29.280  1.00  0.00
ATOM   2365  CD1 LEU   154      -5.263   0.162 -29.408  1.00  0.00
ATOM   2366 HD11 LEU   154      -5.426  -0.710 -28.775  1.00  0.00
ATOM   2367 HD12 LEU   154      -6.223   0.617 -29.652  1.00  0.00
ATOM   2368 HD13 LEU   154      -4.762  -0.144 -30.327  1.00  0.00
ATOM   2369  CD2 LEU   154      -5.025   1.675 -27.378  1.00  0.00
ATOM   2370 HD21 LEU   154      -4.388   2.416 -26.894  1.00  0.00
ATOM   2371 HD22 LEU   154      -5.990   2.124 -27.612  1.00  0.00
ATOM   2372 HD23 LEU   154      -5.172   0.829 -26.707  1.00  0.00
ATOM   2373  C   LEU   154      -0.787   0.632 -27.233  1.00  0.00
ATOM   2374  O   LEU   154      -0.879  -0.496 -26.723  1.00  0.00
ATOM   2375  N   VAL   155       0.389   1.291 -27.501  1.00  0.00
ATOM   2376  H   VAL   155       0.348   2.268 -27.753  1.00  0.00
ATOM   2377  CA  VAL   155       1.692   0.685 -27.305  1.00  0.00
ATOM   2378  HA  VAL   155       1.724  -0.200 -27.941  1.00  0.00
ATOM   2379  CB  VAL   155       2.691   1.714 -27.846  1.00  0.00
ATOM   2380  HB  VAL   155       2.672   2.589 -27.196  1.00  0.00
ATOM   2381  CG1 VAL   155       4.148   1.129 -27.894  1.00  0.00
ATOM   2382 HG11 VAL   155       4.168   0.254 -28.544  1.00  0.00
ATOM   2383 HG12 VAL   155       4.831   1.885 -28.282  1.00  0.00
ATOM   2384 HG13 VAL   155       4.458   0.842 -26.889  1.00  0.00
ATOM   2385  CG2 VAL   155       2.497   2.084 -29.302  1.00  0.00
ATOM   2386 HG21 VAL   155       1.503   2.509 -29.440  1.00  0.00
ATOM   2387 HG22 VAL   155       3.249   2.817 -29.595  1.00  0.00
ATOM   2388 HG23 VAL   155       2.599   1.192 -29.921  1.00  0.00
ATOM   2389  C   VAL   155       1.974   0.566 -25.760  1.00  0.00
ATOM   2390  O   VAL   155       1.957   1.525 -25.034  1.00  0.00
ATOM   2391  N   HID   156       2.391  -0.638 -25.402  1.00  0.00
ATOM   2392  H   HID   156       2.868  -1.276 -26.023  1.00  0.00
ATOM   2393  CA  HID   156       2.099  -1.092 -24.005  1.00  0.00
ATOM   2394  HA  HID   156       2.220  -0.264 -23.307  1.00  0.00
ATOM   2395  CB  HID   156       0.638  -1.605 -23.917  1.00  0.00
ATOM   2396  HB2 HID   156      -0.159  -1.128 -24.488  1.00  0.00
ATOM   2397  HB3 HID   156       0.801  -2.614 -24.295  1.00  0.00
ATOM   2398  CG  HID   156       0.131  -1.749 -22.508  1.00  0.00
ATOM   2399  ND1 HID   156       0.196  -2.979 -21.890  1.00  0.00
ATOM   2400  HD1 HID   156       0.606  -3.837 -22.230  1.00  0.00
ATOM   2401  CE1 HID   156      -0.433  -2.805 -20.667  1.00  0.00
ATOM   2402  HE1 HID   156      -0.404  -3.650 -19.979  1.00  0.00
ATOM   2403  NE2 HID   156      -0.985  -1.586 -20.544  1.00  0.00
ATOM   2404  CD2 HID   156      -0.636  -0.952 -21.728  1.00  0.00
ATOM   2405  HD2 HID   156      -0.980   0.063 -21.925  1.00  0.00
ATOM   2406  C   HID   156       3.138  -2.171 -23.739  1.00  0.00
ATOM   2407  O   HID   156       3.652  -2.821 -24.692  1.00  0.00
ATOM   2408  N   CYX   157       3.372  -2.464 -22.448  1.00  0.00
ATOM   2409  H   CYX   157       3.096  -1.820 -21.720  1.00  0.00
ATOM   2410  CA  CYX   157       4.113  -3.633 -22.076  1.00  0.00
ATOM   2411  HA  CYX   157       5.001  -3.770 -22.694  1.00  0.00
ATOM   2412  CB  CYX   157       4.563  -3.397 -20.602  1.00  0.00
ATOM   2413  HB2 CYX   157       3.689  -3.394 -19.951  1.00  0.00
ATOM   2414  HB3 CYX   157       5.240  -4.194 -20.296  1.00  0.00
ATOM   2415  SG  CYX   157       5.603  -1.957 -20.211  1.00  0.00
ATOM   2416  C   CYX   157       3.414  -4.993 -22.246  1.00  0.00
ATOM   2417  O   CYX   157       2.224  -5.057 -22.028  1.00  0.00
ATOM   2418  N   ARG   158       4.212  -6.069 -22.543  1.00  0.00
ATOM   2419  H   ARG   158       5.163  -5.824 -22.779  1.00  0.00
ATOM   2420  CA  ARG   158       3.832  -7.531 -22.526  1.00  0.00
ATOM   2421  HA  ARG   158       2.903  -7.696 -23.071  1.00  0.00
ATOM   2422  CB  ARG   158       4.942  -8.326 -23.204  1.00  0.00
ATOM   2423  HB2 ARG   158       5.134  -7.791 -24.134  1.00  0.00
ATOM   2424  HB3 ARG   158       5.800  -8.219 -22.541  1.00  0.00
ATOM   2425  CG  ARG   158       4.717  -9.782 -23.501  1.00  0.00
ATOM   2426  HG2 ARG   158       5.007 -10.331 -22.605  1.00  0.00
ATOM   2427  HG3 ARG   158       3.647  -9.904 -23.671  1.00  0.00
ATOM   2428  CD  ARG   158       5.491 -10.328 -24.708  1.00  0.00
ATOM   2429  HD2 ARG   158       5.286  -9.798 -25.638  1.00  0.00
ATOM   2430  HD3 ARG   158       6.568 -10.382 -24.551  1.00  0.00
ATOM   2431  NE  ARG   158       4.957 -11.710 -24.820  1.00  0.00
ATOM   2432  HE  ARG   158       3.996 -11.852 -24.545  1.00  0.00
ATOM   2433  CZ  ARG   158       5.646 -12.740 -25.229  1.00  0.00
ATOM   2434  NH1 ARG   158       6.812 -12.663 -25.797  1.00  0.00
ATOM   2435 HH11 ARG   158       7.239 -11.760 -25.946  1.00  0.00
ATOM   2436 HH12 ARG   158       7.286 -13.507 -26.087  1.00  0.00
ATOM   2437  NH2 ARG   158       5.086 -13.886 -25.053  1.00  0.00
ATOM   2438 HH21 ARG   158       4.174 -13.938 -24.623  1.00  0.00
ATOM   2439 HH22 ARG   158       5.562 -14.727 -25.346  1.00  0.00
ATOM   2440  C   ARG   158       3.666  -8.125 -21.147  1.00  0.00
ATOM   2441  O   ARG   158       2.898  -9.060 -20.787  1.00  0.00
ATOM   2442  N   THR   159       4.352  -7.426 -20.202  1.00  0.00
ATOM   2443  H   THR   159       4.884  -6.607 -20.459  1.00  0.00
ATOM   2444  CA  THR   159       4.344  -7.844 -18.769  1.00  0.00
ATOM   2445  HA  THR   159       4.441  -8.928 -18.705  1.00  0.00
ATOM   2446  CB  THR   159       5.460  -7.208 -17.958  1.00  0.00
ATOM   2447  HB  THR   159       5.114  -7.043 -16.937  1.00  0.00
ATOM   2448  CG2 THR   159       6.681  -8.130 -17.940  1.00  0.00
ATOM   2449 HG21 THR   159       7.027  -8.295 -18.960  1.00  0.00
ATOM   2450 HG22 THR   159       7.477  -7.668 -17.357  1.00  0.00
ATOM   2451 HG23 THR   159       6.409  -9.085 -17.490  1.00  0.00
ATOM   2452  OG1 THR   159       5.790  -6.003 -18.498  1.00  0.00
ATOM   2453  HG1 THR   159       6.495  -5.604 -17.983  1.00  0.00
ATOM   2454  C   THR   159       2.997  -7.459 -18.044  1.00  0.00
ATOM   2455  O   THR   159       2.709  -8.054 -17.026  1.00  0.00
ATOM   2456  N   ARG   160       2.305  -6.496 -18.516  1.00  0.00
ATOM   2457  H   ARG   160       2.539  -6.114 -19.421  1.00  0.00
ATOM   2458  CA  ARG   160       1.149  -5.947 -17.810  1.00  0.00
ATOM   2459  HA  ARG   160       1.016  -6.402 -16.829  1.00  0.00
ATOM   2460  CB  ARG   160       1.443  -4.442 -17.620  1.00  0.00
ATOM   2461  HB2 ARG   160       1.997  -4.118 -18.501  1.00  0.00
ATOM   2462  HB3 ARG   160       0.478  -3.936 -17.592  1.00  0.00
ATOM   2463  CG  ARG   160       2.259  -4.084 -16.328  1.00  0.00
ATOM   2464  HG2 ARG   160       3.281  -4.382 -16.562  1.00  0.00
ATOM   2465  HG3 ARG   160       2.203  -2.997 -16.265  1.00  0.00
ATOM   2466  CD  ARG   160       1.834  -4.710 -14.951  1.00  0.00
ATOM   2467  HD2 ARG   160       0.843  -5.155 -15.046  1.00  0.00
ATOM   2468  HD3 ARG   160       2.552  -5.480 -14.667  1.00  0.00
ATOM   2469  NE  ARG   160       1.794  -3.722 -13.925  1.00  0.00
ATOM   2470  HE  ARG   160       2.640  -3.170 -13.934  1.00  0.00
ATOM   2471  CZ  ARG   160       1.023  -3.666 -12.867  1.00  0.00
ATOM   2472  NH1 ARG   160       0.061  -4.515 -12.688  1.00  0.00
ATOM   2473 HH11 ARG   160      -0.104  -5.238 -13.374  1.00  0.00
ATOM   2474 HH12 ARG   160      -0.519  -4.450 -11.864  1.00  0.00
ATOM   2475  NH2 ARG   160       0.886  -2.648 -12.114  1.00  0.00
ATOM   2476 HH21 ARG   160       1.396  -1.800 -12.318  1.00  0.00
ATOM   2477 HH22 ARG   160       0.268  -2.693 -11.316  1.00  0.00
ATOM   2478  C   ARG   160      -0.140  -6.065 -18.576  1.00  0.00
ATOM   2479  O   ARG   160      -0.235  -5.648 -19.709  1.00  0.00
ATOM   2480  N   SER   161      -1.178  -6.741 -18.068  1.00  0.00
ATOM   2481  H   SER   161      -1.038  -7.072 -17.124  1.00  0.00
ATOM   2482  CA  SER   161      -2.421  -7.055 -18.724  1.00  0.00
ATOM   2483  HA  SER   161      -2.762  -6.177 -19.273  1.00  0.00
ATOM   2484  CB  SER   161      -2.279  -8.236 -19.717  1.00  0.00
ATOM   2485  HB2 SER   161      -1.418  -8.054 -20.360  1.00  0.00
ATOM   2486  HB3 SER   161      -2.122  -9.155 -19.152  1.00  0.00
ATOM   2487  OG  SER   161      -3.483  -8.370 -20.540  1.00  0.00
ATOM   2488  HG  SER   161      -3.375  -9.106 -21.147  1.00  0.00
ATOM   2489  C   SER   161      -3.496  -7.409 -17.706  1.00  0.00
ATOM   2490  O   SER   161      -3.215  -7.521 -16.473  1.00  0.00
ATOM   2491  N   TRP   162      -4.799  -7.748 -18.106  1.00  0.00
ATOM   2492  H   TRP   162      -4.837  -7.933 -19.098  1.00  0.00
ATOM   2493  CA  TRP   162      -5.984  -7.947 -17.334  1.00  0.00
ATOM   2494  HA  TRP   162      -6.299  -7.031 -16.834  1.00  0.00
ATOM   2495  CB  TRP   162      -7.111  -8.380 -18.348  1.00  0.00
ATOM   2496  HB2 TRP   162      -7.178  -9.397 -18.736  1.00  0.00
ATOM   2497  HB3 TRP   162      -7.933  -8.201 -17.655  1.00  0.00
ATOM   2498  CG  TRP   162      -7.332  -7.432 -19.551  1.00  0.00
ATOM   2499  CD1 TRP   162      -7.272  -7.824 -20.874  1.00  0.00
ATOM   2500  HD1 TRP   162      -6.787  -8.775 -21.097  1.00  0.00
ATOM   2501  NE1 TRP   162      -7.875  -6.867 -21.664  1.00  0.00
ATOM   2502  HE1 TRP   162      -8.092  -7.019 -22.639  1.00  0.00
ATOM   2503  CE2 TRP   162      -8.269  -5.803 -20.929  1.00  0.00
ATOM   2504  CZ2 TRP   162      -8.994  -4.581 -21.163  1.00  0.00
ATOM   2505  HZ2 TRP   162      -9.239  -4.359 -22.202  1.00  0.00
ATOM   2506  CH2 TRP   162      -9.344  -3.753 -20.075  1.00  0.00
ATOM   2507  HH2 TRP   162      -9.873  -2.821 -20.273  1.00  0.00
ATOM   2508  CZ3 TRP   162      -9.036  -4.087 -18.760  1.00  0.00
ATOM   2509  HZ3 TRP   162      -9.336  -3.498 -17.893  1.00  0.00
ATOM   2510  CE3 TRP   162      -8.295  -5.251 -18.538  1.00  0.00
ATOM   2511  HE3 TRP   162      -8.018  -5.421 -17.498  1.00  0.00
ATOM   2512  CD2 TRP   162      -7.969  -6.111 -19.543  1.00  0.00
ATOM   2513  C   TRP   162      -5.860  -9.145 -16.319  1.00  0.00
ATOM   2514  O   TRP   162      -6.179  -9.040 -15.161  1.00  0.00
ATOM   2515  N   VAL   163      -5.299 -10.273 -16.686  1.00  0.00
ATOM   2516  H   VAL   163      -5.291 -10.410 -17.687  1.00  0.00
ATOM   2517  CA  VAL   163      -4.855 -11.410 -15.808  1.00  0.00
ATOM   2518  HA  VAL   163      -5.532 -11.660 -14.991  1.00  0.00
ATOM   2519  CB  VAL   163      -4.631 -12.672 -16.667  1.00  0.00
ATOM   2520  HB  VAL   163      -3.900 -12.481 -17.452  1.00  0.00
ATOM   2521  CG1 VAL   163      -4.082 -13.793 -15.698  1.00  0.00
ATOM   2522 HG11 VAL   163      -4.813 -13.985 -14.912  1.00  0.00
ATOM   2523 HG12 VAL   163      -3.908 -14.709 -16.263  1.00  0.00
ATOM   2524 HG13 VAL   163      -3.146 -13.460 -15.249  1.00  0.00
ATOM   2525  CG2 VAL   163      -5.955 -12.955 -17.397  1.00  0.00
ATOM   2526 HG21 VAL   163      -6.214 -12.102 -18.024  1.00  0.00
ATOM   2527 HG22 VAL   163      -5.845 -13.843 -18.020  1.00  0.00
ATOM   2528 HG23 VAL   163      -6.746 -13.121 -16.665  1.00  0.00
ATOM   2529  C   VAL   163      -3.673 -11.049 -14.898  1.00  0.00
ATOM   2530  O   VAL   163      -3.670 -11.460 -13.746  1.00  0.00
ATOM   2531  N   SER   164      -2.601 -10.297 -15.370  1.00  0.00
ATOM   2532  H   SER   164      -2.560  -9.993 -16.332  1.00  0.00
ATOM   2533  CA  SER   164      -1.393 -10.090 -14.508  1.00  0.00
ATOM   2534  HA  SER   164      -1.242 -10.991 -13.913  1.00  0.00
ATOM   2535  CB  SER   164      -0.070  -9.796 -15.324  1.00  0.00
ATOM   2536  HB2 SER   164       0.739  -9.725 -14.597  1.00  0.00
ATOM   2537  HB3 SER   164       0.098 -10.656 -15.972  1.00  0.00
ATOM   2538  OG  SER   164      -0.106  -8.603 -16.115  1.00  0.00
ATOM   2539  HG  SER   164       0.730  -8.499 -16.575  1.00  0.00
ATOM   2540  C   SER   164      -1.654  -9.081 -13.461  1.00  0.00
ATOM   2541  O   SER   164      -1.217  -9.104 -12.302  1.00  0.00
ATOM   2542  N   PHE   165      -2.532  -8.126 -13.889  1.00  0.00
ATOM   2543  H   PHE   165      -2.766  -8.017 -14.866  1.00  0.00
ATOM   2544  CA  PHE   165      -3.128  -7.182 -12.914  1.00  0.00
ATOM   2545  HA  PHE   165      -2.306  -6.704 -12.381  1.00  0.00
ATOM   2546  CB  PHE   165      -4.071  -6.031 -13.550  1.00  0.00
ATOM   2547  HB2 PHE   165      -4.874  -6.239 -14.257  1.00  0.00
ATOM   2548  HB3 PHE   165      -4.478  -5.513 -12.681  1.00  0.00
ATOM   2549  CG  PHE   165      -3.133  -5.060 -14.233  1.00  0.00
ATOM   2550  CD1 PHE   165      -3.316  -3.731 -13.755  1.00  0.00
ATOM   2551  HD1 PHE   165      -4.141  -3.466 -13.094  1.00  0.00
ATOM   2552  CE1 PHE   165      -2.382  -2.733 -14.165  1.00  0.00
ATOM   2553  HE1 PHE   165      -2.567  -1.718 -13.814  1.00  0.00
ATOM   2554  CZ  PHE   165      -1.298  -2.996 -14.957  1.00  0.00
ATOM   2555  HZ  PHE   165      -0.589  -2.217 -15.235  1.00  0.00
ATOM   2556  CE2 PHE   165      -1.107  -4.342 -15.425  1.00  0.00
ATOM   2557  HE2 PHE   165      -0.255  -4.579 -16.062  1.00  0.00
ATOM   2558  CD2 PHE   165      -2.031  -5.368 -15.057  1.00  0.00
ATOM   2559  HD2 PHE   165      -1.884  -6.388 -15.413  1.00  0.00
ATOM   2560  C   PHE   165      -3.992  -7.988 -11.836  1.00  0.00
ATOM   2561  O   PHE   165      -3.918  -7.867 -10.630  1.00  0.00
ATOM   2562  N   GLY   166      -4.901  -8.925 -12.226  1.00  0.00
ATOM   2563  H   GLY   166      -4.963  -9.067 -13.224  1.00  0.00
ATOM   2564  CA  GLY   166      -5.767  -9.718 -11.359  1.00  0.00
ATOM   2565  HA2 GLY   166      -6.387  -9.020 -10.797  1.00  0.00
ATOM   2566  HA3 GLY   166      -6.400 -10.327 -12.005  1.00  0.00
ATOM   2567  C   GLY   166      -5.033 -10.631 -10.379  1.00  0.00
ATOM   2568  O   GLY   166      -5.385 -10.609  -9.197  1.00  0.00
ATOM   2569  N   LEU   167      -3.963 -11.300 -10.805  1.00  0.00
ATOM   2570  H   LEU   167      -3.652 -11.255 -11.765  1.00  0.00
ATOM   2571  CA  LEU   167      -3.182 -12.155  -9.840  1.00  0.00
ATOM   2572  HA  LEU   167      -3.847 -12.905  -9.411  1.00  0.00
ATOM   2573  CB  LEU   167      -2.010 -12.873 -10.525  1.00  0.00
ATOM   2574  HB2 LEU   167      -1.383 -12.100 -10.970  1.00  0.00
ATOM   2575  HB3 LEU   167      -1.421 -13.454  -9.815  1.00  0.00
ATOM   2576  CG  LEU   167      -2.546 -13.808 -11.639  1.00  0.00
ATOM   2577  HG  LEU   167      -3.390 -13.344 -12.150  1.00  0.00
ATOM   2578  CD1 LEU   167      -1.408 -14.042 -12.640  1.00  0.00
ATOM   2579 HD11 LEU   167      -0.564 -14.506 -12.130  1.00  0.00
ATOM   2580 HD12 LEU   167      -1.755 -14.698 -13.438  1.00  0.00
ATOM   2581 HD13 LEU   167      -1.095 -13.088 -13.065  1.00  0.00
ATOM   2582  CD2 LEU   167      -3.094 -15.160 -11.088  1.00  0.00
ATOM   2583 HD21 LEU   167      -3.914 -14.966 -10.396  1.00  0.00
ATOM   2584 HD22 LEU   167      -3.455 -15.771 -11.916  1.00  0.00
ATOM   2585 HD23 LEU   167      -2.297 -15.690 -10.566  1.00  0.00
ATOM   2586  C   LEU   167      -2.583 -11.340  -8.689  1.00  0.00
ATOM   2587  O   LEU   167      -2.757 -11.721  -7.514  1.00  0.00
ATOM   2588  N   ALA   168      -1.899 -10.152  -9.027  1.00  0.00
ATOM   2589  H   ALA   168      -1.744  -9.943 -10.003  1.00  0.00
ATOM   2590  CA  ALA   168      -1.336  -9.272  -8.045  1.00  0.00
ATOM   2591  HA  ALA   168      -0.829  -9.889  -7.303  1.00  0.00
ATOM   2592  CB  ALA   168      -0.312  -8.412  -8.736  1.00  0.00
ATOM   2593  HB1 ALA   168      -0.806  -7.782  -9.476  1.00  0.00
ATOM   2594  HB2 ALA   168       0.190  -7.783  -8.001  1.00  0.00
ATOM   2595  HB3 ALA   168       0.422  -9.047  -9.232  1.00  0.00
ATOM   2596  C   ALA   168      -2.344  -8.431  -7.306  1.00  0.00
ATOM   2597  O   ALA   168      -2.257  -8.106  -6.145  1.00  0.00
ATOM   2598  N   HID   169      -3.465  -8.092  -7.953  1.00  0.00
ATOM   2599  H   HID   169      -3.499  -8.080  -8.962  1.00  0.00
ATOM   2600  CA  HID   169      -4.622  -7.594  -7.216  1.00  0.00
ATOM   2601  HA  HID   169      -4.322  -6.706  -6.660  1.00  0.00
ATOM   2602  CB  HID   169      -5.797  -7.230  -8.120  1.00  0.00
ATOM   2603  HB2 HID   169      -5.405  -6.371  -8.664  1.00  0.00
ATOM   2604  HB3 HID   169      -6.089  -8.005  -8.828  1.00  0.00
ATOM   2605  CG  HID   169      -7.075  -6.764  -7.432  1.00  0.00
ATOM   2606  ND1 HID   169      -7.833  -7.409  -6.463  1.00  0.00
ATOM   2607  HD1 HID   169      -7.641  -8.326  -6.085  1.00  0.00
ATOM   2608  CE1 HID   169      -8.869  -6.602  -6.114  1.00  0.00
ATOM   2609  HE1 HID   169      -9.585  -6.970  -5.379  1.00  0.00
ATOM   2610  NE2 HID   169      -8.808  -5.402  -6.799  1.00  0.00
ATOM   2611  CD2 HID   169      -7.660  -5.534  -7.513  1.00  0.00
ATOM   2612  HD2 HID   169      -7.277  -4.692  -8.090  1.00  0.00
ATOM   2613  C   HID   169      -5.139  -8.474  -6.094  1.00  0.00
ATOM   2614  O   HID   169      -5.547  -8.067  -5.024  1.00  0.00
ATOM   2615  N   ALA   170      -5.107  -9.762  -6.375  1.00  0.00
ATOM   2616  H   ALA   170      -4.647 -10.115  -7.202  1.00  0.00
ATOM   2617  CA  ALA   170      -5.769 -10.725  -5.481  1.00  0.00
ATOM   2618  HA  ALA   170      -6.714 -10.281  -5.167  1.00  0.00
ATOM   2619  CB  ALA   170      -6.069 -12.114  -6.174  1.00  0.00
ATOM   2620  HB1 ALA   170      -5.132 -12.575  -6.485  1.00  0.00
ATOM   2621  HB2 ALA   170      -6.579 -12.770  -5.469  1.00  0.00
ATOM   2622  HB3 ALA   170      -6.703 -11.956  -7.046  1.00  0.00
ATOM   2623  C   ALA   170      -4.913 -11.018  -4.231  1.00  0.00
ATOM   2624  O   ALA   170      -5.529 -11.166  -3.164  1.00  0.00
ATOM   2625  N   THR   171      -3.608 -11.191  -4.384  1.00  0.00
ATOM   2626  H   THR   171      -3.231 -11.282  -5.317  1.00  0.00
ATOM   2627  CA  THR   171      -2.673 -11.291  -3.234  1.00  0.00
ATOM   2628  HA  THR   171      -2.991 -12.207  -2.736  1.00  0.00
ATOM   2629  CB  THR   171      -1.194 -11.440  -3.643  1.00  0.00
ATOM   2630  HB  THR   171      -0.563 -11.409  -2.755  1.00  0.00
ATOM   2631  CG2 THR   171      -1.002 -12.779  -4.357  1.00  0.00
ATOM   2632 HG21 THR   171      -1.632 -12.811  -5.246  1.00  0.00
ATOM   2633 HG22 THR   171       0.042 -12.889  -4.648  1.00  0.00
ATOM   2634 HG23 THR   171      -1.279 -13.592  -3.686  1.00  0.00
ATOM   2635  OG1 THR   171      -0.788 -10.512  -4.616  1.00  0.00
ATOM   2636  HG1 THR   171       0.137 -10.655  -4.828  1.00  0.00
ATOM   2637  C   THR   171      -2.768 -10.095  -2.345  1.00  0.00
ATOM   2638  O   THR   171      -2.943 -10.276  -1.093  1.00  0.00
ATOM   2639  N   ASN   172      -2.673  -8.844  -2.856  1.00  0.00
ATOM   2640  H   ASN   172      -2.323  -8.649  -3.783  1.00  0.00
ATOM   2641  CA  ASN   172      -3.031  -7.722  -2.004  1.00  0.00
ATOM   2642  HA  ASN   172      -2.389  -7.699  -1.123  1.00  0.00
ATOM   2643  CB  ASN   172      -2.850  -6.391  -2.785  1.00  0.00
ATOM   2644  HB2 ASN   172      -3.492  -6.583  -3.645  1.00  0.00
ATOM   2645  HB3 ASN   172      -3.211  -5.511  -2.252  1.00  0.00
ATOM   2646  CG  ASN   172      -1.391  -6.103  -3.301  1.00  0.00
ATOM   2647  OD1 ASN   172      -1.447  -5.528  -4.380  1.00  0.00
ATOM   2648  ND2 ASN   172      -0.246  -6.587  -2.743  1.00  0.00
ATOM   2649 HD21 ASN   172       0.649  -6.347  -3.145  1.00  0.00
ATOM   2650 HD22 ASN   172      -0.297  -7.184  -1.930  1.00  0.00
ATOM   2651  C   ASN   172      -4.474  -7.753  -1.415  1.00  0.00
ATOM   2652  O   ASN   172      -4.593  -7.577  -0.214  1.00  0.00
ATOM   2653  N   ALA   173      -5.572  -8.007  -2.164  1.00  0.00
ATOM   2654  H   ALA   173      -5.350  -8.224  -3.125  1.00  0.00
ATOM   2655  CA  ALA   173      -6.981  -8.054  -1.747  1.00  0.00
ATOM   2656  HA  ALA   173      -7.303  -7.080  -1.377  1.00  0.00
ATOM   2657  CB  ALA   173      -7.843  -8.432  -2.914  1.00  0.00
ATOM   2658  HB1 ALA   173      -7.539  -9.409  -3.290  1.00  0.00
ATOM   2659  HB2 ALA   173      -8.885  -8.473  -2.598  1.00  0.00
ATOM   2660  HB3 ALA   173      -7.732  -7.689  -3.704  1.00  0.00
ATOM   2661  C   ALA   173      -7.248  -9.150  -0.652  1.00  0.00
ATOM   2662  O   ALA   173      -7.969  -8.941   0.316  1.00  0.00
ATOM   2663  N   THR   174      -6.572 -10.277  -0.727  1.00  0.00
ATOM   2664  H   THR   174      -6.062 -10.439  -1.583  1.00  0.00
ATOM   2665  CA  THR   174      -6.559 -11.320   0.294  1.00  0.00
ATOM   2666  HA  THR   174      -7.603 -11.615   0.397  1.00  0.00
ATOM   2667  CB  THR   174      -5.752 -12.532  -0.212  1.00  0.00
ATOM   2668  HB  THR   174      -4.678 -12.348  -0.193  1.00  0.00
ATOM   2669  CG2 THR   174      -6.092 -13.633   0.769  1.00  0.00
ATOM   2670 HG21 THR   174      -7.166 -13.818   0.750  1.00  0.00
ATOM   2671 HG22 THR   174      -5.562 -14.544   0.491  1.00  0.00
ATOM   2672 HG23 THR   174      -5.793 -13.331   1.773  1.00  0.00
ATOM   2673  OG1 THR   174      -6.234 -12.978  -1.469  1.00  0.00
ATOM   2674  HG1 THR   174      -5.716 -13.732  -1.761  1.00  0.00
ATOM   2675  C   THR   174      -6.014 -10.848   1.586  1.00  0.00
ATOM   2676  O   THR   174      -6.653 -10.941   2.573  1.00  0.00
ATOM   2677  N   LEU   175      -4.777 -10.309   1.606  1.00  0.00
ATOM   2678  H   LEU   175      -4.210 -10.369   0.772  1.00  0.00
ATOM   2679  CA  LEU   175      -4.179  -9.700   2.821  1.00  0.00
ATOM   2680  HA  LEU   175      -4.104 -10.415   3.640  1.00  0.00
ATOM   2681  CB  LEU   175      -2.728  -9.248   2.414  1.00  0.00
ATOM   2682  HB2 LEU   175      -2.330 -10.182   2.018  1.00  0.00
ATOM   2683  HB3 LEU   175      -2.758  -8.501   1.621  1.00  0.00
ATOM   2684  CG  LEU   175      -1.823  -8.748   3.555  1.00  0.00
ATOM   2685  HG  LEU   175      -2.155  -7.766   3.891  1.00  0.00
ATOM   2686  CD1 LEU   175      -1.917  -9.775   4.755  1.00  0.00
ATOM   2687 HD11 LEU   175      -1.585 -10.758   4.420  1.00  0.00
ATOM   2688 HD12 LEU   175      -1.282  -9.437   5.574  1.00  0.00
ATOM   2689 HD13 LEU   175      -2.949  -9.839   5.099  1.00  0.00
ATOM   2690  CD2 LEU   175      -0.379  -8.476   3.041  1.00  0.00
ATOM   2691 HD21 LEU   175      -0.408  -7.717   2.259  1.00  0.00
ATOM   2692 HD22 LEU   175       0.241  -8.124   3.866  1.00  0.00
ATOM   2693 HD23 LEU   175       0.043  -9.396   2.638  1.00  0.00
ATOM   2694  C   LEU   175      -5.008  -8.573   3.360  1.00  0.00
ATOM   2695  O   LEU   175      -5.355  -8.492   4.520  1.00  0.00
ATOM   2696  N   ALA   176      -5.526  -7.728   2.454  1.00  0.00
ATOM   2697  H   ALA   176      -5.128  -7.780   1.527  1.00  0.00
ATOM   2698  CA  ALA   176      -6.401  -6.661   2.747  1.00  0.00
ATOM   2699  HA  ALA   176      -5.878  -6.118   3.534  1.00  0.00
ATOM   2700  CB  ALA   176      -6.503  -5.778   1.545  1.00  0.00
ATOM   2701  HB1 ALA   176      -7.033  -6.304   0.751  1.00  0.00
ATOM   2702  HB2 ALA   176      -7.048  -4.871   1.805  1.00  0.00
ATOM   2703  HB3 ALA   176      -5.503  -5.514   1.201  1.00  0.00
ATOM   2704  C   ALA   176      -7.752  -7.079   3.376  1.00  0.00
ATOM   2705  O   ALA   176      -8.291  -6.407   4.200  1.00  0.00
ATOM   2706  N   PHE   177      -8.378  -8.180   2.935  1.00  0.00
ATOM   2707  H   PHE   177      -7.948  -8.703   2.185  1.00  0.00
ATOM   2708  CA  PHE   177      -9.630  -8.670   3.487  1.00  0.00
ATOM   2709  HA  PHE   177     -10.411  -7.915   3.392  1.00  0.00
ATOM   2710  CB  PHE   177     -10.079  -9.970   2.684  1.00  0.00
ATOM   2711  HB2 PHE   177     -10.051  -9.745   1.618  1.00  0.00
ATOM   2712  HB3 PHE   177      -9.352 -10.750   2.909  1.00  0.00
ATOM   2713  CG  PHE   177     -11.442 -10.555   2.966  1.00  0.00
ATOM   2714  CD1 PHE   177     -12.617  -9.921   2.559  1.00  0.00
ATOM   2715  HD1 PHE   177     -12.474  -9.054   1.915  1.00  0.00
ATOM   2716  CE1 PHE   177     -13.934 -10.328   2.924  1.00  0.00
ATOM   2717  HE1 PHE   177     -14.802  -9.724   2.659  1.00  0.00
ATOM   2718  CZ  PHE   177     -14.102 -11.520   3.631  1.00  0.00
ATOM   2719  HZ  PHE   177     -15.093 -11.885   3.901  1.00  0.00
ATOM   2720  CE2 PHE   177     -12.940 -12.266   4.001  1.00  0.00
ATOM   2721  HE2 PHE   177     -13.089 -13.192   4.556  1.00  0.00
ATOM   2722  CD2 PHE   177     -11.603 -11.832   3.664  1.00  0.00
ATOM   2723  HD2 PHE   177     -10.746 -12.451   3.930  1.00  0.00
ATOM   2724  C   PHE   177      -9.356  -9.028   4.996  1.00  0.00
ATOM   2725  O   PHE   177     -10.139  -8.690   5.907  1.00  0.00
ATOM   2726  N   LEU   178      -8.196  -9.684   5.275  1.00  0.00
ATOM   2727  H   LEU   178      -7.650 -10.104   4.536  1.00  0.00
ATOM   2728  CA  LEU   178      -7.816  -9.972   6.684  1.00  0.00
ATOM   2729  HA  LEU   178      -8.675 -10.380   7.216  1.00  0.00
ATOM   2730  CB  LEU   178      -6.679 -10.982   6.750  1.00  0.00
ATOM   2731  HB2 LEU   178      -5.788 -10.390   6.539  1.00  0.00
ATOM   2732  HB3 LEU   178      -6.727 -11.199   7.817  1.00  0.00
ATOM   2733  CG  LEU   178      -6.615 -12.311   5.956  1.00  0.00
ATOM   2734  HG  LEU   178      -7.062 -12.170   4.972  1.00  0.00
ATOM   2735  CD1 LEU   178      -5.114 -12.747   5.791  1.00  0.00
ATOM   2736 HD11 LEU   178      -4.666 -12.888   6.775  1.00  0.00
ATOM   2737 HD12 LEU   178      -5.066 -13.682   5.233  1.00  0.00
ATOM   2738 HD13 LEU   178      -4.568 -11.974   5.251  1.00  0.00
ATOM   2739  CD2 LEU   178      -7.317 -13.409   6.825  1.00  0.00
ATOM   2740 HD21 LEU   178      -8.353 -13.122   7.006  1.00  0.00
ATOM   2741 HD22 LEU   178      -7.292 -14.362   6.297  1.00  0.00
ATOM   2742 HD23 LEU   178      -6.796 -13.508   7.777  1.00  0.00
ATOM   2743  C   LEU   178      -7.541  -8.796   7.574  1.00  0.00
ATOM   2744  O   LEU   178      -7.994  -8.612   8.741  1.00  0.00
ATOM   2745  N   CYS   179      -6.777  -7.840   6.953  1.00  0.00
ATOM   2746  H   CYS   179      -6.265  -8.081   6.116  1.00  0.00
ATOM   2747  CA  CYS   179      -6.580  -6.521   7.525  1.00  0.00
ATOM   2748  HA  CYS   179      -6.220  -6.623   8.549  1.00  0.00
ATOM   2749  CB  CYS   179      -5.557  -5.707   6.725  1.00  0.00
ATOM   2750  HB2 CYS   179      -5.813  -5.587   5.672  1.00  0.00
ATOM   2751  HB3 CYS   179      -5.333  -4.732   7.157  1.00  0.00
ATOM   2752  SG  CYS   179      -3.951  -6.673   6.762  1.00  0.00
ATOM   2753  HG  CYS   179      -3.251  -5.806   6.036  1.00  0.00
ATOM   2754  C   CYS   179      -7.842  -5.725   7.704  1.00  0.00
ATOM   2755  O   CYS   179      -8.227  -5.323   8.812  1.00  0.00
ATOM   2756  N   PHE   180      -8.715  -5.618   6.649  1.00  0.00
ATOM   2757  H   PHE   180      -8.369  -5.765   5.711  1.00  0.00
ATOM   2758  CA  PHE   180      -9.980  -4.977   6.811  1.00  0.00
ATOM   2759  HA  PHE   180      -9.845  -4.019   7.313  1.00  0.00
ATOM   2760  CB  PHE   180     -10.661  -4.720   5.407  1.00  0.00
ATOM   2761  HB2 PHE   180     -10.106  -4.098   4.705  1.00  0.00
ATOM   2762  HB3 PHE   180     -10.709  -5.741   5.028  1.00  0.00
ATOM   2763  CG  PHE   180     -12.047  -4.208   5.420  1.00  0.00
ATOM   2764  CD1 PHE   180     -12.357  -2.842   5.451  1.00  0.00
ATOM   2765  HD1 PHE   180     -11.526  -2.151   5.592  1.00  0.00
ATOM   2766  CE1 PHE   180     -13.676  -2.344   5.309  1.00  0.00
ATOM   2767  HE1 PHE   180     -13.853  -1.268   5.307  1.00  0.00
ATOM   2768  CZ  PHE   180     -14.707  -3.194   5.177  1.00  0.00
ATOM   2769  HZ  PHE   180     -15.735  -2.833   5.160  1.00  0.00
ATOM   2770  CE2 PHE   180     -14.445  -4.561   5.060  1.00  0.00
ATOM   2771  HE2 PHE   180     -15.267  -5.252   4.873  1.00  0.00
ATOM   2772  CD2 PHE   180     -13.126  -5.049   5.182  1.00  0.00
ATOM   2773  HD2 PHE   180     -12.929  -6.117   5.089  1.00  0.00
ATOM   2774  C   PHE   180     -10.905  -5.485   7.899  1.00  0.00
ATOM   2775  O   PHE   180     -11.401  -4.759   8.819  1.00  0.00
ATOM   2776  N   LEU   181     -11.161  -6.805   7.933  1.00  0.00
ATOM   2777  H   LEU   181     -11.018  -7.307   7.068  1.00  0.00
ATOM   2778  CA  LEU   181     -11.903  -7.478   9.019  1.00  0.00
ATOM   2779  HA  LEU   181     -12.759  -6.869   9.309  1.00  0.00
ATOM   2780  CB  LEU   181     -12.403  -8.832   8.573  1.00  0.00
ATOM   2781  HB2 LEU   181     -11.507  -9.386   8.293  1.00  0.00
ATOM   2782  HB3 LEU   181     -12.904  -9.344   9.395  1.00  0.00
ATOM   2783  CG  LEU   181     -13.369  -8.748   7.345  1.00  0.00
ATOM   2784  HG  LEU   181     -12.901  -8.063   6.637  1.00  0.00
ATOM   2785  CD1 LEU   181     -13.672 -10.042   6.660  1.00  0.00
ATOM   2786 HD11 LEU   181     -14.140 -10.727   7.367  1.00  0.00
ATOM   2787 HD12 LEU   181     -14.350  -9.862   5.826  1.00  0.00
ATOM   2788 HD13 LEU   181     -12.747 -10.482   6.287  1.00  0.00
ATOM   2789  CD2 LEU   181     -14.694  -8.114   7.703  1.00  0.00
ATOM   2790 HD21 LEU   181     -14.526  -7.102   8.071  1.00  0.00
ATOM   2791 HD22 LEU   181     -15.331  -8.078   6.819  1.00  0.00
ATOM   2792 HD23 LEU   181     -15.183  -8.705   8.478  1.00  0.00
ATOM   2793  C   LEU   181     -11.217  -7.416  10.407  1.00  0.00
ATOM   2794  O   LEU   181     -11.858  -7.023  11.346  1.00  0.00
ATOM   2795  N   GLY   182      -9.905  -7.592  10.504  1.00  0.00
ATOM   2796  H   GLY   182      -9.386  -7.865   9.681  1.00  0.00
ATOM   2797  CA  GLY   182      -9.161  -7.405  11.775  1.00  0.00
ATOM   2798  HA2 GLY   182      -9.489  -8.213  12.428  1.00  0.00
ATOM   2799  HA3 GLY   182      -8.110  -7.547  11.523  1.00  0.00
ATOM   2800  C   GLY   182      -9.316  -6.117  12.487  1.00  0.00
ATOM   2801  O   GLY   182      -9.753  -6.043  13.595  1.00  0.00
ATOM   2802  N   THR   183      -9.029  -5.002  11.721  1.00  0.00
ATOM   2803  H   THR   183      -8.546  -5.128  10.843  1.00  0.00
ATOM   2804  CA  THR   183      -9.191  -3.648  12.232  1.00  0.00
ATOM   2805  HA  THR   183      -8.806  -3.675  13.251  1.00  0.00
ATOM   2806  CB  THR   183      -8.542  -2.518  11.507  1.00  0.00
ATOM   2807  HB  THR   183      -7.490  -2.765  11.363  1.00  0.00
ATOM   2808  CG2 THR   183      -9.209  -2.253  10.121  1.00  0.00
ATOM   2809 HG21 THR   183     -10.261  -2.006  10.265  1.00  0.00
ATOM   2810 HG22 THR   183      -8.705  -1.422   9.628  1.00  0.00
ATOM   2811 HG23 THR   183      -9.128  -3.146   9.501  1.00  0.00
ATOM   2812  OG1 THR   183      -8.559  -1.240  12.158  1.00  0.00
ATOM   2813  HG1 THR   183      -8.116  -0.593  11.604  1.00  0.00
ATOM   2814  C   THR   183     -10.634  -3.337  12.515  1.00  0.00
ATOM   2815  O   THR   183     -10.903  -2.722  13.539  1.00  0.00
ATOM   2816  N   PHE   184     -11.582  -3.722  11.625  1.00  0.00
ATOM   2817  H   PHE   184     -11.289  -3.855  10.668  1.00  0.00
ATOM   2818  CA  PHE   184     -13.004  -3.594  11.899  1.00  0.00
ATOM   2819  HA  PHE   184     -13.179  -2.610  12.334  1.00  0.00
ATOM   2820  CB  PHE   184     -13.905  -3.747  10.631  1.00  0.00
ATOM   2821  HB2 PHE   184     -13.453  -3.344   9.725  1.00  0.00
ATOM   2822  HB3 PHE   184     -13.975  -4.832  10.550  1.00  0.00
ATOM   2823  CG  PHE   184     -15.317  -3.227  10.676  1.00  0.00
ATOM   2824  CD1 PHE   184     -15.701  -2.137   9.805  1.00  0.00
ATOM   2825  HD1 PHE   184     -14.905  -1.805   9.138  1.00  0.00
ATOM   2826  CE1 PHE   184     -16.938  -1.523   9.764  1.00  0.00
ATOM   2827  HE1 PHE   184     -17.140  -0.597   9.225  1.00  0.00
ATOM   2828  CZ  PHE   184     -17.935  -2.141  10.449  1.00  0.00
ATOM   2829  HZ  PHE   184     -18.940  -1.732  10.344  1.00  0.00
ATOM   2830  CE2 PHE   184     -17.712  -3.272  11.274  1.00  0.00
ATOM   2831  HE2 PHE   184     -18.529  -3.742  11.822  1.00  0.00
ATOM   2832  CD2 PHE   184     -16.411  -3.786  11.378  1.00  0.00
ATOM   2833  HD2 PHE   184     -16.215  -4.647  12.017  1.00  0.00
ATOM   2834  C   PHE   184     -13.566  -4.242  13.071  1.00  0.00
ATOM   2835  O   PHE   184     -14.314  -3.669  13.854  1.00  0.00
ATOM   2836  N   LEU   185     -13.158  -5.488  13.341  1.00  0.00
ATOM   2837  H   LEU   185     -12.687  -6.026  12.627  1.00  0.00
ATOM   2838  CA  LEU   185     -13.452  -6.143  14.631  1.00  0.00
ATOM   2839  HA  LEU   185     -14.530  -6.258  14.746  1.00  0.00
ATOM   2840  CB  LEU   185     -12.792  -7.550  14.702  1.00  0.00
ATOM   2841  HB2 LEU   185     -11.798  -7.392  14.284  1.00  0.00
ATOM   2842  HB3 LEU   185     -12.704  -7.833  15.751  1.00  0.00
ATOM   2843  CG  LEU   185     -13.501  -8.672  13.927  1.00  0.00
ATOM   2844  HG  LEU   185     -13.740  -8.287  12.935  1.00  0.00
ATOM   2845  CD1 LEU   185     -12.645  -9.956  13.790  1.00  0.00
ATOM   2846 HD11 LEU   185     -12.406 -10.342  14.781  1.00  0.00
ATOM   2847 HD12 LEU   185     -13.204 -10.708  13.233  1.00  0.00
ATOM   2848 HD13 LEU   185     -11.722  -9.723  13.259  1.00  0.00
ATOM   2849  CD2 LEU   185     -14.850  -9.048  14.576  1.00  0.00
ATOM   2850 HD21 LEU   185     -15.503  -8.175  14.590  1.00  0.00
ATOM   2851 HD22 LEU   185     -15.321  -9.844  14.000  1.00  0.00
ATOM   2852 HD23 LEU   185     -14.680  -9.390  15.597  1.00  0.00
ATOM   2853  C   LEU   185     -13.053  -5.362  15.889  1.00  0.00
ATOM   2854  O   LEU   185     -13.819  -5.379  16.834  1.00  0.00
ATOM   2855  N   VAL   186     -11.867  -4.683  15.941  1.00  0.00
ATOM   2856  H   VAL   186     -11.235  -4.790  15.161  1.00  0.00
ATOM   2857  CA  VAL   186     -11.401  -4.007  17.095  1.00  0.00
ATOM   2858  HA  VAL   186     -11.926  -4.199  18.031  1.00  0.00
ATOM   2859  CB  VAL   186      -9.964  -4.286  17.294  1.00  0.00
ATOM   2860  HB  VAL   186      -9.775  -5.299  16.939  1.00  0.00
ATOM   2861  CG1 VAL   186      -9.005  -3.265  16.525  1.00  0.00
ATOM   2862 HG11 VAL   186      -9.193  -2.252  16.880  1.00  0.00
ATOM   2863 HG12 VAL   186      -7.965  -3.529  16.715  1.00  0.00
ATOM   2864 HG13 VAL   186      -9.202  -3.317  15.454  1.00  0.00
ATOM   2865  CG2 VAL   186      -9.737  -4.403  18.783  1.00  0.00
ATOM   2866 HG21 VAL   186     -10.345  -5.215  19.181  1.00  0.00
ATOM   2867 HG22 VAL   186      -8.684  -4.610  18.975  1.00  0.00
ATOM   2868 HG23 VAL   186     -10.018  -3.468  19.268  1.00  0.00
ATOM   2869  C   VAL   186     -11.742  -2.506  17.176  1.00  0.00
ATOM   2870  O   VAL   186     -11.456  -1.870  18.165  1.00  0.00
ATOM   2871  N   ARG   187     -12.377  -1.925  16.123  1.00  0.00
ATOM   2872  H   ARG   187     -12.680  -2.616  15.451  1.00  0.00
ATOM   2873  CA  ARG   187     -12.639  -0.564  15.849  1.00  0.00
ATOM   2874  HA  ARG   187     -11.688  -0.131  15.538  1.00  0.00
ATOM   2875  CB  ARG   187     -13.670  -0.245  14.814  1.00  0.00
ATOM   2876  HB2 ARG   187     -13.677   0.841  14.718  1.00  0.00
ATOM   2877  HB3 ARG   187     -13.314  -0.689  13.885  1.00  0.00
ATOM   2878  CG  ARG   187     -15.124  -0.752  15.112  1.00  0.00
ATOM   2879  HG2 ARG   187     -15.043  -1.786  15.447  1.00  0.00
ATOM   2880  HG3 ARG   187     -15.520  -0.138  15.921  1.00  0.00
ATOM   2881  CD  ARG   187     -16.026  -0.682  13.960  1.00  0.00
ATOM   2882  HD2 ARG   187     -16.086   0.334  13.569  1.00  0.00
ATOM   2883  HD3 ARG   187     -15.704  -1.358  13.168  1.00  0.00
ATOM   2884  NE  ARG   187     -17.379  -1.096  14.419  1.00  0.00
ATOM   2885  HE  ARG   187     -18.113  -0.409  14.320  1.00  0.00
ATOM   2886  CZ  ARG   187     -17.717  -2.350  14.750  1.00  0.00
ATOM   2887  NH1 ARG   187     -16.974  -3.446  14.618  1.00  0.00
ATOM   2888 HH11 ARG   187     -16.044  -3.378  14.230  1.00  0.00
ATOM   2889 HH12 ARG   187     -17.344  -4.341  14.906  1.00  0.00
ATOM   2890  NH2 ARG   187     -18.843  -2.473  15.476  1.00  0.00
ATOM   2891 HH21 ARG   187     -19.368  -1.649  15.732  1.00  0.00
ATOM   2892 HH22 ARG   187     -19.159  -3.389  15.761  1.00  0.00
ATOM   2893  C   ARG   187     -13.145   0.325  17.119  1.00  0.00
ATOM   2894  O   ARG   187     -12.904   1.556  17.097  1.00  0.00
ATOM   2895  N   SER   188     -13.885  -0.197  18.102  1.00  0.00
ATOM   2896  H   SER   188     -14.230  -1.124  17.897  1.00  0.00
ATOM   2897  CA  SER   188     -14.368   0.464  19.283  1.00  0.00
ATOM   2898  HA  SER   188     -14.304   1.541  19.127  1.00  0.00
ATOM   2899  CB  SER   188     -15.841   0.099  19.630  1.00  0.00
ATOM   2900  HB2 SER   188     -16.109   0.749  20.463  1.00  0.00
ATOM   2901  HB3 SER   188     -16.420   0.379  18.750  1.00  0.00
ATOM   2902  OG  SER   188     -16.128  -1.272  19.979  1.00  0.00
ATOM   2903  HG  SER   188     -17.064  -1.364  20.169  1.00  0.00
ATOM   2904  C   SER   188     -13.561   0.403  20.533  1.00  0.00
ATOM   2905  O   SER   188     -13.793   1.130  21.492  1.00  0.00
ATOM   2906  N   GLN   189     -12.519  -0.458  20.574  1.00  0.00
ATOM   2907  H   GLN   189     -12.238  -1.116  19.861  1.00  0.00
ATOM   2908  CA  GLN   189     -11.686  -0.349  21.799  1.00  0.00
ATOM   2909  HA  GLN   189     -12.287  -0.314  22.707  1.00  0.00
ATOM   2910  CB  GLN   189     -10.836  -1.625  21.823  1.00  0.00
ATOM   2911  HB2 GLN   189     -10.122  -1.559  21.002  1.00  0.00
ATOM   2912  HB3 GLN   189     -10.298  -1.643  22.771  1.00  0.00
ATOM   2913  CG  GLN   189     -11.690  -2.951  21.675  1.00  0.00
ATOM   2914  HG2 GLN   189     -12.336  -2.878  20.800  1.00  0.00
ATOM   2915  HG3 GLN   189     -10.917  -3.698  21.494  1.00  0.00
ATOM   2916  CD  GLN   189     -12.539  -3.403  22.876  1.00  0.00
ATOM   2917  OE1 GLN   189     -12.071  -3.310  24.021  1.00  0.00
ATOM   2918  NE2 GLN   189     -13.868  -3.809  22.671  1.00  0.00
ATOM   2919 HE21 GLN   189     -14.429  -4.106  23.457  1.00  0.00
ATOM   2920 HE22 GLN   189     -14.257  -3.802  21.739  1.00  0.00
ATOM   2921  C   GLN   189     -10.721   0.866  21.769  1.00  0.00
ATOM   2922  O   GLN   189     -10.056   1.169  20.756  1.00  0.00
ATOM   2923  N   PRO   190     -10.637   1.709  22.891  1.00  0.00
ATOM   2924  CD  PRO   190     -11.551   1.576  24.091  1.00  0.00
ATOM   2925  HD2 PRO   190     -11.219   0.743  24.711  1.00  0.00
ATOM   2926  HD3 PRO   190     -12.571   1.393  23.754  1.00  0.00
ATOM   2927  CG  PRO   190     -11.399   2.955  24.807  1.00  0.00
ATOM   2928  HG2 PRO   190     -10.495   3.036  25.410  1.00  0.00
ATOM   2929  HG3 PRO   190     -12.264   3.229  25.411  1.00  0.00
ATOM   2930  CB  PRO   190     -11.312   3.825  23.550  1.00  0.00
ATOM   2931  HB2 PRO   190     -10.946   4.829  23.766  1.00  0.00
ATOM   2932  HB3 PRO   190     -12.295   3.890  23.084  1.00  0.00
ATOM   2933  CA  PRO   190     -10.344   3.112  22.621  1.00  0.00
ATOM   2934  HA  PRO   190     -10.582   3.263  21.568  1.00  0.00
ATOM   2935  C   PRO   190      -8.906   3.595  22.897  1.00  0.00
ATOM   2936  O   PRO   190      -8.608   4.749  22.661  1.00  0.00
ATOM   2937  N   GLY   191      -8.105   2.689  23.490  1.00  0.00
ATOM   2938  H   GLY   191      -8.550   1.784  23.553  1.00  0.00
ATOM   2939  CA  GLY   191      -6.763   2.834  24.020  1.00  0.00
ATOM   2940  HA2 GLY   191      -6.844   3.535  24.851  1.00  0.00
ATOM   2941  HA3 GLY   191      -6.484   1.851  24.401  1.00  0.00
ATOM   2942  C   GLY   191      -5.689   3.317  23.071  1.00  0.00
ATOM   2943  O   GLY   191      -5.920   3.479  21.893  1.00  0.00
ATOM   2944  N   ARG   192      -4.456   3.523  23.579  1.00  0.00
ATOM   2945  H   ARG   192      -4.492   3.458  24.586  1.00  0.00
ATOM   2946  CA  ARG   192      -3.228   3.904  22.971  1.00  0.00
ATOM   2947  HA  ARG   192      -2.497   4.254  23.699  1.00  0.00
ATOM   2948  CB  ARG   192      -2.679   2.601  22.297  1.00  0.00
ATOM   2949  HB2 ARG   192      -3.367   2.412  21.473  1.00  0.00
ATOM   2950  HB3 ARG   192      -1.707   2.891  21.898  1.00  0.00
ATOM   2951  CG  ARG   192      -2.526   1.325  23.140  1.00  0.00
ATOM   2952  HG2 ARG   192      -3.517   1.107  23.539  1.00  0.00
ATOM   2953  HG3 ARG   192      -2.234   0.538  22.444  1.00  0.00
ATOM   2954  CD  ARG   192      -1.548   1.388  24.254  1.00  0.00
ATOM   2955  HD2 ARG   192      -0.540   1.455  23.845  1.00  0.00
ATOM   2956  HD3 ARG   192      -1.752   2.269  24.863  1.00  0.00
ATOM   2957  NE  ARG   192      -1.636   0.130  25.156  1.00  0.00
ATOM   2958  HE  ARG   192      -1.899   0.314  26.114  1.00  0.00
ATOM   2959  CZ  ARG   192      -1.326  -1.114  24.812  1.00  0.00
ATOM   2960  NH1 ARG   192      -0.788  -1.404  23.660  1.00  0.00
ATOM   2961 HH11 ARG   192      -0.595  -0.667  22.997  1.00  0.00
ATOM   2962 HH12 ARG   192      -0.567  -2.364  23.437  1.00  0.00
ATOM   2963  NH2 ARG   192      -1.608  -2.127  25.546  1.00  0.00
ATOM   2964 HH21 ARG   192      -2.086  -1.992  26.426  1.00  0.00
ATOM   2965 HH22 ARG   192      -1.351  -3.055  25.241  1.00  0.00
ATOM   2966  C   ARG   192      -3.196   5.092  22.004  1.00  0.00
ATOM   2967  O   ARG   192      -2.445   5.061  21.030  1.00  0.00
ATOM   2968  N   TYR   193      -3.884   6.154  22.442  1.00  0.00
ATOM   2969  H   TYR   193      -4.363   5.999  23.318  1.00  0.00
ATOM   2970  CA  TYR   193      -4.045   7.460  21.780  1.00  0.00
ATOM   2971  HA  TYR   193      -4.416   8.167  22.522  1.00  0.00
ATOM   2972  CB  TYR   193      -2.744   8.028  21.162  1.00  0.00
ATOM   2973  HB2 TYR   193      -2.281   7.265  20.536  1.00  0.00
ATOM   2974  HB3 TYR   193      -2.941   8.917  20.563  1.00  0.00
ATOM   2975  CG  TYR   193      -1.806   8.384  22.303  1.00  0.00
ATOM   2976  CD1 TYR   193      -2.084   9.303  23.313  1.00  0.00
ATOM   2977  HD1 TYR   193      -3.086   9.733  23.320  1.00  0.00
ATOM   2978  CE1 TYR   193      -1.165   9.677  24.275  1.00  0.00
ATOM   2979  HE1 TYR   193      -1.330  10.537  24.924  1.00  0.00
ATOM   2980  CZ  TYR   193       0.086   8.966  24.326  1.00  0.00
ATOM   2981  OH  TYR   193       0.909   9.291  25.448  1.00  0.00
ATOM   2982  HH  TYR   193       0.514   9.948  26.025  1.00  0.00
ATOM   2983  CE2 TYR   193       0.442   7.958  23.432  1.00  0.00
ATOM   2984  HE2 TYR   193       1.342   7.347  23.495  1.00  0.00
ATOM   2985  CD2 TYR   193      -0.502   7.751  22.349  1.00  0.00
ATOM   2986  HD2 TYR   193      -0.243   7.094  21.519  1.00  0.00
ATOM   2987  C   TYR   193      -5.082   7.404  20.681  1.00  0.00
ATOM   2988  O   TYR   193      -5.122   8.146  19.738  1.00  0.00
ATOM   2989  N   ASN   194      -6.031   6.383  20.756  1.00  0.00
ATOM   2990  H   ASN   194      -5.824   5.634  21.401  1.00  0.00
ATOM   2991  CA  ASN   194      -7.241   6.249  19.874  1.00  0.00
ATOM   2992  HA  ASN   194      -7.930   5.527  20.312  1.00  0.00
ATOM   2993  CB  ASN   194      -7.969   7.589  19.719  1.00  0.00
ATOM   2994  HB2 ASN   194      -7.331   8.169  19.052  1.00  0.00
ATOM   2995  HB3 ASN   194      -8.947   7.453  19.257  1.00  0.00
ATOM   2996  CG  ASN   194      -8.149   8.368  21.024  1.00  0.00
ATOM   2997  OD1 ASN   194      -7.686   9.532  21.156  1.00  0.00
ATOM   2998  ND2 ASN   194      -8.754   7.684  22.039  1.00  0.00
ATOM   2999 HD21 ASN   194      -8.905   8.137  22.929  1.00  0.00
ATOM   3000 HD22 ASN   194      -9.048   6.728  21.895  1.00  0.00
ATOM   3001  C   ASN   194      -6.964   5.616  18.478  1.00  0.00
ATOM   3002  O   ASN   194      -7.710   5.848  17.531  1.00  0.00
ATOM   3003  N   ARG   195      -5.871   4.806  18.323  1.00  0.00
ATOM   3004  H   ARG   195      -5.347   4.590  19.159  1.00  0.00
ATOM   3005  CA  ARG   195      -5.369   4.280  17.017  1.00  0.00
ATOM   3006  HA  ARG   195      -5.232   5.083  16.293  1.00  0.00
ATOM   3007  CB  ARG   195      -4.013   3.622  17.280  1.00  0.00
ATOM   3008  HB2 ARG   195      -3.700   3.120  16.364  1.00  0.00
ATOM   3009  HB3 ARG   195      -3.300   4.409  17.524  1.00  0.00
ATOM   3010  CG  ARG   195      -4.067   2.553  18.487  1.00  0.00
ATOM   3011  HG2 ARG   195      -4.494   3.060  19.352  1.00  0.00
ATOM   3012  HG3 ARG   195      -4.729   1.745  18.176  1.00  0.00
ATOM   3013  CD  ARG   195      -2.643   1.953  18.874  1.00  0.00
ATOM   3014  HD2 ARG   195      -1.922   2.731  19.125  1.00  0.00
ATOM   3015  HD3 ARG   195      -2.706   1.239  19.695  1.00  0.00
ATOM   3016  NE  ARG   195      -2.181   1.256  17.685  1.00  0.00
ATOM   3017  HE  ARG   195      -2.694   0.433  17.403  1.00  0.00
ATOM   3018  CZ  ARG   195      -1.201   1.689  16.905  1.00  0.00
ATOM   3019  NH1 ARG   195      -0.504   2.752  16.929  1.00  0.00
ATOM   3020 HH11 ARG   195      -0.668   3.444  17.646  1.00  0.00
ATOM   3021 HH12 ARG   195       0.211   2.899  16.231  1.00  0.00
ATOM   3022  NH2 ARG   195      -0.796   0.831  15.974  1.00  0.00
ATOM   3023 HH21 ARG   195      -1.234  -0.076  15.903  1.00  0.00
ATOM   3024 HH22 ARG   195      -0.052   1.090  15.342  1.00  0.00
ATOM   3025  C   ARG   195      -6.223   3.281  16.212  1.00  0.00
ATOM   3026  O   ARG   195      -6.120   3.079  15.033  1.00  0.00
ATOM   3027  N   ALA   196      -7.146   2.599  16.881  1.00  0.00
ATOM   3028  H   ALA   196      -7.082   2.628  17.889  1.00  0.00
ATOM   3029  CA  ALA   196      -8.156   1.766  16.286  1.00  0.00
ATOM   3030  HA  ALA   196      -7.574   1.028  15.733  1.00  0.00
ATOM   3031  CB  ALA   196      -8.965   1.048  17.348  1.00  0.00
ATOM   3032  HB1 ALA   196      -9.560   1.773  17.904  1.00  0.00
ATOM   3033  HB2 ALA   196      -9.626   0.323  16.873  1.00  0.00
ATOM   3034  HB3 ALA   196      -8.291   0.531  18.031  1.00  0.00
ATOM   3035  C   ALA   196      -9.126   2.424  15.339  1.00  0.00
ATOM   3036  O   ALA   196      -9.453   1.790  14.354  1.00  0.00
ATOM   3037  N   ARG   197      -9.433   3.737  15.602  1.00  0.00
ATOM   3038  H   ARG   197      -9.091   4.124  16.470  1.00  0.00
ATOM   3039  CA  ARG   197     -10.231   4.629  14.687  1.00  0.00
ATOM   3040  HA  ARG   197     -11.113   4.082  14.353  1.00  0.00
ATOM   3041  CB  ARG   197     -10.682   5.914  15.353  1.00  0.00
ATOM   3042  HB2 ARG   197      -9.784   6.470  15.622  1.00  0.00
ATOM   3043  HB3 ARG   197     -11.251   6.478  14.614  1.00  0.00
ATOM   3044  CG  ARG   197     -11.563   5.693  16.633  1.00  0.00
ATOM   3045  HG2 ARG   197     -12.560   5.391  16.312  1.00  0.00
ATOM   3046  HG3 ARG   197     -11.113   4.893  17.221  1.00  0.00
ATOM   3047  CD  ARG   197     -11.664   6.950  17.482  1.00  0.00
ATOM   3048  HD2 ARG   197     -10.689   7.403  17.664  1.00  0.00
ATOM   3049  HD3 ARG   197     -12.332   7.691  17.042  1.00  0.00
ATOM   3050  NE  ARG   197     -12.243   6.500  18.802  1.00  0.00
ATOM   3051  HE  ARG   197     -11.824   5.660  19.174  1.00  0.00
ATOM   3052  CZ  ARG   197     -13.031   7.220  19.595  1.00  0.00
ATOM   3053  NH1 ARG   197     -13.324   8.466  19.346  1.00  0.00
ATOM   3054 HH11 ARG   197     -12.947   8.916  18.524  1.00  0.00
ATOM   3055 HH12 ARG   197     -13.927   8.975  19.976  1.00  0.00
ATOM   3056  NH2 ARG   197     -13.788   6.721  20.529  1.00  0.00
ATOM   3057 HH21 ARG   197     -13.799   5.723  20.686  1.00  0.00
ATOM   3058 HH22 ARG   197     -14.360   7.334  21.092  1.00  0.00
ATOM   3059  C   ARG   197      -9.305   4.986  13.482  1.00  0.00
ATOM   3060  O   ARG   197      -9.777   4.948  12.357  1.00  0.00
ATOM   3061  N   GLY   198      -7.998   5.233  13.712  1.00  0.00
ATOM   3062  H   GLY   198      -7.694   5.068  14.661  1.00  0.00
ATOM   3063  CA  GLY   198      -7.046   5.688  12.773  1.00  0.00
ATOM   3064  HA2 GLY   198      -7.456   6.553  12.252  1.00  0.00
ATOM   3065  HA3 GLY   198      -6.142   5.981  13.307  1.00  0.00
ATOM   3066  C   GLY   198      -6.700   4.636  11.771  1.00  0.00
ATOM   3067  O   GLY   198      -6.714   4.799  10.575  1.00  0.00
ATOM   3068  N   LEU   199      -6.508   3.408  12.279  1.00  0.00
ATOM   3069  H   LEU   199      -6.434   3.351  13.285  1.00  0.00
ATOM   3070  CA  LEU   199      -6.273   2.231  11.518  1.00  0.00
ATOM   3071  HA  LEU   199      -5.554   2.417  10.721  1.00  0.00
ATOM   3072  CB  LEU   199      -5.706   1.186  12.444  1.00  0.00
ATOM   3073  HB2 LEU   199      -4.797   1.596  12.884  1.00  0.00
ATOM   3074  HB3 LEU   199      -6.455   1.044  13.223  1.00  0.00
ATOM   3075  CG  LEU   199      -5.394  -0.154  11.790  1.00  0.00
ATOM   3076  HG  LEU   199      -6.295  -0.558  11.329  1.00  0.00
ATOM   3077  CD1 LEU   199      -4.364   0.047  10.759  1.00  0.00
ATOM   3078 HD11 LEU   199      -3.462   0.451  11.219  1.00  0.00
ATOM   3079 HD12 LEU   199      -4.133  -0.907  10.284  1.00  0.00
ATOM   3080 HD13 LEU   199      -4.732   0.746  10.008  1.00  0.00
ATOM   3081  CD2 LEU   199      -4.835  -1.159  12.876  1.00  0.00
ATOM   3082 HD21 LEU   199      -5.582  -1.303  13.657  1.00  0.00
ATOM   3083 HD22 LEU   199      -4.613  -2.117  12.405  1.00  0.00
ATOM   3084 HD23 LEU   199      -3.925  -0.751  13.315  1.00  0.00
ATOM   3085  C   LEU   199      -7.516   1.799  10.764  1.00  0.00
ATOM   3086  O   LEU   199      -7.536   1.456   9.578  1.00  0.00
ATOM   3087  N   THR   200      -8.706   1.763  11.413  1.00  0.00
ATOM   3088  H   THR   200      -8.668   1.980  12.399  1.00  0.00
ATOM   3089  CA  THR   200     -10.024   1.349  10.826  1.00  0.00
ATOM   3090  HA  THR   200      -9.800   0.355  10.439  1.00  0.00
ATOM   3091  CB  THR   200     -11.271   1.248  11.782  1.00  0.00
ATOM   3092  HB  THR   200     -11.463   2.258  12.146  1.00  0.00
ATOM   3093  CG2 THR   200     -12.516   0.697  11.161  1.00  0.00
ATOM   3094 HG21 THR   200     -12.325  -0.313  10.798  1.00  0.00
ATOM   3095 HG22 THR   200     -13.313   0.670  11.905  1.00  0.00
ATOM   3096 HG23 THR   200     -12.818   1.331  10.328  1.00  0.00
ATOM   3097  OG1 THR   200     -10.917   0.266  12.824  1.00  0.00
ATOM   3098  HG1 THR   200     -11.651   0.169  13.435  1.00  0.00
ATOM   3099  C   THR   200     -10.429   2.257   9.668  1.00  0.00
ATOM   3100  O   THR   200     -10.782   1.822   8.561  1.00  0.00
ATOM   3101  N   PHE   201     -10.251   3.617   9.840  1.00  0.00
ATOM   3102  H   PHE   201     -10.010   3.891  10.782  1.00  0.00
ATOM   3103  CA  PHE   201     -10.489   4.661   8.858  1.00  0.00
ATOM   3104  HA  PHE   201     -11.531   4.667   8.538  1.00  0.00
ATOM   3105  CB  PHE   201     -10.163   6.042   9.529  1.00  0.00
ATOM   3106  HB2 PHE   201     -10.966   6.126  10.261  1.00  0.00
ATOM   3107  HB3 PHE   201      -9.206   5.975  10.047  1.00  0.00
ATOM   3108  CG  PHE   201     -10.146   7.346   8.752  1.00  0.00
ATOM   3109  CD1 PHE   201     -10.969   7.572   7.641  1.00  0.00
ATOM   3110  HD1 PHE   201     -11.628   6.768   7.315  1.00  0.00
ATOM   3111  CE1 PHE   201     -10.960   8.788   6.956  1.00  0.00
ATOM   3112  HE1 PHE   201     -11.627   8.934   6.106  1.00  0.00
ATOM   3113  CZ  PHE   201     -10.111   9.804   7.350  1.00  0.00
ATOM   3114  HZ  PHE   201     -10.110  10.760   6.827  1.00  0.00
ATOM   3115  CE2 PHE   201      -9.243   9.596   8.437  1.00  0.00
ATOM   3116  HE2 PHE   201      -8.613  10.419   8.773  1.00  0.00
ATOM   3117  CD2 PHE   201      -9.178   8.316   9.107  1.00  0.00
ATOM   3118  HD2 PHE   201      -8.405   8.130   9.852  1.00  0.00
ATOM   3119  C   PHE   201      -9.754   4.436   7.588  1.00  0.00
ATOM   3120  O   PHE   201     -10.259   4.500   6.464  1.00  0.00
ATOM   3121  N   ALA   202      -8.410   4.148   7.694  1.00  0.00
ATOM   3122  H   ALA   202      -7.980   4.073   8.605  1.00  0.00
ATOM   3123  CA  ALA   202      -7.617   3.838   6.541  1.00  0.00
ATOM   3124  HA  ALA   202      -7.503   4.647   5.820  1.00  0.00
ATOM   3125  CB  ALA   202      -6.227   3.506   7.136  1.00  0.00
ATOM   3126  HB1 ALA   202      -6.324   2.691   7.854  1.00  0.00
ATOM   3127  HB2 ALA   202      -5.551   3.206   6.335  1.00  0.00
ATOM   3128  HB3 ALA   202      -5.827   4.387   7.638  1.00  0.00
ATOM   3129  C   ALA   202      -8.093   2.570   5.810  1.00  0.00
ATOM   3130  O   ALA   202      -8.208   2.595   4.625  1.00  0.00
ATOM   3131  N   MET   203      -8.497   1.474   6.485  1.00  0.00
ATOM   3132  H   MET   203      -8.427   1.414   7.491  1.00  0.00
ATOM   3133  CA  MET   203      -8.901   0.278   5.746  1.00  0.00
ATOM   3134  HA  MET   203      -8.205   0.088   4.929  1.00  0.00
ATOM   3135  CB  MET   203      -8.899  -0.971   6.712  1.00  0.00
ATOM   3136  HB2 MET   203      -9.471  -0.713   7.603  1.00  0.00
ATOM   3137  HB3 MET   203      -9.384  -1.800   6.197  1.00  0.00
ATOM   3138  CG  MET   203      -7.513  -1.373   7.108  1.00  0.00
ATOM   3139  HG2 MET   203      -7.141  -0.601   7.782  1.00  0.00
ATOM   3140  HG3 MET   203      -7.600  -2.316   7.648  1.00  0.00
ATOM   3141  SD  MET   203      -6.278  -1.590   5.656  1.00  0.00
ATOM   3142  CE  MET   203      -7.064  -2.914   4.761  1.00  0.00
ATOM   3143  HE1 MET   203      -8.060  -2.601   4.448  1.00  0.00
ATOM   3144  HE2 MET   203      -6.469  -3.163   3.882  1.00  0.00
ATOM   3145  HE3 MET   203      -7.145  -3.790   5.404  1.00  0.00
ATOM   3146  C   MET   203     -10.230   0.527   5.027  1.00  0.00
ATOM   3147  O   MET   203     -10.431  -0.002   3.939  1.00  0.00
ATOM   3148  N   LEU   204     -11.129   1.339   5.537  1.00  0.00
ATOM   3149  H   LEU   204     -10.945   1.607   6.493  1.00  0.00
ATOM   3150  CA  LEU   204     -12.333   1.907   4.863  1.00  0.00
ATOM   3151  HA  LEU   204     -12.944   1.084   4.494  1.00  0.00
ATOM   3152  CB  LEU   204     -13.193   2.777   5.800  1.00  0.00
ATOM   3153  HB2 LEU   204     -12.539   3.158   6.584  1.00  0.00
ATOM   3154  HB3 LEU   204     -13.651   3.613   5.271  1.00  0.00
ATOM   3155  CG  LEU   204     -14.311   1.890   6.439  1.00  0.00
ATOM   3156  HG  LEU   204     -13.843   0.994   6.847  1.00  0.00
ATOM   3157  CD1 LEU   204     -15.076   2.638   7.572  1.00  0.00
ATOM   3158 HD11 LEU   204     -15.545   3.534   7.165  1.00  0.00
ATOM   3159 HD12 LEU   204     -15.843   1.984   7.987  1.00  0.00
ATOM   3160 HD13 LEU   204     -14.376   2.921   8.358  1.00  0.00
ATOM   3161  CD2 LEU   204     -15.345   1.379   5.438  1.00  0.00
ATOM   3162 HD21 LEU   204     -14.849   0.774   4.679  1.00  0.00
ATOM   3163 HD22 LEU   204     -16.086   0.772   5.958  1.00  0.00
ATOM   3164 HD23 LEU   204     -15.839   2.226   4.961  1.00  0.00
ATOM   3165  C   LEU   204     -11.946   2.812   3.711  1.00  0.00
ATOM   3166  O   LEU   204     -12.437   2.665   2.600  1.00  0.00
ATOM   3167  N   ALA   205     -10.909   3.741   3.771  1.00  0.00
ATOM   3168  H   ALA   205     -10.469   3.846   4.674  1.00  0.00
ATOM   3169  CA  ALA   205     -10.477   4.555   2.727  1.00  0.00
ATOM   3170  HA  ALA   205     -11.307   5.122   2.306  1.00  0.00
ATOM   3171  CB  ALA   205      -9.453   5.527   3.269  1.00  0.00
ATOM   3172  HB1 ALA   205      -8.611   4.974   3.686  1.00  0.00
ATOM   3173  HB2 ALA   205      -9.101   6.171   2.463  1.00  0.00
ATOM   3174  HB3 ALA   205      -9.908   6.138   4.049  1.00  0.00
ATOM   3175  C   ALA   205      -9.902   3.693   1.582  1.00  0.00
ATOM   3176  O   ALA   205     -10.239   3.835   0.453  1.00  0.00
ATOM   3177  N   TYR   206      -9.035   2.708   1.971  1.00  0.00
ATOM   3178  H   TYR   206      -8.677   2.749   2.915  1.00  0.00
ATOM   3179  CA  TYR   206      -8.552   1.697   1.117  1.00  0.00
ATOM   3180  HA  TYR   206      -8.010   2.131   0.277  1.00  0.00
ATOM   3181  CB  TYR   206      -7.547   0.754   1.945  1.00  0.00
ATOM   3182  HB2 TYR   206      -6.831   1.394   2.460  1.00  0.00
ATOM   3183  HB3 TYR   206      -8.144   0.213   2.680  1.00  0.00
ATOM   3184  CG  TYR   206      -6.800  -0.239   1.069  1.00  0.00
ATOM   3185  CD1 TYR   206      -5.481   0.096   0.725  1.00  0.00
ATOM   3186  HD1 TYR   206      -4.987   1.016   1.037  1.00  0.00
ATOM   3187  CE1 TYR   206      -4.794  -0.834  -0.067  1.00  0.00
ATOM   3188  HE1 TYR   206      -3.750  -0.607  -0.283  1.00  0.00
ATOM   3189  CZ  TYR   206      -5.422  -2.013  -0.657  1.00  0.00
ATOM   3190  OH  TYR   206      -4.688  -2.876  -1.505  1.00  0.00
ATOM   3191  HH  TYR   206      -3.778  -2.595  -1.629  1.00  0.00
ATOM   3192  CE2 TYR   206      -6.700  -2.254  -0.278  1.00  0.00
ATOM   3193  HE2 TYR   206      -7.199  -3.121  -0.710  1.00  0.00
ATOM   3194  CD2 TYR   206      -7.358  -1.463   0.604  1.00  0.00
ATOM   3195  HD2 TYR   206      -8.339  -1.759   0.975  1.00  0.00
ATOM   3196  C   TYR   206      -9.590   0.890   0.473  1.00  0.00
ATOM   3197  O   TYR   206      -9.499   0.723  -0.726  1.00  0.00
ATOM   3198  N   PHE   207     -10.624   0.379   1.239  1.00  0.00
ATOM   3199  H   PHE   207     -10.623   0.611   2.222  1.00  0.00
ATOM   3200  CA  PHE   207     -11.701  -0.422   0.729  1.00  0.00
ATOM   3201  HA  PHE   207     -11.285  -1.346   0.327  1.00  0.00
ATOM   3202  CB  PHE   207     -12.815  -0.802   1.870  1.00  0.00
ATOM   3203  HB2 PHE   207     -12.513  -1.021   2.894  1.00  0.00
ATOM   3204  HB3 PHE   207     -13.357   0.143   1.846  1.00  0.00
ATOM   3205  CG  PHE   207     -13.729  -1.798   1.500  1.00  0.00
ATOM   3206  CD1 PHE   207     -13.488  -3.167   1.937  1.00  0.00
ATOM   3207  HD1 PHE   207     -12.624  -3.318   2.585  1.00  0.00
ATOM   3208  CE1 PHE   207     -14.277  -4.240   1.579  1.00  0.00
ATOM   3209  HE1 PHE   207     -13.918  -5.248   1.785  1.00  0.00
ATOM   3210  CZ  PHE   207     -15.532  -4.050   0.955  1.00  0.00
ATOM   3211  HZ  PHE   207     -16.206  -4.832   0.604  1.00  0.00
ATOM   3212  CE2 PHE   207     -15.893  -2.667   0.799  1.00  0.00
ATOM   3213  HE2 PHE   207     -16.932  -2.511   0.510  1.00  0.00
ATOM   3214  CD2 PHE   207     -15.083  -1.618   0.975  1.00  0.00
ATOM   3215  HD2 PHE   207     -15.429  -0.615   0.727  1.00  0.00
ATOM   3216  C   PHE   207     -12.509   0.258  -0.362  1.00  0.00
ATOM   3217  O   PHE   207     -12.847  -0.364  -1.387  1.00  0.00
ATOM   3218  N   ILE   208     -12.857   1.567  -0.206  1.00  0.00
ATOM   3219  H   ILE   208     -12.538   2.087   0.599  1.00  0.00
ATOM   3220  CA  ILE   208     -13.803   2.180  -1.074  1.00  0.00
ATOM   3221  HA  ILE   208     -14.537   1.421  -1.346  1.00  0.00
ATOM   3222  CB  ILE   208     -14.492   3.306  -0.345  1.00  0.00
ATOM   3223  HB  ILE   208     -14.973   2.879   0.535  1.00  0.00
ATOM   3224  CG2 ILE   208     -13.519   4.455   0.097  1.00  0.00
ATOM   3225 HG21 ILE   208     -13.038   4.883  -0.783  1.00  0.00
ATOM   3226 HG22 ILE   208     -14.083   5.230   0.615  1.00  0.00
ATOM   3227 HG23 ILE   208     -12.759   4.051   0.766  1.00  0.00
ATOM   3228  CG1 ILE   208     -15.567   4.058  -1.234  1.00  0.00
ATOM   3229 HG12 ILE   208     -15.935   4.960  -0.746  1.00  0.00
ATOM   3230 HG13 ILE   208     -15.171   4.313  -2.217  1.00  0.00
ATOM   3231  CD1 ILE   208     -16.729   3.047  -1.393  1.00  0.00
ATOM   3232 HD11 ILE   208     -17.126   2.792  -0.411  1.00  0.00
ATOM   3233 HD12 ILE   208     -17.518   3.492  -1.999  1.00  0.00
ATOM   3234 HD13 ILE   208     -16.362   2.145  -1.882  1.00  0.00
ATOM   3235  C   ILE   208     -13.080   2.549  -2.383  1.00  0.00
ATOM   3236  O   ILE   208     -13.502   2.483  -3.572  1.00  0.00
ATOM   3237  N   THR   209     -11.756   2.849  -2.256  1.00  0.00
ATOM   3238  H   THR   209     -11.363   2.858  -1.326  1.00  0.00
ATOM   3239  CA  THR   209     -10.898   3.240  -3.376  1.00  0.00
ATOM   3240  HA  THR   209     -11.514   3.913  -3.973  1.00  0.00
ATOM   3241  CB  THR   209      -9.660   3.993  -2.918  1.00  0.00
ATOM   3242  HB  THR   209      -9.040   3.310  -2.337  1.00  0.00
ATOM   3243  CG2 THR   209      -8.847   4.539  -4.108  1.00  0.00
ATOM   3244 HG21 THR   209      -9.466   5.222  -4.689  1.00  0.00
ATOM   3245 HG22 THR   209      -7.971   5.070  -3.737  1.00  0.00
ATOM   3246 HG23 THR   209      -8.528   3.711  -4.741  1.00  0.00
ATOM   3247  OG1 THR   209     -10.118   5.168  -2.200  1.00  0.00
ATOM   3248  HG1 THR   209      -9.360   5.671  -1.894  1.00  0.00
ATOM   3249  C   THR   209     -10.516   2.009  -4.198  1.00  0.00
ATOM   3250  O   THR   209     -10.476   2.082  -5.437  1.00  0.00
ATOM   3251  N   TRP   210     -10.249   0.859  -3.547  1.00  0.00
ATOM   3252  H   TRP   210     -10.222   0.956  -2.542  1.00  0.00
ATOM   3253  CA  TRP   210      -9.921  -0.409  -4.113  1.00  0.00
ATOM   3254  HA  TRP   210      -9.153  -0.277  -4.875  1.00  0.00
ATOM   3255  CB  TRP   210      -9.386  -1.387  -3.035  1.00  0.00
ATOM   3256  HB2 TRP   210      -8.670  -0.750  -2.516  1.00  0.00
ATOM   3257  HB3 TRP   210     -10.133  -1.746  -2.326  1.00  0.00
ATOM   3258  CG  TRP   210      -8.640  -2.570  -3.496  1.00  0.00
ATOM   3259  CD1 TRP   210      -9.158  -3.872  -3.551  1.00  0.00
ATOM   3260  HD1 TRP   210     -10.218  -4.042  -3.361  1.00  0.00
ATOM   3261  NE1 TRP   210      -8.107  -4.718  -3.862  1.00  0.00
ATOM   3262  HE1 TRP   210      -8.224  -5.719  -3.797  1.00  0.00
ATOM   3263  CE2 TRP   210      -6.985  -4.098  -4.146  1.00  0.00
ATOM   3264  CZ2 TRP   210      -5.684  -4.500  -4.595  1.00  0.00
ATOM   3265  HZ2 TRP   210      -5.472  -5.559  -4.744  1.00  0.00
ATOM   3266  CH2 TRP   210      -4.801  -3.529  -4.805  1.00  0.00
ATOM   3267  HH2 TRP   210      -3.834  -3.836  -5.204  1.00  0.00
ATOM   3268  CZ3 TRP   210      -5.032  -2.165  -4.550  1.00  0.00
ATOM   3269  HZ3 TRP   210      -4.304  -1.377  -4.744  1.00  0.00
ATOM   3270  CE3 TRP   210      -6.245  -1.805  -4.026  1.00  0.00
ATOM   3271  HE3 TRP   210      -6.414  -0.729  -3.981  1.00  0.00
ATOM   3272  CD2 TRP   210      -7.253  -2.741  -3.807  1.00  0.00
ATOM   3273  C   TRP   210     -11.048  -1.028  -4.853  1.00  0.00
ATOM   3274  O   TRP   210     -10.979  -1.559  -5.943  1.00  0.00
ATOM   3275  N   VAL   211     -12.288  -0.919  -4.302  1.00  0.00
ATOM   3276  H   VAL   211     -12.314  -0.454  -3.406  1.00  0.00
ATOM   3277  CA  VAL   211     -13.495  -1.599  -4.764  1.00  0.00
ATOM   3278  HA  VAL   211     -13.193  -2.469  -5.348  1.00  0.00
ATOM   3279  CB  VAL   211     -14.351  -2.071  -3.592  1.00  0.00
ATOM   3280  HB  VAL   211     -14.562  -1.210  -2.957  1.00  0.00
ATOM   3281  CG1 VAL   211     -15.668  -2.698  -4.056  1.00  0.00
ATOM   3282 HG11 VAL   211     -15.457  -3.559  -4.690  1.00  0.00
ATOM   3283 HG12 VAL   211     -16.244  -3.019  -3.188  1.00  0.00
ATOM   3284 HG13 VAL   211     -16.242  -1.963  -4.621  1.00  0.00
ATOM   3285  CG2 VAL   211     -13.596  -3.153  -2.801  1.00  0.00
ATOM   3286 HG21 VAL   211     -12.661  -2.741  -2.422  1.00  0.00
ATOM   3287 HG22 VAL   211     -14.210  -3.488  -1.965  1.00  0.00
ATOM   3288 HG23 VAL   211     -13.381  -3.998  -3.455  1.00  0.00
ATOM   3289  C   VAL   211     -14.204  -0.840  -5.804  1.00  0.00
ATOM   3290  O   VAL   211     -14.787  -1.401  -6.729  1.00  0.00
ATOM   3291  N   SER   212     -14.101   0.514  -5.776  1.00  0.00
ATOM   3292  H   SER   212     -13.866   0.941  -4.891  1.00  0.00
ATOM   3293  CA  SER   212     -14.488   1.407  -6.914  1.00  0.00
ATOM   3294  HA  SER   212     -15.422   1.008  -7.311  1.00  0.00
ATOM   3295  CB  SER   212     -14.691   2.963  -6.594  1.00  0.00
ATOM   3296  HB2 SER   212     -13.715   3.435  -6.485  1.00  0.00
ATOM   3297  HB3 SER   212     -15.230   3.430  -7.419  1.00  0.00
ATOM   3298  OG  SER   212     -15.438   3.127  -5.383  1.00  0.00
ATOM   3299  HG  SER   212     -15.553   4.063  -5.202  1.00  0.00
ATOM   3300  C   SER   212     -13.623   1.284  -8.096  1.00  0.00
ATOM   3301  O   SER   212     -14.071   1.364  -9.205  1.00  0.00
ATOM   3302  N   PHE   213     -12.271   1.144  -7.883  1.00  0.00
ATOM   3303  H   PHE   213     -11.994   1.414  -6.950  1.00  0.00
ATOM   3304  CA  PHE   213     -11.238   0.981  -8.887  1.00  0.00
ATOM   3305  HA  PHE   213     -11.379   1.720  -9.676  1.00  0.00
ATOM   3306  CB  PHE   213      -9.801   1.176  -8.265  1.00  0.00
ATOM   3307  HB2 PHE   213      -9.294   1.942  -8.852  1.00  0.00
ATOM   3308  HB3 PHE   213      -9.943   1.535  -7.246  1.00  0.00
ATOM   3309  CG  PHE   213      -8.812  -0.055  -8.178  1.00  0.00
ATOM   3310  CD1 PHE   213      -7.904  -0.198  -7.133  1.00  0.00
ATOM   3311  HD1 PHE   213      -7.889   0.562  -6.352  1.00  0.00
ATOM   3312  CE1 PHE   213      -6.983  -1.334  -7.066  1.00  0.00
ATOM   3313  HE1 PHE   213      -6.237  -1.460  -6.281  1.00  0.00
ATOM   3314  CZ  PHE   213      -7.093  -2.255  -8.047  1.00  0.00
ATOM   3315  HZ  PHE   213      -6.427  -3.117  -8.013  1.00  0.00
ATOM   3316  CE2 PHE   213      -8.012  -2.132  -9.071  1.00  0.00
ATOM   3317  HE2 PHE   213      -8.054  -2.940  -9.801  1.00  0.00
ATOM   3318  CD2 PHE   213      -8.844  -1.062  -9.192  1.00  0.00
ATOM   3319  HD2 PHE   213      -9.515  -0.987 -10.048  1.00  0.00
ATOM   3320  C   PHE   213     -11.402  -0.187  -9.857  1.00  0.00
ATOM   3321  O   PHE   213     -11.129  -0.124 -11.024  1.00  0.00
ATOM   3322  N   VAL   214     -11.866  -1.305  -9.357  1.00  0.00
ATOM   3323  H   VAL   214     -11.833  -1.421  -8.354  1.00  0.00
ATOM   3324  CA  VAL   214     -12.027  -2.467 -10.166  1.00  0.00
ATOM   3325  HA  VAL   214     -11.089  -2.563 -10.712  1.00  0.00
ATOM   3326  CB  VAL   214     -12.205  -3.711  -9.267  1.00  0.00
ATOM   3327  HB  VAL   214     -13.079  -3.579  -8.629  1.00  0.00
ATOM   3328  CG1 VAL   214     -12.404  -4.980 -10.171  1.00  0.00
ATOM   3329 HG11 VAL   214     -11.530  -5.113 -10.809  1.00  0.00
ATOM   3330 HG12 VAL   214     -12.530  -5.860  -9.540  1.00  0.00
ATOM   3331 HG13 VAL   214     -13.290  -4.849 -10.792  1.00  0.00
ATOM   3332  CG2 VAL   214     -10.924  -3.895  -8.585  1.00  0.00
ATOM   3333 HG21 VAL   214     -10.696  -3.008  -7.993  1.00  0.00
ATOM   3334 HG22 VAL   214     -10.982  -4.764  -7.929  1.00  0.00
ATOM   3335 HG23 VAL   214     -10.138  -4.050  -9.324  1.00  0.00
ATOM   3336  C   VAL   214     -12.904  -2.324 -11.402  1.00  0.00
ATOM   3337  O   VAL   214     -12.439  -2.665 -12.507  1.00  0.00
ATOM   3338  N   PRO   215     -14.188  -1.892 -11.385  1.00  0.00
ATOM   3339  CD  PRO   215     -15.043  -1.936 -10.141  1.00  0.00
ATOM   3340  HD2 PRO   215     -15.020  -0.963  -9.651  1.00  0.00
ATOM   3341  HD3 PRO   215     -14.654  -2.694  -9.461  1.00  0.00
ATOM   3342  CG  PRO   215     -16.423  -2.289 -10.674  1.00  0.00
ATOM   3343  HG2 PRO   215     -17.204  -1.967  -9.985  1.00  0.00
ATOM   3344  HG3 PRO   215     -16.513  -3.361 -10.849  1.00  0.00
ATOM   3345  CB  PRO   215     -16.485  -1.534 -11.957  1.00  0.00
ATOM   3346  HB2 PRO   215     -16.507  -0.490 -11.645  1.00  0.00
ATOM   3347  HB3 PRO   215     -17.288  -1.717 -12.671  1.00  0.00
ATOM   3348  CA  PRO   215     -15.097  -1.865 -12.616  1.00  0.00
ATOM   3349  HA  PRO   215     -15.055  -2.813 -13.153  1.00  0.00
ATOM   3350  C   PRO   215     -14.584  -0.766 -13.501  1.00  0.00
ATOM   3351  O   PRO   215     -14.589  -0.898 -14.722  1.00  0.00
ATOM   3352  N   LEU   216     -14.178   0.410 -12.953  1.00  0.00
ATOM   3353  H   LEU   216     -14.287   0.607 -11.968  1.00  0.00
ATOM   3354  CA  LEU   216     -13.605   1.411 -13.780  1.00  0.00
ATOM   3355  HA  LEU   216     -14.288   1.773 -14.549  1.00  0.00
ATOM   3356  CB  LEU   216     -13.312   2.554 -12.811  1.00  0.00
ATOM   3357  HB2 LEU   216     -14.195   2.896 -12.270  1.00  0.00
ATOM   3358  HB3 LEU   216     -12.587   2.151 -12.104  1.00  0.00
ATOM   3359  CG  LEU   216     -12.679   3.749 -13.576  1.00  0.00
ATOM   3360  HG  LEU   216     -11.803   3.347 -14.085  1.00  0.00
ATOM   3361  CD1 LEU   216     -13.567   4.454 -14.580  1.00  0.00
ATOM   3362 HD11 LEU   216     -14.443   4.856 -14.071  1.00  0.00
ATOM   3363 HD12 LEU   216     -13.013   5.268 -15.047  1.00  0.00
ATOM   3364 HD13 LEU   216     -13.885   3.746 -15.345  1.00  0.00
ATOM   3365  CD2 LEU   216     -12.346   4.890 -12.610  1.00  0.00
ATOM   3366 HD21 LEU   216     -11.639   4.537 -11.859  1.00  0.00
ATOM   3367 HD22 LEU   216     -11.904   5.718 -13.164  1.00  0.00
ATOM   3368 HD23 LEU   216     -13.258   5.228 -12.118  1.00  0.00
ATOM   3369  C   LEU   216     -12.290   1.002 -14.562  1.00  0.00
ATOM   3370  O   LEU   216     -12.105   1.277 -15.746  1.00  0.00
ATOM   3371  N   LEU   217     -11.383   0.308 -13.901  1.00  0.00
ATOM   3372  H   LEU   217     -11.373   0.290 -12.891  1.00  0.00
ATOM   3373  CA  LEU   217     -10.228  -0.241 -14.617  1.00  0.00
ATOM   3374  HA  LEU   217      -9.658   0.523 -15.147  1.00  0.00
ATOM   3375  CB  LEU   217      -9.314  -0.855 -13.477  1.00  0.00
ATOM   3376  HB2 LEU   217      -9.179  -0.007 -12.805  1.00  0.00
ATOM   3377  HB3 LEU   217      -9.814  -1.664 -12.944  1.00  0.00
ATOM   3378  CG  LEU   217      -7.909  -1.351 -13.984  1.00  0.00
ATOM   3379  HG  LEU   217      -7.233  -1.362 -13.129  1.00  0.00
ATOM   3380  CD1 LEU   217      -7.958  -2.755 -14.617  1.00  0.00
ATOM   3381 HD11 LEU   217      -8.633  -2.745 -15.472  1.00  0.00
ATOM   3382 HD12 LEU   217      -6.959  -3.041 -14.947  1.00  0.00
ATOM   3383 HD13 LEU   217      -8.316  -3.474 -13.880  1.00  0.00
ATOM   3384  CD2 LEU   217      -7.241  -0.350 -14.939  1.00  0.00
ATOM   3385 HD21 LEU   217      -7.096   0.601 -14.426  1.00  0.00
ATOM   3386 HD22 LEU   217      -6.275  -0.741 -15.259  1.00  0.00
ATOM   3387 HD23 LEU   217      -7.878  -0.198 -15.811  1.00  0.00
ATOM   3388  C   LEU   217     -10.620  -1.093 -15.784  1.00  0.00
ATOM   3389  O   LEU   217      -9.837  -1.154 -16.760  1.00  0.00
ATOM   3390  N   ALA   218     -11.653  -1.916 -15.766  1.00  0.00
ATOM   3391  H   ALA   218     -12.155  -1.918 -14.890  1.00  0.00
ATOM   3392  CA  ALA   218     -12.051  -2.864 -16.790  1.00  0.00
ATOM   3393  HA  ALA   218     -11.203  -3.502 -17.038  1.00  0.00
ATOM   3394  CB  ALA   218     -13.117  -3.705 -16.177  1.00  0.00
ATOM   3395  HB1 ALA   218     -13.976  -3.081 -15.932  1.00  0.00
ATOM   3396  HB2 ALA   218     -13.420  -4.479 -16.882  1.00  0.00
ATOM   3397  HB3 ALA   218     -12.735  -4.171 -15.268  1.00  0.00
ATOM   3398  C   ALA   218     -12.460  -2.181 -18.124  1.00  0.00
ATOM   3399  O   ALA   218     -12.474  -2.687 -19.157  1.00  0.00
ATOM   3400  N   ASN   219     -12.880  -0.872 -17.952  1.00  0.00
ATOM   3401  H   ASN   219     -12.974  -0.528 -17.007  1.00  0.00
ATOM   3402  CA  ASN   219     -13.265  -0.029 -19.010  1.00  0.00
ATOM   3403  HA  ASN   219     -13.564  -0.661 -19.846  1.00  0.00
ATOM   3404  CB  ASN   219     -14.452   0.951 -18.670  1.00  0.00
ATOM   3405  HB2 ASN   219     -14.148   1.490 -17.773  1.00  0.00
ATOM   3406  HB3 ASN   219     -14.582   1.657 -19.491  1.00  0.00
ATOM   3407  CG  ASN   219     -15.792   0.265 -18.398  1.00  0.00
ATOM   3408  OD1 ASN   219     -16.041  -0.917 -18.527  1.00  0.00
ATOM   3409  ND2 ASN   219     -16.809   1.168 -18.000  1.00  0.00
ATOM   3410 HD21 ASN   219     -17.735   0.822 -17.795  1.00  0.00
ATOM   3411 HD22 ASN   219     -16.603   2.154 -17.923  1.00  0.00
ATOM   3412  C   ASN   219     -12.210   0.856 -19.653  1.00  0.00
ATOM   3413  O   ASN   219     -12.467   1.278 -20.764  1.00  0.00
ATOM   3414  N   VAL   220     -11.071   1.145 -19.039  1.00  0.00
ATOM   3415  H   VAL   220     -10.912   0.715 -18.139  1.00  0.00
ATOM   3416  CA  VAL   220     -10.159   2.203 -19.473  1.00  0.00
ATOM   3417  HA  VAL   220     -10.722   2.757 -20.224  1.00  0.00
ATOM   3418  CB  VAL   220      -9.719   3.196 -18.343  1.00  0.00
ATOM   3419  HB  VAL   220      -9.096   4.008 -18.718  1.00  0.00
ATOM   3420  CG1 VAL   220     -11.052   3.765 -17.843  1.00  0.00
ATOM   3421 HG11 VAL   220     -11.676   2.954 -17.467  1.00  0.00
ATOM   3422 HG12 VAL   220     -10.865   4.480 -17.042  1.00  0.00
ATOM   3423 HG13 VAL   220     -11.564   4.266 -18.664  1.00  0.00
ATOM   3424  CG2 VAL   220      -9.029   2.512 -17.142  1.00  0.00
ATOM   3425 HG21 VAL   220      -8.132   1.995 -17.484  1.00  0.00
ATOM   3426 HG22 VAL   220      -8.754   3.265 -16.403  1.00  0.00
ATOM   3427 HG23 VAL   220      -9.713   1.793 -16.691  1.00  0.00
ATOM   3428  C   VAL   220      -8.979   1.800 -20.265  1.00  0.00
ATOM   3429  O   VAL   220      -8.226   0.953 -19.829  1.00  0.00
ATOM   3430  N   GLN   221      -8.817   2.370 -21.482  1.00  0.00
ATOM   3431  H   GLN   221      -9.320   3.202 -21.754  1.00  0.00
ATOM   3432  CA  GLN   221      -8.044   1.688 -22.476  1.00  0.00
ATOM   3433  HA  GLN   221      -7.178   1.248 -21.982  1.00  0.00
ATOM   3434  CB  GLN   221      -8.814   0.563 -23.226  1.00  0.00
ATOM   3435  HB2 GLN   221      -9.760   0.996 -23.551  1.00  0.00
ATOM   3436  HB3 GLN   221      -8.215   0.304 -24.099  1.00  0.00
ATOM   3437  CG  GLN   221      -9.080  -0.670 -22.420  1.00  0.00
ATOM   3438  HG2 GLN   221      -8.212  -1.182 -22.005  1.00  0.00
ATOM   3439  HG3 GLN   221      -9.689  -0.272 -21.608  1.00  0.00
ATOM   3440  CD  GLN   221      -9.916  -1.684 -23.207  1.00  0.00
ATOM   3441  OE1 GLN   221     -11.104  -1.912 -22.905  1.00  0.00
ATOM   3442  NE2 GLN   221      -9.381  -2.171 -24.355  1.00  0.00
ATOM   3443 HE21 GLN   221      -9.898  -2.842 -24.905  1.00  0.00
ATOM   3444 HE22 GLN   221      -8.468  -1.860 -24.654  1.00  0.00
ATOM   3445  C   GLN   221      -7.348   2.584 -23.502  1.00  0.00
ATOM   3446  O   GLN   221      -6.197   2.422 -23.934  1.00  0.00
ATOM   3447  N   VAL   222      -7.980   3.710 -23.661  1.00  0.00
ATOM   3448  H   VAL   222      -8.975   3.650 -23.497  1.00  0.00
ATOM   3449  CA  VAL   222      -7.465   4.878 -24.366  1.00  0.00
ATOM   3450  HA  VAL   222      -6.555   4.700 -24.938  1.00  0.00
ATOM   3451  CB  VAL   222      -8.572   5.428 -25.340  1.00  0.00
ATOM   3452  HB  VAL   222      -8.175   6.212 -25.985  1.00  0.00
ATOM   3453  CG1 VAL   222      -9.027   4.200 -26.224  1.00  0.00
ATOM   3454 HG11 VAL   222      -9.425   3.416 -25.580  1.00  0.00
ATOM   3455 HG12 VAL   222      -9.799   4.521 -26.924  1.00  0.00
ATOM   3456 HG13 VAL   222      -8.172   3.815 -26.779  1.00  0.00
ATOM   3457  CG2 VAL   222      -9.726   6.123 -24.606  1.00  0.00
ATOM   3458 HG21 VAL   222      -9.339   6.967 -24.036  1.00  0.00
ATOM   3459 HG22 VAL   222     -10.456   6.480 -25.332  1.00  0.00
ATOM   3460 HG23 VAL   222     -10.204   5.416 -23.928  1.00  0.00
ATOM   3461  C   VAL   222      -6.684   5.818 -23.484  1.00  0.00
ATOM   3462  O   VAL   222      -5.851   5.283 -22.739  1.00  0.00
ATOM   3463  N   VAL   223      -6.818   7.131 -23.546  1.00  0.00
ATOM   3464  H   VAL   223      -7.536   7.449 -24.182  1.00  0.00
ATOM   3465  CA  VAL   223      -5.977   8.128 -22.900  1.00  0.00
ATOM   3466  HA  VAL   223      -4.897   8.012 -22.992  1.00  0.00
ATOM   3467  CB  VAL   223      -6.369   9.536 -23.415  1.00  0.00
ATOM   3468  HB  VAL   223      -6.159   9.640 -24.479  1.00  0.00
ATOM   3469  CG1 VAL   223      -7.928   9.669 -23.170  1.00  0.00
ATOM   3470 HG11 VAL   223      -8.139   9.565 -22.106  1.00  0.00
ATOM   3471 HG12 VAL   223      -8.268  10.646 -23.514  1.00  0.00
ATOM   3472 HG13 VAL   223      -8.451   8.888 -23.721  1.00  0.00
ATOM   3473  CG2 VAL   223      -5.545  10.729 -22.901  1.00  0.00
ATOM   3474 HG21 VAL   223      -4.500  10.598 -23.182  1.00  0.00
ATOM   3475 HG22 VAL   223      -5.926  11.651 -23.340  1.00  0.00
ATOM   3476 HG23 VAL   223      -5.624  10.785 -21.815  1.00  0.00
ATOM   3477  C   VAL   223      -5.995   8.041 -21.322  1.00  0.00
ATOM   3478  O   VAL   223      -5.062   8.432 -20.632  1.00  0.00
ATOM   3479  N   LEU   224      -7.051   7.489 -20.684  1.00  0.00
ATOM   3480  H   LEU   224      -7.793   7.106 -21.252  1.00  0.00
ATOM   3481  CA  LEU   224      -7.160   7.371 -19.218  1.00  0.00
ATOM   3482  HA  LEU   224      -6.713   8.237 -18.731  1.00  0.00
ATOM   3483  CB  LEU   224      -8.671   7.300 -18.823  1.00  0.00
ATOM   3484  HB2 LEU   224      -8.958   6.368 -19.310  1.00  0.00
ATOM   3485  HB3 LEU   224      -8.771   7.191 -17.743  1.00  0.00
ATOM   3486  CG  LEU   224      -9.570   8.415 -19.301  1.00  0.00
ATOM   3487  HG  LEU   224      -9.568   8.472 -20.390  1.00  0.00
ATOM   3488  CD1 LEU   224     -11.064   8.074 -18.782  1.00  0.00
ATOM   3489 HD11 LEU   224     -11.067   8.017 -17.693  1.00  0.00
ATOM   3490 HD12 LEU   224     -11.749   8.857 -19.106  1.00  0.00
ATOM   3491 HD13 LEU   224     -11.384   7.118 -19.196  1.00  0.00
ATOM   3492  CD2 LEU   224      -9.232   9.860 -18.993  1.00  0.00
ATOM   3493 HD21 LEU   224      -8.262  10.107 -19.425  1.00  0.00
ATOM   3494 HD22 LEU   224      -9.995  10.511 -19.419  1.00  0.00
ATOM   3495 HD23 LEU   224      -9.195  10.003 -17.913  1.00  0.00
ATOM   3496  C   LEU   224      -6.499   6.074 -18.737  1.00  0.00
ATOM   3497  O   LEU   224      -6.523   5.930 -17.568  1.00  0.00
ATOM   3498  N   ARG   225      -5.983   5.115 -19.615  1.00  0.00
ATOM   3499  H   ARG   225      -6.194   5.096 -20.602  1.00  0.00
ATOM   3500  CA  ARG   225      -5.409   3.919 -19.008  1.00  0.00
ATOM   3501  HA  ARG   225      -6.080   3.566 -18.225  1.00  0.00
ATOM   3502  CB  ARG   225      -5.198   2.769 -20.038  1.00  0.00
ATOM   3503  HB2 ARG   225      -6.144   2.579 -20.546  1.00  0.00
ATOM   3504  HB3 ARG   225      -4.452   3.087 -20.766  1.00  0.00
ATOM   3505  CG  ARG   225      -4.725   1.491 -19.351  1.00  0.00
ATOM   3506  HG2 ARG   225      -3.685   1.626 -19.056  1.00  0.00
ATOM   3507  HG3 ARG   225      -5.337   1.333 -18.463  1.00  0.00
ATOM   3508  CD  ARG   225      -4.841   0.259 -20.283  1.00  0.00
ATOM   3509  HD2 ARG   225      -4.430  -0.609 -19.766  1.00  0.00
ATOM   3510  HD3 ARG   225      -5.895   0.086 -20.502  1.00  0.00
ATOM   3511  NE  ARG   225      -4.127   0.435 -21.538  1.00  0.00
ATOM   3512  HE  ARG   225      -3.697   1.329 -21.727  1.00  0.00
ATOM   3513  CZ  ARG   225      -3.831  -0.562 -22.297  1.00  0.00
ATOM   3514  NH1 ARG   225      -4.351  -1.773 -22.183  1.00  0.00
ATOM   3515 HH11 ARG   225      -5.031  -1.961 -21.460  1.00  0.00
ATOM   3516 HH12 ARG   225      -4.066  -2.504 -22.819  1.00  0.00
ATOM   3517  NH2 ARG   225      -3.138  -0.386 -23.430  1.00  0.00
ATOM   3518 HH21 ARG   225      -2.841   0.541 -23.698  1.00  0.00
ATOM   3519 HH22 ARG   225      -2.916  -1.182 -24.011  1.00  0.00
ATOM   3520  C   ARG   225      -4.200   4.245 -18.028  1.00  0.00
ATOM   3521  O   ARG   225      -4.212   3.744 -16.874  1.00  0.00
ATOM   3522  N   PRO   226      -3.244   5.139 -18.363  1.00  0.00
ATOM   3523  CD  PRO   226      -2.839   5.373 -19.785  1.00  0.00
ATOM   3524  HD2 PRO   226      -3.392   6.217 -20.197  1.00  0.00
ATOM   3525  HD3 PRO   226      -3.038   4.483 -20.382  1.00  0.00
ATOM   3526  CG  PRO   226      -1.352   5.659 -19.650  1.00  0.00
ATOM   3527  HG2 PRO   226      -1.044   6.349 -20.435  1.00  0.00
ATOM   3528  HG3 PRO   226      -0.795   4.727 -19.747  1.00  0.00
ATOM   3529  CB  PRO   226      -1.155   6.274 -18.252  1.00  0.00
ATOM   3530  HB2 PRO   226      -1.428   7.329 -18.271  1.00  0.00
ATOM   3531  HB3 PRO   226      -0.161   6.164 -17.819  1.00  0.00
ATOM   3532  CA  PRO   226      -2.191   5.475 -17.411  1.00  0.00
ATOM   3533  HA  PRO   226      -1.777   4.550 -17.009  1.00  0.00
ATOM   3534  C   PRO   226      -2.755   6.367 -16.217  1.00  0.00
ATOM   3535  O   PRO   226      -2.313   6.177 -15.055  1.00  0.00
ATOM   3536  N   ALA   227      -3.651   7.341 -16.553  1.00  0.00
ATOM   3537  H   ALA   227      -3.954   7.416 -17.514  1.00  0.00
ATOM   3538  CA  ALA   227      -4.206   8.252 -15.591  1.00  0.00
ATOM   3539  HA  ALA   227      -3.415   8.827 -15.110  1.00  0.00
ATOM   3540  CB  ALA   227      -5.181   9.225 -16.261  1.00  0.00
ATOM   3541  HB1 ALA   227      -5.984   8.664 -16.739  1.00  0.00
ATOM   3542  HB2 ALA   227      -5.602   9.893 -15.510  1.00  0.00
ATOM   3543  HB3 ALA   227      -4.651   9.811 -17.012  1.00  0.00
ATOM   3544  C   ALA   227      -5.007   7.481 -14.498  1.00  0.00
ATOM   3545  O   ALA   227      -4.822   7.797 -13.375  1.00  0.00
ATOM   3546  N   VAL   228      -5.819   6.514 -14.726  1.00  0.00
ATOM   3547  H   VAL   228      -6.085   6.360 -15.688  1.00  0.00
ATOM   3548  CA  VAL   228      -6.570   5.821 -13.679  1.00  0.00
ATOM   3549  HA  VAL   228      -6.903   6.531 -12.922  1.00  0.00
ATOM   3550  CB  VAL   228      -7.828   5.108 -14.286  1.00  0.00
ATOM   3551  HB  VAL   228      -7.564   4.599 -15.213  1.00  0.00
ATOM   3552  CG1 VAL   228      -8.319   4.092 -13.275  1.00  0.00
ATOM   3553 HG11 VAL   228      -8.584   4.600 -12.348  1.00  0.00
ATOM   3554 HG12 VAL   228      -9.196   3.579 -13.671  1.00  0.00
ATOM   3555 HG13 VAL   228      -7.531   3.365 -13.078  1.00  0.00
ATOM   3556  CG2 VAL   228      -8.975   6.080 -14.612  1.00  0.00
ATOM   3557 HG21 VAL   228      -8.632   6.817 -15.338  1.00  0.00
ATOM   3558 HG22 VAL   228      -9.815   5.525 -15.029  1.00  0.00
ATOM   3559 HG23 VAL   228      -9.292   6.588 -13.701  1.00  0.00
ATOM   3560  C   VAL   228      -5.598   5.003 -12.800  1.00  0.00
ATOM   3561  O   VAL   228      -5.818   4.927 -11.577  1.00  0.00
ATOM   3562  N   GLN   229      -4.541   4.281 -13.345  1.00  0.00
ATOM   3563  H   GLN   229      -4.476   4.288 -14.353  1.00  0.00
ATOM   3564  CA  GLN   229      -3.632   3.424 -12.601  1.00  0.00
ATOM   3565  HA  GLN   229      -4.213   2.731 -11.993  1.00  0.00
ATOM   3566  CB  GLN   229      -2.714   2.610 -13.534  1.00  0.00
ATOM   3567  HB2 GLN   229      -2.301   3.317 -14.253  1.00  0.00
ATOM   3568  HB3 GLN   229      -1.911   2.217 -12.910  1.00  0.00
ATOM   3569  CG  GLN   229      -3.391   1.456 -14.283  1.00  0.00
ATOM   3570  HG2 GLN   229      -3.306   0.550 -13.683  1.00  0.00
ATOM   3571  HG3 GLN   229      -4.444   1.698 -14.427  1.00  0.00
ATOM   3572  CD  GLN   229      -2.740   1.190 -15.688  1.00  0.00
ATOM   3573  OE1 GLN   229      -1.963   2.046 -16.130  1.00  0.00
ATOM   3574  NE2 GLN   229      -3.002   0.095 -16.391  1.00  0.00
ATOM   3575 HE21 GLN   229      -2.564  -0.041 -17.291  1.00  0.00
ATOM   3576 HE22 GLN   229      -3.638  -0.598 -16.023  1.00  0.00
ATOM   3577  C   GLN   229      -2.883   4.253 -11.583  1.00  0.00
ATOM   3578  O   GLN   229      -2.610   3.871 -10.424  1.00  0.00
ATOM   3579  N   MET   230      -2.593   5.456 -11.959  1.00  0.00
ATOM   3580  H   MET   230      -2.983   5.749 -12.843  1.00  0.00
ATOM   3581  CA  MET   230      -1.850   6.434 -11.174  1.00  0.00
ATOM   3582  HA  MET   230      -0.884   6.047 -10.851  1.00  0.00
ATOM   3583  CB  MET   230      -1.608   7.658 -12.119  1.00  0.00
ATOM   3584  HB2 MET   230      -2.510   7.846 -12.702  1.00  0.00
ATOM   3585  HB3 MET   230      -1.375   8.537 -11.517  1.00  0.00
ATOM   3586  CG  MET   230      -0.404   7.355 -13.095  1.00  0.00
ATOM   3587  HG2 MET   230       0.497   7.088 -12.543  1.00  0.00
ATOM   3588  HG3 MET   230      -0.651   6.556 -13.794  1.00  0.00
ATOM   3589  SD  MET   230      -0.109   8.866 -14.009  1.00  0.00
ATOM   3590  CE  MET   230       0.909   9.735 -12.752  1.00  0.00
ATOM   3591  HE1 MET   230       1.802   9.148 -12.538  1.00  0.00
ATOM   3592  HE2 MET   230       1.200  10.714 -13.133  1.00  0.00
ATOM   3593  HE3 MET   230       0.329   9.860 -11.837  1.00  0.00
ATOM   3594  C   MET   230      -2.613   6.995 -10.008  1.00  0.00
ATOM   3595  O   MET   230      -2.112   7.263  -8.930  1.00  0.00
ATOM   3596  N   GLY   231      -3.847   7.204 -10.283  1.00  0.00
ATOM   3597  H   GLY   231      -4.214   6.887 -11.169  1.00  0.00
ATOM   3598  CA  GLY   231      -4.735   7.873  -9.380  1.00  0.00
ATOM   3599  HA2 GLY   231      -4.193   8.736  -8.995  1.00  0.00
ATOM   3600  HA3 GLY   231      -5.583   8.213  -9.974  1.00  0.00
ATOM   3601  C   GLY   231      -5.240   7.063  -8.230  1.00  0.00
ATOM   3602  O   GLY   231      -5.604   7.560  -7.186  1.00  0.00
ATOM   3603  N   ALA   232      -5.491   5.762  -8.477  1.00  0.00
ATOM   3604  H   ALA   232      -5.308   5.391  -9.398  1.00  0.00
ATOM   3605  CA  ALA   232      -5.982   4.850  -7.448  1.00  0.00
ATOM   3606  HA  ALA   232      -6.854   5.291  -6.964  1.00  0.00
ATOM   3607  CB  ALA   232      -6.410   3.559  -8.142  1.00  0.00
ATOM   3608  HB1 ALA   232      -5.546   3.101  -8.624  1.00  0.00
ATOM   3609  HB2 ALA   232      -6.823   2.870  -7.405  1.00  0.00
ATOM   3610  HB3 ALA   232      -7.167   3.783  -8.893  1.00  0.00
ATOM   3611  C   ALA   232      -4.957   4.431  -6.380  1.00  0.00
ATOM   3612  O   ALA   232      -5.189   4.452  -5.137  1.00  0.00
ATOM   3613  N   LEU   233      -3.715   4.163  -6.737  1.00  0.00
ATOM   3614  H   LEU   233      -3.432   4.121  -7.706  1.00  0.00
ATOM   3615  CA  LEU   233      -2.718   3.915  -5.720  1.00  0.00
ATOM   3616  HA  LEU   233      -3.009   3.090  -5.069  1.00  0.00
ATOM   3617  CB  LEU   233      -1.422   3.535  -6.441  1.00  0.00
ATOM   3618  HB2 LEU   233      -1.175   4.442  -6.992  1.00  0.00
ATOM   3619  HB3 LEU   233      -0.642   3.333  -5.707  1.00  0.00
ATOM   3620  CG  LEU   233      -1.522   2.370  -7.405  1.00  0.00
ATOM   3621  HG  LEU   233      -2.099   2.690  -8.272  1.00  0.00
ATOM   3622  CD1 LEU   233      -0.177   1.904  -7.848  1.00  0.00
ATOM   3623 HD11 LEU   233       0.401   1.583  -6.981  1.00  0.00
ATOM   3624 HD12 LEU   233      -0.291   1.068  -8.538  1.00  0.00
ATOM   3625 HD13 LEU   233       0.344   2.720  -8.349  1.00  0.00
ATOM   3626  CD2 LEU   233      -2.353   1.260  -6.686  1.00  0.00
ATOM   3627 HD21 LEU   233      -3.343   1.647  -6.442  1.00  0.00
ATOM   3628 HD22 LEU   233      -2.453   0.397  -7.344  1.00  0.00
ATOM   3629 HD23 LEU   233      -1.845   0.961  -5.769  1.00  0.00
ATOM   3630  C   LEU   233      -2.454   5.061  -4.859  1.00  0.00
ATOM   3631  O   LEU   233      -2.357   4.959  -3.631  1.00  0.00
ATOM   3632  N   LEU   234      -2.373   6.237  -5.549  1.00  0.00
ATOM   3633  H   LEU   234      -2.374   6.174  -6.557  1.00  0.00
ATOM   3634  CA  LEU   234      -2.130   7.555  -4.930  1.00  0.00
ATOM   3635  HA  LEU   234      -1.292   7.525  -4.234  1.00  0.00
ATOM   3636  CB  LEU   234      -1.795   8.487  -6.037  1.00  0.00
ATOM   3637  HB2 LEU   234      -0.960   7.909  -6.433  1.00  0.00
ATOM   3638  HB3 LEU   234      -2.597   8.518  -6.775  1.00  0.00
ATOM   3639  CG  LEU   234      -1.327   9.917  -5.730  1.00  0.00
ATOM   3640  HG  LEU   234      -2.140  10.519  -5.324  1.00  0.00
ATOM   3641  CD1 LEU   234      -0.211   9.783  -4.674  1.00  0.00
ATOM   3642 HD11 LEU   234       0.603   9.181  -5.079  1.00  0.00
ATOM   3643 HD12 LEU   234       0.164  10.773  -4.414  1.00  0.00
ATOM   3644 HD13 LEU   234      -0.610   9.300  -3.782  1.00  0.00
ATOM   3645  CD2 LEU   234      -0.965  10.881  -6.880  1.00  0.00
ATOM   3646 HD21 LEU   234      -1.834  11.024  -7.522  1.00  0.00
ATOM   3647 HD22 LEU   234      -0.658  11.842  -6.466  1.00  0.00
ATOM   3648 HD23 LEU   234      -0.147  10.459  -7.464  1.00  0.00
ATOM   3649  C   LEU   234      -3.244   8.049  -4.015  1.00  0.00
ATOM   3650  O   LEU   234      -2.984   8.529  -2.931  1.00  0.00
ATOM   3651  N   LEU   235      -4.515   7.908  -4.451  1.00  0.00
ATOM   3652  H   LEU   235      -4.701   7.706  -5.423  1.00  0.00
ATOM   3653  CA  LEU   235      -5.662   8.181  -3.560  1.00  0.00
ATOM   3654  HA  LEU   235      -5.521   9.160  -3.103  1.00  0.00
ATOM   3655  CB  LEU   235      -7.046   8.173  -4.320  1.00  0.00
ATOM   3656  HB2 LEU   235      -6.933   8.920  -5.106  1.00  0.00
ATOM   3657  HB3 LEU   235      -7.131   7.183  -4.769  1.00  0.00
ATOM   3658  CG  LEU   235      -8.305   8.474  -3.510  1.00  0.00
ATOM   3659  HG  LEU   235      -8.385   7.732  -2.715  1.00  0.00
ATOM   3660  CD1 LEU   235      -8.268   9.945  -2.867  1.00  0.00
ATOM   3661 HD11 LEU   235      -8.189  10.687  -3.661  1.00  0.00
ATOM   3662 HD12 LEU   235      -9.183  10.117  -2.300  1.00  0.00
ATOM   3663 HD13 LEU   235      -7.408  10.030  -2.203  1.00  0.00
ATOM   3664  CD2 LEU   235      -9.586   8.395  -4.298  1.00  0.00
ATOM   3665 HD21 LEU   235      -9.702   7.390  -4.704  1.00  0.00
ATOM   3666 HD22 LEU   235     -10.429   8.623  -3.646  1.00  0.00
ATOM   3667 HD23 LEU   235      -9.555   9.115  -5.116  1.00  0.00
ATOM   3668  C   LEU   235      -5.699   7.243  -2.356  1.00  0.00
ATOM   3669  O   LEU   235      -5.992   7.704  -1.206  1.00  0.00
ATOM   3670  N   CYS   236      -5.271   5.963  -2.518  1.00  0.00
ATOM   3671  H   CYS   236      -5.150   5.539  -3.427  1.00  0.00
ATOM   3672  CA  CYS   236      -5.074   5.116  -1.315  1.00  0.00
ATOM   3673  HA  CYS   236      -5.971   5.165  -0.698  1.00  0.00
ATOM   3674  CB  CYS   236      -4.806   3.655  -1.672  1.00  0.00
ATOM   3675  HB2 CYS   236      -4.019   3.578  -2.422  1.00  0.00
ATOM   3676  HB3 CYS   236      -4.520   3.087  -0.787  1.00  0.00
ATOM   3677  SG  CYS   236      -6.255   2.805  -2.372  1.00  0.00
ATOM   3678  HG  CYS   236      -5.658   1.629  -2.542  1.00  0.00
ATOM   3679  C   CYS   236      -3.996   5.580  -0.377  1.00  0.00
ATOM   3680  O   CYS   236      -4.236   5.664   0.815  1.00  0.00
ATOM   3681  N   VAL   237      -2.822   5.969  -0.902  1.00  0.00
ATOM   3682  H   VAL   237      -2.636   5.765  -1.873  1.00  0.00
ATOM   3683  CA  VAL   237      -1.771   6.528  -0.114  1.00  0.00
ATOM   3684  HA  VAL   237      -1.481   5.882   0.715  1.00  0.00
ATOM   3685  CB  VAL   237      -0.552   6.679  -1.079  1.00  0.00
ATOM   3686  HB  VAL   237      -0.936   7.101  -2.008  1.00  0.00
ATOM   3687  CG1 VAL   237       0.568   7.551  -0.554  1.00  0.00
ATOM   3688 HG11 VAL   237       0.953   7.129   0.374  1.00  0.00
ATOM   3689 HG12 VAL   237       1.370   7.597  -1.291  1.00  0.00
ATOM   3690 HG13 VAL   237       0.189   8.556  -0.367  1.00  0.00
ATOM   3691  CG2 VAL   237      -0.005   5.249  -1.319  1.00  0.00
ATOM   3692 HG21 VAL   237      -0.784   4.632  -1.767  1.00  0.00
ATOM   3693 HG22 VAL   237       0.853   5.295  -1.990  1.00  0.00
ATOM   3694 HG23 VAL   237       0.301   4.812  -0.368  1.00  0.00
ATOM   3695  C   VAL   237      -2.165   7.811   0.628  1.00  0.00
ATOM   3696  O   VAL   237      -1.952   7.823   1.874  1.00  0.00
ATOM   3697  N   LEU   238      -2.736   8.880  -0.017  1.00  0.00
ATOM   3698  H   LEU   238      -2.805   8.905  -1.024  1.00  0.00
ATOM   3699  CA  LEU   238      -3.186  10.001   0.712  1.00  0.00
ATOM   3700  HA  LEU   238      -2.342  10.437   1.246  1.00  0.00
ATOM   3701  CB  LEU   238      -3.805  11.083  -0.200  1.00  0.00
ATOM   3702  HB2 LEU   238      -4.536  10.582  -0.835  1.00  0.00
ATOM   3703  HB3 LEU   238      -4.306  11.844   0.399  1.00  0.00
ATOM   3704  CG  LEU   238      -2.702  11.766  -1.105  1.00  0.00
ATOM   3705  HG  LEU   238      -1.899  11.044  -1.251  1.00  0.00
ATOM   3706  CD1 LEU   238      -3.242  12.215  -2.474  1.00  0.00
ATOM   3707 HD11 LEU   238      -4.045  12.938  -2.329  1.00  0.00
ATOM   3708 HD12 LEU   238      -2.439  12.676  -3.049  1.00  0.00
ATOM   3709 HD13 LEU   238      -3.625  11.350  -3.015  1.00  0.00
ATOM   3710  CD2 LEU   238      -2.117  12.974  -0.362  1.00  0.00
ATOM   3711 HD21 LEU   238      -1.668  12.643   0.574  1.00  0.00
ATOM   3712 HD22 LEU   238      -1.356  13.449  -0.981  1.00  0.00
ATOM   3713 HD23 LEU   238      -2.911  13.690  -0.150  1.00  0.00
ATOM   3714  C   LEU   238      -4.200   9.558   1.766  1.00  0.00
ATOM   3715  O   LEU   238      -4.095  10.082   2.841  1.00  0.00
ATOM   3716  N   GLY   239      -5.226   8.764   1.502  1.00  0.00
ATOM   3717  H   GLY   239      -5.308   8.514   0.527  1.00  0.00
ATOM   3718  CA  GLY   239      -6.222   8.228   2.446  1.00  0.00
ATOM   3719  HA2 GLY   239      -6.874   9.040   2.769  1.00  0.00
ATOM   3720  HA3 GLY   239      -6.814   7.467   1.938  1.00  0.00
ATOM   3721  C   GLY   239      -5.573   7.618   3.648  1.00  0.00
ATOM   3722  O   GLY   239      -5.963   7.928   4.758  1.00  0.00
ATOM   3723  N   ILE   240      -4.608   6.687   3.486  1.00  0.00
ATOM   3724  H   ILE   240      -4.415   6.287   2.579  1.00  0.00
ATOM   3725  CA  ILE   240      -3.927   6.129   4.644  1.00  0.00
ATOM   3726  HA  ILE   240      -4.736   6.026   5.367  1.00  0.00
ATOM   3727  CB  ILE   240      -3.250   4.746   4.423  1.00  0.00
ATOM   3728  HB  ILE   240      -2.894   4.297   5.350  1.00  0.00
ATOM   3729  CG2 ILE   240      -4.414   3.884   3.841  1.00  0.00
ATOM   3730 HG21 ILE   240      -4.770   4.332   2.913  1.00  0.00
ATOM   3731 HG22 ILE   240      -4.055   2.874   3.642  1.00  0.00
ATOM   3732 HG23 ILE   240      -5.231   3.843   4.561  1.00  0.00
ATOM   3733  CG1 ILE   240      -2.134   4.704   3.380  1.00  0.00
ATOM   3734 HG12 ILE   240      -2.310   3.779   2.831  1.00  0.00
ATOM   3735 HG13 ILE   240      -2.337   5.555   2.730  1.00  0.00
ATOM   3736  CD1 ILE   240      -0.678   4.753   3.843  1.00  0.00
ATOM   3737 HD11 ILE   240      -0.474   3.902   4.492  1.00  0.00
ATOM   3738 HD12 ILE   240      -0.019   4.714   2.976  1.00  0.00
ATOM   3739 HD13 ILE   240      -0.502   5.678   4.391  1.00  0.00
ATOM   3740  C   ILE   240      -2.901   6.992   5.338  1.00  0.00
ATOM   3741  O   ILE   240      -2.630   6.851   6.543  1.00  0.00
ATOM   3742  N   LEU   241      -2.224   7.863   4.575  1.00  0.00
ATOM   3743  H   LEU   241      -2.397   7.842   3.580  1.00  0.00
ATOM   3744  CA  LEU   241      -1.265   8.864   5.101  1.00  0.00
ATOM   3745  HA  LEU   241      -0.453   8.355   5.621  1.00  0.00
ATOM   3746  CB  LEU   241      -0.681   9.684   3.985  1.00  0.00
ATOM   3747  HB2 LEU   241      -0.117   8.946   3.415  1.00  0.00
ATOM   3748  HB3 LEU   241      -1.544  10.009   3.403  1.00  0.00
ATOM   3749  CG  LEU   241       0.229  10.908   4.291  1.00  0.00
ATOM   3750  HG  LEU   241      -0.040  11.354   5.249  1.00  0.00
ATOM   3751  CD1 LEU   241       1.684  10.400   4.352  1.00  0.00
ATOM   3752 HD11 LEU   241       1.954   9.955   3.395  1.00  0.00
ATOM   3753 HD12 LEU   241       2.352  11.234   4.565  1.00  0.00
ATOM   3754 HD13 LEU   241       1.775   9.651   5.139  1.00  0.00
ATOM   3755  CD2 LEU   241       0.081  11.956   3.251  1.00  0.00
ATOM   3756 HD21 LEU   241      -0.955  12.292   3.218  1.00  0.00
ATOM   3757 HD22 LEU   241       0.728  12.800   3.490  1.00  0.00
ATOM   3758 HD23 LEU   241       0.361  11.547   2.280  1.00  0.00
ATOM   3759  C   LEU   241      -2.007   9.848   6.077  1.00  0.00
ATOM   3760  O   LEU   241      -1.570  10.094   7.201  1.00  0.00
ATOM   3761  N   ALA   242      -3.176  10.292   5.643  1.00  0.00
ATOM   3762  H   ALA   242      -3.461  10.013   4.715  1.00  0.00
ATOM   3763  CA  ALA   242      -4.072  11.114   6.414  1.00  0.00
ATOM   3764  HA  ALA   242      -3.589  12.014   6.795  1.00  0.00
ATOM   3765  CB  ALA   242      -5.217  11.547   5.375  1.00  0.00
ATOM   3766  HB1 ALA   242      -5.716  10.657   4.992  1.00  0.00
ATOM   3767  HB2 ALA   242      -5.945  12.182   5.880  1.00  0.00
ATOM   3768  HB3 ALA   242      -4.768  12.096   4.547  1.00  0.00
ATOM   3769  C   ALA   242      -4.742  10.373   7.615  1.00  0.00
ATOM   3770  O   ALA   242      -4.923  11.028   8.692  1.00  0.00
ATOM   3771  N   ALA   243      -4.927   9.058   7.463  1.00  0.00
ATOM   3772  H   ALA   243      -4.834   8.698   6.524  1.00  0.00
ATOM   3773  CA  ALA   243      -5.417   8.196   8.462  1.00  0.00
ATOM   3774  HA  ALA   243      -6.361   8.672   8.727  1.00  0.00
ATOM   3775  CB  ALA   243      -5.699   6.861   7.927  1.00  0.00
ATOM   3776  HB1 ALA   243      -4.762   6.368   7.666  1.00  0.00
ATOM   3777  HB2 ALA   243      -6.222   6.271   8.679  1.00  0.00
ATOM   3778  HB3 ALA   243      -6.323   6.950   7.037  1.00  0.00
ATOM   3779  C   ALA   243      -4.560   8.145   9.778  1.00  0.00
ATOM   3780  O   ALA   243      -5.140   8.154  10.878  1.00  0.00
ATOM   3781  N   PHE   244      -3.238   7.971   9.723  1.00  0.00
ATOM   3782  H   PHE   244      -2.744   7.833   8.853  1.00  0.00
ATOM   3783  CA  PHE   244      -2.476   7.811  11.009  1.00  0.00
ATOM   3784  HA  PHE   244      -2.865   8.519  11.741  1.00  0.00
ATOM   3785  CB  PHE   244      -2.598   6.413  11.576  1.00  0.00
ATOM   3786  HB2 PHE   244      -1.772   6.413  12.287  1.00  0.00
ATOM   3787  HB3 PHE   244      -3.519   6.139  12.090  1.00  0.00
ATOM   3788  CG  PHE   244      -2.316   5.318  10.589  1.00  0.00
ATOM   3789  CD1 PHE   244      -3.367   4.550  10.036  1.00  0.00
ATOM   3790  HD1 PHE   244      -4.402   4.806  10.261  1.00  0.00
ATOM   3791  CE1 PHE   244      -3.076   3.447   9.189  1.00  0.00
ATOM   3792  HE1 PHE   244      -3.896   2.871   8.759  1.00  0.00
ATOM   3793  CZ  PHE   244      -1.758   3.099   8.907  1.00  0.00
ATOM   3794  HZ  PHE   244      -1.522   2.310   8.193  1.00  0.00
ATOM   3795  CE2 PHE   244      -0.750   3.768   9.546  1.00  0.00
ATOM   3796  HE2 PHE   244       0.279   3.435   9.412  1.00  0.00
ATOM   3797  CD2 PHE   244      -1.030   4.877  10.371  1.00  0.00
ATOM   3798  HD2 PHE   244      -0.216   5.413  10.859  1.00  0.00
ATOM   3799  C   PHE   244      -1.007   8.248  10.891  1.00  0.00
ATOM   3800  O   PHE   244      -0.462   8.492  11.946  1.00  0.00
ATOM   3801  N   HID   245      -0.463   8.286   9.692  1.00  0.00
ATOM   3802  H   HID   245      -0.874   7.829   8.890  1.00  0.00
ATOM   3803  CA  HID   245       0.818   8.838   9.558  1.00  0.00
ATOM   3804  HA  HID   245       1.477   8.443  10.331  1.00  0.00
ATOM   3805  CB  HID   245       1.397   8.486   8.203  1.00  0.00
ATOM   3806  HB2 HID   245       0.719   8.776   7.400  1.00  0.00
ATOM   3807  HB3 HID   245       2.315   9.070   8.131  1.00  0.00
ATOM   3808  CG  HID   245       1.781   7.038   7.946  1.00  0.00
ATOM   3809  ND1 HID   245       0.972   6.225   7.184  1.00  0.00
ATOM   3810  HD1 HID   245       0.138   6.530   6.704  1.00  0.00
ATOM   3811  CE1 HID   245       1.467   4.986   7.186  1.00  0.00
ATOM   3812  HE1 HID   245       0.951   4.215   6.614  1.00  0.00
ATOM   3813  NE2 HID   245       2.560   4.929   7.931  1.00  0.00
ATOM   3814  CD2 HID   245       2.761   6.198   8.333  1.00  0.00
ATOM   3815  HD2 HID   245       3.649   6.452   8.911  1.00  0.00
ATOM   3816  C   HID   245       1.049  10.322   9.824  1.00  0.00
ATOM   3817  O   HID   245       2.019  10.628  10.482  1.00  0.00
ATOM   3818  N   LEU   246       0.039  11.169   9.429  1.00  0.00
ATOM   3819  H   LEU   246      -0.585  10.818   8.716  1.00  0.00
ATOM   3820  CA  LEU   246      -0.086  12.540   9.826  1.00  0.00
ATOM   3821  HA  LEU   246       0.921  12.958   9.838  1.00  0.00
ATOM   3822  CB  LEU   246      -0.976  13.428   8.940  1.00  0.00
ATOM   3823  HB2 LEU   246      -1.970  13.018   9.120  1.00  0.00
ATOM   3824  HB3 LEU   246      -0.939  14.458   9.294  1.00  0.00
ATOM   3825  CG  LEU   246      -0.666  13.393   7.400  1.00  0.00
ATOM   3826  HG  LEU   246      -0.970  12.426   7.000  1.00  0.00
ATOM   3827  CD1 LEU   246      -1.427  14.511   6.669  1.00  0.00
ATOM   3828 HD11 LEU   246      -1.123  15.479   7.068  1.00  0.00
ATOM   3829 HD12 LEU   246      -1.199  14.470   5.604  1.00  0.00
ATOM   3830 HD13 LEU   246      -2.499  14.378   6.816  1.00  0.00
ATOM   3831  CD2 LEU   246       0.821  13.459   6.977  1.00  0.00
ATOM   3832 HD21 LEU   246       1.358  12.611   7.401  1.00  0.00
ATOM   3833 HD22 LEU   246       0.892  13.426   5.890  1.00  0.00
ATOM   3834 HD23 LEU   246       1.262  14.387   7.342  1.00  0.00
ATOM   3835  C   LEU   246      -0.505  12.822  11.341  1.00  0.00
ATOM   3836  O   LEU   246       0.077  13.701  11.900  1.00  0.00
ATOM   3837  N   PRO   247      -1.402  12.091  11.979  1.00  0.00
ATOM   3838  CD  PRO   247      -2.523  11.423  11.369  1.00  0.00
ATOM   3839  HD2 PRO   247      -2.118  10.509  10.935  1.00  0.00
ATOM   3840  HD3 PRO   247      -2.860  12.085  10.572  1.00  0.00
ATOM   3841  CG  PRO   247      -3.637  11.143  12.418  1.00  0.00
ATOM   3842  HG2 PRO   247      -4.044  10.134  12.363  1.00  0.00
ATOM   3843  HG3 PRO   247      -4.453  11.866  12.390  1.00  0.00
ATOM   3844  CB  PRO   247      -2.791  11.331  13.661  1.00  0.00
ATOM   3845  HB2 PRO   247      -2.408  10.371  14.007  1.00  0.00
ATOM   3846  HB3 PRO   247      -3.429  11.766  14.430  1.00  0.00
ATOM   3847  CA  PRO   247      -1.658  12.250  13.361  1.00  0.00
ATOM   3848  HA  PRO   247      -1.939  13.295  13.496  1.00  0.00
ATOM   3849  C   PRO   247      -0.496  11.902  14.317  1.00  0.00
ATOM   3850  O   PRO   247      -0.268  12.785  15.125  1.00  0.00
ATOM   3851  N   ARG   248       0.264  10.850  14.103  1.00  0.00
ATOM   3852  H   ARG   248      -0.112  10.123  13.511  1.00  0.00
ATOM   3853  CA  ARG   248       1.503  10.575  14.840  1.00  0.00
ATOM   3854  HA  ARG   248       1.319  10.694  15.908  1.00  0.00
ATOM   3855  CB  ARG   248       2.015   9.134  14.583  1.00  0.00
ATOM   3856  HB2 ARG   248       2.131   8.970  13.512  1.00  0.00
ATOM   3857  HB3 ARG   248       2.975   8.991  15.078  1.00  0.00
ATOM   3858  CG  ARG   248       0.994   8.132  15.146  1.00  0.00
ATOM   3859  HG2 ARG   248       1.242   7.922  16.186  1.00  0.00
ATOM   3860  HG3 ARG   248      -0.001   8.574  15.092  1.00  0.00
ATOM   3861  CD  ARG   248       1.018   6.815  14.334  1.00  0.00
ATOM   3862  HD2 ARG   248       0.929   7.016  13.266  1.00  0.00
ATOM   3863  HD3 ARG   248       1.937   6.260  14.523  1.00  0.00
ATOM   3864  NE  ARG   248      -0.119   5.996  14.753  1.00  0.00
ATOM   3865  HE  ARG   248      -0.591   6.220  15.617  1.00  0.00
ATOM   3866  CZ  ARG   248      -0.480   4.927  14.109  1.00  0.00
ATOM   3867  NH1 ARG   248       0.247   4.364  13.157  1.00  0.00
ATOM   3868 HH11 ARG   248       1.136   4.769  12.898  1.00  0.00
ATOM   3869 HH12 ARG   248      -0.090   3.532  12.694  1.00  0.00
ATOM   3870  NH2 ARG   248      -1.722   4.443  14.369  1.00  0.00
ATOM   3871 HH21 ARG   248      -2.315   4.914  15.037  1.00  0.00
ATOM   3872 HH22 ARG   248      -2.047   3.614  13.893  1.00  0.00
ATOM   3873  C   ARG   248       2.585  11.557  14.734  1.00  0.00
ATOM   3874  O   ARG   248       3.247  11.787  15.730  1.00  0.00
ATOM   3875  N   CYS   249       2.699  12.150  13.490  1.00  0.00
ATOM   3876  H   CYS   249       2.037  11.844  12.791  1.00  0.00
ATOM   3877  CA  CYS   249       3.721  13.106  13.099  1.00  0.00
ATOM   3878  HA  CYS   249       4.702  12.742  13.404  1.00  0.00
ATOM   3879  CB  CYS   249       3.722  13.304  11.570  1.00  0.00
ATOM   3880  HB2 CYS   249       3.953  12.356  11.084  1.00  0.00
ATOM   3881  HB3 CYS   249       2.738  13.645  11.250  1.00  0.00
ATOM   3882  SG  CYS   249       4.922  14.521  10.908  1.00  0.00
ATOM   3883  HG  CYS   249       4.585  14.368   9.631  1.00  0.00
ATOM   3884  C   CYS   249       3.553  14.460  13.811  1.00  0.00
ATOM   3885  O   CYS   249       4.427  14.940  14.484  1.00  0.00
ATOM   3886  N   TYR   250       2.310  15.013  13.772  1.00  0.00
ATOM   3887  H   TYR   250       1.820  14.800  12.915  1.00  0.00
ATOM   3888  CA  TYR   250       1.713  16.007  14.695  1.00  0.00
ATOM   3889  HA  TYR   250       2.079  17.016  14.505  1.00  0.00
ATOM   3890  CB  TYR   250       0.234  15.973  14.425  1.00  0.00
ATOM   3891  HB2 TYR   250       0.057  16.403  13.439  1.00  0.00
ATOM   3892  HB3 TYR   250       0.112  14.891  14.377  1.00  0.00
ATOM   3893  CG  TYR   250      -0.724  16.528  15.376  1.00  0.00
ATOM   3894  CD1 TYR   250      -0.730  17.885  15.744  1.00  0.00
ATOM   3895  HD1 TYR   250       0.148  18.474  15.478  1.00  0.00
ATOM   3896  CE1 TYR   250      -1.817  18.497  16.434  1.00  0.00
ATOM   3897  HE1 TYR   250      -1.740  19.553  16.691  1.00  0.00
ATOM   3898  CZ  TYR   250      -2.900  17.748  16.886  1.00  0.00
ATOM   3899  OH  TYR   250      -4.108  18.278  17.537  1.00  0.00
ATOM   3900  HH  TYR   250      -4.094  19.233  17.633  1.00  0.00
ATOM   3901  CE2 TYR   250      -2.888  16.360  16.579  1.00  0.00
ATOM   3902  HE2 TYR   250      -3.735  15.749  16.890  1.00  0.00
ATOM   3903  CD2 TYR   250      -1.815  15.773  15.890  1.00  0.00
ATOM   3904  HD2 TYR   250      -1.795  14.695  15.730  1.00  0.00
ATOM   3905  C   TYR   250       2.093  15.961  16.161  1.00  0.00
ATOM   3906  O   TYR   250       2.579  17.012  16.734  1.00  0.00
ATOM   3907  N   LEU   251       1.860  14.829  16.882  1.00  0.00
ATOM   3908  H   LEU   251       1.433  14.055  16.393  1.00  0.00
ATOM   3909  CA  LEU   251       2.199  14.656  18.282  1.00  0.00
ATOM   3910  HA  LEU   251       1.696  15.411  18.887  1.00  0.00
ATOM   3911  CB  LEU   251       1.759  13.302  18.744  1.00  0.00
ATOM   3912  HB2 LEU   251       2.265  12.598  18.083  1.00  0.00
ATOM   3913  HB3 LEU   251       2.061  13.115  19.774  1.00  0.00
ATOM   3914  CG  LEU   251       0.206  13.117  18.613  1.00  0.00
ATOM   3915  HG  LEU   251      -0.158  13.538  17.676  1.00  0.00
ATOM   3916  CD1 LEU   251      -0.070  11.542  18.633  1.00  0.00
ATOM   3917 HD11 LEU   251       0.294  11.121  19.570  1.00  0.00
ATOM   3918 HD12 LEU   251      -1.141  11.359  18.544  1.00  0.00
ATOM   3919 HD13 LEU   251       0.449  11.071  17.798  1.00  0.00
ATOM   3920  CD2 LEU   251      -0.555  13.883  19.725  1.00  0.00
ATOM   3921 HD21 LEU   251      -0.328  14.947  19.655  1.00  0.00
ATOM   3922 HD22 LEU   251      -1.627  13.732  19.602  1.00  0.00
ATOM   3923 HD23 LEU   251      -0.245  13.510  20.701  1.00  0.00
ATOM   3924  C   LEU   251       3.724  14.750  18.528  1.00  0.00
ATOM   3925  O   LEU   251       4.175  15.380  19.504  1.00  0.00
ATOM   3926  N   LEU   252       4.603  14.220  17.673  1.00  0.00
ATOM   3927  H   LEU   252       4.268  13.652  16.908  1.00  0.00
ATOM   3928  CA  LEU   252       5.993  14.378  17.828  1.00  0.00
ATOM   3929  HA  LEU   252       6.296  14.063  18.827  1.00  0.00
ATOM   3930  CB  LEU   252       6.743  13.514  16.789  1.00  0.00
ATOM   3931  HB2 LEU   252       6.146  13.684  15.893  1.00  0.00
ATOM   3932  HB3 LEU   252       7.751  13.898  16.631  1.00  0.00
ATOM   3933  CG  LEU   252       6.810  12.011  17.081  1.00  0.00
ATOM   3934  HG  LEU   252       5.811  11.693  17.380  1.00  0.00
ATOM   3935  CD1 LEU   252       7.281  11.165  15.874  1.00  0.00
ATOM   3936 HD11 LEU   252       8.280  11.483  15.575  1.00  0.00
ATOM   3937 HD12 LEU   252       7.304  10.112  16.155  1.00  0.00
ATOM   3938 HD13 LEU   252       6.591  11.304  15.041  1.00  0.00
ATOM   3939  CD2 LEU   252       7.646  11.619  18.295  1.00  0.00
ATOM   3940 HD21 LEU   252       7.234  12.089  19.188  1.00  0.00
ATOM   3941 HD22 LEU   252       7.629  10.536  18.414  1.00  0.00
ATOM   3942 HD23 LEU   252       8.674  11.952  18.152  1.00  0.00
ATOM   3943  C   LEU   252       6.478  15.869  17.702  1.00  0.00
ATOM   3944  O   LEU   252       7.242  16.383  18.453  1.00  0.00
ATOM   3945  N   MET   253       6.073  16.650  16.747  1.00  0.00
ATOM   3946  H   MET   253       5.301  16.370  16.159  1.00  0.00
ATOM   3947  CA  MET   253       6.772  17.886  16.427  1.00  0.00
ATOM   3948  HA  MET   253       7.802  17.831  16.779  1.00  0.00
ATOM   3949  CB  MET   253       6.784  18.113  14.927  1.00  0.00
ATOM   3950  HB2 MET   253       7.282  19.067  14.756  1.00  0.00
ATOM   3951  HB3 MET   253       7.378  17.310  14.491  1.00  0.00
ATOM   3952  CG  MET   253       5.332  18.137  14.242  1.00  0.00
ATOM   3953  HG2 MET   253       5.540  17.894  13.200  1.00  0.00
ATOM   3954  HG3 MET   253       4.816  17.300  14.713  1.00  0.00
ATOM   3955  SD  MET   253       4.288  19.585  14.311  1.00  0.00
ATOM   3956  CE  MET   253       3.329  19.447  12.776  1.00  0.00
ATOM   3957  HE1 MET   253       2.763  18.516  12.783  1.00  0.00
ATOM   3958  HE2 MET   253       2.641  20.289  12.700  1.00  0.00
ATOM   3959  HE3 MET   253       4.006  19.453  11.922  1.00  0.00
ATOM   3960  C   MET   253       6.160  19.127  17.198  1.00  0.00
ATOM   3961  O   MET   253       6.820  20.156  17.116  1.00  0.00
ATOM   3962  N   ARG   254       4.985  19.076  17.816  1.00  0.00
ATOM   3963  H   ARG   254       4.480  18.204  17.884  1.00  0.00
ATOM   3964  CA  ARG   254       4.370  20.311  18.436  1.00  0.00
ATOM   3965  HA  ARG   254       5.113  20.805  19.063  1.00  0.00
ATOM   3966  CB  ARG   254       3.862  21.363  17.305  1.00  0.00
ATOM   3967  HB2 ARG   254       4.624  21.291  16.529  1.00  0.00
ATOM   3968  HB3 ARG   254       2.933  20.921  16.944  1.00  0.00
ATOM   3969  CG  ARG   254       3.608  22.945  17.678  1.00  0.00
ATOM   3970  HG2 ARG   254       4.413  23.216  18.362  1.00  0.00
ATOM   3971  HG3 ARG   254       3.729  23.489  16.741  1.00  0.00
ATOM   3972  CD  ARG   254       2.192  23.326  18.339  1.00  0.00
ATOM   3973  HD2 ARG   254       1.314  23.098  17.735  1.00  0.00
ATOM   3974  HD3 ARG   254       2.035  22.968  19.356  1.00  0.00
ATOM   3975  NE  ARG   254       2.378  24.824  18.377  1.00  0.00
ATOM   3976  HE  ARG   254       3.228  25.263  18.054  1.00  0.00
ATOM   3977  CZ  ARG   254       1.450  25.571  18.881  1.00  0.00
ATOM   3978  NH1 ARG   254       0.281  25.196  19.284  1.00  0.00
ATOM   3979 HH11 ARG   254       0.016  24.224  19.219  1.00  0.00
ATOM   3980 HH12 ARG   254      -0.362  25.877  19.662  1.00  0.00
ATOM   3981  NH2 ARG   254       1.759  26.910  18.932  1.00  0.00
ATOM   3982 HH21 ARG   254       2.653  27.232  18.590  1.00  0.00
ATOM   3983 HH22 ARG   254       1.091  27.565  19.311  1.00  0.00
ATOM   3984  C   ARG   254       3.141  20.036  19.324  1.00  0.00
ATOM   3985  O   ARG   254       2.751  20.873  20.123  1.00  0.00
ATOM   3986  N   GLN   255       2.620  18.788  19.298  1.00  0.00
ATOM   3987  H   GLN   255       2.960  18.050  18.698  1.00  0.00
ATOM   3988  CA  GLN   255       1.493  18.523  20.117  1.00  0.00
ATOM   3989  HA  GLN   255       1.176  19.436  20.620  1.00  0.00
ATOM   3990  CB  GLN   255       0.296  17.990  19.241  1.00  0.00
ATOM   3991  HB2 GLN   255       0.068  18.736  18.480  1.00  0.00
ATOM   3992  HB3 GLN   255       0.608  17.063  18.759  1.00  0.00
ATOM   3993  CG  GLN   255      -0.952  17.729  20.090  1.00  0.00
ATOM   3994  HG2 GLN   255      -1.807  17.361  19.522  1.00  0.00
ATOM   3995  HG3 GLN   255      -0.760  17.061  20.930  1.00  0.00
ATOM   3996  CD  GLN   255      -1.294  19.135  20.644  1.00  0.00
ATOM   3997  OE1 GLN   255      -1.708  20.043  19.929  1.00  0.00
ATOM   3998  NE2 GLN   255      -1.122  19.308  21.992  1.00  0.00
ATOM   3999 HE21 GLN   255      -1.328  20.202  22.414  1.00  0.00
ATOM   4000 HE22 GLN   255      -0.790  18.540  22.558  1.00  0.00
ATOM   4001  C   GLN   255       1.728  17.478  21.321  1.00  0.00
ATOM   4002  O   GLN   255       1.770  16.269  21.028  1.00  0.00
ATOM   4003  N   PRO   256       1.884  17.847  22.546  1.00  0.00
ATOM   4004  CD  PRO   256       2.367  19.139  22.865  1.00  0.00
ATOM   4005  HD2 PRO   256       1.568  19.876  22.784  1.00  0.00
ATOM   4006  HD3 PRO   256       3.185  19.416  22.200  1.00  0.00
ATOM   4007  CG  PRO   256       2.836  18.932  24.316  1.00  0.00
ATOM   4008  HG2 PRO   256       2.700  19.847  24.892  1.00  0.00
ATOM   4009  HG3 PRO   256       3.887  18.644  24.336  1.00  0.00
ATOM   4010  CB  PRO   256       1.940  17.790  24.850  1.00  0.00
ATOM   4011  HB2 PRO   256       0.935  18.110  25.123  1.00  0.00
ATOM   4012  HB3 PRO   256       2.383  17.239  25.679  1.00  0.00
ATOM   4013  CA  PRO   256       1.884  16.925  23.636  1.00  0.00
ATOM   4014  HA  PRO   256       2.782  16.316  23.535  1.00  0.00
ATOM   4015  C   PRO   256       0.665  16.021  23.701  1.00  0.00
ATOM   4016  O   PRO   256      -0.507  16.520  23.567  1.00  0.00
ATOM   4017  N   GLY   257       0.914  14.649  23.846  1.00  0.00
ATOM   4018  H   GLY   257       1.860  14.302  23.913  1.00  0.00
ATOM   4019  CA  GLY   257      -0.216  13.657  23.906  1.00  0.00
ATOM   4020  HA2 GLY   257      -1.051  14.001  23.296  1.00  0.00
ATOM   4021  HA3 GLY   257       0.170  12.722  23.499  1.00  0.00
ATOM   4022  C   GLY   257      -0.717  13.409  25.356  1.00  0.00
ATOM   4023  O   GLY   257       0.097  13.272  26.285  1.00  0.00
ATOM   4024  OXT GLY   257      -2.007  13.394  25.581  1.00  0.00
TER   
ATOM   4025  C2  UNK   258      -3.585   0.139 -10.539  1.00  0.00
ATOM   4026  H2  UNK   258      -2.618   0.525 -10.225  1.00  0.00
ATOM   4027  C1  UNK   258      -4.594   1.012 -10.920  1.00  0.00
ATOM   4028  H1  UNK   258      -4.424   2.086 -10.906  1.00  0.00
ATOM   4029  C   UNK   258      -5.819   0.506 -11.318  1.00  0.00
ATOM   4030  H   UNK   258      -6.609   1.189 -11.617  1.00  0.00
ATOM   4031  C5  UNK   258      -6.051  -0.851 -11.341  1.00  0.00
ATOM   4032  H3  UNK   258      -7.020  -1.228 -11.657  1.00  0.00
ATOM   4033  C4  UNK   258      -5.043  -1.748 -10.959  1.00  0.00
ATOM   4034  C3  UNK   258      -3.813  -1.205 -10.561  1.00  0.00
ATOM   4035  S   UNK   258      -2.854  -2.644 -10.174  1.00  0.00
ATOM   4036  O1  UNK   258      -2.624  -2.647  -8.771  1.00  0.00
ATOM   4037  O2  UNK   258      -1.815  -2.745 -11.137  1.00  0.00
ATOM   4038  N   UNK   258      -3.979  -3.837 -10.508  1.00  0.00
ATOM   4039  C6  UNK   258      -5.045  -3.218 -10.898  1.00  0.00
ATOM   4040  O   UNK   258      -6.150  -3.914 -11.247  1.00  0.00
TER   
ATOM   4041 C116 PA    259     -18.293   8.162   2.502  1.00  0.00
ATOM   4042 H16R PA    259     -18.974   8.217   3.378  1.00  0.00
ATOM   4043 H16S PA    259     -18.040   7.080   2.487  1.00  0.00
ATOM   4044 H16T PA    259     -18.659   8.602   1.550  1.00  0.00
ATOM   4045 C115 PA    259     -17.010   8.868   2.973  1.00  0.00
ATOM   4046 H15R PA    259     -16.301   8.621   2.154  1.00  0.00
ATOM   4047 H15S PA    259     -17.116   9.974   2.981  1.00  0.00
ATOM   4048 C114 PA    259     -16.453   8.342   4.308  1.00  0.00
ATOM   4049 H14R PA    259     -17.183   8.503   5.130  1.00  0.00
ATOM   4050 H14S PA    259     -16.501   7.232   4.337  1.00  0.00
ATOM   4051 C113 PA    259     -15.088   8.778   4.792  1.00  0.00
ATOM   4052 H13R PA    259     -14.324   8.062   4.421  1.00  0.00
ATOM   4053 H13S PA    259     -15.026   9.809   4.384  1.00  0.00
ATOM   4054 C112 PA    259     -14.947   8.753   6.303  1.00  0.00
ATOM   4055 H12R PA    259     -13.946   9.010   6.709  1.00  0.00
ATOM   4056 H12S PA    259     -15.621   9.549   6.686  1.00  0.00
ATOM   4057 C111 PA    259     -15.161   7.242   6.801  1.00  0.00
ATOM   4058 H11R PA    259     -16.151   6.830   6.509  1.00  0.00
ATOM   4059 H11S PA    259     -14.272   6.688   6.428  1.00  0.00
ATOM   4060 C110 PA    259     -15.075   7.185   8.331  1.00  0.00
ATOM   4061 H10R PA    259     -14.059   7.456   8.689  1.00  0.00
ATOM   4062 H10S PA    259     -15.792   7.981   8.625  1.00  0.00
ATOM   4063  C19 PA    259     -15.595   5.813   8.857  1.00  0.00
ATOM   4064  H9R PA    259     -16.035   5.960   9.867  1.00  0.00
ATOM   4065  H9S PA    259     -16.476   5.416   8.310  1.00  0.00
ATOM   4066  C18 PA    259     -14.488   4.794   9.021  1.00  0.00
ATOM   4067  H8R PA    259     -13.907   4.720   8.077  1.00  0.00
ATOM   4068  H8S PA    259     -13.769   5.051   9.829  1.00  0.00
ATOM   4069  C17 PA    259     -15.011   3.398   9.335  1.00  0.00
ATOM   4070  H7R PA    259     -15.616   2.912   8.540  1.00  0.00
ATOM   4071  H7S PA    259     -14.096   2.772   9.414  1.00  0.00
ATOM   4072  C16 PA    259     -15.797   3.174  10.709  1.00  0.00
ATOM   4073  H6R PA    259     -16.600   3.938  10.780  1.00  0.00
ATOM   4074  H6S PA    259     -16.294   2.201  10.507  1.00  0.00
ATOM   4075  C15 PA    259     -14.874   2.957  11.874  1.00  0.00
ATOM   4076  H5R PA    259     -15.328   2.225  12.576  1.00  0.00
ATOM   4077  H5S PA    259     -13.888   2.511  11.625  1.00  0.00
ATOM   4078  C14 PA    259     -14.506   4.197  12.715  1.00  0.00
ATOM   4079  H4R PA    259     -14.138   5.012  12.056  1.00  0.00
ATOM   4080  H4S PA    259     -15.428   4.635  13.154  1.00  0.00
ATOM   4081  C13 PA    259     -13.507   3.937  13.900  1.00  0.00
ATOM   4082  H3R PA    259     -14.028   4.341  14.794  1.00  0.00
ATOM   4083  H3S PA    259     -13.337   2.847  14.029  1.00  0.00
ATOM   4084  C12 PA    259     -12.213   4.681  13.675  1.00  0.00
ATOM   4085  H2R PA    259     -11.496   4.383  14.470  1.00  0.00
ATOM   4086  H2S PA    259     -11.891   4.396  12.651  1.00  0.00
TER   
ATOM   4087  C11 PC    260     -12.503   6.212  13.695  1.00  0.00
ATOM   4088  O12 PC    260     -12.969   6.872  12.755  1.00  0.00
ATOM   4089  O11 PC    260     -12.361   6.734  14.926  1.00  0.00
ATOM   4090  C1  PC    260     -12.527   8.082  15.119  1.00  0.00
ATOM   4091  HR  PC    260     -11.951   8.344  16.032  1.00  0.00
ATOM   4092  HS  PC    260     -11.949   8.540  14.289  1.00  0.00
ATOM   4093  C2  PC    260     -14.008   8.638  15.165  1.00  0.00
ATOM   4094  HX  PC    260     -14.010   9.749  15.150  1.00  0.00
ATOM   4095  C3  PC    260     -14.688   7.980  16.479  1.00  0.00
ATOM   4096  HA  PC    260     -14.035   8.099  17.369  1.00  0.00
ATOM   4097  HB  PC    260     -15.581   8.603  16.702  1.00  0.00
ATOM   4098  O31 PC    260     -14.950   6.591  16.325  1.00  0.00
ATOM   4099  P31 PC    260     -14.659   5.468  17.419  1.00  0.00
ATOM   4100  O32 PC    260     -14.888   6.229  18.773  1.00  0.00
ATOM   4101  C31 PC    260     -15.014   5.453  19.997  1.00  0.00
ATOM   4102  H1A PC    260     -15.166   4.390  19.710  1.00  0.00
ATOM   4103  H1B PC    260     -14.033   5.509  20.516  1.00  0.00
ATOM   4104  C32 PC    260     -16.154   5.976  20.902  1.00  0.00
ATOM   4105  H2A PC    260     -16.167   5.478  21.860  1.00  0.00
ATOM   4106  H2B PC    260     -15.869   6.988  21.148  1.00  0.00
ATOM   4107  N31 PC    260     -17.571   6.151  20.328  1.00  0.00
ATOM   4108  C33 PC    260     -18.415   6.497  21.603  1.00  0.00
ATOM   4109  H3A PC    260     -19.430   6.674  21.279  1.00  0.00
ATOM   4110  H3B PC    260     -18.532   5.622  22.225  1.00  0.00
ATOM   4111  H3C PC    260     -18.041   7.348  22.152  1.00  0.00
ATOM   4112  C34 PC    260     -17.586   7.359  19.426  1.00  0.00
ATOM   4113  H4A PC    260     -17.096   8.242  19.808  1.00  0.00
ATOM   4114  H4B PC    260     -16.980   7.114  18.566  1.00  0.00
ATOM   4115  H4C PC    260     -18.636   7.555  19.267  1.00  0.00
ATOM   4116  C35 PC    260     -17.993   4.973  19.673  1.00  0.00
ATOM   4117  H5A PC    260     -17.779   4.040  20.173  1.00  0.00
ATOM   4118  H5B PC    260     -17.531   4.830  18.708  1.00  0.00
ATOM   4119  H5C PC    260     -19.059   5.044  19.516  1.00  0.00
ATOM   4120  O33 PC    260     -15.729   4.448  17.251  1.00  0.00
ATOM   4121  O34 PC    260     -13.254   5.024  17.303  1.00  0.00
ATOM   4122  O21 PC    260     -14.751   8.344  14.024  1.00  0.00
ATOM   4123  C21 PC    260     -16.014   8.861  13.866  1.00  0.00
ATOM   4124  O22 PC    260     -16.505   9.643  14.669  1.00  0.00
TER   
ATOM   4125  C12 OL    261     -16.623   8.388  12.554  1.00  0.00
ATOM   4126  H2R OL    261     -16.646   7.278  12.567  1.00  0.00
ATOM   4127  H2S OL    261     -15.919   8.862  11.836  1.00  0.00
ATOM   4128  C13 OL    261     -18.128   8.767  12.272  1.00  0.00
ATOM   4129  H3R OL    261     -18.480   9.422  13.098  1.00  0.00
ATOM   4130  H3S OL    261     -18.823   7.904  12.361  1.00  0.00
ATOM   4131  C14 OL    261     -18.476   9.403  10.892  1.00  0.00
ATOM   4132  H4R OL    261     -17.698  10.159  10.652  1.00  0.00
ATOM   4133  H4S OL    261     -19.380  10.005  11.124  1.00  0.00
ATOM   4134  C15 OL    261     -18.814   8.465   9.709  1.00  0.00
ATOM   4135  H5R OL    261     -19.645   7.793  10.013  1.00  0.00
ATOM   4136  H5S OL    261     -17.921   7.813   9.604  1.00  0.00
ATOM   4137  C16 OL    261     -19.176   9.290   8.512  1.00  0.00
ATOM   4138  H6R OL    261     -18.456  10.028   8.097  1.00  0.00
ATOM   4139  H6S OL    261     -20.129   9.818   8.728  1.00  0.00
ATOM   4140  C17 OL    261     -19.579   8.399   7.259  1.00  0.00
ATOM   4141  H7R OL    261     -18.820   7.593   7.169  1.00  0.00
ATOM   4142  H7S OL    261     -19.392   9.039   6.371  1.00  0.00
ATOM   4143  C18 OL    261     -20.973   7.711   7.302  1.00  0.00
ATOM   4144  H8R OL    261     -21.671   8.534   7.565  1.00  0.00
ATOM   4145  H8S OL    261     -20.996   6.979   8.138  1.00  0.00
ATOM   4146  C19 OL    261     -21.344   7.039   6.011  1.00  0.00
ATOM   4147  H9R OL    261     -21.960   7.607   5.300  1.00  0.00
ATOM   4148 C110 OL    261     -21.016   5.766   5.665  1.00  0.00
ATOM   4149 H10R OL    261     -21.332   5.354   4.695  1.00  0.00
ATOM   4150 C111 OL    261     -20.215   4.810   6.480  1.00  0.00
ATOM   4151 H11R OL    261     -20.808   3.876   6.580  1.00  0.00
ATOM   4152 H11S OL    261     -19.906   5.182   7.480  1.00  0.00
ATOM   4153 C112 OL    261     -18.893   4.453   5.772  1.00  0.00
ATOM   4154 H12R OL    261     -18.152   5.160   6.201  1.00  0.00
ATOM   4155 H12S OL    261     -18.922   4.593   4.670  1.00  0.00
ATOM   4156 C113 OL    261     -18.379   2.973   6.059  1.00  0.00
ATOM   4157 H13R OL    261     -19.251   2.296   5.933  1.00  0.00
ATOM   4158 H13S OL    261     -17.880   2.800   7.036  1.00  0.00
ATOM   4159 C114 OL    261     -17.302   2.514   4.999  1.00  0.00
ATOM   4160 H14R OL    261     -17.795   2.589   4.007  1.00  0.00
ATOM   4161 H14S OL    261     -17.069   1.452   5.230  1.00  0.00
ATOM   4162 C115 OL    261     -16.010   3.314   5.033  1.00  0.00
ATOM   4163 H15R OL    261     -15.634   3.090   6.054  1.00  0.00
ATOM   4164 H15S OL    261     -16.314   4.382   4.998  1.00  0.00
ATOM   4165 C116 OL    261     -15.146   2.874   3.875  1.00  0.00
ATOM   4166 H16R OL    261     -15.551   1.991   3.336  1.00  0.00
ATOM   4167 H16S OL    261     -14.127   2.587   4.210  1.00  0.00
ATOM   4168 C117 OL    261     -14.846   4.071   2.966  1.00  0.00
ATOM   4169 H17R OL    261     -14.010   4.683   3.366  1.00  0.00
ATOM   4170 H17S OL    261     -15.667   4.784   2.739  1.00  0.00
ATOM   4171 C118 OL    261     -14.301   3.578   1.676  1.00  0.00
ATOM   4172 H18R OL    261     -14.966   3.025   0.979  1.00  0.00
ATOM   4173 H18S OL    261     -13.511   2.855   1.971  1.00  0.00
ATOM   4174 H18T OL    261     -13.753   4.371   1.122  1.00  0.00
TER   
ATOM   4175 C116 PA    262      22.666  10.049   1.601  1.00  0.00
ATOM   4176 H16R PA    262      23.193   9.113   1.319  1.00  0.00
ATOM   4177 H16S PA    262      23.396  10.870   1.435  1.00  0.00
ATOM   4178 H16T PA    262      21.910  10.187   0.798  1.00  0.00
ATOM   4179 C115 PA    262      22.072   9.766   2.985  1.00  0.00
ATOM   4180 H15R PA    262      22.885   9.293   3.576  1.00  0.00
ATOM   4181 H15S PA    262      21.797  10.740   3.443  1.00  0.00
ATOM   4182 C114 PA    262      20.887   8.828   2.871  1.00  0.00
ATOM   4183 H14R PA    262      20.050   9.422   2.444  1.00  0.00
ATOM   4184 H14S PA    262      21.189   8.010   2.182  1.00  0.00
ATOM   4185 C113 PA    262      20.445   8.180   4.132  1.00  0.00
ATOM   4186 H13R PA    262      19.424   7.743   4.113  1.00  0.00
ATOM   4187 H13S PA    262      20.968   7.254   4.453  1.00  0.00
ATOM   4188 C112 PA    262      20.427   9.128   5.331  1.00  0.00
ATOM   4189 H12R PA    262      21.437   9.563   5.486  1.00  0.00
ATOM   4190 H12S PA    262      19.970  10.081   4.989  1.00  0.00
ATOM   4191 C111 PA    262      19.824   8.446   6.519  1.00  0.00
ATOM   4192 H11R PA    262      18.745   8.278   6.311  1.00  0.00
ATOM   4193 H11S PA    262      20.283   7.458   6.733  1.00  0.00
ATOM   4194 C110 PA    262      20.018   9.148   7.865  1.00  0.00
ATOM   4195 H10R PA    262      21.065   9.013   8.212  1.00  0.00
ATOM   4196 H10S PA    262      19.919  10.247   7.738  1.00  0.00
ATOM   4197  C19 PA    262      18.945   8.810   8.869  1.00  0.00
ATOM   4198  H9R PA    262      19.111   9.478   9.741  1.00  0.00
ATOM   4199  H9S PA    262      17.915   9.093   8.565  1.00  0.00
ATOM   4200  C18 PA    262      18.913   7.373   9.355  1.00  0.00
ATOM   4201  H8R PA    262      18.178   6.914   8.660  1.00  0.00
ATOM   4202  H8S PA    262      19.937   6.975   9.188  1.00  0.00
ATOM   4203  C17 PA    262      18.380   7.077  10.782  1.00  0.00
ATOM   4204  H7R PA    262      18.748   7.771  11.568  1.00  0.00
ATOM   4205  H7S PA    262      17.293   7.275  10.666  1.00  0.00
ATOM   4206  C16 PA    262      18.397   5.606  11.199  1.00  0.00
ATOM   4207  H6R PA    262      17.936   5.459  12.199  1.00  0.00
ATOM   4208  H6S PA    262      17.853   4.868  10.573  1.00  0.00
ATOM   4209  C15 PA    262      19.846   5.026  11.185  1.00  0.00
ATOM   4210  H5R PA    262      19.755   4.069  11.743  1.00  0.00
ATOM   4211  H5S PA    262      20.091   4.684  10.157  1.00  0.00
ATOM   4212  C14 PA    262      20.791   6.085  11.696  1.00  0.00
ATOM   4213  H4R PA    262      20.949   6.918  10.978  1.00  0.00
ATOM   4214  H4S PA    262      20.313   6.501  12.608  1.00  0.00
ATOM   4215  C13 PA    262      22.209   5.487  12.077  1.00  0.00
ATOM   4216  H3R PA    262      22.619   4.902  11.225  1.00  0.00
ATOM   4217  H3S PA    262      22.930   6.315  12.249  1.00  0.00
ATOM   4218  C12 PA    262      22.100   4.703  13.362  1.00  0.00
ATOM   4219  H2R PA    262      21.341   5.062  14.090  1.00  0.00
ATOM   4220  H2S PA    262      21.843   3.658  13.087  1.00  0.00
TER   
ATOM   4221  C11 PC    263      23.455   4.659  14.055  1.00  0.00
ATOM   4222  O12 PC    263      24.507   4.388  13.455  1.00  0.00
ATOM   4223  O11 PC    263      23.366   4.971  15.363  1.00  0.00
ATOM   4224  C1  PC    263      24.698   5.035  15.982  1.00  0.00
ATOM   4225  HR  PC    263      24.698   4.618  17.012  1.00  0.00
ATOM   4226  HS  PC    263      25.489   4.392  15.539  1.00  0.00
ATOM   4227  C2  PC    263      25.098   6.501  16.224  1.00  0.00
ATOM   4228  HX  PC    263      26.090   6.463  16.724  1.00  0.00
ATOM   4229  C3  PC    263      24.073   7.306  17.099  1.00  0.00
ATOM   4230  HA  PC    263      23.651   6.727  17.948  1.00  0.00
ATOM   4231  HB  PC    263      24.721   8.128  17.471  1.00  0.00
ATOM   4232  O31 PC    263      23.023   7.869  16.345  1.00  0.00
ATOM   4233  P31 PC    263      21.889   8.767  17.029  1.00  0.00
ATOM   4234  O32 PC    263      22.027   8.395  18.577  1.00  0.00
ATOM   4235  C31 PC    263      22.705   9.271  19.497  1.00  0.00
ATOM   4236  H1A PC    263      23.190   8.709  20.324  1.00  0.00
ATOM   4237  H1B PC    263      23.600   9.743  19.038  1.00  0.00
ATOM   4238  C32 PC    263      21.631  10.324  19.984  1.00  0.00
ATOM   4239  H2A PC    263      22.199  11.067  20.524  1.00  0.00
ATOM   4240  H2B PC    263      21.164  10.783  19.125  1.00  0.00
ATOM   4241  N31 PC    263      20.536   9.831  20.870  1.00  0.00
ATOM   4242  C33 PC    263      21.061   8.946  22.017  1.00  0.00
ATOM   4243  H3A PC    263      21.588   8.134  21.539  1.00  0.00
ATOM   4244  H3B PC    263      21.750   9.476  22.658  1.00  0.00
ATOM   4245  H3C PC    263      20.259   8.464  22.556  1.00  0.00
ATOM   4246  C34 PC    263      19.851  11.029  21.404  1.00  0.00
ATOM   4247  H4A PC    263      20.631  11.655  21.812  1.00  0.00
ATOM   4248  H4B PC    263      19.266  11.521  20.641  1.00  0.00
ATOM   4249  H4C PC    263      19.078  10.649  22.055  1.00  0.00
ATOM   4250  C35 PC    263      19.517   9.083  20.012  1.00  0.00
ATOM   4251  H5A PC    263      19.237   9.678  19.155  1.00  0.00
ATOM   4252  H5B PC    263      18.703   8.784  20.655  1.00  0.00
ATOM   4253  H5C PC    263      19.988   8.191  19.626  1.00  0.00
ATOM   4254  O33 PC    263      22.173  10.189  16.741  1.00  0.00
ATOM   4255  O34 PC    263      20.595   8.276  16.525  1.00  0.00
ATOM   4256  O21 PC    263      25.230   7.099  14.944  1.00  0.00
ATOM   4257  C21 PC    263      25.896   8.241  14.979  1.00  0.00
ATOM   4258  O22 PC    263      26.254   8.871  15.939  1.00  0.00
TER   
ATOM   4259  C12 OL    264      26.072   8.662  13.533  1.00  0.00
ATOM   4260  H2R OL    264      26.290   7.772  12.905  1.00  0.00
ATOM   4261  H2S OL    264      26.899   9.399  13.451  1.00  0.00
ATOM   4262  C13 OL    264      24.873   9.459  12.984  1.00  0.00
ATOM   4263  H3R OL    264      24.842  10.491  13.395  1.00  0.00
ATOM   4264  H3S OL    264      23.891   9.000  13.228  1.00  0.00
ATOM   4265  C14 OL    264      24.999   9.480  11.482  1.00  0.00
ATOM   4266  H4R OL    264      25.352   8.517  11.056  1.00  0.00
ATOM   4267  H4S OL    264      25.825  10.119  11.105  1.00  0.00
ATOM   4268  C15 OL    264      23.735   9.888  10.767  1.00  0.00
ATOM   4269  H5R OL    264      22.830   9.615  11.350  1.00  0.00
ATOM   4270  H5S OL    264      23.693   9.302   9.825  1.00  0.00
ATOM   4271  C16 OL    264      23.624  11.277  10.355  1.00  0.00
ATOM   4272  H6R OL    264      24.003  11.843  11.233  1.00  0.00
ATOM   4273  H6S OL    264      22.598  11.659  10.168  1.00  0.00
ATOM   4274  C17 OL    264      24.598  11.699   9.213  1.00  0.00
ATOM   4275  H7R OL    264      25.618  11.314   9.428  1.00  0.00
ATOM   4276  H7S OL    264      24.845  12.782   9.183  1.00  0.00
ATOM   4277  C18 OL    264      24.099  11.263   7.823  1.00  0.00
ATOM   4278  H8R OL    264      23.169  11.815   7.568  1.00  0.00
ATOM   4279  H8S OL    264      23.872  10.185   7.972  1.00  0.00
ATOM   4280  C19 OL    264      24.994  11.470   6.642  1.00  0.00
ATOM   4281  H9R OL    264      24.972  12.449   6.140  1.00  0.00
ATOM   4282 C110 OL    264      25.824  10.500   6.254  1.00  0.00
ATOM   4283 H10R OL    264      26.595  10.663   5.486  1.00  0.00
ATOM   4284 C111 OL    264      26.011   9.185   6.906  1.00  0.00
ATOM   4285 H11R OL    264      25.683   9.237   7.966  1.00  0.00
ATOM   4286 H11S OL    264      27.042   8.864   7.169  1.00  0.00
ATOM   4287 C112 OL    264      25.337   8.034   6.080  1.00  0.00
ATOM   4288 H12R OL    264      24.240   8.191   6.002  1.00  0.00
ATOM   4289 H12S OL    264      25.592   7.163   6.721  1.00  0.00
ATOM   4290 C113 OL    264      25.978   7.751   4.722  1.00  0.00
ATOM   4291 H13R OL    264      26.916   7.201   4.951  1.00  0.00
ATOM   4292 H13S OL    264      26.143   8.713   4.192  1.00  0.00
ATOM   4293 C114 OL    264      25.174   6.746   3.831  1.00  0.00
ATOM   4294 H14R OL    264      25.677   6.682   2.842  1.00  0.00
ATOM   4295 H14S OL    264      24.240   7.226   3.470  1.00  0.00
ATOM   4296 C115 OL    264      24.716   5.351   4.430  1.00  0.00
ATOM   4297 H15R OL    264      24.046   4.861   3.692  1.00  0.00
ATOM   4298 H15S OL    264      24.180   5.665   5.351  1.00  0.00
ATOM   4299 C116 OL    264      25.988   4.495   4.810  1.00  0.00
ATOM   4300 H16R OL    264      25.757   3.676   5.525  1.00  0.00
ATOM   4301 H16S OL    264      26.752   5.109   5.333  1.00  0.00
ATOM   4302 C117 OL    264      26.698   3.881   3.658  1.00  0.00
ATOM   4303 H17R OL    264      27.601   3.450   4.141  1.00  0.00
ATOM   4304 H17S OL    264      27.087   4.711   3.030  1.00  0.00
ATOM   4305 C118 OL    264      25.799   2.914   2.832  1.00  0.00
ATOM   4306 H18R OL    264      25.120   2.370   3.523  1.00  0.00
ATOM   4307 H18S OL    264      26.251   2.165   2.147  1.00  0.00
ATOM   4308 H18T OL    264      25.077   3.531   2.255  1.00  0.00
TER   
ATOM   4309 C116 PA    265      -5.760  13.406   2.215  1.00  0.00
ATOM   4310 H16R PA    265      -4.875  12.819   1.889  1.00  0.00
ATOM   4311 H16S PA    265      -6.610  13.008   1.621  1.00  0.00
ATOM   4312 H16T PA    265      -5.925  13.386   3.314  1.00  0.00
ATOM   4313 C115 PA    265      -5.615  14.867   1.763  1.00  0.00
ATOM   4314 H15R PA    265      -5.243  15.007   0.726  1.00  0.00
ATOM   4315 H15S PA    265      -6.579  15.416   1.702  1.00  0.00
ATOM   4316 C114 PA    265      -4.616  15.639   2.632  1.00  0.00
ATOM   4317 H14R PA    265      -4.948  15.681   3.691  1.00  0.00
ATOM   4318 H14S PA    265      -3.585  15.235   2.543  1.00  0.00
ATOM   4319 C113 PA    265      -4.539  17.137   2.119  1.00  0.00
ATOM   4320 H13R PA    265      -4.352  16.993   1.033  1.00  0.00
ATOM   4321 H13S PA    265      -5.476  17.664   2.400  1.00  0.00
ATOM   4322 C112 PA    265      -3.316  17.880   2.638  1.00  0.00
ATOM   4323 H12R PA    265      -2.432  17.238   2.844  1.00  0.00
ATOM   4324 H12S PA    265      -3.012  18.589   1.839  1.00  0.00
ATOM   4325 C111 PA    265      -3.623  18.722   3.875  1.00  0.00
ATOM   4326 H11R PA    265      -2.697  19.306   4.059  1.00  0.00
ATOM   4327 H11S PA    265      -4.503  19.326   3.566  1.00  0.00
ATOM   4328 C110 PA    265      -4.023  17.888   5.124  1.00  0.00
ATOM   4329 H10R PA    265      -4.961  17.327   4.923  1.00  0.00
ATOM   4330 H10S PA    265      -3.254  17.173   5.488  1.00  0.00
ATOM   4331  C19 PA    265      -4.384  18.793   6.328  1.00  0.00
ATOM   4332  H9R PA    265      -3.483  18.843   6.976  1.00  0.00
ATOM   4333  H9S PA    265      -4.498  19.819   5.918  1.00  0.00
ATOM   4334  C18 PA    265      -5.538  18.111   7.094  1.00  0.00
ATOM   4335  H8R PA    265      -6.477  18.208   6.509  1.00  0.00
ATOM   4336  H8S PA    265      -5.235  17.043   7.072  1.00  0.00
ATOM   4337  C17 PA    265      -5.790  18.653   8.511  1.00  0.00
ATOM   4338  H7R PA    265      -4.881  18.697   9.147  1.00  0.00
ATOM   4339  H7S PA    265      -6.158  19.697   8.419  1.00  0.00
ATOM   4340  C16 PA    265      -6.877  17.981   9.385  1.00  0.00
ATOM   4341  H6R PA    265      -7.796  18.106   8.773  1.00  0.00
ATOM   4342  H6S PA    265      -6.545  16.924   9.474  1.00  0.00
ATOM   4343  C15 PA    265      -7.145  18.562  10.769  1.00  0.00
ATOM   4344  H5R PA    265      -6.119  18.532  11.195  1.00  0.00
ATOM   4345  H5S PA    265      -7.596  19.575  10.709  1.00  0.00
ATOM   4346  C14 PA    265      -8.039  17.561  11.559  1.00  0.00
ATOM   4347  H4R PA    265      -8.287  17.974  12.560  1.00  0.00
ATOM   4348  H4S PA    265      -8.971  17.422  10.971  1.00  0.00
ATOM   4349  C13 PA    265      -7.518  16.152  11.838  1.00  0.00
ATOM   4350  H3R PA    265      -7.218  15.697  10.869  1.00  0.00
ATOM   4351  H3S PA    265      -6.647  16.274  12.516  1.00  0.00
ATOM   4352  C12 PA    265      -8.628  15.340  12.519  1.00  0.00
ATOM   4353  H2R PA    265      -9.171  15.875  13.328  1.00  0.00
ATOM   4354  H2S PA    265      -9.408  15.169  11.746  1.00  0.00
TER   
ATOM   4355  C11 PC    266      -8.165  13.971  13.053  1.00  0.00
ATOM   4356  O12 PC    266      -7.676  13.036  12.379  1.00  0.00
ATOM   4357  O11 PC    266      -8.274  14.010  14.375  1.00  0.00
ATOM   4358  C1  PC    266      -8.165  12.764  15.082  1.00  0.00
ATOM   4359  HR  PC    266      -8.882  12.689  15.926  1.00  0.00
ATOM   4360  HS  PC    266      -8.277  11.881  14.417  1.00  0.00
ATOM   4361  C2  PC    266      -6.762  12.559  15.734  1.00  0.00
ATOM   4362  HX  PC    266      -6.666  11.533  16.150  1.00  0.00
ATOM   4363  C3  PC    266      -6.604  13.604  16.903  1.00  0.00
ATOM   4364  HA  PC    266      -7.556  13.775  17.451  1.00  0.00
ATOM   4365  HB  PC    266      -5.808  13.090  17.483  1.00  0.00
ATOM   4366  O31 PC    266      -6.069  14.784  16.357  1.00  0.00
ATOM   4367  P31 PC    266      -5.311  15.872  17.266  1.00  0.00
ATOM   4368  O32 PC    266      -5.842  15.549  18.719  1.00  0.00
ATOM   4369  C31 PC    266      -5.237  15.872  19.952  1.00  0.00
ATOM   4370  H1A PC    266      -4.667  14.981  20.292  1.00  0.00
ATOM   4371  H1B PC    266      -4.484  16.664  19.751  1.00  0.00
ATOM   4372  C32 PC    266      -6.285  16.532  20.935  1.00  0.00
ATOM   4373  H2A PC    266      -6.954  15.749  21.261  1.00  0.00
ATOM   4374  H2B PC    266      -5.687  16.859  21.772  1.00  0.00
ATOM   4375  N31 PC    266      -7.180  17.670  20.496  1.00  0.00
ATOM   4376  C33 PC    266      -8.162  17.287  19.449  1.00  0.00
ATOM   4377  H3A PC    266      -8.820  16.546  19.877  1.00  0.00
ATOM   4378  H3B PC    266      -8.773  18.128  19.157  1.00  0.00
ATOM   4379  H3C PC    266      -7.791  16.987  18.480  1.00  0.00
ATOM   4380  C34 PC    266      -7.941  18.109  21.772  1.00  0.00
ATOM   4381  H4A PC    266      -8.554  18.954  21.495  1.00  0.00
ATOM   4382  H4B PC    266      -8.609  17.322  22.088  1.00  0.00
ATOM   4383  H4C PC    266      -7.268  18.470  22.536  1.00  0.00
ATOM   4384  C35 PC    266      -6.397  18.849  19.951  1.00  0.00
ATOM   4385  H5A PC    266      -5.821  18.446  19.131  1.00  0.00
ATOM   4386  H5B PC    266      -5.636  19.232  20.615  1.00  0.00
ATOM   4387  H5C PC    266      -7.005  19.698  19.672  1.00  0.00
ATOM   4388  O33 PC    266      -3.833  15.628  17.240  1.00  0.00
ATOM   4389  O34 PC    266      -5.670  17.241  16.864  1.00  0.00
ATOM   4390  O21 PC    266      -5.771  12.782  14.719  1.00  0.00
ATOM   4391  C21 PC    266      -4.528  12.551  15.155  1.00  0.00
ATOM   4392  O22 PC    266      -4.181  11.705  15.954  1.00  0.00
TER   
ATOM   4393  C12 OL    267      -3.613  13.447  14.335  1.00  0.00
ATOM   4394  H2R OL    267      -2.546  13.139  14.344  1.00  0.00
ATOM   4395  H2S OL    267      -3.708  14.511  14.640  1.00  0.00
ATOM   4396  C13 OL    267      -3.934  13.265  12.838  1.00  0.00
ATOM   4397  H3R OL    267      -4.958  13.673  12.703  1.00  0.00
ATOM   4398  H3S OL    267      -4.082  12.208  12.530  1.00  0.00
ATOM   4399  C14 OL    267      -2.967  13.897  11.839  1.00  0.00
ATOM   4400  H4R OL    267      -2.175  13.157  11.594  1.00  0.00
ATOM   4401  H4S OL    267      -2.514  14.820  12.260  1.00  0.00
ATOM   4402  C15 OL    267      -3.635  14.219  10.473  1.00  0.00
ATOM   4403  H5R OL    267      -2.859  14.806   9.937  1.00  0.00
ATOM   4404  H5S OL    267      -4.519  14.877  10.609  1.00  0.00
ATOM   4405  C16 OL    267      -4.010  13.110   9.440  1.00  0.00
ATOM   4406  H6R OL    267      -4.685  12.412   9.983  1.00  0.00
ATOM   4407  H6S OL    267      -3.127  12.527   9.102  1.00  0.00
ATOM   4408  C17 OL    267      -4.749  13.566   8.141  1.00  0.00
ATOM   4409  H7R OL    267      -3.863  13.961   7.599  1.00  0.00
ATOM   4410  H7S OL    267      -5.516  14.327   8.400  1.00  0.00
ATOM   4411  C18 OL    267      -5.279  12.470   7.154  1.00  0.00
ATOM   4412  H8R OL    267      -4.492  11.694   7.040  1.00  0.00
ATOM   4413  H8S OL    267      -5.401  12.962   6.165  1.00  0.00
ATOM   4414  C19 OL    267      -6.483  11.697   7.518  1.00  0.00
ATOM   4415  H9R OL    267      -6.261  10.872   8.211  1.00  0.00
ATOM   4416 C110 OL    267      -7.743  11.871   7.171  1.00  0.00
ATOM   4417 H10R OL    267      -8.533  11.205   7.547  1.00  0.00
ATOM   4418 C111 OL    267      -8.352  12.988   6.342  1.00  0.00
ATOM   4419 H11R OL    267      -8.923  12.654   5.449  1.00  0.00
ATOM   4420 H11S OL    267      -7.506  13.590   5.947  1.00  0.00
ATOM   4421 C112 OL    267      -9.197  13.868   7.249  1.00  0.00
ATOM   4422 H12R OL    267      -8.503  14.434   7.907  1.00  0.00
ATOM   4423 H12S OL    267      -9.825  13.222   7.898  1.00  0.00
ATOM   4424 C113 OL    267      -9.895  15.036   6.521  1.00  0.00
ATOM   4425 H13R OL    267     -10.618  15.514   7.216  1.00  0.00
ATOM   4426 H13S OL    267     -10.509  14.501   5.765  1.00  0.00
ATOM   4427 C114 OL    267      -8.911  16.020   5.856  1.00  0.00
ATOM   4428 H14R OL    267      -8.259  15.453   5.158  1.00  0.00
ATOM   4429 H14S OL    267      -8.438  16.511   6.733  1.00  0.00
ATOM   4430 C115 OL    267      -9.722  17.083   5.044  1.00  0.00
ATOM   4431 H15R OL    267      -9.048  17.825   4.564  1.00  0.00
ATOM   4432 H15S OL    267     -10.359  17.573   5.811  1.00  0.00
ATOM   4433 C116 OL    267     -10.389  16.423   3.772  1.00  0.00
ATOM   4434 H16R OL    267     -10.966  17.168   3.183  1.00  0.00
ATOM   4435 H16S OL    267     -11.133  15.711   4.189  1.00  0.00
ATOM   4436 C117 OL    267      -9.491  15.776   2.679  1.00  0.00
ATOM   4437 H17R OL    267      -8.785  15.057   3.148  1.00  0.00
ATOM   4438 H17S OL    267      -8.792  16.512   2.227  1.00  0.00
ATOM   4439 C118 OL    267     -10.275  15.055   1.589  1.00  0.00
ATOM   4440 H18R OL    267      -9.690  14.288   1.037  1.00  0.00
ATOM   4441 H18S OL    267     -10.873  15.754   0.966  1.00  0.00
ATOM   4442 H18T OL    267     -11.063  14.585   2.217  1.00  0.00
TER   
ATOM   4443 C116 PA    268      19.232   0.630   2.668  1.00  0.00
ATOM   4444 H16R PA    268      19.961   1.128   1.994  1.00  0.00
ATOM   4445 H16S PA    268      18.220   1.043   2.472  1.00  0.00
ATOM   4446 H16T PA    268      19.167  -0.433   2.352  1.00  0.00
ATOM   4447 C115 PA    268      19.639   0.850   4.163  1.00  0.00
ATOM   4448 H15R PA    268      20.697   0.530   4.271  1.00  0.00
ATOM   4449 H15S PA    268      19.557   1.931   4.407  1.00  0.00
ATOM   4450 C114 PA    268      18.891   0.047   5.212  1.00  0.00
ATOM   4451 H14R PA    268      19.427   0.266   6.160  1.00  0.00
ATOM   4452 H14S PA    268      17.917   0.536   5.428  1.00  0.00
ATOM   4453 C113 PA    268      18.703  -1.475   5.109  1.00  0.00
ATOM   4454 H13R PA    268      18.298  -1.674   4.093  1.00  0.00
ATOM   4455 H13S PA    268      19.636  -2.062   4.970  1.00  0.00
ATOM   4456 C112 PA    268      17.779  -2.092   6.177  1.00  0.00
ATOM   4457 H12R PA    268      16.750  -1.702   6.025  1.00  0.00
ATOM   4458 H12S PA    268      17.493  -3.134   5.918  1.00  0.00
ATOM   4459 C111 PA    268      18.313  -1.959   7.578  1.00  0.00
ATOM   4460 H11R PA    268      19.380  -2.268   7.558  1.00  0.00
ATOM   4461 H11S PA    268      18.202  -0.900   7.894  1.00  0.00
ATOM   4462 C110 PA    268      17.576  -2.888   8.511  1.00  0.00
ATOM   4463 H10R PA    268      16.551  -2.487   8.662  1.00  0.00
ATOM   4464 H10S PA    268      17.502  -3.890   8.037  1.00  0.00
ATOM   4465  C19 PA    268      18.319  -3.159   9.848  1.00  0.00
ATOM   4466  H9R PA    268      19.320  -3.596   9.647  1.00  0.00
ATOM   4467  H9S PA    268      18.402  -2.127  10.251  1.00  0.00
ATOM   4468  C18 PA    268      17.420  -4.081  10.770  1.00  0.00
ATOM   4469  H8R PA    268      16.373  -4.214  10.422  1.00  0.00
ATOM   4470  H8S PA    268      17.852  -5.091  10.601  1.00  0.00
ATOM   4471  C17 PA    268      17.588  -3.742  12.280  1.00  0.00
ATOM   4472  H7R PA    268      17.487  -2.646  12.431  1.00  0.00
ATOM   4473  H7S PA    268      16.718  -4.139  12.847  1.00  0.00
ATOM   4474  C16 PA    268      18.917  -4.266  12.856  1.00  0.00
ATOM   4475  H6R PA    268      18.640  -5.327  13.035  1.00  0.00
ATOM   4476  H6S PA    268      19.702  -4.228  12.072  1.00  0.00
ATOM   4477  C15 PA    268      19.446  -3.452  14.060  1.00  0.00
ATOM   4478  H5R PA    268      18.883  -3.833  14.939  1.00  0.00
ATOM   4479  H5S PA    268      20.436  -3.850  14.374  1.00  0.00
ATOM   4480  C14 PA    268      19.461  -1.910  13.981  1.00  0.00
ATOM   4481  H4R PA    268      20.258  -1.483  13.336  1.00  0.00
ATOM   4482  H4S PA    268      18.493  -1.464  13.667  1.00  0.00
ATOM   4483  C13 PA    268      19.723  -1.401  15.339  1.00  0.00
ATOM   4484  H3R PA    268      18.924  -1.598  16.085  1.00  0.00
ATOM   4485  H3S PA    268      20.583  -1.930  15.803  1.00  0.00
ATOM   4486  C12 PA    268      20.089   0.143  15.334  1.00  0.00
ATOM   4487  H2R PA    268      20.432   0.524  16.320  1.00  0.00
ATOM   4488  H2S PA    268      20.893   0.348  14.596  1.00  0.00
TER   
ATOM   4489  C11 PC    269      18.814   1.019  15.014  1.00  0.00
ATOM   4490  O12 PC    269      18.258   1.077  13.912  1.00  0.00
ATOM   4491  O11 PC    269      18.486   1.872  16.054  1.00  0.00
ATOM   4492  C1  PC    269      17.189   2.478  16.086  1.00  0.00
ATOM   4493  HR  PC    269      17.316   3.474  16.561  1.00  0.00
ATOM   4494  HS  PC    269      16.814   2.849  15.109  1.00  0.00
ATOM   4495  C2  PC    269      16.243   1.422  16.853  1.00  0.00
ATOM   4496  HX  PC    269      15.245   1.892  16.988  1.00  0.00
ATOM   4497  C3  PC    269      16.769   1.147  18.329  1.00  0.00
ATOM   4498  HA  PC    269      17.056   2.150  18.712  1.00  0.00
ATOM   4499  HB  PC    269      15.893   0.789  18.911  1.00  0.00
ATOM   4500  O31 PC    269      17.863   0.255  18.456  1.00  0.00
ATOM   4501  P31 PC    269      17.953  -0.812  19.581  1.00  0.00
ATOM   4502  O32 PC    269      16.807  -1.808  19.226  1.00  0.00
ATOM   4503  C31 PC    269      16.661  -2.395  17.960  1.00  0.00
ATOM   4504  H1A PC    269      15.585  -2.258  17.719  1.00  0.00
ATOM   4505  H1B PC    269      17.312  -1.934  17.187  1.00  0.00
ATOM   4506  C32 PC    269      17.068  -3.898  18.001  1.00  0.00
ATOM   4507  H2A PC    269      17.277  -4.234  16.996  1.00  0.00
ATOM   4508  H2B PC    269      18.022  -4.028  18.491  1.00  0.00
ATOM   4509  N31 PC    269      16.137  -4.936  18.666  1.00  0.00
ATOM   4510  C33 PC    269      15.844  -4.516  20.099  1.00  0.00
ATOM   4511  H3A PC    269      15.105  -3.730  20.046  1.00  0.00
ATOM   4512  H3B PC    269      15.521  -5.349  20.706  1.00  0.00
ATOM   4513  H3C PC    269      16.700  -4.042  20.556  1.00  0.00
ATOM   4514  C34 PC    269      14.813  -5.091  17.903  1.00  0.00
ATOM   4515  H4A PC    269      14.190  -5.878  18.303  1.00  0.00
ATOM   4516  H4B PC    269      14.238  -4.177  17.888  1.00  0.00
ATOM   4517  H4C PC    269      15.019  -5.229  16.852  1.00  0.00
ATOM   4518  C35 PC    269      16.896  -6.250  18.629  1.00  0.00
ATOM   4519  H5A PC    269      16.329  -7.027  19.119  1.00  0.00
ATOM   4520  H5B PC    269      17.765  -6.043  19.235  1.00  0.00
ATOM   4521  H5C PC    269      17.089  -6.648  17.644  1.00  0.00
ATOM   4522  O33 PC    269      19.269  -1.433  19.639  1.00  0.00
ATOM   4523  O34 PC    269      17.464  -0.135  20.839  1.00  0.00
ATOM   4524  O21 PC    269      16.244   0.180  16.077  1.00  0.00
ATOM   4525  C21 PC    269      15.188   0.006  15.254  1.00  0.00
ATOM   4526  O22 PC    269      14.438   0.913  14.915  1.00  0.00
TER   
ATOM   4527  C12 OL    270      15.093  -1.428  14.795  1.00  0.00
ATOM   4528  H2R OL    270      14.826  -2.095  15.642  1.00  0.00
ATOM   4529  H2S OL    270      16.055  -1.768  14.355  1.00  0.00
ATOM   4530  C13 OL    270      13.966  -1.622  13.691  1.00  0.00
ATOM   4531  H3R OL    270      14.384  -1.172  12.765  1.00  0.00
ATOM   4532  H3S OL    270      13.083  -0.969  13.864  1.00  0.00
ATOM   4533  C14 OL    270      13.586  -3.103  13.381  1.00  0.00
ATOM   4534  H4R OL    270      12.993  -3.508  14.229  1.00  0.00
ATOM   4535  H4S OL    270      14.523  -3.699  13.385  1.00  0.00
ATOM   4536  C15 OL    270      12.822  -3.294  12.038  1.00  0.00
ATOM   4537  H5R OL    270      11.749  -3.018  12.120  1.00  0.00
ATOM   4538  H5S OL    270      12.814  -4.388  11.845  1.00  0.00
ATOM   4539  C16 OL    270      13.505  -2.572  10.869  1.00  0.00
ATOM   4540  H6R OL    270      14.605  -2.716  10.807  1.00  0.00
ATOM   4541  H6S OL    270      13.279  -1.491  10.996  1.00  0.00
ATOM   4542  C17 OL    270      12.921  -3.141   9.563  1.00  0.00
ATOM   4543  H7R OL    270      11.812  -3.101   9.608  1.00  0.00
ATOM   4544  H7S OL    270      13.036  -4.233   9.398  1.00  0.00
ATOM   4545  C18 OL    270      13.343  -2.450   8.268  1.00  0.00
ATOM   4546  H8R OL    270      13.038  -2.924   7.311  1.00  0.00
ATOM   4547  H8S OL    270      14.438  -2.265   8.241  1.00  0.00
ATOM   4548  C19 OL    270      12.777  -1.032   8.375  1.00  0.00
ATOM   4549  H9R OL    270      11.788  -0.982   8.854  1.00  0.00
ATOM   4550 C110 OL    270      13.379   0.185   8.007  1.00  0.00
ATOM   4551 H10R OL    270      12.823   1.121   8.169  1.00  0.00
ATOM   4552 C111 OL    270      14.763   0.346   7.379  1.00  0.00
ATOM   4553 H11R OL    270      15.576  -0.343   7.689  1.00  0.00
ATOM   4554 H11S OL    270      15.104   1.343   7.732  1.00  0.00
ATOM   4555 C112 OL    270      14.724   0.521   5.840  1.00  0.00
ATOM   4556 H12R OL    270      15.725   0.760   5.421  1.00  0.00
ATOM   4557 H12S OL    270      14.061   1.386   5.626  1.00  0.00
ATOM   4558 C113 OL    270      14.013  -0.548   5.063  1.00  0.00
ATOM   4559 H13R OL    270      13.076  -0.783   5.612  1.00  0.00
ATOM   4560 H13S OL    270      14.627  -1.473   5.027  1.00  0.00
ATOM   4561 C114 OL    270      13.724  -0.132   3.660  1.00  0.00
ATOM   4562 H14R OL    270      13.055   0.754   3.625  1.00  0.00
ATOM   4563 H14S OL    270      13.132  -0.896   3.113  1.00  0.00
ATOM   4564 C115 OL    270      14.964   0.134   2.735  1.00  0.00
ATOM   4565 H15R OL    270      15.349  -0.875   2.477  1.00  0.00
ATOM   4566 H15S OL    270      15.758   0.779   3.170  1.00  0.00
ATOM   4567 C116 OL    270      14.579   0.875   1.391  1.00  0.00
ATOM   4568 H16R OL    270      13.829   1.656   1.642  1.00  0.00
ATOM   4569 H16S OL    270      14.261   0.093   0.669  1.00  0.00
ATOM   4570 C117 OL    270      15.839   1.465   0.719  1.00  0.00
ATOM   4571 H17R OL    270      16.566   0.629   0.637  1.00  0.00
ATOM   4572 H17S OL    270      16.297   2.279   1.321  1.00  0.00
ATOM   4573 C118 OL    270      15.605   1.967  -0.706  1.00  0.00
ATOM   4574 H18R OL    270      14.752   2.678  -0.746  1.00  0.00
ATOM   4575 H18S OL    270      15.357   1.126  -1.388  1.00  0.00
ATOM   4576 H18T OL    270      16.524   2.437  -1.117  1.00  0.00
TER   
ATOM   4577 C116 PA    271     -21.886 -16.038  -1.366  1.00  0.00
ATOM   4578 H16R PA    271     -21.675 -16.857  -0.646  1.00  0.00
ATOM   4579 H16S PA    271     -21.615 -16.446  -2.363  1.00  0.00
ATOM   4580 H16T PA    271     -22.972 -15.832  -1.250  1.00  0.00
ATOM   4581 C115 PA    271     -21.031 -14.912  -0.912  1.00  0.00
ATOM   4582 H15R PA    271     -19.994 -15.281  -0.760  1.00  0.00
ATOM   4583 H15S PA    271     -21.000 -14.057  -1.621  1.00  0.00
ATOM   4584 C114 PA    271     -21.277 -14.125   0.451  1.00  0.00
ATOM   4585 H14R PA    271     -20.414 -13.426   0.487  1.00  0.00
ATOM   4586 H14S PA    271     -22.153 -13.447   0.357  1.00  0.00
ATOM   4587 C113 PA    271     -21.577 -15.131   1.582  1.00  0.00
ATOM   4588 H13R PA    271     -22.505 -15.660   1.277  1.00  0.00
ATOM   4589 H13S PA    271     -20.688 -15.796   1.619  1.00  0.00
ATOM   4590 C112 PA    271     -21.937 -14.432   2.851  1.00  0.00
ATOM   4591 H12R PA    271     -22.769 -13.719   2.662  1.00  0.00
ATOM   4592 H12S PA    271     -22.243 -15.131   3.658  1.00  0.00
ATOM   4593 C111 PA    271     -20.846 -13.629   3.516  1.00  0.00
ATOM   4594 H11R PA    271     -19.992 -14.320   3.680  1.00  0.00
ATOM   4595 H11S PA    271     -20.533 -12.849   2.789  1.00  0.00
ATOM   4596 C110 PA    271     -21.378 -12.943   4.713  1.00  0.00
ATOM   4597 H10R PA    271     -21.965 -12.057   4.388  1.00  0.00
ATOM   4598 H10S PA    271     -22.025 -13.700   5.206  1.00  0.00
ATOM   4599  C19 PA    271     -20.306 -12.392   5.657  1.00  0.00
ATOM   4600  H9R PA    271     -19.678 -11.817   4.943  1.00  0.00
ATOM   4601  H9S PA    271     -20.761 -11.543   6.211  1.00  0.00
ATOM   4602  C18 PA    271     -19.409 -13.392   6.494  1.00  0.00
ATOM   4603  H8R PA    271     -20.016 -14.140   7.048  1.00  0.00
ATOM   4604  H8S PA    271     -18.855 -14.033   5.775  1.00  0.00
ATOM   4605  C17 PA    271     -18.367 -12.626   7.360  1.00  0.00
ATOM   4606  H7R PA    271     -17.546 -13.257   7.761  1.00  0.00
ATOM   4607  H7S PA    271     -17.926 -11.739   6.856  1.00  0.00
ATOM   4608  C16 PA    271     -19.071 -11.988   8.581  1.00  0.00
ATOM   4609  H6R PA    271     -18.292 -11.488   9.195  1.00  0.00
ATOM   4610  H6S PA    271     -19.800 -11.199   8.295  1.00  0.00
ATOM   4611  C15 PA    271     -19.731 -13.032   9.486  1.00  0.00
ATOM   4612  H5R PA    271     -20.544 -13.600   8.986  1.00  0.00
ATOM   4613  H5S PA    271     -18.903 -13.657   9.882  1.00  0.00
ATOM   4614  C14 PA    271     -20.351 -12.541  10.856  1.00  0.00
ATOM   4615  H4R PA    271     -19.712 -12.103  11.652  1.00  0.00
ATOM   4616  H4S PA    271     -21.219 -11.858  10.739  1.00  0.00
ATOM   4617  C13 PA    271     -20.922 -13.761  11.545  1.00  0.00
ATOM   4618  H3R PA    271     -21.769 -14.155  10.944  1.00  0.00
ATOM   4619  H3S PA    271     -20.167 -14.547  11.762  1.00  0.00
ATOM   4620  C12 PA    271     -21.468 -13.407  12.958  1.00  0.00
ATOM   4621  H2R PA    271     -20.678 -12.916  13.565  1.00  0.00
ATOM   4622  H2S PA    271     -22.227 -12.595  12.953  1.00  0.00
TER   
ATOM   4623  C11 PC    272     -22.095 -14.660  13.587  1.00  0.00
ATOM   4624  O12 PC    272     -23.268 -15.067  13.499  1.00  0.00
ATOM   4625  O11 PC    272     -21.216 -15.148  14.374  1.00  0.00
ATOM   4626  C1  PC    272     -21.602 -16.218  15.233  1.00  0.00
ATOM   4627  HR  PC    272     -22.627 -16.140  15.655  1.00  0.00
ATOM   4628  HS  PC    272     -21.695 -17.103  14.568  1.00  0.00
ATOM   4629  C2  PC    272     -20.603 -16.419  16.320  1.00  0.00
ATOM   4630  HX  PC    272     -20.864 -17.376  16.820  1.00  0.00
ATOM   4631  C3  PC    272     -20.660 -15.322  17.444  1.00  0.00
ATOM   4632  HA  PC    272     -21.740 -15.099  17.578  1.00  0.00
ATOM   4633  HB  PC    272     -20.100 -15.654  18.345  1.00  0.00
ATOM   4634  O31 PC    272     -20.015 -14.176  16.877  1.00  0.00
ATOM   4635  P31 PC    272     -20.223 -12.645  17.020  1.00  0.00
ATOM   4636  O32 PC    272     -19.365 -12.287  18.301  1.00  0.00
ATOM   4637  C31 PC    272     -18.210 -13.161  18.610  1.00  0.00
ATOM   4638  H1A PC    272     -18.522 -14.182  18.916  1.00  0.00
ATOM   4639  H1B PC    272     -17.581 -13.271  17.701  1.00  0.00
ATOM   4640  C32 PC    272     -17.318 -12.541  19.704  1.00  0.00
ATOM   4641  H2A PC    272     -16.512 -13.244  19.853  1.00  0.00
ATOM   4642  H2B PC    272     -16.992 -11.589  19.311  1.00  0.00
ATOM   4643  N31 PC    272     -17.897 -12.056  21.046  1.00  0.00
ATOM   4644  C33 PC    272     -18.917 -13.082  21.443  1.00  0.00
ATOM   4645  H3A PC    272     -19.388 -12.800  22.374  1.00  0.00
ATOM   4646  H3B PC    272     -19.651 -12.998  20.655  1.00  0.00
ATOM   4647  H3C PC    272     -18.571 -14.104  21.490  1.00  0.00
ATOM   4648  C34 PC    272     -16.781 -12.159  22.001  1.00  0.00
ATOM   4649  H4A PC    272     -15.986 -11.445  21.845  1.00  0.00
ATOM   4650  H4B PC    272     -17.124 -11.891  22.990  1.00  0.00
ATOM   4651  H4C PC    272     -16.257 -13.099  21.914  1.00  0.00
ATOM   4652  C35 PC    272     -18.386 -10.595  20.949  1.00  0.00
ATOM   4653  H5A PC    272     -19.166 -10.552  20.202  1.00  0.00
ATOM   4654  H5B PC    272     -17.638  -9.852  20.716  1.00  0.00
ATOM   4655  H5C PC    272     -18.698 -10.262  21.927  1.00  0.00
ATOM   4656  O33 PC    272     -19.560 -11.953  15.849  1.00  0.00
ATOM   4657  O34 PC    272     -21.647 -12.387  17.200  1.00  0.00
ATOM   4658  O21 PC    272     -19.295 -16.498  15.666  1.00  0.00
ATOM   4659  C21 PC    272     -18.261 -16.791  16.370  1.00  0.00
ATOM   4660  O22 PC    272     -18.226 -17.063  17.577  1.00  0.00
TER   
ATOM   4661  C12 OL    273     -17.032 -16.528  15.480  1.00  0.00
ATOM   4662  H2R OL    273     -16.989 -17.472  14.897  1.00  0.00
ATOM   4663  H2S OL    273     -16.074 -16.400  16.027  1.00  0.00
ATOM   4664  C13 OL    273     -17.276 -15.273  14.601  1.00  0.00
ATOM   4665  H3R OL    273     -17.715 -14.477  15.240  1.00  0.00
ATOM   4666  H3S OL    273     -18.018 -15.492  13.804  1.00  0.00
ATOM   4667  C14 OL    273     -16.038 -14.628  13.965  1.00  0.00
ATOM   4668  H4R OL    273     -15.524 -15.505  13.517  1.00  0.00
ATOM   4669  H4S OL    273     -15.352 -14.161  14.704  1.00  0.00
ATOM   4670  C15 OL    273     -16.326 -13.675  12.754  1.00  0.00
ATOM   4671  H5R OL    273     -17.030 -12.851  13.000  1.00  0.00
ATOM   4672  H5S OL    273     -16.858 -14.397  12.098  1.00  0.00
ATOM   4673  C16 OL    273     -15.034 -13.143  12.018  1.00  0.00
ATOM   4674  H6R OL    273     -14.524 -14.115  11.847  1.00  0.00
ATOM   4675  H6S OL    273     -14.338 -12.453  12.541  1.00  0.00
ATOM   4676  C17 OL    273     -15.428 -12.404  10.783  1.00  0.00
ATOM   4677  H7R OL    273     -16.363 -11.904  11.113  1.00  0.00
ATOM   4678  H7S OL    273     -15.780 -13.197  10.088  1.00  0.00
ATOM   4679  C18 OL    273     -14.443 -11.463  10.091  1.00  0.00
ATOM   4680  H8R OL    273     -13.424 -11.860   9.894  1.00  0.00
ATOM   4681  H8S OL    273     -14.281 -10.630  10.808  1.00  0.00
ATOM   4682  C19 OL    273     -15.155 -10.853   8.887  1.00  0.00
ATOM   4683  H9R OL    273     -15.891 -10.078   9.146  1.00  0.00
ATOM   4684 C110 OL    273     -14.921 -11.050   7.605  1.00  0.00
ATOM   4685 H10R OL    273     -15.601 -10.470   6.963  1.00  0.00
ATOM   4686 C111 OL    273     -13.854 -12.032   7.100  1.00  0.00
ATOM   4687 H11R OL    273     -13.162 -12.352   7.907  1.00  0.00
ATOM   4688 H11S OL    273     -13.297 -11.584   6.249  1.00  0.00
ATOM   4689 C112 OL    273     -14.327 -13.388   6.477  1.00  0.00
ATOM   4690 H12R OL    273     -14.838 -13.932   7.300  1.00  0.00
ATOM   4691 H12S OL    273     -13.502 -14.042   6.122  1.00  0.00
ATOM   4692 C113 OL    273     -15.245 -13.064   5.265  1.00  0.00
ATOM   4693 H13R OL    273     -14.654 -12.484   4.525  1.00  0.00
ATOM   4694 H13S OL    273     -16.043 -12.402   5.667  1.00  0.00
ATOM   4695 C114 OL    273     -15.930 -14.357   4.573  1.00  0.00
ATOM   4696 H14R OL    273     -16.596 -14.780   5.355  1.00  0.00
ATOM   4697 H14S OL    273     -15.067 -15.035   4.401  1.00  0.00
ATOM   4698 C115 OL    273     -16.831 -13.956   3.392  1.00  0.00
ATOM   4699 H15R OL    273     -17.740 -13.385   3.680  1.00  0.00
ATOM   4700 H15S OL    273     -17.277 -14.872   2.949  1.00  0.00
ATOM   4701 C116 OL    273     -16.217 -13.322   2.101  1.00  0.00
ATOM   4702 H16R OL    273     -15.482 -14.005   1.624  1.00  0.00
ATOM   4703 H16S OL    273     -15.771 -12.394   2.518  1.00  0.00
ATOM   4704 C117 OL    273     -17.274 -12.889   1.072  1.00  0.00
ATOM   4705 H17R OL    273     -17.911 -12.116   1.553  1.00  0.00
ATOM   4706 H17S OL    273     -17.920 -13.764   0.846  1.00  0.00
ATOM   4707 C118 OL    273     -16.624 -12.393  -0.182  1.00  0.00
ATOM   4708 H18R OL    273     -16.378 -13.213  -0.890  1.00  0.00
ATOM   4709 H18S OL    273     -15.763 -11.728   0.041  1.00  0.00
ATOM   4710 H18T OL    273     -17.286 -11.753  -0.805  1.00  0.00
TER   
ATOM   4711 C116 PA    274       2.150 -16.939   1.448  1.00  0.00
ATOM   4712 H16R PA    274       2.081 -15.999   2.036  1.00  0.00
ATOM   4713 H16S PA    274       1.864 -16.624   0.422  1.00  0.00
ATOM   4714 H16T PA    274       3.204 -17.287   1.397  1.00  0.00
ATOM   4715 C115 PA    274       1.056 -17.925   1.958  1.00  0.00
ATOM   4716 H15R PA    274       0.086 -17.390   2.034  1.00  0.00
ATOM   4717 H15S PA    274       1.009 -18.648   1.116  1.00  0.00
ATOM   4718 C114 PA    274       1.358 -18.825   3.135  1.00  0.00
ATOM   4719 H14R PA    274       0.633 -19.665   3.080  1.00  0.00
ATOM   4720 H14S PA    274       2.366 -19.260   2.966  1.00  0.00
ATOM   4721 C113 PA    274       1.328 -18.058   4.457  1.00  0.00
ATOM   4722 H13R PA    274       1.796 -18.798   5.141  1.00  0.00
ATOM   4723 H13S PA    274       2.086 -17.259   4.309  1.00  0.00
ATOM   4724 C112 PA    274      -0.018 -17.706   5.079  1.00  0.00
ATOM   4725 H12R PA    274      -0.679 -17.101   4.421  1.00  0.00
ATOM   4726 H12S PA    274      -0.589 -18.631   5.305  1.00  0.00
ATOM   4727 C111 PA    274       0.168 -16.741   6.352  1.00  0.00
ATOM   4728 H11R PA    274       0.884 -15.925   6.117  1.00  0.00
ATOM   4729 H11S PA    274      -0.743 -16.186   6.661  1.00  0.00
ATOM   4730 C110 PA    274       0.801 -17.370   7.692  1.00  0.00
ATOM   4731 H10R PA    274       1.757 -17.903   7.500  1.00  0.00
ATOM   4732 H10S PA    274       1.095 -16.605   8.442  1.00  0.00
ATOM   4733  C19 PA    274      -0.152 -18.461   8.345  1.00  0.00
ATOM   4734  H9R PA    274      -0.733 -17.973   9.156  1.00  0.00
ATOM   4735  H9S PA    274      -0.746 -18.797   7.468  1.00  0.00
ATOM   4736  C18 PA    274       0.673 -19.671   8.970  1.00  0.00
ATOM   4737  H8R PA    274       0.066 -20.588   9.128  1.00  0.00
ATOM   4738  H8S PA    274       1.345 -19.915   8.120  1.00  0.00
ATOM   4739  C17 PA    274       1.659 -19.305  10.060  1.00  0.00
ATOM   4740  H7R PA    274       2.591 -19.910  10.050  1.00  0.00
ATOM   4741  H7S PA    274       2.027 -18.259   9.979  1.00  0.00
ATOM   4742  C16 PA    274       0.970 -19.447  11.483  1.00  0.00
ATOM   4743  H6R PA    274      -0.072 -19.074  11.392  1.00  0.00
ATOM   4744  H6S PA    274       1.119 -20.516  11.750  1.00  0.00
ATOM   4745  C15 PA    274       1.741 -18.577  12.463  1.00  0.00
ATOM   4746  H5R PA    274       2.804 -18.863  12.314  1.00  0.00
ATOM   4747  H5S PA    274       1.604 -17.536  12.100  1.00  0.00
ATOM   4748  C14 PA    274       1.305 -18.759  13.922  1.00  0.00
ATOM   4749  H4R PA    274       1.717 -17.858  14.426  1.00  0.00
ATOM   4750  H4S PA    274       0.212 -18.556  13.927  1.00  0.00
ATOM   4751  C13 PA    274       1.545 -20.090  14.718  1.00  0.00
ATOM   4752  H3R PA    274       1.047 -20.898  14.140  1.00  0.00
ATOM   4753  H3S PA    274       2.623 -20.340  14.812  1.00  0.00
ATOM   4754  C12 PA    274       1.007 -20.081  16.172  1.00  0.00
ATOM   4755  H2R PA    274       0.002 -19.607  16.153  1.00  0.00
ATOM   4756  H2S PA    274       0.712 -21.041  16.648  1.00  0.00
TER   
ATOM   4757  C11 PC    275       1.885 -19.264  17.129  1.00  0.00
ATOM   4758  O12 PC    275       2.799 -18.602  16.749  1.00  0.00
ATOM   4759  O11 PC    275       1.767 -19.824  18.325  1.00  0.00
ATOM   4760  C1  PC    275       2.768 -19.547  19.312  1.00  0.00
ATOM   4761  HR  PC    275       3.006 -20.457  19.904  1.00  0.00
ATOM   4762  HS  PC    275       3.692 -19.199  18.802  1.00  0.00
ATOM   4763  C2  PC    275       2.304 -18.364  20.155  1.00  0.00
ATOM   4764  HX  PC    275       3.101 -18.089  20.878  1.00  0.00
ATOM   4765  C3  PC    275       1.069 -18.705  21.075  1.00  0.00
ATOM   4766  HA  PC    275       1.293 -19.669  21.581  1.00  0.00
ATOM   4767  HB  PC    275       0.905 -18.002  21.920  1.00  0.00
ATOM   4768  O31 PC    275      -0.044 -18.942  20.177  1.00  0.00
ATOM   4769  P31 PC    275      -1.376 -18.248  20.519  1.00  0.00
ATOM   4770  O32 PC    275      -1.553 -17.401  19.219  1.00  0.00
ATOM   4771  C31 PC    275      -1.864 -18.056  17.970  1.00  0.00
ATOM   4772  H1A PC    275      -1.508 -17.429  17.124  1.00  0.00
ATOM   4773  H1B PC    275      -1.267 -18.992  17.927  1.00  0.00
ATOM   4774  C32 PC    275      -3.438 -18.254  17.848  1.00  0.00
ATOM   4775  H2A PC    275      -3.732 -18.824  16.979  1.00  0.00
ATOM   4776  H2B PC    275      -3.645 -18.908  18.682  1.00  0.00
ATOM   4777  N31 PC    275      -4.351 -17.026  17.827  1.00  0.00
ATOM   4778  C33 PC    275      -4.248 -16.120  18.970  1.00  0.00
ATOM   4779  H3A PC    275      -4.971 -16.454  19.698  1.00  0.00
ATOM   4780  H3B PC    275      -3.209 -16.089  19.266  1.00  0.00
ATOM   4781  H3C PC    275      -4.572 -15.127  18.695  1.00  0.00
ATOM   4782  C34 PC    275      -4.160 -16.265  16.526  1.00  0.00
ATOM   4783  H4A PC    275      -3.114 -16.058  16.351  1.00  0.00
ATOM   4784  H4B PC    275      -4.519 -16.906  15.735  1.00  0.00
ATOM   4785  H4C PC    275      -4.746 -15.358  16.555  1.00  0.00
ATOM   4786  C35 PC    275      -5.810 -17.522  17.738  1.00  0.00
ATOM   4787  H5A PC    275      -6.447 -16.654  17.820  1.00  0.00
ATOM   4788  H5B PC    275      -5.957 -18.169  18.591  1.00  0.00
ATOM   4789  H5C PC    275      -6.029 -18.126  16.870  1.00  0.00
ATOM   4790  O33 PC    275      -2.464 -19.241  20.623  1.00  0.00
ATOM   4791  O34 PC    275      -1.299 -17.223  21.584  1.00  0.00
ATOM   4792  O21 PC    275       2.062 -17.222  19.227  1.00  0.00
ATOM   4793  C21 PC    275       1.859 -16.050  19.903  1.00  0.00
ATOM   4794  O22 PC    275       1.852 -15.892  21.081  1.00  0.00
TER   
ATOM   4795  C12 OL    276       1.316 -15.035  18.921  1.00  0.00
ATOM   4796  H2R OL    276       1.738 -14.035  19.159  1.00  0.00
ATOM   4797  H2S OL    276       0.236 -14.994  19.181  1.00  0.00
ATOM   4798  C13 OL    276       1.414 -15.387  17.471  1.00  0.00
ATOM   4799  H3R OL    276       1.206 -16.463  17.289  1.00  0.00
ATOM   4800  H3S OL    276       2.437 -15.095  17.151  1.00  0.00
ATOM   4801  C14 OL    276       0.318 -14.726  16.582  1.00  0.00
ATOM   4802  H4R OL    276       0.734 -13.742  16.275  1.00  0.00
ATOM   4803  H4S OL    276      -0.595 -14.606  17.204  1.00  0.00
ATOM   4804  C15 OL    276       0.144 -15.559  15.327  1.00  0.00
ATOM   4805  H5R OL    276      -0.333 -16.522  15.606  1.00  0.00
ATOM   4806  H5S OL    276       1.124 -15.663  14.814  1.00  0.00
ATOM   4807  C16 OL    276      -0.788 -14.917  14.310  1.00  0.00
ATOM   4808  H6R OL    276      -0.514 -13.848  14.180  1.00  0.00
ATOM   4809  H6S OL    276      -1.832 -15.064  14.659  1.00  0.00
ATOM   4810  C17 OL    276      -0.740 -15.602  12.919  1.00  0.00
ATOM   4811  H7R OL    276      -1.034 -16.653  13.128  1.00  0.00
ATOM   4812  H7S OL    276       0.305 -15.670  12.547  1.00  0.00
ATOM   4813  C18 OL    276      -1.661 -15.005  11.876  1.00  0.00
ATOM   4814  H8R OL    276      -1.471 -15.406  10.857  1.00  0.00
ATOM   4815  H8S OL    276      -1.596 -13.897  11.840  1.00  0.00
ATOM   4816  C19 OL    276      -3.084 -15.377  12.245  1.00  0.00
ATOM   4817  H9R OL    276      -3.519 -14.771  13.053  1.00  0.00
ATOM   4818 C110 OL    276      -3.822 -16.415  11.766  1.00  0.00
ATOM   4819 H10R OL    276      -4.839 -16.524  12.169  1.00  0.00
ATOM   4820 C111 OL    276      -3.367 -17.431  10.823  1.00  0.00
ATOM   4821 H11R OL    276      -3.580 -18.436  11.246  1.00  0.00
ATOM   4822 H11S OL    276      -2.271 -17.389  10.642  1.00  0.00
ATOM   4823 C112 OL    276      -4.064 -17.231   9.393  1.00  0.00
ATOM   4824 H12R OL    276      -5.161 -17.406   9.407  1.00  0.00
ATOM   4825 H12S OL    276      -3.781 -18.090   8.747  1.00  0.00
ATOM   4826 C113 OL    276      -3.813 -15.903   8.676  1.00  0.00
ATOM   4827 H13R OL    276      -2.726 -15.689   8.765  1.00  0.00
ATOM   4828 H13S OL    276      -4.377 -15.172   9.294  1.00  0.00
ATOM   4829 C114 OL    276      -4.307 -15.919   7.221  1.00  0.00
ATOM   4830 H14R OL    276      -5.403 -16.098   7.252  1.00  0.00
ATOM   4831 H14S OL    276      -3.834 -16.860   6.867  1.00  0.00
ATOM   4832 C115 OL    276      -3.809 -14.815   6.384  1.00  0.00
ATOM   4833 H15R OL    276      -2.736 -14.619   6.593  1.00  0.00
ATOM   4834 H15S OL    276      -4.433 -13.926   6.617  1.00  0.00
ATOM   4835 C116 OL    276      -3.973 -15.115   4.912  1.00  0.00
ATOM   4836 H16R OL    276      -3.125 -15.760   4.595  1.00  0.00
ATOM   4837 H16S OL    276      -3.740 -14.121   4.472  1.00  0.00
ATOM   4838 C117 OL    276      -5.399 -15.493   4.511  1.00  0.00
ATOM   4839 H17R OL    276      -6.056 -14.672   4.870  1.00  0.00
ATOM   4840 H17S OL    276      -5.778 -16.426   4.980  1.00  0.00
ATOM   4841 C118 OL    276      -5.544 -15.641   2.999  1.00  0.00
ATOM   4842 H18R OL    276      -6.630 -15.700   2.774  1.00  0.00
ATOM   4843 H18S OL    276      -5.027 -16.528   2.573  1.00  0.00
ATOM   4844 H18T OL    276      -5.189 -14.751   2.437  1.00  0.00
TER   
ATOM   4845 C116 PA    277      11.199  19.877   1.640  1.00  0.00
ATOM   4846 H16R PA    277      12.004  19.454   1.002  1.00  0.00
ATOM   4847 H16S PA    277      10.740  20.672   1.015  1.00  0.00
ATOM   4848 H16T PA    277      10.399  19.109   1.693  1.00  0.00
ATOM   4849 C115 PA    277      11.690  20.258   3.041  1.00  0.00
ATOM   4850 H15R PA    277      12.380  19.461   3.394  1.00  0.00
ATOM   4851 H15S PA    277      12.296  21.151   2.777  1.00  0.00
ATOM   4852 C114 PA    277      10.555  20.676   4.044  1.00  0.00
ATOM   4853 H14R PA    277      10.186  21.637   3.628  1.00  0.00
ATOM   4854 H14S PA    277       9.722  19.958   4.203  1.00  0.00
ATOM   4855 C113 PA    277      11.160  20.798   5.410  1.00  0.00
ATOM   4856 H13R PA    277      11.522  19.786   5.693  1.00  0.00
ATOM   4857 H13S PA    277      11.940  21.587   5.349  1.00  0.00
ATOM   4858 C112 PA    277      10.075  21.093   6.516  1.00  0.00
ATOM   4859 H12R PA    277       9.652  22.081   6.233  1.00  0.00
ATOM   4860 H12S PA    277       9.335  20.272   6.402  1.00  0.00
ATOM   4861 C111 PA    277      10.673  21.157   7.968  1.00  0.00
ATOM   4862 H11R PA    277      11.514  20.439   8.073  1.00  0.00
ATOM   4863 H11S PA    277      11.139  22.166   7.964  1.00  0.00
ATOM   4864 C110 PA    277       9.661  20.964   9.123  1.00  0.00
ATOM   4865 H10R PA    277       8.784  21.583   8.837  1.00  0.00
ATOM   4866 H10S PA    277       9.371  19.892   9.111  1.00  0.00
ATOM   4867  C19 PA    277      10.130  21.425  10.479  1.00  0.00
ATOM   4868  H9R PA    277      10.193  22.531  10.392  1.00  0.00
ATOM   4869  H9S PA    277       9.239  21.275  11.127  1.00  0.00
ATOM   4870  C18 PA    277      11.376  20.743  11.055  1.00  0.00
ATOM   4871  H8R PA    277      11.112  19.667  10.973  1.00  0.00
ATOM   4872  H8S PA    277      12.268  20.896  10.409  1.00  0.00
ATOM   4873  C17 PA    277      11.642  20.879  12.543  1.00  0.00
ATOM   4874  H7R PA    277      10.929  20.550  13.328  1.00  0.00
ATOM   4875  H7S PA    277      12.544  20.345  12.911  1.00  0.00
ATOM   4876  C16 PA    277      11.880  22.416  12.965  1.00  0.00
ATOM   4877  H6R PA    277      12.417  22.893  12.117  1.00  0.00
ATOM   4878  H6S PA    277      10.881  22.876  13.117  1.00  0.00
ATOM   4879  C15 PA    277      12.646  22.615  14.301  1.00  0.00
ATOM   4880  H5R PA    277      13.634  22.110  14.353  1.00  0.00
ATOM   4881  H5S PA    277      12.954  23.682  14.283  1.00  0.00
ATOM   4882  C14 PA    277      11.898  22.311  15.590  1.00  0.00
ATOM   4883  H4R PA    277      11.553  21.257  15.537  1.00  0.00
ATOM   4884  H4S PA    277      12.504  22.613  16.471  1.00  0.00
ATOM   4885  C13 PA    277      10.638  23.248  15.778  1.00  0.00
ATOM   4886  H3R PA    277      10.997  24.299  15.812  1.00  0.00
ATOM   4887  H3S PA    277       9.820  23.116  15.038  1.00  0.00
ATOM   4888  C12 PA    277       9.883  22.934  17.069  1.00  0.00
ATOM   4889  H2R PA    277      10.573  22.781  17.926  1.00  0.00
ATOM   4890  H2S PA    277       9.226  23.809  17.257  1.00  0.00
TER   
ATOM   4891  C11 PC    278       8.970  21.709  16.920  1.00  0.00
ATOM   4892  O12 PC    278       8.541  21.280  15.902  1.00  0.00
ATOM   4893  O11 PC    278       8.842  21.111  18.202  1.00  0.00
ATOM   4894  C1  PC    278       7.988  19.970  18.245  1.00  0.00
ATOM   4895  HR  PC    278       7.527  20.047  19.252  1.00  0.00
ATOM   4896  HS  PC    278       7.227  19.907  17.438  1.00  0.00
ATOM   4897  C2  PC    278       8.893  18.707  18.295  1.00  0.00
ATOM   4898  HX  PC    278       8.265  17.792  18.241  1.00  0.00
ATOM   4899  C3  PC    278       9.802  18.715  19.525  1.00  0.00
ATOM   4900  HA  PC    278       9.108  19.104  20.300  1.00  0.00
ATOM   4901  HB  PC    278      10.195  17.706  19.772  1.00  0.00
ATOM   4902  O31 PC    278      10.915  19.622  19.258  1.00  0.00
ATOM   4903  P31 PC    278      11.905  19.876  20.405  1.00  0.00
ATOM   4904  O32 PC    278      13.381  19.773  19.766  1.00  0.00
ATOM   4905  C31 PC    278      13.668  20.069  18.407  1.00  0.00
ATOM   4906  H1A PC    278      13.042  20.870  17.957  1.00  0.00
ATOM   4907  H1B PC    278      14.700  20.481  18.394  1.00  0.00
ATOM   4908  C32 PC    278      13.434  18.846  17.547  1.00  0.00
ATOM   4909  H2A PC    278      12.395  18.615  17.733  1.00  0.00
ATOM   4910  H2B PC    278      13.546  19.272  16.561  1.00  0.00
ATOM   4911  N31 PC    278      14.290  17.693  17.745  1.00  0.00
ATOM   4912  C33 PC    278      14.091  17.050  19.106  1.00  0.00
ATOM   4913  H3A PC    278      14.909  16.382  19.333  1.00  0.00
ATOM   4914  H3B PC    278      13.970  17.807  19.866  1.00  0.00
ATOM   4915  H3C PC    278      13.249  16.374  19.087  1.00  0.00
ATOM   4916  C34 PC    278      14.007  16.689  16.688  1.00  0.00
ATOM   4917  H4A PC    278      12.948  16.513  16.808  1.00  0.00
ATOM   4918  H4B PC    278      14.091  17.034  15.668  1.00  0.00
ATOM   4919  H4C PC    278      14.569  15.823  17.006  1.00  0.00
ATOM   4920  C35 PC    278      15.759  18.098  17.785  1.00  0.00
ATOM   4921  H5A PC    278      15.912  18.884  17.060  1.00  0.00
ATOM   4922  H5B PC    278      16.363  17.211  17.669  1.00  0.00
ATOM   4923  H5C PC    278      15.845  18.491  18.787  1.00  0.00
ATOM   4924  O33 PC    278      11.798  21.323  20.854  1.00  0.00
ATOM   4925  O34 PC    278      11.753  18.832  21.441  1.00  0.00
ATOM   4926  O21 PC    278       9.701  18.675  17.084  1.00  0.00
ATOM   4927  C21 PC    278      10.051  17.401  16.749  1.00  0.00
ATOM   4928  O22 PC    278       9.906  16.379  17.411  1.00  0.00
TER   
ATOM   4929  C12 OL    279      10.527  17.459  15.301  1.00  0.00
ATOM   4930  H2R OL    279      11.600  17.741  15.238  1.00  0.00
ATOM   4931  H2S OL    279      10.042  18.244  14.682  1.00  0.00
ATOM   4932  C13 OL    279      10.238  16.095  14.635  1.00  0.00
ATOM   4933  H3R OL    279      10.793  15.289  15.162  1.00  0.00
ATOM   4934  H3S OL    279      10.776  16.236  13.672  1.00  0.00
ATOM   4935  C14 OL    279       8.712  15.789  14.561  1.00  0.00
ATOM   4936  H4R OL    279       8.266  15.845  15.577  1.00  0.00
ATOM   4937  H4S OL    279       8.569  14.713  14.325  1.00  0.00
ATOM   4938  C15 OL    279       7.910  16.857  13.777  1.00  0.00
ATOM   4939  H5R OL    279       8.111  17.878  14.166  1.00  0.00
ATOM   4940  H5S OL    279       6.838  16.674  14.003  1.00  0.00
ATOM   4941  C16 OL    279       8.055  16.896  12.239  1.00  0.00
ATOM   4942  H6R OL    279       9.102  17.125  11.946  1.00  0.00
ATOM   4943  H6S OL    279       7.626  17.803  11.762  1.00  0.00
ATOM   4944  C17 OL    279       7.536  15.609  11.602  1.00  0.00
ATOM   4945  H7R OL    279       6.426  15.597  11.560  1.00  0.00
ATOM   4946  H7S OL    279       7.819  14.747  12.242  1.00  0.00
ATOM   4947  C18 OL    279       8.175  15.347  10.197  1.00  0.00
ATOM   4948  H8R OL    279       8.048  16.347   9.730  1.00  0.00
ATOM   4949  H8S OL    279       7.525  14.607   9.682  1.00  0.00
ATOM   4950  C19 OL    279       9.602  14.805  10.400  1.00  0.00
ATOM   4951  H9R OL    279       9.775  14.215  11.312  1.00  0.00
ATOM   4952 C110 OL    279      10.684  15.282   9.796  1.00  0.00
ATOM   4953 H10R OL    279      11.667  14.810   9.936  1.00  0.00
ATOM   4954 C111 OL    279      10.775  16.430   8.808  1.00  0.00
ATOM   4955 H11R OL    279      11.197  17.305   9.347  1.00  0.00
ATOM   4956 H11S OL    279       9.811  16.777   8.377  1.00  0.00
ATOM   4957 C112 OL    279      11.716  16.146   7.594  1.00  0.00
ATOM   4958 H12R OL    279      12.639  15.674   7.992  1.00  0.00
ATOM   4959 H12S OL    279      12.022  17.057   7.036  1.00  0.00
ATOM   4960 C113 OL    279      11.083  15.271   6.471  1.00  0.00
ATOM   4961 H13R OL    279      10.152  15.787   6.153  1.00  0.00
ATOM   4962 H13S OL    279      10.739  14.352   6.992  1.00  0.00
ATOM   4963 C114 OL    279      11.939  14.877   5.275  1.00  0.00
ATOM   4964 H14R OL    279      12.209  15.852   4.815  1.00  0.00
ATOM   4965 H14S OL    279      11.412  14.211   4.559  1.00  0.00
ATOM   4966 C115 OL    279      13.297  14.309   5.644  1.00  0.00
ATOM   4967 H15R OL    279      13.183  13.323   6.143  1.00  0.00
ATOM   4968 H15S OL    279      13.781  14.943   6.417  1.00  0.00
ATOM   4969 C116 OL    279      14.345  14.265   4.429  1.00  0.00
ATOM   4970 H16R OL    279      15.289  13.906   4.890  1.00  0.00
ATOM   4971 H16S OL    279      14.420  15.297   4.023  1.00  0.00
ATOM   4972 C117 OL    279      13.913  13.378   3.276  1.00  0.00
ATOM   4973 H17R OL    279      12.869  13.602   2.972  1.00  0.00
ATOM   4974 H17S OL    279      13.836  12.298   3.526  1.00  0.00
ATOM   4975 C118 OL    279      14.911  13.492   2.083  1.00  0.00
ATOM   4976 H18R OL    279      15.904  13.185   2.476  1.00  0.00
ATOM   4977 H18S OL    279      14.878  14.563   1.790  1.00  0.00
ATOM   4978 H18T OL    279      14.663  12.897   1.177  1.00  0.00
TER   
ATOM   4979 C116 PA    280      16.442 -20.441   1.802  1.00  0.00
ATOM   4980 H16R PA    280      17.079 -19.815   2.463  1.00  0.00
ATOM   4981 H16S PA    280      17.084 -20.841   0.988  1.00  0.00
ATOM   4982 H16T PA    280      15.973 -21.277   2.364  1.00  0.00
ATOM   4983 C115 PA    280      15.295 -19.610   1.281  1.00  0.00
ATOM   4984 H15R PA    280      15.750 -18.701   0.834  1.00  0.00
ATOM   4985 H15S PA    280      14.703 -20.072   0.462  1.00  0.00
ATOM   4986 C114 PA    280      14.309 -19.224   2.490  1.00  0.00
ATOM   4987 H14R PA    280      14.977 -18.698   3.206  1.00  0.00
ATOM   4988 H14S PA    280      13.490 -18.598   2.077  1.00  0.00
ATOM   4989 C113 PA    280      13.558 -20.470   3.115  1.00  0.00
ATOM   4990 H13R PA    280      13.093 -21.068   2.303  1.00  0.00
ATOM   4991 H13S PA    280      14.302 -21.099   3.650  1.00  0.00
ATOM   4992 C112 PA    280      12.655 -20.033   4.292  1.00  0.00
ATOM   4993 H12R PA    280      13.420 -19.515   4.909  1.00  0.00
ATOM   4994 H12S PA    280      11.833 -19.307   4.117  1.00  0.00
ATOM   4995 C111 PA    280      12.091 -21.280   5.060  1.00  0.00
ATOM   4996 H11R PA    280      11.310 -21.792   4.457  1.00  0.00
ATOM   4997 H11S PA    280      12.891 -22.024   5.262  1.00  0.00
ATOM   4998 C110 PA    280      11.342 -20.999   6.374  1.00  0.00
ATOM   4999 H10R PA    280      10.398 -20.446   6.179  1.00  0.00
ATOM   5000 H10S PA    280      11.073 -21.999   6.778  1.00  0.00
ATOM   5001  C19 PA    280      12.101 -20.214   7.416  1.00  0.00
ATOM   5002  H9R PA    280      11.917 -19.161   7.111  1.00  0.00
ATOM   5003  H9S PA    280      11.629 -20.233   8.421  1.00  0.00
ATOM   5004  C18 PA    280      13.554 -20.559   7.636  1.00  0.00
ATOM   5005  H8R PA    280      14.101 -20.488   6.672  1.00  0.00
ATOM   5006  H8S PA    280      13.995 -19.903   8.417  1.00  0.00
ATOM   5007  C17 PA    280      13.713 -22.045   8.083  1.00  0.00
ATOM   5008  H7R PA    280      12.791 -22.350   8.624  1.00  0.00
ATOM   5009  H7S PA    280      13.738 -22.761   7.234  1.00  0.00
ATOM   5010  C16 PA    280      14.930 -22.237   8.995  1.00  0.00
ATOM   5011  H6R PA    280      15.856 -21.765   8.601  1.00  0.00
ATOM   5012  H6S PA    280      14.754 -21.823  10.011  1.00  0.00
ATOM   5013  C15 PA    280      15.275 -23.744   9.251  1.00  0.00
ATOM   5014  H5R PA    280      14.527 -24.254   9.894  1.00  0.00
ATOM   5015  H5S PA    280      15.197 -24.295   8.289  1.00  0.00
ATOM   5016  C14 PA    280      16.718 -23.866   9.798  1.00  0.00
ATOM   5017  H4R PA    280      17.437 -23.405   9.087  1.00  0.00
ATOM   5018  H4S PA    280      16.703 -23.182  10.673  1.00  0.00
ATOM   5019  C13 PA    280      17.311 -25.288  10.125  1.00  0.00
ATOM   5020  H3R PA    280      17.440 -25.879   9.193  1.00  0.00
ATOM   5021  H3S PA    280      18.327 -25.262  10.574  1.00  0.00
ATOM   5022  C12 PA    280      16.478 -25.931  11.220  1.00  0.00
ATOM   5023  H2R PA    280      15.383 -26.039  11.074  1.00  0.00
ATOM   5024  H2S PA    280      16.851 -26.957  11.426  1.00  0.00
TER   
ATOM   5025  C11 PC    281      16.824 -25.175  12.460  1.00  0.00
ATOM   5026  O12 PC    281      17.792 -24.458  12.580  1.00  0.00
ATOM   5027  O11 PC    281      15.914 -25.358  13.463  1.00  0.00
ATOM   5028  C1  PC    281      16.044 -24.565  14.658  1.00  0.00
ATOM   5029  HR  PC    281      15.643 -25.123  15.532  1.00  0.00
ATOM   5030  HS  PC    281      17.102 -24.281  14.842  1.00  0.00
ATOM   5031  C2  PC    281      15.280 -23.200  14.634  1.00  0.00
ATOM   5032  HX  PC    281      15.736 -22.653  13.782  1.00  0.00
ATOM   5033  C3  PC    281      15.400 -22.471  16.054  1.00  0.00
ATOM   5034  HA  PC    281      16.501 -22.363  16.150  1.00  0.00
ATOM   5035  HB  PC    281      14.957 -21.467  15.877  1.00  0.00
ATOM   5036  O31 PC    281      14.870 -23.149  17.154  1.00  0.00
ATOM   5037  P31 PC    281      15.393 -22.607  18.563  1.00  0.00
ATOM   5038  O32 PC    281      14.566 -21.258  18.737  1.00  0.00
ATOM   5039  C31 PC    281      14.263 -20.938  20.118  1.00  0.00
ATOM   5040  H1A PC    281      13.543 -21.595  20.650  1.00  0.00
ATOM   5041  H1B PC    281      15.173 -21.015  20.751  1.00  0.00
ATOM   5042  C32 PC    281      13.570 -19.490  20.211  1.00  0.00
ATOM   5043  H2A PC    281      13.277 -19.442  21.249  1.00  0.00
ATOM   5044  H2B PC    281      14.289 -18.686  20.167  1.00  0.00
ATOM   5045  N31 PC    281      12.384 -19.206  19.297  1.00  0.00
ATOM   5046  C33 PC    281      11.510 -20.490  19.262  1.00  0.00
ATOM   5047  H3A PC    281      12.109 -21.301  18.873  1.00  0.00
ATOM   5048  H3B PC    281      11.263 -20.802  20.265  1.00  0.00
ATOM   5049  H3C PC    281      10.643 -20.452  18.620  1.00  0.00
ATOM   5050  C34 PC    281      11.440 -18.183  19.732  1.00  0.00
ATOM   5051  H4A PC    281      11.884 -17.264  19.380  1.00  0.00
ATOM   5052  H4B PC    281      10.430 -18.170  19.350  1.00  0.00
ATOM   5053  H4C PC    281      11.349 -18.300  20.802  1.00  0.00
ATOM   5054  C35 PC    281      12.759 -18.943  17.876  1.00  0.00
ATOM   5055  H5A PC    281      13.192 -17.954  17.898  1.00  0.00
ATOM   5056  H5B PC    281      11.904 -19.018  17.220  1.00  0.00
ATOM   5057  H5C PC    281      13.554 -19.623  17.607  1.00  0.00
ATOM   5058  O33 PC    281      15.055 -23.499  19.653  1.00  0.00
ATOM   5059  O34 PC    281      16.801 -22.289  18.399  1.00  0.00
ATOM   5060  O21 PC    281      13.918 -23.521  14.341  1.00  0.00
ATOM   5061  C21 PC    281      13.325 -22.554  13.607  1.00  0.00
ATOM   5062  O22 PC    281      13.834 -21.437  13.451  1.00  0.00
TER   
ATOM   5063  C12 OL    282      11.965 -22.995  13.120  1.00  0.00
ATOM   5064  H2R OL    282      11.296 -22.110  13.045  1.00  0.00
ATOM   5065  H2S OL    282      11.451 -23.691  13.817  1.00  0.00
ATOM   5066  C13 OL    282      11.981 -23.673  11.731  1.00  0.00
ATOM   5067  H3R OL    282      12.642 -23.088  11.056  1.00  0.00
ATOM   5068  H3S OL    282      10.921 -23.619  11.404  1.00  0.00
ATOM   5069  C14 OL    282      12.479 -25.177  11.753  1.00  0.00
ATOM   5070  H4R OL    282      11.819 -25.698  12.480  1.00  0.00
ATOM   5071  H4S OL    282      13.562 -25.270  11.981  1.00  0.00
ATOM   5072  C15 OL    282      12.216 -25.949  10.491  1.00  0.00
ATOM   5073  H5R OL    282      12.913 -25.454   9.781  1.00  0.00
ATOM   5074  H5S OL    282      11.185 -25.812  10.102  1.00  0.00
ATOM   5075  C16 OL    282      12.626 -27.375  10.519  1.00  0.00
ATOM   5076  H6R OL    282      12.136 -27.805  11.419  1.00  0.00
ATOM   5077  H6S OL    282      13.670 -27.412  10.895  1.00  0.00
ATOM   5078  C17 OL    282      12.538 -28.235   9.163  1.00  0.00
ATOM   5079  H7R OL    282      11.497 -28.466   8.851  1.00  0.00
ATOM   5080  H7S OL    282      13.030 -29.228   9.240  1.00  0.00
ATOM   5081  C18 OL    282      13.101 -27.505   7.950  1.00  0.00
ATOM   5082  H8R OL    282      12.702 -26.474   7.835  1.00  0.00
ATOM   5083  H8S OL    282      12.662 -28.057   7.092  1.00  0.00
ATOM   5084  C19 OL    282      14.619 -27.439   7.871  1.00  0.00
ATOM   5085  H9R OL    282      15.111 -27.740   8.808  1.00  0.00
ATOM   5086 C110 OL    282      15.384 -27.227   6.791  1.00  0.00
ATOM   5087 H10R OL    282      16.455 -27.136   7.024  1.00  0.00
ATOM   5088 C111 OL    282      14.882 -26.986   5.392  1.00  0.00
ATOM   5089 H11R OL    282      13.851 -27.385   5.283  1.00  0.00
ATOM   5090 H11S OL    282      15.570 -27.478   4.672  1.00  0.00
ATOM   5091 C112 OL    282      14.978 -25.478   5.021  1.00  0.00
ATOM   5092 H12R OL    282      16.055 -25.215   5.095  1.00  0.00
ATOM   5093 H12S OL    282      14.424 -24.855   5.755  1.00  0.00
ATOM   5094 C113 OL    282      14.443 -24.970   3.647  1.00  0.00
ATOM   5095 H13R OL    282      14.163 -23.895   3.677  1.00  0.00
ATOM   5096 H13S OL    282      13.489 -25.522   3.505  1.00  0.00
ATOM   5097 C114 OL    282      15.391 -25.366   2.419  1.00  0.00
ATOM   5098 H14R OL    282      15.302 -26.458   2.235  1.00  0.00
ATOM   5099 H14S OL    282      16.429 -25.054   2.661  1.00  0.00
ATOM   5100 C115 OL    282      15.133 -24.567   1.157  1.00  0.00
ATOM   5101 H15R OL    282      15.692 -24.801   0.226  1.00  0.00
ATOM   5102 H15S OL    282      15.458 -23.510   1.268  1.00  0.00
ATOM   5103 C116 OL    282      13.604 -24.615   0.714  1.00  0.00
ATOM   5104 H16R OL    282      12.899 -24.528   1.568  1.00  0.00
ATOM   5105 H16S OL    282      13.417 -25.608   0.250  1.00  0.00
ATOM   5106 C117 OL    282      13.268 -23.494  -0.274  1.00  0.00
ATOM   5107 H17R OL    282      14.084 -23.538  -1.027  1.00  0.00
ATOM   5108 H17S OL    282      13.390 -22.539   0.280  1.00  0.00
ATOM   5109 C118 OL    282      11.878 -23.484  -0.909  1.00  0.00
ATOM   5110 H18R OL    282      11.128 -23.326  -0.105  1.00  0.00
ATOM   5111 H18S OL    282      11.612 -24.400  -1.478  1.00  0.00
ATOM   5112 H18T OL    282      11.959 -22.685  -1.677  1.00  0.00
TER   
ATOM   5113 C116 PA    283      20.238 -10.811  -1.430  1.00  0.00
ATOM   5114 H16R PA    283      19.324 -11.293  -1.838  1.00  0.00
ATOM   5115 H16S PA    283      20.854 -11.617  -0.978  1.00  0.00
ATOM   5116 H16T PA    283      20.879 -10.475  -2.274  1.00  0.00
ATOM   5117 C115 PA    283      19.942  -9.734  -0.541  1.00  0.00
ATOM   5118 H15R PA    283      20.877  -9.461  -0.007  1.00  0.00
ATOM   5119 H15S PA    283      19.560  -8.828  -1.058  1.00  0.00
ATOM   5120 C114 PA    283      18.798 -10.159   0.451  1.00  0.00
ATOM   5121 H14R PA    283      17.904 -10.150  -0.210  1.00  0.00
ATOM   5122 H14S PA    283      19.051 -11.173   0.829  1.00  0.00
ATOM   5123 C113 PA    283      18.673  -9.204   1.697  1.00  0.00
ATOM   5124 H13R PA    283      19.039  -9.597   2.670  1.00  0.00
ATOM   5125 H13S PA    283      19.343  -8.387   1.353  1.00  0.00
ATOM   5126 C112 PA    283      17.291  -8.612   1.775  1.00  0.00
ATOM   5127 H12R PA    283      16.870  -8.395   0.770  1.00  0.00
ATOM   5128 H12S PA    283      16.699  -9.368   2.332  1.00  0.00
ATOM   5129 C111 PA    283      17.207  -7.262   2.556  1.00  0.00
ATOM   5130 H11R PA    283      17.674  -6.440   1.972  1.00  0.00
ATOM   5131 H11S PA    283      16.126  -7.006   2.527  1.00  0.00
ATOM   5132 C110 PA    283      17.802  -7.300   3.933  1.00  0.00
ATOM   5133 H10R PA    283      18.820  -7.741   3.867  1.00  0.00
ATOM   5134 H10S PA    283      17.859  -6.316   4.444  1.00  0.00
ATOM   5135  C19 PA    283      16.890  -8.220   4.810  1.00  0.00
ATOM   5136  H9R PA    283      15.891  -7.798   5.053  1.00  0.00
ATOM   5137  H9S PA    283      16.700  -9.150   4.232  1.00  0.00
ATOM   5138  C18 PA    283      17.669  -8.496   6.078  1.00  0.00
ATOM   5139  H8R PA    283      18.605  -8.945   5.684  1.00  0.00
ATOM   5140  H8S PA    283      18.052  -7.536   6.485  1.00  0.00
ATOM   5141  C17 PA    283      17.061  -9.248   7.285  1.00  0.00
ATOM   5142  H7R PA    283      16.466  -8.469   7.807  1.00  0.00
ATOM   5143  H7S PA    283      16.425 -10.142   7.108  1.00  0.00
ATOM   5144  C16 PA    283      18.128  -9.813   8.227  1.00  0.00
ATOM   5145  H6R PA    283      18.348 -10.830   7.836  1.00  0.00
ATOM   5146  H6S PA    283      19.043  -9.185   8.167  1.00  0.00
ATOM   5147  C15 PA    283      17.751  -9.920   9.695  1.00  0.00
ATOM   5148  H5R PA    283      16.849 -10.568   9.710  1.00  0.00
ATOM   5149  H5S PA    283      18.515 -10.537  10.214  1.00  0.00
ATOM   5150  C14 PA    283      17.422  -8.585  10.393  1.00  0.00
ATOM   5151  H4R PA    283      16.618  -8.034   9.859  1.00  0.00
ATOM   5152  H4S PA    283      17.017  -8.867  11.388  1.00  0.00
ATOM   5153  C13 PA    283      18.578  -7.519  10.471  1.00  0.00
ATOM   5154  H3R PA    283      19.578  -7.812  10.856  1.00  0.00
ATOM   5155  H3S PA    283      18.641  -7.175   9.416  1.00  0.00
ATOM   5156  C12 PA    283      18.105  -6.313  11.390  1.00  0.00
ATOM   5157  H2R PA    283      18.788  -5.460  11.190  1.00  0.00
ATOM   5158  H2S PA    283      17.130  -5.833  11.159  1.00  0.00
TER   
ATOM   5159  C11 PC    284      18.368  -6.715  12.877  1.00  0.00
ATOM   5160  O12 PC    284      19.081  -7.622  13.256  1.00  0.00
ATOM   5161  O11 PC    284      17.546  -5.952  13.565  1.00  0.00
ATOM   5162  C1  PC    284      17.531  -6.200  15.024  1.00  0.00
ATOM   5163  HR  PC    284      18.470  -6.673  15.383  1.00  0.00
ATOM   5164  HS  PC    284      17.438  -5.227  15.553  1.00  0.00
ATOM   5165  C2  PC    284      16.170  -6.979  15.359  1.00  0.00
ATOM   5166  HX  PC    284      15.366  -6.358  14.908  1.00  0.00
ATOM   5167  C3  PC    284      15.895  -7.156  16.906  1.00  0.00
ATOM   5168  HA  PC    284      16.591  -6.615  17.582  1.00  0.00
ATOM   5169  HB  PC    284      14.870  -6.833  17.186  1.00  0.00
ATOM   5170  O31 PC    284      15.849  -8.548  17.207  1.00  0.00
ATOM   5171  P31 PC    284      17.101  -9.342  17.754  1.00  0.00
ATOM   5172  O32 PC    284      16.725  -9.566  19.262  1.00  0.00
ATOM   5173  C31 PC    284      15.460 -10.058  19.681  1.00  0.00
ATOM   5174  H1A PC    284      15.433  -9.961  20.787  1.00  0.00
ATOM   5175  H1B PC    284      14.649  -9.387  19.326  1.00  0.00
ATOM   5176  C32 PC    284      15.175 -11.601  19.381  1.00  0.00
ATOM   5177  H2A PC    284      14.134 -11.675  19.657  1.00  0.00
ATOM   5178  H2B PC    284      15.198 -11.674  18.304  1.00  0.00
ATOM   5179  N31 PC    284      16.027 -12.720  20.057  1.00  0.00
ATOM   5180  C33 PC    284      15.812 -12.752  21.534  1.00  0.00
ATOM   5181  H3A PC    284      14.773 -12.772  21.829  1.00  0.00
ATOM   5182  H3B PC    284      16.457 -13.437  22.064  1.00  0.00
ATOM   5183  H3C PC    284      16.071 -11.805  21.984  1.00  0.00
ATOM   5184  C34 PC    284      15.627 -14.072  19.573  1.00  0.00
ATOM   5185  H4A PC    284      15.711 -14.063  18.496  1.00  0.00
ATOM   5186  H4B PC    284      16.206 -14.845  20.055  1.00  0.00
ATOM   5187  H4C PC    284      14.582 -14.263  19.769  1.00  0.00
ATOM   5188  C35 PC    284      17.460 -12.360  19.849  1.00  0.00
ATOM   5189  H5A PC    284      17.528 -12.122  18.797  1.00  0.00
ATOM   5190  H5B PC    284      18.005 -13.257  20.103  1.00  0.00
ATOM   5191  H5C PC    284      17.685 -11.427  20.344  1.00  0.00
ATOM   5192  O33 PC    284      17.306 -10.582  17.030  1.00  0.00
ATOM   5193  O34 PC    284      18.280  -8.451  17.674  1.00  0.00
ATOM   5194  O21 PC    284      16.257  -8.240  14.689  1.00  0.00
ATOM   5195  C21 PC    284      15.062  -8.904  14.405  1.00  0.00
ATOM   5196  O22 PC    284      14.006  -8.261  14.511  1.00  0.00
TER   
ATOM   5197  C12 OL    285      15.341 -10.311  13.905  1.00  0.00
ATOM   5198  H2R OL    285      15.827 -10.869  14.734  1.00  0.00
ATOM   5199  H2S OL    285      16.032 -10.232  13.039  1.00  0.00
ATOM   5200  C13 OL    285      14.033 -10.845  13.219  1.00  0.00
ATOM   5201  H3R OL    285      13.181 -10.838  13.932  1.00  0.00
ATOM   5202  H3S OL    285      14.299 -11.919  13.115  1.00  0.00
ATOM   5203  C14 OL    285      13.888 -10.072  11.914  1.00  0.00
ATOM   5204  H4R OL    285      14.743 -10.273  11.234  1.00  0.00
ATOM   5205  H4S OL    285      13.917  -8.992  12.174  1.00  0.00
ATOM   5206  C15 OL    285      12.603 -10.444  11.179  1.00  0.00
ATOM   5207  H5R OL    285      11.788 -10.192  11.890  1.00  0.00
ATOM   5208  H5S OL    285      12.580 -11.550  11.079  1.00  0.00
ATOM   5209  C16 OL    285      12.445  -9.754   9.807  1.00  0.00
ATOM   5210  H6R OL    285      11.406  -9.922   9.450  1.00  0.00
ATOM   5211  H6S OL    285      13.098 -10.289   9.084  1.00  0.00
ATOM   5212  C17 OL    285      12.704  -8.276   9.749  1.00  0.00
ATOM   5213  H7R OL    285      13.664  -8.062  10.266  1.00  0.00
ATOM   5214  H7S OL    285      11.804  -7.827  10.220  1.00  0.00
ATOM   5215  C18 OL    285      12.936  -7.733   8.279  1.00  0.00
ATOM   5216  H8R OL    285      13.693  -8.337   7.735  1.00  0.00
ATOM   5217  H8S OL    285      13.423  -6.735   8.317  1.00  0.00
ATOM   5218  C19 OL    285      11.631  -7.566   7.518  1.00  0.00
ATOM   5219  H9R OL    285      10.982  -6.761   7.890  1.00  0.00
ATOM   5220 C110 OL    285      11.177  -8.266   6.462  1.00  0.00
ATOM   5221 H10R OL    285      10.220  -7.989   5.995  1.00  0.00
ATOM   5222 C111 OL    285      11.774  -9.427   5.780  1.00  0.00
ATOM   5223 H11R OL    285      12.348  -9.983   6.553  1.00  0.00
ATOM   5224 H11S OL    285      12.582  -9.046   5.120  1.00  0.00
ATOM   5225 C112 OL    285      10.886 -10.462   5.136  1.00  0.00
ATOM   5226 H12R OL    285      10.103  -9.980   4.513  1.00  0.00
ATOM   5227 H12S OL    285      10.350 -11.107   5.865  1.00  0.00
ATOM   5228 C113 OL    285      11.603 -11.622   4.320  1.00  0.00
ATOM   5229 H13R OL    285      10.889 -12.369   3.912  1.00  0.00
ATOM   5230 H13S OL    285      12.298 -12.214   4.952  1.00  0.00
ATOM   5231 C114 OL    285      12.385 -11.101   3.185  1.00  0.00
ATOM   5232 H14R OL    285      13.324 -10.592   3.492  1.00  0.00
ATOM   5233 H14S OL    285      11.763 -10.414   2.572  1.00  0.00
ATOM   5234 C115 OL    285      12.881 -12.125   2.141  1.00  0.00
ATOM   5235 H15R OL    285      12.007 -12.710   1.785  1.00  0.00
ATOM   5236 H15S OL    285      13.511 -12.875   2.666  1.00  0.00
ATOM   5237 C116 OL    285      13.673 -11.480   0.981  1.00  0.00
ATOM   5238 H16R OL    285      14.014 -12.332   0.355  1.00  0.00
ATOM   5239 H16S OL    285      14.522 -10.935   1.446  1.00  0.00
ATOM   5240 C117 OL    285      13.106 -10.457  -0.044  1.00  0.00
ATOM   5241 H17R OL    285      12.574  -9.615   0.448  1.00  0.00
ATOM   5242 H17S OL    285      12.332 -11.008  -0.619  1.00  0.00
ATOM   5243 C118 OL    285      14.149  -9.864  -1.059  1.00  0.00
ATOM   5244 H18R OL    285      13.763  -9.205  -1.865  1.00  0.00
ATOM   5245 H18S OL    285      14.639 -10.719  -1.573  1.00  0.00
ATOM   5246 H18T OL    285      14.840  -9.373  -0.340  1.00  0.00
TER   
ATOM   5247 C116 PA    286      23.492  15.459   2.621  1.00  0.00
ATOM   5248 H16R PA    286      24.370  14.795   2.776  1.00  0.00
ATOM   5249 H16S PA    286      23.644  16.544   2.804  1.00  0.00
ATOM   5250 H16T PA    286      23.408  15.285   1.527  1.00  0.00
ATOM   5251 C115 PA    286      22.223  15.001   3.449  1.00  0.00
ATOM   5252 H15R PA    286      21.352  15.169   2.780  1.00  0.00
ATOM   5253 H15S PA    286      22.346  13.906   3.591  1.00  0.00
ATOM   5254 C114 PA    286      22.067  15.727   4.768  1.00  0.00
ATOM   5255 H14R PA    286      23.003  15.749   5.366  1.00  0.00
ATOM   5256 H14S PA    286      21.746  16.775   4.587  1.00  0.00
ATOM   5257 C113 PA    286      20.927  15.207   5.661  1.00  0.00
ATOM   5258 H13R PA    286      20.137  15.020   4.903  1.00  0.00
ATOM   5259 H13S PA    286      21.163  14.291   6.244  1.00  0.00
ATOM   5260 C112 PA    286      20.351  16.239   6.573  1.00  0.00
ATOM   5261 H12R PA    286      20.016  17.064   5.908  1.00  0.00
ATOM   5262 H12S PA    286      19.470  15.718   7.004  1.00  0.00
ATOM   5263 C111 PA    286      21.204  16.775   7.681  1.00  0.00
ATOM   5264 H11R PA    286      22.097  17.238   7.211  1.00  0.00
ATOM   5265 H11S PA    286      20.666  17.592   8.208  1.00  0.00
ATOM   5266 C110 PA    286      21.670  15.746   8.732  1.00  0.00
ATOM   5267 H10R PA    286      20.832  15.206   9.221  1.00  0.00
ATOM   5268 H10S PA    286      22.421  15.091   8.241  1.00  0.00
ATOM   5269  C19 PA    286      22.233  16.479   9.995  1.00  0.00
ATOM   5270  H9R PA    286      21.424  17.052  10.496  1.00  0.00
ATOM   5271  H9S PA    286      22.571  15.687  10.697  1.00  0.00
ATOM   5272  C18 PA    286      23.449  17.436   9.798  1.00  0.00
ATOM   5273  H8R PA    286      23.338  17.809   8.757  1.00  0.00
ATOM   5274  H8S PA    286      23.372  18.264  10.534  1.00  0.00
ATOM   5275  C17 PA    286      24.790  16.635   9.901  1.00  0.00
ATOM   5276  H7R PA    286      24.585  15.755   9.255  1.00  0.00
ATOM   5277  H7S PA    286      25.593  17.140   9.323  1.00  0.00
ATOM   5278  C16 PA    286      25.315  16.253  11.325  1.00  0.00
ATOM   5279  H6R PA    286      24.426  15.705  11.704  1.00  0.00
ATOM   5280  H6S PA    286      26.277  15.703  11.246  1.00  0.00
ATOM   5281  C15 PA    286      25.434  17.462  12.179  1.00  0.00
ATOM   5282  H5R PA    286      25.592  18.377  11.569  1.00  0.00
ATOM   5283  H5S PA    286      24.475  17.577  12.726  1.00  0.00
ATOM   5284  C14 PA    286      26.584  17.342  13.260  1.00  0.00
ATOM   5285  H4R PA    286      27.508  17.113  12.688  1.00  0.00
ATOM   5286  H4S PA    286      26.707  18.297  13.815  1.00  0.00
ATOM   5287  C13 PA    286      26.333  16.101  14.158  1.00  0.00
ATOM   5288  H3R PA    286      25.332  16.180  14.632  1.00  0.00
ATOM   5289  H3S PA    286      26.406  15.145  13.598  1.00  0.00
ATOM   5290  C12 PA    286      27.490  15.855  15.193  1.00  0.00
ATOM   5291  H2R PA    286      27.384  14.809  15.552  1.00  0.00
ATOM   5292  H2S PA    286      28.496  15.802  14.723  1.00  0.00
TER   
ATOM   5293  C11 PC    287      27.311  16.662  16.462  1.00  0.00
ATOM   5294  O12 PC    287      27.161  16.125  17.578  1.00  0.00
ATOM   5295  O11 PC    287      27.257  17.924  16.240  1.00  0.00
ATOM   5296  C1  PC    287      27.262  18.821  17.341  1.00  0.00
ATOM   5297  HR  PC    287      27.821  18.476  18.237  1.00  0.00
ATOM   5298  HS  PC    287      27.906  19.627  16.928  1.00  0.00
ATOM   5299  C2  PC    287      25.963  19.449  17.546  1.00  0.00
ATOM   5300  HX  PC    287      26.052  20.327  18.222  1.00  0.00
ATOM   5301  C3  PC    287      24.781  18.558  18.166  1.00  0.00
ATOM   5302  HA  PC    287      25.268  17.580  18.366  1.00  0.00
ATOM   5303  HB  PC    287      24.410  19.118  19.051  1.00  0.00
ATOM   5304  O31 PC    287      23.686  18.387  17.201  1.00  0.00
ATOM   5305  P31 PC    287      22.881  17.041  17.148  1.00  0.00
ATOM   5306  O32 PC    287      21.736  17.263  18.217  1.00  0.00
ATOM   5307  C31 PC    287      21.073  18.524  18.353  1.00  0.00
ATOM   5308  H1A PC    287      20.902  18.970  17.350  1.00  0.00
ATOM   5309  H1B PC    287      19.998  18.372  18.589  1.00  0.00
ATOM   5310  C32 PC    287      21.653  19.448  19.461  1.00  0.00
ATOM   5311  H2A PC    287      22.713  19.547  19.283  1.00  0.00
ATOM   5312  H2B PC    287      21.237  20.444  19.422  1.00  0.00
ATOM   5313  N31 PC    287      21.454  19.116  20.928  1.00  0.00
ATOM   5314  C33 PC    287      22.300  17.879  21.258  1.00  0.00
ATOM   5315  H3A PC    287      22.007  17.483  22.219  1.00  0.00
ATOM   5316  H3B PC    287      22.078  17.120  20.522  1.00  0.00
ATOM   5317  H3C PC    287      23.358  18.094  21.235  1.00  0.00
ATOM   5318  C34 PC    287      22.074  20.229  21.684  1.00  0.00
ATOM   5319  H4A PC    287      22.023  20.055  22.749  1.00  0.00
ATOM   5320  H4B PC    287      23.085  20.352  21.324  1.00  0.00
ATOM   5321  H4C PC    287      21.439  21.080  21.485  1.00  0.00
ATOM   5322  C35 PC    287      20.036  18.970  21.343  1.00  0.00
ATOM   5323  H5A PC    287      19.907  19.054  22.412  1.00  0.00
ATOM   5324  H5B PC    287      19.812  17.967  21.010  1.00  0.00
ATOM   5325  H5C PC    287      19.376  19.584  20.748  1.00  0.00
ATOM   5326  O33 PC    287      22.311  16.939  15.800  1.00  0.00
ATOM   5327  O34 PC    287      23.691  15.899  17.608  1.00  0.00
ATOM   5328  O21 PC    287      25.616  19.897  16.186  1.00  0.00
ATOM   5329  C21 PC    287      25.035  21.192  16.193  1.00  0.00
ATOM   5330  O22 PC    287      24.940  21.947  17.144  1.00  0.00
TER   
ATOM   5331  C12 OL    288      24.634  21.478  14.761  1.00  0.00
ATOM   5332  H2R OL    288      25.389  21.131  14.024  1.00  0.00
ATOM   5333  H2S OL    288      24.372  22.553  14.654  1.00  0.00
ATOM   5334  C13 OL    288      23.286  20.717  14.520  1.00  0.00
ATOM   5335  H3R OL    288      22.661  20.756  15.438  1.00  0.00
ATOM   5336  H3S OL    288      23.666  19.689  14.341  1.00  0.00
ATOM   5337  C14 OL    288      22.519  21.274  13.291  1.00  0.00
ATOM   5338  H4R OL    288      23.265  21.312  12.468  1.00  0.00
ATOM   5339  H4S OL    288      22.231  22.334  13.461  1.00  0.00
ATOM   5340  C15 OL    288      21.421  20.343  12.966  1.00  0.00
ATOM   5341  H5R OL    288      20.921  20.099  13.928  1.00  0.00
ATOM   5342  H5S OL    288      21.718  19.386  12.486  1.00  0.00
ATOM   5343  C16 OL    288      20.310  21.031  12.132  1.00  0.00
ATOM   5344  H6R OL    288      19.869  21.828  12.768  1.00  0.00
ATOM   5345  H6S OL    288      19.477  20.330  11.911  1.00  0.00
ATOM   5346  C17 OL    288      20.815  21.737  10.791  1.00  0.00
ATOM   5347  H7R OL    288      21.455  22.608  11.048  1.00  0.00
ATOM   5348  H7S OL    288      19.838  22.052  10.366  1.00  0.00
ATOM   5349  C18 OL    288      21.574  20.813   9.811  1.00  0.00
ATOM   5350  H8R OL    288      20.839  20.042   9.494  1.00  0.00
ATOM   5351  H8S OL    288      22.425  20.290  10.297  1.00  0.00
ATOM   5352  C19 OL    288      22.190  21.495   8.621  1.00  0.00
ATOM   5353  H9R OL    288      21.453  21.969   7.957  1.00  0.00
ATOM   5354 C110 OL    288      23.434  21.638   8.206  1.00  0.00
ATOM   5355 H10R OL    288      23.558  22.383   7.406  1.00  0.00
ATOM   5356 C111 OL    288      24.727  21.132   8.769  1.00  0.00
ATOM   5357 H11R OL    288      24.537  20.234   9.395  1.00  0.00
ATOM   5358 H11S OL    288      25.253  21.875   9.405  1.00  0.00
ATOM   5359 C112 OL    288      25.759  20.811   7.640  1.00  0.00
ATOM   5360 H12R OL    288      26.683  20.560   8.202  1.00  0.00
ATOM   5361 H12S OL    288      26.098  21.692   7.053  1.00  0.00
ATOM   5362 C113 OL    288      25.401  19.559   6.830  1.00  0.00
ATOM   5363 H13R OL    288      24.310  19.460   6.643  1.00  0.00
ATOM   5364 H13S OL    288      25.775  18.620   7.290  1.00  0.00
ATOM   5365 C114 OL    288      26.040  19.622   5.419  1.00  0.00
ATOM   5366 H14R OL    288      27.142  19.475   5.416  1.00  0.00
ATOM   5367 H14S OL    288      25.810  20.637   5.029  1.00  0.00
ATOM   5368 C115 OL    288      25.416  18.666   4.361  1.00  0.00
ATOM   5369 H15R OL    288      24.319  18.839   4.334  1.00  0.00
ATOM   5370 H15S OL    288      25.626  17.639   4.730  1.00  0.00
ATOM   5371 C116 OL    288      25.886  18.821   2.961  1.00  0.00
ATOM   5372 H16R OL    288      25.838  19.868   2.591  1.00  0.00
ATOM   5373 H16S OL    288      25.238  18.139   2.370  1.00  0.00
ATOM   5374 C117 OL    288      27.326  18.345   2.822  1.00  0.00
ATOM   5375 H17R OL    288      27.491  17.351   3.289  1.00  0.00
ATOM   5376 H17S OL    288      28.019  18.983   3.411  1.00  0.00
ATOM   5377 C118 OL    288      27.869  18.161   1.397  1.00  0.00
ATOM   5378 H18R OL    288      28.287  19.143   1.088  1.00  0.00
ATOM   5379 H18S OL    288      27.038  17.829   0.739  1.00  0.00
ATOM   5380 H18T OL    288      28.589  17.316   1.429  1.00  0.00
TER   
ATOM   5381 C116 PA    289       5.954 -22.791  -0.530  1.00  0.00
ATOM   5382 H16R PA    289       5.512 -22.062  -1.242  1.00  0.00
ATOM   5383 H16S PA    289       5.244 -23.457   0.004  1.00  0.00
ATOM   5384 H16T PA    289       6.705 -23.472  -0.984  1.00  0.00
ATOM   5385 C115 PA    289       6.665 -21.898   0.549  1.00  0.00
ATOM   5386 H15R PA    289       7.238 -22.593   1.200  1.00  0.00
ATOM   5387 H15S PA    289       7.364 -21.240  -0.010  1.00  0.00
ATOM   5388 C114 PA    289       5.724 -21.077   1.474  1.00  0.00
ATOM   5389 H14R PA    289       4.877 -20.625   0.915  1.00  0.00
ATOM   5390 H14S PA    289       5.176 -21.776   2.142  1.00  0.00
ATOM   5391 C113 PA    289       6.399 -19.897   2.265  1.00  0.00
ATOM   5392 H13R PA    289       7.347 -20.379   2.585  1.00  0.00
ATOM   5393 H13S PA    289       6.631 -19.082   1.547  1.00  0.00
ATOM   5394 C112 PA    289       5.502 -19.257   3.355  1.00  0.00
ATOM   5395 H12R PA    289       4.759 -18.602   2.852  1.00  0.00
ATOM   5396 H12S PA    289       4.816 -19.971   3.858  1.00  0.00
ATOM   5397 C111 PA    289       6.162 -18.343   4.434  1.00  0.00
ATOM   5398 H11R PA    289       6.397 -17.390   3.913  1.00  0.00
ATOM   5399 H11S PA    289       5.411 -18.206   5.241  1.00  0.00
ATOM   5400 C110 PA    289       7.357 -19.025   5.120  1.00  0.00
ATOM   5401 H10R PA    289       8.235 -19.333   4.512  1.00  0.00
ATOM   5402 H10S PA    289       7.811 -18.282   5.810  1.00  0.00
ATOM   5403  C19 PA    289       7.075 -20.235   6.018  1.00  0.00
ATOM   5404  H9R PA    289       6.754 -21.036   5.319  1.00  0.00
ATOM   5405  H9S PA    289       8.045 -20.517   6.481  1.00  0.00
ATOM   5406  C18 PA    289       6.075 -20.228   7.247  1.00  0.00
ATOM   5407  H8R PA    289       6.342 -19.394   7.930  1.00  0.00
ATOM   5408  H8S PA    289       5.001 -20.074   7.006  1.00  0.00
ATOM   5409  C17 PA    289       6.020 -21.481   8.124  1.00  0.00
ATOM   5410  H7R PA    289       5.880 -22.313   7.401  1.00  0.00
ATOM   5411  H7S PA    289       7.057 -21.444   8.521  1.00  0.00
ATOM   5412  C16 PA    289       4.997 -21.511   9.305  1.00  0.00
ATOM   5413  H6R PA    289       3.931 -21.488   8.994  1.00  0.00
ATOM   5414  H6S PA    289       5.158 -22.418   9.927  1.00  0.00
ATOM   5415  C15 PA    289       5.156 -20.239  10.154  1.00  0.00
ATOM   5416  H5R PA    289       6.145 -20.231  10.659  1.00  0.00
ATOM   5417  H5S PA    289       5.113 -19.332   9.514  1.00  0.00
ATOM   5418  C14 PA    289       4.172 -20.104  11.298  1.00  0.00
ATOM   5419  H4R PA    289       3.170 -20.211  10.829  1.00  0.00
ATOM   5420  H4S PA    289       4.227 -20.888  12.082  1.00  0.00
ATOM   5421  C13 PA    289       4.359 -18.690  11.969  1.00  0.00
ATOM   5422  H3R PA    289       5.417 -18.568  12.285  1.00  0.00
ATOM   5423  H3S PA    289       4.231 -17.900  11.199  1.00  0.00
ATOM   5424  C12 PA    289       3.360 -18.379  13.097  1.00  0.00
ATOM   5425  H2R PA    289       3.063 -17.308  13.075  1.00  0.00
ATOM   5426  H2S PA    289       2.430 -18.959  12.916  1.00  0.00
TER   
ATOM   5427  C11 PC    290       4.079 -18.851  14.365  1.00  0.00
ATOM   5428  O12 PC    290       5.302 -18.996  14.521  1.00  0.00
ATOM   5429  O11 PC    290       3.172 -19.270  15.267  1.00  0.00
ATOM   5430  C1  PC    290       3.585 -19.514  16.621  1.00  0.00
ATOM   5431  HR  PC    290       4.450 -20.208  16.561  1.00  0.00
ATOM   5432  HS  PC    290       3.733 -18.496  17.042  1.00  0.00
ATOM   5433  C2  PC    290       2.406 -20.230  17.373  1.00  0.00
ATOM   5434  HX  PC    290       1.508 -19.603  17.190  1.00  0.00
ATOM   5435  C3  PC    290       2.637 -20.372  18.881  1.00  0.00
ATOM   5436  HA  PC    290       3.295 -19.614  19.356  1.00  0.00
ATOM   5437  HB  PC    290       1.628 -20.343  19.344  1.00  0.00
ATOM   5438  O31 PC    290       3.310 -21.568  19.147  1.00  0.00
ATOM   5439  P31 PC    290       3.899 -21.991  20.617  1.00  0.00
ATOM   5440  O32 PC    290       4.896 -23.259  20.226  1.00  0.00
ATOM   5441  C31 PC    290       4.349 -24.227  19.347  1.00  0.00
ATOM   5442  H1A PC    290       4.735 -25.242  19.581  1.00  0.00
ATOM   5443  H1B PC    290       3.240 -24.257  19.414  1.00  0.00
ATOM   5444  C32 PC    290       4.567 -23.789  17.870  1.00  0.00
ATOM   5445  H2A PC    290       4.316 -24.672  17.302  1.00  0.00
ATOM   5446  H2B PC    290       3.938 -22.938  17.657  1.00  0.00
ATOM   5447  N31 PC    290       5.969 -23.425  17.413  1.00  0.00
ATOM   5448  C33 PC    290       6.963 -24.440  17.911  1.00  0.00
ATOM   5449  H3A PC    290       6.777 -25.436  17.538  1.00  0.00
ATOM   5450  H3B PC    290       7.985 -24.204  17.652  1.00  0.00
ATOM   5451  H3C PC    290       6.918 -24.380  18.988  1.00  0.00
ATOM   5452  C34 PC    290       5.942 -23.416  15.924  1.00  0.00
ATOM   5453  H4A PC    290       5.893 -24.422  15.536  1.00  0.00
ATOM   5454  H4B PC    290       5.078 -22.867  15.581  1.00  0.00
ATOM   5455  H4C PC    290       6.879 -22.993  15.594  1.00  0.00
ATOM   5456  C35 PC    290       6.438 -22.118  17.995  1.00  0.00
ATOM   5457  H5A PC    290       5.680 -21.482  17.563  1.00  0.00
ATOM   5458  H5B PC    290       7.411 -21.764  17.691  1.00  0.00
ATOM   5459  H5C PC    290       6.488 -22.137  19.074  1.00  0.00
ATOM   5460  O33 PC    290       4.691 -20.829  21.087  1.00  0.00
ATOM   5461  O34 PC    290       2.802 -22.455  21.463  1.00  0.00
ATOM   5462  O21 PC    290       2.209 -21.482  16.807  1.00  0.00
ATOM   5463  C21 PC    290       0.950 -21.950  16.922  1.00  0.00
ATOM   5464  O22 PC    290      -0.015 -21.375  17.412  1.00  0.00
TER   
ATOM   5465  C12 OL    291       0.897 -23.395  16.509  1.00  0.00
ATOM   5466  H2R OL    291       0.244 -23.983  17.189  1.00  0.00
ATOM   5467  H2S OL    291       1.854 -23.960  16.485  1.00  0.00
ATOM   5468  C13 OL    291       0.441 -23.480  15.035  1.00  0.00
ATOM   5469  H3R OL    291      -0.462 -22.866  14.829  1.00  0.00
ATOM   5470  H3S OL    291       0.055 -24.506  14.855  1.00  0.00
ATOM   5471  C14 OL    291       1.624 -23.255  14.037  1.00  0.00
ATOM   5472  H4R OL    291       2.577 -23.659  14.442  1.00  0.00
ATOM   5473  H4S OL    291       1.643 -22.145  14.045  1.00  0.00
ATOM   5474  C15 OL    291       1.393 -23.875  12.669  1.00  0.00
ATOM   5475  H5R OL    291       1.252 -24.971  12.784  1.00  0.00
ATOM   5476  H5S OL    291       2.318 -23.612  12.113  1.00  0.00
ATOM   5477  C16 OL    291       0.341 -23.307  11.740  1.00  0.00
ATOM   5478  H6R OL    291       0.471 -22.211  11.614  1.00  0.00
ATOM   5479  H6S OL    291      -0.613 -23.423  12.298  1.00  0.00
ATOM   5480  C17 OL    291       0.193 -24.065  10.390  1.00  0.00
ATOM   5481  H7R OL    291       0.068 -25.151  10.586  1.00  0.00
ATOM   5482  H7S OL    291       1.112 -23.963   9.774  1.00  0.00
ATOM   5483  C18 OL    291      -1.006 -23.743   9.569  1.00  0.00
ATOM   5484  H8R OL    291      -1.932 -24.051  10.100  1.00  0.00
ATOM   5485  H8S OL    291      -0.994 -24.377   8.657  1.00  0.00
ATOM   5486  C19 OL    291      -1.305 -22.270   9.234  1.00  0.00
ATOM   5487  H9R OL    291      -1.577 -21.653  10.103  1.00  0.00
ATOM   5488 C110 OL    291      -1.204 -21.791   7.986  1.00  0.00
ATOM   5489 H10R OL    291      -1.513 -20.735   8.011  1.00  0.00
ATOM   5490 C111 OL    291      -0.881 -22.540   6.751  1.00  0.00
ATOM   5491 H11R OL    291      -1.679 -22.894   6.064  1.00  0.00
ATOM   5492 H11S OL    291      -0.391 -23.506   6.996  1.00  0.00
ATOM   5493 C112 OL    291       0.152 -21.835   5.835  1.00  0.00
ATOM   5494 H12R OL    291      -0.020 -20.743   5.721  1.00  0.00
ATOM   5495 H12S OL    291       0.041 -22.383   4.875  1.00  0.00
ATOM   5496 C113 OL    291       1.661 -22.164   6.283  1.00  0.00
ATOM   5497 H13R OL    291       1.598 -23.273   6.241  1.00  0.00
ATOM   5498 H13S OL    291       1.805 -21.822   7.330  1.00  0.00
ATOM   5499 C114 OL    291       2.867 -21.860   5.427  1.00  0.00
ATOM   5500 H14R OL    291       3.753 -22.082   6.059  1.00  0.00
ATOM   5501 H14S OL    291       2.811 -20.758   5.292  1.00  0.00
ATOM   5502 C115 OL    291       2.890 -22.518   4.020  1.00  0.00
ATOM   5503 H15R OL    291       3.963 -22.534   3.733  1.00  0.00
ATOM   5504 H15S OL    291       2.358 -21.887   3.276  1.00  0.00
ATOM   5505 C116 OL    291       2.439 -24.047   3.968  1.00  0.00
ATOM   5506 H16R OL    291       1.335 -24.160   4.021  1.00  0.00
ATOM   5507 H16S OL    291       3.016 -24.653   4.699  1.00  0.00
ATOM   5508 C117 OL    291       2.812 -24.691   2.608  1.00  0.00
ATOM   5509 H17R OL    291       2.848 -25.786   2.791  1.00  0.00
ATOM   5510 H17S OL    291       3.815 -24.289   2.353  1.00  0.00
ATOM   5511 C118 OL    291       1.776 -24.375   1.560  1.00  0.00
ATOM   5512 H18R OL    291       1.737 -25.189   0.805  1.00  0.00
ATOM   5513 H18S OL    291       2.078 -23.363   1.214  1.00  0.00
ATOM   5514 H18T OL    291       0.806 -24.283   2.094  1.00  0.00
TER   
ATOM   5515 C116 PA    292       4.750  24.040   1.508  1.00  0.00
ATOM   5516 H16R PA    292       5.357  23.437   0.799  1.00  0.00
ATOM   5517 H16S PA    292       4.310  24.926   1.003  1.00  0.00
ATOM   5518 H16T PA    292       3.855  23.542   1.940  1.00  0.00
ATOM   5519 C115 PA    292       5.721  24.367   2.684  1.00  0.00
ATOM   5520 H15R PA    292       5.216  25.115   3.332  1.00  0.00
ATOM   5521 H15S PA    292       5.861  23.405   3.222  1.00  0.00
ATOM   5522 C114 PA    292       7.133  24.935   2.295  1.00  0.00
ATOM   5523 H14R PA    292       7.801  24.920   3.183  1.00  0.00
ATOM   5524 H14S PA    292       7.634  24.185   1.646  1.00  0.00
ATOM   5525 C113 PA    292       7.041  26.376   1.815  1.00  0.00
ATOM   5526 H13R PA    292       8.035  26.824   1.605  1.00  0.00
ATOM   5527 H13S PA    292       6.493  26.466   0.853  1.00  0.00
ATOM   5528 C112 PA    292       6.511  27.476   2.743  1.00  0.00
ATOM   5529 H12R PA    292       5.420  27.308   2.863  1.00  0.00
ATOM   5530 H12S PA    292       6.999  27.395   3.738  1.00  0.00
ATOM   5531 C111 PA    292       6.756  28.908   2.182  1.00  0.00
ATOM   5532 H11R PA    292       7.832  29.138   2.027  1.00  0.00
ATOM   5533 H11S PA    292       6.304  29.054   1.177  1.00  0.00
ATOM   5534 C110 PA    292       6.098  29.938   3.134  1.00  0.00
ATOM   5535 H10R PA    292       6.300  30.944   2.709  1.00  0.00
ATOM   5536 H10S PA    292       5.034  29.621   3.083  1.00  0.00
ATOM   5537  C19 PA    292       6.543  29.995   4.572  1.00  0.00
ATOM   5538  H9R PA    292       6.290  28.947   4.839  1.00  0.00
ATOM   5539  H9S PA    292       7.603  30.275   4.753  1.00  0.00
ATOM   5540  C18 PA    292       5.639  30.914   5.433  1.00  0.00
ATOM   5541  H8R PA    292       5.648  31.912   4.945  1.00  0.00
ATOM   5542  H8S PA    292       4.666  30.413   5.244  1.00  0.00
ATOM   5543  C17 PA    292       6.018  30.907   6.941  1.00  0.00
ATOM   5544  H7R PA    292       5.930  29.839   7.232  1.00  0.00
ATOM   5545  H7S PA    292       7.081  31.231   6.921  1.00  0.00
ATOM   5546  C16 PA    292       5.265  31.921   7.883  1.00  0.00
ATOM   5547  H6R PA    292       5.325  32.911   7.380  1.00  0.00
ATOM   5548  H6S PA    292       4.270  31.475   8.093  1.00  0.00
ATOM   5549  C15 PA    292       6.059  32.135   9.258  1.00  0.00
ATOM   5550  H5R PA    292       7.059  32.535   8.989  1.00  0.00
ATOM   5551  H5S PA    292       5.455  32.775   9.937  1.00  0.00
ATOM   5552  C14 PA    292       6.170  30.772   9.956  1.00  0.00
ATOM   5553  H4R PA    292       5.170  30.437  10.305  1.00  0.00
ATOM   5554  H4S PA    292       6.604  30.007   9.277  1.00  0.00
ATOM   5555  C13 PA    292       7.089  30.912  11.210  1.00  0.00
ATOM   5556  H3R PA    292       8.165  30.758  10.984  1.00  0.00
ATOM   5557  H3S PA    292       7.028  31.984  11.498  1.00  0.00
ATOM   5558  C12 PA    292       6.626  29.908  12.325  1.00  0.00
ATOM   5559  H2R PA    292       6.310  28.976  11.809  1.00  0.00
ATOM   5560  H2S PA    292       7.576  29.831  12.895  1.00  0.00
TER   
ATOM   5561  C11 PC    293       5.528  30.491  13.171  1.00  0.00
ATOM   5562  O12 PC    293       5.074  31.608  13.040  1.00  0.00
ATOM   5563  O11 PC    293       5.076  29.607  14.087  1.00  0.00
ATOM   5564  C1  PC    293       3.975  30.140  14.881  1.00  0.00
ATOM   5565  HR  PC    293       4.276  31.143  15.252  1.00  0.00
ATOM   5566  HS  PC    293       3.017  30.285  14.338  1.00  0.00
ATOM   5567  C2  PC    293       3.739  29.232  16.107  1.00  0.00
ATOM   5568  HX  PC    293       3.020  29.761  16.769  1.00  0.00
ATOM   5569  C3  PC    293       5.104  29.085  17.005  1.00  0.00
ATOM   5570  HA  PC    293       5.960  29.428  16.386  1.00  0.00
ATOM   5571  HB  PC    293       5.041  29.657  17.955  1.00  0.00
ATOM   5572  O31 PC    293       5.388  27.745  17.412  1.00  0.00
ATOM   5573  P31 PC    293       6.859  27.320  17.582  1.00  0.00
ATOM   5574  O32 PC    293       6.708  25.752  17.851  1.00  0.00
ATOM   5575  C31 PC    293       7.682  25.150  18.732  1.00  0.00
ATOM   5576  H1A PC    293       7.995  24.187  18.274  1.00  0.00
ATOM   5577  H1B PC    293       8.618  25.748  18.745  1.00  0.00
ATOM   5578  C32 PC    293       7.286  25.031  20.173  1.00  0.00
ATOM   5579  H2A PC    293       8.150  24.625  20.679  1.00  0.00
ATOM   5580  H2B PC    293       7.029  26.002  20.570  1.00  0.00
ATOM   5581  N31 PC    293       6.049  24.097  20.456  1.00  0.00
ATOM   5582  C33 PC    293       6.330  22.825  19.670  1.00  0.00
ATOM   5583  H3A PC    293       7.247  22.380  20.027  1.00  0.00
ATOM   5584  H3B PC    293       5.594  22.042  19.773  1.00  0.00
ATOM   5585  H3C PC    293       6.528  23.131  18.653  1.00  0.00
ATOM   5586  C34 PC    293       5.967  23.809  21.940  1.00  0.00
ATOM   5587  H4A PC    293       5.392  22.900  22.036  1.00  0.00
ATOM   5588  H4B PC    293       6.971  23.612  22.285  1.00  0.00
ATOM   5589  H4C PC    293       5.516  24.556  22.576  1.00  0.00
ATOM   5590  C35 PC    293       4.706  24.663  20.035  1.00  0.00
ATOM   5591  H5A PC    293       4.389  25.558  20.549  1.00  0.00
ATOM   5592  H5B PC    293       3.945  23.915  20.206  1.00  0.00
ATOM   5593  H5C PC    293       4.740  24.780  18.962  1.00  0.00
ATOM   5594  O33 PC    293       7.624  27.492  16.311  1.00  0.00
ATOM   5595  O34 PC    293       7.361  27.987  18.838  1.00  0.00
ATOM   5596  O21 PC    293       3.310  27.930  15.680  1.00  0.00
ATOM   5597  C21 PC    293       2.034  27.818  15.420  1.00  0.00
ATOM   5598  O22 PC    293       1.102  28.639  15.632  1.00  0.00
TER   
ATOM   5599  C12 OL    294       1.713  26.445  14.871  1.00  0.00
ATOM   5600  H2R OL    294       2.204  26.223  13.900  1.00  0.00
ATOM   5601  H2S OL    294       0.668  26.492  14.497  1.00  0.00
ATOM   5602  C13 OL    294       1.951  25.383  15.879  1.00  0.00
ATOM   5603  H3R OL    294       1.347  24.540  15.480  1.00  0.00
ATOM   5604  H3S OL    294       1.584  25.557  16.913  1.00  0.00
ATOM   5605  C14 OL    294       3.421  24.910  16.152  1.00  0.00
ATOM   5606  H4R OL    294       3.300  23.957  16.711  1.00  0.00
ATOM   5607  H4S OL    294       3.936  25.535  16.913  1.00  0.00
ATOM   5608  C15 OL    294       4.466  24.912  14.939  1.00  0.00
ATOM   5609  H5R OL    294       4.821  25.963  14.997  1.00  0.00
ATOM   5610  H5S OL    294       3.888  24.651  14.027  1.00  0.00
ATOM   5611  C16 OL    294       5.603  23.886  15.055  1.00  0.00
ATOM   5612  H6R OL    294       5.119  22.929  14.765  1.00  0.00
ATOM   5613  H6S OL    294       6.066  23.630  16.032  1.00  0.00
ATOM   5614  C17 OL    294       6.715  24.188  13.996  1.00  0.00
ATOM   5615  H7R OL    294       7.554  23.522  14.291  1.00  0.00
ATOM   5616  H7S OL    294       7.161  25.189  14.182  1.00  0.00
ATOM   5617  C18 OL    294       6.337  24.028  12.552  1.00  0.00
ATOM   5618  H8R OL    294       5.516  24.748  12.348  1.00  0.00
ATOM   5619  H8S OL    294       6.016  22.972  12.431  1.00  0.00
ATOM   5620  C19 OL    294       7.613  24.166  11.715  1.00  0.00
ATOM   5621  H9R OL    294       8.278  23.291  11.757  1.00  0.00
ATOM   5622 C110 OL    294       7.755  25.152  10.768  1.00  0.00
ATOM   5623 H10R OL    294       8.613  25.340  10.106  1.00  0.00
ATOM   5624 C111 OL    294       6.640  26.190  10.416  1.00  0.00
ATOM   5625 H11R OL    294       6.818  27.221  10.790  1.00  0.00
ATOM   5626 H11S OL    294       5.639  25.930  10.821  1.00  0.00
ATOM   5627 C112 OL    294       6.234  26.413   8.907  1.00  0.00
ATOM   5628 H12R OL    294       7.205  26.633   8.413  1.00  0.00
ATOM   5629 H12S OL    294       5.612  27.333   8.899  1.00  0.00
ATOM   5630 C113 OL    294       5.483  25.264   8.249  1.00  0.00
ATOM   5631 H13R OL    294       4.613  25.076   8.913  1.00  0.00
ATOM   5632 H13S OL    294       6.145  24.379   8.129  1.00  0.00
ATOM   5633 C114 OL    294       4.996  25.508   6.795  1.00  0.00
ATOM   5634 H14R OL    294       4.315  24.691   6.474  1.00  0.00
ATOM   5635 H14S OL    294       5.904  25.622   6.165  1.00  0.00
ATOM   5636 C115 OL    294       4.214  26.825   6.649  1.00  0.00
ATOM   5637 H15R OL    294       4.713  27.722   7.073  1.00  0.00
ATOM   5638 H15S OL    294       3.270  26.705   7.222  1.00  0.00
ATOM   5639 C116 OL    294       3.864  27.081   5.161  1.00  0.00
ATOM   5640 H16R OL    294       4.754  26.781   4.568  1.00  0.00
ATOM   5641 H16S OL    294       3.661  28.167   5.048  1.00  0.00
ATOM   5642 C117 OL    294       2.634  26.307   4.590  1.00  0.00
ATOM   5643 H17R OL    294       1.819  26.374   5.342  1.00  0.00
ATOM   5644 H17S OL    294       2.885  25.232   4.462  1.00  0.00
ATOM   5645 C118 OL    294       2.048  26.800   3.259  1.00  0.00
ATOM   5646 H18R OL    294       1.707  27.844   3.431  1.00  0.00
ATOM   5647 H18S OL    294       1.139  26.187   3.084  1.00  0.00
ATOM   5648 H18T OL    294       2.708  26.661   2.377  1.00  0.00
TER   
ATOM   5649 C116 PA    295      -0.101  23.762   2.270  1.00  0.00
ATOM   5650 H16R PA    295       0.433  24.238   1.420  1.00  0.00
ATOM   5651 H16S PA    295       0.018  24.479   3.110  1.00  0.00
ATOM   5652 H16T PA    295      -1.181  23.579   2.079  1.00  0.00
ATOM   5653 C115 PA    295       0.666  22.425   2.536  1.00  0.00
ATOM   5654 H15R PA    295       0.465  21.787   1.649  1.00  0.00
ATOM   5655 H15S PA    295       1.751  22.559   2.735  1.00  0.00
ATOM   5656 C114 PA    295       0.184  21.665   3.792  1.00  0.00
ATOM   5657 H14R PA    295      -0.871  21.922   4.029  1.00  0.00
ATOM   5658 H14S PA    295       0.357  20.582   3.615  1.00  0.00
ATOM   5659 C113 PA    295       0.943  22.130   5.028  1.00  0.00
ATOM   5660 H13R PA    295       1.997  22.436   4.858  1.00  0.00
ATOM   5661 H13S PA    295       0.521  23.064   5.455  1.00  0.00
ATOM   5662 C112 PA    295       0.912  21.085   6.164  1.00  0.00
ATOM   5663 H12R PA    295       1.144  20.096   5.714  1.00  0.00
ATOM   5664 H12S PA    295       1.715  21.367   6.877  1.00  0.00
ATOM   5665 C111 PA    295      -0.488  21.018   6.914  1.00  0.00
ATOM   5666 H11R PA    295      -0.976  21.956   7.256  1.00  0.00
ATOM   5667 H11S PA    295      -1.117  20.511   6.152  1.00  0.00
ATOM   5668 C110 PA    295      -0.420  20.014   8.095  1.00  0.00
ATOM   5669 H10R PA    295       0.017  19.038   7.792  1.00  0.00
ATOM   5670 H10S PA    295       0.331  20.430   8.801  1.00  0.00
ATOM   5671  C19 PA    295      -1.689  19.783   8.899  1.00  0.00
ATOM   5672  H9R PA    295      -2.382  19.064   8.412  1.00  0.00
ATOM   5673  H9S PA    295      -1.370  19.387   9.887  1.00  0.00
ATOM   5674  C18 PA    295      -2.650  20.966   9.102  1.00  0.00
ATOM   5675  H8R PA    295      -2.046  21.693   9.684  1.00  0.00
ATOM   5676  H8S PA    295      -2.933  21.352   8.099  1.00  0.00
ATOM   5677  C17 PA    295      -3.882  20.701   9.977  1.00  0.00
ATOM   5678  H7R PA    295      -4.592  20.068   9.403  1.00  0.00
ATOM   5679  H7S PA    295      -3.438  20.165  10.843  1.00  0.00
ATOM   5680  C16 PA    295      -4.667  21.951  10.343  1.00  0.00
ATOM   5681  H6R PA    295      -4.019  22.787  10.683  1.00  0.00
ATOM   5682  H6S PA    295      -5.027  22.294   9.350  1.00  0.00
ATOM   5683  C15 PA    295      -5.851  21.717  11.365  1.00  0.00
ATOM   5684  H5R PA    295      -6.692  21.327  10.753  1.00  0.00
ATOM   5685  H5S PA    295      -5.429  20.970  12.071  1.00  0.00
ATOM   5686  C14 PA    295      -6.054  22.911  12.288  1.00  0.00
ATOM   5687  H4R PA    295      -5.142  23.365  12.732  1.00  0.00
ATOM   5688  H4S PA    295      -6.432  23.675  11.575  1.00  0.00
ATOM   5689  C13 PA    295      -7.264  22.845  13.344  1.00  0.00
ATOM   5690  H3R PA    295      -7.563  23.827  13.768  1.00  0.00
ATOM   5691  H3S PA    295      -8.122  22.520  12.718  1.00  0.00
ATOM   5692  C12 PA    295      -6.970  21.783  14.412  1.00  0.00
ATOM   5693  H2R PA    295      -7.975  21.493  14.786  1.00  0.00
ATOM   5694  H2S PA    295      -6.528  20.868  13.963  1.00  0.00
TER   
ATOM   5695  C11 PC    296      -6.182  22.284  15.524  1.00  0.00
ATOM   5696  O12 PC    296      -5.543  23.356  15.515  1.00  0.00
ATOM   5697  O11 PC    296      -6.366  21.593  16.554  1.00  0.00
ATOM   5698  C1  PC    296      -5.293  21.640  17.503  1.00  0.00
ATOM   5699  HR  PC    296      -4.803  22.631  17.615  1.00  0.00
ATOM   5700  HS  PC    296      -5.712  21.421  18.508  1.00  0.00
ATOM   5701  C2  PC    296      -4.269  20.596  17.236  1.00  0.00
ATOM   5702  HX  PC    296      -4.700  19.573  17.277  1.00  0.00
ATOM   5703  C3  PC    296      -3.203  20.610  18.411  1.00  0.00
ATOM   5704  HA  PC    296      -3.721  20.863  19.361  1.00  0.00
ATOM   5705  HB  PC    296      -2.715  19.612  18.420  1.00  0.00
ATOM   5706  O31 PC    296      -2.276  21.673  18.161  1.00  0.00
ATOM   5707  P31 PC    296      -0.848  21.873  18.879  1.00  0.00
ATOM   5708  O32 PC    296      -0.858  23.410  19.245  1.00  0.00
ATOM   5709  C31 PC    296      -0.930  24.455  18.262  1.00  0.00
ATOM   5710  H1A PC    296      -0.284  25.296  18.592  1.00  0.00
ATOM   5711  H1B PC    296      -0.456  24.047  17.344  1.00  0.00
ATOM   5712  C32 PC    296      -2.377  24.962  18.058  1.00  0.00
ATOM   5713  H2A PC    296      -2.294  25.825  17.415  1.00  0.00
ATOM   5714  H2B PC    296      -3.008  24.172  17.680  1.00  0.00
ATOM   5715  N31 PC    296      -3.115  25.535  19.294  1.00  0.00
ATOM   5716  C33 PC    296      -3.503  24.494  20.384  1.00  0.00
ATOM   5717  H3A PC    296      -2.621  24.015  20.783  1.00  0.00
ATOM   5718  H3B PC    296      -3.885  25.022  21.245  1.00  0.00
ATOM   5719  H3C PC    296      -4.230  23.747  20.098  1.00  0.00
ATOM   5720  C34 PC    296      -2.314  26.715  19.863  1.00  0.00
ATOM   5721  H4A PC    296      -2.820  26.978  20.780  1.00  0.00
ATOM   5722  H4B PC    296      -1.333  26.386  20.171  1.00  0.00
ATOM   5723  H4C PC    296      -2.312  27.560  19.191  1.00  0.00
ATOM   5724  C35 PC    296      -4.394  26.123  18.818  1.00  0.00
ATOM   5725  H5A PC    296      -4.190  26.765  17.974  1.00  0.00
ATOM   5726  H5B PC    296      -4.843  26.814  19.516  1.00  0.00
ATOM   5727  H5C PC    296      -5.098  25.363  18.513  1.00  0.00
ATOM   5728  O33 PC    296      -0.819  21.076  20.158  1.00  0.00
ATOM   5729  O34 PC    296       0.236  21.693  17.878  1.00  0.00
ATOM   5730  O21 PC    296      -3.694  20.885  15.978  1.00  0.00
ATOM   5731  C21 PC    296      -2.731  20.161  15.367  1.00  0.00
ATOM   5732  O22 PC    296      -2.214  19.190  15.801  1.00  0.00
TER   
ATOM   5733  C12 OL    297      -2.335  20.850  14.016  1.00  0.00
ATOM   5734  H2R OL    297      -3.152  20.521  13.338  1.00  0.00
ATOM   5735  H2S OL    297      -1.438  20.318  13.634  1.00  0.00
ATOM   5736  C13 OL    297      -2.084  22.374  14.214  1.00  0.00
ATOM   5737  H3R OL    297      -1.293  22.575  14.968  1.00  0.00
ATOM   5738  H3S OL    297      -3.039  22.763  14.628  1.00  0.00
ATOM   5739  C14 OL    297      -1.645  23.143  12.931  1.00  0.00
ATOM   5740  H4R OL    297      -2.499  22.999  12.234  1.00  0.00
ATOM   5741  H4S OL    297      -0.678  22.929  12.427  1.00  0.00
ATOM   5742  C15 OL    297      -1.458  24.692  13.032  1.00  0.00
ATOM   5743  H5R OL    297      -1.304  25.044  11.989  1.00  0.00
ATOM   5744  H5S OL    297      -0.487  24.942  13.510  1.00  0.00
ATOM   5745  C16 OL    297      -2.625  25.406  13.726  1.00  0.00
ATOM   5746  H6R OL    297      -2.625  25.043  14.776  1.00  0.00
ATOM   5747  H6S OL    297      -3.620  25.139  13.310  1.00  0.00
ATOM   5748  C17 OL    297      -2.513  26.942  13.716  1.00  0.00
ATOM   5749  H7R OL    297      -1.444  27.224  13.824  1.00  0.00
ATOM   5750  H7S OL    297      -3.035  27.303  14.627  1.00  0.00
ATOM   5751  C18 OL    297      -3.146  27.577  12.494  1.00  0.00
ATOM   5752  H8R OL    297      -2.710  27.145  11.568  1.00  0.00
ATOM   5753  H8S OL    297      -2.819  28.639  12.519  1.00  0.00
ATOM   5754  C19 OL    297      -4.689  27.404  12.524  1.00  0.00
ATOM   5755  H9R OL    297      -5.095  27.610  13.525  1.00  0.00
ATOM   5756 C110 OL    297      -5.473  26.858  11.563  1.00  0.00
ATOM   5757 H10R OL    297      -6.518  26.676  11.854  1.00  0.00
ATOM   5758 C111 OL    297      -4.835  26.366  10.277  1.00  0.00
ATOM   5759 H11R OL    297      -4.305  25.440  10.586  1.00  0.00
ATOM   5760 H11S OL    297      -4.110  27.138   9.942  1.00  0.00
ATOM   5761 C112 OL    297      -5.852  26.114   9.140  1.00  0.00
ATOM   5762 H12R OL    297      -6.130  27.085   8.678  1.00  0.00
ATOM   5763 H12S OL    297      -6.818  25.784   9.580  1.00  0.00
ATOM   5764 C113 OL    297      -5.418  25.180   7.971  1.00  0.00
ATOM   5765 H13R OL    297      -6.253  24.993   7.262  1.00  0.00
ATOM   5766 H13S OL    297      -5.114  24.210   8.419  1.00  0.00
ATOM   5767 C114 OL    297      -4.134  25.860   7.285  1.00  0.00
ATOM   5768 H14R OL    297      -3.249  25.679   7.932  1.00  0.00
ATOM   5769 H14S OL    297      -4.206  26.969   7.280  1.00  0.00
ATOM   5770 C115 OL    297      -3.703  25.294   5.894  1.00  0.00
ATOM   5771 H15R OL    297      -3.240  24.285   5.925  1.00  0.00
ATOM   5772 H15S OL    297      -2.868  25.915   5.505  1.00  0.00
ATOM   5773 C116 OL    297      -4.720  25.296   4.711  1.00  0.00
ATOM   5774 H16R OL    297      -5.053  26.334   4.497  1.00  0.00
ATOM   5775 H16S OL    297      -5.577  24.662   5.023  1.00  0.00
ATOM   5776 C117 OL    297      -4.189  24.733   3.344  1.00  0.00
ATOM   5777 H17R OL    297      -3.783  23.699   3.340  1.00  0.00
ATOM   5778 H17S OL    297      -3.344  25.400   3.071  1.00  0.00
ATOM   5779 C118 OL    297      -5.175  24.851   2.145  1.00  0.00
ATOM   5780 H18R OL    297      -5.183  25.895   1.767  1.00  0.00
ATOM   5781 H18S OL    297      -6.201  24.523   2.417  1.00  0.00
ATOM   5782 H18T OL    297      -4.853  24.295   1.238  1.00  0.00
TER   
ATOM   5783 C116 PA    298      -9.758 -12.075   0.618  1.00  0.00
ATOM   5784 H16R PA    298      -8.953 -12.523  -0.002  1.00  0.00
ATOM   5785 H16S PA    298      -9.555 -11.003   0.829  1.00  0.00
ATOM   5786 H16T PA    298     -10.651 -12.026  -0.042  1.00  0.00
ATOM   5787 C115 PA    298     -10.044 -12.778   1.968  1.00  0.00
ATOM   5788 H15R PA    298     -10.245 -12.007   2.742  1.00  0.00
ATOM   5789 H15S PA    298     -10.885 -13.498   1.877  1.00  0.00
ATOM   5790 C114 PA    298      -8.879 -13.735   2.243  1.00  0.00
ATOM   5791 H14R PA    298      -8.738 -14.448   1.403  1.00  0.00
ATOM   5792 H14S PA    298      -7.960 -13.116   2.322  1.00  0.00
ATOM   5793 C113 PA    298      -9.135 -14.587   3.533  1.00  0.00
ATOM   5794 H13R PA    298     -10.221 -14.783   3.669  1.00  0.00
ATOM   5795 H13S PA    298      -8.581 -15.539   3.387  1.00  0.00
ATOM   5796 C112 PA    298      -8.608 -13.965   4.826  1.00  0.00
ATOM   5797 H12R PA    298      -7.503 -13.969   4.944  1.00  0.00
ATOM   5798 H12S PA    298      -8.956 -12.912   4.765  1.00  0.00
ATOM   5799 C111 PA    298      -9.202 -14.500   6.175  1.00  0.00
ATOM   5800 H11R PA    298      -8.883 -13.749   6.928  1.00  0.00
ATOM   5801 H11S PA    298     -10.302 -14.642   6.228  1.00  0.00
ATOM   5802 C110 PA    298      -8.660 -15.909   6.705  1.00  0.00
ATOM   5803 H10R PA    298      -8.611 -16.612   5.846  1.00  0.00
ATOM   5804 H10S PA    298      -7.580 -15.780   6.931  1.00  0.00
ATOM   5805  C19 PA    298      -9.369 -16.428   7.961  1.00  0.00
ATOM   5806  H9R PA    298     -10.416 -16.581   7.624  1.00  0.00
ATOM   5807  H9S PA    298      -9.042 -17.453   8.238  1.00  0.00
ATOM   5808  C18 PA    298      -9.219 -15.525   9.125  1.00  0.00
ATOM   5809  H8R PA    298      -8.162 -15.182   9.102  1.00  0.00
ATOM   5810  H8S PA    298      -9.870 -14.625   9.124  1.00  0.00
ATOM   5811  C17 PA    298      -9.407 -16.349  10.440  1.00  0.00
ATOM   5812  H7R PA    298     -10.454 -16.720  10.487  1.00  0.00
ATOM   5813  H7S PA    298      -8.659 -17.167  10.511  1.00  0.00
ATOM   5814  C16 PA    298      -9.271 -15.535  11.736  1.00  0.00
ATOM   5815  H6R PA    298      -8.182 -15.366  11.873  1.00  0.00
ATOM   5816  H6S PA    298      -9.857 -14.605  11.572  1.00  0.00
ATOM   5817  C15 PA    298      -9.870 -16.195  12.976  1.00  0.00
ATOM   5818  H5R PA    298     -10.922 -16.480  12.759  1.00  0.00
ATOM   5819  H5S PA    298      -9.396 -17.190  13.107  1.00  0.00
ATOM   5820  C14 PA    298      -9.711 -15.316  14.232  1.00  0.00
ATOM   5821  H4R PA    298     -10.204 -14.320  14.255  1.00  0.00
ATOM   5822  H4S PA    298     -10.109 -15.875  15.106  1.00  0.00
ATOM   5823  C13 PA    298      -8.219 -14.997  14.602  1.00  0.00
ATOM   5824  H3R PA    298      -7.796 -15.960  14.241  1.00  0.00
ATOM   5825  H3S PA    298      -7.800 -14.165  13.998  1.00  0.00
ATOM   5826  C12 PA    298      -7.939 -14.982  16.021  1.00  0.00
ATOM   5827  H2R PA    298      -8.388 -15.802  16.621  1.00  0.00
ATOM   5828  H2S PA    298      -6.872 -15.212  16.223  1.00  0.00
TER   
ATOM   5829  C11 PC    299      -8.367 -13.606  16.479  1.00  0.00
ATOM   5830  O12 PC    299      -7.507 -12.774  16.802  1.00  0.00
ATOM   5831  O11 PC    299      -9.676 -13.485  16.592  1.00  0.00
ATOM   5832  C1  PC    299     -10.104 -12.045  16.573  1.00  0.00
ATOM   5833  HR  PC    299      -9.674 -11.423  17.387  1.00  0.00
ATOM   5834  HS  PC    299      -9.779 -11.646  15.589  1.00  0.00
ATOM   5835  C2  PC    299     -11.647 -11.960  16.835  1.00  0.00
ATOM   5836  HX  PC    299     -11.979 -10.913  16.670  1.00  0.00
ATOM   5837  C3  PC    299     -12.025 -12.430  18.243  1.00  0.00
ATOM   5838  HA  PC    299     -11.360 -11.871  18.935  1.00  0.00
ATOM   5839  HB  PC    299     -13.081 -12.149  18.441  1.00  0.00
ATOM   5840  O31 PC    299     -11.986 -13.835  18.271  1.00  0.00
ATOM   5841  P31 PC    299     -12.439 -14.563  19.627  1.00  0.00
ATOM   5842  O32 PC    299     -11.544 -15.821  19.419  1.00  0.00
ATOM   5843  C31 PC    299     -11.873 -16.734  18.367  1.00  0.00
ATOM   5844  H1A PC    299     -12.558 -17.532  18.726  1.00  0.00
ATOM   5845  H1B PC    299     -12.410 -16.184  17.564  1.00  0.00
ATOM   5846  C32 PC    299     -10.573 -17.352  17.706  1.00  0.00
ATOM   5847  H2A PC    299     -10.944 -18.037  16.958  1.00  0.00
ATOM   5848  H2B PC    299     -10.009 -16.565  17.226  1.00  0.00
ATOM   5849  N31 PC    299      -9.714 -18.155  18.604  1.00  0.00
ATOM   5850  C33 PC    299      -8.705 -18.843  17.817  1.00  0.00
ATOM   5851  H3A PC    299      -9.263 -19.685  17.434  1.00  0.00
ATOM   5852  H3B PC    299      -8.286 -18.267  17.005  1.00  0.00
ATOM   5853  H3C PC    299      -7.933 -19.311  18.409  1.00  0.00
ATOM   5854  C34 PC    299      -9.110 -17.244  19.602  1.00  0.00
ATOM   5855  H4A PC    299      -8.429 -17.845  20.186  1.00  0.00
ATOM   5856  H4B PC    299      -8.601 -16.432  19.103  1.00  0.00
ATOM   5857  H4C PC    299      -9.908 -16.852  20.214  1.00  0.00
ATOM   5858  C35 PC    299     -10.562 -19.209  19.242  1.00  0.00
ATOM   5859  H5A PC    299     -11.396 -18.794  19.788  1.00  0.00
ATOM   5860  H5B PC    299      -9.907 -19.667  19.967  1.00  0.00
ATOM   5861  H5C PC    299     -10.995 -19.920  18.554  1.00  0.00
ATOM   5862  O33 PC    299     -11.981 -13.815  20.804  1.00  0.00
ATOM   5863  O34 PC    299     -13.841 -14.980  19.542  1.00  0.00
ATOM   5864  O21 PC    299     -12.285 -12.845  15.725  1.00  0.00
ATOM   5865  C21 PC    299     -13.537 -12.739  15.508  1.00  0.00
ATOM   5866  O22 PC    299     -14.291 -11.850  15.837  1.00  0.00
TER   
ATOM   5867  C12 OL    300     -13.936 -13.921  14.573  1.00  0.00
ATOM   5868  H2R OL    300     -13.015 -14.208  14.022  1.00  0.00
ATOM   5869  H2S OL    300     -14.645 -13.507  13.824  1.00  0.00
ATOM   5870  C13 OL    300     -14.510 -15.140  15.410  1.00  0.00
ATOM   5871  H3R OL    300     -15.559 -14.872  15.659  1.00  0.00
ATOM   5872  H3S OL    300     -14.035 -15.251  16.408  1.00  0.00
ATOM   5873  C14 OL    300     -14.540 -16.482  14.593  1.00  0.00
ATOM   5874  H4R OL    300     -15.072 -17.274  15.163  1.00  0.00
ATOM   5875  H4S OL    300     -13.517 -16.863  14.385  1.00  0.00
ATOM   5876  C15 OL    300     -15.242 -16.422  13.212  1.00  0.00
ATOM   5877  H5R OL    300     -14.698 -15.823  12.450  1.00  0.00
ATOM   5878  H5S OL    300     -16.125 -15.748  13.203  1.00  0.00
ATOM   5879  C16 OL    300     -15.638 -17.767  12.543  1.00  0.00
ATOM   5880  H6R OL    300     -16.308 -17.510  11.695  1.00  0.00
ATOM   5881  H6S OL    300     -16.239 -18.379  13.249  1.00  0.00
ATOM   5882  C17 OL    300     -14.452 -18.660  12.038  1.00  0.00
ATOM   5883  H7R OL    300     -14.767 -19.703  11.820  1.00  0.00
ATOM   5884  H7S OL    300     -13.648 -18.595  12.802  1.00  0.00
ATOM   5885  C18 OL    300     -13.783 -18.057  10.785  1.00  0.00
ATOM   5886  H8R OL    300     -13.118 -18.844  10.369  1.00  0.00
ATOM   5887  H8S OL    300     -13.136 -17.195  11.054  1.00  0.00
ATOM   5888  C19 OL    300     -14.763 -17.594   9.671  1.00  0.00
ATOM   5889  H9R OL    300     -15.506 -18.381   9.472  1.00  0.00
ATOM   5890 C110 OL    300     -14.697 -16.481   8.880  1.00  0.00
ATOM   5891 H10R OL    300     -15.479 -16.424   8.109  1.00  0.00
ATOM   5892 C111 OL    300     -13.711 -15.328   8.891  1.00  0.00
ATOM   5893 H11R OL    300     -12.845 -15.545   9.554  1.00  0.00
ATOM   5894 H11S OL    300     -14.161 -14.401   9.306  1.00  0.00
ATOM   5895 C112 OL    300     -13.215 -14.861   7.392  1.00  0.00
ATOM   5896 H12R OL    300     -12.707 -15.752   6.965  1.00  0.00
ATOM   5897 H12S OL    300     -12.472 -14.043   7.512  1.00  0.00
ATOM   5898 C113 OL    300     -14.368 -14.239   6.577  1.00  0.00
ATOM   5899 H13R OL    300     -14.855 -13.399   7.118  1.00  0.00
ATOM   5900 H13S OL    300     -15.129 -15.041   6.469  1.00  0.00
ATOM   5901 C114 OL    300     -13.957 -13.810   5.174  1.00  0.00
ATOM   5902 H14R OL    300     -13.228 -13.013   5.433  1.00  0.00
ATOM   5903 H14S OL    300     -14.841 -13.326   4.707  1.00  0.00
ATOM   5904 C115 OL    300     -13.341 -14.890   4.280  1.00  0.00
ATOM   5905 H15R OL    300     -12.365 -15.263   4.659  1.00  0.00
ATOM   5906 H15S OL    300     -12.924 -14.434   3.357  1.00  0.00
ATOM   5907 C116 OL    300     -14.342 -15.966   3.813  1.00  0.00
ATOM   5908 H16R OL    300     -14.784 -16.366   4.750  1.00  0.00
ATOM   5909 H16S OL    300     -13.776 -16.758   3.277  1.00  0.00
ATOM   5910 C117 OL    300     -15.553 -15.604   2.931  1.00  0.00
ATOM   5911 H17R OL    300     -16.078 -14.787   3.471  1.00  0.00
ATOM   5912 H17S OL    300     -16.104 -16.567   2.872  1.00  0.00
ATOM   5913 C118 OL    300     -15.203 -15.018   1.575  1.00  0.00
ATOM   5914 H18R OL    300     -15.020 -16.007   1.102  1.00  0.00
ATOM   5915 H18S OL    300     -14.272 -14.423   1.692  1.00  0.00
ATOM   5916 H18T OL    300     -16.027 -14.433   1.113  1.00  0.00
TER   
ATOM   5917 C116 PA    301     -25.161   2.517  -0.026  1.00  0.00
ATOM   5918 H16R PA    301     -24.489   1.855  -0.614  1.00  0.00
ATOM   5919 H16S PA    301     -24.933   3.518  -0.450  1.00  0.00
ATOM   5920 H16T PA    301     -26.242   2.263  -0.057  1.00  0.00
ATOM   5921 C115 PA    301     -24.776   2.500   1.434  1.00  0.00
ATOM   5922 H15R PA    301     -23.786   3.003   1.476  1.00  0.00
ATOM   5923 H15S PA    301     -25.424   3.240   1.950  1.00  0.00
ATOM   5924 C114 PA    301     -24.754   1.151   2.135  1.00  0.00
ATOM   5925 H14R PA    301     -25.729   0.637   1.995  1.00  0.00
ATOM   5926 H14S PA    301     -23.981   0.486   1.695  1.00  0.00
ATOM   5927 C113 PA    301     -24.421   1.383   3.586  1.00  0.00
ATOM   5928 H13R PA    301     -23.606   2.120   3.755  1.00  0.00
ATOM   5929 H13S PA    301     -25.210   1.832   4.226  1.00  0.00
ATOM   5930 C112 PA    301     -23.986   0.081   4.345  1.00  0.00
ATOM   5931 H12R PA    301     -24.879  -0.578   4.300  1.00  0.00
ATOM   5932 H12S PA    301     -23.164  -0.488   3.860  1.00  0.00
ATOM   5933 C111 PA    301     -23.636   0.414   5.793  1.00  0.00
ATOM   5934 H11R PA    301     -24.583   0.703   6.298  1.00  0.00
ATOM   5935 H11S PA    301     -23.260  -0.521   6.262  1.00  0.00
ATOM   5936 C110 PA    301     -22.533   1.489   6.050  1.00  0.00
ATOM   5937 H10R PA    301     -21.585   1.209   5.544  1.00  0.00
ATOM   5938 H10S PA    301     -22.948   2.399   5.565  1.00  0.00
ATOM   5939  C19 PA    301     -22.340   1.904   7.513  1.00  0.00
ATOM   5940  H9R PA    301     -21.640   2.761   7.615  1.00  0.00
ATOM   5941  H9S PA    301     -23.356   2.139   7.894  1.00  0.00
ATOM   5942  C18 PA    301     -21.803   0.831   8.436  1.00  0.00
ATOM   5943  H8R PA    301     -22.449  -0.059   8.276  1.00  0.00
ATOM   5944  H8S PA    301     -20.769   0.626   8.086  1.00  0.00
ATOM   5945  C17 PA    301     -21.719   1.202   9.908  1.00  0.00
ATOM   5946  H7R PA    301     -22.363   2.077  10.140  1.00  0.00
ATOM   5947  H7S PA    301     -22.037   0.294  10.465  1.00  0.00
ATOM   5948  C16 PA    301     -20.338   1.599  10.302  1.00  0.00
ATOM   5949  H6R PA    301     -19.639   0.744  10.183  1.00  0.00
ATOM   5950  H6S PA    301     -20.031   2.395   9.590  1.00  0.00
ATOM   5951  C15 PA    301     -20.271   2.103  11.768  1.00  0.00
ATOM   5952  H5R PA    301     -20.782   1.323  12.372  1.00  0.00
ATOM   5953  H5S PA    301     -19.228   2.195  12.142  1.00  0.00
ATOM   5954  C14 PA    301     -20.958   3.442  12.118  1.00  0.00
ATOM   5955  H4R PA    301     -20.396   4.204  11.538  1.00  0.00
ATOM   5956  H4S PA    301     -22.019   3.449  11.789  1.00  0.00
ATOM   5957  C13 PA    301     -20.752   3.902  13.568  1.00  0.00
ATOM   5958  H3R PA    301     -21.304   3.224  14.254  1.00  0.00
ATOM   5959  H3S PA    301     -19.716   3.643  13.875  1.00  0.00
ATOM   5960  C12 PA    301     -20.981   5.314  13.913  1.00  0.00
ATOM   5961  H2R PA    301     -20.924   5.402  15.019  1.00  0.00
ATOM   5962  H2S PA    301     -20.160   5.956  13.529  1.00  0.00
TER   
ATOM   5963  C11 PC    302     -22.416   5.875  13.571  1.00  0.00
ATOM   5964  O12 PC    302     -22.870   5.960  12.461  1.00  0.00
[truncated: 3,481,544 more chars]
