# Supplementary material for: Prediction of dynamic allostery for the transmembrane domain of the sweet taste receptor subunit, TAS1R3
Source: Commun Biol. 2023 Apr 3;6:340. doi: 10.1038/s42003-023-04705-5 (PMC10070457; doi:10.1038/s42003-023-04705-5)
Supplement: Supplementary file 3 — Supplementary Data 1 [file 42003_2023_4705_MOESM3_ESM.zip › Supplementary Data 1/1_Initial/Sac_hTAS1R3H641AR725A(lowpH)_Initial.pdb]

CRYST1   73.030   73.030  114.872  90.00  90.00  90.00 P 1           1
ATOM      1  N   GLU     1      -0.441  16.717 -21.115  1.00  0.00
ATOM      2  H1  GLU     1       0.073  16.988 -20.289  1.00  0.00
ATOM      3  H2  GLU     1      -0.261  17.392 -21.845  1.00  0.00
ATOM      4  H3  GLU     1      -0.286  15.734 -21.286  1.00  0.00
ATOM      5  CA  GLU     1      -1.896  16.840 -20.816  1.00  0.00
ATOM      6  HA  GLU     1      -2.349  17.555 -21.503  1.00  0.00
ATOM      7  CB  GLU     1      -2.557  15.439 -20.993  1.00  0.00
ATOM      8  HB2 GLU     1      -2.081  14.724 -20.322  1.00  0.00
ATOM      9  HB3 GLU     1      -3.620  15.506 -20.757  1.00  0.00
ATOM     10  CG  GLU     1      -2.458  14.834 -22.430  1.00  0.00
ATOM     11  HG2 GLU     1      -3.366  14.273 -22.652  1.00  0.00
ATOM     12  HG3 GLU     1      -2.342  15.638 -23.156  1.00  0.00
ATOM     13  CD  GLU     1      -1.264  13.893 -22.553  1.00  0.00
ATOM     14  OE1 GLU     1      -1.392  12.703 -22.881  1.00  0.00
ATOM     15  OE2 GLU     1      -0.157  14.423 -22.252  1.00  0.00
ATOM     16  C   GLU     1      -2.010  17.360 -19.398  1.00  0.00
ATOM     17  O   GLU     1      -1.044  17.155 -18.661  1.00  0.00
ATOM     18  N   PRO     2      -3.065  18.024 -18.904  1.00  0.00
ATOM     19  CD  PRO     2      -4.102  18.653 -19.726  1.00  0.00
ATOM     20  HD2 PRO     2      -4.704  17.882 -20.206  1.00  0.00
ATOM     21  HD3 PRO     2      -3.634  19.275 -20.489  1.00  0.00
ATOM     22  CG  PRO     2      -4.946  19.499 -18.772  1.00  0.00
ATOM     23  HG2 PRO     2      -5.899  19.002 -18.591  1.00  0.00
ATOM     24  HG3 PRO     2      -5.126  20.478 -19.216  1.00  0.00
ATOM     25  CB  PRO     2      -4.137  19.632 -17.479  1.00  0.00
ATOM     26  HB2 PRO     2      -4.758  19.346 -16.630  1.00  0.00
ATOM     27  HB3 PRO     2      -3.811  20.665 -17.358  1.00  0.00
ATOM     28  CA  PRO     2      -2.924  18.688 -17.610  1.00  0.00
ATOM     29  HA  PRO     2      -2.089  19.386 -17.648  1.00  0.00
ATOM     30  C   PRO     2      -2.926  17.692 -16.481  1.00  0.00
ATOM     31  O   PRO     2      -2.195  17.844 -15.508  1.00  0.00
ATOM     32  N   ALA     3      -3.817  16.709 -16.588  1.00  0.00
ATOM     33  H   ALA     3      -4.258  16.522 -17.478  1.00  0.00
ATOM     34  CA  ALA     3      -4.235  15.850 -15.526  1.00  0.00
ATOM     35  HA  ALA     3      -4.478  16.449 -14.648  1.00  0.00
ATOM     36  CB  ALA     3      -5.470  15.107 -16.057  1.00  0.00
ATOM     37  HB1 ALA     3      -5.198  14.537 -16.945  1.00  0.00
ATOM     38  HB2 ALA     3      -5.845  14.428 -15.291  1.00  0.00
ATOM     39  HB3 ALA     3      -6.247  15.828 -16.313  1.00  0.00
ATOM     40  C   ALA     3      -3.134  14.937 -14.993  1.00  0.00
ATOM     41  O   ALA     3      -3.031  14.714 -13.793  1.00  0.00
ATOM     42  N   VAL     4      -2.257  14.397 -15.870  1.00  0.00
ATOM     43  H   VAL     4      -2.381  14.540 -16.862  1.00  0.00
ATOM     44  CA  VAL     4      -1.102  13.596 -15.478  1.00  0.00
ATOM     45  HA  VAL     4      -1.374  12.949 -14.645  1.00  0.00
ATOM     46  CB  VAL     4      -0.586  12.708 -16.607  1.00  0.00
ATOM     47  HB  VAL     4       0.390  12.306 -16.337  1.00  0.00
ATOM     48  CG1 VAL     4      -1.608  11.568 -16.797  1.00  0.00
ATOM     49 HG11 VAL     4      -2.579  11.989 -17.055  1.00  0.00
ATOM     50 HG12 VAL     4      -1.273  10.909 -17.598  1.00  0.00
ATOM     51 HG13 VAL     4      -1.693  10.999 -15.871  1.00  0.00
ATOM     52  CG2 VAL     4      -0.406  13.474 -17.928  1.00  0.00
ATOM     53 HG21 VAL     4       0.312  14.282 -17.785  1.00  0.00
ATOM     54 HG22 VAL     4      -0.037  12.794 -18.696  1.00  0.00
ATOM     55 HG23 VAL     4      -1.363  13.890 -18.241  1.00  0.00
ATOM     56  C   VAL     4       0.018  14.330 -14.757  1.00  0.00
ATOM     57  O   VAL     4       0.601  13.825 -13.805  1.00  0.00
ATOM     58  N   LEU     5       0.339  15.563 -15.166  1.00  0.00
ATOM     59  H   LEU     5      -0.035  15.921 -16.033  1.00  0.00
ATOM     60  CA  LEU     5       1.215  16.461 -14.432  1.00  0.00
ATOM     61  HA  LEU     5       2.099  15.916 -14.101  1.00  0.00
ATOM     62  CB  LEU     5       1.594  17.599 -15.429  1.00  0.00
ATOM     63  HB2 LEU     5       2.022  17.164 -16.332  1.00  0.00
ATOM     64  HB3 LEU     5       0.701  18.168 -15.688  1.00  0.00
ATOM     65  CG  LEU     5       2.609  18.698 -15.060  1.00  0.00
ATOM     66  HG  LEU     5       2.807  19.318 -15.934  1.00  0.00
ATOM     67  CD1 LEU     5       2.221  19.659 -13.968  1.00  0.00
ATOM     68 HD11 LEU     5       2.044  19.108 -13.044  1.00  0.00
ATOM     69 HD12 LEU     5       3.026  20.377 -13.812  1.00  0.00
ATOM     70 HD13 LEU     5       1.313  20.189 -14.254  1.00  0.00
ATOM     71  CD2 LEU     5       3.928  18.152 -14.723  1.00  0.00
ATOM     72 HD21 LEU     5       4.324  17.602 -15.577  1.00  0.00
ATOM     73 HD22 LEU     5       4.606  18.968 -14.471  1.00  0.00
ATOM     74 HD23 LEU     5       3.837  17.480 -13.870  1.00  0.00
ATOM     75  C   LEU     5       0.650  16.862 -13.054  1.00  0.00
ATOM     76  O   LEU     5       1.359  16.864 -12.048  1.00  0.00
ATOM     77  N   LEU     6      -0.675  17.123 -12.923  1.00  0.00
ATOM     78  H   LEU     6      -1.252  17.229 -13.745  1.00  0.00
ATOM     79  CA  LEU     6      -1.356  17.270 -11.630  1.00  0.00
ATOM     80  HA  LEU     6      -0.834  18.012 -11.026  1.00  0.00
ATOM     81  CB  LEU     6      -2.823  17.731 -11.853  1.00  0.00
ATOM     82  HB2 LEU     6      -2.828  18.714 -12.325  1.00  0.00
ATOM     83  HB3 LEU     6      -3.335  17.017 -12.498  1.00  0.00
ATOM     84  CG  LEU     6      -3.842  17.918 -10.694  1.00  0.00
ATOM     85  HG  LEU     6      -4.108  16.944 -10.283  1.00  0.00
ATOM     86  CD1 LEU     6      -3.369  18.769  -9.498  1.00  0.00
ATOM     87 HD11 LEU     6      -3.119  19.773  -9.841  1.00  0.00
ATOM     88 HD12 LEU     6      -4.165  18.828  -8.755  1.00  0.00
ATOM     89 HD13 LEU     6      -2.488  18.309  -9.050  1.00  0.00
ATOM     90  CD2 LEU     6      -5.103  18.544 -11.327  1.00  0.00
ATOM     91 HD21 LEU     6      -5.496  17.874 -12.092  1.00  0.00
ATOM     92 HD22 LEU     6      -5.858  18.699 -10.557  1.00  0.00
ATOM     93 HD23 LEU     6      -4.845  19.501 -11.781  1.00  0.00
ATOM     94  C   LEU     6      -1.287  16.014 -10.771  1.00  0.00
ATOM     95  O   LEU     6      -1.106  16.090  -9.558  1.00  0.00
ATOM     96  N   LEU     7      -1.370  14.813 -11.381  1.00  0.00
ATOM     97  H   LEU     7      -1.674  14.755 -12.343  1.00  0.00
ATOM     98  CA  LEU     7      -1.042  13.560 -10.733  1.00  0.00
ATOM     99  HA  LEU     7      -1.552  13.504  -9.771  1.00  0.00
ATOM    100  CB  LEU     7      -1.488  12.357 -11.609  1.00  0.00
ATOM    101  HB2 LEU     7      -1.138  12.501 -12.631  1.00  0.00
ATOM    102  HB3 LEU     7      -1.062  11.437 -11.207  1.00  0.00
ATOM    103  CG  LEU     7      -3.022  12.148 -11.683  1.00  0.00
ATOM    104  HG  LEU     7      -3.509  13.100 -11.896  1.00  0.00
ATOM    105  CD1 LEU     7      -3.410  11.150 -12.788  1.00  0.00
ATOM    106 HD11 LEU     7      -2.943  10.186 -12.588  1.00  0.00
ATOM    107 HD12 LEU     7      -4.493  11.032 -12.808  1.00  0.00
ATOM    108 HD13 LEU     7      -3.069  11.525 -13.753  1.00  0.00
ATOM    109  CD2 LEU     7      -3.540  11.657 -10.325  1.00  0.00
ATOM    110 HD21 LEU     7      -3.312  12.398  -9.559  1.00  0.00
ATOM    111 HD22 LEU     7      -4.619  11.510 -10.378  1.00  0.00
ATOM    112 HD23 LEU     7      -3.058  10.713 -10.071  1.00  0.00
ATOM    113  C   LEU     7       0.409  13.476 -10.245  1.00  0.00
ATOM    114  O   LEU     7       0.661  12.996  -9.144  1.00  0.00
ATOM    115  N   LEU     8       1.407  13.995 -10.985  1.00  0.00
ATOM    116  H   LEU     8       1.239  14.257 -11.946  1.00  0.00
ATOM    117  CA  LEU     8       2.753  14.210 -10.472  1.00  0.00
ATOM    118  HA  LEU     8       3.093  13.313  -9.956  1.00  0.00
ATOM    119  CB  LEU     8       3.730  14.525 -11.629  1.00  0.00
ATOM    120  HB2 LEU     8       3.403  15.427 -12.146  1.00  0.00
ATOM    121  HB3 LEU     8       4.732  14.680 -11.228  1.00  0.00
ATOM    122  CG  LEU     8       3.849  13.416 -12.705  1.00  0.00
ATOM    123  HG  LEU     8       2.853  13.100 -13.015  1.00  0.00
ATOM    124  CD1 LEU     8       4.607  13.979 -13.893  1.00  0.00
ATOM    125 HD11 LEU     8       5.600  14.297 -13.574  1.00  0.00
ATOM    126 HD12 LEU     8       4.701  13.212 -14.662  1.00  0.00
ATOM    127 HD13 LEU     8       4.065  14.834 -14.298  1.00  0.00
ATOM    128  CD2 LEU     8       4.607  12.190 -12.171  1.00  0.00
ATOM    129 HD21 LEU     8       4.076  11.780 -11.312  1.00  0.00
ATOM    130 HD22 LEU     8       4.671  11.433 -12.953  1.00  0.00
ATOM    131 HD23 LEU     8       5.611  12.486 -11.870  1.00  0.00
ATOM    132  C   LEU     8       2.899  15.195  -9.294  1.00  0.00
ATOM    133  O   LEU     8       3.671  14.927  -8.375  1.00  0.00
ATOM    134  N   LEU     9       2.180  16.337  -9.238  1.00  0.00
ATOM    135  H   LEU     9       1.640  16.633 -10.038  1.00  0.00
ATOM    136  CA  LEU     9       2.120  17.212  -8.062  1.00  0.00
ATOM    137  HA  LEU     9       3.130  17.502  -7.772  1.00  0.00
ATOM    138  CB  LEU     9       1.313  18.465  -8.380  1.00  0.00
ATOM    139  HB2 LEU     9       0.316  18.180  -8.714  1.00  0.00
ATOM    140  HB3 LEU     9       1.234  19.083  -7.486  1.00  0.00
ATOM    141  CG  LEU     9       1.971  19.287  -9.477  1.00  0.00
ATOM    142  HG  LEU     9       2.168  18.651 -10.340  1.00  0.00
ATOM    143  CD1 LEU     9       0.986  20.371  -9.808  1.00  0.00
ATOM    144 HD11 LEU     9       0.795  20.973  -8.920  1.00  0.00
ATOM    145 HD12 LEU     9       1.394  21.006 -10.595  1.00  0.00
ATOM    146 HD13 LEU     9       0.053  19.923 -10.151  1.00  0.00
ATOM    147  CD2 LEU     9       3.362  19.809  -9.087  1.00  0.00
ATOM    148 HD21 LEU     9       4.018  18.967  -8.867  1.00  0.00
ATOM    149 HD22 LEU     9       3.778  20.388  -9.911  1.00  0.00
ATOM    150 HD23 LEU     9       3.277  20.444  -8.204  1.00  0.00
ATOM    151  C   LEU     9       1.516  16.583  -6.832  1.00  0.00
ATOM    152  O   LEU     9       1.995  16.749  -5.712  1.00  0.00
ATOM    153  N   LEU    10       0.435  15.816  -7.017  1.00  0.00
ATOM    154  H   LEU    10      -0.019  15.792  -7.919  1.00  0.00
ATOM    155  CA  LEU    10      -0.119  15.003  -5.956  1.00  0.00
ATOM    156  HA  LEU    10      -0.264  15.616  -5.066  1.00  0.00
ATOM    157  CB  LEU    10      -1.470  14.412  -6.378  1.00  0.00
ATOM    158  HB2 LEU    10      -1.346  13.842  -7.299  1.00  0.00
ATOM    159  HB3 LEU    10      -1.842  13.756  -5.592  1.00  0.00
ATOM    160  CG  LEU    10      -2.538  15.484  -6.634  1.00  0.00
ATOM    161  HG  LEU    10      -2.107  16.295  -7.221  1.00  0.00
ATOM    162  CD1 LEU    10      -3.667  14.791  -7.402  1.00  0.00
ATOM    163 HD11 LEU    10      -4.068  13.975  -6.802  1.00  0.00
ATOM    164 HD12 LEU    10      -4.458  15.510  -7.613  1.00  0.00
ATOM    165 HD13 LEU    10      -3.278  14.394  -8.340  1.00  0.00
ATOM    166  CD2 LEU    10      -3.011  16.098  -5.309  1.00  0.00
ATOM    167 HD21 LEU    10      -2.164  16.557  -4.799  1.00  0.00
ATOM    168 HD22 LEU    10      -3.768  16.856  -5.509  1.00  0.00
ATOM    169 HD23 LEU    10      -3.435  15.318  -4.677  1.00  0.00
ATOM    170  C   LEU    10       0.804  13.923  -5.432  1.00  0.00
ATOM    171  O   LEU    10       0.899  13.689  -4.226  1.00  0.00
ATOM    172  N   LEU    11       1.522  13.250  -6.345  1.00  0.00
ATOM    173  H   LEU    11       1.395  13.441  -7.329  1.00  0.00
ATOM    174  CA  LEU    11       2.498  12.238  -6.001  1.00  0.00
ATOM    175  HA  LEU    11       2.015  11.449  -5.424  1.00  0.00
ATOM    176  CB  LEU    11       3.078  11.657  -7.292  1.00  0.00
ATOM    177  HB2 LEU    11       2.267  11.410  -7.977  1.00  0.00
ATOM    178  HB3 LEU    11       3.735  12.391  -7.759  1.00  0.00
ATOM    179  CG  LEU    11       3.899  10.384  -7.098  1.00  0.00
ATOM    180  HG  LEU    11       4.708  10.577  -6.393  1.00  0.00
ATOM    181  CD1 LEU    11       3.004   9.259  -6.546  1.00  0.00
ATOM    182 HD11 LEU    11       2.196   9.060  -7.249  1.00  0.00
ATOM    183 HD12 LEU    11       3.598   8.356  -6.410  1.00  0.00
ATOM    184 HD13 LEU    11       2.585   9.565  -5.588  1.00  0.00
ATOM    185  CD2 LEU    11       4.533  10.113  -8.465  1.00  0.00
ATOM    186 HD21 LEU    11       5.160  10.957  -8.750  1.00  0.00
ATOM    187 HD22 LEU    11       5.142   9.210  -8.411  1.00  0.00
ATOM    188 HD23 LEU    11       3.748   9.976  -9.209  1.00  0.00
ATOM    189  C   LEU    11       3.675  12.762  -5.227  1.00  0.00
ATOM    190  O   LEU    11       4.071  12.254  -4.185  1.00  0.00
ATOM    191  N   SER    12       4.267  13.850  -5.729  1.00  0.00
ATOM    192  H   SER    12       3.962  14.228  -6.614  1.00  0.00
ATOM    193  CA  SER    12       5.349  14.535  -5.060  1.00  0.00
ATOM    194  HA  SER    12       6.059  13.804  -4.674  1.00  0.00
ATOM    195  CB  SER    12       6.128  15.500  -5.993  1.00  0.00
ATOM    196  HB2 SER    12       6.785  16.132  -5.396  1.00  0.00
ATOM    197  HB3 SER    12       6.725  14.921  -6.698  1.00  0.00
ATOM    198  OG  SER    12       5.259  16.347  -6.742  1.00  0.00
ATOM    199  HG  SER    12       5.781  16.925  -7.304  1.00  0.00
ATOM    200  C   SER    12       4.982  15.110  -3.710  1.00  0.00
ATOM    201  O   SER    12       5.794  15.044  -2.792  1.00  0.00
ATOM    202  N   LEU    13       3.757  15.646  -3.519  1.00  0.00
ATOM    203  H   LEU    13       3.140  15.790  -4.306  1.00  0.00
ATOM    204  CA  LEU    13       3.261  16.040  -2.208  1.00  0.00
ATOM    205  HA  LEU    13       3.937  16.773  -1.769  1.00  0.00
ATOM    206  CB  LEU    13       1.853  16.659  -2.379  1.00  0.00
ATOM    207  HB2 LEU    13       1.914  17.527  -3.035  1.00  0.00
ATOM    208  HB3 LEU    13       1.181  15.921  -2.816  1.00  0.00
ATOM    209  CG  LEU    13       1.146  17.156  -1.099  1.00  0.00
ATOM    210  HG  LEU    13       1.103  16.347  -0.369  1.00  0.00
ATOM    211  CD1 LEU    13       1.866  18.344  -0.435  1.00  0.00
ATOM    212 HD11 LEU    13       1.910  19.179  -1.134  1.00  0.00
ATOM    213 HD12 LEU    13       1.321  18.647   0.459  1.00  0.00
ATOM    214 HD13 LEU    13       2.879  18.048  -0.160  1.00  0.00
ATOM    215  CD2 LEU    13      -0.302  17.537  -1.418  1.00  0.00
ATOM    216 HD21 LEU    13      -0.830  16.666  -1.805  1.00  0.00
ATOM    217 HD22 LEU    13      -0.794  17.887  -0.510  1.00  0.00
ATOM    218 HD23 LEU    13      -0.313  18.330  -2.165  1.00  0.00
ATOM    219  C   LEU    13       3.158  14.883  -1.227  1.00  0.00
ATOM    220  O   LEU    13       3.591  14.955  -0.078  1.00  0.00
ATOM    221  N   ALA    14       2.587  13.762  -1.695  1.00  0.00
ATOM    222  H   ALA    14       2.185  13.749  -2.622  1.00  0.00
ATOM    223  CA  ALA    14       2.493  12.525  -0.961  1.00  0.00
ATOM    224  HA  ALA    14       1.948  12.693  -0.032  1.00  0.00
ATOM    225  CB  ALA    14       1.754  11.512  -1.825  1.00  0.00
ATOM    226  HB1 ALA    14       2.304  11.356  -2.753  1.00  0.00
ATOM    227  HB2 ALA    14       1.672  10.567  -1.288  1.00  0.00
ATOM    228  HB3 ALA    14       0.756  11.888  -2.053  1.00  0.00
ATOM    229  C   ALA    14       3.789  11.891  -0.575  1.00  0.00
ATOM    230  O   ALA    14       3.970  11.514   0.580  1.00  0.00
ATOM    231  N   LEU    15       4.759  11.864  -1.527  1.00  0.00
ATOM    232  H   LEU    15       4.537  12.106  -2.482  1.00  0.00
ATOM    233  CA  LEU    15       6.118  11.512  -1.304  1.00  0.00
ATOM    234  HA  LEU    15       6.176  10.476  -0.970  1.00  0.00
ATOM    235  CB  LEU    15       7.106  11.603  -2.500  1.00  0.00
ATOM    236  HB2 LEU    15       6.948  12.541  -3.031  1.00  0.00
ATOM    237  HB3 LEU    15       8.130  11.563  -2.129  1.00  0.00
ATOM    238  CG  LEU    15       6.898  10.447  -3.482  1.00  0.00
ATOM    239  HG  LEU    15       5.857  10.126  -3.451  1.00  0.00
ATOM    240  CD1 LEU    15       7.239  10.883  -4.901  1.00  0.00
ATOM    241 HD11 LEU    15       8.281  11.201  -4.944  1.00  0.00
ATOM    242 HD12 LEU    15       7.085  10.049  -5.585  1.00  0.00
ATOM    243 HD13 LEU    15       6.595  11.713  -5.191  1.00  0.00
ATOM    244  CD2 LEU    15       7.737   9.212  -3.128  1.00  0.00
ATOM    245 HD21 LEU    15       7.464   8.859  -2.134  1.00  0.00
ATOM    246 HD22 LEU    15       7.550   8.424  -3.858  1.00  0.00
ATOM    247 HD23 LEU    15       8.795   9.475  -3.141  1.00  0.00
ATOM    248  C   LEU    15       6.526  12.453  -0.278  1.00  0.00
ATOM    249  O   LEU    15       7.151  11.807   0.566  1.00  0.00
ATOM    250  N   GLY    16       6.233  13.894  -0.322  1.00  0.00
ATOM    251  H   GLY    16       5.691  14.277  -1.084  1.00  0.00
ATOM    252  CA  GLY    16       6.575  15.126   0.597  1.00  0.00
ATOM    253  HA2 GLY    16       7.605  15.437   0.421  1.00  0.00
ATOM    254  HA3 GLY    16       5.903  15.952   0.364  1.00  0.00
ATOM    255  C   GLY    16       6.490  15.011   2.094  1.00  0.00
ATOM    256  O   GLY    16       7.412  15.051   2.930  1.00  0.00
ATOM    257  N   LEU    17       5.293  14.701   2.397  1.00  0.00
ATOM    258  H   LEU    17       4.588  14.650   1.676  1.00  0.00
ATOM    259  CA  LEU    17       4.898  14.417   3.729  1.00  0.00
ATOM    260  HA  LEU    17       5.436  15.071   4.415  1.00  0.00
ATOM    261  CB  LEU    17       3.388  14.653   3.872  1.00  0.00
ATOM    262  HB2 LEU    17       2.854  14.053   3.135  1.00  0.00
ATOM    263  HB3 LEU    17       3.068  14.365   4.874  1.00  0.00
ATOM    264  CG  LEU    17       2.905  16.108   3.671  1.00  0.00
ATOM    265  HG  LEU    17       3.345  16.515   2.760  1.00  0.00
ATOM    266  CD1 LEU    17       1.369  16.160   3.548  1.00  0.00
ATOM    267 HD11 LEU    17       0.917  15.761   4.456  1.00  0.00
ATOM    268 HD12 LEU    17       1.049  17.192   3.406  1.00  0.00
ATOM    269 HD13 LEU    17       1.052  15.562   2.693  1.00  0.00
ATOM    270  CD2 LEU    17       3.431  17.023   4.788  1.00  0.00
ATOM    271 HD21 LEU    17       4.521  17.013   4.783  1.00  0.00
ATOM    272 HD22 LEU    17       3.077  18.040   4.622  1.00  0.00
ATOM    273 HD23 LEU    17       3.069  16.665   5.752  1.00  0.00
ATOM    274  C   LEU    17       5.240  13.014   4.221  1.00  0.00
ATOM    275  O   LEU    17       5.375  12.832   5.432  1.00  0.00
ATOM    276  N   VAL    18       5.410  11.996   3.330  1.00  0.00
ATOM    277  H   VAL    18       5.183  12.135   2.356  1.00  0.00
ATOM    278  CA  VAL    18       5.914  10.674   3.709  1.00  0.00
ATOM    279  HA  VAL    18       5.344  10.297   4.558  1.00  0.00
ATOM    280  CB  VAL    18       5.792   9.652   2.561  1.00  0.00
ATOM    281  HB  VAL    18       5.999  10.144   1.611  1.00  0.00
ATOM    282  CG1 VAL    18       6.771   8.470   2.693  1.00  0.00
ATOM    283 HG11 VAL    18       6.578   7.940   3.627  1.00  0.00
ATOM    284 HG12 VAL    18       6.633   7.788   1.854  1.00  0.00
ATOM    285 HG13 VAL    18       7.794   8.843   2.693  1.00  0.00
ATOM    286  CG2 VAL    18       4.353   9.108   2.444  1.00  0.00
ATOM    287 HG21 VAL    18       3.668   9.932   2.247  1.00  0.00
ATOM    288 HG22 VAL    18       4.301   8.389   1.626  1.00  0.00
ATOM    289 HG23 VAL    18       4.073   8.617   3.376  1.00  0.00
ATOM    290  C   VAL    18       7.344  10.721   4.265  1.00  0.00
ATOM    291  O   VAL    18       7.602  10.153   5.325  1.00  0.00
ATOM    292  N   LEU    19       8.297  11.434   3.598  1.00  0.00
ATOM    293  H   LEU    19       8.103  11.794   2.674  1.00  0.00
ATOM    294  CA  LEU    19       9.639  11.739   4.122  1.00  0.00
ATOM    295  HA  LEU    19      10.057  10.849   4.591  1.00  0.00
ATOM    296  CB  LEU    19      10.709  12.216   3.075  1.00  0.00
ATOM    297  HB2 LEU    19      10.367  13.134   2.596  1.00  0.00
ATOM    298  HB3 LEU    19      11.656  12.403   3.582  1.00  0.00
ATOM    299  CG  LEU    19      11.040  11.222   1.905  1.00  0.00
ATOM    300  HG  LEU    19      10.209  10.531   1.769  1.00  0.00
ATOM    301  CD1 LEU    19      11.282  11.901   0.565  1.00  0.00
ATOM    302 HD11 LEU    19      12.124  12.587   0.651  1.00  0.00
ATOM    303 HD12 LEU    19      11.504  11.146  -0.190  1.00  0.00
ATOM    304 HD13 LEU    19      10.390  12.456   0.272  1.00  0.00
ATOM    305  CD2 LEU    19      12.362  10.485   2.051  1.00  0.00
ATOM    306 HD21 LEU    19      12.351   9.897   2.968  1.00  0.00
ATOM    307 HD22 LEU    19      12.505   9.822   1.197  1.00  0.00
ATOM    308 HD23 LEU    19      13.178  11.206   2.091  1.00  0.00
ATOM    309  C   LEU    19       9.612  12.644   5.364  1.00  0.00
ATOM    310  O   LEU    19      10.385  12.424   6.294  1.00  0.00
ATOM    311  N   ALA    20       8.708  13.657   5.438  1.00  0.00
ATOM    312  H   ALA    20       8.150  13.897   4.631  1.00  0.00
ATOM    313  CA  ALA    20       8.471  14.460   6.646  1.00  0.00
ATOM    314  HA  ALA    20       9.383  14.993   6.914  1.00  0.00
ATOM    315  CB  ALA    20       7.344  15.506   6.440  1.00  0.00
ATOM    316  HB1 ALA    20       6.415  14.995   6.184  1.00  0.00
ATOM    317  HB2 ALA    20       7.203  16.076   7.358  1.00  0.00
ATOM    318  HB3 ALA    20       7.619  16.183   5.631  1.00  0.00
ATOM    319  C   ALA    20       8.082  13.662   7.886  1.00  0.00
ATOM    320  O   ALA    20       8.704  13.786   8.941  1.00  0.00
ATOM    321  N   ALA    21       7.074  12.772   7.767  1.00  0.00
ATOM    322  H   ALA    21       6.510  12.757   6.929  1.00  0.00
ATOM    323  CA  ALA    21       6.747  11.816   8.797  1.00  0.00
ATOM    324  HA  ALA    21       6.592  12.337   9.742  1.00  0.00
ATOM    325  CB  ALA    21       5.461  11.039   8.447  1.00  0.00
ATOM    326  HB1 ALA    21       5.603  10.504   7.508  1.00  0.00
ATOM    327  HB2 ALA    21       5.239  10.325   9.241  1.00  0.00
ATOM    328  HB3 ALA    21       4.630  11.737   8.344  1.00  0.00
ATOM    329  C   ALA    21       7.888  10.845   9.090  1.00  0.00
ATOM    330  O   ALA    21       8.189  10.587  10.252  1.00  0.00
ATOM    331  N   LEU    22       8.567  10.309   8.045  1.00  0.00
ATOM    332  H   LEU    22       8.323  10.565   7.099  1.00  0.00
ATOM    333  CA  LEU    22       9.661   9.358   8.187  1.00  0.00
ATOM    334  HA  LEU    22       9.338   8.521   8.807  1.00  0.00
ATOM    335  CB  LEU    22      10.093   8.818   6.789  1.00  0.00
ATOM    336  HB2 LEU    22       9.292   8.207   6.372  1.00  0.00
ATOM    337  HB3 LEU    22      10.294   9.656   6.122  1.00  0.00
ATOM    338  CG  LEU    22      11.362   7.930   6.727  1.00  0.00
ATOM    339  HG  LEU    22      12.197   8.456   7.190  1.00  0.00
ATOM    340  CD1 LEU    22      11.215   6.579   7.454  1.00  0.00
ATOM    341 HD11 LEU    22      10.401   6.010   7.003  1.00  0.00
ATOM    342 HD12 LEU    22      12.144   6.015   7.366  1.00  0.00
ATOM    343 HD13 LEU    22      10.996   6.754   8.507  1.00  0.00
ATOM    344  CD2 LEU    22      11.803   7.728   5.266  1.00  0.00
ATOM    345 HD21 LEU    22      12.025   8.695   4.816  1.00  0.00
ATOM    346 HD22 LEU    22      12.696   7.102   5.239  1.00  0.00
ATOM    347 HD23 LEU    22      11.003   7.242   4.708  1.00  0.00
ATOM    348  C   LEU    22      10.871   9.908   8.927  1.00  0.00
ATOM    349  O   LEU    22      11.381   9.309   9.871  1.00  0.00
ATOM    350  N   GLY    23      11.349  11.110   8.548  1.00  0.00
ATOM    351  H   GLY    23      10.893  11.625   7.809  1.00  0.00
ATOM    352  CA  GLY    23      12.520  11.717   9.167  1.00  0.00
ATOM    353  HA2 GLY    23      13.356  11.020   9.126  1.00  0.00
ATOM    354  HA3 GLY    23      12.782  12.630   8.632  1.00  0.00
ATOM    355  C   GLY    23      12.275  12.071  10.606  1.00  0.00
ATOM    356  O   GLY    23      13.110  11.871  11.489  1.00  0.00
ATOM    357  N   LEU    24      11.065  12.579  10.879  1.00  0.00
ATOM    358  H   LEU    24      10.436  12.818  10.126  1.00  0.00
ATOM    359  CA  LEU    24      10.621  12.800  12.229  1.00  0.00
ATOM    360  HA  LEU    24      11.385  13.352  12.778  1.00  0.00
ATOM    361  CB  LEU    24       9.323  13.607  12.212  1.00  0.00
ATOM    362  HB2 LEU    24       9.484  14.544  11.678  1.00  0.00
ATOM    363  HB3 LEU    24       8.545  13.033  11.709  1.00  0.00
ATOM    364  CG  LEU    24       8.773  13.977  13.578  1.00  0.00
ATOM    365  HG  LEU    24       8.710  13.083  14.199  1.00  0.00
ATOM    366  CD1 LEU    24       9.711  14.925  14.104  1.00  0.00
ATOM    367 HD11 LEU    24       9.765  15.790  13.443  1.00  0.00
ATOM    368 HD12 LEU    24       9.387  15.246  15.095  1.00  0.00
ATOM    369 HD13 LEU    24      10.695  14.462  14.177  1.00  0.00
ATOM    370  CD2 LEU    24       7.513  14.800  13.474  1.00  0.00
ATOM    371 HD21 LEU    24       6.750  14.231  12.943  1.00  0.00
ATOM    372 HD22 LEU    24       7.153  15.042  14.474  1.00  0.00
ATOM    373 HD23 LEU    24       7.723  15.721  12.931  1.00  0.00
ATOM    374  C   LEU    24      10.427  11.567  13.098  1.00  0.00
ATOM    375  O   LEU    24      10.751  11.592  14.283  1.00  0.00
ATOM    376  N   PHE    25       9.918  10.443  12.549  1.00  0.00
ATOM    377  H   PHE    25       9.452  10.485  11.655  1.00  0.00
ATOM    378  CA  PHE    25      10.005   9.132  13.192  1.00  0.00
ATOM    379  HA  PHE    25       9.548   9.181  14.181  1.00  0.00
ATOM    380  CB  PHE    25       9.257   8.038  12.346  1.00  0.00
ATOM    381  HB2 PHE    25       9.542   8.132  11.298  1.00  0.00
ATOM    382  HB3 PHE    25       9.530   7.048  12.709  1.00  0.00
ATOM    383  CG  PHE    25       7.735   8.057  12.348  1.00  0.00
ATOM    384  CD1 PHE    25       7.027   7.055  11.647  1.00  0.00
ATOM    385  HD1 PHE    25       7.570   6.300  11.079  1.00  0.00
ATOM    386  CE1 PHE    25       5.624   7.009  11.666  1.00  0.00
ATOM    387  HE1 PHE    25       5.097   6.233  11.111  1.00  0.00
ATOM    388  CZ  PHE    25       4.906   7.959  12.398  1.00  0.00
ATOM    389  HZ  PHE    25       3.818   7.902  12.446  1.00  0.00
ATOM    390  CE2 PHE    25       5.584   8.983  13.067  1.00  0.00
ATOM    391  HE2 PHE    25       5.024   9.743  13.612  1.00  0.00
ATOM    392  CD2 PHE    25       6.984   9.027  13.032  1.00  0.00
ATOM    393  HD2 PHE    25       7.490   9.839  13.554  1.00  0.00
ATOM    394  C   PHE    25      11.437   8.631  13.450  1.00  0.00
ATOM    395  O   PHE    25      11.763   8.220  14.562  1.00  0.00
ATOM    396  N   VAL    26      12.341   8.688  12.447  1.00  0.00
ATOM    397  H   VAL    26      12.078   9.078  11.553  1.00  0.00
ATOM    398  CA  VAL    26      13.730   8.226  12.510  1.00  0.00
ATOM    399  HA  VAL    26      13.763   7.229  12.950  1.00  0.00
ATOM    400  CB  VAL    26      14.347   8.170  11.104  1.00  0.00
ATOM    401  HB  VAL    26      14.195   9.125  10.602  1.00  0.00
ATOM    402  CG1 VAL    26      15.860   7.887  11.101  1.00  0.00
ATOM    403 HG11 VAL    26      16.051   6.925  11.577  1.00  0.00
ATOM    404 HG12 VAL    26      16.223   7.862  10.074  1.00  0.00
ATOM    405 HG13 VAL    26      16.378   8.673  11.651  1.00  0.00
ATOM    406  CG2 VAL    26      13.672   7.034  10.307  1.00  0.00
ATOM    407 HG21 VAL    26      12.602   7.228  10.232  1.00  0.00
ATOM    408 HG22 VAL    26      14.102   6.986   9.307  1.00  0.00
ATOM    409 HG23 VAL    26      13.834   6.085  10.818  1.00  0.00
ATOM    410  C   VAL    26      14.594   8.983  13.523  1.00  0.00
ATOM    411  O   VAL    26      15.429   8.409  14.226  1.00  0.00
ATOM    412  N   HID    27      14.395  10.301  13.669  1.00  0.00
ATOM    413  H   HID    27      13.705  10.773  13.102  1.00  0.00
ATOM    414  CA  HID    27      15.150  11.093  14.632  1.00  0.00
ATOM    415  HA  HID    27      16.193  10.778  14.624  1.00  0.00
ATOM    416  CB  HID    27      15.079  12.591  14.279  1.00  0.00
ATOM    417  HB2 HID    27      14.053  12.856  14.023  1.00  0.00
ATOM    418  HB3 HID    27      15.403  13.182  15.135  1.00  0.00
ATOM    419  CG  HID    27      15.928  13.023  13.121  1.00  0.00
ATOM    420  ND1 HID    27      16.666  14.183  13.157  1.00  0.00
ATOM    421  HD1 HID    27      16.746  14.812  13.944  1.00  0.00
ATOM    422  CE1 HID    27      17.251  14.307  11.954  1.00  0.00
ATOM    423  HE1 HID    27      17.924  15.142  11.758  1.00  0.00
ATOM    424  NE2 HID    27      16.907  13.344  11.131  1.00  0.00
ATOM    425  CD2 HID    27      16.103  12.511  11.871  1.00  0.00
ATOM    426  HD2 HID    27      15.746  11.612  11.370  1.00  0.00
ATOM    427  C   HID    27      14.696  10.910  16.088  1.00  0.00
ATOM    428  O   HID    27      15.424  11.241  17.027  1.00  0.00
ATOM    429  N   HID    28      13.495  10.328  16.293  1.00  0.00
ATOM    430  H   HID    28      12.917  10.072  15.505  1.00  0.00
ATOM    431  CA  HID    28      12.855   9.985  17.553  1.00  0.00
ATOM    432  HA  HID    28      13.457  10.361  18.381  1.00  0.00
ATOM    433  CB  HID    28      11.482  10.616  17.592  1.00  0.00
ATOM    434  HB2 HID    28      10.971  10.432  16.647  1.00  0.00
ATOM    435  HB3 HID    28      10.905  10.181  18.408  1.00  0.00
ATOM    436  CG  HID    28      11.634  12.016  17.798  1.00  0.00
ATOM    437  ND1 HID    28      12.165  12.504  18.957  1.00  0.00
ATOM    438  HD1 HID    28      12.862  12.050  19.528  1.00  0.00
ATOM    439  CE1 HID    28      11.583  13.672  19.164  1.00  0.00
ATOM    440  HE1 HID    28      11.899  14.298  19.999  1.00  0.00
ATOM    441  NE2 HID    28      10.644  13.915  18.264  1.00  0.00
ATOM    442  CD2 HID    28      10.762  12.918  17.340  1.00  0.00
ATOM    443  HD2 HID    28      10.171  12.997  16.427  1.00  0.00
ATOM    444  C   HID    28      12.620   8.508  17.772  1.00  0.00
ATOM    445  O   HID    28      11.798   8.107  18.596  1.00  0.00
ATOM    446  N   ARG    29      13.371   7.668  17.050  1.00  0.00
ATOM    447  H   ARG    29      14.143   8.022  16.504  1.00  0.00
ATOM    448  CA  ARG    29      13.251   6.222  16.911  1.00  0.00
ATOM    449  HA  ARG    29      12.297   5.979  16.442  1.00  0.00
ATOM    450  CB  ARG    29      14.410   5.680  16.028  1.00  0.00
ATOM    451  HB2 ARG    29      14.398   4.590  16.042  1.00  0.00
ATOM    452  HB3 ARG    29      14.282   6.030  15.004  1.00  0.00
ATOM    453  CG  ARG    29      15.811   6.135  16.501  1.00  0.00
ATOM    454  HG2 ARG    29      15.792   7.202  16.719  1.00  0.00
ATOM    455  HG3 ARG    29      16.087   5.585  17.402  1.00  0.00
ATOM    456  CD  ARG    29      16.922   5.913  15.495  1.00  0.00
ATOM    457  HD2 ARG    29      16.626   6.321  14.529  1.00  0.00
ATOM    458  HD3 ARG    29      17.828   6.413  15.838  1.00  0.00
ATOM    459  NE  ARG    29      17.006   4.454  15.521  1.00  0.00
ATOM    460  HE  ARG    29      16.744   3.971  16.369  1.00  0.00
ATOM    461  CZ  ARG    29      17.403   3.798  14.488  1.00  0.00
ATOM    462  NH1 ARG    29      18.305   4.245  13.629  1.00  0.00
ATOM    463 HH11 ARG    29      18.725   5.153  13.769  1.00  0.00
ATOM    464 HH12 ARG    29      18.571   3.676  12.838  1.00  0.00
ATOM    465  NH2 ARG    29      16.811   2.644  14.438  1.00  0.00
ATOM    466 HH21 ARG    29      16.148   2.389  15.155  1.00  0.00
ATOM    467 HH22 ARG    29      17.016   2.007  13.681  1.00  0.00
ATOM    468  C   ARG    29      13.051   5.345  18.149  1.00  0.00
ATOM    469  O   ARG    29      12.286   4.394  18.060  1.00  0.00
ATOM    470  N   ASP    30      13.667   5.647  19.311  1.00  0.00
ATOM    471  H   ASP    30      14.282   6.446  19.363  1.00  0.00
ATOM    472  CA  ASP    30      13.474   4.844  20.523  1.00  0.00
ATOM    473  HA  ASP    30      12.949   3.923  20.270  1.00  0.00
ATOM    474  CB  ASP    30      14.823   4.461  21.197  1.00  0.00
ATOM    475  HB2 ASP    30      15.474   5.334  21.228  1.00  0.00
ATOM    476  HB3 ASP    30      14.636   4.111  22.212  1.00  0.00
ATOM    477  CG  ASP    30      15.562   3.356  20.453  1.00  0.00
ATOM    478  OD1 ASP    30      14.936   2.577  19.696  1.00  0.00
ATOM    479  OD2 ASP    30      16.793   3.236  20.702  1.00  0.00
ATOM    480  C   ASP    30      12.615   5.586  21.546  1.00  0.00
ATOM    481  O   ASP    30      12.488   5.196  22.708  1.00  0.00
ATOM    482  N   SER    31      11.959   6.686  21.142  1.00  0.00
ATOM    483  H   SER    31      11.994   6.968  20.173  1.00  0.00
ATOM    484  CA  SER    31      11.186   7.503  22.066  1.00  0.00
ATOM    485  HA  SER    31      11.656   7.485  23.049  1.00  0.00
ATOM    486  CB  SER    31      11.125   8.968  21.554  1.00  0.00
ATOM    487  HB2 SER    31      10.833   9.627  22.371  1.00  0.00
ATOM    488  HB3 SER    31      12.106   9.264  21.181  1.00  0.00
ATOM    489  OG  SER    31      10.186   9.143  20.495  1.00  0.00
ATOM    490  HG  SER    31      10.186  10.061  20.215  1.00  0.00
ATOM    491  C   SER    31       9.796   6.880  22.291  1.00  0.00
ATOM    492  O   SER    31       9.350   6.128  21.423  1.00  0.00
ATOM    493  N   PRO    32       9.079   7.066  23.401  1.00  0.00
ATOM    494  CD  PRO    32       9.415   8.046  24.413  1.00  0.00
ATOM    495  HD2 PRO    32       9.127   9.039  24.067  1.00  0.00
ATOM    496  HD3 PRO    32      10.489   8.025  24.598  1.00  0.00
ATOM    497  CG  PRO    32       8.625   7.617  25.629  1.00  0.00
ATOM    498  HG2 PRO    32       8.387   8.492  26.235  1.00  0.00
ATOM    499  HG3 PRO    32       9.218   6.918  26.219  1.00  0.00
ATOM    500  CB  PRO    32       7.382   6.957  25.051  1.00  0.00
ATOM    501  HB2 PRO    32       6.620   7.715  24.869  1.00  0.00
ATOM    502  HB3 PRO    32       6.999   6.221  25.758  1.00  0.00
ATOM    503  CA  PRO    32       7.874   6.312  23.755  1.00  0.00
ATOM    504  HA  PRO    32       8.154   5.307  24.073  1.00  0.00
ATOM    505  C   PRO    32       6.800   6.198  22.700  1.00  0.00
ATOM    506  O   PRO    32       6.360   5.087  22.419  1.00  0.00
ATOM    507  N   LEU    33       6.358   7.304  22.064  1.00  0.00
ATOM    508  H   LEU    33       6.688   8.215  22.348  1.00  0.00
ATOM    509  CA  LEU    33       5.405   7.204  20.963  1.00  0.00
ATOM    510  HA  LEU    33       4.504   6.697  21.307  1.00  0.00
ATOM    511  CB  LEU    33       5.003   8.600  20.427  1.00  0.00
ATOM    512  HB2 LEU    33       4.483   9.154  21.208  1.00  0.00
ATOM    513  HB3 LEU    33       5.897   9.146  20.128  1.00  0.00
ATOM    514  CG  LEU    33       4.064   8.652  19.196  1.00  0.00
ATOM    515  HG  LEU    33       4.539   8.147  18.355  1.00  0.00
ATOM    516  CD1 LEU    33       2.712   7.971  19.444  1.00  0.00
ATOM    517 HD11 LEU    33       2.202   8.466  20.271  1.00  0.00
ATOM    518 HD12 LEU    33       2.099   8.041  18.546  1.00  0.00
ATOM    519 HD13 LEU    33       2.873   6.923  19.693  1.00  0.00
ATOM    520  CD2 LEU    33       3.806  10.121  18.841  1.00  0.00
ATOM    521 HD21 LEU    33       4.752  10.610  18.608  1.00  0.00
ATOM    522 HD22 LEU    33       3.146  10.176  17.976  1.00  0.00
ATOM    523 HD23 LEU    33       3.337  10.623  19.688  1.00  0.00
ATOM    524  C   LEU    33       5.867   6.343  19.797  1.00  0.00
ATOM    525  O   LEU    33       5.111   5.499  19.323  1.00  0.00
ATOM    526  N   VAL    34       7.122   6.493  19.346  1.00  0.00
ATOM    527  H   VAL    34       7.723   7.197  19.749  1.00  0.00
ATOM    528  CA  VAL    34       7.702   5.690  18.285  1.00  0.00
ATOM    529  HA  VAL    34       7.024   5.671  17.431  1.00  0.00
ATOM    530  CB  VAL    34       9.040   6.253  17.824  1.00  0.00
ATOM    531  HB  VAL    34       9.781   6.119  18.612  1.00  0.00
ATOM    532  CG1 VAL    34       9.491   5.508  16.559  1.00  0.00
ATOM    533 HG11 VAL    34       8.748   5.642  15.773  1.00  0.00
ATOM    534 HG12 VAL    34      10.449   5.907  16.224  1.00  0.00
ATOM    535 HG13 VAL    34       9.598   4.446  16.780  1.00  0.00
ATOM    536  CG2 VAL    34       8.836   7.734  17.465  1.00  0.00
ATOM    537 HG21 VAL    34       8.482   8.276  18.342  1.00  0.00
ATOM    538 HG22 VAL    34       9.781   8.161  17.131  1.00  0.00
ATOM    539 HG23 VAL    34       8.099   7.817  16.666  1.00  0.00
ATOM    540  C   VAL    34       7.805   4.212  18.641  1.00  0.00
ATOM    541  O   VAL    34       7.526   3.332  17.832  1.00  0.00
ATOM    542  N   GLN    35       8.192   3.886  19.884  1.00  0.00
ATOM    543  H   GLN    35       8.481   4.607  20.529  1.00  0.00
ATOM    544  CA  GLN    35       8.225   2.518  20.381  1.00  0.00
ATOM    545  HA  GLN    35       8.832   1.904  19.716  1.00  0.00
ATOM    546  CB  GLN    35       8.840   2.511  21.807  1.00  0.00
ATOM    547  HB2 GLN    35       8.362   3.280  22.413  1.00  0.00
ATOM    548  HB3 GLN    35       8.681   1.536  22.267  1.00  0.00
ATOM    549  CG  GLN    35      10.359   2.789  21.802  1.00  0.00
ATOM    550  HG2 GLN    35      10.553   3.742  21.309  1.00  0.00
ATOM    551  HG3 GLN    35      10.725   2.830  22.828  1.00  0.00
ATOM    552  CD  GLN    35      11.147   1.702  21.060  1.00  0.00
ATOM    553  OE1 GLN    35      11.139   1.594  19.839  1.00  0.00
ATOM    554  NE2 GLN    35      11.803   0.833  21.862  1.00  0.00
ATOM    555 HE21 GLN    35      12.346   0.086  21.455  1.00  0.00
ATOM    556 HE22 GLN    35      11.747   0.936  22.866  1.00  0.00
ATOM    557  C   GLN    35       6.896   1.805  20.438  1.00  0.00
ATOM    558  O   GLN    35       6.697   0.762  19.821  1.00  0.00
ATOM    559  N   ALA    36       5.942   2.385  21.185  1.00  0.00
ATOM    560  H   ALA    36       6.144   3.236  21.691  1.00  0.00
ATOM    561  CA  ALA    36       4.595   1.899  21.349  1.00  0.00
ATOM    562  HA  ALA    36       4.620   0.892  21.766  1.00  0.00
ATOM    563  CB  ALA    36       3.846   2.845  22.307  1.00  0.00
ATOM    564  HB1 ALA    36       3.829   3.851  21.886  1.00  0.00
ATOM    565  HB2 ALA    36       2.824   2.491  22.442  1.00  0.00
ATOM    566  HB3 ALA    36       4.354   2.864  23.271  1.00  0.00
ATOM    567  C   ALA    36       3.852   1.773  20.027  1.00  0.00
ATOM    568  O   ALA    36       3.121   0.809  19.828  1.00  0.00
ATOM    569  N   SER    37       4.032   2.718  19.076  1.00  0.00
ATOM    570  H   SER    37       4.671   3.483  19.238  1.00  0.00
ATOM    571  CA  SER    37       3.330   2.678  17.800  1.00  0.00
ATOM    572  HA  SER    37       2.452   2.037  17.888  1.00  0.00
ATOM    573  CB  SER    37       2.845   4.090  17.331  1.00  0.00
ATOM    574  HB2 SER    37       2.218   3.985  16.446  1.00  0.00
ATOM    575  HB3 SER    37       2.271   4.561  18.129  1.00  0.00
ATOM    576  OG  SER    37       3.915   4.965  16.998  1.00  0.00
ATOM    577  HG  SER    37       3.560   5.812  16.719  1.00  0.00
ATOM    578  C   SER    37       4.123   1.969  16.700  1.00  0.00
ATOM    579  O   SER    37       3.769   2.060  15.527  1.00  0.00
ATOM    580  N   GLY    38       5.164   1.175  17.060  1.00  0.00
ATOM    581  H   GLY    38       5.555   1.244  17.988  1.00  0.00
ATOM    582  CA  GLY    38       5.744   0.209  16.130  1.00  0.00
ATOM    583  HA2 GLY    38       6.305  -0.541  16.688  1.00  0.00
ATOM    584  HA3 GLY    38       4.947  -0.278  15.568  1.00  0.00
ATOM    585  C   GLY    38       6.692   0.797  15.119  1.00  0.00
ATOM    586  O   GLY    38       6.592   0.560  13.920  1.00  0.00
ATOM    587  N   GLY    39       7.670   1.573  15.614  1.00  0.00
ATOM    588  H   GLY    39       7.744   1.718  16.611  1.00  0.00
ATOM    589  CA  GLY    39       8.731   2.301  14.903  1.00  0.00
ATOM    590  HA2 GLY    39       8.328   3.231  14.501  1.00  0.00
ATOM    591  HA3 GLY    39       9.543   2.528  15.594  1.00  0.00
ATOM    592  C   GLY    39       9.432   1.661  13.712  1.00  0.00
ATOM    593  O   GLY    39       9.380   2.211  12.610  1.00  0.00
ATOM    594  N   PRO    40      10.097   0.517  13.867  1.00  0.00
ATOM    595  CD  PRO    40      10.363  -0.053  15.190  1.00  0.00
ATOM    596  HD2 PRO    40       9.446  -0.482  15.592  1.00  0.00
ATOM    597  HD3 PRO    40      10.722   0.729  15.858  1.00  0.00
ATOM    598  CG  PRO    40      11.422  -1.109  14.933  1.00  0.00
ATOM    599  HG2 PRO    40      11.347  -1.892  15.688  1.00  0.00
ATOM    600  HG3 PRO    40      12.411  -0.652  14.982  1.00  0.00
ATOM    601  CB  PRO    40      11.084  -1.611  13.523  1.00  0.00
ATOM    602  HB2 PRO    40      10.301  -2.366  13.584  1.00  0.00
ATOM    603  HB3 PRO    40      11.974  -2.047  13.069  1.00  0.00
ATOM    604  CA  PRO    40      10.612  -0.336  12.787  1.00  0.00
ATOM    605  HA  PRO    40      11.538   0.088  12.398  1.00  0.00
ATOM    606  C   PRO    40       9.647  -0.592  11.652  1.00  0.00
ATOM    607  O   PRO    40      10.052  -0.557  10.492  1.00  0.00
ATOM    608  N   LEU    41       8.371  -0.862  11.978  1.00  0.00
ATOM    609  H   LEU    41       8.064  -0.767  12.936  1.00  0.00
ATOM    610  CA  LEU    41       7.387  -1.291  11.009  1.00  0.00
ATOM    611  HA  LEU    41       7.885  -1.808  10.189  1.00  0.00
ATOM    612  CB  LEU    41       6.347  -2.260  11.639  1.00  0.00
ATOM    613  HB2 LEU    41       5.920  -1.805  12.533  1.00  0.00
ATOM    614  HB3 LEU    41       5.553  -2.460  10.919  1.00  0.00
ATOM    615  CG  LEU    41       6.963  -3.614  12.049  1.00  0.00
ATOM    616  HG  LEU    41       7.879  -3.441  12.614  1.00  0.00
ATOM    617  CD1 LEU    41       6.064  -4.496  12.927  1.00  0.00
ATOM    618 HD11 LEU    41       5.142  -4.722  12.392  1.00  0.00
ATOM    619 HD12 LEU    41       6.584  -5.425  13.162  1.00  0.00
ATOM    620 HD13 LEU    41       5.828  -3.968  13.851  1.00  0.00
ATOM    621  CD2 LEU    41       7.245  -4.421  10.781  1.00  0.00
ATOM    622 HD21 LEU    41       7.941  -3.872  10.148  1.00  0.00
ATOM    623 HD22 LEU    41       7.682  -5.383  11.052  1.00  0.00
ATOM    624 HD23 LEU    41       6.314  -4.585  10.240  1.00  0.00
ATOM    625  C   LEU    41       6.663  -0.110  10.414  1.00  0.00
ATOM    626  O   LEU    41       6.274  -0.130   9.251  1.00  0.00
ATOM    627  N   ALA    42       6.528   0.979  11.191  1.00  0.00
ATOM    628  H   ALA    42       6.778   0.935  12.169  1.00  0.00
ATOM    629  CA  ALA    42       6.041   2.259  10.752  1.00  0.00
ATOM    630  HA  ALA    42       5.068   2.135  10.277  1.00  0.00
ATOM    631  CB  ALA    42       5.923   3.159  12.002  1.00  0.00
ATOM    632  HB1 ALA    42       6.901   3.263  12.470  1.00  0.00
ATOM    633  HB2 ALA    42       5.555   4.143  11.708  1.00  0.00
ATOM    634  HB3 ALA    42       5.228   2.709  12.710  1.00  0.00
ATOM    635  C   ALA    42       6.942   2.872   9.687  1.00  0.00
ATOM    636  O   ALA    42       6.494   3.221   8.596  1.00  0.00
ATOM    637  N   CYS    43       8.269   2.909   9.949  1.00  0.00
ATOM    638  H   CYS    43       8.615   2.608  10.849  1.00  0.00
ATOM    639  CA  CYS    43       9.289   3.365   9.011  1.00  0.00
ATOM    640  HA  CYS    43       9.036   4.363   8.655  1.00  0.00
ATOM    641  CB  CYS    43      10.679   3.417   9.686  1.00  0.00
ATOM    642  HB2 CYS    43      10.895   2.455  10.151  1.00  0.00
ATOM    643  HB3 CYS    43      11.440   3.637   8.937  1.00  0.00
ATOM    644  SG  CYS    43      10.719   4.715  10.967  1.00  0.00
ATOM    645  HG  CYS    43      11.980   4.511  11.334  1.00  0.00
ATOM    646  C   CYS    43       9.402   2.559   7.730  1.00  0.00
ATOM    647  O   CYS    43       9.599   3.099   6.640  1.00  0.00
ATOM    648  N   PHE    44       9.287   1.226   7.856  1.00  0.00
ATOM    649  H   PHE    44       9.219   0.809   8.773  1.00  0.00
ATOM    650  CA  PHE    44       9.247   0.261   6.776  1.00  0.00
ATOM    651  HA  PHE    44      10.054   0.468   6.073  1.00  0.00
ATOM    652  CB  PHE    44       9.420  -1.167   7.380  1.00  0.00
ATOM    653  HB2 PHE    44      10.478  -1.358   7.562  1.00  0.00
ATOM    654  HB3 PHE    44       8.872  -1.233   8.320  1.00  0.00
ATOM    655  CG  PHE    44       8.922  -2.283   6.508  1.00  0.00
ATOM    656  CD1 PHE    44       9.707  -2.789   5.463  1.00  0.00
ATOM    657  HD1 PHE    44      10.719  -2.412   5.309  1.00  0.00
ATOM    658  CE1 PHE    44       9.196  -3.777   4.614  1.00  0.00
ATOM    659  HE1 PHE    44       9.823  -4.198   3.828  1.00  0.00
ATOM    660  CZ  PHE    44       7.879  -4.224   4.779  1.00  0.00
ATOM    661  HZ  PHE    44       7.461  -4.957   4.088  1.00  0.00
ATOM    662  CE2 PHE    44       7.093  -3.731   5.827  1.00  0.00
ATOM    663  HE2 PHE    44       6.066  -4.075   5.946  1.00  0.00
ATOM    664  CD2 PHE    44       7.634  -2.800   6.717  1.00  0.00
ATOM    665  HD2 PHE    44       7.049  -2.475   7.578  1.00  0.00
ATOM    666  C   PHE    44       8.017   0.416   5.902  1.00  0.00
ATOM    667  O   PHE    44       8.099   0.409   4.676  1.00  0.00
ATOM    668  N   GLY    45       6.833   0.615   6.520  1.00  0.00
ATOM    669  H   GLY    45       6.756   0.486   7.519  1.00  0.00
ATOM    670  CA  GLY    45       5.640   1.016   5.798  1.00  0.00
ATOM    671  HA2 GLY    45       5.344   0.220   5.115  1.00  0.00
ATOM    672  HA3 GLY    45       4.833   1.205   6.506  1.00  0.00
ATOM    673  C   GLY    45       5.833   2.268   4.983  1.00  0.00
ATOM    674  O   GLY    45       5.518   2.262   3.801  1.00  0.00
ATOM    675  N   LEU    46       6.422   3.352   5.528  1.00  0.00
ATOM    676  H   LEU    46       6.700   3.341   6.499  1.00  0.00
ATOM    677  CA  LEU    46       6.667   4.554   4.739  1.00  0.00
ATOM    678  HA  LEU    46       5.750   4.847   4.228  1.00  0.00
ATOM    679  CB  LEU    46       7.132   5.737   5.635  1.00  0.00
ATOM    680  HB2 LEU    46       7.984   5.423   6.239  1.00  0.00
ATOM    681  HB3 LEU    46       7.425   6.577   5.005  1.00  0.00
ATOM    682  CG  LEU    46       6.051   6.264   6.618  1.00  0.00
ATOM    683  HG  LEU    46       5.600   5.425   7.147  1.00  0.00
ATOM    684  CD1 LEU    46       6.635   7.228   7.664  1.00  0.00
ATOM    685 HD11 LEU    46       7.080   8.086   7.161  1.00  0.00
ATOM    686 HD12 LEU    46       5.841   7.569   8.328  1.00  0.00
ATOM    687 HD13 LEU    46       7.399   6.713   8.247  1.00  0.00
ATOM    688  CD2 LEU    46       4.874   6.937   5.901  1.00  0.00
ATOM    689 HD21 LEU    46       4.396   6.220   5.234  1.00  0.00
ATOM    690 HD22 LEU    46       4.150   7.286   6.638  1.00  0.00
ATOM    691 HD23 LEU    46       5.238   7.785   5.321  1.00  0.00
ATOM    692  C   LEU    46       7.588   4.308   3.530  1.00  0.00
ATOM    693  O   LEU    46       7.318   4.760   2.416  1.00  0.00
ATOM    694  N   VAL    47       8.658   3.494   3.695  1.00  0.00
ATOM    695  H   VAL    47       8.937   3.210   4.623  1.00  0.00
ATOM    696  CA  VAL    47       9.454   2.987   2.574  1.00  0.00
ATOM    697  HA  VAL    47       9.777   3.821   1.951  1.00  0.00
ATOM    698  CB  VAL    47      10.716   2.226   2.978  1.00  0.00
ATOM    699  HB  VAL    47      10.446   1.395   3.631  1.00  0.00
ATOM    700  CG1 VAL    47      11.422   1.676   1.721  1.00  0.00
ATOM    701 HG11 VAL    47      11.696   2.503   1.066  1.00  0.00
ATOM    702 HG12 VAL    47      12.321   1.134   2.016  1.00  0.00
ATOM    703 HG13 VAL    47      10.750   1.001   1.191  1.00  0.00
ATOM    704  CG2 VAL    47      11.677   3.240   3.621  1.00  0.00
ATOM    705 HG21 VAL    47      11.203   3.686   4.495  1.00  0.00
ATOM    706 HG22 VAL    47      12.592   2.733   3.924  1.00  0.00
ATOM    707 HG23 VAL    47      11.917   4.021   2.900  1.00  0.00
ATOM    708  C   VAL    47       8.661   2.178   1.562  1.00  0.00
ATOM    709  O   VAL    47       8.805   2.359   0.352  1.00  0.00
ATOM    710  N   CYS    48       7.747   1.303   2.015  1.00  0.00
ATOM    711  H   CYS    48       7.694   1.093   3.002  1.00  0.00
ATOM    712  CA  CYS    48       6.812   0.630   1.146  1.00  0.00
ATOM    713  HA  CYS    48       7.358   0.065   0.391  1.00  0.00
ATOM    714  CB  CYS    48       5.903  -0.356   1.922  1.00  0.00
ATOM    715  HB2 CYS    48       5.539   0.124   2.831  1.00  0.00
ATOM    716  HB3 CYS    48       5.056  -0.639   1.298  1.00  0.00
ATOM    717  SG  CYS    48       6.759  -1.886   2.414  1.00  0.00
ATOM    718  HG  CYS    48       5.713  -2.441   3.020  1.00  0.00
ATOM    719  C   CYS    48       5.936   1.610   0.374  1.00  0.00
ATOM    720  O   CYS    48       5.681   1.419  -0.810  1.00  0.00
ATOM    721  N   LEU    49       5.465   2.712   1.001  1.00  0.00
ATOM    722  H   LEU    49       5.649   2.850   1.985  1.00  0.00
ATOM    723  CA  LEU    49       4.684   3.742   0.318  1.00  0.00
ATOM    724  HA  LEU    49       3.828   3.282  -0.175  1.00  0.00
ATOM    725  CB  LEU    49       4.124   4.851   1.238  1.00  0.00
ATOM    726  HB2 LEU    49       4.949   5.426   1.659  1.00  0.00
ATOM    727  HB3 LEU    49       3.479   5.512   0.660  1.00  0.00
ATOM    728  CG  LEU    49       3.301   4.300   2.402  1.00  0.00
ATOM    729  HG  LEU    49       3.918   3.627   2.997  1.00  0.00
ATOM    730  CD1 LEU    49       2.789   5.415   3.316  1.00  0.00
ATOM    731 HD11 LEU    49       2.157   6.094   2.743  1.00  0.00
ATOM    732 HD12 LEU    49       2.209   4.980   4.130  1.00  0.00
ATOM    733 HD13 LEU    49       3.635   5.966   3.727  1.00  0.00
ATOM    734  CD2 LEU    49       2.170   3.420   1.867  1.00  0.00
ATOM    735 HD21 LEU    49       2.591   2.590   1.300  1.00  0.00
ATOM    736 HD22 LEU    49       1.587   3.031   2.702  1.00  0.00
ATOM    737 HD23 LEU    49       1.524   4.012   1.219  1.00  0.00
ATOM    738  C   LEU    49       5.450   4.447  -0.753  1.00  0.00
ATOM    739  O   LEU    49       4.931   4.761  -1.826  1.00  0.00
ATOM    740  N   GLY    50       6.739   4.683  -0.466  1.00  0.00
ATOM    741  H   GLY    50       7.108   4.437   0.442  1.00  0.00
ATOM    742  CA  GLY    50       7.693   5.283  -1.370  1.00  0.00
ATOM    743  HA2 GLY    50       7.388   6.305  -1.595  1.00  0.00
ATOM    744  HA3 GLY    50       8.679   5.292  -0.905  1.00  0.00
ATOM    745  C   GLY    50       7.816   4.549  -2.679  1.00  0.00
ATOM    746  O   GLY    50       7.900   5.149  -3.745  1.00  0.00
ATOM    747  N   LEU    51       7.824   3.208  -2.618  1.00  0.00
ATOM    748  H   LEU    51       7.676   2.742  -1.735  1.00  0.00
ATOM    749  CA  LEU    51       8.031   2.332  -3.747  1.00  0.00
ATOM    750  HA  LEU    51       8.715   2.803  -4.452  1.00  0.00
ATOM    751  CB  LEU    51       8.632   1.015  -3.226  1.00  0.00
ATOM    752  HB2 LEU    51       8.101   0.703  -2.326  1.00  0.00
ATOM    753  HB3 LEU    51       8.536   0.243  -3.990  1.00  0.00
ATOM    754  CG  LEU    51      10.123   1.143  -2.871  1.00  0.00
ATOM    755  HG  LEU    51      10.263   1.979  -2.185  1.00  0.00
ATOM    756  CD1 LEU    51      10.540  -0.169  -2.213  1.00  0.00
ATOM    757 HD11 LEU    51      10.380  -0.992  -2.909  1.00  0.00
ATOM    758 HD12 LEU    51      11.596  -0.122  -1.944  1.00  0.00
ATOM    759 HD13 LEU    51       9.944  -0.332  -1.315  1.00  0.00
ATOM    760  CD2 LEU    51      10.951   1.487  -4.115  1.00  0.00
ATOM    761 HD21 LEU    51      10.606   2.433  -4.531  1.00  0.00
ATOM    762 HD22 LEU    51      12.002   1.572  -3.840  1.00  0.00
ATOM    763 HD23 LEU    51      10.834   0.699  -4.859  1.00  0.00
ATOM    764  C   LEU    51       6.783   2.101  -4.555  1.00  0.00
ATOM    765  O   LEU    51       6.837   1.883  -5.764  1.00  0.00
ATOM    766  N   VAL    52       5.609   2.222  -3.926  1.00  0.00
ATOM    767  H   VAL    52       5.573   2.213  -2.916  1.00  0.00
ATOM    768  CA  VAL    52       4.358   2.369  -4.642  1.00  0.00
ATOM    769  HA  VAL    52       4.340   1.680  -5.487  1.00  0.00
ATOM    770  CB  VAL    52       3.197   2.058  -3.717  1.00  0.00
ATOM    771  HB  VAL    52       3.152   2.807  -2.925  1.00  0.00
ATOM    772  CG1 VAL    52       1.863   2.070  -4.481  1.00  0.00
ATOM    773 HG11 VAL    52       1.890   1.320  -5.271  1.00  0.00
ATOM    774 HG12 VAL    52       1.048   1.845  -3.794  1.00  0.00
ATOM    775 HG13 VAL    52       1.705   3.055  -4.921  1.00  0.00
ATOM    776  CG2 VAL    52       3.430   0.646  -3.137  1.00  0.00
ATOM    777 HG21 VAL    52       4.370   0.629  -2.586  1.00  0.00
ATOM    778 HG22 VAL    52       2.611   0.389  -2.465  1.00  0.00
ATOM    779 HG23 VAL    52       3.473  -0.079  -3.950  1.00  0.00
ATOM    780  C   VAL    52       4.238   3.715  -5.363  1.00  0.00
ATOM    781  O   VAL    52       3.903   3.771  -6.545  1.00  0.00
ATOM    782  N   CYS    53       4.609   4.839  -4.704  1.00  0.00
ATOM    783  H   CYS    53       4.843   4.795  -3.723  1.00  0.00
ATOM    784  CA  CYS    53       4.714   6.175  -5.277  1.00  0.00
ATOM    785  HA  CYS    53       3.772   6.440  -5.757  1.00  0.00
ATOM    786  CB  CYS    53       5.027   7.199  -4.152  1.00  0.00
ATOM    787  HB2 CYS    53       5.841   6.822  -3.532  1.00  0.00
ATOM    788  HB3 CYS    53       5.321   8.150  -4.597  1.00  0.00
ATOM    789  SG  CYS    53       3.572   7.481  -3.090  1.00  0.00
ATOM    790  HG  CYS    53       4.159   8.359  -2.281  1.00  0.00
ATOM    791  C   CYS    53       5.667   6.252  -6.448  1.00  0.00
ATOM    792  O   CYS    53       5.429   6.880  -7.475  1.00  0.00
ATOM    793  N   LEU    54       6.757   5.530  -6.370  1.00  0.00
ATOM    794  H   LEU    54       7.012   5.093  -5.497  1.00  0.00
ATOM    795  CA  LEU    54       7.575   5.365  -7.515  1.00  0.00
ATOM    796  HA  LEU    54       7.837   6.342  -7.919  1.00  0.00
ATOM    797  CB  LEU    54       8.654   4.673  -6.934  1.00  0.00
ATOM    798  HB2 LEU    54       9.029   5.236  -6.079  1.00  0.00
ATOM    799  HB3 LEU    54       8.320   3.690  -6.603  1.00  0.00
ATOM    800  CG  LEU    54       9.733   4.513  -7.921  1.00  0.00
ATOM    801  HG  LEU    54       9.309   4.207  -8.877  1.00  0.00
ATOM    802  CD1 LEU    54      10.660   5.772  -8.282  1.00  0.00
ATOM    803 HD11 LEU    54      11.167   6.122  -7.383  1.00  0.00
ATOM    804 HD12 LEU    54      11.401   5.477  -9.025  1.00  0.00
ATOM    805 HD13 LEU    54      10.042   6.575  -8.685  1.00  0.00
ATOM    806  CD2 LEU    54       9.981   3.372  -6.855  1.00  0.00
ATOM    807 HD21 LEU    54       9.113   2.714  -6.818  1.00  0.00
ATOM    808 HD22 LEU    54      10.862   2.795  -7.139  1.00  0.00
ATOM    809 HD23 LEU    54      10.140   3.819  -5.874  1.00  0.00
ATOM    810  C   LEU    54       7.055   4.520  -8.669  1.00  0.00
ATOM    811  O   LEU    54       7.401   4.757  -9.822  1.00  0.00
ATOM    812  N   SER    55       6.188   3.530  -8.410  1.00  0.00
ATOM    813  H   SER    55       6.041   3.224  -7.459  1.00  0.00
ATOM    814  CA  SER    55       5.455   2.888  -9.480  1.00  0.00
ATOM    815  HA  SER    55       6.156   2.423 -10.174  1.00  0.00
ATOM    816  CB  SER    55       4.509   1.799  -8.941  1.00  0.00
ATOM    817  HB2 SER    55       5.034   1.194  -8.202  1.00  0.00
ATOM    818  HB3 SER    55       3.642   2.268  -8.476  1.00  0.00
ATOM    819  OG  SER    55       4.071   0.960 -10.003  1.00  0.00
ATOM    820  HG  SER    55       3.483   0.285  -9.656  1.00  0.00
ATOM    821  C   SER    55       4.590   3.892 -10.243  1.00  0.00
ATOM    822  O   SER    55       4.503   3.874 -11.462  1.00  0.00
ATOM    823  N   VAL    56       3.919   4.813  -9.530  1.00  0.00
ATOM    824  H   VAL    56       3.876   4.740  -8.523  1.00  0.00
ATOM    825  CA  VAL    56       3.213   5.960 -10.096  1.00  0.00
ATOM    826  HA  VAL    56       2.623   5.636 -10.953  1.00  0.00
ATOM    827  CB  VAL    56       2.287   6.571  -9.052  1.00  0.00
ATOM    828  HB  VAL    56       2.872   6.895  -8.191  1.00  0.00
ATOM    829  CG1 VAL    56       1.489   7.802  -9.533  1.00  0.00
ATOM    830 HG11 VAL    56       0.863   7.521 -10.380  1.00  0.00
ATOM    831 HG12 VAL    56       0.859   8.166  -8.722  1.00  0.00
ATOM    832 HG13 VAL    56       2.180   8.588  -9.837  1.00  0.00
ATOM    833  CG2 VAL    56       1.284   5.468  -8.653  1.00  0.00
ATOM    834 HG21 VAL    56       1.825   4.616  -8.242  1.00  0.00
ATOM    835 HG22 VAL    56       0.595   5.857  -7.904  1.00  0.00
ATOM    836 HG23 VAL    56       0.724   5.151  -9.533  1.00  0.00
ATOM    837  C   VAL    56       4.087   6.973 -10.836  1.00  0.00
ATOM    838  O   VAL    56       3.673   7.479 -11.873  1.00  0.00
ATOM    839  N   LEU    57       5.325   7.265 -10.376  1.00  0.00
ATOM    840  H   LEU    57       5.609   6.953  -9.458  1.00  0.00
ATOM    841  CA  LEU    57       6.330   8.029 -11.132  1.00  0.00
ATOM    842  HA  LEU    57       5.888   8.960 -11.487  1.00  0.00
ATOM    843  CB  LEU    57       7.521   8.332 -10.185  1.00  0.00
ATOM    844  HB2 LEU    57       7.163   8.885  -9.316  1.00  0.00
ATOM    845  HB3 LEU    57       7.973   7.396  -9.858  1.00  0.00
ATOM    846  CG  LEU    57       8.714   9.174 -10.715  1.00  0.00
ATOM    847  HG  LEU    57       9.231   8.619 -11.497  1.00  0.00
ATOM    848  CD1 LEU    57       8.363  10.543 -11.329  1.00  0.00
ATOM    849 HD11 LEU    57       7.870  11.162 -10.579  1.00  0.00
ATOM    850 HD12 LEU    57       9.276  11.037 -11.663  1.00  0.00
ATOM    851 HD13 LEU    57       7.696  10.401 -12.179  1.00  0.00
ATOM    852  CD2 LEU    57       9.749   9.376  -9.593  1.00  0.00
ATOM    853 HD21 LEU    57      10.114   8.405  -9.256  1.00  0.00
ATOM    854 HD22 LEU    57      10.584   9.967  -9.970  1.00  0.00
ATOM    855 HD23 LEU    57       9.283   9.898  -8.758  1.00  0.00
ATOM    856  C   LEU    57       6.791   7.385 -12.442  1.00  0.00
ATOM    857  O   LEU    57       6.956   8.033 -13.475  1.00  0.00
ATOM    858  N   LEU    58       6.967   6.061 -12.419  1.00  0.00
ATOM    859  H   LEU    58       6.969   5.567 -11.539  1.00  0.00
ATOM    860  CA  LEU    58       7.167   5.176 -13.544  1.00  0.00
ATOM    861  HA  LEU    58       8.014   5.524 -14.135  1.00  0.00
ATOM    862  CB  LEU    58       7.440   3.796 -12.905  1.00  0.00
ATOM    863  HB2 LEU    58       8.285   3.872 -12.221  1.00  0.00
ATOM    864  HB3 LEU    58       6.557   3.469 -12.355  1.00  0.00
ATOM    865  CG  LEU    58       7.785   2.622 -13.822  1.00  0.00
ATOM    866  HG  LEU    58       7.002   2.504 -14.572  1.00  0.00
ATOM    867  CD1 LEU    58       9.119   2.912 -14.508  1.00  0.00
ATOM    868 HD11 LEU    58       9.897   3.033 -13.754  1.00  0.00
ATOM    869 HD12 LEU    58       9.378   2.082 -15.166  1.00  0.00
ATOM    870 HD13 LEU    58       9.036   3.827 -15.094  1.00  0.00
ATOM    871  CD2 LEU    58       7.858   1.337 -12.977  1.00  0.00
ATOM    872 HD21 LEU    58       6.894   1.161 -12.499  1.00  0.00
ATOM    873 HD22 LEU    58       8.103   0.492 -13.620  1.00  0.00
ATOM    874 HD23 LEU    58       8.627   1.447 -12.213  1.00  0.00
ATOM    875  C   LEU    58       6.042   5.113 -14.583  1.00  0.00
ATOM    876  O   LEU    58       6.313   5.027 -15.775  1.00  0.00
ATOM    877  N   PHE    59       4.755   5.140 -14.195  1.00  0.00
ATOM    878  H   PHE    59       4.522   5.344 -13.234  1.00  0.00
ATOM    879  CA  PHE    59       3.648   4.887 -15.102  1.00  0.00
ATOM    880  HA  PHE    59       3.811   3.942 -15.619  1.00  0.00
ATOM    881  CB  PHE    59       2.319   4.812 -14.301  1.00  0.00
ATOM    882  HB2 PHE    59       2.367   5.492 -13.451  1.00  0.00
ATOM    883  HB3 PHE    59       1.488   5.097 -14.947  1.00  0.00
ATOM    884  CG  PHE    59       2.091   3.431 -13.803  1.00  0.00
ATOM    885  CD1 PHE    59       1.745   3.160 -12.469  1.00  0.00
ATOM    886  HD1 PHE    59       1.594   3.981 -11.768  1.00  0.00
ATOM    887  CE1 PHE    59       1.594   1.838 -12.039  1.00  0.00
ATOM    888  HE1 PHE    59       1.465   1.622 -10.979  1.00  0.00
ATOM    889  CZ  PHE    59       1.610   0.798 -12.981  1.00  0.00
ATOM    890  HZ  PHE    59       1.434  -0.229 -12.661  1.00  0.00
ATOM    891  CE2 PHE    59       1.852   1.077 -14.332  1.00  0.00
ATOM    892  HE2 PHE    59       1.809   0.276 -15.069  1.00  0.00
ATOM    893  CD2 PHE    59       2.145   2.379 -14.726  1.00  0.00
ATOM    894  HD2 PHE    59       2.419   2.577 -15.763  1.00  0.00
ATOM    895  C   PHE    59       3.382   5.756 -16.323  1.00  0.00
ATOM    896  O   PHE    59       3.006   5.181 -17.345  1.00  0.00
ATOM    897  N   PRO    60       3.477   7.083 -16.322  1.00  0.00
ATOM    898  CD  PRO    60       3.731   7.906 -15.141  1.00  0.00
ATOM    899  HD2 PRO    60       4.679   7.612 -14.690  1.00  0.00
ATOM    900  HD3 PRO    60       2.927   7.764 -14.419  1.00  0.00
ATOM    901  CG  PRO    60       3.768   9.331 -15.680  1.00  0.00
ATOM    902  HG2 PRO    60       4.778   9.567 -16.015  1.00  0.00
ATOM    903  HG3 PRO    60       3.476  10.026 -14.893  1.00  0.00
ATOM    904  CB  PRO    60       2.754   9.273 -16.821  1.00  0.00
ATOM    905  HB2 PRO    60       2.967  10.067 -17.538  1.00  0.00
ATOM    906  HB3 PRO    60       1.749   9.406 -16.421  1.00  0.00
ATOM    907  CA  PRO    60       2.957   7.873 -17.429  1.00  0.00
ATOM    908  HA  PRO    60       1.942   7.552 -17.661  1.00  0.00
ATOM    909  C   PRO    60       3.934   7.899 -18.597  1.00  0.00
ATOM    910  O   PRO    60       3.549   8.332 -19.683  1.00  0.00
ATOM    911  N   GLY    61       5.212   7.522 -18.381  1.00  0.00
ATOM    912  H   GLY    61       5.543   7.378 -17.438  1.00  0.00
ATOM    913  CA  GLY    61       6.180   7.300 -19.449  1.00  0.00
ATOM    914  HA2 GLY    61       6.123   8.117 -20.167  1.00  0.00
ATOM    915  HA3 GLY    61       7.184   7.258 -19.026  1.00  0.00
ATOM    916  C   GLY    61       6.025   6.024 -20.265  1.00  0.00
ATOM    917  O   GLY    61       5.228   5.132 -19.988  1.00  0.00
ATOM    918  N   GLN    62       6.851   5.931 -21.330  1.00  0.00
ATOM    919  H   GLN    62       7.487   6.685 -21.544  1.00  0.00
ATOM    920  CA  GLN    62       6.979   4.840 -22.285  1.00  0.00
ATOM    921  HA  GLN    62       6.045   4.728 -22.837  1.00  0.00
ATOM    922  CB  GLN    62       8.128   5.105 -23.309  1.00  0.00
ATOM    923  HB2 GLN    62       8.205   4.263 -23.996  1.00  0.00
ATOM    924  HB3 GLN    62       7.912   6.014 -23.872  1.00  0.00
ATOM    925  CG  GLN    62       9.547   5.300 -22.710  1.00  0.00
ATOM    926  HG2 GLN    62       9.651   6.323 -22.347  1.00  0.00
ATOM    927  HG3 GLN    62       9.692   4.605 -21.883  1.00  0.00
ATOM    928  CD  GLN    62      10.667   5.051 -23.734  1.00  0.00
ATOM    929  OE1 GLN    62      10.884   3.949 -24.233  1.00  0.00
ATOM    930  NE2 GLN    62      11.452   6.098 -24.093  1.00  0.00
ATOM    931 HE21 GLN    62      12.195   5.961 -24.764  1.00  0.00
ATOM    932 HE22 GLN    62      11.290   7.009 -23.688  1.00  0.00
ATOM    933  C   GLN    62       7.044   3.412 -21.738  1.00  0.00
ATOM    934  O   GLN    62       7.690   3.179 -20.734  1.00  0.00
ATOM    935  N   PRO    63       6.412   2.378 -22.286  1.00  0.00
ATOM    936  CD  PRO    63       5.219   2.486 -23.101  1.00  0.00
ATOM    937  HD2 PRO    63       5.477   2.917 -24.069  1.00  0.00
ATOM    938  HD3 PRO    63       4.493   3.126 -22.601  1.00  0.00
ATOM    939  CG  PRO    63       4.739   1.049 -23.215  1.00  0.00
ATOM    940  HG2 PRO    63       4.098   0.948 -24.091  1.00  0.00
ATOM    941  HG3 PRO    63       4.176   0.782 -22.321  1.00  0.00
ATOM    942  CB  PRO    63       6.058   0.309 -23.335  1.00  0.00
ATOM    943  HB2 PRO    63       6.453   0.431 -24.344  1.00  0.00
ATOM    944  HB3 PRO    63       5.900  -0.750 -23.132  1.00  0.00
ATOM    945  CA  PRO    63       6.915   1.005 -22.267  1.00  0.00
ATOM    946  HA  PRO    63       6.613   0.519 -21.339  1.00  0.00
ATOM    947  C   PRO    63       8.374   0.904 -22.629  1.00  0.00
ATOM    948  O   PRO    63       8.792   1.597 -23.551  1.00  0.00
ATOM    949  N   SER    64       9.133   0.020 -21.970  1.00  0.00
ATOM    950  H   SER    64       8.763  -0.459 -21.161  1.00  0.00
ATOM    951  CA  SER    64      10.491  -0.310 -22.344  1.00  0.00
ATOM    952  HA  SER    64      10.508  -0.658 -23.377  1.00  0.00
ATOM    953  CB  SER    64      11.458   0.903 -22.236  1.00  0.00
ATOM    954  HB2 SER    64      11.003   1.774 -22.707  1.00  0.00
ATOM    955  HB3 SER    64      11.654   1.119 -21.186  1.00  0.00
ATOM    956  OG  SER    64      12.705   0.644 -22.881  1.00  0.00
ATOM    957  HG  SER    64      13.275   1.411 -22.795  1.00  0.00
ATOM    958  C   SER    64      10.919  -1.397 -21.358  1.00  0.00
ATOM    959  O   SER    64      10.416  -1.344 -20.242  1.00  0.00
ATOM    960  N   PRO    65      11.767  -2.389 -21.647  1.00  0.00
ATOM    961  CD  PRO    65      12.299  -2.608 -22.980  1.00  0.00
ATOM    962  HD2 PRO    65      13.016  -1.823 -23.219  1.00  0.00
ATOM    963  HD3 PRO    65      11.484  -2.588 -23.704  1.00  0.00
ATOM    964  CG  PRO    65      12.973  -3.981 -22.952  1.00  0.00
ATOM    965  HG2 PRO    65      13.904  -3.940 -23.519  1.00  0.00
ATOM    966  HG3 PRO    65      12.309  -4.721 -23.397  1.00  0.00
ATOM    967  CB  PRO    65      13.215  -4.261 -21.468  1.00  0.00
ATOM    968  HB2 PRO    65      14.191  -3.872 -21.178  1.00  0.00
ATOM    969  HB3 PRO    65      13.186  -5.336 -21.291  1.00  0.00
ATOM    970  CA  PRO    65      12.067  -3.526 -20.777  1.00  0.00
ATOM    971  HA  PRO    65      11.252  -4.248 -20.828  1.00  0.00
ATOM    972  C   PRO    65      12.253  -3.283 -19.302  1.00  0.00
ATOM    973  O   PRO    65      11.557  -3.912 -18.515  1.00  0.00
ATOM    974  N   ALA    66      13.132  -2.369 -18.862  1.00  0.00
ATOM    975  H   ALA    66      13.759  -1.917 -19.513  1.00  0.00
ATOM    976  CA  ALA    66      13.200  -2.016 -17.466  1.00  0.00
ATOM    977  HA  ALA    66      13.429  -2.904 -16.877  1.00  0.00
ATOM    978  CB  ALA    66      14.281  -0.988 -17.287  1.00  0.00
ATOM    979  HB1 ALA    66      14.047  -0.106 -17.883  1.00  0.00
ATOM    980  HB2 ALA    66      14.347  -0.709 -16.235  1.00  0.00
ATOM    981  HB3 ALA    66      15.235  -1.403 -17.612  1.00  0.00
ATOM    982  C   ALA    66      11.994  -1.394 -16.818  1.00  0.00
ATOM    983  O   ALA    66      11.630  -1.736 -15.704  1.00  0.00
ATOM    984  N   ARG    67      11.342  -0.439 -17.486  1.00  0.00
ATOM    985  H   ARG    67      11.745  -0.044 -18.324  1.00  0.00
ATOM    986  CA  ARG    67      10.061   0.062 -17.052  1.00  0.00
ATOM    987  HA  ARG    67      10.123   0.360 -16.005  1.00  0.00
ATOM    988  CB  ARG    67       9.627   1.293 -17.893  1.00  0.00
ATOM    989  HB2 ARG    67       9.424   0.980 -18.917  1.00  0.00
ATOM    990  HB3 ARG    67       8.727   1.729 -17.461  1.00  0.00
ATOM    991  CG  ARG    67      10.638   2.459 -18.010  1.00  0.00
ATOM    992  HG2 ARG    67      11.012   2.718 -17.019  1.00  0.00
ATOM    993  HG3 ARG    67      11.471   2.157 -18.644  1.00  0.00
ATOM    994  CD  ARG    67       9.979   3.733 -18.636  1.00  0.00
ATOM    995  HD2 ARG    67       9.128   3.438 -19.250  1.00  0.00
ATOM    996  HD3 ARG    67       9.640   4.396 -17.839  1.00  0.00
ATOM    997  NE  ARG    67      10.846   4.565 -19.515  1.00  0.00
ATOM    998  HE  ARG    67      11.494   4.098 -20.134  1.00  0.00
ATOM    999  CZ  ARG    67      10.895   5.883 -19.608  1.00  0.00
ATOM   1000  NH1 ARG    67      10.311   6.710 -18.783  1.00  0.00
ATOM   1001 HH11 ARG    67       9.774   6.350 -18.007  1.00  0.00
ATOM   1002 HH12 ARG    67      10.398   7.706 -18.925  1.00  0.00
ATOM   1003  NH2 ARG    67      11.707   6.411 -20.505  1.00  0.00
ATOM   1004 HH21 ARG    67      12.265   5.809 -21.094  1.00  0.00
ATOM   1005 HH22 ARG    67      11.766   7.415 -20.600  1.00  0.00
ATOM   1006  C   ARG    67       8.943  -0.986 -17.060  1.00  0.00
ATOM   1007  O   ARG    67       8.139  -1.071 -16.136  1.00  0.00
ATOM   1008  N   CYX    68       8.869  -1.832 -18.102  1.00  0.00
ATOM   1009  H   CYX    68       9.488  -1.715 -18.892  1.00  0.00
ATOM   1010  CA  CYX    68       7.948  -2.947 -18.213  1.00  0.00
ATOM   1011  HA  CYX    68       6.927  -2.592 -18.070  1.00  0.00
ATOM   1012  CB  CYX    68       8.084  -3.579 -19.612  1.00  0.00
ATOM   1013  HB2 CYX    68       9.136  -3.762 -19.828  1.00  0.00
ATOM   1014  HB3 CYX    68       7.539  -4.522 -19.640  1.00  0.00
ATOM   1015  SG  CYX    68       7.431  -2.537 -20.950  1.00  0.00
ATOM   1016  C   CYX    68       8.126  -4.000 -17.146  1.00  0.00
ATOM   1017  O   CYX    68       7.156  -4.540 -16.614  1.00  0.00
ATOM   1018  N   LEU    69       9.375  -4.287 -16.780  1.00  0.00
ATOM   1019  H   LEU    69      10.153  -3.904 -17.297  1.00  0.00
ATOM   1020  CA  LEU    69       9.725  -5.126 -15.675  1.00  0.00
ATOM   1021  HA  LEU    69       9.352  -6.135 -15.852  1.00  0.00
ATOM   1022  CB  LEU    69      11.234  -5.108 -15.599  1.00  0.00
ATOM   1023  HB2 LEU    69      11.649  -5.546 -16.507  1.00  0.00
ATOM   1024  HB3 LEU    69      11.582  -4.080 -15.501  1.00  0.00
ATOM   1025  CG  LEU    69      11.790  -5.884 -14.432  1.00  0.00
ATOM   1026  HG  LEU    69      11.273  -5.588 -13.519  1.00  0.00
ATOM   1027  CD1 LEU    69      11.680  -7.385 -14.486  1.00  0.00
ATOM   1028 HD11 LEU    69      12.212  -7.758 -15.361  1.00  0.00
ATOM   1029 HD12 LEU    69      12.118  -7.814 -13.585  1.00  0.00
ATOM   1030 HD13 LEU    69      10.630  -7.671 -14.550  1.00  0.00
ATOM   1031  CD2 LEU    69      13.203  -5.661 -14.541  1.00  0.00
ATOM   1032 HD21 LEU    69      13.409  -4.593 -14.471  1.00  0.00
ATOM   1033 HD22 LEU    69      13.718  -6.184 -13.735  1.00  0.00
ATOM   1034 HD23 LEU    69      13.557  -6.037 -15.501  1.00  0.00
ATOM   1035  C   LEU    69       9.205  -4.659 -14.338  1.00  0.00
ATOM   1036  O   LEU    69       8.805  -5.461 -13.504  1.00  0.00
ATOM   1037  N   ALA    70       9.242  -3.337 -14.099  1.00  0.00
ATOM   1038  H   ALA    70       9.380  -2.689 -14.861  1.00  0.00
ATOM   1039  CA  ALA    70       9.091  -2.773 -12.784  1.00  0.00
ATOM   1040  HA  ALA    70       9.422  -3.495 -12.038  1.00  0.00
ATOM   1041  CB  ALA    70       9.956  -1.493 -12.697  1.00  0.00
ATOM   1042  HB1 ALA    70       9.623  -0.777 -13.449  1.00  0.00
ATOM   1043  HB2 ALA    70       9.854  -1.051 -11.706  1.00  0.00
ATOM   1044  HB3 ALA    70      11.001  -1.747 -12.876  1.00  0.00
ATOM   1045  C   ALA    70       7.634  -2.544 -12.415  1.00  0.00
ATOM   1046  O   ALA    70       7.315  -2.427 -11.234  1.00  0.00
ATOM   1047  N   GLN    71       6.682  -2.541 -13.384  1.00  0.00
ATOM   1048  H   GLN    71       6.945  -2.660 -14.352  1.00  0.00
ATOM   1049  CA  GLN    71       5.272  -2.365 -13.037  1.00  0.00
ATOM   1050  HA  GLN    71       5.191  -1.735 -12.151  1.00  0.00
ATOM   1051  CB  GLN    71       4.364  -1.699 -14.114  1.00  0.00
ATOM   1052  HB2 GLN    71       3.317  -1.888 -13.875  1.00  0.00
ATOM   1053  HB3 GLN    71       4.544  -0.624 -14.128  1.00  0.00
ATOM   1054  CG  GLN    71       4.544  -2.167 -15.577  1.00  0.00
ATOM   1055  HG2 GLN    71       5.595  -2.387 -15.761  1.00  0.00
ATOM   1056  HG3 GLN    71       3.950  -3.064 -15.747  1.00  0.00
ATOM   1057  CD  GLN    71       4.090  -1.083 -16.557  1.00  0.00
ATOM   1058  OE1 GLN    71       2.999  -1.133 -17.124  1.00  0.00
ATOM   1059  NE2 GLN    71       4.959  -0.065 -16.765  1.00  0.00
ATOM   1060 HE21 GLN    71       4.716   0.680 -17.402  1.00  0.00
ATOM   1061 HE22 GLN    71       5.846  -0.056 -16.283  1.00  0.00
ATOM   1062  C   GLN    71       4.554  -3.553 -12.470  1.00  0.00
ATOM   1063  O   GLN    71       3.612  -3.370 -11.711  1.00  0.00
ATOM   1064  N   GLN    72       4.973  -4.785 -12.781  1.00  0.00
ATOM   1065  H   GLN    72       5.597  -4.924 -13.563  1.00  0.00
ATOM   1066  CA  GLN    72       4.543  -5.938 -12.005  1.00  0.00
ATOM   1067  HA  GLN    72       3.477  -5.855 -11.790  1.00  0.00
ATOM   1068  CB  GLN    72       4.804  -7.241 -12.810  1.00  0.00
ATOM   1069  HB2 GLN    72       5.702  -7.119 -13.417  1.00  0.00
ATOM   1070  HB3 GLN    72       4.942  -8.074 -12.121  1.00  0.00
ATOM   1071  CG  GLN    72       3.663  -7.649 -13.780  1.00  0.00
ATOM   1072  HG2 GLN    72       3.646  -6.967 -14.631  1.00  0.00
ATOM   1073  HG3 GLN    72       3.832  -8.666 -14.134  1.00  0.00
ATOM   1074  CD  GLN    72       2.265  -7.620 -13.158  1.00  0.00
ATOM   1075  OE1 GLN    72       1.512  -6.672 -13.349  1.00  0.00
ATOM   1076  NE2 GLN    72       1.901  -8.689 -12.421  1.00  0.00
ATOM   1077 HE21 GLN    72       0.988  -8.714 -11.991  1.00  0.00
ATOM   1078 HE22 GLN    72       2.543  -9.460 -12.303  1.00  0.00
ATOM   1079  C   GLN    72       4.960  -5.997 -10.525  1.00  0.00
ATOM   1080  O   GLN    72       4.084  -6.208  -9.685  1.00  0.00
ATOM   1081  N   PRO    73       6.200  -5.737 -10.107  1.00  0.00
ATOM   1082  CD  PRO    73       7.371  -6.097 -10.891  1.00  0.00
ATOM   1083  HD2 PRO    73       7.314  -5.621 -11.870  1.00  0.00
ATOM   1084  HD3 PRO    73       7.407  -7.179 -11.015  1.00  0.00
ATOM   1085  CG  PRO    73       8.560  -5.586 -10.084  1.00  0.00
ATOM   1086  HG2 PRO    73       8.788  -4.562 -10.380  1.00  0.00
ATOM   1087  HG3 PRO    73       9.427  -6.220 -10.272  1.00  0.00
ATOM   1088  CB  PRO    73       8.069  -5.689  -8.633  1.00  0.00
ATOM   1089  HB2 PRO    73       8.446  -4.842  -8.060  1.00  0.00
ATOM   1090  HB3 PRO    73       8.433  -6.616  -8.190  1.00  0.00
ATOM   1091  CA  PRO    73       6.520  -5.673  -8.690  1.00  0.00
ATOM   1092  HA  PRO    73       6.250  -6.615  -8.213  1.00  0.00
ATOM   1093  C   PRO    73       5.988  -4.440  -7.987  1.00  0.00
ATOM   1094  O   PRO    73       5.397  -4.574  -6.921  1.00  0.00
ATOM   1095  N   LEU    74       6.212  -3.221  -8.499  1.00  0.00
ATOM   1096  H   LEU    74       6.433  -3.118  -9.479  1.00  0.00
ATOM   1097  CA  LEU    74       6.146  -2.018  -7.676  1.00  0.00
ATOM   1098  HA  LEU    74       6.606  -2.214  -6.707  1.00  0.00
ATOM   1099  CB  LEU    74       6.900  -0.903  -8.401  1.00  0.00
ATOM   1100  HB2 LEU    74       6.594  -0.877  -9.447  1.00  0.00
ATOM   1101  HB3 LEU    74       6.673   0.055  -7.933  1.00  0.00
ATOM   1102  CG  LEU    74       8.421  -1.046  -8.392  1.00  0.00
ATOM   1103  HG  LEU    74       8.705  -1.939  -8.949  1.00  0.00
ATOM   1104  CD1 LEU    74       8.972   0.217  -9.058  1.00  0.00
ATOM   1105 HD11 LEU    74       8.657   1.094  -8.492  1.00  0.00
ATOM   1106 HD12 LEU    74      10.061   0.171  -9.080  1.00  0.00
ATOM   1107 HD13 LEU    74       8.591   0.287 -10.077  1.00  0.00
ATOM   1108  CD2 LEU    74       8.959  -1.163  -6.959  1.00  0.00
ATOM   1109 HD21 LEU    74       8.524  -2.039  -6.477  1.00  0.00
ATOM   1110 HD22 LEU    74      10.044  -1.264  -6.984  1.00  0.00
ATOM   1111 HD23 LEU    74       8.691  -0.269  -6.396  1.00  0.00
ATOM   1112  C   LEU    74       4.764  -1.491  -7.393  1.00  0.00
ATOM   1113  O   LEU    74       4.523  -0.728  -6.460  1.00  0.00
ATOM   1114  N   SER    75       3.810  -1.936  -8.207  1.00  0.00
ATOM   1115  H   SER    75       4.051  -2.526  -8.991  1.00  0.00
ATOM   1116  CA  SER    75       2.415  -1.625  -8.043  1.00  0.00
ATOM   1117  HA  SER    75       2.309  -0.598  -7.695  1.00  0.00
ATOM   1118  CB  SER    75       1.720  -1.800  -9.423  1.00  0.00
ATOM   1119  HB2 SER    75       2.003  -0.978 -10.080  1.00  0.00
ATOM   1120  HB3 SER    75       2.031  -2.745  -9.870  1.00  0.00
ATOM   1121  OG  SER    75       0.307  -1.812  -9.330  1.00  0.00
ATOM   1122  HG  SER    75      -0.071  -1.922 -10.206  1.00  0.00
ATOM   1123  C   SER    75       1.788  -2.512  -6.957  1.00  0.00
ATOM   1124  O   SER    75       0.656  -2.287  -6.545  1.00  0.00
ATOM   1125  N   ALA    76       2.515  -3.557  -6.486  1.00  0.00
ATOM   1126  H   ALA    76       3.507  -3.607  -6.670  1.00  0.00
ATOM   1127  CA  ALA    76       1.954  -4.651  -5.708  1.00  0.00
ATOM   1128  HA  ALA    76       0.980  -4.357  -5.317  1.00  0.00
ATOM   1129  CB  ALA    76       1.797  -5.888  -6.621  1.00  0.00
ATOM   1130  HB1 ALA    76       2.772  -6.178  -7.012  1.00  0.00
ATOM   1131  HB2 ALA    76       1.377  -6.714  -6.046  1.00  0.00
ATOM   1132  HB3 ALA    76       1.131  -5.647  -7.449  1.00  0.00
ATOM   1133  C   ALA    76       2.807  -5.007  -4.487  1.00  0.00
ATOM   1134  O   ALA    76       2.452  -4.712  -3.353  1.00  0.00
ATOM   1135  N   LEU    77       3.982  -5.632  -4.656  1.00  0.00
ATOM   1136  H   LEU    77       4.370  -5.734  -5.583  1.00  0.00
ATOM   1137  CA  LEU    77       4.782  -6.200  -3.576  1.00  0.00
ATOM   1138  HA  LEU    77       4.202  -6.961  -3.055  1.00  0.00
ATOM   1139  CB  LEU    77       6.050  -6.827  -4.209  1.00  0.00
ATOM   1140  HB2 LEU    77       5.769  -7.701  -4.797  1.00  0.00
ATOM   1141  HB3 LEU    77       6.535  -6.095  -4.855  1.00  0.00
ATOM   1142  CG  LEU    77       7.154  -7.320  -3.257  1.00  0.00
ATOM   1143  HG  LEU    77       7.355  -6.556  -2.507  1.00  0.00
ATOM   1144  CD1 LEU    77       6.769  -8.612  -2.521  1.00  0.00
ATOM   1145 HD11 LEU    77       6.578  -9.402  -3.248  1.00  0.00
ATOM   1146 HD12 LEU    77       7.585  -8.913  -1.864  1.00  0.00
ATOM   1147 HD13 LEU    77       5.871  -8.439  -1.929  1.00  0.00
ATOM   1148  CD2 LEU    77       8.407  -7.569  -4.103  1.00  0.00
ATOM   1149 HD21 LEU    77       8.708  -6.641  -4.590  1.00  0.00
ATOM   1150 HD22 LEU    77       9.215  -7.921  -3.462  1.00  0.00
ATOM   1151 HD23 LEU    77       8.191  -8.323  -4.861  1.00  0.00
ATOM   1152  C   LEU    77       5.106  -5.335  -2.356  1.00  0.00
ATOM   1153  O   LEU    77       4.929  -5.825  -1.234  1.00  0.00
ATOM   1154  N   PRO    78       5.525  -4.069  -2.422  1.00  0.00
ATOM   1155  CD  PRO    78       6.032  -3.416  -3.630  1.00  0.00
ATOM   1156  HD2 PRO    78       5.288  -3.490  -4.423  1.00  0.00
ATOM   1157  HD3 PRO    78       6.953  -3.904  -3.949  1.00  0.00
ATOM   1158  CG  PRO    78       6.275  -1.971  -3.216  1.00  0.00
ATOM   1159  HG2 PRO    78       5.382  -1.379  -3.417  1.00  0.00
ATOM   1160  HG3 PRO    78       7.114  -1.567  -3.783  1.00  0.00
ATOM   1161  CB  PRO    78       6.588  -2.072  -1.719  1.00  0.00
ATOM   1162  HB2 PRO    78       6.301  -1.144  -1.224  1.00  0.00
ATOM   1163  HB3 PRO    78       7.656  -2.241  -1.581  1.00  0.00
ATOM   1164  CA  PRO    78       5.748  -3.271  -1.220  1.00  0.00
ATOM   1165  HA  PRO    78       6.434  -3.797  -0.556  1.00  0.00
ATOM   1166  C   PRO    78       4.405  -2.901  -0.581  1.00  0.00
ATOM   1167  O   PRO    78       4.317  -2.747   0.627  1.00  0.00
ATOM   1168  N   LEU    79       3.310  -2.794  -1.351  1.00  0.00
ATOM   1169  H   LEU    79       3.395  -2.830  -2.356  1.00  0.00
ATOM   1170  CA  LEU    79       1.958  -2.623  -0.838  1.00  0.00
ATOM   1171  HA  LEU    79       1.937  -1.787  -0.140  1.00  0.00
ATOM   1172  CB  LEU    79       0.979  -2.336  -2.008  1.00  0.00
ATOM   1173  HB2 LEU    79       1.344  -1.488  -2.587  1.00  0.00
ATOM   1174  HB3 LEU    79       0.914  -3.214  -2.651  1.00  0.00
ATOM   1175  CG  LEU    79      -0.467  -1.990  -1.619  1.00  0.00
ATOM   1176  HG  LEU    79      -0.860  -2.762  -0.957  1.00  0.00
ATOM   1177  CD1 LEU    79      -0.492  -0.636  -0.897  1.00  0.00
ATOM   1178 HD11 LEU    79      -0.100   0.136  -1.558  1.00  0.00
ATOM   1179 HD12 LEU    79      -1.518  -0.390  -0.621  1.00  0.00
ATOM   1180 HD13 LEU    79       0.122  -0.691   0.002  1.00  0.00
ATOM   1181  CD2 LEU    79      -1.381  -2.036  -2.860  1.00  0.00
ATOM   1182 HD21 LEU    79      -1.358  -3.037  -3.291  1.00  0.00
ATOM   1183 HD22 LEU    79      -2.402  -1.789  -2.569  1.00  0.00
ATOM   1184 HD23 LEU    79      -1.029  -1.315  -3.598  1.00  0.00
ATOM   1185  C   LEU    79       1.495  -3.801   0.007  1.00  0.00
ATOM   1186  O   LEU    79       0.902  -3.621   1.065  1.00  0.00
ATOM   1187  N   THR    80       1.829  -5.044  -0.397  1.00  0.00
ATOM   1188  H   THR    80       2.238  -5.186  -1.310  1.00  0.00
ATOM   1189  CA  THR    80       1.644  -6.252   0.406  1.00  0.00
ATOM   1190  HA  THR    80       0.602  -6.329   0.713  1.00  0.00
ATOM   1191  CB  THR    80       2.006  -7.532  -0.368  1.00  0.00
ATOM   1192  HB  THR    80       2.572  -7.269  -1.262  1.00  0.00
ATOM   1193  CG2 THR    80       2.863  -8.536   0.425  1.00  0.00
ATOM   1194 HG21 THR    80       2.323  -8.848   1.319  1.00  0.00
ATOM   1195 HG22 THR    80       3.071  -9.408  -0.195  1.00  0.00
ATOM   1196 HG23 THR    80       3.802  -8.065   0.715  1.00  0.00
ATOM   1197  OG1 THR    80       0.816  -8.217  -0.734  1.00  0.00
ATOM   1198  HG1 THR    80       1.041  -9.015  -1.217  1.00  0.00
ATOM   1199  C   THR    80       2.415  -6.150   1.706  1.00  0.00
ATOM   1200  O   THR    80       1.950  -6.513   2.785  1.00  0.00
ATOM   1201  N   GLY    81       3.638  -5.578   1.659  1.00  0.00
ATOM   1202  H   GLY    81       4.046  -5.330   0.768  1.00  0.00
ATOM   1203  CA  GLY    81       4.430  -5.286   2.845  1.00  0.00
ATOM   1204  HA2 GLY    81       4.546  -6.195   3.437  1.00  0.00
ATOM   1205  HA3 GLY    81       5.411  -4.920   2.546  1.00  0.00
ATOM   1206  C   GLY    81       3.792  -4.246   3.715  1.00  0.00
ATOM   1207  O   GLY    81       3.687  -4.446   4.920  1.00  0.00
ATOM   1208  N   CYS    82       3.270  -3.139   3.146  1.00  0.00
ATOM   1209  H   CYS    82       3.376  -2.983   2.154  1.00  0.00
ATOM   1210  CA  CYS    82       2.549  -2.150   3.929  1.00  0.00
ATOM   1211  HA  CYS    82       3.165  -1.833   4.771  1.00  0.00
ATOM   1212  CB  CYS    82       2.168  -0.873   3.127  1.00  0.00
ATOM   1213  HB2 CYS    82       3.055  -0.476   2.633  1.00  0.00
ATOM   1214  HB3 CYS    82       1.417  -1.124   2.379  1.00  0.00
ATOM   1215  SG  CYS    82       1.477   0.468   4.167  1.00  0.00
ATOM   1216  HG  CYS    82       1.290   1.332   3.174  1.00  0.00
ATOM   1217  C   CYS    82       1.303  -2.751   4.569  1.00  0.00
ATOM   1218  O   CYS    82       1.091  -2.593   5.762  1.00  0.00
ATOM   1219  N   LEU    83       0.493  -3.538   3.828  1.00  0.00
ATOM   1220  H   LEU    83       0.692  -3.688   2.850  1.00  0.00
ATOM   1221  CA  LEU    83      -0.690  -4.218   4.341  1.00  0.00
ATOM   1222  HA  LEU    83      -1.333  -3.498   4.847  1.00  0.00
ATOM   1223  CB  LEU    83      -1.522  -4.893   3.214  1.00  0.00
ATOM   1224  HB2 LEU    83      -0.873  -5.533   2.617  1.00  0.00
ATOM   1225  HB3 LEU    83      -2.316  -5.494   3.658  1.00  0.00
ATOM   1226  CG  LEU    83      -2.186  -3.878   2.255  1.00  0.00
ATOM   1227  HG  LEU    83      -1.504  -3.048   2.075  1.00  0.00
ATOM   1228  CD1 LEU    83      -2.544  -4.495   0.899  1.00  0.00
ATOM   1229 HD11 LEU    83      -3.240  -5.321   1.047  1.00  0.00
ATOM   1230 HD12 LEU    83      -3.007  -3.739   0.266  1.00  0.00
ATOM   1231 HD13 LEU    83      -1.639  -4.866   0.418  1.00  0.00
ATOM   1232  CD2 LEU    83      -3.426  -3.235   2.897  1.00  0.00
ATOM   1233 HD21 LEU    83      -3.134  -2.712   3.808  1.00  0.00
ATOM   1234 HD22 LEU    83      -3.871  -2.527   2.199  1.00  0.00
ATOM   1235 HD23 LEU    83      -4.153  -4.010   3.141  1.00  0.00
ATOM   1236  C   LEU    83      -0.373  -5.218   5.440  1.00  0.00
ATOM   1237  O   LEU    83      -1.125  -5.355   6.402  1.00  0.00
ATOM   1238  N   SER    84       0.789  -5.912   5.329  1.00  0.00
ATOM   1239  H   SER    84       1.391  -5.765   4.531  1.00  0.00
ATOM   1240  CA  SER    84       1.283  -6.898   6.295  1.00  0.00
ATOM   1241  HA  SER    84       0.574  -7.722   6.369  1.00  0.00
ATOM   1242  CB  SER    84       2.669  -7.530   5.943  1.00  0.00
ATOM   1243  HB2 SER    84       3.414  -6.740   5.842  1.00  0.00
ATOM   1244  HB3 SER    84       2.970  -8.213   6.738  1.00  0.00
ATOM   1245  OG  SER    84       2.649  -8.265   4.725  1.00  0.00
ATOM   1246  HG  SER    84       3.521  -8.630   4.558  1.00  0.00
ATOM   1247  C   SER    84       1.457  -6.299   7.673  1.00  0.00
ATOM   1248  O   SER    84       1.025  -6.850   8.684  1.00  0.00
ATOM   1249  N   THR    85       2.050  -5.083   7.716  1.00  0.00
ATOM   1250  H   THR    85       2.523  -4.722   6.900  1.00  0.00
ATOM   1251  CA  THR    85       2.088  -4.186   8.871  1.00  0.00
ATOM   1252  HA  THR    85       2.544  -4.700   9.717  1.00  0.00
ATOM   1253  CB  THR    85       2.891  -2.881   8.665  1.00  0.00
ATOM   1254  HB  THR    85       3.062  -2.403   9.629  1.00  0.00
ATOM   1255  CG2 THR    85       4.249  -3.159   8.011  1.00  0.00
ATOM   1256 HG21 THR    85       4.096  -3.628   7.039  1.00  0.00
ATOM   1257 HG22 THR    85       4.788  -2.221   7.880  1.00  0.00
ATOM   1258 HG23 THR    85       4.830  -3.826   8.649  1.00  0.00
ATOM   1259  OG1 THR    85       2.232  -1.835   7.963  1.00  0.00
ATOM   1260  HG1 THR    85       2.818  -1.078   7.893  1.00  0.00
ATOM   1261  C   THR    85       0.712  -3.851   9.400  1.00  0.00
ATOM   1262  O   THR    85       0.513  -3.798  10.614  1.00  0.00
ATOM   1263  N   LEU    86      -0.289  -3.627   8.534  1.00  0.00
ATOM   1264  H   LEU    86      -0.109  -3.643   7.540  1.00  0.00
ATOM   1265  CA  LEU    86      -1.643  -3.358   8.972  1.00  0.00
ATOM   1266  HA  LEU    86      -1.620  -2.709   9.847  1.00  0.00
ATOM   1267  CB  LEU    86      -2.500  -2.651   7.874  1.00  0.00
ATOM   1268  HB2 LEU    86      -2.770  -3.372   7.103  1.00  0.00
ATOM   1269  HB3 LEU    86      -3.407  -2.247   8.325  1.00  0.00
ATOM   1270  CG  LEU    86      -1.834  -1.456   7.121  1.00  0.00
ATOM   1271  HG  LEU    86      -1.013  -1.825   6.506  1.00  0.00
ATOM   1272  CD1 LEU    86      -2.801  -0.699   6.189  1.00  0.00
ATOM   1273 HD11 LEU    86      -3.628  -0.295   6.774  1.00  0.00
ATOM   1274 HD12 LEU    86      -2.270   0.117   5.700  1.00  0.00
ATOM   1275 HD13 LEU    86      -3.189  -1.383   5.435  1.00  0.00
ATOM   1276  CD2 LEU    86      -1.199  -0.423   8.051  1.00  0.00
ATOM   1277 HD21 LEU    86      -0.424  -0.901   8.651  1.00  0.00
ATOM   1278 HD22 LEU    86      -0.756   0.377   7.458  1.00  0.00
ATOM   1279 HD23 LEU    86      -1.962  -0.008   8.709  1.00  0.00
ATOM   1280  C   LEU    86      -2.316  -4.554   9.657  1.00  0.00
ATOM   1281  O   LEU    86      -2.947  -4.389  10.704  1.00  0.00
ATOM   1282  N   PHE    87      -2.109  -5.797   9.152  1.00  0.00
ATOM   1283  H   PHE    87      -1.670  -5.908   8.250  1.00  0.00
ATOM   1284  CA  PHE    87      -2.483  -7.030   9.829  1.00  0.00
ATOM   1285  HA  PHE    87      -3.569  -7.092   9.899  1.00  0.00
ATOM   1286  CB  PHE    87      -1.957  -8.267   9.039  1.00  0.00
ATOM   1287  HB2 PHE    87      -2.251  -8.183   7.993  1.00  0.00
ATOM   1288  HB3 PHE    87      -0.870  -8.307   9.108  1.00  0.00
ATOM   1289  CG  PHE    87      -2.519  -9.542   9.595  1.00  0.00
ATOM   1290  CD1 PHE    87      -3.879  -9.829   9.390  1.00  0.00
ATOM   1291  HD1 PHE    87      -4.487  -9.171   8.770  1.00  0.00
ATOM   1292  CE1 PHE    87      -4.457 -10.952   9.973  1.00  0.00
ATOM   1293  HE1 PHE    87      -5.477 -11.236   9.715  1.00  0.00
ATOM   1294  CZ  PHE    87      -3.708 -11.686  10.878  1.00  0.00
ATOM   1295  HZ  PHE    87      -4.193 -12.432  11.509  1.00  0.00
ATOM   1296  CE2 PHE    87      -2.325 -11.502  11.014  1.00  0.00
ATOM   1297  HE2 PHE    87      -1.744 -12.177  11.643  1.00  0.00
ATOM   1298  CD2 PHE    87      -1.721 -10.443  10.330  1.00  0.00
ATOM   1299  HD2 PHE    87      -0.640 -10.312  10.362  1.00  0.00
ATOM   1300  C   PHE    87      -1.863  -7.136  11.213  1.00  0.00
ATOM   1301  O   PHE    87      -2.569  -7.342  12.201  1.00  0.00
ATOM   1302  N   LEU    88      -0.525  -6.937  11.323  1.00  0.00
ATOM   1303  H   LEU    88       0.021  -6.711  10.504  1.00  0.00
ATOM   1304  CA  LEU    88       0.161  -7.037  12.597  1.00  0.00
ATOM   1305  HA  LEU    88      -0.019  -8.020  13.032  1.00  0.00
ATOM   1306  CB  LEU    88       1.703  -6.848  12.462  1.00  0.00
ATOM   1307  HB2 LEU    88       1.912  -5.886  11.992  1.00  0.00
ATOM   1308  HB3 LEU    88       2.162  -6.875  13.450  1.00  0.00
ATOM   1309  CG  LEU    88       2.510  -7.879  11.624  1.00  0.00
ATOM   1310  HG  LEU    88       1.907  -8.214  10.780  1.00  0.00
ATOM   1311  CD1 LEU    88       3.810  -7.228  11.095  1.00  0.00
ATOM   1312 HD11 LEU    88       4.418  -6.894  11.935  1.00  0.00
ATOM   1313 HD12 LEU    88       4.370  -7.957  10.509  1.00  0.00
ATOM   1314 HD13 LEU    88       3.559  -6.373  10.466  1.00  0.00
ATOM   1315  CD2 LEU    88       2.824  -9.158  12.426  1.00  0.00
ATOM   1316 HD21 LEU    88       1.892  -9.629  12.739  1.00  0.00
ATOM   1317 HD22 LEU    88       3.389  -9.850  11.802  1.00  0.00
ATOM   1318 HD23 LEU    88       3.413  -8.900  13.306  1.00  0.00
ATOM   1319  C   LEU    88      -0.390  -6.038  13.616  1.00  0.00
ATOM   1320  O   LEU    88      -0.629  -6.382  14.770  1.00  0.00
ATOM   1321  N   GLN    89      -0.672  -4.788  13.193  1.00  0.00
ATOM   1322  H   GLN    89      -0.438  -4.509  12.251  1.00  0.00
ATOM   1323  CA  GLN    89      -1.308  -3.795  14.036  1.00  0.00
ATOM   1324  HA  GLN    89      -0.788  -3.743  14.992  1.00  0.00
ATOM   1325  CB  GLN    89      -1.239  -2.432  13.329  1.00  0.00
ATOM   1326  HB2 GLN    89      -1.500  -2.553  12.278  1.00  0.00
ATOM   1327  HB3 GLN    89      -1.940  -1.742  13.800  1.00  0.00
ATOM   1328  CG  GLN    89       0.173  -1.815  13.408  1.00  0.00
ATOM   1329  HG2 GLN    89       0.367  -1.482  14.428  1.00  0.00
ATOM   1330  HG3 GLN    89       0.913  -2.563  13.124  1.00  0.00
ATOM   1331  CD  GLN    89       0.230  -0.633  12.453  1.00  0.00
ATOM   1332  OE1 GLN    89       0.112   0.528  12.857  1.00  0.00
ATOM   1333  NE2 GLN    89       0.349  -0.984  11.151  1.00  0.00
ATOM   1334 HE21 GLN    89       0.395  -0.269  10.440  1.00  0.00
ATOM   1335 HE22 GLN    89       0.391  -1.961  10.897  1.00  0.00
ATOM   1336  C   GLN    89      -2.728  -4.092  14.500  1.00  0.00
ATOM   1337  O   GLN    89      -3.074  -3.883  15.656  1.00  0.00
ATOM   1338  N   ALA    90      -3.613  -4.573  13.609  1.00  0.00
ATOM   1339  H   ALA    90      -3.340  -4.703  12.646  1.00  0.00
ATOM   1340  CA  ALA    90      -4.980  -4.934  13.924  1.00  0.00
ATOM   1341  HA  ALA    90      -5.478  -4.091  14.402  1.00  0.00
ATOM   1342  CB  ALA    90      -5.665  -5.289  12.598  1.00  0.00
ATOM   1343  HB1 ALA    90      -5.143  -6.125  12.131  1.00  0.00
ATOM   1344  HB2 ALA    90      -6.701  -5.569  12.787  1.00  0.00
ATOM   1345  HB3 ALA    90      -5.638  -4.427  11.932  1.00  0.00
ATOM   1346  C   ALA    90      -5.123  -6.133  14.840  1.00  0.00
ATOM   1347  O   ALA    90      -5.911  -6.153  15.785  1.00  0.00
ATOM   1348  N   ALA    91      -4.325  -7.172  14.547  1.00  0.00
ATOM   1349  H   ALA    91      -3.729  -7.137  13.732  1.00  0.00
ATOM   1350  CA  ALA    91      -4.219  -8.392  15.302  1.00  0.00
ATOM   1351  HA  ALA    91      -5.213  -8.812  15.456  1.00  0.00
ATOM   1352  CB  ALA    91      -3.340  -9.345  14.468  1.00  0.00
ATOM   1353  HB1 ALA    91      -2.359  -8.894  14.315  1.00  0.00
ATOM   1354  HB2 ALA    91      -3.225 -10.291  14.997  1.00  0.00
ATOM   1355  HB3 ALA    91      -3.812  -9.523  13.502  1.00  0.00
ATOM   1356  C   ALA    91      -3.708  -8.142  16.725  1.00  0.00
ATOM   1357  O   ALA    91      -4.245  -8.664  17.702  1.00  0.00
ATOM   1358  N   GLU    92      -2.697  -7.259  16.864  1.00  0.00
ATOM   1359  H   GLU    92      -2.252  -6.869  16.046  1.00  0.00
ATOM   1360  CA  GLU    92      -2.161  -6.793  18.131  1.00  0.00
ATOM   1361  HA  GLU    92      -1.856  -7.648  18.734  1.00  0.00
ATOM   1362  CB  GLU    92      -0.935  -5.882  17.873  1.00  0.00
ATOM   1363  HB2 GLU    92      -0.075  -6.496  17.606  1.00  0.00
ATOM   1364  HB3 GLU    92      -1.158  -5.195  17.057  1.00  0.00
ATOM   1365  CG  GLU    92      -0.470  -4.996  19.057  1.00  0.00
ATOM   1366  HG2 GLU    92      -1.320  -4.436  19.447  1.00  0.00
ATOM   1367  HG3 GLU    92      -0.060  -5.628  19.844  1.00  0.00
ATOM   1368  CD  GLU    92       0.605  -4.009  18.610  1.00  0.00
ATOM   1369  OE1 GLU    92       1.652  -4.476  18.088  1.00  0.00
ATOM   1370  OE2 GLU    92       0.365  -2.783  18.773  1.00  0.00
ATOM   1371  C   GLU    92      -3.133  -6.075  19.040  1.00  0.00
ATOM   1372  O   GLU    92      -3.198  -6.318  20.246  1.00  0.00
ATOM   1373  N   ILE    93      -3.957  -5.165  18.492  1.00  0.00
ATOM   1374  H   ILE    93      -3.902  -4.964  17.504  1.00  0.00
ATOM   1375  CA  ILE    93      -4.931  -4.457  19.294  1.00  0.00
ATOM   1376  HA  ILE    93      -4.468  -4.132  20.226  1.00  0.00
ATOM   1377  CB  ILE    93      -5.461  -3.229  18.560  1.00  0.00
ATOM   1378  HB  ILE    93      -5.903  -3.535  17.612  1.00  0.00
ATOM   1379  CG2 ILE    93      -6.538  -2.508  19.398  1.00  0.00
ATOM   1380 HG21 ILE    93      -6.106  -2.189  20.347  1.00  0.00
ATOM   1381 HG22 ILE    93      -6.900  -1.636  18.853  1.00  0.00
ATOM   1382 HG23 ILE    93      -7.368  -3.188  19.588  1.00  0.00
ATOM   1383  CG1 ILE    93      -4.327  -2.254  18.158  1.00  0.00
ATOM   1384 HG12 ILE    93      -3.963  -1.734  19.044  1.00  0.00
ATOM   1385 HG13 ILE    93      -3.509  -2.815  17.704  1.00  0.00
ATOM   1386  CD1 ILE    93      -4.821  -1.208  17.146  1.00  0.00
ATOM   1387 HD11 ILE    93      -5.634  -0.630  17.587  1.00  0.00
ATOM   1388 HD12 ILE    93      -4.001  -0.539  16.884  1.00  0.00
ATOM   1389 HD13 ILE    93      -5.180  -1.711  16.248  1.00  0.00
ATOM   1390  C   ILE    93      -6.034  -5.407  19.669  1.00  0.00
ATOM   1391  O   ILE    93      -6.521  -5.393  20.792  1.00  0.00
ATOM   1392  N   PHE    94      -6.438  -6.321  18.767  1.00  0.00
ATOM   1393  H   PHE    94      -6.059  -6.309  17.831  1.00  0.00
ATOM   1394  CA  PHE    94      -7.410  -7.343  19.074  1.00  0.00
ATOM   1395  HA  PHE    94      -8.309  -6.880  19.480  1.00  0.00
ATOM   1396  CB  PHE    94      -7.740  -8.095  17.765  1.00  0.00
ATOM   1397  HB2 PHE    94      -7.860  -7.378  16.953  1.00  0.00
ATOM   1398  HB3 PHE    94      -6.928  -8.782  17.525  1.00  0.00
ATOM   1399  CG  PHE    94      -8.991  -8.866  17.910  1.00  0.00
ATOM   1400  CD1 PHE    94     -10.317  -8.432  17.645  1.00  0.00
ATOM   1401  HD1 PHE    94     -10.504  -7.399  17.350  1.00  0.00
ATOM   1402  CE1 PHE    94     -11.406  -9.328  17.759  1.00  0.00
ATOM   1403  HE1 PHE    94     -12.416  -8.990  17.526  1.00  0.00
ATOM   1404  CZ  PHE    94     -11.161 -10.639  18.173  1.00  0.00
ATOM   1405  HZ  PHE    94     -11.981 -11.355  18.230  1.00  0.00
ATOM   1406  CE2 PHE    94      -9.833 -10.945  18.495  1.00  0.00
ATOM   1407  HE2 PHE    94      -9.587 -11.913  18.929  1.00  0.00
ATOM   1408  CD2 PHE    94      -8.772 -10.142  18.322  1.00  0.00
ATOM   1409  HD2 PHE    94      -7.755 -10.490  18.503  1.00  0.00
ATOM   1410  C   PHE    94      -6.908  -8.255  20.199  1.00  0.00
ATOM   1411  O   PHE    94      -7.642  -8.560  21.137  1.00  0.00
ATOM   1412  N   VAL    95      -5.626  -8.678  20.168  1.00  0.00
ATOM   1413  H   VAL    95      -5.046  -8.475  19.367  1.00  0.00
ATOM   1414  CA  VAL    95      -5.041  -9.428  21.271  1.00  0.00
ATOM   1415  HA  VAL    95      -5.661 -10.298  21.488  1.00  0.00
ATOM   1416  CB  VAL    95      -3.622  -9.918  20.939  1.00  0.00
ATOM   1417  HB  VAL    95      -3.085  -9.138  20.399  1.00  0.00
ATOM   1418  CG1 VAL    95      -2.834 -10.257  22.221  1.00  0.00
ATOM   1419 HG11 VAL    95      -3.352 -11.044  22.770  1.00  0.00
ATOM   1420 HG12 VAL    95      -1.834 -10.600  21.954  1.00  0.00
ATOM   1421 HG13 VAL    95      -2.757  -9.368  22.847  1.00  0.00
ATOM   1422  CG2 VAL    95      -3.688 -11.156  20.039  1.00  0.00
ATOM   1423 HG21 VAL    95      -4.205 -10.906  19.113  1.00  0.00
ATOM   1424 HG22 VAL    95      -2.677 -11.494  19.810  1.00  0.00
ATOM   1425 HG23 VAL    95      -4.228 -11.951  20.553  1.00  0.00
ATOM   1426  C   VAL    95      -5.008  -8.699  22.598  1.00  0.00
ATOM   1427  O   VAL    95      -5.360  -9.242  23.646  1.00  0.00
ATOM   1428  N   GLU    96      -4.550  -7.440  22.579  1.00  0.00
ATOM   1429  H   GLU    96      -4.307  -7.005  21.701  1.00  0.00
ATOM   1430  CA  GLU    96      -4.380  -6.652  23.770  1.00  0.00
ATOM   1431  HA  GLU    96      -4.032  -7.291  24.582  1.00  0.00
ATOM   1432  CB  GLU    96      -3.339  -5.525  23.539  1.00  0.00
ATOM   1433  HB2 GLU    96      -3.576  -4.995  22.617  1.00  0.00
ATOM   1434  HB3 GLU    96      -3.367  -4.827  24.376  1.00  0.00
ATOM   1435  CG  GLU    96      -1.872  -6.030  23.412  1.00  0.00
ATOM   1436  HG2 GLU    96      -1.756  -6.956  23.975  1.00  0.00
ATOM   1437  HG3 GLU    96      -1.639  -6.211  22.363  1.00  0.00
ATOM   1438  CD  GLU    96      -0.942  -4.963  23.974  1.00  0.00
ATOM   1439  OE1 GLU    96      -0.535  -4.027  23.256  1.00  0.00
ATOM   1440  OE2 GLU    96      -0.822  -4.914  25.227  1.00  0.00
ATOM   1441  C   GLU    96      -5.668  -6.126  24.356  1.00  0.00
ATOM   1442  O   GLU    96      -5.747  -5.879  25.551  1.00  0.00
ATOM   1443  N   SER    97      -6.716  -5.936  23.542  1.00  0.00
ATOM   1444  H   SER    97      -6.684  -6.273  22.590  1.00  0.00
ATOM   1445  CA  SER    97      -7.920  -5.249  23.996  1.00  0.00
ATOM   1446  HA  SER    97      -7.642  -4.424  24.652  1.00  0.00
ATOM   1447  CB  SER    97      -8.743  -4.671  22.829  1.00  0.00
ATOM   1448  HB2 SER    97      -8.983  -5.467  22.124  1.00  0.00
ATOM   1449  HB3 SER    97      -9.666  -4.236  23.214  1.00  0.00
ATOM   1450  OG  SER    97      -7.997  -3.659  22.154  1.00  0.00
ATOM   1451  HG  SER    97      -8.518  -3.306  21.430  1.00  0.00
ATOM   1452  C   SER    97      -8.870  -5.987  24.909  1.00  0.00
ATOM   1453  O   SER    97      -9.419  -5.406  25.843  1.00  0.00
ATOM   1454  N   GLU    98      -9.094  -7.296  24.686  1.00  0.00
ATOM   1455  H   GLU    98      -8.651  -7.759  23.905  1.00  0.00
ATOM   1456  CA  GLU    98      -9.956  -8.092  25.528  1.00  0.00
ATOM   1457  HA  GLU    98     -10.932  -7.612  25.607  1.00  0.00
ATOM   1458  CB  GLU    98     -10.117  -9.498  24.900  1.00  0.00
ATOM   1459  HB2 GLU    98     -10.710  -9.424  23.989  1.00  0.00
ATOM   1460  HB3 GLU    98      -9.134  -9.904  24.662  1.00  0.00
ATOM   1461  CG  GLU    98     -10.820 -10.548  25.797  1.00  0.00
ATOM   1462  HG2 GLU    98     -10.155 -10.834  26.612  1.00  0.00
ATOM   1463  HG3 GLU    98     -11.735 -10.122  26.208  1.00  0.00
ATOM   1464  CD  GLU    98     -11.178 -11.785  25.018  1.00  0.00
ATOM   1465  OE1 GLU    98     -10.196 -12.245  24.409  1.00  0.00
ATOM   1466  OE2 GLU    98     -12.317 -12.313  25.107  1.00  0.00
ATOM   1467  C   GLU    98      -9.485  -8.175  26.978  1.00  0.00
ATOM   1468  O   GLU    98      -8.301  -8.376  27.214  1.00  0.00
ATOM   1469  N   LEU    99     -10.394  -8.000  27.974  1.00  0.00
ATOM   1470  H   LEU    99     -11.324  -7.670  27.757  1.00  0.00
ATOM   1471  CA  LEU    99     -10.097  -8.272  29.387  1.00  0.00
ATOM   1472  HA  LEU    99     -10.999  -8.133  29.983  1.00  0.00
ATOM   1473  CB  LEU    99      -9.593  -9.748  29.540  1.00  0.00
ATOM   1474  HB2 LEU    99     -10.331 -10.430  29.118  1.00  0.00
ATOM   1475  HB3 LEU    99      -8.646  -9.866  29.013  1.00  0.00
ATOM   1476  CG  LEU    99      -9.313 -10.322  30.945  1.00  0.00
ATOM   1477  HG  LEU    99      -8.709  -9.615  31.513  1.00  0.00
ATOM   1478  CD1 LEU    99     -10.593 -10.592  31.748  1.00  0.00
ATOM   1479 HD11 LEU    99     -11.213 -11.312  31.213  1.00  0.00
ATOM   1480 HD12 LEU    99     -10.331 -10.994  32.726  1.00  0.00
ATOM   1481 HD13 LEU    99     -11.146  -9.661  31.874  1.00  0.00
ATOM   1482  CD2 LEU    99      -8.466 -11.598  30.807  1.00  0.00
ATOM   1483 HD21 LEU    99      -7.523 -11.358  30.315  1.00  0.00
ATOM   1484 HD22 LEU    99      -8.264 -12.010  31.796  1.00  0.00
ATOM   1485 HD23 LEU    99      -9.008 -12.333  30.213  1.00  0.00
ATOM   1486  C   LEU    99      -9.185  -7.216  30.069  1.00  0.00
ATOM   1487  O   LEU    99      -7.999  -7.445  30.260  1.00  0.00
ATOM   1488  N   PRO   100      -9.667  -6.026  30.487  1.00  0.00
ATOM   1489  CD  PRO   100     -11.082  -5.730  30.685  1.00  0.00
ATOM   1490  HD2 PRO   100     -11.551  -6.545  31.236  1.00  0.00
ATOM   1491  HD3 PRO   100     -11.569  -5.619  29.716  1.00  0.00
ATOM   1492  CG  PRO   100     -11.072  -4.420  31.479  1.00  0.00
ATOM   1493  HG2 PRO   100     -10.996  -4.641  32.544  1.00  0.00
ATOM   1494  HG3 PRO   100     -11.994  -3.871  31.287  1.00  0.00
ATOM   1495  CB  PRO   100      -9.840  -3.734  30.910  1.00  0.00
ATOM   1496  HB2 PRO   100      -9.537  -2.922  31.572  1.00  0.00
ATOM   1497  HB3 PRO   100     -10.071  -3.330  29.924  1.00  0.00
ATOM   1498  CA  PRO   100      -8.822  -4.879  30.865  1.00  0.00
ATOM   1499  HA  PRO   100      -8.168  -4.618  30.033  1.00  0.00
ATOM   1500  C   PRO   100      -8.202  -4.961  32.248  1.00  0.00
ATOM   1501  O   PRO   100      -7.629  -3.975  32.699  1.00  0.00
ATOM   1502  N   LEU   101      -8.352  -6.087  32.952  1.00  0.00
ATOM   1503  H   LEU   101      -8.885  -6.855  32.569  1.00  0.00
ATOM   1504  CA  LEU   101      -7.816  -6.359  34.267  1.00  0.00
ATOM   1505  HA  LEU   101      -8.179  -5.608  34.970  1.00  0.00
ATOM   1506  CB  LEU   101      -8.273  -7.770  34.742  1.00  0.00
ATOM   1507  HB2 LEU   101      -7.716  -8.534  34.199  1.00  0.00
ATOM   1508  HB3 LEU   101      -8.084  -7.874  35.810  1.00  0.00
ATOM   1509  CG  LEU   101      -9.761  -8.161  34.562  1.00  0.00
ATOM   1510  HG  LEU   101      -9.996  -8.223  33.500  1.00  0.00
ATOM   1511  CD1 LEU   101     -10.035  -9.510  35.210  1.00  0.00
ATOM   1512 HD11 LEU   101      -9.808  -9.455  36.275  1.00  0.00
ATOM   1513 HD12 LEU   101     -11.085  -9.772  35.076  1.00  0.00
ATOM   1514 HD13 LEU   101      -9.409 -10.271  34.744  1.00  0.00
ATOM   1515  CD2 LEU   101     -10.699  -7.183  35.227  1.00  0.00
ATOM   1516 HD21 LEU   101     -10.557  -6.192  34.794  1.00  0.00
ATOM   1517 HD22 LEU   101     -11.729  -7.503  35.071  1.00  0.00
ATOM   1518 HD23 LEU   101     -10.488  -7.145  36.295  1.00  0.00
ATOM   1519  C   LEU   101      -6.287  -6.255  34.324  1.00  0.00
ATOM   1520  O   LEU   101      -5.703  -5.752  35.285  1.00  0.00
ATOM   1521  N   SER   102      -5.559  -6.723  33.297  1.00  0.00
ATOM   1522  H   SER   102      -6.000  -7.274  32.574  1.00  0.00
ATOM   1523  CA  SER   102      -4.142  -6.449  33.211  1.00  0.00
ATOM   1524  HA  SER   102      -3.946  -5.435  33.561  1.00  0.00
ATOM   1525  CB  SER   102      -3.261  -7.410  34.063  1.00  0.00
ATOM   1526  HB2 SER   102      -3.750  -7.602  35.018  1.00  0.00
ATOM   1527  HB3 SER   102      -3.126  -8.350  33.529  1.00  0.00
ATOM   1528  OG  SER   102      -1.961  -6.878  34.341  1.00  0.00
ATOM   1529  HG  SER   102      -1.463  -7.509  34.867  1.00  0.00
ATOM   1530  C   SER   102      -3.781  -6.609  31.763  1.00  0.00
ATOM   1531  O   SER   102      -4.609  -6.931  30.920  1.00  0.00
ATOM   1532  N   TRP   103      -2.518  -6.358  31.427  1.00  0.00
ATOM   1533  H   TRP   103      -1.876  -5.990  32.115  1.00  0.00
ATOM   1534  CA  TRP   103      -1.987  -6.580  30.113  1.00  0.00
ATOM   1535  HA  TRP   103      -2.629  -6.100  29.375  1.00  0.00
ATOM   1536  CB  TRP   103      -0.554  -5.992  29.983  1.00  0.00
ATOM   1537  HB2 TRP   103      -0.104  -6.336  29.052  1.00  0.00
ATOM   1538  HB3 TRP   103      -0.607  -4.904  29.980  1.00  0.00
ATOM   1539  CG  TRP   103       0.361  -6.395  31.099  1.00  0.00
ATOM   1540  CD1 TRP   103       0.528  -5.639  32.228  1.00  0.00
ATOM   1541  HD1 TRP   103       0.051  -4.661  32.305  1.00  0.00
ATOM   1542  NE1 TRP   103       1.325  -6.313  33.111  1.00  0.00
ATOM   1543  HE1 TRP   103       1.600  -5.981  34.024  1.00  0.00
ATOM   1544  CE2 TRP   103       1.702  -7.500  32.586  1.00  0.00
ATOM   1545  CZ2 TRP   103       2.456  -8.517  33.141  1.00  0.00
ATOM   1546  HZ2 TRP   103       2.821  -8.428  34.164  1.00  0.00
ATOM   1547  CH2 TRP   103       2.722  -9.634  32.354  1.00  0.00
ATOM   1548  HH2 TRP   103       3.357 -10.432  32.738  1.00  0.00
ATOM   1549  CZ3 TRP   103       2.184  -9.742  31.080  1.00  0.00
ATOM   1550  HZ3 TRP   103       2.416 -10.610  30.462  1.00  0.00
ATOM   1551  CE3 TRP   103       1.341  -8.757  30.559  1.00  0.00
ATOM   1552  HE3 TRP   103       0.873  -8.900  29.586  1.00  0.00
ATOM   1553  CD2 TRP   103       1.118  -7.604  31.306  1.00  0.00
ATOM   1554  C   TRP   103      -2.020  -8.009  29.601  1.00  0.00
ATOM   1555  O   TRP   103      -1.884  -9.019  30.300  1.00  0.00
ATOM   1556  N   ALA   104      -2.183  -8.070  28.283  1.00  0.00
ATOM   1557  H   ALA   104      -2.416  -7.235  27.764  1.00  0.00
ATOM   1558  CA  ALA   104      -2.061  -9.239  27.472  1.00  0.00
ATOM   1559  HA  ALA   104      -2.697 -10.028  27.873  1.00  0.00
ATOM   1560  CB  ALA   104      -2.521  -8.755  26.098  1.00  0.00
ATOM   1561  HB1 ALA   104      -1.875  -7.944  25.763  1.00  0.00
ATOM   1562  HB2 ALA   104      -2.468  -9.579  25.386  1.00  0.00
ATOM   1563  HB3 ALA   104      -3.549  -8.398  26.164  1.00  0.00
ATOM   1564  C   ALA   104      -0.663  -9.856  27.427  1.00  0.00
ATOM   1565  O   ALA   104       0.328  -9.203  27.106  1.00  0.00
ATOM   1566  N   ASP   105      -0.574 -11.164  27.759  1.00  0.00
ATOM   1567  H   ASP   105      -1.372 -11.639  28.157  1.00  0.00
ATOM   1568  CA  ASP   105       0.573 -12.051  27.623  1.00  0.00
ATOM   1569  HA  ASP   105       1.231 -11.929  28.483  1.00  0.00
ATOM   1570  CB  ASP   105       0.035 -13.521  27.555  1.00  0.00
ATOM   1571  HB2 ASP   105      -0.477 -13.765  28.486  1.00  0.00
ATOM   1572  HB3 ASP   105      -0.662 -13.615  26.722  1.00  0.00
ATOM   1573  CG  ASP   105       1.066 -14.617  27.354  1.00  0.00
ATOM   1574  OD1 ASP   105       0.682 -15.770  27.038  1.00  0.00
ATOM   1575  OD2 ASP   105       2.258 -14.298  27.572  1.00  0.00
ATOM   1576  C   ASP   105       1.593 -11.700  26.551  1.00  0.00
ATOM   1577  O   ASP   105       1.313 -11.604  25.360  1.00  0.00
ATOM   1578  N   ARG   106       2.849 -11.507  26.941  1.00  0.00
ATOM   1579  H   ARG   106       3.129 -11.752  27.881  1.00  0.00
ATOM   1580  CA  ARG   106       3.831 -10.959  26.069  1.00  0.00
ATOM   1581  HA  ARG   106       3.407 -10.110  25.532  1.00  0.00
ATOM   1582  CB  ARG   106       5.019 -10.509  26.944  1.00  0.00
ATOM   1583  HB2 ARG   106       5.493 -11.383  27.391  1.00  0.00
ATOM   1584  HB3 ARG   106       5.745  -9.979  26.327  1.00  0.00
ATOM   1585  CG  ARG   106       4.669  -9.554  28.120  1.00  0.00
ATOM   1586  HG2 ARG   106       3.968 -10.047  28.794  1.00  0.00
ATOM   1587  HG3 ARG   106       5.577  -9.299  28.666  1.00  0.00
ATOM   1588  CD  ARG   106       4.012  -8.203  27.757  1.00  0.00
ATOM   1589  HD2 ARG   106       4.577  -7.727  26.956  1.00  0.00
ATOM   1590  HD3 ARG   106       2.987  -8.374  27.426  1.00  0.00
ATOM   1591  NE  ARG   106       4.033  -7.354  28.996  1.00  0.00
ATOM   1592  HE  ARG   106       4.531  -7.696  29.806  1.00  0.00
ATOM   1593  CZ  ARG   106       3.449  -6.174  29.139  1.00  0.00
ATOM   1594  NH1 ARG   106       2.495  -5.683  28.356  1.00  0.00
ATOM   1595 HH11 ARG   106       2.159  -6.226  27.574  1.00  0.00
ATOM   1596 HH12 ARG   106       2.110  -4.768  28.546  1.00  0.00
ATOM   1597  NH2 ARG   106       3.840  -5.409  30.147  1.00  0.00
ATOM   1598 HH21 ARG   106       4.562  -5.735  30.774  1.00  0.00
ATOM   1599 HH22 ARG   106       3.415  -4.503  30.284  1.00  0.00
ATOM   1600  C   ARG   106       4.271 -11.911  24.963  1.00  0.00
ATOM   1601  O   ARG   106       4.875 -11.443  24.006  1.00  0.00
ATOM   1602  N   LEU   107       3.992 -13.239  25.003  1.00  0.00
ATOM   1603  H   LEU   107       3.525 -13.632  25.808  1.00  0.00
ATOM   1604  CA  LEU   107       4.356 -14.121  23.894  1.00  0.00
ATOM   1605  HA  LEU   107       4.986 -13.578  23.189  1.00  0.00
ATOM   1606  CB  LEU   107       5.139 -15.374  24.376  1.00  0.00
ATOM   1607  HB2 LEU   107       4.439 -16.110  24.771  1.00  0.00
ATOM   1608  HB3 LEU   107       5.685 -15.806  23.538  1.00  0.00
ATOM   1609  CG  LEU   107       6.169 -15.080  25.490  1.00  0.00
ATOM   1610  HG  LEU   107       5.662 -14.636  26.347  1.00  0.00
ATOM   1611  CD1 LEU   107       6.898 -16.344  25.980  1.00  0.00
ATOM   1612 HD11 LEU   107       7.431 -16.802  25.147  1.00  0.00
ATOM   1613 HD12 LEU   107       7.608 -16.075  26.762  1.00  0.00
ATOM   1614 HD13 LEU   107       6.170 -17.051  26.379  1.00  0.00
ATOM   1615  CD2 LEU   107       7.192 -14.045  25.025  1.00  0.00
ATOM   1616 HD21 LEU   107       6.680 -13.118  24.767  1.00  0.00
ATOM   1617 HD22 LEU   107       7.906 -13.855  25.825  1.00  0.00
ATOM   1618 HD23 LEU   107       7.720 -14.424  24.150  1.00  0.00
ATOM   1619  C   LEU   107       3.147 -14.494  23.047  1.00  0.00
ATOM   1620  O   LEU   107       3.191 -15.397  22.206  1.00  0.00
ATOM   1621  N   SER   108       2.034 -13.756  23.229  1.00  0.00
ATOM   1622  H   SER   108       2.000 -13.067  23.967  1.00  0.00
ATOM   1623  CA  SER   108       0.819 -13.853  22.437  1.00  0.00
ATOM   1624  HA  SER   108       0.459 -14.882  22.447  1.00  0.00
ATOM   1625  CB  SER   108      -0.363 -12.966  22.924  1.00  0.00
ATOM   1626  HB2 SER   108      -0.142 -11.919  22.716  1.00  0.00
ATOM   1627  HB3 SER   108      -1.275 -13.255  22.401  1.00  0.00
ATOM   1628  OG  SER   108      -0.609 -13.087  24.321  1.00  0.00
ATOM   1629  HG  SER   108      -1.345 -12.521  24.567  1.00  0.00
ATOM   1630  C   SER   108       1.015 -13.549  20.952  1.00  0.00
ATOM   1631  O   SER   108       1.963 -12.887  20.527  1.00  0.00
ATOM   1632  N   GLY   109       0.100 -14.081  20.120  1.00  0.00
ATOM   1633  H   GLY   109      -0.578 -14.743  20.471  1.00  0.00
ATOM   1634  CA  GLY   109      -0.063 -13.821  18.696  1.00  0.00
ATOM   1635  HA2 GLY   109       0.536 -14.531  18.126  1.00  0.00
ATOM   1636  HA3 GLY   109      -1.112 -13.930  18.424  1.00  0.00
ATOM   1637  C   GLY   109       0.333 -12.469  18.154  1.00  0.00
ATOM   1638  O   GLY   109      -0.206 -11.434  18.541  1.00  0.00
ATOM   1639  N   CYS   110       1.306 -12.486  17.217  1.00  0.00
ATOM   1640  H   CYS   110       1.734 -13.360  16.948  1.00  0.00
ATOM   1641  CA  CYS   110       1.834 -11.308  16.515  1.00  0.00
ATOM   1642  HA  CYS   110       2.677 -11.603  15.891  1.00  0.00
ATOM   1643  CB  CYS   110       0.785 -10.628  15.596  1.00  0.00
ATOM   1644  HB2 CYS   110      -0.080 -10.331  16.188  1.00  0.00
ATOM   1645  HB3 CYS   110       1.226  -9.747  15.130  1.00  0.00
ATOM   1646  SG  CYS   110       0.222 -11.753  14.279  1.00  0.00
ATOM   1647  HG  CYS   110      -0.620 -10.894  13.713  1.00  0.00
ATOM   1648  C   CYS   110       2.557 -10.233  17.339  1.00  0.00
ATOM   1649  O   CYS   110       2.877  -9.169  16.813  1.00  0.00
ATOM   1650  N   LEU   111       2.871 -10.497  18.631  1.00  0.00
ATOM   1651  H   LEU   111       2.670 -11.405  19.024  1.00  0.00
ATOM   1652  CA  LEU   111       3.507  -9.511  19.521  1.00  0.00
ATOM   1653  HA  LEU   111       3.238  -8.505  19.200  1.00  0.00
ATOM   1654  CB  LEU   111       3.068  -9.666  21.017  1.00  0.00
ATOM   1655  HB2 LEU   111       3.337 -10.660  21.374  1.00  0.00
ATOM   1656  HB3 LEU   111       3.573  -8.914  21.624  1.00  0.00
ATOM   1657  CG  LEU   111       1.561  -9.511  21.355  1.00  0.00
ATOM   1658  HG  LEU   111       1.060 -10.471  21.233  1.00  0.00
ATOM   1659  CD1 LEU   111       1.307  -9.033  22.802  1.00  0.00
ATOM   1660 HD11 LEU   111       1.779  -8.063  22.953  1.00  0.00
ATOM   1661 HD12 LEU   111       0.234  -8.945  22.973  1.00  0.00
ATOM   1662 HD13 LEU   111       1.728  -9.755  23.503  1.00  0.00
ATOM   1663  CD2 LEU   111       0.868  -8.536  20.400  1.00  0.00
ATOM   1664 HD21 LEU   111       0.956  -8.905  19.378  1.00  0.00
ATOM   1665 HD22 LEU   111      -0.185  -8.453  20.666  1.00  0.00
ATOM   1666 HD23 LEU   111       1.340  -7.557  20.474  1.00  0.00
ATOM   1667  C   LEU   111       5.047  -9.597  19.549  1.00  0.00
ATOM   1668  O   LEU   111       5.770  -8.629  19.810  1.00  0.00
ATOM   1669  N   ARG   112       5.601 -10.798  19.284  1.00  0.00
ATOM   1670  H   ARG   112       5.013 -11.612  19.173  1.00  0.00
ATOM   1671  CA  ARG   112       7.027 -11.011  19.143  1.00  0.00
ATOM   1672  HA  ARG   112       7.556 -10.459  19.919  1.00  0.00
ATOM   1673  CB  ARG   112       7.335 -12.524  19.281  1.00  0.00
ATOM   1674  HB2 ARG   112       6.671 -13.091  18.629  1.00  0.00
ATOM   1675  HB3 ARG   112       8.370 -12.712  18.998  1.00  0.00
ATOM   1676  CG  ARG   112       7.134 -13.034  20.730  1.00  0.00
ATOM   1677  HG2 ARG   112       7.847 -12.541  21.392  1.00  0.00
ATOM   1678  HG3 ARG   112       6.119 -12.810  21.058  1.00  0.00
ATOM   1679  CD  ARG   112       7.335 -14.546  20.909  1.00  0.00
ATOM   1680  HD2 ARG   112       8.362 -14.809  20.657  1.00  0.00
ATOM   1681  HD3 ARG   112       7.133 -14.820  21.944  1.00  0.00
ATOM   1682  NE  ARG   112       6.376 -15.233  19.987  1.00  0.00
ATOM   1683  HE  ARG   112       5.464 -14.822  19.846  1.00  0.00
ATOM   1684  CZ  ARG   112       6.666 -16.356  19.346  1.00  0.00
ATOM   1685  NH1 ARG   112       7.692 -17.126  19.666  1.00  0.00
ATOM   1686 HH11 ARG   112       8.296 -16.865  20.432  1.00  0.00
ATOM   1687 HH12 ARG   112       7.867 -17.973  19.143  1.00  0.00
ATOM   1688  NH2 ARG   112       5.887 -16.756  18.373  1.00  0.00
ATOM   1689 HH21 ARG   112       5.077 -16.208  18.121  1.00  0.00
ATOM   1690 HH22 ARG   112       6.099 -17.611  17.878  1.00  0.00
ATOM   1691  C   ARG   112       7.648 -10.403  17.887  1.00  0.00
ATOM   1692  O   ARG   112       7.212 -10.665  16.768  1.00  0.00
ATOM   1693  N   GLY   113       8.713  -9.580  18.044  1.00  0.00
ATOM   1694  H   GLY   113       9.047  -9.356  18.971  1.00  0.00
ATOM   1695  CA  GLY   113       9.450  -8.962  16.942  1.00  0.00
ATOM   1696  HA2 GLY   113       8.806  -8.250  16.427  1.00  0.00
ATOM   1697  HA3 GLY   113      10.324  -8.442  17.335  1.00  0.00
ATOM   1698  C   GLY   113       9.950  -9.939  15.900  1.00  0.00
ATOM   1699  O   GLY   113       9.775  -9.676  14.708  1.00  0.00
ATOM   1700  N   PRO   114      10.508 -11.098  16.293  1.00  0.00
ATOM   1701  CD  PRO   114      11.276 -11.325  17.525  1.00  0.00
ATOM   1702  HD2 PRO   114      10.624 -11.194  18.389  1.00  0.00
ATOM   1703  HD3 PRO   114      12.097 -10.611  17.578  1.00  0.00
ATOM   1704  CG  PRO   114      11.805 -12.785  17.430  1.00  0.00
ATOM   1705  HG2 PRO   114      11.665 -13.285  18.388  1.00  0.00
ATOM   1706  HG3 PRO   114      12.865 -12.772  17.178  1.00  0.00
ATOM   1707  CB  PRO   114      11.000 -13.481  16.325  1.00  0.00
ATOM   1708  HB2 PRO   114      10.170 -14.029  16.769  1.00  0.00
ATOM   1709  HB3 PRO   114      11.646 -14.175  15.787  1.00  0.00
ATOM   1710  CA  PRO   114      10.567 -12.294  15.498  1.00  0.00
ATOM   1711  HA  PRO   114      11.404 -12.227  14.803  1.00  0.00
ATOM   1712  C   PRO   114       9.685 -12.601  14.397  1.00  0.00
ATOM   1713  O   PRO   114       9.913 -12.517  13.192  1.00  0.00
ATOM   1714  N   TRP   115       8.649 -13.050  14.978  1.00  0.00
ATOM   1715  H   TRP   115       8.597 -13.053  15.987  1.00  0.00
ATOM   1716  CA  TRP   115       7.504 -13.569  14.392  1.00  0.00
ATOM   1717  HA  TRP   115       7.779 -14.363  13.697  1.00  0.00
ATOM   1718  CB  TRP   115       6.689 -14.097  15.579  1.00  0.00
ATOM   1719  HB2 TRP   115       7.207 -14.944  16.029  1.00  0.00
ATOM   1720  HB3 TRP   115       6.574 -13.307  16.321  1.00  0.00
ATOM   1721  CG  TRP   115       5.330 -14.559  15.221  1.00  0.00
ATOM   1722  CD1 TRP   115       4.141 -14.132  15.728  1.00  0.00
ATOM   1723  HD1 TRP   115       4.122 -13.514  16.625  1.00  0.00
ATOM   1724  NE1 TRP   115       3.122 -14.605  14.941  1.00  0.00
ATOM   1725  HE1 TRP   115       2.138 -14.430  15.088  1.00  0.00
ATOM   1726  CE2 TRP   115       3.638 -15.344  13.933  1.00  0.00
ATOM   1727  CZ2 TRP   115       3.009 -16.025  12.923  1.00  0.00
ATOM   1728  HZ2 TRP   115       1.920 -16.080  12.898  1.00  0.00
ATOM   1729  CH2 TRP   115       3.824 -16.617  11.975  1.00  0.00
ATOM   1730  HH2 TRP   115       3.388 -17.047  11.073  1.00  0.00
ATOM   1731  CZ3 TRP   115       5.193 -16.690  12.119  1.00  0.00
ATOM   1732  HZ3 TRP   115       5.794 -17.203  11.368  1.00  0.00
ATOM   1733  CE3 TRP   115       5.813 -16.108  13.225  1.00  0.00
ATOM   1734  HE3 TRP   115       6.882 -16.249  13.387  1.00  0.00
ATOM   1735  CD2 TRP   115       5.034 -15.363  14.085  1.00  0.00
ATOM   1736  C   TRP   115       6.811 -12.556  13.533  1.00  0.00
ATOM   1737  O   TRP   115       6.492 -12.857  12.393  1.00  0.00
ATOM   1738  N   ALA   116       6.674 -11.305  14.016  1.00  0.00
ATOM   1739  H   ALA   116       6.940 -11.099  14.968  1.00  0.00
ATOM   1740  CA  ALA   116       6.154 -10.210  13.232  1.00  0.00
ATOM   1741  HA  ALA   116       5.092 -10.368  13.046  1.00  0.00
ATOM   1742  CB  ALA   116       6.361  -8.900  14.019  1.00  0.00
ATOM   1743  HB1 ALA   116       7.425  -8.751  14.205  1.00  0.00
ATOM   1744  HB2 ALA   116       5.973  -8.062  13.439  1.00  0.00
ATOM   1745  HB3 ALA   116       5.831  -8.959  14.969  1.00  0.00
ATOM   1746  C   ALA   116       6.807 -10.047  11.879  1.00  0.00
ATOM   1747  O   ALA   116       6.176 -10.076  10.822  1.00  0.00
ATOM   1748  N   TRP   117       8.123  -9.953  11.872  1.00  0.00
ATOM   1749  H   TRP   117       8.640 -10.035  12.736  1.00  0.00
ATOM   1750  CA  TRP   117       8.836  -9.737  10.660  1.00  0.00
ATOM   1751  HA  TRP   117       8.329  -8.973  10.071  1.00  0.00
ATOM   1752  CB  TRP   117      10.185  -9.294  11.113  1.00  0.00
ATOM   1753  HB2 TRP   117      10.482  -9.870  11.990  1.00  0.00
ATOM   1754  HB3 TRP   117      10.908  -9.453  10.313  1.00  0.00
ATOM   1755  CG  TRP   117      10.410  -7.889  11.521  1.00  0.00
ATOM   1756  CD1 TRP   117      11.118  -7.518  12.640  1.00  0.00
ATOM   1757  HD1 TRP   117      11.316  -8.246  13.426  1.00  0.00
ATOM   1758  NE1 TRP   117      11.464  -6.195  12.537  1.00  0.00
ATOM   1759  HE1 TRP   117      11.981  -5.669  13.226  1.00  0.00
ATOM   1760  CE2 TRP   117      10.997  -5.699  11.350  1.00  0.00
ATOM   1761  CZ2 TRP   117      11.025  -4.420  10.837  1.00  0.00
ATOM   1762  HZ2 TRP   117      11.462  -3.609  11.418  1.00  0.00
ATOM   1763  CH2 TRP   117      10.481  -4.216   9.568  1.00  0.00
ATOM   1764  HH2 TRP   117      10.454  -3.213   9.142  1.00  0.00
ATOM   1765  CZ3 TRP   117       9.965  -5.275   8.822  1.00  0.00
ATOM   1766  HZ3 TRP   117       9.541  -5.091   7.834  1.00  0.00
ATOM   1767  CE3 TRP   117       9.980  -6.577   9.321  1.00  0.00
ATOM   1768  HE3 TRP   117       9.687  -7.409   8.681  1.00  0.00
ATOM   1769  CD2 TRP   117      10.379  -6.758  10.645  1.00  0.00
ATOM   1770  C   TRP   117       8.942 -10.982   9.795  1.00  0.00
ATOM   1771  O   TRP   117       9.117 -10.900   8.581  1.00  0.00
ATOM   1772  N   LEU   118       8.779 -12.173  10.378  1.00  0.00
ATOM   1773  H   LEU   118       8.918 -12.271  11.374  1.00  0.00
ATOM   1774  CA  LEU   118       8.405 -13.338   9.623  1.00  0.00
ATOM   1775  HA  LEU   118       9.005 -13.390   8.714  1.00  0.00
ATOM   1776  CB  LEU   118       8.646 -14.561  10.456  1.00  0.00
ATOM   1777  HB2 LEU   118       8.097 -14.476  11.394  1.00  0.00
ATOM   1778  HB3 LEU   118       8.304 -15.443   9.915  1.00  0.00
ATOM   1779  CG  LEU   118      10.166 -14.640  10.720  1.00  0.00
ATOM   1780  HG  LEU   118      10.540 -13.652  10.988  1.00  0.00
ATOM   1781  CD1 LEU   118      10.373 -15.571  11.808  1.00  0.00
ATOM   1782 HD11 LEU   118       9.985 -16.550  11.528  1.00  0.00
ATOM   1783 HD12 LEU   118      11.439 -15.650  12.021  1.00  0.00
ATOM   1784 HD13 LEU   118       9.851 -15.214  12.696  1.00  0.00
ATOM   1785  CD2 LEU   118      11.070 -15.179   9.603  1.00  0.00
ATOM   1786 HD21 LEU   118      10.971 -14.550   8.719  1.00  0.00
ATOM   1787 HD22 LEU   118      12.107 -15.172   9.939  1.00  0.00
ATOM   1788 HD23 LEU   118      10.775 -16.199   9.357  1.00  0.00
ATOM   1789  C   LEU   118       7.051 -13.349   8.982  1.00  0.00
ATOM   1790  O   LEU   118       6.913 -13.853   7.876  1.00  0.00
ATOM   1791  N   VAL   119       6.004 -12.779   9.592  1.00  0.00
ATOM   1792  H   VAL   119       6.078 -12.490  10.557  1.00  0.00
ATOM   1793  CA  VAL   119       4.771 -12.577   8.869  1.00  0.00
ATOM   1794  HA  VAL   119       4.493 -13.499   8.360  1.00  0.00
ATOM   1795  CB  VAL   119       3.634 -12.182   9.797  1.00  0.00
ATOM   1796  HB  VAL   119       3.792 -11.164  10.153  1.00  0.00
ATOM   1797  CG1 VAL   119       2.310 -12.260   9.023  1.00  0.00
ATOM   1798 HG11 VAL   119       2.157 -13.279   8.666  1.00  0.00
ATOM   1799 HG12 VAL   119       1.488 -11.979   9.681  1.00  0.00
ATOM   1800 HG13 VAL   119       2.345 -11.579   8.173  1.00  0.00
ATOM   1801  CG2 VAL   119       3.575 -13.158  10.991  1.00  0.00
ATOM   1802 HG21 VAL   119       4.517 -13.121  11.538  1.00  0.00
ATOM   1803 HG22 VAL   119       2.758 -12.872  11.654  1.00  0.00
ATOM   1804 HG23 VAL   119       3.407 -14.171  10.625  1.00  0.00
ATOM   1805  C   VAL   119       4.971 -11.623   7.687  1.00  0.00
ATOM   1806  O   VAL   119       4.509 -11.907   6.579  1.00  0.00
ATOM   1807  N   VAL   120       5.747 -10.515   7.851  1.00  0.00
ATOM   1808  H   VAL   120       6.108 -10.282   8.764  1.00  0.00
ATOM   1809  CA  VAL   120       6.068  -9.648   6.715  1.00  0.00
ATOM   1810  HA  VAL   120       5.148  -9.351   6.211  1.00  0.00
ATOM   1811  CB  VAL   120       6.809  -8.341   7.034  1.00  0.00
ATOM   1812  HB  VAL   120       7.851  -8.560   7.266  1.00  0.00
ATOM   1813  CG1 VAL   120       6.713  -7.439   5.792  1.00  0.00
ATOM   1814 HG11 VAL   120       5.665  -7.238   5.568  1.00  0.00
ATOM   1815 HG12 VAL   120       7.230  -6.499   5.983  1.00  0.00
ATOM   1816 HG13 VAL   120       7.176  -7.941   4.942  1.00  0.00
ATOM   1817  CG2 VAL   120       6.151  -7.563   8.181  1.00  0.00
ATOM   1818 HG21 VAL   120       6.147  -8.177   9.082  1.00  0.00
ATOM   1819 HG22 VAL   120       6.712  -6.648   8.369  1.00  0.00
ATOM   1820 HG23 VAL   120       5.126  -7.312   7.909  1.00  0.00
ATOM   1821  C   VAL   120       6.848 -10.373   5.633  1.00  0.00
ATOM   1822  O   VAL   120       6.559 -10.258   4.442  1.00  0.00
ATOM   1823  N   LEU   121       7.849 -11.178   6.026  1.00  0.00
ATOM   1824  H   LEU   121       8.072 -11.264   7.007  1.00  0.00
ATOM   1825  CA  LEU   121       8.622 -11.929   5.078  1.00  0.00
ATOM   1826  HA  LEU   121       9.041 -11.253   4.333  1.00  0.00
ATOM   1827  CB  LEU   121       9.768 -12.663   5.803  1.00  0.00
ATOM   1828  HB2 LEU   121      10.332 -11.951   6.405  1.00  0.00
ATOM   1829  HB3 LEU   121       9.354 -13.437   6.449  1.00  0.00
ATOM   1830  CG  LEU   121      10.749 -13.337   4.834  1.00  0.00
ATOM   1831  HG  LEU   121      10.198 -13.978   4.146  1.00  0.00
ATOM   1832  CD1 LEU   121      11.505 -12.287   4.038  1.00  0.00
ATOM   1833 HD11 LEU   121      12.062 -11.644   4.720  1.00  0.00
ATOM   1834 HD12 LEU   121      12.198 -12.778   3.355  1.00  0.00
ATOM   1835 HD13 LEU   121      10.798 -11.684   3.468  1.00  0.00
ATOM   1836  CD2 LEU   121      11.818 -14.100   5.535  1.00  0.00
ATOM   1837 HD21 LEU   121      11.366 -14.880   6.148  1.00  0.00
ATOM   1838 HD22 LEU   121      12.482 -14.555   4.800  1.00  0.00
ATOM   1839 HD23 LEU   121      12.389 -13.425   6.172  1.00  0.00
ATOM   1840  C   LEU   121       7.807 -12.937   4.298  1.00  0.00
ATOM   1841  O   LEU   121       7.963 -13.051   3.090  1.00  0.00
ATOM   1842  N   LEU   122       6.916 -13.691   4.973  1.00  0.00
ATOM   1843  H   LEU   122       6.766 -13.534   5.959  1.00  0.00
ATOM   1844  CA  LEU   122       6.125 -14.749   4.369  1.00  0.00
ATOM   1845  HA  LEU   122       6.787 -15.469   3.888  1.00  0.00
ATOM   1846  CB  LEU   122       5.273 -15.500   5.417  1.00  0.00
ATOM   1847  HB2 LEU   122       4.802 -14.781   6.087  1.00  0.00
ATOM   1848  HB3 LEU   122       4.503 -16.083   4.911  1.00  0.00
ATOM   1849  CG  LEU   122       6.058 -16.437   6.255  1.00  0.00
ATOM   1850  HG  LEU   122       6.911 -15.913   6.686  1.00  0.00
ATOM   1851  CD1 LEU   122       5.191 -17.021   7.422  1.00  0.00
ATOM   1852 HD11 LEU   122       4.338 -17.558   7.007  1.00  0.00
ATOM   1853 HD12 LEU   122       5.795 -17.704   8.018  1.00  0.00
ATOM   1854 HD13 LEU   122       4.835 -16.206   8.053  1.00  0.00
ATOM   1855  CD2 LEU   122       6.563 -17.469   5.259  1.00  0.00
ATOM   1856 HD21 LEU   122       7.175 -16.976   4.504  1.00  0.00
ATOM   1857 HD22 LEU   122       7.161 -18.216   5.780  1.00  0.00
ATOM   1858 HD23 LEU   122       5.714 -17.955   4.777  1.00  0.00
ATOM   1859  C   LEU   122       5.123 -14.306   3.372  1.00  0.00
ATOM   1860  O   LEU   122       4.945 -14.898   2.306  1.00  0.00
ATOM   1861  N   ALA   123       4.413 -13.239   3.727  1.00  0.00
ATOM   1862  H   ALA   123       4.553 -12.818   4.635  1.00  0.00
ATOM   1863  CA  ALA   123       3.444 -12.667   2.842  1.00  0.00
ATOM   1864  HA  ALA   123       2.703 -13.421   2.578  1.00  0.00
ATOM   1865  CB  ALA   123       2.809 -11.512   3.614  1.00  0.00
ATOM   1866  HB1 ALA   123       3.577 -10.787   3.882  1.00  0.00
ATOM   1867  HB2 ALA   123       2.055 -11.029   2.991  1.00  0.00
ATOM   1868  HB3 ALA   123       2.339 -11.894   4.520  1.00  0.00
ATOM   1869  C   ALA   123       4.057 -12.128   1.542  1.00  0.00
ATOM   1870  O   ALA   123       3.634 -12.473   0.438  1.00  0.00
ATOM   1871  N   MET   124       5.148 -11.329   1.667  1.00  0.00
ATOM   1872  H   MET   124       5.447 -11.021   2.582  1.00  0.00
ATOM   1873  CA  MET   124       5.980 -10.840   0.586  1.00  0.00
ATOM   1874  HA  MET   124       5.358 -10.332  -0.151  1.00  0.00
ATOM   1875  CB  MET   124       7.056  -9.836   1.087  1.00  0.00
ATOM   1876  HB2 MET   124       7.535 -10.232   1.982  1.00  0.00
ATOM   1877  HB3 MET   124       7.806  -9.688   0.310  1.00  0.00
ATOM   1878  CG  MET   124       6.480  -8.451   1.444  1.00  0.00
ATOM   1879  HG2 MET   124       6.064  -7.988   0.549  1.00  0.00
ATOM   1880  HG3 MET   124       5.695  -8.564   2.191  1.00  0.00
ATOM   1881  SD  MET   124       7.670  -7.259   2.129  1.00  0.00
ATOM   1882  CE  MET   124       8.450  -6.819   0.553  1.00  0.00
ATOM   1883  HE1 MET   124       7.701  -6.400  -0.119  1.00  0.00
ATOM   1884  HE2 MET   124       9.233  -6.081   0.728  1.00  0.00
ATOM   1885  HE3 MET   124       8.885  -7.710   0.100  1.00  0.00
ATOM   1886  C   MET   124       6.652 -11.947  -0.196  1.00  0.00
ATOM   1887  O   MET   124       6.792 -11.859  -1.407  1.00  0.00
ATOM   1888  N   LEU   125       7.094 -13.030   0.461  1.00  0.00
ATOM   1889  H   LEU   125       7.026 -13.073   1.468  1.00  0.00
ATOM   1890  CA  LEU   125       7.682 -14.180  -0.205  1.00  0.00
ATOM   1891  HA  LEU   125       8.507 -13.851  -0.837  1.00  0.00
ATOM   1892  CB  LEU   125       8.216 -15.187   0.841  1.00  0.00
ATOM   1893  HB2 LEU   125       8.973 -14.704   1.459  1.00  0.00
ATOM   1894  HB3 LEU   125       7.394 -15.525   1.473  1.00  0.00
ATOM   1895  CG  LEU   125       8.873 -16.461   0.276  1.00  0.00
ATOM   1896  HG  LEU   125       8.116 -17.074  -0.213  1.00  0.00
ATOM   1897  CD1 LEU   125       9.969 -16.181  -0.754  1.00  0.00
ATOM   1898 HD11 LEU   125      10.758 -15.586  -0.294  1.00  0.00
ATOM   1899 HD12 LEU   125      10.385 -17.125  -1.107  1.00  0.00
ATOM   1900 HD13 LEU   125       9.546 -15.634  -1.596  1.00  0.00
ATOM   1901  CD2 LEU   125       9.478 -17.241   1.445  1.00  0.00
ATOM   1902 HD21 LEU   125       8.692 -17.506   2.152  1.00  0.00
ATOM   1903 HD22 LEU   125       9.951 -18.149   1.071  1.00  0.00
ATOM   1904 HD23 LEU   125      10.224 -16.625   1.947  1.00  0.00
ATOM   1905  C   LEU   125       6.761 -14.871  -1.194  1.00  0.00
ATOM   1906  O   LEU   125       7.143 -15.225  -2.313  1.00  0.00
ATOM   1907  N   VAL   126       5.494 -15.054  -0.820  1.00  0.00
ATOM   1908  H   VAL   126       5.206 -14.821   0.119  1.00  0.00
ATOM   1909  CA  VAL   126       4.527 -15.576  -1.729  1.00  0.00
ATOM   1910  HA  VAL   126       4.897 -16.506  -2.160  1.00  0.00
ATOM   1911  CB  VAL   126       3.312 -15.800  -0.918  1.00  0.00
ATOM   1912  HB  VAL   126       3.106 -14.913  -0.319  1.00  0.00
ATOM   1913  CG1 VAL   126       2.268 -16.051  -1.915  1.00  0.00
ATOM   1914 HG11 VAL   126       2.534 -16.925  -2.508  1.00  0.00
ATOM   1915 HG12 VAL   126       1.319 -16.230  -1.410  1.00  0.00
ATOM   1916 HG13 VAL   126       2.173 -15.183  -2.568  1.00  0.00
ATOM   1917  CG2 VAL   126       3.390 -17.080  -0.035  1.00  0.00
ATOM   1918 HG21 VAL   126       4.233 -16.997   0.651  1.00  0.00
ATOM   1919 HG22 VAL   126       2.467 -17.186   0.534  1.00  0.00
ATOM   1920 HG23 VAL   126       3.526 -17.954  -0.672  1.00  0.00
ATOM   1921  C   VAL   126       4.255 -14.707  -2.975  1.00  0.00
ATOM   1922  O   VAL   126       4.229 -15.195  -4.109  1.00  0.00
ATOM   1923  N   GLU   127       4.088 -13.385  -2.798  1.00  0.00
ATOM   1924  H   GLU   127       4.014 -13.005  -1.865  1.00  0.00
ATOM   1925  CA  GLU   127       4.004 -12.435  -3.887  1.00  0.00
ATOM   1926  HA  GLU   127       3.286 -12.790  -4.626  1.00  0.00
ATOM   1927  CB  GLU   127       3.549 -11.089  -3.327  1.00  0.00
ATOM   1928  HB2 GLU   127       2.811 -11.252  -2.542  1.00  0.00
ATOM   1929  HB3 GLU   127       4.407 -10.558  -2.914  1.00  0.00
ATOM   1930  CG  GLU   127       2.904 -10.170  -4.380  1.00  0.00
ATOM   1931  HG2 GLU   127       3.683  -9.640  -4.928  1.00  0.00
ATOM   1932  HG3 GLU   127       2.316 -10.769  -5.075  1.00  0.00
ATOM   1933  CD  GLU   127       2.013  -9.188  -3.639  1.00  0.00
ATOM   1934  OE1 GLU   127       1.098  -9.654  -2.916  1.00  0.00
ATOM   1935  OE2 GLU   127       2.215  -7.962  -3.737  1.00  0.00
ATOM   1936  C   GLU   127       5.273 -12.297  -4.699  1.00  0.00
ATOM   1937  O   GLU   127       5.224 -12.169  -5.920  1.00  0.00
ATOM   1938  N   VAL   128       6.473 -12.380  -4.107  1.00  0.00
ATOM   1939  H   VAL   128       6.541 -12.362  -3.100  1.00  0.00
ATOM   1940  CA  VAL   128       7.650 -12.493  -4.923  1.00  0.00
ATOM   1941  HA  VAL   128       7.668 -11.683  -5.651  1.00  0.00
ATOM   1942  CB  VAL   128       8.879 -12.413  -4.074  1.00  0.00
ATOM   1943  HB  VAL   128       8.794 -13.114  -3.243  1.00  0.00
ATOM   1944  CG1 VAL   128      10.001 -12.770  -4.968  1.00  0.00
ATOM   1945 HG11 VAL   128      10.044 -12.065  -5.798  1.00  0.00
ATOM   1946 HG12 VAL   128      10.937 -12.732  -4.411  1.00  0.00
ATOM   1947 HG13 VAL   128       9.851 -13.778  -5.356  1.00  0.00
ATOM   1948  CG2 VAL   128       9.208 -11.028  -3.504  1.00  0.00
ATOM   1949 HG21 VAL   128       8.383 -10.687  -2.878  1.00  0.00
ATOM   1950 HG22 VAL   128      10.117 -11.086  -2.906  1.00  0.00
ATOM   1951 HG23 VAL   128       9.357 -10.324  -4.323  1.00  0.00
ATOM   1952  C   VAL   128       7.692 -13.764  -5.778  1.00  0.00
ATOM   1953  O   VAL   128       7.998 -13.719  -6.974  1.00  0.00
ATOM   1954  N   ALA   129       7.379 -14.936  -5.190  1.00  0.00
ATOM   1955  H   ALA   129       7.123 -14.958  -4.213  1.00  0.00
ATOM   1956  CA  ALA   129       7.397 -16.190  -5.915  1.00  0.00
ATOM   1957  HA  ALA   129       8.382 -16.341  -6.357  1.00  0.00
ATOM   1958  CB  ALA   129       7.092 -17.382  -4.997  1.00  0.00
ATOM   1959  HB1 ALA   129       6.105 -17.256  -4.553  1.00  0.00
ATOM   1960  HB2 ALA   129       7.115 -18.304  -5.578  1.00  0.00
ATOM   1961  HB3 ALA   129       7.841 -17.433  -4.206  1.00  0.00
ATOM   1962  C   ALA   129       6.450 -16.197  -7.092  1.00  0.00
ATOM   1963  O   ALA   129       6.822 -16.612  -8.191  1.00  0.00
ATOM   1964  N   LEU   130       5.241 -15.641  -6.909  1.00  0.00
ATOM   1965  H   LEU   130       4.937 -15.388  -5.979  1.00  0.00
ATOM   1966  CA  LEU   130       4.327 -15.379  -7.999  1.00  0.00
ATOM   1967  HA  LEU   130       4.061 -16.319  -8.484  1.00  0.00
ATOM   1968  CB  LEU   130       3.088 -14.706  -7.362  1.00  0.00
ATOM   1969  HB2 LEU   130       2.470 -15.463  -6.878  1.00  0.00
ATOM   1970  HB3 LEU   130       3.411 -13.974  -6.622  1.00  0.00
ATOM   1971  CG  LEU   130       2.122 -13.935  -8.288  1.00  0.00
ATOM   1972  HG  LEU   130       2.692 -13.262  -8.928  1.00  0.00
ATOM   1973  CD1 LEU   130       1.287 -14.835  -9.209  1.00  0.00
ATOM   1974 HD11 LEU   130       0.682 -15.511  -8.605  1.00  0.00
ATOM   1975 HD12 LEU   130       0.635 -14.217  -9.827  1.00  0.00
ATOM   1976 HD13 LEU   130       1.951 -15.415  -9.849  1.00  0.00
ATOM   1977  CD2 LEU   130       1.146 -13.113  -7.441  1.00  0.00
ATOM   1978 HD21 LEU   130       1.704 -12.404  -6.829  1.00  0.00
ATOM   1979 HD22 LEU   130       0.465 -12.569  -8.095  1.00  0.00
ATOM   1980 HD23 LEU   130       0.575 -13.779  -6.794  1.00  0.00
ATOM   1981  C   LEU   130       4.909 -14.490  -9.091  1.00  0.00
ATOM   1982  O   LEU   130       4.873 -14.821 -10.276  1.00  0.00
ATOM   1983  N   CYS   131       5.519 -13.356  -8.692  1.00  0.00
ATOM   1984  H   CYS   131       5.580 -13.135  -7.709  1.00  0.00
ATOM   1985  CA  CYS   131       6.126 -12.376  -9.569  1.00  0.00
ATOM   1986  HA  CYS   131       5.407 -12.074 -10.331  1.00  0.00
ATOM   1987  CB  CYS   131       6.556 -11.126  -8.736  1.00  0.00
ATOM   1988  HB2 CYS   131       5.669 -10.619  -8.356  1.00  0.00
ATOM   1989  HB3 CYS   131       7.179 -11.443  -7.900  1.00  0.00
ATOM   1990  SG  CYS   131       7.523  -9.830  -9.596  1.00  0.00
ATOM   1991  HG  CYS   131       7.644  -9.026  -8.544  1.00  0.00
ATOM   1992  C   CYS   131       7.253 -12.933 -10.393  1.00  0.00
ATOM   1993  O   CYS   131       7.348 -12.680 -11.585  1.00  0.00
ATOM   1994  N   THR   132       8.120 -13.747  -9.783  1.00  0.00
ATOM   1995  H   THR   132       7.930 -14.080  -8.849  1.00  0.00
ATOM   1996  CA  THR   132       9.350 -14.177 -10.434  1.00  0.00
ATOM   1997  HA  THR   132       9.729 -13.370 -11.062  1.00  0.00
ATOM   1998  CB  THR   132      10.432 -14.544  -9.459  1.00  0.00
ATOM   1999  HB  THR   132      10.215 -15.521  -9.026  1.00  0.00
ATOM   2000  CG2 THR   132      11.814 -14.611 -10.143  1.00  0.00
ATOM   2001 HG21 THR   132      12.054 -13.638 -10.573  1.00  0.00
ATOM   2002 HG22 THR   132      12.571 -14.879  -9.406  1.00  0.00
ATOM   2003 HG23 THR   132      11.793 -15.362 -10.932  1.00  0.00
ATOM   2004  OG1 THR   132      10.473 -13.507  -8.502  1.00  0.00
ATOM   2005  HG1 THR   132      11.154 -13.698  -7.853  1.00  0.00
ATOM   2006  C   THR   132       9.074 -15.349 -11.320  1.00  0.00
ATOM   2007  O   THR   132       9.716 -15.521 -12.355  1.00  0.00
ATOM   2008  N   TRP   133       8.043 -16.173 -10.992  1.00  0.00
ATOM   2009  H   TRP   133       7.652 -16.146 -10.061  1.00  0.00
ATOM   2010  CA  TRP   133       7.502 -17.093 -11.986  1.00  0.00
ATOM   2011  HA  TRP   133       8.317 -17.661 -12.436  1.00  0.00
ATOM   2012  CB  TRP   133       6.474 -18.139 -11.410  1.00  0.00
ATOM   2013  HB2 TRP   133       6.967 -18.760 -10.662  1.00  0.00
ATOM   2014  HB3 TRP   133       5.637 -17.612 -10.951  1.00  0.00
ATOM   2015  CG  TRP   133       5.768 -19.181 -12.305  1.00  0.00
ATOM   2016  CD1 TRP   133       4.438 -19.489 -12.235  1.00  0.00
ATOM   2017  HD1 TRP   133       3.774 -18.896 -11.605  1.00  0.00
ATOM   2018  NE1 TRP   133       4.137 -20.585 -13.037  1.00  0.00
ATOM   2019  HE1 TRP   133       3.230 -21.023 -13.116  1.00  0.00
ATOM   2020  CE2 TRP   133       5.180 -21.000 -13.698  1.00  0.00
ATOM   2021  CZ2 TRP   133       5.336 -22.080 -14.604  1.00  0.00
ATOM   2022  HZ2 TRP   133       4.507 -22.764 -14.784  1.00  0.00
ATOM   2023  CH2 TRP   133       6.544 -22.219 -15.225  1.00  0.00
ATOM   2024  HH2 TRP   133       6.740 -23.093 -15.846  1.00  0.00
ATOM   2025  CZ3 TRP   133       7.408 -21.235 -15.006  1.00  0.00
ATOM   2026  HZ3 TRP   133       8.371 -21.232 -15.516  1.00  0.00
ATOM   2027  CE3 TRP   133       7.219 -20.131 -14.143  1.00  0.00
ATOM   2028  HE3 TRP   133       7.936 -19.310 -14.143  1.00  0.00
ATOM   2029  CD2 TRP   133       6.188 -20.095 -13.347  1.00  0.00
ATOM   2030  C   TRP   133       6.883 -16.350 -13.167  1.00  0.00
ATOM   2031  O   TRP   133       7.150 -16.673 -14.322  1.00  0.00
ATOM   2032  N   TYR   134       6.078 -15.287 -12.926  1.00  0.00
ATOM   2033  H   TYR   134       5.936 -14.966 -11.979  1.00  0.00
ATOM   2034  CA  TYR   134       5.392 -14.568 -13.995  1.00  0.00
ATOM   2035  HA  TYR   134       4.892 -15.281 -14.651  1.00  0.00
ATOM   2036  CB  TYR   134       4.330 -13.595 -13.410  1.00  0.00
ATOM   2037  HB2 TYR   134       3.827 -14.070 -12.568  1.00  0.00
ATOM   2038  HB3 TYR   134       4.819 -12.682 -13.073  1.00  0.00
ATOM   2039  CG  TYR   134       3.322 -13.265 -14.482  1.00  0.00
ATOM   2040  CD1 TYR   134       3.377 -12.013 -15.108  1.00  0.00
ATOM   2041  HD1 TYR   134       4.059 -11.248 -14.737  1.00  0.00
ATOM   2042  CE1 TYR   134       2.560 -11.736 -16.212  1.00  0.00
ATOM   2043  HE1 TYR   134       2.692 -10.808 -16.768  1.00  0.00
ATOM   2044  CZ  TYR   134       1.575 -12.655 -16.596  1.00  0.00
ATOM   2045  OH  TYR   134       0.756 -12.404 -17.717  1.00  0.00
ATOM   2046  HH  TYR   134       0.957 -11.571 -18.149  1.00  0.00
ATOM   2047  CE2 TYR   134       1.399 -13.837 -15.870  1.00  0.00
ATOM   2048  HE2 TYR   134       0.544 -14.481 -16.076  1.00  0.00
ATOM   2049  CD2 TYR   134       2.330 -14.187 -14.878  1.00  0.00
ATOM   2050  HD2 TYR   134       2.285 -15.172 -14.415  1.00  0.00
ATOM   2051  C   TYR   134       6.381 -13.870 -14.900  1.00  0.00
ATOM   2052  O   TYR   134       6.253 -13.797 -16.118  1.00  0.00
ATOM   2053  N   LEU   135       7.440 -13.355 -14.308  1.00  0.00
ATOM   2054  H   LEU   135       7.541 -13.422 -13.305  1.00  0.00
ATOM   2055  CA  LEU   135       8.443 -12.710 -15.056  1.00  0.00
ATOM   2056  HA  LEU   135       7.981 -12.067 -15.805  1.00  0.00
ATOM   2057  CB  LEU   135       9.215 -11.925 -14.052  1.00  0.00
ATOM   2058  HB2 LEU   135       9.293 -12.496 -13.126  1.00  0.00
ATOM   2059  HB3 LEU   135      10.214 -11.723 -14.438  1.00  0.00
ATOM   2060  CG  LEU   135       8.686 -10.526 -13.599  1.00  0.00
ATOM   2061  HG  LEU   135       7.669 -10.627 -13.218  1.00  0.00
ATOM   2062  CD1 LEU   135       9.522  -9.913 -12.515  1.00  0.00
ATOM   2063 HD11 LEU   135      10.543  -9.783 -12.873  1.00  0.00
ATOM   2064 HD12 LEU   135       9.108  -8.943 -12.241  1.00  0.00
ATOM   2065 HD13 LEU   135       9.524 -10.567 -11.643  1.00  0.00
ATOM   2066  CD2 LEU   135       8.694  -9.506 -14.725  1.00  0.00
ATOM   2067 HD21 LEU   135       8.059  -9.856 -15.538  1.00  0.00
ATOM   2068 HD22 LEU   135       8.317  -8.552 -14.355  1.00  0.00
ATOM   2069 HD23 LEU   135       9.713  -9.375 -15.090  1.00  0.00
ATOM   2070  C   LEU   135       9.331 -13.628 -15.903  1.00  0.00
ATOM   2071  O   LEU   135       9.670 -13.316 -17.039  1.00  0.00
ATOM   2072  N   VAL   136       9.706 -14.814 -15.390  1.00  0.00
ATOM   2073  H   VAL   136       9.517 -15.028 -14.422  1.00  0.00
ATOM   2074  CA  VAL   136      10.379 -15.786 -16.216  1.00  0.00
ATOM   2075  HA  VAL   136      11.298 -15.353 -16.612  1.00  0.00
ATOM   2076  CB  VAL   136      10.708 -16.985 -15.406  1.00  0.00
ATOM   2077  HB  VAL   136       9.832 -17.289 -14.833  1.00  0.00
ATOM   2078  CG1 VAL   136      11.113 -18.056 -16.375  1.00  0.00
ATOM   2079 HG11 VAL   136      11.979 -17.721 -16.946  1.00  0.00
ATOM   2080 HG12 VAL   136      11.366 -18.964 -15.829  1.00  0.00
ATOM   2081 HG13 VAL   136      10.287 -18.261 -17.057  1.00  0.00
ATOM   2082  CG2 VAL   136      11.948 -16.808 -14.519  1.00  0.00
ATOM   2083 HG21 VAL   136      11.784 -15.983 -13.826  1.00  0.00
ATOM   2084 HG22 VAL   136      12.127 -17.724 -13.957  1.00  0.00
ATOM   2085 HG23 VAL   136      12.814 -16.590 -15.144  1.00  0.00
ATOM   2086  C   VAL   136       9.541 -16.208 -17.415  1.00  0.00
ATOM   2087  O   VAL   136      10.049 -16.439 -18.515  1.00  0.00
ATOM   2088  N   ALA   137       8.226 -16.364 -17.180  1.00  0.00
ATOM   2089  H   ALA   137       7.862 -16.234 -16.247  1.00  0.00
ATOM   2090  CA  ALA   137       7.281 -16.714 -18.202  1.00  0.00
ATOM   2091  HA  ALA   137       7.573 -17.660 -18.659  1.00  0.00
ATOM   2092  CB  ALA   137       5.891 -16.849 -17.555  1.00  0.00
ATOM   2093  HB1 ALA   137       5.609 -15.902 -17.096  1.00  0.00
ATOM   2094  HB2 ALA   137       5.159 -17.115 -18.317  1.00  0.00
ATOM   2095  HB3 ALA   137       5.919 -17.627 -16.792  1.00  0.00
ATOM   2096  C   ALA   137       7.223 -15.702 -19.320  1.00  0.00
ATOM   2097  O   ALA   137       7.103 -16.047 -20.497  1.00  0.00
ATOM   2098  N   PHE   138       7.294 -14.408 -18.954  1.00  0.00
ATOM   2099  H   PHE   138       7.542 -14.165 -18.005  1.00  0.00
ATOM   2100  CA  PHE   138       7.021 -13.345 -19.889  1.00  0.00
ATOM   2101  HA  PHE   138       6.948 -13.756 -20.896  1.00  0.00
ATOM   2102  CB  PHE   138       5.685 -12.619 -19.559  1.00  0.00
ATOM   2103  HB2 PHE   138       5.733 -12.209 -18.550  1.00  0.00
ATOM   2104  HB3 PHE   138       5.524 -11.810 -20.271  1.00  0.00
ATOM   2105  CG  PHE   138       4.524 -13.586 -19.642  1.00  0.00
ATOM   2106  CD1 PHE   138       3.838 -13.969 -18.481  1.00  0.00
ATOM   2107  HD1 PHE   138       4.002 -13.429 -17.548  1.00  0.00
ATOM   2108  CE1 PHE   138       2.937 -15.043 -18.500  1.00  0.00
ATOM   2109  HE1 PHE   138       2.456 -15.367 -17.578  1.00  0.00
ATOM   2110  CZ  PHE   138       2.657 -15.697 -19.702  1.00  0.00
ATOM   2111  HZ  PHE   138       1.994 -16.562 -19.709  1.00  0.00
ATOM   2112  CE2 PHE   138       3.232 -15.234 -20.891  1.00  0.00
ATOM   2113  HE2 PHE   138       2.978 -15.709 -21.839  1.00  0.00
ATOM   2114  CD2 PHE   138       4.133 -14.162 -20.865  1.00  0.00
ATOM   2115  HD2 PHE   138       4.532 -13.773 -21.802  1.00  0.00
ATOM   2116  C   PHE   138       8.139 -12.314 -20.017  1.00  0.00
ATOM   2117  O   PHE   138       8.485 -11.648 -19.042  1.00  0.00
ATOM   2118  N   PRO   139       8.708 -12.079 -21.215  1.00  0.00
ATOM   2119  CD  PRO   139       8.518 -12.880 -22.408  1.00  0.00
ATOM   2120  HD2 PRO   139       7.511 -12.724 -22.795  1.00  0.00
ATOM   2121  HD3 PRO   139       8.653 -13.934 -22.164  1.00  0.00
ATOM   2122  CG  PRO   139       9.563 -12.427 -23.422  1.00  0.00
ATOM   2123  HG2 PRO   139       9.176 -12.569 -24.431  1.00  0.00
ATOM   2124  HG3 PRO   139      10.472 -13.015 -23.296  1.00  0.00
ATOM   2125  CB  PRO   139       9.747 -10.961 -23.044  1.00  0.00
ATOM   2126  HB2 PRO   139       9.028 -10.351 -23.591  1.00  0.00
ATOM   2127  HB3 PRO   139      10.759 -10.645 -23.297  1.00  0.00
ATOM   2128  CA  PRO   139       9.495 -10.907 -21.517  1.00  0.00
ATOM   2129  HA  PRO   139      10.498 -11.026 -21.106  1.00  0.00
ATOM   2130  C   PRO   139       8.763  -9.633 -21.159  1.00  0.00
ATOM   2131  O   PRO   139       7.616  -9.509 -21.587  1.00  0.00
ATOM   2132  N   PRO   140       9.413  -8.661 -20.541  1.00  0.00
ATOM   2133  CD  PRO   140      10.357  -8.959 -19.448  1.00  0.00
ATOM   2134  HD2 PRO   140      11.327  -9.225 -19.867  1.00  0.00
ATOM   2135  HD3 PRO   140       9.977  -9.791 -18.856  1.00  0.00
ATOM   2136  CG  PRO   140      10.444  -7.687 -18.615  1.00  0.00
ATOM   2137  HG2 PRO   140      11.469  -7.546 -18.272  1.00  0.00
ATOM   2138  HG3 PRO   140       9.782  -7.770 -17.753  1.00  0.00
ATOM   2139  CB  PRO   140       9.990  -6.607 -19.594  1.00  0.00
ATOM   2140  HB2 PRO   140      10.849  -6.246 -20.161  1.00  0.00
ATOM   2141  HB3 PRO   140       9.545  -5.779 -19.043  1.00  0.00
ATOM   2142  CA  PRO   140       8.958  -7.273 -20.522  1.00  0.00
ATOM   2143  HA  PRO   140       8.023  -7.204 -19.967  1.00  0.00
ATOM   2144  C   PRO   140       8.956  -6.574 -21.880  1.00  0.00
ATOM   2145  O   PRO   140       9.100  -5.357 -21.929  1.00  0.00
ATOM   2146  N   GLU   141       8.753  -7.309 -22.988  1.00  0.00
ATOM   2147  H   GLU   141       8.668  -8.313 -22.920  1.00  0.00
ATOM   2148  CA  GLU   141       8.632  -6.849 -24.351  1.00  0.00
ATOM   2149  HA  GLU   141       9.459  -6.178 -24.584  1.00  0.00
ATOM   2150  CB  GLU   141       8.672  -8.096 -25.266  1.00  0.00
ATOM   2151  HB2 GLU   141       9.708  -8.385 -25.442  1.00  0.00
ATOM   2152  HB3 GLU   141       8.142  -8.918 -24.785  1.00  0.00
ATOM   2153  CG  GLU   141       8.047  -7.983 -26.664  1.00  0.00
ATOM   2154  HG2 GLU   141       7.019  -7.631 -26.576  1.00  0.00
ATOM   2155  HG3 GLU   141       8.622  -7.277 -27.264  1.00  0.00
ATOM   2156  CD  GLU   141       8.039  -9.334 -27.377  1.00  0.00
ATOM   2157  OE1 GLU   141       8.089 -10.419 -26.726  1.00  0.00
ATOM   2158  OE2 GLU   141       7.912  -9.292 -28.615  1.00  0.00
ATOM   2159  C   GLU   141       7.512  -5.842 -24.627  1.00  0.00
ATOM   2160  O   GLU   141       6.506  -5.797 -23.936  1.00  0.00
ATOM   2161  N   VAL   142       7.672  -4.944 -25.612  1.00  0.00
ATOM   2162  H   VAL   142       8.525  -4.936 -26.154  1.00  0.00
ATOM   2163  CA  VAL   142       6.655  -3.947 -25.957  1.00  0.00
ATOM   2164  HA  VAL   142       5.973  -3.818 -25.116  1.00  0.00
ATOM   2165  CB  VAL   142       7.233  -2.578 -26.288  1.00  0.00
ATOM   2166  HB  VAL   142       7.899  -2.663 -27.147  1.00  0.00
ATOM   2167  CG1 VAL   142       6.157  -1.526 -26.638  1.00  0.00
ATOM   2168 HG11 VAL   142       5.483  -1.400 -25.791  1.00  0.00
ATOM   2169 HG12 VAL   142       6.639  -0.575 -26.864  1.00  0.00
ATOM   2170 HG13 VAL   142       5.590  -1.861 -27.507  1.00  0.00
ATOM   2171  CG2 VAL   142       8.096  -2.045 -25.131  1.00  0.00
ATOM   2172 HG21 VAL   142       8.919  -2.734 -24.943  1.00  0.00
ATOM   2173 HG22 VAL   142       8.495  -1.066 -25.397  1.00  0.00
ATOM   2174 HG23 VAL   142       7.485  -1.956 -24.233  1.00  0.00
ATOM   2175  C   VAL   142       5.834  -4.410 -27.149  1.00  0.00
ATOM   2176  O   VAL   142       6.350  -5.028 -28.075  1.00  0.00
ATOM   2177  N   VAL   143       4.520  -4.126 -27.136  1.00  0.00
ATOM   2178  H   VAL   143       4.131  -3.569 -26.389  1.00  0.00
ATOM   2179  CA  VAL   143       3.578  -4.580 -28.157  1.00  0.00
ATOM   2180  HA  VAL   143       4.112  -4.761 -29.090  1.00  0.00
ATOM   2181  CB  VAL   143       2.865  -5.891 -27.747  1.00  0.00
ATOM   2182  HB  VAL   143       1.956  -6.011 -28.337  1.00  0.00
ATOM   2183  CG1 VAL   143       3.762  -7.139 -27.979  1.00  0.00
ATOM   2184 HG11 VAL   143       4.673  -7.048 -27.387  1.00  0.00
ATOM   2185 HG12 VAL   143       3.222  -8.037 -27.677  1.00  0.00
ATOM   2186 HG13 VAL   143       4.021  -7.210 -29.035  1.00  0.00
ATOM   2187  CG2 VAL   143       2.437  -5.778 -26.267  1.00  0.00
ATOM   2188 HG21 VAL   143       1.758  -4.934 -26.148  1.00  0.00
ATOM   2189 HG22 VAL   143       1.933  -6.696 -25.963  1.00  0.00
ATOM   2190 HG23 VAL   143       3.319  -5.626 -25.644  1.00  0.00
ATOM   2191  C   VAL   143       2.548  -3.482 -28.470  1.00  0.00
ATOM   2192  O   VAL   143       2.363  -2.546 -27.695  1.00  0.00
ATOM   2193  N   THR   144       1.831  -3.557 -29.617  1.00  0.00
ATOM   2194  H   THR   144       2.149  -4.146 -30.373  1.00  0.00
ATOM   2195  CA  THR   144       0.587  -2.791 -29.789  1.00  0.00
ATOM   2196  HA  THR   144       0.132  -2.611 -28.814  1.00  0.00
ATOM   2197  CB  THR   144       0.797  -1.432 -30.454  1.00  0.00
ATOM   2198  HB  THR   144       1.671  -0.946 -30.020  1.00  0.00
ATOM   2199  CG2 THR   144       1.027  -1.513 -31.970  1.00  0.00
ATOM   2200 HG21 THR   144       0.162  -1.975 -32.445  1.00  0.00
ATOM   2201 HG22 THR   144       1.169  -0.509 -32.370  1.00  0.00
ATOM   2202 HG23 THR   144       1.915  -2.112 -32.171  1.00  0.00
ATOM   2203  OG1 THR   144      -0.278  -0.534 -30.224  1.00  0.00
ATOM   2204  HG1 THR   144      -0.096   0.301 -30.662  1.00  0.00
ATOM   2205  C   THR   144      -0.427  -3.545 -30.627  1.00  0.00
ATOM   2206  O   THR   144      -0.062  -4.429 -31.397  1.00  0.00
ATOM   2207  N   ASP   145      -1.727  -3.187 -30.545  1.00  0.00
ATOM   2208  H   ASP   145      -2.030  -2.548 -29.825  1.00  0.00
ATOM   2209  CA  ASP   145      -2.731  -3.689 -31.465  1.00  0.00
ATOM   2210  HA  ASP   145      -2.406  -4.647 -31.872  1.00  0.00
ATOM   2211  CB  ASP   145      -4.105  -3.898 -30.766  1.00  0.00
ATOM   2212  HB2 ASP   145      -4.407  -2.974 -30.273  1.00  0.00
ATOM   2213  HB3 ASP   145      -4.853  -4.174 -31.510  1.00  0.00
ATOM   2214  CG  ASP   145      -4.000  -5.003 -29.732  1.00  0.00
ATOM   2215  OD1 ASP   145      -3.130  -5.885 -29.939  1.00  0.00
ATOM   2216  OD2 ASP   145      -4.811  -4.999 -28.774  1.00  0.00
ATOM   2217  C   ASP   145      -2.876  -2.666 -32.577  1.00  0.00
ATOM   2218  O   ASP   145      -3.491  -1.621 -32.400  1.00  0.00
ATOM   2219  N   TRP   146      -2.293  -2.899 -33.778  1.00  0.00
ATOM   2220  H   TRP   146      -1.763  -3.746 -33.926  1.00  0.00
ATOM   2221  CA  TRP   146      -2.388  -1.975 -34.903  1.00  0.00
ATOM   2222  HA  TRP   146      -2.196  -0.959 -34.557  1.00  0.00
ATOM   2223  CB  TRP   146      -1.370  -2.275 -36.049  1.00  0.00
ATOM   2224  HB2 TRP   146      -0.356  -2.262 -35.648  1.00  0.00
ATOM   2225  HB3 TRP   146      -1.579  -3.257 -36.474  1.00  0.00
ATOM   2226  CG  TRP   146      -1.404  -1.288 -37.190  1.00  0.00
ATOM   2227  CD1 TRP   146      -1.928  -1.524 -38.438  1.00  0.00
ATOM   2228  HD1 TRP   146      -2.283  -2.520 -38.700  1.00  0.00
ATOM   2229  NE1 TRP   146      -1.904  -0.368 -39.179  1.00  0.00
ATOM   2230  HE1 TRP   146      -2.256  -0.267 -40.120  1.00  0.00
ATOM   2231  CE2 TRP   146      -1.331   0.631 -38.450  1.00  0.00
ATOM   2232  CZ2 TRP   146      -1.099   1.955 -38.778  1.00  0.00
ATOM   2233  HZ2 TRP   146      -1.405   2.337 -39.752  1.00  0.00
ATOM   2234  CH2 TRP   146      -0.469   2.768 -37.835  1.00  0.00
ATOM   2235  HH2 TRP   146      -0.245   3.808 -38.074  1.00  0.00
ATOM   2236  CZ3 TRP   146      -0.123   2.266 -36.583  1.00  0.00
ATOM   2237  HZ3 TRP   146       0.409   2.897 -35.870  1.00  0.00
ATOM   2238  CE3 TRP   146      -0.446   0.953 -36.215  1.00  0.00
ATOM   2239  HE3 TRP   146      -0.258   0.609 -35.198  1.00  0.00
ATOM   2240  CD2 TRP   146      -1.011   0.104 -37.178  1.00  0.00
ATOM   2241  C   TRP   146      -3.781  -1.897 -35.488  1.00  0.00
ATOM   2242  O   TRP   146      -4.226  -0.848 -35.939  1.00  0.00
ATOM   2243  N   HIP   147      -4.525  -3.025 -35.505  1.00  0.00
ATOM   2244  H   HIP   147      -4.221  -3.839 -34.990  1.00  0.00
ATOM   2245  CA  HIP   147      -5.760  -3.069 -36.262  1.00  0.00
ATOM   2246  HA  HIP   147      -5.741  -2.299 -37.034  1.00  0.00
ATOM   2247  CB  HIP   147      -5.974  -4.442 -36.956  1.00  0.00
ATOM   2248  HB2 HIP   147      -6.080  -5.220 -36.199  1.00  0.00
ATOM   2249  HB3 HIP   147      -6.875  -4.405 -37.567  1.00  0.00
ATOM   2250  CG  HIP   147      -4.817  -4.828 -37.858  1.00  0.00
ATOM   2251  ND1 HIP   147      -4.569  -4.199 -39.048  1.00  0.00
ATOM   2252  HD1 HIP   147      -5.113  -3.449 -39.448  1.00  0.00
ATOM   2253  CE1 HIP   147      -3.483  -4.736 -39.606  1.00  0.00
ATOM   2254  HE1 HIP   147      -3.123  -4.364 -40.566  1.00  0.00
ATOM   2255  NE2 HIP   147      -3.030  -5.692 -38.807  1.00  0.00
ATOM   2256  HE2 HIP   147      -2.210  -6.255 -38.984  1.00  0.00
ATOM   2257  CD2 HIP   147      -3.860  -5.778 -37.715  1.00  0.00
ATOM   2258  HD2 HIP   147      -3.654  -6.530 -36.953  1.00  0.00
ATOM   2259  C   HIP   147      -6.963  -2.746 -35.402  1.00  0.00
ATOM   2260  O   HIP   147      -8.090  -3.023 -35.805  1.00  0.00
ATOM   2261  N   MET   148      -6.748  -2.157 -34.208  1.00  0.00
ATOM   2262  H   MET   148      -5.804  -2.027 -33.872  1.00  0.00
ATOM   2263  CA  MET   148      -7.822  -1.686 -33.356  1.00  0.00
ATOM   2264  HA  MET   148      -8.771  -2.087 -33.712  1.00  0.00
ATOM   2265  CB  MET   148      -7.572  -2.163 -31.893  1.00  0.00
ATOM   2266  HB2 MET   148      -6.565  -1.883 -31.586  1.00  0.00
ATOM   2267  HB3 MET   148      -8.298  -1.695 -31.228  1.00  0.00
ATOM   2268  CG  MET   148      -7.688  -3.686 -31.654  1.00  0.00
ATOM   2269  HG2 MET   148      -7.033  -4.213 -32.348  1.00  0.00
ATOM   2270  HG3 MET   148      -7.394  -3.917 -30.630  1.00  0.00
ATOM   2271  SD  MET   148      -9.347  -4.377 -31.884  1.00  0.00
ATOM   2272  CE  MET   148     -10.305  -3.471 -30.640  1.00  0.00
ATOM   2273  HE1 MET   148     -10.254  -2.403 -30.849  1.00  0.00
ATOM   2274  HE2 MET   148     -11.344  -3.798 -30.672  1.00  0.00
ATOM   2275  HE3 MET   148      -9.893  -3.667 -29.650  1.00  0.00
ATOM   2276  C   MET   148      -8.079  -0.166 -33.441  1.00  0.00
ATOM   2277  O   MET   148      -7.698   0.509 -34.390  1.00  0.00
ATOM   2278  N   LEU   149      -8.769   0.423 -32.440  1.00  0.00
ATOM   2279  H   LEU   149      -9.061  -0.121 -31.640  1.00  0.00
ATOM   2280  CA  LEU   149      -9.174   1.821 -32.349  1.00  0.00
ATOM   2281  HA  LEU   149      -9.896   2.042 -33.136  1.00  0.00
ATOM   2282  CB  LEU   149      -9.812   2.037 -30.963  1.00  0.00
ATOM   2283  HB2 LEU   149      -9.263   1.463 -30.217  1.00  0.00
ATOM   2284  HB3 LEU   149      -9.774   3.095 -30.706  1.00  0.00
ATOM   2285  CG  LEU   149     -11.283   1.589 -30.920  1.00  0.00
ATOM   2286  HG  LEU   149     -11.484   0.918 -31.755  1.00  0.00
ATOM   2287  CD1 LEU   149     -11.534   0.867 -29.603  1.00  0.00
ATOM   2288 HD11 LEU   149     -11.328   1.542 -28.772  1.00  0.00
ATOM   2289 HD12 LEU   149     -12.574   0.543 -29.558  1.00  0.00
ATOM   2290 HD13 LEU   149     -10.881  -0.003 -29.535  1.00  0.00
ATOM   2291  CD2 LEU   149     -12.271   2.753 -31.042  1.00  0.00
ATOM   2292 HD21 LEU   149     -12.111   3.268 -31.990  1.00  0.00
ATOM   2293 HD22 LEU   149     -13.291   2.370 -31.005  1.00  0.00
ATOM   2294 HD23 LEU   149     -12.115   3.451 -30.219  1.00  0.00
ATOM   2295  C   LEU   149      -8.113   2.919 -32.532  1.00  0.00
ATOM   2296  O   LEU   149      -7.083   2.869 -31.857  1.00  0.00
ATOM   2297  N   PRO   150      -8.338   3.943 -33.373  1.00  0.00
ATOM   2298  CD  PRO   150      -9.441   4.003 -34.334  1.00  0.00
ATOM   2299  HD2 PRO   150     -10.389   4.052 -33.798  1.00  0.00
ATOM   2300  HD3 PRO   150      -9.425   3.113 -34.963  1.00  0.00
ATOM   2301  CG  PRO   150      -9.196   5.258 -35.145  1.00  0.00
ATOM   2302  HG2 PRO   150      -9.733   6.093 -34.695  1.00  0.00
ATOM   2303  HG3 PRO   150      -9.550   5.106 -36.165  1.00  0.00
ATOM   2304  CB  PRO   150      -7.691   5.386 -35.054  1.00  0.00
ATOM   2305  HB2 PRO   150      -7.400   6.412 -35.277  1.00  0.00
ATOM   2306  HB3 PRO   150      -7.224   4.712 -35.772  1.00  0.00
ATOM   2307  CA  PRO   150      -7.368   4.999 -33.609  1.00  0.00
ATOM   2308  HA  PRO   150      -6.368   4.569 -33.662  1.00  0.00
ATOM   2309  C   PRO   150      -7.449   6.169 -32.637  1.00  0.00
ATOM   2310  O   PRO   150      -6.801   7.195 -32.811  1.00  0.00
ATOM   2311  N   THR   151      -8.225   6.070 -31.550  1.00  0.00
ATOM   2312  H   THR   151      -8.811   5.257 -31.421  1.00  0.00
ATOM   2313  CA  THR   151      -8.289   7.083 -30.505  1.00  0.00
ATOM   2314  HA  THR   151      -8.663   8.017 -30.926  1.00  0.00
ATOM   2315  CB  THR   151      -9.230   6.565 -29.440  1.00  0.00
ATOM   2316  HB  THR   151      -8.788   5.695 -28.955  1.00  0.00
ATOM   2317  CG2 THR   151      -9.518   7.608 -28.365  1.00  0.00
ATOM   2318 HG21 THR   151      -9.976   8.485 -28.822  1.00  0.00
ATOM   2319 HG22 THR   151     -10.198   7.188 -27.624  1.00  0.00
ATOM   2320 HG23 THR   151      -8.585   7.897 -27.880  1.00  0.00
ATOM   2321  OG1 THR   151     -10.459   6.202 -30.038  1.00  0.00
ATOM   2322  HG1 THR   151     -11.058   5.873 -29.363  1.00  0.00
ATOM   2323  C   THR   151      -6.991   7.534 -29.838  1.00  0.00
ATOM   2324  O   THR   151      -6.711   8.726 -29.799  1.00  0.00
ATOM   2325  N   GLU   152      -6.161   6.618 -29.302  1.00  0.00
ATOM   2326  H   GLU   152      -6.411   5.640 -29.316  1.00  0.00
ATOM   2327  CA  GLU   152      -4.888   6.990 -28.688  1.00  0.00
ATOM   2328  HA  GLU   152      -4.482   7.867 -29.193  1.00  0.00
ATOM   2329  CB  GLU   152      -4.968   7.344 -27.172  1.00  0.00
ATOM   2330  HB2 GLU   152      -5.651   8.182 -27.030  1.00  0.00
ATOM   2331  HB3 GLU   152      -5.333   6.481 -26.616  1.00  0.00
ATOM   2332  CG  GLU   152      -3.625   7.763 -26.484  1.00  0.00
ATOM   2333  HG2 GLU   152      -3.834   8.177 -25.498  1.00  0.00
ATOM   2334  HG3 GLU   152      -2.980   6.890 -26.382  1.00  0.00
ATOM   2335  CD  GLU   152      -2.790   8.821 -27.219  1.00  0.00
ATOM   2336  OE1 GLU   152      -1.605   8.498 -27.512  1.00  0.00
ATOM   2337  OE2 GLU   152      -3.338   9.887 -27.566  1.00  0.00
ATOM   2338  C   GLU   152      -3.959   5.810 -28.867  1.00  0.00
ATOM   2339  O   GLU   152      -4.411   4.688 -29.105  1.00  0.00
ATOM   2340  N   ALA   153      -2.632   6.025 -28.794  1.00  0.00
ATOM   2341  H   ALA   153      -2.279   6.962 -28.663  1.00  0.00
ATOM   2342  CA  ALA   153      -1.672   4.948 -28.897  1.00  0.00
ATOM   2343  HA  ALA   153      -1.838   4.401 -29.825  1.00  0.00
ATOM   2344  CB  ALA   153      -0.280   5.533 -28.891  1.00  0.00
ATOM   2345  HB1 ALA   153      -0.120   6.082 -27.963  1.00  0.00
ATOM   2346  HB2 ALA   153       0.452   4.729 -28.968  1.00  0.00
ATOM   2347  HB3 ALA   153      -0.166   6.210 -29.737  1.00  0.00
ATOM   2348  C   ALA   153      -1.744   3.838 -27.870  1.00  0.00
ATOM   2349  O   ALA   153      -1.898   4.056 -26.664  1.00  0.00
ATOM   2350  N   LEU   154      -1.621   2.577 -28.350  1.00  0.00
ATOM   2351  H   LEU   154      -1.257   2.424 -29.279  1.00  0.00
ATOM   2352  CA  LEU   154      -1.996   1.414 -27.571  1.00  0.00
ATOM   2353  HA  LEU   154      -2.477   1.734 -26.647  1.00  0.00
ATOM   2354  CB  LEU   154      -2.984   0.512 -28.361  1.00  0.00
ATOM   2355  HB2 LEU   154      -2.538   0.232 -29.315  1.00  0.00
ATOM   2356  HB3 LEU   154      -3.198  -0.387 -27.782  1.00  0.00
ATOM   2357  CG  LEU   154      -4.351   1.141 -28.695  1.00  0.00
ATOM   2358  HG  LEU   154      -4.204   2.021 -29.322  1.00  0.00
ATOM   2359  CD1 LEU   154      -5.237   0.129 -29.449  1.00  0.00
ATOM   2360 HD11 LEU   154      -5.394  -0.752 -28.826  1.00  0.00
ATOM   2361 HD12 LEU   154      -6.199   0.587 -29.678  1.00  0.00
ATOM   2362 HD13 LEU   154      -4.745  -0.165 -30.376  1.00  0.00
ATOM   2363  CD2 LEU   154      -5.031   1.624 -27.408  1.00  0.00
ATOM   2364 HD21 LEU   154      -4.402   2.369 -26.921  1.00  0.00
ATOM   2365 HD22 LEU   154      -5.997   2.068 -27.651  1.00  0.00
ATOM   2366 HD23 LEU   154      -5.179   0.779 -26.735  1.00  0.00
ATOM   2367  C   LEU   154      -0.761   0.604 -27.250  1.00  0.00
ATOM   2368  O   LEU   154      -0.835  -0.522 -26.744  1.00  0.00
ATOM   2369  N   VAL   155       0.413   1.212 -27.515  1.00  0.00
ATOM   2370  H   VAL   155       0.423   2.151 -27.889  1.00  0.00
ATOM   2371  CA  VAL   155       1.748   0.696 -27.336  1.00  0.00
ATOM   2372  HA  VAL   155       1.843  -0.255 -27.860  1.00  0.00
ATOM   2373  CB  VAL   155       2.771   1.676 -27.894  1.00  0.00
ATOM   2374  HB  VAL   155       2.780   2.580 -27.284  1.00  0.00
ATOM   2375  CG1 VAL   155       4.180   1.074 -27.892  1.00  0.00
ATOM   2376 HG11 VAL   155       4.192   0.174 -28.507  1.00  0.00
ATOM   2377 HG12 VAL   155       4.886   1.799 -28.296  1.00  0.00
ATOM   2378 HG13 VAL   155       4.465   0.820 -26.871  1.00  0.00
ATOM   2379  CG2 VAL   155       2.487   2.049 -29.354  1.00  0.00
ATOM   2380 HG21 VAL   155       1.503   2.513 -29.427  1.00  0.00
ATOM   2381 HG22 VAL   155       3.245   2.750 -29.705  1.00  0.00
ATOM   2382 HG23 VAL   155       2.511   1.151 -29.970  1.00  0.00
ATOM   2383  C   VAL   155       2.024   0.514 -25.853  1.00  0.00
ATOM   2384  O   VAL   155       1.852   1.438 -25.049  1.00  0.00
ATOM   2385  N   HIP   156       2.413  -0.696 -25.429  1.00  0.00
ATOM   2386  H   HIP   156       2.904  -1.317 -26.056  1.00  0.00
ATOM   2387  CA  HIP   156       2.136  -1.125 -24.075  1.00  0.00
ATOM   2388  HA  HIP   156       2.261  -0.284 -23.394  1.00  0.00
ATOM   2389  CB  HIP   156       0.674  -1.657 -23.958  1.00  0.00
ATOM   2390  HB2 HIP   156      -0.004  -0.973 -24.467  1.00  0.00
ATOM   2391  HB3 HIP   156       0.607  -2.643 -24.418  1.00  0.00
ATOM   2392  CG  HIP   156       0.133  -1.814 -22.557  1.00  0.00
ATOM   2393  ND1 HIP   156       0.235  -2.992 -21.872  1.00  0.00
ATOM   2394  HD1 HIP   156       0.710  -3.825 -22.190  1.00  0.00
ATOM   2395  CE1 HIP   156      -0.392  -2.877 -20.711  1.00  0.00
ATOM   2396  HE1 HIP   156      -0.404  -3.715 -20.013  1.00  0.00
ATOM   2397  NE2 HIP   156      -0.915  -1.663 -20.637  1.00  0.00
ATOM   2398  HE2 HIP   156      -1.458  -1.313 -19.860  1.00  0.00
ATOM   2399  CD2 HIP   156      -0.599  -0.974 -21.780  1.00  0.00
ATOM   2400  HD2 HIP   156      -0.943   0.054 -21.900  1.00  0.00
ATOM   2401  C   HIP   156       3.115  -2.234 -23.783  1.00  0.00
ATOM   2402  O   HIP   156       3.649  -2.873 -24.681  1.00  0.00
ATOM   2403  N   CYX   157       3.394  -2.518 -22.510  1.00  0.00
ATOM   2404  H   CYX   157       3.060  -1.913 -21.773  1.00  0.00
ATOM   2405  CA  CYX   157       4.172  -3.676 -22.113  1.00  0.00
ATOM   2406  HA  CYX   157       5.056  -3.755 -22.745  1.00  0.00
ATOM   2407  CB  CYX   157       4.587  -3.487 -20.632  1.00  0.00
ATOM   2408  HB2 CYX   157       3.694  -3.407 -20.011  1.00  0.00
ATOM   2409  HB3 CYX   157       5.179  -4.343 -20.307  1.00  0.00
ATOM   2410  SG  CYX   157       5.587  -2.002 -20.310  1.00  0.00
ATOM   2411  C   CYX   157       3.448  -5.027 -22.252  1.00  0.00
ATOM   2412  O   CYX   157       2.239  -5.090 -22.044  1.00  0.00
ATOM   2413  N   ARG   158       4.208  -6.113 -22.549  1.00  0.00
ATOM   2414  H   ARG   158       5.179  -5.996 -22.803  1.00  0.00
ATOM   2415  CA  ARG   158       3.824  -7.531 -22.565  1.00  0.00
ATOM   2416  HA  ARG   158       2.892  -7.650 -23.118  1.00  0.00
ATOM   2417  CB  ARG   158       4.970  -8.324 -23.258  1.00  0.00
ATOM   2418  HB2 ARG   158       5.182  -7.880 -24.231  1.00  0.00
ATOM   2419  HB3 ARG   158       5.866  -8.284 -22.639  1.00  0.00
ATOM   2420  CG  ARG   158       4.716  -9.815 -23.527  1.00  0.00
ATOM   2421  HG2 ARG   158       5.000 -10.396 -22.650  1.00  0.00
ATOM   2422  HG3 ARG   158       3.659  -9.971 -23.739  1.00  0.00
ATOM   2423  CD  ARG   158       5.515 -10.351 -24.719  1.00  0.00
ATOM   2424  HD2 ARG   158       5.303  -9.745 -25.601  1.00  0.00
ATOM   2425  HD3 ARG   158       6.580 -10.304 -24.494  1.00  0.00
ATOM   2426  NE  ARG   158       5.005 -11.742 -24.834  1.00  0.00
ATOM   2427  HE  ARG   158       4.045 -11.926 -24.581  1.00  0.00
ATOM   2428  CZ  ARG   158       5.696 -12.785 -25.243  1.00  0.00
ATOM   2429  NH1 ARG   158       6.900 -12.665 -25.746  1.00  0.00
ATOM   2430 HH11 ARG   158       7.320 -11.750 -25.827  1.00  0.00
ATOM   2431 HH12 ARG   158       7.402 -13.487 -26.050  1.00  0.00
ATOM   2432  NH2 ARG   158       5.096 -13.960 -25.102  1.00  0.00
ATOM   2433 HH21 ARG   158       4.170 -14.006 -24.702  1.00  0.00
ATOM   2434 HH22 ARG   158       5.569 -14.803 -25.395  1.00  0.00
ATOM   2435  C   ARG   158       3.658  -8.104 -21.162  1.00  0.00
ATOM   2436  O   ARG   158       2.950  -9.077 -20.913  1.00  0.00
ATOM   2437  N   THR   159       4.333  -7.477 -20.181  1.00  0.00
ATOM   2438  H   THR   159       4.894  -6.665 -20.393  1.00  0.00
ATOM   2439  CA  THR   159       4.322  -7.891 -18.779  1.00  0.00
ATOM   2440  HA  THR   159       4.436  -8.973 -18.718  1.00  0.00
ATOM   2441  CB  THR   159       5.451  -7.257 -17.960  1.00  0.00
ATOM   2442  HB  THR   159       5.120  -7.116 -16.932  1.00  0.00
ATOM   2443  CG2 THR   159       6.687  -8.167 -17.968  1.00  0.00
ATOM   2444 HG21 THR   159       7.027  -8.310 -18.994  1.00  0.00
ATOM   2445 HG22 THR   159       7.483  -7.706 -17.383  1.00  0.00
ATOM   2446 HG23 THR   159       6.430  -9.134 -17.534  1.00  0.00
ATOM   2447  OG1 THR   159       5.824  -6.004 -18.512  1.00  0.00
ATOM   2448  HG1 THR   159       6.531  -5.621 -17.987  1.00  0.00
ATOM   2449  C   THR   159       3.027  -7.553 -18.056  1.00  0.00
ATOM   2450  O   THR   159       2.691  -8.149 -17.030  1.00  0.00
ATOM   2451  N   ALA   160       2.271  -6.568 -18.566  1.00  0.00
ATOM   2452  H   ALA   160       2.470  -6.206 -19.488  1.00  0.00
ATOM   2453  CA  ALA   160       1.158  -5.970 -17.870  1.00  0.00
ATOM   2454  HA  ALA   160       1.033  -6.454 -16.901  1.00  0.00
ATOM   2455  CB  ALA   160       1.480  -4.470 -17.689  1.00  0.00
ATOM   2456  HB1 ALA   160       1.613  -4.006 -18.666  1.00  0.00
ATOM   2457  HB2 ALA   160       0.658  -3.982 -17.164  1.00  0.00
ATOM   2458  HB3 ALA   160       2.396  -4.362 -17.108  1.00  0.00
ATOM   2459  C   ALA   160      -0.147  -6.128 -18.652  1.00  0.00
ATOM   2460  O   ALA   160      -0.266  -5.631 -19.773  1.00  0.00
ATOM   2461  N   SER   161      -1.168  -6.808 -18.077  1.00  0.00
ATOM   2462  H   SER   161      -1.089  -7.123 -17.120  1.00  0.00
ATOM   2463  CA  SER   161      -2.414  -7.130 -18.757  1.00  0.00
ATOM   2464  HA  SER   161      -2.764  -6.257 -19.308  1.00  0.00
ATOM   2465  CB  SER   161      -2.272  -8.294 -19.767  1.00  0.00
ATOM   2466  HB2 SER   161      -1.426  -8.102 -20.427  1.00  0.00
ATOM   2467  HB3 SER   161      -2.106  -9.226 -19.227  1.00  0.00
ATOM   2468  OG  SER   161      -3.455  -8.424 -20.559  1.00  0.00
ATOM   2469  HG  SER   161      -3.347  -9.150 -21.178  1.00  0.00
ATOM   2470  C   SER   161      -3.500  -7.513 -17.753  1.00  0.00
ATOM   2471  O   SER   161      -3.264  -7.623 -16.562  1.00  0.00
ATOM   2472  N   TRP   162      -4.740  -7.774 -18.187  1.00  0.00
ATOM   2473  H   TRP   162      -4.929  -7.820 -19.179  1.00  0.00
ATOM   2474  CA  TRP   162      -5.918  -8.015 -17.388  1.00  0.00
ATOM   2475  HA  TRP   162      -6.168  -7.114 -16.828  1.00  0.00
ATOM   2476  CB  TRP   162      -7.018  -8.378 -18.410  1.00  0.00
ATOM   2477  HB2 TRP   162      -6.809  -9.360 -18.835  1.00  0.00
ATOM   2478  HB3 TRP   162      -7.987  -8.397 -17.911  1.00  0.00
ATOM   2479  CG  TRP   162      -7.171  -7.431 -19.591  1.00  0.00
ATOM   2480  CD1 TRP   162      -7.156  -7.816 -20.914  1.00  0.00
ATOM   2481  HD1 TRP   162      -6.700  -8.763 -21.201  1.00  0.00
ATOM   2482  NE1 TRP   162      -7.773  -6.851 -21.689  1.00  0.00
ATOM   2483  HE1 TRP   162      -7.902  -6.897 -22.689  1.00  0.00
ATOM   2484  CE2 TRP   162      -8.189  -5.809 -20.902  1.00  0.00
ATOM   2485  CZ2 TRP   162      -8.929  -4.666 -21.204  1.00  0.00
ATOM   2486  HZ2 TRP   162      -9.198  -4.448 -22.237  1.00  0.00
ATOM   2487  CH2 TRP   162      -9.305  -3.829 -20.144  1.00  0.00
ATOM   2488  HH2 TRP   162      -9.864  -2.915 -20.344  1.00  0.00
ATOM   2489  CZ3 TRP   162      -8.972  -4.151 -18.833  1.00  0.00
ATOM   2490  HZ3 TRP   162      -9.300  -3.511 -18.014  1.00  0.00
ATOM   2491  CE3 TRP   162      -8.219  -5.288 -18.534  1.00  0.00
ATOM   2492  HE3 TRP   162      -7.959  -5.513 -17.500  1.00  0.00
ATOM   2493  CD2 TRP   162      -7.807  -6.125 -19.568  1.00  0.00
ATOM   2494  C   TRP   162      -5.766  -9.148 -16.358  1.00  0.00
ATOM   2495  O   TRP   162      -6.126  -9.013 -15.191  1.00  0.00
ATOM   2496  N   VAL   163      -5.187 -10.288 -16.781  1.00  0.00
ATOM   2497  H   VAL   163      -5.036 -10.442 -17.767  1.00  0.00
ATOM   2498  CA  VAL   163      -4.732 -11.373 -15.933  1.00  0.00
ATOM   2499  HA  VAL   163      -5.477 -11.568 -15.161  1.00  0.00
ATOM   2500  CB  VAL   163      -4.513 -12.667 -16.724  1.00  0.00
ATOM   2501  HB  VAL   163      -3.739 -12.508 -17.474  1.00  0.00
ATOM   2502  CG1 VAL   163      -4.069 -13.805 -15.771  1.00  0.00
ATOM   2503 HG11 VAL   163      -4.841 -13.973 -15.019  1.00  0.00
ATOM   2504 HG12 VAL   163      -3.916 -14.720 -16.343  1.00  0.00
ATOM   2505 HG13 VAL   163      -3.138 -13.525 -15.278  1.00  0.00
ATOM   2506  CG2 VAL   163      -5.807 -12.983 -17.494  1.00  0.00
ATOM   2507 HG21 VAL   163      -6.036 -12.163 -18.173  1.00  0.00
ATOM   2508 HG22 VAL   163      -5.675 -13.902 -18.065  1.00  0.00
ATOM   2509 HG23 VAL   163      -6.628 -13.110 -16.788  1.00  0.00
ATOM   2510  C   VAL   163      -3.604 -11.079 -14.957  1.00  0.00
ATOM   2511  O   VAL   163      -3.658 -11.453 -13.783  1.00  0.00
ATOM   2512  N   SER   164      -2.546 -10.367 -15.392  1.00  0.00
ATOM   2513  H   SER   164      -2.553  -9.970 -16.320  1.00  0.00
ATOM   2514  CA  SER   164      -1.372 -10.148 -14.550  1.00  0.00
ATOM   2515  HA  SER   164      -1.173 -11.044 -13.963  1.00  0.00
ATOM   2516  CB  SER   164      -0.066  -9.821 -15.327  1.00  0.00
ATOM   2517  HB2 SER   164       0.762  -9.727 -14.624  1.00  0.00
ATOM   2518  HB3 SER   164       0.148 -10.624 -16.033  1.00  0.00
ATOM   2519  OG  SER   164      -0.113  -8.610 -16.078  1.00  0.00
ATOM   2520  HG  SER   164       0.726  -8.479 -16.527  1.00  0.00
ATOM   2521  C   SER   164      -1.631  -9.088 -13.525  1.00  0.00
ATOM   2522  O   SER   164      -1.147  -9.163 -12.392  1.00  0.00
ATOM   2523  N   PHE   165      -2.510  -8.133 -13.884  1.00  0.00
ATOM   2524  H   PHE   165      -2.806  -8.054 -14.846  1.00  0.00
ATOM   2525  CA  PHE   165      -3.075  -7.178 -12.940  1.00  0.00
ATOM   2526  HA  PHE   165      -2.270  -6.647 -12.432  1.00  0.00
ATOM   2527  CB  PHE   165      -3.990  -6.104 -13.599  1.00  0.00
ATOM   2528  HB2 PHE   165      -4.613  -6.575 -14.360  1.00  0.00
ATOM   2529  HB3 PHE   165      -4.626  -5.651 -12.839  1.00  0.00
ATOM   2530  CG  PHE   165      -3.113  -5.055 -14.229  1.00  0.00
ATOM   2531  CD1 PHE   165      -3.305  -3.721 -13.854  1.00  0.00
ATOM   2532  HD1 PHE   165      -4.172  -3.443 -13.255  1.00  0.00
ATOM   2533  CE1 PHE   165      -2.408  -2.718 -14.229  1.00  0.00
ATOM   2534  HE1 PHE   165      -2.569  -1.691 -13.899  1.00  0.00
ATOM   2535  CZ  PHE   165      -1.305  -3.032 -15.024  1.00  0.00
ATOM   2536  HZ  PHE   165      -0.601  -2.251 -15.313  1.00  0.00
ATOM   2537  CE2 PHE   165      -1.127  -4.351 -15.436  1.00  0.00
ATOM   2538  HE2 PHE   165      -0.275  -4.616 -16.062  1.00  0.00
ATOM   2539  CD2 PHE   165      -2.022  -5.346 -15.062  1.00  0.00
ATOM   2540  HD2 PHE   165      -1.869  -6.362 -15.424  1.00  0.00
ATOM   2541  C   PHE   165      -3.846  -7.870 -11.881  1.00  0.00
ATOM   2542  O   PHE   165      -3.745  -7.684 -10.671  1.00  0.00
ATOM   2543  N   GLY   166      -4.648  -8.795 -12.301  1.00  0.00
ATOM   2544  H   GLY   166      -4.719  -8.990 -13.290  1.00  0.00
ATOM   2545  CA  GLY   166      -5.360  -9.456 -11.331  1.00  0.00
ATOM   2546  HA2 GLY   166      -5.793  -8.732 -10.640  1.00  0.00
ATOM   2547  HA3 GLY   166      -6.158 -10.035 -11.796  1.00  0.00
ATOM   2548  C   GLY   166      -4.773 -10.478 -10.365  1.00  0.00
ATOM   2549  O   GLY   166      -5.153 -10.574  -9.198  1.00  0.00
ATOM   2550  N   LEU   167      -3.817 -11.293 -10.798  1.00  0.00
ATOM   2551  H   LEU   167      -3.569 -11.305 -11.777  1.00  0.00
ATOM   2552  CA  LEU   167      -3.131 -12.164  -9.854  1.00  0.00
ATOM   2553  HA  LEU   167      -3.841 -12.878  -9.437  1.00  0.00
ATOM   2554  CB  LEU   167      -2.007 -12.927 -10.565  1.00  0.00
ATOM   2555  HB2 LEU   167      -1.319 -12.217 -11.024  1.00  0.00
ATOM   2556  HB3 LEU   167      -1.469 -13.539  -9.842  1.00  0.00
ATOM   2557  CG  LEU   167      -2.516 -13.864 -11.677  1.00  0.00
ATOM   2558  HG  LEU   167      -3.368 -13.404 -12.179  1.00  0.00
ATOM   2559  CD1 LEU   167      -1.386 -14.095 -12.683  1.00  0.00
ATOM   2560 HD11 LEU   167      -0.535 -14.552 -12.176  1.00  0.00
ATOM   2561 HD12 LEU   167      -1.734 -14.757 -13.476  1.00  0.00
ATOM   2562 HD13 LEU   167      -1.081 -13.142 -13.115  1.00  0.00
ATOM   2563  CD2 LEU   167      -3.062 -15.190 -11.122  1.00  0.00
ATOM   2564 HD21 LEU   167      -3.893 -14.987 -10.447  1.00  0.00
ATOM   2565 HD22 LEU   167      -3.408 -15.814 -11.946  1.00  0.00
ATOM   2566 HD23 LEU   167      -2.272 -15.709 -10.580  1.00  0.00
ATOM   2567  C   LEU   167      -2.511 -11.376  -8.697  1.00  0.00
ATOM   2568  O   LEU   167      -2.672 -11.727  -7.528  1.00  0.00
ATOM   2569  N   ALA   168      -1.869 -10.228  -9.022  1.00  0.00
ATOM   2570  H   ALA   168      -1.761  -9.968  -9.992  1.00  0.00
ATOM   2571  CA  ALA   168      -1.309  -9.315  -8.055  1.00  0.00
ATOM   2572  HA  ALA   168      -0.821  -9.881  -7.261  1.00  0.00
ATOM   2573  CB  ALA   168      -0.286  -8.424  -8.768  1.00  0.00
ATOM   2574  HB1 ALA   168      -0.780  -7.867  -9.563  1.00  0.00
ATOM   2575  HB2 ALA   168       0.150  -7.727  -8.052  1.00  0.00
ATOM   2576  HB3 ALA   168       0.502  -9.045  -9.195  1.00  0.00
ATOM   2577  C   ALA   168      -2.330  -8.450  -7.332  1.00  0.00
ATOM   2578  O   ALA   168      -2.174  -8.118  -6.161  1.00  0.00
ATOM   2579  N   HIP   169      -3.475  -8.128  -7.961  1.00  0.00
ATOM   2580  H   HIP   169      -3.556  -8.255  -8.960  1.00  0.00
ATOM   2581  CA  HIP   169      -4.602  -7.597  -7.219  1.00  0.00
ATOM   2582  HA  HIP   169      -4.299  -6.689  -6.697  1.00  0.00
ATOM   2583  CB  HIP   169      -5.801  -7.244  -8.142  1.00  0.00
ATOM   2584  HB2 HIP   169      -5.503  -6.465  -8.843  1.00  0.00
ATOM   2585  HB3 HIP   169      -6.108  -8.132  -8.695  1.00  0.00
ATOM   2586  CG  HIP   169      -7.061  -6.727  -7.461  1.00  0.00
ATOM   2587  ND1 HIP   169      -7.843  -7.401  -6.549  1.00  0.00
ATOM   2588  HD1 HIP   169      -7.688  -8.341  -6.214  1.00  0.00
ATOM   2589  CE1 HIP   169      -8.841  -6.620  -6.173  1.00  0.00
ATOM   2590  HE1 HIP   169      -9.559  -6.972  -5.432  1.00  0.00
ATOM   2591  NE2 HIP   169      -8.746  -5.484  -6.832  1.00  0.00
ATOM   2592  HE2 HIP   169      -9.397  -4.715  -6.757  1.00  0.00
ATOM   2593  CD2 HIP   169      -7.632  -5.518  -7.626  1.00  0.00
ATOM   2594  HD2 HIP   169      -7.381  -4.644  -8.226  1.00  0.00
ATOM   2595  C   HIP   169      -5.094  -8.539  -6.142  1.00  0.00
ATOM   2596  O   HIP   169      -5.527  -8.113  -5.075  1.00  0.00
ATOM   2597  N   ALA   170      -5.139  -9.847  -6.427  1.00  0.00
ATOM   2598  H   ALA   170      -4.747 -10.188  -7.293  1.00  0.00
ATOM   2599  CA  ALA   170      -5.737 -10.805  -5.524  1.00  0.00
ATOM   2600  HA  ALA   170      -6.673 -10.404  -5.135  1.00  0.00
ATOM   2601  CB  ALA   170      -6.042 -12.143  -6.221  1.00  0.00
ATOM   2602  HB1 ALA   170      -5.116 -12.571  -6.606  1.00  0.00
ATOM   2603  HB2 ALA   170      -6.490 -12.832  -5.505  1.00  0.00
ATOM   2604  HB3 ALA   170      -6.735 -11.974  -7.045  1.00  0.00
ATOM   2605  C   ALA   170      -4.906 -11.075  -4.287  1.00  0.00
ATOM   2606  O   ALA   170      -5.447 -11.163  -3.188  1.00  0.00
ATOM   2607  N   THR   171      -3.570 -11.190  -4.421  1.00  0.00
ATOM   2608  H   THR   171      -3.154 -11.201  -5.342  1.00  0.00
ATOM   2609  CA  THR   171      -2.650 -11.305  -3.291  1.00  0.00
ATOM   2610  HA  THR   171      -2.917 -12.175  -2.692  1.00  0.00
ATOM   2611  CB  THR   171      -1.188 -11.468  -3.700  1.00  0.00
ATOM   2612  HB  THR   171      -0.554 -11.412  -2.816  1.00  0.00
ATOM   2613  CG2 THR   171      -0.993 -12.824  -4.380  1.00  0.00
ATOM   2614 HG21 THR   171      -1.626 -12.882  -5.266  1.00  0.00
ATOM   2615 HG22 THR   171       0.051 -12.939  -4.671  1.00  0.00
ATOM   2616 HG23 THR   171      -1.266 -13.621  -3.687  1.00  0.00
ATOM   2617  OG1 THR   171      -0.793 -10.502  -4.662  1.00  0.00
ATOM   2618  HG1 THR   171       0.129 -10.638  -4.892  1.00  0.00
ATOM   2619  C   THR   171      -2.730 -10.127  -2.347  1.00  0.00
ATOM   2620  O   THR   171      -2.901 -10.308  -1.141  1.00  0.00
ATOM   2621  N   ASN   172      -2.710  -8.879  -2.863  1.00  0.00
ATOM   2622  H   ASN   172      -2.478  -8.738  -3.836  1.00  0.00
ATOM   2623  CA  ASN   172      -3.021  -7.731  -2.036  1.00  0.00
ATOM   2624  HA  ASN   172      -2.373  -7.729  -1.159  1.00  0.00
ATOM   2625  CB  ASN   172      -2.807  -6.403  -2.807  1.00  0.00
ATOM   2626  HB2 ASN   172      -3.484  -6.366  -3.661  1.00  0.00
ATOM   2627  HB3 ASN   172      -3.012  -5.562  -2.145  1.00  0.00
ATOM   2628  CG  ASN   172      -1.402  -6.140  -3.384  1.00  0.00
ATOM   2629  OD1 ASN   172      -1.343  -5.513  -4.442  1.00  0.00
ATOM   2630  ND2 ASN   172      -0.286  -6.581  -2.768  1.00  0.00
ATOM   2631 HD21 ASN   172       0.619  -6.392  -3.173  1.00  0.00
ATOM   2632 HD22 ASN   172      -0.362  -7.100  -1.904  1.00  0.00
ATOM   2633  C   ASN   172      -4.447  -7.747  -1.444  1.00  0.00
ATOM   2634  O   ASN   172      -4.602  -7.560  -0.244  1.00  0.00
ATOM   2635  N   ALA   173      -5.518  -8.032  -2.224  1.00  0.00
ATOM   2636  H   ALA   173      -5.390  -8.223  -3.207  1.00  0.00
ATOM   2637  CA  ALA   173      -6.899  -8.095  -1.769  1.00  0.00
ATOM   2638  HA  ALA   173      -7.184  -7.135  -1.339  1.00  0.00
ATOM   2639  CB  ALA   173      -7.787  -8.416  -2.970  1.00  0.00
ATOM   2640  HB1 ALA   173      -7.491  -9.374  -3.397  1.00  0.00
ATOM   2641  HB2 ALA   173      -8.828  -8.467  -2.650  1.00  0.00
ATOM   2642  HB3 ALA   173      -7.677  -7.635  -3.723  1.00  0.00
ATOM   2643  C   ALA   173      -7.170  -9.127  -0.675  1.00  0.00
ATOM   2644  O   ALA   173      -7.943  -8.909   0.248  1.00  0.00
ATOM   2645  N   THR   174      -6.530 -10.295  -0.771  1.00  0.00
ATOM   2646  H   THR   174      -5.977 -10.502  -1.591  1.00  0.00
ATOM   2647  CA  THR   174      -6.556 -11.338   0.236  1.00  0.00
ATOM   2648  HA  THR   174      -7.588 -11.634   0.427  1.00  0.00
ATOM   2649  CB  THR   174      -5.776 -12.560  -0.224  1.00  0.00
ATOM   2650  HB  THR   174      -4.711 -12.328  -0.241  1.00  0.00
ATOM   2651  CG2 THR   174      -6.056 -13.686   0.762  1.00  0.00
ATOM   2652 HG21 THR   174      -7.124 -13.901   0.774  1.00  0.00
ATOM   2653 HG22 THR   174      -5.510 -14.580   0.459  1.00  0.00
ATOM   2654 HG23 THR   174      -5.735 -13.385   1.759  1.00  0.00
ATOM   2655  OG1 THR   174      -6.230 -13.036  -1.482  1.00  0.00
ATOM   2656  HG1 THR   174      -5.716 -13.805  -1.739  1.00  0.00
ATOM   2657  C   THR   174      -5.987 -10.902   1.574  1.00  0.00
ATOM   2658  O   THR   174      -6.646 -11.007   2.611  1.00  0.00
ATOM   2659  N   LEU   175      -4.764 -10.323   1.578  1.00  0.00
ATOM   2660  H   LEU   175      -4.222 -10.281   0.727  1.00  0.00
ATOM   2661  CA  LEU   175      -4.155  -9.736   2.758  1.00  0.00
ATOM   2662  HA  LEU   175      -4.100 -10.484   3.549  1.00  0.00
ATOM   2663  CB  LEU   175      -2.729  -9.256   2.377  1.00  0.00
ATOM   2664  HB2 LEU   175      -2.187 -10.071   1.899  1.00  0.00
ATOM   2665  HB3 LEU   175      -2.801  -8.414   1.689  1.00  0.00
ATOM   2666  CG  LEU   175      -1.827  -8.775   3.532  1.00  0.00
ATOM   2667  HG  LEU   175      -2.169  -7.800   3.879  1.00  0.00
ATOM   2668  CD1 LEU   175      -1.877  -9.769   4.706  1.00  0.00
ATOM   2669 HD11 LEU   175      -1.531 -10.746   4.371  1.00  0.00
ATOM   2670 HD12 LEU   175      -1.234  -9.413   5.511  1.00  0.00
ATOM   2671 HD13 LEU   175      -2.901  -9.852   5.069  1.00  0.00
ATOM   2672  CD2 LEU   175      -0.394  -8.531   3.021  1.00  0.00
ATOM   2673 HD21 LEU   175      -0.410  -7.770   2.241  1.00  0.00
ATOM   2674 HD22 LEU   175       0.233  -8.191   3.846  1.00  0.00
ATOM   2675 HD23 LEU   175       0.011  -9.458   2.615  1.00  0.00
ATOM   2676  C   LEU   175      -4.992  -8.600   3.313  1.00  0.00
ATOM   2677  O   LEU   175      -5.273  -8.510   4.509  1.00  0.00
ATOM   2678  N   ALA   176      -5.493  -7.745   2.416  1.00  0.00
ATOM   2679  H   ALA   176      -5.239  -7.827   1.442  1.00  0.00
ATOM   2680  CA  ALA   176      -6.399  -6.677   2.729  1.00  0.00
ATOM   2681  HA  ALA   176      -6.008  -6.102   3.569  1.00  0.00
ATOM   2682  CB  ALA   176      -6.526  -5.781   1.491  1.00  0.00
ATOM   2683  HB1 ALA   176      -6.910  -6.367   0.656  1.00  0.00
ATOM   2684  HB2 ALA   176      -7.210  -4.960   1.704  1.00  0.00
ATOM   2685  HB3 ALA   176      -5.546  -5.379   1.231  1.00  0.00
ATOM   2686  C   ALA   176      -7.755  -7.089   3.295  1.00  0.00
ATOM   2687  O   ALA   176      -8.283  -6.386   4.144  1.00  0.00
ATOM   2688  N   PHE   177      -8.370  -8.212   2.873  1.00  0.00
ATOM   2689  H   PHE   177      -7.979  -8.746   2.110  1.00  0.00
ATOM   2690  CA  PHE   177      -9.601  -8.730   3.456  1.00  0.00
ATOM   2691  HA  PHE   177     -10.367  -7.955   3.438  1.00  0.00
ATOM   2692  CB  PHE   177     -10.073  -9.964   2.616  1.00  0.00
ATOM   2693  HB2 PHE   177     -10.015  -9.724   1.555  1.00  0.00
ATOM   2694  HB3 PHE   177      -9.431 -10.818   2.832  1.00  0.00
ATOM   2695  CG  PHE   177     -11.506 -10.412   2.888  1.00  0.00
ATOM   2696  CD1 PHE   177     -12.669  -9.768   2.454  1.00  0.00
ATOM   2697  HD1 PHE   177     -12.598  -8.876   1.831  1.00  0.00
ATOM   2698  CE1 PHE   177     -13.956 -10.241   2.802  1.00  0.00
ATOM   2699  HE1 PHE   177     -14.842  -9.678   2.509  1.00  0.00
ATOM   2700  CZ  PHE   177     -14.109 -11.421   3.518  1.00  0.00
ATOM   2701  HZ  PHE   177     -15.107 -11.780   3.772  1.00  0.00
ATOM   2702  CE2 PHE   177     -12.973 -12.092   3.879  1.00  0.00
ATOM   2703  HE2 PHE   177     -13.045 -13.024   4.440  1.00  0.00
ATOM   2704  CD2 PHE   177     -11.690 -11.597   3.534  1.00  0.00
ATOM   2705  HD2 PHE   177     -10.829 -12.208   3.807  1.00  0.00
ATOM   2706  C   PHE   177      -9.369  -9.080   4.940  1.00  0.00
ATOM   2707  O   PHE   177     -10.150  -8.712   5.822  1.00  0.00
ATOM   2708  N   LEU   178      -8.227  -9.745   5.260  1.00  0.00
ATOM   2709  H   LEU   178      -7.605 -10.060   4.530  1.00  0.00
ATOM   2710  CA  LEU   178      -7.843 -10.035   6.637  1.00  0.00
ATOM   2711  HA  LEU   178      -8.671 -10.526   7.150  1.00  0.00
ATOM   2712  CB  LEU   178      -6.606 -10.969   6.742  1.00  0.00
ATOM   2713  HB2 LEU   178      -5.722 -10.443   6.383  1.00  0.00
ATOM   2714  HB3 LEU   178      -6.458 -11.262   7.781  1.00  0.00
ATOM   2715  CG  LEU   178      -6.591 -12.301   5.969  1.00  0.00
ATOM   2716  HG  LEU   178      -7.080 -12.168   5.004  1.00  0.00
ATOM   2717  CD1 LEU   178      -5.132 -12.743   5.752  1.00  0.00
ATOM   2718 HD11 LEU   178      -4.644 -12.875   6.718  1.00  0.00
ATOM   2719 HD12 LEU   178      -5.115 -13.686   5.205  1.00  0.00
ATOM   2720 HD13 LEU   178      -4.603 -11.982   5.179  1.00  0.00
ATOM   2721  CD2 LEU   178      -7.317 -13.338   6.823  1.00  0.00
ATOM   2722 HD21 LEU   178      -8.342 -13.013   6.997  1.00  0.00
ATOM   2723 HD22 LEU   178      -7.324 -14.296   6.303  1.00  0.00
ATOM   2724 HD23 LEU   178      -6.803 -13.447   7.778  1.00  0.00
ATOM   2725  C   LEU   178      -7.541  -8.799   7.475  1.00  0.00
ATOM   2726  O   LEU   178      -7.980  -8.669   8.618  1.00  0.00
ATOM   2727  N   CYS   179      -6.788  -7.840   6.908  1.00  0.00
ATOM   2728  H   CYS   179      -6.335  -8.011   6.021  1.00  0.00
ATOM   2729  CA  CYS   179      -6.581  -6.538   7.509  1.00  0.00
ATOM   2730  HA  CYS   179      -6.208  -6.662   8.526  1.00  0.00
ATOM   2731  CB  CYS   179      -5.550  -5.734   6.685  1.00  0.00
ATOM   2732  HB2 CYS   179      -5.923  -5.597   5.670  1.00  0.00
ATOM   2733  HB3 CYS   179      -5.395  -4.759   7.148  1.00  0.00
ATOM   2734  SG  CYS   179      -3.965  -6.612   6.616  1.00  0.00
ATOM   2735  HG  CYS   179      -3.335  -5.704   5.877  1.00  0.00
ATOM   2736  C   CYS   179      -7.861  -5.742   7.706  1.00  0.00
ATOM   2737  O   CYS   179      -8.120  -5.261   8.806  1.00  0.00
ATOM   2738  N   PHE   180      -8.739  -5.637   6.685  1.00  0.00
ATOM   2739  H   PHE   180      -8.525  -6.053   5.790  1.00  0.00
ATOM   2740  CA  PHE   180     -10.008  -4.939   6.805  1.00  0.00
ATOM   2741  HA  PHE   180      -9.846  -3.966   7.268  1.00  0.00
ATOM   2742  CB  PHE   180     -10.652  -4.731   5.389  1.00  0.00
ATOM   2743  HB2 PHE   180     -10.064  -4.006   4.825  1.00  0.00
ATOM   2744  HB3 PHE   180     -10.669  -5.680   4.854  1.00  0.00
ATOM   2745  CG  PHE   180     -12.071  -4.218   5.364  1.00  0.00
ATOM   2746  CD1 PHE   180     -12.335  -2.840   5.416  1.00  0.00
ATOM   2747  HD1 PHE   180     -11.516  -2.134   5.556  1.00  0.00
ATOM   2748  CE1 PHE   180     -13.642  -2.357   5.290  1.00  0.00
ATOM   2749  HE1 PHE   180     -13.831  -1.284   5.318  1.00  0.00
ATOM   2750  CZ  PHE   180     -14.708  -3.246   5.129  1.00  0.00
ATOM   2751  HZ  PHE   180     -15.729  -2.869   5.080  1.00  0.00
ATOM   2752  CE2 PHE   180     -14.456  -4.619   5.031  1.00  0.00
ATOM   2753  HE2 PHE   180     -15.279  -5.314   4.868  1.00  0.00
ATOM   2754  CD2 PHE   180     -13.144  -5.101   5.142  1.00  0.00
ATOM   2755  HD2 PHE   180     -12.960  -6.171   5.055  1.00  0.00
ATOM   2756  C   PHE   180     -10.938  -5.503   7.871  1.00  0.00
ATOM   2757  O   PHE   180     -11.409  -4.765   8.739  1.00  0.00
ATOM   2758  N   LEU   181     -11.151  -6.830   7.905  1.00  0.00
ATOM   2759  H   LEU   181     -10.793  -7.418   7.165  1.00  0.00
ATOM   2760  CA  LEU   181     -11.890  -7.463   8.982  1.00  0.00
ATOM   2761  HA  LEU   181     -12.743  -6.842   9.253  1.00  0.00
ATOM   2762  CB  LEU   181     -12.399  -8.858   8.533  1.00  0.00
ATOM   2763  HB2 LEU   181     -11.550  -9.482   8.252  1.00  0.00
ATOM   2764  HB3 LEU   181     -12.939  -9.330   9.354  1.00  0.00
ATOM   2765  CG  LEU   181     -13.356  -8.750   7.312  1.00  0.00
ATOM   2766  HG  LEU   181     -12.915  -8.095   6.560  1.00  0.00
ATOM   2767  CD1 LEU   181     -13.644 -10.091   6.636  1.00  0.00
ATOM   2768 HD11 LEU   181     -14.108 -10.768   7.353  1.00  0.00
ATOM   2769 HD12 LEU   181     -14.318  -9.936   5.794  1.00  0.00
ATOM   2770 HD13 LEU   181     -12.711 -10.526   6.279  1.00  0.00
ATOM   2771  CD2 LEU   181     -14.701  -8.111   7.681  1.00  0.00
ATOM   2772 HD21 LEU   181     -14.533  -7.105   8.067  1.00  0.00
ATOM   2773 HD22 LEU   181     -15.334  -8.057   6.795  1.00  0.00
ATOM   2774 HD23 LEU   181     -15.194  -8.714   8.443  1.00  0.00
ATOM   2775  C   LEU   181     -11.227  -7.402  10.358  1.00  0.00
ATOM   2776  O   LEU   181     -11.900  -7.098  11.342  1.00  0.00
ATOM   2777  N   GLY   182      -9.892  -7.606  10.471  1.00  0.00
ATOM   2778  H   GLY   182      -9.353  -7.875   9.661  1.00  0.00
ATOM   2779  CA  GLY   182      -9.157  -7.455  11.729  1.00  0.00
ATOM   2780  HA2 GLY   182      -9.496  -8.208  12.441  1.00  0.00
ATOM   2781  HA3 GLY   182      -8.090  -7.586  11.545  1.00  0.00
ATOM   2782  C   GLY   182      -9.317  -6.118  12.407  1.00  0.00
ATOM   2783  O   GLY   182      -9.700  -6.027  13.574  1.00  0.00
ATOM   2784  N   THR   183      -9.026  -5.018  11.675  1.00  0.00
ATOM   2785  H   THR   183      -8.666  -5.117  10.736  1.00  0.00
ATOM   2786  CA  THR   183      -9.220  -3.670  12.213  1.00  0.00
ATOM   2787  HA  THR   183      -8.822  -3.622  13.226  1.00  0.00
ATOM   2788  CB  THR   183      -8.549  -2.537  11.442  1.00  0.00
ATOM   2789  HB  THR   183      -7.503  -2.787  11.265  1.00  0.00
ATOM   2790  CG2 THR   183      -9.211  -2.282  10.081  1.00  0.00
ATOM   2791 HG21 THR   183     -10.257  -2.014  10.230  1.00  0.00
ATOM   2792 HG22 THR   183      -8.696  -1.466   9.574  1.00  0.00
ATOM   2793 HG23 THR   183      -9.150  -3.184   9.473  1.00  0.00
ATOM   2794  OG1 THR   183      -8.572  -1.319  12.178  1.00  0.00
ATOM   2795  HG1 THR   183      -8.144  -0.628  11.668  1.00  0.00
ATOM   2796  C   THR   183     -10.674  -3.341  12.481  1.00  0.00
ATOM   2797  O   THR   183     -10.988  -2.742  13.504  1.00  0.00
ATOM   2798  N   PHE   184     -11.622  -3.739  11.595  1.00  0.00
ATOM   2799  H   PHE   184     -11.350  -4.195  10.736  1.00  0.00
ATOM   2800  CA  PHE   184     -13.048  -3.529  11.839  1.00  0.00
ATOM   2801  HA  PHE   184     -13.214  -2.501  12.163  1.00  0.00
ATOM   2802  CB  PHE   184     -13.910  -3.778  10.561  1.00  0.00
ATOM   2803  HB2 PHE   184     -13.426  -3.318   9.700  1.00  0.00
ATOM   2804  HB3 PHE   184     -14.008  -4.851  10.392  1.00  0.00
ATOM   2805  CG  PHE   184     -15.334  -3.221  10.596  1.00  0.00
ATOM   2806  CD1 PHE   184     -15.638  -2.127   9.763  1.00  0.00
ATOM   2807  HD1 PHE   184     -14.865  -1.693   9.128  1.00  0.00
ATOM   2808  CE1 PHE   184     -16.919  -1.567   9.720  1.00  0.00
ATOM   2809  HE1 PHE   184     -17.102  -0.669   9.130  1.00  0.00
ATOM   2810  CZ  PHE   184     -17.957  -2.165  10.438  1.00  0.00
ATOM   2811  HZ  PHE   184     -18.966  -1.756  10.380  1.00  0.00
ATOM   2812  CE2 PHE   184     -17.700  -3.290  11.232  1.00  0.00
ATOM   2813  HE2 PHE   184     -18.513  -3.768  11.778  1.00  0.00
ATOM   2814  CD2 PHE   184     -16.395  -3.805  11.326  1.00  0.00
ATOM   2815  HD2 PHE   184     -16.205  -4.663  11.971  1.00  0.00
ATOM   2816  C   PHE   184     -13.583  -4.251  13.057  1.00  0.00
ATOM   2817  O   PHE   184     -14.370  -3.678  13.812  1.00  0.00
ATOM   2818  N   LEU   185     -13.146  -5.493  13.333  1.00  0.00
ATOM   2819  H   LEU   185     -12.591  -5.995  12.654  1.00  0.00
ATOM   2820  CA  LEU   185     -13.439  -6.165  14.590  1.00  0.00
ATOM   2821  HA  LEU   185     -14.515  -6.306  14.685  1.00  0.00
ATOM   2822  CB  LEU   185     -12.749  -7.556  14.659  1.00  0.00
ATOM   2823  HB2 LEU   185     -11.742  -7.484  14.248  1.00  0.00
ATOM   2824  HB3 LEU   185     -12.694  -7.884  15.697  1.00  0.00
ATOM   2825  CG  LEU   185     -13.455  -8.674  13.887  1.00  0.00
ATOM   2826  HG  LEU   185     -13.694  -8.327  12.882  1.00  0.00
ATOM   2827  CD1 LEU   185     -12.615  -9.948  13.742  1.00  0.00
ATOM   2828 HD11 LEU   185     -12.373 -10.339  14.730  1.00  0.00
ATOM   2829 HD12 LEU   185     -13.179 -10.695  13.184  1.00  0.00
ATOM   2830 HD13 LEU   185     -11.693  -9.717  13.208  1.00  0.00
ATOM   2831  CD2 LEU   185     -14.717  -9.055  14.631  1.00  0.00
ATOM   2832 HD21 LEU   185     -15.372  -8.186  14.705  1.00  0.00
ATOM   2833 HD22 LEU   185     -15.231  -9.851  14.092  1.00  0.00
ATOM   2834 HD23 LEU   185     -14.460  -9.402  15.631  1.00  0.00
ATOM   2835  C   LEU   185     -13.053  -5.382  15.841  1.00  0.00
ATOM   2836  O   LEU   185     -13.811  -5.356  16.806  1.00  0.00
ATOM   2837  N   VAL   186     -11.900  -4.684  15.858  1.00  0.00
ATOM   2838  H   VAL   186     -11.337  -4.617  15.022  1.00  0.00
ATOM   2839  CA  VAL   186     -11.429  -4.014  17.053  1.00  0.00
ATOM   2840  HA  VAL   186     -11.976  -4.386  17.918  1.00  0.00
ATOM   2841  CB  VAL   186      -9.938  -4.295  17.228  1.00  0.00
ATOM   2842  HB  VAL   186      -9.706  -5.286  16.838  1.00  0.00
ATOM   2843  CG1 VAL   186      -9.018  -3.288  16.495  1.00  0.00
ATOM   2844 HG11 VAL   186      -9.202  -2.283  16.875  1.00  0.00
ATOM   2845 HG12 VAL   186      -7.975  -3.555  16.668  1.00  0.00
ATOM   2846 HG13 VAL   186      -9.226  -3.316  15.426  1.00  0.00
ATOM   2847  CG2 VAL   186      -9.666  -4.381  18.735  1.00  0.00
ATOM   2848 HG21 VAL   186     -10.260  -5.186  19.167  1.00  0.00
ATOM   2849 HG22 VAL   186      -8.607  -4.581  18.902  1.00  0.00
ATOM   2850 HG23 VAL   186      -9.936  -3.437  19.208  1.00  0.00
ATOM   2851  C   VAL   186     -11.735  -2.527  17.102  1.00  0.00
ATOM   2852  O   VAL   186     -11.427  -1.879  18.102  1.00  0.00
ATOM   2853  N   ARG   187     -12.426  -1.964  16.091  1.00  0.00
ATOM   2854  H   ARG   187     -12.847  -2.546  15.381  1.00  0.00
ATOM   2855  CA  ARG   187     -12.649  -0.541  15.887  1.00  0.00
ATOM   2856  HA  ARG   187     -11.711  -0.061  15.608  1.00  0.00
ATOM   2857  CB  ARG   187     -13.683  -0.277  14.765  1.00  0.00
ATOM   2858  HB2 ARG   187     -13.769   0.796  14.595  1.00  0.00
ATOM   2859  HB3 ARG   187     -13.356  -0.765  13.847  1.00  0.00
ATOM   2860  CG  ARG   187     -15.089  -0.806  15.094  1.00  0.00
ATOM   2861  HG2 ARG   187     -15.015  -1.826  15.471  1.00  0.00
ATOM   2862  HG3 ARG   187     -15.549  -0.171  15.852  1.00  0.00
ATOM   2863  CD  ARG   187     -16.015  -0.827  13.888  1.00  0.00
ATOM   2864  HD2 ARG   187     -16.021   0.156  13.416  1.00  0.00
ATOM   2865  HD3 ARG   187     -15.664  -1.570  13.172  1.00  0.00
ATOM   2866  NE  ARG   187     -17.386  -1.176  14.353  1.00  0.00
ATOM   2867  HE  ARG   187     -18.088  -0.450  14.372  1.00  0.00
ATOM   2868  CZ  ARG   187     -17.733  -2.394  14.747  1.00  0.00
ATOM   2869  NH1 ARG   187     -17.003  -3.473  14.585  1.00  0.00
ATOM   2870 HH11 ARG   187     -16.104  -3.407  14.130  1.00  0.00
ATOM   2871 HH12 ARG   187     -17.344  -4.364  14.915  1.00  0.00
ATOM   2872  NH2 ARG   187     -18.888  -2.502  15.365  1.00  0.00
ATOM   2873 HH21 ARG   187     -19.455  -1.680  15.516  1.00  0.00
ATOM   2874 HH22 ARG   187     -19.203  -3.406  15.687  1.00  0.00
ATOM   2875  C   ARG   187     -13.103   0.297  17.087  1.00  0.00
ATOM   2876  O   ARG   187     -12.799   1.483  17.142  1.00  0.00
ATOM   2877  N   SER   188     -13.863  -0.255  18.059  1.00  0.00
ATOM   2878  H   SER   188     -14.103  -1.235  18.017  1.00  0.00
ATOM   2879  CA  SER   188     -14.373   0.497  19.197  1.00  0.00
ATOM   2880  HA  SER   188     -14.362   1.562  18.963  1.00  0.00
ATOM   2881  CB  SER   188     -15.832   0.103  19.563  1.00  0.00
ATOM   2882  HB2 SER   188     -16.158   0.681  20.428  1.00  0.00
ATOM   2883  HB3 SER   188     -16.489   0.313  18.719  1.00  0.00
ATOM   2884  OG  SER   188     -15.994  -1.285  19.894  1.00  0.00
ATOM   2885  HG  SER   188     -16.914  -1.458  20.109  1.00  0.00
ATOM   2886  C   SER   188     -13.561   0.409  20.461  1.00  0.00
ATOM   2887  O   SER   188     -13.832   1.132  21.416  1.00  0.00
ATOM   2888  N   GLN   189     -12.507  -0.408  20.550  1.00  0.00
ATOM   2889  H   GLN   189     -12.298  -1.047  19.796  1.00  0.00
ATOM   2890  CA  GLN   189     -11.664  -0.373  21.732  1.00  0.00
ATOM   2891  HA  GLN   189     -12.288  -0.291  22.622  1.00  0.00
ATOM   2892  CB  GLN   189     -10.844  -1.671  21.788  1.00  0.00
ATOM   2893  HB2 GLN   189     -10.105  -1.669  20.986  1.00  0.00
ATOM   2894  HB3 GLN   189     -10.336  -1.740  22.750  1.00  0.00
ATOM   2895  CG  GLN   189     -11.702  -2.963  21.624  1.00  0.00
ATOM   2896  HG2 GLN   189     -12.397  -2.836  20.794  1.00  0.00
ATOM   2897  HG3 GLN   189     -11.048  -3.811  21.421  1.00  0.00
ATOM   2898  CD  GLN   189     -12.548  -3.346  22.849  1.00  0.00
ATOM   2899  OE1 GLN   189     -12.125  -3.336  23.998  1.00  0.00
ATOM   2900  NE2 GLN   189     -13.815  -3.760  22.613  1.00  0.00
ATOM   2901 HE21 GLN   189     -14.410  -4.023  23.386  1.00  0.00
ATOM   2902 HE22 GLN   189     -14.160  -3.805  21.665  1.00  0.00
ATOM   2903  C   GLN   189     -10.760   0.885  21.740  1.00  0.00
ATOM   2904  O   GLN   189     -10.135   1.175  20.714  1.00  0.00
ATOM   2905  N   PRO   190     -10.660   1.723  22.787  1.00  0.00
ATOM   2906  CD  PRO   190     -11.521   1.609  23.973  1.00  0.00
ATOM   2907  HD2 PRO   190     -11.166   0.792  24.602  1.00  0.00
ATOM   2908  HD3 PRO   190     -12.546   1.408  23.661  1.00  0.00
ATOM   2909  CG  PRO   190     -11.427   2.939  24.703  1.00  0.00
ATOM   2910  HG2 PRO   190     -10.555   2.935  25.356  1.00  0.00
ATOM   2911  HG3 PRO   190     -12.327   3.090  25.300  1.00  0.00
ATOM   2912  CB  PRO   190     -11.316   3.851  23.491  1.00  0.00
ATOM   2913  HB2 PRO   190     -10.920   4.818  23.798  1.00  0.00
ATOM   2914  HB3 PRO   190     -12.303   3.988  23.047  1.00  0.00
ATOM   2915  CA  PRO   190     -10.358   3.129  22.526  1.00  0.00
ATOM   2916  HA  PRO   190     -10.724   3.403  21.537  1.00  0.00
ATOM   2917  C   PRO   190      -8.933   3.532  22.833  1.00  0.00
ATOM   2918  O   PRO   190      -8.578   4.675  22.546  1.00  0.00
ATOM   2919  N   GLY   191      -8.137   2.645  23.451  1.00  0.00
ATOM   2920  H   GLY   191      -8.460   1.701  23.611  1.00  0.00
ATOM   2921  CA  GLY   191      -6.781   2.864  23.959  1.00  0.00
ATOM   2922  HA2 GLY   191      -6.803   3.626  24.739  1.00  0.00
ATOM   2923  HA3 GLY   191      -6.392   1.933  24.373  1.00  0.00
ATOM   2924  C   GLY   191      -5.689   3.335  23.007  1.00  0.00
ATOM   2925  O   GLY   191      -5.870   3.491  21.800  1.00  0.00
ATOM   2926  N   ARG   192      -4.474   3.529  23.587  1.00  0.00
ATOM   2927  H   ARG   192      -4.372   3.441  24.588  1.00  0.00
ATOM   2928  CA  ARG   192      -3.213   3.869  22.930  1.00  0.00
ATOM   2929  HA  ARG   192      -2.498   4.222  23.674  1.00  0.00
ATOM   2930  CB  ARG   192      -2.640   2.616  22.223  1.00  0.00
ATOM   2931  HB2 ARG   192      -3.295   2.332  21.399  1.00  0.00
ATOM   2932  HB3 ARG   192      -1.646   2.839  21.836  1.00  0.00
ATOM   2933  CG  ARG   192      -2.479   1.348  23.085  1.00  0.00
ATOM   2934  HG2 ARG   192      -3.435   1.096  23.544  1.00  0.00
ATOM   2935  HG3 ARG   192      -2.149   0.521  22.458  1.00  0.00
ATOM   2936  CD  ARG   192      -1.482   1.389  24.245  1.00  0.00
ATOM   2937  HD2 ARG   192      -0.468   1.448  23.850  1.00  0.00
ATOM   2938  HD3 ARG   192      -1.682   2.263  24.865  1.00  0.00
ATOM   2939  NE  ARG   192      -1.606   0.143  25.096  1.00  0.00
ATOM   2940  HE  ARG   192      -1.905   0.243  26.056  1.00  0.00
ATOM   2941  CZ  ARG   192      -1.359  -1.120  24.719  1.00  0.00
ATOM   2942  NH1 ARG   192      -0.828  -1.440  23.573  1.00  0.00
ATOM   2943 HH11 ARG   192      -0.579  -0.714  22.915  1.00  0.00
ATOM   2944 HH12 ARG   192      -0.667  -2.411  23.347  1.00  0.00
ATOM   2945  NH2 ARG   192      -1.591  -2.145  25.525  1.00  0.00
ATOM   2946 HH21 ARG   192      -1.963  -1.982  26.450  1.00  0.00
ATOM   2947 HH22 ARG   192      -1.394  -3.085  25.211  1.00  0.00
ATOM   2948  C   ARG   192      -3.198   5.059  21.974  1.00  0.00
ATOM   2949  O   ARG   192      -2.567   5.034  20.918  1.00  0.00
ATOM   2950  N   TYR   193      -3.897   6.128  22.382  1.00  0.00
ATOM   2951  H   TYR   193      -4.387   6.104  23.265  1.00  0.00
ATOM   2952  CA  TYR   193      -4.043   7.380  21.677  1.00  0.00
ATOM   2953  HA  TYR   193      -4.481   8.124  22.342  1.00  0.00
ATOM   2954  CB  TYR   193      -2.713   7.990  21.139  1.00  0.00
ATOM   2955  HB2 TYR   193      -2.227   7.275  20.475  1.00  0.00
ATOM   2956  HB3 TYR   193      -2.929   8.906  20.590  1.00  0.00
ATOM   2957  CG  TYR   193      -1.731   8.335  22.239  1.00  0.00
ATOM   2958  CD1 TYR   193      -2.022   9.300  23.206  1.00  0.00
ATOM   2959  HD1 TYR   193      -2.988   9.806  23.198  1.00  0.00
ATOM   2960  CE1 TYR   193      -1.130   9.670  24.214  1.00  0.00
ATOM   2961  HE1 TYR   193      -1.390  10.473  24.904  1.00  0.00
ATOM   2962  CZ  TYR   193       0.073   8.998  24.310  1.00  0.00
ATOM   2963  OH  TYR   193       0.968   9.317  25.340  1.00  0.00
ATOM   2964  HH  TYR   193       0.644  10.013  25.916  1.00  0.00
ATOM   2965  CE2 TYR   193       0.395   8.016  23.377  1.00  0.00
ATOM   2966  HE2 TYR   193       1.327   7.459  23.471  1.00  0.00
ATOM   2967  CD2 TYR   193      -0.470   7.726  22.304  1.00  0.00
ATOM   2968  HD2 TYR   193      -0.160   7.029  21.525  1.00  0.00
ATOM   2969  C   TYR   193      -5.112   7.334  20.590  1.00  0.00
ATOM   2970  O   TYR   193      -5.111   8.169  19.687  1.00  0.00
ATOM   2971  N   ASN   194      -6.041   6.335  20.657  1.00  0.00
ATOM   2972  H   ASN   194      -5.936   5.593  21.334  1.00  0.00
ATOM   2973  CA  ASN   194      -7.219   6.243  19.801  1.00  0.00
ATOM   2974  HA  ASN   194      -7.919   5.520  20.220  1.00  0.00
ATOM   2975  CB  ASN   194      -7.985   7.594  19.644  1.00  0.00
ATOM   2976  HB2 ASN   194      -7.437   8.246  18.964  1.00  0.00
ATOM   2977  HB3 ASN   194      -8.980   7.404  19.242  1.00  0.00
ATOM   2978  CG  ASN   194      -8.167   8.360  20.954  1.00  0.00
ATOM   2979  OD1 ASN   194      -7.794   9.527  21.112  1.00  0.00
ATOM   2980  ND2 ASN   194      -8.799   7.690  21.952  1.00  0.00
ATOM   2981 HD21 ASN   194      -8.950   8.142  22.842  1.00  0.00
ATOM   2982 HD22 ASN   194      -9.115   6.743  21.799  1.00  0.00
ATOM   2983  C   ASN   194      -6.979   5.610  18.419  1.00  0.00
ATOM   2984  O   ASN   194      -7.751   5.819  17.480  1.00  0.00
ATOM   2985  N   ARG   195      -5.924   4.773  18.263  1.00  0.00
ATOM   2986  H   ARG   195      -5.423   4.435  19.073  1.00  0.00
ATOM   2987  CA  ARG   195      -5.387   4.270  17.000  1.00  0.00
ATOM   2988  HA  ARG   195      -5.258   5.098  16.303  1.00  0.00
ATOM   2989  CB  ARG   195      -4.017   3.592  17.259  1.00  0.00
ATOM   2990  HB2 ARG   195      -3.698   3.061  16.362  1.00  0.00
ATOM   2991  HB3 ARG   195      -3.278   4.351  17.514  1.00  0.00
ATOM   2992  CG  ARG   195      -4.042   2.564  18.418  1.00  0.00
ATOM   2993  HG2 ARG   195      -4.457   3.032  19.311  1.00  0.00
ATOM   2994  HG3 ARG   195      -4.660   1.712  18.135  1.00  0.00
ATOM   2995  CD  ARG   195      -2.674   1.999  18.816  1.00  0.00
ATOM   2996  HD2 ARG   195      -2.006   2.819  19.082  1.00  0.00
ATOM   2997  HD3 ARG   195      -2.790   1.334  19.672  1.00  0.00
ATOM   2998  NE  ARG   195      -2.164   1.260  17.632  1.00  0.00
ATOM   2999  HE  ARG   195      -2.600   0.382  17.387  1.00  0.00
ATOM   3000  CZ  ARG   195      -1.172   1.630  16.833  1.00  0.00
ATOM   3001  NH1 ARG   195      -0.545   2.790  16.856  1.00  0.00
ATOM   3002 HH11 ARG   195      -0.813   3.492  17.530  1.00  0.00
ATOM   3003 HH12 ARG   195       0.201   2.970  16.199  1.00  0.00
ATOM   3004  NH2 ARG   195      -0.795   0.788  15.895  1.00  0.00
ATOM   3005 HH21 ARG   195      -1.259  -0.104  15.805  1.00  0.00
ATOM   3006 HH22 ARG   195      -0.043   1.038  15.269  1.00  0.00
ATOM   3007  C   ARG   195      -6.238   3.296  16.206  1.00  0.00
ATOM   3008  O   ARG   195      -6.110   3.187  14.992  1.00  0.00
ATOM   3009  N   ALA   196      -7.162   2.584  16.858  1.00  0.00
ATOM   3010  H   ALA   196      -7.209   2.622  17.867  1.00  0.00
ATOM   3011  CA  ALA   196      -8.149   1.726  16.237  1.00  0.00
ATOM   3012  HA  ALA   196      -7.645   0.973  15.629  1.00  0.00
ATOM   3013  CB  ALA   196      -8.981   1.032  17.320  1.00  0.00
ATOM   3014  HB1 ALA   196      -9.486   1.782  17.928  1.00  0.00
ATOM   3015  HB2 ALA   196      -9.723   0.386  16.851  1.00  0.00
ATOM   3016  HB3 ALA   196      -8.327   0.432  17.953  1.00  0.00
ATOM   3017  C   ALA   196      -9.076   2.439  15.280  1.00  0.00
ATOM   3018  O   ALA   196      -9.473   1.882  14.261  1.00  0.00
ATOM   3019  N   ARG   197      -9.429   3.711  15.576  1.00  0.00
ATOM   3020  H   ARG   197      -9.207   4.099  16.482  1.00  0.00
ATOM   3021  CA  ARG   197     -10.124   4.606  14.676  1.00  0.00
ATOM   3022  HA  ARG   197     -11.020   4.115  14.295  1.00  0.00
ATOM   3023  CB  ARG   197     -10.561   5.928  15.376  1.00  0.00
ATOM   3024  HB2 ARG   197      -9.678   6.513  15.631  1.00  0.00
ATOM   3025  HB3 ARG   197     -11.196   6.503  14.703  1.00  0.00
ATOM   3026  CG  ARG   197     -11.365   5.745  16.692  1.00  0.00
ATOM   3027  HG2 ARG   197     -12.362   5.370  16.460  1.00  0.00
ATOM   3028  HG3 ARG   197     -10.851   5.032  17.337  1.00  0.00
ATOM   3029  CD  ARG   197     -11.556   7.007  17.509  1.00  0.00
ATOM   3030  HD2 ARG   197     -10.610   7.544  17.575  1.00  0.00
ATOM   3031  HD3 ARG   197     -12.302   7.641  17.030  1.00  0.00
ATOM   3032  NE  ARG   197     -12.019   6.546  18.864  1.00  0.00
ATOM   3033  HE  ARG   197     -11.868   5.582  19.122  1.00  0.00
ATOM   3034  CZ  ARG   197     -12.616   7.314  19.754  1.00  0.00
ATOM   3035  NH1 ARG   197     -12.892   8.574  19.441  1.00  0.00
ATOM   3036 HH11 ARG   197     -12.644   8.930  18.529  1.00  0.00
ATOM   3037 HH12 ARG   197     -13.349   9.170  20.115  1.00  0.00
ATOM   3038  NH2 ARG   197     -13.257   6.719  20.769  1.00  0.00
ATOM   3039 HH21 ARG   197     -13.270   5.711  20.832  1.00  0.00
ATOM   3040 HH22 ARG   197     -13.723   7.281  21.467  1.00  0.00
ATOM   3041  C   ARG   197      -9.307   4.949  13.457  1.00  0.00
ATOM   3042  O   ARG   197      -9.805   4.914  12.337  1.00  0.00
ATOM   3043  N   GLY   198      -8.009   5.242  13.684  1.00  0.00
ATOM   3044  H   GLY   198      -7.625   5.145  14.613  1.00  0.00
ATOM   3045  CA  GLY   198      -7.060   5.704  12.689  1.00  0.00
ATOM   3046  HA2 GLY   198      -7.482   6.550  12.148  1.00  0.00
ATOM   3047  HA3 GLY   198      -6.138   6.012  13.182  1.00  0.00
ATOM   3048  C   GLY   198      -6.740   4.621  11.710  1.00  0.00
ATOM   3049  O   GLY   198      -6.744   4.803  10.499  1.00  0.00
ATOM   3050  N   LEU   199      -6.493   3.415  12.226  1.00  0.00
ATOM   3051  H   LEU   199      -6.426   3.298  13.227  1.00  0.00
ATOM   3052  CA  LEU   199      -6.306   2.221  11.444  1.00  0.00
ATOM   3053  HA  LEU   199      -5.611   2.424  10.630  1.00  0.00
ATOM   3054  CB  LEU   199      -5.734   1.158  12.407  1.00  0.00
ATOM   3055  HB2 LEU   199      -4.818   1.534  12.862  1.00  0.00
ATOM   3056  HB3 LEU   199      -6.465   0.942  13.187  1.00  0.00
ATOM   3057  CG  LEU   199      -5.379  -0.185  11.764  1.00  0.00
ATOM   3058  HG  LEU   199      -6.272  -0.624  11.320  1.00  0.00
ATOM   3059  CD1 LEU   199      -4.325   0.027  10.678  1.00  0.00
ATOM   3060 HD11 LEU   199      -3.430   0.464  11.120  1.00  0.00
ATOM   3061 HD12 LEU   199      -4.074  -0.931  10.223  1.00  0.00
ATOM   3062 HD13 LEU   199      -4.719   0.699   9.916  1.00  0.00
ATOM   3063  CD2 LEU   199      -4.844  -1.164  12.819  1.00  0.00
ATOM   3064 HD21 LEU   199      -5.606  -1.328  13.582  1.00  0.00
ATOM   3065 HD22 LEU   199      -4.597  -2.113  12.344  1.00  0.00
ATOM   3066 HD23 LEU   199      -3.950  -0.746  13.283  1.00  0.00
ATOM   3067  C   LEU   199      -7.559   1.743  10.695  1.00  0.00
ATOM   3068  O   LEU   199      -7.508   1.408   9.508  1.00  0.00
ATOM   3069  N   THR   200      -8.745   1.742  11.361  1.00  0.00
ATOM   3070  H   THR   200      -8.782   2.035  12.326  1.00  0.00
ATOM   3071  CA  THR   200     -10.027   1.331  10.757  1.00  0.00
ATOM   3072  HA  THR   200      -9.913   0.351  10.293  1.00  0.00
ATOM   3073  CB  THR   200     -11.210   1.213  11.732  1.00  0.00
ATOM   3074  HB  THR   200     -11.442   2.195  12.143  1.00  0.00
ATOM   3075  CG2 THR   200     -12.493   0.676  11.082  1.00  0.00
ATOM   3076 HG21 THR   200     -12.307  -0.319  10.677  1.00  0.00
ATOM   3077 HG22 THR   200     -13.284   0.620  11.830  1.00  0.00
ATOM   3078 HG23 THR   200     -12.801   1.344  10.277  1.00  0.00
ATOM   3079  OG1 THR   200     -10.935   0.280  12.763  1.00  0.00
ATOM   3080  HG1 THR   200     -11.688   0.226  13.356  1.00  0.00
ATOM   3081  C   THR   200     -10.403   2.239   9.610  1.00  0.00
ATOM   3082  O   THR   200     -10.820   1.800   8.533  1.00  0.00
ATOM   3083  N   PHE   201     -10.175   3.552   9.819  1.00  0.00
ATOM   3084  H   PHE   201      -9.875   3.874  10.728  1.00  0.00
ATOM   3085  CA  PHE   201     -10.319   4.587   8.846  1.00  0.00
ATOM   3086  HA  PHE   201     -11.365   4.664   8.548  1.00  0.00
ATOM   3087  CB  PHE   201      -9.835   5.897   9.536  1.00  0.00
ATOM   3088  HB2 PHE   201     -10.572   6.213  10.273  1.00  0.00
ATOM   3089  HB3 PHE   201      -8.881   5.716  10.031  1.00  0.00
ATOM   3090  CG  PHE   201      -9.616   7.068   8.663  1.00  0.00
ATOM   3091  CD1 PHE   201     -10.224   7.245   7.400  1.00  0.00
ATOM   3092  HD1 PHE   201     -10.698   6.400   6.900  1.00  0.00
ATOM   3093  CE1 PHE   201     -10.207   8.433   6.849  1.00  0.00
ATOM   3094  HE1 PHE   201     -10.925   8.682   6.068  1.00  0.00
ATOM   3095  CZ  PHE   201      -9.233   9.368   7.302  1.00  0.00
ATOM   3096  HZ  PHE   201      -8.847  10.127   6.620  1.00  0.00
ATOM   3097  CE2 PHE   201      -8.784   9.313   8.586  1.00  0.00
ATOM   3098  HE2 PHE   201      -8.327  10.192   9.042  1.00  0.00
ATOM   3099  CD2 PHE   201      -8.934   8.133   9.253  1.00  0.00
ATOM   3100  HD2 PHE   201      -8.516   8.025  10.254  1.00  0.00
ATOM   3101  C   PHE   201      -9.643   4.377   7.523  1.00  0.00
ATOM   3102  O   PHE   201     -10.220   4.423   6.429  1.00  0.00
ATOM   3103  N   ALA   202      -8.362   4.094   7.638  1.00  0.00
ATOM   3104  H   ALA   202      -7.923   4.102   8.547  1.00  0.00
ATOM   3105  CA  ALA   202      -7.562   3.772   6.510  1.00  0.00
ATOM   3106  HA  ALA   202      -7.534   4.623   5.830  1.00  0.00
ATOM   3107  CB  ALA   202      -6.182   3.461   7.074  1.00  0.00
ATOM   3108  HB1 ALA   202      -6.253   2.622   7.766  1.00  0.00
ATOM   3109  HB2 ALA   202      -5.507   3.202   6.258  1.00  0.00
ATOM   3110  HB3 ALA   202      -5.798   4.335   7.600  1.00  0.00
ATOM   3111  C   ALA   202      -8.060   2.561   5.742  1.00  0.00
ATOM   3112  O   ALA   202      -8.135   2.598   4.519  1.00  0.00
ATOM   3113  N   MET   203      -8.458   1.464   6.427  1.00  0.00
ATOM   3114  H   MET   203      -8.444   1.466   7.436  1.00  0.00
ATOM   3115  CA  MET   203      -8.908   0.273   5.730  1.00  0.00
ATOM   3116  HA  MET   203      -8.251   0.076   4.883  1.00  0.00
ATOM   3117  CB  MET   203      -8.905  -0.980   6.635  1.00  0.00
ATOM   3118  HB2 MET   203      -9.465  -0.773   7.546  1.00  0.00
ATOM   3119  HB3 MET   203      -9.368  -1.813   6.105  1.00  0.00
ATOM   3120  CG  MET   203      -7.475  -1.405   7.038  1.00  0.00
ATOM   3121  HG2 MET   203      -7.048  -0.658   7.708  1.00  0.00
ATOM   3122  HG3 MET   203      -7.511  -2.369   7.546  1.00  0.00
ATOM   3123  SD  MET   203      -6.275  -1.600   5.669  1.00  0.00
ATOM   3124  CE  MET   203      -7.073  -2.926   4.723  1.00  0.00
ATOM   3125  HE1 MET   203      -8.060  -2.598   4.399  1.00  0.00
ATOM   3126  HE2 MET   203      -6.466  -3.166   3.851  1.00  0.00
ATOM   3127  HE3 MET   203      -7.172  -3.812   5.351  1.00  0.00
ATOM   3128  C   MET   203     -10.186   0.455   4.958  1.00  0.00
ATOM   3129  O   MET   203     -10.366  -0.084   3.877  1.00  0.00
ATOM   3130  N   LEU   204     -11.107   1.263   5.446  1.00  0.00
ATOM   3131  H   LEU   204     -11.085   1.524   6.421  1.00  0.00
ATOM   3132  CA  LEU   204     -12.154   1.779   4.583  1.00  0.00
ATOM   3133  HA  LEU   204     -12.653   0.950   4.082  1.00  0.00
ATOM   3134  CB  LEU   204     -13.079   2.497   5.424  1.00  0.00
ATOM   3135  HB2 LEU   204     -12.526   3.059   6.176  1.00  0.00
ATOM   3136  HB3 LEU   204     -13.665   3.185   4.814  1.00  0.00
ATOM   3137  CG  LEU   204     -13.879   1.293   5.982  1.00  0.00
ATOM   3138  HG  LEU   204     -13.190   0.490   6.246  1.00  0.00
ATOM   3139  CD1 LEU   204     -14.605   1.578   7.093  1.00  0.00
ATOM   3140 HD11 LEU   204     -15.326   2.363   6.865  1.00  0.00
ATOM   3141 HD12 LEU   204     -15.135   0.684   7.421  1.00  0.00
ATOM   3142 HD13 LEU   204     -13.939   1.916   7.886  1.00  0.00
ATOM   3143  CD2 LEU   204     -15.144   0.960   5.211  1.00  0.00
ATOM   3144 HD21 LEU   204     -14.888   0.717   4.179  1.00  0.00
ATOM   3145 HD22 LEU   204     -15.637   0.105   5.673  1.00  0.00
ATOM   3146 HD23 LEU   204     -15.815   1.818   5.226  1.00  0.00
ATOM   3147  C   LEU   204     -11.843   2.712   3.487  1.00  0.00
ATOM   3148  O   LEU   204     -12.448   2.594   2.432  1.00  0.00
ATOM   3149  N   ALA   205     -10.922   3.675   3.693  1.00  0.00
ATOM   3150  H   ALA   205     -10.529   3.809   4.614  1.00  0.00
ATOM   3151  CA  ALA   205     -10.472   4.531   2.632  1.00  0.00
ATOM   3152  HA  ALA   205     -11.321   5.076   2.219  1.00  0.00
ATOM   3153  CB  ALA   205      -9.443   5.518   3.203  1.00  0.00
ATOM   3154  HB1 ALA   205      -8.600   4.966   3.618  1.00  0.00
ATOM   3155  HB2 ALA   205      -9.090   6.177   2.409  1.00  0.00
ATOM   3156  HB3 ALA   205      -9.908   6.114   3.989  1.00  0.00
ATOM   3157  C   ALA   205      -9.859   3.688   1.516  1.00  0.00
ATOM   3158  O   ALA   205     -10.188   3.832   0.338  1.00  0.00
ATOM   3159  N   TYR   206      -9.032   2.698   1.914  1.00  0.00
ATOM   3160  H   TYR   206      -8.732   2.647   2.876  1.00  0.00
ATOM   3161  CA  TYR   206      -8.513   1.658   1.058  1.00  0.00
ATOM   3162  HA  TYR   206      -7.964   2.108   0.231  1.00  0.00
ATOM   3163  CB  TYR   206      -7.554   0.736   1.880  1.00  0.00
ATOM   3164  HB2 TYR   206      -6.819   1.349   2.401  1.00  0.00
ATOM   3165  HB3 TYR   206      -8.132   0.166   2.607  1.00  0.00
ATOM   3166  CG  TYR   206      -6.801  -0.250   1.013  1.00  0.00
ATOM   3167  CD1 TYR   206      -5.473   0.029   0.649  1.00  0.00
ATOM   3168  HD1 TYR   206      -4.998   0.950   0.986  1.00  0.00
ATOM   3169  CE1 TYR   206      -4.748  -0.870  -0.147  1.00  0.00
ATOM   3170  HE1 TYR   206      -3.697  -0.680  -0.364  1.00  0.00
ATOM   3171  CZ  TYR   206      -5.375  -2.011  -0.662  1.00  0.00
ATOM   3172  OH  TYR   206      -4.685  -2.892  -1.514  1.00  0.00
ATOM   3173  HH  TYR   206      -3.780  -2.618  -1.683  1.00  0.00
ATOM   3174  CE2 TYR   206      -6.695  -2.299  -0.311  1.00  0.00
ATOM   3175  HE2 TYR   206      -7.192  -3.174  -0.730  1.00  0.00
ATOM   3176  CD2 TYR   206      -7.380  -1.460   0.580  1.00  0.00
ATOM   3177  HD2 TYR   206      -8.368  -1.751   0.938  1.00  0.00
ATOM   3178  C   TYR   206      -9.617   0.834   0.410  1.00  0.00
ATOM   3179  O   TYR   206      -9.585   0.641  -0.801  1.00  0.00
ATOM   3180  N   PHE   207     -10.645   0.374   1.173  1.00  0.00
ATOM   3181  H   PHE   207     -10.689   0.610   2.155  1.00  0.00
ATOM   3182  CA  PHE   207     -11.739  -0.464   0.692  1.00  0.00
ATOM   3183  HA  PHE   207     -11.339  -1.406   0.317  1.00  0.00
ATOM   3184  CB  PHE   207     -12.776  -0.791   1.830  1.00  0.00
ATOM   3185  HB2 PHE   207     -12.244  -1.111   2.726  1.00  0.00
ATOM   3186  HB3 PHE   207     -13.362   0.100   2.055  1.00  0.00
ATOM   3187  CG  PHE   207     -13.760  -1.890   1.487  1.00  0.00
ATOM   3188  CD1 PHE   207     -13.438  -3.204   1.862  1.00  0.00
ATOM   3189  HD1 PHE   207     -12.527  -3.401   2.428  1.00  0.00
ATOM   3190  CE1 PHE   207     -14.264  -4.276   1.524  1.00  0.00
ATOM   3191  HE1 PHE   207     -13.943  -5.297   1.729  1.00  0.00
ATOM   3192  CZ  PHE   207     -15.501  -4.029   0.924  1.00  0.00
ATOM   3193  HZ  PHE   207     -16.139  -4.862   0.630  1.00  0.00
ATOM   3194  CE2 PHE   207     -15.922  -2.711   0.701  1.00  0.00
ATOM   3195  HE2 PHE   207     -16.933  -2.515   0.345  1.00  0.00
ATOM   3196  CD2 PHE   207     -15.039  -1.647   0.937  1.00  0.00
ATOM   3197  HD2 PHE   207     -15.343  -0.629   0.693  1.00  0.00
ATOM   3198  C   PHE   207     -12.508   0.209  -0.416  1.00  0.00
ATOM   3199  O   PHE   207     -12.796  -0.380  -1.451  1.00  0.00
ATOM   3200  N   ILE   208     -12.841   1.498  -0.261  1.00  0.00
ATOM   3201  H   ILE   208     -12.470   2.025   0.516  1.00  0.00
ATOM   3202  CA  ILE   208     -13.734   2.113  -1.220  1.00  0.00
ATOM   3203  HA  ILE   208     -14.491   1.391  -1.528  1.00  0.00
ATOM   3204  CB  ILE   208     -14.394   3.290  -0.592  1.00  0.00
ATOM   3205  HB  ILE   208     -15.004   2.960   0.248  1.00  0.00
ATOM   3206  CG2 ILE   208     -13.432   4.337  -0.056  1.00  0.00
ATOM   3207 HG21 ILE   208     -12.816   4.716  -0.871  1.00  0.00
ATOM   3208 HG22 ILE   208     -13.998   5.159   0.384  1.00  0.00
ATOM   3209 HG23 ILE   208     -12.793   3.889   0.704  1.00  0.00
ATOM   3210  CG1 ILE   208     -15.517   3.986  -1.355  1.00  0.00
ATOM   3211 HG12 ILE   208     -15.830   4.876  -0.809  1.00  0.00
ATOM   3212 HG13 ILE   208     -15.161   4.273  -2.344  1.00  0.00
ATOM   3213  CD1 ILE   208     -16.676   3.035  -1.486  1.00  0.00
ATOM   3214 HD11 ILE   208     -17.025   2.748  -0.495  1.00  0.00
ATOM   3215 HD12 ILE   208     -17.485   3.521  -2.030  1.00  0.00
ATOM   3216 HD13 ILE   208     -16.356   2.146  -2.030  1.00  0.00
ATOM   3217  C   ILE   208     -13.021   2.505  -2.459  1.00  0.00
ATOM   3218  O   ILE   208     -13.557   2.462  -3.565  1.00  0.00
ATOM   3219  N   THR   209     -11.736   2.833  -2.300  1.00  0.00
ATOM   3220  H   THR   209     -11.326   2.836  -1.377  1.00  0.00
ATOM   3221  CA  THR   209     -10.889   3.192  -3.411  1.00  0.00
ATOM   3222  HA  THR   209     -11.447   3.820  -4.106  1.00  0.00
ATOM   3223  CB  THR   209      -9.672   3.950  -2.957  1.00  0.00
ATOM   3224  HB  THR   209      -9.037   3.295  -2.361  1.00  0.00
ATOM   3225  CG2 THR   209      -8.856   4.467  -4.148  1.00  0.00
ATOM   3226 HG21 THR   209      -9.474   5.134  -4.750  1.00  0.00
ATOM   3227 HG22 THR   209      -7.984   5.010  -3.783  1.00  0.00
ATOM   3228 HG23 THR   209      -8.530   3.625  -4.758  1.00  0.00
ATOM   3229  OG1 THR   209     -10.128   5.069  -2.226  1.00  0.00
ATOM   3230  HG1 THR   209      -9.375   5.578  -1.919  1.00  0.00
ATOM   3231  C   THR   209     -10.508   1.986  -4.215  1.00  0.00
ATOM   3232  O   THR   209     -10.551   2.051  -5.431  1.00  0.00
ATOM   3233  N   TRP   210     -10.217   0.833  -3.571  1.00  0.00
ATOM   3234  H   TRP   210     -10.205   0.808  -2.562  1.00  0.00
ATOM   3235  CA  TRP   210      -9.901  -0.449  -4.189  1.00  0.00
ATOM   3236  HA  TRP   210      -9.129  -0.308  -4.946  1.00  0.00
ATOM   3237  CB  TRP   210      -9.385  -1.428  -3.089  1.00  0.00
ATOM   3238  HB2 TRP   210      -8.700  -0.901  -2.425  1.00  0.00
ATOM   3239  HB3 TRP   210     -10.229  -1.806  -2.513  1.00  0.00
ATOM   3240  CG  TRP   210      -8.636  -2.650  -3.535  1.00  0.00
ATOM   3241  CD1 TRP   210      -9.129  -3.927  -3.591  1.00  0.00
ATOM   3242  HD1 TRP   210     -10.182  -4.115  -3.378  1.00  0.00
ATOM   3243  NE1 TRP   210      -8.117  -4.799  -3.933  1.00  0.00
ATOM   3244  HE1 TRP   210      -8.207  -5.802  -4.009  1.00  0.00
ATOM   3245  CE2 TRP   210      -6.967  -4.098  -4.155  1.00  0.00
ATOM   3246  CZ2 TRP   210      -5.720  -4.520  -4.597  1.00  0.00
ATOM   3247  HZ2 TRP   210      -5.529  -5.581  -4.757  1.00  0.00
ATOM   3248  CH2 TRP   210      -4.747  -3.545  -4.822  1.00  0.00
ATOM   3249  HH2 TRP   210      -3.782  -3.826  -5.245  1.00  0.00
ATOM   3250  CZ3 TRP   210      -4.985  -2.211  -4.514  1.00  0.00
ATOM   3251  HZ3 TRP   210      -4.203  -1.468  -4.669  1.00  0.00
ATOM   3252  CE3 TRP   210      -6.220  -1.799  -4.005  1.00  0.00
ATOM   3253  HE3 TRP   210      -6.367  -0.761  -3.704  1.00  0.00
ATOM   3254  CD2 TRP   210      -7.245  -2.737  -3.893  1.00  0.00
ATOM   3255  C   TRP   210     -11.076  -1.067  -4.938  1.00  0.00
ATOM   3256  O   TRP   210     -10.943  -1.650  -6.015  1.00  0.00
ATOM   3257  N   VAL   211     -12.285  -0.942  -4.352  1.00  0.00
ATOM   3258  H   VAL   211     -12.397  -0.343  -3.546  1.00  0.00
ATOM   3259  CA  VAL   211     -13.457  -1.643  -4.835  1.00  0.00
ATOM   3260  HA  VAL   211     -13.147  -2.525  -5.396  1.00  0.00
ATOM   3261  CB  VAL   211     -14.318  -2.072  -3.649  1.00  0.00
ATOM   3262  HB  VAL   211     -14.525  -1.208  -3.018  1.00  0.00
ATOM   3263  CG1 VAL   211     -15.632  -2.655  -4.130  1.00  0.00
ATOM   3264 HG11 VAL   211     -15.437  -3.525  -4.757  1.00  0.00
ATOM   3265 HG12 VAL   211     -16.233  -2.955  -3.271  1.00  0.00
ATOM   3266 HG13 VAL   211     -16.174  -1.906  -4.707  1.00  0.00
ATOM   3267  CG2 VAL   211     -13.574  -3.172  -2.854  1.00  0.00
ATOM   3268 HG21 VAL   211     -12.624  -2.780  -2.493  1.00  0.00
ATOM   3269 HG22 VAL   211     -14.184  -3.483  -2.006  1.00  0.00
ATOM   3270 HG23 VAL   211     -13.391  -4.029  -3.503  1.00  0.00
ATOM   3271  C   VAL   211     -14.188  -0.841  -5.899  1.00  0.00
ATOM   3272  O   VAL   211     -14.764  -1.404  -6.833  1.00  0.00
ATOM   3273  N   SER   212     -14.085   0.510  -5.846  1.00  0.00
ATOM   3274  H   SER   212     -13.731   0.957  -5.012  1.00  0.00
ATOM   3275  CA  SER   212     -14.469   1.377  -6.958  1.00  0.00
ATOM   3276  HA  SER   212     -15.430   1.052  -7.357  1.00  0.00
ATOM   3277  CB  SER   212     -14.633   2.902  -6.629  1.00  0.00
ATOM   3278  HB2 SER   212     -13.650   3.354  -6.499  1.00  0.00
ATOM   3279  HB3 SER   212     -15.154   3.397  -7.448  1.00  0.00
ATOM   3280  OG  SER   212     -15.376   3.163  -5.439  1.00  0.00
ATOM   3281  HG  SER   212     -15.435   4.111  -5.301  1.00  0.00
ATOM   3282  C   SER   212     -13.555   1.272  -8.159  1.00  0.00
ATOM   3283  O   SER   212     -13.992   1.330  -9.309  1.00  0.00
ATOM   3284  N   PHE   213     -12.237   1.093  -7.927  1.00  0.00
ATOM   3285  H   PHE   213     -11.895   1.029  -6.979  1.00  0.00
ATOM   3286  CA  PHE   213     -11.239   0.982  -8.982  1.00  0.00
ATOM   3287  HA  PHE   213     -11.384   1.785  -9.705  1.00  0.00
ATOM   3288  CB  PHE   213      -9.771   1.090  -8.391  1.00  0.00
ATOM   3289  HB2 PHE   213      -9.186   1.785  -8.994  1.00  0.00
ATOM   3290  HB3 PHE   213      -9.817   1.451  -7.364  1.00  0.00
ATOM   3291  CG  PHE   213      -8.832  -0.111  -8.273  1.00  0.00
ATOM   3292  CD1 PHE   213      -7.909  -0.218  -7.204  1.00  0.00
ATOM   3293  HD1 PHE   213      -7.889   0.543  -6.424  1.00  0.00
ATOM   3294  CE1 PHE   213      -7.018  -1.300  -7.145  1.00  0.00
ATOM   3295  HE1 PHE   213      -6.276  -1.353  -6.348  1.00  0.00
ATOM   3296  CZ  PHE   213      -7.059  -2.319  -8.091  1.00  0.00
ATOM   3297  HZ  PHE   213      -6.382  -3.169  -8.005  1.00  0.00
ATOM   3298  CE2 PHE   213      -7.966  -2.235  -9.132  1.00  0.00
ATOM   3299  HE2 PHE   213      -8.047  -3.050  -9.852  1.00  0.00
ATOM   3300  CD2 PHE   213      -8.768  -1.112  -9.252  1.00  0.00
ATOM   3301  HD2 PHE   213      -9.367  -1.026 -10.159  1.00  0.00
ATOM   3302  C   PHE   213     -11.499  -0.170  -9.921  1.00  0.00
ATOM   3303  O   PHE   213     -11.247  -0.045 -11.119  1.00  0.00
ATOM   3304  N   VAL   214     -11.942  -1.335  -9.426  1.00  0.00
ATOM   3305  H   VAL   214     -12.222  -1.399  -8.458  1.00  0.00
ATOM   3306  CA  VAL   214     -12.030  -2.522 -10.258  1.00  0.00
ATOM   3307  HA  VAL   214     -11.120  -2.621 -10.848  1.00  0.00
ATOM   3308  CB  VAL   214     -12.198  -3.762  -9.392  1.00  0.00
ATOM   3309  HB  VAL   214     -13.064  -3.638  -8.742  1.00  0.00
ATOM   3310  CG1 VAL   214     -12.409  -5.023 -10.245  1.00  0.00
ATOM   3311 HG11 VAL   214     -11.546  -5.171 -10.895  1.00  0.00
ATOM   3312 HG12 VAL   214     -12.525  -5.888  -9.593  1.00  0.00
ATOM   3313 HG13 VAL   214     -13.305  -4.904 -10.854  1.00  0.00
ATOM   3314  CG2 VAL   214     -10.893  -3.933  -8.609  1.00  0.00
ATOM   3315 HG21 VAL   214     -10.721  -3.051  -7.992  1.00  0.00
ATOM   3316 HG22 VAL   214     -10.964  -4.814  -7.971  1.00  0.00
ATOM   3317 HG23 VAL   214     -10.064  -4.056  -9.306  1.00  0.00
ATOM   3318  C   VAL   214     -12.956  -2.443 -11.472  1.00  0.00
ATOM   3319  O   VAL   214     -12.477  -2.757 -12.565  1.00  0.00
ATOM   3320  N   PRO   215     -14.209  -1.964 -11.419  1.00  0.00
ATOM   3321  CD  PRO   215     -15.024  -1.988 -10.199  1.00  0.00
ATOM   3322  HD2 PRO   215     -14.979  -1.014  -9.712  1.00  0.00
ATOM   3323  HD3 PRO   215     -14.640  -2.750  -9.521  1.00  0.00
ATOM   3324  CG  PRO   215     -16.424  -2.320 -10.700  1.00  0.00
ATOM   3325  HG2 PRO   215     -17.162  -1.955  -9.986  1.00  0.00
ATOM   3326  HG3 PRO   215     -16.525  -3.400 -10.808  1.00  0.00
ATOM   3327  CB  PRO   215     -16.460  -1.584 -12.037  1.00  0.00
ATOM   3328  HB2 PRO   215     -16.626  -0.521 -11.863  1.00  0.00
ATOM   3329  HB3 PRO   215     -17.268  -1.982 -12.650  1.00  0.00
ATOM   3330  CA  PRO   215     -15.063  -1.887 -12.611  1.00  0.00
ATOM   3331  HA  PRO   215     -15.178  -2.882 -13.041  1.00  0.00
ATOM   3332  C   PRO   215     -14.573  -0.817 -13.549  1.00  0.00
ATOM   3333  O   PRO   215     -14.559  -1.041 -14.755  1.00  0.00
ATOM   3334  N   LEU   216     -14.114   0.320 -12.995  1.00  0.00
ATOM   3335  H   LEU   216     -14.224   0.480 -12.004  1.00  0.00
ATOM   3336  CA  LEU   216     -13.453   1.365 -13.739  1.00  0.00
ATOM   3337  HA  LEU   216     -14.130   1.754 -14.500  1.00  0.00
ATOM   3338  CB  LEU   216     -13.049   2.500 -12.790  1.00  0.00
ATOM   3339  HB2 LEU   216     -13.915   2.811 -12.206  1.00  0.00
ATOM   3340  HB3 LEU   216     -12.264   2.150 -12.118  1.00  0.00
ATOM   3341  CG  LEU   216     -12.509   3.744 -13.557  1.00  0.00
ATOM   3342  HG  LEU   216     -11.576   3.487 -14.057  1.00  0.00
ATOM   3343  CD1 LEU   216     -13.313   4.428 -14.667  1.00  0.00
ATOM   3344 HD11 LEU   216     -14.261   4.785 -14.264  1.00  0.00
ATOM   3345 HD12 LEU   216     -12.746   5.272 -15.061  1.00  0.00
ATOM   3346 HD13 LEU   216     -13.506   3.715 -15.469  1.00  0.00
ATOM   3347  CD2 LEU   216     -12.252   4.862 -12.582  1.00  0.00
ATOM   3348 HD21 LEU   216     -11.514   4.541 -11.846  1.00  0.00
ATOM   3349 HD22 LEU   216     -11.874   5.733 -13.118  1.00  0.00
ATOM   3350 HD23 LEU   216     -13.180   5.123 -12.073  1.00  0.00
ATOM   3351  C   LEU   216     -12.280   0.962 -14.579  1.00  0.00
ATOM   3352  O   LEU   216     -12.187   1.269 -15.769  1.00  0.00
ATOM   3353  N   LEU   217     -11.362   0.216 -13.977  1.00  0.00
ATOM   3354  H   LEU   217     -11.461  -0.016 -12.999  1.00  0.00
ATOM   3355  CA  LEU   217     -10.205  -0.294 -14.653  1.00  0.00
ATOM   3356  HA  LEU   217      -9.693   0.522 -15.163  1.00  0.00
ATOM   3357  CB  LEU   217      -9.283  -0.926 -13.590  1.00  0.00
ATOM   3358  HB2 LEU   217      -9.076  -0.196 -12.807  1.00  0.00
ATOM   3359  HB3 LEU   217      -9.774  -1.796 -13.154  1.00  0.00
ATOM   3360  CG  LEU   217      -7.921  -1.403 -14.130  1.00  0.00
ATOM   3361  HG  LEU   217      -7.188  -1.398 -13.324  1.00  0.00
ATOM   3362  CD1 LEU   217      -7.958  -2.820 -14.708  1.00  0.00
ATOM   3363 HD11 LEU   217      -8.669  -2.858 -15.534  1.00  0.00
ATOM   3364 HD12 LEU   217      -6.966  -3.092 -15.071  1.00  0.00
ATOM   3365 HD13 LEU   217      -8.265  -3.522 -13.933  1.00  0.00
ATOM   3366  CD2 LEU   217      -7.226  -0.376 -15.032  1.00  0.00
ATOM   3367 HD21 LEU   217      -7.051   0.542 -14.470  1.00  0.00
ATOM   3368 HD22 LEU   217      -6.274  -0.778 -15.375  1.00  0.00
ATOM   3369 HD23 LEU   217      -7.860  -0.159 -15.892  1.00  0.00
ATOM   3370  C   LEU   217     -10.530  -1.199 -15.838  1.00  0.00
ATOM   3371  O   LEU   217      -9.844  -1.185 -16.854  1.00  0.00
ATOM   3372  N   ALA   218     -11.617  -1.983 -15.775  1.00  0.00
ATOM   3373  H   ALA   218     -12.209  -1.960 -14.957  1.00  0.00
ATOM   3374  CA  ALA   218     -12.012  -2.885 -16.829  1.00  0.00
ATOM   3375  HA  ALA   218     -11.153  -3.481 -17.138  1.00  0.00
ATOM   3376  CB  ALA   218     -13.116  -3.770 -16.243  1.00  0.00
ATOM   3377  HB1 ALA   218     -13.952  -3.147 -15.927  1.00  0.00
ATOM   3378  HB2 ALA   218     -13.455  -4.477 -17.000  1.00  0.00
ATOM   3379  HB3 ALA   218     -12.726  -4.318 -15.385  1.00  0.00
ATOM   3380  C   ALA   218     -12.480  -2.177 -18.100  1.00  0.00
ATOM   3381  O   ALA   218     -12.463  -2.760 -19.186  1.00  0.00
ATOM   3382  N   ASN   219     -12.865  -0.889 -17.984  1.00  0.00
ATOM   3383  H   ASN   219     -12.892  -0.451 -17.075  1.00  0.00
ATOM   3384  CA  ASN   219     -13.248  -0.095 -19.128  1.00  0.00
ATOM   3385  HA  ASN   219     -13.600  -0.750 -19.925  1.00  0.00
ATOM   3386  CB  ASN   219     -14.380   0.888 -18.746  1.00  0.00
ATOM   3387  HB2 ASN   219     -14.117   1.406 -17.824  1.00  0.00
ATOM   3388  HB3 ASN   219     -14.514   1.617 -19.546  1.00  0.00
ATOM   3389  CG  ASN   219     -15.711   0.195 -18.524  1.00  0.00
ATOM   3390  OD1 ASN   219     -15.981  -0.997 -18.567  1.00  0.00
ATOM   3391  ND2 ASN   219     -16.696   1.091 -18.370  1.00  0.00
ATOM   3392 HD21 ASN   219     -17.643   0.775 -18.213  1.00  0.00
ATOM   3393 HD22 ASN   219     -16.488   2.078 -18.411  1.00  0.00
ATOM   3394  C   ASN   219     -12.169   0.802 -19.737  1.00  0.00
ATOM   3395  O   ASN   219     -12.396   1.323 -20.830  1.00  0.00
ATOM   3396  N   VAL   220     -11.008   1.067 -19.101  1.00  0.00
ATOM   3397  H   VAL   220     -10.719   0.497 -18.319  1.00  0.00
ATOM   3398  CA  VAL   220     -10.145   2.173 -19.520  1.00  0.00
ATOM   3399  HA  VAL   220     -10.657   2.768 -20.276  1.00  0.00
ATOM   3400  CB  VAL   220      -9.745   3.132 -18.399  1.00  0.00
ATOM   3401  HB  VAL   220      -9.072   3.893 -18.794  1.00  0.00
ATOM   3402  CG1 VAL   220     -11.059   3.750 -17.903  1.00  0.00
ATOM   3403 HG11 VAL   220     -11.717   2.962 -17.537  1.00  0.00
ATOM   3404 HG12 VAL   220     -10.849   4.452 -17.095  1.00  0.00
ATOM   3405 HG13 VAL   220     -11.547   4.277 -18.723  1.00  0.00
ATOM   3406  CG2 VAL   220      -9.017   2.448 -17.226  1.00  0.00
ATOM   3407 HG21 VAL   220      -8.104   1.977 -17.589  1.00  0.00
ATOM   3408 HG22 VAL   220      -8.766   3.193 -16.470  1.00  0.00
ATOM   3409 HG23 VAL   220      -9.666   1.691 -16.787  1.00  0.00
ATOM   3410  C   VAL   220      -8.955   1.709 -20.298  1.00  0.00
ATOM   3411  O   VAL   220      -8.178   0.856 -19.873  1.00  0.00
ATOM   3412  N   GLN   221      -8.786   2.259 -21.517  1.00  0.00
ATOM   3413  H   GLN   221      -9.231   3.138 -21.740  1.00  0.00
ATOM   3414  CA  GLN   221      -7.970   1.598 -22.514  1.00  0.00
ATOM   3415  HA  GLN   221      -7.131   1.103 -22.026  1.00  0.00
ATOM   3416  CB  GLN   221      -8.778   0.529 -23.302  1.00  0.00
ATOM   3417  HB2 GLN   221      -9.742   0.945 -23.597  1.00  0.00
ATOM   3418  HB3 GLN   221      -8.222   0.237 -24.193  1.00  0.00
ATOM   3419  CG  GLN   221      -9.059  -0.754 -22.493  1.00  0.00
ATOM   3420  HG2 GLN   221      -8.115  -1.237 -22.239  1.00  0.00
ATOM   3421  HG3 GLN   221      -9.593  -0.497 -21.578  1.00  0.00
ATOM   3422  CD  GLN   221      -9.910  -1.732 -23.300  1.00  0.00
ATOM   3423  OE1 GLN   221     -11.053  -2.012 -22.958  1.00  0.00
ATOM   3424  NE2 GLN   221      -9.355  -2.266 -24.417  1.00  0.00
ATOM   3425 HE21 GLN   221      -9.886  -2.917 -24.978  1.00  0.00
ATOM   3426 HE22 GLN   221      -8.415  -2.011 -24.682  1.00  0.00
ATOM   3427  C   GLN   221      -7.330   2.548 -23.475  1.00  0.00
ATOM   3428  O   GLN   221      -6.228   2.294 -23.955  1.00  0.00
ATOM   3429  N   VAL   222      -7.971   3.710 -23.686  1.00  0.00
ATOM   3430  H   VAL   222      -8.893   3.856 -23.301  1.00  0.00
ATOM   3431  CA  VAL   222      -7.425   4.811 -24.451  1.00  0.00
ATOM   3432  HA  VAL   222      -6.585   4.457 -25.049  1.00  0.00
ATOM   3433  CB  VAL   222      -8.509   5.387 -25.386  1.00  0.00
ATOM   3434  HB  VAL   222      -8.078   6.177 -26.000  1.00  0.00
ATOM   3435  CG1 VAL   222      -9.001   4.199 -26.264  1.00  0.00
ATOM   3436 HG11 VAL   222      -9.410   3.417 -25.623  1.00  0.00
ATOM   3437 HG12 VAL   222      -9.773   4.547 -26.949  1.00  0.00
ATOM   3438 HG13 VAL   222      -8.163   3.798 -26.835  1.00  0.00
ATOM   3439  CG2 VAL   222      -9.692   6.051 -24.642  1.00  0.00
ATOM   3440 HG21 VAL   222      -9.322   6.875 -24.032  1.00  0.00
ATOM   3441 HG22 VAL   222     -10.411   6.431 -25.368  1.00  0.00
ATOM   3442 HG23 VAL   222     -10.178   5.315 -24.001  1.00  0.00
ATOM   3443  C   VAL   222      -6.625   5.735 -23.525  1.00  0.00
ATOM   3444  O   VAL   222      -5.832   5.271 -22.708  1.00  0.00
ATOM   3445  N   VAL   223      -6.783   7.063 -23.592  1.00  0.00
ATOM   3446  H   VAL   223      -7.544   7.454 -24.130  1.00  0.00
ATOM   3447  CA  VAL   223      -5.935   8.054 -22.942  1.00  0.00
ATOM   3448  HA  VAL   223      -4.889   7.824 -23.143  1.00  0.00
ATOM   3449  CB  VAL   223      -6.330   9.404 -23.543  1.00  0.00
ATOM   3450  HB  VAL   223      -5.962   9.468 -24.566  1.00  0.00
ATOM   3451  CG1 VAL   223      -7.866   9.420 -23.488  1.00  0.00
ATOM   3452 HG11 VAL   223      -8.194   9.326 -22.452  1.00  0.00
ATOM   3453 HG12 VAL   223      -8.235  10.359 -23.901  1.00  0.00
ATOM   3454 HG13 VAL   223      -8.260   8.587 -24.070  1.00  0.00
ATOM   3455  CG2 VAL   223      -5.560  10.624 -22.949  1.00  0.00
ATOM   3456 HG21 VAL   223      -4.491  10.499 -23.124  1.00  0.00
ATOM   3457 HG22 VAL   223      -5.902  11.540 -23.431  1.00  0.00
ATOM   3458 HG23 VAL   223      -5.748  10.686 -21.877  1.00  0.00
ATOM   3459  C   VAL   223      -5.989   8.001 -21.391  1.00  0.00
ATOM   3460  O   VAL   223      -5.061   8.416 -20.701  1.00  0.00
ATOM   3461  N   LEU   224      -7.064   7.428 -20.784  1.00  0.00
ATOM   3462  H   LEU   224      -7.839   7.095 -21.340  1.00  0.00
ATOM   3463  CA  LEU   224      -7.170   7.259 -19.339  1.00  0.00
ATOM   3464  HA  LEU   224      -6.807   8.158 -18.840  1.00  0.00
ATOM   3465  CB  LEU   224      -8.639   7.009 -18.854  1.00  0.00
ATOM   3466  HB2 LEU   224      -8.983   6.042 -19.220  1.00  0.00
ATOM   3467  HB3 LEU   224      -8.669   7.017 -17.765  1.00  0.00
ATOM   3468  CG  LEU   224      -9.663   7.993 -19.293  1.00  0.00
ATOM   3469  HG  LEU   224      -9.689   8.031 -20.382  1.00  0.00
ATOM   3470  CD1 LEU   224     -11.112   7.798 -18.897  1.00  0.00
ATOM   3471 HD11 LEU   224     -11.194   7.795 -17.810  1.00  0.00
ATOM   3472 HD12 LEU   224     -11.713   8.610 -19.304  1.00  0.00
ATOM   3473 HD13 LEU   224     -11.472   6.847 -19.290  1.00  0.00
ATOM   3474  CD2 LEU   224      -9.275   9.134 -18.490  1.00  0.00
ATOM   3475 HD21 LEU   224      -8.252   9.420 -18.735  1.00  0.00
ATOM   3476 HD22 LEU   224      -9.944   9.969 -18.696  1.00  0.00
ATOM   3477 HD23 LEU   224      -9.335   8.872 -17.434  1.00  0.00
ATOM   3478  C   LEU   224      -6.498   6.028 -18.787  1.00  0.00
ATOM   3479  O   LEU   224      -6.477   5.877 -17.569  1.00  0.00
ATOM   3480  N   ARG   225      -5.977   5.091 -19.611  1.00  0.00
ATOM   3481  H   ARG   225      -6.008   5.224 -20.611  1.00  0.00
ATOM   3482  CA  ARG   225      -5.379   3.902 -19.024  1.00  0.00
ATOM   3483  HA  ARG   225      -6.027   3.521 -18.235  1.00  0.00
ATOM   3484  CB  ARG   225      -5.168   2.758 -20.055  1.00  0.00
ATOM   3485  HB2 ARG   225      -6.108   2.548 -20.564  1.00  0.00
ATOM   3486  HB3 ARG   225      -4.419   3.062 -20.787  1.00  0.00
ATOM   3487  CG  ARG   225      -4.684   1.444 -19.418  1.00  0.00
ATOM   3488  HG2 ARG   225      -3.622   1.523 -19.184  1.00  0.00
ATOM   3489  HG3 ARG   225      -5.244   1.256 -18.502  1.00  0.00
ATOM   3490  CD  ARG   225      -4.849   0.199 -20.300  1.00  0.00
ATOM   3491  HD2 ARG   225      -4.475  -0.676 -19.769  1.00  0.00
ATOM   3492  HD3 ARG   225      -5.904   0.057 -20.536  1.00  0.00
ATOM   3493  NE  ARG   225      -4.078   0.370 -21.572  1.00  0.00
ATOM   3494  HE  ARG   225      -3.702   1.281 -21.789  1.00  0.00
ATOM   3495  CZ  ARG   225      -3.872  -0.627 -22.423  1.00  0.00
ATOM   3496  NH1 ARG   225      -4.344  -1.839 -22.227  1.00  0.00
ATOM   3497 HH11 ARG   225      -4.889  -2.038 -21.400  1.00  0.00
ATOM   3498 HH12 ARG   225      -4.160  -2.565 -22.904  1.00  0.00
ATOM   3499  NH2 ARG   225      -3.126  -0.434 -23.487  1.00  0.00
ATOM   3500 HH21 ARG   225      -2.713   0.473 -23.653  1.00  0.00
ATOM   3501 HH22 ARG   225      -2.969  -1.193 -24.135  1.00  0.00
ATOM   3502  C   ARG   225      -4.185   4.195 -18.097  1.00  0.00
ATOM   3503  O   ARG   225      -4.197   3.695 -16.972  1.00  0.00
ATOM   3504  N   PRO   226      -3.228   5.075 -18.420  1.00  0.00
ATOM   3505  CD  PRO   226      -2.815   5.336 -19.802  1.00  0.00
ATOM   3506  HD2 PRO   226      -3.376   6.184 -20.196  1.00  0.00
ATOM   3507  HD3 PRO   226      -3.012   4.455 -20.414  1.00  0.00
ATOM   3508  CG  PRO   226      -1.320   5.637 -19.713  1.00  0.00
ATOM   3509  HG2 PRO   226      -1.045   6.350 -20.491  1.00  0.00
ATOM   3510  HG3 PRO   226      -0.754   4.716 -19.848  1.00  0.00
ATOM   3511  CB  PRO   226      -1.150   6.213 -18.303  1.00  0.00
ATOM   3512  HB2 PRO   226      -1.345   7.286 -18.322  1.00  0.00
ATOM   3513  HB3 PRO   226      -0.132   6.036 -17.957  1.00  0.00
ATOM   3514  CA  PRO   226      -2.192   5.451 -17.460  1.00  0.00
ATOM   3515  HA  PRO   226      -1.649   4.560 -17.143  1.00  0.00
ATOM   3516  C   PRO   226      -2.739   6.315 -16.335  1.00  0.00
ATOM   3517  O   PRO   226      -2.367   6.112 -15.183  1.00  0.00
ATOM   3518  N   ALA   227      -3.630   7.285 -16.630  1.00  0.00
ATOM   3519  H   ALA   227      -3.932   7.420 -17.584  1.00  0.00
ATOM   3520  CA  ALA   227      -4.206   8.178 -15.643  1.00  0.00
ATOM   3521  HA  ALA   227      -3.410   8.735 -15.148  1.00  0.00
ATOM   3522  CB  ALA   227      -5.166   9.168 -16.326  1.00  0.00
ATOM   3523  HB1 ALA   227      -5.966   8.617 -16.820  1.00  0.00
ATOM   3524  HB2 ALA   227      -5.593   9.835 -15.577  1.00  0.00
ATOM   3525  HB3 ALA   227      -4.619   9.755 -17.064  1.00  0.00
ATOM   3526  C   ALA   227      -4.972   7.484 -14.520  1.00  0.00
ATOM   3527  O   ALA   227      -4.799   7.816 -13.351  1.00  0.00
ATOM   3528  N   VAL   228      -5.835   6.491 -14.809  1.00  0.00
ATOM   3529  H   VAL   228      -5.998   6.228 -15.771  1.00  0.00
ATOM   3530  CA  VAL   228      -6.549   5.775 -13.765  1.00  0.00
ATOM   3531  HA  VAL   228      -6.887   6.481 -13.007  1.00  0.00
ATOM   3532  CB  VAL   228      -7.775   5.040 -14.330  1.00  0.00
ATOM   3533  HB  VAL   228      -7.495   4.513 -15.242  1.00  0.00
ATOM   3534  CG1 VAL   228      -8.310   4.024 -13.312  1.00  0.00
ATOM   3535 HG11 VAL   228      -8.599   4.542 -12.398  1.00  0.00
ATOM   3536 HG12 VAL   228      -9.178   3.514 -13.729  1.00  0.00
ATOM   3537 HG13 VAL   228      -7.533   3.293 -13.085  1.00  0.00
ATOM   3538  CG2 VAL   228      -8.919   6.019 -14.668  1.00  0.00
ATOM   3539 HG21 VAL   228      -8.575   6.736 -15.414  1.00  0.00
ATOM   3540 HG22 VAL   228      -9.768   5.462 -15.064  1.00  0.00
ATOM   3541 HG23 VAL   228      -9.222   6.550 -13.766  1.00  0.00
ATOM   3542  C   VAL   228      -5.626   4.920 -12.885  1.00  0.00
ATOM   3543  O   VAL   228      -5.798   4.873 -11.662  1.00  0.00
ATOM   3544  N   GLN   229      -4.582   4.266 -13.468  1.00  0.00
ATOM   3545  H   GLN   229      -4.435   4.338 -14.465  1.00  0.00
ATOM   3546  CA  GLN   229      -3.639   3.448 -12.725  1.00  0.00
ATOM   3547  HA  GLN   229      -4.184   2.751 -12.089  1.00  0.00
ATOM   3548  CB  GLN   229      -2.687   2.600 -13.614  1.00  0.00
ATOM   3549  HB2 GLN   229      -2.244   3.235 -14.381  1.00  0.00
ATOM   3550  HB3 GLN   229      -1.897   2.172 -12.996  1.00  0.00
ATOM   3551  CG  GLN   229      -3.369   1.407 -14.359  1.00  0.00
ATOM   3552  HG2 GLN   229      -3.278   0.503 -13.758  1.00  0.00
ATOM   3553  HG3 GLN   229      -4.423   1.633 -14.519  1.00  0.00
ATOM   3554  CD  GLN   229      -2.709   1.156 -15.726  1.00  0.00
ATOM   3555  OE1 GLN   229      -1.942   1.981 -16.212  1.00  0.00
ATOM   3556  NE2 GLN   229      -3.013   0.030 -16.421  1.00  0.00
ATOM   3557 HE21 GLN   229      -2.581  -0.137 -17.319  1.00  0.00
ATOM   3558 HE22 GLN   229      -3.669  -0.635 -16.038  1.00  0.00
ATOM   3559  C   GLN   229      -2.869   4.215 -11.661  1.00  0.00
ATOM   3560  O   GLN   229      -2.629   3.787 -10.531  1.00  0.00
ATOM   3561  N   MET   230      -2.501   5.436 -12.047  1.00  0.00
ATOM   3562  H   MET   230      -2.698   5.749 -12.987  1.00  0.00
ATOM   3563  CA  MET   230      -1.820   6.420 -11.250  1.00  0.00
ATOM   3564  HA  MET   230      -0.888   6.000 -10.872  1.00  0.00
ATOM   3565  CB  MET   230      -1.543   7.619 -12.163  1.00  0.00
ATOM   3566  HB2 MET   230      -2.431   7.837 -12.757  1.00  0.00
ATOM   3567  HB3 MET   230      -1.291   8.488 -11.555  1.00  0.00
ATOM   3568  CG  MET   230      -0.382   7.367 -13.128  1.00  0.00
ATOM   3569  HG2 MET   230       0.512   7.108 -12.561  1.00  0.00
ATOM   3570  HG3 MET   230      -0.638   6.547 -13.798  1.00  0.00
ATOM   3571  SD  MET   230      -0.037   8.844 -14.118  1.00  0.00
ATOM   3572  CE  MET   230       0.918   9.704 -12.832  1.00  0.00
ATOM   3573  HE1 MET   230       1.785   9.102 -12.559  1.00  0.00
ATOM   3574  HE2 MET   230       1.253  10.669 -13.212  1.00  0.00
ATOM   3575  HE3 MET   230       0.291   9.856 -11.954  1.00  0.00
ATOM   3576  C   MET   230      -2.592   6.932 -10.075  1.00  0.00
ATOM   3577  O   MET   230      -2.077   7.175  -8.983  1.00  0.00
ATOM   3578  N   GLY   231      -3.884   7.140 -10.329  1.00  0.00
ATOM   3579  H   GLY   231      -4.293   6.793 -11.185  1.00  0.00
ATOM   3580  CA  GLY   231      -4.734   7.847  -9.421  1.00  0.00
ATOM   3581  HA2 GLY   231      -4.181   8.673  -8.974  1.00  0.00
ATOM   3582  HA3 GLY   231      -5.598   8.238  -9.959  1.00  0.00
ATOM   3583  C   GLY   231      -5.254   6.995  -8.297  1.00  0.00
ATOM   3584  O   GLY   231      -5.469   7.458  -7.188  1.00  0.00
ATOM   3585  N   ALA   232      -5.497   5.702  -8.534  1.00  0.00
ATOM   3586  H   ALA   232      -5.348   5.322  -9.458  1.00  0.00
ATOM   3587  CA  ALA   232      -5.974   4.794  -7.510  1.00  0.00
ATOM   3588  HA  ALA   232      -6.815   5.247  -6.984  1.00  0.00
ATOM   3589  CB  ALA   232      -6.415   3.500  -8.198  1.00  0.00
ATOM   3590  HB1 ALA   232      -5.568   3.062  -8.726  1.00  0.00
ATOM   3591  HB2 ALA   232      -6.780   2.796  -7.451  1.00  0.00
ATOM   3592  HB3 ALA   232      -7.212   3.720  -8.909  1.00  0.00
ATOM   3593  C   ALA   232      -4.982   4.439  -6.411  1.00  0.00
ATOM   3594  O   ALA   232      -5.304   4.407  -5.221  1.00  0.00
ATOM   3595  N   LEU   233      -3.721   4.156  -6.770  1.00  0.00
ATOM   3596  H   LEU   233      -3.468   4.126  -7.748  1.00  0.00
ATOM   3597  CA  LEU   233      -2.702   3.889  -5.778  1.00  0.00
ATOM   3598  HA  LEU   233      -3.021   3.065  -5.141  1.00  0.00
ATOM   3599  CB  LEU   233      -1.390   3.514  -6.488  1.00  0.00
ATOM   3600  HB2 LEU   233      -1.038   4.362  -7.075  1.00  0.00
ATOM   3601  HB3 LEU   233      -0.637   3.250  -5.745  1.00  0.00
ATOM   3602  CG  LEU   233      -1.540   2.319  -7.441  1.00  0.00
ATOM   3603  HG  LEU   233      -2.127   2.619  -8.310  1.00  0.00
ATOM   3604  CD1 LEU   233      -0.155   1.851  -7.899  1.00  0.00
ATOM   3605 HD11 LEU   233       0.433   1.551  -7.031  1.00  0.00
ATOM   3606 HD12 LEU   233      -0.263   1.003  -8.575  1.00  0.00
ATOM   3607 HD13 LEU   233       0.352   2.666  -8.416  1.00  0.00
ATOM   3608  CD2 LEU   233      -2.331   1.196  -6.753  1.00  0.00
ATOM   3609 HD21 LEU   233      -3.320   1.563  -6.479  1.00  0.00
ATOM   3610 HD22 LEU   233      -2.434   0.353  -7.436  1.00  0.00
ATOM   3611 HD23 LEU   233      -1.801   0.875  -5.856  1.00  0.00
ATOM   3612  C   LEU   233      -2.436   5.082  -4.899  1.00  0.00
ATOM   3613  O   LEU   233      -2.332   4.994  -3.679  1.00  0.00
ATOM   3614  N   LEU   234      -2.343   6.243  -5.558  1.00  0.00
ATOM   3615  H   LEU   234      -2.450   6.263  -6.562  1.00  0.00
ATOM   3616  CA  LEU   234      -2.097   7.533  -4.977  1.00  0.00
ATOM   3617  HA  LEU   234      -1.241   7.473  -4.305  1.00  0.00
ATOM   3618  CB  LEU   234      -1.809   8.502  -6.145  1.00  0.00
ATOM   3619  HB2 LEU   234      -1.019   8.090  -6.773  1.00  0.00
ATOM   3620  HB3 LEU   234      -2.713   8.634  -6.739  1.00  0.00
ATOM   3621  CG  LEU   234      -1.348   9.914  -5.744  1.00  0.00
ATOM   3622  HG  LEU   234      -2.183  10.457  -5.300  1.00  0.00
ATOM   3623  CD1 LEU   234      -0.207   9.790  -4.725  1.00  0.00
ATOM   3624 HD11 LEU   234       0.623   9.243  -5.173  1.00  0.00
ATOM   3625 HD12 LEU   234       0.129  10.784  -4.433  1.00  0.00
ATOM   3626 HD13 LEU   234      -0.562   9.253  -3.845  1.00  0.00
ATOM   3627  CD2 LEU   234      -0.962  10.802  -6.942  1.00  0.00
ATOM   3628 HD21 LEU   234      -1.822  10.916  -7.602  1.00  0.00
ATOM   3629 HD22 LEU   234      -0.648  11.781  -6.582  1.00  0.00
ATOM   3630 HD23 LEU   234      -0.143  10.337  -7.490  1.00  0.00
ATOM   3631  C   LEU   234      -3.190   8.035  -4.073  1.00  0.00
ATOM   3632  O   LEU   234      -2.958   8.534  -2.974  1.00  0.00
ATOM   3633  N   LEU   235      -4.438   7.867  -4.487  1.00  0.00
ATOM   3634  H   LEU   235      -4.619   7.564  -5.433  1.00  0.00
ATOM   3635  CA  LEU   235      -5.539   8.102  -3.639  1.00  0.00
ATOM   3636  HA  LEU   235      -5.466   9.105  -3.217  1.00  0.00
ATOM   3637  CB  LEU   235      -6.709   7.941  -4.589  1.00  0.00
ATOM   3638  HB2 LEU   235      -6.683   8.734  -5.337  1.00  0.00
ATOM   3639  HB3 LEU   235      -6.644   6.973  -5.085  1.00  0.00
ATOM   3640  CG  LEU   235      -7.977   8.010  -3.912  1.00  0.00
ATOM   3641  HG  LEU   235      -8.081   7.152  -3.248  1.00  0.00
ATOM   3642  CD1 LEU   235      -7.789   9.338  -3.200  1.00  0.00
ATOM   3643 HD11 LEU   235      -7.626  10.125  -3.935  1.00  0.00
ATOM   3644 HD12 LEU   235      -8.679   9.566  -2.614  1.00  0.00
ATOM   3645 HD13 LEU   235      -6.925   9.276  -2.537  1.00  0.00
ATOM   3646  CD2 LEU   235      -9.022   7.844  -5.056  1.00  0.00
ATOM   3647 HD21 LEU   235      -8.872   6.884  -5.550  1.00  0.00
ATOM   3648 HD22 LEU   235     -10.028   7.883  -4.638  1.00  0.00
ATOM   3649 HD23 LEU   235      -8.899   8.649  -5.781  1.00  0.00
ATOM   3650  C   LEU   235      -5.617   7.222  -2.390  1.00  0.00
ATOM   3651  O   LEU   235      -5.892   7.691  -1.278  1.00  0.00
ATOM   3652  N   CYS   236      -5.291   5.925  -2.530  1.00  0.00
ATOM   3653  H   CYS   236      -5.174   5.530  -3.452  1.00  0.00
ATOM   3654  CA  CYS   236      -5.103   5.082  -1.361  1.00  0.00
ATOM   3655  HA  CYS   236      -6.009   5.093  -0.755  1.00  0.00
ATOM   3656  CB  CYS   236      -4.798   3.607  -1.731  1.00  0.00
ATOM   3657  HB2 CYS   236      -3.992   3.575  -2.464  1.00  0.00
ATOM   3658  HB3 CYS   236      -4.496   3.063  -0.836  1.00  0.00
ATOM   3659  SG  CYS   236      -6.231   2.749  -2.445  1.00  0.00
ATOM   3660  HG  CYS   236      -5.620   1.582  -2.623  1.00  0.00
ATOM   3661  C   CYS   236      -4.011   5.562  -0.424  1.00  0.00
ATOM   3662  O   CYS   236      -4.211   5.628   0.786  1.00  0.00
ATOM   3663  N   VAL   237      -2.847   5.952  -0.965  1.00  0.00
ATOM   3664  H   VAL   237      -2.698   5.861  -1.960  1.00  0.00
ATOM   3665  CA  VAL   237      -1.755   6.510  -0.199  1.00  0.00
ATOM   3666  HA  VAL   237      -1.515   5.845   0.630  1.00  0.00
ATOM   3667  CB  VAL   237      -0.556   6.648  -1.127  1.00  0.00
ATOM   3668  HB  VAL   237      -0.877   7.083  -2.074  1.00  0.00
ATOM   3669  CG1 VAL   237       0.565   7.545  -0.577  1.00  0.00
ATOM   3670 HG11 VAL   237       0.934   7.132   0.362  1.00  0.00
ATOM   3671 HG12 VAL   237       1.381   7.590  -1.299  1.00  0.00
ATOM   3672 HG13 VAL   237       0.177   8.549  -0.404  1.00  0.00
ATOM   3673  CG2 VAL   237      -0.007   5.231  -1.382  1.00  0.00
ATOM   3674 HG21 VAL   237      -0.781   4.619  -1.846  1.00  0.00
ATOM   3675 HG22 VAL   237       0.856   5.289  -2.045  1.00  0.00
ATOM   3676 HG23 VAL   237       0.292   4.781  -0.435  1.00  0.00
ATOM   3677  C   VAL   237      -2.100   7.788   0.540  1.00  0.00
ATOM   3678  O   VAL   237      -1.887   7.849   1.747  1.00  0.00
ATOM   3679  N   LEU   238      -2.725   8.806  -0.097  1.00  0.00
ATOM   3680  H   LEU   238      -2.860   8.769  -1.097  1.00  0.00
ATOM   3681  CA  LEU   238      -3.212   9.962   0.634  1.00  0.00
ATOM   3682  HA  LEU   238      -2.393  10.405   1.201  1.00  0.00
ATOM   3683  CB  LEU   238      -3.790  11.059  -0.291  1.00  0.00
ATOM   3684  HB2 LEU   238      -4.523  10.616  -0.966  1.00  0.00
ATOM   3685  HB3 LEU   238      -4.271  11.828   0.313  1.00  0.00
ATOM   3686  CG  LEU   238      -2.709  11.746  -1.157  1.00  0.00
ATOM   3687  HG  LEU   238      -1.884  11.054  -1.326  1.00  0.00
ATOM   3688  CD1 LEU   238      -3.250  12.184  -2.525  1.00  0.00
ATOM   3689 HD11 LEU   238      -4.068  12.890  -2.385  1.00  0.00
ATOM   3690 HD12 LEU   238      -2.453  12.661  -3.095  1.00  0.00
ATOM   3691 HD13 LEU   238      -3.612  11.312  -3.069  1.00  0.00
ATOM   3692  CD2 LEU   238      -2.111  12.952  -0.417  1.00  0.00
ATOM   3693 HD21 LEU   238      -1.657  12.618   0.516  1.00  0.00
ATOM   3694 HD22 LEU   238      -1.353  13.423  -1.042  1.00  0.00
ATOM   3695 HD23 LEU   238      -2.900  13.673  -0.198  1.00  0.00
ATOM   3696  C   LEU   238      -4.232   9.599   1.689  1.00  0.00
ATOM   3697  O   LEU   238      -4.072  10.043   2.810  1.00  0.00
ATOM   3698  N   GLY   239      -5.236   8.737   1.401  1.00  0.00
ATOM   3699  H   GLY   239      -5.365   8.411   0.454  1.00  0.00
ATOM   3700  CA  GLY   239      -6.195   8.209   2.373  1.00  0.00
ATOM   3701  HA2 GLY   239      -6.833   9.017   2.731  1.00  0.00
ATOM   3702  HA3 GLY   239      -6.810   7.444   1.899  1.00  0.00
ATOM   3703  C   GLY   239      -5.577   7.569   3.600  1.00  0.00
ATOM   3704  O   GLY   239      -5.978   7.857   4.720  1.00  0.00
ATOM   3705  N   ILE   240      -4.580   6.674   3.458  1.00  0.00
ATOM   3706  H   ILE   240      -4.281   6.394   2.535  1.00  0.00
ATOM   3707  CA  ILE   240      -3.907   6.086   4.621  1.00  0.00
ATOM   3708  HA  ILE   240      -4.625   5.958   5.431  1.00  0.00
ATOM   3709  CB  ILE   240      -3.285   4.719   4.347  1.00  0.00
ATOM   3710  HB  ILE   240      -2.883   4.310   5.274  1.00  0.00
ATOM   3711  CG2 ILE   240      -4.431   3.851   3.800  1.00  0.00
ATOM   3712 HG21 ILE   240      -4.824   4.300   2.887  1.00  0.00
ATOM   3713 HG22 ILE   240      -4.057   2.851   3.580  1.00  0.00
ATOM   3714 HG23 ILE   240      -5.225   3.785   4.543  1.00  0.00
ATOM   3715  CG1 ILE   240      -2.141   4.705   3.306  1.00  0.00
ATOM   3716 HG12 ILE   240      -2.201   3.793   2.712  1.00  0.00
ATOM   3717 HG13 ILE   240      -2.233   5.571   2.651  1.00  0.00
ATOM   3718  CD1 ILE   240      -0.701   4.749   3.830  1.00  0.00
ATOM   3719 HD11 ILE   240      -0.519   3.883   4.467  1.00  0.00
ATOM   3720 HD12 ILE   240      -0.008   4.733   2.989  1.00  0.00
ATOM   3721 HD13 ILE   240      -0.552   5.662   4.406  1.00  0.00
ATOM   3722  C   ILE   240      -2.848   6.947   5.280  1.00  0.00
ATOM   3723  O   ILE   240      -2.606   6.850   6.486  1.00  0.00
ATOM   3724  N   LEU   241      -2.184   7.844   4.528  1.00  0.00
ATOM   3725  H   LEU   241      -2.319   7.863   3.527  1.00  0.00
ATOM   3726  CA  LEU   241      -1.250   8.829   5.056  1.00  0.00
ATOM   3727  HA  LEU   241      -0.436   8.319   5.571  1.00  0.00
ATOM   3728  CB  LEU   241      -0.680   9.666   3.893  1.00  0.00
ATOM   3729  HB2 LEU   241      -0.076   9.028   3.247  1.00  0.00
ATOM   3730  HB3 LEU   241      -1.500  10.093   3.316  1.00  0.00
ATOM   3731  CG  LEU   241       0.230  10.859   4.247  1.00  0.00
ATOM   3732  HG  LEU   241      -0.071  11.273   5.209  1.00  0.00
ATOM   3733  CD1 LEU   241       1.684  10.389   4.327  1.00  0.00
ATOM   3734 HD11 LEU   241       1.986   9.975   3.365  1.00  0.00
ATOM   3735 HD12 LEU   241       2.326  11.233   4.578  1.00  0.00
ATOM   3736 HD13 LEU   241       1.776   9.622   5.096  1.00  0.00
ATOM   3737  CD2 LEU   241       0.079  11.951   3.180  1.00  0.00
ATOM   3738 HD21 LEU   241      -0.959  12.284   3.143  1.00  0.00
ATOM   3739 HD22 LEU   241       0.722  12.795   3.429  1.00  0.00
ATOM   3740 HD23 LEU   241       0.366  11.552   2.207  1.00  0.00
ATOM   3741  C   LEU   241      -1.962   9.733   6.010  1.00  0.00
ATOM   3742  O   LEU   241      -1.530  10.021   7.132  1.00  0.00
ATOM   3743  N   ALA   242      -3.160  10.095   5.556  1.00  0.00
ATOM   3744  H   ALA   242      -3.433   9.866   4.611  1.00  0.00
ATOM   3745  CA  ALA   242      -4.115  10.792   6.293  1.00  0.00
ATOM   3746  HA  ALA   242      -3.729  11.779   6.547  1.00  0.00
ATOM   3747  CB  ALA   242      -5.373  10.887   5.349  1.00  0.00
ATOM   3748  HB1 ALA   242      -5.715   9.884   5.097  1.00  0.00
ATOM   3749  HB2 ALA   242      -6.172  11.425   5.861  1.00  0.00
ATOM   3750  HB3 ALA   242      -5.104  11.419   4.437  1.00  0.00
ATOM   3751  C   ALA   242      -4.602  10.180   7.572  1.00  0.00
ATOM   3752  O   ALA   242      -4.755  10.770   8.647  1.00  0.00
ATOM   3753  N   ALA   243      -4.869   8.919   7.438  1.00  0.00
ATOM   3754  H   ALA   243      -4.681   8.453   6.562  1.00  0.00
ATOM   3755  CA  ALA   243      -5.425   8.160   8.494  1.00  0.00
ATOM   3756  HA  ALA   243      -6.336   8.643   8.849  1.00  0.00
ATOM   3757  CB  ALA   243      -5.708   6.807   7.890  1.00  0.00
ATOM   3758  HB1 ALA   243      -4.779   6.370   7.525  1.00  0.00
ATOM   3759  HB2 ALA   243      -6.143   6.155   8.647  1.00  0.00
ATOM   3760  HB3 ALA   243      -6.407   6.918   7.061  1.00  0.00
ATOM   3761  C   ALA   243      -4.604   8.066   9.779  1.00  0.00
ATOM   3762  O   ALA   243      -5.171   8.114  10.869  1.00  0.00
ATOM   3763  N   PHE   244      -3.259   7.944   9.702  1.00  0.00
ATOM   3764  H   PHE   244      -2.802   7.952   8.801  1.00  0.00
ATOM   3765  CA  PHE   244      -2.501   7.804  10.931  1.00  0.00
ATOM   3766  HA  PHE   244      -2.874   8.513  11.671  1.00  0.00
ATOM   3767  CB  PHE   244      -2.616   6.378  11.530  1.00  0.00
ATOM   3768  HB2 PHE   244      -1.908   6.271  12.351  1.00  0.00
ATOM   3769  HB3 PHE   244      -3.628   6.219  11.900  1.00  0.00
ATOM   3770  CG  PHE   244      -2.326   5.269  10.549  1.00  0.00
ATOM   3771  CD1 PHE   244      -3.367   4.527   9.969  1.00  0.00
ATOM   3772  HD1 PHE   244      -4.404   4.790  10.175  1.00  0.00
ATOM   3773  CE1 PHE   244      -3.098   3.446   9.121  1.00  0.00
ATOM   3774  HE1 PHE   244      -3.920   2.889   8.671  1.00  0.00
ATOM   3775  CZ  PHE   244      -1.770   3.089   8.860  1.00  0.00
ATOM   3776  HZ  PHE   244      -1.550   2.273   8.172  1.00  0.00
ATOM   3777  CE2 PHE   244      -0.724   3.779   9.481  1.00  0.00
ATOM   3778  HE2 PHE   244       0.307   3.461   9.324  1.00  0.00
ATOM   3779  CD2 PHE   244      -1.003   4.874  10.302  1.00  0.00
ATOM   3780  HD2 PHE   244      -0.177   5.424  10.753  1.00  0.00
ATOM   3781  C   PHE   244      -1.044   8.187  10.859  1.00  0.00
ATOM   3782  O   PHE   244      -0.425   8.473  11.885  1.00  0.00
ATOM   3783  N   HID   245      -0.455   8.262   9.658  1.00  0.00
ATOM   3784  H   HID   245      -0.938   7.925   8.837  1.00  0.00
ATOM   3785  CA  HID   245       0.868   8.818   9.495  1.00  0.00
ATOM   3786  HA  HID   245       1.533   8.403  10.252  1.00  0.00
ATOM   3787  CB  HID   245       1.443   8.491   8.102  1.00  0.00
ATOM   3788  HB2 HID   245       0.733   8.796   7.334  1.00  0.00
ATOM   3789  HB3 HID   245       2.382   9.026   7.961  1.00  0.00
ATOM   3790  CG  HID   245       1.724   7.019   7.902  1.00  0.00
ATOM   3791  ND1 HID   245       0.930   6.212   7.113  1.00  0.00
ATOM   3792  HD1 HID   245       0.095   6.499   6.622  1.00  0.00
ATOM   3793  CE1 HID   245       1.480   4.974   7.123  1.00  0.00
ATOM   3794  HE1 HID   245       1.010   4.164   6.566  1.00  0.00
ATOM   3795  NE2 HID   245       2.575   4.934   7.854  1.00  0.00
ATOM   3796  CD2 HID   245       2.751   6.223   8.321  1.00  0.00
ATOM   3797  HD2 HID   245       3.641   6.400   8.924  1.00  0.00
ATOM   3798  C   HID   245       0.991  10.305   9.794  1.00  0.00
ATOM   3799  O   HID   245       1.962  10.704  10.429  1.00  0.00
ATOM   3800  N   LEU   246       0.027  11.154   9.375  1.00  0.00
ATOM   3801  H   LEU   246      -0.684  10.834   8.734  1.00  0.00
ATOM   3802  CA  LEU   246      -0.073  12.550   9.791  1.00  0.00
ATOM   3803  HA  LEU   246       0.921  12.996   9.811  1.00  0.00
ATOM   3804  CB  LEU   246      -0.947  13.415   8.853  1.00  0.00
ATOM   3805  HB2 LEU   246      -1.987  13.097   8.929  1.00  0.00
ATOM   3806  HB3 LEU   246      -0.866  14.462   9.144  1.00  0.00
ATOM   3807  CG  LEU   246      -0.599  13.367   7.344  1.00  0.00
ATOM   3808  HG  LEU   246      -0.947  12.426   6.920  1.00  0.00
ATOM   3809  CD1 LEU   246      -1.287  14.531   6.659  1.00  0.00
ATOM   3810 HD11 LEU   246      -0.937  15.467   7.093  1.00  0.00
ATOM   3811 HD12 LEU   246      -1.055  14.515   5.594  1.00  0.00
ATOM   3812 HD13 LEU   246      -2.366  14.448   6.796  1.00  0.00
ATOM   3813  CD2 LEU   246       0.868  13.444   6.949  1.00  0.00
ATOM   3814 HD21 LEU   246       1.408  12.607   7.392  1.00  0.00
ATOM   3815 HD22 LEU   246       0.956  13.399   5.864  1.00  0.00
ATOM   3816 HD23 LEU   246       1.294  14.381   7.309  1.00  0.00
ATOM   3817  C   LEU   246      -0.482  12.797  11.247  1.00  0.00
ATOM   3818  O   LEU   246       0.082  13.712  11.851  1.00  0.00
ATOM   3819  N   PRO   247      -1.363  12.041  11.897  1.00  0.00
ATOM   3820  CD  PRO   247      -2.513  11.409  11.222  1.00  0.00
ATOM   3821  HD2 PRO   247      -2.190  10.488  10.738  1.00  0.00
ATOM   3822  HD3 PRO   247      -2.915  12.092  10.472  1.00  0.00
ATOM   3823  CG  PRO   247      -3.553  11.117  12.281  1.00  0.00
ATOM   3824  HG2 PRO   247      -3.987  10.133  12.103  1.00  0.00
ATOM   3825  HG3 PRO   247      -4.338  11.873  12.239  1.00  0.00
ATOM   3826  CB  PRO   247      -2.718  11.195  13.541  1.00  0.00
ATOM   3827  HB2 PRO   247      -2.268  10.223  13.740  1.00  0.00
ATOM   3828  HB3 PRO   247      -3.352  11.480  14.380  1.00  0.00
ATOM   3829  CA  PRO   247      -1.634  12.247  13.308  1.00  0.00
ATOM   3830  HA  PRO   247      -2.143  13.201  13.445  1.00  0.00
ATOM   3831  C   PRO   247      -0.479  11.961  14.245  1.00  0.00
ATOM   3832  O   PRO   247      -0.253  12.729  15.177  1.00  0.00
ATOM   3833  N   ARG   248       0.269  10.862  14.038  1.00  0.00
ATOM   3834  H   ARG   248       0.002  10.196  13.327  1.00  0.00
ATOM   3835  CA  ARG   248       1.471  10.576  14.803  1.00  0.00
ATOM   3836  HA  ARG   248       1.258  10.677  15.867  1.00  0.00
ATOM   3837  CB  ARG   248       1.985   9.144  14.545  1.00  0.00
ATOM   3838  HB2 ARG   248       2.102   8.988  13.472  1.00  0.00
ATOM   3839  HB3 ARG   248       2.946   9.008  15.039  1.00  0.00
ATOM   3840  CG  ARG   248       0.996   8.098  15.091  1.00  0.00
ATOM   3841  HG2 ARG   248       1.241   7.874  16.129  1.00  0.00
ATOM   3842  HG3 ARG   248      -0.019   8.492  15.034  1.00  0.00
ATOM   3843  CD  ARG   248       1.045   6.796  14.299  1.00  0.00
ATOM   3844  HD2 ARG   248       0.976   7.015  13.233  1.00  0.00
ATOM   3845  HD3 ARG   248       1.984   6.281  14.503  1.00  0.00
ATOM   3846  NE  ARG   248      -0.119   5.966  14.743  1.00  0.00
ATOM   3847  HE  ARG   248      -0.608   6.233  15.585  1.00  0.00
ATOM   3848  CZ  ARG   248      -0.524   4.898  14.067  1.00  0.00
ATOM   3849  NH1 ARG   248       0.221   4.332  13.144  1.00  0.00
ATOM   3850 HH11 ARG   248       1.133   4.711  12.932  1.00  0.00
ATOM   3851 HH12 ARG   248      -0.123   3.520  12.651  1.00  0.00
ATOM   3852  NH2 ARG   248      -1.710   4.383  14.333  1.00  0.00
ATOM   3853 HH21 ARG   248      -2.292   4.804  15.044  1.00  0.00
ATOM   3854 HH22 ARG   248      -2.030   3.571  13.826  1.00  0.00
ATOM   3855  C   ARG   248       2.578  11.586  14.636  1.00  0.00
ATOM   3856  O   ARG   248       3.303  11.874  15.588  1.00  0.00
ATOM   3857  N   CYS   249       2.726  12.130  13.409  1.00  0.00
ATOM   3858  H   CYS   249       2.116  11.849  12.655  1.00  0.00
ATOM   3859  CA  CYS   249       3.723  13.126  13.055  1.00  0.00
ATOM   3860  HA  CYS   249       4.706  12.789  13.384  1.00  0.00
ATOM   3861  CB  CYS   249       3.717  13.310  11.509  1.00  0.00
ATOM   3862  HB2 CYS   249       3.950  12.360  11.028  1.00  0.00
ATOM   3863  HB3 CYS   249       2.732  13.648  11.187  1.00  0.00
ATOM   3864  SG  CYS   249       4.911  14.521  10.845  1.00  0.00
ATOM   3865  HG  CYS   249       4.575  14.361   9.568  1.00  0.00
ATOM   3866  C   CYS   249       3.533  14.449  13.789  1.00  0.00
ATOM   3867  O   CYS   249       4.433  14.926  14.470  1.00  0.00
ATOM   3868  N   TYR   250       2.312  15.001  13.751  1.00  0.00
ATOM   3869  H   TYR   250       1.649  14.712  13.047  1.00  0.00
ATOM   3870  CA  TYR   250       1.760  16.018  14.624  1.00  0.00
ATOM   3871  HA  TYR   250       2.218  16.981  14.396  1.00  0.00
ATOM   3872  CB  TYR   250       0.267  15.974  14.282  1.00  0.00
ATOM   3873  HB2 TYR   250       0.093  16.500  13.343  1.00  0.00
ATOM   3874  HB3 TYR   250      -0.053  14.936  14.180  1.00  0.00
ATOM   3875  CG  TYR   250      -0.647  16.567  15.232  1.00  0.00
ATOM   3876  CD1 TYR   250      -0.621  17.937  15.575  1.00  0.00
ATOM   3877  HD1 TYR   250       0.205  18.567  15.245  1.00  0.00
ATOM   3878  CE1 TYR   250      -1.662  18.467  16.337  1.00  0.00
ATOM   3879  HE1 TYR   250      -1.743  19.546  16.473  1.00  0.00
ATOM   3880  CZ  TYR   250      -2.534  17.563  16.877  1.00  0.00
ATOM   3881  OH  TYR   250      -3.304  17.730  17.951  1.00  0.00
ATOM   3882  HH  TYR   250      -3.200  18.594  18.357  1.00  0.00
ATOM   3883  CE2 TYR   250      -2.546  16.260  16.553  1.00  0.00
ATOM   3884  HE2 TYR   250      -3.304  15.600  16.973  1.00  0.00
ATOM   3885  CD2 TYR   250      -1.644  15.732  15.717  1.00  0.00
ATOM   3886  HD2 TYR   250      -1.673  14.685  15.414  1.00  0.00
ATOM   3887  C   TYR   250       2.087  15.985  16.119  1.00  0.00
ATOM   3888  O   TYR   250       2.570  16.977  16.671  1.00  0.00
ATOM   3889  N   LEU   251       1.861  14.848  16.803  1.00  0.00
ATOM   3890  H   LEU   251       1.417  14.064  16.346  1.00  0.00
ATOM   3891  CA  LEU   251       2.218  14.653  18.194  1.00  0.00
ATOM   3892  HA  LEU   251       1.763  15.436  18.800  1.00  0.00
ATOM   3893  CB  LEU   251       1.722  13.285  18.690  1.00  0.00
ATOM   3894  HB2 LEU   251       2.194  12.494  18.108  1.00  0.00
ATOM   3895  HB3 LEU   251       1.980  13.164  19.742  1.00  0.00
ATOM   3896  CG  LEU   251       0.196  13.081  18.573  1.00  0.00
ATOM   3897  HG  LEU   251      -0.159  13.517  17.640  1.00  0.00
ATOM   3898  CD1 LEU   251      -0.102  11.572  18.591  1.00  0.00
ATOM   3899 HD11 LEU   251       0.259  11.141  19.524  1.00  0.00
ATOM   3900 HD12 LEU   251      -1.177  11.413  18.509  1.00  0.00
ATOM   3901 HD13 LEU   251       0.401  11.092  17.751  1.00  0.00
ATOM   3902  CD2 LEU   251      -0.567  13.847  19.668  1.00  0.00
ATOM   3903 HD21 LEU   251      -0.357  14.913  19.580  1.00  0.00
ATOM   3904 HD22 LEU   251      -1.637  13.678  19.552  1.00  0.00
ATOM   3905 HD23 LEU   251      -0.248  13.494  20.649  1.00  0.00
ATOM   3906  C   LEU   251       3.708  14.783  18.476  1.00  0.00
ATOM   3907  O   LEU   251       4.117  15.425  19.439  1.00  0.00
ATOM   3908  N   LEU   252       4.575  14.222  17.615  1.00  0.00
ATOM   3909  H   LEU   252       4.233  13.665  16.844  1.00  0.00
ATOM   3910  CA  LEU   252       6.008  14.400  17.770  1.00  0.00
ATOM   3911  HA  LEU   252       6.304  14.108  18.778  1.00  0.00
ATOM   3912  CB  LEU   252       6.763  13.517  16.736  1.00  0.00
ATOM   3913  HB2 LEU   252       6.302  13.630  15.755  1.00  0.00
ATOM   3914  HB3 LEU   252       7.807  13.829  16.685  1.00  0.00
ATOM   3915  CG  LEU   252       6.778  11.999  17.036  1.00  0.00
ATOM   3916  HG  LEU   252       5.772  11.669  17.292  1.00  0.00
ATOM   3917  CD1 LEU   252       7.260  11.188  15.826  1.00  0.00
ATOM   3918 HD11 LEU   252       8.272  11.495  15.561  1.00  0.00
ATOM   3919 HD12 LEU   252       7.257  10.127  16.075  1.00  0.00
ATOM   3920 HD13 LEU   252       6.594  11.364  14.981  1.00  0.00
ATOM   3921  CD2 LEU   252       7.635  11.625  18.253  1.00  0.00
ATOM   3922 HD21 LEU   252       7.248  12.128  19.139  1.00  0.00
ATOM   3923 HD22 LEU   252       7.599  10.546  18.405  1.00  0.00
ATOM   3924 HD23 LEU   252       8.666  11.933  18.081  1.00  0.00
ATOM   3925  C   LEU   252       6.492  15.857  17.676  1.00  0.00
ATOM   3926  O   LEU   252       7.303  16.334  18.469  1.00  0.00
ATOM   3927  N   MET   253       5.994  16.639  16.708  1.00  0.00
ATOM   3928  H   MET   253       5.150  16.367  16.223  1.00  0.00
ATOM   3929  CA  MET   253       6.688  17.858  16.385  1.00  0.00
ATOM   3930  HA  MET   253       7.696  17.823  16.797  1.00  0.00
ATOM   3931  CB  MET   253       6.786  18.052  14.852  1.00  0.00
ATOM   3932  HB2 MET   253       7.107  19.070  14.633  1.00  0.00
ATOM   3933  HB3 MET   253       7.510  17.348  14.441  1.00  0.00
ATOM   3934  CG  MET   253       5.478  17.832  14.087  1.00  0.00
ATOM   3935  HG2 MET   253       5.700  17.494  13.075  1.00  0.00
ATOM   3936  HG3 MET   253       4.881  17.076  14.598  1.00  0.00
ATOM   3937  SD  MET   253       4.587  19.225  13.990  1.00  0.00
ATOM   3938  CE  MET   253       3.316  19.058  12.673  1.00  0.00
ATOM   3939  HE1 MET   253       2.656  18.224  12.908  1.00  0.00
ATOM   3940  HE2 MET   253       2.733  19.977  12.613  1.00  0.00
ATOM   3941  HE3 MET   253       3.806  18.876  11.716  1.00  0.00
ATOM   3942  C   MET   253       6.067  19.093  16.976  1.00  0.00
ATOM   3943  O   MET   253       6.624  20.142  16.675  1.00  0.00
ATOM   3944  N   ARG   254       4.917  19.014  17.736  1.00  0.00
ATOM   3945  H   ARG   254       4.475  18.119  17.891  1.00  0.00
ATOM   3946  CA  ARG   254       4.210  20.129  18.387  1.00  0.00
ATOM   3947  HA  ARG   254       4.915  20.708  18.983  1.00  0.00
ATOM   3948  CB  ARG   254       3.588  21.025  17.345  1.00  0.00
ATOM   3949  HB2 ARG   254       4.306  21.205  16.544  1.00  0.00
ATOM   3950  HB3 ARG   254       2.700  20.544  16.934  1.00  0.00
ATOM   3951  CG  ARG   254       3.118  22.425  17.783  1.00  0.00
ATOM   3952  HG2 ARG   254       3.882  22.886  18.409  1.00  0.00
ATOM   3953  HG3 ARG   254       2.949  23.045  16.902  1.00  0.00
ATOM   3954  CD  ARG   254       1.821  23.028  18.651  1.00  0.00
ATOM   3955  HD2 ARG   254       0.932  23.035  18.019  1.00  0.00
ATOM   3956  HD3 ARG   254       1.642  22.399  19.522  1.00  0.00
ATOM   3957  NE  ARG   254       1.786  24.474  19.279  1.00  0.00
ATOM   3958  HE  ARG   254       2.443  24.697  20.013  1.00  0.00
ATOM   3959  CZ  ARG   254       1.194  25.643  19.245  1.00  0.00
ATOM   3960  NH1 ARG   254       0.127  25.277  18.706  1.00  0.00
ATOM   3961 HH11 ARG   254      -0.004  24.306  18.461  1.00  0.00
ATOM   3962 HH12 ARG   254      -0.598  25.954  18.519  1.00  0.00
ATOM   3963  NH2 ARG   254       1.626  26.902  19.084  1.00  0.00
ATOM   3964 HH21 ARG   254       2.611  27.082  18.953  1.00  0.00
ATOM   3965 HH22 ARG   254       0.964  27.665  19.094  1.00  0.00
ATOM   3966  C   ARG   254       3.094  19.874  19.271  1.00  0.00
ATOM   3967  O   ARG   254       2.729  20.713  20.083  1.00  0.00
ATOM   3968  N   GLN   255       2.595  18.671  19.261  1.00  0.00
ATOM   3969  H   GLN   255       3.016  17.954  18.688  1.00  0.00
ATOM   3970  CA  GLN   255       1.453  18.450  20.085  1.00  0.00
ATOM   3971  HA  GLN   255       1.173  19.383  20.576  1.00  0.00
ATOM   3972  CB  GLN   255       0.285  17.955  19.215  1.00  0.00
ATOM   3973  HB2 GLN   255       0.052  18.705  18.459  1.00  0.00
ATOM   3974  HB3 GLN   255       0.565  17.022  18.727  1.00  0.00
ATOM   3975  CG  GLN   255      -0.963  17.712  20.078  1.00  0.00
ATOM   3976  HG2 GLN   255      -1.785  17.379  19.443  1.00  0.00
ATOM   3977  HG3 GLN   255      -0.747  16.946  20.823  1.00  0.00
ATOM   3978  CD  GLN   255      -1.261  19.048  20.721  1.00  0.00
ATOM   3979  OE1 GLN   255      -1.315  20.052  20.043  1.00  0.00
ATOM   3980  NE2 GLN   255      -1.236  19.215  22.046  1.00  0.00
ATOM   3981 HE21 GLN   255      -1.440  20.122  22.441  1.00  0.00
ATOM   3982 HE22 GLN   255      -1.014  18.434  22.646  1.00  0.00
ATOM   3983  C   GLN   255       1.732  17.451  21.188  1.00  0.00
ATOM   3984  O   GLN   255       1.790  16.254  20.930  1.00  0.00
ATOM   3985  N   PRO   256       1.862  17.833  22.447  1.00  0.00
ATOM   3986  CD  PRO   256       2.347  19.154  22.828  1.00  0.00
ATOM   3987  HD2 PRO   256       1.538  19.878  22.737  1.00  0.00
ATOM   3988  HD3 PRO   256       3.168  19.442  22.172  1.00  0.00
ATOM   3989  CG  PRO   256       2.800  18.970  24.267  1.00  0.00
ATOM   3990  HG2 PRO   256       2.635  19.894  24.821  1.00  0.00
ATOM   3991  HG3 PRO   256       3.861  18.720  24.286  1.00  0.00
ATOM   3992  CB  PRO   256       1.934  17.820  24.781  1.00  0.00
ATOM   3993  HB2 PRO   256       0.961  18.206  25.086  1.00  0.00
ATOM   3994  HB3 PRO   256       2.422  17.352  25.636  1.00  0.00
ATOM   3995  CA  PRO   256       1.852  16.900  23.568  1.00  0.00
ATOM   3996  HA  PRO   256       2.795  16.353  23.595  1.00  0.00
ATOM   3997  C   PRO   256       0.641  15.995  23.614  1.00  0.00
ATOM   3998  O   PRO   256      -0.466  16.525  23.493  1.00  0.00
ATOM   3999  N   GLY   257       0.845  14.669  23.777  1.00  0.00
ATOM   4000  H   GLY   257       1.785  14.310  23.866  1.00  0.00
ATOM   4001  CA  GLY   257      -0.234  13.691  23.836  1.00  0.00
ATOM   4002  HA2 GLY   257      -1.067  14.030  23.221  1.00  0.00
ATOM   4003  HA3 GLY   257       0.124  12.731  23.464  1.00  0.00
ATOM   4004  C   GLY   257      -0.762  13.472  25.256  1.00  0.00
ATOM   4005  O   GLY   257      -0.281  14.090  26.203  1.00  0.00
ATOM   4006  OXT GLY   257      -1.674  12.675  25.466  1.00  0.00
TER   
ATOM   4007  C2  UNK   258      -3.545   0.037 -10.556  1.00  0.00
ATOM   4008  H2  UNK   258      -2.583   0.419 -10.216  1.00  0.00
ATOM   4009  C1  UNK   258      -4.584   0.919 -10.851  1.00  0.00
ATOM   4010  H1  UNK   258      -4.457   1.960 -10.603  1.00  0.00
ATOM   4011  C   UNK   258      -5.817   0.466 -11.324  1.00  0.00
ATOM   4012  H   UNK   258      -6.609   1.164 -11.594  1.00  0.00
ATOM   4013  C5  UNK   258      -6.068  -0.901 -11.310  1.00  0.00
ATOM   4014  H3  UNK   258      -7.070  -1.274 -11.435  1.00  0.00
ATOM   4015  C4  UNK   258      -5.055  -1.787 -10.998  1.00  0.00
ATOM   4016  C3  UNK   258      -3.825  -1.325 -10.643  1.00  0.00
ATOM   4017  S   UNK   258      -2.884  -2.730 -10.219  1.00  0.00
ATOM   4018  O1  UNK   258      -2.546  -2.667  -8.829  1.00  0.00
ATOM   4019  O2  UNK   258      -1.797  -2.800 -11.146  1.00  0.00
ATOM   4020  N   UNK   258      -3.980  -3.777 -10.480  1.00  0.00
ATOM   4021  C6  UNK   258      -5.109  -3.218 -10.914  1.00  0.00
ATOM   4022  O   UNK   258      -6.095  -3.936 -11.236  1.00  0.00
TER   
ATOM   4023 C116 PA    259     -13.339 -16.638   1.816  1.00  0.00
ATOM   4024 H16R PA    259     -12.839 -16.843   0.879  1.00  0.00
ATOM   4025 H16S PA    259     -13.599 -15.593   1.713  1.00  0.00
ATOM   4026 H16T PA    259     -14.199 -17.327   1.924  1.00  0.00
ATOM   4027 C115 PA    259     -12.393 -16.668   2.964  1.00  0.00
ATOM   4028 H15R PA    259     -12.524 -17.586   3.548  1.00  0.00
ATOM   4029 H15S PA    259     -11.482 -17.019   2.787  1.00  0.00
ATOM   4030 C114 PA    259     -11.209 -15.675   2.877  1.00  0.00
ATOM   4031 H14R PA    259     -10.184 -15.891   3.323  1.00  0.00
ATOM   4032 H14S PA    259     -10.919 -15.314   1.855  1.00  0.00
ATOM   4033 C113 PA    259     -11.910 -14.826   3.771  1.00  0.00
ATOM   4034 H13R PA    259     -12.559 -14.289   3.037  1.00  0.00
ATOM   4035 H13S PA    259     -12.577 -15.335   4.519  1.00  0.00
ATOM   4036 C112 PA    259     -10.846 -14.162   4.531  1.00  0.00
ATOM   4037 H12R PA    259     -10.019 -13.879   3.835  1.00  0.00
ATOM   4038 H12S PA    259     -11.289 -13.299   5.019  1.00  0.00
ATOM   4039 C111 PA    259     -10.369 -14.774   5.789  1.00  0.00
ATOM   4040 H11R PA    259      -9.870 -15.729   5.585  1.00  0.00
ATOM   4041 H11S PA    259      -9.632 -14.006   6.080  1.00  0.00
ATOM   4042 C110 PA    259     -11.396 -14.841   6.921  1.00  0.00
ATOM   4043 H10R PA    259     -12.012 -15.758   6.818  1.00  0.00
ATOM   4044 H10S PA    259     -10.734 -14.946   7.807  1.00  0.00
ATOM   4045  C19 PA    259     -12.314 -13.611   7.136  1.00  0.00
ATOM   4046  H9R PA    259     -11.702 -12.683   7.181  1.00  0.00
ATOM   4047  H9S PA    259     -12.999 -13.480   6.277  1.00  0.00
ATOM   4048  C18 PA    259     -13.199 -13.701   8.387  1.00  0.00
ATOM   4049  H8R PA    259     -13.486 -12.677   8.704  1.00  0.00
ATOM   4050  H8S PA    259     -14.149 -14.185   8.103  1.00  0.00
ATOM   4051  C17 PA    259     -12.539 -14.501   9.522  1.00  0.00
ATOM   4052  H7R PA    259     -12.355 -15.534   9.142  1.00  0.00
ATOM   4053  H7S PA    259     -11.568 -14.037   9.787  1.00  0.00
ATOM   4054  C16 PA    259     -13.390 -14.672  10.778  1.00  0.00
ATOM   4055  H6R PA    259     -13.661 -13.704  11.255  1.00  0.00
ATOM   4056  H6S PA    259     -14.284 -15.198  10.436  1.00  0.00
ATOM   4057  C15 PA    259     -12.888 -15.718  11.769  1.00  0.00
ATOM   4058  H5R PA    259     -12.797 -16.680  11.204  1.00  0.00
ATOM   4059  H5S PA    259     -11.893 -15.439  12.162  1.00  0.00
ATOM   4060  C14 PA    259     -13.872 -15.970  12.920  1.00  0.00
ATOM   4061  H4R PA    259     -14.088 -15.069  13.531  1.00  0.00
ATOM   4062  H4S PA    259     -14.812 -16.317  12.478  1.00  0.00
ATOM   4063  C13 PA    259     -13.385 -17.069  13.831  1.00  0.00
ATOM   4064  H3R PA    259     -13.082 -17.907  13.184  1.00  0.00
ATOM   4065  H3S PA    259     -12.537 -16.650  14.428  1.00  0.00
ATOM   4066  C12 PA    259     -14.411 -17.628  14.781  1.00  0.00
ATOM   4067  H2R PA    259     -14.977 -16.746  15.113  1.00  0.00
ATOM   4068  H2S PA    259     -15.164 -18.278  14.282  1.00  0.00
TER   
ATOM   4069  C11 PC    260     -13.657 -18.382  15.911  1.00  0.00
ATOM   4070  O12 PC    260     -13.758 -19.561  16.108  1.00  0.00
ATOM   4071  O11 PC    260     -13.221 -17.598  16.889  1.00  0.00
ATOM   4072  C1  PC    260     -13.207 -18.311  18.191  1.00  0.00
ATOM   4073  HR  PC    260     -13.658 -17.704  19.013  1.00  0.00
ATOM   4074  HS  PC    260     -13.757 -19.286  18.279  1.00  0.00
ATOM   4075  C2  PC    260     -11.809 -18.343  18.522  1.00  0.00
ATOM   4076  HX  PC    260     -11.722 -18.715  19.567  1.00  0.00
ATOM   4077  C3  PC    260     -11.353 -16.855  18.422  1.00  0.00
ATOM   4078  HA  PC    260     -12.156 -16.164  18.758  1.00  0.00
ATOM   4079  HB  PC    260     -10.508 -16.763  19.123  1.00  0.00
ATOM   4080  O31 PC    260     -10.972 -16.558  17.082  1.00  0.00
ATOM   4081  P31 PC    260     -10.065 -15.364  16.675  1.00  0.00
ATOM   4082  O32 PC    260      -9.682 -14.873  18.156  1.00  0.00
ATOM   4083  C31 PC    260     -10.487 -13.844  18.704  1.00  0.00
ATOM   4084  H1A PC    260     -10.449 -13.062  17.937  1.00  0.00
ATOM   4085  H1B PC    260     -11.574 -14.033  18.699  1.00  0.00
ATOM   4086  C32 PC    260     -10.035 -13.401  20.142  1.00  0.00
ATOM   4087  H2A PC    260      -9.013 -13.019  20.080  1.00  0.00
ATOM   4088  H2B PC    260     -10.623 -12.534  20.436  1.00  0.00
ATOM   4089  N31 PC    260     -10.089 -14.418  21.210  1.00  0.00
ATOM   4090  C33 PC    260      -9.071 -15.450  20.901  1.00  0.00
ATOM   4091  H3A PC    260      -9.360 -16.414  21.268  1.00  0.00
ATOM   4092  H3B PC    260      -8.986 -15.480  19.809  1.00  0.00
ATOM   4093  H3C PC    260      -8.107 -15.160  21.305  1.00  0.00
ATOM   4094  C34 PC    260      -9.741 -13.863  22.515  1.00  0.00
ATOM   4095  H4A PC    260     -10.351 -12.973  22.746  1.00  0.00
ATOM   4096  H4B PC    260      -9.985 -14.517  23.352  1.00  0.00
ATOM   4097  H4C PC    260      -8.725 -13.530  22.676  1.00  0.00
ATOM   4098  C35 PC    260     -11.491 -14.901  21.303  1.00  0.00
ATOM   4099  H5A PC    260     -11.722 -15.507  20.450  1.00  0.00
ATOM   4100  H5B PC    260     -12.169 -14.047  21.298  1.00  0.00
ATOM   4101  H5C PC    260     -11.658 -15.408  22.244  1.00  0.00
ATOM   4102  O33 PC    260      -8.860 -15.873  15.996  1.00  0.00
ATOM   4103  O34 PC    260     -10.894 -14.317  16.028  1.00  0.00
ATOM   4104  O21 PC    260     -11.199 -19.237  17.591  1.00  0.00
ATOM   4105  C21 PC    260      -9.908 -19.116  17.798  1.00  0.00
ATOM   4106  O22 PC    260      -9.382 -18.633  18.788  1.00  0.00
TER   
ATOM   4107  C12 OL    261      -9.163 -20.033  16.899  1.00  0.00
ATOM   4108  H2R OL    261      -9.486 -20.981  17.346  1.00  0.00
ATOM   4109  H2S OL    261      -8.090 -20.047  17.067  1.00  0.00
ATOM   4110  C13 OL    261      -9.258 -19.731  15.406  1.00  0.00
ATOM   4111  H3R OL    261      -9.389 -18.651  15.219  1.00  0.00
ATOM   4112  H3S OL    261     -10.228 -20.081  15.216  1.00  0.00
ATOM   4113  C14 OL    261      -8.242 -20.491  14.497  1.00  0.00
ATOM   4114  H4R OL    261      -8.238 -21.575  14.764  1.00  0.00
ATOM   4115  H4S OL    261      -7.220 -20.233  14.724  1.00  0.00
ATOM   4116  C15 OL    261      -8.420 -20.501  12.965  1.00  0.00
ATOM   4117  H5R OL    261      -9.248 -21.249  12.863  1.00  0.00
ATOM   4118  H5S OL    261      -7.698 -21.132  12.446  1.00  0.00
ATOM   4119  C16 OL    261      -8.421 -19.095  12.177  1.00  0.00
ATOM   4120  H6R OL    261      -7.676 -18.478  12.671  1.00  0.00
ATOM   4121  H6S OL    261      -9.295 -18.454  12.417  1.00  0.00
ATOM   4122  C17 OL    261      -8.452 -19.026  10.564  1.00  0.00
ATOM   4123  H7R OL    261      -9.229 -19.552   9.962  1.00  0.00
ATOM   4124  H7S OL    261      -7.644 -19.597  10.112  1.00  0.00
ATOM   4125  C18 OL    261      -8.871 -17.630  10.035  1.00  0.00
ATOM   4126  H8R OL    261      -7.889 -17.130  10.000  1.00  0.00
ATOM   4127  H8S OL    261      -9.541 -17.107  10.752  1.00  0.00
ATOM   4128  C19 OL    261      -9.537 -17.408   8.711  1.00  0.00
ATOM   4129  H9R OL    261     -10.639 -17.289   8.662  1.00  0.00
ATOM   4130 C110 OL    261      -8.896 -17.607   7.578  1.00  0.00
ATOM   4131 H10R OL    261      -9.381 -17.180   6.700  1.00  0.00
ATOM   4132 C111 OL    261      -7.489 -18.082   7.351  1.00  0.00
ATOM   4133 H11R OL    261      -7.361 -18.766   6.497  1.00  0.00
ATOM   4134 H11S OL    261      -7.145 -18.712   8.193  1.00  0.00
ATOM   4135 C112 OL    261      -6.524 -17.024   6.896  1.00  0.00
ATOM   4136 H12R OL    261      -5.559 -17.552   6.866  1.00  0.00
ATOM   4137 H12S OL    261      -6.515 -16.247   7.684  1.00  0.00
ATOM   4138 C113 OL    261      -6.772 -16.450   5.488  1.00  0.00
ATOM   4139 H13R OL    261      -6.249 -15.475   5.488  1.00  0.00
ATOM   4140 H13S OL    261      -7.853 -16.271   5.301  1.00  0.00
ATOM   4141 C114 OL    261      -6.023 -17.070   4.294  1.00  0.00
ATOM   4142 H14R OL    261      -5.049 -17.472   4.614  1.00  0.00
ATOM   4143 H14S OL    261      -5.869 -16.265   3.542  1.00  0.00
ATOM   4144 C115 OL    261      -6.811 -18.140   3.606  1.00  0.00
ATOM   4145 H15R OL    261      -7.824 -17.766   3.865  1.00  0.00
ATOM   4146 H15S OL    261      -6.573 -19.168   3.951  1.00  0.00
ATOM   4147 C116 OL    261      -7.122 -18.089   2.160  1.00  0.00
ATOM   4148 H16R OL    261      -7.787 -17.197   1.971  1.00  0.00
ATOM   4149 H16S OL    261      -7.640 -19.059   1.891  1.00  0.00
ATOM   4150 C117 OL    261      -5.989 -18.008   1.302  1.00  0.00
ATOM   4151 H17R OL    261      -5.585 -19.024   1.310  1.00  0.00
ATOM   4152 H17S OL    261      -5.335 -17.168   1.623  1.00  0.00
ATOM   4153 C118 OL    261      -6.487 -17.827  -0.039  1.00  0.00
ATOM   4154 H18R OL    261      -7.060 -18.709  -0.415  1.00  0.00
ATOM   4155 H18S OL    261      -5.609 -17.638  -0.692  1.00  0.00
ATOM   4156 H18T OL    261      -7.181 -16.952  -0.025  1.00  0.00
TER   
ATOM   4157 C116 PA    262      -8.383  15.425   1.147  1.00  0.00
ATOM   4158 H16R PA    262      -7.921  14.549   0.634  1.00  0.00
ATOM   4159 H16S PA    262      -7.931  15.554   2.144  1.00  0.00
ATOM   4160 H16T PA    262      -8.184  16.309   0.501  1.00  0.00
ATOM   4161 C115 PA    262      -9.889  15.214   1.279  1.00  0.00
ATOM   4162 H15R PA    262     -10.449  15.994   1.812  1.00  0.00
ATOM   4163 H15S PA    262     -10.165  15.421   0.217  1.00  0.00
ATOM   4164 C114 PA    262     -10.287  13.769   1.672  1.00  0.00
ATOM   4165 H14R PA    262     -11.314  13.400   1.430  1.00  0.00
ATOM   4166 H14S PA    262      -9.543  13.070   1.209  1.00  0.00
ATOM   4167 C113 PA    262     -10.218  13.256   3.002  1.00  0.00
ATOM   4168 H13R PA    262      -9.146  13.429   3.240  1.00  0.00
ATOM   4169 H13S PA    262     -10.950  13.861   3.582  1.00  0.00
ATOM   4170 C112 PA    262     -10.589  11.774   2.827  1.00  0.00
ATOM   4171 H12R PA    262     -11.687  11.609   2.683  1.00  0.00
ATOM   4172 H12S PA    262     -10.085  11.252   1.979  1.00  0.00
ATOM   4173 C111 PA    262     -10.199  11.181   4.102  1.00  0.00
ATOM   4174 H11R PA    262     -10.193  10.068   3.969  1.00  0.00
ATOM   4175 H11S PA    262      -9.134  11.443   4.321  1.00  0.00
ATOM   4176 C110 PA    262     -11.240  11.795   5.117  1.00  0.00
ATOM   4177 H10R PA    262     -10.982  12.835   5.426  1.00  0.00
ATOM   4178 H10S PA    262     -12.294  11.581   4.864  1.00  0.00
ATOM   4179  C19 PA    262     -11.099  11.001   6.323  1.00  0.00
ATOM   4180  H9R PA    262     -11.024  10.127   5.688  1.00  0.00
ATOM   4181  H9S PA    262     -10.149  11.474   6.557  1.00  0.00
ATOM   4182  C18 PA    262     -11.769  10.849   7.697  1.00  0.00
ATOM   4183  H8R PA    262     -12.736  10.333   7.582  1.00  0.00
ATOM   4184  H8S PA    262     -11.249  10.188   8.443  1.00  0.00
ATOM   4185  C17 PA    262     -11.726  12.150   8.452  1.00  0.00
ATOM   4186  H7R PA    262     -12.143  12.857   7.707  1.00  0.00
ATOM   4187  H7S PA    262     -12.357  12.001   9.336  1.00  0.00
ATOM   4188  C16 PA    262     -10.396  12.689   9.031  1.00  0.00
ATOM   4189  H6R PA    262      -9.558  12.643   8.306  1.00  0.00
ATOM   4190  H6S PA    262     -10.597  13.766   9.246  1.00  0.00
ATOM   4191  C15 PA    262      -9.950  12.095  10.383  1.00  0.00
ATOM   4192  H5R PA    262     -10.810  11.793  11.015  1.00  0.00
ATOM   4193  H5S PA    262      -9.372  11.177  10.207  1.00  0.00
ATOM   4194  C14 PA    262      -8.980  13.011  11.142  1.00  0.00
ATOM   4195  H4R PA    262      -8.289  13.450  10.385  1.00  0.00
ATOM   4196  H4S PA    262      -9.520  13.853  11.628  1.00  0.00
ATOM   4197  C13 PA    262      -8.134  12.233  12.165  1.00  0.00
ATOM   4198  H3R PA    262      -8.792  11.792  12.946  1.00  0.00
ATOM   4199  H3S PA    262      -7.604  11.405  11.637  1.00  0.00
ATOM   4200  C12 PA    262      -7.060  13.110  12.837  1.00  0.00
ATOM   4201  H2R PA    262      -6.373  13.452  12.042  1.00  0.00
ATOM   4202  H2S PA    262      -7.567  13.968  13.309  1.00  0.00
TER   
ATOM   4203  C11 PC    263      -6.236  12.356  13.890  1.00  0.00
ATOM   4204  O12 PC    263      -6.249  11.150  14.048  1.00  0.00
ATOM   4205  O11 PC    263      -5.379  13.191  14.501  1.00  0.00
ATOM   4206  C1  PC    263      -4.646  12.700  15.662  1.00  0.00
ATOM   4207  HR  PC    263      -4.730  11.592  15.810  1.00  0.00
ATOM   4208  HS  PC    263      -3.559  12.954  15.544  1.00  0.00
ATOM   4209  C2  PC    263      -4.990  13.392  16.969  1.00  0.00
ATOM   4210  HX  PC    263      -4.167  13.180  17.695  1.00  0.00
ATOM   4211  C3  PC    263      -6.352  12.955  17.498  1.00  0.00
ATOM   4212  HA  PC    263      -6.514  11.916  17.136  1.00  0.00
ATOM   4213  HB  PC    263      -6.263  12.985  18.608  1.00  0.00
ATOM   4214  O31 PC    263      -7.340  13.877  17.025  1.00  0.00
ATOM   4215  P31 PC    263      -8.867  13.620  16.926  1.00  0.00
ATOM   4216  O32 PC    263      -9.124  13.091  18.390  1.00  0.00
ATOM   4217  C31 PC    263     -10.436  12.853  18.880  1.00  0.00
ATOM   4218  H1A PC    263     -11.224  12.889  18.083  1.00  0.00
ATOM   4219  H1B PC    263     -10.453  11.819  19.278  1.00  0.00
ATOM   4220  C32 PC    263     -10.838  13.832  20.023  1.00  0.00
ATOM   4221  H2A PC    263     -11.269  14.713  19.566  1.00  0.00
ATOM   4222  H2B PC    263     -11.637  13.338  20.572  1.00  0.00
ATOM   4223  N31 PC    263      -9.796  14.273  21.052  1.00  0.00
ATOM   4224  C33 PC    263      -8.984  13.097  21.497  1.00  0.00
ATOM   4225  H3A PC    263      -9.650  12.296  21.791  1.00  0.00
ATOM   4226  H3B PC    263      -8.380  12.720  20.669  1.00  0.00
ATOM   4227  H3C PC    263      -8.325  13.357  22.313  1.00  0.00
ATOM   4228  C34 PC    263      -8.835  15.268  20.494  1.00  0.00
ATOM   4229  H4A PC    263      -9.358  16.118  20.097  1.00  0.00
ATOM   4230  H4B PC    263      -8.134  15.573  21.266  1.00  0.00
ATOM   4231  H4C PC    263      -8.288  14.811  19.662  1.00  0.00
ATOM   4232  C35 PC    263     -10.513  14.837  22.240  1.00  0.00
ATOM   4233  H5A PC    263      -9.879  14.795  23.121  1.00  0.00
ATOM   4234  H5B PC    263     -11.401  14.257  22.467  1.00  0.00
ATOM   4235  H5C PC    263     -10.815  15.873  22.105  1.00  0.00
ATOM   4236  O33 PC    263      -9.560  14.919  16.758  1.00  0.00
ATOM   4237  O34 PC    263      -9.088  12.548  15.931  1.00  0.00
ATOM   4238  O21 PC    263      -5.022  14.764  16.689  1.00  0.00
ATOM   4239  C21 PC    263      -5.342  15.573  17.680  1.00  0.00
ATOM   4240  O22 PC    263      -5.296  15.328  18.868  1.00  0.00
TER   
ATOM   4241  C12 OL    264      -5.647  16.963  17.084  1.00  0.00
ATOM   4242  H2R OL    264      -4.840  17.512  16.712  1.00  0.00
ATOM   4243  H2S OL    264      -6.083  17.630  17.784  1.00  0.00
ATOM   4244  C13 OL    264      -5.273  17.386  15.603  1.00  0.00
ATOM   4245  H3R OL    264      -5.994  16.492  15.752  1.00  0.00
ATOM   4246  H3S OL    264      -4.776  16.435  15.195  1.00  0.00
ATOM   4247  C14 OL    264      -5.874  18.758  14.375  1.00  0.00
ATOM   4248  H4R OL    264      -4.954  19.281  14.345  1.00  0.00
ATOM   4249  H4S OL    264      -6.232  19.751  14.220  1.00  0.00
ATOM   4250  C15 OL    264      -7.368  18.659  13.187  1.00  0.00
ATOM   4251  H5R OL    264      -6.847  18.226  12.369  1.00  0.00
ATOM   4252  H5S OL    264      -7.487  19.246  12.431  1.00  0.00
ATOM   4253  C16 OL    264      -8.859  17.669  13.160  1.00  0.00
ATOM   4254  H6R OL    264      -9.640  17.766  13.946  1.00  0.00
ATOM   4255  H6S OL    264      -8.825  16.581  13.520  1.00  0.00
ATOM   4256  C17 OL    264      -9.418  17.208  11.844  1.00  0.00
ATOM   4257  H7R OL    264      -9.740  18.192  11.571  1.00  0.00
ATOM   4258  H7S OL    264     -10.285  16.521  12.012  1.00  0.00
ATOM   4259  C18 OL    264      -8.576  16.475  10.790  1.00  0.00
ATOM   4260  H8R OL    264      -9.273  16.269   9.965  1.00  0.00
ATOM   4261  H8S OL    264      -8.161  15.519  11.170  1.00  0.00
ATOM   4262  C19 OL    264      -7.552  17.223  10.069  1.00  0.00
ATOM   4263  H9R OL    264      -7.615  18.293  10.106  1.00  0.00
ATOM   4264 C110 OL    264      -6.421  16.742   9.653  1.00  0.00
ATOM   4265 H10R OL    264      -5.639  17.411   9.955  1.00  0.00
ATOM   4266 C111 OL    264      -5.845  15.392   9.779  1.00  0.00
ATOM   4267 H11R OL    264      -6.246  14.829  10.634  1.00  0.00
ATOM   4268 H11S OL    264      -4.727  15.353   9.897  1.00  0.00
ATOM   4269 C112 OL    264      -6.067  14.902   8.484  1.00  0.00
ATOM   4270 H12R OL    264      -5.637  15.570   7.687  1.00  0.00
ATOM   4271 H12S OL    264      -7.158  14.748   8.341  1.00  0.00
ATOM   4272 C113 OL    264      -5.276  13.682   8.490  1.00  0.00
ATOM   4273 H13R OL    264      -5.724  12.912   9.175  1.00  0.00
ATOM   4274 H13S OL    264      -4.204  13.783   8.803  1.00  0.00
ATOM   4275 C114 OL    264      -5.466  13.336   7.056  1.00  0.00
ATOM   4276 H14R OL    264      -6.518  13.033   6.907  1.00  0.00
ATOM   4277 H14S OL    264      -4.919  12.493   7.288  1.00  0.00
ATOM   4278 C115 OL    264      -4.767  14.096   5.888  1.00  0.00
ATOM   4279 H15R OL    264      -3.792  14.384   6.206  1.00  0.00
ATOM   4280 H15S OL    264      -5.359  14.988   5.659  1.00  0.00
ATOM   4281 C116 OL    264      -4.417  13.366   4.579  1.00  0.00
ATOM   4282 H16R OL    264      -5.397  13.053   4.149  1.00  0.00
ATOM   4283 H16S OL    264      -3.672  12.552   4.762  1.00  0.00
ATOM   4284 C117 OL    264      -3.700  13.976   3.416  1.00  0.00
ATOM   4285 H17R OL    264      -3.424  13.130   2.725  1.00  0.00
ATOM   4286 H17S OL    264      -2.769  14.438   3.801  1.00  0.00
ATOM   4287 C118 OL    264      -4.646  14.896   2.692  1.00  0.00
ATOM   4288 H18R OL    264      -5.057  15.635   3.414  1.00  0.00
ATOM   4289 H18S OL    264      -5.506  14.326   2.264  1.00  0.00
ATOM   4290 H18T OL    264      -4.091  15.394   1.879  1.00  0.00
TER   
ATOM   4291 C116 PA    265      17.921  -1.799   0.849  1.00  0.00
ATOM   4292 H16R PA    265      16.854  -1.945   1.125  1.00  0.00
ATOM   4293 H16S PA    265      18.081  -2.156  -0.191  1.00  0.00
ATOM   4294 H16T PA    265      18.078  -0.728   0.854  1.00  0.00
ATOM   4295 C115 PA    265      18.823  -2.576   1.806  1.00  0.00
ATOM   4296 H15R PA    265      18.496  -3.640   1.882  1.00  0.00
ATOM   4297 H15S PA    265      19.856  -2.575   1.391  1.00  0.00
ATOM   4298 C114 PA    265      18.906  -1.913   3.176  1.00  0.00
ATOM   4299 H14R PA    265      19.154  -0.850   2.953  1.00  0.00
ATOM   4300 H14S PA    265      17.928  -1.899   3.703  1.00  0.00
ATOM   4301 C113 PA    265      20.032  -2.465   4.065  1.00  0.00
ATOM   4302 H13R PA    265      20.976  -2.531   3.486  1.00  0.00
ATOM   4303 H13S PA    265      20.186  -1.712   4.872  1.00  0.00
ATOM   4304 C112 PA    265      19.752  -3.808   4.756  1.00  0.00
ATOM   4305 H12R PA    265      19.588  -4.615   4.010  1.00  0.00
ATOM   4306 H12S PA    265      20.658  -4.071   5.350  1.00  0.00
ATOM   4307 C111 PA    265      18.552  -3.691   5.700  1.00  0.00
ATOM   4308 H11R PA    265      18.726  -2.818   6.367  1.00  0.00
ATOM   4309 H11S PA    265      17.635  -3.480   5.105  1.00  0.00
ATOM   4310 C110 PA    265      18.241  -4.933   6.541  1.00  0.00
ATOM   4311 H10R PA    265      17.817  -5.687   5.847  1.00  0.00
ATOM   4312 H10S PA    265      19.140  -5.372   7.021  1.00  0.00
ATOM   4313  C19 PA    265      17.224  -4.597   7.637  1.00  0.00
ATOM   4314  H9R PA    265      16.475  -3.896   7.202  1.00  0.00
ATOM   4315  H9S PA    265      16.689  -5.513   7.964  1.00  0.00
ATOM   4316  C18 PA    265      17.897  -3.999   8.880  1.00  0.00
ATOM   4317  H8R PA    265      18.584  -3.180   8.573  1.00  0.00
ATOM   4318  H8S PA    265      17.113  -3.555   9.534  1.00  0.00
ATOM   4319  C17 PA    265      18.741  -5.024   9.659  1.00  0.00
ATOM   4320  H7R PA    265      18.261  -6.029   9.652  1.00  0.00
ATOM   4321  H7S PA    265      19.719  -5.136   9.142  1.00  0.00
ATOM   4322  C16 PA    265      19.026  -4.577  11.093  1.00  0.00
ATOM   4323  H6R PA    265      18.194  -3.933  11.456  1.00  0.00
ATOM   4324  H6S PA    265      19.063  -5.458  11.775  1.00  0.00
ATOM   4325  C15 PA    265      20.342  -3.791  11.199  1.00  0.00
ATOM   4326  H5R PA    265      21.203  -4.429  10.893  1.00  0.00
ATOM   4327  H5S PA    265      20.299  -2.931  10.494  1.00  0.00
ATOM   4328  C14 PA    265      20.517  -3.258  12.629  1.00  0.00
ATOM   4329  H4R PA    265      19.620  -2.639  12.854  1.00  0.00
ATOM   4330  H4S PA    265      20.528  -4.129  13.324  1.00  0.00
ATOM   4331  C13 PA    265      21.803  -2.449  12.841  1.00  0.00
ATOM   4332  H3R PA    265      22.631  -3.143  12.569  1.00  0.00
ATOM   4333  H3S PA    265      21.851  -1.590  12.136  1.00  0.00
ATOM   4334  C12 PA    265      22.035  -1.970  14.304  1.00  0.00
ATOM   4335  H2R PA    265      21.577  -2.645  15.052  1.00  0.00
ATOM   4336  H2S PA    265      23.131  -1.958  14.469  1.00  0.00
TER   
ATOM   4337  C11 PC    266      21.588  -0.530  14.557  1.00  0.00
ATOM   4338  O12 PC    266      21.406   0.285  13.675  1.00  0.00
ATOM   4339  O11 PC    266      21.412  -0.333  15.877  1.00  0.00
ATOM   4340  C1  PC    266      20.722   0.871  16.262  1.00  0.00
ATOM   4341  HR  PC    266      21.137   1.270  17.208  1.00  0.00
ATOM   4342  HS  PC    266      20.970   1.701  15.572  1.00  0.00
ATOM   4343  C2  PC    266      19.180   0.573  16.471  1.00  0.00
ATOM   4344  HX  PC    266      18.662   1.490  16.850  1.00  0.00
ATOM   4345  C3  PC    266      18.951  -0.551  17.512  1.00  0.00
ATOM   4346  HA  PC    266      19.545  -1.427  17.161  1.00  0.00
ATOM   4347  HB  PC    266      19.362  -0.248  18.495  1.00  0.00
ATOM   4348  O31 PC    266      17.565  -0.864  17.670  1.00  0.00
ATOM   4349  P31 PC    266      16.850  -2.094  16.960  1.00  0.00
ATOM   4350  O32 PC    266      16.262  -2.902  18.195  1.00  0.00
ATOM   4351  C31 PC    266      15.915  -2.218  19.397  1.00  0.00
ATOM   4352  H1A PC    266      15.675  -1.136  19.225  1.00  0.00
ATOM   4353  H1B PC    266      15.010  -2.674  19.853  1.00  0.00
ATOM   4354  C32 PC    266      17.087  -2.264  20.386  1.00  0.00
ATOM   4355  H2A PC    266      17.919  -1.799  19.856  1.00  0.00
ATOM   4356  H2B PC    266      16.823  -1.625  21.218  1.00  0.00
ATOM   4357  N31 PC    266      17.538  -3.606  20.925  1.00  0.00
ATOM   4358  C33 PC    266      18.167  -4.413  19.843  1.00  0.00
ATOM   4359  H3A PC    266      18.715  -5.220  20.301  1.00  0.00
ATOM   4360  H3B PC    266      17.397  -4.723  19.137  1.00  0.00
ATOM   4361  H3C PC    266      18.871  -3.837  19.251  1.00  0.00
ATOM   4362  C34 PC    266      18.562  -3.342  21.971  1.00  0.00
ATOM   4363  H4A PC    266      18.118  -2.938  22.860  1.00  0.00
ATOM   4364  H4B PC    266      19.096  -4.259  22.215  1.00  0.00
ATOM   4365  H4C PC    266      19.295  -2.625  21.601  1.00  0.00
ATOM   4366  C35 PC    266      16.388  -4.390  21.500  1.00  0.00
ATOM   4367  H5A PC    266      15.645  -4.561  20.726  1.00  0.00
ATOM   4368  H5B PC    266      15.916  -3.843  22.308  1.00  0.00
ATOM   4369  H5C PC    266      16.718  -5.348  21.894  1.00  0.00
ATOM   4370  O33 PC    266      15.723  -1.625  16.122  1.00  0.00
ATOM   4371  O34 PC    266      17.880  -2.948  16.329  1.00  0.00
ATOM   4372  O21 PC    266      18.525   0.103  15.274  1.00  0.00
ATOM   4373  C21 PC    266      18.755   0.810  14.216  1.00  0.00
ATOM   4374  O22 PC    266      19.350   1.874  14.178  1.00  0.00
TER   
ATOM   4375  C12 OL    267      17.894   0.398  13.022  1.00  0.00
ATOM   4376  H2R OL    267      16.911  -0.010  13.338  1.00  0.00
ATOM   4377  H2S OL    267      18.525  -0.381  12.561  1.00  0.00
ATOM   4378  C13 OL    267      17.616   1.507  11.946  1.00  0.00
ATOM   4379  H3R OL    267      18.371   2.326  11.937  1.00  0.00
ATOM   4380  H3S OL    267      16.612   1.984  12.066  1.00  0.00
ATOM   4381  C14 OL    267      17.636   0.864  10.574  1.00  0.00
ATOM   4382  H4R OL    267      18.679   0.485  10.458  1.00  0.00
ATOM   4383  H4S OL    267      17.452   1.624   9.784  1.00  0.00
ATOM   4384  C15 OL    267      16.644  -0.307  10.428  1.00  0.00
ATOM   4385  H5R OL    267      16.922  -1.111  11.150  1.00  0.00
ATOM   4386  H5S OL    267      16.778  -0.745   9.417  1.00  0.00
ATOM   4387  C16 OL    267      15.144   0.005  10.652  1.00  0.00
ATOM   4388  H6R OL    267      14.990   0.388  11.686  1.00  0.00
ATOM   4389  H6S OL    267      14.620  -0.977  10.597  1.00  0.00
ATOM   4390  C17 OL    267      14.478   0.987   9.655  1.00  0.00
ATOM   4391  H7R OL    267      15.066   1.930   9.632  1.00  0.00
ATOM   4392  H7S OL    267      13.457   1.242  10.022  1.00  0.00
ATOM   4393  C18 OL    267      14.328   0.420   8.222  1.00  0.00
ATOM   4394  H8R OL    267      13.719  -0.507   8.314  1.00  0.00
ATOM   4395  H8S OL    267      15.350   0.112   7.909  1.00  0.00
ATOM   4396  C19 OL    267      13.692   1.348   7.198  1.00  0.00
ATOM   4397  H9R OL    267      12.647   1.126   6.928  1.00  0.00
ATOM   4398 C110 OL    267      14.302   2.291   6.458  1.00  0.00
ATOM   4399 H10R OL    267      13.676   2.925   5.810  1.00  0.00
ATOM   4400 C111 OL    267      15.767   2.645   6.474  1.00  0.00
ATOM   4401 H11R OL    267      16.369   1.872   6.998  1.00  0.00
ATOM   4402 H11S OL    267      15.926   3.604   7.017  1.00  0.00
ATOM   4403 C112 OL    267      16.366   2.804   5.063  1.00  0.00
ATOM   4404 H12R OL    267      17.325   3.356   5.200  1.00  0.00
ATOM   4405 H12S OL    267      15.726   3.447   4.419  1.00  0.00
ATOM   4406 C113 OL    267      16.723   1.479   4.361  1.00  0.00
ATOM   4407 H13R OL    267      15.929   0.707   4.449  1.00  0.00
ATOM   4408 H13S OL    267      17.626   1.080   4.880  1.00  0.00
ATOM   4409 C114 OL    267      17.055   1.665   2.875  1.00  0.00
ATOM   4410 H14R OL    267      16.133   1.867   2.287  1.00  0.00
ATOM   4411 H14S OL    267      17.463   0.706   2.498  1.00  0.00
ATOM   4412 C115 OL    267      18.020   2.839   2.661  1.00  0.00
ATOM   4413 H15R OL    267      18.846   2.776   3.407  1.00  0.00
ATOM   4414 H15S OL    267      17.461   3.780   2.862  1.00  0.00
ATOM   4415 C116 OL    267      18.579   2.960   1.236  1.00  0.00
ATOM   4416 H16R OL    267      19.277   3.833   1.225  1.00  0.00
ATOM   4417 H16S OL    267      17.746   3.129   0.530  1.00  0.00
ATOM   4418 C117 OL    267      19.309   1.732   0.739  1.00  0.00
ATOM   4419 H17R OL    267      19.404   1.623  -0.358  1.00  0.00
ATOM   4420 H17S OL    267      18.926   0.821   1.212  1.00  0.00
ATOM   4421 C118 OL    267      20.653   1.779   1.244  1.00  0.00
ATOM   4422 H18R OL    267      20.541   1.837   2.367  1.00  0.00
ATOM   4423 H18S OL    267      21.264   2.646   0.905  1.00  0.00
ATOM   4424 H18T OL    267      21.223   0.864   0.985  1.00  0.00
TER   
ATOM   4425 C116 PA    268      -6.450  21.187   1.174  1.00  0.00
ATOM   4426 H16R PA    268      -5.515  21.228   0.655  1.00  0.00
ATOM   4427 H16S PA    268      -6.827  21.411   0.160  1.00  0.00
ATOM   4428 H16T PA    268      -7.013  20.229   1.292  1.00  0.00
ATOM   4429 C115 PA    268      -6.809  22.261   2.295  1.00  0.00
ATOM   4430 H15R PA    268      -7.826  22.585   2.030  1.00  0.00
ATOM   4431 H15S PA    268      -6.785  21.815   3.283  1.00  0.00
ATOM   4432 C114 PA    268      -6.381  23.735   2.418  1.00  0.00
ATOM   4433 H14R PA    268      -5.411  23.801   1.940  1.00  0.00
ATOM   4434 H14S PA    268      -7.233  24.227   1.879  1.00  0.00
ATOM   4435 C113 PA    268      -6.763  24.976   3.161  1.00  0.00
ATOM   4436 H13R PA    268      -6.415  25.891   2.596  1.00  0.00
ATOM   4437 H13S PA    268      -7.841  25.141   3.378  1.00  0.00
ATOM   4438 C112 PA    268      -5.782  24.751   4.178  1.00  0.00
ATOM   4439 H12R PA    268      -6.028  25.476   4.959  1.00  0.00
ATOM   4440 H12S PA    268      -5.889  23.683   4.490  1.00  0.00
ATOM   4441 C111 PA    268      -4.411  25.005   3.593  1.00  0.00
ATOM   4442 H11R PA    268      -3.939  24.368   2.795  1.00  0.00
ATOM   4443 H11S PA    268      -4.411  26.026   3.201  1.00  0.00
ATOM   4444 C110 PA    268      -3.475  24.986   4.697  1.00  0.00
ATOM   4445 H10R PA    268      -2.709  25.475   4.047  1.00  0.00
ATOM   4446 H10S PA    268      -3.703  25.753   5.456  1.00  0.00
ATOM   4447  C19 PA    268      -3.342  23.525   5.249  1.00  0.00
ATOM   4448  H9R PA    268      -4.370  23.231   5.525  1.00  0.00
ATOM   4449  H9S PA    268      -2.937  22.866   4.459  1.00  0.00
ATOM   4450  C18 PA    268      -2.698  23.217   6.614  1.00  0.00
ATOM   4451  H8R PA    268      -1.661  23.485   6.606  1.00  0.00
ATOM   4452  H8S PA    268      -3.191  23.785   7.426  1.00  0.00
ATOM   4453  C17 PA    268      -2.106  21.913   7.026  1.00  0.00
ATOM   4454  H7R PA    268      -2.964  21.270   6.857  1.00  0.00
ATOM   4455  H7S PA    268      -1.240  21.627   6.365  1.00  0.00
ATOM   4456  C16 PA    268      -1.586  22.013   8.480  1.00  0.00
ATOM   4457  H6R PA    268      -1.326  20.967   8.727  1.00  0.00
ATOM   4458  H6S PA    268      -0.654  22.624   8.589  1.00  0.00
ATOM   4459  C15 PA    268      -2.588  22.540   9.521  1.00  0.00
ATOM   4460  H5R PA    268      -2.746  23.641   9.437  1.00  0.00
ATOM   4461  H5S PA    268      -3.578  22.075   9.324  1.00  0.00
ATOM   4462  C14 PA    268      -2.103  22.244  10.949  1.00  0.00
ATOM   4463  H4R PA    268      -2.181  21.156  11.152  1.00  0.00
ATOM   4464  H4S PA    268      -1.026  22.512  11.048  1.00  0.00
ATOM   4465  C13 PA    268      -2.829  23.049  12.030  1.00  0.00
ATOM   4466  H3R PA    268      -2.542  22.650  13.035  1.00  0.00
ATOM   4467  H3S PA    268      -2.451  24.096  11.954  1.00  0.00
ATOM   4468  C12 PA    268      -4.359  23.062  11.855  1.00  0.00
ATOM   4469  H2R PA    268      -4.647  23.379  10.834  1.00  0.00
ATOM   4470  H2S PA    268      -4.764  22.051  12.062  1.00  0.00
TER   
ATOM   4471  C11 PC    269      -5.034  24.072  12.761  1.00  0.00
ATOM   4472  O12 PC    269      -5.080  25.271  12.570  1.00  0.00
ATOM   4473  O11 PC    269      -5.603  23.388  13.748  1.00  0.00
ATOM   4474  C1  PC    269      -6.225  24.072  14.839  1.00  0.00
ATOM   4475  HR  PC    269      -6.026  25.116  14.770  1.00  0.00
ATOM   4476  HS  PC    269      -7.319  24.161  14.734  1.00  0.00
ATOM   4477  C2  PC    269      -5.881  23.378  16.192  1.00  0.00
ATOM   4478  HX  PC    269      -6.286  24.031  17.019  1.00  0.00
ATOM   4479  C3  PC    269      -4.399  23.306  16.547  1.00  0.00
ATOM   4480  HA  PC    269      -3.761  23.273  15.632  1.00  0.00
ATOM   4481  HB  PC    269      -4.291  24.192  17.131  1.00  0.00
ATOM   4482  O31 PC    269      -3.989  22.483  17.584  1.00  0.00
ATOM   4483  P31 PC    269      -2.500  21.997  17.570  1.00  0.00
ATOM   4484  O32 PC    269      -2.957  20.953  18.525  1.00  0.00
ATOM   4485  C31 PC    269      -4.061  20.158  18.513  1.00  0.00
ATOM   4486  H1A PC    269      -4.584  20.056  17.537  1.00  0.00
ATOM   4487  H1B PC    269      -3.218  19.543  18.764  1.00  0.00
ATOM   4488  C32 PC    269      -4.764  19.574  19.740  1.00  0.00
ATOM   4489  H2A PC    269      -5.647  19.046  19.417  1.00  0.00
ATOM   4490  H2B PC    269      -4.130  18.819  20.218  1.00  0.00
ATOM   4491  N31 PC    269      -5.088  20.696  20.603  1.00  0.00
ATOM   4492  C33 PC    269      -5.711  21.732  19.725  1.00  0.00
ATOM   4493  H3A PC    269      -6.706  21.489  19.423  1.00  0.00
ATOM   4494  H3B PC    269      -5.648  22.712  20.176  1.00  0.00
ATOM   4495  H3C PC    269      -5.152  21.835  18.788  1.00  0.00
ATOM   4496  C34 PC    269      -5.987  20.347  21.700  1.00  0.00
ATOM   4497  H4A PC    269      -5.592  19.481  22.228  1.00  0.00
ATOM   4498  H4B PC    269      -6.011  21.195  22.378  1.00  0.00
ATOM   4499  H4C PC    269      -6.952  20.151  21.275  1.00  0.00
ATOM   4500  C35 PC    269      -3.821  21.254  21.180  1.00  0.00
ATOM   4501  H5A PC    269      -3.113  21.524  20.378  1.00  0.00
ATOM   4502  H5B PC    269      -3.301  20.523  21.779  1.00  0.00
ATOM   4503  H5C PC    269      -4.042  22.141  21.748  1.00  0.00
ATOM   4504  O33 PC    269      -2.235  21.543  16.189  1.00  0.00
ATOM   4505  O34 PC    269      -1.518  22.871  18.248  1.00  0.00
ATOM   4506  O21 PC    269      -6.375  22.025  16.126  1.00  0.00
ATOM   4507  C21 PC    269      -7.474  21.885  16.851  1.00  0.00
ATOM   4508  O22 PC    269      -7.935  22.791  17.511  1.00  0.00
TER   
ATOM   4509  C12 OL    270      -8.021  20.388  16.934  1.00  0.00
ATOM   4510  H2R OL    270      -9.121  20.396  16.880  1.00  0.00
ATOM   4511  H2S OL    270      -7.441  19.945  17.758  1.00  0.00
ATOM   4512  C13 OL    270      -7.792  19.410  15.766  1.00  0.00
ATOM   4513  H3R OL    270      -6.745  19.879  15.906  1.00  0.00
ATOM   4514  H3S OL    270      -8.328  19.863  14.948  1.00  0.00
ATOM   4515  C14 OL    270      -7.767  17.615  15.413  1.00  0.00
ATOM   4516  H4R OL    270      -8.804  17.620  15.593  1.00  0.00
ATOM   4517  H4S OL    270      -7.257  18.025  16.244  1.00  0.00
ATOM   4518  C15 OL    270      -6.711  16.468  13.883  1.00  0.00
ATOM   4519  H5R OL    270      -7.083  16.380  12.870  1.00  0.00
ATOM   4520  H5S OL    270      -6.760  15.475  14.195  1.00  0.00
ATOM   4521  C16 OL    270      -5.061  16.903  13.115  1.00  0.00
ATOM   4522  H6R OL    270      -4.136  17.135  13.700  1.00  0.00
ATOM   4523  H6S OL    270      -4.862  17.996  12.715  1.00  0.00
ATOM   4524  C17 OL    270      -4.693  16.344  11.965  1.00  0.00
ATOM   4525  H7R OL    270      -5.586  16.876  11.642  1.00  0.00
ATOM   4526  H7S OL    270      -4.926  15.299  12.170  1.00  0.00
ATOM   4527  C18 OL    270      -3.386  16.861  11.313  1.00  0.00
ATOM   4528  H8R OL    270      -3.114  16.194  10.480  1.00  0.00
ATOM   4529  H8S OL    270      -2.672  16.638  12.140  1.00  0.00
ATOM   4530  C19 OL    270      -3.190  18.293  10.816  1.00  0.00
ATOM   4531  H9R OL    270      -2.582  18.848  11.548  1.00  0.00
ATOM   4532 C110 OL    270      -3.648  18.996   9.734  1.00  0.00
ATOM   4533 H10R OL    270      -3.309  20.027   9.622  1.00  0.00
ATOM   4534 C111 OL    270      -4.554  18.629   8.578  1.00  0.00
ATOM   4535 H11R OL    270      -5.593  18.942   8.854  1.00  0.00
ATOM   4536 H11S OL    270      -4.506  17.524   8.384  1.00  0.00
ATOM   4537 C112 OL    270      -4.510  19.178   7.186  1.00  0.00
ATOM   4538 H12R OL    270      -4.643  20.273   7.251  1.00  0.00
ATOM   4539 H12S OL    270      -5.407  18.761   6.651  1.00  0.00
ATOM   4540 C113 OL    270      -3.251  18.606   6.576  1.00  0.00
ATOM   4541 H13R OL    270      -2.896  17.760   7.215  1.00  0.00
ATOM   4542 H13S OL    270      -2.422  19.333   6.581  1.00  0.00
ATOM   4543 C114 OL    270      -3.540  18.007   5.216  1.00  0.00
ATOM   4544 H14R OL    270      -4.557  17.550   5.187  1.00  0.00
ATOM   4545 H14S OL    270      -2.807  17.189   5.045  1.00  0.00
ATOM   4546 C115 OL    270      -3.387  19.066   4.141  1.00  0.00
ATOM   4547 H15R OL    270      -2.396  19.554   4.288  1.00  0.00
ATOM   4548 H15S OL    270      -4.172  19.849   4.245  1.00  0.00
ATOM   4549 C116 OL    270      -3.401  18.438   2.761  1.00  0.00
ATOM   4550 H16R OL    270      -4.419  18.090   2.477  1.00  0.00
ATOM   4551 H16S OL    270      -2.709  17.562   2.748  1.00  0.00
ATOM   4552 C117 OL    270      -2.882  19.392   1.724  1.00  0.00
ATOM   4553 H17R OL    270      -1.809  19.629   1.923  1.00  0.00
ATOM   4554 H17S OL    270      -3.445  20.357   1.739  1.00  0.00
ATOM   4555 C118 OL    270      -2.973  18.770   0.359  1.00  0.00
ATOM   4556 H18R OL    270      -2.645  17.735   0.202  1.00  0.00
ATOM   4557 H18S OL    270      -2.223  19.374  -0.202  1.00  0.00
ATOM   4558 H18T OL    270      -4.006  18.876  -0.057  1.00  0.00
TER   
ATOM   4559 C116 PA    271      11.364 -24.265  -2.585  1.00  0.00
ATOM   4560 H16R PA    271      10.461 -24.680  -2.143  1.00  0.00
ATOM   4561 H16S PA    271      12.119 -24.426  -1.785  1.00  0.00
ATOM   4562 H16T PA    271      11.633 -24.636  -3.602  1.00  0.00
ATOM   4563 C115 PA    271      11.403 -22.828  -2.656  1.00  0.00
ATOM   4564 H15R PA    271      12.114 -22.191  -3.152  1.00  0.00
ATOM   4565 H15S PA    271      10.478 -22.645  -3.279  1.00  0.00
ATOM   4566 C114 PA    271      11.401 -22.408  -1.199  1.00  0.00
ATOM   4567 H14R PA    271      11.433 -21.379  -1.625  1.00  0.00
ATOM   4568 H14S PA    271      10.510 -22.986  -0.878  1.00  0.00
ATOM   4569 C113 PA    271      12.157 -22.205   0.143  1.00  0.00
ATOM   4570 H13R PA    271      12.330 -23.283   0.272  1.00  0.00
ATOM   4571 H13S PA    271      12.895 -21.467  -0.174  1.00  0.00
ATOM   4572 C112 PA    271      11.556 -21.626   1.538  1.00  0.00
ATOM   4573 H12R PA    271      12.424 -21.581   2.217  1.00  0.00
ATOM   4574 H12S PA    271      11.245 -20.550   1.588  1.00  0.00
ATOM   4575 C111 PA    271      10.304 -22.392   2.110  1.00  0.00
ATOM   4576 H11R PA    271       9.276 -22.123   1.740  1.00  0.00
ATOM   4577 H11S PA    271      10.418 -23.436   1.791  1.00  0.00
ATOM   4578 C110 PA    271      10.032 -22.191   3.572  1.00  0.00
ATOM   4579 H10R PA    271       9.217 -22.902   3.860  1.00  0.00
ATOM   4580 H10S PA    271      10.980 -22.462   4.070  1.00  0.00
ATOM   4581  C19 PA    271       9.560 -20.779   3.934  1.00  0.00
ATOM   4582  H9R PA    271      10.348 -20.020   3.734  1.00  0.00
ATOM   4583  H9S PA    271       8.679 -20.482   3.311  1.00  0.00
ATOM   4584  C18 PA    271       9.212 -20.769   5.425  1.00  0.00
ATOM   4585  H8R PA    271       8.270 -21.358   5.568  1.00  0.00
ATOM   4586  H8S PA    271      10.038 -21.196   6.020  1.00  0.00
ATOM   4587  C17 PA    271       8.965 -19.374   5.954  1.00  0.00
ATOM   4588  H7R PA    271       9.804 -18.673   5.787  1.00  0.00
ATOM   4589  H7S PA    271       8.245 -19.161   5.144  1.00  0.00
ATOM   4590  C16 PA    271       8.474 -19.380   7.442  1.00  0.00
ATOM   4591  H6R PA    271       7.562 -20.023   7.502  1.00  0.00
ATOM   4592  H6S PA    271       9.272 -19.830   8.061  1.00  0.00
ATOM   4593  C15 PA    271       8.169 -18.022   8.117  1.00  0.00
ATOM   4594  H5R PA    271       8.935 -17.235   8.009  1.00  0.00
ATOM   4595  H5S PA    271       7.463 -17.588   7.512  1.00  0.00
ATOM   4596  C14 PA    271       7.446 -17.964   9.476  1.00  0.00
ATOM   4597  H4R PA    271       6.945 -16.957   9.567  1.00  0.00
ATOM   4598  H4S PA    271       6.634 -18.696   9.663  1.00  0.00
ATOM   4599  C13 PA    271       8.570 -18.117  10.433  1.00  0.00
ATOM   4600  H3R PA    271       9.016 -19.112  10.311  1.00  0.00
ATOM   4601  H3S PA    271       9.268 -17.380   9.989  1.00  0.00
ATOM   4602  C12 PA    271       8.157 -17.895  11.880  1.00  0.00
ATOM   4603  H2R PA    271       7.757 -16.867  11.886  1.00  0.00
ATOM   4604  H2S PA    271       7.375 -18.644  12.108  1.00  0.00
TER   
ATOM   4605  C11 PC    272       9.263 -18.047  12.927  1.00  0.00
ATOM   4606  O12 PC    272      10.470 -17.998  12.733  1.00  0.00
ATOM   4607  O11 PC    272       8.743 -18.323  14.093  1.00  0.00
ATOM   4608  C1  PC    272       9.851 -18.792  14.902  1.00  0.00
ATOM   4609  HR  PC    272      10.795 -19.185  14.408  1.00  0.00
ATOM   4610  HS  PC    272      10.145 -17.991  15.601  1.00  0.00
ATOM   4611  C2  PC    272       9.359 -20.088  15.485  1.00  0.00
ATOM   4612  HX  PC    272       8.364 -19.851  15.924  1.00  0.00
ATOM   4613  C3  PC    272      10.273 -20.535  16.639  1.00  0.00
ATOM   4614  HA  PC    272      11.342 -20.548  16.340  1.00  0.00
ATOM   4615  HB  PC    272      10.153 -19.767  17.443  1.00  0.00
ATOM   4616  O31 PC    272       9.928 -21.845  17.047  1.00  0.00
ATOM   4617  P31 PC    272       9.164 -22.154  18.376  1.00  0.00
ATOM   4618  O32 PC    272       7.849 -21.243  18.251  1.00  0.00
ATOM   4619  C31 PC    272       6.671 -21.810  17.663  1.00  0.00
ATOM   4620  H1A PC    272       5.994 -20.994  17.331  1.00  0.00
ATOM   4621  H1B PC    272       6.910 -22.393  16.735  1.00  0.00
ATOM   4622  C32 PC    272       5.933 -22.756  18.652  1.00  0.00
ATOM   4623  H2A PC    272       5.091 -23.194  18.132  1.00  0.00
ATOM   4624  H2B PC    272       6.651 -23.555  18.851  1.00  0.00
ATOM   4625  N31 PC    272       5.492 -22.215  20.010  1.00  0.00
ATOM   4626  C33 PC    272       4.746 -20.922  19.896  1.00  0.00
ATOM   4627  H3A PC    272       5.274 -20.240  19.236  1.00  0.00
ATOM   4628  H3B PC    272       3.746 -21.054  19.498  1.00  0.00
ATOM   4629  H3C PC    272       4.709 -20.462  20.878  1.00  0.00
ATOM   4630  C34 PC    272       4.671 -23.235  20.711  1.00  0.00
ATOM   4631  H4A PC    272       3.755 -23.467  20.186  1.00  0.00
ATOM   4632  H4B PC    272       5.252 -24.149  20.785  1.00  0.00
ATOM   4633  H4C PC    272       4.443 -22.878  21.707  1.00  0.00
ATOM   4634  C35 PC    272       6.699 -22.017  20.872  1.00  0.00
ATOM   4635  H5A PC    272       7.515 -21.566  20.305  1.00  0.00
ATOM   4636  H5B PC    272       7.095 -22.960  21.231  1.00  0.00
ATOM   4637  H5C PC    272       6.505 -21.374  21.715  1.00  0.00
ATOM   4638  O33 PC    272       8.743 -23.578  18.366  1.00  0.00
ATOM   4639  O34 PC    272       9.967 -21.621  19.502  1.00  0.00
ATOM   4640  O21 PC    272       9.306 -21.070  14.414  1.00  0.00
ATOM   4641  C21 PC    272       8.082 -21.310  13.949  1.00  0.00
ATOM   4642  O22 PC    272       7.060 -20.779  14.346  1.00  0.00
TER   
ATOM   4643  C12 OL    273       8.098 -22.358  12.824  1.00  0.00
ATOM   4644  H2R OL    273       7.312 -23.103  13.066  1.00  0.00
ATOM   4645  H2S OL    273       9.079 -22.869  12.840  1.00  0.00
ATOM   4646  C13 OL    273       7.849 -21.762  11.411  1.00  0.00
ATOM   4647  H3R OL    273       8.722 -21.103  11.199  1.00  0.00
ATOM   4648  H3S OL    273       6.931 -21.133  11.379  1.00  0.00
ATOM   4649  C14 OL    273       7.841 -22.816  10.285  1.00  0.00
ATOM   4650  H4R OL    273       8.696 -23.503  10.467  1.00  0.00
ATOM   4651  H4S OL    273       8.017 -22.324   9.300  1.00  0.00
ATOM   4652  C15 OL    273       6.574 -23.675  10.145  1.00  0.00
ATOM   4653  H5R OL    273       6.381 -24.195  11.107  1.00  0.00
ATOM   4654  H5S OL    273       6.816 -24.473   9.402  1.00  0.00
ATOM   4655  C16 OL    273       5.319 -22.881   9.708  1.00  0.00
ATOM   4656  H6R OL    273       5.587 -21.832   9.462  1.00  0.00
ATOM   4657  H6S OL    273       4.595 -22.874  10.549  1.00  0.00
ATOM   4658  C17 OL    273       4.662 -23.376   8.416  1.00  0.00
ATOM   4659  H7R OL    273       3.640 -22.985   8.248  1.00  0.00
ATOM   4660  H7S OL    273       4.412 -24.419   8.610  1.00  0.00
ATOM   4661  C18 OL    273       5.569 -22.965   7.206  1.00  0.00
ATOM   4662  H8R OL    273       6.625 -23.021   7.523  1.00  0.00
ATOM   4663  H8S OL    273       5.250 -21.952   6.923  1.00  0.00
ATOM   4664  C19 OL    273       5.644 -23.772   5.983  1.00  0.00
ATOM   4665  H9R OL    273       5.957 -24.753   6.328  1.00  0.00
ATOM   4666 C110 OL    273       5.215 -23.580   4.714  1.00  0.00
ATOM   4667 H10R OL    273       4.884 -24.392   4.057  1.00  0.00
ATOM   4668 C111 OL    273       4.527 -22.475   4.101  1.00  0.00
ATOM   4669 H11R OL    273       4.674 -21.621   4.772  1.00  0.00
ATOM   4670 H11S OL    273       3.447 -22.686   3.904  1.00  0.00
ATOM   4671 C112 OL    273       5.292 -22.385   2.793  1.00  0.00
ATOM   4672 H12R OL    273       4.863 -23.085   2.031  1.00  0.00
ATOM   4673 H12S OL    273       6.377 -22.668   2.830  1.00  0.00
ATOM   4674 C113 OL    273       5.192 -20.930   2.394  1.00  0.00
ATOM   4675 H13R OL    273       6.113 -20.416   2.749  1.00  0.00
ATOM   4676 H13S OL    273       4.338 -20.443   2.914  1.00  0.00
ATOM   4677 C114 OL    273       4.982 -20.829   0.908  1.00  0.00
ATOM   4678 H14R OL    273       4.775 -19.781   0.602  1.00  0.00
ATOM   4679 H14S OL    273       4.118 -21.460   0.598  1.00  0.00
ATOM   4680 C115 OL    273       6.246 -21.246   0.198  1.00  0.00
ATOM   4681 H15R OL    273       6.519 -22.309   0.371  1.00  0.00
ATOM   4682 H15S OL    273       7.073 -20.663   0.681  1.00  0.00
ATOM   4683 C116 OL    273       6.125 -20.790  -1.259  1.00  0.00
ATOM   4684 H16R OL    273       7.067 -20.671  -1.634  1.00  0.00
ATOM   4685 H16S OL    273       6.001 -19.703  -1.365  1.00  0.00
ATOM   4686 C117 OL    273       5.789 -21.779  -2.391  1.00  0.00
ATOM   4687 H17R OL    273       6.264 -21.428  -3.347  1.00  0.00
ATOM   4688 H17S OL    273       4.696 -21.702  -2.491  1.00  0.00
ATOM   4689 C118 OL    273       6.230 -23.241  -2.199  1.00  0.00
ATOM   4690 H18R OL    273       5.950 -23.843  -3.089  1.00  0.00
ATOM   4691 H18S OL    273       5.717 -23.648  -1.306  1.00  0.00
ATOM   4692 H18T OL    273       7.329 -23.368  -2.072  1.00  0.00
TER   
ATOM   4693 C116 PA    274       5.615  24.234  -1.100  1.00  0.00
ATOM   4694 H16R PA    274       4.572  24.454  -1.112  1.00  0.00
ATOM   4695 H16S PA    274       6.099  24.020  -2.068  1.00  0.00
ATOM   4696 H16T PA    274       5.746  25.297  -0.917  1.00  0.00
ATOM   4697 C115 PA    274       6.028  23.159  -0.111  1.00  0.00
ATOM   4698 H15R PA    274       5.798  22.201  -0.621  1.00  0.00
ATOM   4699 H15S PA    274       7.107  23.207   0.154  1.00  0.00
ATOM   4700 C114 PA    274       5.241  23.156   1.161  1.00  0.00
ATOM   4701 H14R PA    274       4.195  23.046   0.810  1.00  0.00
ATOM   4702 H14S PA    274       5.336  22.267   1.804  1.00  0.00
ATOM   4703 C113 PA    274       5.646  24.378   1.983  1.00  0.00
ATOM   4704 H13R PA    274       5.480  25.385   1.535  1.00  0.00
ATOM   4705 H13S PA    274       5.049  24.335   2.863  1.00  0.00
ATOM   4706 C112 PA    274       6.730  24.177   3.004  1.00  0.00
ATOM   4707 H12R PA    274       6.465  23.235   3.555  1.00  0.00
ATOM   4708 H12S PA    274       7.625  24.050   2.382  1.00  0.00
ATOM   4709 C111 PA    274       6.776  25.333   4.030  1.00  0.00
ATOM   4710 H11R PA    274       7.736  25.263   4.569  1.00  0.00
ATOM   4711 H11S PA    274       6.758  26.293   3.466  1.00  0.00
ATOM   4712 C110 PA    274       5.634  25.392   5.076  1.00  0.00
ATOM   4713 H10R PA    274       4.690  25.237   4.557  1.00  0.00
ATOM   4714 H10S PA    274       5.697  24.576   5.823  1.00  0.00
ATOM   4715  C19 PA    274       5.501  26.778   5.718  1.00  0.00
ATOM   4716  H9R PA    274       6.524  27.118   5.986  1.00  0.00
ATOM   4717  H9S PA    274       5.087  27.482   4.958  1.00  0.00
ATOM   4718  C18 PA    274       4.599  26.866   6.957  1.00  0.00
ATOM   4719  H8R PA    274       3.537  26.689   6.667  1.00  0.00
ATOM   4720  H8S PA    274       4.892  26.071   7.678  1.00  0.00
ATOM   4721  C17 PA    274       4.726  28.258   7.606  1.00  0.00
ATOM   4722  H7R PA    274       5.795  28.552   7.667  1.00  0.00
ATOM   4723  H7S PA    274       4.210  29.005   6.959  1.00  0.00
ATOM   4724  C16 PA    274       4.121  28.378   9.008  1.00  0.00
ATOM   4725  H6R PA    274       3.825  29.440   9.163  1.00  0.00
ATOM   4726  H6S PA    274       3.245  27.737   9.057  1.00  0.00
ATOM   4727  C15 PA    274       5.041  27.914  10.135  1.00  0.00
ATOM   4728  H5R PA    274       5.303  26.843   9.973  1.00  0.00
ATOM   4729  H5S PA    274       5.945  28.547  10.041  1.00  0.00
ATOM   4730  C14 PA    274       4.500  28.050  11.568  1.00  0.00
ATOM   4731  H4R PA    274       5.353  28.234  12.248  1.00  0.00
ATOM   4732  H4S PA    274       3.790  28.912  11.647  1.00  0.00
ATOM   4733  C13 PA    274       3.987  26.713  12.115  1.00  0.00
ATOM   4734  H3R PA    274       3.186  26.464  11.503  1.00  0.00
ATOM   4735  H3S PA    274       4.456  25.786  11.774  1.00  0.00
ATOM   4736  C12 PA    274       3.488  26.705  13.560  1.00  0.00
ATOM   4737  H2R PA    274       4.336  26.513  14.217  1.00  0.00
ATOM   4738  H2S PA    274       3.083  27.713  13.821  1.00  0.00
TER   
ATOM   4739  C11 PC    275       2.396  25.627  13.731  1.00  0.00
ATOM   4740  O12 PC    275       2.109  24.740  12.945  1.00  0.00
ATOM   4741  O11 PC    275       1.651  25.975  14.766  1.00  0.00
ATOM   4742  C1  PC    275       0.723  24.974  15.217  1.00  0.00
ATOM   4743  HR  PC    275      -0.055  25.389  15.912  1.00  0.00
ATOM   4744  HS  PC    275       0.154  24.406  14.431  1.00  0.00
ATOM   4745  C2  PC    275       1.640  24.150  16.036  1.00  0.00
ATOM   4746  HX  PC    275       0.840  23.558  16.539  1.00  0.00
ATOM   4747  C3  PC    275       2.760  25.137  16.854  1.00  0.00
ATOM   4748  HA  PC    275       3.266  25.835  16.212  1.00  0.00
ATOM   4749  HB  PC    275       1.869  25.699  17.091  1.00  0.00
ATOM   4750  O31 PC    275       3.753  24.876  17.969  1.00  0.00
ATOM   4751  P31 PC    275       4.558  24.712  19.440  1.00  0.00
ATOM   4752  O32 PC    275       5.777  24.764  18.571  1.00  0.00
ATOM   4753  C31 PC    275       5.931  23.876  17.460  1.00  0.00
ATOM   4754  H1A PC    275       5.465  22.874  17.385  1.00  0.00
ATOM   4755  H1B PC    275       5.673  24.346  16.478  1.00  0.00
ATOM   4756  C32 PC    275       7.311  23.445  17.761  1.00  0.00
ATOM   4757  H2A PC    275       7.583  22.884  16.883  1.00  0.00
ATOM   4758  H2B PC    275       7.813  24.389  17.864  1.00  0.00
ATOM   4759  N31 PC    275       7.612  22.585  19.003  1.00  0.00
ATOM   4760  C33 PC    275       6.827  21.387  19.041  1.00  0.00
ATOM   4761  H3A PC    275       6.867  20.744  19.906  1.00  0.00
ATOM   4762  H3B PC    275       5.781  21.695  18.948  1.00  0.00
ATOM   4763  H3C PC    275       7.089  20.770  18.210  1.00  0.00
ATOM   4764  C34 PC    275       8.999  22.182  18.834  1.00  0.00
ATOM   4765  H4A PC    275       9.167  21.824  17.812  1.00  0.00
ATOM   4766  H4B PC    275       9.648  23.023  19.000  1.00  0.00
ATOM   4767  H4C PC    275       9.228  21.317  19.425  1.00  0.00
ATOM   4768  C35 PC    275       7.341  23.143  20.349  1.00  0.00
ATOM   4769  H5A PC    275       6.769  22.418  20.942  1.00  0.00
ATOM   4770  H5B PC    275       6.642  23.969  20.288  1.00  0.00
ATOM   4771  H5C PC    275       8.240  23.418  20.848  1.00  0.00
ATOM   4772  O33 PC    275       4.245  25.848  20.315  1.00  0.00
ATOM   4773  O34 PC    275       4.428  23.393  20.135  1.00  0.00
ATOM   4774  O21 PC    275       2.368  23.355  15.182  1.00  0.00
ATOM   4775  C21 PC    275       1.949  22.233  14.825  1.00  0.00
ATOM   4776  O22 PC    275       0.881  21.669  14.960  1.00  0.00
TER   
ATOM   4777  C12 OL    276       3.197  21.629  14.433  1.00  0.00
ATOM   4778  H2R OL    276       2.849  20.614  14.716  1.00  0.00
ATOM   4779  H2S OL    276       4.091  21.861  15.041  1.00  0.00
ATOM   4780  C13 OL    276       3.634  22.079  13.043  1.00  0.00
ATOM   4781  H3R OL    276       2.807  22.590  12.528  1.00  0.00
ATOM   4782  H3S OL    276       3.921  21.274  12.372  1.00  0.00
ATOM   4783  C14 OL    276       4.968  22.816  13.060  1.00  0.00
ATOM   4784  H4R OL    276       5.745  22.211  13.588  1.00  0.00
ATOM   4785  H4S OL    276       4.806  23.754  13.626  1.00  0.00
ATOM   4786  C15 OL    276       5.417  23.122  11.628  1.00  0.00
ATOM   4787  H5R OL    276       6.280  23.819  11.660  1.00  0.00
ATOM   4788  H5S OL    276       4.563  23.636  11.131  1.00  0.00
ATOM   4789  C16 OL    276       5.821  21.923  10.755  1.00  0.00
ATOM   4790  H6R OL    276       4.963  21.227  10.627  1.00  0.00
ATOM   4791  H6S OL    276       6.644  21.352  11.237  1.00  0.00
ATOM   4792  C17 OL    276       6.271  22.408   9.368  1.00  0.00
ATOM   4793  H7R OL    276       7.177  23.044   9.497  1.00  0.00
ATOM   4794  H7S OL    276       5.479  23.067   8.956  1.00  0.00
ATOM   4795  C18 OL    276       6.524  21.258   8.380  1.00  0.00
ATOM   4796  H8R OL    276       7.268  20.588   8.842  1.00  0.00
ATOM   4797  H8S OL    276       6.949  21.650   7.426  1.00  0.00
ATOM   4798  C19 OL    276       5.317  20.413   8.122  1.00  0.00
ATOM   4799  H9R OL    276       5.333  19.412   8.580  1.00  0.00
ATOM   4800 C110 OL    276       4.249  20.789   7.415  1.00  0.00
ATOM   4801 H10R OL    276       3.447  20.054   7.258  1.00  0.00
ATOM   4802 C111 OL    276       4.046  22.121   6.739  1.00  0.00
ATOM   4803 H11R OL    276       4.724  22.926   7.094  1.00  0.00
ATOM   4804 H11S OL    276       3.013  22.485   6.916  1.00  0.00
ATOM   4805 C112 OL    276       4.293  21.959   5.239  1.00  0.00
ATOM   4806 H12R OL    276       5.353  21.649   5.064  1.00  0.00
ATOM   4807 H12S OL    276       4.174  22.956   4.762  1.00  0.00
ATOM   4808 C113 OL    276       3.359  20.928   4.568  1.00  0.00
ATOM   4809 H13R OL    276       3.477  19.938   5.033  1.00  0.00
ATOM   4810 H13S OL    276       3.651  20.885   3.499  1.00  0.00
ATOM   4811 C114 OL    276       1.864  21.185   4.650  1.00  0.00
ATOM   4812 H14R OL    276       1.638  21.834   5.550  1.00  0.00
ATOM   4813 H14S OL    276       1.174  20.338   4.719  1.00  0.00
ATOM   4814 C115 OL    276       1.358  21.956   3.453  1.00  0.00
ATOM   4815 H15R OL    276       2.178  22.672   3.660  1.00  0.00
ATOM   4816 H15S OL    276       0.297  22.125   3.692  1.00  0.00
ATOM   4817 C116 OL    276       1.372  22.026   1.935  1.00  0.00
ATOM   4818 H16R OL    276       0.899  21.058   1.712  1.00  0.00
ATOM   4819 H16S OL    276       2.421  22.049   1.567  1.00  0.00
ATOM   4820 C117 OL    276       0.277  23.017   1.253  1.00  0.00
ATOM   4821 H17R OL    276      -0.695  22.740   1.664  1.00  0.00
ATOM   4822 H17S OL    276       0.418  22.728   0.178  1.00  0.00
ATOM   4823 C118 OL    276       0.116  24.580   1.161  1.00  0.00
ATOM   4824 H18R OL    276       0.793  24.581   0.321  1.00  0.00
ATOM   4825 H18S OL    276       0.565  25.260   1.914  1.00  0.00
ATOM   4826 H18T OL    276      -0.666  25.182   0.686  1.00  0.00
TER   
ATOM   4827 C116 PA    277      -1.093 -18.825  -2.238  1.00  0.00
ATOM   4828 H16R PA    277      -0.028 -19.170  -2.296  1.00  0.00
ATOM   4829 H16S PA    277      -1.692 -19.285  -3.029  1.00  0.00
ATOM   4830 H16T PA    277      -1.489 -19.128  -1.252  1.00  0.00
ATOM   4831 C115 PA    277      -1.395 -17.506  -2.815  1.00  0.00
ATOM   4832 H15R PA    277      -1.159 -17.536  -3.917  1.00  0.00
ATOM   4833 H15S PA    277      -2.449 -17.242  -2.644  1.00  0.00
ATOM   4834 C114 PA    277      -0.451 -16.636  -2.163  1.00  0.00
ATOM   4835 H14R PA    277       0.432 -17.256  -2.486  1.00  0.00
ATOM   4836 H14S PA    277      -0.414 -15.648  -2.643  1.00  0.00
ATOM   4837 C113 PA    277      -0.528 -16.584  -0.630  1.00  0.00
ATOM   4838 H13R PA    277      -0.212 -17.563  -0.185  1.00  0.00
ATOM   4839 H13S PA    277       0.188 -15.836  -0.214  1.00  0.00
ATOM   4840 C112 PA    277      -1.860 -16.133  -0.109  1.00  0.00
ATOM   4841 H12R PA    277      -1.886 -15.022  -0.114  1.00  0.00
ATOM   4842 H12S PA    277      -2.667 -16.511  -0.766  1.00  0.00
ATOM   4843 C111 PA    277      -2.031 -16.676   1.299  1.00  0.00
ATOM   4844 H11R PA    277      -3.031 -16.356   1.649  1.00  0.00
ATOM   4845 H11S PA    277      -2.014 -17.788   1.213  1.00  0.00
ATOM   4846 C110 PA    277      -0.903 -16.236   2.252  1.00  0.00
ATOM   4847 H10R PA    277       0.072 -16.616   1.870  1.00  0.00
ATOM   4848 H10S PA    277      -0.815 -15.129   2.291  1.00  0.00
ATOM   4849  C19 PA    277      -1.050 -16.748   3.686  1.00  0.00
ATOM   4850  H9R PA    277      -1.251 -17.842   3.703  1.00  0.00
ATOM   4851  H9S PA    277      -0.071 -16.555   4.182  1.00  0.00
ATOM   4852  C18 PA    277      -2.107 -15.998   4.499  1.00  0.00
ATOM   4853  H8R PA    277      -1.868 -14.912   4.458  1.00  0.00
ATOM   4854  H8S PA    277      -3.114 -16.161   4.052  1.00  0.00
ATOM   4855  C17 PA    277      -2.109 -16.441   5.965  1.00  0.00
ATOM   4856  H7R PA    277      -2.200 -17.551   6.000  1.00  0.00
ATOM   4857  H7S PA    277      -1.136 -16.174   6.434  1.00  0.00
ATOM   4858  C16 PA    277      -3.250 -15.828   6.783  1.00  0.00
ATOM   4859  H6R PA    277      -3.793 -15.065   6.197  1.00  0.00
ATOM   4860  H6S PA    277      -3.950 -16.647   6.996  1.00  0.00
ATOM   4861  C15 PA    277      -2.809 -15.288   8.143  1.00  0.00
ATOM   4862  H5R PA    277      -2.177 -16.087   8.597  1.00  0.00
ATOM   4863  H5S PA    277      -2.189 -14.378   7.997  1.00  0.00
ATOM   4864  C14 PA    277      -3.976 -14.986   9.101  1.00  0.00
ATOM   4865  H4R PA    277      -4.503 -14.061   8.761  1.00  0.00
ATOM   4866  H4S PA    277      -4.708 -15.819   9.096  1.00  0.00
ATOM   4867  C13 PA    277      -3.482 -14.800  10.540  1.00  0.00
ATOM   4868  H3R PA    277      -2.636 -15.452  10.821  1.00  0.00
ATOM   4869  H3S PA    277      -2.972 -13.836  10.477  1.00  0.00
ATOM   4870  C12 PA    277      -4.597 -14.838  11.629  1.00  0.00
ATOM   4871  H2R PA    277      -4.234 -14.336  12.552  1.00  0.00
ATOM   4872  H2S PA    277      -5.503 -14.297  11.278  1.00  0.00
TER   
ATOM   4873  C11 PC    278      -5.022 -16.263  11.978  1.00  0.00
ATOM   4874  O12 PC    278      -5.923 -16.852  11.415  1.00  0.00
ATOM   4875  O11 PC    278      -4.202 -16.803  12.890  1.00  0.00
ATOM   4876  C1  PC    278      -4.369 -18.243  13.007  1.00  0.00
ATOM   4877  HR  PC    278      -5.381 -18.503  13.396  1.00  0.00
ATOM   4878  HS  PC    278      -4.259 -18.702  11.994  1.00  0.00
ATOM   4879  C2  PC    278      -3.291 -18.962  13.895  1.00  0.00
ATOM   4880  HX  PC    278      -3.585 -20.041  13.919  1.00  0.00
ATOM   4881  C3  PC    278      -3.252 -18.472  15.385  1.00  0.00
ATOM   4882  HA  PC    278      -4.255 -18.055  15.629  1.00  0.00
ATOM   4883  HB  PC    278      -3.090 -19.365  16.042  1.00  0.00
ATOM   4884  O31 PC    278      -2.226 -17.496  15.616  1.00  0.00
ATOM   4885  P31 PC    278      -1.726 -17.236  17.092  1.00  0.00
ATOM   4886  O32 PC    278      -3.010 -17.533  17.979  1.00  0.00
ATOM   4887  C31 PC    278      -3.179 -16.912  19.251  1.00  0.00
ATOM   4888  H1A PC    278      -2.258 -16.433  19.664  1.00  0.00
ATOM   4889  H1B PC    278      -3.943 -16.102  19.162  1.00  0.00
ATOM   4890  C32 PC    278      -3.701 -17.987  20.217  1.00  0.00
ATOM   4891  H2A PC    278      -4.204 -17.479  21.029  1.00  0.00
ATOM   4892  H2B PC    278      -4.433 -18.563  19.664  1.00  0.00
ATOM   4893  N31 PC    278      -2.721 -18.964  20.836  1.00  0.00
ATOM   4894  C33 PC    278      -1.949 -18.254  21.894  1.00  0.00
ATOM   4895  H3A PC    278      -1.473 -18.938  22.575  1.00  0.00
ATOM   4896  H3B PC    278      -1.238 -17.554  21.465  1.00  0.00
ATOM   4897  H3C PC    278      -2.625 -17.649  22.490  1.00  0.00
ATOM   4898  C34 PC    278      -3.501 -20.095  21.413  1.00  0.00
ATOM   4899  H4A PC    278      -4.268 -19.743  22.099  1.00  0.00
ATOM   4900  H4B PC    278      -3.963 -20.648  20.602  1.00  0.00
ATOM   4901  H4C PC    278      -2.833 -20.754  21.955  1.00  0.00
ATOM   4902  C35 PC    278      -1.743 -19.548  19.877  1.00  0.00
ATOM   4903  H5A PC    278      -1.070 -20.199  20.391  1.00  0.00
ATOM   4904  H5B PC    278      -1.158 -18.779  19.365  1.00  0.00
ATOM   4905  H5C PC    278      -2.200 -20.126  19.084  1.00  0.00
ATOM   4906  O33 PC    278      -0.689 -18.216  17.485  1.00  0.00
ATOM   4907  O34 PC    278      -1.370 -15.818  17.246  1.00  0.00
ATOM   4908  O21 PC    278      -2.023 -18.812  13.231  1.00  0.00
ATOM   4909  C21 PC    278      -1.033 -19.533  13.739  1.00  0.00
ATOM   4910  O22 PC    278      -1.162 -20.487  14.483  1.00  0.00
TER   
ATOM   4911  C12 OL    279       0.282 -19.051  13.132  1.00  0.00
ATOM   4912  H2R OL    279       0.629 -18.184  13.727  1.00  0.00
ATOM   4913  H2S OL    279       0.085 -18.724  12.092  1.00  0.00
ATOM   4914  C13 OL    279       1.329 -20.184  13.117  1.00  0.00
ATOM   4915  H3R OL    279       0.913 -21.020  12.512  1.00  0.00
ATOM   4916  H3S OL    279       1.506 -20.552  14.153  1.00  0.00
ATOM   4917  C14 OL    279       2.697 -19.794  12.552  1.00  0.00
ATOM   4918  H4R OL    279       3.384 -20.665  12.616  1.00  0.00
ATOM   4919  H4S OL    279       3.133 -18.990  13.191  1.00  0.00
ATOM   4920  C15 OL    279       2.670 -19.311  11.102  1.00  0.00
ATOM   4921  H5R OL    279       3.717 -19.010  10.849  1.00  0.00
ATOM   4922  H5S OL    279       1.986 -18.436  11.018  1.00  0.00
ATOM   4923  C16 OL    279       2.278 -20.316  10.034  1.00  0.00
ATOM   4924  H6R OL    279       1.294 -20.773  10.272  1.00  0.00
ATOM   4925  H6S OL    279       3.049 -21.116  10.047  1.00  0.00
ATOM   4926  C17 OL    279       2.227 -19.630   8.657  1.00  0.00
ATOM   4927  H7R OL    279       2.834 -20.238   7.951  1.00  0.00
ATOM   4928  H7S OL    279       2.698 -18.619   8.711  1.00  0.00
ATOM   4929  C18 OL    279       0.799 -19.493   8.100  1.00  0.00
ATOM   4930  H8R OL    279       0.381 -20.516   7.994  1.00  0.00
ATOM   4931  H8S OL    279       0.860 -19.079   7.068  1.00  0.00
ATOM   4932  C19 OL    279      -0.086 -18.615   8.955  1.00  0.00
ATOM   4933  H9R OL    279       0.214 -17.555   8.982  1.00  0.00
ATOM   4934 C110 OL    279      -1.121 -19.018   9.722  1.00  0.00
ATOM   4935 H10R OL    279      -1.691 -18.261  10.286  1.00  0.00
ATOM   4936 C111 OL    279      -1.626 -20.433   9.901  1.00  0.00
ATOM   4937 H11R OL    279      -1.602 -20.691  10.982  1.00  0.00
ATOM   4938 H11S OL    279      -0.973 -21.175   9.392  1.00  0.00
ATOM   4939 C112 OL    279      -3.053 -20.663   9.362  1.00  0.00
ATOM   4940 H12R OL    279      -3.800 -20.183  10.031  1.00  0.00
ATOM   4941 H12S OL    279      -3.268 -21.756   9.373  1.00  0.00
ATOM   4942 C113 OL    279      -3.245 -20.094   7.950  1.00  0.00
ATOM   4943 H13R OL    279      -2.374 -20.331   7.296  1.00  0.00
ATOM   4944 H13S OL    279      -3.311 -18.985   8.031  1.00  0.00
ATOM   4945 C114 OL    279      -4.501 -20.611   7.257  1.00  0.00
ATOM   4946 H14R OL    279      -5.391 -20.333   7.868  1.00  0.00
ATOM   4947 H14S OL    279      -4.450 -21.720   7.204  1.00  0.00
ATOM   4948 C115 OL    279      -4.632 -20.018   5.847  1.00  0.00
ATOM   4949 H15R OL    279      -4.484 -18.927   5.895  1.00  0.00
ATOM   4950 H15S OL    279      -5.655 -20.170   5.500  1.00  0.00
ATOM   4951 C116 OL    279      -3.707 -20.670   4.813  1.00  0.00
ATOM   4952 H16R OL    279      -3.624 -21.737   5.118  1.00  0.00
ATOM   4953 H16S OL    279      -2.699 -20.207   4.850  1.00  0.00
ATOM   4954 C117 OL    279      -4.190 -20.679   3.356  1.00  0.00
ATOM   4955 H17R OL    279      -5.302 -20.728   3.302  1.00  0.00
ATOM   4956 H17S OL    279      -3.791 -21.616   2.905  1.00  0.00
ATOM   4957 C118 OL    279      -3.628 -19.550   2.498  1.00  0.00
ATOM   4958 H18R OL    279      -3.892 -19.723   1.431  1.00  0.00
ATOM   4959 H18S OL    279      -2.529 -19.512   2.502  1.00  0.00
ATOM   4960 H18T OL    279      -4.035 -18.563   2.819  1.00  0.00
TER   
ATOM   4961 C116 PA    280      20.149   8.555   2.558  1.00  0.00
ATOM   4962 H16R PA    280      20.281   7.476   2.721  1.00  0.00
ATOM   4963 H16S PA    280      20.487   8.785   1.514  1.00  0.00
ATOM   4964 H16T PA    280      19.084   8.865   2.616  1.00  0.00
ATOM   4965 C115 PA    280      20.962   9.390   3.558  1.00  0.00
ATOM   4966 H15R PA    280      22.037   9.457   3.258  1.00  0.00
ATOM   4967 H15S PA    280      20.449  10.369   3.508  1.00  0.00
ATOM   4968 C114 PA    280      20.661   9.553   5.015  1.00  0.00
ATOM   4969 H14R PA    280      20.746  10.634   5.339  1.00  0.00
ATOM   4970 H14S PA    280      19.612   9.240   5.170  1.00  0.00
ATOM   4971 C113 PA    280      21.679   8.795   5.781  1.00  0.00
ATOM   4972 H13R PA    280      22.702   9.088   5.454  1.00  0.00
ATOM   4973 H13S PA    280      21.523   9.136   6.823  1.00  0.00
ATOM   4974 C112 PA    280      21.480   7.299   5.577  1.00  0.00
ATOM   4975 H12R PA    280      20.425   7.065   5.841  1.00  0.00
ATOM   4976 H12S PA    280      21.612   7.015   4.508  1.00  0.00
ATOM   4977 C111 PA    280      22.447   6.537   6.471  1.00  0.00
ATOM   4978 H11R PA    280      22.399   5.446   6.265  1.00  0.00
ATOM   4979 H11S PA    280      23.487   6.869   6.246  1.00  0.00
ATOM   4980 C110 PA    280      22.139   6.796   7.950  1.00  0.00
ATOM   4981 H10R PA    280      22.328   7.866   8.188  1.00  0.00
ATOM   4982 H10S PA    280      21.060   6.599   8.147  1.00  0.00
ATOM   4983  C19 PA    280      23.032   5.961   8.863  1.00  0.00
ATOM   4984  H9R PA    280      23.079   4.919   8.473  1.00  0.00
ATOM   4985  H9S PA    280      24.056   6.393   8.813  1.00  0.00
ATOM   4986  C18 PA    280      22.605   5.955  10.336  1.00  0.00
ATOM   4987  H8R PA    280      21.616   5.453  10.434  1.00  0.00
ATOM   4988  H8S PA    280      23.366   5.349  10.881  1.00  0.00
ATOM   4989  C17 PA    280      22.550   7.364  10.954  1.00  0.00
ATOM   4990  H7R PA    280      23.532   7.856  10.779  1.00  0.00
ATOM   4991  H7S PA    280      21.762   7.956  10.433  1.00  0.00
ATOM   4992  C16 PA    280      22.283   7.361  12.463  1.00  0.00
ATOM   4993  H6R PA    280      21.286   6.892  12.639  1.00  0.00
ATOM   4994  H6S PA    280      23.045   6.727  12.965  1.00  0.00
ATOM   4995  C15 PA    280      22.233   8.761  13.110  1.00  0.00
ATOM   4996  H5R PA    280      21.618   9.436  12.474  1.00  0.00
ATOM   4997  H5S PA    280      21.677   8.591  14.047  1.00  0.00
ATOM   4998  C14 PA    280      23.594   9.402  13.477  1.00  0.00
ATOM   4999  H4R PA    280      24.222   8.633  13.976  1.00  0.00
ATOM   5000  H4S PA    280      24.121   9.703  12.545  1.00  0.00
ATOM   5001  C13 PA    280      23.516  10.639  14.413  1.00  0.00
ATOM   5002  H3R PA    280      22.764  11.329  13.975  1.00  0.00
ATOM   5003  H3S PA    280      23.082  10.336  15.379  1.00  0.00
ATOM   5004  C12 PA    280      24.931  11.289  14.660  1.00  0.00
ATOM   5005  H2R PA    280      25.694  10.510  14.792  1.00  0.00
ATOM   5006  H2S PA    280      25.233  11.793  13.743  1.00  0.00
TER   
ATOM   5007  C11 PC    281      25.229  12.277  15.830  1.00  0.00
ATOM   5008  O12 PC    281      25.944  13.261  15.752  1.00  0.00
ATOM   5009  O11 PC    281      24.662  11.903  16.923  1.00  0.00
ATOM   5010  C1  PC    281      24.680  12.946  17.928  1.00  0.00
ATOM   5011  HR  PC    281      25.672  13.086  18.421  1.00  0.00
ATOM   5012  HS  PC    281      24.439  13.966  17.611  1.00  0.00
ATOM   5013  C2  PC    281      23.555  12.523  18.850  1.00  0.00
ATOM   5014  HX  PC    281      23.390  13.298  19.614  1.00  0.00
ATOM   5015  C3  PC    281      24.021  11.266  19.570  1.00  0.00
ATOM   5016  HA  PC    281      24.095  10.425  18.832  1.00  0.00
ATOM   5017  HB  PC    281      25.030  11.457  19.986  1.00  0.00
ATOM   5018  O31 PC    281      23.136  11.043  20.652  1.00  0.00
ATOM   5019  P31 PC    281      22.323   9.716  20.744  1.00  0.00
ATOM   5020  O32 PC    281      21.419   9.742  19.443  1.00  0.00
ATOM   5021  C31 PC    281      20.381   8.771  19.324  1.00  0.00
ATOM   5022  H1A PC    281      19.962   8.493  20.320  1.00  0.00
ATOM   5023  H1B PC    281      19.539   9.224  18.760  1.00  0.00
ATOM   5024  C32 PC    281      20.846   7.486  18.590  1.00  0.00
ATOM   5025  H2A PC    281      21.478   6.932  19.278  1.00  0.00
ATOM   5026  H2B PC    281      19.965   6.885  18.420  1.00  0.00
ATOM   5027  N31 PC    281      21.580   7.663  17.268  1.00  0.00
ATOM   5028  C33 PC    281      21.102   8.911  16.588  1.00  0.00
ATOM   5029  H3A PC    281      20.027   8.974  16.570  1.00  0.00
ATOM   5030  H3B PC    281      21.465   9.769  17.164  1.00  0.00
ATOM   5031  H3C PC    281      21.490   8.997  15.587  1.00  0.00
ATOM   5032  C34 PC    281      23.050   7.828  17.527  1.00  0.00
ATOM   5033  H4A PC    281      23.218   8.623  18.262  1.00  0.00
ATOM   5034  H4B PC    281      23.485   6.945  17.976  1.00  0.00
ATOM   5035  H4C PC    281      23.607   8.071  16.637  1.00  0.00
ATOM   5036  C35 PC    281      21.345   6.496  16.372  1.00  0.00
ATOM   5037  H5A PC    281      21.654   5.562  16.823  1.00  0.00
ATOM   5038  H5B PC    281      21.915   6.608  15.455  1.00  0.00
ATOM   5039  H5C PC    281      20.294   6.440  16.120  1.00  0.00
ATOM   5040  O33 PC    281      23.242   8.561  20.596  1.00  0.00
ATOM   5041  O34 PC    281      21.470   9.694  21.951  1.00  0.00
ATOM   5042  O21 PC    281      22.325  12.177  18.169  1.00  0.00
ATOM   5043  C21 PC    281      21.518  13.068  17.688  1.00  0.00
ATOM   5044  O22 PC    281      21.714  14.215  17.441  1.00  0.00
TER   
ATOM   5045  C12 OL    282      20.170  12.604  17.318  1.00  0.00
ATOM   5046  H2R OL    282      19.504  13.502  17.413  1.00  0.00
ATOM   5047  H2S OL    282      19.885  11.830  18.047  1.00  0.00
ATOM   5048  C13 OL    282      20.298  12.254  15.836  1.00  0.00
ATOM   5049  H3R OL    282      19.408  11.667  15.550  1.00  0.00
ATOM   5050  H3S OL    282      21.212  11.636  15.657  1.00  0.00
ATOM   5051  C14 OL    282      20.361  13.445  14.855  1.00  0.00
ATOM   5052  H4R OL    282      21.380  13.802  14.867  1.00  0.00
ATOM   5053  H4S OL    282      19.821  14.361  15.158  1.00  0.00
ATOM   5054  C15 OL    282      19.915  12.975  13.459  1.00  0.00
ATOM   5055  H5R OL    282      18.816  12.941  13.493  1.00  0.00
ATOM   5056  H5S OL    282      20.318  11.957  13.257  1.00  0.00
ATOM   5057  C16 OL    282      20.210  13.884  12.275  1.00  0.00
ATOM   5058  H6R OL    282      21.217  14.083  12.293  1.00  0.00
ATOM   5059  H6S OL    282      19.809  14.909  12.382  1.00  0.00
ATOM   5060  C17 OL    282      20.224  13.305  10.849  1.00  0.00
ATOM   5061  H7R OL    282      20.609  14.112  10.193  1.00  0.00
ATOM   5062  H7S OL    282      19.177  13.110  10.613  1.00  0.00
ATOM   5063  C18 OL    282      20.867  11.942  10.471  1.00  0.00
ATOM   5064  H8R OL    282      20.490  11.761   9.445  1.00  0.00
ATOM   5065  H8S OL    282      20.522  11.150  11.158  1.00  0.00
ATOM   5066  C19 OL    282      22.269  11.544  10.325  1.00  0.00
ATOM   5067  H9R OL    282      22.800  11.472  11.274  1.00  0.00
ATOM   5068 C110 OL    282      23.052  11.544   9.270  1.00  0.00
ATOM   5069 H10R OL    282      24.034  11.111   9.436  1.00  0.00
ATOM   5070 C111 OL    282      22.955  11.883   7.866  1.00  0.00
ATOM   5071 H11R OL    282      23.016  12.966   7.658  1.00  0.00
ATOM   5072 H11S OL    282      21.985  11.500   7.571  1.00  0.00
ATOM   5073 C112 OL    282      24.292  11.307   7.379  1.00  0.00
ATOM   5074 H12R OL    282      24.226  10.203   7.482  1.00  0.00
ATOM   5075 H12S OL    282      25.225  11.615   7.935  1.00  0.00
ATOM   5076 C113 OL    282      24.494  11.797   5.985  1.00  0.00
ATOM   5077 H13R OL    282      25.062  12.757   5.989  1.00  0.00
ATOM   5078 H13S OL    282      23.469  12.009   5.599  1.00  0.00
ATOM   5079 C114 OL    282      25.142  10.741   5.128  1.00  0.00
ATOM   5080 H14R OL    282      24.598   9.779   5.241  1.00  0.00
ATOM   5081 H14S OL    282      26.191  10.555   5.443  1.00  0.00
ATOM   5082 C115 OL    282      25.039  11.184   3.687  1.00  0.00
ATOM   5083 H15R OL    282      25.436  12.221   3.577  1.00  0.00
ATOM   5084 H15S OL    282      23.958  11.228   3.414  1.00  0.00
ATOM   5085 C116 OL    282      25.815  10.246   2.774  1.00  0.00
ATOM   5086 H16R OL    282      25.233   9.314   2.580  1.00  0.00
ATOM   5087 H16S OL    282      26.806  10.001   3.203  1.00  0.00
ATOM   5088 C117 OL    282      26.108  10.924   1.481  1.00  0.00
ATOM   5089 H17R OL    282      26.757  10.324   0.804  1.00  0.00
ATOM   5090 H17S OL    282      26.549  11.942   1.626  1.00  0.00
ATOM   5091 C118 OL    282      24.861  11.149   0.761  1.00  0.00
ATOM   5092 H18R OL    282      24.214  10.279   0.510  1.00  0.00
ATOM   5093 H18S OL    282      25.332  11.519  -0.178  1.00  0.00
ATOM   5094 H18T OL    282      24.224  11.955   1.203  1.00  0.00
TER   
ATOM   5095 C116 PA    283     -20.504  -4.461   1.107  1.00  0.00
ATOM   5096 H16R PA    283     -19.851  -3.633   1.413  1.00  0.00
ATOM   5097 H16S PA    283     -21.591  -4.415   1.282  1.00  0.00
ATOM   5098 H16T PA    283     -20.460  -4.473  -0.003  1.00  0.00
ATOM   5099 C115 PA    283     -19.814  -5.614   1.820  1.00  0.00
ATOM   5100 H15R PA    283     -20.276  -6.362   1.304  1.00  0.00
ATOM   5101 H15S PA    283     -18.731  -5.682   1.600  1.00  0.00
ATOM   5102 C114 PA    283     -20.378  -6.687   2.740  1.00  0.00
ATOM   5103 H14R PA    283     -21.436  -6.403   2.931  1.00  0.00
ATOM   5104 H14S PA    283     -20.312  -7.801   2.454  1.00  0.00
ATOM   5105 C113 PA    283     -19.501  -6.439   3.832  1.00  0.00
ATOM   5106 H13R PA    283     -18.463  -6.583   3.433  1.00  0.00
ATOM   5107 H13S PA    283     -19.732  -5.358   4.005  1.00  0.00
ATOM   5108 C112 PA    283     -19.906  -7.368   4.922  1.00  0.00
ATOM   5109 H12R PA    283     -19.555  -8.392   4.647  1.00  0.00
ATOM   5110 H12S PA    283     -19.337  -6.963   5.772  1.00  0.00
ATOM   5111 C111 PA    283     -21.430  -7.372   5.162  1.00  0.00
ATOM   5112 H11R PA    283     -21.835  -6.337   5.115  1.00  0.00
ATOM   5113 H11S PA    283     -21.924  -7.957   4.342  1.00  0.00
ATOM   5114 C110 PA    283     -21.880  -8.012   6.474  1.00  0.00
ATOM   5115 H10R PA    283     -22.980  -7.912   6.570  1.00  0.00
ATOM   5116 H10S PA    283     -21.677  -9.080   6.351  1.00  0.00
ATOM   5117  C19 PA    283     -21.207  -7.557   7.777  1.00  0.00
ATOM   5118  H9R PA    283     -20.107  -7.719   7.701  1.00  0.00
ATOM   5119  H9S PA    283     -21.360  -6.470   7.943  1.00  0.00
ATOM   5120  C18 PA    283     -21.778  -8.328   8.992  1.00  0.00
ATOM   5121  H8R PA    283     -21.860  -9.408   8.733  1.00  0.00
ATOM   5122  H8S PA    283     -21.057  -8.224   9.831  1.00  0.00
ATOM   5123  C17 PA    283     -23.156  -7.787   9.431  1.00  0.00
ATOM   5124  H7R PA    283     -23.147  -6.699   9.196  1.00  0.00
ATOM   5125  H7S PA    283     -23.942  -8.258   8.800  1.00  0.00
ATOM   5126  C16 PA    283     -23.562  -7.926  10.922  1.00  0.00
ATOM   5127  H6R PA    283     -22.944  -7.246  11.547  1.00  0.00
ATOM   5128  H6S PA    283     -24.625  -7.596  11.015  1.00  0.00
ATOM   5129  C15 PA    283     -23.493  -9.358  11.473  1.00  0.00
ATOM   5130  H5R PA    283     -24.072  -9.993  10.764  1.00  0.00
ATOM   5131  H5S PA    283     -22.432  -9.685  11.442  1.00  0.00
ATOM   5132  C14 PA    283     -24.092  -9.573  12.895  1.00  0.00
ATOM   5133  H4R PA    283     -25.185  -9.367  12.844  1.00  0.00
ATOM   5134  H4S PA    283     -23.993 -10.655  13.137  1.00  0.00
ATOM   5135  C13 PA    283     -23.425  -8.730  14.011  1.00  0.00
ATOM   5136  H3R PA    283     -22.327  -8.710  13.827  1.00  0.00
ATOM   5137  H3S PA    283     -23.800  -7.684  13.944  1.00  0.00
ATOM   5138  C12 PA    283     -23.646  -9.136  15.498  1.00  0.00
ATOM   5139  H2R PA    283     -23.222  -8.313  16.110  1.00  0.00
ATOM   5140  H2S PA    283     -24.698  -9.294  15.797  1.00  0.00
TER   
ATOM   5141  C11 PC    284     -22.896 -10.387  15.867  1.00  0.00
ATOM   5142  O12 PC    284     -23.404 -11.472  16.041  1.00  0.00
ATOM   5143  O11 PC    284     -21.581 -10.147  15.911  1.00  0.00
ATOM   5144  C1  PC    284     -20.854 -11.381  15.777  1.00  0.00
ATOM   5145  HR  PC    284     -21.057 -12.082  16.617  1.00  0.00
ATOM   5146  HS  PC    284     -21.238 -11.846  14.864  1.00  0.00
ATOM   5147  C2  PC    284     -19.305 -11.239  15.653  1.00  0.00
ATOM   5148  HX  PC    284     -18.914 -12.251  15.382  1.00  0.00
ATOM   5149  C3  PC    284     -18.701 -10.886  17.046  1.00  0.00
ATOM   5150  HA  PC    284     -18.847 -11.812  17.655  1.00  0.00
ATOM   5151  HB  PC    284     -17.601 -10.732  16.975  1.00  0.00
ATOM   5152  O31 PC    284     -19.378  -9.798  17.693  1.00  0.00
ATOM   5153  P31 PC    284     -18.816  -8.308  17.510  1.00  0.00
ATOM   5154  O32 PC    284     -19.880  -7.501  18.357  1.00  0.00
ATOM   5155  C31 PC    284     -21.290  -7.621  18.229  1.00  0.00
ATOM   5156  H1A PC    284     -21.782  -6.691  18.597  1.00  0.00
ATOM   5157  H1B PC    284     -21.574  -7.720  17.160  1.00  0.00
ATOM   5158  C32 PC    284     -21.833  -8.831  19.026  1.00  0.00
ATOM   5159  H2A PC    284     -22.842  -9.022  18.696  1.00  0.00
ATOM   5160  H2B PC    284     -21.234  -9.685  18.697  1.00  0.00
ATOM   5161  N31 PC    284     -21.795  -8.739  20.549  1.00  0.00
ATOM   5162  C33 PC    284     -20.374  -8.563  20.965  1.00  0.00
ATOM   5163  H3A PC    284     -20.258  -8.178  21.966  1.00  0.00
ATOM   5164  H3B PC    284     -19.826  -9.480  20.829  1.00  0.00
ATOM   5165  H3C PC    284     -19.904  -7.846  20.279  1.00  0.00
ATOM   5166  C34 PC    284     -22.602  -7.581  21.058  1.00  0.00
ATOM   5167  H4A PC    284     -22.259  -6.644  20.615  1.00  0.00
ATOM   5168  H4B PC    284     -23.656  -7.678  20.826  1.00  0.00
ATOM   5169  H4C PC    284     -22.512  -7.458  22.139  1.00  0.00
ATOM   5170  C35 PC    284     -22.313  -9.999  21.135  1.00  0.00
ATOM   5171  H5A PC    284     -22.180  -9.942  22.204  1.00  0.00
ATOM   5172  H5B PC    284     -21.764 -10.857  20.760  1.00  0.00
ATOM   5173  H5C PC    284     -23.353 -10.164  20.875  1.00  0.00
ATOM   5174  O33 PC    284     -17.534  -8.208  18.226  1.00  0.00
ATOM   5175  O34 PC    284     -18.860  -7.862  16.104  1.00  0.00
ATOM   5176  O21 PC    284     -18.992 -10.291  14.604  1.00  0.00
ATOM   5177  C21 PC    284     -17.726 -10.340  14.175  1.00  0.00
ATOM   5178  O22 PC    284     -16.931 -11.201  14.526  1.00  0.00
TER   
ATOM   5179  C12 OL    285     -17.496  -9.259  13.076  1.00  0.00
ATOM   5180  H2R OL    285     -16.635  -8.642  13.312  1.00  0.00
ATOM   5181  H2S OL    285     -18.332  -8.543  13.099  1.00  0.00
ATOM   5182  C13 OL    285     -17.154  -9.755  11.646  1.00  0.00
ATOM   5183  H3R OL    285     -16.198 -10.326  11.622  1.00  0.00
ATOM   5184  H3S OL    285     -16.998  -8.846  11.018  1.00  0.00
ATOM   5185  C14 OL    285     -18.320 -10.561  11.094  1.00  0.00
ATOM   5186  H4R OL    285     -19.199  -9.879  11.061  1.00  0.00
ATOM   5187  H4S OL    285     -18.532 -11.360  11.835  1.00  0.00
ATOM   5188  C15 OL    285     -18.117 -11.153   9.696  1.00  0.00
ATOM   5189  H5R OL    285     -18.787 -12.042   9.613  1.00  0.00
ATOM   5190  H5S OL    285     -17.071 -11.511   9.575  1.00  0.00
ATOM   5191  C16 OL    285     -18.486 -10.138   8.597  1.00  0.00
ATOM   5192  H6R OL    285     -17.951  -9.184   8.757  1.00  0.00
ATOM   5193  H6S OL    285     -19.574  -9.917   8.667  1.00  0.00
ATOM   5194  C17 OL    285     -18.078 -10.545   7.181  1.00  0.00
ATOM   5195  H7R OL    285     -17.030 -10.921   7.192  1.00  0.00
ATOM   5196  H7S OL    285     -18.210  -9.762   6.404  1.00  0.00
ATOM   5197  C18 OL    285     -18.915 -11.635   6.637  1.00  0.00
ATOM   5198  H8R OL    285     -18.679 -12.468   7.332  1.00  0.00
ATOM   5199  H8S OL    285     -18.463 -11.922   5.663  1.00  0.00
ATOM   5200  C19 OL    285     -20.380 -11.242   6.561  1.00  0.00
ATOM   5201  H9R OL    285     -20.822 -11.215   7.571  1.00  0.00
ATOM   5202 C110 OL    285     -21.278 -11.365   5.548  1.00  0.00
ATOM   5203 H10R OL    285     -22.309 -11.618   5.873  1.00  0.00
ATOM   5204 C111 OL    285     -21.063 -11.956   4.175  1.00  0.00
ATOM   5205 H11R OL    285     -21.880 -12.726   4.095  1.00  0.00
ATOM   5206 H11S OL    285     -20.107 -12.506   4.000  1.00  0.00
ATOM   5207 C112 OL    285     -21.180 -11.164   2.995  1.00  0.00
ATOM   5208 H12R OL    285     -20.887 -11.793   2.111  1.00  0.00
ATOM   5209 H12S OL    285     -20.397 -10.398   3.183  1.00  0.00
ATOM   5210 C113 OL    285     -22.662 -10.851   2.976  1.00  0.00
ATOM   5211 H13R OL    285     -22.861 -10.069   3.739  1.00  0.00
ATOM   5212 H13S OL    285     -23.302 -11.737   3.187  1.00  0.00
ATOM   5213 C114 OL    285     -22.917 -10.453   1.577  1.00  0.00
ATOM   5214 H14R OL    285     -22.526 -11.165   0.866  1.00  0.00
ATOM   5215 H14S OL    285     -22.120  -9.724   1.559  1.00  0.00
ATOM   5216 C115 OL    285     -24.314  -9.979   1.213  1.00  0.00
ATOM   5217 H15R OL    285     -24.405  -9.120   1.918  1.00  0.00
ATOM   5218 H15S OL    285     -25.168 -10.570   1.565  1.00  0.00
ATOM   5219 C116 OL    285     -24.388  -9.612  -0.328  1.00  0.00
ATOM   5220 H16R OL    285     -23.337  -9.409  -0.644  1.00  0.00
ATOM   5221 H16S OL    285     -25.140  -8.798  -0.473  1.00  0.00
ATOM   5222 C117 OL    285     -24.738 -10.590  -1.361  1.00  0.00
ATOM   5223 H17R OL    285     -25.815 -10.579  -1.120  1.00  0.00
ATOM   5224 H17S OL    285     -24.050 -11.316  -0.994  1.00  0.00
ATOM   5225 C118 OL    285     -24.756 -10.749  -2.839  1.00  0.00
ATOM   5226 H18R OL    285     -25.675 -10.243  -3.187  1.00  0.00
ATOM   5227 H18S OL    285     -24.871 -11.838  -3.075  1.00  0.00
ATOM   5228 H18T OL    285     -23.814 -10.451  -3.280  1.00  0.00
TER   
ATOM   5229 C116 PA    286      21.456  19.205   2.924  1.00  0.00
ATOM   5230 H16R PA    286      21.689  19.209   1.841  1.00  0.00
ATOM   5231 H16S PA    286      22.424  19.190   3.447  1.00  0.00
ATOM   5232 H16T PA    286      20.905  20.137   3.179  1.00  0.00
ATOM   5233 C115 PA    286      20.690  17.975   3.348  1.00  0.00
ATOM   5234 H15R PA    286      19.746  17.998   2.760  1.00  0.00
ATOM   5235 H15S PA    286      21.267  17.065   3.068  1.00  0.00
ATOM   5236 C114 PA    286      20.369  17.992   4.850  1.00  0.00
ATOM   5237 H14R PA    286      20.189  19.044   5.164  1.00  0.00
ATOM   5238 H14S PA    286      19.426  17.426   5.019  1.00  0.00
ATOM   5239 C113 PA    286      21.441  17.381   5.766  1.00  0.00
ATOM   5240 H13R PA    286      22.439  17.819   5.601  1.00  0.00
ATOM   5241 H13S PA    286      21.171  17.640   6.812  1.00  0.00
ATOM   5242 C112 PA    286      21.452  15.860   5.688  1.00  0.00
ATOM   5243 H12R PA    286      20.413  15.527   5.927  1.00  0.00
ATOM   5244 H12S PA    286      21.682  15.482   4.664  1.00  0.00
ATOM   5245 C111 PA    286      22.416  15.154   6.659  1.00  0.00
ATOM   5246 H11R PA    286      21.937  14.153   6.674  1.00  0.00
ATOM   5247 H11S PA    286      23.415  15.091   6.179  1.00  0.00
ATOM   5248 C110 PA    286      22.621  15.746   8.083  1.00  0.00
ATOM   5249 H10R PA    286      23.348  16.564   8.016  1.00  0.00
ATOM   5250 H10S PA    286      21.647  16.196   8.396  1.00  0.00
ATOM   5251  C19 PA    286      23.114  14.811   9.241  1.00  0.00
ATOM   5252  H9R PA    286      22.978  15.382  10.186  1.00  0.00
ATOM   5253  H9S PA    286      22.318  14.050   9.236  1.00  0.00
ATOM   5254  C18 PA    286      24.562  14.145   9.252  1.00  0.00
ATOM   5255  H8R PA    286      24.794  13.647   8.303  1.00  0.00
ATOM   5256  H8S PA    286      25.299  14.965   9.218  1.00  0.00
ATOM   5257  C17 PA    286      25.063  13.122  10.353  1.00  0.00
ATOM   5258  H7R PA    286      24.690  12.143  10.717  1.00  0.00
ATOM   5259  H7S PA    286      25.979  12.656   9.952  1.00  0.00
ATOM   5260  C16 PA    286      24.906  13.628  11.732  1.00  0.00
ATOM   5261  H6R PA    286      25.498  12.922  12.338  1.00  0.00
ATOM   5262  H6S PA    286      25.357  14.624  11.742  1.00  0.00
ATOM   5263  C15 PA    286      23.440  13.651  12.203  1.00  0.00
ATOM   5264  H5R PA    286      22.786  13.778  11.338  1.00  0.00
ATOM   5265  H5S PA    286      23.103  12.716  12.691  1.00  0.00
ATOM   5266  C14 PA    286      23.149  14.788  13.156  1.00  0.00
ATOM   5267  H4R PA    286      23.550  15.705  12.700  1.00  0.00
ATOM   5268  H4S PA    286      22.127  15.046  13.499  1.00  0.00
ATOM   5269  C13 PA    286      23.703  14.286  14.410  1.00  0.00
ATOM   5270  H3R PA    286      23.158  13.434  14.879  1.00  0.00
ATOM   5271  H3S PA    286      24.624  13.807  14.071  1.00  0.00
ATOM   5272  C12 PA    286      23.857  15.445  15.337  1.00  0.00
ATOM   5273  H2R PA    286      23.004  16.140  15.313  1.00  0.00
ATOM   5274  H2S PA    286      23.841  15.037  16.332  1.00  0.00
TER   
ATOM   5275  C11 PC    287      25.171  16.142  15.109  1.00  0.00
ATOM   5276  O12 PC    287      26.189  15.666  14.639  1.00  0.00
ATOM   5277  O11 PC    287      25.059  17.355  15.555  1.00  0.00
ATOM   5278  C1  PC    287      26.307  17.973  15.894  1.00  0.00
ATOM   5279  HR  PC    287      27.205  17.519  15.447  1.00  0.00
ATOM   5280  HS  PC    287      26.280  19.006  15.486  1.00  0.00
ATOM   5281  C2  PC    287      26.500  17.958  17.428  1.00  0.00
ATOM   5282  HX  PC    287      27.533  18.300  17.671  1.00  0.00
ATOM   5283  C3  PC    287      26.309  16.644  18.211  1.00  0.00
ATOM   5284  HA  PC    287      26.724  15.828  17.596  1.00  0.00
ATOM   5285  HB  PC    287      26.944  16.769  19.123  1.00  0.00
ATOM   5286  O31 PC    287      24.954  16.361  18.572  1.00  0.00
ATOM   5287  P31 PC    287      24.408  16.400  20.072  1.00  0.00
ATOM   5288  O32 PC    287      22.912  16.914  19.868  1.00  0.00
ATOM   5289  C31 PC    287      22.242  16.346  18.767  1.00  0.00
ATOM   5290  H1A PC    287      22.922  15.740  18.127  1.00  0.00
ATOM   5291  H1B PC    287      21.328  15.797  19.086  1.00  0.00
ATOM   5292  C32 PC    287      21.797  17.284  17.709  1.00  0.00
ATOM   5293  H2A PC    287      22.664  17.837  17.336  1.00  0.00
ATOM   5294  H2B PC    287      21.410  16.715  16.864  1.00  0.00
ATOM   5295  N31 PC    287      20.728  18.182  18.121  1.00  0.00
ATOM   5296  C33 PC    287      21.162  19.022  19.294  1.00  0.00
ATOM   5297  H3A PC    287      20.363  19.624  19.683  1.00  0.00
ATOM   5298  H3B PC    287      21.554  18.420  20.120  1.00  0.00
ATOM   5299  H3C PC    287      22.001  19.650  19.018  1.00  0.00
ATOM   5300  C34 PC    287      20.560  18.844  16.839  1.00  0.00
ATOM   5301  H4A PC    287      20.203  18.364  15.951  1.00  0.00
ATOM   5302  H4B PC    287      19.771  19.524  17.053  1.00  0.00
ATOM   5303  H4C PC    287      21.446  19.450  16.608  1.00  0.00
ATOM   5304  C35 PC    287      19.429  17.605  18.520  1.00  0.00
ATOM   5305  H5A PC    287      19.550  17.194  19.515  1.00  0.00
ATOM   5306  H5B PC    287      19.128  16.820  17.849  1.00  0.00
ATOM   5307  H5C PC    287      18.672  18.379  18.572  1.00  0.00
ATOM   5308  O33 PC    287      24.345  15.011  20.573  1.00  0.00
ATOM   5309  O34 PC    287      25.058  17.444  20.872  1.00  0.00
ATOM   5310  O21 PC    287      25.529  18.789  17.953  1.00  0.00
ATOM   5311  C21 PC    287      25.909  19.942  18.049  1.00  0.00
ATOM   5312  O22 PC    287      26.954  20.463  17.681  1.00  0.00
TER   
ATOM   5313  C12 OL    288      24.669  20.529  18.447  1.00  0.00
ATOM   5314  H2R OL    288      24.615  21.123  19.406  1.00  0.00
ATOM   5315  H2S OL    288      23.769  19.983  18.178  1.00  0.00
ATOM   5316  C13 OL    288      24.436  21.317  17.336  1.00  0.00
ATOM   5317  H3R OL    288      24.862  22.280  17.688  1.00  0.00
ATOM   5318  H3S OL    288      24.017  22.144  18.033  1.00  0.00
ATOM   5319  C14 OL    288      23.838  21.009  15.588  1.00  0.00
ATOM   5320  H4R OL    288      24.501  21.119  14.695  1.00  0.00
ATOM   5321  H4S OL    288      23.400  21.834  14.910  1.00  0.00
ATOM   5322  C15 OL    288      23.089  19.989  14.984  1.00  0.00
ATOM   5323  H5R OL    288      22.082  20.245  15.332  1.00  0.00
ATOM   5324  H5S OL    288      23.769  19.264  15.443  1.00  0.00
ATOM   5325  C16 OL    288      23.068  20.092  13.456  1.00  0.00
ATOM   5326  H6R OL    288      24.071  19.823  13.039  1.00  0.00
ATOM   5327  H6S OL    288      22.761  21.078  13.009  1.00  0.00
ATOM   5328  C17 OL    288      21.964  19.163  13.107  1.00  0.00
ATOM   5329  H7R OL    288      21.013  19.741  13.181  1.00  0.00
ATOM   5330  H7S OL    288      21.973  18.407  13.929  1.00  0.00
ATOM   5331  C18 OL    288      22.218  18.535  11.757  1.00  0.00
ATOM   5332  H8R OL    288      21.384  17.834  11.571  1.00  0.00
ATOM   5333  H8S OL    288      23.167  17.957  11.850  1.00  0.00
ATOM   5334  C19 OL    288      22.275  19.582  10.673  1.00  0.00
ATOM   5335  H9R OL    288      21.337  20.132  10.514  1.00  0.00
ATOM   5336 C110 OL    288      23.337  19.987   9.966  1.00  0.00
ATOM   5337 H10R OL    288      23.173  20.745   9.188  1.00  0.00
ATOM   5338 C111 OL    288      24.766  19.532  10.032  1.00  0.00
ATOM   5339 H11R OL    288      24.927  18.757  10.812  1.00  0.00
ATOM   5340 H11S OL    288      25.481  20.364  10.231  1.00  0.00
ATOM   5341 C112 OL    288      25.005  19.021   8.621  1.00  0.00
ATOM   5342 H12R OL    288      24.772  19.744   7.815  1.00  0.00
ATOM   5343 H12S OL    288      24.427  18.082   8.487  1.00  0.00
ATOM   5344 C113 OL    288      26.402  18.618   8.320  1.00  0.00
ATOM   5345 H13R OL    288      26.601  18.012   9.244  1.00  0.00
ATOM   5346 H13S OL    288      27.127  19.461   8.301  1.00  0.00
ATOM   5347 C114 OL    288      26.321  17.718   7.064  1.00  0.00
ATOM   5348 H14R OL    288      25.680  16.860   7.331  1.00  0.00
ATOM   5349 H14S OL    288      27.202  17.253   6.648  1.00  0.00
ATOM   5350 C115 OL    288      26.139  18.272   5.677  1.00  0.00
ATOM   5351 H15R OL    288      27.067  18.824   5.358  1.00  0.00
ATOM   5352 H15S OL    288      25.289  18.944   5.821  1.00  0.00
ATOM   5353 C116 OL    288      25.823  17.111   4.708  1.00  0.00
ATOM   5354 H16R OL    288      25.485  16.216   5.284  1.00  0.00
ATOM   5355 H16S OL    288      26.697  16.796   4.098  1.00  0.00
ATOM   5356 C117 OL    288      24.721  17.466   3.740  1.00  0.00
ATOM   5357 H17R OL    288      25.016  18.277   3.101  1.00  0.00
ATOM   5358 H17S OL    288      23.844  17.832   4.292  1.00  0.00
ATOM   5359 C118 OL    288      24.467  16.477   2.631  1.00  0.00
ATOM   5360 H18R OL    288      23.948  15.585   3.020  1.00  0.00
ATOM   5361 H18S OL    288      25.448  16.209   2.174  1.00  0.00
ATOM   5362 H18T OL    288      23.857  16.985   1.846  1.00  0.00
TER   
ATOM   5363 C116 PA    289      12.863  17.675   0.525  1.00  0.00
ATOM   5364 H16R PA    289      12.163  18.357  -0.017  1.00  0.00
ATOM   5365 H16S PA    289      12.247  17.027   1.179  1.00  0.00
ATOM   5366 H16T PA    289      13.372  17.035  -0.222  1.00  0.00
ATOM   5367 C115 PA    289      13.930  18.439   1.291  1.00  0.00
ATOM   5368 H15R PA    289      14.514  17.805   1.976  1.00  0.00
ATOM   5369 H15S PA    289      14.618  18.922   0.547  1.00  0.00
ATOM   5370 C114 PA    289      13.330  19.582   2.056  1.00  0.00
ATOM   5371 H14R PA    289      14.072  20.221   2.578  1.00  0.00
ATOM   5372 H14S PA    289      12.997  20.051   1.123  1.00  0.00
ATOM   5373 C113 PA    289      12.188  19.308   3.018  1.00  0.00
ATOM   5374 H13R PA    289      11.252  18.967   2.522  1.00  0.00
ATOM   5375 H13S PA    289      12.555  18.488   3.674  1.00  0.00
ATOM   5376 C112 PA    289      11.893  20.511   3.928  1.00  0.00
ATOM   5377 H12R PA    289      12.851  20.950   4.291  1.00  0.00
ATOM   5378 H12S PA    289      11.362  21.312   3.369  1.00  0.00
ATOM   5379 C111 PA    289      11.045  20.014   5.096  1.00  0.00
ATOM   5380 H11R PA    289      10.035  19.781   4.693  1.00  0.00
ATOM   5381 H11S PA    289      11.469  19.048   5.460  1.00  0.00
ATOM   5382 C110 PA    289      10.890  20.982   6.270  1.00  0.00
ATOM   5383 H10R PA    289      11.875  21.300   6.676  1.00  0.00
ATOM   5384 H10S PA    289      10.376  21.895   5.896  1.00  0.00
ATOM   5385  C19 PA    289      10.086  20.305   7.390  1.00  0.00
ATOM   5386  H9R PA    289       9.136  19.913   6.952  1.00  0.00
ATOM   5387  H9S PA    289      10.653  19.427   7.769  1.00  0.00
ATOM   5388  C18 PA    289       9.739  21.217   8.574  1.00  0.00
ATOM   5389  H8R PA    289       9.103  22.044   8.180  1.00  0.00
ATOM   5390  H8S PA    289       9.142  20.637   9.310  1.00  0.00
ATOM   5391  C17 PA    289      10.908  21.841   9.350  1.00  0.00
ATOM   5392  H7R PA    289      11.526  22.422   8.635  1.00  0.00
ATOM   5393  H7S PA    289      10.459  22.559  10.075  1.00  0.00
ATOM   5394  C16 PA    289      11.806  20.862  10.128  1.00  0.00
ATOM   5395  H6R PA    289      12.354  20.208   9.414  1.00  0.00
ATOM   5396  H6S PA    289      12.567  21.430  10.712  1.00  0.00
ATOM   5397  C15 PA    289      11.084  19.943  11.118  1.00  0.00
ATOM   5398  H5R PA    289      10.438  20.526  11.812  1.00  0.00
ATOM   5399  H5S PA    289      10.437  19.235  10.555  1.00  0.00
ATOM   5400  C14 PA    289      12.103  19.131  11.914  1.00  0.00
ATOM   5401  H4R PA    289      12.813  18.635  11.221  1.00  0.00
ATOM   5402  H4S PA    289      12.706  19.787  12.586  1.00  0.00
ATOM   5403  C13 PA    289      11.453  18.046  12.740  1.00  0.00
ATOM   5404  H3R PA    289      10.759  18.574  13.444  1.00  0.00
ATOM   5405  H3S PA    289      10.826  17.374  12.111  1.00  0.00
ATOM   5406  C12 PA    289      12.559  17.254  13.460  1.00  0.00
ATOM   5407  H2R PA    289      13.041  16.484  12.828  1.00  0.00
ATOM   5408  H2S PA    289      13.306  17.912  13.950  1.00  0.00
TER   
ATOM   5409  C11 PC    290      11.954  16.681  14.657  1.00  0.00
ATOM   5410  O12 PC    290      10.842  17.005  15.010  1.00  0.00
ATOM   5411  O11 PC    290      12.752  15.783  15.189  1.00  0.00
ATOM   5412  C1  PC    290      12.192  15.218  16.378  1.00  0.00
ATOM   5413  HR  PC    290      11.113  15.010  16.222  1.00  0.00
ATOM   5414  HS  PC    290      12.656  14.215  16.498  1.00  0.00
ATOM   5415  C2  PC    290      12.312  16.066  17.721  1.00  0.00
ATOM   5416  HX  PC    290      12.014  15.664  18.674  1.00  0.00
ATOM   5417  C3  PC    290      11.210  17.138  17.842  1.00  0.00
ATOM   5418  HA  PC    290      10.222  16.650  17.618  1.00  0.00
ATOM   5419  HB  PC    290      11.127  17.496  18.888  1.00  0.00
ATOM   5420  O31 PC    290      11.439  18.166  16.967  1.00  0.00
ATOM   5421  P31 PC    290      12.051  19.507  17.213  1.00  0.00
ATOM   5422  O32 PC    290      13.275  19.165  18.189  1.00  0.00
ATOM   5423  C31 PC    290      13.992  20.339  18.546  1.00  0.00
ATOM   5424  H1A PC    290      14.456  20.773  17.622  1.00  0.00
ATOM   5425  H1B PC    290      13.310  21.103  18.983  1.00  0.00
ATOM   5426  C32 PC    290      15.135  20.049  19.542  1.00  0.00
ATOM   5427  H2A PC    290      15.860  19.471  18.992  1.00  0.00
ATOM   5428  H2B PC    290      15.545  21.015  19.812  1.00  0.00
ATOM   5429  N31 PC    290      14.880  19.309  20.839  1.00  0.00
ATOM   5430  C33 PC    290      13.848  20.030  21.643  1.00  0.00
ATOM   5431  H3A PC    290      12.882  19.975  21.166  1.00  0.00
ATOM   5432  H3B PC    290      13.794  19.588  22.638  1.00  0.00
ATOM   5433  H3C PC    290      14.115  21.073  21.790  1.00  0.00
ATOM   5434  C34 PC    290      14.377  17.922  20.600  1.00  0.00
ATOM   5435  H4A PC    290      14.960  17.377  19.873  1.00  0.00
ATOM   5436  H4B PC    290      14.316  17.327  21.507  1.00  0.00
ATOM   5437  H4C PC    290      13.396  17.998  20.130  1.00  0.00
ATOM   5438  C35 PC    290      16.167  19.277  21.610  1.00  0.00
ATOM   5439  H5A PC    290      16.016  18.772  22.563  1.00  0.00
ATOM   5440  H5B PC    290      16.497  20.293  21.854  1.00  0.00
ATOM   5441  H5C PC    290      16.931  18.777  21.042  1.00  0.00
ATOM   5442  O33 PC    290      12.549  20.004  15.916  1.00  0.00
ATOM   5443  O34 PC    290      11.053  20.268  18.001  1.00  0.00
ATOM   5444  O21 PC    290      13.685  16.439  17.821  1.00  0.00
ATOM   5445  C21 PC    290      14.449  15.399  18.142  1.00  0.00
ATOM   5446  O22 PC    290      14.096  14.334  18.578  1.00  0.00
TER   
ATOM   5447  C12 OL    291      15.880  15.666  17.866  1.00  0.00
ATOM   5448  H2R OL    291      16.403  14.722  18.145  1.00  0.00
ATOM   5449  H2S OL    291      16.221  16.494  18.512  1.00  0.00
ATOM   5450  C13 OL    291      16.039  15.912  16.370  1.00  0.00
ATOM   5451  H3R OL    291      15.434  15.195  15.765  1.00  0.00
ATOM   5452  H3S OL    291      17.111  15.728  16.151  1.00  0.00
ATOM   5453  C14 OL    291      15.697  17.346  15.982  1.00  0.00
ATOM   5454  H4R OL    291      16.133  18.043  16.731  1.00  0.00
ATOM   5455  H4S OL    291      14.593  17.531  15.969  1.00  0.00
ATOM   5456  C15 OL    291      16.261  17.696  14.617  1.00  0.00
ATOM   5457  H5R OL    291      15.750  17.072  13.849  1.00  0.00
ATOM   5458  H5S OL    291      17.345  17.449  14.619  1.00  0.00
ATOM   5459  C16 OL    291      16.041  19.178  14.320  1.00  0.00
ATOM   5460  H6R OL    291      16.360  19.764  15.214  1.00  0.00
ATOM   5461  H6S OL    291      14.951  19.372  14.186  1.00  0.00
ATOM   5462  C17 OL    291      16.837  19.718  13.127  1.00  0.00
ATOM   5463  H7R OL    291      17.921  19.608  13.345  1.00  0.00
ATOM   5464  H7S OL    291      16.616  20.812  13.075  1.00  0.00
ATOM   5465  C18 OL    291      16.500  19.148  11.732  1.00  0.00
ATOM   5466  H8R OL    291      16.916  19.877  11.002  1.00  0.00
ATOM   5467  H8S OL    291      15.399  19.141  11.572  1.00  0.00
ATOM   5468  C19 OL    291      17.139  17.856  11.325  1.00  0.00
ATOM   5469  H9R OL    291      18.238  17.834  11.428  1.00  0.00
ATOM   5470 C110 OL    291      16.514  16.771  10.846  1.00  0.00
ATOM   5471 H10R OL    291      17.140  15.958  10.468  1.00  0.00
ATOM   5472 C111 OL    291      15.063  16.480  10.579  1.00  0.00
ATOM   5473 H11R OL    291      14.396  17.183  11.116  1.00  0.00
ATOM   5474 H11S OL    291      14.848  15.456  10.964  1.00  0.00
ATOM   5475 C112 OL    291      14.728  16.511   9.074  1.00  0.00
ATOM   5476 H12R OL    291      15.434  15.877   8.492  1.00  0.00
ATOM   5477 H12S OL    291      14.859  17.565   8.744  1.00  0.00
ATOM   5478 C113 OL    291      13.294  16.045   8.766  1.00  0.00
ATOM   5479 H13R OL    291      12.654  16.332   9.633  1.00  0.00
ATOM   5480 H13S OL    291      13.252  14.936   8.707  1.00  0.00
ATOM   5481 C114 OL    291      12.692  16.653   7.482  1.00  0.00
ATOM   5482 H14R OL    291      12.646  17.758   7.619  1.00  0.00
ATOM   5483 H14S OL    291      11.647  16.286   7.381  1.00  0.00
ATOM   5484 C115 OL    291      13.407  16.344   6.146  1.00  0.00
ATOM   5485 H15R OL    291      14.384  16.875   6.113  1.00  0.00
ATOM   5486 H15S OL    291      12.777  16.746   5.321  1.00  0.00
ATOM   5487 C116 OL    291      13.592  14.846   5.857  1.00  0.00
ATOM   5488 H16R OL    291      12.617  14.326   5.986  1.00  0.00
ATOM   5489 H16S OL    291      14.302  14.450   6.617  1.00  0.00
ATOM   5490 C117 OL    291      14.149  14.502   4.457  1.00  0.00
ATOM   5491 H17R OL    291      14.104  13.395   4.332  1.00  0.00
ATOM   5492 H17S OL    291      15.221  14.804   4.446  1.00  0.00
ATOM   5493 C118 OL    291      13.470  15.132   3.235  1.00  0.00
ATOM   5494 H18R OL    291      12.398  14.864   3.164  1.00  0.00
ATOM   5495 H18S OL    291      13.921  14.754   2.303  1.00  0.00
ATOM   5496 H18T OL    291      13.598  16.233   3.241  1.00  0.00
TER   
ATOM   5497 C116 PA    292      15.843 -12.244  -3.384  1.00  0.00
ATOM   5498 H16R PA    292      16.903 -12.416  -3.331  1.00  0.00
ATOM   5499 H16S PA    292      15.427 -11.954  -4.417  1.00  0.00
ATOM   5500 H16T PA    292      15.344 -12.865  -2.657  1.00  0.00
ATOM   5501 C115 PA    292      15.366 -11.440  -2.443  1.00  0.00
ATOM   5502 H15R PA    292      15.180 -10.517  -3.138  1.00  0.00
ATOM   5503 H15S PA    292      14.295 -11.121  -2.707  1.00  0.00
ATOM   5504 C114 PA    292      16.338 -11.475  -0.832  1.00  0.00
ATOM   5505 H14R PA    292      15.822 -12.296  -0.355  1.00  0.00
ATOM   5506 H14S PA    292      17.385 -11.716  -0.802  1.00  0.00
ATOM   5507 C113 PA    292      17.003 -10.103   0.328  1.00  0.00
ATOM   5508 H13R PA    292      17.355  -9.169  -0.132  1.00  0.00
ATOM   5509 H13S PA    292      16.393  -9.207   0.469  1.00  0.00
ATOM   5510 C112 PA    292      16.757  -9.651   1.915  1.00  0.00
ATOM   5511 H12R PA    292      17.248 -10.543   2.270  1.00  0.00
ATOM   5512 H12S PA    292      17.253  -8.680   2.200  1.00  0.00
ATOM   5513 C111 PA    292      15.446  -9.395   2.814  1.00  0.00
ATOM   5514 H11R PA    292      14.862  -8.461   2.838  1.00  0.00
ATOM   5515 H11S PA    292      14.480  -9.748   2.451  1.00  0.00
ATOM   5516 C110 PA    292      15.693 -10.094   4.172  1.00  0.00
ATOM   5517 H10R PA    292      14.730 -10.291   4.703  1.00  0.00
ATOM   5518 H10S PA    292      16.177 -11.098   4.078  1.00  0.00
ATOM   5519  C19 PA    292      16.701  -9.437   4.982  1.00  0.00
ATOM   5520  H9R PA    292      16.872 -10.112   5.854  1.00  0.00
ATOM   5521  H9S PA    292      17.621  -9.377   4.363  1.00  0.00
ATOM   5522  C18 PA    292      16.049  -8.154   5.376  1.00  0.00
ATOM   5523  H8R PA    292      16.834  -7.395   5.454  1.00  0.00
ATOM   5524  H8S PA    292      15.296  -7.798   4.634  1.00  0.00
ATOM   5525  C17 PA    292      15.327  -8.427   6.676  1.00  0.00
ATOM   5526  H7R PA    292      14.730  -9.368   6.575  1.00  0.00
ATOM   5527  H7S PA    292      16.084  -8.592   7.471  1.00  0.00
ATOM   5528  C16 PA    292      14.386  -7.309   7.061  1.00  0.00
ATOM   5529  H6R PA    292      14.958  -6.424   7.402  1.00  0.00
ATOM   5530  H6S PA    292      13.784  -7.017   6.174  1.00  0.00
ATOM   5531  C15 PA    292      13.464  -7.814   8.143  1.00  0.00
ATOM   5532  H5R PA    292      12.507  -7.250   8.142  1.00  0.00
ATOM   5533  H5S PA    292      13.211  -8.879   7.915  1.00  0.00
ATOM   5534  C14 PA    292      14.130  -7.778   9.511  1.00  0.00
ATOM   5535  H4R PA    292      15.131  -8.248   9.509  1.00  0.00
ATOM   5536  H4S PA    292      14.184  -6.739   9.915  1.00  0.00
ATOM   5537  C13 PA    292      13.257  -8.588  10.401  1.00  0.00
ATOM   5538  H3R PA    292      12.469  -7.864  10.572  1.00  0.00
ATOM   5539  H3S PA    292      12.836  -9.449   9.827  1.00  0.00
ATOM   5540  C12 PA    292      13.864  -9.024  11.699  1.00  0.00
ATOM   5541  H2R PA    292      14.874  -9.443  11.545  1.00  0.00
ATOM   5542  H2S PA    292      13.889  -8.250  12.499  1.00  0.00
TER   
ATOM   5543  C11 PC    293      13.132 -10.223  12.130  1.00  0.00
ATOM   5544  O12 PC    293      12.268 -10.858  11.551  1.00  0.00
ATOM   5545  O11 PC    293      13.710 -10.563  13.227  1.00  0.00
ATOM   5546  C1  PC    293      12.954 -11.637  13.698  1.00  0.00
ATOM   5547  HR  PC    293      11.998 -11.113  13.936  1.00  0.00
ATOM   5548  HS  PC    293      12.670 -12.470  12.992  1.00  0.00
ATOM   5549  C2  PC    293      13.703 -12.297  14.858  1.00  0.00
ATOM   5550  HX  PC    293      13.118 -13.069  15.294  1.00  0.00
ATOM   5551  C3  PC    293      14.055 -11.205  15.950  1.00  0.00
ATOM   5552  HA  PC    293      13.319 -10.382  15.846  1.00  0.00
ATOM   5553  HB  PC    293      13.859 -11.463  17.007  1.00  0.00
ATOM   5554  O31 PC    293      15.381 -10.755  15.925  1.00  0.00
ATOM   5555  P31 PC    293      16.370 -11.557  16.882  1.00  0.00
ATOM   5556  O32 PC    293      15.820 -11.204  18.333  1.00  0.00
ATOM   5557  C31 PC    293      15.625  -9.885  18.805  1.00  0.00
ATOM   5558  H1A PC    293      16.449  -9.230  18.449  1.00  0.00
ATOM   5559  H1B PC    293      14.669  -9.462  18.408  1.00  0.00
ATOM   5560  C32 PC    293      15.585  -9.841  20.358  1.00  0.00
ATOM   5561  H2A PC    293      15.720  -8.790  20.605  1.00  0.00
ATOM   5562  H2B PC    293      14.591 -10.095  20.705  1.00  0.00
ATOM   5563  N31 PC    293      16.603 -10.659  21.160  1.00  0.00
ATOM   5564  C33 PC    293      17.961 -10.134  20.856  1.00  0.00
ATOM   5565  H3A PC    293      18.037  -9.057  21.043  1.00  0.00
ATOM   5566  H3B PC    293      18.699 -10.619  21.456  1.00  0.00
ATOM   5567  H3C PC    293      18.207 -10.334  19.814  1.00  0.00
ATOM   5568  C34 PC    293      16.330 -10.537  22.606  1.00  0.00
ATOM   5569  H4A PC    293      15.450 -11.110  22.878  1.00  0.00
ATOM   5570  H4B PC    293      17.153 -10.910  23.196  1.00  0.00
ATOM   5571  H4C PC    293      16.154  -9.515  22.909  1.00  0.00
ATOM   5572  C35 PC    293      16.585 -12.126  20.838  1.00  0.00
ATOM   5573  H5A PC    293      16.878 -12.274  19.794  1.00  0.00
ATOM   5574  H5B PC    293      15.584 -12.547  20.888  1.00  0.00
ATOM   5575  H5C PC    293      17.230 -12.708  21.482  1.00  0.00
ATOM   5576  O33 PC    293      16.183 -13.020  16.735  1.00  0.00
ATOM   5577  O34 PC    293      17.687 -10.954  16.662  1.00  0.00
ATOM   5578  O21 PC    293      14.724 -13.060  14.308  1.00  0.00
ATOM   5579  C21 PC    293      14.405 -14.293  13.882  1.00  0.00
ATOM   5580  O22 PC    293      13.294 -14.779  13.810  1.00  0.00
TER   
ATOM   5581  C12 OL    294      15.672 -14.986  13.520  1.00  0.00
ATOM   5582  H2R OL    294      15.464 -15.818  12.818  1.00  0.00
ATOM   5583  H2S OL    294      16.116 -15.411  14.453  1.00  0.00
ATOM   5584  C13 OL    294      16.591 -13.909  12.930  1.00  0.00
ATOM   5585  H3R OL    294      17.549 -14.191  13.373  1.00  0.00
ATOM   5586  H3S OL    294      16.489 -12.854  13.252  1.00  0.00
ATOM   5587  C14 OL    294      16.672 -13.931  11.417  1.00  0.00
ATOM   5588  H4R OL    294      15.916 -14.558  10.918  1.00  0.00
ATOM   5589  H4S OL    294      17.539 -14.560  11.369  1.00  0.00
ATOM   5590  C15 OL    294      16.904 -12.578  10.710  1.00  0.00
ATOM   5591  H5R OL    294      17.323 -12.768   9.698  1.00  0.00
ATOM   5592  H5S OL    294      17.640 -11.947  11.258  1.00  0.00
ATOM   5593  C16 OL    294      15.610 -11.775  10.568  1.00  0.00
ATOM   5594  H6R OL    294      15.805 -10.749  10.185  1.00  0.00
ATOM   5595  H6S OL    294      15.195 -11.708  11.597  1.00  0.00
ATOM   5596  C17 OL    294      14.595 -12.429   9.639  1.00  0.00
ATOM   5597  H7R OL    294      13.582 -11.984   9.787  1.00  0.00
ATOM   5598  H7S OL    294      14.500 -13.495   9.945  1.00  0.00
ATOM   5599  C18 OL    294      15.010 -12.300   8.167  1.00  0.00
ATOM   5600  H8R OL    294      16.080 -12.502   8.002  1.00  0.00
ATOM   5601  H8S OL    294      14.781 -11.276   7.791  1.00  0.00
ATOM   5602  C19 OL    294      14.176 -13.313   7.481  1.00  0.00
ATOM   5603  H9R OL    294      13.118 -13.061   7.655  1.00  0.00
ATOM   5604 C110 OL    294      14.499 -14.463   6.849  1.00  0.00
ATOM   5605 H10R OL    294      13.703 -15.115   6.478  1.00  0.00
ATOM   5606 C111 OL    294      15.785 -15.160   6.594  1.00  0.00
ATOM   5607 H11R OL    294      15.626 -16.158   7.065  1.00  0.00
ATOM   5608 H11S OL    294      16.637 -14.672   7.093  1.00  0.00
ATOM   5609 C112 OL    294      16.070 -15.505   5.120  1.00  0.00
ATOM   5610 H12R OL    294      15.139 -15.888   4.651  1.00  0.00
ATOM   5611 H12S OL    294      16.798 -16.346   5.119  1.00  0.00
ATOM   5612 C113 OL    294      16.656 -14.415   4.222  1.00  0.00
ATOM   5613 H13R OL    294      17.581 -13.981   4.660  1.00  0.00
ATOM   5614 H13S OL    294      15.966 -13.567   4.177  1.00  0.00
ATOM   5615 C114 OL    294      16.903 -14.991   2.805  1.00  0.00
ATOM   5616 H14R OL    294      17.671 -15.788   2.926  1.00  0.00
ATOM   5617 H14S OL    294      17.386 -14.184   2.200  1.00  0.00
ATOM   5618 C115 OL    294      15.645 -15.654   2.115  1.00  0.00
ATOM   5619 H15R OL    294      15.058 -16.285   2.783  1.00  0.00
ATOM   5620 H15S OL    294      15.861 -16.321   1.285  1.00  0.00
ATOM   5621 C116 OL    294      14.683 -14.644   1.527  1.00  0.00
ATOM   5622 H16R OL    294      15.407 -13.919   1.065  1.00  0.00
ATOM   5623 H16S OL    294      14.244 -14.339   2.489  1.00  0.00
ATOM   5624 C117 OL    294      13.351 -14.947   0.727  1.00  0.00
ATOM   5625 H17R OL    294      12.836 -15.688   1.353  1.00  0.00
ATOM   5626 H17S OL    294      13.682 -15.305  -0.261  1.00  0.00
ATOM   5627 C118 OL    294      12.246 -13.880   0.386  1.00  0.00
ATOM   5628 H18R OL    294      11.881 -13.306   1.250  1.00  0.00
ATOM   5629 H18S OL    294      11.297 -14.031  -0.093  1.00  0.00
ATOM   5630 H18T OL    294      12.726 -13.261  -0.391  1.00  0.00
TER   
ATOM   5631 C116 PA    295     -24.356   0.627   1.655  1.00  0.00
ATOM   5632 H16R PA    295     -24.390   0.279   2.707  1.00  0.00
ATOM   5633 H16S PA    295     -24.165  -0.285   1.045  1.00  0.00
ATOM   5634 H16T PA    295     -25.269   1.176   1.393  1.00  0.00
ATOM   5635 C115 PA    295     -23.194   1.446   1.405  1.00  0.00
ATOM   5636 H15R PA    295     -22.997   1.563   0.300  1.00  0.00
ATOM   5637 H15S PA    295     -23.255   2.478   1.802  1.00  0.00
ATOM   5638 C114 PA    295     -22.256   0.484   2.122  1.00  0.00
ATOM   5639 H14R PA    295     -21.995  -0.513   1.726  1.00  0.00
ATOM   5640 H14S PA    295     -21.571   0.632   1.311  1.00  0.00
ATOM   5641 C113 PA    295     -21.933   0.786   3.680  1.00  0.00
ATOM   5642 H13R PA    295     -22.803   0.392   4.232  1.00  0.00
ATOM   5643 H13S PA    295     -21.025   0.208   3.965  1.00  0.00
ATOM   5644 C112 PA    295     -21.660   2.194   4.392  1.00  0.00
ATOM   5645 H12R PA    295     -20.704   2.700   4.227  1.00  0.00
ATOM   5646 H12S PA    295     -22.409   2.955   4.133  1.00  0.00
ATOM   5647 C111 PA    295     -21.362   2.137   5.898  1.00  0.00
ATOM   5648 H11R PA    295     -22.165   1.511   6.315  1.00  0.00
ATOM   5649 H11S PA    295     -20.372   1.640   6.079  1.00  0.00
ATOM   5650 C110 PA    295     -21.395   3.515   6.594  1.00  0.00
ATOM   5651 H10R PA    295     -20.555   4.175   6.310  1.00  0.00
ATOM   5652 H10S PA    295     -22.319   4.055   6.312  1.00  0.00
ATOM   5653  C19 PA    295     -21.389   3.312   8.102  1.00  0.00
ATOM   5654  H9R PA    295     -22.238   2.647   8.363  1.00  0.00
ATOM   5655  H9S PA    295     -20.435   2.801   8.374  1.00  0.00
ATOM   5656  C18 PA    295     -21.506   4.568   8.952  1.00  0.00
ATOM   5657  H8R PA    295     -21.195   4.233   9.960  1.00  0.00
ATOM   5658  H8S PA    295     -20.838   5.376   8.603  1.00  0.00
ATOM   5659  C17 PA    295     -22.892   5.153   9.128  1.00  0.00
ATOM   5660  H7R PA    295     -23.286   5.511   8.156  1.00  0.00
ATOM   5661  H7S PA    295     -23.598   4.395   9.534  1.00  0.00
ATOM   5662  C16 PA    295     -22.838   6.332  10.096  1.00  0.00
ATOM   5663  H6R PA    295     -22.145   7.122   9.718  1.00  0.00
ATOM   5664  H6S PA    295     -23.871   6.700  10.045  1.00  0.00
ATOM   5665  C15 PA    295     -22.508   5.936  11.552  1.00  0.00
ATOM   5666  H5R PA    295     -21.728   5.180  11.611  1.00  0.00
ATOM   5667  H5S PA    295     -22.242   6.869  12.126  1.00  0.00
ATOM   5668  C14 PA    295     -23.680   5.239  12.253  1.00  0.00
ATOM   5669  H4R PA    295     -24.147   6.196  12.142  1.00  0.00
ATOM   5670  H4S PA    295     -24.320   4.601  11.616  1.00  0.00
ATOM   5671  C13 PA    295     -23.452   4.710  13.735  1.00  0.00
ATOM   5672  H3R PA    295     -23.157   3.670  13.582  1.00  0.00
ATOM   5673  H3S PA    295     -22.678   5.364  14.193  1.00  0.00
ATOM   5674  C12 PA    295     -24.530   4.370  14.849  1.00  0.00
ATOM   5675  H2R PA    295     -24.553   4.471  15.949  1.00  0.00
ATOM   5676  H2S PA    295     -24.566   5.368  15.299  1.00  0.00
TER   
ATOM   5677  C11 PC    296     -25.868   3.652  14.371  1.00  0.00
ATOM   5678  O12 PC    296     -26.383   3.608  13.250  1.00  0.00
ATOM   5679  O11 PC    296     -26.449   3.221  15.422  1.00  0.00
ATOM   5680  C1  PC    296     -27.497   2.288  15.157  1.00  0.00
ATOM   5681  HR  PC    296     -28.448   2.637  15.596  1.00  0.00
ATOM   5682  HS  PC    296     -27.693   2.007  14.086  1.00  0.00
ATOM   5683  C2  PC    296     -26.885   1.095  15.829  1.00  0.00
ATOM   5684  HX  PC    296     -27.621   0.272  15.741  1.00  0.00
ATOM   5685  C3  PC    296     -26.596   1.407  17.342  1.00  0.00
ATOM   5686  HA  PC    296     -27.004   2.438  17.550  1.00  0.00
ATOM   5687  HB  PC    296     -27.211   0.695  17.920  1.00  0.00
ATOM   5688  O31 PC    296     -25.245   1.231  17.768  1.00  0.00
ATOM   5689  P31 PC    296     -24.628   2.351  18.682  1.00  0.00
ATOM   5690  O32 PC    296     -23.392   1.510  19.203  1.00  0.00
ATOM   5691  C31 PC    296     -23.670   0.383  20.025  1.00  0.00
ATOM   5692  H1A PC    296     -24.006   0.768  21.012  1.00  0.00
ATOM   5693  H1B PC    296     -24.462  -0.264  19.579  1.00  0.00
ATOM   5694  C32 PC    296     -22.406  -0.476  20.282  1.00  0.00
ATOM   5695  H2A PC    296     -21.661   0.220  20.654  1.00  0.00
ATOM   5696  H2B PC    296     -22.639  -1.176  21.076  1.00  0.00
ATOM   5697  N31 PC    296     -21.810  -1.260  19.116  1.00  0.00
ATOM   5698  C33 PC    296     -20.476  -1.812  19.540  1.00  0.00
ATOM   5699  H3A PC    296     -20.556  -2.520  20.361  1.00  0.00
ATOM   5700  H3B PC    296     -19.965  -2.315  18.730  1.00  0.00
ATOM   5701  H3C PC    296     -19.823  -1.024  19.915  1.00  0.00
ATOM   5702  C34 PC    296     -22.789  -2.331  18.680  1.00  0.00
ATOM   5703  H4A PC    296     -23.761  -1.880  18.465  1.00  0.00
ATOM   5704  H4B PC    296     -22.480  -2.843  17.775  1.00  0.00
ATOM   5705  H4C PC    296     -22.937  -3.086  19.456  1.00  0.00
ATOM   5706  C35 PC    296     -21.592  -0.297  17.990  1.00  0.00
ATOM   5707  H5A PC    296     -20.881   0.482  18.250  1.00  0.00
ATOM   5708  H5B PC    296     -22.529   0.240  17.815  1.00  0.00
ATOM   5709  H5C PC    296     -21.295  -0.785  17.082  1.00  0.00
ATOM   5710  O33 PC    296     -24.113   3.471  17.885  1.00  0.00
ATOM   5711  O34 PC    296     -25.512   2.650  19.837  1.00  0.00
ATOM   5712  O21 PC    296     -25.701   0.814  15.073  1.00  0.00
ATOM   5713  C21 PC    296     -25.120  -0.266  15.446  1.00  0.00
ATOM   5714  O22 PC    296     -25.570  -1.154  16.155  1.00  0.00
TER   
ATOM   5715  C12 OL    297     -23.774  -0.339  14.741  1.00  0.00
ATOM   5716  H2R OL    297     -23.976  -0.601  13.682  1.00  0.00
ATOM   5717  H2S OL    297     -23.227  -1.172  15.223  1.00  0.00
ATOM   5718  C13 OL    297     -22.920   0.946  14.846  1.00  0.00
ATOM   5719  H3R OL    297     -22.925   1.288  15.906  1.00  0.00
ATOM   5720  H3S OL    297     -23.350   1.779  14.254  1.00  0.00
ATOM   5721  C14 OL    297     -21.487   0.663  14.380  1.00  0.00
ATOM   5722  H4R OL    297     -21.104  -0.146  15.041  1.00  0.00
ATOM   5723  H4S OL    297     -20.830   1.553  14.505  1.00  0.00
ATOM   5724  C15 OL    297     -21.387   0.168  12.926  1.00  0.00
ATOM   5725  H5R OL    297     -21.674  -0.908  12.919  1.00  0.00
ATOM   5726  H5S OL    297     -20.313   0.226  12.637  1.00  0.00
ATOM   5727  C16 OL    297     -22.219   0.934  11.870  1.00  0.00
ATOM   5728  H6R OL    297     -21.853   1.981  11.790  1.00  0.00
ATOM   5729  H6S OL    297     -23.290   1.021  12.159  1.00  0.00
ATOM   5730  C17 OL    297     -22.191   0.282  10.471  1.00  0.00
ATOM   5731  H7R OL    297     -21.187  -0.126  10.221  1.00  0.00
ATOM   5732  H7S OL    297     -22.406   1.086   9.733  1.00  0.00
ATOM   5733  C18 OL    297     -23.278  -0.803  10.319  1.00  0.00
ATOM   5734  H8R OL    297     -24.259  -0.316  10.523  1.00  0.00
ATOM   5735  H8S OL    297     -23.130  -1.555  11.122  1.00  0.00
ATOM   5736  C19 OL    297     -23.223  -1.497   8.975  1.00  0.00
ATOM   5737  H9R OL    297     -22.311  -2.077   8.797  1.00  0.00
ATOM   5738 C110 OL    297     -24.188  -1.590   8.051  1.00  0.00
ATOM   5739 H10R OL    297     -23.982  -2.070   7.083  1.00  0.00
ATOM   5740 C111 OL    297     -25.557  -1.018   8.145  1.00  0.00
ATOM   5741 H11R OL    297     -25.751  -0.437   9.077  1.00  0.00
ATOM   5742 H11S OL    297     -26.322  -1.827   8.098  1.00  0.00
ATOM   5743 C112 OL    297     -25.807  -0.098   6.990  1.00  0.00
ATOM   5744 H12R OL    297     -25.607  -0.473   5.964  1.00  0.00
ATOM   5745 H12S OL    297     -25.212   0.850   7.103  1.00  0.00
ATOM   5746 C113 OL    297     -27.291   0.113   7.044  1.00  0.00
ATOM   5747 H13R OL    297     -27.521   0.629   8.025  1.00  0.00
ATOM   5748 H13S OL    297     -27.992  -0.720   6.908  1.00  0.00
ATOM   5749 C114 OL    297     -27.585   1.073   5.994  1.00  0.00
ATOM   5750 H14R OL    297     -26.813   1.780   6.380  1.00  0.00
ATOM   5751 H14S OL    297     -28.676   1.256   6.129  1.00  0.00
ATOM   5752 C115 OL    297     -27.558   1.059   4.519  1.00  0.00
ATOM   5753 H15R OL    297     -26.529   1.040   4.119  1.00  0.00
ATOM   5754 H15S OL    297     -28.013   1.975   4.058  1.00  0.00
ATOM   5755 C116 OL    297     -28.559   0.041   4.198  1.00  0.00
ATOM   5756 H16R OL    297     -29.611   0.305   4.471  1.00  0.00
ATOM   5757 H16S OL    297     -28.246  -0.897   4.709  1.00  0.00
ATOM   5758 C117 OL    297     -28.432  -0.113   2.773  1.00  0.00
ATOM   5759 H17R OL    297     -27.343   0.008   2.601  1.00  0.00
ATOM   5760 H17S OL    297     -28.916   0.731   2.222  1.00  0.00
ATOM   5761 C118 OL    297     -28.922  -1.526   2.568  1.00  0.00
ATOM   5762 H18R OL    297     -30.014  -1.619   2.452  1.00  0.00
ATOM   5763 H18S OL    297     -28.195  -2.271   2.952  1.00  0.00
ATOM   5764 H18T OL    297     -28.828  -2.000   1.630  1.00  0.00
TER   
ATOM   5765 C116 PA    298     -14.706   8.351   0.396  1.00  0.00
ATOM   5766 H16R PA    298     -14.615   7.904  -0.596  1.00  0.00
ATOM   5767 H16S PA    298     -13.729   8.828   0.631  1.00  0.00
ATOM   5768 H16T PA    298     -15.531   9.083   0.383  1.00  0.00
ATOM   5769 C115 PA    298     -14.960   7.136   1.242  1.00  0.00
ATOM   5770 H15R PA    298     -15.757   6.492   0.798  1.00  0.00
ATOM   5771 H15S PA    298     -13.966   6.637   1.210  1.00  0.00
ATOM   5772 C114 PA    298     -15.168   7.334   2.716  1.00  0.00
ATOM   5773 H14R PA    298     -15.104   6.337   3.208  1.00  0.00
ATOM   5774 H14S PA    298     -14.324   7.972   3.062  1.00  0.00
ATOM   5775 C113 PA    298     -16.486   7.945   3.136  1.00  0.00
ATOM   5776 H13R PA    298     -16.584   8.931   2.627  1.00  0.00
ATOM   5777 H13S PA    298     -17.361   7.330   2.830  1.00  0.00
ATOM   5778 C112 PA    298     -16.457   8.019   4.669  1.00  0.00
ATOM   5779 H12R PA    298     -16.572   7.021   5.122  1.00  0.00
ATOM   5780 H12S PA    298     -15.481   8.453   4.997  1.00  0.00
ATOM   5781 C111 PA    298     -17.572   8.874   5.205  1.00  0.00
ATOM   5782 H11R PA    298     -17.304   9.755   4.613  1.00  0.00
ATOM   5783 H11S PA    298     -18.576   8.537   4.873  1.00  0.00
ATOM   5784 C110 PA    298     -17.563   9.120   6.722  1.00  0.00
ATOM   5785 H10R PA    298     -16.721   9.792   7.009  1.00  0.00
ATOM   5786 H10S PA    298     -18.515   9.626   7.000  1.00  0.00
ATOM   5787  C19 PA    298     -17.442   7.861   7.582  1.00  0.00
ATOM   5788  H9R PA    298     -18.123   7.054   7.235  1.00  0.00
ATOM   5789  H9S PA    298     -16.401   7.473   7.495  1.00  0.00
ATOM   5790  C18 PA    298     -17.662   8.196   9.060  1.00  0.00
ATOM   5791  H8R PA    298     -16.844   8.895   9.345  1.00  0.00
ATOM   5792  H8S PA    298     -18.630   8.712   9.245  1.00  0.00
ATOM   5793  C17 PA    298     -17.512   6.960   9.942  1.00  0.00
ATOM   5794  H7R PA    298     -16.664   6.364   9.529  1.00  0.00
ATOM   5795  H7S PA    298     -17.235   7.261  10.969  1.00  0.00
ATOM   5796  C16 PA    298     -18.808   6.154  10.056  1.00  0.00
ATOM   5797  H6R PA    298     -19.660   6.837  10.259  1.00  0.00
ATOM   5798  H6S PA    298     -18.969   5.637   9.089  1.00  0.00
ATOM   5799  C15 PA    298     -18.827   5.130  11.185  1.00  0.00
ATOM   5800  H5R PA    298     -18.734   5.632  12.170  1.00  0.00
ATOM   5801  H5S PA    298     -19.779   4.571  11.208  1.00  0.00
ATOM   5802  C14 PA    298     -17.750   4.099  10.991  1.00  0.00
ATOM   5803  H4R PA    298     -18.072   3.449  10.149  1.00  0.00
ATOM   5804  H4S PA    298     -16.804   4.604  10.699  1.00  0.00
ATOM   5805  C13 PA    298     -17.513   3.298  12.246  1.00  0.00
ATOM   5806  H3R PA    298     -17.474   3.951  13.152  1.00  0.00
ATOM   5807  H3S PA    298     -18.340   2.562  12.393  1.00  0.00
ATOM   5808  C12 PA    298     -16.236   2.490  12.100  1.00  0.00
ATOM   5809  H2R PA    298     -16.276   1.885  13.010  1.00  0.00
ATOM   5810  H2S PA    298     -16.226   1.864  11.192  1.00  0.00
TER   
ATOM   5811  C11 PC    299     -14.947   3.271  12.212  1.00  0.00
ATOM   5812  O12 PC    299     -14.577   4.232  11.572  1.00  0.00
ATOM   5813  O11 PC    299     -14.260   2.686  13.171  1.00  0.00
ATOM   5814  C1  PC    299     -13.167   3.482  13.598  1.00  0.00
ATOM   5815  HR  PC    299     -12.417   2.798  14.037  1.00  0.00
ATOM   5816  HS  PC    299     -12.657   4.030  12.758  1.00  0.00
ATOM   5817  C2  PC    299     -13.604   4.535  14.635  1.00  0.00
ATOM   5818  HX  PC    299     -12.683   5.112  14.742  1.00  0.00
ATOM   5819  C3  PC    299     -14.139   4.041  16.013  1.00  0.00
ATOM   5820  HA  PC    299     -14.849   3.219  15.786  1.00  0.00
ATOM   5821  HB  PC    299     -13.283   3.627  16.584  1.00  0.00
ATOM   5822  O31 PC    299     -14.715   5.106  16.812  1.00  0.00
ATOM   5823  P31 PC    299     -16.222   5.003  17.345  1.00  0.00
ATOM   5824  O32 PC    299     -16.426   6.428  18.086  1.00  0.00
ATOM   5825  C31 PC    299     -15.552   6.606  19.175  1.00  0.00
ATOM   5826  H1A PC    299     -15.724   5.859  19.982  1.00  0.00
ATOM   5827  H1B PC    299     -14.548   6.390  18.763  1.00  0.00
ATOM   5828  C32 PC    299     -15.562   8.041  19.777  1.00  0.00
ATOM   5829  H2A PC    299     -14.773   8.147  20.505  1.00  0.00
ATOM   5830  H2B PC    299     -15.327   8.723  18.963  1.00  0.00
ATOM   5831  N31 PC    299     -16.720   8.506  20.543  1.00  0.00
ATOM   5832  C33 PC    299     -17.813   8.554  19.536  1.00  0.00
ATOM   5833  H3A PC    299     -18.756   8.798  19.974  1.00  0.00
ATOM   5834  H3B PC    299     -17.596   9.262  18.741  1.00  0.00
ATOM   5835  H3C PC    299     -17.838   7.583  19.017  1.00  0.00
ATOM   5836  C34 PC    299     -17.048   7.537  21.644  1.00  0.00
ATOM   5837  H4A PC    299     -17.200   6.550  21.214  1.00  0.00
ATOM   5838  H4B PC    299     -16.296   7.461  22.423  1.00  0.00
ATOM   5839  H4C PC    299     -17.954   7.855  22.141  1.00  0.00
ATOM   5840  C35 PC    299     -16.465   9.865  21.114  1.00  0.00
ATOM   5841  H5A PC    299     -16.372  10.635  20.347  1.00  0.00
ATOM   5842  H5B PC    299     -15.565   9.911  21.714  1.00  0.00
ATOM   5843  H5C PC    299     -17.303  10.172  21.732  1.00  0.00
ATOM   5844  O33 PC    299     -17.148   4.922  16.200  1.00  0.00
ATOM   5845  O34 PC    299     -16.255   3.962  18.405  1.00  0.00
ATOM   5846  O21 PC    299     -14.603   5.328  14.063  1.00  0.00
ATOM   5847  C21 PC    299     -14.321   6.549  13.864  1.00  0.00
ATOM   5848  O22 PC    299     -13.364   7.204  14.267  1.00  0.00
TER   
ATOM   5849  C12 OL    300     -15.382   6.983  12.920  1.00  0.00
ATOM   5850  H2R OL    300     -16.327   7.098  13.508  1.00  0.00
ATOM   5851  H2S OL    300     -15.528   6.288  12.084  1.00  0.00
ATOM   5852  C13 OL    300     -15.012   8.320  12.394  1.00  0.00
ATOM   5853  H3R OL    300     -14.914   8.811  13.385  1.00  0.00
ATOM   5854  H3S OL    300     -15.866   8.615  11.727  1.00  0.00
ATOM   5855  C14 OL    300     -13.801   8.720  11.609  1.00  0.00
ATOM   5856  H4R OL    300     -12.870   8.649  12.205  1.00  0.00
ATOM   5857  H4S OL    300     -13.861   9.772  11.238  1.00  0.00
ATOM   5858  C15 OL    300     -13.869   7.837  10.450  1.00  0.00
ATOM   5859  H5R OL    300     -14.770   7.987   9.814  1.00  0.00
ATOM   5860  H5S OL    300     -13.908   6.792  10.851  1.00  0.00
ATOM   5861  C16 OL    300     -12.674   7.971   9.623  1.00  0.00
ATOM   5862  H6R OL    300     -11.735   8.123  10.215  1.00  0.00
ATOM   5863  H6S OL    300     -12.742   8.768   8.868  1.00  0.00
ATOM   5864  C17 OL    300     -12.757   6.621   9.004  1.00  0.00
ATOM   5865  H7R OL    300     -12.604   5.778   9.712  1.00  0.00
ATOM   5866  H7S OL    300     -11.837   6.586   8.615  1.00  0.00
ATOM   5867  C18 OL    300     -13.690   6.446   7.816  1.00  0.00
ATOM   5868  H8R OL    300     -13.682   7.262   7.077  1.00  0.00
ATOM   5869  H8S OL    300     -14.671   6.270   8.287  1.00  0.00
ATOM   5870  C19 OL    300     -13.148   5.218   7.238  1.00  0.00
ATOM   5871  H9R OL    300     -12.466   5.235   6.352  1.00  0.00
ATOM   5872 C110 OL    300     -13.629   4.104   7.742  1.00  0.00
ATOM   5873 H10R OL    300     -12.891   3.287   7.671  1.00  0.00
ATOM   5874 C111 OL    300     -14.678   3.728   8.793  1.00  0.00
ATOM   5875 H11R OL    300     -14.862   4.541   9.475  1.00  0.00
ATOM   5876 H11S OL    300     -14.089   2.959   9.350  1.00  0.00
ATOM   5877 C112 OL    300     -16.204   3.241   8.459  1.00  0.00
ATOM   5878 H12R OL    300     -16.613   2.548   9.194  1.00  0.00
ATOM   5879 H12S OL    300     -16.496   2.370   7.865  1.00  0.00
ATOM   5880 C113 OL    300     -16.940   3.958   7.313  1.00  0.00
ATOM   5881 H13R OL    300     -16.231   4.542   6.685  1.00  0.00
ATOM   5882 H13S OL    300     -17.585   4.630   7.887  1.00  0.00
ATOM   5883 C114 OL    300     -17.818   3.098   6.345  1.00  0.00
ATOM   5884 H14R OL    300     -18.674   2.730   6.947  1.00  0.00
ATOM   5885 H14S OL    300     -17.454   2.164   5.875  1.00  0.00
ATOM   5886 C115 OL    300     -18.293   3.972   5.191  1.00  0.00
ATOM   5887 H15R OL    300     -18.807   4.821   5.684  1.00  0.00
ATOM   5888 H15S OL    300     -18.985   3.340   4.611  1.00  0.00
ATOM   5889 C116 OL    300     -17.266   4.509   4.184  1.00  0.00
ATOM   5890 H16R OL    300     -16.443   5.060   4.680  1.00  0.00
ATOM   5891 H16S OL    300     -17.797   5.204   3.499  1.00  0.00
ATOM   5892 C117 OL    300     -16.717   3.413   3.299  1.00  0.00
ATOM   5893 H17R OL    300     -17.504   2.739   2.907  1.00  0.00
ATOM   5894 H17S OL    300     -16.055   2.807   3.858  1.00  0.00
ATOM   5895 C118 OL    300     -15.658   3.701   2.291  1.00  0.00
ATOM   5896 H18R OL    300     -15.492   2.665   1.913  1.00  0.00
ATOM   5897 H18S OL    300     -14.675   4.004   2.720  1.00  0.00
ATOM   5898 H18T OL    300     -15.997   4.402   1.509  1.00  0.00
TER   
ATOM   5899 C116 PA    301      14.786 -20.335  -1.329  1.00  0.00
ATOM   5900 H16R PA    301      14.034 -21.101  -1.589  1.00  0.00
ATOM   5901 H16S PA    301      15.556 -20.457  -2.110  1.00  0.00
ATOM   5902 H16T PA    301      14.311 -19.332  -1.398  1.00  0.00
ATOM   5903 C115 PA    301      15.376 -20.520   0.071  1.00  0.00
ATOM   5904 H15R PA    301      16.014 -19.635   0.298  1.00  0.00
ATOM   5905 H15S PA    301      14.572 -20.544   0.844  1.00  0.00
ATOM   5906 C114 PA    301      16.233 -21.776   0.237  1.00  0.00
ATOM   5907 H14R PA    301      15.635 -22.683   0.020  1.00  0.00
ATOM   5908 H14S PA    301      17.081 -21.749  -0.487  1.00  0.00
ATOM   5909 C113 PA    301      16.753 -21.888   1.667  1.00  0.00
ATOM   5910 H13R PA    301      17.629 -22.572   1.684  1.00  0.00
ATOM   5911 H13S PA    301      17.072 -20.876   2.004  1.00  0.00
ATOM   5912 C112 PA    301      15.726 -22.480   2.636  1.00  0.00
ATOM   5913 H12R PA    301      14.835 -21.826   2.747  1.00  0.00
ATOM   5914 H12S PA    301      15.393 -23.474   2.263  1.00  0.00
ATOM   5915 C111 PA    301      16.322 -22.690   4.012  1.00  0.00
ATOM   5916 H11R PA    301      17.291 -23.233   3.897  1.00  0.00
ATOM   5917 H11S PA    301      16.544 -21.697   4.466  1.00  0.00
ATOM   5918 C110 PA    301      15.345 -23.418   4.937  1.00  0.00
ATOM   5919 H10R PA    301      14.370 -22.900   4.983  1.00  0.00
ATOM   5920 H10S PA    301      15.196 -24.472   4.593  1.00  0.00
ATOM   5921  C19 PA    301      15.868 -23.353   6.342  1.00  0.00
ATOM   5922  H9R PA    301      16.061 -22.318   6.695  1.00  0.00
ATOM   5923  H9S PA    301      15.243 -23.911   7.081  1.00  0.00
ATOM   5924  C18 PA    301      17.194 -23.959   6.307  1.00  0.00
ATOM   5925  H8R PA    301      17.136 -24.826   5.588  1.00  0.00
ATOM   5926  H8S PA    301      18.014 -23.319   5.902  1.00  0.00
ATOM   5927  C17 PA    301      17.443 -24.445   7.705  1.00  0.00
ATOM   5928  H7R PA    301      16.855 -25.330   7.998  1.00  0.00
ATOM   5929  H7S PA    301      18.284 -24.930   7.184  1.00  0.00
ATOM   5930  C16 PA    301      17.568 -23.514   9.016  1.00  0.00
ATOM   5931  H6R PA    301      18.066 -22.540   8.882  1.00  0.00
ATOM   5932  H6S PA    301      16.552 -23.224   9.300  1.00  0.00
ATOM   5933  C15 PA    301      18.367 -23.956  10.303  1.00  0.00
ATOM   5934  H5R PA    301      18.300 -24.901  10.674  1.00  0.00
ATOM   5935  H5S PA    301      19.445 -24.051  10.062  1.00  0.00
ATOM   5936  C14 PA    301      18.039 -23.431  11.744  1.00  0.00
ATOM   5937  H4R PA    301      18.203 -22.349  11.515  1.00  0.00
ATOM   5938  H4S PA    301      16.973 -23.496  11.951  1.00  0.00
ATOM   5939  C13 PA    301      18.879 -24.183  12.935  1.00  0.00
ATOM   5940  H3R PA    301      19.718 -24.850  13.020  1.00  0.00
ATOM   5941  H3S PA    301      19.788 -23.998  12.326  1.00  0.00
ATOM   5942  C12 PA    301      18.935 -23.937  14.569  1.00  0.00
ATOM   5943  H2R PA    301      18.407 -22.980  14.533  1.00  0.00
ATOM   5944  H2S PA    301      18.194 -23.738  15.331  1.00  0.00
TER   
ATOM   5945  C11 PC    302      20.395 -23.859  15.331  1.00  0.00
ATOM   5946  O12 PC    302      21.509 -24.029  14.848  1.00  0.00
ATOM   5947  O11 PC    302      20.189 -23.260  16.547  1.00  0.00
ATOM   5948  C1  PC    302      21.192 -22.445  17.249  1.00  0.00
ATOM   5949  HR  PC    302      21.880 -23.242  17.474  1.00  0.00
ATOM   5950  HS  PC    302      21.980 -22.051  16.757  1.00  0.00
ATOM   5951  C2  PC    302      21.055 -20.949  18.103  1.00  0.00
ATOM   5952  HX  PC    302      22.082 -20.601  18.349  1.00  0.00
ATOM   5953  C3  PC    302      19.971 -21.313  19.025  1.00  0.00
ATOM   5954  HA  PC    302      19.736 -22.371  18.761  1.00  0.00
ATOM   5955  HB  PC    302      20.350 -21.179  20.039  1.00  0.00
ATOM   5956  O31 PC    302      18.866 -20.477  18.950  1.00  0.00
ATOM   5957  P31 PC    302      17.723 -20.649  17.956  1.00  0.00
ATOM   5958  O32 PC    302      16.696 -19.957  18.914  1.00  0.00
ATOM   5959  C31 PC    302      16.688 -20.432  20.259  1.00  0.00
ATOM   5960  H1A PC    302      17.664 -20.821  20.663  1.00  0.00
ATOM   5961  H1B PC    302      16.478 -19.568  20.908  1.00  0.00
ATOM   5962  C32 PC    302      15.604 -21.505  20.365  1.00  0.00
ATOM   5963  H2A PC    302      16.006 -22.415  19.919  1.00  0.00
ATOM   5964  H2B PC    302      15.457 -21.672  21.420  1.00  0.00
[truncated: 3,480,902 more chars]
