# Supplementary material for: Prediction of dynamic allostery for the transmembrane domain of the sweet taste receptor subunit, TAS1R3
Source: Commun Biol. 2023 Apr 3;6:340. doi: 10.1038/s42003-023-04705-5 (PMC10070457; doi:10.1038/s42003-023-04705-5)
Supplement: Supplementary file 3 — Supplementary Data 1 [file 42003_2023_4705_MOESM3_ESM.zip › Supplementary Data 1/1_Initial/Sac_hTAS1R3H641AR725A_Initial.pdb]

CRYST1   73.031   73.031  114.873  90.00  90.00  90.00 P 1           1
ATOM      1  N   GLU     1      -0.480  16.693 -21.121  1.00  0.00
ATOM      2  H1  GLU     1       0.034  16.949 -20.290  1.00  0.00
ATOM      3  H2  GLU     1      -0.281  17.367 -21.846  1.00  0.00
ATOM      4  H3  GLU     1      -0.344  15.708 -21.296  1.00  0.00
ATOM      5  CA  GLU     1      -1.897  16.840 -20.838  1.00  0.00
ATOM      6  HA  GLU     1      -2.374  17.541 -21.522  1.00  0.00
ATOM      7  CB  GLU     1      -2.539  15.432 -21.039  1.00  0.00
ATOM      8  HB2 GLU     1      -2.031  14.764 -20.344  1.00  0.00
ATOM      9  HB3 GLU     1      -3.585  15.530 -20.749  1.00  0.00
ATOM     10  CG  GLU     1      -2.452  14.837 -22.500  1.00  0.00
ATOM     11  HG2 GLU     1      -3.357  14.369 -22.886  1.00  0.00
ATOM     12  HG3 GLU     1      -2.198  15.699 -23.117  1.00  0.00
ATOM     13  CD  GLU     1      -1.268  13.799 -22.536  1.00  0.00
ATOM     14  OE1 GLU     1      -1.492  12.679 -22.977  1.00  0.00
ATOM     15  OE2 GLU     1      -0.158  14.260 -22.243  1.00  0.00
ATOM     16  C   GLU     1      -2.016  17.360 -19.393  1.00  0.00
ATOM     17  O   GLU     1      -1.066  17.191 -18.594  1.00  0.00
ATOM     18  N   PRO     2      -3.132  18.012 -18.954  1.00  0.00
ATOM     19  CD  PRO     2      -4.126  18.692 -19.750  1.00  0.00
ATOM     20  HD2 PRO     2      -4.747  17.941 -20.238  1.00  0.00
ATOM     21  HD3 PRO     2      -3.612  19.285 -20.506  1.00  0.00
ATOM     22  CG  PRO     2      -4.913  19.555 -18.770  1.00  0.00
ATOM     23  HG2 PRO     2      -5.874  19.077 -18.582  1.00  0.00
ATOM     24  HG3 PRO     2      -5.076  20.533 -19.223  1.00  0.00
ATOM     25  CB  PRO     2      -4.082  19.679 -17.475  1.00  0.00
ATOM     26  HB2 PRO     2      -4.666  19.414 -16.594  1.00  0.00
ATOM     27  HB3 PRO     2      -3.672  20.681 -17.350  1.00  0.00
ATOM     28  CA  PRO     2      -2.960  18.683 -17.667  1.00  0.00
ATOM     29  HA  PRO     2      -2.028  19.247 -17.693  1.00  0.00
ATOM     30  C   PRO     2      -2.916  17.681 -16.517  1.00  0.00
ATOM     31  O   PRO     2      -2.172  17.846 -15.557  1.00  0.00
ATOM     32  N   ALA     3      -3.799  16.718 -16.607  1.00  0.00
ATOM     33  H   ALA     3      -4.239  16.621 -17.511  1.00  0.00
ATOM     34  CA  ALA     3      -4.245  15.889 -15.551  1.00  0.00
ATOM     35  HA  ALA     3      -4.554  16.500 -14.703  1.00  0.00
ATOM     36  CB  ALA     3      -5.489  15.132 -16.098  1.00  0.00
ATOM     37  HB1 ALA     3      -5.194  14.509 -16.942  1.00  0.00
ATOM     38  HB2 ALA     3      -5.907  14.503 -15.312  1.00  0.00
ATOM     39  HB3 ALA     3      -6.239  15.853 -16.424  1.00  0.00
ATOM     40  C   ALA     3      -3.126  14.945 -15.012  1.00  0.00
ATOM     41  O   ALA     3      -3.083  14.712 -13.847  1.00  0.00
ATOM     42  N   VAL     4      -2.225  14.396 -15.927  1.00  0.00
ATOM     43  H   VAL     4      -2.488  14.403 -16.902  1.00  0.00
ATOM     44  CA  VAL     4      -1.097  13.599 -15.531  1.00  0.00
ATOM     45  HA  VAL     4      -1.360  12.969 -14.681  1.00  0.00
ATOM     46  CB  VAL     4      -0.597  12.716 -16.649  1.00  0.00
ATOM     47  HB  VAL     4       0.379  12.299 -16.398  1.00  0.00
ATOM     48  CG1 VAL     4      -1.608  11.578 -16.825  1.00  0.00
ATOM     49 HG11 VAL     4      -2.584  11.994 -17.076  1.00  0.00
ATOM     50 HG12 VAL     4      -1.277  10.918 -17.627  1.00  0.00
ATOM     51 HG13 VAL     4      -1.683  11.011 -15.897  1.00  0.00
ATOM     52  CG2 VAL     4      -0.411  13.430 -17.952  1.00  0.00
ATOM     53 HG21 VAL     4       0.316  14.232 -17.827  1.00  0.00
ATOM     54 HG22 VAL     4      -0.050  12.728 -18.703  1.00  0.00
ATOM     55 HG23 VAL     4      -1.363  13.850 -18.276  1.00  0.00
ATOM     56  C   VAL     4       0.032  14.334 -14.784  1.00  0.00
ATOM     57  O   VAL     4       0.616  13.785 -13.828  1.00  0.00
ATOM     58  N   LEU     5       0.352  15.546 -15.205  1.00  0.00
ATOM     59  H   LEU     5       0.152  15.755 -16.173  1.00  0.00
ATOM     60  CA  LEU     5       1.201  16.442 -14.479  1.00  0.00
ATOM     61  HA  LEU     5       2.087  15.931 -14.103  1.00  0.00
ATOM     62  CB  LEU     5       1.649  17.553 -15.460  1.00  0.00
ATOM     63  HB2 LEU     5       2.142  16.842 -16.123  1.00  0.00
ATOM     64  HB3 LEU     5       0.816  18.020 -15.985  1.00  0.00
ATOM     65  CG  LEU     5       2.652  18.632 -15.030  1.00  0.00
ATOM     66  HG  LEU     5       2.922  19.150 -15.950  1.00  0.00
ATOM     67  CD1 LEU     5       2.201  19.665 -13.970  1.00  0.00
ATOM     68 HD11 LEU     5       1.932  19.148 -13.049  1.00  0.00
ATOM     69 HD12 LEU     5       3.016  20.361 -13.770  1.00  0.00
ATOM     70 HD13 LEU     5       1.337  20.216 -14.343  1.00  0.00
ATOM     71  CD2 LEU     5       4.006  18.111 -14.749  1.00  0.00
ATOM     72 HD21 LEU     5       4.406  17.637 -15.645  1.00  0.00
ATOM     73 HD22 LEU     5       4.657  18.933 -14.451  1.00  0.00
ATOM     74 HD23 LEU     5       3.954  17.379 -13.943  1.00  0.00
ATOM     75  C   LEU     5       0.628  16.815 -13.115  1.00  0.00
ATOM     76  O   LEU     5       1.347  16.811 -12.140  1.00  0.00
ATOM     77  N   LEU     6      -0.648  17.084 -12.946  1.00  0.00
ATOM     78  H   LEU     6      -1.189  17.199 -13.791  1.00  0.00
ATOM     79  CA  LEU     6      -1.317  17.283 -11.662  1.00  0.00
ATOM     80  HA  LEU     6      -0.779  18.049 -11.103  1.00  0.00
ATOM     81  CB  LEU     6      -2.816  17.736 -11.820  1.00  0.00
ATOM     82  HB2 LEU     6      -2.598  18.695 -12.290  1.00  0.00
ATOM     83  HB3 LEU     6      -3.194  17.041 -12.570  1.00  0.00
ATOM     84  CG  LEU     6      -3.876  17.932 -10.724  1.00  0.00
ATOM     85  HG  LEU     6      -4.173  16.939 -10.387  1.00  0.00
ATOM     86  CD1 LEU     6      -3.386  18.783  -9.486  1.00  0.00
ATOM     87 HD11 LEU     6      -3.089  19.777  -9.822  1.00  0.00
ATOM     88 HD12 LEU     6      -4.196  18.872  -8.762  1.00  0.00
ATOM     89 HD13 LEU     6      -2.534  18.289  -9.019  1.00  0.00
ATOM     90  CD2 LEU     6      -5.098  18.537 -11.369  1.00  0.00
ATOM     91 HD21 LEU     6      -5.472  17.865 -12.141  1.00  0.00
ATOM     92 HD22 LEU     6      -5.870  18.689 -10.615  1.00  0.00
ATOM     93 HD23 LEU     6      -4.836  19.495 -11.818  1.00  0.00
ATOM     94  C   LEU     6      -1.268  16.007 -10.798  1.00  0.00
ATOM     95  O   LEU     6      -1.163  16.091  -9.584  1.00  0.00
ATOM     96  N   LEU     7      -1.343  14.765 -11.430  1.00  0.00
ATOM     97  H   LEU     7      -1.729  14.720 -12.362  1.00  0.00
ATOM     98  CA  LEU     7      -1.045  13.536 -10.758  1.00  0.00
ATOM     99  HA  LEU     7      -1.562  13.491  -9.800  1.00  0.00
ATOM    100  CB  LEU     7      -1.518  12.353 -11.630  1.00  0.00
ATOM    101  HB2 LEU     7      -1.115  12.541 -12.625  1.00  0.00
ATOM    102  HB3 LEU     7      -1.057  11.457 -11.216  1.00  0.00
ATOM    103  CG  LEU     7      -3.040  12.150 -11.723  1.00  0.00
ATOM    104  HG  LEU     7      -3.499  13.112 -11.949  1.00  0.00
ATOM    105  CD1 LEU     7      -3.425  11.120 -12.826  1.00  0.00
ATOM    106 HD11 LEU     7      -2.967  10.157 -12.601  1.00  0.00
ATOM    107 HD12 LEU     7      -4.509  11.008 -12.857  1.00  0.00
ATOM    108 HD13 LEU     7      -3.069  11.473 -13.794  1.00  0.00
ATOM    109  CD2 LEU     7      -3.526  11.647 -10.349  1.00  0.00
ATOM    110 HD21 LEU     7      -3.287  12.387  -9.585  1.00  0.00
ATOM    111 HD22 LEU     7      -4.604  11.492 -10.379  1.00  0.00
ATOM    112 HD23 LEU     7      -3.031  10.706 -10.110  1.00  0.00
ATOM    113  C   LEU     7       0.403  13.421 -10.321  1.00  0.00
ATOM    114  O   LEU     7       0.627  12.990  -9.197  1.00  0.00
ATOM    115  N   LEU     8       1.403  13.975 -11.015  1.00  0.00
ATOM    116  H   LEU     8       1.225  14.125 -11.998  1.00  0.00
ATOM    117  CA  LEU     8       2.775  14.196 -10.509  1.00  0.00
ATOM    118  HA  LEU     8       3.126  13.303  -9.991  1.00  0.00
ATOM    119  CB  LEU     8       3.741  14.501 -11.677  1.00  0.00
ATOM    120  HB2 LEU     8       3.360  15.426 -12.110  1.00  0.00
ATOM    121  HB3 LEU     8       4.711  14.689 -11.216  1.00  0.00
ATOM    122  CG  LEU     8       3.897  13.433 -12.793  1.00  0.00
ATOM    123  HG  LEU     8       2.910  13.131 -13.143  1.00  0.00
ATOM    124  CD1 LEU     8       4.668  13.992 -13.920  1.00  0.00
ATOM    125 HD11 LEU     8       5.656  14.293 -13.571  1.00  0.00
ATOM    126 HD12 LEU     8       4.773  13.237 -14.699  1.00  0.00
ATOM    127 HD13 LEU     8       4.145  14.859 -14.324  1.00  0.00
ATOM    128  CD2 LEU     8       4.631  12.183 -12.206  1.00  0.00
ATOM    129 HD21 LEU     8       4.046  11.771 -11.383  1.00  0.00
ATOM    130 HD22 LEU     8       4.744  11.429 -12.985  1.00  0.00
ATOM    131 HD23 LEU     8       5.615  12.477 -11.840  1.00  0.00
ATOM    132  C   LEU     8       2.929  15.264  -9.288  1.00  0.00
ATOM    133  O   LEU     8       3.678  14.938  -8.359  1.00  0.00
ATOM    134  N   LEU     9       2.157  16.354  -9.236  1.00  0.00
ATOM    135  H   LEU     9       1.594  16.586 -10.042  1.00  0.00
ATOM    136  CA  LEU     9       2.109  17.269  -8.046  1.00  0.00
ATOM    137  HA  LEU     9       3.113  17.581  -7.757  1.00  0.00
ATOM    138  CB  LEU     9       1.312  18.494  -8.416  1.00  0.00
ATOM    139  HB2 LEU     9       0.397  18.055  -8.814  1.00  0.00
ATOM    140  HB3 LEU     9       1.070  19.119  -7.556  1.00  0.00
ATOM    141  CG  LEU     9       1.982  19.353  -9.501  1.00  0.00
ATOM    142  HG  LEU     9       2.161  18.776 -10.408  1.00  0.00
ATOM    143  CD1 LEU     9       0.998  20.487  -9.804  1.00  0.00
ATOM    144 HD11 LEU     9       0.819  21.065  -8.898  1.00  0.00
ATOM    145 HD12 LEU     9       1.417  21.137 -10.572  1.00  0.00
ATOM    146 HD13 LEU     9       0.057  20.067 -10.158  1.00  0.00
ATOM    147  CD2 LEU     9       3.385  19.789  -9.111  1.00  0.00
ATOM    148 HD21 LEU     9       4.007  18.909  -8.947  1.00  0.00
ATOM    149 HD22 LEU     9       3.814  20.393  -9.911  1.00  0.00
ATOM    150 HD23 LEU     9       3.341  20.378  -8.195  1.00  0.00
ATOM    151  C   LEU     9       1.500  16.606  -6.870  1.00  0.00
ATOM    152  O   LEU     9       1.984  16.799  -5.739  1.00  0.00
ATOM    153  N   LEU    10       0.434  15.843  -7.110  1.00  0.00
ATOM    154  H   LEU    10      -0.128  16.021  -7.930  1.00  0.00
ATOM    155  CA  LEU    10      -0.121  14.962  -6.054  1.00  0.00
ATOM    156  HA  LEU    10      -0.210  15.533  -5.130  1.00  0.00
ATOM    157  CB  LEU    10      -1.503  14.407  -6.423  1.00  0.00
ATOM    158  HB2 LEU    10      -1.401  13.816  -7.333  1.00  0.00
ATOM    159  HB3 LEU    10      -1.846  13.766  -5.611  1.00  0.00
ATOM    160  CG  LEU    10      -2.518  15.522  -6.653  1.00  0.00
ATOM    161  HG  LEU    10      -2.138  16.333  -7.274  1.00  0.00
ATOM    162  CD1 LEU    10      -3.635  14.762  -7.421  1.00  0.00
ATOM    163 HD11 LEU    10      -4.016  13.951  -6.800  1.00  0.00
ATOM    164 HD12 LEU    10      -4.447  15.450  -7.658  1.00  0.00
ATOM    165 HD13 LEU    10      -3.227  14.351  -8.344  1.00  0.00
ATOM    166  CD2 LEU    10      -2.987  16.093  -5.332  1.00  0.00
ATOM    167 HD21 LEU    10      -2.134  16.498  -4.787  1.00  0.00
ATOM    168 HD22 LEU    10      -3.711  16.887  -5.515  1.00  0.00
ATOM    169 HD23 LEU    10      -3.454  15.306  -4.741  1.00  0.00
ATOM    170  C   LEU    10       0.758  13.922  -5.433  1.00  0.00
ATOM    171  O   LEU    10       0.902  13.672  -4.255  1.00  0.00
ATOM    172  N   LEU    11       1.500  13.283  -6.333  1.00  0.00
ATOM    173  H   LEU    11       1.406  13.580  -7.294  1.00  0.00
ATOM    174  CA  LEU    11       2.507  12.226  -6.013  1.00  0.00
ATOM    175  HA  LEU    11       2.030  11.425  -5.448  1.00  0.00
ATOM    176  CB  LEU    11       3.106  11.630  -7.305  1.00  0.00
ATOM    177  HB2 LEU    11       2.224  11.408  -7.906  1.00  0.00
ATOM    178  HB3 LEU    11       3.722  12.366  -7.823  1.00  0.00
ATOM    179  CG  LEU    11       3.909  10.356  -7.094  1.00  0.00
ATOM    180  HG  LEU    11       4.713  10.548  -6.384  1.00  0.00
ATOM    181  CD1 LEU    11       2.979   9.236  -6.535  1.00  0.00
ATOM    182 HD11 LEU    11       2.175   9.043  -7.245  1.00  0.00
ATOM    183 HD12 LEU    11       3.557   8.324  -6.385  1.00  0.00
ATOM    184 HD13 LEU    11       2.554   9.557  -5.584  1.00  0.00
ATOM    185  CD2 LEU    11       4.531  10.133  -8.505  1.00  0.00
ATOM    186 HD21 LEU    11       5.150  10.990  -8.769  1.00  0.00
ATOM    187 HD22 LEU    11       5.145   9.232  -8.494  1.00  0.00
ATOM    188 HD23 LEU    11       3.734  10.020  -9.240  1.00  0.00
ATOM    189  C   LEU    11       3.692  12.757  -5.277  1.00  0.00
ATOM    190  O   LEU    11       4.078  12.280  -4.175  1.00  0.00
ATOM    191  N   SER    12       4.271  13.842  -5.796  1.00  0.00
ATOM    192  H   SER    12       4.130  14.054  -6.773  1.00  0.00
ATOM    193  CA  SER    12       5.348  14.548  -5.075  1.00  0.00
ATOM    194  HA  SER    12       6.046  13.818  -4.666  1.00  0.00
ATOM    195  CB  SER    12       6.133  15.516  -6.020  1.00  0.00
ATOM    196  HB2 SER    12       6.815  16.107  -5.409  1.00  0.00
ATOM    197  HB3 SER    12       6.707  14.912  -6.723  1.00  0.00
ATOM    198  OG  SER    12       5.245  16.408  -6.758  1.00  0.00
ATOM    199  HG  SER    12       5.766  16.983  -7.323  1.00  0.00
ATOM    200  C   SER    12       4.959  15.107  -3.760  1.00  0.00
ATOM    201  O   SER    12       5.754  15.050  -2.819  1.00  0.00
ATOM    202  N   LEU    13       3.763  15.615  -3.562  1.00  0.00
ATOM    203  H   LEU    13       3.142  15.735  -4.350  1.00  0.00
ATOM    204  CA  LEU    13       3.287  16.011  -2.237  1.00  0.00
ATOM    205  HA  LEU    13       3.942  16.760  -1.793  1.00  0.00
ATOM    206  CB  LEU    13       1.866  16.629  -2.404  1.00  0.00
ATOM    207  HB2 LEU    13       2.071  17.463  -3.075  1.00  0.00
ATOM    208  HB3 LEU    13       1.232  15.903  -2.912  1.00  0.00
ATOM    209  CG  LEU    13       1.132  17.158  -1.121  1.00  0.00
ATOM    210  HG  LEU    13       1.059  16.331  -0.415  1.00  0.00
ATOM    211  CD1 LEU    13       1.877  18.360  -0.442  1.00  0.00
ATOM    212 HD11 LEU    13       1.950  19.188  -1.147  1.00  0.00
ATOM    213 HD12 LEU    13       1.322  18.681   0.439  1.00  0.00
ATOM    214 HD13 LEU    13       2.878  18.047  -0.145  1.00  0.00
ATOM    215  CD2 LEU    13      -0.334  17.543  -1.421  1.00  0.00
ATOM    216 HD21 LEU    13      -0.872  16.669  -1.788  1.00  0.00
ATOM    217 HD22 LEU    13      -0.809  17.905  -0.509  1.00  0.00
ATOM    218 HD23 LEU    13      -0.357  18.327  -2.177  1.00  0.00
ATOM    219  C   LEU    13       3.188  14.843  -1.263  1.00  0.00
ATOM    220  O   LEU    13       3.715  14.858  -0.142  1.00  0.00
ATOM    221  N   ALA    14       2.558  13.764  -1.712  1.00  0.00
ATOM    222  H   ALA    14       1.967  13.865  -2.525  1.00  0.00
ATOM    223  CA  ALA    14       2.548  12.548  -1.036  1.00  0.00
ATOM    224  HA  ALA    14       1.954  12.799  -0.157  1.00  0.00
ATOM    225  CB  ALA    14       1.798  11.549  -1.848  1.00  0.00
ATOM    226  HB1 ALA    14       2.384  11.281  -2.727  1.00  0.00
ATOM    227  HB2 ALA    14       1.614  10.657  -1.249  1.00  0.00
ATOM    228  HB3 ALA    14       0.846  11.977  -2.163  1.00  0.00
ATOM    229  C   ALA    14       3.909  11.920  -0.532  1.00  0.00
ATOM    230  O   ALA    14       4.005  11.474   0.613  1.00  0.00
ATOM    231  N   LEU    15       4.922  11.934  -1.377  1.00  0.00
ATOM    232  H   LEU    15       4.651  12.233  -2.303  1.00  0.00
ATOM    233  CA  LEU    15       6.346  11.600  -1.135  1.00  0.00
ATOM    234  HA  LEU    15       6.415  10.607  -0.691  1.00  0.00
ATOM    235  CB  LEU    15       7.183  11.610  -2.497  1.00  0.00
ATOM    236  HB2 LEU    15       6.958  12.558  -2.986  1.00  0.00
ATOM    237  HB3 LEU    15       8.232  11.595  -2.201  1.00  0.00
ATOM    238  CG  LEU    15       6.911  10.461  -3.466  1.00  0.00
ATOM    239  HG  LEU    15       5.857  10.190  -3.402  1.00  0.00
ATOM    240  CD1 LEU    15       7.240  10.860  -4.876  1.00  0.00
ATOM    241 HD11 LEU    15       8.294  11.131  -4.941  1.00  0.00
ATOM    242 HD12 LEU    15       7.038  10.025  -5.547  1.00  0.00
ATOM    243 HD13 LEU    15       6.627  11.714  -5.165  1.00  0.00
ATOM    244  CD2 LEU    15       7.729   9.217  -3.167  1.00  0.00
ATOM    245 HD21 LEU    15       7.497   8.861  -2.163  1.00  0.00
ATOM    246 HD22 LEU    15       7.488   8.440  -3.892  1.00  0.00
ATOM    247 HD23 LEU    15       8.791   9.456  -3.231  1.00  0.00
ATOM    248  C   LEU    15       7.009  12.660  -0.176  1.00  0.00
ATOM    249  O   LEU    15       7.871  12.278   0.655  1.00  0.00
ATOM    250  N   GLY    16       6.806  14.033  -0.266  1.00  0.00
ATOM    251  H   GLY    16       6.280  14.290  -1.089  1.00  0.00
ATOM    252  CA  GLY    16       7.222  15.054   0.604  1.00  0.00
ATOM    253  HA2 GLY    16       8.307  15.133   0.538  1.00  0.00
ATOM    254  HA3 GLY    16       6.769  15.988   0.270  1.00  0.00
ATOM    255  C   GLY    16       6.825  14.801   2.076  1.00  0.00
ATOM    256  O   GLY    16       7.611  14.765   2.966  1.00  0.00
ATOM    257  N   LEU    17       5.519  14.664   2.265  1.00  0.00
ATOM    258  H   LEU    17       4.872  14.758   1.495  1.00  0.00
ATOM    259  CA  LEU    17       4.973  14.436   3.608  1.00  0.00
ATOM    260  HA  LEU    17       5.524  15.111   4.263  1.00  0.00
ATOM    261  CB  LEU    17       3.445  14.644   3.848  1.00  0.00
ATOM    262  HB2 LEU    17       3.091  14.012   3.033  1.00  0.00
ATOM    263  HB3 LEU    17       3.104  14.235   4.799  1.00  0.00
ATOM    264  CG  LEU    17       2.868  16.117   3.666  1.00  0.00
ATOM    265  HG  LEU    17       3.337  16.544   2.780  1.00  0.00
ATOM    266  CD1 LEU    17       1.337  16.163   3.508  1.00  0.00
ATOM    267 HD11 LEU    17       0.867  15.736   4.394  1.00  0.00
ATOM    268 HD12 LEU    17       1.014  17.197   3.389  1.00  0.00
ATOM    269 HD13 LEU    17       1.044  15.588   2.629  1.00  0.00
ATOM    270  CD2 LEU    17       3.440  17.042   4.755  1.00  0.00
ATOM    271 HD21 LEU    17       4.527  17.069   4.675  1.00  0.00
ATOM    272 HD22 LEU    17       3.041  18.048   4.624  1.00  0.00
ATOM    273 HD23 LEU    17       3.158  16.665   5.738  1.00  0.00
ATOM    274  C   LEU    17       5.233  13.027   4.176  1.00  0.00
ATOM    275  O   LEU    17       5.323  12.930   5.445  1.00  0.00
ATOM    276  N   VAL    18       5.438  11.947   3.337  1.00  0.00
ATOM    277  H   VAL    18       5.198  12.125   2.372  1.00  0.00
ATOM    278  CA  VAL    18       5.872  10.657   3.689  1.00  0.00
ATOM    279  HA  VAL    18       5.248  10.279   4.499  1.00  0.00
ATOM    280  CB  VAL    18       5.807   9.670   2.519  1.00  0.00
ATOM    281  HB  VAL    18       6.059  10.220   1.612  1.00  0.00
ATOM    282  CG1 VAL    18       6.770   8.462   2.675  1.00  0.00
ATOM    283 HG11 VAL    18       6.519   7.911   3.581  1.00  0.00
ATOM    284 HG12 VAL    18       6.672   7.804   1.811  1.00  0.00
ATOM    285 HG13 VAL    18       7.797   8.822   2.742  1.00  0.00
ATOM    286  CG2 VAL    18       4.328   9.111   2.399  1.00  0.00
ATOM    287 HG21 VAL    18       3.640   9.938   2.222  1.00  0.00
ATOM    288 HG22 VAL    18       4.271   8.407   1.569  1.00  0.00
ATOM    289 HG23 VAL    18       4.055   8.603   3.324  1.00  0.00
ATOM    290  C   VAL    18       7.347  10.747   4.260  1.00  0.00
ATOM    291  O   VAL    18       7.606  10.095   5.295  1.00  0.00
ATOM    292  N   LEU    19       8.290  11.423   3.598  1.00  0.00
ATOM    293  H   LEU    19       8.087  11.572   2.620  1.00  0.00
ATOM    294  CA  LEU    19       9.636  11.743   4.085  1.00  0.00
ATOM    295  HA  LEU    19      10.042  10.837   4.535  1.00  0.00
ATOM    296  CB  LEU    19      10.657  12.264   2.978  1.00  0.00
ATOM    297  HB2 LEU    19      10.267  13.190   2.555  1.00  0.00
ATOM    298  HB3 LEU    19      11.571  12.476   3.533  1.00  0.00
ATOM    299  CG  LEU    19      10.967  11.267   1.838  1.00  0.00
ATOM    300  HG  LEU    19      10.179  10.521   1.733  1.00  0.00
ATOM    301  CD1 LEU    19      11.038  12.119   0.562  1.00  0.00
ATOM    302 HD11 LEU    19      11.826  12.865   0.666  1.00  0.00
ATOM    303 HD12 LEU    19      11.255  11.478  -0.292  1.00  0.00
ATOM    304 HD13 LEU    19      10.083  12.620   0.406  1.00  0.00
ATOM    305  CD2 LEU    19      12.366  10.508   1.960  1.00  0.00
ATOM    306 HD21 LEU    19      12.390   9.935   2.887  1.00  0.00
ATOM    307 HD22 LEU    19      12.489   9.833   1.113  1.00  0.00
ATOM    308 HD23 LEU    19      13.176  11.237   1.963  1.00  0.00
ATOM    309  C   LEU    19       9.641  12.637   5.361  1.00  0.00
ATOM    310  O   LEU    19      10.415  12.407   6.266  1.00  0.00
ATOM    311  N   ALA    20       8.760  13.643   5.393  1.00  0.00
ATOM    312  H   ALA    20       8.406  13.947   4.497  1.00  0.00
ATOM    313  CA  ALA    20       8.419  14.442   6.589  1.00  0.00
ATOM    314  HA  ALA    20       9.379  14.946   6.695  1.00  0.00
ATOM    315  CB  ALA    20       7.313  15.513   6.427  1.00  0.00
ATOM    316  HB1 ALA    20       6.344  15.023   6.329  1.00  0.00
ATOM    317  HB2 ALA    20       7.305  16.163   7.302  1.00  0.00
ATOM    318  HB3 ALA    20       7.510  16.108   5.535  1.00  0.00
ATOM    319  C   ALA    20       8.115  13.687   7.863  1.00  0.00
ATOM    320  O   ALA    20       8.708  13.756   8.968  1.00  0.00
ATOM    321  N   ALA    21       7.079  12.777   7.744  1.00  0.00
ATOM    322  H   ALA    21       6.525  12.799   6.900  1.00  0.00
ATOM    323  CA  ALA    21       6.724  11.838   8.764  1.00  0.00
ATOM    324  HA  ALA    21       6.549  12.409   9.676  1.00  0.00
ATOM    325  CB  ALA    21       5.455  11.045   8.431  1.00  0.00
ATOM    326  HB1 ALA    21       5.618  10.461   7.526  1.00  0.00
ATOM    327  HB2 ALA    21       5.217  10.375   9.257  1.00  0.00
ATOM    328  HB3 ALA    21       4.626  11.735   8.273  1.00  0.00
ATOM    329  C   ALA    21       7.841  10.851   9.024  1.00  0.00
ATOM    330  O   ALA    21       8.133  10.652  10.178  1.00  0.00
ATOM    331  N   LEU    22       8.562  10.326   7.982  1.00  0.00
ATOM    332  H   LEU    22       8.279  10.577   7.045  1.00  0.00
ATOM    333  CA  LEU    22       9.659   9.372   8.143  1.00  0.00
ATOM    334  HA  LEU    22       9.340   8.525   8.751  1.00  0.00
ATOM    335  CB  LEU    22      10.099   8.837   6.723  1.00  0.00
ATOM    336  HB2 LEU    22       9.216   8.255   6.460  1.00  0.00
ATOM    337  HB3 LEU    22      10.229   9.645   6.003  1.00  0.00
ATOM    338  CG  LEU    22      11.332   7.931   6.700  1.00  0.00
ATOM    339  HG  LEU    22      12.136   8.522   7.138  1.00  0.00
ATOM    340  CD1 LEU    22      11.225   6.538   7.459  1.00  0.00
ATOM    341 HD11 LEU    22      10.421   5.946   7.021  1.00  0.00
ATOM    342 HD12 LEU    22      12.167   5.998   7.363  1.00  0.00
ATOM    343 HD13 LEU    22      11.013   6.714   8.514  1.00  0.00
ATOM    344  CD2 LEU    22      11.812   7.736   5.240  1.00  0.00
ATOM    345 HD21 LEU    22      12.068   8.704   4.809  1.00  0.00
ATOM    346 HD22 LEU    22      12.690   7.090   5.229  1.00  0.00
ATOM    347 HD23 LEU    22      11.016   7.277   4.654  1.00  0.00
ATOM    348  C   LEU    22      10.912   9.917   8.903  1.00  0.00
ATOM    349  O   LEU    22      11.407   9.374   9.897  1.00  0.00
ATOM    350  N   GLY    23      11.338  11.091   8.505  1.00  0.00
ATOM    351  H   GLY    23      10.892  11.598   7.754  1.00  0.00
ATOM    352  CA  GLY    23      12.484  11.692   9.153  1.00  0.00
ATOM    353  HA2 GLY    23      13.319  10.996   9.075  1.00  0.00
ATOM    354  HA3 GLY    23      12.728  12.612   8.622  1.00  0.00
ATOM    355  C   GLY    23      12.252  12.004  10.570  1.00  0.00
ATOM    356  O   GLY    23      13.072  11.873  11.430  1.00  0.00
ATOM    357  N   LEU    24      11.073  12.561  10.806  1.00  0.00
ATOM    358  H   LEU    24      10.480  12.875  10.051  1.00  0.00
ATOM    359  CA  LEU    24      10.648  12.830  12.180  1.00  0.00
ATOM    360  HA  LEU    24      11.465  13.339  12.692  1.00  0.00
ATOM    361  CB  LEU    24       9.416  13.677  12.283  1.00  0.00
ATOM    362  HB2 LEU    24       9.513  14.538  11.621  1.00  0.00
ATOM    363  HB3 LEU    24       8.690  12.979  11.866  1.00  0.00
ATOM    364  CG  LEU    24       8.936  14.150  13.678  1.00  0.00
ATOM    365  HG  LEU    24       8.925  13.311  14.374  1.00  0.00
ATOM    366  CD1 LEU    24       9.898  15.212  14.181  1.00  0.00
ATOM    367 HD11 LEU    24       9.909  16.052  13.486  1.00  0.00
ATOM    368 HD12 LEU    24       9.577  15.558  15.163  1.00  0.00
ATOM    369 HD13 LEU    24      10.900  14.790  14.255  1.00  0.00
ATOM    370  CD2 LEU    24       7.652  14.854  13.497  1.00  0.00
ATOM    371 HD21 LEU    24       6.923  14.174  13.057  1.00  0.00
ATOM    372 HD22 LEU    24       7.287  15.200  14.464  1.00  0.00
ATOM    373 HD23 LEU    24       7.796  15.709  12.836  1.00  0.00
ATOM    374  C   LEU    24      10.410  11.635  13.075  1.00  0.00
ATOM    375  O   LEU    24      10.637  11.675  14.270  1.00  0.00
ATOM    376  N   PHE    25       9.911  10.453  12.537  1.00  0.00
ATOM    377  H   PHE    25       9.412  10.505  11.661  1.00  0.00
ATOM    378  CA  PHE    25      10.038   9.136  13.194  1.00  0.00
ATOM    379  HA  PHE    25       9.593   9.164  14.188  1.00  0.00
ATOM    380  CB  PHE    25       9.276   8.034  12.324  1.00  0.00
ATOM    381  HB2 PHE    25       9.587   8.129  11.284  1.00  0.00
ATOM    382  HB3 PHE    25       9.575   7.057  12.704  1.00  0.00
ATOM    383  CG  PHE    25       7.750   8.055  12.327  1.00  0.00
ATOM    384  CD1 PHE    25       7.029   7.020  11.613  1.00  0.00
ATOM    385  HD1 PHE    25       7.556   6.250  11.049  1.00  0.00
ATOM    386  CE1 PHE    25       5.616   7.021  11.657  1.00  0.00
ATOM    387  HE1 PHE    25       5.118   6.248  11.072  1.00  0.00
ATOM    388  CZ  PHE    25       4.858   7.939  12.393  1.00  0.00
ATOM    389  HZ  PHE    25       3.773   7.886  12.481  1.00  0.00
ATOM    390  CE2 PHE    25       5.576   8.982  13.047  1.00  0.00
ATOM    391  HE2 PHE    25       5.031   9.759  13.584  1.00  0.00
ATOM    392  CD2 PHE    25       6.988   9.012  13.002  1.00  0.00
ATOM    393  HD2 PHE    25       7.533   9.808  13.509  1.00  0.00
ATOM    394  C   PHE    25      11.468   8.602  13.440  1.00  0.00
ATOM    395  O   PHE    25      11.768   8.191  14.527  1.00  0.00
ATOM    396  N   VAL    26      12.340   8.648  12.405  1.00  0.00
ATOM    397  H   VAL    26      11.926   8.831  11.502  1.00  0.00
ATOM    398  CA  VAL    26      13.715   8.226  12.452  1.00  0.00
ATOM    399  HA  VAL    26      13.738   7.228  12.891  1.00  0.00
ATOM    400  CB  VAL    26      14.354   8.166  11.077  1.00  0.00
ATOM    401  HB  VAL    26      14.166   9.133  10.611  1.00  0.00
ATOM    402  CG1 VAL    26      15.853   7.872  11.051  1.00  0.00
ATOM    403 HG11 VAL    26      16.042   6.905  11.516  1.00  0.00
ATOM    404 HG12 VAL    26      16.202   7.853  10.019  1.00  0.00
ATOM    405 HG13 VAL    26      16.386   8.649  11.600  1.00  0.00
ATOM    406  CG2 VAL    26      13.689   7.019  10.280  1.00  0.00
ATOM    407 HG21 VAL    26      12.620   7.213  10.186  1.00  0.00
ATOM    408 HG22 VAL    26      14.135   6.959   9.287  1.00  0.00
ATOM    409 HG23 VAL    26      13.842   6.075  10.804  1.00  0.00
ATOM    410  C   VAL    26      14.626   8.952  13.528  1.00  0.00
ATOM    411  O   VAL    26      15.453   8.394  14.154  1.00  0.00
ATOM    412  N   HID    27      14.400  10.266  13.631  1.00  0.00
ATOM    413  H   HID    27      13.698  10.720  13.064  1.00  0.00
ATOM    414  CA  HID    27      15.184  11.095  14.575  1.00  0.00
ATOM    415  HA  HID    27      16.228  10.784  14.536  1.00  0.00
ATOM    416  CB  HID    27      15.106  12.568  14.242  1.00  0.00
ATOM    417  HB2 HID    27      14.082  12.865  14.015  1.00  0.00
ATOM    418  HB3 HID    27      15.451  13.101  15.128  1.00  0.00
ATOM    419  CG  HID    27      15.977  13.055  13.068  1.00  0.00
ATOM    420  ND1 HID    27      16.724  14.228  13.064  1.00  0.00
ATOM    421  HD1 HID    27      16.865  14.829  13.863  1.00  0.00
ATOM    422  CE1 HID    27      17.218  14.423  11.836  1.00  0.00
ATOM    423  HE1 HID    27      17.837  15.304  11.666  1.00  0.00
ATOM    424  NE2 HID    27      16.844  13.464  11.022  1.00  0.00
ATOM    425  CD2 HID    27      16.169  12.522  11.808  1.00  0.00
ATOM    426  HD2 HID    27      15.891  11.557  11.384  1.00  0.00
ATOM    427  C   HID    27      14.683  10.936  16.114  1.00  0.00
ATOM    428  O   HID    27      15.436  11.344  16.978  1.00  0.00
ATOM    429  N   HID    28      13.499  10.380  16.311  1.00  0.00
ATOM    430  H   HID    28      13.023  10.152  15.450  1.00  0.00
ATOM    431  CA  HID    28      12.853  10.042  17.564  1.00  0.00
ATOM    432  HA  HID    28      13.445  10.386  18.412  1.00  0.00
ATOM    433  CB  HID    28      11.417  10.776  17.606  1.00  0.00
ATOM    434  HB2 HID    28      10.967  10.627  16.625  1.00  0.00
ATOM    435  HB3 HID    28      10.742  10.401  18.376  1.00  0.00
ATOM    436  CG  HID    28      11.523  12.314  17.818  1.00  0.00
ATOM    437  ND1 HID    28      12.187  12.870  18.878  1.00  0.00
ATOM    438  HD1 HID    28      12.625  12.366  19.636  1.00  0.00
ATOM    439  CE1 HID    28      12.154  14.193  18.734  1.00  0.00
ATOM    440  HE1 HID    28      12.661  14.774  19.504  1.00  0.00
ATOM    441  NE2 HID    28      11.502  14.569  17.666  1.00  0.00
ATOM    442  CD2 HID    28      11.119  13.340  17.049  1.00  0.00
ATOM    443  HD2 HID    28      10.584  13.350  16.099  1.00  0.00
ATOM    444  C   HID    28      12.576   8.568  17.746  1.00  0.00
ATOM    445  O   HID    28      11.792   8.138  18.620  1.00  0.00
ATOM    446  N   ARG    29      13.303   7.658  16.982  1.00  0.00
ATOM    447  H   ARG    29      13.810   8.206  16.301  1.00  0.00
ATOM    448  CA  ARG    29      13.286   6.233  16.830  1.00  0.00
ATOM    449  HA  ARG    29      12.337   5.955  16.371  1.00  0.00
ATOM    450  CB  ARG    29      14.429   5.680  15.966  1.00  0.00
ATOM    451  HB2 ARG    29      14.333   4.594  15.976  1.00  0.00
ATOM    452  HB3 ARG    29      14.265   6.050  14.954  1.00  0.00
ATOM    453  CG  ARG    29      15.824   6.069  16.427  1.00  0.00
ATOM    454  HG2 ARG    29      15.792   7.134  16.655  1.00  0.00
ATOM    455  HG3 ARG    29      16.019   5.508  17.341  1.00  0.00
ATOM    456  CD  ARG    29      16.960   5.793  15.397  1.00  0.00
ATOM    457  HD2 ARG    29      16.744   6.188  14.404  1.00  0.00
ATOM    458  HD3 ARG    29      17.935   6.153  15.727  1.00  0.00
ATOM    459  NE  ARG    29      17.001   4.334  15.322  1.00  0.00
ATOM    460  HE  ARG    29      16.412   3.868  15.997  1.00  0.00
ATOM    461  CZ  ARG    29      17.712   3.602  14.505  1.00  0.00
ATOM    462  NH1 ARG    29      18.551   4.134  13.694  1.00  0.00
ATOM    463 HH11 ARG    29      18.670   5.137  13.681  1.00  0.00
ATOM    464 HH12 ARG    29      19.089   3.548  13.072  1.00  0.00
ATOM    465  NH2 ARG    29      17.527   2.273  14.526  1.00  0.00
ATOM    466 HH21 ARG    29      16.854   1.870  15.162  1.00  0.00
ATOM    467 HH22 ARG    29      18.062   1.682  13.906  1.00  0.00
ATOM    468  C   ARG    29      13.059   5.374  18.130  1.00  0.00
ATOM    469  O   ARG    29      12.314   4.415  18.058  1.00  0.00
ATOM    470  N   ASP    30      13.640   5.655  19.261  1.00  0.00
ATOM    471  H   ASP    30      14.255   6.456  19.278  1.00  0.00
ATOM    472  CA  ASP    30      13.496   4.844  20.513  1.00  0.00
ATOM    473  HA  ASP    30      12.971   3.926  20.250  1.00  0.00
ATOM    474  CB  ASP    30      14.839   4.468  21.214  1.00  0.00
ATOM    475  HB2 ASP    30      15.360   5.413  21.063  1.00  0.00
ATOM    476  HB3 ASP    30      14.857   4.209  22.273  1.00  0.00
ATOM    477  CG  ASP    30      15.518   3.393  20.427  1.00  0.00
ATOM    478  OD1 ASP    30      14.918   2.541  19.670  1.00  0.00
ATOM    479  OD2 ASP    30      16.703   3.245  20.806  1.00  0.00
ATOM    480  C   ASP    30      12.610   5.601  21.544  1.00  0.00
ATOM    481  O   ASP    30      12.515   5.250  22.692  1.00  0.00
ATOM    482  N   SER    31      11.938   6.655  21.126  1.00  0.00
ATOM    483  H   SER    31      12.015   6.941  20.160  1.00  0.00
ATOM    484  CA  SER    31      11.201   7.522  22.052  1.00  0.00
ATOM    485  HA  SER    31      11.675   7.501  23.033  1.00  0.00
ATOM    486  CB  SER    31      11.192   8.999  21.532  1.00  0.00
ATOM    487  HB2 SER    31      10.947   9.645  22.375  1.00  0.00
ATOM    488  HB3 SER    31      12.196   9.231  21.177  1.00  0.00
ATOM    489  OG  SER    31      10.289   9.208  20.518  1.00  0.00
ATOM    490  HG  SER    31      10.327  10.126  20.240  1.00  0.00
ATOM    491  C   SER    31       9.823   6.898  22.286  1.00  0.00
ATOM    492  O   SER    31       9.416   6.092  21.422  1.00  0.00
ATOM    493  N   PRO    32       9.145   7.063  23.442  1.00  0.00
ATOM    494  CD  PRO    32       9.499   8.055  24.428  1.00  0.00
ATOM    495  HD2 PRO    32       9.204   9.047  24.087  1.00  0.00
ATOM    496  HD3 PRO    32      10.574   8.038  24.610  1.00  0.00
ATOM    497  CG  PRO    32       8.677   7.578  25.668  1.00  0.00
ATOM    498  HG2 PRO    32       8.428   8.424  26.308  1.00  0.00
ATOM    499  HG3 PRO    32       9.244   6.845  26.241  1.00  0.00
ATOM    500  CB  PRO    32       7.396   6.933  25.051  1.00  0.00
ATOM    501  HB2 PRO    32       6.579   7.620  24.832  1.00  0.00
ATOM    502  HB3 PRO    32       7.048   6.163  25.740  1.00  0.00
ATOM    503  CA  PRO    32       7.890   6.294  23.769  1.00  0.00
ATOM    504  HA  PRO    32       8.226   5.283  23.999  1.00  0.00
ATOM    505  C   PRO    32       6.782   6.236  22.697  1.00  0.00
ATOM    506  O   PRO    32       6.381   5.128  22.349  1.00  0.00
ATOM    507  N   LEU    33       6.366   7.324  22.087  1.00  0.00
ATOM    508  H   LEU    33       6.608   8.244  22.425  1.00  0.00
ATOM    509  CA  LEU    33       5.417   7.219  20.952  1.00  0.00
ATOM    510  HA  LEU    33       4.524   6.699  21.298  1.00  0.00
ATOM    511  CB  LEU    33       4.999   8.589  20.377  1.00  0.00
ATOM    512  HB2 LEU    33       4.538   9.117  21.212  1.00  0.00
ATOM    513  HB3 LEU    33       5.952   9.059  20.132  1.00  0.00
ATOM    514  CG  LEU    33       4.070   8.651  19.157  1.00  0.00
ATOM    515  HG  LEU    33       4.570   8.146  18.330  1.00  0.00
ATOM    516  CD1 LEU    33       2.728   7.997  19.409  1.00  0.00
ATOM    517 HD11 LEU    33       2.227   8.501  20.235  1.00  0.00
ATOM    518 HD12 LEU    33       2.113   8.071  18.512  1.00  0.00
ATOM    519 HD13 LEU    33       2.877   6.947  19.661  1.00  0.00
ATOM    520  CD2 LEU    33       3.804  10.124  18.819  1.00  0.00
ATOM    521 HD21 LEU    33       4.747  10.621  18.593  1.00  0.00
ATOM    522 HD22 LEU    33       3.145  10.185  17.953  1.00  0.00
ATOM    523 HD23 LEU    33       3.331  10.613  19.671  1.00  0.00
ATOM    524  C   LEU    33       5.858   6.329  19.769  1.00  0.00
ATOM    525  O   LEU    33       5.143   5.511  19.291  1.00  0.00
ATOM    526  N   VAL    34       7.120   6.489  19.333  1.00  0.00
ATOM    527  H   VAL    34       7.656   7.247  19.731  1.00  0.00
ATOM    528  CA  VAL    34       7.715   5.716  18.246  1.00  0.00
ATOM    529  HA  VAL    34       7.012   5.784  17.416  1.00  0.00
ATOM    530  CB  VAL    34       9.074   6.263  17.784  1.00  0.00
ATOM    531  HB  VAL    34       9.817   6.116  18.568  1.00  0.00
ATOM    532  CG1 VAL    34       9.495   5.533  16.560  1.00  0.00
ATOM    533 HG11 VAL    34       8.753   5.680  15.775  1.00  0.00
ATOM    534 HG12 VAL    34      10.459   5.913  16.223  1.00  0.00
ATOM    535 HG13 VAL    34       9.582   4.470  16.783  1.00  0.00
ATOM    536  CG2 VAL    34       8.852   7.712  17.422  1.00  0.00
ATOM    537 HG21 VAL    34       8.491   8.254  18.296  1.00  0.00
ATOM    538 HG22 VAL    34       9.791   8.151  17.085  1.00  0.00
ATOM    539 HG23 VAL    34       8.114   7.778  16.623  1.00  0.00
ATOM    540  C   VAL    34       7.819   4.207  18.628  1.00  0.00
ATOM    541  O   VAL    34       7.570   3.359  17.812  1.00  0.00
ATOM    542  N   GLN    35       8.192   3.905  19.858  1.00  0.00
ATOM    543  H   GLN    35       8.496   4.627  20.495  1.00  0.00
ATOM    544  CA  GLN    35       8.187   2.503  20.337  1.00  0.00
ATOM    545  HA  GLN    35       8.803   1.861  19.707  1.00  0.00
ATOM    546  CB  GLN    35       8.814   2.516  21.831  1.00  0.00
ATOM    547  HB2 GLN    35       8.345   3.314  22.407  1.00  0.00
ATOM    548  HB3 GLN    35       8.613   1.557  22.309  1.00  0.00
ATOM    549  CG  GLN    35      10.367   2.756  21.771  1.00  0.00
ATOM    550  HG2 GLN    35      10.338   3.652  21.151  1.00  0.00
ATOM    551  HG3 GLN    35      10.840   2.990  22.725  1.00  0.00
ATOM    552  CD  GLN    35      11.188   1.718  21.072  1.00  0.00
ATOM    553  OE1 GLN    35      11.141   1.545  19.855  1.00  0.00
ATOM    554  NE2 GLN    35      11.749   0.869  21.876  1.00  0.00
ATOM    555 HE21 GLN    35      12.325   0.128  21.502  1.00  0.00
ATOM    556 HE22 GLN    35      11.607   0.952  22.873  1.00  0.00
ATOM    557  C   GLN    35       6.865   1.825  20.407  1.00  0.00
ATOM    558  O   GLN    35       6.681   0.790  19.770  1.00  0.00
ATOM    559  N   ALA    36       5.925   2.349  21.176  1.00  0.00
ATOM    560  H   ALA    36       6.260   3.121  21.735  1.00  0.00
ATOM    561  CA  ALA    36       4.578   1.921  21.354  1.00  0.00
ATOM    562  HA  ALA    36       4.564   0.923  21.792  1.00  0.00
ATOM    563  CB  ALA    36       3.863   2.866  22.286  1.00  0.00
ATOM    564  HB1 ALA    36       3.861   3.868  21.857  1.00  0.00
ATOM    565  HB2 ALA    36       2.836   2.530  22.427  1.00  0.00
ATOM    566  HB3 ALA    36       4.374   2.884  23.248  1.00  0.00
ATOM    567  C   ALA    36       3.881   1.809  19.988  1.00  0.00
ATOM    568  O   ALA    36       3.203   0.808  19.851  1.00  0.00
ATOM    569  N   SER    37       4.070   2.734  19.041  1.00  0.00
ATOM    570  H   SER    37       4.605   3.568  19.239  1.00  0.00
ATOM    571  CA  SER    37       3.342   2.667  17.797  1.00  0.00
ATOM    572  HA  SER    37       2.480   2.012  17.921  1.00  0.00
ATOM    573  CB  SER    37       2.809   4.156  17.319  1.00  0.00
ATOM    574  HB2 SER    37       2.181   4.061  16.433  1.00  0.00
ATOM    575  HB3 SER    37       2.238   4.623  18.121  1.00  0.00
ATOM    576  OG  SER    37       3.952   4.968  17.010  1.00  0.00
ATOM    577  HG  SER    37       3.660   5.838  16.730  1.00  0.00
ATOM    578  C   SER    37       4.076   1.907  16.698  1.00  0.00
ATOM    579  O   SER    37       3.820   2.126  15.521  1.00  0.00
ATOM    580  N   GLY    38       5.146   1.126  17.088  1.00  0.00
ATOM    581  H   GLY    38       5.527   1.165  18.022  1.00  0.00
ATOM    582  CA  GLY    38       5.747   0.223  16.144  1.00  0.00
ATOM    583  HA2 GLY    38       6.309  -0.496  16.740  1.00  0.00
ATOM    584  HA3 GLY    38       4.918  -0.284  15.651  1.00  0.00
ATOM    585  C   GLY    38       6.667   0.815  15.084  1.00  0.00
ATOM    586  O   GLY    38       6.527   0.615  13.835  1.00  0.00
ATOM    587  N   GLY    39       7.629   1.567  15.624  1.00  0.00
ATOM    588  H   GLY    39       7.578   1.652  16.629  1.00  0.00
ATOM    589  CA  GLY    39       8.755   2.283  14.897  1.00  0.00
ATOM    590  HA2 GLY    39       8.293   3.226  14.603  1.00  0.00
ATOM    591  HA3 GLY    39       9.479   2.466  15.691  1.00  0.00
ATOM    592  C   GLY    39       9.484   1.685  13.685  1.00  0.00
ATOM    593  O   GLY    39       9.413   2.177  12.567  1.00  0.00
ATOM    594  N   PRO    40      10.125   0.516  13.846  1.00  0.00
ATOM    595  CD  PRO    40      10.374  -0.069  15.182  1.00  0.00
ATOM    596  HD2 PRO    40       9.453  -0.506  15.568  1.00  0.00
ATOM    597  HD3 PRO    40      10.721   0.708  15.864  1.00  0.00
ATOM    598  CG  PRO    40      11.371  -1.043  14.920  1.00  0.00
ATOM    599  HG2 PRO    40      11.333  -1.797  15.706  1.00  0.00
ATOM    600  HG3 PRO    40      12.345  -0.554  14.933  1.00  0.00
ATOM    601  CB  PRO    40      11.079  -1.665  13.520  1.00  0.00
ATOM    602  HB2 PRO    40      10.341  -2.460  13.411  1.00  0.00
ATOM    603  HB3 PRO    40      12.035  -1.999  13.117  1.00  0.00
ATOM    604  CA  PRO    40      10.587  -0.356  12.742  1.00  0.00
ATOM    605  HA  PRO    40      11.523   0.087  12.403  1.00  0.00
ATOM    606  C   PRO    40       9.685  -0.548  11.585  1.00  0.00
ATOM    607  O   PRO    40      10.089  -0.520  10.478  1.00  0.00
ATOM    608  N   LEU    41       8.395  -0.818  11.925  1.00  0.00
ATOM    609  H   LEU    41       8.113  -0.649  12.880  1.00  0.00
ATOM    610  CA  LEU    41       7.411  -1.289  11.001  1.00  0.00
ATOM    611  HA  LEU    41       7.942  -1.813  10.206  1.00  0.00
ATOM    612  CB  LEU    41       6.333  -2.241  11.589  1.00  0.00
ATOM    613  HB2 LEU    41       5.749  -1.826  12.411  1.00  0.00
ATOM    614  HB3 LEU    41       5.679  -2.429  10.738  1.00  0.00
ATOM    615  CG  LEU    41       7.004  -3.604  12.052  1.00  0.00
ATOM    616  HG  LEU    41       7.885  -3.336  12.635  1.00  0.00
ATOM    617  CD1 LEU    41       6.086  -4.538  12.898  1.00  0.00
ATOM    618 HD11 LEU    41       5.205  -4.807  12.315  1.00  0.00
ATOM    619 HD12 LEU    41       6.634  -5.442  13.165  1.00  0.00
ATOM    620 HD13 LEU    41       5.777  -4.019  13.805  1.00  0.00
ATOM    621  CD2 LEU    41       7.228  -4.426  10.776  1.00  0.00
ATOM    622 HD21 LEU    41       7.883  -3.877  10.100  1.00  0.00
ATOM    623 HD22 LEU    41       7.690  -5.379  11.034  1.00  0.00
ATOM    624 HD23 LEU    41       6.271  -4.607  10.287  1.00  0.00
ATOM    625  C   LEU    41       6.631  -0.139  10.450  1.00  0.00
ATOM    626  O   LEU    41       6.291  -0.145   9.283  1.00  0.00
ATOM    627  N   ALA    42       6.524   0.991  11.159  1.00  0.00
ATOM    628  H   ALA    42       6.750   0.847  12.133  1.00  0.00
ATOM    629  CA  ALA    42       6.062   2.267  10.760  1.00  0.00
ATOM    630  HA  ALA    42       5.084   2.163  10.291  1.00  0.00
ATOM    631  CB  ALA    42       5.916   3.150  12.009  1.00  0.00
ATOM    632  HB1 ALA    42       6.889   3.271  12.485  1.00  0.00
ATOM    633  HB2 ALA    42       5.529   4.127  11.720  1.00  0.00
ATOM    634  HB3 ALA    42       5.226   2.679  12.709  1.00  0.00
ATOM    635  C   ALA    42       6.950   2.849   9.724  1.00  0.00
ATOM    636  O   ALA    42       6.441   3.111   8.636  1.00  0.00
ATOM    637  N   CYS    43       8.266   2.898   9.997  1.00  0.00
ATOM    638  H   CYS    43       8.545   2.714  10.950  1.00  0.00
ATOM    639  CA  CYS    43       9.317   3.343   9.020  1.00  0.00
ATOM    640  HA  CYS    43       9.067   4.340   8.657  1.00  0.00
ATOM    641  CB  CYS    43      10.669   3.388   9.642  1.00  0.00
ATOM    642  HB2 CYS    43      10.935   2.469  10.164  1.00  0.00
ATOM    643  HB3 CYS    43      11.460   3.647   8.938  1.00  0.00
ATOM    644  SG  CYS    43      10.666   4.731  10.931  1.00  0.00
ATOM    645  HG  CYS    43      11.930   4.563  11.310  1.00  0.00
ATOM    646  C   CYS    43       9.426   2.603   7.701  1.00  0.00
ATOM    647  O   CYS    43       9.646   3.120   6.620  1.00  0.00
ATOM    648  N   PHE    44       9.234   1.277   7.763  1.00  0.00
ATOM    649  H   PHE    44       9.055   0.977   8.711  1.00  0.00
ATOM    650  CA  PHE    44       9.269   0.278   6.726  1.00  0.00
ATOM    651  HA  PHE    44      10.122   0.460   6.072  1.00  0.00
ATOM    652  CB  PHE    44       9.405  -1.178   7.345  1.00  0.00
ATOM    653  HB2 PHE    44      10.470  -1.334   7.514  1.00  0.00
ATOM    654  HB3 PHE    44       8.870  -1.272   8.290  1.00  0.00
ATOM    655  CG  PHE    44       8.937  -2.310   6.472  1.00  0.00
ATOM    656  CD1 PHE    44       9.701  -2.795   5.436  1.00  0.00
ATOM    657  HD1 PHE    44      10.705  -2.402   5.275  1.00  0.00
ATOM    658  CE1 PHE    44       9.213  -3.753   4.621  1.00  0.00
ATOM    659  HE1 PHE    44       9.832  -4.185   3.835  1.00  0.00
ATOM    660  CZ  PHE    44       7.848  -4.207   4.801  1.00  0.00
ATOM    661  HZ  PHE    44       7.473  -4.946   4.093  1.00  0.00
ATOM    662  CE2 PHE    44       7.050  -3.755   5.790  1.00  0.00
ATOM    663  HE2 PHE    44       6.015  -4.070   5.921  1.00  0.00
ATOM    664  CD2 PHE    44       7.643  -2.791   6.716  1.00  0.00
ATOM    665  HD2 PHE    44       7.080  -2.453   7.586  1.00  0.00
ATOM    666  C   PHE    44       7.980   0.396   5.915  1.00  0.00
ATOM    667  O   PHE    44       8.106   0.424   4.710  1.00  0.00
ATOM    668  N   GLY    45       6.808   0.582   6.528  1.00  0.00
ATOM    669  H   GLY    45       6.697   0.434   7.521  1.00  0.00
ATOM    670  CA  GLY    45       5.662   1.005   5.770  1.00  0.00
ATOM    671  HA2 GLY    45       5.402   0.199   5.084  1.00  0.00
ATOM    672  HA3 GLY    45       4.842   1.164   6.470  1.00  0.00
ATOM    673  C   GLY    45       5.884   2.261   4.985  1.00  0.00
ATOM    674  O   GLY    45       5.555   2.270   3.767  1.00  0.00
ATOM    675  N   LEU    46       6.466   3.368   5.528  1.00  0.00
ATOM    676  H   LEU    46       6.596   3.438   6.527  1.00  0.00
ATOM    677  CA  LEU    46       6.663   4.537   4.737  1.00  0.00
ATOM    678  HA  LEU    46       5.730   4.805   4.242  1.00  0.00
ATOM    679  CB  LEU    46       7.123   5.745   5.629  1.00  0.00
ATOM    680  HB2 LEU    46       7.942   5.313   6.204  1.00  0.00
ATOM    681  HB3 LEU    46       7.501   6.566   5.019  1.00  0.00
ATOM    682  CG  LEU    46       6.061   6.268   6.578  1.00  0.00
ATOM    683  HG  LEU    46       5.601   5.409   7.067  1.00  0.00
ATOM    684  CD1 LEU    46       6.638   7.244   7.667  1.00  0.00
ATOM    685 HD11 LEU    46       7.098   8.103   7.179  1.00  0.00
ATOM    686 HD12 LEU    46       5.830   7.584   8.315  1.00  0.00
ATOM    687 HD13 LEU    46       7.387   6.722   8.263  1.00  0.00
ATOM    688  CD2 LEU    46       4.872   6.933   5.869  1.00  0.00
ATOM    689 HD21 LEU    46       4.390   6.210   5.211  1.00  0.00
ATOM    690 HD22 LEU    46       4.154   7.282   6.612  1.00  0.00
ATOM    691 HD23 LEU    46       5.226   7.780   5.281  1.00  0.00
ATOM    692  C   LEU    46       7.539   4.259   3.437  1.00  0.00
ATOM    693  O   LEU    46       7.307   4.693   2.333  1.00  0.00
ATOM    694  N   VAL    47       8.627   3.477   3.665  1.00  0.00
ATOM    695  H   VAL    47       8.953   3.373   4.615  1.00  0.00
ATOM    696  CA  VAL    47       9.442   2.956   2.605  1.00  0.00
ATOM    697  HA  VAL    47       9.757   3.909   2.180  1.00  0.00
ATOM    698  CB  VAL    47      10.704   2.153   3.010  1.00  0.00
ATOM    699  HB  VAL    47      10.425   1.283   3.604  1.00  0.00
ATOM    700  CG1 VAL    47      11.410   1.683   1.698  1.00  0.00
ATOM    701 HG11 VAL    47      11.689   2.553   1.103  1.00  0.00
ATOM    702 HG12 VAL    47      12.304   1.113   1.950  1.00  0.00
ATOM    703 HG13 VAL    47      10.729   1.054   1.124  1.00  0.00
ATOM    704  CG2 VAL    47      11.703   3.250   3.580  1.00  0.00
ATOM    705 HG21 VAL    47      11.246   3.749   4.434  1.00  0.00
ATOM    706 HG22 VAL    47      12.630   2.770   3.893  1.00  0.00
ATOM    707 HG23 VAL    47      11.919   3.984   2.804  1.00  0.00
ATOM    708  C   VAL    47       8.671   2.170   1.549  1.00  0.00
ATOM    709  O   VAL    47       8.807   2.351   0.321  1.00  0.00
ATOM    710  N   CYS    48       7.725   1.320   1.984  1.00  0.00
ATOM    711  H   CYS    48       7.588   1.225   2.980  1.00  0.00
ATOM    712  CA  CYS    48       6.859   0.589   1.105  1.00  0.00
ATOM    713  HA  CYS    48       7.463  -0.012   0.426  1.00  0.00
ATOM    714  CB  CYS    48       5.887  -0.374   1.905  1.00  0.00
ATOM    715  HB2 CYS    48       5.549   0.075   2.839  1.00  0.00
ATOM    716  HB3 CYS    48       5.022  -0.665   1.309  1.00  0.00
ATOM    717  SG  CYS    48       6.719  -1.906   2.359  1.00  0.00
ATOM    718  HG  CYS    48       5.677  -2.451   2.981  1.00  0.00
ATOM    719  C   CYS    48       5.954   1.610   0.356  1.00  0.00
ATOM    720  O   CYS    48       5.663   1.404  -0.801  1.00  0.00
ATOM    721  N   LEU    49       5.499   2.741   1.003  1.00  0.00
ATOM    722  H   LEU    49       5.658   2.846   1.995  1.00  0.00
ATOM    723  CA  LEU    49       4.722   3.750   0.324  1.00  0.00
ATOM    724  HA  LEU    49       3.911   3.235  -0.191  1.00  0.00
ATOM    725  CB  LEU    49       4.126   4.836   1.204  1.00  0.00
ATOM    726  HB2 LEU    49       5.002   5.377   1.562  1.00  0.00
ATOM    727  HB3 LEU    49       3.502   5.507   0.614  1.00  0.00
ATOM    728  CG  LEU    49       3.330   4.318   2.392  1.00  0.00
ATOM    729  HG  LEU    49       3.989   3.658   2.957  1.00  0.00
ATOM    730  CD1 LEU    49       2.800   5.408   3.307  1.00  0.00
ATOM    731 HD11 LEU    49       2.141   6.068   2.743  1.00  0.00
ATOM    732 HD12 LEU    49       2.244   4.955   4.128  1.00  0.00
ATOM    733 HD13 LEU    49       3.634   5.984   3.707  1.00  0.00
ATOM    734  CD2 LEU    49       2.192   3.427   1.830  1.00  0.00
ATOM    735 HD21 LEU    49       2.623   2.599   1.267  1.00  0.00
ATOM    736 HD22 LEU    49       1.596   3.035   2.654  1.00  0.00
ATOM    737 HD23 LEU    49       1.556   4.020   1.173  1.00  0.00
ATOM    738  C   LEU    49       5.421   4.445  -0.740  1.00  0.00
ATOM    739  O   LEU    49       4.900   4.741  -1.847  1.00  0.00
ATOM    740  N   GLY    50       6.722   4.674  -0.509  1.00  0.00
ATOM    741  H   GLY    50       7.022   4.386   0.411  1.00  0.00
ATOM    742  CA  GLY    50       7.660   5.239  -1.359  1.00  0.00
ATOM    743  HA2 GLY    50       7.375   6.280  -1.513  1.00  0.00
ATOM    744  HA3 GLY    50       8.625   5.198  -0.853  1.00  0.00
ATOM    745  C   GLY    50       7.778   4.569  -2.680  1.00  0.00
ATOM    746  O   GLY    50       7.898   5.166  -3.735  1.00  0.00
ATOM    747  N   LEU    51       7.802   3.180  -2.685  1.00  0.00
ATOM    748  H   LEU    51       7.671   2.789  -1.763  1.00  0.00
ATOM    749  CA  LEU    51       8.051   2.286  -3.771  1.00  0.00
ATOM    750  HA  LEU    51       8.767   2.723  -4.467  1.00  0.00
ATOM    751  CB  LEU    51       8.639   0.971  -3.221  1.00  0.00
ATOM    752  HB2 LEU    51       8.093   0.773  -2.299  1.00  0.00
ATOM    753  HB3 LEU    51       8.518   0.129  -3.902  1.00  0.00
ATOM    754  CG  LEU    51      10.156   1.164  -2.897  1.00  0.00
ATOM    755  HG  LEU    51      10.344   1.978  -2.197  1.00  0.00
ATOM    756  CD1 LEU    51      10.508  -0.164  -2.237  1.00  0.00
ATOM    757 HD11 LEU    51      10.320  -0.979  -2.936  1.00  0.00
ATOM    758 HD12 LEU    51      11.561  -0.163  -1.956  1.00  0.00
ATOM    759 HD13 LEU    51       9.895  -0.302  -1.346  1.00  0.00
ATOM    760  CD2 LEU    51      10.945   1.535  -4.172  1.00  0.00
ATOM    761 HD21 LEU    51      10.553   2.464  -4.585  1.00  0.00
ATOM    762 HD22 LEU    51      11.998   1.665  -3.923  1.00  0.00
ATOM    763 HD23 LEU    51      10.841   0.738  -4.909  1.00  0.00
ATOM    764  C   LEU    51       6.794   2.063  -4.558  1.00  0.00
ATOM    765  O   LEU    51       6.791   1.826  -5.767  1.00  0.00
ATOM    766  N   VAL    52       5.626   2.218  -3.914  1.00  0.00
ATOM    767  H   VAL    52       5.597   2.098  -2.912  1.00  0.00
ATOM    768  CA  VAL    52       4.352   2.366  -4.637  1.00  0.00
ATOM    769  HA  VAL    52       4.344   1.662  -5.469  1.00  0.00
ATOM    770  CB  VAL    52       3.209   2.067  -3.755  1.00  0.00
ATOM    771  HB  VAL    52       3.190   2.828  -2.975  1.00  0.00
ATOM    772  CG1 VAL    52       1.857   2.050  -4.488  1.00  0.00
ATOM    773 HG11 VAL    52       1.875   1.288  -5.268  1.00  0.00
ATOM    774 HG12 VAL    52       1.061   1.824  -3.778  1.00  0.00
ATOM    775 HG13 VAL    52       1.675   3.026  -4.938  1.00  0.00
ATOM    776  CG2 VAL    52       3.449   0.613  -3.155  1.00  0.00
ATOM    777 HG21 VAL    52       4.382   0.601  -2.592  1.00  0.00
ATOM    778 HG22 VAL    52       2.623   0.351  -2.494  1.00  0.00
ATOM    779 HG23 VAL    52       3.507  -0.111  -3.968  1.00  0.00
ATOM    780  C   VAL    52       4.225   3.701  -5.365  1.00  0.00
ATOM    781  O   VAL    52       3.986   3.655  -6.569  1.00  0.00
ATOM    782  N   CYS    53       4.607   4.847  -4.726  1.00  0.00
ATOM    783  H   CYS    53       4.665   4.748  -3.723  1.00  0.00
ATOM    784  CA  CYS    53       4.746   6.197  -5.305  1.00  0.00
ATOM    785  HA  CYS    53       3.831   6.501  -5.813  1.00  0.00
ATOM    786  CB  CYS    53       5.027   7.208  -4.123  1.00  0.00
ATOM    787  HB2 CYS    53       5.795   6.833  -3.447  1.00  0.00
ATOM    788  HB3 CYS    53       5.319   8.190  -4.494  1.00  0.00
ATOM    789  SG  CYS    53       3.563   7.471  -3.117  1.00  0.00
ATOM    790  HG  CYS    53       4.129   8.325  -2.268  1.00  0.00
ATOM    791  C   CYS    53       5.722   6.240  -6.469  1.00  0.00
ATOM    792  O   CYS    53       5.444   6.865  -7.522  1.00  0.00
ATOM    793  N   LEU    54       6.805   5.483  -6.412  1.00  0.00
ATOM    794  H   LEU    54       7.013   5.136  -5.487  1.00  0.00
ATOM    795  CA  LEU    54       7.730   5.202  -7.465  1.00  0.00
ATOM    796  HA  LEU    54       8.020   6.147  -7.924  1.00  0.00
ATOM    797  CB  LEU    54       9.007   4.471  -6.992  1.00  0.00
ATOM    798  HB2 LEU    54       9.302   5.034  -6.107  1.00  0.00
ATOM    799  HB3 LEU    54       8.714   3.462  -6.700  1.00  0.00
ATOM    800  CG  LEU    54      10.203   4.397  -7.981  1.00  0.00
ATOM    801  HG  LEU    54       9.833   3.958  -8.908  1.00  0.00
ATOM    802  CD1 LEU    54      10.810   5.701  -8.266  1.00  0.00
ATOM    803 HD11 LEU    54      11.181   6.140  -7.340  1.00  0.00
ATOM    804 HD12 LEU    54      11.638   5.572  -8.963  1.00  0.00
ATOM    805 HD13 LEU    54      10.063   6.361  -8.707  1.00  0.00
ATOM    806  CD2 LEU    54      11.143   3.446  -7.306  1.00  0.00
ATOM    807 HD21 LEU    54      10.651   2.482  -7.172  1.00  0.00
ATOM    808 HD22 LEU    54      12.033   3.316  -7.921  1.00  0.00
ATOM    809 HD23 LEU    54      11.429   3.846  -6.333  1.00  0.00
ATOM    810  C   LEU    54       7.145   4.410  -8.666  1.00  0.00
ATOM    811  O   LEU    54       7.478   4.675  -9.792  1.00  0.00
ATOM    812  N   SER    55       6.209   3.507  -8.442  1.00  0.00
ATOM    813  H   SER    55       5.992   3.238  -7.493  1.00  0.00
ATOM    814  CA  SER    55       5.484   2.885  -9.505  1.00  0.00
ATOM    815  HA  SER    55       6.177   2.417 -10.204  1.00  0.00
ATOM    816  CB  SER    55       4.529   1.783  -8.935  1.00  0.00
ATOM    817  HB2 SER    55       5.050   1.160  -8.208  1.00  0.00
ATOM    818  HB3 SER    55       3.656   2.236  -8.465  1.00  0.00
ATOM    819  OG  SER    55       4.123   0.999 -10.010  1.00  0.00
ATOM    820  HG  SER    55       3.533   0.309  -9.698  1.00  0.00
ATOM    821  C   SER    55       4.632   3.911 -10.279  1.00  0.00
ATOM    822  O   SER    55       4.566   3.848 -11.466  1.00  0.00
ATOM    823  N   VAL    56       3.907   4.799  -9.535  1.00  0.00
ATOM    824  H   VAL    56       3.760   4.601  -8.555  1.00  0.00
ATOM    825  CA  VAL    56       3.196   5.948 -10.132  1.00  0.00
ATOM    826  HA  VAL    56       2.569   5.570 -10.940  1.00  0.00
ATOM    827  CB  VAL    56       2.308   6.583  -9.089  1.00  0.00
ATOM    828  HB  VAL    56       2.975   6.877  -8.279  1.00  0.00
ATOM    829  CG1 VAL    56       1.462   7.798  -9.525  1.00  0.00
ATOM    830 HG11 VAL    56       0.794   7.504 -10.335  1.00  0.00
ATOM    831 HG12 VAL    56       0.873   8.154  -8.680  1.00  0.00
ATOM    832 HG13 VAL    56       2.121   8.595  -9.869  1.00  0.00
ATOM    833  CG2 VAL    56       1.258   5.448  -8.690  1.00  0.00
ATOM    834 HG21 VAL    56       1.790   4.584  -8.292  1.00  0.00
ATOM    835 HG22 VAL    56       0.575   5.834  -7.933  1.00  0.00
ATOM    836 HG23 VAL    56       0.691   5.150  -9.572  1.00  0.00
ATOM    837  C   VAL    56       4.044   6.961 -10.822  1.00  0.00
ATOM    838  O   VAL    56       3.616   7.453 -11.841  1.00  0.00
ATOM    839  N   LEU    57       5.332   7.225 -10.340  1.00  0.00
ATOM    840  H   LEU    57       5.558   6.994  -9.383  1.00  0.00
ATOM    841  CA  LEU    57       6.348   7.978 -11.149  1.00  0.00
ATOM    842  HA  LEU    57       5.951   8.919 -11.531  1.00  0.00
ATOM    843  CB  LEU    57       7.485   8.282 -10.204  1.00  0.00
ATOM    844  HB2 LEU    57       6.932   8.827  -9.439  1.00  0.00
ATOM    845  HB3 LEU    57       7.882   7.361  -9.778  1.00  0.00
ATOM    846  CG  LEU    57       8.676   9.175 -10.729  1.00  0.00
ATOM    847  HG  LEU    57       9.183   8.538 -11.454  1.00  0.00
ATOM    848  CD1 LEU    57       8.385  10.569 -11.375  1.00  0.00
ATOM    849 HD11 LEU    57       7.878  11.207 -10.651  1.00  0.00
ATOM    850 HD12 LEU    57       9.324  11.034 -11.674  1.00  0.00
ATOM    851 HD13 LEU    57       7.749  10.439 -12.251  1.00  0.00
ATOM    852  CD2 LEU    57       9.748   9.349  -9.605  1.00  0.00
ATOM    853 HD21 LEU    57      10.133   8.371  -9.315  1.00  0.00
ATOM    854 HD22 LEU    57      10.566   9.966  -9.975  1.00  0.00
ATOM    855 HD23 LEU    57       9.293   9.831  -8.740  1.00  0.00
ATOM    856  C   LEU    57       6.850   7.377 -12.463  1.00  0.00
ATOM    857  O   LEU    57       6.976   8.026 -13.499  1.00  0.00
ATOM    858  N   LEU    58       7.006   6.077 -12.440  1.00  0.00
ATOM    859  H   LEU    58       7.045   5.707 -11.501  1.00  0.00
ATOM    860  CA  LEU    58       7.181   5.150 -13.560  1.00  0.00
ATOM    861  HA  LEU    58       8.041   5.403 -14.180  1.00  0.00
ATOM    862  CB  LEU    58       7.430   3.789 -12.912  1.00  0.00
ATOM    863  HB2 LEU    58       8.245   3.924 -12.201  1.00  0.00
ATOM    864  HB3 LEU    58       6.512   3.559 -12.371  1.00  0.00
ATOM    865  CG  LEU    58       7.769   2.625 -13.870  1.00  0.00
ATOM    866  HG  LEU    58       7.000   2.536 -14.637  1.00  0.00
ATOM    867  CD1 LEU    58       9.105   2.921 -14.526  1.00  0.00
ATOM    868 HD11 LEU    58       9.875   3.010 -13.760  1.00  0.00
ATOM    869 HD12 LEU    58       9.363   2.110 -15.207  1.00  0.00
ATOM    870 HD13 LEU    58       9.038   3.856 -15.083  1.00  0.00
ATOM    871  CD2 LEU    58       7.868   1.295 -12.969  1.00  0.00
ATOM    872 HD21 LEU    58       6.914   1.121 -12.471  1.00  0.00
ATOM    873 HD22 LEU    58       8.107   0.442 -13.604  1.00  0.00
ATOM    874 HD23 LEU    58       8.650   1.420 -12.220  1.00  0.00
ATOM    875  C   LEU    58       5.974   5.068 -14.615  1.00  0.00
ATOM    876  O   LEU    58       6.241   5.015 -15.840  1.00  0.00
ATOM    877  N   PHE    59       4.720   5.142 -14.254  1.00  0.00
ATOM    878  H   PHE    59       4.478   5.407 -13.310  1.00  0.00
ATOM    879  CA  PHE    59       3.680   4.834 -15.147  1.00  0.00
ATOM    880  HA  PHE    59       3.844   3.868 -15.625  1.00  0.00
ATOM    881  CB  PHE    59       2.338   4.765 -14.314  1.00  0.00
ATOM    882  HB2 PHE    59       2.323   5.444 -13.462  1.00  0.00
ATOM    883  HB3 PHE    59       1.508   5.000 -14.980  1.00  0.00
ATOM    884  CG  PHE    59       2.090   3.453 -13.797  1.00  0.00
ATOM    885  CD1 PHE    59       1.729   3.152 -12.487  1.00  0.00
ATOM    886  HD1 PHE    59       1.532   3.978 -11.804  1.00  0.00
ATOM    887  CE1 PHE    59       1.620   1.871 -12.052  1.00  0.00
ATOM    888  HE1 PHE    59       1.556   1.650 -10.987  1.00  0.00
ATOM    889  CZ  PHE    59       1.589   0.800 -13.012  1.00  0.00
ATOM    890  HZ  PHE    59       1.384  -0.229 -12.717  1.00  0.00
ATOM    891  CE2 PHE    59       1.834   1.111 -14.372  1.00  0.00
ATOM    892  HE2 PHE    59       1.756   0.323 -15.121  1.00  0.00
ATOM    893  CD2 PHE    59       2.170   2.404 -14.756  1.00  0.00
ATOM    894  HD2 PHE    59       2.489   2.603 -15.779  1.00  0.00
ATOM    895  C   PHE    59       3.357   5.705 -16.331  1.00  0.00
ATOM    896  O   PHE    59       2.969   5.126 -17.362  1.00  0.00
ATOM    897  N   PRO    60       3.505   7.036 -16.309  1.00  0.00
ATOM    898  CD  PRO    60       3.721   7.866 -15.169  1.00  0.00
ATOM    899  HD2 PRO    60       4.659   7.572 -14.697  1.00  0.00
ATOM    900  HD3 PRO    60       2.899   7.716 -14.468  1.00  0.00
ATOM    901  CG  PRO    60       3.764   9.316 -15.732  1.00  0.00
ATOM    902  HG2 PRO    60       4.747   9.557 -16.138  1.00  0.00
ATOM    903  HG3 PRO    60       3.497  10.047 -14.969  1.00  0.00
ATOM    904  CB  PRO    60       2.742   9.265 -16.792  1.00  0.00
ATOM    905  HB2 PRO    60       2.957  10.023 -17.546  1.00  0.00
ATOM    906  HB3 PRO    60       1.714   9.378 -16.446  1.00  0.00
ATOM    907  CA  PRO    60       2.945   7.853 -17.393  1.00  0.00
ATOM    908  HA  PRO    60       1.981   7.441 -17.693  1.00  0.00
ATOM    909  C   PRO    60       3.923   7.851 -18.627  1.00  0.00
ATOM    910  O   PRO    60       3.533   8.341 -19.698  1.00  0.00
ATOM    911  N   GLY    61       5.193   7.486 -18.391  1.00  0.00
ATOM    912  H   GLY    61       5.492   7.345 -17.437  1.00  0.00
ATOM    913  CA  GLY    61       6.178   7.280 -19.471  1.00  0.00
ATOM    914  HA2 GLY    61       6.094   8.128 -20.151  1.00  0.00
ATOM    915  HA3 GLY    61       7.166   7.280 -19.011  1.00  0.00
ATOM    916  C   GLY    61       6.003   6.018 -20.245  1.00  0.00
ATOM    917  O   GLY    61       5.236   5.093 -19.914  1.00  0.00
ATOM    918  N   GLN    62       6.804   5.904 -21.351  1.00  0.00
ATOM    919  H   GLN    62       7.248   6.787 -21.558  1.00  0.00
ATOM    920  CA  GLN    62       6.939   4.829 -22.305  1.00  0.00
ATOM    921  HA  GLN    62       6.009   4.727 -22.864  1.00  0.00
ATOM    922  CB  GLN    62       8.105   5.095 -23.318  1.00  0.00
ATOM    923  HB2 GLN    62       8.100   4.252 -24.009  1.00  0.00
ATOM    924  HB3 GLN    62       7.835   6.005 -23.853  1.00  0.00
ATOM    925  CG  GLN    62       9.552   5.258 -22.696  1.00  0.00
ATOM    926  HG2 GLN    62       9.721   6.222 -22.215  1.00  0.00
ATOM    927  HG3 GLN    62       9.607   4.466 -21.950  1.00  0.00
ATOM    928  CD  GLN    62      10.677   5.025 -23.756  1.00  0.00
ATOM    929  OE1 GLN    62      10.777   3.935 -24.295  1.00  0.00
ATOM    930  NE2 GLN    62      11.463   6.076 -24.171  1.00  0.00
ATOM    931 HE21 GLN    62      12.189   5.920 -24.856  1.00  0.00
ATOM    932 HE22 GLN    62      11.311   6.998 -23.789  1.00  0.00
ATOM    933  C   GLN    62       6.995   3.444 -21.771  1.00  0.00
ATOM    934  O   GLN    62       7.651   3.259 -20.817  1.00  0.00
ATOM    935  N   PRO    63       6.428   2.353 -22.315  1.00  0.00
ATOM    936  CD  PRO    63       5.252   2.501 -23.126  1.00  0.00
ATOM    937  HD2 PRO    63       5.516   2.911 -24.101  1.00  0.00
ATOM    938  HD3 PRO    63       4.537   3.162 -22.636  1.00  0.00
ATOM    939  CG  PRO    63       4.729   1.002 -23.215  1.00  0.00
ATOM    940  HG2 PRO    63       4.071   0.835 -24.068  1.00  0.00
ATOM    941  HG3 PRO    63       4.229   0.676 -22.303  1.00  0.00
ATOM    942  CB  PRO    63       6.038   0.297 -23.388  1.00  0.00
ATOM    943  HB2 PRO    63       6.403   0.619 -24.363  1.00  0.00
ATOM    944  HB3 PRO    63       6.082  -0.790 -23.325  1.00  0.00
ATOM    945  CA  PRO    63       6.934   0.948 -22.229  1.00  0.00
ATOM    946  HA  PRO    63       6.819   0.581 -21.209  1.00  0.00
ATOM    947  C   PRO    63       8.366   0.917 -22.605  1.00  0.00
ATOM    948  O   PRO    63       8.722   1.611 -23.511  1.00  0.00
ATOM    949  N   SER    64       9.121  -0.005 -21.986  1.00  0.00
ATOM    950  H   SER    64       8.717  -0.497 -21.202  1.00  0.00
ATOM    951  CA  SER    64      10.474  -0.315 -22.361  1.00  0.00
ATOM    952  HA  SER    64      10.471  -0.677 -23.389  1.00  0.00
ATOM    953  CB  SER    64      11.410   0.872 -22.269  1.00  0.00
ATOM    954  HB2 SER    64      10.954   1.729 -22.765  1.00  0.00
ATOM    955  HB3 SER    64      11.586   1.111 -21.220  1.00  0.00
ATOM    956  OG  SER    64      12.641   0.565 -22.895  1.00  0.00
ATOM    957  HG  SER    64      13.229   1.321 -22.833  1.00  0.00
ATOM    958  C   SER    64      10.870  -1.433 -21.368  1.00  0.00
ATOM    959  O   SER    64      10.337  -1.436 -20.271  1.00  0.00
ATOM    960  N   PRO    65      11.775  -2.425 -21.673  1.00  0.00
ATOM    961  CD  PRO    65      12.282  -2.633 -23.015  1.00  0.00
ATOM    962  HD2 PRO    65      12.983  -1.833 -23.251  1.00  0.00
ATOM    963  HD3 PRO    65      11.446  -2.601 -23.713  1.00  0.00
ATOM    964  CG  PRO    65      12.944  -3.990 -22.972  1.00  0.00
ATOM    965  HG2 PRO    65      13.869  -3.960 -23.548  1.00  0.00
ATOM    966  HG3 PRO    65      12.273  -4.734 -23.402  1.00  0.00
ATOM    967  CB  PRO    65      13.211  -4.284 -21.513  1.00  0.00
ATOM    968  HB2 PRO    65      14.162  -4.024 -21.049  1.00  0.00
ATOM    969  HB3 PRO    65      13.055  -5.360 -21.441  1.00  0.00
ATOM    970  CA  PRO    65      12.068  -3.541 -20.812  1.00  0.00
ATOM    971  HA  PRO    65      11.229  -4.220 -20.965  1.00  0.00
ATOM    972  C   PRO    65      12.275  -3.318 -19.318  1.00  0.00
ATOM    973  O   PRO    65      11.528  -3.919 -18.543  1.00  0.00
ATOM    974  N   ALA    66      13.146  -2.428 -18.824  1.00  0.00
ATOM    975  H   ALA    66      13.793  -2.061 -19.507  1.00  0.00
ATOM    976  CA  ALA    66      13.318  -2.044 -17.441  1.00  0.00
ATOM    977  HA  ALA    66      13.484  -2.993 -16.930  1.00  0.00
ATOM    978  CB  ALA    66      14.486  -1.175 -17.211  1.00  0.00
ATOM    979  HB1 ALA    66      14.331  -0.218 -17.709  1.00  0.00
ATOM    980  HB2 ALA    66      14.613  -1.011 -16.141  1.00  0.00
ATOM    981  HB3 ALA    66      15.380  -1.652 -17.613  1.00  0.00
ATOM    982  C   ALA    66      12.085  -1.405 -16.841  1.00  0.00
ATOM    983  O   ALA    66      11.640  -1.755 -15.775  1.00  0.00
ATOM    984  N   ARG    67      11.378  -0.405 -17.516  1.00  0.00
ATOM    985  H   ARG    67      11.841   0.116 -18.247  1.00  0.00
ATOM    986  CA  ARG    67      10.089   0.013 -17.108  1.00  0.00
ATOM    987  HA  ARG    67      10.097   0.257 -16.046  1.00  0.00
ATOM    988  CB  ARG    67       9.661   1.253 -17.890  1.00  0.00
ATOM    989  HB2 ARG    67       9.409   0.891 -18.887  1.00  0.00
ATOM    990  HB3 ARG    67       8.758   1.608 -17.394  1.00  0.00
ATOM    991  CG  ARG    67      10.679   2.419 -18.006  1.00  0.00
ATOM    992  HG2 ARG    67      11.014   2.635 -16.992  1.00  0.00
ATOM    993  HG3 ARG    67      11.516   2.038 -18.591  1.00  0.00
ATOM    994  CD  ARG    67      10.141   3.716 -18.659  1.00  0.00
ATOM    995  HD2 ARG    67       9.506   3.485 -19.514  1.00  0.00
ATOM    996  HD3 ARG    67       9.578   4.308 -17.938  1.00  0.00
ATOM    997  NE  ARG    67      11.300   4.516 -19.130  1.00  0.00
ATOM    998  HE  ARG    67      12.165   4.000 -19.204  1.00  0.00
ATOM    999  CZ  ARG    67      11.327   5.809 -19.318  1.00  0.00
ATOM   1000  NH1 ARG    67      10.490   6.615 -18.794  1.00  0.00
ATOM   1001 HH11 ARG    67       9.757   6.259 -18.197  1.00  0.00
ATOM   1002 HH12 ARG    67      10.564   7.605 -18.978  1.00  0.00
ATOM   1003  NH2 ARG    67      12.162   6.308 -20.198  1.00  0.00
ATOM   1004 HH21 ARG    67      12.771   5.692 -20.717  1.00  0.00
ATOM   1005 HH22 ARG    67      12.192   7.306 -20.352  1.00  0.00
ATOM   1006  C   ARG    67       8.945  -1.050 -17.115  1.00  0.00
ATOM   1007  O   ARG    67       8.133  -1.116 -16.175  1.00  0.00
ATOM   1008  N   CYX    68       8.885  -1.876 -18.138  1.00  0.00
ATOM   1009  H   CYX    68       9.471  -1.686 -18.938  1.00  0.00
ATOM   1010  CA  CYX    68       7.957  -3.002 -18.211  1.00  0.00
ATOM   1011  HA  CYX    68       6.924  -2.684 -18.073  1.00  0.00
ATOM   1012  CB  CYX    68       8.103  -3.590 -19.606  1.00  0.00
ATOM   1013  HB2 CYX    68       9.150  -3.831 -19.791  1.00  0.00
ATOM   1014  HB3 CYX    68       7.502  -4.496 -19.684  1.00  0.00
ATOM   1015  SG  CYX    68       7.440  -2.507 -20.979  1.00  0.00
ATOM   1016  C   CYX    68       8.141  -4.038 -17.162  1.00  0.00
ATOM   1017  O   CYX    68       7.144  -4.497 -16.641  1.00  0.00
ATOM   1018  N   LEU    69       9.415  -4.314 -16.769  1.00  0.00
ATOM   1019  H   LEU    69      10.159  -3.859 -17.278  1.00  0.00
ATOM   1020  CA  LEU    69       9.757  -5.133 -15.677  1.00  0.00
ATOM   1021  HA  LEU    69       9.439  -6.163 -15.836  1.00  0.00
ATOM   1022  CB  LEU    69      11.316  -5.105 -15.553  1.00  0.00
ATOM   1023  HB2 LEU    69      11.603  -5.553 -16.504  1.00  0.00
ATOM   1024  HB3 LEU    69      11.594  -4.051 -15.550  1.00  0.00
ATOM   1025  CG  LEU    69      12.042  -5.830 -14.404  1.00  0.00
ATOM   1026  HG  LEU    69      11.667  -5.452 -13.453  1.00  0.00
ATOM   1027  CD1 LEU    69      11.797  -7.345 -14.485  1.00  0.00
ATOM   1028 HD11 LEU    69      12.172  -7.724 -15.436  1.00  0.00
ATOM   1029 HD12 LEU    69      12.317  -7.842 -13.666  1.00  0.00
ATOM   1030 HD13 LEU    69      10.728  -7.545 -14.411  1.00  0.00
ATOM   1031  CD2 LEU    69      13.525  -5.517 -14.420  1.00  0.00
ATOM   1032 HD21 LEU    69      13.671  -4.443 -14.305  1.00  0.00
ATOM   1033 HD22 LEU    69      14.016  -6.040 -13.600  1.00  0.00
ATOM   1034 HD23 LEU    69      13.955  -5.842 -15.367  1.00  0.00
ATOM   1035  C   LEU    69       9.253  -4.696 -14.330  1.00  0.00
ATOM   1036  O   LEU    69       8.742  -5.402 -13.492  1.00  0.00
ATOM   1037  N   ALA    70       9.251  -3.398 -14.094  1.00  0.00
ATOM   1038  H   ALA    70       9.478  -2.809 -14.883  1.00  0.00
ATOM   1039  CA  ALA    70       9.091  -2.768 -12.779  1.00  0.00
ATOM   1040  HA  ALA    70       9.445  -3.476 -12.030  1.00  0.00
ATOM   1041  CB  ALA    70       9.976  -1.495 -12.715  1.00  0.00
ATOM   1042  HB1 ALA    70       9.628  -0.772 -13.453  1.00  0.00
ATOM   1043  HB2 ALA    70       9.911  -1.056 -11.719  1.00  0.00
ATOM   1044  HB3 ALA    70      11.012  -1.761 -12.928  1.00  0.00
ATOM   1045  C   ALA    70       7.642  -2.527 -12.455  1.00  0.00
ATOM   1046  O   ALA    70       7.309  -2.468 -11.285  1.00  0.00
ATOM   1047  N   GLN    71       6.699  -2.562 -13.361  1.00  0.00
ATOM   1048  H   GLN    71       6.991  -2.483 -14.325  1.00  0.00
ATOM   1049  CA  GLN    71       5.315  -2.413 -13.061  1.00  0.00
ATOM   1050  HA  GLN    71       5.291  -1.834 -12.138  1.00  0.00
ATOM   1051  CB  GLN    71       4.335  -1.727 -14.119  1.00  0.00
ATOM   1052  HB2 GLN    71       3.321  -1.949 -13.785  1.00  0.00
ATOM   1053  HB3 GLN    71       4.513  -0.654 -14.050  1.00  0.00
ATOM   1054  CG  GLN    71       4.508  -2.191 -15.609  1.00  0.00
ATOM   1055  HG2 GLN    71       5.565  -2.398 -15.780  1.00  0.00
ATOM   1056  HG3 GLN    71       3.924  -3.085 -15.825  1.00  0.00
ATOM   1057  CD  GLN    71       4.064  -1.069 -16.568  1.00  0.00
ATOM   1058  OE1 GLN    71       2.983  -1.165 -17.141  1.00  0.00
ATOM   1059  NE2 GLN    71       4.928  -0.019 -16.779  1.00  0.00
ATOM   1060 HE21 GLN    71       4.664   0.731 -17.402  1.00  0.00
ATOM   1061 HE22 GLN    71       5.822  -0.003 -16.310  1.00  0.00
ATOM   1062  C   GLN    71       4.518  -3.589 -12.462  1.00  0.00
ATOM   1063  O   GLN    71       3.547  -3.332 -11.806  1.00  0.00
ATOM   1064  N   GLN    72       5.017  -4.792 -12.810  1.00  0.00
ATOM   1065  H   GLN    72       5.494  -4.975 -13.681  1.00  0.00
ATOM   1066  CA  GLN    72       4.554  -5.948 -12.007  1.00  0.00
ATOM   1067  HA  GLN    72       3.490  -5.875 -11.783  1.00  0.00
ATOM   1068  CB  GLN    72       4.796  -7.226 -12.855  1.00  0.00
ATOM   1069  HB2 GLN    72       5.685  -7.035 -13.456  1.00  0.00
ATOM   1070  HB3 GLN    72       5.002  -8.031 -12.150  1.00  0.00
ATOM   1071  CG  GLN    72       3.632  -7.636 -13.776  1.00  0.00
ATOM   1072  HG2 GLN    72       3.687  -6.870 -14.549  1.00  0.00
ATOM   1073  HG3 GLN    72       3.825  -8.613 -14.219  1.00  0.00
ATOM   1074  CD  GLN    72       2.228  -7.636 -13.191  1.00  0.00
ATOM   1075  OE1 GLN    72       1.536  -6.649 -13.344  1.00  0.00
ATOM   1076  NE2 GLN    72       1.884  -8.692 -12.430  1.00  0.00
ATOM   1077 HE21 GLN    72       0.962  -8.736 -12.020  1.00  0.00
ATOM   1078 HE22 GLN    72       2.549  -9.435 -12.273  1.00  0.00
ATOM   1079  C   GLN    72       4.963  -6.033 -10.554  1.00  0.00
ATOM   1080  O   GLN    72       4.057  -6.204  -9.775  1.00  0.00
ATOM   1081  N   PRO    73       6.195  -5.766 -10.137  1.00  0.00
ATOM   1082  CD  PRO    73       7.377  -6.129 -10.928  1.00  0.00
ATOM   1083  HD2 PRO    73       7.291  -5.674 -11.915  1.00  0.00
ATOM   1084  HD3 PRO    73       7.411  -7.214 -11.030  1.00  0.00
ATOM   1085  CG  PRO    73       8.586  -5.570 -10.114  1.00  0.00
ATOM   1086  HG2 PRO    73       8.808  -4.533 -10.364  1.00  0.00
ATOM   1087  HG3 PRO    73       9.484  -6.175 -10.242  1.00  0.00
ATOM   1088  CB  PRO    73       8.034  -5.698  -8.672  1.00  0.00
ATOM   1089  HB2 PRO    73       8.400  -4.853  -8.089  1.00  0.00
ATOM   1090  HB3 PRO    73       8.390  -6.627  -8.227  1.00  0.00
ATOM   1091  CA  PRO    73       6.535  -5.686  -8.701  1.00  0.00
ATOM   1092  HA  PRO    73       6.123  -6.572  -8.218  1.00  0.00
ATOM   1093  C   PRO    73       6.004  -4.461  -8.030  1.00  0.00
ATOM   1094  O   PRO    73       5.403  -4.622  -6.964  1.00  0.00
ATOM   1095  N   LEU    74       6.231  -3.234  -8.493  1.00  0.00
ATOM   1096  H   LEU    74       6.441  -3.125  -9.475  1.00  0.00
ATOM   1097  CA  LEU    74       6.147  -2.022  -7.657  1.00  0.00
ATOM   1098  HA  LEU    74       6.621  -2.164  -6.686  1.00  0.00
ATOM   1099  CB  LEU    74       6.911  -0.917  -8.423  1.00  0.00
ATOM   1100  HB2 LEU    74       6.566  -0.833  -9.453  1.00  0.00
ATOM   1101  HB3 LEU    74       6.659  -0.006  -7.880  1.00  0.00
ATOM   1102  CG  LEU    74       8.389  -1.110  -8.409  1.00  0.00
ATOM   1103  HG  LEU    74       8.699  -1.969  -9.004  1.00  0.00
ATOM   1104  CD1 LEU    74       8.956   0.231  -9.073  1.00  0.00
ATOM   1105 HD11 LEU    74       8.647   1.090  -8.478  1.00  0.00
ATOM   1106 HD12 LEU    74      10.045   0.187  -9.109  1.00  0.00
ATOM   1107 HD13 LEU    74       8.563   0.330 -10.085  1.00  0.00
ATOM   1108  CD2 LEU    74       8.929  -1.169  -6.966  1.00  0.00
ATOM   1109 HD21 LEU    74       8.465  -2.002  -6.437  1.00  0.00
ATOM   1110 HD22 LEU    74      10.010  -1.310  -6.987  1.00  0.00
ATOM   1111 HD23 LEU    74       8.695  -0.237  -6.452  1.00  0.00
ATOM   1112  C   LEU    74       4.766  -1.481  -7.405  1.00  0.00
ATOM   1113  O   LEU    74       4.504  -0.736  -6.485  1.00  0.00
ATOM   1114  N   SER    75       3.825  -1.907  -8.204  1.00  0.00
ATOM   1115  H   SER    75       4.097  -2.489  -8.983  1.00  0.00
ATOM   1116  CA  SER    75       2.409  -1.578  -8.045  1.00  0.00
ATOM   1117  HA  SER    75       2.271  -0.538  -7.750  1.00  0.00
ATOM   1118  CB  SER    75       1.704  -1.806  -9.489  1.00  0.00
ATOM   1119  HB2 SER    75       1.949  -0.967 -10.141  1.00  0.00
ATOM   1120  HB3 SER    75       2.082  -2.729  -9.928  1.00  0.00
ATOM   1121  OG  SER    75       0.294  -1.895  -9.342  1.00  0.00
ATOM   1122  HG  SER    75      -0.110  -2.030 -10.203  1.00  0.00
ATOM   1123  C   SER    75       1.804  -2.497  -6.965  1.00  0.00
ATOM   1124  O   SER    75       0.686  -2.242  -6.588  1.00  0.00
ATOM   1125  N   ALA    76       2.498  -3.555  -6.529  1.00  0.00
ATOM   1126  H   ALA    76       3.465  -3.606  -6.817  1.00  0.00
ATOM   1127  CA  ALA    76       1.938  -4.684  -5.719  1.00  0.00
ATOM   1128  HA  ALA    76       0.958  -4.407  -5.332  1.00  0.00
ATOM   1129  CB  ALA    76       1.773  -5.904  -6.655  1.00  0.00
ATOM   1130  HB1 ALA    76       2.748  -6.199  -7.044  1.00  0.00
ATOM   1131  HB2 ALA    76       1.338  -6.734  -6.098  1.00  0.00
ATOM   1132  HB3 ALA    76       1.116  -5.640  -7.484  1.00  0.00
ATOM   1133  C   ALA    76       2.801  -5.010  -4.528  1.00  0.00
ATOM   1134  O   ALA    76       2.447  -4.687  -3.392  1.00  0.00
ATOM   1135  N   LEU    77       3.945  -5.678  -4.678  1.00  0.00
ATOM   1136  H   LEU    77       4.073  -6.066  -5.602  1.00  0.00
ATOM   1137  CA  LEU    77       4.786  -6.159  -3.613  1.00  0.00
ATOM   1138  HA  LEU    77       4.266  -6.910  -3.018  1.00  0.00
ATOM   1139  CB  LEU    77       6.080  -6.827  -4.257  1.00  0.00
ATOM   1140  HB2 LEU    77       5.788  -7.663  -4.892  1.00  0.00
ATOM   1141  HB3 LEU    77       6.483  -6.025  -4.876  1.00  0.00
ATOM   1142  CG  LEU    77       7.150  -7.291  -3.261  1.00  0.00
ATOM   1143  HG  LEU    77       7.273  -6.501  -2.520  1.00  0.00
ATOM   1144  CD1 LEU    77       6.777  -8.663  -2.522  1.00  0.00
ATOM   1145 HD11 LEU    77       6.654  -9.453  -3.262  1.00  0.00
ATOM   1146 HD12 LEU    77       7.576  -8.934  -1.832  1.00  0.00
ATOM   1147 HD13 LEU    77       5.847  -8.537  -1.968  1.00  0.00
ATOM   1148  CD2 LEU    77       8.386  -7.589  -4.128  1.00  0.00
ATOM   1149 HD21 LEU    77       8.688  -6.684  -4.654  1.00  0.00
ATOM   1150 HD22 LEU    77       9.203  -7.929  -3.492  1.00  0.00
ATOM   1151 HD23 LEU    77       8.143  -8.366  -4.853  1.00  0.00
ATOM   1152  C   LEU    77       5.055  -5.360  -2.346  1.00  0.00
ATOM   1153  O   LEU    77       4.891  -5.902  -1.258  1.00  0.00
ATOM   1154  N   PRO    78       5.503  -4.044  -2.428  1.00  0.00
ATOM   1155  CD  PRO    78       6.033  -3.391  -3.648  1.00  0.00
ATOM   1156  HD2 PRO    78       5.297  -3.485  -4.446  1.00  0.00
ATOM   1157  HD3 PRO    78       6.955  -3.892  -3.944  1.00  0.00
ATOM   1158  CG  PRO    78       6.256  -2.003  -3.251  1.00  0.00
ATOM   1159  HG2 PRO    78       5.347  -1.422  -3.404  1.00  0.00
ATOM   1160  HG3 PRO    78       7.065  -1.573  -3.842  1.00  0.00
ATOM   1161  CB  PRO    78       6.644  -2.068  -1.736  1.00  0.00
ATOM   1162  HB2 PRO    78       6.302  -1.158  -1.243  1.00  0.00
ATOM   1163  HB3 PRO    78       7.694  -2.237  -1.497  1.00  0.00
ATOM   1164  CA  PRO    78       5.768  -3.310  -1.250  1.00  0.00
ATOM   1165  HA  PRO    78       6.333  -3.926  -0.550  1.00  0.00
ATOM   1166  C   PRO    78       4.404  -2.892  -0.595  1.00  0.00
ATOM   1167  O   PRO    78       4.255  -2.738   0.578  1.00  0.00
ATOM   1168  N   LEU    79       3.307  -2.864  -1.299  1.00  0.00
ATOM   1169  H   LEU    79       3.448  -2.935  -2.297  1.00  0.00
ATOM   1170  CA  LEU    79       1.939  -2.639  -0.801  1.00  0.00
ATOM   1171  HA  LEU    79       1.913  -1.787  -0.122  1.00  0.00
ATOM   1172  CB  LEU    79       0.973  -2.329  -2.054  1.00  0.00
ATOM   1173  HB2 LEU    79       1.451  -1.452  -2.491  1.00  0.00
ATOM   1174  HB3 LEU    79       0.947  -3.133  -2.790  1.00  0.00
ATOM   1175  CG  LEU    79      -0.467  -1.972  -1.633  1.00  0.00
ATOM   1176  HG  LEU    79      -0.853  -2.751  -0.976  1.00  0.00
ATOM   1177  CD1 LEU    79      -0.477  -0.650  -0.905  1.00  0.00
ATOM   1178 HD11 LEU    79      -0.091   0.130  -1.562  1.00  0.00
ATOM   1179 HD12 LEU    79      -1.497  -0.404  -0.611  1.00  0.00
ATOM   1180 HD13 LEU    79       0.150  -0.719  -0.016  1.00  0.00
ATOM   1181  CD2 LEU    79      -1.399  -2.056  -2.890  1.00  0.00
ATOM   1182 HD21 LEU    79      -1.374  -3.068  -3.295  1.00  0.00
ATOM   1183 HD22 LEU    79      -2.420  -1.805  -2.603  1.00  0.00
ATOM   1184 HD23 LEU    79      -1.052  -1.353  -3.648  1.00  0.00
ATOM   1185  C   LEU    79       1.479  -3.836   0.052  1.00  0.00
ATOM   1186  O   LEU    79       0.951  -3.615   1.064  1.00  0.00
ATOM   1187  N   THR    80       1.838  -5.075  -0.354  1.00  0.00
ATOM   1188  H   THR    80       2.256  -5.172  -1.268  1.00  0.00
ATOM   1189  CA  THR    80       1.609  -6.237   0.399  1.00  0.00
ATOM   1190  HA  THR    80       0.540  -6.282   0.609  1.00  0.00
ATOM   1191  CB  THR    80       2.018  -7.527  -0.402  1.00  0.00
ATOM   1192  HB  THR    80       2.578  -7.195  -1.276  1.00  0.00
ATOM   1193  CG2 THR    80       2.877  -8.543   0.411  1.00  0.00
ATOM   1194 HG21 THR    80       2.317  -8.876   1.285  1.00  0.00
ATOM   1195 HG22 THR    80       3.115  -9.402  -0.216  1.00  0.00
ATOM   1196 HG23 THR    80       3.801  -8.062   0.733  1.00  0.00
ATOM   1197  OG1 THR    80       0.837  -8.221  -0.754  1.00  0.00
ATOM   1198  HG1 THR    80       1.066  -9.014  -1.245  1.00  0.00
ATOM   1199  C   THR    80       2.399  -6.120   1.728  1.00  0.00
ATOM   1200  O   THR    80       1.965  -6.537   2.785  1.00  0.00
ATOM   1201  N   GLY    81       3.615  -5.526   1.688  1.00  0.00
ATOM   1202  H   GLY    81       3.981  -5.247   0.789  1.00  0.00
ATOM   1203  CA  GLY    81       4.410  -5.273   2.853  1.00  0.00
ATOM   1204  HA2 GLY    81       4.489  -6.193   3.432  1.00  0.00
ATOM   1205  HA3 GLY    81       5.404  -4.955   2.539  1.00  0.00
ATOM   1206  C   GLY    81       3.814  -4.219   3.703  1.00  0.00
ATOM   1207  O   GLY    81       3.647  -4.465   4.896  1.00  0.00
ATOM   1208  N   CYS    82       3.257  -3.112   3.095  1.00  0.00
ATOM   1209  H   CYS    82       3.377  -2.935   2.108  1.00  0.00
ATOM   1210  CA  CYS    82       2.579  -2.143   3.874  1.00  0.00
ATOM   1211  HA  CYS    82       3.241  -1.863   4.693  1.00  0.00
ATOM   1212  CB  CYS    82       2.168  -0.885   3.130  1.00  0.00
ATOM   1213  HB2 CYS    82       3.033  -0.462   2.619  1.00  0.00
ATOM   1214  HB3 CYS    82       1.398  -1.128   2.398  1.00  0.00
ATOM   1215  SG  CYS    82       1.474   0.474   4.173  1.00  0.00
ATOM   1216  HG  CYS    82       1.264   1.324   3.172  1.00  0.00
ATOM   1217  C   CYS    82       1.317  -2.738   4.569  1.00  0.00
ATOM   1218  O   CYS    82       1.098  -2.576   5.748  1.00  0.00
ATOM   1219  N   LEU    83       0.503  -3.540   3.818  1.00  0.00
ATOM   1220  H   LEU    83       0.690  -3.580   2.826  1.00  0.00
ATOM   1221  CA  LEU    83      -0.693  -4.224   4.330  1.00  0.00
ATOM   1222  HA  LEU    83      -1.326  -3.488   4.826  1.00  0.00
ATOM   1223  CB  LEU    83      -1.543  -4.939   3.189  1.00  0.00
ATOM   1224  HB2 LEU    83      -0.795  -5.534   2.665  1.00  0.00
ATOM   1225  HB3 LEU    83      -2.314  -5.597   3.589  1.00  0.00
ATOM   1226  CG  LEU    83      -2.195  -3.916   2.188  1.00  0.00
ATOM   1227  HG  LEU    83      -1.479  -3.105   2.054  1.00  0.00
ATOM   1228  CD1 LEU    83      -2.546  -4.476   0.883  1.00  0.00
ATOM   1229 HD11 LEU    83      -3.263  -5.286   1.016  1.00  0.00
ATOM   1230 HD12 LEU    83      -2.989  -3.698   0.261  1.00  0.00
ATOM   1231 HD13 LEU    83      -1.648  -4.861   0.399  1.00  0.00
ATOM   1232  CD2 LEU    83      -3.448  -3.226   2.888  1.00  0.00
ATOM   1233 HD21 LEU    83      -3.120  -2.701   3.785  1.00  0.00
ATOM   1234 HD22 LEU    83      -3.904  -2.516   2.199  1.00  0.00
ATOM   1235 HD23 LEU    83      -4.178  -3.988   3.160  1.00  0.00
ATOM   1236  C   LEU    83      -0.440  -5.173   5.422  1.00  0.00
ATOM   1237  O   LEU    83      -1.224  -5.257   6.390  1.00  0.00
ATOM   1238  N   SER    84       0.786  -5.885   5.286  1.00  0.00
ATOM   1239  H   SER    84       1.306  -5.763   4.429  1.00  0.00
ATOM   1240  CA  SER    84       1.277  -6.843   6.258  1.00  0.00
ATOM   1241  HA  SER    84       0.517  -7.619   6.346  1.00  0.00
ATOM   1242  CB  SER    84       2.690  -7.542   5.926  1.00  0.00
ATOM   1243  HB2 SER    84       3.455  -6.769   5.849  1.00  0.00
ATOM   1244  HB3 SER    84       2.944  -8.224   6.737  1.00  0.00
ATOM   1245  OG  SER    84       2.621  -8.271   4.692  1.00  0.00
ATOM   1246  HG  SER    84       3.471  -8.679   4.513  1.00  0.00
ATOM   1247  C   SER    84       1.405  -6.330   7.693  1.00  0.00
ATOM   1248  O   SER    84       0.957  -6.914   8.624  1.00  0.00
ATOM   1249  N   THR    85       2.054  -5.107   7.717  1.00  0.00
ATOM   1250  H   THR    85       2.671  -4.923   6.939  1.00  0.00
ATOM   1251  CA  THR    85       2.057  -4.178   8.832  1.00  0.00
ATOM   1252  HA  THR    85       2.374  -4.601   9.785  1.00  0.00
ATOM   1253  CB  THR    85       2.856  -2.864   8.581  1.00  0.00
ATOM   1254  HB  THR    85       2.964  -2.340   9.530  1.00  0.00
ATOM   1255  CG2 THR    85       4.251  -3.153   7.992  1.00  0.00
ATOM   1256 HG21 THR    85       4.144  -3.677   7.042  1.00  0.00
ATOM   1257 HG22 THR    85       4.779  -2.213   7.830  1.00  0.00
ATOM   1258 HG23 THR    85       4.818  -3.773   8.686  1.00  0.00
ATOM   1259  OG1 THR    85       2.241  -1.787   7.858  1.00  0.00
ATOM   1260  HG1 THR    85       2.858  -1.055   7.788  1.00  0.00
ATOM   1261  C   THR    85       0.695  -3.869   9.378  1.00  0.00
ATOM   1262  O   THR    85       0.501  -3.806  10.567  1.00  0.00
ATOM   1263  N   LEU    86      -0.299  -3.691   8.512  1.00  0.00
ATOM   1264  H   LEU    86      -0.037  -3.495   7.556  1.00  0.00
ATOM   1265  CA  LEU    86      -1.626  -3.407   8.916  1.00  0.00
ATOM   1266  HA  LEU    86      -1.576  -2.809   9.826  1.00  0.00
ATOM   1267  CB  LEU    86      -2.459  -2.648   7.875  1.00  0.00
ATOM   1268  HB2 LEU    86      -2.714  -3.439   7.169  1.00  0.00
ATOM   1269  HB3 LEU    86      -3.361  -2.316   8.389  1.00  0.00
ATOM   1270  CG  LEU    86      -1.822  -1.435   7.097  1.00  0.00
ATOM   1271  HG  LEU    86      -0.999  -1.841   6.509  1.00  0.00
ATOM   1272  CD1 LEU    86      -2.800  -0.661   6.158  1.00  0.00
ATOM   1273 HD11 LEU    86      -3.623  -0.255   6.745  1.00  0.00
ATOM   1274 HD12 LEU    86      -2.266   0.154   5.669  1.00  0.00
ATOM   1275 HD13 LEU    86      -3.194  -1.341   5.403  1.00  0.00
ATOM   1276  CD2 LEU    86      -1.208  -0.425   8.001  1.00  0.00
ATOM   1277 HD21 LEU    86      -0.418  -0.894   8.588  1.00  0.00
ATOM   1278 HD22 LEU    86      -0.786   0.386   7.407  1.00  0.00
ATOM   1279 HD23 LEU    86      -1.969  -0.026   8.671  1.00  0.00
ATOM   1280  C   LEU    86      -2.320  -4.545   9.626  1.00  0.00
ATOM   1281  O   LEU    86      -2.872  -4.388  10.701  1.00  0.00
ATOM   1282  N   PHE    87      -2.154  -5.795   9.185  1.00  0.00
ATOM   1283  H   PHE    87      -1.649  -5.832   8.311  1.00  0.00
ATOM   1284  CA  PHE    87      -2.517  -7.028   9.811  1.00  0.00
ATOM   1285  HA  PHE    87      -3.603  -7.109   9.846  1.00  0.00
ATOM   1286  CB  PHE    87      -1.964  -8.222   9.047  1.00  0.00
ATOM   1287  HB2 PHE    87      -2.170  -8.243   7.977  1.00  0.00
ATOM   1288  HB3 PHE    87      -0.887  -8.266   9.210  1.00  0.00
ATOM   1289  CG  PHE    87      -2.560  -9.537   9.642  1.00  0.00
ATOM   1290  CD1 PHE    87      -3.897  -9.860   9.426  1.00  0.00
ATOM   1291  HD1 PHE    87      -4.528  -9.178   8.856  1.00  0.00
ATOM   1292  CE1 PHE    87      -4.433 -11.050   9.934  1.00  0.00
ATOM   1293  HE1 PHE    87      -5.459 -11.334   9.702  1.00  0.00
ATOM   1294  CZ  PHE    87      -3.638 -11.882  10.749  1.00  0.00
ATOM   1295  HZ  PHE    87      -4.145 -12.743  11.185  1.00  0.00
ATOM   1296  CE2 PHE    87      -2.273 -11.659  11.015  1.00  0.00
ATOM   1297  HE2 PHE    87      -1.629 -12.263  11.654  1.00  0.00
ATOM   1298  CD2 PHE    87      -1.734 -10.487  10.336  1.00  0.00
ATOM   1299  HD2 PHE    87      -0.660 -10.300  10.340  1.00  0.00
ATOM   1300  C   PHE    87      -1.852  -7.072  11.193  1.00  0.00
ATOM   1301  O   PHE    87      -2.525  -7.330  12.206  1.00  0.00
ATOM   1302  N   LEU    88      -0.497  -6.947  11.281  1.00  0.00
ATOM   1303  H   LEU    88       0.097  -6.827  10.473  1.00  0.00
ATOM   1304  CA  LEU    88       0.125  -7.046  12.577  1.00  0.00
ATOM   1305  HA  LEU    88      -0.076  -8.022  13.019  1.00  0.00
ATOM   1306  CB  LEU    88       1.683  -6.873  12.427  1.00  0.00
ATOM   1307  HB2 LEU    88       1.702  -5.897  11.943  1.00  0.00
ATOM   1308  HB3 LEU    88       2.097  -6.788  13.432  1.00  0.00
ATOM   1309  CG  LEU    88       2.527  -7.871  11.605  1.00  0.00
ATOM   1310  HG  LEU    88       1.929  -8.224  10.765  1.00  0.00
ATOM   1311  CD1 LEU    88       3.845  -7.191  11.064  1.00  0.00
ATOM   1312 HD11 LEU    88       4.443  -6.838  11.904  1.00  0.00
ATOM   1313 HD12 LEU    88       4.419  -7.917  10.489  1.00  0.00
ATOM   1314 HD13 LEU    88       3.583  -6.347  10.425  1.00  0.00
ATOM   1315  CD2 LEU    88       2.841  -9.192  12.418  1.00  0.00
ATOM   1316 HD21 LEU    88       1.906  -9.682  12.692  1.00  0.00
ATOM   1317 HD22 LEU    88       3.437  -9.866  11.802  1.00  0.00
ATOM   1318 HD23 LEU    88       3.397  -8.940  13.321  1.00  0.00
ATOM   1319  C   LEU    88      -0.440  -5.994  13.576  1.00  0.00
ATOM   1320  O   LEU    88      -0.589  -6.287  14.768  1.00  0.00
ATOM   1321  N   GLN    89      -0.716  -4.783  13.133  1.00  0.00
ATOM   1322  H   GLN    89      -0.451  -4.514  12.196  1.00  0.00
ATOM   1323  CA  GLN    89      -1.311  -3.737  14.034  1.00  0.00
ATOM   1324  HA  GLN    89      -0.749  -3.644  14.963  1.00  0.00
ATOM   1325  CB  GLN    89      -1.240  -2.437  13.301  1.00  0.00
ATOM   1326  HB2 GLN    89      -1.496  -2.610  12.256  1.00  0.00
ATOM   1327  HB3 GLN    89      -1.960  -1.747  13.741  1.00  0.00
ATOM   1328  CG  GLN    89       0.203  -1.817  13.392  1.00  0.00
ATOM   1329  HG2 GLN    89       0.256  -1.438  14.413  1.00  0.00
ATOM   1330  HG3 GLN    89       1.060  -2.462  13.199  1.00  0.00
ATOM   1331  CD  GLN    89       0.257  -0.626  12.422  1.00  0.00
ATOM   1332  OE1 GLN    89       0.080   0.530  12.805  1.00  0.00
ATOM   1333  NE2 GLN    89       0.321  -1.011  11.119  1.00  0.00
ATOM   1334 HE21 GLN    89       0.361  -0.312  10.391  1.00  0.00
ATOM   1335 HE22 GLN    89       0.329  -1.994  10.886  1.00  0.00
ATOM   1336  C   GLN    89      -2.720  -4.093  14.507  1.00  0.00
ATOM   1337  O   GLN    89      -3.071  -3.874  15.655  1.00  0.00
ATOM   1338  N   ALA    90      -3.639  -4.602  13.608  1.00  0.00
ATOM   1339  H   ALA    90      -3.308  -4.874  12.693  1.00  0.00
ATOM   1340  CA  ALA    90      -4.974  -4.922  13.963  1.00  0.00
ATOM   1341  HA  ALA    90      -5.506  -4.078  14.401  1.00  0.00
ATOM   1342  CB  ALA    90      -5.662  -5.296  12.591  1.00  0.00
ATOM   1343  HB1 ALA    90      -5.146  -6.146  12.145  1.00  0.00
ATOM   1344  HB2 ALA    90      -6.706  -5.557  12.767  1.00  0.00
ATOM   1345  HB3 ALA    90      -5.610  -4.444  11.914  1.00  0.00
ATOM   1346  C   ALA    90      -5.189  -6.199  14.778  1.00  0.00
ATOM   1347  O   ALA    90      -5.933  -6.147  15.771  1.00  0.00
ATOM   1348  N   ALA    91      -4.340  -7.184  14.518  1.00  0.00
ATOM   1349  H   ALA    91      -3.830  -7.094  13.651  1.00  0.00
ATOM   1350  CA  ALA    91      -4.207  -8.385  15.253  1.00  0.00
ATOM   1351  HA  ALA    91      -5.192  -8.833  15.385  1.00  0.00
ATOM   1352  CB  ALA    91      -3.357  -9.322  14.419  1.00  0.00
ATOM   1353  HB1 ALA    91      -2.365  -8.891  14.286  1.00  0.00
ATOM   1354  HB2 ALA    91      -3.270 -10.283  14.926  1.00  0.00
ATOM   1355  HB3 ALA    91      -3.824  -9.467  13.445  1.00  0.00
ATOM   1356  C   ALA    91      -3.724  -8.118  16.643  1.00  0.00
ATOM   1357  O   ALA    91      -4.238  -8.619  17.638  1.00  0.00
ATOM   1358  N   GLU    92      -2.721  -7.268  16.826  1.00  0.00
ATOM   1359  H   GLU    92      -2.259  -6.982  15.975  1.00  0.00
ATOM   1360  CA  GLU    92      -2.178  -6.794  18.108  1.00  0.00
ATOM   1361  HA  GLU    92      -1.862  -7.645  18.712  1.00  0.00
ATOM   1362  CB  GLU    92      -0.930  -5.854  17.868  1.00  0.00
ATOM   1363  HB2 GLU    92      -0.126  -6.524  17.563  1.00  0.00
ATOM   1364  HB3 GLU    92      -1.212  -5.220  17.027  1.00  0.00
ATOM   1365  CG  GLU    92      -0.448  -4.973  19.036  1.00  0.00
ATOM   1366  HG2 GLU    92      -1.314  -4.427  19.410  1.00  0.00
ATOM   1367  HG3 GLU    92      -0.047  -5.604  19.829  1.00  0.00
ATOM   1368  CD  GLU    92       0.606  -3.997  18.590  1.00  0.00
ATOM   1369  OE1 GLU    92       1.584  -4.448  18.048  1.00  0.00
ATOM   1370  OE2 GLU    92       0.397  -2.775  18.844  1.00  0.00
ATOM   1371  C   GLU    92      -3.145  -6.057  19.095  1.00  0.00
ATOM   1372  O   GLU    92      -3.235  -6.188  20.319  1.00  0.00
ATOM   1373  N   ILE    93      -4.008  -5.155  18.515  1.00  0.00
ATOM   1374  H   ILE    93      -3.979  -4.914  17.535  1.00  0.00
ATOM   1375  CA  ILE    93      -4.953  -4.483  19.351  1.00  0.00
ATOM   1376  HA  ILE    93      -4.599  -4.180  20.336  1.00  0.00
ATOM   1377  CB  ILE    93      -5.439  -3.227  18.564  1.00  0.00
ATOM   1378  HB  ILE    93      -5.848  -3.533  17.601  1.00  0.00
ATOM   1379  CG2 ILE    93      -6.547  -2.499  19.392  1.00  0.00
ATOM   1380 HG21 ILE    93      -6.139  -2.192  20.355  1.00  0.00
ATOM   1381 HG22 ILE    93      -6.890  -1.620  18.846  1.00  0.00
ATOM   1382 HG23 ILE    93      -7.385  -3.177  19.553  1.00  0.00
ATOM   1383  CG1 ILE    93      -4.319  -2.279  18.133  1.00  0.00
ATOM   1384 HG12 ILE    93      -3.928  -1.785  19.022  1.00  0.00
ATOM   1385 HG13 ILE    93      -3.529  -2.871  17.670  1.00  0.00
ATOM   1386  CD1 ILE    93      -4.830  -1.193  17.110  1.00  0.00
ATOM   1387 HD11 ILE    93      -5.620  -0.601  17.572  1.00  0.00
ATOM   1388 HD12 ILE    93      -4.004  -0.540  16.829  1.00  0.00
ATOM   1389 HD13 ILE    93      -5.221  -1.687  16.220  1.00  0.00
ATOM   1390  C   ILE    93      -6.082  -5.441  19.703  1.00  0.00
ATOM   1391  O   ILE    93      -6.560  -5.397  20.794  1.00  0.00
ATOM   1392  N   PHE    94      -6.407  -6.337  18.743  1.00  0.00
ATOM   1393  H   PHE    94      -6.035  -6.313  17.804  1.00  0.00
ATOM   1394  CA  PHE    94      -7.431  -7.357  19.067  1.00  0.00
ATOM   1395  HA  PHE    94      -8.343  -6.882  19.427  1.00  0.00
ATOM   1396  CB  PHE    94      -7.768  -8.169  17.775  1.00  0.00
ATOM   1397  HB2 PHE    94      -7.929  -7.533  16.904  1.00  0.00
ATOM   1398  HB3 PHE    94      -6.950  -8.860  17.573  1.00  0.00
ATOM   1399  CG  PHE    94      -9.026  -9.017  17.934  1.00  0.00
ATOM   1400  CD1 PHE    94     -10.319  -8.543  17.668  1.00  0.00
ATOM   1401  HD1 PHE    94     -10.464  -7.498  17.393  1.00  0.00
ATOM   1402  CE1 PHE    94     -11.433  -9.413  17.755  1.00  0.00
ATOM   1403  HE1 PHE    94     -12.442  -9.055  17.550  1.00  0.00
ATOM   1404  CZ  PHE    94     -11.227 -10.734  18.106  1.00  0.00
ATOM   1405  HZ  PHE    94     -12.080 -11.411  18.161  1.00  0.00
ATOM   1406  CE2 PHE    94      -9.932 -11.208  18.391  1.00  0.00
ATOM   1407  HE2 PHE    94      -9.788 -12.251  18.672  1.00  0.00
ATOM   1408  CD2 PHE    94      -8.830 -10.344  18.315  1.00  0.00
ATOM   1409  HD2 PHE    94      -7.832 -10.712  18.553  1.00  0.00
ATOM   1410  C   PHE    94      -6.931  -8.258  20.218  1.00  0.00
ATOM   1411  O   PHE    94      -7.568  -8.578  21.249  1.00  0.00
ATOM   1412  N   VAL    95      -5.634  -8.624  20.130  1.00  0.00
ATOM   1413  H   VAL    95      -5.102  -8.544  19.275  1.00  0.00
ATOM   1414  CA  VAL    95      -5.048  -9.353  21.240  1.00  0.00
ATOM   1415  HA  VAL    95      -5.706 -10.176  21.518  1.00  0.00
ATOM   1416  CB  VAL    95      -3.618  -9.931  20.945  1.00  0.00
ATOM   1417  HB  VAL    95      -3.058  -9.193  20.371  1.00  0.00
ATOM   1418  CG1 VAL    95      -2.891 -10.237  22.196  1.00  0.00
ATOM   1419 HG11 VAL    95      -3.450 -10.975  22.771  1.00  0.00
ATOM   1420 HG12 VAL    95      -1.905 -10.635  21.956  1.00  0.00
ATOM   1421 HG13 VAL    95      -2.781  -9.326  22.785  1.00  0.00
ATOM   1422  CG2 VAL    95      -3.697 -11.202  20.093  1.00  0.00
ATOM   1423 HG21 VAL    95      -4.181 -10.974  19.144  1.00  0.00
ATOM   1424 HG22 VAL    95      -2.691 -11.578  19.906  1.00  0.00
ATOM   1425 HG23 VAL    95      -4.275 -11.960  20.622  1.00  0.00
ATOM   1426  C   VAL    95      -5.019  -8.700  22.630  1.00  0.00
ATOM   1427  O   VAL    95      -5.309  -9.280  23.718  1.00  0.00
ATOM   1428  N   GLU    96      -4.515  -7.460  22.605  1.00  0.00
ATOM   1429  H   GLU    96      -4.011  -7.236  21.759  1.00  0.00
ATOM   1430  CA  GLU    96      -4.366  -6.603  23.720  1.00  0.00
ATOM   1431  HA  GLU    96      -4.079  -7.215  24.575  1.00  0.00
ATOM   1432  CB  GLU    96      -3.319  -5.500  23.534  1.00  0.00
ATOM   1433  HB2 GLU    96      -3.569  -4.944  22.630  1.00  0.00
ATOM   1434  HB3 GLU    96      -3.371  -4.834  24.395  1.00  0.00
ATOM   1435  CG  GLU    96      -1.875  -6.074  23.408  1.00  0.00
ATOM   1436  HG2 GLU    96      -1.739  -6.958  24.032  1.00  0.00
ATOM   1437  HG3 GLU    96      -1.630  -6.318  22.374  1.00  0.00
ATOM   1438  CD  GLU    96      -0.948  -4.951  23.902  1.00  0.00
ATOM   1439  OE1 GLU    96      -0.407  -4.148  23.110  1.00  0.00
ATOM   1440  OE2 GLU    96      -0.795  -4.921  25.124  1.00  0.00
ATOM   1441  C   GLU    96      -5.672  -6.183  24.300  1.00  0.00
ATOM   1442  O   GLU    96      -5.776  -5.948  25.498  1.00  0.00
ATOM   1443  N   SER    97      -6.718  -5.946  23.497  1.00  0.00
ATOM   1444  H   SER    97      -6.585  -6.077  22.504  1.00  0.00
ATOM   1445  CA  SER    97      -7.917  -5.292  23.943  1.00  0.00
ATOM   1446  HA  SER    97      -7.640  -4.502  24.641  1.00  0.00
ATOM   1447  CB  SER    97      -8.716  -4.680  22.812  1.00  0.00
ATOM   1448  HB2 SER    97      -8.979  -5.480  22.120  1.00  0.00
ATOM   1449  HB3 SER    97      -9.625  -4.256  23.239  1.00  0.00
ATOM   1450  OG  SER    97      -7.988  -3.645  22.100  1.00  0.00
ATOM   1451  HG  SER    97      -8.538  -3.293  21.397  1.00  0.00
ATOM   1452  C   SER    97      -8.826  -5.996  24.883  1.00  0.00
ATOM   1453  O   SER    97      -9.364  -5.413  25.788  1.00  0.00
ATOM   1454  N   GLU    98      -9.091  -7.291  24.689  1.00  0.00
ATOM   1455  H   GLU    98      -8.711  -7.712  23.853  1.00  0.00
ATOM   1456  CA  GLU    98      -9.959  -8.075  25.507  1.00  0.00
ATOM   1457  HA  GLU    98     -10.950  -7.626  25.577  1.00  0.00
ATOM   1458  CB  GLU    98     -10.093  -9.479  24.833  1.00  0.00
ATOM   1459  HB2 GLU    98     -10.671  -9.314  23.924  1.00  0.00
ATOM   1460  HB3 GLU    98      -9.078  -9.776  24.569  1.00  0.00
ATOM   1461  CG  GLU    98     -10.766 -10.616  25.682  1.00  0.00
ATOM   1462  HG2 GLU    98     -10.034 -10.885  26.443  1.00  0.00
ATOM   1463  HG3 GLU    98     -11.659 -10.217  26.163  1.00  0.00
ATOM   1464  CD  GLU    98     -11.139 -11.866  24.864  1.00  0.00
ATOM   1465  OE1 GLU    98     -10.277 -12.336  24.101  1.00  0.00
ATOM   1466  OE2 GLU    98     -12.303 -12.359  24.948  1.00  0.00
ATOM   1467  C   GLU    98      -9.514  -8.147  26.978  1.00  0.00
ATOM   1468  O   GLU    98      -8.291  -8.326  27.143  1.00  0.00
ATOM   1469  N   LEU    99     -10.416  -7.981  27.921  1.00  0.00
ATOM   1470  H   LEU    99     -11.295  -7.544  27.684  1.00  0.00
ATOM   1471  CA  LEU    99     -10.124  -8.261  29.378  1.00  0.00
ATOM   1472  HA  LEU    99     -11.028  -8.166  29.980  1.00  0.00
ATOM   1473  CB  LEU    99      -9.586  -9.746  29.503  1.00  0.00
ATOM   1474  HB2 LEU    99     -10.445 -10.248  29.057  1.00  0.00
ATOM   1475  HB3 LEU    99      -8.710  -9.896  28.872  1.00  0.00
ATOM   1476  CG  LEU    99      -9.313 -10.344  30.928  1.00  0.00
ATOM   1477  HG  LEU    99      -8.664  -9.646  31.457  1.00  0.00
ATOM   1478  CD1 LEU    99     -10.588 -10.577  31.748  1.00  0.00
ATOM   1479 HD11 LEU    99     -11.237 -11.275  31.220  1.00  0.00
ATOM   1480 HD12 LEU    99     -10.324 -10.991  32.721  1.00  0.00
ATOM   1481 HD13 LEU    99     -11.110  -9.630  31.886  1.00  0.00
ATOM   1482  CD2 LEU    99      -8.402 -11.590  30.818  1.00  0.00
ATOM   1483 HD21 LEU    99      -7.453 -11.308  30.362  1.00  0.00
ATOM   1484 HD22 LEU    99      -8.220 -11.996  31.813  1.00  0.00
ATOM   1485 HD23 LEU    99      -8.891 -12.345  30.202  1.00  0.00
ATOM   1486  C   LEU    99      -9.201  -7.201  30.065  1.00  0.00
ATOM   1487  O   LEU    99      -8.018  -7.387  30.283  1.00  0.00
ATOM   1488  N   PRO   100      -9.634  -6.021  30.539  1.00  0.00
ATOM   1489  CD  PRO   100     -11.081  -5.717  30.660  1.00  0.00
ATOM   1490  HD2 PRO   100     -11.579  -6.536  31.180  1.00  0.00
ATOM   1491  HD3 PRO   100     -11.510  -5.605  29.664  1.00  0.00
ATOM   1492  CG  PRO   100     -11.110  -4.407  31.460  1.00  0.00
ATOM   1493  HG2 PRO   100     -11.000  -4.574  32.532  1.00  0.00
ATOM   1494  HG3 PRO   100     -12.015  -3.829  31.274  1.00  0.00
ATOM   1495  CB  PRO   100      -9.859  -3.690  30.863  1.00  0.00
ATOM   1496  HB2 PRO   100      -9.525  -2.927  31.567  1.00  0.00
ATOM   1497  HB3 PRO   100      -9.951  -3.252  29.869  1.00  0.00
ATOM   1498  CA  PRO   100      -8.846  -4.857  30.833  1.00  0.00
ATOM   1499  HA  PRO   100      -8.042  -4.790  30.100  1.00  0.00
ATOM   1500  C   PRO   100      -8.248  -4.923  32.241  1.00  0.00
ATOM   1501  O   PRO   100      -7.595  -4.003  32.762  1.00  0.00
ATOM   1502  N   LEU   101      -8.396  -6.038  32.917  1.00  0.00
ATOM   1503  H   LEU   101      -9.041  -6.695  32.502  1.00  0.00
ATOM   1504  CA  LEU   101      -7.824  -6.359  34.252  1.00  0.00
ATOM   1505  HA  LEU   101      -8.160  -5.629  34.988  1.00  0.00
ATOM   1506  CB  LEU   101      -8.296  -7.788  34.709  1.00  0.00
ATOM   1507  HB2 LEU   101      -7.681  -8.515  34.179  1.00  0.00
ATOM   1508  HB3 LEU   101      -8.054  -7.815  35.772  1.00  0.00
ATOM   1509  CG  LEU   101      -9.773  -8.132  34.514  1.00  0.00
ATOM   1510  HG  LEU   101     -10.033  -8.199  33.458  1.00  0.00
ATOM   1511  CD1 LEU   101      -9.961  -9.537  35.189  1.00  0.00
ATOM   1512 HD11 LEU   101      -9.701  -9.471  36.246  1.00  0.00
ATOM   1513 HD12 LEU   101     -11.000  -9.852  35.090  1.00  0.00
ATOM   1514 HD13 LEU   101      -9.313 -10.265  34.701  1.00  0.00
ATOM   1515  CD2 LEU   101     -10.707  -7.158  35.193  1.00  0.00
ATOM   1516 HD21 LEU   101     -10.547  -6.158  34.789  1.00  0.00
ATOM   1517 HD22 LEU   101     -11.739  -7.460  35.015  1.00  0.00
ATOM   1518 HD23 LEU   101     -10.510  -7.152  36.265  1.00  0.00
ATOM   1519  C   LEU   101      -6.255  -6.203  34.302  1.00  0.00
ATOM   1520  O   LEU   101      -5.689  -5.643  35.289  1.00  0.00
ATOM   1521  N   SER   102      -5.539  -6.706  33.250  1.00  0.00
ATOM   1522  H   SER   102      -5.953  -7.293  32.540  1.00  0.00
ATOM   1523  CA  SER   102      -4.163  -6.469  33.194  1.00  0.00
ATOM   1524  HA  SER   102      -4.026  -5.432  33.500  1.00  0.00
ATOM   1525  CB  SER   102      -3.245  -7.354  34.040  1.00  0.00
ATOM   1526  HB2 SER   102      -3.801  -7.506  34.965  1.00  0.00
ATOM   1527  HB3 SER   102      -3.197  -8.292  33.487  1.00  0.00
ATOM   1528  OG  SER   102      -1.897  -6.906  34.353  1.00  0.00
ATOM   1529  HG  SER   102      -1.455  -7.570  34.887  1.00  0.00
ATOM   1530  C   SER   102      -3.828  -6.583  31.714  1.00  0.00
ATOM   1531  O   SER   102      -4.641  -6.943  30.854  1.00  0.00
ATOM   1532  N   TRP   103      -2.462  -6.343  31.398  1.00  0.00
ATOM   1533  H   TRP   103      -1.830  -5.898  32.048  1.00  0.00
ATOM   1534  CA  TRP   103      -2.013  -6.585  30.102  1.00  0.00
ATOM   1535  HA  TRP   103      -2.672  -6.120  29.369  1.00  0.00
ATOM   1536  CB  TRP   103      -0.566  -5.956  29.952  1.00  0.00
ATOM   1537  HB2 TRP   103      -0.076  -6.199  29.009  1.00  0.00
ATOM   1538  HB3 TRP   103      -0.645  -4.873  30.052  1.00  0.00
ATOM   1539  CG  TRP   103       0.364  -6.428  31.060  1.00  0.00
ATOM   1540  CD1 TRP   103       0.517  -5.675  32.197  1.00  0.00
ATOM   1541  HD1 TRP   103       0.015  -4.707  32.189  1.00  0.00
ATOM   1542  NE1 TRP   103       1.309  -6.334  33.149  1.00  0.00
ATOM   1543  HE1 TRP   103       1.487  -6.037  34.098  1.00  0.00
ATOM   1544  CE2 TRP   103       1.748  -7.509  32.584  1.00  0.00
ATOM   1545  CZ2 TRP   103       2.552  -8.531  33.121  1.00  0.00
ATOM   1546  HZ2 TRP   103       3.010  -8.429  34.105  1.00  0.00
ATOM   1547  CH2 TRP   103       2.695  -9.590  32.347  1.00  0.00
ATOM   1548  HH2 TRP   103       3.282 -10.417  32.747  1.00  0.00
ATOM   1549  CZ3 TRP   103       2.163  -9.702  31.108  1.00  0.00
ATOM   1550  HZ3 TRP   103       2.375 -10.576  30.492  1.00  0.00
ATOM   1551  CE3 TRP   103       1.354  -8.740  30.593  1.00  0.00
ATOM   1552  HE3 TRP   103       0.782  -8.998  29.702  1.00  0.00
ATOM   1553  CD2 TRP   103       1.171  -7.611  31.268  1.00  0.00
ATOM   1554  C   TRP   103      -2.033  -8.026  29.559  1.00  0.00
ATOM   1555  O   TRP   103      -1.867  -8.975  30.337  1.00  0.00
ATOM   1556  N   ALA   104      -2.187  -8.038  28.258  1.00  0.00
ATOM   1557  H   ALA   104      -2.456  -7.179  27.801  1.00  0.00
ATOM   1558  CA  ALA   104      -2.050  -9.221  27.457  1.00  0.00
ATOM   1559  HA  ALA   104      -2.722 -10.015  27.782  1.00  0.00
ATOM   1560  CB  ALA   104      -2.543  -8.684  26.101  1.00  0.00
ATOM   1561  HB1 ALA   104      -1.875  -7.894  25.758  1.00  0.00
ATOM   1562  HB2 ALA   104      -2.553  -9.493  25.371  1.00  0.00
ATOM   1563  HB3 ALA   104      -3.551  -8.284  26.213  1.00  0.00
ATOM   1564  C   ALA   104      -0.650  -9.853  27.395  1.00  0.00
ATOM   1565  O   ALA   104       0.358  -9.287  27.042  1.00  0.00
ATOM   1566  N   ASP   105      -0.561 -11.142  27.724  1.00  0.00
ATOM   1567  H   ASP   105      -1.353 -11.466  28.261  1.00  0.00
ATOM   1568  CA  ASP   105       0.552 -11.998  27.591  1.00  0.00
ATOM   1569  HA  ASP   105       1.225 -11.907  28.443  1.00  0.00
ATOM   1570  CB  ASP   105      -0.001 -13.499  27.534  1.00  0.00
ATOM   1571  HB2 ASP   105      -0.468 -13.594  28.514  1.00  0.00
ATOM   1572  HB3 ASP   105      -0.765 -13.567  26.760  1.00  0.00
ATOM   1573  CG  ASP   105       1.029 -14.635  27.342  1.00  0.00
ATOM   1574  OD1 ASP   105       0.682 -15.819  27.032  1.00  0.00
ATOM   1575  OD2 ASP   105       2.229 -14.367  27.601  1.00  0.00
ATOM   1576  C   ASP   105       1.637 -11.702  26.503  1.00  0.00
ATOM   1577  O   ASP   105       1.397 -11.676  25.308  1.00  0.00
ATOM   1578  N   ARG   106       2.872 -11.499  26.931  1.00  0.00
ATOM   1579  H   ARG   106       3.168 -11.694  27.877  1.00  0.00
ATOM   1580  CA  ARG   106       3.818 -10.969  26.031  1.00  0.00
ATOM   1581  HA  ARG   106       3.445 -10.089  25.506  1.00  0.00
ATOM   1582  CB  ARG   106       5.014 -10.549  26.909  1.00  0.00
ATOM   1583  HB2 ARG   106       5.441 -11.474  27.296  1.00  0.00
ATOM   1584  HB3 ARG   106       5.727 -10.073  26.236  1.00  0.00
ATOM   1585  CG  ARG   106       4.683  -9.542  28.151  1.00  0.00
ATOM   1586  HG2 ARG   106       3.978 -10.067  28.795  1.00  0.00
ATOM   1587  HG3 ARG   106       5.621  -9.392  28.686  1.00  0.00
ATOM   1588  CD  ARG   106       4.092  -8.168  27.751  1.00  0.00
ATOM   1589  HD2 ARG   106       4.695  -7.681  26.984  1.00  0.00
ATOM   1590  HD3 ARG   106       3.065  -8.262  27.399  1.00  0.00
ATOM   1591  NE  ARG   106       4.102  -7.319  28.978  1.00  0.00
ATOM   1592  HE  ARG   106       4.656  -7.663  29.750  1.00  0.00
ATOM   1593  CZ  ARG   106       3.442  -6.152  29.129  1.00  0.00
ATOM   1594  NH1 ARG   106       2.451  -5.667  28.407  1.00  0.00
ATOM   1595 HH11 ARG   106       2.096  -6.195  27.623  1.00  0.00
ATOM   1596 HH12 ARG   106       2.052  -4.769  28.642  1.00  0.00
ATOM   1597  NH2 ARG   106       3.792  -5.357  30.109  1.00  0.00
ATOM   1598 HH21 ARG   106       4.542  -5.626  30.730  1.00  0.00
ATOM   1599 HH22 ARG   106       3.310  -4.479  30.239  1.00  0.00
ATOM   1600  C   ARG   106       4.289 -11.926  24.948  1.00  0.00
ATOM   1601  O   ARG   106       4.884 -11.519  23.988  1.00  0.00
ATOM   1602  N   LEU   107       3.979 -13.269  25.029  1.00  0.00
ATOM   1603  H   LEU   107       3.634 -13.707  25.871  1.00  0.00
ATOM   1604  CA  LEU   107       4.327 -14.131  23.884  1.00  0.00
ATOM   1605  HA  LEU   107       4.939 -13.583  23.167  1.00  0.00
ATOM   1606  CB  LEU   107       5.150 -15.378  24.403  1.00  0.00
ATOM   1607  HB2 LEU   107       4.377 -16.028  24.812  1.00  0.00
ATOM   1608  HB3 LEU   107       5.639 -15.878  23.567  1.00  0.00
ATOM   1609  CG  LEU   107       6.183 -15.070  25.487  1.00  0.00
ATOM   1610  HG  LEU   107       5.671 -14.577  26.313  1.00  0.00
ATOM   1611  CD1 LEU   107       6.876 -16.333  25.998  1.00  0.00
ATOM   1612 HD11 LEU   107       7.389 -16.826  25.172  1.00  0.00
ATOM   1613 HD12 LEU   107       7.601 -16.065  26.766  1.00  0.00
ATOM   1614 HD13 LEU   107       6.133 -17.010  26.420  1.00  0.00
ATOM   1615  CD2 LEU   107       7.228 -14.051  25.032  1.00  0.00
ATOM   1616 HD21 LEU   107       6.734 -13.117  24.767  1.00  0.00
ATOM   1617 HD22 LEU   107       7.936 -13.870  25.841  1.00  0.00
ATOM   1618 HD23 LEU   107       7.761 -14.439  24.164  1.00  0.00
ATOM   1619  C   LEU   107       3.154 -14.516  23.033  1.00  0.00
ATOM   1620  O   LEU   107       3.219 -15.449  22.283  1.00  0.00
ATOM   1621  N   SER   108       2.052 -13.743  23.218  1.00  0.00
ATOM   1622  H   SER   108       2.103 -13.090  23.987  1.00  0.00
ATOM   1623  CA  SER   108       0.804 -13.832  22.468  1.00  0.00
ATOM   1624  HA  SER   108       0.514 -14.882  22.499  1.00  0.00
ATOM   1625  CB  SER   108      -0.381 -12.984  22.929  1.00  0.00
ATOM   1626  HB2 SER   108      -0.166 -11.949  22.663  1.00  0.00
ATOM   1627  HB3 SER   108      -1.260 -13.324  22.381  1.00  0.00
ATOM   1628  OG  SER   108      -0.633 -13.073  24.336  1.00  0.00
ATOM   1629  HG  SER   108      -1.385 -12.521  24.562  1.00  0.00
ATOM   1630  C   SER   108       1.020 -13.500  20.929  1.00  0.00
ATOM   1631  O   SER   108       1.913 -12.874  20.483  1.00  0.00
ATOM   1632  N   GLY   109       0.058 -14.076  20.135  1.00  0.00
ATOM   1633  H   GLY   109      -0.574 -14.722  20.586  1.00  0.00
ATOM   1634  CA  GLY   109      -0.115 -13.819  18.679  1.00  0.00
ATOM   1635  HA2 GLY   109       0.468 -14.594  18.181  1.00  0.00
ATOM   1636  HA3 GLY   109      -1.175 -13.981  18.485  1.00  0.00
ATOM   1637  C   GLY   109       0.284 -12.478  18.129  1.00  0.00
ATOM   1638  O   GLY   109      -0.228 -11.445  18.531  1.00  0.00
ATOM   1639  N   CYS   110       1.271 -12.523  17.156  1.00  0.00
ATOM   1640  H   CYS   110       1.685 -13.422  16.956  1.00  0.00
ATOM   1641  CA  CYS   110       1.813 -11.342  16.477  1.00  0.00
ATOM   1642  HA  CYS   110       2.641 -11.664  15.846  1.00  0.00
ATOM   1643  CB  CYS   110       0.788 -10.605  15.603  1.00  0.00
ATOM   1644  HB2 CYS   110      -0.111 -10.309  16.144  1.00  0.00
ATOM   1645  HB3 CYS   110       1.202  -9.739  15.086  1.00  0.00
ATOM   1646  SG  CYS   110       0.244 -11.744  14.314  1.00  0.00
ATOM   1647  HG  CYS   110      -0.597 -10.898  13.727  1.00  0.00
ATOM   1648  C   CYS   110       2.489 -10.221  17.234  1.00  0.00
ATOM   1649  O   CYS   110       2.843  -9.166  16.743  1.00  0.00
ATOM   1650  N   LEU   111       2.792 -10.490  18.529  1.00  0.00
ATOM   1651  H   LEU   111       2.568 -11.417  18.862  1.00  0.00
ATOM   1652  CA  LEU   111       3.454  -9.511  19.500  1.00  0.00
ATOM   1653  HA  LEU   111       3.178  -8.511  19.165  1.00  0.00
ATOM   1654  CB  LEU   111       3.091  -9.648  20.997  1.00  0.00
ATOM   1655  HB2 LEU   111       3.459 -10.627  21.304  1.00  0.00
ATOM   1656  HB3 LEU   111       3.650  -8.870  21.517  1.00  0.00
ATOM   1657  CG  LEU   111       1.549  -9.525  21.360  1.00  0.00
ATOM   1658  HG  LEU   111       1.109 -10.515  21.239  1.00  0.00
ATOM   1659  CD1 LEU   111       1.276  -9.003  22.827  1.00  0.00
ATOM   1660 HD11 LEU   111       1.716  -8.013  22.949  1.00  0.00
ATOM   1661 HD12 LEU   111       0.201  -8.946  22.999  1.00  0.00
ATOM   1662 HD13 LEU   111       1.723  -9.689  23.546  1.00  0.00
ATOM   1663  CD2 LEU   111       0.876  -8.547  20.392  1.00  0.00
ATOM   1664 HD21 LEU   111       0.982  -8.915  19.371  1.00  0.00
ATOM   1665 HD22 LEU   111      -0.182  -8.461  20.639  1.00  0.00
ATOM   1666 HD23 LEU   111       1.349  -7.569  20.476  1.00  0.00
ATOM   1667  C   LEU   111       5.050  -9.559  19.572  1.00  0.00
ATOM   1668  O   LEU   111       5.721  -8.599  19.910  1.00  0.00
ATOM   1669  N   ARG   112       5.620 -10.789  19.299  1.00  0.00
ATOM   1670  H   ARG   112       4.998 -11.584  19.332  1.00  0.00
ATOM   1671  CA  ARG   112       7.019 -11.030  19.130  1.00  0.00
ATOM   1672  HA  ARG   112       7.587 -10.490  19.888  1.00  0.00
ATOM   1673  CB  ARG   112       7.312 -12.539  19.276  1.00  0.00
ATOM   1674  HB2 ARG   112       6.630 -13.092  18.630  1.00  0.00
ATOM   1675  HB3 ARG   112       8.339 -12.727  18.965  1.00  0.00
ATOM   1676  CG  ARG   112       7.126 -12.998  20.725  1.00  0.00
ATOM   1677  HG2 ARG   112       7.855 -12.476  21.346  1.00  0.00
ATOM   1678  HG3 ARG   112       6.119 -12.728  21.043  1.00  0.00
ATOM   1679  CD  ARG   112       7.328 -14.575  20.879  1.00  0.00
ATOM   1680  HD2 ARG   112       8.336 -14.873  20.591  1.00  0.00
ATOM   1681  HD3 ARG   112       7.132 -14.900  21.901  1.00  0.00
ATOM   1682  NE  ARG   112       6.352 -15.245  19.968  1.00  0.00
ATOM   1683  HE  ARG   112       5.476 -14.788  19.759  1.00  0.00
ATOM   1684  CZ  ARG   112       6.655 -16.323  19.322  1.00  0.00
ATOM   1685  NH1 ARG   112       7.631 -17.131  19.670  1.00  0.00
ATOM   1686 HH11 ARG   112       8.191 -16.921  20.484  1.00  0.00
ATOM   1687 HH12 ARG   112       7.817 -17.959  19.122  1.00  0.00
ATOM   1688  NH2 ARG   112       5.911 -16.748  18.367  1.00  0.00
ATOM   1689 HH21 ARG   112       5.078 -16.236  18.114  1.00  0.00
ATOM   1690 HH22 ARG   112       6.162 -17.592  17.873  1.00  0.00
ATOM   1691  C   ARG   112       7.630 -10.434  17.834  1.00  0.00
ATOM   1692  O   ARG   112       7.245 -10.613  16.715  1.00  0.00
ATOM   1693  N   GLY   113       8.701  -9.603  18.012  1.00  0.00
ATOM   1694  H   GLY   113       8.992  -9.412  18.960  1.00  0.00
ATOM   1695  CA  GLY   113       9.440  -8.982  16.926  1.00  0.00
ATOM   1696  HA2 GLY   113       8.761  -8.281  16.440  1.00  0.00
ATOM   1697  HA3 GLY   113      10.266  -8.433  17.378  1.00  0.00
ATOM   1698  C   GLY   113      10.003  -9.952  15.866  1.00  0.00
ATOM   1699  O   GLY   113       9.759  -9.726  14.687  1.00  0.00
ATOM   1700  N   PRO   114      10.613 -11.045  16.159  1.00  0.00
ATOM   1701  CD  PRO   114      11.490 -11.282  17.347  1.00  0.00
ATOM   1702  HD2 PRO   114      10.843 -11.518  18.192  1.00  0.00
ATOM   1703  HD3 PRO   114      12.028 -10.356  17.549  1.00  0.00
ATOM   1704  CG  PRO   114      12.414 -12.416  16.993  1.00  0.00
ATOM   1705  HG2 PRO   114      12.629 -13.047  17.855  1.00  0.00
ATOM   1706  HG3 PRO   114      13.349 -12.056  16.564  1.00  0.00
ATOM   1707  CB  PRO   114      11.566 -13.181  15.922  1.00  0.00
ATOM   1708  HB2 PRO   114      10.768 -13.781  16.360  1.00  0.00
ATOM   1709  HB3 PRO   114      12.174 -13.807  15.269  1.00  0.00
ATOM   1710  CA  PRO   114      10.953 -11.995  15.106  1.00  0.00
ATOM   1711  HA  PRO   114      11.638 -11.467  14.443  1.00  0.00
ATOM   1712  C   PRO   114       9.805 -12.561  14.297  1.00  0.00
ATOM   1713  O   PRO   114       9.848 -12.634  13.081  1.00  0.00
ATOM   1714  N   TRP   115       8.845 -13.003  14.966  1.00  0.00
ATOM   1715  H   TRP   115       8.999 -13.078  15.961  1.00  0.00
ATOM   1716  CA  TRP   115       7.586 -13.516  14.416  1.00  0.00
ATOM   1717  HA  TRP   115       7.793 -14.317  13.707  1.00  0.00
ATOM   1718  CB  TRP   115       6.714 -14.058  15.510  1.00  0.00
ATOM   1719  HB2 TRP   115       7.151 -14.776  16.205  1.00  0.00
ATOM   1720  HB3 TRP   115       6.606 -13.093  16.005  1.00  0.00
ATOM   1721  CG  TRP   115       5.337 -14.539  15.210  1.00  0.00
ATOM   1722  CD1 TRP   115       4.175 -14.142  15.718  1.00  0.00
ATOM   1723  HD1 TRP   115       4.142 -13.578  16.650  1.00  0.00
ATOM   1724  NE1 TRP   115       3.177 -14.597  14.834  1.00  0.00
ATOM   1725  HE1 TRP   115       2.193 -14.485  15.032  1.00  0.00
ATOM   1726  CE2 TRP   115       3.691 -15.312  13.823  1.00  0.00
ATOM   1727  CZ2 TRP   115       3.067 -16.051  12.875  1.00  0.00
ATOM   1728  HZ2 TRP   115       1.977 -16.034  12.874  1.00  0.00
ATOM   1729  CH2 TRP   115       3.804 -16.750  12.006  1.00  0.00
ATOM   1730  HH2 TRP   115       3.309 -17.352  11.244  1.00  0.00
ATOM   1731  CZ3 TRP   115       5.220 -16.728  12.051  1.00  0.00
ATOM   1732  HZ3 TRP   115       5.844 -17.158  11.267  1.00  0.00
ATOM   1733  CE3 TRP   115       5.856 -16.132  13.142  1.00  0.00
ATOM   1734  HE3 TRP   115       6.875 -16.421  13.399  1.00  0.00
ATOM   1735  CD2 TRP   115       5.075 -15.350  13.952  1.00  0.00
ATOM   1736  C   TRP   115       6.786 -12.540  13.558  1.00  0.00
ATOM   1737  O   TRP   115       6.527 -12.849  12.391  1.00  0.00
ATOM   1738  N   ALA   116       6.664 -11.323  14.016  1.00  0.00
ATOM   1739  H   ALA   116       6.847 -11.169  14.997  1.00  0.00
ATOM   1740  CA  ALA   116       6.205 -10.230  13.239  1.00  0.00
ATOM   1741  HA  ALA   116       5.140 -10.412  13.092  1.00  0.00
ATOM   1742  CB  ALA   116       6.377  -8.905  14.013  1.00  0.00
ATOM   1743  HB1 ALA   116       7.438  -8.705  14.160  1.00  0.00
ATOM   1744  HB2 ALA   116       5.930  -8.090  13.444  1.00  0.00
ATOM   1745  HB3 ALA   116       5.885  -8.983  14.982  1.00  0.00
ATOM   1746  C   ALA   116       6.865 -10.099  11.839  1.00  0.00
ATOM   1747  O   ALA   116       6.222 -10.172  10.768  1.00  0.00
ATOM   1748  N   TRP   117       8.222  -9.979  11.837  1.00  0.00
ATOM   1749  H   TRP   117       8.719 -10.098  12.708  1.00  0.00
ATOM   1750  CA  TRP   117       8.972  -9.738  10.667  1.00  0.00
ATOM   1751  HA  TRP   117       8.566  -8.896  10.106  1.00  0.00
ATOM   1752  CB  TRP   117      10.414  -9.395  11.096  1.00  0.00
ATOM   1753  HB2 TRP   117      10.527  -9.930  12.039  1.00  0.00
ATOM   1754  HB3 TRP   117      11.144  -9.768  10.378  1.00  0.00
ATOM   1755  CG  TRP   117      10.763  -8.006  11.361  1.00  0.00
ATOM   1756  CD1 TRP   117      11.310  -7.591  12.503  1.00  0.00
ATOM   1757  HD1 TRP   117      11.498  -8.349  13.264  1.00  0.00
ATOM   1758  NE1 TRP   117      11.522  -6.239  12.459  1.00  0.00
ATOM   1759  HE1 TRP   117      11.875  -5.723  13.253  1.00  0.00
ATOM   1760  CE2 TRP   117      11.078  -5.686  11.281  1.00  0.00
ATOM   1761  CZ2 TRP   117      11.007  -4.417  10.850  1.00  0.00
ATOM   1762  HZ2 TRP   117      11.351  -3.596  11.479  1.00  0.00
ATOM   1763  CH2 TRP   117      10.479  -4.251   9.585  1.00  0.00
ATOM   1764  HH2 TRP   117      10.512  -3.243   9.171  1.00  0.00
ATOM   1765  CZ3 TRP   117       9.907  -5.298   8.809  1.00  0.00
ATOM   1766  HZ3 TRP   117       9.385  -5.141   7.865  1.00  0.00
ATOM   1767  CE3 TRP   117      10.021  -6.608   9.287  1.00  0.00
ATOM   1768  HE3 TRP   117       9.842  -7.418   8.580  1.00  0.00
ATOM   1769  CD2 TRP   117      10.517  -6.817  10.565  1.00  0.00
ATOM   1770  C   TRP   117       8.984 -11.023   9.838  1.00  0.00
ATOM   1771  O   TRP   117       9.192 -10.924   8.625  1.00  0.00
ATOM   1772  N   LEU   118       8.782 -12.231  10.420  1.00  0.00
ATOM   1773  H   LEU   118       9.079 -12.378  11.374  1.00  0.00
ATOM   1774  CA  LEU   118       8.360 -13.372   9.654  1.00  0.00
ATOM   1775  HA  LEU   118       8.956 -13.464   8.746  1.00  0.00
ATOM   1776  CB  LEU   118       8.549 -14.625  10.486  1.00  0.00
ATOM   1777  HB2 LEU   118       8.037 -14.372  11.414  1.00  0.00
ATOM   1778  HB3 LEU   118       8.082 -15.504  10.042  1.00  0.00
ATOM   1779  CG  LEU   118      10.098 -14.940  10.797  1.00  0.00
ATOM   1780  HG  LEU   118      10.582 -14.035  11.163  1.00  0.00
ATOM   1781  CD1 LEU   118      10.204 -16.027  11.844  1.00  0.00
ATOM   1782 HD11 LEU   118       9.720 -16.933  11.478  1.00  0.00
ATOM   1783 HD12 LEU   118      11.254 -16.234  12.049  1.00  0.00
ATOM   1784 HD13 LEU   118       9.714 -15.698  12.760  1.00  0.00
ATOM   1785  CD2 LEU   118      11.058 -15.274   9.713  1.00  0.00
ATOM   1786 HD21 LEU   118      11.112 -14.446   9.007  1.00  0.00
ATOM   1787 HD22 LEU   118      12.045 -15.450  10.142  1.00  0.00
ATOM   1788 HD23 LEU   118      10.723 -16.172   9.194  1.00  0.00
ATOM   1789  C   LEU   118       7.030 -13.330   8.988  1.00  0.00
ATOM   1790  O   LEU   118       6.888 -13.917   7.917  1.00  0.00
ATOM   1791  N   VAL   119       5.974 -12.729   9.594  1.00  0.00
ATOM   1792  H   VAL   119       5.961 -12.502  10.578  1.00  0.00
ATOM   1793  CA  VAL   119       4.762 -12.579   8.846  1.00  0.00
ATOM   1794  HA  VAL   119       4.499 -13.529   8.380  1.00  0.00
ATOM   1795  CB  VAL   119       3.654 -12.188   9.812  1.00  0.00
ATOM   1796  HB  VAL   119       3.799 -11.170  10.175  1.00  0.00
ATOM   1797  CG1 VAL   119       2.309 -12.272   9.019  1.00  0.00
ATOM   1798 HG11 VAL   119       2.163 -13.290   8.656  1.00  0.00
ATOM   1799 HG12 VAL   119       1.482 -11.999   9.675  1.00  0.00
ATOM   1800 HG13 VAL   119       2.342 -11.586   8.172  1.00  0.00
ATOM   1801  CG2 VAL   119       3.583 -13.167  11.011  1.00  0.00
ATOM   1802 HG21 VAL   119       4.532 -13.154  11.548  1.00  0.00
ATOM   1803 HG22 VAL   119       2.782 -12.861  11.684  1.00  0.00
ATOM   1804 HG23 VAL   119       3.386 -14.175  10.646  1.00  0.00
ATOM   1805  C   VAL   119       5.008 -11.648   7.664  1.00  0.00
ATOM   1806  O   VAL   119       4.544 -11.928   6.564  1.00  0.00
ATOM   1807  N   VAL   120       5.784 -10.536   7.861  1.00  0.00
ATOM   1808  H   VAL   120       6.100 -10.251   8.777  1.00  0.00
ATOM   1809  CA  VAL   120       6.081  -9.659   6.716  1.00  0.00
ATOM   1810  HA  VAL   120       5.086  -9.420   6.341  1.00  0.00
ATOM   1811  CB  VAL   120       6.828  -8.316   7.051  1.00  0.00
ATOM   1812  HB  VAL   120       7.883  -8.493   7.259  1.00  0.00
ATOM   1813  CG1 VAL   120       6.692  -7.427   5.790  1.00  0.00
ATOM   1814 HG11 VAL   120       5.637  -7.250   5.582  1.00  0.00
ATOM   1815 HG12 VAL   120       7.193  -6.474   5.961  1.00  0.00
ATOM   1816 HG13 VAL   120       7.150  -7.931   4.939  1.00  0.00
ATOM   1817  CG2 VAL   120       6.172  -7.537   8.132  1.00  0.00
ATOM   1818 HG21 VAL   120       6.142  -8.134   9.044  1.00  0.00
ATOM   1819 HG22 VAL   120       6.736  -6.622   8.315  1.00  0.00
ATOM   1820 HG23 VAL   120       5.156  -7.282   7.832  1.00  0.00
ATOM   1821  C   VAL   120       6.883 -10.397   5.611  1.00  0.00
ATOM   1822  O   VAL   120       6.608 -10.309   4.408  1.00  0.00
ATOM   1823  N   LEU   121       7.847 -11.189   6.020  1.00  0.00
ATOM   1824  H   LEU   121       8.094 -11.309   6.992  1.00  0.00
ATOM   1825  CA  LEU   121       8.592 -11.905   5.041  1.00  0.00
ATOM   1826  HA  LEU   121       9.014 -11.231   4.295  1.00  0.00
ATOM   1827  CB  LEU   121       9.784 -12.643   5.791  1.00  0.00
ATOM   1828  HB2 LEU   121      10.220 -11.844   6.391  1.00  0.00
ATOM   1829  HB3 LEU   121       9.337 -13.388   6.449  1.00  0.00
ATOM   1830  CG  LEU   121      10.895 -13.311   4.931  1.00  0.00
ATOM   1831  HG  LEU   121      10.442 -14.092   4.321  1.00  0.00
ATOM   1832  CD1 LEU   121      11.571 -12.300   4.034  1.00  0.00
ATOM   1833 HD11 LEU   121      12.025 -11.519   4.644  1.00  0.00
ATOM   1834 HD12 LEU   121      12.343 -12.795   3.445  1.00  0.00
ATOM   1835 HD13 LEU   121      10.833 -11.856   3.366  1.00  0.00
ATOM   1836  CD2 LEU   121      12.031 -14.064   5.666  1.00  0.00
ATOM   1837 HD21 LEU   121      11.606 -14.875   6.258  1.00  0.00
ATOM   1838 HD22 LEU   121      12.728 -14.475   4.935  1.00  0.00
ATOM   1839 HD23 LEU   121      12.560 -13.373   6.323  1.00  0.00
ATOM   1840  C   LEU   121       7.797 -12.931   4.282  1.00  0.00
ATOM   1841  O   LEU   121       7.974 -13.020   3.095  1.00  0.00
ATOM   1842  N   LEU   122       6.892 -13.659   4.942  1.00  0.00
ATOM   1843  H   LEU   122       6.760 -13.451   5.921  1.00  0.00
ATOM   1844  CA  LEU   122       6.114 -14.745   4.354  1.00  0.00
ATOM   1845  HA  LEU   122       6.781 -15.385   3.776  1.00  0.00
ATOM   1846  CB  LEU   122       5.397 -15.621   5.442  1.00  0.00
ATOM   1847  HB2 LEU   122       5.000 -14.809   6.051  1.00  0.00
ATOM   1848  HB3 LEU   122       4.572 -16.176   4.995  1.00  0.00
ATOM   1849  CG  LEU   122       6.229 -16.564   6.326  1.00  0.00
ATOM   1850  HG  LEU   122       7.099 -15.994   6.652  1.00  0.00
ATOM   1851  CD1 LEU   122       5.483 -17.145   7.582  1.00  0.00
ATOM   1852 HD11 LEU   122       4.613 -17.716   7.257  1.00  0.00
ATOM   1853 HD12 LEU   122       6.158 -17.797   8.137  1.00  0.00
ATOM   1854 HD13 LEU   122       5.160 -16.326   8.225  1.00  0.00
ATOM   1855  CD2 LEU   122       6.811 -17.608   5.376  1.00  0.00
ATOM   1856 HD21 LEU   122       7.431 -17.114   4.628  1.00  0.00
ATOM   1857 HD22 LEU   122       7.418 -18.316   5.941  1.00  0.00
ATOM   1858 HD23 LEU   122       6.000 -18.141   4.880  1.00  0.00
ATOM   1859  C   LEU   122       5.035 -14.360   3.390  1.00  0.00
ATOM   1860  O   LEU   122       4.905 -14.890   2.277  1.00  0.00
ATOM   1861  N   ALA   123       4.425 -13.269   3.790  1.00  0.00
ATOM   1862  H   ALA   123       4.614 -12.739   4.629  1.00  0.00
ATOM   1863  CA  ALA   123       3.437 -12.752   2.856  1.00  0.00
ATOM   1864  HA  ALA   123       2.637 -13.451   2.612  1.00  0.00
ATOM   1865  CB  ALA   123       2.825 -11.542   3.615  1.00  0.00
ATOM   1866  HB1 ALA   123       3.613 -10.829   3.858  1.00  0.00
ATOM   1867  HB2 ALA   123       2.079 -11.057   2.985  1.00  0.00
ATOM   1868  HB3 ALA   123       2.354 -11.890   4.534  1.00  0.00
ATOM   1869  C   ALA   123       4.052 -12.211   1.531  1.00  0.00
ATOM   1870  O   ALA   123       3.632 -12.514   0.417  1.00  0.00
ATOM   1871  N   MET   124       5.173 -11.325   1.614  1.00  0.00
ATOM   1872  H   MET   124       5.448 -11.094   2.558  1.00  0.00
ATOM   1873  CA  MET   124       5.937 -10.803   0.548  1.00  0.00
ATOM   1874  HA  MET   124       5.284 -10.254  -0.131  1.00  0.00
ATOM   1875  CB  MET   124       7.055  -9.826   1.071  1.00  0.00
ATOM   1876  HB2 MET   124       7.512 -10.277   1.952  1.00  0.00
ATOM   1877  HB3 MET   124       7.805  -9.721   0.287  1.00  0.00
ATOM   1878  CG  MET   124       6.508  -8.463   1.430  1.00  0.00
ATOM   1879  HG2 MET   124       6.085  -8.068   0.506  1.00  0.00
ATOM   1880  HG3 MET   124       5.707  -8.652   2.145  1.00  0.00
ATOM   1881  SD  MET   124       7.638  -7.263   2.118  1.00  0.00
ATOM   1882  CE  MET   124       8.434  -6.824   0.539  1.00  0.00
ATOM   1883  HE1 MET   124       7.686  -6.429  -0.148  1.00  0.00
ATOM   1884  HE2 MET   124       9.199  -6.068   0.715  1.00  0.00
ATOM   1885  HE3 MET   124       8.894  -7.712   0.104  1.00  0.00
ATOM   1886  C   MET   124       6.677 -11.975  -0.181  1.00  0.00
ATOM   1887  O   MET   124       6.856 -11.909  -1.361  1.00  0.00
ATOM   1888  N   LEU   125       7.088 -13.019   0.468  1.00  0.00
ATOM   1889  H   LEU   125       7.110 -12.992   1.477  1.00  0.00
ATOM   1890  CA  LEU   125       7.666 -14.185  -0.209  1.00  0.00
ATOM   1891  HA  LEU   125       8.495 -13.879  -0.848  1.00  0.00
ATOM   1892  CB  LEU   125       8.210 -15.206   0.871  1.00  0.00
ATOM   1893  HB2 LEU   125       8.936 -14.699   1.507  1.00  0.00
ATOM   1894  HB3 LEU   125       7.344 -15.495   1.467  1.00  0.00
ATOM   1895  CG  LEU   125       8.852 -16.460   0.261  1.00  0.00
ATOM   1896  HG  LEU   125       8.066 -17.017  -0.248  1.00  0.00
ATOM   1897  CD1 LEU   125      10.002 -16.137  -0.752  1.00  0.00
ATOM   1898 HD11 LEU   125      10.789 -15.580  -0.244  1.00  0.00
ATOM   1899 HD12 LEU   125      10.412 -17.067  -1.146  1.00  0.00
ATOM   1900 HD13 LEU   125       9.606 -15.539  -1.573  1.00  0.00
ATOM   1901  CD2 LEU   125       9.491 -17.275   1.419  1.00  0.00
ATOM   1902 HD21 LEU   125       8.719 -17.555   2.136  1.00  0.00
ATOM   1903 HD22 LEU   125       9.957 -18.175   1.017  1.00  0.00
ATOM   1904 HD23 LEU   125      10.246 -16.668   1.918  1.00  0.00
ATOM   1905  C   LEU   125       6.696 -14.841  -1.231  1.00  0.00
ATOM   1906  O   LEU   125       7.126 -15.276  -2.311  1.00  0.00
ATOM   1907  N   VAL   126       5.396 -15.053  -0.820  1.00  0.00
ATOM   1908  H   VAL   126       5.061 -14.779   0.093  1.00  0.00
ATOM   1909  CA  VAL   126       4.446 -15.659  -1.755  1.00  0.00
ATOM   1910  HA  VAL   126       4.827 -16.634  -2.060  1.00  0.00
ATOM   1911  CB  VAL   126       3.124 -15.869  -0.951  1.00  0.00
ATOM   1912  HB  VAL   126       2.956 -14.958  -0.376  1.00  0.00
ATOM   1913  CG1 VAL   126       1.846 -16.174  -1.845  1.00  0.00
ATOM   1914 HG11 VAL   126       2.013 -17.085  -2.420  1.00  0.00
ATOM   1915 HG12 VAL   126       0.975 -16.305  -1.202  1.00  0.00
ATOM   1916 HG13 VAL   126       1.672 -15.341  -2.527  1.00  0.00
ATOM   1917  CG2 VAL   126       3.285 -17.124  -0.067  1.00  0.00
ATOM   1918 HG21 VAL   126       4.120 -16.981   0.619  1.00  0.00
ATOM   1919 HG22 VAL   126       2.370 -17.287   0.503  1.00  0.00
ATOM   1920 HG23 VAL   126       3.479 -17.991  -0.698  1.00  0.00
ATOM   1921  C   VAL   126       4.139 -14.721  -2.973  1.00  0.00
ATOM   1922  O   VAL   126       4.191 -15.180  -4.152  1.00  0.00
ATOM   1923  N   GLU   127       4.026 -13.353  -2.819  1.00  0.00
ATOM   1924  H   GLU   127       3.907 -12.994  -1.882  1.00  0.00
ATOM   1925  CA  GLU   127       3.988 -12.412  -3.928  1.00  0.00
ATOM   1926  HA  GLU   127       3.294 -12.729  -4.706  1.00  0.00
ATOM   1927  CB  GLU   127       3.493 -11.075  -3.342  1.00  0.00
ATOM   1928  HB2 GLU   127       2.729 -11.272  -2.590  1.00  0.00
ATOM   1929  HB3 GLU   127       4.330 -10.552  -2.880  1.00  0.00
ATOM   1930  CG  GLU   127       2.911 -10.221  -4.436  1.00  0.00
ATOM   1931  HG2 GLU   127       3.675  -9.646  -4.959  1.00  0.00
ATOM   1932  HG3 GLU   127       2.307 -10.766  -5.162  1.00  0.00
ATOM   1933  CD  GLU   127       2.004  -9.259  -3.628  1.00  0.00
ATOM   1934  OE1 GLU   127       1.069  -9.642  -2.862  1.00  0.00
ATOM   1935  OE2 GLU   127       2.241  -8.003  -3.802  1.00  0.00
ATOM   1936  C   GLU   127       5.308 -12.270  -4.640  1.00  0.00
ATOM   1937  O   GLU   127       5.280 -12.189  -5.864  1.00  0.00
ATOM   1938  N   VAL   128       6.522 -12.430  -4.114  1.00  0.00
ATOM   1939  H   VAL   128       6.624 -12.344  -3.113  1.00  0.00
ATOM   1940  CA  VAL   128       7.722 -12.539  -4.921  1.00  0.00
ATOM   1941  HA  VAL   128       7.756 -11.870  -5.781  1.00  0.00
ATOM   1942  CB  VAL   128       8.994 -12.405  -4.164  1.00  0.00
ATOM   1943  HB  VAL   128       8.914 -13.006  -3.258  1.00  0.00
ATOM   1944  CG1 VAL   128      10.216 -12.874  -4.987  1.00  0.00
ATOM   1945 HG11 VAL   128      10.297 -12.273  -5.893  1.00  0.00
ATOM   1946 HG12 VAL   128      11.122 -12.757  -4.392  1.00  0.00
ATOM   1947 HG13 VAL   128      10.092 -13.923  -5.257  1.00  0.00
ATOM   1948  CG2 VAL   128       9.253 -11.100  -3.538  1.00  0.00
ATOM   1949 HG21 VAL   128       8.459 -10.874  -2.826  1.00  0.00
ATOM   1950 HG22 VAL   128      10.210 -11.130  -3.017  1.00  0.00
ATOM   1951 HG23 VAL   128       9.282 -10.327  -4.306  1.00  0.00
ATOM   1952  C   VAL   128       7.674 -13.776  -5.756  1.00  0.00
ATOM   1953  O   VAL   128       7.927 -13.732  -6.982  1.00  0.00
ATOM   1954  N   ALA   129       7.387 -14.909  -5.189  1.00  0.00
ATOM   1955  H   ALA   129       7.250 -14.926  -4.189  1.00  0.00
ATOM   1956  CA  ALA   129       7.360 -16.179  -5.915  1.00  0.00
ATOM   1957  HA  ALA   129       8.372 -16.269  -6.311  1.00  0.00
ATOM   1958  CB  ALA   129       7.078 -17.382  -5.016  1.00  0.00
ATOM   1959  HB1 ALA   129       6.065 -17.310  -4.619  1.00  0.00
ATOM   1960  HB2 ALA   129       7.177 -18.300  -5.595  1.00  0.00
ATOM   1961  HB3 ALA   129       7.791 -17.395  -4.191  1.00  0.00
ATOM   1962  C   ALA   129       6.423 -16.204  -7.043  1.00  0.00
ATOM   1963  O   ALA   129       6.823 -16.559  -8.152  1.00  0.00
ATOM   1964  N   LEU   130       5.243 -15.629  -6.888  1.00  0.00
ATOM   1965  H   LEU   130       4.925 -15.374  -5.964  1.00  0.00
ATOM   1966  CA  LEU   130       4.343 -15.375  -8.034  1.00  0.00
ATOM   1967  HA  LEU   130       4.006 -16.283  -8.534  1.00  0.00
ATOM   1968  CB  LEU   130       3.099 -14.687  -7.344  1.00  0.00
ATOM   1969  HB2 LEU   130       2.549 -15.452  -6.795  1.00  0.00
ATOM   1970  HB3 LEU   130       3.537 -13.980  -6.640  1.00  0.00
ATOM   1971  CG  LEU   130       2.152 -13.953  -8.275  1.00  0.00
ATOM   1972  HG  LEU   130       2.784 -13.304  -8.881  1.00  0.00
ATOM   1973  CD1 LEU   130       1.253 -14.822  -9.209  1.00  0.00
ATOM   1974 HD11 LEU   130       0.620 -15.471  -8.604  1.00  0.00
ATOM   1975 HD12 LEU   130       0.627 -14.171  -9.819  1.00  0.00
ATOM   1976 HD13 LEU   130       1.883 -15.431  -9.857  1.00  0.00
ATOM   1977  CD2 LEU   130       1.139 -13.148  -7.456  1.00  0.00
ATOM   1978 HD21 LEU   130       1.666 -12.424  -6.835  1.00  0.00
ATOM   1979 HD22 LEU   130       0.462 -12.623  -8.130  1.00  0.00
ATOM   1980 HD23 LEU   130       0.567 -13.823  -6.820  1.00  0.00
ATOM   1981  C   LEU   130       4.916 -14.530  -9.110  1.00  0.00
ATOM   1982  O   LEU   130       4.823 -14.885 -10.260  1.00  0.00
ATOM   1983  N   CYS   131       5.529 -13.386  -8.711  1.00  0.00
ATOM   1984  H   CYS   131       5.409 -13.165  -7.733  1.00  0.00
ATOM   1985  CA  CYS   131       6.151 -12.390  -9.573  1.00  0.00
ATOM   1986  HA  CYS   131       5.462 -12.077 -10.358  1.00  0.00
ATOM   1987  CB  CYS   131       6.524 -11.149  -8.715  1.00  0.00
ATOM   1988  HB2 CYS   131       5.623 -10.646  -8.364  1.00  0.00
ATOM   1989  HB3 CYS   131       7.130 -11.448  -7.859  1.00  0.00
ATOM   1990  SG  CYS   131       7.563  -9.796  -9.668  1.00  0.00
ATOM   1991  HG  CYS   131       7.668  -8.954  -8.644  1.00  0.00
ATOM   1992  C   CYS   131       7.294 -12.943 -10.448  1.00  0.00
ATOM   1993  O   CYS   131       7.307 -12.726 -11.627  1.00  0.00
ATOM   1994  N   THR   132       8.111 -13.767  -9.796  1.00  0.00
ATOM   1995  H   THR   132       7.912 -14.086  -8.858  1.00  0.00
ATOM   1996  CA  THR   132       9.366 -14.174 -10.412  1.00  0.00
ATOM   1997  HA  THR   132       9.679 -13.306 -10.992  1.00  0.00
ATOM   1998  CB  THR   132      10.452 -14.530  -9.469  1.00  0.00
ATOM   1999  HB  THR   132      10.213 -15.498  -9.029  1.00  0.00
ATOM   2000  CG2 THR   132      11.807 -14.604 -10.150  1.00  0.00
ATOM   2001 HG21 THR   132      12.047 -13.636 -10.590  1.00  0.00
ATOM   2002 HG22 THR   132      12.569 -14.868  -9.417  1.00  0.00
ATOM   2003 HG23 THR   132      11.780 -15.361 -10.933  1.00  0.00
ATOM   2004  OG1 THR   132      10.616 -13.548  -8.488  1.00  0.00
ATOM   2005  HG1 THR   132      11.324 -13.805  -7.893  1.00  0.00
ATOM   2006  C   THR   132       9.050 -15.318 -11.297  1.00  0.00
ATOM   2007  O   THR   132       9.684 -15.568 -12.307  1.00  0.00
ATOM   2008  N   TRP   133       8.017 -16.149 -10.976  1.00  0.00
ATOM   2009  H   TRP   133       7.543 -16.117 -10.085  1.00  0.00
ATOM   2010  CA  TRP   133       7.572 -17.094 -11.945  1.00  0.00
ATOM   2011  HA  TRP   133       8.432 -17.657 -12.307  1.00  0.00
ATOM   2012  CB  TRP   133       6.519 -18.106 -11.359  1.00  0.00
ATOM   2013  HB2 TRP   133       6.939 -18.650 -10.513  1.00  0.00
ATOM   2014  HB3 TRP   133       5.680 -17.499 -11.019  1.00  0.00
ATOM   2015  CG  TRP   133       5.941 -19.159 -12.315  1.00  0.00
ATOM   2016  CD1 TRP   133       4.592 -19.533 -12.369  1.00  0.00
ATOM   2017  HD1 TRP   133       3.921 -18.956 -11.733  1.00  0.00
ATOM   2018  NE1 TRP   133       4.397 -20.553 -13.216  1.00  0.00
ATOM   2019  HE1 TRP   133       3.502 -21.003 -13.350  1.00  0.00
ATOM   2020  CE2 TRP   133       5.535 -20.896 -13.823  1.00  0.00
ATOM   2021  CZ2 TRP   133       5.763 -21.930 -14.665  1.00  0.00
ATOM   2022  HZ2 TRP   133       4.957 -22.636 -14.862  1.00  0.00
ATOM   2023  CH2 TRP   133       6.999 -22.018 -15.215  1.00  0.00
ATOM   2024  HH2 TRP   133       7.190 -22.788 -15.962  1.00  0.00
ATOM   2025  CZ3 TRP   133       8.058 -21.134 -14.846  1.00  0.00
ATOM   2026  HZ3 TRP   133       9.035 -21.227 -15.320  1.00  0.00
ATOM   2027  CE3 TRP   133       7.889 -20.142 -13.889  1.00  0.00
ATOM   2028  HE3 TRP   133       8.744 -19.691 -13.385  1.00  0.00
ATOM   2029  CD2 TRP   133       6.529 -19.993 -13.420  1.00  0.00
ATOM   2030  C   TRP   133       6.871 -16.305 -13.148  1.00  0.00
ATOM   2031  O   TRP   133       7.122 -16.653 -14.316  1.00  0.00
ATOM   2032  N   TYR   134       6.080 -15.254 -12.914  1.00  0.00
ATOM   2033  H   TYR   134       5.819 -15.048 -11.960  1.00  0.00
ATOM   2034  CA  TYR   134       5.364 -14.499 -14.044  1.00  0.00
ATOM   2035  HA  TYR   134       4.856 -15.187 -14.720  1.00  0.00
ATOM   2036  CB  TYR   134       4.300 -13.572 -13.384  1.00  0.00
ATOM   2037  HB2 TYR   134       3.796 -14.152 -12.611  1.00  0.00
ATOM   2038  HB3 TYR   134       4.632 -12.622 -12.965  1.00  0.00
ATOM   2039  CG  TYR   134       3.318 -13.306 -14.554  1.00  0.00
ATOM   2040  CD1 TYR   134       3.402 -12.053 -15.087  1.00  0.00
ATOM   2041  HD1 TYR   134       4.059 -11.279 -14.691  1.00  0.00
ATOM   2042  CE1 TYR   134       2.560 -11.773 -16.238  1.00  0.00
ATOM   2043  HE1 TYR   134       2.741 -10.891 -16.852  1.00  0.00
ATOM   2044  CZ  TYR   134       1.635 -12.695 -16.627  1.00  0.00
ATOM   2045  OH  TYR   134       0.767 -12.416 -17.716  1.00  0.00
ATOM   2046  HH  TYR   134       0.918 -11.551 -18.104  1.00  0.00
ATOM   2047  CE2 TYR   134       1.390 -13.865 -15.922  1.00  0.00
ATOM   2048  HE2 TYR   134       0.513 -14.486 -16.105  1.00  0.00
ATOM   2049  CD2 TYR   134       2.327 -14.241 -14.937  1.00  0.00
ATOM   2050  HD2 TYR   134       2.278 -15.233 -14.488  1.00  0.00
ATOM   2051  C   TYR   134       6.443 -13.894 -14.977  1.00  0.00
ATOM   2052  O   TYR   134       6.331 -13.788 -16.164  1.00  0.00
ATOM   2053  N   LEU   135       7.544 -13.383 -14.313  1.00  0.00
ATOM   2054  H   LEU   135       7.610 -13.506 -13.313  1.00  0.00
ATOM   2055  CA  LEU   135       8.590 -12.633 -14.985  1.00  0.00
ATOM   2056  HA  LEU   135       8.128 -11.898 -15.644  1.00  0.00
ATOM   2057  CB  LEU   135       9.476 -11.926 -14.037  1.00  0.00
ATOM   2058  HB2 LEU   135       9.603 -12.596 -13.187  1.00  0.00
ATOM   2059  HB3 LEU   135      10.436 -11.785 -14.534  1.00  0.00
ATOM   2060  CG  LEU   135       8.943 -10.551 -13.538  1.00  0.00
ATOM   2061  HG  LEU   135       7.976 -10.640 -13.043  1.00  0.00
ATOM   2062  CD1 LEU   135      10.019 -10.080 -12.501  1.00  0.00
ATOM   2063 HD11 LEU   135      10.986  -9.990 -12.996  1.00  0.00
ATOM   2064 HD12 LEU   135       9.730  -9.112 -12.091  1.00  0.00
ATOM   2065 HD13 LEU   135      10.091 -10.809 -11.694  1.00  0.00
ATOM   2066  CD2 LEU   135       8.773  -9.513 -14.699  1.00  0.00
ATOM   2067 HD21 LEU   135       8.065  -9.900 -15.432  1.00  0.00
ATOM   2068 HD22 LEU   135       8.399  -8.573 -14.294  1.00  0.00
ATOM   2069 HD23 LEU   135       9.737  -9.343 -15.179  1.00  0.00
ATOM   2070  C   LEU   135       9.368 -13.602 -15.822  1.00  0.00
ATOM   2071  O   LEU   135       9.666 -13.308 -16.975  1.00  0.00
ATOM   2072  N   VAL   136       9.708 -14.874 -15.403  1.00  0.00
ATOM   2073  H   VAL   136       9.481 -15.098 -14.445  1.00  0.00
ATOM   2074  CA  VAL   136      10.347 -15.897 -16.218  1.00  0.00
ATOM   2075  HA  VAL   136      11.315 -15.506 -16.532  1.00  0.00
ATOM   2076  CB  VAL   136      10.585 -17.205 -15.359  1.00  0.00
ATOM   2077  HB  VAL   136       9.707 -17.364 -14.733  1.00  0.00
ATOM   2078  CG1 VAL   136      10.817 -18.439 -16.236  1.00  0.00
ATOM   2079 HG11 VAL   136      11.695 -18.281 -16.862  1.00  0.00
ATOM   2080 HG12 VAL   136      10.975 -19.311 -15.602  1.00  0.00
ATOM   2081 HG13 VAL   136       9.945 -18.604 -16.869  1.00  0.00
ATOM   2082  CG2 VAL   136      11.918 -16.991 -14.518  1.00  0.00
ATOM   2083 HG21 VAL   136      11.802 -16.125 -13.867  1.00  0.00
ATOM   2084 HG22 VAL   136      12.112 -17.876 -13.913  1.00  0.00
ATOM   2085 HG23 VAL   136      12.754 -16.825 -15.197  1.00  0.00
ATOM   2086  C   VAL   136       9.552 -16.296 -17.390  1.00  0.00
ATOM   2087  O   VAL   136      10.019 -16.566 -18.486  1.00  0.00
ATOM   2088  N   ALA   137       8.252 -16.350 -17.163  1.00  0.00
ATOM   2089  H   ALA   137       7.928 -16.273 -16.209  1.00  0.00
ATOM   2090  CA  ALA   137       7.276 -16.651 -18.202  1.00  0.00
ATOM   2091  HA  ALA   137       7.611 -17.610 -18.598  1.00  0.00
ATOM   2092  CB  ALA   137       5.886 -16.840 -17.563  1.00  0.00
ATOM   2093  HB1 ALA   137       5.534 -15.886 -17.170  1.00  0.00
ATOM   2094  HB2 ALA   137       5.186 -17.203 -18.315  1.00  0.00
ATOM   2095  HB3 ALA   137       5.954 -17.564 -16.751  1.00  0.00
ATOM   2096  C   ALA   137       7.202 -15.732 -19.307  1.00  0.00
ATOM   2097  O   ALA   137       7.143 -16.075 -20.460  1.00  0.00
ATOM   2098  N   PHE   138       7.251 -14.473 -18.944  1.00  0.00
ATOM   2099  H   PHE   138       7.364 -14.262 -17.963  1.00  0.00
ATOM   2100  CA  PHE   138       7.020 -13.387 -19.850  1.00  0.00
ATOM   2101  HA  PHE   138       6.983 -13.775 -20.868  1.00  0.00
ATOM   2102  CB  PHE   138       5.713 -12.667 -19.557  1.00  0.00
ATOM   2103  HB2 PHE   138       5.641 -12.195 -18.577  1.00  0.00
ATOM   2104  HB3 PHE   138       5.558 -11.918 -20.333  1.00  0.00
ATOM   2105  CG  PHE   138       4.557 -13.638 -19.655  1.00  0.00
ATOM   2106  CD1 PHE   138       3.806 -13.960 -18.474  1.00  0.00
ATOM   2107  HD1 PHE   138       3.929 -13.361 -17.572  1.00  0.00
ATOM   2108  CE1 PHE   138       2.902 -15.059 -18.480  1.00  0.00
ATOM   2109  HE1 PHE   138       2.411 -15.406 -17.570  1.00  0.00
ATOM   2110  CZ  PHE   138       2.651 -15.695 -19.691  1.00  0.00
ATOM   2111  HZ  PHE   138       1.994 -16.565 -19.704  1.00  0.00
ATOM   2112  CE2 PHE   138       3.222 -15.239 -20.870  1.00  0.00
ATOM   2113  HE2 PHE   138       2.953 -15.736 -21.802  1.00  0.00
ATOM   2114  CD2 PHE   138       4.114 -14.179 -20.883  1.00  0.00
ATOM   2115  HD2 PHE   138       4.465 -13.773 -21.832  1.00  0.00
ATOM   2116  C   PHE   138       8.156 -12.358 -19.962  1.00  0.00
ATOM   2117  O   PHE   138       8.529 -11.645 -19.063  1.00  0.00
ATOM   2118  N   PRO   139       8.741 -12.158 -21.228  1.00  0.00
ATOM   2119  CD  PRO   139       8.557 -13.009 -22.420  1.00  0.00
ATOM   2120  HD2 PRO   139       7.527 -12.908 -22.763  1.00  0.00
ATOM   2121  HD3 PRO   139       8.746 -14.045 -22.139  1.00  0.00
ATOM   2122  CG  PRO   139       9.564 -12.491 -23.435  1.00  0.00
ATOM   2123  HG2 PRO   139       9.193 -12.607 -24.453  1.00  0.00
ATOM   2124  HG3 PRO   139      10.521 -13.004 -23.337  1.00  0.00
ATOM   2125  CB  PRO   139       9.696 -10.984 -23.044  1.00  0.00
ATOM   2126  HB2 PRO   139       8.925 -10.390 -23.536  1.00  0.00
ATOM   2127  HB3 PRO   139      10.678 -10.575 -23.284  1.00  0.00
ATOM   2128  CA  PRO   139       9.481 -10.965 -21.542  1.00  0.00
ATOM   2129  HA  PRO   139      10.422 -11.009 -20.994  1.00  0.00
ATOM   2130  C   PRO   139       8.731  -9.660 -21.175  1.00  0.00
ATOM   2131  O   PRO   139       7.618  -9.502 -21.600  1.00  0.00
ATOM   2132  N   PRO   140       9.368  -8.696 -20.483  1.00  0.00
ATOM   2133  CD  PRO   140      10.331  -8.994 -19.441  1.00  0.00
ATOM   2134  HD2 PRO   140      11.278  -9.267 -19.907  1.00  0.00
ATOM   2135  HD3 PRO   140       9.961  -9.833 -18.852  1.00  0.00
ATOM   2136  CG  PRO   140      10.429  -7.720 -18.631  1.00  0.00
ATOM   2137  HG2 PRO   140      11.451  -7.563 -18.286  1.00  0.00
ATOM   2138  HG3 PRO   140       9.758  -7.759 -17.773  1.00  0.00
ATOM   2139  CB  PRO   140       9.989  -6.610 -19.630  1.00  0.00
ATOM   2140  HB2 PRO   140      10.784  -6.173 -20.234  1.00  0.00
ATOM   2141  HB3 PRO   140       9.493  -5.825 -19.060  1.00  0.00
ATOM   2142  CA  PRO   140       8.983  -7.313 -20.529  1.00  0.00
ATOM   2143  HA  PRO   140       7.994  -7.284 -20.072  1.00  0.00
ATOM   2144  C   PRO   140       8.939  -6.639 -21.833  1.00  0.00
ATOM   2145  O   PRO   140       9.037  -5.450 -21.814  1.00  0.00
ATOM   2146  N   GLU   141       8.750  -7.308 -22.948  1.00  0.00
ATOM   2147  H   GLU   141       8.842  -8.292 -22.738  1.00  0.00
ATOM   2148  CA  GLU   141       8.643  -6.893 -24.393  1.00  0.00
ATOM   2149  HA  GLU   141       9.485  -6.261 -24.674  1.00  0.00
ATOM   2150  CB  GLU   141       8.659  -8.150 -25.273  1.00  0.00
ATOM   2151  HB2 GLU   141       9.701  -8.453 -25.370  1.00  0.00
ATOM   2152  HB3 GLU   141       8.106  -8.919 -24.734  1.00  0.00
ATOM   2153  CG  GLU   141       8.043  -7.964 -26.681  1.00  0.00
ATOM   2154  HG2 GLU   141       7.026  -7.573 -26.693  1.00  0.00
ATOM   2155  HG3 GLU   141       8.717  -7.235 -27.131  1.00  0.00
ATOM   2156  CD  GLU   141       8.097  -9.260 -27.473  1.00  0.00
ATOM   2157  OE1 GLU   141       8.215 -10.378 -26.839  1.00  0.00
ATOM   2158  OE2 GLU   141       7.878  -9.293 -28.729  1.00  0.00
ATOM   2159  C   GLU   141       7.502  -5.888 -24.631  1.00  0.00
ATOM   2160  O   GLU   141       6.484  -5.795 -23.978  1.00  0.00
ATOM   2161  N   VAL   142       7.650  -5.016 -25.643  1.00  0.00
ATOM   2162  H   VAL   142       8.546  -5.052 -26.107  1.00  0.00
ATOM   2163  CA  VAL   142       6.704  -3.948 -26.029  1.00  0.00
ATOM   2164  HA  VAL   142       5.920  -3.864 -25.277  1.00  0.00
ATOM   2165  CB  VAL   142       7.218  -2.597 -26.327  1.00  0.00
ATOM   2166  HB  VAL   142       7.897  -2.702 -27.173  1.00  0.00
ATOM   2167  CG1 VAL   142       6.136  -1.541 -26.662  1.00  0.00
ATOM   2168 HG11 VAL   142       5.457  -1.435 -25.816  1.00  0.00
ATOM   2169 HG12 VAL   142       6.614  -0.583 -26.866  1.00  0.00
ATOM   2170 HG13 VAL   142       5.575  -1.861 -27.540  1.00  0.00
ATOM   2171  CG2 VAL   142       8.143  -2.059 -25.189  1.00  0.00
ATOM   2172 HG21 VAL   142       8.995  -2.728 -25.066  1.00  0.00
ATOM   2173 HG22 VAL   142       8.499  -1.062 -25.450  1.00  0.00
ATOM   2174 HG23 VAL   142       7.582  -2.011 -24.256  1.00  0.00
ATOM   2175  C   VAL   142       5.864  -4.405 -27.156  1.00  0.00
ATOM   2176  O   VAL   142       6.328  -5.062 -28.084  1.00  0.00
ATOM   2177  N   VAL   143       4.538  -4.137 -27.093  1.00  0.00
ATOM   2178  H   VAL   143       4.182  -3.732 -26.239  1.00  0.00
ATOM   2179  CA  VAL   143       3.537  -4.598 -28.147  1.00  0.00
ATOM   2180  HA  VAL   143       3.979  -4.695 -29.139  1.00  0.00
ATOM   2181  CB  VAL   143       2.858  -5.962 -27.765  1.00  0.00
ATOM   2182  HB  VAL   143       1.942  -6.034 -28.351  1.00  0.00
ATOM   2183  CG1 VAL   143       3.735  -7.215 -28.022  1.00  0.00
ATOM   2184 HG11 VAL   143       4.651  -7.144 -27.436  1.00  0.00
ATOM   2185 HG12 VAL   143       3.186  -8.110 -27.729  1.00  0.00
ATOM   2186 HG13 VAL   143       3.985  -7.273 -29.081  1.00  0.00
ATOM   2187  CG2 VAL   143       2.447  -5.785 -26.290  1.00  0.00
ATOM   2188 HG21 VAL   143       1.755  -4.947 -26.203  1.00  0.00
ATOM   2189 HG22 VAL   143       1.962  -6.694 -25.936  1.00  0.00
ATOM   2190 HG23 VAL   143       3.333  -5.588 -25.687  1.00  0.00
ATOM   2191  C   VAL   143       2.539  -3.462 -28.500  1.00  0.00
ATOM   2192  O   VAL   143       2.316  -2.487 -27.778  1.00  0.00
ATOM   2193  N   THR   144       1.871  -3.595 -29.667  1.00  0.00
ATOM   2194  H   THR   144       2.175  -4.169 -30.440  1.00  0.00
ATOM   2195  CA  THR   144       0.565  -2.832 -29.807  1.00  0.00
ATOM   2196  HA  THR   144       0.021  -2.691 -28.873  1.00  0.00
ATOM   2197  CB  THR   144       0.751  -1.478 -30.470  1.00  0.00
ATOM   2198  HB  THR   144       1.590  -0.992 -29.971  1.00  0.00
ATOM   2199  CG2 THR   144       1.017  -1.541 -31.956  1.00  0.00
ATOM   2200 HG21 THR   144       0.178  -2.026 -32.455  1.00  0.00
ATOM   2201 HG22 THR   144       1.137  -0.531 -32.347  1.00  0.00
ATOM   2202 HG23 THR   144       1.928  -2.111 -32.139  1.00  0.00
ATOM   2203  OG1 THR   144      -0.327  -0.573 -30.190  1.00  0.00
ATOM   2204  HG1 THR   144      -0.164   0.265 -30.629  1.00  0.00
ATOM   2205  C   THR   144      -0.447  -3.572 -30.654  1.00  0.00
ATOM   2206  O   THR   144      -0.031  -4.488 -31.382  1.00  0.00
ATOM   2207  N   ASP   145      -1.765  -3.170 -30.565  1.00  0.00
ATOM   2208  H   ASP   145      -2.073  -2.507 -29.868  1.00  0.00
ATOM   2209  CA  ASP   145      -2.759  -3.711 -31.497  1.00  0.00
ATOM   2210  HA  ASP   145      -2.421  -4.670 -31.890  1.00  0.00
ATOM   2211  CB  ASP   145      -4.139  -3.929 -30.749  1.00  0.00
ATOM   2212  HB2 ASP   145      -4.112  -2.944 -30.282  1.00  0.00
ATOM   2213  HB3 ASP   145      -5.100  -4.070 -31.244  1.00  0.00
ATOM   2214  CG  ASP   145      -3.955  -5.005 -29.679  1.00  0.00
ATOM   2215  OD1 ASP   145      -3.207  -5.973 -29.952  1.00  0.00
ATOM   2216  OD2 ASP   145      -4.862  -4.976 -28.833  1.00  0.00
ATOM   2217  C   ASP   145      -2.892  -2.662 -32.620  1.00  0.00
ATOM   2218  O   ASP   145      -3.467  -1.610 -32.444  1.00  0.00
ATOM   2219  N   TRP   146      -2.335  -2.919 -33.805  1.00  0.00
ATOM   2220  H   TRP   146      -1.738  -3.732 -33.856  1.00  0.00
ATOM   2221  CA  TRP   146      -2.394  -2.046 -34.941  1.00  0.00
ATOM   2222  HA  TRP   146      -2.229  -1.033 -34.575  1.00  0.00
ATOM   2223  CB  TRP   146      -1.382  -2.334 -36.061  1.00  0.00
ATOM   2224  HB2 TRP   146      -0.378  -2.252 -35.644  1.00  0.00
ATOM   2225  HB3 TRP   146      -1.508  -3.318 -36.513  1.00  0.00
ATOM   2226  CG  TRP   146      -1.469  -1.298 -37.218  1.00  0.00
ATOM   2227  CD1 TRP   146      -1.927  -1.523 -38.441  1.00  0.00
ATOM   2228  HD1 TRP   146      -2.284  -2.529 -38.661  1.00  0.00
ATOM   2229  NE1 TRP   146      -1.844  -0.403 -39.172  1.00  0.00
ATOM   2230  HE1 TRP   146      -2.313  -0.358 -40.065  1.00  0.00
ATOM   2231  CE2 TRP   146      -1.285   0.632 -38.535  1.00  0.00
ATOM   2232  CZ2 TRP   146      -1.129   1.927 -38.813  1.00  0.00
ATOM   2233  HZ2 TRP   146      -1.489   2.284 -39.778  1.00  0.00
ATOM   2234  CH2 TRP   146      -0.510   2.751 -37.846  1.00  0.00
ATOM   2235  HH2 TRP   146      -0.304   3.793 -38.089  1.00  0.00
ATOM   2236  CZ3 TRP   146      -0.156   2.269 -36.591  1.00  0.00
ATOM   2237  HZ3 TRP   146       0.383   2.892 -35.877  1.00  0.00
ATOM   2238  CE3 TRP   146      -0.484   0.963 -36.208  1.00  0.00
ATOM   2239  HE3 TRP   146      -0.400   0.664 -35.163  1.00  0.00
ATOM   2240  CD2 TRP   146      -1.030   0.084 -37.250  1.00  0.00
ATOM   2241  C   TRP   146      -3.778  -1.924 -35.523  1.00  0.00
ATOM   2242  O   TRP   146      -4.287  -0.862 -35.884  1.00  0.00
ATOM   2243  N   HID   147      -4.537  -3.031 -35.510  1.00  0.00
ATOM   2244  H   HID   147      -4.207  -3.857 -35.032  1.00  0.00
ATOM   2245  CA  HID   147      -5.744  -3.120 -36.253  1.00  0.00
ATOM   2246  HA  HID   147      -5.715  -2.327 -37.000  1.00  0.00
ATOM   2247  CB  HID   147      -5.999  -4.429 -36.950  1.00  0.00
ATOM   2248  HB2 HID   147      -6.170  -5.265 -36.271  1.00  0.00
ATOM   2249  HB3 HID   147      -6.868  -4.302 -37.595  1.00  0.00
ATOM   2250  CG  HID   147      -4.819  -4.839 -37.871  1.00  0.00
ATOM   2251  ND1 HID   147      -4.609  -4.242 -39.103  1.00  0.00
ATOM   2252  HD1 HID   147      -5.201  -3.555 -39.548  1.00  0.00
ATOM   2253  CE1 HID   147      -3.511  -4.725 -39.585  1.00  0.00
ATOM   2254  HE1 HID   147      -3.148  -4.324 -40.531  1.00  0.00
ATOM   2255  NE2 HID   147      -3.017  -5.660 -38.794  1.00  0.00
ATOM   2256  CD2 HID   147      -3.883  -5.801 -37.737  1.00  0.00
ATOM   2257  HD2 HID   147      -3.721  -6.589 -37.001  1.00  0.00
ATOM   2258  C   HID   147      -6.927  -2.776 -35.412  1.00  0.00
ATOM   2259  O   HID   147      -8.041  -3.024 -35.858  1.00  0.00
ATOM   2260  N   MET   148      -6.702  -2.186 -34.227  1.00  0.00
ATOM   2261  H   MET   148      -5.770  -2.150 -33.840  1.00  0.00
ATOM   2262  CA  MET   148      -7.817  -1.706 -33.403  1.00  0.00
ATOM   2263  HA  MET   148      -8.767  -2.110 -33.754  1.00  0.00
ATOM   2264  CB  MET   148      -7.574  -2.200 -31.928  1.00  0.00
ATOM   2265  HB2 MET   148      -6.575  -1.850 -31.666  1.00  0.00
ATOM   2266  HB3 MET   148      -8.313  -1.676 -31.321  1.00  0.00
ATOM   2267  CG  MET   148      -7.675  -3.739 -31.659  1.00  0.00
ATOM   2268  HG2 MET   148      -6.988  -4.258 -32.327  1.00  0.00
ATOM   2269  HG3 MET   148      -7.393  -3.934 -30.624  1.00  0.00
ATOM   2270  SD  MET   148      -9.394  -4.363 -31.949  1.00  0.00
ATOM   2271  CE  MET   148     -10.344  -3.494 -30.665  1.00  0.00
ATOM   2272  HE1 MET   148     -10.253  -2.418 -30.811  1.00  0.00
ATOM   2273  HE2 MET   148     -11.393  -3.782 -30.731  1.00  0.00
ATOM   2274  HE3 MET   148      -9.956  -3.761 -29.682  1.00  0.00
ATOM   2275  C   MET   148      -8.066  -0.165 -33.493  1.00  0.00
ATOM   2276  O   MET   148      -7.645   0.510 -34.434  1.00  0.00
ATOM   2277  N   LEU   149      -8.794   0.414 -32.462  1.00  0.00
ATOM   2278  H   LEU   149      -9.058  -0.224 -31.725  1.00  0.00
ATOM   2279  CA  LEU   149      -9.203   1.780 -32.355  1.00  0.00
ATOM   2280  HA  LEU   149      -9.970   2.017 -33.093  1.00  0.00
ATOM   2281  CB  LEU   149      -9.796   1.994 -30.937  1.00  0.00
ATOM   2282  HB2 LEU   149      -9.278   1.420 -30.169  1.00  0.00
ATOM   2283  HB3 LEU   149      -9.719   3.057 -30.709  1.00  0.00
ATOM   2284  CG  LEU   149     -11.256   1.589 -30.971  1.00  0.00
ATOM   2285  HG  LEU   149     -11.461   0.901 -31.791  1.00  0.00
ATOM   2286  CD1 LEU   149     -11.511   0.885 -29.642  1.00  0.00
ATOM   2287 HD11 LEU   149     -11.307   1.572 -28.821  1.00  0.00
ATOM   2288 HD12 LEU   149     -12.551   0.563 -29.595  1.00  0.00
ATOM   2289 HD13 LEU   149     -10.858   0.016 -29.559  1.00  0.00
ATOM   2290  CD2 LEU   149     -12.305   2.804 -31.040  1.00  0.00
ATOM   2291 HD21 LEU   149     -12.126   3.389 -31.942  1.00  0.00
ATOM   2292 HD22 LEU   149     -13.320   2.408 -31.060  1.00  0.00
ATOM   2293 HD23 LEU   149     -12.182   3.441 -30.164  1.00  0.00
ATOM   2294  C   LEU   149      -8.167   2.917 -32.542  1.00  0.00
ATOM   2295  O   LEU   149      -7.116   2.799 -31.842  1.00  0.00
ATOM   2296  N   PRO   150      -8.296   3.936 -33.364  1.00  0.00
ATOM   2297  CD  PRO   150      -9.407   4.037 -34.379  1.00  0.00
ATOM   2298  HD2 PRO   150     -10.339   4.025 -33.815  1.00  0.00
ATOM   2299  HD3 PRO   150      -9.343   3.139 -34.994  1.00  0.00
ATOM   2300  CG  PRO   150      -9.231   5.325 -35.202  1.00  0.00
ATOM   2301  HG2 PRO   150      -9.699   6.205 -34.762  1.00  0.00
ATOM   2302  HG3 PRO   150      -9.537   5.234 -36.244  1.00  0.00
ATOM   2303  CB  PRO   150      -7.716   5.385 -35.085  1.00  0.00
ATOM   2304  HB2 PRO   150      -7.329   6.380 -35.303  1.00  0.00
ATOM   2305  HB3 PRO   150      -7.272   4.664 -35.772  1.00  0.00
ATOM   2306  CA  PRO   150      -7.381   5.000 -33.629  1.00  0.00
ATOM   2307  HA  PRO   150      -6.380   4.569 -33.603  1.00  0.00
ATOM   2308  C   PRO   150      -7.455   6.141 -32.672  1.00  0.00
ATOM   2309  O   PRO   150      -6.812   7.148 -32.884  1.00  0.00
ATOM   2310  N   THR   151      -8.254   6.078 -31.563  1.00  0.00
ATOM   2311  H   THR   151      -8.912   5.311 -31.549  1.00  0.00
ATOM   2312  CA  THR   151      -8.314   7.054 -30.493  1.00  0.00
ATOM   2313  HA  THR   151      -8.675   8.025 -30.833  1.00  0.00
ATOM   2314  CB  THR   151      -9.246   6.537 -29.454  1.00  0.00
ATOM   2315  HB  THR   151      -8.800   5.655 -28.995  1.00  0.00
ATOM   2316  CG2 THR   151      -9.511   7.570 -28.399  1.00  0.00
ATOM   2317 HG21 THR   151      -9.958   8.452 -28.858  1.00  0.00
ATOM   2318 HG22 THR   151     -10.195   7.163 -27.655  1.00  0.00
ATOM   2319 HG23 THR   151      -8.573   7.847 -27.917  1.00  0.00
ATOM   2320  OG1 THR   151     -10.468   6.153 -30.130  1.00  0.00
ATOM   2321  HG1 THR   151     -11.096   5.813 -29.488  1.00  0.00
ATOM   2322  C   THR   151      -7.027   7.524 -29.824  1.00  0.00
ATOM   2323  O   THR   151      -6.666   8.732 -29.826  1.00  0.00
ATOM   2324  N   GLU   152      -6.176   6.601 -29.323  1.00  0.00
ATOM   2325  H   GLU   152      -6.409   5.620 -29.378  1.00  0.00
ATOM   2326  CA  GLU   152      -4.885   6.984 -28.693  1.00  0.00
ATOM   2327  HA  GLU   152      -4.498   7.858 -29.217  1.00  0.00
ATOM   2328  CB  GLU   152      -5.000   7.319 -27.195  1.00  0.00
ATOM   2329  HB2 GLU   152      -5.708   8.141 -27.094  1.00  0.00
ATOM   2330  HB3 GLU   152      -5.393   6.437 -26.688  1.00  0.00
ATOM   2331  CG  GLU   152      -3.581   7.741 -26.525  1.00  0.00
ATOM   2332  HG2 GLU   152      -3.991   8.160 -25.606  1.00  0.00
ATOM   2333  HG3 GLU   152      -2.910   6.918 -26.281  1.00  0.00
ATOM   2334  CD  GLU   152      -2.813   8.815 -27.271  1.00  0.00
ATOM   2335  OE1 GLU   152      -1.592   8.630 -27.517  1.00  0.00
ATOM   2336  OE2 GLU   152      -3.295   9.960 -27.444  1.00  0.00
ATOM   2337  C   GLU   152      -3.991   5.772 -28.872  1.00  0.00
ATOM   2338  O   GLU   152      -4.486   4.655 -29.061  1.00  0.00
ATOM   2339  N   ALA   153      -2.686   6.023 -28.812  1.00  0.00
ATOM   2340  H   ALA   153      -2.402   6.992 -28.779  1.00  0.00
ATOM   2341  CA  ALA   153      -1.665   5.017 -28.926  1.00  0.00
ATOM   2342  HA  ALA   153      -1.880   4.604 -29.912  1.00  0.00
ATOM   2343  CB  ALA   153      -0.274   5.595 -28.939  1.00  0.00
ATOM   2344  HB1 ALA   153      -0.041   6.004 -27.956  1.00  0.00
ATOM   2345  HB2 ALA   153       0.443   4.812 -29.185  1.00  0.00
ATOM   2346  HB3 ALA   153      -0.216   6.388 -29.685  1.00  0.00
ATOM   2347  C   ALA   153      -1.704   3.866 -27.897  1.00  0.00
ATOM   2348  O   ALA   153      -1.937   4.044 -26.687  1.00  0.00
ATOM   2349  N   LEU   154      -1.611   2.552 -28.380  1.00  0.00
ATOM   2350  H   LEU   154      -1.215   2.369 -29.291  1.00  0.00
ATOM   2351  CA  LEU   154      -2.008   1.399 -27.543  1.00  0.00
ATOM   2352  HA  LEU   154      -2.496   1.733 -26.628  1.00  0.00
ATOM   2353  CB  LEU   154      -3.028   0.516 -28.366  1.00  0.00
ATOM   2354  HB2 LEU   154      -2.484   0.290 -29.283  1.00  0.00
ATOM   2355  HB3 LEU   154      -3.189  -0.403 -27.803  1.00  0.00
ATOM   2356  CG  LEU   154      -4.359   1.133 -28.712  1.00  0.00
ATOM   2357  HG  LEU   154      -4.196   2.004 -29.347  1.00  0.00
ATOM   2358  CD1 LEU   154      -5.252   0.093 -29.472  1.00  0.00
ATOM   2359 HD11 LEU   154      -5.415  -0.778 -28.838  1.00  0.00
ATOM   2360 HD12 LEU   154      -6.212   0.548 -29.718  1.00  0.00
ATOM   2361 HD13 LEU   154      -4.751  -0.215 -30.390  1.00  0.00
ATOM   2362  CD2 LEU   154      -5.015   1.608 -27.444  1.00  0.00
ATOM   2363 HD21 LEU   154      -4.378   2.349 -26.960  1.00  0.00
ATOM   2364 HD22 LEU   154      -5.980   2.057 -27.680  1.00  0.00
ATOM   2365 HD23 LEU   154      -5.163   0.763 -26.772  1.00  0.00
ATOM   2366  C   LEU   154      -0.776   0.567 -27.296  1.00  0.00
ATOM   2367  O   LEU   154      -0.868  -0.560 -26.785  1.00  0.00
ATOM   2368  N   VAL   155       0.400   1.226 -27.564  1.00  0.00
ATOM   2369  H   VAL   155       0.359   2.203 -27.817  1.00  0.00
ATOM   2370  CA  VAL   155       1.703   0.621 -27.367  1.00  0.00
ATOM   2371  HA  VAL   155       1.736  -0.265 -28.002  1.00  0.00
ATOM   2372  CB  VAL   155       2.702   1.650 -27.910  1.00  0.00
ATOM   2373  HB  VAL   155       2.683   2.526 -27.262  1.00  0.00
ATOM   2374  CG1 VAL   155       4.159   1.065 -27.957  1.00  0.00
ATOM   2375 HG11 VAL   155       4.179   0.189 -28.605  1.00  0.00
ATOM   2376 HG12 VAL   155       4.842   1.820 -28.347  1.00  0.00
ATOM   2377 HG13 VAL   155       4.469   0.780 -26.952  1.00  0.00
ATOM   2378  CG2 VAL   155       2.508   2.017 -29.366  1.00  0.00
ATOM   2379 HG21 VAL   155       1.514   2.442 -29.505  1.00  0.00
ATOM   2380 HG22 VAL   155       3.260   2.750 -29.660  1.00  0.00
ATOM   2381 HG23 VAL   155       2.611   1.124 -29.983  1.00  0.00
ATOM   2382  C   VAL   155       1.984   0.504 -25.823  1.00  0.00
ATOM   2383  O   VAL   155       1.966   1.464 -25.097  1.00  0.00
ATOM   2384  N   HID   156       2.402  -0.699 -25.462  1.00  0.00
ATOM   2385  H   HID   156       2.881  -1.338 -26.081  1.00  0.00
ATOM   2386  CA  HID   156       2.109  -1.150 -24.064  1.00  0.00
ATOM   2387  HA  HID   156       2.229  -0.320 -23.368  1.00  0.00
ATOM   2388  CB  HID   156       0.648  -1.664 -23.976  1.00  0.00
ATOM   2389  HB2 HID   156      -0.150  -1.191 -24.548  1.00  0.00
ATOM   2390  HB3 HID   156       0.814  -2.674 -24.351  1.00  0.00
ATOM   2391  CG  HID   156       0.142  -1.806 -22.567  1.00  0.00
ATOM   2392  ND1 HID   156       0.207  -3.035 -21.947  1.00  0.00
ATOM   2393  HD1 HID   156       0.617  -3.893 -22.286  1.00  0.00
ATOM   2394  CE1 HID   156      -0.422  -2.860 -20.725  1.00  0.00
ATOM   2395  HE1 HID   156      -0.392  -3.703 -20.035  1.00  0.00
ATOM   2396  NE2 HID   156      -0.976  -1.641 -20.604  1.00  0.00
ATOM   2397  CD2 HID   156      -0.627  -1.009 -21.788  1.00  0.00
ATOM   2398  HD2 HID   156      -0.972   0.006 -21.987  1.00  0.00
ATOM   2399  C   HID   156       3.148  -2.229 -23.797  1.00  0.00
ATOM   2400  O   HID   156       3.664  -2.880 -24.749  1.00  0.00
ATOM   2401  N   CYX   157       3.383  -2.520 -22.505  1.00  0.00
ATOM   2402  H   CYX   157       3.109  -1.874 -21.779  1.00  0.00
ATOM   2403  CA  CYX   157       4.123  -3.688 -22.131  1.00  0.00
ATOM   2404  HA  CYX   157       5.011  -3.826 -22.748  1.00  0.00
ATOM   2405  CB  CYX   157       4.573  -3.450 -20.657  1.00  0.00
ATOM   2406  HB2 CYX   157       3.699  -3.447 -20.006  1.00  0.00
ATOM   2407  HB3 CYX   157       5.251  -4.246 -20.351  1.00  0.00
ATOM   2408  SG  CYX   157       5.613  -2.009 -20.268  1.00  0.00
ATOM   2409  C   CYX   157       3.425  -5.048 -22.299  1.00  0.00
ATOM   2410  O   CYX   157       2.236  -5.113 -22.081  1.00  0.00
ATOM   2411  N   ARG   158       4.224  -6.125 -22.594  1.00  0.00
ATOM   2412  H   ARG   158       5.175  -5.880 -22.831  1.00  0.00
ATOM   2413  CA  ARG   158       3.845  -7.587 -22.575  1.00  0.00
ATOM   2414  HA  ARG   158       2.916  -7.753 -23.120  1.00  0.00
ATOM   2415  CB  ARG   158       4.955  -8.383 -23.252  1.00  0.00
ATOM   2416  HB2 ARG   158       5.146  -7.850 -24.183  1.00  0.00
ATOM   2417  HB3 ARG   158       5.814  -8.275 -22.589  1.00  0.00
ATOM   2418  CG  ARG   158       4.730  -9.839 -23.546  1.00  0.00
ATOM   2419  HG2 ARG   158       5.020 -10.387 -22.650  1.00  0.00
ATOM   2420  HG3 ARG   158       3.660  -9.961 -23.716  1.00  0.00
ATOM   2421  CD  ARG   158       5.505 -10.386 -24.753  1.00  0.00
ATOM   2422  HD2 ARG   158       5.299  -9.857 -25.684  1.00  0.00
ATOM   2423  HD3 ARG   158       6.582 -10.439 -24.596  1.00  0.00
ATOM   2424  NE  ARG   158       4.971 -11.769 -24.863  1.00  0.00
ATOM   2425  HE  ARG   158       4.010 -11.911 -24.588  1.00  0.00
ATOM   2426  CZ  ARG   158       5.661 -12.800 -25.270  1.00  0.00
ATOM   2427  NH1 ARG   158       6.827 -12.723 -25.838  1.00  0.00
ATOM   2428 HH11 ARG   158       7.254 -11.820 -25.988  1.00  0.00
ATOM   2429 HH12 ARG   158       7.301 -13.567 -26.127  1.00  0.00
ATOM   2430  NH2 ARG   158       5.101 -13.945 -25.092  1.00  0.00
ATOM   2431 HH21 ARG   158       4.188 -13.996 -24.662  1.00  0.00
ATOM   2432 HH22 ARG   158       5.577 -14.787 -25.383  1.00  0.00
ATOM   2433  C   ARG   158       3.678  -8.179 -21.195  1.00  0.00
ATOM   2434  O   ARG   158       2.910  -9.114 -20.834  1.00  0.00
ATOM   2435  N   THR   159       4.364  -7.479 -20.251  1.00  0.00
ATOM   2436  H   THR   159       4.897  -6.661 -20.509  1.00  0.00
ATOM   2437  CA  THR   159       4.355  -7.894 -18.817  1.00  0.00
ATOM   2438  HA  THR   159       4.452  -8.978 -18.751  1.00  0.00
ATOM   2439  CB  THR   159       5.471  -7.257 -18.007  1.00  0.00
ATOM   2440  HB  THR   159       5.125  -7.091 -16.987  1.00  0.00
ATOM   2441  CG2 THR   159       6.692  -8.178 -17.988  1.00  0.00
ATOM   2442 HG21 THR   159       7.038  -8.344 -19.008  1.00  0.00
ATOM   2443 HG22 THR   159       7.488  -7.715 -17.405  1.00  0.00
ATOM   2444 HG23 THR   159       6.421  -9.133 -17.537  1.00  0.00
ATOM   2445  OG1 THR   159       5.801  -6.052 -18.549  1.00  0.00
ATOM   2446  HG1 THR   159       6.506  -5.652 -18.035  1.00  0.00
ATOM   2447  C   THR   159       3.008  -7.508 -18.093  1.00  0.00
ATOM   2448  O   THR   159       2.720  -8.102 -17.075  1.00  0.00
ATOM   2449  N   ALA   160       2.316  -6.546 -18.568  1.00  0.00
ATOM   2450  H   ALA   160       2.548  -6.166 -19.475  1.00  0.00
ATOM   2451  CA  ALA   160       1.160  -5.996 -17.862  1.00  0.00
ATOM   2452  HA  ALA   160       1.028  -6.450 -16.880  1.00  0.00
ATOM   2453  CB  ALA   160       1.453  -4.491 -17.675  1.00  0.00
ATOM   2454  HB1 ALA   160       1.579  -4.021 -18.650  1.00  0.00
ATOM   2455  HB2 ALA   160       0.621  -4.021 -17.150  1.00  0.00
ATOM   2456  HB3 ALA   160       2.366  -4.368 -17.092  1.00  0.00
ATOM   2457  C   ALA   160      -0.130  -6.116 -18.628  1.00  0.00
ATOM   2458  O   ALA   160      -0.224  -5.701 -19.763  1.00  0.00
ATOM   2459  N   SER   161      -1.168  -6.792 -18.120  1.00  0.00
ATOM   2460  H   SER   161      -1.028  -7.122 -17.176  1.00  0.00
ATOM   2461  CA  SER   161      -2.410  -7.107 -18.775  1.00  0.00
ATOM   2462  HA  SER   161      -2.752  -6.230 -19.325  1.00  0.00
ATOM   2463  CB  SER   161      -2.267  -8.290 -19.767  1.00  0.00
ATOM   2464  HB2 SER   161      -1.406  -8.108 -20.410  1.00  0.00
ATOM   2465  HB3 SER   161      -2.110  -9.208 -19.201  1.00  0.00
ATOM   2466  OG  SER   161      -3.471  -8.425 -20.590  1.00  0.00
ATOM   2467  HG  SER   161      -3.363  -9.161 -21.196  1.00  0.00
ATOM   2468  C   SER   161      -3.485  -7.461 -17.758  1.00  0.00
ATOM   2469  O   SER   161      -3.204  -7.570 -16.524  1.00  0.00
ATOM   2470  N   TRP   162      -4.788  -7.800 -18.157  1.00  0.00
ATOM   2471  H   TRP   162      -4.826  -7.986 -19.149  1.00  0.00
ATOM   2472  CA  TRP   162      -5.973  -7.998 -17.385  1.00  0.00
ATOM   2473  HA  TRP   162      -6.288  -7.082 -16.886  1.00  0.00
ATOM   2474  CB  TRP   162      -7.100  -8.433 -18.399  1.00  0.00
ATOM   2475  HB2 TRP   162      -7.168  -9.450 -18.785  1.00  0.00
ATOM   2476  HB3 TRP   162      -7.922  -8.252 -17.706  1.00  0.00
ATOM   2477  CG  TRP   162      -7.320  -7.487 -19.604  1.00  0.00
ATOM   2478  CD1 TRP   162      -7.260  -7.882 -20.926  1.00  0.00
ATOM   2479  HD1 TRP   162      -6.776  -8.833 -21.147  1.00  0.00
ATOM   2480  NE1 TRP   162      -7.863  -6.926 -21.718  1.00  0.00
ATOM   2481  HE1 TRP   162      -8.079  -7.079 -22.693  1.00  0.00
ATOM   2482  CE2 TRP   162      -8.258  -5.861 -20.984  1.00  0.00
ATOM   2483  CZ2 TRP   162      -8.983  -4.640 -21.220  1.00  0.00
ATOM   2484  HZ2 TRP   162      -9.227  -4.420 -22.259  1.00  0.00
ATOM   2485  CH2 TRP   162      -9.334  -3.810 -20.134  1.00  0.00
ATOM   2486  HH2 TRP   162      -9.864  -2.879 -20.334  1.00  0.00
ATOM   2487  CZ3 TRP   162      -9.026  -4.142 -18.818  1.00  0.00
ATOM   2488  HZ3 TRP   162      -9.326  -3.552 -17.952  1.00  0.00
ATOM   2489  CE3 TRP   162      -8.285  -5.306 -18.595  1.00  0.00
ATOM   2490  HE3 TRP   162      -8.010  -5.476 -17.554  1.00  0.00
ATOM   2491  CD2 TRP   162      -7.958  -6.166 -19.598  1.00  0.00
ATOM   2492  C   TRP   162      -5.848  -9.195 -16.368  1.00  0.00
ATOM   2493  O   TRP   162      -6.168  -9.089 -15.211  1.00  0.00
ATOM   2494  N   VAL   163      -5.288 -10.323 -16.733  1.00  0.00
ATOM   2495  H   VAL   163      -5.281 -10.461 -17.734  1.00  0.00
ATOM   2496  CA  VAL   163      -4.844 -11.459 -15.854  1.00  0.00
ATOM   2497  HA  VAL   163      -5.521 -11.709 -15.037  1.00  0.00
ATOM   2498  CB  VAL   163      -4.619 -12.722 -16.711  1.00  0.00
ATOM   2499  HB  VAL   163      -3.888 -12.532 -17.497  1.00  0.00
ATOM   2500  CG1 VAL   163      -4.069 -13.842 -15.740  1.00  0.00
ATOM   2501 HG11 VAL   163      -4.800 -14.033 -14.954  1.00  0.00
ATOM   2502 HG12 VAL   163      -3.894 -14.758 -16.304  1.00  0.00
ATOM   2503 HG13 VAL   163      -3.133 -13.508 -15.292  1.00  0.00
ATOM   2504  CG2 VAL   163      -5.942 -13.007 -17.441  1.00  0.00
ATOM   2505 HG21 VAL   163      -6.202 -12.155 -18.069  1.00  0.00
ATOM   2506 HG22 VAL   163      -5.831 -13.896 -18.062  1.00  0.00
ATOM   2507 HG23 VAL   163      -6.733 -13.173 -16.709  1.00  0.00
ATOM   2508  C   VAL   163      -3.662 -11.096 -14.944  1.00  0.00
ATOM   2509  O   VAL   163      -3.659 -11.505 -13.792  1.00  0.00
ATOM   2510  N   SER   164      -2.590 -10.344 -15.416  1.00  0.00
ATOM   2511  H   SER   164      -2.550 -10.040 -16.378  1.00  0.00
ATOM   2512  CA  SER   164      -1.382 -10.136 -14.555  1.00  0.00
ATOM   2513  HA  SER   164      -1.231 -11.036 -13.959  1.00  0.00
ATOM   2514  CB  SER   164      -0.059  -9.843 -15.371  1.00  0.00
ATOM   2515  HB2 SER   164       0.750  -9.772 -14.644  1.00  0.00
ATOM   2516  HB3 SER   164       0.109 -10.704 -16.018  1.00  0.00
ATOM   2517  OG  SER   164      -0.095  -8.650 -16.164  1.00  0.00
ATOM   2518  HG  SER   164       0.741  -8.546 -16.624  1.00  0.00
ATOM   2519  C   SER   164      -1.643  -9.125 -13.510  1.00  0.00
ATOM   2520  O   SER   164      -1.207  -9.146 -12.351  1.00  0.00
ATOM   2521  N   PHE   165      -2.521  -8.171 -13.939  1.00  0.00
ATOM   2522  H   PHE   165      -2.752  -8.063 -14.916  1.00  0.00
ATOM   2523  CA  PHE   165      -3.119  -7.226 -12.966  1.00  0.00
ATOM   2524  HA  PHE   165      -2.298  -6.747 -12.433  1.00  0.00
ATOM   2525  CB  PHE   165      -4.062  -6.076 -13.604  1.00  0.00
ATOM   2526  HB2 PHE   165      -4.865  -6.284 -14.311  1.00  0.00
ATOM   2527  HB3 PHE   165      -4.469  -5.557 -12.736  1.00  0.00
ATOM   2528  CG  PHE   165      -3.124  -5.106 -14.288  1.00  0.00
ATOM   2529  CD1 PHE   165      -3.307  -3.776 -13.812  1.00  0.00
ATOM   2530  HD1 PHE   165      -4.132  -3.511 -13.151  1.00  0.00
ATOM   2531  CE1 PHE   165      -2.373  -2.778 -14.223  1.00  0.00
ATOM   2532  HE1 PHE   165      -2.557  -1.762 -13.873  1.00  0.00
ATOM   2533  CZ  PHE   165      -1.290  -3.042 -15.015  1.00  0.00
ATOM   2534  HZ  PHE   165      -0.582  -2.262 -15.295  1.00  0.00
ATOM   2535  CE2 PHE   165      -1.097  -4.389 -15.481  1.00  0.00
ATOM   2536  HE2 PHE   165      -0.245  -4.627 -16.117  1.00  0.00
ATOM   2537  CD2 PHE   165      -2.021  -5.415 -15.111  1.00  0.00
ATOM   2538  HD2 PHE   165      -1.873  -6.435 -15.465  1.00  0.00
ATOM   2539  C   PHE   165      -3.983  -8.031 -11.886  1.00  0.00
ATOM   2540  O   PHE   165      -3.909  -7.907 -10.681  1.00  0.00
ATOM   2541  N   GLY   166      -4.891  -8.968 -12.276  1.00  0.00
ATOM   2542  H   GLY   166      -4.953  -9.111 -13.274  1.00  0.00
ATOM   2543  CA  GLY   166      -5.757  -9.760 -11.408  1.00  0.00
ATOM   2544  HA2 GLY   166      -6.377  -9.061 -10.847  1.00  0.00
ATOM   2545  HA3 GLY   166      -6.390 -10.370 -12.053  1.00  0.00
ATOM   2546  C   GLY   166      -5.023 -10.672 -10.426  1.00  0.00
ATOM   2547  O   GLY   166      -5.375 -10.648  -9.244  1.00  0.00
ATOM   2548  N   LEU   167      -3.953 -11.341 -10.851  1.00  0.00
ATOM   2549  H   LEU   167      -3.641 -11.297 -11.811  1.00  0.00
ATOM   2550  CA  LEU   167      -3.172 -12.194  -9.884  1.00  0.00
ATOM   2551  HA  LEU   167      -3.837 -12.943  -9.454  1.00  0.00
ATOM   2552  CB  LEU   167      -1.999 -12.913 -10.568  1.00  0.00
ATOM   2553  HB2 LEU   167      -1.372 -12.141 -11.014  1.00  0.00
ATOM   2554  HB3 LEU   167      -1.410 -13.493  -9.858  1.00  0.00
ATOM   2555  CG  LEU   167      -2.535 -13.849 -11.680  1.00  0.00
ATOM   2556  HG  LEU   167      -3.379 -13.386 -12.192  1.00  0.00
ATOM   2557  CD1 LEU   167      -1.396 -14.084 -12.681  1.00  0.00
ATOM   2558 HD11 LEU   167      -0.552 -14.547 -12.170  1.00  0.00
ATOM   2559 HD12 LEU   167      -1.742 -14.741 -13.479  1.00  0.00
ATOM   2560 HD13 LEU   167      -1.083 -13.131 -13.107  1.00  0.00
ATOM   2561  CD2 LEU   167      -3.083 -15.201 -11.128  1.00  0.00
ATOM   2562 HD21 LEU   167      -3.903 -15.006 -10.437  1.00  0.00
ATOM   2563 HD22 LEU   167      -3.444 -15.812 -11.955  1.00  0.00
ATOM   2564 HD23 LEU   167      -2.286 -15.731 -10.606  1.00  0.00
ATOM   2565  C   LEU   167      -2.573 -11.377  -8.735  1.00  0.00
ATOM   2566  O   LEU   167      -2.748 -11.757  -7.559  1.00  0.00
ATOM   2567  N   ALA   168      -1.889 -10.190  -9.074  1.00  0.00
ATOM   2568  H   ALA   168      -1.733  -9.982 -10.050  1.00  0.00
ATOM   2569  CA  ALA   168      -1.327  -9.308  -8.093  1.00  0.00
ATOM   2570  HA  ALA   168      -0.820  -9.924  -7.350  1.00  0.00
ATOM   2571  CB  ALA   168      -0.303  -8.448  -8.785  1.00  0.00
ATOM   2572  HB1 ALA   168      -0.797  -7.819  -9.526  1.00  0.00
ATOM   2573  HB2 ALA   168       0.199  -7.818  -8.051  1.00  0.00
ATOM   2574  HB3 ALA   168       0.431  -9.084  -9.280  1.00  0.00
ATOM   2575  C   ALA   168      -2.336  -8.466  -7.355  1.00  0.00
ATOM   2576  O   ALA   168      -2.250  -8.140  -6.195  1.00  0.00
ATOM   2577  N   HID   169      -3.456  -8.129  -8.004  1.00  0.00
ATOM   2578  H   HID   169      -3.490  -8.119  -9.013  1.00  0.00
ATOM   2579  CA  HID   169      -4.614  -7.629  -7.267  1.00  0.00
ATOM   2580  HA  HID   169      -4.314  -6.739  -6.713  1.00  0.00
ATOM   2581  CB  HID   169      -5.789  -7.267  -8.172  1.00  0.00
ATOM   2582  HB2 HID   169      -5.395  -6.408  -8.715  1.00  0.00
ATOM   2583  HB3 HID   169      -6.080  -8.042  -8.881  1.00  0.00
ATOM   2584  CG  HID   169      -7.067  -6.801  -7.486  1.00  0.00
ATOM   2585  ND1 HID   169      -7.825  -7.444  -6.515  1.00  0.00
ATOM   2586  HD1 HID   169      -7.631  -8.359  -6.134  1.00  0.00
ATOM   2587  CE1 HID   169      -8.862  -6.638  -6.168  1.00  0.00
ATOM   2588  HE1 HID   169      -9.579  -7.005  -5.433  1.00  0.00
ATOM   2589  NE2 HID   169      -8.801  -5.439  -6.856  1.00  0.00
ATOM   2590  CD2 HID   169      -7.653  -5.571  -7.568  1.00  0.00
ATOM   2591  HD2 HID   169      -7.270  -4.729  -8.145  1.00  0.00
ATOM   2592  C   HID   169      -5.131  -8.508  -6.144  1.00  0.00
ATOM   2593  O   HID   169      -5.539  -8.100  -5.076  1.00  0.00
ATOM   2594  N   ALA   170      -5.099  -9.796  -6.423  1.00  0.00
ATOM   2595  H   ALA   170      -4.639 -10.149  -7.250  1.00  0.00
ATOM   2596  CA  ALA   170      -5.761 -10.759  -5.528  1.00  0.00
ATOM   2597  HA  ALA   170      -6.706 -10.316  -5.215  1.00  0.00
ATOM   2598  CB  ALA   170      -6.059 -12.149  -6.219  1.00  0.00
ATOM   2599  HB1 ALA   170      -5.121 -12.609  -6.530  1.00  0.00
ATOM   2600  HB2 ALA   170      -6.568 -12.805  -5.513  1.00  0.00
ATOM   2601  HB3 ALA   170      -6.693 -11.993  -7.092  1.00  0.00
ATOM   2602  C   ALA   170      -4.904 -11.049  -4.277  1.00  0.00
ATOM   2603  O   ALA   170      -5.521 -11.196  -3.211  1.00  0.00
ATOM   2604  N   THR   171      -3.600 -11.221  -4.430  1.00  0.00
ATOM   2605  H   THR   171      -3.223 -11.313  -5.362  1.00  0.00
ATOM   2606  CA  THR   171      -2.665 -11.319  -3.279  1.00  0.00
ATOM   2607  HA  THR   171      -2.982 -12.234  -2.779  1.00  0.00
ATOM   2608  CB  THR   171      -1.186 -11.468  -3.688  1.00  0.00
ATOM   2609  HB  THR   171      -0.555 -11.434  -2.800  1.00  0.00
ATOM   2610  CG2 THR   171      -0.993 -12.809  -4.400  1.00  0.00
ATOM   2611 HG21 THR   171      -1.623 -12.843  -5.289  1.00  0.00
ATOM   2612 HG22 THR   171       0.052 -12.919  -4.691  1.00  0.00
ATOM   2613 HG23 THR   171      -1.270 -13.621  -3.728  1.00  0.00
ATOM   2614  OG1 THR   171      -0.780 -10.542  -4.662  1.00  0.00
ATOM   2615  HG1 THR   171       0.145 -10.685  -4.873  1.00  0.00
ATOM   2616  C   THR   171      -2.761 -10.123  -2.392  1.00  0.00
ATOM   2617  O   THR   171      -2.935 -10.302  -1.140  1.00  0.00
ATOM   2618  N   ASN   172      -2.666  -8.872  -2.905  1.00  0.00
ATOM   2619  H   ASN   172      -2.317  -8.678  -3.833  1.00  0.00
ATOM   2620  CA  ASN   172      -3.024  -7.749  -2.055  1.00  0.00
ATOM   2621  HA  ASN   172      -2.382  -7.724  -1.175  1.00  0.00
ATOM   2622  CB  ASN   172      -2.844  -6.420  -2.838  1.00  0.00
ATOM   2623  HB2 ASN   172      -3.485  -6.617  -3.698  1.00  0.00
ATOM   2624  HB3 ASN   172      -3.207  -5.539  -2.309  1.00  0.00
ATOM   2625  CG  ASN   172      -1.385  -6.131  -3.354  1.00  0.00
ATOM   2626  OD1 ASN   172      -1.441  -5.559  -4.434  1.00  0.00
ATOM   2627  ND2 ASN   172      -0.239  -6.614  -2.795  1.00  0.00
ATOM   2628 HD21 ASN   172       0.656  -6.374  -3.197  1.00  0.00
ATOM   2629 HD22 ASN   172      -0.290  -7.210  -1.981  1.00  0.00
ATOM   2630  C   ASN   172      -4.468  -7.779  -1.466  1.00  0.00
ATOM   2631  O   ASN   172      -4.587  -7.602  -0.266  1.00  0.00
ATOM   2632  N   ALA   173      -5.565  -8.035  -2.215  1.00  0.00
ATOM   2633  H   ALA   173      -5.342  -8.254  -3.175  1.00  0.00
ATOM   2634  CA  ALA   173      -6.974  -8.082  -1.799  1.00  0.00
ATOM   2635  HA  ALA   173      -7.296  -7.108  -1.431  1.00  0.00
ATOM   2636  CB  ALA   173      -7.836  -8.462  -2.966  1.00  0.00
ATOM   2637  HB1 ALA   173      -7.531  -9.439  -3.340  1.00  0.00
ATOM   2638  HB2 ALA   173      -8.878  -8.503  -2.650  1.00  0.00
ATOM   2639  HB3 ALA   173      -7.725  -7.720  -3.757  1.00  0.00
ATOM   2640  C   ALA   173      -7.241  -9.177  -0.702  1.00  0.00
ATOM   2641  O   ALA   173      -7.963  -8.966   0.266  1.00  0.00
ATOM   2642  N   THR   174      -6.565 -10.303  -0.775  1.00  0.00
ATOM   2643  H   THR   174      -6.054 -10.466  -1.631  1.00  0.00
ATOM   2644  CA  THR   174      -6.552 -11.345   0.248  1.00  0.00
ATOM   2645  HA  THR   174      -7.596 -11.640   0.350  1.00  0.00
ATOM   2646  CB  THR   174      -5.744 -12.557  -0.256  1.00  0.00
ATOM   2647  HB  THR   174      -4.670 -12.372  -0.237  1.00  0.00
ATOM   2648  CG2 THR   174      -6.084 -13.657   0.726  1.00  0.00
ATOM   2649 HG21 THR   174      -7.158 -13.843   0.707  1.00  0.00
ATOM   2650 HG22 THR   174      -5.553 -14.568   0.450  1.00  0.00
ATOM   2651 HG23 THR   174      -5.786 -13.354   1.730  1.00  0.00
ATOM   2652  OG1 THR   174      -6.226 -13.006  -1.513  1.00  0.00
ATOM   2653  HG1 THR   174      -5.707 -13.760  -1.804  1.00  0.00
ATOM   2654  C   THR   174      -6.008 -10.870   1.539  1.00  0.00
ATOM   2655  O   THR   174      -6.647 -10.963   2.526  1.00  0.00
ATOM   2656  N   LEU   175      -4.771 -10.331   1.558  1.00  0.00
ATOM   2657  H   LEU   175      -4.204 -10.393   0.724  1.00  0.00
ATOM   2658  CA  LEU   175      -4.173  -9.720   2.772  1.00  0.00
ATOM   2659  HA  LEU   175      -4.098 -10.434   3.592  1.00  0.00
ATOM   2660  CB  LEU   175      -2.722  -9.268   2.365  1.00  0.00
ATOM   2661  HB2 LEU   175      -2.324 -10.203   1.971  1.00  0.00
ATOM   2662  HB3 LEU   175      -2.752  -8.523   1.570  1.00  0.00
ATOM   2663  CG  LEU   175      -1.817  -8.766   3.506  1.00  0.00
ATOM   2664  HG  LEU   175      -2.149  -7.783   3.840  1.00  0.00
ATOM   2665  CD1 LEU   175      -1.911  -9.791   4.708  1.00  0.00
ATOM   2666 HD11 LEU   175      -1.579 -10.774   4.375  1.00  0.00
ATOM   2667 HD12 LEU   175      -1.276  -9.452   5.526  1.00  0.00
ATOM   2668 HD13 LEU   175      -2.943  -9.854   5.052  1.00  0.00
ATOM   2669  CD2 LEU   175      -0.373  -8.494   2.992  1.00  0.00
ATOM   2670 HD21 LEU   175      -0.402  -7.736   2.209  1.00  0.00
ATOM   2671 HD22 LEU   175       0.246  -8.141   3.817  1.00  0.00
ATOM   2672 HD23 LEU   175       0.049  -9.415   2.590  1.00  0.00
ATOM   2673  C   LEU   175      -5.002  -8.593   3.310  1.00  0.00
ATOM   2674  O   LEU   175      -5.349  -8.510   4.470  1.00  0.00
ATOM   2675  N   ALA   176      -5.521  -7.749   2.402  1.00  0.00
ATOM   2676  H   ALA   176      -5.123  -7.803   1.475  1.00  0.00
ATOM   2677  CA  ALA   176      -6.396  -6.682   2.693  1.00  0.00
ATOM   2678  HA  ALA   176      -5.873  -6.138   3.480  1.00  0.00
ATOM   2679  CB  ALA   176      -6.499  -5.800   1.490  1.00  0.00
ATOM   2680  HB1 ALA   176      -7.029  -6.327   0.697  1.00  0.00
ATOM   2681  HB2 ALA   176      -7.044  -4.893   1.750  1.00  0.00
ATOM   2682  HB3 ALA   176      -5.499  -5.536   1.145  1.00  0.00
ATOM   2683  C   ALA   176      -7.747  -7.100   3.323  1.00  0.00
ATOM   2684  O   ALA   176      -8.287  -6.427   4.146  1.00  0.00
ATOM   2685  N   PHE   177      -8.372  -8.201   2.883  1.00  0.00
ATOM   2686  H   PHE   177      -7.942  -8.724   2.134  1.00  0.00
ATOM   2687  CA  PHE   177      -9.625  -8.691   3.436  1.00  0.00
ATOM   2688  HA  PHE   177     -10.406  -7.937   3.340  1.00  0.00
ATOM   2689  CB  PHE   177     -10.073  -9.992   2.634  1.00  0.00
ATOM   2690  HB2 PHE   177     -10.045  -9.769   1.567  1.00  0.00
ATOM   2691  HB3 PHE   177      -9.346 -10.772   2.861  1.00  0.00
ATOM   2692  CG  PHE   177     -11.436 -10.577   2.917  1.00  0.00
ATOM   2693  CD1 PHE   177     -12.611  -9.944   2.508  1.00  0.00
ATOM   2694  HD1 PHE   177     -12.469  -9.078   1.862  1.00  0.00
ATOM   2695  CE1 PHE   177     -13.928 -10.352   2.874  1.00  0.00
ATOM   2696  HE1 PHE   177     -14.797  -9.749   2.608  1.00  0.00
ATOM   2697  CZ  PHE   177     -14.095 -11.543   3.583  1.00  0.00
ATOM   2698  HZ  PHE   177     -15.086 -11.908   3.853  1.00  0.00
ATOM   2699  CE2 PHE   177     -12.933 -12.287   3.955  1.00  0.00
ATOM   2700  HE2 PHE   177     -13.081 -13.212   4.513  1.00  0.00
ATOM   2701  CD2 PHE   177     -11.597 -11.853   3.617  1.00  0.00
ATOM   2702  HD2 PHE   177     -10.740 -12.471   3.883  1.00  0.00
ATOM   2703  C   PHE   177      -9.351  -9.047   4.946  1.00  0.00
ATOM   2704  O   PHE   177     -10.134  -8.707   5.856  1.00  0.00
ATOM   2705  N   LEU   178      -8.191  -9.701   5.226  1.00  0.00
ATOM   2706  H   LEU   178      -7.645 -10.121   4.488  1.00  0.00
ATOM   2707  CA  LEU   178      -7.811  -9.987   6.635  1.00  0.00
ATOM   2708  HA  LEU   178      -8.671 -10.394   7.168  1.00  0.00
ATOM   2709  CB  LEU   178      -6.674 -10.997   6.703  1.00  0.00
ATOM   2710  HB2 LEU   178      -5.784 -10.405   6.492  1.00  0.00
ATOM   2711  HB3 LEU   178      -6.722 -11.212   7.770  1.00  0.00
ATOM   2712  CG  LEU   178      -6.609 -12.327   5.911  1.00  0.00
ATOM   2713  HG  LEU   178      -7.056 -12.188   4.927  1.00  0.00
ATOM   2714  CD1 LEU   178      -5.108 -12.762   5.747  1.00  0.00
ATOM   2715 HD11 LEU   178      -4.660 -12.902   6.731  1.00  0.00
ATOM   2716 HD12 LEU   178      -5.059 -13.698   5.190  1.00  0.00
ATOM   2717 HD13 LEU   178      -4.562 -11.989   5.206  1.00  0.00
ATOM   2718  CD2 LEU   178      -7.311 -13.424   6.782  1.00  0.00
ATOM   2719 HD21 LEU   178      -8.347 -13.137   6.963  1.00  0.00
ATOM   2720 HD22 LEU   178      -7.285 -14.378   6.256  1.00  0.00
ATOM   2721 HD23 LEU   178      -6.790 -13.521   7.735  1.00  0.00
ATOM   2722  C   LEU   178      -7.537  -8.811   7.523  1.00  0.00
ATOM   2723  O   LEU   178      -7.990  -8.625   8.690  1.00  0.00
ATOM   2724  N   CYS   179      -6.773  -7.855   6.901  1.00  0.00
ATOM   2725  H   CYS   179      -6.261  -8.097   6.065  1.00  0.00
ATOM   2726  CA  CYS   179      -6.576  -6.535   7.471  1.00  0.00
ATOM   2727  HA  CYS   179      -6.216  -6.636   8.495  1.00  0.00
ATOM   2728  CB  CYS   179      -5.553  -5.721   6.670  1.00  0.00
ATOM   2729  HB2 CYS   179      -5.809  -5.603   5.617  1.00  0.00
ATOM   2730  HB3 CYS   179      -5.329  -4.745   7.101  1.00  0.00
ATOM   2731  SG  CYS   179      -3.947  -6.687   6.709  1.00  0.00
ATOM   2732  HG  CYS   179      -3.246  -5.821   5.982  1.00  0.00
ATOM   2733  C   CYS   179      -7.838  -5.739   7.649  1.00  0.00
ATOM   2734  O   CYS   179      -8.224  -5.336   8.756  1.00  0.00
ATOM   2735  N   PHE   180      -8.711  -5.634   6.594  1.00  0.00
ATOM   2736  H   PHE   180      -8.364  -5.781   5.657  1.00  0.00
ATOM   2737  CA  PHE   180      -9.977  -4.994   6.754  1.00  0.00
ATOM   2738  HA  PHE   180      -9.843  -4.036   7.256  1.00  0.00
ATOM   2739  CB  PHE   180     -10.657  -4.738   5.349  1.00  0.00
ATOM   2740  HB2 PHE   180     -10.102  -4.116   4.647  1.00  0.00
ATOM   2741  HB3 PHE   180     -10.704  -5.759   4.971  1.00  0.00
ATOM   2742  CG  PHE   180     -12.044  -4.227   5.361  1.00  0.00
ATOM   2743  CD1 PHE   180     -12.354  -2.861   5.390  1.00  0.00
ATOM   2744  HD1 PHE   180     -11.523  -2.169   5.530  1.00  0.00
ATOM   2745  CE1 PHE   180     -13.673  -2.364   5.247  1.00  0.00
ATOM   2746  HE1 PHE   180     -13.850  -1.289   5.243  1.00  0.00
ATOM   2747  CZ  PHE   180     -14.704  -3.215   5.116  1.00  0.00
ATOM   2748  HZ  PHE   180     -15.732  -2.854   5.099  1.00  0.00
ATOM   2749  CE2 PHE   180     -14.442  -4.581   5.001  1.00  0.00
ATOM   2750  HE2 PHE   180     -15.263  -5.273   4.815  1.00  0.00
ATOM   2751  CD2 PHE   180     -13.122  -5.068   5.124  1.00  0.00
ATOM   2752  HD2 PHE   180     -12.924  -6.136   5.033  1.00  0.00
ATOM   2753  C   PHE   180     -10.902  -5.500   7.842  1.00  0.00
ATOM   2754  O   PHE   180     -11.399  -4.773   8.762  1.00  0.00
ATOM   2755  N   LEU   181     -11.157  -6.820   7.879  1.00  0.00
ATOM   2756  H   LEU   181     -11.013  -7.323   7.015  1.00  0.00
ATOM   2757  CA  LEU   181     -11.900  -7.492   8.966  1.00  0.00
ATOM   2758  HA  LEU   181     -12.757  -6.883   9.254  1.00  0.00
ATOM   2759  CB  LEU   181     -12.399  -8.847   8.521  1.00  0.00
ATOM   2760  HB2 LEU   181     -11.502  -9.400   8.241  1.00  0.00
ATOM   2761  HB3 LEU   181     -12.899  -9.359   9.343  1.00  0.00
ATOM   2762  CG  LEU   181     -13.365  -8.764   7.293  1.00  0.00
ATOM   2763  HG  LEU   181     -12.897  -8.080   6.585  1.00  0.00
ATOM   2764  CD1 LEU   181     -13.667 -10.059   6.610  1.00  0.00
ATOM   2765 HD11 LEU   181     -14.135 -10.743   7.318  1.00  0.00
ATOM   2766 HD12 LEU   181     -14.345  -9.881   5.775  1.00  0.00
ATOM   2767 HD13 LEU   181     -12.742 -10.499   6.238  1.00  0.00
ATOM   2768  CD2 LEU   181     -14.690  -8.130   7.649  1.00  0.00
ATOM   2769 HD21 LEU   181     -14.522  -7.117   8.016  1.00  0.00
ATOM   2770 HD22 LEU   181     -15.326  -8.095   6.764  1.00  0.00
ATOM   2771 HD23 LEU   181     -15.179  -8.720   8.424  1.00  0.00
ATOM   2772  C   LEU   181     -11.214  -7.427  10.354  1.00  0.00
ATOM   2773  O   LEU   181     -11.855  -7.032  11.291  1.00  0.00
ATOM   2774  N   GLY   182      -9.902  -7.602  10.451  1.00  0.00
ATOM   2775  H   GLY   182      -9.383  -7.875   9.629  1.00  0.00
ATOM   2776  CA  GLY   182      -9.159  -7.413  11.722  1.00  0.00
ATOM   2777  HA2 GLY   182      -9.488  -8.220  12.376  1.00  0.00
ATOM   2778  HA3 GLY   182      -8.108  -7.555  11.471  1.00  0.00
ATOM   2779  C   GLY   182      -9.314  -6.124  12.432  1.00  0.00
ATOM   2780  O   GLY   182      -9.751  -6.049  13.540  1.00  0.00
ATOM   2781  N   THR   183      -9.027  -5.010  11.665  1.00  0.00
ATOM   2782  H   THR   183      -8.542  -5.138  10.788  1.00  0.00
ATOM   2783  CA  THR   183      -9.190  -3.655  12.173  1.00  0.00
ATOM   2784  HA  THR   183      -8.806  -3.679  13.193  1.00  0.00
ATOM   2785  CB  THR   183      -8.541  -2.526  11.446  1.00  0.00
ATOM   2786  HB  THR   183      -7.489  -2.773  11.303  1.00  0.00
ATOM   2787  CG2 THR   183      -9.207  -2.264  10.060  1.00  0.00
ATOM   2788 HG21 THR   183     -10.259  -2.017  10.203  1.00  0.00
ATOM   2789 HG22 THR   183      -8.703  -1.434   9.565  1.00  0.00
ATOM   2790 HG23 THR   183      -9.125  -3.158   9.442  1.00  0.00
ATOM   2791  OG1 THR   183      -8.558  -1.247  12.095  1.00  0.00
ATOM   2792  HG1 THR   183      -8.116  -0.601  11.540  1.00  0.00
ATOM   2793  C   THR   183     -10.633  -3.345  12.455  1.00  0.00
ATOM   2794  O   THR   183     -10.903  -2.728  13.478  1.00  0.00
ATOM   2795  N   PHE   184     -11.580  -3.731  11.566  1.00  0.00
ATOM   2796  H   PHE   184     -11.286  -3.864  10.609  1.00  0.00
ATOM   2797  CA  PHE   184     -13.003  -3.604  11.839  1.00  0.00
ATOM   2798  HA  PHE   184     -13.179  -2.620  12.273  1.00  0.00
ATOM   2799  CB  PHE   184     -13.903  -3.759  10.571  1.00  0.00
ATOM   2800  HB2 PHE   184     -13.451  -3.357   9.664  1.00  0.00
ATOM   2801  HB3 PHE   184     -13.972  -4.844  10.492  1.00  0.00
ATOM   2802  CG  PHE   184     -15.316  -3.239  10.615  1.00  0.00
ATOM   2803  CD1 PHE   184     -15.700  -2.150   9.742  1.00  0.00
ATOM   2804  HD1 PHE   184     -14.905  -1.818   9.075  1.00  0.00
ATOM   2805  CE1 PHE   184     -16.937  -1.537   9.700  1.00  0.00
ATOM   2806  HE1 PHE   184     -17.139  -0.612   9.160  1.00  0.00
ATOM   2807  CZ  PHE   184     -17.934  -2.155  10.385  1.00  0.00
ATOM   2808  HZ  PHE   184     -18.939  -1.747  10.278  1.00  0.00
ATOM   2809  CE2 PHE   184     -17.711  -3.284  11.212  1.00  0.00
ATOM   2810  HE2 PHE   184     -18.528  -3.752  11.761  1.00  0.00
ATOM   2811  CD2 PHE   184     -16.410  -3.798  11.317  1.00  0.00
ATOM   2812  HD2 PHE   184     -16.214  -4.658  11.957  1.00  0.00
ATOM   2813  C   PHE   184     -13.565  -4.249  13.011  1.00  0.00
ATOM   2814  O   PHE   184     -14.313  -3.676  13.793  1.00  0.00
ATOM   2815  N   LEU   185     -13.156  -5.495  13.283  1.00  0.00
ATOM   2816  H   LEU   185     -12.683  -6.033  12.571  1.00  0.00
ATOM   2817  CA  LEU   185     -13.451  -6.148  14.574  1.00  0.00
ATOM   2818  HA  LEU   185     -14.529  -6.263  14.688  1.00  0.00
ATOM   2819  CB  LEU   185     -12.790  -7.555  14.648  1.00  0.00
ATOM   2820  HB2 LEU   185     -11.796  -7.397  14.229  1.00  0.00
ATOM   2821  HB3 LEU   185     -12.701  -7.836  15.697  1.00  0.00
ATOM   2822  CG  LEU   185     -13.499  -8.679  13.875  1.00  0.00
ATOM   2823  HG  LEU   185     -13.738  -8.296  12.883  1.00  0.00
ATOM   2824  CD1 LEU   185     -12.642  -9.962  13.740  1.00  0.00
ATOM   2825 HD11 LEU   185     -12.402 -10.346  14.732  1.00  0.00
ATOM   2826 HD12 LEU   185     -13.200 -10.716  13.185  1.00  0.00
ATOM   2827 HD13 LEU   185     -11.719  -9.729  13.209  1.00  0.00
ATOM   2828  CD2 LEU   185     -14.847  -9.054  14.523  1.00  0.00
ATOM   2829 HD21 LEU   185     -15.500  -8.181  14.535  1.00  0.00
ATOM   2830 HD22 LEU   185     -15.318  -9.852  13.948  1.00  0.00
ATOM   2831 HD23 LEU   185     -14.677  -9.394  15.544  1.00  0.00
ATOM   2832  C   LEU   185     -13.052  -5.365  15.831  1.00  0.00
ATOM   2833  O   LEU   185     -13.818  -5.382  16.777  1.00  0.00
ATOM   2834  N   VAL   186     -11.867  -4.685  15.882  1.00  0.00
ATOM   2835  H   VAL   186     -11.235  -4.791  15.101  1.00  0.00
ATOM   2836  CA  VAL   186     -11.401  -4.008  17.036  1.00  0.00
ATOM   2837  HA  VAL   186     -11.926  -4.199  17.972  1.00  0.00
ATOM   2838  CB  VAL   186      -9.964  -4.286  17.236  1.00  0.00
ATOM   2839  HB  VAL   186      -9.775  -5.300  16.883  1.00  0.00
ATOM   2840  CG1 VAL   186      -9.005  -3.266  16.466  1.00  0.00
ATOM   2841 HG11 VAL   186      -9.193  -2.252  16.819  1.00  0.00
ATOM   2842 HG12 VAL   186      -7.965  -3.530  16.657  1.00  0.00
ATOM   2843 HG13 VAL   186      -9.202  -3.319  15.395  1.00  0.00
ATOM   2844  CG2 VAL   186      -9.738  -4.401  18.725  1.00  0.00
ATOM   2845 HG21 VAL   186     -10.346  -5.213  19.124  1.00  0.00
ATOM   2846 HG22 VAL   186      -8.685  -4.607  18.918  1.00  0.00
ATOM   2847 HG23 VAL   186     -10.020  -3.466  19.209  1.00  0.00
ATOM   2848  C   VAL   186     -11.742  -2.507  17.114  1.00  0.00
ATOM   2849  O   VAL   186     -11.457  -1.870  18.102  1.00  0.00
ATOM   2850  N   ARG   187     -12.378  -1.927  16.061  1.00  0.00
ATOM   2851  H   ARG   187     -12.681  -2.619  15.390  1.00  0.00
ATOM   2852  CA  ARG   187     -12.640  -0.567  15.785  1.00  0.00
ATOM   2853  HA  ARG   187     -11.689  -0.134  15.474  1.00  0.00
ATOM   2854  CB  ARG   187     -13.671  -0.251  14.748  1.00  0.00
ATOM   2855  HB2 ARG   187     -13.678   0.834  14.648  1.00  0.00
ATOM   2856  HB3 ARG   187     -13.314  -0.698  13.820  1.00  0.00
ATOM   2857  CG  ARG   187     -15.125  -0.757  15.047  1.00  0.00
ATOM   2858  HG2 ARG   187     -15.044  -1.790  15.385  1.00  0.00
ATOM   2859  HG3 ARG   187     -15.522  -0.141  15.854  1.00  0.00
ATOM   2860  CD  ARG   187     -16.026  -0.690  13.894  1.00  0.00
ATOM   2861  HD2 ARG   187     -16.086   0.325  13.501  1.00  0.00
ATOM   2862  HD3 ARG   187     -15.703  -1.367  13.103  1.00  0.00
ATOM   2863  NE  ARG   187     -17.379  -1.104  14.353  1.00  0.00
ATOM   2864  HE  ARG   187     -18.113  -0.418  14.251  1.00  0.00
ATOM   2865  CZ  ARG   187     -17.717  -2.356  14.686  1.00  0.00
ATOM   2866  NH1 ARG   187     -16.974  -3.452  14.557  1.00  0.00
ATOM   2867 HH11 ARG   187     -16.044  -3.385  14.170  1.00  0.00
ATOM   2868 HH12 ARG   187     -17.344  -4.346  14.847  1.00  0.00
ATOM   2869  NH2 ARG   187     -18.843  -2.479  15.412  1.00  0.00
ATOM   2870 HH21 ARG   187     -19.368  -1.655  15.667  1.00  0.00
ATOM   2871 HH22 ARG   187     -19.158  -3.395  15.699  1.00  0.00
ATOM   2872  C   ARG   187     -13.147   0.324  17.053  1.00  0.00
ATOM   2873  O   ARG   187     -12.906   1.554  17.030  1.00  0.00
ATOM   2874  N   SER   188     -13.886  -0.198  18.036  1.00  0.00
ATOM   2875  H   SER   188     -14.230  -1.125  17.832  1.00  0.00
ATOM   2876  CA  SER   188     -14.371   0.465  19.217  1.00  0.00
ATOM   2877  HA  SER   188     -14.307   1.542  19.059  1.00  0.00
ATOM   2878  CB  SER   188     -15.843   0.100  19.564  1.00  0.00
ATOM   2879  HB2 SER   188     -16.111   0.752  20.396  1.00  0.00
ATOM   2880  HB3 SER   188     -16.422   0.378  18.684  1.00  0.00
ATOM   2881  OG  SER   188     -16.130  -1.270  19.915  1.00  0.00
ATOM   2882  HG  SER   188     -17.066  -1.362  20.105  1.00  0.00
ATOM   2883  C   SER   188     -13.563   0.407  20.467  1.00  0.00
ATOM   2884  O   SER   188     -13.796   1.135  21.425  1.00  0.00
ATOM   2885  N   GLN   189     -12.521  -0.454  20.509  1.00  0.00
ATOM   2886  H   GLN   189     -12.239  -1.112  19.797  1.00  0.00
ATOM   2887  CA  GLN   189     -11.689  -0.343  21.734  1.00  0.00
ATOM   2888  HA  GLN   189     -12.291  -0.307  22.642  1.00  0.00
ATOM   2889  CB  GLN   189     -10.838  -1.618  21.760  1.00  0.00
ATOM   2890  HB2 GLN   189     -10.124  -1.553  20.939  1.00  0.00
ATOM   2891  HB3 GLN   189     -10.300  -1.635  22.708  1.00  0.00
ATOM   2892  CG  GLN   189     -11.692  -2.945  21.614  1.00  0.00
ATOM   2893  HG2 GLN   189     -12.338  -2.872  20.739  1.00  0.00
ATOM   2894  HG3 GLN   189     -10.920  -3.693  21.434  1.00  0.00
ATOM   2895  CD  GLN   189     -12.541  -3.395  22.816  1.00  0.00
ATOM   2896  OE1 GLN   189     -12.073  -3.301  23.960  1.00  0.00
ATOM   2897  NE2 GLN   189     -13.869  -3.802  22.611  1.00  0.00
ATOM   2898 HE21 GLN   189     -14.430  -4.098  23.397  1.00  0.00
ATOM   2899 HE22 GLN   189     -14.257  -3.797  21.679  1.00  0.00
ATOM   2900  C   GLN   189     -10.724   0.872  21.702  1.00  0.00
ATOM   2901  O   GLN   189     -10.059   1.174  20.689  1.00  0.00
ATOM   2902  N   PRO   190     -10.640   1.717  22.823  1.00  0.00
ATOM   2903  CD  PRO   190     -11.555   1.586  24.024  1.00  0.00
ATOM   2904  HD2 PRO   190     -11.223   0.755  24.646  1.00  0.00
ATOM   2905  HD3 PRO   190     -12.575   1.402  23.687  1.00  0.00
ATOM   2906  CG  PRO   190     -11.404   2.966  24.737  1.00  0.00
ATOM   2907  HG2 PRO   190     -10.500   3.048  25.341  1.00  0.00
ATOM   2908  HG3 PRO   190     -12.269   3.241  25.340  1.00  0.00
ATOM   2909  CB  PRO   190     -11.317   3.834  23.479  1.00  0.00
ATOM   2910  HB2 PRO   190     -10.952   4.839  23.694  1.00  0.00
ATOM   2911  HB3 PRO   190     -12.300   3.897  23.012  1.00  0.00
ATOM   2912  CA  PRO   190     -10.348   3.120  22.552  1.00  0.00
ATOM   2913  HA  PRO   190     -10.586   3.271  21.499  1.00  0.00
ATOM   2914  C   PRO   190      -8.910   3.603  22.827  1.00  0.00
ATOM   2915  O   PRO   190      -8.613   4.757  22.590  1.00  0.00
ATOM   2916  N   GLY   191      -8.110   2.699  23.422  1.00  0.00
ATOM   2917  H   GLY   191      -8.554   1.794  23.488  1.00  0.00
ATOM   2918  CA  GLY   191      -6.767   2.846  23.952  1.00  0.00
ATOM   2919  HA2 GLY   191      -6.849   3.549  24.781  1.00  0.00
ATOM   2920  HA3 GLY   191      -6.488   1.864  24.335  1.00  0.00
ATOM   2921  C   GLY   191      -5.693   3.327  23.003  1.00  0.00
ATOM   2922  O   GLY   191      -5.925   3.487  21.824  1.00  0.00
ATOM   2923  N   ARG   192      -4.461   3.535  23.511  1.00  0.00
ATOM   2924  H   ARG   192      -4.497   3.474  24.518  1.00  0.00
ATOM   2925  CA  ARG   192      -3.233   3.915  22.902  1.00  0.00
ATOM   2926  HA  ARG   192      -2.502   4.267  23.630  1.00  0.00
ATOM   2927  CB  ARG   192      -2.682   2.611  22.230  1.00  0.00
ATOM   2928  HB2 ARG   192      -3.369   2.420  21.405  1.00  0.00
ATOM   2929  HB3 ARG   192      -1.709   2.901  21.832  1.00  0.00
ATOM   2930  CG  ARG   192      -2.530   1.336  23.076  1.00  0.00
ATOM   2931  HG2 ARG   192      -3.521   1.120  23.476  1.00  0.00
ATOM   2932  HG3 ARG   192      -2.238   0.547  22.383  1.00  0.00
ATOM   2933  CD  ARG   192      -1.552   1.402  24.189  1.00  0.00
ATOM   2934  HD2 ARG   192      -0.544   1.468  23.780  1.00  0.00
ATOM   2935  HD3 ARG   192      -1.755   2.284  24.796  1.00  0.00
ATOM   2936  NE  ARG   192      -1.640   0.145  25.094  1.00  0.00
ATOM   2937  HE  ARG   192      -1.902   0.330  26.052  1.00  0.00
ATOM   2938  CZ  ARG   192      -1.329  -1.099  24.752  1.00  0.00
ATOM   2939  NH1 ARG   192      -0.791  -1.392  23.600  1.00  0.00
ATOM   2940 HH11 ARG   192      -0.598  -0.657  22.935  1.00  0.00
ATOM   2941 HH12 ARG   192      -0.570  -2.352  23.379  1.00  0.00
ATOM   2942  NH2 ARG   192      -1.611  -2.112  25.487  1.00  0.00
ATOM   2943 HH21 ARG   192      -2.089  -1.977  26.366  1.00  0.00
ATOM   2944 HH22 ARG   192      -1.353  -3.040  25.183  1.00  0.00
ATOM   2945  C   ARG   192      -3.201   5.101  21.933  1.00  0.00
ATOM   2946  O   ARG   192      -2.450   5.069  20.960  1.00  0.00
ATOM   2947  N   TYR   193      -3.889   6.164  22.370  1.00  0.00
ATOM   2948  H   TYR   193      -4.368   6.011  23.246  1.00  0.00
ATOM   2949  CA  TYR   193      -4.050   7.469  21.705  1.00  0.00
ATOM   2950  HA  TYR   193      -4.421   8.177  22.445  1.00  0.00
ATOM   2951  CB  TYR   193      -2.749   8.036  21.087  1.00  0.00
ATOM   2952  HB2 TYR   193      -2.286   7.271  20.464  1.00  0.00
ATOM   2953  HB3 TYR   193      -2.945   8.924  20.486  1.00  0.00
ATOM   2954  CG  TYR   193      -1.812   8.394  22.228  1.00  0.00
ATOM   2955  CD1 TYR   193      -2.091   9.314  23.236  1.00  0.00
ATOM   2956  HD1 TYR   193      -3.093   9.743  23.242  1.00  0.00
ATOM   2957  CE1 TYR   193      -1.172   9.691  24.198  1.00  0.00
ATOM   2958  HE1 TYR   193      -1.338  10.552  24.845  1.00  0.00
ATOM   2959  CZ  TYR   193       0.079   8.981  24.251  1.00  0.00
ATOM   2960  OH  TYR   193       0.902   9.307  25.372  1.00  0.00
ATOM   2961  HH  TYR   193       0.507   9.965  25.949  1.00  0.00
ATOM   2962  CE2 TYR   193       0.435   7.971  23.358  1.00  0.00
ATOM   2963  HE2 TYR   193       1.335   7.360  23.423  1.00  0.00
ATOM   2964  CD2 TYR   193      -0.507   7.762  22.275  1.00  0.00
ATOM   2965  HD2 TYR   193      -0.247   7.104  21.446  1.00  0.00
ATOM   2966  C   TYR   193      -5.087   7.411  20.606  1.00  0.00
ATOM   2967  O   TYR   193      -5.127   8.151  19.662  1.00  0.00
ATOM   2968  N   ASN   194      -6.036   6.390  20.683  1.00  0.00
ATOM   2969  H   ASN   194      -5.829   5.643  21.330  1.00  0.00
ATOM   2970  CA  ASN   194      -7.246   6.254  19.800  1.00  0.00
ATOM   2971  HA  ASN   194      -7.935   5.532  20.239  1.00  0.00
ATOM   2972  CB  ASN   194      -7.974   7.593  19.643  1.00  0.00
ATOM   2973  HB2 ASN   194      -7.335   8.172  18.976  1.00  0.00
ATOM   2974  HB3 ASN   194      -8.952   7.456  19.181  1.00  0.00
ATOM   2975  CG  ASN   194      -8.155   8.374  20.947  1.00  0.00
ATOM   2976  OD1 ASN   194      -7.692   9.538  21.077  1.00  0.00
ATOM   2977  ND2 ASN   194      -8.760   7.692  21.962  1.00  0.00
ATOM   2978 HD21 ASN   194      -8.912   8.146  22.851  1.00  0.00
ATOM   2979 HD22 ASN   194      -9.053   6.736  21.820  1.00  0.00
ATOM   2980  C   ASN   194      -6.968   5.619  18.405  1.00  0.00
ATOM   2981  O   ASN   194      -7.714   5.849  17.458  1.00  0.00
ATOM   2982  N   ARG   195      -5.874   4.809  18.252  1.00  0.00
ATOM   2983  H   ARG   195      -5.350   4.595  19.089  1.00  0.00
ATOM   2984  CA  ARG   195      -5.372   4.281  16.947  1.00  0.00
ATOM   2985  HA  ARG   195      -5.235   5.083  16.221  1.00  0.00
ATOM   2986  CB  ARG   195      -4.016   3.624  17.211  1.00  0.00
ATOM   2987  HB2 ARG   195      -3.703   3.121  16.296  1.00  0.00
ATOM   2988  HB3 ARG   195      -3.303   4.412  17.453  1.00  0.00
ATOM   2989  CG  ARG   195      -4.069   2.557  18.420  1.00  0.00
ATOM   2990  HG2 ARG   195      -4.497   3.066  19.284  1.00  0.00
ATOM   2991  HG3 ARG   195      -4.731   1.748  18.111  1.00  0.00
ATOM   2992  CD  ARG   195      -2.646   1.958  18.808  1.00  0.00
ATOM   2993  HD2 ARG   195      -1.926   2.737  19.058  1.00  0.00
ATOM   2994  HD3 ARG   195      -2.710   1.245  19.630  1.00  0.00
ATOM   2995  NE  ARG   195      -2.183   1.260  17.620  1.00  0.00
ATOM   2996  HE  ARG   195      -2.697   0.437  17.338  1.00  0.00
ATOM   2997  CZ  ARG   195      -1.204   1.691  16.840  1.00  0.00
ATOM   2998  NH1 ARG   195      -0.506   2.755  16.863  1.00  0.00
ATOM   2999 HH11 ARG   195      -0.670   3.448  17.579  1.00  0.00
ATOM   3000 HH12 ARG   195       0.209   2.902  16.165  1.00  0.00
ATOM   3001  NH2 ARG   195      -0.797   0.832  15.911  1.00  0.00
ATOM   3002 HH21 ARG   195      -1.233  -0.076  15.842  1.00  0.00
ATOM   3003 HH22 ARG   195      -0.053   1.091  15.279  1.00  0.00
ATOM   3004  C   ARG   195      -6.225   3.280  16.143  1.00  0.00
ATOM   3005  O   ARG   195      -6.122   3.077  14.964  1.00  0.00
ATOM   3006  N   ALA   196      -7.148   2.599  16.813  1.00  0.00
ATOM   3007  H   ALA   196      -7.085   2.630  17.821  1.00  0.00
ATOM   3008  CA  ALA   196      -8.157   1.765  16.219  1.00  0.00
ATOM   3009  HA  ALA   196      -7.575   1.027  15.667  1.00  0.00
ATOM   3010  CB  ALA   196      -8.967   1.048  17.282  1.00  0.00
ATOM   3011  HB1 ALA   196      -9.562   1.773  17.837  1.00  0.00
ATOM   3012  HB2 ALA   196      -9.628   0.323  16.808  1.00  0.00
ATOM   3013  HB3 ALA   196      -8.294   0.532  17.966  1.00  0.00
ATOM   3014  C   ALA   196      -9.127   2.422  15.271  1.00  0.00
ATOM   3015  O   ALA   196      -9.454   1.786  14.286  1.00  0.00
ATOM   3016  N   ARG   197      -9.435   3.734  15.532  1.00  0.00
ATOM   3017  H   ARG   197      -9.094   4.123  16.400  1.00  0.00
ATOM   3018  CA  ARG   197     -10.233   4.624  14.616  1.00  0.00
ATOM   3019  HA  ARG   197     -11.114   4.075  14.283  1.00  0.00
ATOM   3020  CB  ARG   197     -10.685   5.911  15.279  1.00  0.00
ATOM   3021  HB2 ARG   197      -9.788   6.469  15.548  1.00  0.00
ATOM   3022  HB3 ARG   197     -11.254   6.474  14.539  1.00  0.00
ATOM   3023  CG  ARG   197     -11.567   5.691  16.559  1.00  0.00
ATOM   3024  HG2 ARG   197     -12.564   5.389  16.238  1.00  0.00
ATOM   3025  HG3 ARG   197     -11.118   4.892  17.149  1.00  0.00
ATOM   3026  CD  ARG   197     -11.668   6.950  17.406  1.00  0.00
ATOM   3027  HD2 ARG   197     -10.693   7.403  17.588  1.00  0.00
ATOM   3028  HD3 ARG   197     -12.336   7.690  16.965  1.00  0.00
ATOM   3029  NE  ARG   197     -12.247   6.502  18.726  1.00  0.00
ATOM   3030  HE  ARG   197     -11.827   5.662  19.099  1.00  0.00
ATOM   3031  CZ  ARG   197     -13.036   7.223  19.519  1.00  0.00
ATOM   3032  NH1 ARG   197     -13.329   8.468  19.268  1.00  0.00
ATOM   3033 HH11 ARG   197     -12.951   8.917  18.446  1.00  0.00
ATOM   3034 HH12 ARG   197     -13.932   8.978  19.897  1.00  0.00
ATOM   3035  NH2 ARG   197     -13.793   6.725  20.453  1.00  0.00
ATOM   3036 HH21 ARG   197     -13.804   5.728  20.611  1.00  0.00
ATOM   3037 HH22 ARG   197     -14.366   7.338  21.015  1.00  0.00
ATOM   3038  C   ARG   197      -9.307   4.980  13.410  1.00  0.00
ATOM   3039  O   ARG   197      -9.779   4.940  12.285  1.00  0.00
ATOM   3040  N   GLY   198      -8.001   5.229  13.640  1.00  0.00
ATOM   3041  H   GLY   198      -7.698   5.067  14.590  1.00  0.00
ATOM   3042  CA  GLY   198      -7.048   5.682  12.701  1.00  0.00
ATOM   3043  HA2 GLY   198      -7.457   6.547  12.179  1.00  0.00
ATOM   3044  HA3 GLY   198      -6.144   5.974  13.235  1.00  0.00
ATOM   3045  C   GLY   198      -6.702   4.629  11.700  1.00  0.00
ATOM   3046  O   GLY   198      -6.716   4.790  10.504  1.00  0.00
ATOM   3047  N   LEU   199      -6.509   3.402  12.210  1.00  0.00
ATOM   3048  H   LEU   199      -6.433   3.347  13.216  1.00  0.00
ATOM   3049  CA  LEU   199      -6.274   2.224  11.451  1.00  0.00
ATOM   3050  HA  LEU   199      -5.555   2.409  10.653  1.00  0.00
ATOM   3051  CB  LEU   199      -5.706   1.180  12.379  1.00  0.00
ATOM   3052  HB2 LEU   199      -4.797   1.590  12.819  1.00  0.00
ATOM   3053  HB3 LEU   199      -6.455   1.039  13.159  1.00  0.00
ATOM   3054  CG  LEU   199      -5.394  -0.161  11.727  1.00  0.00
ATOM   3055  HG  LEU   199      -6.295  -0.566  11.266  1.00  0.00
ATOM   3056  CD1 LEU   199      -4.364   0.039  10.696  1.00  0.00
ATOM   3057 HD11 LEU   199      -3.462   0.443  11.156  1.00  0.00
ATOM   3058 HD12 LEU   199      -4.133  -0.915  10.223  1.00  0.00
ATOM   3059 HD13 LEU   199      -4.732   0.737   9.944  1.00  0.00
ATOM   3060  CD2 LEU   199      -4.834  -1.165  12.815  1.00  0.00
ATOM   3061 HD21 LEU   199      -5.580  -1.308  13.596  1.00  0.00
ATOM   3062 HD22 LEU   199      -4.612  -2.123  12.346  1.00  0.00
ATOM   3063 HD23 LEU   199      -3.924  -0.756  13.253  1.00  0.00
ATOM   3064  C   LEU   199      -7.516   1.790  10.697  1.00  0.00
ATOM   3065  O   LEU   199      -7.536   1.445   9.511  1.00  0.00
ATOM   3066  N   THR   200      -8.706   1.755  11.346  1.00  0.00
ATOM   3067  H   THR   200      -8.669   1.975  12.331  1.00  0.00
ATOM   3068  CA  THR   200     -10.024   1.339  10.759  1.00  0.00
ATOM   3069  HA  THR   200      -9.800   0.344  10.374  1.00  0.00
ATOM   3070  CB  THR   200     -11.272   1.239  11.715  1.00  0.00
ATOM   3071  HB  THR   200     -11.464   2.249  12.077  1.00  0.00
ATOM   3072  CG2 THR   200     -12.516   0.687  11.094  1.00  0.00
ATOM   3073 HG21 THR   200     -12.325  -0.323  10.732  1.00  0.00
ATOM   3074 HG22 THR   200     -13.313   0.661  11.837  1.00  0.00
ATOM   3075 HG23 THR   200     -12.818   1.320  10.260  1.00  0.00
ATOM   3076  OG1 THR   200     -10.917   0.259  12.759  1.00  0.00
ATOM   3077  HG1 THR   200     -11.651   0.163  13.370  1.00  0.00
ATOM   3078  C   THR   200     -10.429   2.245   9.600  1.00  0.00
ATOM   3079  O   THR   200     -10.782   1.808   8.493  1.00  0.00
ATOM   3080  N   PHE   201     -10.252   3.605   9.770  1.00  0.00
ATOM   3081  H   PHE   201     -10.012   3.881  10.712  1.00  0.00
ATOM   3082  CA  PHE   201     -10.490   4.648   8.786  1.00  0.00
ATOM   3083  HA  PHE   201     -11.532   4.653   8.465  1.00  0.00
ATOM   3084  CB  PHE   201     -10.165   6.030   9.455  1.00  0.00
ATOM   3085  HB2 PHE   201     -10.969   6.114  10.186  1.00  0.00
ATOM   3086  HB3 PHE   201      -9.208   5.964   9.973  1.00  0.00
ATOM   3087  CG  PHE   201     -10.148   7.333   8.676  1.00  0.00
ATOM   3088  CD1 PHE   201     -10.971   7.557   7.564  1.00  0.00
ATOM   3089  HD1 PHE   201     -11.631   6.752   7.239  1.00  0.00
ATOM   3090  CE1 PHE   201     -10.961   8.772   6.877  1.00  0.00
ATOM   3091  HE1 PHE   201     -11.627   8.915   6.026  1.00  0.00
ATOM   3092  CZ  PHE   201     -10.114   9.789   7.270  1.00  0.00
ATOM   3093  HZ  PHE   201     -10.113  10.745   6.746  1.00  0.00
ATOM   3094  CE2 PHE   201      -9.246   9.582   8.358  1.00  0.00
ATOM   3095  HE2 PHE   201      -8.616  10.407   8.692  1.00  0.00
ATOM   3096  CD2 PHE   201      -9.180   8.304   9.030  1.00  0.00
ATOM   3097  HD2 PHE   201      -8.407   8.120   9.776  1.00  0.00
ATOM   3098  C   PHE   201      -9.754   4.421   7.516  1.00  0.00
ATOM   3099  O   PHE   201     -10.259   4.483   6.392  1.00  0.00
ATOM   3100  N   ALA   202      -8.411   4.134   7.624  1.00  0.00
ATOM   3101  H   ALA   202      -7.982   4.060   8.535  1.00  0.00
ATOM   3102  CA  ALA   202      -7.617   3.822   6.471  1.00  0.00
ATOM   3103  HA  ALA   202      -7.503   4.630   5.748  1.00  0.00
ATOM   3104  CB  ALA   202      -6.227   3.491   7.067  1.00  0.00
ATOM   3105  HB1 ALA   202      -6.324   2.677   7.786  1.00  0.00
ATOM   3106  HB2 ALA   202      -5.550   3.190   6.267  1.00  0.00
ATOM   3107  HB3 ALA   202      -5.827   4.372   7.568  1.00  0.00
ATOM   3108  C   ALA   202      -8.092   2.553   5.742  1.00  0.00
ATOM   3109  O   ALA   202      -8.207   2.576   4.557  1.00  0.00
ATOM   3110  N   MET   203      -8.496   1.458   6.418  1.00  0.00
ATOM   3111  H   MET   203      -8.425   1.400   7.424  1.00  0.00
ATOM   3112  CA  MET   203      -8.900   0.261   5.681  1.00  0.00
ATOM   3113  HA  MET   203      -8.204   0.070   4.864  1.00  0.00
ATOM   3114  CB  MET   203      -8.897  -0.987   6.649  1.00  0.00
ATOM   3115  HB2 MET   203      -9.469  -0.728   7.540  1.00  0.00
ATOM   3116  HB3 MET   203      -9.382  -1.817   6.135  1.00  0.00
ATOM   3117  CG  MET   203      -7.511  -1.388   7.046  1.00  0.00
ATOM   3118  HG2 MET   203      -7.140  -0.616   7.720  1.00  0.00
ATOM   3119  HG3 MET   203      -7.598  -2.330   7.587  1.00  0.00
ATOM   3120  SD  MET   203      -6.276  -1.606   5.595  1.00  0.00
ATOM   3121  CE  MET   203      -7.061  -2.932   4.701  1.00  0.00
ATOM   3122  HE1 MET   203      -8.057  -2.620   4.387  1.00  0.00
ATOM   3123  HE2 MET   203      -6.466  -3.181   3.823  1.00  0.00
ATOM   3124  HE3 MET   203      -7.141  -3.808   5.345  1.00  0.00
ATOM   3125  C   MET   203     -10.228   0.508   4.962  1.00  0.00
ATOM   3126  O   MET   203     -10.429  -0.022   3.874  1.00  0.00
ATOM   3127  N   LEU   204     -11.127   1.320   5.470  1.00  0.00
ATOM   3128  H   LEU   204     -10.943   1.590   6.426  1.00  0.00
ATOM   3129  CA  LEU   204     -12.331   1.887   4.794  1.00  0.00
ATOM   3130  HA  LEU   204     -12.942   1.063   4.426  1.00  0.00
ATOM   3131  CB  LEU   204     -13.192   2.759   5.730  1.00  0.00
ATOM   3132  HB2 LEU   204     -12.540   3.143   6.514  1.00  0.00
ATOM   3133  HB3 LEU   204     -13.650   3.593   5.199  1.00  0.00
ATOM   3134  CG  LEU   204     -14.310   1.871   6.370  1.00  0.00
ATOM   3135  HG  LEU   204     -13.841   0.977   6.780  1.00  0.00
ATOM   3136  CD1 LEU   204     -15.076   2.621   7.501  1.00  0.00
ATOM   3137 HD11 LEU   204     -15.545   3.515   7.091  1.00  0.00
ATOM   3138 HD12 LEU   204     -15.843   1.967   7.917  1.00  0.00
ATOM   3139 HD13 LEU   204     -14.377   2.906   8.287  1.00  0.00
ATOM   3140  CD2 LEU   204     -15.343   1.359   5.370  1.00  0.00
ATOM   3141 HD21 LEU   204     -14.846   0.754   4.611  1.00  0.00
ATOM   3142 HD22 LEU   204     -16.084   0.752   5.891  1.00  0.00
ATOM   3143 HD23 LEU   204     -15.838   2.205   4.893  1.00  0.00
ATOM   3144  C   LEU   204     -11.945   2.791   3.642  1.00  0.00
ATOM   3145  O   LEU   204     -12.436   2.642   2.530  1.00  0.00
ATOM   3146  N   ALA   205     -10.908   3.720   3.700  1.00  0.00
ATOM   3147  H   ALA   205     -10.468   3.826   4.603  1.00  0.00
ATOM   3148  CA  ALA   205     -10.476   4.532   2.656  1.00  0.00
ATOM   3149  HA  ALA   205     -11.307   5.098   2.235  1.00  0.00
ATOM   3150  CB  ALA   205      -9.452   5.506   3.196  1.00  0.00
ATOM   3151  HB1 ALA   205      -8.610   4.954   3.613  1.00  0.00
ATOM   3152  HB2 ALA   205      -9.101   6.149   2.389  1.00  0.00
ATOM   3153  HB3 ALA   205      -9.907   6.117   3.975  1.00  0.00
ATOM   3154  C   ALA   205      -9.900   3.669   1.512  1.00  0.00
ATOM   3155  O   ALA   205     -10.238   3.809   0.382  1.00  0.00
ATOM   3156  N   TYR   206      -9.033   2.685   1.902  1.00  0.00
ATOM   3157  H   TYR   206      -8.675   2.728   2.845  1.00  0.00
ATOM   3158  CA  TYR   206      -8.550   1.673   1.050  1.00  0.00
ATOM   3159  HA  TYR   206      -8.008   2.106   0.209  1.00  0.00
ATOM   3160  CB  TYR   206      -7.544   0.731   1.879  1.00  0.00
ATOM   3161  HB2 TYR   206      -6.828   1.372   2.394  1.00  0.00
ATOM   3162  HB3 TYR   206      -8.141   0.191   2.614  1.00  0.00
ATOM   3163  CG  TYR   206      -6.797  -0.262   1.005  1.00  0.00
ATOM   3164  CD1 TYR   206      -5.478   0.073   0.661  1.00  0.00
ATOM   3165  HD1 TYR   206      -4.985   0.994   0.971  1.00  0.00
ATOM   3166  CE1 TYR   206      -4.790  -0.859  -0.129  1.00  0.00
ATOM   3167  HE1 TYR   206      -3.746  -0.632  -0.344  1.00  0.00
ATOM   3168  CZ  TYR   206      -5.417  -2.039  -0.718  1.00  0.00
ATOM   3169  OH  TYR   206      -4.683  -2.902  -1.563  1.00  0.00
ATOM   3170  HH  TYR   206      -3.773  -2.621  -1.687  1.00  0.00
ATOM   3171  CE2 TYR   206      -6.696  -2.279  -0.338  1.00  0.00
ATOM   3172  HE2 TYR   206      -7.195  -3.147  -0.769  1.00  0.00
ATOM   3173  CD2 TYR   206      -7.354  -1.487   0.542  1.00  0.00
ATOM   3174  HD2 TYR   206      -8.335  -1.783   0.913  1.00  0.00
ATOM   3175  C   TYR   206      -9.587   0.865   0.407  1.00  0.00
ATOM   3176  O   TYR   206      -9.496   0.695  -0.791  1.00  0.00
ATOM   3177  N   PHE   207     -10.621   0.354   1.173  1.00  0.00
ATOM   3178  H   PHE   207     -10.620   0.586   2.156  1.00  0.00
ATOM   3179  CA  PHE   207     -11.698  -0.448   0.664  1.00  0.00
ATOM   3180  HA  PHE   207     -11.282  -1.372   0.263  1.00  0.00
ATOM   3181  CB  PHE   207     -12.812  -0.827   1.805  1.00  0.00
ATOM   3182  HB2 PHE   207     -12.508  -1.045   2.829  1.00  0.00
ATOM   3183  HB3 PHE   207     -13.355   0.118   1.781  1.00  0.00
ATOM   3184  CG  PHE   207     -13.726  -1.824   1.437  1.00  0.00
ATOM   3185  CD1 PHE   207     -13.484  -3.192   1.876  1.00  0.00
ATOM   3186  HD1 PHE   207     -12.621  -3.342   2.524  1.00  0.00
ATOM   3187  CE1 PHE   207     -14.272  -4.265   1.519  1.00  0.00
ATOM   3188  HE1 PHE   207     -13.912  -5.273   1.726  1.00  0.00
ATOM   3189  CZ  PHE   207     -15.527  -4.077   0.895  1.00  0.00
ATOM   3190  HZ  PHE   207     -16.200  -4.860   0.546  1.00  0.00
ATOM   3191  CE2 PHE   207     -15.889  -2.694   0.737  1.00  0.00
ATOM   3192  HE2 PHE   207     -16.929  -2.539   0.448  1.00  0.00
ATOM   3193  CD2 PHE   207     -15.080  -1.645   0.911  1.00  0.00
ATOM   3194  HD2 PHE   207     -15.426  -0.642   0.660  1.00  0.00
ATOM   3195  C   PHE   207     -12.506   0.230  -0.428  1.00  0.00
ATOM   3196  O   PHE   207     -12.843  -0.394  -1.452  1.00  0.00
ATOM   3197  N   ILE   208     -12.855   1.539  -0.274  1.00  0.00
ATOM   3198  H   ILE   208     -12.538   2.059   0.532  1.00  0.00
ATOM   3199  CA  ILE   208     -13.800   2.151  -1.143  1.00  0.00
ATOM   3200  HA  ILE   208     -14.533   1.391  -1.415  1.00  0.00
ATOM   3201  CB  ILE   208     -14.490   3.278  -0.416  1.00  0.00
ATOM   3202  HB  ILE   208     -14.971   2.852   0.465  1.00  0.00
ATOM   3203  CG2 ILE   208     -13.518   4.428   0.024  1.00  0.00
ATOM   3204 HG21 ILE   208     -13.037   4.855  -0.856  1.00  0.00
ATOM   3205 HG22 ILE   208     -14.083   5.204   0.541  1.00  0.00
ATOM   3206 HG23 ILE   208     -12.758   4.026   0.694  1.00  0.00
ATOM   3207  CG1 ILE   208     -15.564   4.028  -1.307  1.00  0.00
ATOM   3208 HG12 ILE   208     -15.932   4.932  -0.821  1.00  0.00
ATOM   3209 HG13 ILE   208     -15.167   4.281  -2.290  1.00  0.00
ATOM   3210  CD1 ILE   208     -16.727   3.016  -1.464  1.00  0.00
ATOM   3211 HD11 ILE   208     -17.124   2.763  -0.481  1.00  0.00
ATOM   3212 HD12 ILE   208     -17.516   3.460  -2.071  1.00  0.00
ATOM   3213 HD13 ILE   208     -16.360   2.112  -1.950  1.00  0.00
ATOM   3214  C   ILE   208     -13.077   2.517  -2.453  1.00  0.00
ATOM   3215  O   ILE   208     -13.498   2.450  -3.641  1.00  0.00
ATOM   3216  N   THR   209     -11.753   2.819  -2.325  1.00  0.00
ATOM   3217  H   THR   209     -11.360   2.832  -1.395  1.00  0.00
ATOM   3218  CA  THR   209     -10.895   3.208  -3.446  1.00  0.00
ATOM   3219  HA  THR   209     -11.510   3.879  -4.045  1.00  0.00
ATOM   3220  CB  THR   209      -9.658   3.962  -2.989  1.00  0.00
ATOM   3221  HB  THR   209      -9.038   3.281  -2.406  1.00  0.00
ATOM   3222  CG2 THR   209      -8.844   4.506  -4.180  1.00  0.00
ATOM   3223 HG21 THR   209      -9.463   5.188  -4.763  1.00  0.00
ATOM   3224 HG22 THR   209      -7.968   5.038  -3.809  1.00  0.00
ATOM   3225 HG23 THR   209      -8.524   3.677  -4.811  1.00  0.00
ATOM   3226  OG1 THR   209     -10.116   5.138  -2.272  1.00  0.00
ATOM   3227  HG1 THR   209      -9.358   5.642  -1.966  1.00  0.00
ATOM   3228  C   THR   209     -10.512   1.976  -4.266  1.00  0.00
ATOM   3229  O   THR   209     -10.471   2.047  -5.505  1.00  0.00
ATOM   3230  N   TRP   210     -10.245   0.827  -3.613  1.00  0.00
ATOM   3231  H   TRP   210     -10.219   0.926  -2.608  1.00  0.00
ATOM   3232  CA  TRP   210      -9.916  -0.442  -4.177  1.00  0.00
ATOM   3233  HA  TRP   210      -9.148  -0.311  -4.939  1.00  0.00
ATOM   3234  CB  TRP   210      -9.381  -1.418  -3.098  1.00  0.00
ATOM   3235  HB2 TRP   210      -8.665  -0.779  -2.582  1.00  0.00
ATOM   3236  HB3 TRP   210     -10.126  -1.776  -2.387  1.00  0.00
ATOM   3237  CG  TRP   210      -8.635  -2.601  -3.557  1.00  0.00
ATOM   3238  CD1 TRP   210      -9.152  -3.904  -3.610  1.00  0.00
ATOM   3239  HD1 TRP   210     -10.212  -4.074  -3.420  1.00  0.00
ATOM   3240  NE1 TRP   210      -8.101  -4.750  -3.919  1.00  0.00
ATOM   3241  HE1 TRP   210      -8.217  -5.751  -3.854  1.00  0.00
ATOM   3242  CE2 TRP   210      -6.979  -4.129  -4.203  1.00  0.00
ATOM   3243  CZ2 TRP   210      -5.678  -4.532  -4.652  1.00  0.00
ATOM   3244  HZ2 TRP   210      -5.466  -5.591  -4.800  1.00  0.00
ATOM   3245  CH2 TRP   210      -4.795  -3.561  -4.863  1.00  0.00
ATOM   3246  HH2 TRP   210      -3.828  -3.868  -5.261  1.00  0.00
ATOM   3247  CZ3 TRP   210      -5.027  -2.197  -4.610  1.00  0.00
ATOM   3248  HZ3 TRP   210      -4.300  -1.409  -4.805  1.00  0.00
ATOM   3249  CE3 TRP   210      -6.240  -1.837  -4.087  1.00  0.00
ATOM   3250  HE3 TRP   210      -6.410  -0.761  -4.046  1.00  0.00
ATOM   3251  CD2 TRP   210      -7.248  -2.773  -3.866  1.00  0.00
ATOM   3252  C   TRP   210     -11.043  -1.062  -4.916  1.00  0.00
ATOM   3253  O   TRP   210     -10.974  -1.595  -6.005  1.00  0.00
ATOM   3254  N   VAL   211     -12.284  -0.953  -4.366  1.00  0.00
ATOM   3255  H   VAL   211     -12.310  -0.486  -3.471  1.00  0.00
ATOM   3256  CA  VAL   211     -13.490  -1.634  -4.827  1.00  0.00
ATOM   3257  HA  VAL   211     -13.187  -2.505  -5.408  1.00  0.00
ATOM   3258  CB  VAL   211     -14.346  -2.104  -3.655  1.00  0.00
ATOM   3259  HB  VAL   211     -14.558  -1.242  -3.022  1.00  0.00
ATOM   3260  CG1 VAL   211     -15.663  -2.733  -4.118  1.00  0.00
ATOM   3261 HG11 VAL   211     -15.452  -3.595  -4.750  1.00  0.00
ATOM   3262 HG12 VAL   211     -16.239  -3.052  -3.249  1.00  0.00
ATOM   3263 HG13 VAL   211     -16.237  -2.000  -4.684  1.00  0.00
ATOM   3264  CG2 VAL   211     -13.591  -3.185  -2.862  1.00  0.00
ATOM   3265 HG21 VAL   211     -12.656  -2.772  -2.483  1.00  0.00
ATOM   3266 HG22 VAL   211     -14.205  -3.518  -2.026  1.00  0.00
ATOM   3267 HG23 VAL   211     -13.376  -4.031  -3.514  1.00  0.00
ATOM   3268  C   VAL   211     -14.199  -0.877  -5.868  1.00  0.00
ATOM   3269  O   VAL   211     -14.782  -1.439  -6.793  1.00  0.00
ATOM   3270  N   SER   212     -14.096   0.477  -5.843  1.00  0.00
ATOM   3271  H   SER   212     -13.861   0.905  -4.959  1.00  0.00
ATOM   3272  CA  SER   212     -14.483   1.368  -6.982  1.00  0.00
ATOM   3273  HA  SER   212     -15.416   0.968  -7.379  1.00  0.00
ATOM   3274  CB  SER   212     -14.687   2.924  -6.665  1.00  0.00
ATOM   3275  HB2 SER   212     -13.711   3.397  -6.557  1.00  0.00
ATOM   3276  HB3 SER   212     -15.226   3.388  -7.491  1.00  0.00
ATOM   3277  OG  SER   212     -15.434   3.090  -5.454  1.00  0.00
ATOM   3278  HG  SER   212     -15.549   4.026  -5.275  1.00  0.00
ATOM   3279  C   SER   212     -13.618   1.244  -8.164  1.00  0.00
ATOM   3280  O   SER   212     -14.066   1.322  -9.273  1.00  0.00
ATOM   3281  N   PHE   213     -12.266   1.104  -7.950  1.00  0.00
ATOM   3282  H   PHE   213     -11.989   1.375  -7.017  1.00  0.00
ATOM   3283  CA  PHE   213     -11.232   0.940  -8.954  1.00  0.00
ATOM   3284  HA  PHE   213     -11.373   1.677  -9.744  1.00  0.00
ATOM   3285  CB  PHE   213      -9.796   1.137  -8.332  1.00  0.00
ATOM   3286  HB2 PHE   213      -9.289   1.904  -8.918  1.00  0.00
ATOM   3287  HB3 PHE   213      -9.940   1.496  -7.313  1.00  0.00
ATOM   3288  CG  PHE   213      -8.806  -0.093  -8.243  1.00  0.00
ATOM   3289  CD1 PHE   213      -7.899  -0.234  -7.197  1.00  0.00
ATOM   3290  HD1 PHE   213      -7.885   0.527  -6.417  1.00  0.00
ATOM   3291  CE1 PHE   213      -6.977  -1.371  -7.128  1.00  0.00
ATOM   3292  HE1 PHE   213      -6.231  -1.497  -6.343  1.00  0.00
ATOM   3293  CZ  PHE   213      -7.087  -2.293  -8.108  1.00  0.00
ATOM   3294  HZ  PHE   213      -6.420  -3.155  -8.073  1.00  0.00
ATOM   3295  CE2 PHE   213      -8.005  -2.172  -9.132  1.00  0.00
ATOM   3296  HE2 PHE   213      -8.046  -2.981  -9.861  1.00  0.00
ATOM   3297  CD2 PHE   213      -8.838  -1.102  -9.255  1.00  0.00
ATOM   3298  HD2 PHE   213      -9.509  -1.029 -10.111  1.00  0.00
ATOM   3299  C   PHE   213     -11.395  -0.229  -9.921  1.00  0.00
ATOM   3300  O   PHE   213     -11.123  -0.167 -11.089  1.00  0.00
ATOM   3301  N   VAL   214     -11.860  -1.346  -9.420  1.00  0.00
ATOM   3302  H   VAL   214     -11.830  -1.460  -8.417  1.00  0.00
ATOM   3303  CA  VAL   214     -12.020  -2.510 -10.228  1.00  0.00
ATOM   3304  HA  VAL   214     -11.081  -2.607 -10.773  1.00  0.00
ATOM   3305  CB  VAL   214     -12.198  -3.752  -9.326  1.00  0.00
ATOM   3306  HB  VAL   214     -13.072  -3.619  -8.689  1.00  0.00
ATOM   3307  CG1 VAL   214     -12.396  -5.023 -10.229  1.00  0.00
ATOM   3308 HG11 VAL   214     -11.522  -5.156 -10.866  1.00  0.00
ATOM   3309 HG12 VAL   214     -12.522  -5.902  -9.597  1.00  0.00
ATOM   3310 HG13 VAL   214     -13.282  -4.893 -10.851  1.00  0.00
ATOM   3311  CG2 VAL   214     -10.917  -3.935  -8.644  1.00  0.00
ATOM   3312 HG21 VAL   214     -10.689  -3.047  -8.054  1.00  0.00
ATOM   3313 HG22 VAL   214     -10.976  -4.802  -7.986  1.00  0.00
ATOM   3314 HG23 VAL   214     -10.131  -4.092  -9.382  1.00  0.00
ATOM   3315  C   VAL   214     -12.897  -2.369 -11.464  1.00  0.00
ATOM   3316  O   VAL   214     -12.431  -2.712 -12.569  1.00  0.00
ATOM   3317  N   PRO   215     -14.180  -1.938 -11.448  1.00  0.00
ATOM   3318  CD  PRO   215     -15.036  -1.980 -10.204  1.00  0.00
ATOM   3319  HD2 PRO   215     -15.013  -1.006  -9.716  1.00  0.00
ATOM   3320  HD3 PRO   215     -14.647  -2.737  -9.522  1.00  0.00
ATOM   3321  CG  PRO   215     -16.416  -2.334 -10.737  1.00  0.00
ATOM   3322  HG2 PRO   215     -17.197  -2.011 -10.048  1.00  0.00
ATOM   3323  HG3 PRO   215     -16.505  -3.406 -10.910  1.00  0.00
ATOM   3324  CB  PRO   215     -16.478  -1.581 -12.021  1.00  0.00
ATOM   3325  HB2 PRO   215     -16.500  -0.537 -11.709  1.00  0.00
ATOM   3326  HB3 PRO   215     -17.282  -1.763 -12.735  1.00  0.00
ATOM   3327  CA  PRO   215     -15.090  -1.913 -12.680  1.00  0.00
ATOM   3328  HA  PRO   215     -15.048  -2.861 -13.216  1.00  0.00
ATOM   3329  C   PRO   215     -14.576  -0.815 -13.565  1.00  0.00
ATOM   3330  O   PRO   215     -14.581  -0.948 -14.787  1.00  0.00
ATOM   3331  N   LEU   216     -14.171   0.363 -13.019  1.00  0.00
ATOM   3332  H   LEU   216     -14.280   0.562 -12.035  1.00  0.00
ATOM   3333  CA  LEU   216     -13.598   1.363 -13.848  1.00  0.00
ATOM   3334  HA  LEU   216     -14.280   1.724 -14.617  1.00  0.00
ATOM   3335  CB  LEU   216     -13.306   2.506 -12.880  1.00  0.00
ATOM   3336  HB2 LEU   216     -14.189   2.848 -12.339  1.00  0.00
ATOM   3337  HB3 LEU   216     -12.581   2.104 -12.173  1.00  0.00
ATOM   3338  CG  LEU   216     -12.674   3.700 -13.647  1.00  0.00
ATOM   3339  HG  LEU   216     -11.798   3.297 -14.156  1.00  0.00
ATOM   3340  CD1 LEU   216     -13.562   4.404 -14.652  1.00  0.00
ATOM   3341 HD11 LEU   216     -14.438   4.807 -14.144  1.00  0.00
ATOM   3342 HD12 LEU   216     -13.008   5.217 -15.120  1.00  0.00
ATOM   3343 HD13 LEU   216     -13.880   3.695 -15.416  1.00  0.00
ATOM   3344  CD2 LEU   216     -12.341   4.843 -12.683  1.00  0.00
ATOM   3345 HD21 LEU   216     -11.633   4.491 -11.932  1.00  0.00
ATOM   3346 HD22 LEU   216     -11.899   5.670 -13.238  1.00  0.00
ATOM   3347 HD23 LEU   216     -13.253   5.182 -12.192  1.00  0.00
ATOM   3348  C   LEU   216     -12.283   0.953 -14.629  1.00  0.00
ATOM   3349  O   LEU   216     -12.098   1.225 -15.813  1.00  0.00
ATOM   3350  N   LEU   217     -11.376   0.260 -13.966  1.00  0.00
ATOM   3351  H   LEU   217     -11.366   0.243 -12.956  1.00  0.00
ATOM   3352  CA  LEU   217     -10.220  -0.290 -14.682  1.00  0.00
ATOM   3353  HA  LEU   217      -9.650   0.473 -15.212  1.00  0.00
ATOM   3354  CB  LEU   217      -9.307  -0.902 -13.540  1.00  0.00
ATOM   3355  HB2 LEU   217      -9.173  -0.053 -12.869  1.00  0.00
ATOM   3356  HB3 LEU   217      -9.807  -1.711 -13.007  1.00  0.00
ATOM   3357  CG  LEU   217      -7.901  -1.398 -14.046  1.00  0.00
ATOM   3358  HG  LEU   217      -7.225  -1.407 -13.191  1.00  0.00
ATOM   3359  CD1 LEU   217      -7.949  -2.803 -14.677  1.00  0.00
ATOM   3360 HD11 LEU   217      -8.624  -2.795 -15.533  1.00  0.00
ATOM   3361 HD12 LEU   217      -6.950  -3.088 -15.006  1.00  0.00
ATOM   3362 HD13 LEU   217      -8.307  -3.521 -13.939  1.00  0.00
ATOM   3363  CD2 LEU   217      -7.233  -0.398 -15.002  1.00  0.00
ATOM   3364 HD21 LEU   217      -7.088   0.554 -14.490  1.00  0.00
ATOM   3365 HD22 LEU   217      -6.267  -0.789 -15.321  1.00  0.00
ATOM   3366 HD23 LEU   217      -7.869  -0.248 -15.874  1.00  0.00
ATOM   3367  C   LEU   217     -10.612  -1.144 -15.848  1.00  0.00
ATOM   3368  O   LEU   217      -9.828  -1.206 -16.823  1.00  0.00
ATOM   3369  N   ALA   218     -11.645  -1.967 -15.828  1.00  0.00
ATOM   3370  H   ALA   218     -12.148  -1.968 -14.952  1.00  0.00
ATOM   3371  CA  ALA   218     -12.042  -2.917 -16.851  1.00  0.00
ATOM   3372  HA  ALA   218     -11.194  -3.555 -17.098  1.00  0.00
ATOM   3373  CB  ALA   218     -13.108  -3.758 -16.236  1.00  0.00
ATOM   3374  HB1 ALA   218     -13.968  -3.134 -15.991  1.00  0.00
ATOM   3375  HB2 ALA   218     -13.411  -4.533 -16.940  1.00  0.00
ATOM   3376  HB3 ALA   218     -12.726  -4.222 -15.327  1.00  0.00
ATOM   3377  C   ALA   218     -12.451  -2.236 -18.186  1.00  0.00
ATOM   3378  O   ALA   218     -12.464  -2.743 -19.218  1.00  0.00
ATOM   3379  N   ASN   219     -12.871  -0.927 -18.017  1.00  0.00
ATOM   3380  H   ASN   219     -12.966  -0.583 -17.072  1.00  0.00
ATOM   3381  CA  ASN   219     -13.256  -0.085 -19.075  1.00  0.00
ATOM   3382  HA  ASN   219     -13.553  -0.718 -19.911  1.00  0.00
ATOM   3383  CB  ASN   219     -14.444   0.894 -18.737  1.00  0.00
ATOM   3384  HB2 ASN   219     -14.141   1.435 -17.841  1.00  0.00
ATOM   3385  HB3 ASN   219     -14.573   1.598 -19.559  1.00  0.00
ATOM   3386  CG  ASN   219     -15.783   0.209 -18.465  1.00  0.00
ATOM   3387  OD1 ASN   219     -16.033  -0.974 -18.592  1.00  0.00
ATOM   3388  ND2 ASN   219     -16.801   1.112 -18.068  1.00  0.00
ATOM   3389 HD21 ASN   219     -17.727   0.766 -17.863  1.00  0.00
ATOM   3390 HD22 ASN   219     -16.596   2.098 -17.992  1.00  0.00
ATOM   3391  C   ASN   219     -12.201   0.799 -19.720  1.00  0.00
ATOM   3392  O   ASN   219     -12.458   1.219 -20.831  1.00  0.00
ATOM   3393  N   VAL   220     -11.062   1.089 -19.106  1.00  0.00
ATOM   3394  H   VAL   220     -10.903   0.660 -18.205  1.00  0.00
ATOM   3395  CA  VAL   220     -10.151   2.147 -19.541  1.00  0.00
ATOM   3396  HA  VAL   220     -10.713   2.700 -20.293  1.00  0.00
ATOM   3397  CB  VAL   220      -9.712   3.142 -18.412  1.00  0.00
ATOM   3398  HB  VAL   220      -9.089   3.953 -18.788  1.00  0.00
ATOM   3399  CG1 VAL   220     -11.045   3.711 -17.914  1.00  0.00
ATOM   3400 HG11 VAL   220     -11.669   2.900 -17.538  1.00  0.00
ATOM   3401 HG12 VAL   220     -10.859   4.427 -17.114  1.00  0.00
ATOM   3402 HG13 VAL   220     -11.557   4.211 -18.736  1.00  0.00
ATOM   3403  CG2 VAL   220      -9.022   2.460 -17.211  1.00  0.00
ATOM   3404 HG21 VAL   220      -8.125   1.943 -17.552  1.00  0.00
ATOM   3405 HG22 VAL   220      -8.748   3.214 -16.473  1.00  0.00
ATOM   3406 HG23 VAL   220      -9.705   1.741 -16.759  1.00  0.00
ATOM   3407  C   VAL   220      -8.971   1.743 -20.332  1.00  0.00
ATOM   3408  O   VAL   220      -8.218   0.896 -19.895  1.00  0.00
ATOM   3409  N   GLN   221      -8.809   2.311 -21.550  1.00  0.00
ATOM   3410  H   GLN   221      -9.313   3.143 -21.824  1.00  0.00
ATOM   3411  CA  GLN   221      -8.035   1.628 -22.543  1.00  0.00
ATOM   3412  HA  GLN   221      -7.169   1.188 -22.049  1.00  0.00
ATOM   3413  CB  GLN   221      -8.805   0.502 -23.291  1.00  0.00
ATOM   3414  HB2 GLN   221      -9.752   0.934 -23.615  1.00  0.00
ATOM   3415  HB3 GLN   221      -8.207   0.242 -24.164  1.00  0.00
ATOM   3416  CG  GLN   221      -9.070  -0.731 -22.483  1.00  0.00
ATOM   3417  HG2 GLN   221      -8.201  -1.242 -22.069  1.00  0.00
ATOM   3418  HG3 GLN   221      -9.678  -0.333 -21.671  1.00  0.00
ATOM   3419  CD  GLN   221      -9.906  -1.746 -23.269  1.00  0.00
ATOM   3420  OE1 GLN   221     -11.093  -1.974 -22.967  1.00  0.00
ATOM   3421  NE2 GLN   221      -9.370  -2.235 -24.416  1.00  0.00
ATOM   3422 HE21 GLN   221      -9.887  -2.906 -24.965  1.00  0.00
ATOM   3423 HE22 GLN   221      -8.456  -1.925 -24.715  1.00  0.00
ATOM   3424  C   GLN   221      -7.339   2.523 -23.570  1.00  0.00
ATOM   3425  O   GLN   221      -6.188   2.361 -24.001  1.00  0.00
ATOM   3426  N   VAL   222      -7.972   3.648 -23.731  1.00  0.00
ATOM   3427  H   VAL   222      -8.967   3.589 -23.566  1.00  0.00
ATOM   3428  CA  VAL   222      -7.456   4.815 -24.438  1.00  0.00
ATOM   3429  HA  VAL   222      -6.546   4.637 -25.010  1.00  0.00
ATOM   3430  CB  VAL   222      -8.563   5.363 -25.412  1.00  0.00
ATOM   3431  HB  VAL   222      -8.166   6.147 -26.057  1.00  0.00
ATOM   3432  CG1 VAL   222      -9.018   4.134 -26.295  1.00  0.00
ATOM   3433 HG11 VAL   222      -9.416   3.350 -25.650  1.00  0.00
ATOM   3434 HG12 VAL   222      -9.790   4.455 -26.995  1.00  0.00
ATOM   3435 HG13 VAL   222      -8.163   3.748 -26.850  1.00  0.00
ATOM   3436  CG2 VAL   222      -9.718   6.059 -24.680  1.00  0.00
ATOM   3437 HG21 VAL   222      -9.331   6.905 -24.111  1.00  0.00
ATOM   3438 HG22 VAL   222     -10.448   6.414 -25.407  1.00  0.00
ATOM   3439 HG23 VAL   222     -10.196   5.353 -24.001  1.00  0.00
ATOM   3440  C   VAL   222      -6.676   5.757 -23.556  1.00  0.00
ATOM   3441  O   VAL   222      -5.843   5.224 -22.811  1.00  0.00
ATOM   3442  N   VAL   223      -6.811   7.070 -23.621  1.00  0.00
ATOM   3443  H   VAL   223      -7.529   7.387 -24.257  1.00  0.00
ATOM   3444  CA  VAL   223      -5.970   8.068 -22.976  1.00  0.00
ATOM   3445  HA  VAL   223      -4.890   7.953 -23.067  1.00  0.00
ATOM   3446  CB  VAL   223      -6.363   9.475 -23.493  1.00  0.00
ATOM   3447  HB  VAL   223      -6.152   9.578 -24.557  1.00  0.00
ATOM   3448  CG1 VAL   223      -7.921   9.608 -23.249  1.00  0.00
ATOM   3449 HG11 VAL   223      -8.133   9.506 -22.185  1.00  0.00
ATOM   3450 HG12 VAL   223      -8.261  10.584 -23.595  1.00  0.00
ATOM   3451 HG13 VAL   223      -8.444   8.826 -23.799  1.00  0.00
ATOM   3452  CG2 VAL   223      -5.539  10.669 -22.981  1.00  0.00
ATOM   3453 HG21 VAL   223      -4.494  10.538 -23.263  1.00  0.00
ATOM   3454 HG22 VAL   223      -5.921  11.590 -23.422  1.00  0.00
ATOM   3455 HG23 VAL   223      -5.617  10.726 -21.895  1.00  0.00
ATOM   3456  C   VAL   223      -5.989   7.984 -21.397  1.00  0.00
ATOM   3457  O   VAL   223      -5.055   8.376 -20.708  1.00  0.00
ATOM   3458  N   LEU   224      -7.044   7.432 -20.759  1.00  0.00
ATOM   3459  H   LEU   224      -7.785   7.047 -21.327  1.00  0.00
ATOM   3460  CA  LEU   224      -7.154   7.316 -19.293  1.00  0.00
ATOM   3461  HA  LEU   224      -6.707   8.183 -18.807  1.00  0.00
ATOM   3462  CB  LEU   224      -8.665   7.245 -18.898  1.00  0.00
ATOM   3463  HB2 LEU   224      -8.952   6.312 -19.382  1.00  0.00
ATOM   3464  HB3 LEU   224      -8.765   7.139 -17.818  1.00  0.00
ATOM   3465  CG  LEU   224      -9.564   8.359 -19.379  1.00  0.00
ATOM   3466  HG  LEU   224      -9.562   8.414 -20.468  1.00  0.00
ATOM   3467  CD1 LEU   224     -11.059   8.018 -18.859  1.00  0.00
ATOM   3468 HD11 LEU   224     -11.062   7.964 -17.770  1.00  0.00
ATOM   3469 HD12 LEU   224     -11.745   8.800 -19.185  1.00  0.00
ATOM   3470 HD13 LEU   224     -11.378   7.061 -19.271  1.00  0.00
ATOM   3471  CD2 LEU   224      -9.227   9.805 -19.073  1.00  0.00
ATOM   3472 HD21 LEU   224      -8.257  10.052 -19.504  1.00  0.00
ATOM   3473 HD22 LEU   224      -9.990  10.455 -19.501  1.00  0.00
ATOM   3474 HD23 LEU   224      -9.191   9.950 -17.993  1.00  0.00
ATOM   3475  C   LEU   224      -6.493   6.020 -18.810  1.00  0.00
ATOM   3476  O   LEU   224      -6.517   5.878 -17.641  1.00  0.00
ATOM   3477  N   ARG   225      -5.976   5.060 -19.686  1.00  0.00
ATOM   3478  H   ARG   225      -6.186   5.040 -20.674  1.00  0.00
ATOM   3479  CA  ARG   225      -5.402   3.865 -19.077  1.00  0.00
ATOM   3480  HA  ARG   225      -6.074   3.513 -18.294  1.00  0.00
ATOM   3481  CB  ARG   225      -5.190   2.714 -20.105  1.00  0.00
ATOM   3482  HB2 ARG   225      -6.135   2.523 -20.613  1.00  0.00
ATOM   3483  HB3 ARG   225      -4.444   3.032 -20.834  1.00  0.00
ATOM   3484  CG  ARG   225      -4.716   1.437 -19.417  1.00  0.00
ATOM   3485  HG2 ARG   225      -3.675   1.573 -19.122  1.00  0.00
ATOM   3486  HG3 ARG   225      -5.327   1.280 -18.528  1.00  0.00
ATOM   3487  CD  ARG   225      -4.832   0.204 -20.347  1.00  0.00
ATOM   3488  HD2 ARG   225      -4.422  -0.663 -19.829  1.00  0.00
ATOM   3489  HD3 ARG   225      -5.886   0.031 -20.566  1.00  0.00
ATOM   3490  NE  ARG   225      -4.118   0.378 -21.602  1.00  0.00
ATOM   3491  HE  ARG   225      -3.687   1.272 -21.792  1.00  0.00
ATOM   3492  CZ  ARG   225      -3.821  -0.620 -22.359  1.00  0.00
ATOM   3493  NH1 ARG   225      -4.341  -1.831 -22.243  1.00  0.00
ATOM   3494 HH11 ARG   225      -5.021  -2.018 -21.520  1.00  0.00
ATOM   3495 HH12 ARG   225      -4.055  -2.563 -22.878  1.00  0.00
ATOM   3496  NH2 ARG   225      -3.128  -0.445 -23.493  1.00  0.00
ATOM   3497 HH21 ARG   225      -2.832   0.482 -23.762  1.00  0.00
ATOM   3498 HH22 ARG   225      -2.905  -1.241 -24.073  1.00  0.00
ATOM   3499  C   ARG   225      -4.194   4.193 -18.098  1.00  0.00
ATOM   3500  O   ARG   225      -4.205   3.694 -16.943  1.00  0.00
ATOM   3501  N   PRO   226      -3.238   5.086 -18.433  1.00  0.00
ATOM   3502  CD  PRO   226      -2.832   5.319 -19.856  1.00  0.00
ATOM   3503  HD2 PRO   226      -3.385   6.162 -20.269  1.00  0.00
ATOM   3504  HD3 PRO   226      -3.031   4.428 -20.452  1.00  0.00
ATOM   3505  CG  PRO   226      -1.345   5.606 -19.721  1.00  0.00
ATOM   3506  HG2 PRO   226      -1.038   6.295 -20.507  1.00  0.00
ATOM   3507  HG3 PRO   226      -0.788   4.674 -19.817  1.00  0.00
ATOM   3508  CB  PRO   226      -1.148   6.223 -18.324  1.00  0.00
ATOM   3509  HB2 PRO   226      -1.420   7.278 -18.343  1.00  0.00
ATOM   3510  HB3 PRO   226      -0.154   6.112 -17.892  1.00  0.00
ATOM   3511  CA  PRO   226      -2.185   5.425 -17.482  1.00  0.00
ATOM   3512  HA  PRO   226      -1.770   4.501 -17.079  1.00  0.00
ATOM   3513  C   PRO   226      -2.749   6.318 -16.289  1.00  0.00
ATOM   3514  O   PRO   226      -2.308   6.130 -15.127  1.00  0.00
ATOM   3515  N   ALA   227      -3.646   7.292 -16.627  1.00  0.00
ATOM   3516  H   ALA   227      -3.950   7.365 -17.587  1.00  0.00
ATOM   3517  CA  ALA   227      -4.201   8.204 -15.666  1.00  0.00
ATOM   3518  HA  ALA   227      -3.411   8.781 -15.186  1.00  0.00
ATOM   3519  CB  ALA   227      -5.177   9.175 -16.339  1.00  0.00
ATOM   3520  HB1 ALA   227      -5.979   8.612 -16.817  1.00  0.00
ATOM   3521  HB2 ALA   227      -5.600   9.844 -15.589  1.00  0.00
ATOM   3522  HB3 ALA   227      -4.647   9.761 -17.090  1.00  0.00
ATOM   3523  C   ALA   227      -5.002   7.434 -14.573  1.00  0.00
ATOM   3524  O   ALA   227      -4.818   7.752 -13.450  1.00  0.00
ATOM   3525  N   VAL   228      -5.813   6.467 -14.799  1.00  0.00
ATOM   3526  H   VAL   228      -6.078   6.312 -15.761  1.00  0.00
ATOM   3527  CA  VAL   228      -6.565   5.775 -13.752  1.00  0.00
ATOM   3528  HA  VAL   228      -6.899   6.486 -12.997  1.00  0.00
ATOM   3529  CB  VAL   228      -7.822   5.061 -14.358  1.00  0.00
ATOM   3530  HB  VAL   228      -7.557   4.551 -15.284  1.00  0.00
ATOM   3531  CG1 VAL   228      -8.313   4.045 -13.345  1.00  0.00
ATOM   3532 HG11 VAL   228      -8.578   4.554 -12.418  1.00  0.00
ATOM   3533 HG12 VAL   228      -9.189   3.531 -13.740  1.00  0.00
ATOM   3534 HG13 VAL   228      -7.525   3.318 -13.147  1.00  0.00
ATOM   3535  CG2 VAL   228      -8.969   6.032 -14.685  1.00  0.00
ATOM   3536 HG21 VAL   228      -8.626   6.769 -15.412  1.00  0.00
ATOM   3537 HG22 VAL   228      -9.809   5.476 -15.101  1.00  0.00
ATOM   3538 HG23 VAL   228      -9.286   6.541 -13.775  1.00  0.00
ATOM   3539  C   VAL   228      -5.593   4.959 -12.871  1.00  0.00
ATOM   3540  O   VAL   228      -5.813   4.885 -11.648  1.00  0.00
ATOM   3541  N   GLN   229      -4.535   4.236 -13.415  1.00  0.00
ATOM   3542  H   GLN   229      -4.468   4.242 -14.423  1.00  0.00
ATOM   3543  CA  GLN   229      -3.627   3.380 -12.669  1.00  0.00
ATOM   3544  HA  GLN   229      -4.209   2.687 -12.061  1.00  0.00
ATOM   3545  CB  GLN   229      -2.708   2.565 -13.601  1.00  0.00
ATOM   3546  HB2 GLN   229      -2.295   3.271 -14.321  1.00  0.00
ATOM   3547  HB3 GLN   229      -1.905   2.173 -12.976  1.00  0.00
ATOM   3548  CG  GLN   229      -3.384   1.410 -14.348  1.00  0.00
ATOM   3549  HG2 GLN   229      -3.297   0.506 -13.746  1.00  0.00
ATOM   3550  HG3 GLN   229      -4.437   1.650 -14.493  1.00  0.00
ATOM   3551  CD  GLN   229      -2.732   1.142 -15.753  1.00  0.00
ATOM   3552  OE1 GLN   229      -1.956   1.998 -16.196  1.00  0.00
ATOM   3553  NE2 GLN   229      -2.995   0.046 -16.454  1.00  0.00
ATOM   3554 HE21 GLN   229      -2.557  -0.092 -17.354  1.00  0.00
ATOM   3555 HE22 GLN   229      -3.632  -0.645 -16.085  1.00  0.00
ATOM   3556  C   GLN   229      -2.878   4.212 -11.652  1.00  0.00
ATOM   3557  O   GLN   229      -2.605   3.831 -10.493  1.00  0.00
ATOM   3558  N   MET   230      -2.588   5.414 -12.030  1.00  0.00
ATOM   3559  H   MET   230      -2.978   5.705 -12.915  1.00  0.00
ATOM   3560  CA  MET   230      -1.846   6.393 -11.246  1.00  0.00
ATOM   3561  HA  MET   230      -0.880   6.007 -10.922  1.00  0.00
ATOM   3562  CB  MET   230      -1.604   7.616 -12.193  1.00  0.00
ATOM   3563  HB2 MET   230      -2.505   7.803 -12.777  1.00  0.00
ATOM   3564  HB3 MET   230      -1.372   8.496 -11.593  1.00  0.00
ATOM   3565  CG  MET   230      -0.399   7.311 -13.168  1.00  0.00
ATOM   3566  HG2 MET   230       0.502   7.046 -12.615  1.00  0.00
ATOM   3567  HG3 MET   230      -0.645   6.511 -13.866  1.00  0.00
ATOM   3568  SD  MET   230      -0.105   8.822 -14.084  1.00  0.00
ATOM   3569  CE  MET   230       0.912   9.693 -12.829  1.00  0.00
ATOM   3570  HE1 MET   230       1.806   9.107 -12.615  1.00  0.00
ATOM   3571  HE2 MET   230       1.203  10.671 -13.211  1.00  0.00
ATOM   3572  HE3 MET   230       0.332   9.818 -11.914  1.00  0.00
ATOM   3573  C   MET   230      -2.610   6.956 -10.082  1.00  0.00
ATOM   3574  O   MET   230      -2.109   7.226  -9.004  1.00  0.00
ATOM   3575  N   GLY   231      -3.843   7.164 -10.357  1.00  0.00
ATOM   3576  H   GLY   231      -4.210   6.846 -11.243  1.00  0.00
ATOM   3577  CA  GLY   231      -4.732   7.834  -9.455  1.00  0.00
ATOM   3578  HA2 GLY   231      -4.190   8.698  -9.071  1.00  0.00
ATOM   3579  HA3 GLY   231      -5.580   8.172 -10.050  1.00  0.00
ATOM   3580  C   GLY   231      -5.237   7.026  -8.304  1.00  0.00
ATOM   3581  O   GLY   231      -5.601   7.525  -7.261  1.00  0.00
ATOM   3582  N   ALA   232      -5.487   5.724  -8.550  1.00  0.00
ATOM   3583  H   ALA   232      -5.301   5.350  -9.470  1.00  0.00
ATOM   3584  CA  ALA   232      -5.979   4.814  -7.519  1.00  0.00
ATOM   3585  HA  ALA   232      -6.851   5.255  -7.036  1.00  0.00
ATOM   3586  CB  ALA   232      -6.406   3.522  -8.212  1.00  0.00
ATOM   3587  HB1 ALA   232      -5.542   3.064  -8.693  1.00  0.00
ATOM   3588  HB2 ALA   232      -6.818   2.833  -7.475  1.00  0.00
ATOM   3589  HB3 ALA   232      -7.164   3.745  -8.963  1.00  0.00
ATOM   3590  C   ALA   232      -4.953   4.396  -6.450  1.00  0.00
ATOM   3591  O   ALA   232      -5.186   4.420  -5.207  1.00  0.00
ATOM   3592  N   LEU   233      -3.712   4.128  -6.806  1.00  0.00
ATOM   3593  H   LEU   233      -3.430   4.081  -7.775  1.00  0.00
ATOM   3594  CA  LEU   233      -2.714   3.883  -5.789  1.00  0.00
ATOM   3595  HA  LEU   233      -3.005   3.060  -5.136  1.00  0.00
ATOM   3596  CB  LEU   233      -1.418   3.501  -6.509  1.00  0.00
ATOM   3597  HB2 LEU   233      -1.171   4.408  -7.061  1.00  0.00
ATOM   3598  HB3 LEU   233      -0.639   3.300  -5.774  1.00  0.00
ATOM   3599  CG  LEU   233      -1.517   2.335  -7.471  1.00  0.00
ATOM   3600  HG  LEU   233      -2.094   2.654  -8.339  1.00  0.00
ATOM   3601  CD1 LEU   233      -0.172   1.869  -7.913  1.00  0.00
ATOM   3602 HD11 LEU   233       0.406   1.549  -7.046  1.00  0.00
ATOM   3603 HD12 LEU   233      -0.285   1.032  -8.602  1.00  0.00
ATOM   3604 HD13 LEU   233       0.349   2.684  -8.415  1.00  0.00
ATOM   3605  CD2 LEU   233      -2.349   1.226  -6.750  1.00  0.00
ATOM   3606 HD21 LEU   233      -3.339   1.613  -6.508  1.00  0.00
ATOM   3607 HD22 LEU   233      -2.448   0.361  -7.406  1.00  0.00
ATOM   3608 HD23 LEU   233      -1.841   0.929  -5.832  1.00  0.00
ATOM   3609  C   LEU   233      -2.451   5.030  -4.929  1.00  0.00
ATOM   3610  O   LEU   233      -2.355   4.930  -3.701  1.00  0.00
ATOM   3611  N   LEU   234      -2.370   6.204  -5.621  1.00  0.00
ATOM   3612  H   LEU   234      -2.370   6.139  -6.629  1.00  0.00
ATOM   3613  CA  LEU   234      -2.128   7.524  -5.004  1.00  0.00
ATOM   3614  HA  LEU   234      -1.290   7.496  -4.307  1.00  0.00
ATOM   3615  CB  LEU   234      -1.793   8.454  -6.113  1.00  0.00
ATOM   3616  HB2 LEU   234      -0.958   7.875  -6.507  1.00  0.00
ATOM   3617  HB3 LEU   234      -2.594   8.484  -6.851  1.00  0.00
ATOM   3618  CG  LEU   234      -1.325   9.885  -5.807  1.00  0.00
ATOM   3619  HG  LEU   234      -2.139  10.487  -5.402  1.00  0.00
ATOM   3620  CD1 LEU   234      -0.209   9.753  -4.751  1.00  0.00
ATOM   3621 HD11 LEU   234       0.605   9.151  -5.155  1.00  0.00
ATOM   3622 HD12 LEU   234       0.166  10.743  -4.492  1.00  0.00
ATOM   3623 HD13 LEU   234      -0.608   9.271  -3.858  1.00  0.00
ATOM   3624  CD2 LEU   234      -0.964  10.847  -6.959  1.00  0.00
ATOM   3625 HD21 LEU   234      -1.834  10.988  -7.601  1.00  0.00
ATOM   3626 HD22 LEU   234      -0.657  11.808  -6.547  1.00  0.00
ATOM   3627 HD23 LEU   234      -0.147  10.424  -7.543  1.00  0.00
ATOM   3628  C   LEU   234      -3.243   8.019  -4.090  1.00  0.00
ATOM   3629  O   LEU   234      -2.983   8.501  -3.007  1.00  0.00
ATOM   3630  N   LEU   235      -4.514   7.877  -4.526  1.00  0.00
ATOM   3631  H   LEU   235      -4.700   7.673  -5.497  1.00  0.00
ATOM   3632  CA  LEU   235      -5.661   8.151  -3.636  1.00  0.00
ATOM   3633  HA  LEU   235      -5.521   9.131  -3.180  1.00  0.00
ATOM   3634  CB  LEU   235      -7.044   8.141  -4.396  1.00  0.00
ATOM   3635  HB2 LEU   235      -6.931   8.886  -5.183  1.00  0.00
ATOM   3636  HB3 LEU   235      -7.129   7.151  -4.843  1.00  0.00
ATOM   3637  CG  LEU   235      -8.304   8.443  -3.587  1.00  0.00
ATOM   3638  HG  LEU   235      -8.384   7.703  -2.791  1.00  0.00
ATOM   3639  CD1 LEU   235      -8.268   9.914  -2.947  1.00  0.00
ATOM   3640 HD11 LEU   235      -8.188  10.655  -3.742  1.00  0.00
ATOM   3641 HD12 LEU   235      -9.183  10.087  -2.380  1.00  0.00
ATOM   3642 HD13 LEU   235      -7.408  10.001  -2.283  1.00  0.00
ATOM   3643  CD2 LEU   235      -9.584   8.362  -4.375  1.00  0.00
ATOM   3644 HD21 LEU   235      -9.700   7.356  -4.779  1.00  0.00
ATOM   3645 HD22 LEU   235     -10.427   8.591  -3.724  1.00  0.00
ATOM   3646 HD23 LEU   235      -9.553   9.080  -5.194  1.00  0.00
ATOM   3647  C   LEU   235      -5.698   7.214  -2.430  1.00  0.00
ATOM   3648  O   LEU   235      -5.991   7.677  -1.282  1.00  0.00
ATOM   3649  N   CYS   236      -5.269   5.935  -2.591  1.00  0.00
ATOM   3650  H   CYS   236      -5.147   5.511  -3.499  1.00  0.00
ATOM   3651  CA  CYS   236      -5.072   5.089  -1.386  1.00  0.00
ATOM   3652  HA  CYS   236      -5.970   5.138  -0.770  1.00  0.00
ATOM   3653  CB  CYS   236      -4.803   3.628  -1.741  1.00  0.00
ATOM   3654  HB2 CYS   236      -4.016   3.551  -2.491  1.00  0.00
ATOM   3655  HB3 CYS   236      -4.517   3.061  -0.855  1.00  0.00
ATOM   3656  SG  CYS   236      -6.252   2.776  -2.440  1.00  0.00
ATOM   3657  HG  CYS   236      -5.654   1.600  -2.609  1.00  0.00
ATOM   3658  C   CYS   236      -3.995   5.555  -0.449  1.00  0.00
ATOM   3659  O   CYS   236      -4.235   5.641   0.743  1.00  0.00
ATOM   3660  N   VAL   237      -2.821   5.944  -0.973  1.00  0.00
ATOM   3661  H   VAL   237      -2.634   5.738  -1.944  1.00  0.00
ATOM   3662  CA  VAL   237      -1.770   6.505  -0.186  1.00  0.00
ATOM   3663  HA  VAL   237      -1.480   5.861   0.644  1.00  0.00
ATOM   3664  CB  VAL   237      -0.551   6.654  -1.151  1.00  0.00
ATOM   3665  HB  VAL   237      -0.935   7.074  -2.081  1.00  0.00
ATOM   3666  CG1 VAL   237       0.569   7.528  -0.627  1.00  0.00
ATOM   3667 HG11 VAL   237       0.954   7.108   0.303  1.00  0.00
ATOM   3668 HG12 VAL   237       1.371   7.573  -1.364  1.00  0.00
ATOM   3669 HG13 VAL   237       0.190   8.533  -0.442  1.00  0.00
ATOM   3670  CG2 VAL   237      -0.003   5.224  -1.389  1.00  0.00
ATOM   3671 HG21 VAL   237      -0.781   4.606  -1.837  1.00  0.00
ATOM   3672 HG22 VAL   237       0.855   5.270  -2.060  1.00  0.00
ATOM   3673 HG23 VAL   237       0.304   4.789  -0.438  1.00  0.00
ATOM   3674  C   VAL   237      -2.164   7.789   0.553  1.00  0.00
ATOM   3675  O   VAL   237      -1.952   7.802   1.800  1.00  0.00
ATOM   3676  N   LEU   238      -2.735   8.856  -0.094  1.00  0.00
ATOM   3677  H   LEU   238      -2.802   8.880  -1.101  1.00  0.00
ATOM   3678  CA  LEU   238      -3.187   9.978   0.634  1.00  0.00
ATOM   3679  HA  LEU   238      -2.344  10.416   1.168  1.00  0.00
ATOM   3680  CB  LEU   238      -3.806  11.058  -0.280  1.00  0.00
ATOM   3681  HB2 LEU   238      -4.536  10.554  -0.914  1.00  0.00
ATOM   3682  HB3 LEU   238      -4.308  11.820   0.317  1.00  0.00
ATOM   3683  CG  LEU   238      -2.702  11.741  -1.186  1.00  0.00
ATOM   3684  HG  LEU   238      -1.898  11.020  -1.331  1.00  0.00
ATOM   3685  CD1 LEU   238      -3.243  12.187  -2.556  1.00  0.00
ATOM   3686 HD11 LEU   238      -4.047  12.909  -2.412  1.00  0.00
ATOM   3687 HD12 LEU   238      -2.440  12.648  -3.132  1.00  0.00
ATOM   3688 HD13 LEU   238      -3.625  11.321  -3.096  1.00  0.00
ATOM   3689  CD2 LEU   238      -2.118  12.949  -0.444  1.00  0.00
ATOM   3690 HD21 LEU   238      -1.669  12.618   0.493  1.00  0.00
ATOM   3691 HD22 LEU   238      -1.357  13.423  -1.064  1.00  0.00
ATOM   3692 HD23 LEU   238      -2.912  13.665  -0.233  1.00  0.00
ATOM   3693  C   LEU   238      -4.200   9.536   1.688  1.00  0.00
ATOM   3694  O   LEU   238      -4.096  10.062   2.763  1.00  0.00
ATOM   3695  N   GLY   239      -5.226   8.741   1.425  1.00  0.00
ATOM   3696  H   GLY   239      -5.307   8.489   0.450  1.00  0.00
ATOM   3697  CA  GLY   239      -6.222   8.207   2.369  1.00  0.00
ATOM   3698  HA2 GLY   239      -6.874   9.020   2.690  1.00  0.00
ATOM   3699  HA3 GLY   239      -6.815   7.445   1.862  1.00  0.00
ATOM   3700  C   GLY   239      -5.573   7.598   3.573  1.00  0.00
ATOM   3701  O   GLY   239      -5.964   7.910   4.682  1.00  0.00
ATOM   3702  N   ILE   240      -4.608   6.668   3.412  1.00  0.00
ATOM   3703  H   ILE   240      -4.414   6.268   2.505  1.00  0.00
ATOM   3704  CA  ILE   240      -3.927   6.111   4.572  1.00  0.00
ATOM   3705  HA  ILE   240      -4.736   6.008   5.295  1.00  0.00
ATOM   3706  CB  ILE   240      -3.250   4.729   4.353  1.00  0.00
ATOM   3707  HB  ILE   240      -2.894   4.282   5.281  1.00  0.00
ATOM   3708  CG2 ILE   240      -4.413   3.865   3.772  1.00  0.00
ATOM   3709 HG21 ILE   240      -4.769   4.311   2.844  1.00  0.00
ATOM   3710 HG22 ILE   240      -4.053   2.855   3.574  1.00  0.00
ATOM   3711 HG23 ILE   240      -5.231   3.824   4.492  1.00  0.00
ATOM   3712  CG1 ILE   240      -2.133   4.685   3.310  1.00  0.00
ATOM   3713 HG12 ILE   240      -2.308   3.759   2.763  1.00  0.00
ATOM   3714 HG13 ILE   240      -2.336   5.535   2.659  1.00  0.00
ATOM   3715  CD1 ILE   240      -0.677   4.735   3.773  1.00  0.00
ATOM   3716 HD11 ILE   240      -0.473   3.885   4.424  1.00  0.00
ATOM   3717 HD12 ILE   240      -0.018   4.694   2.906  1.00  0.00
ATOM   3718 HD13 ILE   240      -0.501   5.661   4.320  1.00  0.00
ATOM   3719  C   ILE   240      -2.901   6.977   5.265  1.00  0.00
ATOM   3720  O   ILE   240      -2.631   6.838   6.470  1.00  0.00
ATOM   3721  N   LEU   241      -2.224   7.847   4.501  1.00  0.00
ATOM   3722  H   LEU   241      -2.396   7.825   3.506  1.00  0.00
ATOM   3723  CA  LEU   241      -1.267   8.848   5.026  1.00  0.00
ATOM   3724  HA  LEU   241      -0.455   8.340   5.547  1.00  0.00
ATOM   3725  CB  LEU   241      -0.683   9.667   3.909  1.00  0.00
ATOM   3726  HB2 LEU   241      -0.119   8.927   3.341  1.00  0.00
ATOM   3727  HB3 LEU   241      -1.545   9.991   3.327  1.00  0.00
ATOM   3728  CG  LEU   241       0.227  10.891   4.212  1.00  0.00
ATOM   3729  HG  LEU   241      -0.043  11.339   5.168  1.00  0.00
ATOM   3730  CD1 LEU   241       1.683  10.384   4.275  1.00  0.00
ATOM   3731 HD11 LEU   241       1.954   9.936   3.319  1.00  0.00
ATOM   3732 HD12 LEU   241       2.350  11.219   4.487  1.00  0.00
ATOM   3733 HD13 LEU   241       1.775   9.638   5.064  1.00  0.00
ATOM   3734  CD2 LEU   241       0.079  11.938   3.170  1.00  0.00
ATOM   3735 HD21 LEU   241      -0.957  12.274   3.137  1.00  0.00
ATOM   3736 HD22 LEU   241       0.727  12.782   3.408  1.00  0.00
ATOM   3737 HD23 LEU   241       0.359  11.528   2.200  1.00  0.00
ATOM   3738  C   LEU   241      -2.009   9.834   6.000  1.00  0.00
ATOM   3739  O   LEU   241      -1.573  10.082   7.124  1.00  0.00
ATOM   3740  N   ALA   242      -3.177  10.277   5.564  1.00  0.00
ATOM   3741  H   ALA   242      -3.460   9.998   4.635  1.00  0.00
ATOM   3742  CA  ALA   242      -4.075  11.100   6.334  1.00  0.00
ATOM   3743  HA  ALA   242      -3.593  12.001   6.714  1.00  0.00
ATOM   3744  CB  ALA   242      -5.219  11.531   5.294  1.00  0.00
ATOM   3745  HB1 ALA   242      -5.717  10.640   4.912  1.00  0.00
ATOM   3746  HB2 ALA   242      -5.948  12.166   5.797  1.00  0.00
ATOM   3747  HB3 ALA   242      -4.770  12.079   4.466  1.00  0.00
ATOM   3748  C   ALA   242      -4.744  10.360   7.536  1.00  0.00
ATOM   3749  O   ALA   242      -4.926  11.017   8.612  1.00  0.00
ATOM   3750  N   ALA   243      -4.929   9.044   7.386  1.00  0.00
ATOM   3751  H   ALA   243      -4.835   8.683   6.447  1.00  0.00
ATOM   3752  CA  ALA   243      -5.419   8.184   8.386  1.00  0.00
ATOM   3753  HA  ALA   243      -6.363   8.660   8.650  1.00  0.00
ATOM   3754  CB  ALA   243      -5.701   6.848   7.853  1.00  0.00
ATOM   3755  HB1 ALA   243      -4.764   6.355   7.593  1.00  0.00
ATOM   3756  HB2 ALA   243      -6.224   6.259   8.606  1.00  0.00
ATOM   3757  HB3 ALA   243      -6.325   6.935   6.963  1.00  0.00
ATOM   3758  C   ALA   243      -4.562   8.135   9.702  1.00  0.00
ATOM   3759  O   ALA   243      -5.143   8.146  10.803  1.00  0.00
ATOM   3760  N   PHE   244      -3.240   7.962   9.648  1.00  0.00
ATOM   3761  H   PHE   244      -2.745   7.823   8.779  1.00  0.00
ATOM   3762  CA  PHE   244      -2.479   7.804  10.934  1.00  0.00
ATOM   3763  HA  PHE   244      -2.868   8.513  11.665  1.00  0.00
ATOM   3764  CB  PHE   244      -2.601   6.407  11.503  1.00  0.00
ATOM   3765  HB2 PHE   244      -1.775   6.408  12.215  1.00  0.00
ATOM   3766  HB3 PHE   244      -3.523   6.134  12.017  1.00  0.00
ATOM   3767  CG  PHE   244      -2.318   5.310  10.518  1.00  0.00
ATOM   3768  CD1 PHE   244      -3.368   4.541   9.966  1.00  0.00
ATOM   3769  HD1 PHE   244      -4.403   4.797  10.191  1.00  0.00
ATOM   3770  CE1 PHE   244      -3.077   3.437   9.121  1.00  0.00
ATOM   3771  HE1 PHE   244      -3.896   2.860   8.691  1.00  0.00
ATOM   3772  CZ  PHE   244      -1.758   3.089   8.840  1.00  0.00
ATOM   3773  HZ  PHE   244      -1.521   2.299   8.127  1.00  0.00
ATOM   3774  CE2 PHE   244      -0.750   3.759   9.478  1.00  0.00
ATOM   3775  HE2 PHE   244       0.279   3.426   9.344  1.00  0.00
ATOM   3776  CD2 PHE   244      -1.031   4.870  10.302  1.00  0.00
ATOM   3777  HD2 PHE   244      -0.217   5.407  10.789  1.00  0.00
ATOM   3778  C   PHE   244      -1.010   8.241  10.817  1.00  0.00
ATOM   3779  O   PHE   244      -0.465   8.487  11.871  1.00  0.00
ATOM   3780  N   HID   245      -0.465   8.278   9.618  1.00  0.00
ATOM   3781  H   HID   245      -0.876   7.819   8.817  1.00  0.00
ATOM   3782  CA  HID   245       0.815   8.830   9.483  1.00  0.00
ATOM   3783  HA  HID   245       1.474   8.437  10.257  1.00  0.00
ATOM   3784  CB  HID   245       1.395   8.476   8.128  1.00  0.00
ATOM   3785  HB2 HID   245       0.717   8.764   7.324  1.00  0.00
ATOM   3786  HB3 HID   245       2.313   9.060   8.055  1.00  0.00
ATOM   3787  CG  HID   245       1.780   7.028   7.874  1.00  0.00
ATOM   3788  ND1 HID   245       0.971   6.214   7.113  1.00  0.00
ATOM   3789  HD1 HID   245       0.137   6.519   6.632  1.00  0.00
ATOM   3790  CE1 HID   245       1.466   4.974   7.117  1.00  0.00
ATOM   3791  HE1 HID   245       0.950   4.202   6.546  1.00  0.00
ATOM   3792  NE2 HID   245       2.559   4.919   7.862  1.00  0.00
ATOM   3793  CD2 HID   245       2.760   6.189   8.263  1.00  0.00
ATOM   3794  HD2 HID   245       3.648   6.444   8.842  1.00  0.00
ATOM   3795  C   HID   245       1.046  10.314   9.746  1.00  0.00
ATOM   3796  O   HID   245       2.016  10.622  10.404  1.00  0.00
ATOM   3797  N   LEU   246       0.036  11.161   9.350  1.00  0.00
ATOM   3798  H   LEU   246      -0.587  10.809   8.637  1.00  0.00
ATOM   3799  CA  LEU   246      -0.090  12.532   9.745  1.00  0.00
ATOM   3800  HA  LEU   246       0.916  12.951   9.758  1.00  0.00
ATOM   3801  CB  LEU   246      -0.980  13.418   8.857  1.00  0.00
ATOM   3802  HB2 LEU   246      -1.973  13.007   9.037  1.00  0.00
ATOM   3803  HB3 LEU   246      -0.944  14.449   9.210  1.00  0.00
ATOM   3804  CG  LEU   246      -0.669  13.381   7.317  1.00  0.00
ATOM   3805  HG  LEU   246      -0.972  12.413   6.918  1.00  0.00
ATOM   3806  CD1 LEU   246      -1.431  14.498   6.585  1.00  0.00
ATOM   3807 HD11 LEU   246      -1.128  15.466   6.983  1.00  0.00
ATOM   3808 HD12 LEU   246      -1.203  14.456   5.520  1.00  0.00
ATOM   3809 HD13 LEU   246      -2.503  14.364   6.732  1.00  0.00
ATOM   3810  CD2 LEU   246       0.818  13.447   6.894  1.00  0.00
ATOM   3811 HD21 LEU   246       1.355  12.599   7.319  1.00  0.00
ATOM   3812 HD22 LEU   246       0.889  13.413   5.807  1.00  0.00
ATOM   3813 HD23 LEU   246       1.259  14.375   7.257  1.00  0.00
ATOM   3814  C   LEU   246      -0.509  12.817  11.259  1.00  0.00
ATOM   3815  O   LEU   246       0.072  13.696  11.817  1.00  0.00
ATOM   3816  N   PRO   247      -1.407  12.086  11.898  1.00  0.00
ATOM   3817  CD  PRO   247      -2.527  11.417  11.289  1.00  0.00
ATOM   3818  HD2 PRO   247      -2.121  10.503  10.856  1.00  0.00
ATOM   3819  HD3 PRO   247      -2.864  12.078  10.491  1.00  0.00
ATOM   3820  CG  PRO   247      -3.641  11.138  12.338  1.00  0.00
ATOM   3821  HG2 PRO   247      -4.048  10.128  12.284  1.00  0.00
ATOM   3822  HG3 PRO   247      -4.457  11.860  12.309  1.00  0.00
ATOM   3823  CB  PRO   247      -2.795  11.328  13.581  1.00  0.00
ATOM   3824  HB2 PRO   247      -2.411  10.369  13.928  1.00  0.00
ATOM   3825  HB3 PRO   247      -3.433  11.763  14.350  1.00  0.00
ATOM   3826  CA  PRO   247      -1.663  12.247  13.280  1.00  0.00
ATOM   3827  HA  PRO   247      -1.943  13.292  13.414  1.00  0.00
ATOM   3828  C   PRO   247      -0.501  11.900  14.236  1.00  0.00
ATOM   3829  O   PRO   247      -0.274  12.785  15.044  1.00  0.00
ATOM   3830  N   ARG   248       0.259  10.848  14.025  1.00  0.00
ATOM   3831  H   ARG   248      -0.119  10.119  13.436  1.00  0.00
ATOM   3832  CA  ARG   248       1.499  10.575  14.762  1.00  0.00
ATOM   3833  HA  ARG   248       1.316  10.696  15.830  1.00  0.00
ATOM   3834  CB  ARG   248       2.011   9.134  14.508  1.00  0.00
ATOM   3835  HB2 ARG   248       2.128   8.969  13.437  1.00  0.00
ATOM   3836  HB3 ARG   248       2.971   8.992  15.004  1.00  0.00
ATOM   3837  CG  ARG   248       0.990   8.133  15.072  1.00  0.00
ATOM   3838  HG2 ARG   248       1.237   7.925  16.113  1.00  0.00
ATOM   3839  HG3 ARG   248      -0.005   8.574  15.017  1.00  0.00
ATOM   3840  CD  ARG   248       1.015   6.814  14.262  1.00  0.00
ATOM   3841  HD2 ARG   248       0.926   7.013  13.194  1.00  0.00
ATOM   3842  HD3 ARG   248       1.934   6.260  14.452  1.00  0.00
ATOM   3843  NE  ARG   248      -0.122   5.995  14.682  1.00  0.00
ATOM   3844  HE  ARG   248      -0.595   6.221  15.545  1.00  0.00
ATOM   3845  CZ  ARG   248      -0.482   4.926  14.039  1.00  0.00
ATOM   3846  NH1 ARG   248       0.245   4.361  13.088  1.00  0.00
ATOM   3847 HH11 ARG   248       1.134   4.765  12.829  1.00  0.00
ATOM   3848 HH12 ARG   248      -0.093   3.529  12.626  1.00  0.00
ATOM   3849  NH2 ARG   248      -1.724   4.441  14.300  1.00  0.00
ATOM   3850 HH21 ARG   248      -2.317   4.912  14.968  1.00  0.00
ATOM   3851 HH22 ARG   248      -2.049   3.611  13.824  1.00  0.00
ATOM   3852  C   ARG   248       2.580  11.558  14.655  1.00  0.00
ATOM   3853  O   ARG   248       3.242  11.789  15.651  1.00  0.00
ATOM   3854  N   CYS   249       2.694  12.149  13.410  1.00  0.00
ATOM   3855  H   CYS   249       2.033  11.842  12.711  1.00  0.00
ATOM   3856  CA  CYS   249       3.716  13.105  13.018  1.00  0.00
ATOM   3857  HA  CYS   249       4.697  12.742  13.323  1.00  0.00
ATOM   3858  CB  CYS   249       3.717  13.300  11.489  1.00  0.00
ATOM   3859  HB2 CYS   249       3.949  12.352  11.004  1.00  0.00
ATOM   3860  HB3 CYS   249       2.733  13.640  11.168  1.00  0.00
ATOM   3861  SG  CYS   249       4.917  14.517  10.826  1.00  0.00
ATOM   3862  HG  CYS   249       4.581  14.362   9.549  1.00  0.00
ATOM   3863  C   CYS   249       3.547  14.460  13.728  1.00  0.00
ATOM   3864  O   CYS   249       4.421  14.940  14.400  1.00  0.00
ATOM   3865  N   TYR   250       2.304  15.012  13.687  1.00  0.00
ATOM   3866  H   TYR   250       1.815  14.800  12.829  1.00  0.00
ATOM   3867  CA  TYR   250       1.706  16.007  14.610  1.00  0.00
ATOM   3868  HA  TYR   250       2.071  17.016  14.420  1.00  0.00
ATOM   3869  CB  TYR   250       0.228  15.972  14.339  1.00  0.00
ATOM   3870  HB2 TYR   250       0.052  16.400  13.352  1.00  0.00
ATOM   3871  HB3 TYR   250       0.106  14.890  14.292  1.00  0.00
ATOM   3872  CG  TYR   250      -0.731  16.528  15.289  1.00  0.00
ATOM   3873  CD1 TYR   250      -0.737  17.886  15.654  1.00  0.00
ATOM   3874  HD1 TYR   250       0.140  18.475  15.387  1.00  0.00
ATOM   3875  CE1 TYR   250      -1.825  18.499  16.343  1.00  0.00
ATOM   3876  HE1 TYR   250      -1.747  19.556  16.599  1.00  0.00
ATOM   3877  CZ  TYR   250      -2.908  17.750  16.797  1.00  0.00
ATOM   3878  OH  TYR   250      -4.116  18.280  17.446  1.00  0.00
ATOM   3879  HH  TYR   250      -4.103  19.235  17.539  1.00  0.00
ATOM   3880  CE2 TYR   250      -2.895  16.362  16.491  1.00  0.00
ATOM   3881  HE2 TYR   250      -3.743  15.752  16.802  1.00  0.00
ATOM   3882  CD2 TYR   250      -1.821  15.774  15.804  1.00  0.00
ATOM   3883  HD2 TYR   250      -1.800  14.696  15.646  1.00  0.00
ATOM   3884  C   TYR   250       2.086  15.963  16.075  1.00  0.00
ATOM   3885  O   TYR   250       2.572  17.015  16.647  1.00  0.00
ATOM   3886  N   LEU   251       1.853  14.832  16.798  1.00  0.00
ATOM   3887  H   LEU   251       1.428  14.056  16.311  1.00  0.00
ATOM   3888  CA  LEU   251       2.192  14.662  18.199  1.00  0.00
ATOM   3889  HA  LEU   251       1.689  15.417  18.803  1.00  0.00
ATOM   3890  CB  LEU   251       1.752  13.308  18.662  1.00  0.00
ATOM   3891  HB2 LEU   251       2.259  12.604  18.002  1.00  0.00
ATOM   3892  HB3 LEU   251       2.054  13.121  19.692  1.00  0.00
ATOM   3893  CG  LEU   251       0.200  13.122  18.531  1.00  0.00
ATOM   3894  HG  LEU   251      -0.164  13.541  17.593  1.00  0.00
ATOM   3895  CD1 LEU   251      -0.076  11.548  18.554  1.00  0.00
ATOM   3896 HD11 LEU   251       0.287  11.129  19.492  1.00  0.00
ATOM   3897 HD12 LEU   251      -1.147  11.365  18.465  1.00  0.00
ATOM   3898 HD13 LEU   251       0.443  11.075  17.720  1.00  0.00
ATOM   3899  CD2 LEU   251      -0.562  13.890  19.641  1.00  0.00
ATOM   3900 HD21 LEU   251      -0.336  14.954  19.568  1.00  0.00
ATOM   3901 HD22 LEU   251      -1.634  13.738  19.518  1.00  0.00
ATOM   3902 HD23 LEU   251      -0.252  13.519  20.618  1.00  0.00
ATOM   3903  C   LEU   251       3.717  14.756  18.445  1.00  0.00
ATOM   3904  O   LEU   251       4.167  15.389  19.419  1.00  0.00
ATOM   3905  N   LEU   252       4.596  14.226  17.591  1.00  0.00
ATOM   3906  H   LEU   252       4.261  13.657  16.827  1.00  0.00
ATOM   3907  CA  LEU   252       5.987  14.385  17.746  1.00  0.00
ATOM   3908  HA  LEU   252       6.290  14.072  18.745  1.00  0.00
ATOM   3909  CB  LEU   252       6.737  13.519  16.708  1.00  0.00
ATOM   3910  HB2 LEU   252       6.140  13.687  15.811  1.00  0.00
ATOM   3911  HB3 LEU   252       7.745  13.903  16.550  1.00  0.00
ATOM   3912  CG  LEU   252       6.804  12.016  17.003  1.00  0.00
ATOM   3913  HG  LEU   252       5.805  11.697  17.302  1.00  0.00
ATOM   3914  CD1 LEU   252       7.276  11.169  15.797  1.00  0.00
ATOM   3915 HD11 LEU   252       8.275  11.487  15.498  1.00  0.00
ATOM   3916 HD12 LEU   252       7.299  10.116  16.079  1.00  0.00
ATOM   3917 HD13 LEU   252       6.587  11.307  14.964  1.00  0.00
ATOM   3918  CD2 LEU   252       7.640  11.627  18.217  1.00  0.00
ATOM   3919 HD21 LEU   252       7.228  12.099  19.109  1.00  0.00
ATOM   3920 HD22 LEU   252       7.623  10.544  18.339  1.00  0.00
ATOM   3921 HD23 LEU   252       8.668  11.960  18.073  1.00  0.00
ATOM   3922  C   LEU   252       6.470  15.876  17.617  1.00  0.00
ATOM   3923  O   LEU   252       7.235  16.390  18.368  1.00  0.00
ATOM   3924  N   MET   253       6.066  16.655  16.662  1.00  0.00
ATOM   3925  H   MET   253       5.294  16.374  16.074  1.00  0.00
ATOM   3926  CA  MET   253       6.765  17.891  16.340  1.00  0.00
ATOM   3927  HA  MET   253       7.795  17.837  16.692  1.00  0.00
ATOM   3928  CB  MET   253       6.777  18.115  14.840  1.00  0.00
ATOM   3929  HB2 MET   253       7.275  19.069  14.667  1.00  0.00
ATOM   3930  HB3 MET   253       7.371  17.311  14.405  1.00  0.00
ATOM   3931  CG  MET   253       5.325  18.138  14.154  1.00  0.00
ATOM   3932  HG2 MET   253       5.534  17.895  13.112  1.00  0.00
ATOM   3933  HG3 MET   253       4.809  17.301  14.626  1.00  0.00
ATOM   3934  SD  MET   253       4.280  19.585  14.221  1.00  0.00
ATOM   3935  CE  MET   253       3.322  19.445  12.686  1.00  0.00
ATOM   3936  HE1 MET   253       2.756  18.513  12.694  1.00  0.00
ATOM   3937  HE2 MET   253       2.634  20.287  12.609  1.00  0.00
ATOM   3938  HE3 MET   253       4.000  19.451  11.832  1.00  0.00
ATOM   3939  C   MET   253       6.152  19.133  17.108  1.00  0.00
ATOM   3940  O   MET   253       6.811  20.161  17.025  1.00  0.00
ATOM   3941  N   ARG   254       4.976  19.082  17.726  1.00  0.00
ATOM   3942  H   ARG   254       4.471  18.210  17.796  1.00  0.00
ATOM   3943  CA  ARG   254       4.361  20.318  18.344  1.00  0.00
ATOM   3944  HA  ARG   254       5.104  20.813  18.970  1.00  0.00
ATOM   3945  CB  ARG   254       3.853  21.368  17.211  1.00  0.00
ATOM   3946  HB2 ARG   254       4.615  21.295  16.435  1.00  0.00
ATOM   3947  HB3 ARG   254       2.924  20.925  16.850  1.00  0.00
ATOM   3948  CG  ARG   254       3.598  22.951  17.582  1.00  0.00
ATOM   3949  HG2 ARG   254       4.402  23.224  18.265  1.00  0.00
ATOM   3950  HG3 ARG   254       3.719  23.493  16.644  1.00  0.00
ATOM   3951  CD  ARG   254       2.182  23.332  18.242  1.00  0.00
ATOM   3952  HD2 ARG   254       1.304  23.104  17.638  1.00  0.00
ATOM   3953  HD3 ARG   254       2.025  22.975  19.260  1.00  0.00
ATOM   3954  NE  ARG   254       2.368  24.830  18.278  1.00  0.00
ATOM   3955  HE  ARG   254       3.218  25.270  17.955  1.00  0.00
ATOM   3956  CZ  ARG   254       1.439  25.577  18.780  1.00  0.00
ATOM   3957  NH1 ARG   254       0.270  25.203  19.183  1.00  0.00
ATOM   3958 HH11 ARG   254       0.005  24.231  19.120  1.00  0.00
ATOM   3959 HH12 ARG   254      -0.373  25.885  19.559  1.00  0.00
ATOM   3960  NH2 ARG   254       1.748  26.917  18.830  1.00  0.00
ATOM   3961 HH21 ARG   254       2.642  27.239  18.489  1.00  0.00
ATOM   3962 HH22 ARG   254       1.079  27.573  19.208  1.00  0.00
ATOM   3963  C   ARG   254       3.132  20.043  19.232  1.00  0.00
ATOM   3964  O   ARG   254       2.741  20.882  20.030  1.00  0.00
ATOM   3965  N   GLN   255       2.611  18.795  19.208  1.00  0.00
ATOM   3966  H   GLN   255       2.951  18.056  18.609  1.00  0.00
ATOM   3967  CA  GLN   255       1.484  18.531  20.027  1.00  0.00
ATOM   3968  HA  GLN   255       1.167  19.445  20.529  1.00  0.00
ATOM   3969  CB  GLN   255       0.288  17.997  19.151  1.00  0.00
ATOM   3970  HB2 GLN   255       0.060  18.742  18.389  1.00  0.00
ATOM   3971  HB3 GLN   255       0.600  17.070  18.670  1.00  0.00
ATOM   3972  CG  GLN   255      -0.961  17.736  20.000  1.00  0.00
ATOM   3973  HG2 GLN   255      -1.814  17.368  19.431  1.00  0.00
ATOM   3974  HG3 GLN   255      -0.770  17.068  20.840  1.00  0.00
ATOM   3975  CD  GLN   255      -1.304  19.143  20.553  1.00  0.00
ATOM   3976  OE1 GLN   255      -1.717  20.049  19.836  1.00  0.00
ATOM   3977  NE2 GLN   255      -1.132  19.318  21.900  1.00  0.00
ATOM   3978 HE21 GLN   255      -1.339  20.213  22.320  1.00  0.00
ATOM   3979 HE22 GLN   255      -0.799  18.551  22.467  1.00  0.00
ATOM   3980  C   GLN   255       1.719  17.488  21.233  1.00  0.00
ATOM   3981  O   GLN   255       1.762  16.279  20.942  1.00  0.00
ATOM   3982  N   PRO   256       1.875  17.860  22.457  1.00  0.00
ATOM   3983  CD  PRO   256       2.357  19.151  22.774  1.00  0.00
ATOM   3984  HD2 PRO   256       1.558  19.888  22.692  1.00  0.00
ATOM   3985  HD3 PRO   256       3.175  19.427  22.108  1.00  0.00
ATOM   3986  CG  PRO   256       2.825  18.947  24.225  1.00  0.00
ATOM   3987  HG2 PRO   256       2.688  19.864  24.799  1.00  0.00
ATOM   3988  HG3 PRO   256       3.876  18.660  24.246  1.00  0.00
ATOM   3989  CB  PRO   256       1.930  17.806  24.762  1.00  0.00
ATOM   3990  HB2 PRO   256       0.924  18.126  25.035  1.00  0.00
ATOM   3991  HB3 PRO   256       2.373  17.256  25.592  1.00  0.00
ATOM   3992  CA  PRO   256       1.875  16.939  23.549  1.00  0.00
ATOM   3993  HA  PRO   256       2.773  16.330  23.449  1.00  0.00
ATOM   3994  C   PRO   256       0.656  16.035  23.615  1.00  0.00
ATOM   3995  O   PRO   256      -0.516  16.533  23.480  1.00  0.00
ATOM   3996  N   GLY   257       0.905  14.663  23.762  1.00  0.00
ATOM   3997  H   GLY   257       1.851  14.316  23.830  1.00  0.00
ATOM   3998  CA  GLY   257      -0.224  13.671  23.823  1.00  0.00
ATOM   3999  HA2 GLY   257      -1.059  14.014  23.212  1.00  0.00
ATOM   4000  HA3 GLY   257       0.162  12.736  23.418  1.00  0.00
ATOM   4001  C   GLY   257      -0.726  13.425  25.273  1.00  0.00
ATOM   4002  O   GLY   257       0.088  13.289  26.203  1.00  0.00
ATOM   4003  OXT GLY   257      -2.015  13.409  25.499  1.00  0.00
TER   
ATOM   4004  C2  UNK   258      -3.579   0.099 -10.602  1.00  0.00
ATOM   4005  H2  UNK   258      -2.612   0.485 -10.288  1.00  0.00
ATOM   4006  C1  UNK   258      -4.588   0.971 -10.985  1.00  0.00
ATOM   4007  H1  UNK   258      -4.418   2.044 -10.972  1.00  0.00
ATOM   4008  C   UNK   258      -5.812   0.463 -11.382  1.00  0.00
ATOM   4009  H   UNK   258      -6.603   1.146 -11.683  1.00  0.00
ATOM   4010  C5  UNK   258      -6.044  -0.893 -11.403  1.00  0.00
ATOM   4011  H3  UNK   258      -7.013  -1.271 -11.719  1.00  0.00
ATOM   4012  C4  UNK   258      -5.036  -1.790 -11.019  1.00  0.00
ATOM   4013  C3  UNK   258      -3.806  -1.245 -10.622  1.00  0.00
ATOM   4014  S   UNK   258      -2.847  -2.683 -10.232  1.00  0.00
ATOM   4015  O1  UNK   258      -2.617  -2.684  -8.830  1.00  0.00
ATOM   4016  O2  UNK   258      -1.808  -2.786 -11.195  1.00  0.00
ATOM   4017  N   UNK   258      -3.971  -3.878 -10.565  1.00  0.00
ATOM   4018  C6  UNK   258      -5.037  -3.259 -10.956  1.00  0.00
ATOM   4019  O   UNK   258      -6.142  -3.956 -11.305  1.00  0.00
TER   
ATOM   4020 C116 PA    259       6.676 -21.387  -2.543  1.00  0.00
ATOM   4021 H16R PA    259       6.426 -21.393  -3.626  1.00  0.00
ATOM   4022 H16S PA    259       5.767 -21.700  -1.985  1.00  0.00
ATOM   4023 H16T PA    259       7.492 -22.127  -2.398  1.00  0.00
ATOM   4024 C115 PA    259       7.151 -19.990  -2.136  1.00  0.00
ATOM   4025 H15R PA    259       7.952 -19.811  -2.884  1.00  0.00
ATOM   4026 H15S PA    259       6.412 -19.186  -2.338  1.00  0.00
ATOM   4027 C114 PA    259       7.732 -19.930  -0.743  1.00  0.00
ATOM   4028 H14R PA    259       8.307 -20.866  -0.577  1.00  0.00
ATOM   4029 H14S PA    259       8.336 -19.017  -0.555  1.00  0.00
ATOM   4030 C113 PA    259       6.593 -19.900   0.302  1.00  0.00
ATOM   4031 H13R PA    259       6.054 -18.942   0.142  1.00  0.00
ATOM   4032 H13S PA    259       5.749 -20.509  -0.086  1.00  0.00
ATOM   4033 C112 PA    259       6.974 -19.948   1.822  1.00  0.00
ATOM   4034 H12R PA    259       6.003 -19.843   2.351  1.00  0.00
ATOM   4035 H12S PA    259       7.282 -20.975   2.114  1.00  0.00
ATOM   4036 C111 PA    259       8.023 -18.958   2.330  1.00  0.00
ATOM   4037 H11R PA    259       8.999 -19.296   1.920  1.00  0.00
ATOM   4038 H11S PA    259       7.718 -17.943   1.997  1.00  0.00
ATOM   4039 C110 PA    259       8.235 -18.941   3.880  1.00  0.00
ATOM   4040 H10R PA    259       8.517 -19.980   4.155  1.00  0.00
ATOM   4041 H10S PA    259       9.072 -18.252   4.120  1.00  0.00
ATOM   4042  C19 PA    259       7.013 -18.354   4.644  1.00  0.00
ATOM   4043  H9R PA    259       6.730 -17.371   4.211  1.00  0.00
ATOM   4044  H9S PA    259       6.236 -19.148   4.622  1.00  0.00
ATOM   4045  C18 PA    259       7.191 -17.968   6.124  1.00  0.00
ATOM   4046  H8R PA    259       7.756 -17.038   6.351  1.00  0.00
ATOM   4047  H8S PA    259       6.151 -17.815   6.483  1.00  0.00
ATOM   4048  C17 PA    259       7.644 -19.215   6.819  1.00  0.00
ATOM   4049  H7R PA    259       6.871 -20.012   6.779  1.00  0.00
ATOM   4050  H7S PA    259       8.590 -19.583   6.367  1.00  0.00
ATOM   4051  C16 PA    259       7.745 -19.025   8.330  1.00  0.00
ATOM   4052  H6R PA    259       6.937 -18.439   8.817  1.00  0.00
ATOM   4053  H6S PA    259       7.629 -20.040   8.766  1.00  0.00
ATOM   4054  C15 PA    259       9.154 -18.594   8.831  1.00  0.00
ATOM   4055  H5R PA    259       9.986 -18.991   8.211  1.00  0.00
ATOM   4056  H5S PA    259       9.091 -17.504   8.624  1.00  0.00
ATOM   4057  C14 PA    259       9.472 -18.635  10.330  1.00  0.00
ATOM   4058  H4R PA    259       9.526 -19.741  10.417  1.00  0.00
ATOM   4059  H4S PA    259      10.520 -18.279  10.432  1.00  0.00
ATOM   4060  C13 PA    259       8.526 -17.902  11.347  1.00  0.00
ATOM   4061  H3R PA    259       8.672 -16.863  10.982  1.00  0.00
ATOM   4062  H3S PA    259       7.495 -18.315  11.398  1.00  0.00
ATOM   4063  C12 PA    259       9.010 -17.991  12.775  1.00  0.00
ATOM   4064  H2R PA    259       9.261 -19.064  12.914  1.00  0.00
ATOM   4065  H2S PA    259       9.989 -17.467  12.812  1.00  0.00
TER   
ATOM   4066  C11 PC    260       7.897 -17.499  13.667  1.00  0.00
ATOM   4067  O12 PC    260       7.066 -16.671  13.279  1.00  0.00
ATOM   4068  O11 PC    260       7.891 -18.131  14.902  1.00  0.00
ATOM   4069  C1  PC    260       6.673 -18.002  15.652  1.00  0.00
ATOM   4070  HR  PC    260       6.467 -16.982  16.041  1.00  0.00
ATOM   4071  HS  PC    260       5.866 -18.284  14.942  1.00  0.00
ATOM   4072  C2  PC    260       6.811 -18.989  16.869  1.00  0.00
ATOM   4073  HX  PC    260       5.919 -18.959  17.531  1.00  0.00
ATOM   4074  C3  PC    260       7.939 -18.656  17.857  1.00  0.00
ATOM   4075  HA  PC    260       8.929 -18.906  17.420  1.00  0.00
ATOM   4076  HB  PC    260       7.690 -17.613  18.148  1.00  0.00
ATOM   4077  O31 PC    260       7.864 -19.289  19.128  1.00  0.00
ATOM   4078  P31 PC    260       8.512 -20.698  19.408  1.00  0.00
ATOM   4079  O32 PC    260       7.262 -21.565  18.841  1.00  0.00
ATOM   4080  C31 PC    260       6.009 -21.634  19.517  1.00  0.00
ATOM   4081  H1A PC    260       6.098 -22.290  20.409  1.00  0.00
ATOM   4082  H1B PC    260       5.793 -20.637  19.957  1.00  0.00
ATOM   4083  C32 PC    260       4.821 -22.227  18.712  1.00  0.00
ATOM   4084  H2A PC    260       3.895 -21.921  19.177  1.00  0.00
ATOM   4085  H2B PC    260       4.852 -21.724  17.757  1.00  0.00
ATOM   4086  N31 PC    260       4.742 -23.757  18.557  1.00  0.00
ATOM   4087  C33 PC    260       4.066 -24.398  19.807  1.00  0.00
ATOM   4088  H3A PC    260       3.041 -24.090  19.954  1.00  0.00
ATOM   4089  H3B PC    260       3.970 -25.458  19.630  1.00  0.00
ATOM   4090  H3C PC    260       4.658 -24.089  20.656  1.00  0.00
ATOM   4091  C34 PC    260       3.907 -24.017  17.364  1.00  0.00
ATOM   4092  H4A PC    260       4.395 -23.722  16.447  1.00  0.00
ATOM   4093  H4B PC    260       3.617 -25.049  17.239  1.00  0.00
ATOM   4094  H4C PC    260       2.986 -23.451  17.363  1.00  0.00
ATOM   4095  C35 PC    260       6.171 -24.327  18.322  1.00  0.00
ATOM   4096  H5A PC    260       6.603 -23.976  19.248  1.00  0.00
ATOM   4097  H5B PC    260       6.647 -23.853  17.477  1.00  0.00
ATOM   4098  H5C PC    260       6.151 -25.407  18.304  1.00  0.00
ATOM   4099  O33 PC    260       9.644 -20.994  18.479  1.00  0.00
ATOM   4100  O34 PC    260       8.719 -20.938  20.865  1.00  0.00
ATOM   4101  O21 PC    260       7.158 -20.305  16.426  1.00  0.00
ATOM   4102  C21 PC    260       6.390 -20.963  15.614  1.00  0.00
ATOM   4103  O22 PC    260       5.274 -20.693  15.336  1.00  0.00
TER   
ATOM   4104  C12 OL    261       7.164 -22.331  15.361  1.00  0.00
ATOM   4105  H2R OL    261       7.512 -22.808  16.302  1.00  0.00
ATOM   4106  H2S OL    261       8.052 -22.139  14.721  1.00  0.00
ATOM   4107  C13 OL    261       6.237 -23.234  14.510  1.00  0.00
ATOM   4108  H3R OL    261       6.205 -22.725  13.523  1.00  0.00
ATOM   4109  H3S OL    261       5.217 -23.304  14.945  1.00  0.00
ATOM   4110  C14 OL    261       6.842 -24.670  14.444  1.00  0.00
ATOM   4111  H4R OL    261       7.006 -25.045  15.477  1.00  0.00
ATOM   4112  H4S OL    261       7.815 -24.652  13.908  1.00  0.00
ATOM   4113  C15 OL    261       5.932 -25.560  13.611  1.00  0.00
ATOM   4114  H5R OL    261       4.972 -25.872  14.074  1.00  0.00
ATOM   4115  H5S OL    261       6.425 -26.550  13.505  1.00  0.00
ATOM   4116  C16 OL    261       5.612 -24.894  12.208  1.00  0.00
ATOM   4117  H6R OL    261       6.485 -24.352  11.786  1.00  0.00
ATOM   4118  H6S OL    261       4.862 -24.096  12.398  1.00  0.00
ATOM   4119  C17 OL    261       4.962 -25.894  11.219  1.00  0.00
ATOM   4120  H7R OL    261       3.980 -26.273  11.575  1.00  0.00
ATOM   4121  H7S OL    261       5.621 -26.785  11.146  1.00  0.00
ATOM   4122  C18 OL    261       4.763 -25.443   9.715  1.00  0.00
ATOM   4123  H8R OL    261       4.324 -26.315   9.185  1.00  0.00
ATOM   4124  H8S OL    261       5.768 -25.221   9.296  1.00  0.00
ATOM   4125  C19 OL    261       3.933 -24.186   9.657  1.00  0.00
ATOM   4126  H9R OL    261       2.897 -24.194  10.027  1.00  0.00
ATOM   4127 C110 OL    261       4.260 -23.087   8.944  1.00  0.00
ATOM   4128 H10R OL    261       3.546 -22.251   8.979  1.00  0.00
ATOM   4129 C111 OL    261       5.464 -22.945   8.142  1.00  0.00
ATOM   4130 H11R OL    261       6.431 -23.335   8.526  1.00  0.00
ATOM   4131 H11S OL    261       5.735 -21.884   8.333  1.00  0.00
ATOM   4132 C112 OL    261       5.369 -23.209   6.586  1.00  0.00
ATOM   4133 H12R OL    261       5.049 -24.261   6.430  1.00  0.00
ATOM   4134 H12S OL    261       6.403 -23.053   6.208  1.00  0.00
ATOM   4135 C113 OL    261       4.639 -22.163   5.894  1.00  0.00
ATOM   4136 H13R OL    261       5.111 -21.179   6.103  1.00  0.00
ATOM   4137 H13S OL    261       3.585 -21.935   6.164  1.00  0.00
ATOM   4138 C114 OL    261       4.798 -22.361   4.410  1.00  0.00
ATOM   4139 H14R OL    261       5.896 -22.387   4.244  1.00  0.00
ATOM   4140 H14S OL    261       4.236 -21.559   3.885  1.00  0.00
ATOM   4141 C115 OL    261       4.124 -23.638   3.894  1.00  0.00
ATOM   4142 H15R OL    261       3.032 -23.512   4.061  1.00  0.00
ATOM   4143 H15S OL    261       4.371 -24.536   4.499  1.00  0.00
ATOM   4144 C116 OL    261       4.370 -24.015   2.420  1.00  0.00
ATOM   4145 H16R OL    261       4.283 -23.063   1.856  1.00  0.00
ATOM   4146 H16S OL    261       3.585 -24.745   2.126  1.00  0.00
ATOM   4147 C117 OL    261       5.729 -24.732   2.109  1.00  0.00
ATOM   4148 H17R OL    261       5.705 -25.639   2.750  1.00  0.00
ATOM   4149 H17S OL    261       6.478 -23.997   2.475  1.00  0.00
ATOM   4150 C118 OL    261       5.922 -25.121   0.666  1.00  0.00
ATOM   4151 H18R OL    261       6.241 -24.211   0.114  1.00  0.00
ATOM   4152 H18S OL    261       4.998 -25.592   0.266  1.00  0.00
ATOM   4153 H18T OL    261       6.741 -25.871   0.630  1.00  0.00
TER   
ATOM   4154 C116 PA    262      16.787  20.398  -2.276  1.00  0.00
ATOM   4155 H16R PA    262      17.638  21.035  -2.600  1.00  0.00
ATOM   4156 H16S PA    262      15.920  20.934  -2.717  1.00  0.00
ATOM   4157 H16T PA    262      16.853  19.425  -2.809  1.00  0.00
ATOM   4158 C115 PA    262      16.608  20.311  -0.760  1.00  0.00
ATOM   4159 H15R PA    262      17.200  19.473  -0.333  1.00  0.00
ATOM   4160 H15S PA    262      16.863  21.272  -0.265  1.00  0.00
ATOM   4161 C114 PA    262      15.141  19.992  -0.339  1.00  0.00
ATOM   4162 H14R PA    262      14.670  20.868  -0.834  1.00  0.00
ATOM   4163 H14S PA    262      14.728  19.091  -0.842  1.00  0.00
ATOM   4164 C113 PA    262      14.941  20.213   1.233  1.00  0.00
ATOM   4165 H13R PA    262      15.533  21.028   1.702  1.00  0.00
ATOM   4166 H13S PA    262      13.910  20.620   1.312  1.00  0.00
ATOM   4167 C112 PA    262      15.152  19.014   2.119  1.00  0.00
ATOM   4168 H12R PA    262      14.544  18.179   1.710  1.00  0.00
ATOM   4169 H12S PA    262      16.205  18.679   2.231  1.00  0.00
ATOM   4170 C111 PA    262      14.679  19.361   3.553  1.00  0.00
ATOM   4171 H11R PA    262      15.358  20.161   3.920  1.00  0.00
ATOM   4172 H11S PA    262      13.670  19.825   3.572  1.00  0.00
ATOM   4173 C110 PA    262      14.819  18.169   4.518  1.00  0.00
ATOM   4174 H10R PA    262      14.234  18.385   5.437  1.00  0.00
ATOM   4175 H10S PA    262      14.364  17.301   3.994  1.00  0.00
ATOM   4176  C19 PA    262      16.209  17.530   4.791  1.00  0.00
ATOM   4177  H9R PA    262      16.115  16.544   5.295  1.00  0.00
ATOM   4178  H9S PA    262      16.637  17.325   3.787  1.00  0.00
ATOM   4179  C18 PA    262      17.243  18.294   5.530  1.00  0.00
ATOM   4180  H8R PA    262      18.182  17.702   5.568  1.00  0.00
ATOM   4181  H8S PA    262      17.483  19.272   5.060  1.00  0.00
ATOM   4182  C17 PA    262      16.908  18.663   6.982  1.00  0.00
ATOM   4183  H7R PA    262      17.553  19.518   7.278  1.00  0.00
ATOM   4184  H7S PA    262      15.867  19.034   7.094  1.00  0.00
ATOM   4185  C16 PA    262      17.260  17.517   8.002  1.00  0.00
ATOM   4186  H6R PA    262      16.520  16.702   7.850  1.00  0.00
ATOM   4187  H6S PA    262      18.203  17.050   7.645  1.00  0.00
ATOM   4188  C15 PA    262      17.326  17.848   9.456  1.00  0.00
ATOM   4189  H5R PA    262      17.381  16.983  10.151  1.00  0.00
ATOM   4190  H5S PA    262      18.241  18.438   9.674  1.00  0.00
ATOM   4191  C14 PA    262      16.153  18.710  10.055  1.00  0.00
ATOM   4192  H4R PA    262      16.061  19.624   9.431  1.00  0.00
ATOM   4193  H4S PA    262      15.138  18.258  10.039  1.00  0.00
ATOM   4194  C13 PA    262      16.475  19.233  11.451  1.00  0.00
ATOM   4195  H3R PA    262      17.382  19.864  11.564  1.00  0.00
ATOM   4196  H3S PA    262      15.632  19.860  11.810  1.00  0.00
ATOM   4197  C12 PA    262      16.630  17.980  12.376  1.00  0.00
ATOM   4198  H2R PA    262      15.906  17.201  12.056  1.00  0.00
ATOM   4199  H2S PA    262      17.606  17.552  12.060  1.00  0.00
TER   
ATOM   4200  C11 PC    263      16.641  18.213  13.933  1.00  0.00
ATOM   4201  O12 PC    263      16.307  19.286  14.407  1.00  0.00
ATOM   4202  O11 PC    263      16.889  17.053  14.527  1.00  0.00
ATOM   4203  C1  PC    263      16.926  16.890  15.927  1.00  0.00
ATOM   4204  HR  PC    263      16.434  17.761  16.409  1.00  0.00
ATOM   4205  HS  PC    263      16.367  15.973  16.213  1.00  0.00
ATOM   4206  C2  PC    263      18.438  16.709  16.356  1.00  0.00
ATOM   4207  HX  PC    263      18.986  15.751  16.229  1.00  0.00
ATOM   4208  C3  PC    263      18.420  16.759  17.927  1.00  0.00
ATOM   4209  HA  PC    263      17.563  16.146  18.281  1.00  0.00
ATOM   4210  HB  PC    263      19.365  16.354  18.348  1.00  0.00
ATOM   4211  O31 PC    263      18.170  18.082  18.430  1.00  0.00
ATOM   4212  P31 PC    263      17.734  18.289  19.983  1.00  0.00
ATOM   4213  O32 PC    263      17.823  19.869  20.068  1.00  0.00
ATOM   4214  C31 PC    263      19.015  20.539  19.593  1.00  0.00
ATOM   4215  H1A PC    263      19.119  21.386  20.305  1.00  0.00
ATOM   4216  H1B PC    263      19.943  19.955  19.772  1.00  0.00
ATOM   4217  C32 PC    263      18.853  21.191  18.152  1.00  0.00
ATOM   4218  H2A PC    263      19.723  21.791  17.926  1.00  0.00
ATOM   4219  H2B PC    263      18.784  20.401  17.419  1.00  0.00
ATOM   4220  N31 PC    263      17.526  21.890  17.988  1.00  0.00
ATOM   4221  C33 PC    263      16.511  20.797  17.756  1.00  0.00
ATOM   4222  H3A PC    263      15.687  21.425  17.451  1.00  0.00
ATOM   4223  H3B PC    263      17.043  20.261  16.984  1.00  0.00
ATOM   4224  H3C PC    263      16.340  20.172  18.621  1.00  0.00
ATOM   4225  C34 PC    263      17.074  22.580  19.254  1.00  0.00
ATOM   4226  H4A PC    263      16.971  21.879  20.069  1.00  0.00
ATOM   4227  H4B PC    263      17.888  23.190  19.619  1.00  0.00
ATOM   4228  H4C PC    263      16.205  23.165  18.991  1.00  0.00
ATOM   4229  C35 PC    263      17.606  22.821  16.789  1.00  0.00
ATOM   4230  H5A PC    263      18.521  23.394  16.827  1.00  0.00
ATOM   4231  H5B PC    263      16.716  23.415  16.646  1.00  0.00
ATOM   4232  H5C PC    263      17.526  22.104  15.985  1.00  0.00
ATOM   4233  O33 PC    263      16.384  17.830  20.198  1.00  0.00
ATOM   4234  O34 PC    263      18.797  17.688  20.789  1.00  0.00
ATOM   4235  O21 PC    263      19.225  17.725  15.716  1.00  0.00
ATOM   4236  C21 PC    263      20.518  18.070  16.073  1.00  0.00
ATOM   4237  O22 PC    263      21.053  17.765  17.112  1.00  0.00
TER   
ATOM   4238  C12 OL    264      21.256  18.753  14.966  1.00  0.00
ATOM   4239  H2R OL    264      22.313  18.722  15.306  1.00  0.00
ATOM   4240  H2S OL    264      20.907  19.805  14.893  1.00  0.00
ATOM   4241  C13 OL    264      21.212  17.834  13.699  1.00  0.00
ATOM   4242  H3R OL    264      20.138  17.756  13.426  1.00  0.00
ATOM   4243  H3S OL    264      21.698  16.883  14.005  1.00  0.00
ATOM   4244  C14 OL    264      21.908  18.448  12.528  1.00  0.00
ATOM   4245  H4R OL    264      23.000  18.422  12.729  1.00  0.00
ATOM   4246  H4S OL    264      21.515  19.480  12.409  1.00  0.00
ATOM   4247  C15 OL    264      21.588  17.600  11.263  1.00  0.00
ATOM   4248  H5R OL    264      20.493  17.604  11.075  1.00  0.00
ATOM   4249  H5S OL    264      21.982  16.574  11.423  1.00  0.00
ATOM   4250  C16 OL    264      22.402  18.079  10.012  1.00  0.00
ATOM   4251  H6R OL    264      23.219  17.358   9.792  1.00  0.00
ATOM   4252  H6S OL    264      22.987  18.975  10.309  1.00  0.00
ATOM   4253  C17 OL    264      21.446  18.352   8.844  1.00  0.00
ATOM   4254  H7R OL    264      20.748  19.131   9.217  1.00  0.00
ATOM   4255  H7S OL    264      20.802  17.448   8.888  1.00  0.00
ATOM   4256  C18 OL    264      21.963  18.660   7.478  1.00  0.00
ATOM   4257  H8R OL    264      21.097  18.513   6.798  1.00  0.00
ATOM   4258  H8S OL    264      22.739  17.940   7.138  1.00  0.00
ATOM   4259  C19 OL    264      22.441  20.086   7.368  1.00  0.00
ATOM   4260  H9R OL    264      23.488  20.293   7.634  1.00  0.00
ATOM   4261 C110 OL    264      21.779  21.132   6.808  1.00  0.00
ATOM   4262 H10R OL    264      22.356  22.063   6.703  1.00  0.00
ATOM   4263 C111 OL    264      20.414  21.098   6.175  1.00  0.00
ATOM   4264 H11R OL    264      19.992  22.126   6.186  1.00  0.00
ATOM   4265 H11S OL    264      19.667  20.464   6.698  1.00  0.00
ATOM   4266 C112 OL    264      20.486  20.711   4.683  1.00  0.00
ATOM   4267 H12R OL    264      21.068  21.455   4.098  1.00  0.00
ATOM   4268 H12S OL    264      19.425  20.893   4.409  1.00  0.00
ATOM   4269 C113 OL    264      21.067  19.406   4.308  1.00  0.00
ATOM   4270 H13R OL    264      20.523  18.525   4.710  1.00  0.00
ATOM   4271 H13S OL    264      22.101  19.261   4.687  1.00  0.00
ATOM   4272 C114 OL    264      21.120  19.247   2.706  1.00  0.00
ATOM   4273 H14R OL    264      21.769  20.094   2.393  1.00  0.00
ATOM   4274 H14S OL    264      20.166  19.685   2.344  1.00  0.00
ATOM   4275 C115 OL    264      21.643  17.947   2.187  1.00  0.00
ATOM   4276 H15R OL    264      21.237  17.118   2.806  1.00  0.00
ATOM   4277 H15S OL    264      22.744  17.806   2.238  1.00  0.00
ATOM   4278 C116 OL    264      21.292  17.612   0.716  1.00  0.00
ATOM   4279 H16R OL    264      21.509  16.540   0.523  1.00  0.00
ATOM   4280 H16S OL    264      21.953  18.289   0.132  1.00  0.00
ATOM   4281 C117 OL    264      19.814  17.900   0.308  1.00  0.00
ATOM   4282 H17R OL    264      19.829  17.459  -0.712  1.00  0.00
ATOM   4283 H17S OL    264      19.565  18.979   0.222  1.00  0.00
ATOM   4284 C118 OL    264      18.780  17.205   1.177  1.00  0.00
ATOM   4285 H18R OL    264      18.720  17.849   2.080  1.00  0.00
ATOM   4286 H18S OL    264      19.134  16.183   1.431  1.00  0.00
ATOM   4287 H18T OL    264      17.851  17.073   0.582  1.00  0.00
TER   
ATOM   4288 C116 PA    265      -9.608   8.326  -0.155  1.00  0.00
ATOM   4289 H16R PA    265      -8.918   8.754  -0.913  1.00  0.00
ATOM   4290 H16S PA    265     -10.618   8.757  -0.325  1.00  0.00
ATOM   4291 H16T PA    265      -9.734   7.240  -0.350  1.00  0.00
ATOM   4292 C115 PA    265      -8.960   8.545   1.204  1.00  0.00
ATOM   4293 H15R PA    265      -8.406   7.655   1.572  1.00  0.00
ATOM   4294 H15S PA    265      -8.240   9.343   0.926  1.00  0.00
ATOM   4295 C114 PA    265      -9.888   9.101   2.286  1.00  0.00
ATOM   4296 H14R PA    265     -10.551   9.947   2.003  1.00  0.00
ATOM   4297 H14S PA    265     -10.531   8.251   2.600  1.00  0.00
ATOM   4298 C113 PA    265      -9.125   9.492   3.566  1.00  0.00
ATOM   4299 H13R PA    265      -8.206   8.880   3.687  1.00  0.00
ATOM   4300 H13S PA    265      -9.011  10.596   3.505  1.00  0.00
ATOM   4301 C112 PA    265      -9.997   9.221   4.761  1.00  0.00
ATOM   4302 H12R PA    265     -10.365   8.173   4.755  1.00  0.00
ATOM   4303 H12S PA    265      -9.433   9.211   5.718  1.00  0.00
ATOM   4304 C111 PA    265     -11.198  10.210   4.940  1.00  0.00
ATOM   4305 H11R PA    265     -10.919  11.177   4.469  1.00  0.00
ATOM   4306 H11S PA    265     -12.098   9.907   4.364  1.00  0.00
ATOM   4307 C110 PA    265     -11.714  10.341   6.370  1.00  0.00
ATOM   4308 H10R PA    265     -10.821  10.585   6.984  1.00  0.00
ATOM   4309 H10S PA    265     -12.258  11.305   6.472  1.00  0.00
ATOM   4310  C19 PA    265     -12.550   9.126   6.834  1.00  0.00
ATOM   4311  H9R PA    265     -13.365   9.038   6.084  1.00  0.00
ATOM   4312  H9S PA    265     -11.878   8.242   6.790  1.00  0.00
ATOM   4313  C18 PA    265     -13.204   9.499   8.171  1.00  0.00
ATOM   4314  H8R PA    265     -13.729  10.465   8.007  1.00  0.00
ATOM   4315  H8S PA    265     -14.076   8.837   8.361  1.00  0.00
ATOM   4316  C17 PA    265     -12.205   9.720   9.272  1.00  0.00
ATOM   4317  H7R PA    265     -11.529   8.838   9.272  1.00  0.00
ATOM   4318  H7S PA    265     -11.534  10.590   9.105  1.00  0.00
ATOM   4319  C16 PA    265     -12.772  10.085  10.640  1.00  0.00
ATOM   4320  H6R PA    265     -11.938  10.442  11.280  1.00  0.00
ATOM   4321  H6S PA    265     -13.386  10.990  10.441  1.00  0.00
ATOM   4322  C15 PA    265     -13.682   9.035  11.410  1.00  0.00
ATOM   4323  H5R PA    265     -14.537   9.563  11.884  1.00  0.00
ATOM   4324  H5S PA    265     -14.123   8.400  10.612  1.00  0.00
ATOM   4325  C14 PA    265     -12.894   8.246  12.471  1.00  0.00
ATOM   4326  H4R PA    265     -12.554   8.959  13.253  1.00  0.00
ATOM   4327  H4S PA    265     -13.414   7.312  12.773  1.00  0.00
ATOM   4328  C13 PA    265     -11.535   7.579  12.010  1.00  0.00
ATOM   4329  H3R PA    265     -11.774   6.858  11.199  1.00  0.00
ATOM   4330  H3S PA    265     -10.944   8.466  11.696  1.00  0.00
ATOM   4331  C12 PA    265     -10.712   6.846  13.127  1.00  0.00
ATOM   4332  H2R PA    265     -11.488   6.650  13.898  1.00  0.00
ATOM   4333  H2S PA    265     -10.092   5.951  12.907  1.00  0.00
TER   
ATOM   4334  C11 PC    266      -9.851   7.876  13.830  1.00  0.00
ATOM   4335  O12 PC    266      -9.072   8.643  13.385  1.00  0.00
ATOM   4336  O11 PC    266      -9.985   7.671  15.193  1.00  0.00
ATOM   4337  C1  PC    266      -9.210   8.512  16.063  1.00  0.00
ATOM   4338  HR  PC    266      -8.589   7.874  16.728  1.00  0.00
ATOM   4339  HS  PC    266      -8.460   9.149  15.547  1.00  0.00
ATOM   4340  C2  PC    266     -10.084   9.464  17.006  1.00  0.00
ATOM   4341  HX  PC    266      -9.424  10.033  17.696  1.00  0.00
ATOM   4342  C3  PC    266     -11.027   8.637  17.933  1.00  0.00
ATOM   4343  HA  PC    266     -11.513   7.775  17.429  1.00  0.00
ATOM   4344  HB  PC    266     -10.390   8.204  18.733  1.00  0.00
ATOM   4345  O31 PC    266     -12.072   9.418  18.373  1.00  0.00
ATOM   4346  P31 PC    266     -12.083   9.953  19.871  1.00  0.00
ATOM   4347  O32 PC    266     -12.851  11.244  19.952  1.00  0.00
ATOM   4348  C31 PC    266     -12.371  12.484  19.372  1.00  0.00
ATOM   4349  H1A PC    266     -11.767  13.025  20.131  1.00  0.00
ATOM   4350  H1B PC    266     -11.734  12.369  18.468  1.00  0.00
ATOM   4351  C32 PC    266     -13.627  13.381  19.070  1.00  0.00
ATOM   4352  H2A PC    266     -14.171  13.544  19.989  1.00  0.00
ATOM   4353  H2B PC    266     -13.215  14.290  18.656  1.00  0.00
ATOM   4354  N31 PC    266     -14.676  12.824  18.120  1.00  0.00
ATOM   4355  C33 PC    266     -15.488  11.808  18.775  1.00  0.00
ATOM   4356  H3A PC    266     -16.169  11.334  18.083  1.00  0.00
ATOM   4357  H3B PC    266     -14.866  10.969  19.049  1.00  0.00
ATOM   4358  H3C PC    266     -15.996  12.301  19.591  1.00  0.00
ATOM   4359  C34 PC    266     -15.518  13.922  17.494  1.00  0.00
ATOM   4360  H4A PC    266     -14.871  14.543  16.892  1.00  0.00
ATOM   4361  H4B PC    266     -16.354  13.563  16.912  1.00  0.00
ATOM   4362  H4C PC    266     -16.038  14.534  18.216  1.00  0.00
ATOM   4363  C35 PC    266     -13.885  12.090  17.004  1.00  0.00
ATOM   4364  H5A PC    266     -13.509  11.224  17.528  1.00  0.00
ATOM   4365  H5B PC    266     -13.064  12.642  16.571  1.00  0.00
ATOM   4366  H5C PC    266     -14.460  11.780  16.144  1.00  0.00
ATOM   4367  O33 PC    266     -12.928   9.032  20.688  1.00  0.00
ATOM   4368  O34 PC    266     -10.673  10.197  20.280  1.00  0.00
ATOM   4369  O21 PC    266     -10.911  10.294  16.171  1.00  0.00
ATOM   4370  C21 PC    266     -10.170  11.249  15.531  1.00  0.00
ATOM   4371  O22 PC    266      -9.023  11.452  15.718  1.00  0.00
TER   
ATOM   4372  C12 OL    267     -10.899  11.850  14.436  1.00  0.00
ATOM   4373  H2R OL    267     -11.845  12.175  14.920  1.00  0.00
ATOM   4374  H2S OL    267     -11.154  11.198  13.573  1.00  0.00
ATOM   4375  C13 OL    267     -10.150  13.122  13.848  1.00  0.00
ATOM   4376  H3R OL    267      -9.873  13.849  14.642  1.00  0.00
ATOM   4377  H3S OL    267     -10.743  13.696  13.104  1.00  0.00
ATOM   4378  C14 OL    267      -8.861  12.822  13.028  1.00  0.00
ATOM   4379  H4R OL    267      -7.994  12.378  13.562  1.00  0.00
ATOM   4380  H4S OL    267      -8.407  13.781  12.697  1.00  0.00
ATOM   4381  C15 OL    267      -9.004  11.921  11.739  1.00  0.00
ATOM   4382  H5R OL    267      -9.455  10.954  12.049  1.00  0.00
ATOM   4383  H5S OL    267      -7.982  11.793  11.325  1.00  0.00
ATOM   4384  C16 OL    267      -9.982  12.495  10.658  1.00  0.00
ATOM   4385  H6R OL    267     -10.992  12.558  11.117  1.00  0.00
ATOM   4386  H6S OL    267     -10.081  11.724   9.864  1.00  0.00
ATOM   4387  C17 OL    267      -9.568  13.768   9.964  1.00  0.00
ATOM   4388  H7R OL    267      -8.741  13.514   9.267  1.00  0.00
ATOM   4389  H7S OL    267      -9.236  14.484  10.746  1.00  0.00
ATOM   4390  C18 OL    267     -10.721  14.385   9.186  1.00  0.00
ATOM   4391  H8R OL    267     -11.078  13.583   8.505  1.00  0.00
ATOM   4392  H8S OL    267     -10.439  15.183   8.467  1.00  0.00
ATOM   4393  C19 OL    267     -11.754  14.972  10.110  1.00  0.00
ATOM   4394  H9R OL    267     -11.342  15.763  10.753  1.00  0.00
ATOM   4395 C110 OL    267     -13.060  14.643  10.193  1.00  0.00
ATOM   4396 H10R OL    267     -13.539  15.177  11.027  1.00  0.00
ATOM   4397 C111 OL    267     -13.777  13.575   9.401  1.00  0.00
ATOM   4398 H11R OL    267     -14.645  13.186   9.975  1.00  0.00
ATOM   4399 H11S OL    267     -13.167  12.729   9.018  1.00  0.00
ATOM   4400 C112 OL    267     -14.424  14.308   8.242  1.00  0.00
ATOM   4401 H12R OL    267     -13.667  14.968   7.766  1.00  0.00
ATOM   4402 H12S OL    267     -15.260  14.902   8.667  1.00  0.00
ATOM   4403 C113 OL    267     -14.958  13.277   7.155  1.00  0.00
ATOM   4404 H13R OL    267     -15.586  12.490   7.626  1.00  0.00
ATOM   4405 H13S OL    267     -14.040  12.886   6.667  1.00  0.00
ATOM   4406 C114 OL    267     -15.770  13.982   6.016  1.00  0.00
ATOM   4407 H14R OL    267     -15.272  14.950   5.796  1.00  0.00
ATOM   4408 H14S OL    267     -16.749  14.136   6.520  1.00  0.00
ATOM   4409 C115 OL    267     -15.657  13.142   4.729  1.00  0.00
ATOM   4410 H15R OL    267     -16.435  13.500   4.020  1.00  0.00
ATOM   4411 H15S OL    267     -16.091  12.120   4.701  1.00  0.00
ATOM   4412 C116 OL    267     -14.263  13.058   4.108  1.00  0.00
ATOM   4413 H16R OL    267     -14.514  12.690   3.090  1.00  0.00
ATOM   4414 H16S OL    267     -13.617  12.381   4.707  1.00  0.00
ATOM   4415 C117 OL    267     -13.651  14.359   3.679  1.00  0.00
ATOM   4416 H17R OL    267     -13.177  14.711   4.620  1.00  0.00
ATOM   4417 H17S OL    267     -14.402  15.105   3.345  1.00  0.00
ATOM   4418 C118 OL    267     -12.497  14.224   2.719  1.00  0.00
ATOM   4419 H18R OL    267     -11.705  13.568   3.138  1.00  0.00
ATOM   4420 H18S OL    267     -12.102  15.262   2.735  1.00  0.00
ATOM   4421 H18T OL    267     -12.843  13.983   1.691  1.00  0.00
TER   
ATOM   4422 C116 PA    268     -10.255 -15.179  -2.673  1.00  0.00
ATOM   4423 H16R PA    268     -10.470 -14.104  -2.499  1.00  0.00
ATOM   4424 H16S PA    268     -10.965 -15.389  -3.502  1.00  0.00
ATOM   4425 H16T PA    268      -9.230 -15.376  -3.055  1.00  0.00
ATOM   4426 C115 PA    268     -10.473 -16.048  -1.460  1.00  0.00
ATOM   4427 H15R PA    268     -10.883 -17.033  -1.771  1.00  0.00
ATOM   4428 H15S PA    268      -9.510 -16.286  -0.960  1.00  0.00
ATOM   4429 C114 PA    268     -11.443 -15.485  -0.384  1.00  0.00
ATOM   4430 H14R PA    268     -10.870 -14.805   0.282  1.00  0.00
ATOM   4431 H14S PA    268     -12.207 -14.888  -0.927  1.00  0.00
ATOM   4432 C113 PA    268     -12.124 -16.574   0.525  1.00  0.00
ATOM   4433 H13R PA    268     -12.685 -16.038   1.321  1.00  0.00
ATOM   4434 H13S PA    268     -12.911 -17.116  -0.042  1.00  0.00
ATOM   4435 C112 PA    268     -11.273 -17.748   1.144  1.00  0.00
ATOM   4436 H12R PA    268     -10.707 -18.258   0.336  1.00  0.00
ATOM   4437 H12S PA    268     -10.507 -17.352   1.844  1.00  0.00
ATOM   4438 C111 PA    268     -12.148 -18.855   1.830  1.00  0.00
ATOM   4439 H11R PA    268     -12.988 -19.073   1.137  1.00  0.00
ATOM   4440 H11S PA    268     -11.534 -19.780   1.875  1.00  0.00
ATOM   4441 C110 PA    268     -12.645 -18.340   3.187  1.00  0.00
ATOM   4442 H10R PA    268     -11.818 -17.870   3.761  1.00  0.00
ATOM   4443 H10S PA    268     -13.388 -17.567   2.896  1.00  0.00
ATOM   4444  C19 PA    268     -13.472 -19.280   4.063  1.00  0.00
ATOM   4445  H9R PA    268     -13.822 -20.118   3.422  1.00  0.00
ATOM   4446  H9S PA    268     -12.881 -19.807   4.842  1.00  0.00
ATOM   4447  C18 PA    268     -14.684 -18.545   4.778  1.00  0.00
ATOM   4448  H8R PA    268     -15.164 -17.926   3.990  1.00  0.00
ATOM   4449  H8S PA    268     -15.373 -19.349   5.113  1.00  0.00
ATOM   4450  C17 PA    268     -14.213 -17.632   5.945  1.00  0.00
ATOM   4451  H7R PA    268     -13.985 -18.296   6.807  1.00  0.00
ATOM   4452  H7S PA    268     -13.344 -17.005   5.652  1.00  0.00
ATOM   4453  C16 PA    268     -15.173 -16.589   6.288  1.00  0.00
ATOM   4454  H6R PA    268     -15.478 -16.344   5.248  1.00  0.00
ATOM   4455  H6S PA    268     -16.008 -17.070   6.840  1.00  0.00
ATOM   4456  C15 PA    268     -14.683 -15.325   7.101  1.00  0.00
ATOM   4457  H5R PA    268     -14.102 -14.700   6.389  1.00  0.00
ATOM   4458  H5S PA    268     -15.633 -14.779   7.283  1.00  0.00
ATOM   4459  C14 PA    268     -13.850 -15.577   8.416  1.00  0.00
ATOM   4460  H4R PA    268     -12.906 -16.130   8.223  1.00  0.00
ATOM   4461  H4S PA    268     -13.626 -14.595   8.884  1.00  0.00
ATOM   4462  C13 PA    268     -14.678 -16.306   9.512  1.00  0.00
ATOM   4463  H3R PA    268     -15.665 -15.859   9.755  1.00  0.00
ATOM   4464  H3S PA    268     -14.860 -17.308   9.068  1.00  0.00
ATOM   4465  C12 PA    268     -13.901 -16.538  10.826  1.00  0.00
ATOM   4466  H2R PA    268     -14.471 -17.217  11.496  1.00  0.00
ATOM   4467  H2S PA    268     -12.909 -16.906  10.488  1.00  0.00
TER   
ATOM   4468  C11 PC    269     -13.824 -15.170  11.608  1.00  0.00
ATOM   4469  O12 PC    269     -14.431 -14.200  11.287  1.00  0.00
ATOM   4470  O11 PC    269     -13.218 -15.295  12.834  1.00  0.00
ATOM   4471  C1  PC    269     -13.120 -14.127  13.566  1.00  0.00
ATOM   4472  HR  PC    269     -12.705 -13.359  12.879  1.00  0.00
ATOM   4473  HS  PC    269     -14.156 -13.902  13.901  1.00  0.00
ATOM   4474  C2  PC    269     -12.238 -14.201  14.884  1.00  0.00
ATOM   4475  HX  PC    269     -12.660 -15.051  15.462  1.00  0.00
ATOM   4476  C3  PC    269     -12.207 -12.951  15.643  1.00  0.00
ATOM   4477  HA  PC    269     -12.213 -12.163  14.860  1.00  0.00
ATOM   4478  HB  PC    269     -13.204 -12.948  16.133  1.00  0.00
ATOM   4479  O31 PC    269     -11.215 -12.766  16.704  1.00  0.00
ATOM   4480  P31 PC    269     -11.379 -13.574  18.064  1.00  0.00
ATOM   4481  O32 PC    269     -10.295 -14.690  17.786  1.00  0.00
ATOM   4482  C31 PC    269     -10.664 -16.075  17.673  1.00  0.00
ATOM   4483  H1A PC    269     -11.624 -16.130  17.118  1.00  0.00
ATOM   4484  H1B PC    269      -9.930 -16.622  17.043  1.00  0.00
ATOM   4485  C32 PC    269     -10.730 -16.801  19.132  1.00  0.00
ATOM   4486  H2A PC    269     -11.666 -16.414  19.506  1.00  0.00
ATOM   4487  H2B PC    269     -10.780 -17.878  19.075  1.00  0.00
ATOM   4488  N31 PC    269      -9.757 -16.466  20.258  1.00  0.00
ATOM   4489  C33 PC    269      -8.318 -16.423  19.843  1.00  0.00
ATOM   4490  H3A PC    269      -8.246 -15.684  19.058  1.00  0.00
ATOM   4491  H3B PC    269      -7.647 -16.218  20.664  1.00  0.00
ATOM   4492  H3C PC    269      -8.111 -17.358  19.344  1.00  0.00
ATOM   4493  C34 PC    269     -10.160 -15.174  20.936  1.00  0.00
ATOM   4494  H4A PC    269      -9.543 -15.037  21.812  1.00  0.00
ATOM   4495  H4B PC    269      -9.947 -14.315  20.316  1.00  0.00
ATOM   4496  H4C PC    269     -11.213 -15.271  21.157  1.00  0.00
ATOM   4497  C35 PC    269      -9.880 -17.576  21.302  1.00  0.00
ATOM   4498  H5A PC    269      -9.858 -18.590  20.931  1.00  0.00
ATOM   4499  H5B PC    269     -10.821 -17.342  21.778  1.00  0.00
ATOM   4500  H5C PC    269      -9.105 -17.448  22.043  1.00  0.00
ATOM   4501  O33 PC    269     -10.941 -12.659  19.176  1.00  0.00
ATOM   4502  O34 PC    269     -12.757 -14.136  18.126  1.00  0.00
ATOM   4503  O21 PC    269     -10.872 -14.534  14.619  1.00  0.00
ATOM   4504  C21 PC    269     -10.676 -15.836  14.326  1.00  0.00
ATOM   4505  O22 PC    269     -11.490 -16.722  14.352  1.00  0.00
TER   
ATOM   4506  C12 OL    270      -9.219 -16.136  14.075  1.00  0.00
ATOM   4507  H2R OL    270      -8.726 -16.386  15.039  1.00  0.00
ATOM   4508  H2S OL    270      -8.797 -15.175  13.712  1.00  0.00
ATOM   4509  C13 OL    270      -9.071 -17.257  13.043  1.00  0.00
ATOM   4510  H3R OL    270      -9.377 -18.252  13.431  1.00  0.00
ATOM   4511  H3S OL    270      -7.984 -17.434  12.897  1.00  0.00
ATOM   4512  C14 OL    270      -9.806 -17.030  11.734  1.00  0.00
ATOM   4513  H4R OL    270      -9.665 -15.962  11.461  1.00  0.00
ATOM   4514  H4S OL    270     -10.883 -17.201  11.946  1.00  0.00
ATOM   4515  C15 OL    270      -9.302 -18.041  10.712  1.00  0.00
ATOM   4516  H5R OL    270      -9.536 -19.087  11.003  1.00  0.00
ATOM   4517  H5S OL    270      -8.229 -17.929  10.444  1.00  0.00
ATOM   4518  C16 OL    270     -10.164 -17.911   9.383  1.00  0.00
ATOM   4519  H6R OL    270     -10.738 -16.965   9.286  1.00  0.00
ATOM   4520  H6S OL    270     -10.918 -18.725   9.440  1.00  0.00
ATOM   4521  C17 OL    270      -9.428 -17.977   8.037  1.00  0.00
ATOM   4522  H7R OL    270      -9.869 -18.776   7.404  1.00  0.00
ATOM   4523  H7S OL    270      -8.377 -18.298   8.200  1.00  0.00
ATOM   4524  C18 OL    270      -9.461 -16.639   7.180  1.00  0.00
ATOM   4525  H8R OL    270     -10.546 -16.457   7.022  1.00  0.00
ATOM   4526  H8S OL    270      -8.931 -16.845   6.226  1.00  0.00
ATOM   4527  C19 OL    270      -8.815 -15.376   7.788  1.00  0.00
ATOM   4528  H9R OL    270      -7.720 -15.385   7.885  1.00  0.00
ATOM   4529 C110 OL    270      -9.425 -14.293   8.102  1.00  0.00
ATOM   4530 H10R OL    270      -8.929 -13.403   8.517  1.00  0.00
ATOM   4531 C111 OL    270     -10.927 -14.103   7.937  1.00  0.00
ATOM   4532 H11R OL    270     -11.484 -14.342   8.868  1.00  0.00
ATOM   4533 H11S OL    270     -11.270 -14.766   7.114  1.00  0.00
ATOM   4534 C112 OL    270     -11.256 -12.595   7.392  1.00  0.00
ATOM   4535 H12R OL    270     -11.334 -11.995   8.324  1.00  0.00
ATOM   4536 H12S OL    270     -12.337 -12.623   7.138  1.00  0.00
ATOM   4537 C113 OL    270     -10.283 -11.942   6.434  1.00  0.00
ATOM   4538 H13R OL    270      -9.231 -11.873   6.783  1.00  0.00
ATOM   4539 H13S OL    270     -10.664 -10.935   6.161  1.00  0.00
ATOM   4540 C114 OL    270     -10.138 -12.696   5.116  1.00  0.00
ATOM   4541 H14R OL    270     -11.122 -13.175   4.923  1.00  0.00
ATOM   4542 H14S OL    270      -9.362 -13.489   5.174  1.00  0.00
ATOM   4543 C115 OL    270      -9.904 -11.762   3.865  1.00  0.00
ATOM   4544 H15R OL    270      -8.990 -11.180   4.112  1.00  0.00
ATOM   4545 H15S OL    270     -10.738 -11.036   3.759  1.00  0.00
ATOM   4546 C116 OL    270      -9.656 -12.534   2.527  1.00  0.00
ATOM   4547 H16R OL    270      -9.523 -11.669   1.843  1.00  0.00
ATOM   4548 H16S OL    270     -10.534 -12.960   1.994  1.00  0.00
ATOM   4549 C117 OL    270      -8.360 -13.275   2.411  1.00  0.00
ATOM   4550 H17R OL    270      -8.456 -14.125   3.121  1.00  0.00
ATOM   4551 H17S OL    270      -7.558 -12.642   2.848  1.00  0.00
ATOM   4552 C118 OL    270      -7.972 -13.716   0.999  1.00  0.00
ATOM   4553 H18R OL    270      -8.293 -13.031   0.185  1.00  0.00
ATOM   4554 H18S OL    270      -8.417 -14.696   0.725  1.00  0.00
ATOM   4555 H18T OL    270      -6.864 -13.645   0.950  1.00  0.00
TER   
ATOM   4556 C116 PA    271     -18.253   9.695   1.218  1.00  0.00
ATOM   4557 H16R PA    271     -18.152  10.602   0.583  1.00  0.00
ATOM   4558 H16S PA    271     -17.354   9.636   1.868  1.00  0.00
ATOM   4559 H16T PA    271     -19.163   9.772   1.851  1.00  0.00
ATOM   4560 C115 PA    271     -18.152   8.508   0.349  1.00  0.00
ATOM   4561 H15R PA    271     -19.196   8.234   0.086  1.00  0.00
ATOM   4562 H15S PA    271     -17.565   8.819  -0.541  1.00  0.00
ATOM   4563 C114 PA    271     -17.543   7.289   0.916  1.00  0.00
ATOM   4564 H14R PA    271     -16.762   6.926   0.213  1.00  0.00
ATOM   4565 H14S PA    271     -16.967   7.495   1.844  1.00  0.00
ATOM   4566 C113 PA    271     -18.545   6.121   1.253  1.00  0.00
ATOM   4567 H13R PA    271     -19.481   6.428   1.768  1.00  0.00
ATOM   4568 H13S PA    271     -18.850   5.723   0.262  1.00  0.00
ATOM   4569 C112 PA    271     -17.940   4.990   2.090  1.00  0.00
ATOM   4570 H12R PA    271     -18.628   4.135   1.919  1.00  0.00
ATOM   4571 H12S PA    271     -16.890   4.791   1.786  1.00  0.00
ATOM   4572 C111 PA    271     -17.939   5.254   3.614  1.00  0.00
ATOM   4573 H11R PA    271     -17.294   6.127   3.855  1.00  0.00
ATOM   4574 H11S PA    271     -19.004   5.527   3.770  1.00  0.00
ATOM   4575 C110 PA    271     -17.402   4.012   4.495  1.00  0.00
ATOM   4576 H10R PA    271     -17.968   4.193   5.434  1.00  0.00
ATOM   4577 H10S PA    271     -17.747   3.053   4.054  1.00  0.00
ATOM   4578  C19 PA    271     -15.848   4.114   4.719  1.00  0.00
ATOM   4579  H9R PA    271     -15.128   4.251   3.884  1.00  0.00
ATOM   4580  H9S PA    271     -15.774   5.024   5.351  1.00  0.00
ATOM   4581  C18 PA    271     -15.238   2.913   5.566  1.00  0.00
ATOM   4582  H8R PA    271     -15.263   2.016   4.911  1.00  0.00
ATOM   4583  H8S PA    271     -14.168   3.161   5.731  1.00  0.00
ATOM   4584  C17 PA    271     -15.948   2.391   6.844  1.00  0.00
ATOM   4585  H7R PA    271     -17.037   2.242   6.678  1.00  0.00
ATOM   4586  H7S PA    271     -15.473   1.408   7.047  1.00  0.00
ATOM   4587  C16 PA    271     -15.718   3.391   8.026  1.00  0.00
ATOM   4588  H6R PA    271     -14.677   3.477   8.407  1.00  0.00
ATOM   4589  H6S PA    271     -16.101   4.327   7.567  1.00  0.00
ATOM   4590  C15 PA    271     -16.487   2.979   9.289  1.00  0.00
ATOM   4591  H5R PA    271     -16.706   3.918   9.842  1.00  0.00
ATOM   4592  H5S PA    271     -17.471   2.511   9.074  1.00  0.00
ATOM   4593  C14 PA    271     -15.747   1.928  10.156  1.00  0.00
ATOM   4594  H4R PA    271     -15.435   1.108   9.474  1.00  0.00
ATOM   4595  H4S PA    271     -14.755   2.316  10.472  1.00  0.00
ATOM   4596  C13 PA    271     -16.457   1.426  11.401  1.00  0.00
ATOM   4597  H3R PA    271     -17.556   1.363  11.250  1.00  0.00
ATOM   4598  H3S PA    271     -16.210   0.356  11.567  1.00  0.00
ATOM   4599  C12 PA    271     -16.139   2.180  12.711  1.00  0.00
ATOM   4600  H2R PA    271     -16.535   1.648  13.603  1.00  0.00
ATOM   4601  H2S PA    271     -15.076   2.409  12.938  1.00  0.00
TER   
ATOM   4602  C11 PC    272     -17.051   3.388  12.721  1.00  0.00
ATOM   4603  O12 PC    272     -18.176   3.411  12.318  1.00  0.00
ATOM   4604  O11 PC    272     -16.372   4.504  13.238  1.00  0.00
ATOM   4605  C1  PC    272     -17.214   5.701  13.240  1.00  0.00
ATOM   4606  HR  PC    272     -16.518   6.560  13.139  1.00  0.00
ATOM   4607  HS  PC    272     -18.011   5.752  12.468  1.00  0.00
ATOM   4608  C2  PC    272     -17.943   5.705  14.625  1.00  0.00
ATOM   4609  HX  PC    272     -18.387   6.695  14.864  1.00  0.00
ATOM   4610  C3  PC    272     -16.911   5.362  15.740  1.00  0.00
ATOM   4611  HA  PC    272     -16.720   4.274  15.629  1.00  0.00
ATOM   4612  HB  PC    272     -15.910   5.768  15.482  1.00  0.00
ATOM   4613  O31 PC    272     -17.327   5.780  17.039  1.00  0.00
ATOM   4614  P31 PC    272     -16.431   5.689  18.326  1.00  0.00
ATOM   4615  O32 PC    272     -17.037   4.358  19.022  1.00  0.00
ATOM   4616  C31 PC    272     -17.785   3.295  18.468  1.00  0.00
ATOM   4617  H1A PC    272     -17.438   3.136  17.425  1.00  0.00
ATOM   4618  H1B PC    272     -17.645   2.421  19.140  1.00  0.00
ATOM   4619  C32 PC    272     -19.275   3.708  18.474  1.00  0.00
ATOM   4620  H2A PC    272     -19.470   4.498  17.764  1.00  0.00
ATOM   4621  H2B PC    272     -19.751   2.811  18.105  1.00  0.00
ATOM   4622  N31 PC    272     -20.042   4.011  19.801  1.00  0.00
ATOM   4623  C33 PC    272     -21.525   4.215  19.513  1.00  0.00
ATOM   4624  H3A PC    272     -21.699   4.970  18.761  1.00  0.00
ATOM   4625  H3B PC    272     -22.033   3.383  19.047  1.00  0.00
ATOM   4626  H3C PC    272     -22.060   4.497  20.408  1.00  0.00
ATOM   4627  C34 PC    272     -19.906   2.942  20.751  1.00  0.00
ATOM   4628  H4A PC    272     -20.250   1.989  20.378  1.00  0.00
ATOM   4629  H4B PC    272     -18.845   2.821  20.911  1.00  0.00
ATOM   4630  H4C PC    272     -20.589   3.194  21.550  1.00  0.00
ATOM   4631  C35 PC    272     -19.568   5.306  20.472  1.00  0.00
ATOM   4632  H5A PC    272     -20.254   5.421  21.298  1.00  0.00
ATOM   4633  H5B PC    272     -19.591   6.150  19.798  1.00  0.00
ATOM   4634  H5C PC    272     -18.561   5.133  20.821  1.00  0.00
ATOM   4635  O33 PC    272     -15.039   5.310  17.901  1.00  0.00
ATOM   4636  O34 PC    272     -16.553   6.844  19.232  1.00  0.00
ATOM   4637  O21 PC    272     -19.002   4.789  14.692  1.00  0.00
ATOM   4638  C21 PC    272     -20.223   5.223  14.312  1.00  0.00
ATOM   4639  O22 PC    272     -20.481   6.329  13.829  1.00  0.00
TER   
ATOM   4640  C12 OL    273     -21.263   4.170  14.688  1.00  0.00
ATOM   4641  H2R OL    273     -21.381   4.085  15.789  1.00  0.00
ATOM   4642  H2S OL    273     -20.853   3.206  14.318  1.00  0.00
ATOM   4643  C13 OL    273     -22.732   4.385  14.081  1.00  0.00
ATOM   4644  H3R OL    273     -23.007   5.299  14.649  1.00  0.00
ATOM   4645  H3S OL    273     -23.480   3.619  14.379  1.00  0.00
ATOM   4646  C14 OL    273     -22.804   4.563  12.564  1.00  0.00
ATOM   4647  H4R OL    273     -22.316   5.544  12.377  1.00  0.00
ATOM   4648  H4S OL    273     -23.862   4.519  12.228  1.00  0.00
ATOM   4649  C15 OL    273     -22.130   3.402  11.822  1.00  0.00
ATOM   4650  H5R OL    273     -22.619   2.474  12.188  1.00  0.00
ATOM   4651  H5S OL    273     -21.060   3.284  12.095  1.00  0.00
ATOM   4652  C16 OL    273     -22.096   3.595  10.363  1.00  0.00
ATOM   4653  H6R OL    273     -21.447   4.474  10.164  1.00  0.00
ATOM   4654  H6S OL    273     -23.112   3.755   9.943  1.00  0.00
ATOM   4655  C17 OL    273     -21.503   2.458   9.545  1.00  0.00
ATOM   4656  H7R OL    273     -22.196   1.594   9.634  1.00  0.00
ATOM   4657  H7S OL    273     -20.502   2.175   9.935  1.00  0.00
ATOM   4658  C18 OL    273     -21.253   2.952   8.026  1.00  0.00
ATOM   4659  H8R OL    273     -20.676   3.901   8.001  1.00  0.00
ATOM   4660  H8S OL    273     -22.213   3.065   7.479  1.00  0.00
ATOM   4661  C19 OL    273     -20.398   1.937   7.305  1.00  0.00
ATOM   4662  H9R OL    273     -19.373   1.904   7.704  1.00  0.00
ATOM   4663 C110 OL    273     -20.746   1.115   6.291  1.00  0.00
ATOM   4664 H10R OL    273     -19.861   0.788   5.724  1.00  0.00
ATOM   4665 C111 OL    273     -22.063   1.080   5.599  1.00  0.00
ATOM   4666 H11R OL    273     -22.482   2.070   5.322  1.00  0.00
ATOM   4667 H11S OL    273     -22.911   0.578   6.112  1.00  0.00
ATOM   4668 C112 OL    273     -22.108   0.299   4.219  1.00  0.00
ATOM   4669 H12R OL    273     -23.139   0.383   3.813  1.00  0.00
ATOM   4670 H12S OL    273     -21.935  -0.755   4.524  1.00  0.00
ATOM   4671 C113 OL    273     -21.053   0.810   3.217  1.00  0.00
ATOM   4672 H13R OL    273     -21.026   0.007   2.450  1.00  0.00
ATOM   4673 H13S OL    273     -20.052   0.996   3.662  1.00  0.00
ATOM   4674 C114 OL    273     -21.353   2.193   2.537  1.00  0.00
ATOM   4675 H14R OL    273     -21.164   3.082   3.175  1.00  0.00
ATOM   4676 H14S OL    273     -22.442   2.083   2.348  1.00  0.00
ATOM   4677 C115 OL    273     -20.637   2.448   1.125  1.00  0.00
ATOM   4678 H15R OL    273     -19.557   2.202   1.205  1.00  0.00
ATOM   4679 H15S OL    273     -20.692   3.532   0.889  1.00  0.00
ATOM   4680 C116 OL    273     -21.098   1.505   0.002  1.00  0.00
ATOM   4681 H16R OL    273     -22.204   1.438   0.084  1.00  0.00
ATOM   4682 H16S OL    273     -20.810   0.460   0.245  1.00  0.00
ATOM   4683 C117 OL    273     -20.555   1.800  -1.472  1.00  0.00
ATOM   4684 H17R OL    273     -20.813   0.930  -2.114  1.00  0.00
ATOM   4685 H17S OL    273     -19.456   1.816  -1.308  1.00  0.00
ATOM   4686 C118 OL    273     -21.122   3.074  -2.058  1.00  0.00
ATOM   4687 H18R OL    273     -20.801   4.002  -1.537  1.00  0.00
ATOM   4688 H18S OL    273     -22.232   3.075  -2.111  1.00  0.00
ATOM   4689 H18T OL    273     -20.720   3.148  -3.091  1.00  0.00
TER   
ATOM   4690 C116 PA    274      20.492   6.228  -1.949  1.00  0.00
ATOM   4691 H16R PA    274      19.781   7.055  -2.162  1.00  0.00
ATOM   4692 H16S PA    274      20.093   5.718  -1.046  1.00  0.00
ATOM   4693 H16T PA    274      20.249   5.618  -2.844  1.00  0.00
ATOM   4694 C115 PA    274      21.929   6.661  -2.010  1.00  0.00
ATOM   4695 H15R PA    274      22.700   5.888  -2.213  1.00  0.00
ATOM   4696 H15S PA    274      21.938   7.319  -2.905  1.00  0.00
ATOM   4697 C114 PA    274      22.376   7.529  -0.898  1.00  0.00
ATOM   4698 H14R PA    274      22.343   8.609  -1.155  1.00  0.00
ATOM   4699 H14S PA    274      21.664   7.314  -0.071  1.00  0.00
ATOM   4700 C113 PA    274      23.782   7.088  -0.436  1.00  0.00
ATOM   4701 H13R PA    274      23.949   6.007  -0.243  1.00  0.00
ATOM   4702 H13S PA    274      24.449   7.512  -1.216  1.00  0.00
ATOM   4703 C112 PA    274      24.342   7.631   0.886  1.00  0.00
ATOM   4704 H12R PA    274      25.397   7.283   0.928  1.00  0.00
ATOM   4705 H12S PA    274      24.237   8.724   0.718  1.00  0.00
ATOM   4706 C111 PA    274      23.595   7.223   2.134  1.00  0.00
ATOM   4707 H11R PA    274      22.564   7.636   2.115  1.00  0.00
ATOM   4708 H11S PA    274      23.555   6.127   2.308  1.00  0.00
ATOM   4709 C110 PA    274      24.145   7.657   3.496  1.00  0.00
ATOM   4710 H10R PA    274      23.342   7.395   4.218  1.00  0.00
ATOM   4711 H10S PA    274      24.927   7.037   3.982  1.00  0.00
ATOM   4712  C19 PA    274      24.644   9.047   3.529  1.00  0.00
ATOM   4713  H9R PA    274      25.707   8.751   3.657  1.00  0.00
ATOM   4714  H9S PA    274      24.301   9.620   2.641  1.00  0.00
ATOM   4715  C18 PA    274      24.010   9.847   4.727  1.00  0.00
ATOM   4716  H8R PA    274      22.946  10.134   4.586  1.00  0.00
ATOM   4717  H8S PA    274      23.848   9.039   5.472  1.00  0.00
ATOM   4718  C17 PA    274      24.814  10.941   5.408  1.00  0.00
ATOM   4719  H7R PA    274      25.769  10.538   5.808  1.00  0.00
ATOM   4720  H7S PA    274      25.077  11.707   4.647  1.00  0.00
ATOM   4721  C16 PA    274      24.072  11.734   6.469  1.00  0.00
ATOM   4722  H6R PA    274      24.416  12.776   6.295  1.00  0.00
ATOM   4723  H6S PA    274      22.972  11.727   6.312  1.00  0.00
ATOM   4724  C15 PA    274      24.416  11.361   7.969  1.00  0.00
ATOM   4725  H5R PA    274      23.905  10.385   8.113  1.00  0.00
ATOM   4726  H5S PA    274      25.508  11.262   8.150  1.00  0.00
ATOM   4727  C14 PA    274      23.987  12.488   8.943  1.00  0.00
ATOM   4728  H4R PA    274      24.656  13.334   8.679  1.00  0.00
ATOM   4729  H4S PA    274      22.945  12.800   8.717  1.00  0.00
ATOM   4730  C13 PA    274      24.123  12.154  10.420  1.00  0.00
ATOM   4731  H3R PA    274      23.336  11.378  10.537  1.00  0.00
ATOM   4732  H3S PA    274      25.086  11.657  10.668  1.00  0.00
ATOM   4733  C12 PA    274      23.916  13.306  11.376  1.00  0.00
ATOM   4734  H2R PA    274      24.825  13.929  11.235  1.00  0.00
ATOM   4735  H2S PA    274      22.924  13.783  11.230  1.00  0.00
TER   
ATOM   4736  C11 PC    275      24.169  12.788  12.792  1.00  0.00
ATOM   4737  O12 PC    275      24.239  13.505  13.762  1.00  0.00
ATOM   4738  O11 PC    275      24.127  11.447  12.766  1.00  0.00
ATOM   4739  C1  PC    275      24.256  10.736  13.999  1.00  0.00
ATOM   4740  HR  PC    275      24.821   9.802  13.794  1.00  0.00
ATOM   4741  HS  PC    275      24.896  11.222  14.766  1.00  0.00
ATOM   4742  C2  PC    275      22.847  10.514  14.593  1.00  0.00
ATOM   4743  HX  PC    275      22.327  11.464  14.844  1.00  0.00
ATOM   4744  C3  PC    275      23.036   9.698  15.946  1.00  0.00
ATOM   4745  HA  PC    275      23.539   8.819  15.489  1.00  0.00
ATOM   4746  HB  PC    275      23.689  10.243  16.660  1.00  0.00
ATOM   4747  O31 PC    275      21.738   9.491  16.541  1.00  0.00
ATOM   4748  P31 PC    275      21.694   8.263  17.634  1.00  0.00
ATOM   4749  O32 PC    275      21.617   9.083  19.030  1.00  0.00
ATOM   4750  C31 PC    275      20.382   9.660  19.468  1.00  0.00
ATOM   4751  H1A PC    275      19.804   9.940  18.561  1.00  0.00
ATOM   4752  H1B PC    275      19.671   8.934  19.917  1.00  0.00
ATOM   4753  C32 PC    275      20.614  10.854  20.405  1.00  0.00
ATOM   4754  H2A PC    275      19.689  11.402  20.306  1.00  0.00
ATOM   4755  H2B PC    275      20.708  10.478  21.413  1.00  0.00
ATOM   4756  N31 PC    275      21.769  11.842  20.242  1.00  0.00
ATOM   4757  C33 PC    275      21.885  12.461  18.864  1.00  0.00
ATOM   4758  H3A PC    275      21.991  11.633  18.177  1.00  0.00
ATOM   4759  H3B PC    275      21.047  13.001  18.449  1.00  0.00
ATOM   4760  H3C PC    275      22.788  13.053  18.887  1.00  0.00
ATOM   4761  C34 PC    275      21.467  12.931  21.237  1.00  0.00
ATOM   4762  H4A PC    275      20.394  13.002  21.339  1.00  0.00
ATOM   4763  H4B PC    275      21.808  12.623  22.214  1.00  0.00
ATOM   4764  H4C PC    275      21.974  13.864  21.037  1.00  0.00
ATOM   4765  C35 PC    275      23.044  11.178  20.735  1.00  0.00
ATOM   4766  H5A PC    275      23.246  10.229  20.261  1.00  0.00
ATOM   4767  H5B PC    275      22.931  10.973  21.789  1.00  0.00
ATOM   4768  H5C PC    275      23.934  11.785  20.660  1.00  0.00
ATOM   4769  O33 PC    275      20.417   7.692  17.284  1.00  0.00
ATOM   4770  O34 PC    275      22.933   7.439  17.561  1.00  0.00
ATOM   4771  O21 PC    275      21.964   9.828  13.620  1.00  0.00
ATOM   4772  C21 PC    275      21.328  10.650  12.841  1.00  0.00
ATOM   4773  O22 PC    275      21.313  11.857  12.821  1.00  0.00
TER   
ATOM   4774  C12 OL    276      20.376   9.768  12.025  1.00  0.00
ATOM   4775  H2R OL    276      19.438   9.611  12.600  1.00  0.00
ATOM   4776  H2S OL    276      20.880   8.838  11.687  1.00  0.00
ATOM   4777  C13 OL    276      19.977  10.421  10.709  1.00  0.00
ATOM   4778  H3R OL    276      20.844  10.869  10.180  1.00  0.00
ATOM   4779  H3S OL    276      19.253  11.231  10.944  1.00  0.00
ATOM   4780  C14 OL    276      19.313   9.462   9.731  1.00  0.00
ATOM   4781  H4R OL    276      18.398   9.168  10.287  1.00  0.00
ATOM   4782  H4S OL    276      20.026   8.651   9.472  1.00  0.00
ATOM   4783  C15 OL    276      18.695  10.196   8.508  1.00  0.00
ATOM   4784  H5R OL    276      18.244  11.186   8.736  1.00  0.00
ATOM   4785  H5S OL    276      17.887   9.500   8.196  1.00  0.00
ATOM   4786  C16 OL    276      19.767  10.331   7.371  1.00  0.00
ATOM   4787  H6R OL    276      20.436   9.448   7.447  1.00  0.00
ATOM   4788  H6S OL    276      20.270  11.302   7.565  1.00  0.00
ATOM   4789  C17 OL    276      19.321  10.214   5.945  1.00  0.00
ATOM   4790  H7R OL    276      20.122  10.613   5.288  1.00  0.00
ATOM   4791  H7S OL    276      18.378  10.791   5.830  1.00  0.00
ATOM   4792  C18 OL    276      19.025   8.749   5.505  1.00  0.00
ATOM   4793  H8R OL    276      18.362   8.166   6.179  1.00  0.00
ATOM   4794  H8S OL    276      20.005   8.275   5.287  1.00  0.00
ATOM   4795  C19 OL    276      18.222   8.747   4.286  1.00  0.00
ATOM   4796  H9R OL    276      17.172   8.420   4.317  1.00  0.00
ATOM   4797 C110 OL    276      18.758   8.945   3.031  1.00  0.00
ATOM   4798 H10R OL    276      18.055   8.991   2.186  1.00  0.00
ATOM   4799 C111 OL    276      20.223   9.196   2.562  1.00  0.00
ATOM   4800 H11R OL    276      20.355   8.611   1.627  1.00  0.00
ATOM   4801 H11S OL    276      20.893   8.760   3.333  1.00  0.00
ATOM   4802 C112 OL    276      20.580  10.656   2.137  1.00  0.00
ATOM   4803 H12R OL    276      20.932  11.309   2.963  1.00  0.00
ATOM   4804 H12S OL    276      19.689  11.177   1.725  1.00  0.00
ATOM   4805 C113 OL    276      21.652  10.626   0.974  1.00  0.00
ATOM   4806 H13R OL    276      21.137  10.033   0.188  1.00  0.00
ATOM   4807 H13S OL    276      22.590  10.070   1.184  1.00  0.00
ATOM   4808 C114 OL    276      21.961  11.985   0.449  1.00  0.00
ATOM   4809 H14R OL    276      22.673  12.346   1.221  1.00  0.00
ATOM   4810 H14S OL    276      21.072  12.637   0.315  1.00  0.00
ATOM   4811 C115 OL    276      22.748  12.088  -0.850  1.00  0.00
ATOM   4812 H15R OL    276      22.163  11.892  -1.774  1.00  0.00
ATOM   4813 H15S OL    276      23.450  11.228  -0.889  1.00  0.00
ATOM   4814 C116 OL    276      23.479  13.434  -0.961  1.00  0.00
ATOM   4815 H16R OL    276      24.273  13.324  -1.730  1.00  0.00
ATOM   4816 H16S OL    276      23.929  13.592   0.042  1.00  0.00
ATOM   4817 C117 OL    276      22.589  14.656  -1.031  1.00  0.00
ATOM   4818 H17R OL    276      23.213  15.569  -1.139  1.00  0.00
ATOM   4819 H17S OL    276      22.115  14.825  -0.040  1.00  0.00
ATOM   4820 C118 OL    276      21.585  14.606  -2.159  1.00  0.00
ATOM   4821 H18R OL    276      21.209  15.619  -2.418  1.00  0.00
ATOM   4822 H18S OL    276      20.654  14.055  -1.909  1.00  0.00
ATOM   4823 H18T OL    276      22.041  14.014  -2.981  1.00  0.00
TER   
ATOM   4824 C116 PA    277      17.177   2.139   2.025  1.00  0.00
ATOM   4825 H16R PA    277      16.498   2.951   1.688  1.00  0.00
ATOM   4826 H16S PA    277      18.165   2.253   1.530  1.00  0.00
ATOM   4827 H16T PA    277      17.447   2.087   3.101  1.00  0.00
ATOM   4828 C115 PA    277      16.561   0.806   1.589  1.00  0.00
ATOM   4829 H15R PA    277      15.972   0.916   0.653  1.00  0.00
ATOM   4830 H15S PA    277      17.402   0.096   1.436  1.00  0.00
ATOM   4831 C114 PA    277      15.746  -0.035   2.622  1.00  0.00
ATOM   4832 H14R PA    277      15.402  -0.972   2.134  1.00  0.00
ATOM   4833 H14S PA    277      16.362  -0.302   3.508  1.00  0.00
ATOM   4834 C113 PA    277      14.537   0.800   3.184  1.00  0.00
ATOM   4835 H13R PA    277      14.860   1.828   3.455  1.00  0.00
ATOM   4836 H13S PA    277      13.893   0.932   2.289  1.00  0.00
ATOM   4837 C112 PA    277      13.725   0.000   4.149  1.00  0.00
ATOM   4838 H12R PA    277      12.827   0.623   4.346  1.00  0.00
ATOM   4839 H12S PA    277      13.379  -0.840   3.509  1.00  0.00
ATOM   4840 C111 PA    277      14.284  -0.500   5.543  1.00  0.00
ATOM   4841 H11R PA    277      13.496  -1.092   6.055  1.00  0.00
ATOM   4842 H11S PA    277      15.104  -1.233   5.384  1.00  0.00
ATOM   4843 C110 PA    277      14.844   0.716   6.320  1.00  0.00
ATOM   4844 H10R PA    277      15.551   1.267   5.664  1.00  0.00
ATOM   4845 H10S PA    277      13.977   1.367   6.563  1.00  0.00
ATOM   4846  C19 PA    277      15.564   0.271   7.615  1.00  0.00
ATOM   4847  H9R PA    277      15.789   1.238   8.113  1.00  0.00
ATOM   4848  H9S PA    277      14.901  -0.454   8.135  1.00  0.00
ATOM   4849  C18 PA    277      16.921  -0.338   7.351  1.00  0.00
ATOM   4850  H8R PA    277      16.934  -1.326   6.843  1.00  0.00
ATOM   4851  H8S PA    277      17.410   0.254   6.548  1.00  0.00
ATOM   4852  C17 PA    277      17.891  -0.473   8.539  1.00  0.00
ATOM   4853  H7R PA    277      18.816  -1.046   8.317  1.00  0.00
ATOM   4854  H7S PA    277      18.189   0.554   8.840  1.00  0.00
ATOM   4855  C16 PA    277      17.353  -1.021   9.843  1.00  0.00
ATOM   4856  H6R PA    277      16.400  -0.507  10.092  1.00  0.00
ATOM   4857  H6S PA    277      16.971  -2.052   9.686  1.00  0.00
ATOM   4858  C15 PA    277      18.303  -0.942  11.035  1.00  0.00
ATOM   4859  H5R PA    277      19.261  -1.385  10.690  1.00  0.00
ATOM   4860  H5S PA    277      18.464   0.098  11.391  1.00  0.00
ATOM   4861  C14 PA    277      17.764  -1.709  12.251  1.00  0.00
ATOM   4862  H4R PA    277      17.291  -2.629  11.847  1.00  0.00
ATOM   4863  H4S PA    277      18.569  -1.994  12.963  1.00  0.00
ATOM   4864  C13 PA    277      16.650  -0.863  12.966  1.00  0.00
ATOM   4865  H3R PA    277      15.882  -0.577  12.215  1.00  0.00
ATOM   4866  H3S PA    277      16.258  -1.627  13.671  1.00  0.00
ATOM   4867  C12 PA    277      17.082   0.400  13.782  1.00  0.00
ATOM   4868  H2R PA    277      17.946   0.169  14.441  1.00  0.00
ATOM   4869  H2S PA    277      17.499   1.148  13.074  1.00  0.00
TER   
ATOM   4870  C11 PC    278      15.865   0.987  14.499  1.00  0.00
ATOM   4871  O12 PC    278      14.860   1.289  13.960  1.00  0.00
ATOM   4872  O11 PC    278      16.090   1.048  15.820  1.00  0.00
ATOM   4873  C1  PC    278      14.920   1.191  16.654  1.00  0.00
ATOM   4874  HR  PC    278      15.250   1.639  17.615  1.00  0.00
ATOM   4875  HS  PC    278      14.170   1.921  16.279  1.00  0.00
ATOM   4876  C2  PC    278      14.137  -0.147  16.903  1.00  0.00
ATOM   4877  HX  PC    278      13.127   0.079  17.306  1.00  0.00
ATOM   4878  C3  PC    278      14.974  -1.065  17.756  1.00  0.00
ATOM   4879  HA  PC    278      15.213  -0.400  18.613  1.00  0.00
ATOM   4880  HB  PC    278      14.410  -1.967  18.076  1.00  0.00
ATOM   4881  O31 PC    278      16.069  -1.554  17.009  1.00  0.00
ATOM   4882  P31 PC    278      17.487  -1.407  17.614  1.00  0.00
ATOM   4883  O32 PC    278      17.295  -1.872  19.071  1.00  0.00
ATOM   4884  C31 PC    278      18.153  -2.714  19.861  1.00  0.00
ATOM   4885  H1A PC    278      19.167  -2.620  19.418  1.00  0.00
ATOM   4886  H1B PC    278      18.255  -2.318  20.894  1.00  0.00
ATOM   4887  C32 PC    278      17.813  -4.233  19.780  1.00  0.00
ATOM   4888  H2A PC    278      17.972  -4.626  18.787  1.00  0.00
ATOM   4889  H2B PC    278      18.545  -4.784  20.350  1.00  0.00
ATOM   4890  N31 PC    278      16.473  -4.774  20.204  1.00  0.00
ATOM   4891  C33 PC    278      15.489  -4.381  19.133  1.00  0.00
ATOM   4892  H3A PC    278      15.759  -4.862  18.204  1.00  0.00
ATOM   4893  H3B PC    278      14.526  -4.777  19.420  1.00  0.00
ATOM   4894  H3C PC    278      15.495  -3.311  18.986  1.00  0.00
ATOM   4895  C34 PC    278      16.487  -6.250  20.165  1.00  0.00
ATOM   4896  H4A PC    278      17.201  -6.736  20.813  1.00  0.00
ATOM   4897  H4B PC    278      15.522  -6.696  20.358  1.00  0.00
ATOM   4898  H4C PC    278      16.639  -6.533  19.134  1.00  0.00
ATOM   4899  C35 PC    278      16.046  -4.273  21.577  1.00  0.00
ATOM   4900  H5A PC    278      16.816  -4.506  22.297  1.00  0.00
ATOM   4901  H5B PC    278      15.135  -4.776  21.867  1.00  0.00
ATOM   4902  H5C PC    278      15.947  -3.201  21.664  1.00  0.00
ATOM   4903  O33 PC    278      18.446  -2.362  16.957  1.00  0.00
ATOM   4904  O34 PC    278      17.891   0.033  17.629  1.00  0.00
ATOM   4905  O21 PC    278      13.791  -0.743  15.695  1.00  0.00
ATOM   4906  C21 PC    278      13.149  -1.840  15.692  1.00  0.00
ATOM   4907  O22 PC    278      12.620  -2.453  16.632  1.00  0.00
TER   
ATOM   4908  C12 OL    279      13.011  -2.301  14.244  1.00  0.00
ATOM   4909  H2R OL    279      13.907  -1.999  13.660  1.00  0.00
ATOM   4910  H2S OL    279      12.131  -1.779  13.809  1.00  0.00
ATOM   4911  C13 OL    279      12.851  -3.848  14.145  1.00  0.00
ATOM   4912  H3R OL    279      12.954  -4.024  13.053  1.00  0.00
ATOM   4913  H3S OL    279      11.838  -4.149  14.488  1.00  0.00
ATOM   4914  C14 OL    279      13.883  -4.762  14.752  1.00  0.00
ATOM   4915  H4R OL    279      13.602  -5.832  14.646  1.00  0.00
ATOM   4916  H4S OL    279      13.852  -4.756  15.863  1.00  0.00
ATOM   4917  C15 OL    279      15.354  -4.710  14.260  1.00  0.00
ATOM   4918  H5R OL    279      15.706  -3.657  14.300  1.00  0.00
ATOM   4919  H5S OL    279      15.452  -5.064  13.212  1.00  0.00
ATOM   4920  C16 OL    279      16.296  -5.790  14.896  1.00  0.00
ATOM   4921  H6R OL    279      15.781  -6.764  14.754  1.00  0.00
ATOM   4922  H6S OL    279      16.471  -5.568  15.970  1.00  0.00
ATOM   4923  C17 OL    279      17.769  -5.851  14.281  1.00  0.00
ATOM   4924  H7R OL    279      18.231  -6.680  14.859  1.00  0.00
ATOM   4925  H7S OL    279      18.317  -4.924  14.552  1.00  0.00
ATOM   4926  C18 OL    279      17.821  -6.047  12.766  1.00  0.00
ATOM   4927  H8R OL    279      18.898  -6.133  12.506  1.00  0.00
ATOM   4928  H8S OL    279      17.308  -5.186  12.286  1.00  0.00
ATOM   4929  C19 OL    279      17.264  -7.442  12.422  1.00  0.00
ATOM   4930  H9R OL    279      17.931  -8.222  12.818  1.00  0.00
ATOM   4931 C110 OL    279      16.160  -7.661  11.672  1.00  0.00
ATOM   4932 H10R OL    279      15.845  -8.688  11.431  1.00  0.00
ATOM   4933 C111 OL    279      15.295  -6.550  11.085  1.00  0.00
ATOM   4934 H11R OL    279      15.817  -5.590  11.285  1.00  0.00
ATOM   4935 H11S OL    279      14.250  -6.629  11.454  1.00  0.00
ATOM   4936 C112 OL    279      15.155  -6.676   9.543  1.00  0.00
ATOM   4937 H12R OL    279      14.439  -5.835   9.425  1.00  0.00
ATOM   4938 H12S OL    279      14.613  -7.604   9.261  1.00  0.00
ATOM   4939 C113 OL    279      16.470  -6.633   8.822  1.00  0.00
ATOM   4940 H13R OL    279      16.646  -7.661   8.439  1.00  0.00
ATOM   4941 H13S OL    279      17.280  -6.376   9.538  1.00  0.00
ATOM   4942 C114 OL    279      16.470  -5.734   7.626  1.00  0.00
ATOM   4943 H14R OL    279      17.500  -5.492   7.287  1.00  0.00
ATOM   4944 H14S OL    279      15.954  -4.783   7.878  1.00  0.00
ATOM   4945 C115 OL    279      15.743  -6.436   6.421  1.00  0.00
ATOM   4946 H15R OL    279      14.861  -6.921   6.890  1.00  0.00
ATOM   4947 H15S OL    279      16.487  -7.052   5.873  1.00  0.00
ATOM   4948 C116 OL    279      15.203  -5.243   5.617  1.00  0.00
ATOM   4949 H16R OL    279      15.871  -4.450   5.217  1.00  0.00
ATOM   4950 H16S OL    279      14.485  -4.778   6.325  1.00  0.00
ATOM   4951 C117 OL    279      14.473  -5.683   4.339  1.00  0.00
ATOM   4952 H17R OL    279      13.581  -5.021   4.318  1.00  0.00
ATOM   4953 H17S OL    279      14.027  -6.682   4.530  1.00  0.00
ATOM   4954 C118 OL    279      15.242  -5.457   3.004  1.00  0.00
ATOM   4955 H18R OL    279      16.118  -6.140   3.017  1.00  0.00
ATOM   4956 H18S OL    279      15.461  -4.383   2.826  1.00  0.00
ATOM   4957 H18T OL    279      14.507  -5.688   2.204  1.00  0.00
TER   
ATOM   4958 C116 PA    280       9.116  19.663   0.629  1.00  0.00
ATOM   4959 H16R PA    280      10.031  19.578   0.004  1.00  0.00
ATOM   4960 H16S PA    280       8.761  20.716   0.610  1.00  0.00
ATOM   4961 H16T PA    280       8.299  19.116   0.112  1.00  0.00
ATOM   4962 C115 PA    280       9.362  19.084   2.053  1.00  0.00
ATOM   4963 H15R PA    280       9.634  18.010   1.978  1.00  0.00
ATOM   4964 H15S PA    280      10.270  19.594   2.441  1.00  0.00
ATOM   4965 C114 PA    280       8.186  19.256   3.042  1.00  0.00
ATOM   4966 H14R PA    280       7.314  18.794   2.533  1.00  0.00
ATOM   4967 H14S PA    280       8.371  18.725   4.000  1.00  0.00
ATOM   4968 C113 PA    280       7.945  20.699   3.423  1.00  0.00
ATOM   4969 H13R PA    280       7.379  20.530   4.364  1.00  0.00
ATOM   4970 H13S PA    280       8.810  21.382   3.566  1.00  0.00
ATOM   4971 C112 PA    280       6.958  21.475   2.570  1.00  0.00
ATOM   4972 H12R PA    280       7.488  21.950   1.716  1.00  0.00
ATOM   4973 H12S PA    280       6.241  20.699   2.227  1.00  0.00
ATOM   4974 C111 PA    280       6.326  22.724   3.207  1.00  0.00
ATOM   4975 H11R PA    280       6.043  23.329   2.319  1.00  0.00
ATOM   4976 H11S PA    280       5.437  22.372   3.773  1.00  0.00
ATOM   4977 C110 PA    280       7.367  23.496   4.047  1.00  0.00
ATOM   4978 H10R PA    280       7.308  23.115   5.089  1.00  0.00
ATOM   4979 H10S PA    280       8.407  23.399   3.667  1.00  0.00
ATOM   4980  C19 PA    280       6.957  24.974   4.144  1.00  0.00
ATOM   4981  H9R PA    280       7.183  25.432   3.157  1.00  0.00
ATOM   4982  H9S PA    280       5.875  25.111   4.353  1.00  0.00
ATOM   4983  C18 PA    280       7.646  25.857   5.214  1.00  0.00
ATOM   4984  H8R PA    280       8.721  25.727   4.965  1.00  0.00
ATOM   4985  H8S PA    280       7.476  26.940   5.038  1.00  0.00
ATOM   4986  C17 PA    280       7.370  25.437   6.620  1.00  0.00
ATOM   4987  H7R PA    280       7.964  24.503   6.714  1.00  0.00
ATOM   4988  H7S PA    280       7.700  26.181   7.376  1.00  0.00
ATOM   4989  C16 PA    280       5.849  25.213   6.968  1.00  0.00
ATOM   4990  H6R PA    280       5.425  26.225   6.796  1.00  0.00
ATOM   4991  H6S PA    280       5.425  24.461   6.269  1.00  0.00
ATOM   4992  C15 PA    280       5.673  24.912   8.451  1.00  0.00
ATOM   4993  H5R PA    280       6.131  25.765   8.995  1.00  0.00
ATOM   4994  H5S PA    280       4.573  25.009   8.573  1.00  0.00
ATOM   4995  C14 PA    280       6.205  23.605   8.940  1.00  0.00
ATOM   4996  H4R PA    280       5.901  22.826   8.209  1.00  0.00
ATOM   4997  H4S PA    280       7.314  23.548   8.926  1.00  0.00
ATOM   4998  C13 PA    280       5.665  23.212  10.331  1.00  0.00
ATOM   4999  H3R PA    280       5.900  24.119  10.929  1.00  0.00
ATOM   5000  H3S PA    280       4.568  23.045  10.284  1.00  0.00
ATOM   5001  C12 PA    280       6.308  21.935  10.893  1.00  0.00
ATOM   5002  H2R PA    280       5.826  21.006  10.518  1.00  0.00
ATOM   5003  H2S PA    280       7.401  22.000  10.704  1.00  0.00
TER   
ATOM   5004  C11 PC    281       6.106  21.921  12.430  1.00  0.00
ATOM   5005  O12 PC    281       5.730  22.936  13.009  1.00  0.00
ATOM   5006  O11 PC    281       6.408  20.710  12.951  1.00  0.00
ATOM   5007  C1  PC    281       6.264  20.593  14.366  1.00  0.00
ATOM   5008  HR  PC    281       5.570  21.304  14.865  1.00  0.00
ATOM   5009  HS  PC    281       5.837  19.614  14.671  1.00  0.00
ATOM   5010  C2  PC    281       7.687  20.796  14.903  1.00  0.00
ATOM   5011  HX  PC    281       8.274  19.930  14.530  1.00  0.00
ATOM   5012  C3  PC    281       7.704  20.815  16.420  1.00  0.00
ATOM   5013  HA  PC    281       6.976  20.017  16.679  1.00  0.00
ATOM   5014  HB  PC    281       8.683  20.414  16.757  1.00  0.00
ATOM   5015  O31 PC    281       7.419  22.089  16.984  1.00  0.00
ATOM   5016  P31 PC    281       7.281  22.253  18.579  1.00  0.00
ATOM   5017  O32 PC    281       8.793  22.168  19.187  1.00  0.00
ATOM   5018  C31 PC    281       9.795  22.950  18.590  1.00  0.00
ATOM   5019  H1A PC    281      10.099  22.521  17.611  1.00  0.00
ATOM   5020  H1B PC    281       9.372  23.957  18.386  1.00  0.00
ATOM   5021  C32 PC    281      11.050  23.275  19.522  1.00  0.00
ATOM   5022  H2A PC    281      11.512  24.140  19.070  1.00  0.00
ATOM   5023  H2B PC    281      10.859  23.475  20.566  1.00  0.00
ATOM   5024  N31 PC    281      12.173  22.220  19.548  1.00  0.00
ATOM   5025  C33 PC    281      11.589  20.951  20.198  1.00  0.00
ATOM   5026  H3A PC    281      10.949  21.238  21.019  1.00  0.00
ATOM   5027  H3B PC    281      10.813  20.558  19.558  1.00  0.00
ATOM   5028  H3C PC    281      12.223  20.208  20.658  1.00  0.00
ATOM   5029  C34 PC    281      12.596  21.952  18.076  1.00  0.00
ATOM   5030  H4A PC    281      13.593  21.535  18.092  1.00  0.00
ATOM   5031  H4B PC    281      11.857  21.451  17.468  1.00  0.00
ATOM   5032  H4C PC    281      12.576  22.951  17.667  1.00  0.00
ATOM   5033  C35 PC    281      13.316  22.721  20.272  1.00  0.00
ATOM   5034  H5A PC    281      13.001  23.025  21.260  1.00  0.00
ATOM   5035  H5B PC    281      13.731  23.571  19.750  1.00  0.00
ATOM   5036  H5C PC    281      14.039  21.928  20.398  1.00  0.00
ATOM   5037  O33 PC    281       6.674  23.607  18.905  1.00  0.00
ATOM   5038  O34 PC    281       6.552  21.054  19.139  1.00  0.00
ATOM   5039  O21 PC    281       8.190  22.053  14.281  1.00  0.00
ATOM   5040  C21 PC    281       9.442  22.389  14.512  1.00  0.00
ATOM   5041  O22 PC    281      10.291  21.709  14.958  1.00  0.00
TER   
ATOM   5042  C12 OL    282       9.672  23.828  14.013  1.00  0.00
ATOM   5043  H2R OL    282      10.519  24.314  14.542  1.00  0.00
ATOM   5044  H2S OL    282       8.735  24.399  14.188  1.00  0.00
ATOM   5045  C13 OL    282       9.879  23.704  12.491  1.00  0.00
ATOM   5046  H3R OL    282       8.957  23.247  12.073  1.00  0.00
ATOM   5047  H3S OL    282      10.643  22.907  12.373  1.00  0.00
ATOM   5048  C14 OL    282      10.149  25.048  11.872  1.00  0.00
ATOM   5049  H4R OL    282      11.143  25.430  12.191  1.00  0.00
ATOM   5050  H4S OL    282       9.334  25.720  12.215  1.00  0.00
ATOM   5051  C15 OL    282       9.983  25.079  10.368  1.00  0.00
ATOM   5052  H5R OL    282       9.984  26.162  10.121  1.00  0.00
ATOM   5053  H5S OL    282       8.995  24.658  10.084  1.00  0.00
ATOM   5054  C16 OL    282      11.158  24.451   9.599  1.00  0.00
ATOM   5055  H6R OL    282      11.195  23.346   9.704  1.00  0.00
ATOM   5056  H6S OL    282      12.061  24.979   9.975  1.00  0.00
ATOM   5057  C17 OL    282      11.142  24.701   8.091  1.00  0.00
ATOM   5058  H7R OL    282      11.031  25.782   7.858  1.00  0.00
ATOM   5059  H7S OL    282      10.291  24.167   7.618  1.00  0.00
ATOM   5060  C18 OL    282      12.447  24.208   7.373  1.00  0.00
ATOM   5061  H8R OL    282      13.210  25.012   7.450  1.00  0.00
ATOM   5062  H8S OL    282      12.153  24.172   6.302  1.00  0.00
ATOM   5063  C19 OL    282      12.955  22.934   7.905  1.00  0.00
ATOM   5064  H9R OL    282      13.708  23.067   8.696  1.00  0.00
ATOM   5065 C110 OL    282      12.536  21.715   7.603  1.00  0.00
ATOM   5066 H10R OL    282      13.018  20.824   8.033  1.00  0.00
ATOM   5067 C111 OL    282      11.442  21.329   6.639  1.00  0.00
ATOM   5068 H11R OL    282      11.013  22.225   6.139  1.00  0.00
ATOM   5069 H11S OL    282      10.594  20.741   7.050  1.00  0.00
ATOM   5070 C112 OL    282      12.040  20.548   5.464  1.00  0.00
ATOM   5071 H12R OL    282      11.195  20.078   4.916  1.00  0.00
ATOM   5072 H12S OL    282      12.631  19.701   5.874  1.00  0.00
ATOM   5073 C113 OL    282      12.965  21.375   4.530  1.00  0.00
ATOM   5074 H13R OL    282      13.445  20.685   3.804  1.00  0.00
ATOM   5075 H13S OL    282      13.770  21.757   5.192  1.00  0.00
ATOM   5076 C114 OL    282      12.182  22.483   3.754  1.00  0.00
ATOM   5077 H14R OL    282      12.026  23.466   4.248  1.00  0.00
ATOM   5078 H14S OL    282      11.205  22.043   3.461  1.00  0.00
ATOM   5079 C115 OL    282      12.869  22.889   2.393  1.00  0.00
ATOM   5080 H15R OL    282      12.818  22.061   1.654  1.00  0.00
ATOM   5081 H15S OL    282      13.869  23.312   2.628  1.00  0.00
ATOM   5082 C116 OL    282      12.192  24.077   1.702  1.00  0.00
ATOM   5083 H16R OL    282      12.697  24.345   0.749  1.00  0.00
ATOM   5084 H16S OL    282      12.317  24.969   2.354  1.00  0.00
ATOM   5085 C117 OL    282      10.696  23.869   1.291  1.00  0.00
ATOM   5086 H17R OL    282      10.157  23.923   2.261  1.00  0.00
ATOM   5087 H17S OL    282      10.633  22.833   0.895  1.00  0.00
ATOM   5088 C118 OL    282      10.049  24.926   0.357  1.00  0.00
ATOM   5089 H18R OL    282      10.035  25.925   0.842  1.00  0.00
ATOM   5090 H18S OL    282       8.997  24.628   0.158  1.00  0.00
ATOM   5091 H18T OL    282      10.542  24.940  -0.639  1.00  0.00
TER   
ATOM   5092 C116 PA    283     -10.891  15.770   1.468  1.00  0.00
ATOM   5093 H16R PA    283     -10.730  15.825   0.370  1.00  0.00
ATOM   5094 H16S PA    283     -11.351  16.683   1.903  1.00  0.00
ATOM   5095 H16T PA    283     -11.720  15.045   1.617  1.00  0.00
ATOM   5096 C115 PA    283      -9.490  15.392   2.042  1.00  0.00
ATOM   5097 H15R PA    283      -9.512  15.236   3.142  1.00  0.00
ATOM   5098 H15S PA    283      -9.080  14.450   1.620  1.00  0.00
ATOM   5099 C114 PA    283      -8.300  16.345   1.795  1.00  0.00
ATOM   5100 H14R PA    283      -7.550  16.201   2.602  1.00  0.00
ATOM   5101 H14S PA    283      -7.933  16.331   0.746  1.00  0.00
ATOM   5102 C113 PA    283      -8.619  17.900   1.958  1.00  0.00
ATOM   5103 H13R PA    283      -9.415  18.271   1.277  1.00  0.00
ATOM   5104 H13S PA    283      -8.937  17.934   3.022  1.00  0.00
ATOM   5105 C112 PA    283      -7.274  18.675   1.653  1.00  0.00
ATOM   5106 H12R PA    283      -6.892  18.372   0.655  1.00  0.00
ATOM   5107 H12S PA    283      -7.580  19.742   1.608  1.00  0.00
ATOM   5108 C111 PA    283      -6.247  18.441   2.721  1.00  0.00
ATOM   5109 H11R PA    283      -6.649  18.679   3.729  1.00  0.00
ATOM   5110 H11S PA    283      -5.923  17.378   2.749  1.00  0.00
ATOM   5111 C110 PA    283      -4.972  19.224   2.466  1.00  0.00
ATOM   5112 H10R PA    283      -4.609  18.931   1.458  1.00  0.00
ATOM   5113 H10S PA    283      -5.203  20.310   2.469  1.00  0.00
ATOM   5114  C19 PA    283      -3.910  18.981   3.543  1.00  0.00
ATOM   5115  H9R PA    283      -3.907  17.887   3.736  1.00  0.00
ATOM   5116  H9S PA    283      -2.921  19.340   3.185  1.00  0.00
ATOM   5117  C18 PA    283      -4.229  19.628   4.918  1.00  0.00
ATOM   5118  H8R PA    283      -4.064  20.720   4.795  1.00  0.00
ATOM   5119  H8S PA    283      -5.280  19.350   5.146  1.00  0.00
ATOM   5120  C17 PA    283      -3.246  19.308   6.113  1.00  0.00
ATOM   5121  H7R PA    283      -2.190  19.306   5.767  1.00  0.00
ATOM   5122  H7S PA    283      -3.516  20.127   6.814  1.00  0.00
ATOM   5123  C16 PA    283      -3.574  18.032   6.924  1.00  0.00
ATOM   5124  H6R PA    283      -4.674  17.879   6.958  1.00  0.00
ATOM   5125  H6S PA    283      -3.103  17.237   6.308  1.00  0.00
ATOM   5126  C15 PA    283      -2.909  18.082   8.312  1.00  0.00
ATOM   5127  H5R PA    283      -1.881  18.493   8.213  1.00  0.00
ATOM   5128  H5S PA    283      -3.388  18.743   9.065  1.00  0.00
ATOM   5129  C14 PA    283      -2.812  16.579   8.854  1.00  0.00
ATOM   5130  H4R PA    283      -2.290  15.936   8.112  1.00  0.00
ATOM   5131  H4S PA    283      -2.177  16.517   9.763  1.00  0.00
ATOM   5132  C13 PA    283      -4.215  16.059   9.307  1.00  0.00
ATOM   5133  H3R PA    283      -4.754  16.788   9.949  1.00  0.00
ATOM   5134  H3S PA    283      -4.765  16.037   8.342  1.00  0.00
ATOM   5135  C12 PA    283      -4.030  14.757  10.049  1.00  0.00
ATOM   5136  H2R PA    283      -3.916  13.946   9.298  1.00  0.00
ATOM   5137  H2S PA    283      -3.140  14.782  10.714  1.00  0.00
TER   
ATOM   5138  C11 PC    284      -5.296  14.370  10.799  1.00  0.00
ATOM   5139  O12 PC    284      -6.143  13.781  10.309  1.00  0.00
ATOM   5140  O11 PC    284      -5.040  14.612  12.119  1.00  0.00
ATOM   5141  C1  PC    284      -5.905  14.068  13.067  1.00  0.00
ATOM   5142  HR  PC    284      -6.976  14.056  12.772  1.00  0.00
ATOM   5143  HS  PC    284      -5.658  12.991  13.183  1.00  0.00
ATOM   5144  C2  PC    284      -5.895  14.813  14.444  1.00  0.00
ATOM   5145  HX  PC    284      -4.882  15.007  14.857  1.00  0.00
ATOM   5146  C3  PC    284      -6.536  13.892  15.480  1.00  0.00
ATOM   5147  HA  PC    284      -7.550  13.563  15.168  1.00  0.00
ATOM   5148  HB  PC    284      -5.961  12.951  15.342  1.00  0.00
ATOM   5149  O31 PC    284      -6.386  14.398  16.804  1.00  0.00
ATOM   5150  P31 PC    284      -7.344  15.312  17.537  1.00  0.00
ATOM   5151  O32 PC    284      -6.584  16.658  17.822  1.00  0.00
ATOM   5152  C31 PC    284      -5.325  16.643  18.543  1.00  0.00
ATOM   5153  H1A PC    284      -4.851  15.648  18.401  1.00  0.00
ATOM   5154  H1B PC    284      -4.617  17.414  18.171  1.00  0.00
ATOM   5155  C32 PC    284      -5.650  16.799  20.094  1.00  0.00
ATOM   5156  H2A PC    284      -6.318  16.003  20.389  1.00  0.00
ATOM   5157  H2B PC    284      -4.703  16.739  20.611  1.00  0.00
ATOM   5158  N31 PC    284      -6.368  18.044  20.562  1.00  0.00
ATOM   5159  C33 PC    284      -7.763  18.146  20.040  1.00  0.00
ATOM   5160  H3A PC    284      -7.846  17.952  18.980  1.00  0.00
ATOM   5161  H3B PC    284      -8.353  17.299  20.359  1.00  0.00
ATOM   5162  H3C PC    284      -8.057  19.141  20.339  1.00  0.00
ATOM   5163  C34 PC    284      -6.386  18.199  22.086  1.00  0.00
ATOM   5164  H4A PC    284      -6.998  19.067  22.280  1.00  0.00
ATOM   5165  H4B PC    284      -6.850  17.317  22.501  1.00  0.00
ATOM   5166  H4C PC    284      -5.352  18.437  22.290  1.00  0.00
ATOM   5167  C35 PC    284      -5.675  19.227  19.977  1.00  0.00
ATOM   5168  H5A PC    284      -4.721  19.322  20.473  1.00  0.00
ATOM   5169  H5B PC    284      -6.272  20.107  20.166  1.00  0.00
ATOM   5170  H5C PC    284      -5.433  19.158  18.926  1.00  0.00
ATOM   5171  O33 PC    284      -8.490  15.569  16.696  1.00  0.00
ATOM   5172  O34 PC    284      -7.601  14.693  18.839  1.00  0.00
ATOM   5173  O21 PC    284      -6.643  16.072  14.372  1.00  0.00
ATOM   5174  C21 PC    284      -6.070  17.079  13.687  1.00  0.00
ATOM   5175  O22 PC    284      -4.861  17.334  13.524  1.00  0.00
TER   
ATOM   5176  C12 OL    285      -7.185  17.866  13.044  1.00  0.00
ATOM   5177  H2R OL    285      -7.847  18.279  13.834  1.00  0.00
ATOM   5178  H2S OL    285      -7.861  17.179  12.490  1.00  0.00
ATOM   5179  C13 OL    285      -6.631  18.989  12.178  1.00  0.00
ATOM   5180  H3R OL    285      -6.011  18.449  11.431  1.00  0.00
ATOM   5181  H3S OL    285      -5.900  19.703  12.613  1.00  0.00
ATOM   5182  C14 OL    285      -7.723  19.929  11.530  1.00  0.00
ATOM   5183  H4R OL    285      -7.284  20.949  11.487  1.00  0.00
ATOM   5184  H4S OL    285      -8.675  19.900  12.102  1.00  0.00
ATOM   5185  C15 OL    285      -8.051  19.649  10.082  1.00  0.00
ATOM   5186  H5R OL    285      -7.102  19.908   9.565  1.00  0.00
ATOM   5187  H5S OL    285      -8.882  20.307   9.747  1.00  0.00
ATOM   5188  C16 OL    285      -8.383  18.231   9.562  1.00  0.00
ATOM   5189  H6R OL    285      -9.184  17.718  10.135  1.00  0.00
ATOM   5190  H6S OL    285      -7.495  17.568   9.646  1.00  0.00
ATOM   5191  C17 OL    285      -8.684  18.059   7.979  1.00  0.00
ATOM   5192  H7R OL    285      -7.756  18.364   7.451  1.00  0.00
ATOM   5193  H7S OL    285      -9.440  18.832   7.723  1.00  0.00
ATOM   5194  C18 OL    285      -9.217  16.731   7.529  1.00  0.00
ATOM   5195  H8R OL    285      -9.507  16.713   6.457  1.00  0.00
ATOM   5196  H8S OL    285     -10.182  16.637   8.072  1.00  0.00
ATOM   5197  C19 OL    285      -8.531  15.486   7.955  1.00  0.00
ATOM   5198  H9R OL    285      -8.648  15.059   8.962  1.00  0.00
ATOM   5199 C110 OL    285      -7.659  14.767   7.176  1.00  0.00
ATOM   5200 H10R OL    285      -7.154  13.847   7.505  1.00  0.00
ATOM   5201 C111 OL    285      -7.336  15.218   5.813  1.00  0.00
ATOM   5202 H11R OL    285      -7.472  16.320   5.752  1.00  0.00
ATOM   5203 H11S OL    285      -8.086  14.782   5.120  1.00  0.00
ATOM   5204 C112 OL    285      -5.916  14.946   5.365  1.00  0.00
ATOM   5205 H12R OL    285      -5.163  15.550   5.915  1.00  0.00
ATOM   5206 H12S OL    285      -5.789  15.338   4.334  1.00  0.00
ATOM   5207 C113 OL    285      -5.484  13.495   5.480  1.00  0.00
ATOM   5208 H13R OL    285      -6.313  12.928   5.005  1.00  0.00
ATOM   5209 H13S OL    285      -5.520  13.254   6.564  1.00  0.00
ATOM   5210 C114 OL    285      -4.201  13.045   4.820  1.00  0.00
ATOM   5211 H14R OL    285      -4.313  11.942   4.759  1.00  0.00
ATOM   5212 H14S OL    285      -3.329  13.263   5.473  1.00  0.00
ATOM   5213 C115 OL    285      -3.719  13.676   3.426  1.00  0.00
ATOM   5214 H15R OL    285      -2.787  13.143   3.137  1.00  0.00
ATOM   5215 H15S OL    285      -3.517  14.732   3.703  1.00  0.00
ATOM   5216 C116 OL    285      -4.736  13.441   2.299  1.00  0.00
ATOM   5217 H16R OL    285      -5.727  13.306   2.783  1.00  0.00
ATOM   5218 H16S OL    285      -4.695  12.432   1.835  1.00  0.00
ATOM   5219 C117 OL    285      -4.897  14.507   1.169  1.00  0.00
ATOM   5220 H17R OL    285      -4.950  15.484   1.696  1.00  0.00
ATOM   5221 H17S OL    285      -5.838  14.321   0.608  1.00  0.00
ATOM   5222 C118 OL    285      -3.819  14.573   0.147  1.00  0.00
ATOM   5223 H18R OL    285      -3.582  13.615  -0.363  1.00  0.00
ATOM   5224 H18S OL    285      -2.949  15.035   0.661  1.00  0.00
ATOM   5225 H18T OL    285      -3.948  15.386  -0.599  1.00  0.00
TER   
ATOM   5226 C116 PA    286      -1.230 -19.867   3.021  1.00  0.00
ATOM   5227 H16R PA    286      -1.359 -19.960   1.921  1.00  0.00
ATOM   5228 H16S PA    286      -2.144 -20.198   3.560  1.00  0.00
ATOM   5229 H16T PA    286      -0.388 -20.585   3.110  1.00  0.00
ATOM   5230 C115 PA    286      -0.685 -18.465   3.317  1.00  0.00
ATOM   5231 H15R PA    286       0.259 -18.430   2.731  1.00  0.00
ATOM   5232 H15S PA    286      -1.468 -17.725   3.047  1.00  0.00
ATOM   5233 C114 PA    286      -0.316 -18.429   4.848  1.00  0.00
ATOM   5234 H14R PA    286       0.079 -19.415   5.173  1.00  0.00
ATOM   5235 H14S PA    286       0.466 -17.664   5.041  1.00  0.00
ATOM   5236 C113 PA    286      -1.551 -18.014   5.738  1.00  0.00
ATOM   5237 H13R PA    286      -2.411 -18.712   5.649  1.00  0.00
ATOM   5238 H13S PA    286      -1.240 -18.184   6.791  1.00  0.00
ATOM   5239 C112 PA    286      -1.888 -16.497   5.679  1.00  0.00
ATOM   5240 H12R PA    286      -0.917 -16.047   5.978  1.00  0.00
ATOM   5241 H12S PA    286      -2.241 -16.141   4.688  1.00  0.00
ATOM   5242 C111 PA    286      -2.950 -16.036   6.646  1.00  0.00
ATOM   5243 H11R PA    286      -2.888 -14.940   6.817  1.00  0.00
ATOM   5244 H11S PA    286      -3.929 -16.285   6.184  1.00  0.00
ATOM   5245 C110 PA    286      -2.925 -16.665   8.038  1.00  0.00
ATOM   5246 H10R PA    286      -3.574 -17.565   8.095  1.00  0.00
ATOM   5247 H10S PA    286      -1.907 -16.975   8.360  1.00  0.00
ATOM   5248  C19 PA    286      -3.512 -15.698   9.135  1.00  0.00
ATOM   5249  H9R PA    286      -3.423 -16.221  10.111  1.00  0.00
ATOM   5250  H9S PA    286      -2.882 -14.784   9.177  1.00  0.00
ATOM   5251  C18 PA    286      -4.966 -15.269   8.931  1.00  0.00
ATOM   5252  H8R PA    286      -5.103 -14.814   7.927  1.00  0.00
ATOM   5253  H8S PA    286      -5.669 -16.129   8.956  1.00  0.00
ATOM   5254  C17 PA    286      -5.462 -14.279   9.977  1.00  0.00
ATOM   5255  H7R PA    286      -4.848 -13.354   9.988  1.00  0.00
ATOM   5256  H7S PA    286      -6.492 -13.920   9.763  1.00  0.00
ATOM   5257  C16 PA    286      -5.439 -14.724  11.447  1.00  0.00
ATOM   5258  H6R PA    286      -6.130 -14.104  12.057  1.00  0.00
ATOM   5259  H6S PA    286      -5.815 -15.766  11.540  1.00  0.00
ATOM   5260  C15 PA    286      -4.032 -14.483  12.143  1.00  0.00
ATOM   5261  H5R PA    286      -3.263 -14.416  11.343  1.00  0.00
ATOM   5262  H5S PA    286      -4.070 -13.484  12.627  1.00  0.00
ATOM   5263  C14 PA    286      -3.678 -15.527  13.145  1.00  0.00
ATOM   5264  H4R PA    286      -3.775 -16.526  12.669  1.00  0.00
ATOM   5265  H4S PA    286      -2.607 -15.397  13.410  1.00  0.00
ATOM   5266  C13 PA    286      -4.375 -15.219  14.518  1.00  0.00
ATOM   5267  H3R PA    286      -3.875 -14.358  15.011  1.00  0.00
ATOM   5268  H3S PA    286      -5.400 -14.850  14.301  1.00  0.00
ATOM   5269  C12 PA    286      -4.459 -16.499  15.435  1.00  0.00
ATOM   5270  H2R PA    286      -3.459 -16.983  15.422  1.00  0.00
ATOM   5271  H2S PA    286      -4.533 -16.001  16.425  1.00  0.00
TER   
ATOM   5272  C11 PC    287      -5.547 -17.542  15.094  1.00  0.00
ATOM   5273  O12 PC    287      -6.608 -17.204  14.624  1.00  0.00
ATOM   5274  O11 PC    287      -5.175 -18.670  15.484  1.00  0.00
ATOM   5275  C1  PC    287      -6.162 -19.661  15.880  1.00  0.00
ATOM   5276  HR  PC    287      -7.193 -19.505  15.497  1.00  0.00
ATOM   5277  HS  PC    287      -5.858 -20.631  15.431  1.00  0.00
ATOM   5278  C2  PC    287      -6.204 -19.810  17.392  1.00  0.00
ATOM   5279  HX  PC    287      -7.067 -20.424  17.728  1.00  0.00
ATOM   5280  C3  PC    287      -6.342 -18.439  18.190  1.00  0.00
ATOM   5281  HA  PC    287      -6.966 -17.712  17.627  1.00  0.00
ATOM   5282  HB  PC    287      -6.990 -18.671  19.062  1.00  0.00
ATOM   5283  O31 PC    287      -5.053 -17.821  18.533  1.00  0.00
ATOM   5284  P31 PC    287      -4.550 -17.614  20.051  1.00  0.00
ATOM   5285  O32 PC    287      -2.994 -17.675  19.762  1.00  0.00
ATOM   5286  C31 PC    287      -2.462 -17.066  18.575  1.00  0.00
ATOM   5287  H1A PC    287      -3.165 -16.383  18.052  1.00  0.00
ATOM   5288  H1B PC    287      -1.627 -16.398  18.878  1.00  0.00
ATOM   5289  C32 PC    287      -1.825 -18.047  17.658  1.00  0.00
ATOM   5290  H2A PC    287      -2.560 -18.774  17.345  1.00  0.00
ATOM   5291  H2B PC    287      -1.417 -17.427  16.874  1.00  0.00
ATOM   5292  N31 PC    287      -0.611 -18.877  18.132  1.00  0.00
ATOM   5293  C33 PC    287      -0.897 -19.757  19.355  1.00  0.00
ATOM   5294  H3A PC    287       0.102 -20.040  19.655  1.00  0.00
ATOM   5295  H3B PC    287      -1.269 -19.239  20.227  1.00  0.00
ATOM   5296  H3C PC    287      -1.496 -20.590  19.018  1.00  0.00
ATOM   5297  C34 PC    287      -0.296 -19.802  16.986  1.00  0.00
ATOM   5298  H4A PC    287      -0.011 -19.297  16.075  1.00  0.00
ATOM   5299  H4B PC    287       0.482 -20.483  17.300  1.00  0.00
ATOM   5300  H4C PC    287      -1.168 -20.389  16.736  1.00  0.00
ATOM   5301  C35 PC    287       0.495 -18.010  18.524  1.00  0.00
ATOM   5302  H5A PC    287       0.328 -17.599  19.509  1.00  0.00
ATOM   5303  H5B PC    287       0.462 -17.143  17.881  1.00  0.00
ATOM   5304  H5C PC    287       1.441 -18.519  18.627  1.00  0.00
ATOM   5305  O33 PC    287      -4.881 -16.267  20.567  1.00  0.00
ATOM   5306  O34 PC    287      -4.871 -18.841  20.857  1.00  0.00
ATOM   5307  O21 PC    287      -4.987 -20.444  17.842  1.00  0.00
ATOM   5308  C21 PC    287      -5.026 -21.776  17.686  1.00  0.00
ATOM   5309  O22 PC    287      -6.025 -22.476  17.548  1.00  0.00
TER   
ATOM   5310  C12 OL    288      -3.621 -22.376  17.837  1.00  0.00
ATOM   5311  H2R OL    288      -3.531 -22.884  18.821  1.00  0.00
ATOM   5312  H2S OL    288      -2.832 -21.607  17.693  1.00  0.00
ATOM   5313  C13 OL    288      -3.381 -23.436  16.705  1.00  0.00
ATOM   5314  H3R OL    288      -4.288 -24.071  16.794  1.00  0.00
ATOM   5315  H3S OL    288      -2.442 -24.008  16.861  1.00  0.00
ATOM   5316  C14 OL    288      -3.245 -23.033  15.214  1.00  0.00
ATOM   5317  H4R OL    288      -4.167 -23.309  14.660  1.00  0.00
ATOM   5318  H4S OL    288      -2.495 -23.777  14.870  1.00  0.00
ATOM   5319  C15 OL    288      -2.765 -21.626  15.003  1.00  0.00
ATOM   5320  H5R OL    288      -1.808 -21.537  15.561  1.00  0.00
ATOM   5321  H5S OL    288      -3.446 -20.909  15.510  1.00  0.00
ATOM   5322  C16 OL    288      -2.566 -21.310  13.495  1.00  0.00
ATOM   5323  H6R OL    288      -3.588 -21.162  13.085  1.00  0.00
ATOM   5324  H6S OL    288      -2.227 -22.185  12.900  1.00  0.00
ATOM   5325  C17 OL    288      -1.758 -20.057  13.214  1.00  0.00
ATOM   5326  H7R OL    288      -0.668 -20.275  13.211  1.00  0.00
ATOM   5327  H7S OL    288      -1.806 -19.331  14.054  1.00  0.00
ATOM   5328  C18 OL    288      -2.019 -19.405  11.808  1.00  0.00
ATOM   5329  H8R OL    288      -1.353 -18.542  11.594  1.00  0.00
ATOM   5330  H8S OL    288      -3.039 -18.988  11.948  1.00  0.00
ATOM   5331  C19 OL    288      -1.865 -20.412  10.684  1.00  0.00
ATOM   5332  H9R OL    288      -0.836 -20.759  10.513  1.00  0.00
ATOM   5333 C110 OL    288      -2.795 -21.045   9.920  1.00  0.00
ATOM   5334 H10R OL    288      -2.469 -21.751   9.142  1.00  0.00
ATOM   5335 C111 OL    288      -4.330 -20.862  10.019  1.00  0.00
ATOM   5336 H11R OL    288      -4.568 -20.186  10.868  1.00  0.00
ATOM   5337 H11S OL    288      -4.879 -21.807  10.214  1.00  0.00
ATOM   5338 C112 OL    288      -4.835 -20.361   8.650  1.00  0.00
ATOM   5339 H12R OL    288      -4.480 -21.014   7.824  1.00  0.00
ATOM   5340 H12S OL    288      -4.458 -19.336   8.447  1.00  0.00
ATOM   5341 C113 OL    288      -6.300 -20.261   8.372  1.00  0.00
ATOM   5342 H13R OL    288      -6.849 -19.739   9.185  1.00  0.00
ATOM   5343 H13S OL    288      -6.614 -21.326   8.402  1.00  0.00
ATOM   5344 C114 OL    288      -6.664 -19.420   7.188  1.00  0.00
ATOM   5345 H14R OL    288      -6.005 -18.559   7.431  1.00  0.00
ATOM   5346 H14S OL    288      -7.723 -19.098   7.098  1.00  0.00
ATOM   5347 C115 OL    288      -6.149 -19.835   5.755  1.00  0.00
ATOM   5348 H15R OL    288      -6.812 -20.658   5.411  1.00  0.00
ATOM   5349 H15S OL    288      -5.176 -20.303   6.019  1.00  0.00
ATOM   5350 C116 OL    288      -5.927 -18.735   4.736  1.00  0.00
ATOM   5351 H16R OL    288      -5.726 -17.748   5.205  1.00  0.00
ATOM   5352 H16S OL    288      -6.885 -18.454   4.251  1.00  0.00
ATOM   5353 C117 OL    288      -4.756 -19.050   3.685  1.00  0.00
ATOM   5354 H17R OL    288      -4.826 -20.086   3.290  1.00  0.00
ATOM   5355 H17S OL    288      -3.846 -19.155   4.314  1.00  0.00
ATOM   5356 C118 OL    288      -4.684 -17.973   2.622  1.00  0.00
ATOM   5357 H18R OL    288      -4.354 -16.993   3.031  1.00  0.00
ATOM   5358 H18S OL    288      -5.705 -17.830   2.208  1.00  0.00
ATOM   5359 H18T OL    288      -3.948 -18.223   1.828  1.00  0.00
TER   
ATOM   5360 C116 PA    289      -2.868  21.955   1.295  1.00  0.00
ATOM   5361 H16R PA    289      -3.336  22.741   0.664  1.00  0.00
ATOM   5362 H16S PA    289      -3.763  21.365   1.590  1.00  0.00
ATOM   5363 H16T PA    289      -2.167  21.265   0.778  1.00  0.00
ATOM   5364 C115 PA    289      -2.394  22.626   2.601  1.00  0.00
ATOM   5365 H15R PA    289      -3.210  23.345   2.829  1.00  0.00
ATOM   5366 H15S PA    289      -2.483  21.933   3.465  1.00  0.00
ATOM   5367 C114 PA    289      -1.068  23.345   2.653  1.00  0.00
ATOM   5368 H14R PA    289      -0.203  22.651   2.594  1.00  0.00
ATOM   5369 H14S PA    289      -1.046  24.186   1.927  1.00  0.00
ATOM   5370 C113 PA    289      -0.773  24.015   4.027  1.00  0.00
ATOM   5371 H13R PA    289       0.227  24.494   3.956  1.00  0.00
ATOM   5372 H13S PA    289      -1.528  24.818   4.165  1.00  0.00
ATOM   5373 C112 PA    289      -0.804  23.188   5.224  1.00  0.00
ATOM   5374 H12R PA    289      -1.603  22.416   5.194  1.00  0.00
ATOM   5375 H12S PA    289       0.072  22.523   5.070  1.00  0.00
ATOM   5376 C111 PA    289      -0.583  24.015   6.515  1.00  0.00
ATOM   5377 H11R PA    289      -1.451  24.705   6.581  1.00  0.00
ATOM   5378 H11S PA    289      -0.550  23.221   7.291  1.00  0.00
ATOM   5379 C110 PA    289       0.696  24.838   6.643  1.00  0.00
ATOM   5380 H10R PA    289       1.477  24.079   6.428  1.00  0.00
ATOM   5381 H10S PA    289       0.742  25.508   5.758  1.00  0.00
ATOM   5382  C19 PA    289       0.782  25.564   7.965  1.00  0.00
ATOM   5383  H9R PA    289       0.065  25.204   8.734  1.00  0.00
ATOM   5384  H9S PA    289       1.819  25.360   8.307  1.00  0.00
ATOM   5385  C18 PA    289       0.544  27.053   7.773  1.00  0.00
ATOM   5386  H8R PA    289       1.326  27.417   7.074  1.00  0.00
ATOM   5387  H8S PA    289      -0.419  27.304   7.280  1.00  0.00
ATOM   5388  C17 PA    289       0.712  27.962   9.007  1.00  0.00
ATOM   5389  H7R PA    289       1.485  27.583   9.710  1.00  0.00
ATOM   5390  H7S PA    289       0.933  28.989   8.643  1.00  0.00
ATOM   5391  C16 PA    289      -0.584  28.142   9.875  1.00  0.00
ATOM   5392  H6R PA    289      -1.408  28.608   9.293  1.00  0.00
ATOM   5393  H6S PA    289      -0.937  27.162  10.259  1.00  0.00
ATOM   5394  C15 PA    289      -0.149  29.079  11.041  1.00  0.00
ATOM   5395  H5R PA    289       0.569  28.655  11.776  1.00  0.00
ATOM   5396  H5S PA    289       0.402  29.952  10.629  1.00  0.00
ATOM   5397  C14 PA    289      -1.238  29.587  12.025  1.00  0.00
ATOM   5398  H4R PA    289      -0.734  30.148  12.841  1.00  0.00
ATOM   5399  H4S PA    289      -1.832  30.262  11.372  1.00  0.00
ATOM   5400  C13 PA    289      -2.282  28.624  12.663  1.00  0.00
ATOM   5401  H3R PA    289      -2.724  28.078  11.802  1.00  0.00
ATOM   5402  H3S PA    289      -1.801  27.908  13.364  1.00  0.00
ATOM   5403  C12 PA    289      -3.358  29.425  13.491  1.00  0.00
ATOM   5404  H2R PA    289      -2.807  29.856  14.354  1.00  0.00
ATOM   5405  H2S PA    289      -3.811  30.248  12.897  1.00  0.00
TER   
ATOM   5406  C11 PC    290      -4.535  28.556  13.936  1.00  0.00
ATOM   5407  O12 PC    290      -5.270  27.896  13.249  1.00  0.00
ATOM   5408  O11 PC    290      -4.760  28.700  15.258  1.00  0.00
ATOM   5409  C1  PC    290      -5.716  27.805  15.928  1.00  0.00
ATOM   5410  HR  PC    290      -6.217  28.280  16.798  1.00  0.00
ATOM   5411  HS  PC    290      -6.540  27.479  15.258  1.00  0.00
ATOM   5412  C2  PC    290      -4.930  26.567  16.508  1.00  0.00
ATOM   5413  HX  PC    290      -5.578  25.896  17.112  1.00  0.00
ATOM   5414  C3  PC    290      -3.748  27.067  17.500  1.00  0.00
ATOM   5415  HA  PC    290      -3.402  27.952  16.924  1.00  0.00
ATOM   5416  HB  PC    290      -4.236  27.364  18.453  1.00  0.00
ATOM   5417  O31 PC    290      -2.804  25.991  17.764  1.00  0.00
ATOM   5418  P31 PC    290      -1.416  26.515  18.088  1.00  0.00
ATOM   5419  O32 PC    290      -0.596  25.341  18.652  1.00  0.00
ATOM   5420  C31 PC    290      -0.856  23.986  18.202  1.00  0.00
ATOM   5421  H1A PC    290      -1.627  23.800  17.424  1.00  0.00
ATOM   5422  H1B PC    290       0.066  23.532  17.780  1.00  0.00
ATOM   5423  C32 PC    290      -1.076  22.992  19.430  1.00  0.00
ATOM   5424  H2A PC    290      -0.978  21.981  19.064  1.00  0.00
ATOM   5425  H2B PC    290      -0.348  23.084  20.222  1.00  0.00
ATOM   5426  N31 PC    290      -2.510  22.980  20.092  1.00  0.00
ATOM   5427  C33 PC    290      -3.560  22.726  18.977  1.00  0.00
ATOM   5428  H3A PC    290      -3.419  23.408  18.151  1.00  0.00
ATOM   5429  H3B PC    290      -3.489  21.717  18.599  1.00  0.00
ATOM   5430  H3C PC    290      -4.498  22.885  19.489  1.00  0.00
ATOM   5431  C34 PC    290      -2.580  21.719  21.047  1.00  0.00
ATOM   5432  H4A PC    290      -3.515  21.805  21.582  1.00  0.00
ATOM   5433  H4B PC    290      -2.444  20.833  20.445  1.00  0.00
ATOM   5434  H4C PC    290      -1.801  21.726  21.795  1.00  0.00
ATOM   5435  C35 PC    290      -2.676  24.324  20.858  1.00  0.00
ATOM   5436  H5A PC    290      -1.923  24.506  21.610  1.00  0.00
ATOM   5437  H5B PC    290      -3.509  24.365  21.544  1.00  0.00
ATOM   5438  H5C PC    290      -2.795  25.145  20.166  1.00  0.00
ATOM   5439  O33 PC    290      -0.819  26.998  16.769  1.00  0.00
ATOM   5440  O34 PC    290      -1.669  27.488  19.121  1.00  0.00
ATOM   5441  O21 PC    290      -4.300  25.814  15.404  1.00  0.00
ATOM   5442  C21 PC    290      -5.197  24.996  14.713  1.00  0.00
ATOM   5443  O22 PC    290      -6.369  25.073  14.886  1.00  0.00
TER   
ATOM   5444  C12 OL    291      -4.489  24.148  13.709  1.00  0.00
ATOM   5445  H2R OL    291      -4.651  23.094  14.022  1.00  0.00
ATOM   5446  H2S OL    291      -3.383  24.232  13.779  1.00  0.00
ATOM   5447  C13 OL    291      -4.832  24.503  12.257  1.00  0.00
ATOM   5448  H3R OL    291      -4.112  23.837  11.733  1.00  0.00
ATOM   5449  H3S OL    291      -4.547  25.548  12.012  1.00  0.00
ATOM   5450  C14 OL    291      -6.179  23.987  11.750  1.00  0.00
ATOM   5451  H4R OL    291      -7.014  24.479  12.294  1.00  0.00
ATOM   5452  H4S OL    291      -6.365  22.900  11.880  1.00  0.00
ATOM   5453  C15 OL    291      -6.300  24.119  10.238  1.00  0.00
ATOM   5454  H5R OL    291      -7.137  23.626   9.700  1.00  0.00
ATOM   5455  H5S OL    291      -5.487  23.451   9.881  1.00  0.00
ATOM   5456  C16 OL    291      -6.072  25.486   9.605  1.00  0.00
ATOM   5457  H6R OL    291      -5.101  25.902   9.951  1.00  0.00
ATOM   5458  H6S OL    291      -6.889  26.202   9.836  1.00  0.00
ATOM   5459  C17 OL    291      -6.049  25.582   8.051  1.00  0.00
ATOM   5460  H7R OL    291      -6.795  24.890   7.606  1.00  0.00
ATOM   5461  H7S OL    291      -5.077  25.140   7.744  1.00  0.00
ATOM   5462  C18 OL    291      -6.129  26.932   7.355  1.00  0.00
ATOM   5463  H8R OL    291      -7.114  27.438   7.456  1.00  0.00
ATOM   5464  H8S OL    291      -6.025  26.620   6.294  1.00  0.00
ATOM   5465  C19 OL    291      -5.107  27.913   7.723  1.00  0.00
ATOM   5466  H9R OL    291      -4.627  27.669   8.682  1.00  0.00
ATOM   5467 C110 OL    291      -4.794  28.996   6.980  1.00  0.00
ATOM   5468 H10R OL    291      -3.960  29.614   7.344  1.00  0.00
ATOM   5469 C111 OL    291      -5.411  29.441   5.692  1.00  0.00
ATOM   5470 H11R OL    291      -5.749  30.484   5.871  1.00  0.00
ATOM   5471 H11S OL    291      -6.302  28.798   5.527  1.00  0.00
ATOM   5472 C112 OL    291      -4.428  29.333   4.548  1.00  0.00
ATOM   5473 H12R OL    291      -4.046  28.291   4.598  1.00  0.00
ATOM   5474 H12S OL    291      -3.601  30.049   4.743  1.00  0.00
ATOM   5475 C113 OL    291      -5.154  29.608   3.159  1.00  0.00
ATOM   5476 H13R OL    291      -5.783  30.524   3.166  1.00  0.00
ATOM   5477 H13S OL    291      -5.913  28.804   3.057  1.00  0.00
ATOM   5478 C114 OL    291      -4.064  29.638   1.981  1.00  0.00
ATOM   5479 H14R OL    291      -3.298  30.418   2.180  1.00  0.00
ATOM   5480 H14S OL    291      -4.531  29.874   1.001  1.00  0.00
ATOM   5481 C115 OL    291      -3.293  28.304   1.749  1.00  0.00
ATOM   5482 H15R OL    291      -3.940  27.405   1.824  1.00  0.00
ATOM   5483 H15S OL    291      -2.563  28.112   2.563  1.00  0.00
ATOM   5484 C116 OL    291      -2.629  28.204   0.312  1.00  0.00
ATOM   5485 H16R OL    291      -2.002  29.088   0.068  1.00  0.00
ATOM   5486 H16S OL    291      -3.472  28.178  -0.412  1.00  0.00
ATOM   5487 C117 OL    291      -1.754  26.949   0.142  1.00  0.00
ATOM   5488 H17R OL    291      -1.385  26.882  -0.903  1.00  0.00
ATOM   5489 H17S OL    291      -2.374  26.033   0.249  1.00  0.00
ATOM   5490 C118 OL    291      -0.493  26.878   1.059  1.00  0.00
ATOM   5491 H18R OL    291      -0.786  27.177   2.088  1.00  0.00
ATOM   5492 H18S OL    291       0.047  27.787   0.720  1.00  0.00
ATOM   5493 H18T OL    291       0.157  25.986   0.931  1.00  0.00
TER   
ATOM   5494 C116 PA    292     -27.461  -5.304   0.811  1.00  0.00
ATOM   5495 H16R PA    292     -27.055  -5.114  -0.206  1.00  0.00
ATOM   5496 H16S PA    292     -28.274  -6.048   0.667  1.00  0.00
ATOM   5497 H16T PA    292     -26.667  -5.815   1.396  1.00  0.00
ATOM   5498 C115 PA    292     -27.867  -3.954   1.339  1.00  0.00
ATOM   5499 H15R PA    292     -28.450  -3.468   0.528  1.00  0.00
ATOM   5500 H15S PA    292     -28.554  -4.142   2.192  1.00  0.00
ATOM   5501 C114 PA    292     -26.627  -3.055   1.671  1.00  0.00
ATOM   5502 H14R PA    292     -25.932  -2.915   0.816  1.00  0.00
ATOM   5503 H14S PA    292     -27.043  -2.094   2.043  1.00  0.00
ATOM   5504 C113 PA    292     -25.615  -3.558   2.669  1.00  0.00
ATOM   5505 H13R PA    292     -25.384  -4.580   2.298  1.00  0.00
ATOM   5506 H13S PA    292     -24.672  -2.971   2.679  1.00  0.00
ATOM   5507 C112 PA    292     -26.012  -3.679   4.168  1.00  0.00
ATOM   5508 H12R PA    292     -26.441  -2.713   4.511  1.00  0.00
ATOM   5509 H12S PA    292     -26.740  -4.512   4.273  1.00  0.00
ATOM   5510 C111 PA    292     -24.872  -3.943   5.140  1.00  0.00
ATOM   5511 H11R PA    292     -24.419  -4.932   4.917  1.00  0.00
ATOM   5512 H11S PA    292     -24.069  -3.195   4.971  1.00  0.00
ATOM   5513 C110 PA    292     -25.488  -4.026   6.581  1.00  0.00
ATOM   5514 H10R PA    292     -26.043  -3.066   6.641  1.00  0.00
ATOM   5515 H10S PA    292     -26.284  -4.800   6.527  1.00  0.00
ATOM   5516  C19 PA    292     -24.482  -4.239   7.739  1.00  0.00
ATOM   5517  H9R PA    292     -23.864  -5.151   7.593  1.00  0.00
ATOM   5518  H9S PA    292     -23.738  -3.423   7.860  1.00  0.00
ATOM   5519  C18 PA    292     -25.193  -4.440   9.030  1.00  0.00
ATOM   5520  H8R PA    292     -25.880  -3.577   9.164  1.00  0.00
ATOM   5521  H8S PA    292     -25.927  -5.272   8.973  1.00  0.00
ATOM   5522  C17 PA    292     -24.259  -4.624  10.258  1.00  0.00
ATOM   5523  H7R PA    292     -24.876  -4.924  11.133  1.00  0.00
ATOM   5524  H7S PA    292     -23.446  -5.354  10.058  1.00  0.00
ATOM   5525  C16 PA    292     -23.567  -3.285  10.714  1.00  0.00
ATOM   5526  H6R PA    292     -22.921  -2.911   9.890  1.00  0.00
ATOM   5527  H6S PA    292     -24.339  -2.487  10.750  1.00  0.00
ATOM   5528  C15 PA    292     -22.741  -3.238  12.055  1.00  0.00
ATOM   5529  H5R PA    292     -21.912  -3.977  12.075  1.00  0.00
ATOM   5530  H5S PA    292     -22.221  -2.257  12.011  1.00  0.00
ATOM   5531  C14 PA    292     -23.588  -3.267  13.327  1.00  0.00
ATOM   5532  H4R PA    292     -24.378  -4.037  13.195  1.00  0.00
ATOM   5533  H4S PA    292     -22.903  -3.576  14.146  1.00  0.00
ATOM   5534  C13 PA    292     -24.055  -1.858  13.718  1.00  0.00
ATOM   5535  H3R PA    292     -23.142  -1.315  14.044  1.00  0.00
ATOM   5536  H3S PA    292     -24.529  -1.327  12.866  1.00  0.00
ATOM   5537  C12 PA    292     -24.998  -1.931  14.944  1.00  0.00
ATOM   5538  H2R PA    292     -24.506  -2.629  15.655  1.00  0.00
ATOM   5539  H2S PA    292     -25.136  -0.913  15.367  1.00  0.00
TER   
ATOM   5540  C11 PC    293     -26.277  -2.670  14.546  1.00  0.00
ATOM   5541  O12 PC    293     -26.533  -2.980  13.425  1.00  0.00
ATOM   5542  O11 PC    293     -26.914  -2.956  15.632  1.00  0.00
ATOM   5543  C1  PC    293     -27.962  -3.906  15.389  1.00  0.00
ATOM   5544  HR  PC    293     -28.756  -3.789  16.157  1.00  0.00
ATOM   5545  HS  PC    293     -28.507  -3.821  14.424  1.00  0.00
ATOM   5546  C2  PC    293     -27.477  -5.342  15.611  1.00  0.00
ATOM   5547  HX  PC    293     -28.324  -6.025  15.834  1.00  0.00
ATOM   5548  C3  PC    293     -26.501  -5.479  16.766  1.00  0.00
ATOM   5549  HA  PC    293     -26.841  -4.722  17.505  1.00  0.00
ATOM   5550  HB  PC    293     -26.595  -6.488  17.221  1.00  0.00
ATOM   5551  O31 PC    293     -25.124  -5.353  16.421  1.00  0.00
ATOM   5552  P31 PC    293     -24.115  -4.985  17.541  1.00  0.00
ATOM   5553  O32 PC    293     -24.941  -4.192  18.550  1.00  0.00
ATOM   5554  C31 PC    293     -24.849  -4.306  19.995  1.00  0.00
ATOM   5555  H1A PC    293     -25.867  -3.978  20.300  1.00  0.00
ATOM   5556  H1B PC    293     -24.728  -5.391  20.198  1.00  0.00
ATOM   5557  C32 PC    293     -23.612  -3.514  20.633  1.00  0.00
ATOM   5558  H2A PC    293     -23.763  -3.568  21.701  1.00  0.00
ATOM   5559  H2B PC    293     -22.770  -4.163  20.443  1.00  0.00
ATOM   5560  N31 PC    293     -23.249  -2.037  20.285  1.00  0.00
ATOM   5561  C33 PC    293     -22.036  -1.583  20.982  1.00  0.00
ATOM   5562  H3A PC    293     -21.297  -2.365  20.882  1.00  0.00
ATOM   5563  H3B PC    293     -21.741  -0.665  20.497  1.00  0.00
ATOM   5564  H3C PC    293     -22.114  -1.464  22.052  1.00  0.00
ATOM   5565  C34 PC    293     -23.142  -1.777  18.825  1.00  0.00
ATOM   5566  H4A PC    293     -24.162  -1.859  18.479  1.00  0.00
ATOM   5567  H4B PC    293     -22.696  -0.830  18.557  1.00  0.00
ATOM   5568  H4C PC    293     -22.579  -2.609  18.430  1.00  0.00
ATOM   5569  C35 PC    293     -24.445  -1.184  20.633  1.00  0.00
ATOM   5570  H5A PC    293     -24.925  -1.442  21.565  1.00  0.00
ATOM   5571  H5B PC    293     -25.128  -1.319  19.808  1.00  0.00
ATOM   5572  H5C PC    293     -24.169  -0.149  20.492  1.00  0.00
ATOM   5573  O33 PC    293     -23.728  -6.325  18.118  1.00  0.00
ATOM   5574  O34 PC    293     -23.020  -4.140  17.017  1.00  0.00
ATOM   5575  O21 PC    293     -26.908  -5.789  14.373  1.00  0.00
ATOM   5576  C21 PC    293     -26.605  -7.081  14.234  1.00  0.00
ATOM   5577  O22 PC    293     -26.951  -7.984  14.927  1.00  0.00
TER   
ATOM   5578  C12 OL    294     -25.619  -7.302  13.044  1.00  0.00
ATOM   5579  H2R OL    294     -24.720  -7.811  13.451  1.00  0.00
ATOM   5580  H2S OL    294     -25.337  -6.365  12.518  1.00  0.00
ATOM   5581  C13 OL    294     -26.169  -8.227  12.007  1.00  0.00
ATOM   5582  H3R OL    294     -27.177  -7.928  11.646  1.00  0.00
ATOM   5583  H3S OL    294     -26.125  -9.233  12.475  1.00  0.00
ATOM   5584  C14 OL    294     -25.305  -8.220  10.769  1.00  0.00
ATOM   5585  H4R OL    294     -24.235  -8.463  10.941  1.00  0.00
ATOM   5586  H4S OL    294     -25.347  -7.165  10.425  1.00  0.00
ATOM   5587  C15 OL    294     -25.845  -9.143   9.738  1.00  0.00
ATOM   5588  H5R OL    294     -26.891  -8.888   9.465  1.00  0.00
ATOM   5589  H5S OL    294     -25.821 -10.157  10.190  1.00  0.00
ATOM   5590  C16 OL    294     -25.079  -9.158   8.368  1.00  0.00
ATOM   5591  H6R OL    294     -25.587  -9.967   7.801  1.00  0.00
ATOM   5592  H6S OL    294     -24.007  -9.398   8.536  1.00  0.00
ATOM   5593  C17 OL    294     -25.171  -7.738   7.716  1.00  0.00
ATOM   5594  H7R OL    294     -24.545  -7.053   8.326  1.00  0.00
ATOM   5595  H7S OL    294     -26.222  -7.400   7.842  1.00  0.00
ATOM   5596  C18 OL    294     -24.952  -7.818   6.202  1.00  0.00
ATOM   5597  H8R OL    294     -25.095  -6.794   5.795  1.00  0.00
ATOM   5598  H8S OL    294     -25.562  -8.636   5.762  1.00  0.00
ATOM   5599  C19 OL    294     -23.478  -8.140   5.923  1.00  0.00
ATOM   5600  H9R OL    294     -22.758  -7.839   6.698  1.00  0.00
ATOM   5601 C110 OL    294     -22.922  -8.703   4.847  1.00  0.00
ATOM   5602 H10R OL    294     -21.839  -8.897   4.818  1.00  0.00
ATOM   5603 C111 OL    294     -23.634  -9.077   3.620  1.00  0.00
ATOM   5604 H11R OL    294     -24.376  -9.884   3.799  1.00  0.00
ATOM   5605 H11S OL    294     -22.884  -9.526   2.933  1.00  0.00
ATOM   5606 C112 OL    294     -24.381  -7.918   2.924  1.00  0.00
ATOM   5607 H12R OL    294     -25.214  -7.568   3.570  1.00  0.00
ATOM   5608 H12S OL    294     -24.906  -8.323   2.032  1.00  0.00
ATOM   5609 C113 OL    294     -23.459  -6.710   2.612  1.00  0.00
ATOM   5610 H13R OL    294     -23.095  -6.044   3.423  1.00  0.00
ATOM   5611 H13S OL    294     -24.060  -6.046   1.955  1.00  0.00
ATOM   5612 C114 OL    294     -22.165  -6.973   1.807  1.00  0.00
ATOM   5613 H14R OL    294     -22.499  -7.405   0.840  1.00  0.00
ATOM   5614 H14S OL    294     -21.547  -7.755   2.297  1.00  0.00
ATOM   5615 C115 OL    294     -21.357  -5.689   1.705  1.00  0.00
ATOM   5616 H15R OL    294     -21.136  -5.431   2.762  1.00  0.00
ATOM   5617 H15S OL    294     -21.984  -4.911   1.220  1.00  0.00
ATOM   5618 C116 OL    294     -20.061  -5.823   0.934  1.00  0.00
ATOM   5619 H16R OL    294     -20.343  -5.916  -0.137  1.00  0.00
ATOM   5620 H16S OL    294     -19.591  -6.722   1.387  1.00  0.00
ATOM   5621 C117 OL    294     -18.995  -4.719   1.125  1.00  0.00
ATOM   5622 H17R OL    294     -19.522  -3.766   0.901  1.00  0.00
ATOM   5623 H17S OL    294     -18.245  -4.857   0.318  1.00  0.00
ATOM   5624 C118 OL    294     -18.339  -4.564   2.523  1.00  0.00
ATOM   5625 H18R OL    294     -19.139  -4.521   3.293  1.00  0.00
ATOM   5626 H18S OL    294     -17.765  -3.613   2.509  1.00  0.00
ATOM   5627 H18T OL    294     -17.616  -5.356   2.812  1.00  0.00
TER   
ATOM   5628 C116 PA    295      26.364  -1.707   3.338  1.00  0.00
ATOM   5629 H16R PA    295      26.690  -1.806   4.396  1.00  0.00
ATOM   5630 H16S PA    295      27.207  -1.621   2.620  1.00  0.00
ATOM   5631 H16T PA    295      25.891  -2.680   3.084  1.00  0.00
ATOM   5632 C115 PA    295      25.521  -0.487   3.127  1.00  0.00
ATOM   5633 H15R PA    295      26.191   0.380   3.316  1.00  0.00
ATOM   5634 H15S PA    295      25.196  -0.483   2.065  1.00  0.00
ATOM   5635 C114 PA    295      24.255  -0.324   3.906  1.00  0.00
ATOM   5636 H14R PA    295      23.629  -1.215   3.686  1.00  0.00
ATOM   5637 H14S PA    295      24.429  -0.270   5.002  1.00  0.00
ATOM   5638 C113 PA    295      23.514   0.937   3.575  1.00  0.00
ATOM   5639 H13R PA    295      23.947   1.844   4.049  1.00  0.00
ATOM   5640 H13S PA    295      23.602   1.133   2.485  1.00  0.00
ATOM   5641 C112 PA    295      22.035   0.715   3.918  1.00  0.00
ATOM   5642 H12R PA    295      21.496   1.274   3.124  1.00  0.00
ATOM   5643 H12S PA    295      21.897  -0.366   3.702  1.00  0.00
ATOM   5644 C111 PA    295      21.503   1.164   5.262  1.00  0.00
ATOM   5645 H11R PA    295      22.132   0.653   6.022  1.00  0.00
ATOM   5646 H11S PA    295      21.777   2.227   5.434  1.00  0.00
ATOM   5647 C110 PA    295      20.024   0.745   5.613  1.00  0.00
ATOM   5648 H10R PA    295      19.301   1.316   4.991  1.00  0.00
ATOM   5649 H10S PA    295      19.872  -0.312   5.308  1.00  0.00
ATOM   5650  C19 PA    295      19.648   1.070   7.061  1.00  0.00
ATOM   5651  H9R PA    295      20.183   1.970   7.430  1.00  0.00
ATOM   5652  H9S PA    295      18.570   1.310   7.177  1.00  0.00
ATOM   5653  C18 PA    295      20.111   0.013   8.091  1.00  0.00
ATOM   5654  H8R PA    295      19.761  -0.997   7.788  1.00  0.00
ATOM   5655  H8S PA    295      21.216  -0.055   8.178  1.00  0.00
ATOM   5656  C17 PA    295      19.521   0.277   9.493  1.00  0.00
ATOM   5657  H7R PA    295      19.554   1.341   9.812  1.00  0.00
ATOM   5658  H7S PA    295      18.453  -0.031   9.483  1.00  0.00
ATOM   5659  C16 PA    295      20.198  -0.506  10.595  1.00  0.00
ATOM   5660  H6R PA    295      20.004  -1.597  10.508  1.00  0.00
ATOM   5661  H6S PA    295      21.289  -0.295  10.608  1.00  0.00
ATOM   5662  C15 PA    295      19.658  -0.178  12.023  1.00  0.00
ATOM   5663  H5R PA    295      19.941   0.892  12.115  1.00  0.00
ATOM   5664  H5S PA    295      18.557  -0.332  12.020  1.00  0.00
ATOM   5665  C14 PA    295      20.264  -0.994  13.221  1.00  0.00
ATOM   5666  H4R PA    295      20.001  -0.456  14.156  1.00  0.00
ATOM   5667  H4S PA    295      19.843  -2.022  13.256  1.00  0.00
ATOM   5668  C13 PA    295      21.785  -0.973  13.326  1.00  0.00
ATOM   5669  H3R PA    295      22.182  -1.344  12.357  1.00  0.00
ATOM   5670  H3S PA    295      22.048   0.102  13.413  1.00  0.00
ATOM   5671  C12 PA    295      22.361  -1.814  14.390  1.00  0.00
ATOM   5672  H2R PA    295      22.141  -1.500  15.433  1.00  0.00
ATOM   5673  H2S PA    295      21.898  -2.823  14.337  1.00  0.00
TER   
ATOM   5674  C11 PC    296      23.868  -1.923  14.281  1.00  0.00
ATOM   5675  O12 PC    296      24.468  -2.306  13.300  1.00  0.00
ATOM   5676  O11 PC    296      24.472  -1.385  15.361  1.00  0.00
ATOM   5677  C1  PC    296      25.889  -1.363  15.335  1.00  0.00
ATOM   5678  HR  PC    296      26.287  -2.381  15.532  1.00  0.00
ATOM   5679  HS  PC    296      26.302  -1.022  14.362  1.00  0.00
ATOM   5680  C2  PC    296      26.511  -0.511  16.491  1.00  0.00
ATOM   5681  HX  PC    296      27.569  -0.839  16.577  1.00  0.00
ATOM   5682  C3  PC    296      25.817  -0.781  17.864  1.00  0.00
ATOM   5683  HA  PC    296      24.733  -0.607  17.691  1.00  0.00
ATOM   5684  HB  PC    296      26.044  -1.780  18.293  1.00  0.00
ATOM   5685  O31 PC    296      26.347   0.178  18.810  1.00  0.00
ATOM   5686  P31 PC    296      25.537   0.375  20.147  1.00  0.00
ATOM   5687  O32 PC    296      24.351   1.152  19.458  1.00  0.00
ATOM   5688  C31 PC    296      24.757   2.499  19.117  1.00  0.00
ATOM   5689  H1A PC    296      24.404   3.170  19.929  1.00  0.00
ATOM   5690  H1B PC    296      25.855   2.581  18.969  1.00  0.00
ATOM   5691  C32 PC    296      24.012   2.913  17.801  1.00  0.00
ATOM   5692  H2A PC    296      24.465   3.847  17.502  1.00  0.00
ATOM   5693  H2B PC    296      24.287   2.291  16.962  1.00  0.00
ATOM   5694  N31 PC    296      22.504   3.184  17.942  1.00  0.00
ATOM   5695  C33 PC    296      21.796   1.947  18.238  1.00  0.00
ATOM   5696  H3A PC    296      21.790   1.316  17.362  1.00  0.00
ATOM   5697  H3B PC    296      22.244   1.428  19.073  1.00  0.00
ATOM   5698  H3C PC    296      20.768   2.267  18.310  1.00  0.00
ATOM   5699  C34 PC    296      22.308   4.178  19.030  1.00  0.00
ATOM   5700  H4A PC    296      22.621   3.780  19.984  1.00  0.00
ATOM   5701  H4B PC    296      22.836   5.097  18.822  1.00  0.00
ATOM   5702  H4C PC    296      21.245   4.291  19.188  1.00  0.00
ATOM   5703  C35 PC    296      21.993   3.823  16.721  1.00  0.00
ATOM   5704  H5A PC    296      21.938   3.225  15.823  1.00  0.00
ATOM   5705  H5B PC    296      22.680   4.622  16.485  1.00  0.00
ATOM   5706  H5C PC    296      20.965   4.137  16.834  1.00  0.00
ATOM   5707  O33 PC    296      25.076  -0.982  20.618  1.00  0.00
ATOM   5708  O34 PC    296      26.271   1.238  21.119  1.00  0.00
ATOM   5709  O21 PC    296      26.287   0.857  16.168  1.00  0.00
ATOM   5710  C21 PC    296      27.268   1.361  15.430  1.00  0.00
ATOM   5711  O22 PC    296      28.284   0.750  15.125  1.00  0.00
TER   
ATOM   5712  C12 OL    297      26.971   2.866  15.192  1.00  0.00
ATOM   5713  H2R OL    297      27.854   3.374  15.636  1.00  0.00
ATOM   5714  H2S OL    297      26.119   3.226  15.808  1.00  0.00
ATOM   5715  C13 OL    297      26.824   3.161  13.675  1.00  0.00
ATOM   5716  H3R OL    297      27.680   2.759  13.093  1.00  0.00
ATOM   5717  H3S OL    297      26.815   4.256  13.485  1.00  0.00
ATOM   5718  C14 OL    297      25.471   2.560  13.090  1.00  0.00
ATOM   5719  H4R OL    297      24.670   3.053  13.682  1.00  0.00
ATOM   5720  H4S OL    297      25.280   1.486  13.299  1.00  0.00
ATOM   5721  C15 OL    297      25.326   2.968  11.617  1.00  0.00
ATOM   5722  H5R OL    297      25.989   2.294  11.034  1.00  0.00
ATOM   5723  H5S OL    297      25.679   4.016  11.514  1.00  0.00
ATOM   5724  C16 OL    297      23.895   2.678  11.122  1.00  0.00
ATOM   5725  H6R OL    297      23.080   3.235  11.632  1.00  0.00
ATOM   5726  H6S OL    297      23.742   1.637  11.479  1.00  0.00
ATOM   5727  C17 OL    297      23.672   3.020   9.627  1.00  0.00
ATOM   5728  H7R OL    297      23.877   4.112   9.622  1.00  0.00
ATOM   5729  H7S OL    297      22.675   2.696   9.259  1.00  0.00
ATOM   5730  C18 OL    297      24.667   2.410   8.588  1.00  0.00
ATOM   5731  H8R OL    297      25.646   2.732   9.004  1.00  0.00
ATOM   5732  H8S OL    297      24.597   2.859   7.575  1.00  0.00
ATOM   5733  C19 OL    297      24.538   0.946   8.251  1.00  0.00
ATOM   5734  H9R OL    297      23.642   0.600   7.715  1.00  0.00
ATOM   5735 C110 OL    297      25.512   0.047   8.405  1.00  0.00
ATOM   5736 H10R OL    297      25.186  -0.989   8.234  1.00  0.00
ATOM   5737 C111 OL    297      26.951   0.148   8.884  1.00  0.00
ATOM   5738 H11R OL    297      27.044  -0.563   9.733  1.00  0.00
ATOM   5739 H11S OL    297      27.102   1.144   9.353  1.00  0.00
ATOM   5740 C112 OL    297      27.909  -0.218   7.719  1.00  0.00
ATOM   5741 H12R OL    297      27.844  -1.317   7.576  1.00  0.00
ATOM   5742 H12S OL    297      28.950   0.009   8.034  1.00  0.00
ATOM   5743 C113 OL    297      27.852   0.612   6.468  1.00  0.00
ATOM   5744 H13R OL    297      26.813   0.495   6.090  1.00  0.00
ATOM   5745 H13S OL    297      28.612   0.217   5.760  1.00  0.00
ATOM   5746 C114 OL    297      28.209   2.103   6.770  1.00  0.00
ATOM   5747 H14R OL    297      29.238   2.002   7.175  1.00  0.00
ATOM   5748 H14S OL    297      27.430   2.615   7.374  1.00  0.00
ATOM   5749 C115 OL    297      28.401   2.953   5.441  1.00  0.00
ATOM   5750 H15R OL    297      29.188   2.487   4.810  1.00  0.00
ATOM   5751 H15S OL    297      28.893   3.923   5.670  1.00  0.00
ATOM   5752 C116 OL    297      27.040   3.296   4.656  1.00  0.00
ATOM   5753 H16R OL    297      26.453   3.947   5.338  1.00  0.00
ATOM   5754 H16S OL    297      26.523   2.317   4.751  1.00  0.00
ATOM   5755 C117 OL    297      27.200   3.781   3.213  1.00  0.00
ATOM   5756 H17R OL    297      27.835   4.692   3.226  1.00  0.00
ATOM   5757 H17S OL    297      26.256   4.179   2.783  1.00  0.00
ATOM   5758 C118 OL    297      27.833   2.868   2.190  1.00  0.00
ATOM   5759 H18R OL    297      27.342   1.897   1.962  1.00  0.00
ATOM   5760 H18S OL    297      28.848   2.498   2.448  1.00  0.00
ATOM   5761 H18T OL    297      27.826   3.303   1.168  1.00  0.00
TER   
ATOM   5762 C116 PA    298     -21.760 -11.237   0.948  1.00  0.00
ATOM   5763 H16R PA    298     -20.721 -11.090   1.314  1.00  0.00
ATOM   5764 H16S PA    298     -22.351 -10.589   1.630  1.00  0.00
ATOM   5765 H16T PA    298     -21.841 -10.664   0.000  1.00  0.00
ATOM   5766 C115 PA    298     -22.199 -12.705   0.802  1.00  0.00
ATOM   5767 H15R PA    298     -23.169 -12.723   0.260  1.00  0.00
ATOM   5768 H15S PA    298     -21.628 -13.173  -0.029  1.00  0.00
ATOM   5769 C114 PA    298     -22.401 -13.474   2.063  1.00  0.00
ATOM   5770 H14R PA    298     -23.251 -13.067   2.651  1.00  0.00
ATOM   5771 H14S PA    298     -22.668 -14.501   1.734  1.00  0.00
ATOM   5772 C113 PA    298     -21.173 -13.649   2.985  1.00  0.00
ATOM   5773 H13R PA    298     -21.209 -14.668   3.426  1.00  0.00
ATOM   5774 H13S PA    298     -20.326 -13.658   2.266  1.00  0.00
ATOM   5775 C112 PA    298     -20.797 -12.642   4.033  1.00  0.00
ATOM   5776 H12R PA    298     -19.738 -12.745   4.353  1.00  0.00
ATOM   5777 H12S PA    298     -21.044 -11.600   3.736  1.00  0.00
ATOM   5778 C111 PA    298     -21.582 -12.766   5.393  1.00  0.00
ATOM   5779 H11R PA    298     -22.669 -12.829   5.171  1.00  0.00
ATOM   5780 H11S PA    298     -21.270 -13.615   6.037  1.00  0.00
ATOM   5781 C110 PA    298     -21.472 -11.461   6.225  1.00  0.00
ATOM   5782 H10R PA    298     -20.425 -11.124   6.377  1.00  0.00
ATOM   5783 H10S PA    298     -21.956 -10.614   5.693  1.00  0.00
ATOM   5784  C19 PA    298     -21.978 -11.583   7.653  1.00  0.00
ATOM   5785  H9R PA    298     -23.029 -11.925   7.540  1.00  0.00
ATOM   5786  H9S PA    298     -21.385 -12.318   8.238  1.00  0.00
ATOM   5787  C18 PA    298     -21.862 -10.242   8.340  1.00  0.00
ATOM   5788  H8R PA    298     -20.812  -9.880   8.321  1.00  0.00
ATOM   5789  H8S PA    298     -22.365  -9.502   7.680  1.00  0.00
ATOM   5790  C17 PA    298     -22.403 -10.168   9.748  1.00  0.00
ATOM   5791  H7R PA    298     -22.812  -9.163   9.987  1.00  0.00
ATOM   5792  H7S PA    298     -23.355 -10.737   9.806  1.00  0.00
ATOM   5793  C16 PA    298     -21.620 -10.811  10.932  1.00  0.00
ATOM   5794  H6R PA    298     -20.575 -10.442  11.007  1.00  0.00
ATOM   5795  H6S PA    298     -22.111 -10.375  11.828  1.00  0.00
ATOM   5796  C15 PA    298     -21.754 -12.354  11.026  1.00  0.00
ATOM   5797  H5R PA    298     -22.552 -12.806  10.400  1.00  0.00
ATOM   5798  H5S PA    298     -20.812 -12.784  10.624  1.00  0.00
ATOM   5799  C14 PA    298     -21.908 -12.939  12.420  1.00  0.00
ATOM   5800  H4R PA    298     -21.484 -12.159  13.088  1.00  0.00
ATOM   5801  H4S PA    298     -22.962 -13.130  12.713  1.00  0.00
ATOM   5802  C13 PA    298     -21.148 -14.257  12.721  1.00  0.00
ATOM   5803  H3R PA    298     -21.320 -15.011  11.923  1.00  0.00
ATOM   5804  H3S PA    298     -20.069 -14.049  12.552  1.00  0.00
ATOM   5805  C12 PA    298     -21.424 -14.844  14.216  1.00  0.00
ATOM   5806  H2R PA    298     -20.838 -14.145  14.851  1.00  0.00
ATOM   5807  H2S PA    298     -22.501 -14.734  14.466  1.00  0.00
TER   
ATOM   5808  C11 PC    299     -20.909 -16.275  14.463  1.00  0.00
ATOM   5809  O12 PC    299     -20.122 -16.913  13.772  1.00  0.00
ATOM   5810  O11 PC    299     -21.368 -16.615  15.649  1.00  0.00
ATOM   5811  C1  PC    299     -20.573 -17.555  16.381  1.00  0.00
ATOM   5812  HR  PC    299     -21.240 -18.082  17.096  1.00  0.00
ATOM   5813  HS  PC    299     -20.106 -18.335  15.742  1.00  0.00
ATOM   5814  C2  PC    299     -19.485 -16.889  17.206  1.00  0.00
ATOM   5815  HX  PC    299     -19.211 -17.724  17.885  1.00  0.00
ATOM   5816  C3  PC    299     -19.979 -15.692  18.018  1.00  0.00
ATOM   5817  HA  PC    299     -20.933 -15.980  18.509  1.00  0.00
ATOM   5818  HB  PC    299     -19.293 -15.474  18.864  1.00  0.00
ATOM   5819  O31 PC    299     -20.122 -14.483  17.220  1.00  0.00
ATOM   5820  P31 PC    299     -21.113 -13.279  17.687  1.00  0.00
ATOM   5821  O32 PC    299     -20.274 -12.748  18.965  1.00  0.00
ATOM   5822  C31 PC    299     -18.869 -12.527  18.668  1.00  0.00
ATOM   5823  H1A PC    299     -18.308 -13.485  18.611  1.00  0.00
ATOM   5824  H1B PC    299     -18.698 -11.984  17.714  1.00  0.00
ATOM   5825  C32 PC    299     -18.170 -11.659  19.803  1.00  0.00
ATOM   5826  H2A PC    299     -18.055 -12.283  20.678  1.00  0.00
ATOM   5827  H2B PC    299     -17.157 -11.475  19.478  1.00  0.00
ATOM   5828  N31 PC    299     -18.783 -10.345  20.283  1.00  0.00
ATOM   5829  C33 PC    299     -17.826  -9.567  21.040  1.00  0.00
ATOM   5830  H3A PC    299     -17.149  -9.019  20.400  1.00  0.00
ATOM   5831  H3B PC    299     -18.274  -8.763  21.604  1.00  0.00
ATOM   5832  H3C PC    299     -17.289 -10.118  21.797  1.00  0.00
ATOM   5833  C34 PC    299     -19.385  -9.481  19.225  1.00  0.00
ATOM   5834  H4A PC    299     -20.261  -9.943  18.795  1.00  0.00
ATOM   5835  H4B PC    299     -19.696  -8.508  19.577  1.00  0.00
ATOM   5836  H4C PC    299     -18.672  -9.354  18.424  1.00  0.00
ATOM   5837  C35 PC    299     -19.904 -10.776  21.183  1.00  0.00
ATOM   5838  H5A PC    299     -19.505 -11.273  22.054  1.00  0.00
ATOM   5839  H5B PC    299     -20.533 -11.459  20.632  1.00  0.00
ATOM   5840  H5C PC    299     -20.371  -9.847  21.477  1.00  0.00
ATOM   5841  O33 PC    299     -21.177 -12.091  16.772  1.00  0.00
ATOM   5842  O34 PC    299     -22.376 -13.896  18.155  1.00  0.00
ATOM   5843  O21 PC    299     -18.516 -16.593  16.226  1.00  0.00
ATOM   5844  C21 PC    299     -17.532 -15.897  16.684  1.00  0.00
ATOM   5845  O22 PC    299     -17.194 -15.697  17.831  1.00  0.00
TER   
ATOM   5846  C12 OL    300     -16.872 -15.326  15.417  1.00  0.00
ATOM   5847  H2R OL    300     -17.737 -14.920  14.850  1.00  0.00
ATOM   5848  H2S OL    300     -16.268 -16.091  14.884  1.00  0.00
ATOM   5849  C13 OL    300     -15.920 -14.156  15.721  1.00  0.00
ATOM   5850  H3R OL    300     -14.990 -14.562  16.174  1.00  0.00
ATOM   5851  H3S OL    300     -16.233 -13.300  16.356  1.00  0.00
ATOM   5852  C14 OL    300     -15.175 -13.634  14.519  1.00  0.00
ATOM   5853  H4R OL    300     -14.730 -14.540  14.056  1.00  0.00
ATOM   5854  H4S OL    300     -14.368 -12.960  14.881  1.00  0.00
ATOM   5855  C15 OL    300     -16.135 -12.925  13.501  1.00  0.00
ATOM   5856  H5R OL    300     -16.704 -12.079  13.943  1.00  0.00
ATOM   5857  H5S OL    300     -16.781 -13.752  13.136  1.00  0.00
ATOM   5858  C16 OL    300     -15.404 -12.553  12.254  1.00  0.00
ATOM   5859  H6R OL    300     -14.750 -13.440  12.117  1.00  0.00
ATOM   5860  H6S OL    300     -14.819 -11.623  12.421  1.00  0.00
ATOM   5861  C17 OL    300     -16.270 -12.291  10.982  1.00  0.00
ATOM   5862  H7R OL    300     -16.929 -13.139  10.694  1.00  0.00
ATOM   5863  H7S OL    300     -15.497 -12.159  10.195  1.00  0.00
ATOM   5864  C18 OL    300     -16.996 -10.940  11.002  1.00  0.00
ATOM   5865  H8R OL    300     -16.312 -10.160  11.400  1.00  0.00
ATOM   5866  H8S OL    300     -17.831 -10.973  11.734  1.00  0.00
ATOM   5867  C19 OL    300     -17.450 -10.321   9.682  1.00  0.00
ATOM   5868  H9R OL    300     -17.933  -9.343   9.828  1.00  0.00
ATOM   5869 C110 OL    300     -17.321 -10.716   8.332  1.00  0.00
ATOM   5870 H10R OL    300     -17.667  -9.953   7.620  1.00  0.00
ATOM   5871 C111 OL    300     -16.679 -11.887   7.616  1.00  0.00
ATOM   5872 H11R OL    300     -15.645 -12.009   8.002  1.00  0.00
ATOM   5873 H11S OL    300     -16.548 -11.741   6.523  1.00  0.00
ATOM   5874 C112 OL    300     -17.525 -13.175   7.808  1.00  0.00
ATOM   5875 H12R OL    300     -18.624 -13.054   7.703  1.00  0.00
ATOM   5876 H12S OL    300     -17.335 -13.560   8.833  1.00  0.00
ATOM   5877 C113 OL    300     -17.055 -14.407   6.915  1.00  0.00
ATOM   5878 H13R OL    300     -16.051 -14.804   7.181  1.00  0.00
ATOM   5879 H13S OL    300     -17.203 -14.073   5.866  1.00  0.00
ATOM   5880 C114 OL    300     -18.044 -15.523   6.938  1.00  0.00
ATOM   5881 H14R OL    300     -18.993 -15.191   7.412  1.00  0.00
ATOM   5882 H14S OL    300     -17.704 -16.335   7.616  1.00  0.00
ATOM   5883 C115 OL    300     -18.444 -16.131   5.668  1.00  0.00
ATOM   5884 H15R OL    300     -18.608 -15.373   4.873  1.00  0.00
ATOM   5885 H15S OL    300     -19.190 -16.928   5.873  1.00  0.00
ATOM   5886 C116 OL    300     -17.218 -16.825   4.987  1.00  0.00
ATOM   5887 H16R OL    300     -16.790 -17.474   5.780  1.00  0.00
ATOM   5888 H16S OL    300     -16.458 -16.076   4.677  1.00  0.00
ATOM   5889 C117 OL    300     -17.662 -17.707   3.811  1.00  0.00
ATOM   5890 H17R OL    300     -17.874 -16.988   2.990  1.00  0.00
ATOM   5891 H17S OL    300     -18.569 -18.222   4.194  1.00  0.00
ATOM   5892 C118 OL    300     -16.616 -18.683   3.255  1.00  0.00
ATOM   5893 H18R OL    300     -16.460 -19.464   4.029  1.00  0.00
ATOM   5894 H18S OL    300     -15.731 -18.021   3.137  1.00  0.00
ATOM   5895 H18T OL    300     -16.953 -19.069   2.269  1.00  0.00
TER   
ATOM   5896 C116 PA    301      17.943 -10.598   0.977  1.00  0.00
ATOM   5897 H16R PA    301      18.728 -10.032   0.431  1.00  0.00
ATOM   5898 H16S PA    301      17.252 -11.038   0.227  1.00  0.00
ATOM   5899 H16T PA    301      18.433 -11.401   1.569  1.00  0.00
ATOM   5900 C115 PA    301      17.164  -9.714   1.883  1.00  0.00
ATOM   5901 H15R PA    301      16.793  -8.790   1.391  1.00  0.00
ATOM   5902 H15S PA    301      16.332 -10.336   2.275  1.00  0.00
ATOM   5903 C114 PA    301      17.835  -9.261   3.195  1.00  0.00
ATOM   5904 H14R PA    301      18.841  -8.886   2.910  1.00  0.00
ATOM   5905 H14S PA    301      17.280  -8.351   3.510  1.00  0.00
ATOM   5906 C113 PA    301      17.812 -10.356   4.278  1.00  0.00
ATOM   5907 H13R PA    301      16.859 -10.293   4.845  1.00  0.00
ATOM   5908 H13S PA    301      17.913 -11.363   3.818  1.00  0.00
ATOM   5909 C112 PA    301      18.947 -10.233   5.297  1.00  0.00
ATOM   5910 H12R PA    301      19.502 -11.179   5.476  1.00  0.00
ATOM   5911 H12S PA    301      19.685  -9.471   4.967  1.00  0.00
ATOM   5912 C111 PA    301      18.603  -9.775   6.747  1.00  0.00
ATOM   5913 H11R PA    301      18.194 -10.620   7.341  1.00  0.00
ATOM   5914 H11S PA    301      19.591  -9.627   7.234  1.00  0.00
ATOM   5915 C110 PA    301      17.737  -8.534   7.097  1.00  0.00
ATOM   5916 H10R PA    301      18.193  -7.527   6.982  1.00  0.00
ATOM   5917 H10S PA    301      16.829  -8.615   6.462  1.00  0.00
ATOM   5918  C19 PA    301      17.135  -8.526   8.554  1.00  0.00
ATOM   5919  H9R PA    301      17.995  -8.745   9.222  1.00  0.00
ATOM   5920  H9S PA    301      16.734  -7.522   8.808  1.00  0.00
ATOM   5921  C18 PA    301      16.032  -9.581   8.779  1.00  0.00
ATOM   5922  H8R PA    301      15.224  -9.453   8.027  1.00  0.00
ATOM   5923  H8S PA    301      16.481 -10.552   8.481  1.00  0.00
ATOM   5924  C17 PA    301      15.415  -9.518  10.186  1.00  0.00
ATOM   5925  H7R PA    301      16.225  -9.312  10.918  1.00  0.00
ATOM   5926  H7S PA    301      14.629  -8.738  10.268  1.00  0.00
ATOM   5927  C16 PA    301      14.795 -10.856  10.703  1.00  0.00
ATOM   5928  H6R PA    301      14.535 -10.642  11.762  1.00  0.00
ATOM   5929  H6S PA    301      13.832 -11.119  10.216  1.00  0.00
ATOM   5930  C15 PA    301      15.840 -12.071  10.751  1.00  0.00
ATOM   5931  H5R PA    301      16.160 -12.429   9.749  1.00  0.00
ATOM   5932  H5S PA    301      16.773 -11.776  11.278  1.00  0.00
ATOM   5933  C14 PA    301      15.298 -13.325  11.533  1.00  0.00
ATOM   5934  H4R PA    301      14.519 -13.817  10.913  1.00  0.00
ATOM   5935  H4S PA    301      16.117 -14.076  11.541  1.00  0.00
ATOM   5936  C13 PA    301      14.781 -13.030  12.942  1.00  0.00
ATOM   5937  H3R PA    301      15.598 -12.508  13.486  1.00  0.00
ATOM   5938  H3S PA    301      13.890 -12.377  12.828  1.00  0.00
ATOM   5939  C12 PA    301      14.286 -14.216  13.703  1.00  0.00
ATOM   5940  H2R PA    301      13.849 -13.759  14.616  1.00  0.00
ATOM   5941  H2S PA    301      13.556 -14.868  13.178  1.00  0.00
TER   
ATOM   5942  C11 PC    302      15.508 -15.014  14.009  1.00  0.00
ATOM   5943  O12 PC    302      15.970 -15.904  13.286  1.00  0.00
ATOM   5944  O11 PC    302      15.904 -14.807  15.296  1.00  0.00
ATOM   5945  C1  PC    302      17.243 -15.457  15.496  1.00  0.00
ATOM   5946  HR  PC    302      17.153 -16.511  15.835  1.00  0.00
ATOM   5947  HS  PC    302      17.778 -15.599  14.532  1.00  0.00
ATOM   5948  C2  PC    302      18.119 -14.600  16.454  1.00  0.00
ATOM   5949  HX  PC    302      19.167 -14.962  16.523  1.00  0.00
ATOM   5950  C3  PC    302      17.678 -14.740  17.931  1.00  0.00
ATOM   5951  HA  PC    302      16.625 -15.091  17.870  1.00  0.00
ATOM   5952  HB  PC    302      18.216 -15.636  18.309  1.00  0.00
ATOM   5953  O31 PC    302      18.057 -13.653  18.727  1.00  0.00
ATOM   5954  P31 PC    302      17.463 -13.305  20.140  1.00  0.00
ATOM   5955  O32 PC    302      16.819 -11.862  19.956  1.00  0.00
ATOM   5956  C31 PC    302      17.559 -10.919  19.251  1.00  0.00
ATOM   5957  H1A PC    302      18.310 -10.446  19.920  1.00  0.00
ATOM   5958  H1B PC    302      18.191 -11.360  18.451  1.00  0.00
ATOM   5959  C32 PC    302      16.631  -9.767  18.714  1.00  0.00
ATOM   5960  H2A PC    302      16.316  -9.229  19.596  1.00  0.00
ATOM   5961  H2B PC    302      17.228  -9.071  18.144  1.00  0.00
ATOM   5962  N31 PC    302      15.404 -10.158  17.901  1.00  0.00
ATOM   5963  C33 PC    302      14.589  -8.914  17.616  1.00  0.00
ATOM   5964  H3A PC    302      15.320  -8.212  17.242  1.00  0.00
[truncated: 3,478,191 more chars]
