# Supplementary material for: Prediction of dynamic allostery for the transmembrane domain of the sweet taste receptor subunit, TAS1R3
Source: Commun Biol. 2023 Apr 3;6:340. doi: 10.1038/s42003-023-04705-5 (PMC10070457; doi:10.1038/s42003-023-04705-5)
Supplement: Supplementary file 3 — Supplementary Data 1 [file 42003_2023_4705_MOESM3_ESM.zip › Supplementary Data 1/1_Initial/Sac_mTas1r3_Initial.pdb]

CRYST1   73.239   73.239  112.744  90.00  90.00  90.00 P 1           1
ATOM      1  N   GLU     1      -2.230  14.890 -21.376  1.00  0.00
ATOM      2  H1  GLU     1      -1.803  15.314 -20.565  1.00  0.00
ATOM      3  H2  GLU     1      -2.247  15.567 -22.125  1.00  0.00
ATOM      4  H3  GLU     1      -1.814  13.982 -21.525  1.00  0.00
ATOM      5  CA  GLU     1      -3.611  14.629 -21.069  1.00  0.00
ATOM      6  HA  GLU     1      -4.226  15.194 -21.769  1.00  0.00
ATOM      7  CB  GLU     1      -4.001  13.143 -21.161  1.00  0.00
ATOM      8  HB2 GLU     1      -3.329  12.590 -20.505  1.00  0.00
ATOM      9  HB3 GLU     1      -5.023  13.052 -20.793  1.00  0.00
ATOM     10  CG  GLU     1      -3.917  12.570 -22.578  1.00  0.00
ATOM     11  HG2 GLU     1      -4.528  13.159 -23.263  1.00  0.00
ATOM     12  HG3 GLU     1      -2.883  12.572 -22.921  1.00  0.00
ATOM     13  CD  GLU     1      -4.436  11.138 -22.538  1.00  0.00
ATOM     14  OE1 GLU     1      -5.613  10.946 -22.131  1.00  0.00
ATOM     15  OE2 GLU     1      -3.666  10.216 -22.917  1.00  0.00
ATOM     16  C   GLU     1      -3.904  15.096 -19.679  1.00  0.00
ATOM     17  O   GLU     1      -3.096  14.972 -18.759  1.00  0.00
ATOM     18  N   PRO     2      -5.071  15.660 -19.534  1.00  0.00
ATOM     19  CD  PRO     2      -5.694  16.384 -20.631  1.00  0.00
ATOM     20  HD2 PRO     2      -6.262  15.674 -21.232  1.00  0.00
ATOM     21  HD3 PRO     2      -4.907  16.827 -21.241  1.00  0.00
ATOM     22  CG  PRO     2      -6.589  17.445 -19.967  1.00  0.00
ATOM     23  HG2 PRO     2      -7.544  17.512 -20.488  1.00  0.00
ATOM     24  HG3 PRO     2      -6.097  18.417 -19.984  1.00  0.00
ATOM     25  CB  PRO     2      -6.771  16.946 -18.520  1.00  0.00
ATOM     26  HB2 PRO     2      -7.636  16.293 -18.403  1.00  0.00
ATOM     27  HB3 PRO     2      -6.847  17.778 -17.820  1.00  0.00
ATOM     28  CA  PRO     2      -5.489  16.160 -18.258  1.00  0.00
ATOM     29  HA  PRO     2      -4.753  16.889 -17.919  1.00  0.00
ATOM     30  C   PRO     2      -5.613  15.071 -17.244  1.00  0.00
ATOM     31  O   PRO     2      -5.415  15.344 -16.060  1.00  0.00
ATOM     32  N   VAL     3      -5.947  13.837 -17.663  1.00  0.00
ATOM     33  H   VAL     3      -6.133  13.604 -18.628  1.00  0.00
ATOM     34  CA  VAL     3      -6.050  12.801 -16.683  1.00  0.00
ATOM     35  HA  VAL     3      -6.720  13.081 -15.870  1.00  0.00
ATOM     36  CB  VAL     3      -6.503  11.485 -17.247  1.00  0.00
ATOM     37  HB  VAL     3      -7.496  11.601 -17.682  1.00  0.00
ATOM     38  CG1 VAL     3      -5.519  11.017 -18.333  1.00  0.00
ATOM     39 HG11 VAL     3      -4.526  10.900 -17.898  1.00  0.00
ATOM     40 HG12 VAL     3      -5.852  10.062 -18.739  1.00  0.00
ATOM     41 HG13 VAL     3      -5.480  11.757 -19.132  1.00  0.00
ATOM     42  CG2 VAL     3      -6.650  10.495 -16.079  1.00  0.00
ATOM     43 HG21 VAL     3      -7.386  10.875 -15.371  1.00  0.00
ATOM     44 HG22 VAL     3      -6.979   9.528 -16.461  1.00  0.00
ATOM     45 HG23 VAL     3      -5.689  10.379 -15.577  1.00  0.00
ATOM     46  C   VAL     3      -4.697  12.625 -16.078  1.00  0.00
ATOM     47  O   VAL     3      -4.560  12.570 -14.863  1.00  0.00
ATOM     48  N   VAL     4      -3.646  12.575 -16.910  1.00  0.00
ATOM     49  H   VAL     4      -3.783  12.687 -17.904  1.00  0.00
ATOM     50  CA  VAL     4      -2.311  12.369 -16.427  1.00  0.00
ATOM     51  HA  VAL     4      -2.236  11.495 -15.779  1.00  0.00
ATOM     52  CB  VAL     4      -1.310  12.230 -17.537  1.00  0.00
ATOM     53  HB  VAL     4      -1.360  13.100 -18.191  1.00  0.00
ATOM     54  CG1 VAL     4       0.100  12.129 -16.923  1.00  0.00
ATOM     55 HG11 VAL     4       0.150  11.259 -16.269  1.00  0.00
ATOM     56 HG12 VAL     4       0.837  12.028 -17.719  1.00  0.00
ATOM     57 HG13 VAL     4       0.311  13.029 -16.346  1.00  0.00
ATOM     58  CG2 VAL     4      -1.704  11.020 -18.401  1.00  0.00
ATOM     59 HG21 VAL     4      -2.700  11.178 -18.816  1.00  0.00
ATOM     60 HG22 VAL     4      -0.987  10.904 -19.213  1.00  0.00
ATOM     61 HG23 VAL     4      -1.705  10.119 -17.787  1.00  0.00
ATOM     62  C   VAL     4      -1.901  13.537 -15.588  1.00  0.00
ATOM     63  O   VAL     4      -1.126  13.379 -14.646  1.00  0.00
ATOM     64  N   LEU     5      -2.378  14.747 -15.937  1.00  0.00
ATOM     65  H   LEU     5      -3.001  14.833 -16.727  1.00  0.00
ATOM     66  CA  LEU     5      -2.019  15.940 -15.220  1.00  0.00
ATOM     67  HA  LEU     5      -0.934  16.048 -15.222  1.00  0.00
ATOM     68  CB  LEU     5      -2.642  17.199 -15.864  1.00  0.00
ATOM     69  HB2 LEU     5      -2.147  17.175 -16.835  1.00  0.00
ATOM     70  HB3 LEU     5      -3.717  17.087 -16.002  1.00  0.00
ATOM     71  CG  LEU     5      -2.350  18.548 -15.171  1.00  0.00
ATOM     72  HG  LEU     5      -2.629  19.348 -15.857  1.00  0.00
ATOM     73  CD1 LEU     5      -3.128  18.709 -13.852  1.00  0.00
ATOM     74 HD11 LEU     5      -2.849  17.910 -13.165  1.00  0.00
ATOM     75 HD12 LEU     5      -2.888  19.673 -13.404  1.00  0.00
ATOM     76 HD13 LEU     5      -4.198  18.658 -14.052  1.00  0.00
ATOM     77  CD2 LEU     5      -0.839  18.780 -15.004  1.00  0.00
ATOM     78 HD21 LEU     5      -0.361  18.785 -15.984  1.00  0.00
ATOM     79 HD22 LEU     5      -0.670  19.738 -14.513  1.00  0.00
ATOM     80 HD23 LEU     5      -0.413  17.981 -14.397  1.00  0.00
ATOM     81  C   LEU     5      -2.497  15.840 -13.802  1.00  0.00
ATOM     82  O   LEU     5      -1.741  16.117 -12.873  1.00  0.00
ATOM     83  N   SER     6      -3.761  15.425 -13.593  1.00  0.00
ATOM     84  H   SER     6      -4.355  15.142 -14.359  1.00  0.00
ATOM     85  CA  SER     6      -4.292  15.358 -12.259  1.00  0.00
ATOM     86  HA  SER     6      -4.191  16.341 -11.799  1.00  0.00
ATOM     87  CB  SER     6      -5.773  14.944 -12.215  1.00  0.00
ATOM     88  HB2 SER     6      -6.128  14.991 -11.185  1.00  0.00
ATOM     89  HB3 SER     6      -6.355  15.629 -12.831  1.00  0.00
ATOM     90  OG  SER     6      -5.924  13.621 -12.707  1.00  0.00
ATOM     91  HG  SER     6      -6.851  13.372 -12.676  1.00  0.00
ATOM     92  C   SER     6      -3.523  14.337 -11.484  1.00  0.00
ATOM     93  O   SER     6      -3.181  14.542 -10.321  1.00  0.00
ATOM     94  N   LEU     7      -3.210  13.211 -12.144  1.00  0.00
ATOM     95  H   LEU     7      -3.476  13.162 -13.117  1.00  0.00
ATOM     96  CA  LEU     7      -2.521  12.094 -11.571  1.00  0.00
ATOM     97  HA  LEU     7      -3.097  11.661 -10.753  1.00  0.00
ATOM     98  CB  LEU     7      -2.338  11.028 -12.661  1.00  0.00
ATOM     99  HB2 LEU     7      -2.175  11.650 -13.541  1.00  0.00
ATOM    100  HB3 LEU     7      -1.472  10.384 -12.506  1.00  0.00
ATOM    101  CG  LEU     7      -3.593  10.159 -12.872  1.00  0.00
ATOM    102  HG  LEU     7      -3.563   9.356 -12.135  1.00  0.00
ATOM    103  CD1 LEU     7      -4.908  10.939 -12.726  1.00  0.00
ATOM    104 HD11 LEU     7      -4.939  11.741 -13.463  1.00  0.00
ATOM    105 HD12 LEU     7      -5.750  10.266 -12.887  1.00  0.00
ATOM    106 HD13 LEU     7      -4.970  11.364 -11.724  1.00  0.00
ATOM    107  CD2 LEU     7      -3.511   9.383 -14.195  1.00  0.00
ATOM    108 HD21 LEU     7      -2.635   8.734 -14.182  1.00  0.00
ATOM    109 HD22 LEU     7      -4.409   8.778 -14.318  1.00  0.00
ATOM    110 HD23 LEU     7      -3.430  10.086 -15.024  1.00  0.00
ATOM    111  C   LEU     7      -1.172  12.517 -11.067  1.00  0.00
ATOM    112  O   LEU     7      -0.805  12.200  -9.936  1.00  0.00
ATOM    113  N   LEU     8      -0.399  13.243 -11.895  1.00  0.00
ATOM    114  H   LEU     8      -0.762  13.514 -12.798  1.00  0.00
ATOM    115  CA  LEU     8       0.924  13.673 -11.536  1.00  0.00
ATOM    116  HA  LEU     8       1.494  12.807 -11.199  1.00  0.00
ATOM    117  CB  LEU     8       1.673  14.328 -12.708  1.00  0.00
ATOM    118  HB2 LEU     8       0.983  15.125 -12.987  1.00  0.00
ATOM    119  HB3 LEU     8       2.625  14.763 -12.402  1.00  0.00
ATOM    120  CG  LEU     8       1.898  13.398 -13.916  1.00  0.00
ATOM    121  HG  LEU     8       0.929  13.071 -14.294  1.00  0.00
ATOM    122  CD1 LEU     8       2.662  14.129 -15.030  1.00  0.00
ATOM    123 HD11 LEU     8       3.631  14.456 -14.653  1.00  0.00
ATOM    124 HD12 LEU     8       2.810  13.454 -15.873  1.00  0.00
ATOM    125 HD13 LEU     8       2.088  14.996 -15.356  1.00  0.00
ATOM    126  CD2 LEU     8       2.559  12.071 -13.504  1.00  0.00
ATOM    127 HD21 LEU     8       1.920  11.553 -12.789  1.00  0.00
ATOM    128 HD22 LEU     8       2.699  11.445 -14.385  1.00  0.00
ATOM    129 HD23 LEU     8       3.527  12.274 -13.045  1.00  0.00
ATOM    130  C   LEU     8       0.857  14.699 -10.447  1.00  0.00
ATOM    131  O   LEU     8       1.633  14.653  -9.494  1.00  0.00
ATOM    132  N   LEU     9      -0.080  15.658 -10.555  1.00  0.00
ATOM    133  H   LEU     9      -0.722  15.669 -11.335  1.00  0.00
ATOM    134  CA  LEU     9      -0.155  16.724  -9.597  1.00  0.00
ATOM    135  HA  LEU     9       0.833  17.176  -9.510  1.00  0.00
ATOM    136  CB  LEU     9      -1.166  17.820  -9.977  1.00  0.00
ATOM    137  HB2 LEU     9      -2.049  17.241 -10.248  1.00  0.00
ATOM    138  HB3 LEU     9      -1.409  18.486  -9.149  1.00  0.00
ATOM    139  CG  LEU     9      -0.707  18.655 -11.190  1.00  0.00
ATOM    140  HG  LEU     9      -0.649  17.998 -12.058  1.00  0.00
ATOM    141  CD1 LEU     9      -1.680  19.809 -11.485  1.00  0.00
ATOM    142 HD11 LEU     9      -1.738  20.467 -10.618  1.00  0.00
ATOM    143 HD12 LEU     9      -1.323  20.375 -12.346  1.00  0.00
ATOM    144 HD13 LEU     9      -2.669  19.405 -11.701  1.00  0.00
ATOM    145  CD2 LEU     9       0.746  19.132 -11.020  1.00  0.00
ATOM    146 HD21 LEU     9       1.404  18.268 -10.924  1.00  0.00
ATOM    147 HD22 LEU     9       1.041  19.718 -11.891  1.00  0.00
ATOM    148 HD23 LEU     9       0.824  19.748 -10.124  1.00  0.00
ATOM    149  C   LEU     9      -0.505  16.169  -8.252  1.00  0.00
ATOM    150  O   LEU     9      -0.012  16.645  -7.231  1.00  0.00
ATOM    151  N   LEU    10      -1.381  15.147  -8.223  1.00  0.00
ATOM    152  H   LEU    10      -1.740  14.806  -9.103  1.00  0.00
ATOM    153  CA  LEU    10      -1.832  14.518  -7.014  1.00  0.00
ATOM    154  HA  LEU    10      -2.247  15.267  -6.339  1.00  0.00
ATOM    155  CB  LEU    10      -2.926  13.477  -7.327  1.00  0.00
ATOM    156  HB2 LEU    10      -3.575  14.064  -7.977  1.00  0.00
ATOM    157  HB3 LEU    10      -2.524  12.631  -7.884  1.00  0.00
ATOM    158  CG  LEU    10      -3.739  12.958  -6.120  1.00  0.00
ATOM    159  HG  LEU    10      -4.264  13.795  -5.660  1.00  0.00
ATOM    160  CD1 LEU    10      -4.759  11.901  -6.572  1.00  0.00
ATOM    161 HD11 LEU    10      -4.235  11.063  -7.032  1.00  0.00
ATOM    162 HD12 LEU    10      -5.323  11.547  -5.709  1.00  0.00
ATOM    163 HD13 LEU    10      -5.444  12.342  -7.296  1.00  0.00
ATOM    164  CD2 LEU    10      -2.853  12.469  -4.965  1.00  0.00
ATOM    165 HD21 LEU    10      -2.227  13.290  -4.614  1.00  0.00
ATOM    166 HD22 LEU    10      -3.482  12.117  -4.148  1.00  0.00
ATOM    167 HD23 LEU    10      -2.220  11.653  -5.313  1.00  0.00
ATOM    168  C   LEU    10      -0.646  13.841  -6.377  1.00  0.00
ATOM    169  O   LEU    10      -0.490  13.836  -5.157  1.00  0.00
ATOM    170  N   LEU    11       0.228  13.257  -7.216  1.00  0.00
ATOM    171  H   LEU    11       0.030  13.362  -8.201  1.00  0.00
ATOM    172  CA  LEU    11       1.418  12.548  -6.832  1.00  0.00
ATOM    173  HA  LEU    11       1.168  11.687  -6.211  1.00  0.00
ATOM    174  CB  LEU    11       2.135  12.046  -8.108  1.00  0.00
ATOM    175  HB2 LEU    11       1.411  11.329  -8.495  1.00  0.00
ATOM    176  HB3 LEU    11       2.206  12.894  -8.790  1.00  0.00
ATOM    177  CG  LEU    11       3.518  11.366  -7.985  1.00  0.00
ATOM    178  HG  LEU    11       3.472  10.579  -7.232  1.00  0.00
ATOM    179  CD1 LEU    11       3.908  10.755  -9.342  1.00  0.00
ATOM    180 HD11 LEU    11       3.955  11.541 -10.095  1.00  0.00
ATOM    181 HD12 LEU    11       4.883  10.275  -9.258  1.00  0.00
ATOM    182 HD13 LEU    11       3.163  10.015  -9.635  1.00  0.00
ATOM    183  CD2 LEU    11       4.640  12.292  -7.484  1.00  0.00
ATOM    184 HD21 LEU    11       4.384  12.672  -6.495  1.00  0.00
ATOM    185 HD22 LEU    11       5.575  11.734  -7.428  1.00  0.00
ATOM    186 HD23 LEU    11       4.757  13.128  -8.174  1.00  0.00
ATOM    187  C   LEU    11       2.344  13.477  -6.118  1.00  0.00
ATOM    188  O   LEU    11       2.909  13.130  -5.082  1.00  0.00
ATOM    189  N   CYS    12       2.536  14.684  -6.675  1.00  0.00
ATOM    190  H   CYS    12       2.011  14.958  -7.493  1.00  0.00
ATOM    191  CA  CYS    12       3.474  15.617  -6.126  1.00  0.00
ATOM    192  HA  CYS    12       4.457  15.148  -6.087  1.00  0.00
ATOM    193  CB  CYS    12       3.576  16.904  -6.963  1.00  0.00
ATOM    194  HB2 CYS    12       3.915  16.690  -7.977  1.00  0.00
ATOM    195  HB3 CYS    12       2.620  17.426  -7.003  1.00  0.00
ATOM    196  SG  CYS    12       4.766  18.087  -6.274  1.00  0.00
ATOM    197  HG  CYS    12       4.593  19.018  -7.208  1.00  0.00
ATOM    198  C   CYS    12       3.035  16.001  -4.751  1.00  0.00
ATOM    199  O   CYS    12       3.843  16.067  -3.827  1.00  0.00
ATOM    200  N   LEU    13       1.728  16.261  -4.574  1.00  0.00
ATOM    201  H   LEU    13       1.068  16.188  -5.335  1.00  0.00
ATOM    202  CA  LEU    13       1.242  16.666  -3.292  1.00  0.00
ATOM    203  HA  LEU    13       1.815  17.529  -2.954  1.00  0.00
ATOM    204  CB  LEU    13      -0.253  17.049  -3.327  1.00  0.00
ATOM    205  HB2 LEU    13      -0.217  17.868  -4.045  1.00  0.00
ATOM    206  HB3 LEU    13      -0.875  16.246  -3.723  1.00  0.00
ATOM    207  CG  LEU    13      -0.854  17.557  -1.994  1.00  0.00
ATOM    208  HG  LEU    13      -1.837  17.977  -2.205  1.00  0.00
ATOM    209  CD1 LEU    13      -0.989  16.437  -0.951  1.00  0.00
ATOM    210 HD11 LEU    13      -0.006  16.017  -0.739  1.00  0.00
ATOM    211 HD12 LEU    13      -1.415  16.843  -0.034  1.00  0.00
ATOM    212 HD13 LEU    13      -1.642  15.655  -1.339  1.00  0.00
ATOM    213  CD2 LEU    13      -0.092  18.787  -1.469  1.00  0.00
ATOM    214 HD21 LEU    13      -0.149  19.591  -2.203  1.00  0.00
ATOM    215 HD22 LEU    13      -0.539  19.119  -0.532  1.00  0.00
ATOM    216 HD23 LEU    13       0.952  18.523  -1.300  1.00  0.00
ATOM    217  C   LEU    13       1.442  15.527  -2.344  1.00  0.00
ATOM    218  O   LEU    13       1.860  15.723  -1.203  1.00  0.00
ATOM    219  N   VAL    14       1.169  14.293  -2.808  1.00  0.00
ATOM    220  H   VAL    14       0.873  14.138  -3.761  1.00  0.00
ATOM    221  CA  VAL    14       1.253  13.165  -1.932  1.00  0.00
ATOM    222  HA  VAL    14       0.669  13.342  -1.028  1.00  0.00
ATOM    223  CB  VAL    14       0.799  11.881  -2.551  1.00  0.00
ATOM    224  HB  VAL    14       1.416  11.634  -3.415  1.00  0.00
ATOM    225  CG1 VAL    14       0.943  10.781  -1.488  1.00  0.00
ATOM    226 HG11 VAL    14       0.325  11.027  -0.624  1.00  0.00
ATOM    227 HG12 VAL    14       0.620   9.827  -1.905  1.00  0.00
ATOM    228 HG13 VAL    14       1.986  10.707  -1.179  1.00  0.00
ATOM    229  CG2 VAL    14      -0.645  12.059  -3.052  1.00  0.00
ATOM    230 HG21 VAL    14      -0.677  12.859  -3.792  1.00  0.00
ATOM    231 HG22 VAL    14      -0.990  11.130  -3.506  1.00  0.00
ATOM    232 HG23 VAL    14      -1.292  12.315  -2.213  1.00  0.00
ATOM    233  C   VAL    14       2.665  12.997  -1.462  1.00  0.00
ATOM    234  O   VAL    14       2.900  12.725  -0.286  1.00  0.00
ATOM    235  N   LEU    15       3.645  13.158  -2.367  1.00  0.00
ATOM    236  H   LEU    15       3.441  13.403  -3.325  1.00  0.00
ATOM    237  CA  LEU    15       5.017  12.992  -1.985  1.00  0.00
ATOM    238  HA  LEU    15       5.153  11.995  -1.566  1.00  0.00
ATOM    239  CB  LEU    15       5.972  13.156  -3.186  1.00  0.00
ATOM    240  HB2 LEU    15       5.627  12.338  -3.818  1.00  0.00
ATOM    241  HB3 LEU    15       5.818  14.104  -3.702  1.00  0.00
ATOM    242  CG  LEU    15       7.474  12.973  -2.884  1.00  0.00
ATOM    243  HG  LEU    15       7.998  12.902  -3.837  1.00  0.00
ATOM    244  CD1 LEU    15       8.065  14.130  -2.059  1.00  0.00
ATOM    245 HD11 LEU    15       7.542  14.202  -1.106  1.00  0.00
ATOM    246 HD12 LEU    15       9.124  13.944  -1.879  1.00  0.00
ATOM    247 HD13 LEU    15       7.949  15.065  -2.608  1.00  0.00
ATOM    248  CD2 LEU    15       7.739  11.596  -2.258  1.00  0.00
ATOM    249 HD21 LEU    15       7.422  10.815  -2.949  1.00  0.00
ATOM    250 HD22 LEU    15       8.804  11.488  -2.053  1.00  0.00
ATOM    251 HD23 LEU    15       7.180  11.506  -1.327  1.00  0.00
ATOM    252  C   LEU    15       5.339  14.042  -0.964  1.00  0.00
ATOM    253  O   LEU    15       5.996  13.758   0.036  1.00  0.00
ATOM    254  N   GLY    16       4.871  15.284  -1.185  1.00  0.00
ATOM    255  H   GLY    16       4.280  15.483  -1.980  1.00  0.00
ATOM    256  CA  GLY    16       5.200  16.361  -0.295  1.00  0.00
ATOM    257  HA2 GLY    16       6.284  16.461  -0.233  1.00  0.00
ATOM    258  HA3 GLY    16       4.771  17.288  -0.675  1.00  0.00
ATOM    259  C   GLY    16       4.656  16.098   1.074  1.00  0.00
ATOM    260  O   GLY    16       5.360  16.286   2.064  1.00  0.00
ATOM    261  N   LEU    17       3.382  15.665   1.178  1.00  0.00
ATOM    262  H   LEU    17       2.789  15.547   0.369  1.00  0.00
ATOM    263  CA  LEU    17       2.821  15.412   2.477  1.00  0.00
ATOM    264  HA  LEU    17       3.011  16.290   3.094  1.00  0.00
ATOM    265  CB  LEU    17       1.308  15.122   2.487  1.00  0.00
ATOM    266  HB2 LEU    17       1.150  14.542   1.578  1.00  0.00
ATOM    267  HB3 LEU    17       1.022  14.525   3.353  1.00  0.00
ATOM    268  CG  LEU    17       0.447  16.399   2.437  1.00  0.00
ATOM    269  HG  LEU    17      -0.589  16.115   2.253  1.00  0.00
ATOM    270  CD1 LEU    17       0.538  17.178   3.760  1.00  0.00
ATOM    271 HD11 LEU    17       1.574  17.463   3.944  1.00  0.00
ATOM    272 HD12 LEU    17      -0.079  18.074   3.698  1.00  0.00
ATOM    273 HD13 LEU    17       0.184  16.550   4.577  1.00  0.00
ATOM    274  CD2 LEU    17       0.819  17.284   1.239  1.00  0.00
ATOM    275 HD21 LEU    17       0.664  16.728   0.314  1.00  0.00
ATOM    276 HD22 LEU    17       0.191  18.175   1.236  1.00  0.00
ATOM    277 HD23 LEU    17       1.866  17.578   1.315  1.00  0.00
ATOM    278  C   LEU    17       3.526  14.263   3.112  1.00  0.00
ATOM    279  O   LEU    17       3.784  14.282   4.314  1.00  0.00
ATOM    280  N   ALA    18       3.868  13.232   2.319  1.00  0.00
ATOM    281  H   ALA    18       3.694  13.250   1.324  1.00  0.00
ATOM    282  CA  ALA    18       4.498  12.073   2.877  1.00  0.00
ATOM    283  HA  ALA    18       3.862  11.644   3.651  1.00  0.00
ATOM    284  CB  ALA    18       4.791  10.990   1.825  1.00  0.00
ATOM    285  HB1 ALA    18       5.435  11.402   1.048  1.00  0.00
ATOM    286  HB2 ALA    18       5.291  10.146   2.301  1.00  0.00
ATOM    287  HB3 ALA    18       3.855  10.653   1.380  1.00  0.00
ATOM    288  C   ALA    18       5.799  12.475   3.498  1.00  0.00
ATOM    289  O   ALA    18       6.122  12.038   4.601  1.00  0.00
ATOM    290  N   LEU    19       6.582  13.329   2.815  1.00  0.00
ATOM    291  H   LEU    19       6.331  13.652   1.892  1.00  0.00
ATOM    292  CA  LEU    19       7.845  13.735   3.357  1.00  0.00
ATOM    293  HA  LEU    19       8.383  12.844   3.680  1.00  0.00
ATOM    294  CB  LEU    19       8.723  14.502   2.346  1.00  0.00
ATOM    295  HB2 LEU    19       9.554  14.796   2.987  1.00  0.00
ATOM    296  HB3 LEU    19       9.088  13.843   1.558  1.00  0.00
ATOM    297  CG  LEU    19       8.093  15.758   1.713  1.00  0.00
ATOM    298  HG  LEU    19       7.098  15.495   1.355  1.00  0.00
ATOM    299  CD1 LEU    19       7.987  16.920   2.713  1.00  0.00
ATOM    300 HD11 LEU    19       8.982  17.184   3.071  1.00  0.00
ATOM    301 HD12 LEU    19       7.537  17.783   2.222  1.00  0.00
ATOM    302 HD13 LEU    19       7.366  16.618   3.557  1.00  0.00
ATOM    303  CD2 LEU    19       8.833  16.145   0.423  1.00  0.00
ATOM    304 HD21 LEU    19       8.774  15.323  -0.291  1.00  0.00
ATOM    305 HD22 LEU    19       8.372  17.034  -0.008  1.00  0.00
ATOM    306 HD23 LEU    19       9.878  16.352   0.651  1.00  0.00
ATOM    307  C   LEU    19       7.613  14.557   4.588  1.00  0.00
ATOM    308  O   LEU    19       8.376  14.471   5.549  1.00  0.00
ATOM    309  N   ALA    20       6.550  15.383   4.592  1.00  0.00
ATOM    310  H   ALA    20       5.927  15.423   3.798  1.00  0.00
ATOM    311  CA  ALA    20       6.266  16.220   5.722  1.00  0.00
ATOM    312  HA  ALA    20       7.135  16.836   5.954  1.00  0.00
ATOM    313  CB  ALA    20       5.060  17.142   5.486  1.00  0.00
ATOM    314  HB1 ALA    20       4.180  16.540   5.261  1.00  0.00
ATOM    315  HB2 ALA    20       4.875  17.735   6.381  1.00  0.00
ATOM    316  HB3 ALA    20       5.269  17.806   4.647  1.00  0.00
ATOM    317  C   ALA    20       5.955  15.360   6.910  1.00  0.00
ATOM    318  O   ALA    20       6.423  15.626   8.015  1.00  0.00
ATOM    319  N   ALA    21       5.149  14.298   6.704  1.00  0.00
ATOM    320  H   ALA    21       4.805  14.097   5.776  1.00  0.00
ATOM    321  CA  ALA    21       4.766  13.425   7.775  1.00  0.00
ATOM    322  HA  ALA    21       4.311  13.999   8.582  1.00  0.00
ATOM    323  CB  ALA    21       3.777  12.332   7.330  1.00  0.00
ATOM    324  HB1 ALA    21       4.222  11.743   6.529  1.00  0.00
ATOM    325  HB2 ALA    21       3.549  11.682   8.175  1.00  0.00
ATOM    326  HB3 ALA    21       2.859  12.797   6.971  1.00  0.00
ATOM    327  C   ALA    21       5.992  12.746   8.304  1.00  0.00
ATOM    328  O   ALA    21       6.160  12.608   9.516  1.00  0.00
ATOM    329  N   LEU    22       6.897  12.327   7.397  1.00  0.00
ATOM    330  H   LEU    22       6.777  12.580   6.427  1.00  0.00
ATOM    331  CA  LEU    22       8.087  11.617   7.773  1.00  0.00
ATOM    332  HA  LEU    22       7.798  10.658   8.204  1.00  0.00
ATOM    333  CB  LEU    22       9.032  11.358   6.584  1.00  0.00
ATOM    334  HB2 LEU    22       9.138  12.339   6.120  1.00  0.00
ATOM    335  HB3 LEU    22       9.998  11.033   6.971  1.00  0.00
ATOM    336  CG  LEU    22       8.535  10.350   5.540  1.00  0.00
ATOM    337  HG  LEU    22       7.583  10.701   5.143  1.00  0.00
ATOM    338  CD1 LEU    22       9.542  10.197   4.393  1.00  0.00
ATOM    339 HD11 LEU    22      10.494   9.845   4.790  1.00  0.00
ATOM    340 HD12 LEU    22       9.162   9.476   3.669  1.00  0.00
ATOM    341 HD13 LEU    22       9.686  11.161   3.904  1.00  0.00
ATOM    342  CD2 LEU    22       8.252   8.993   6.185  1.00  0.00
ATOM    343 HD21 LEU    22       7.487   9.108   6.953  1.00  0.00
ATOM    344 HD22 LEU    22       7.901   8.295   5.425  1.00  0.00
ATOM    345 HD23 LEU    22       9.166   8.607   6.637  1.00  0.00
ATOM    346  C   LEU    22       8.884  12.480   8.698  1.00  0.00
ATOM    347  O   LEU    22       9.368  12.017   9.728  1.00  0.00
ATOM    348  N   GLY    23       9.034  13.771   8.347  1.00  0.00
ATOM    349  H   GLY    23       8.571  14.135   7.527  1.00  0.00
ATOM    350  CA  GLY    23       9.849  14.663   9.120  1.00  0.00
ATOM    351  HA2 GLY    23      10.858  14.258   9.206  1.00  0.00
ATOM    352  HA3 GLY    23       9.889  15.638   8.635  1.00  0.00
ATOM    353  C   GLY    23       9.271  14.825  10.491  1.00  0.00
ATOM    354  O   GLY    23       9.998  14.850  11.482  1.00  0.00
ATOM    355  N   LEU    24       7.939  14.951  10.594  1.00  0.00
ATOM    356  H   LEU    24       7.323  14.873   9.797  1.00  0.00
ATOM    357  CA  LEU    24       7.356  15.158  11.884  1.00  0.00
ATOM    358  HA  LEU    24       7.773  16.070  12.312  1.00  0.00
ATOM    359  CB  LEU    24       5.824  15.295  11.831  1.00  0.00
ATOM    360  HB2 LEU    24       5.536  14.391  11.295  1.00  0.00
ATOM    361  HB3 LEU    24       5.376  15.287  12.825  1.00  0.00
ATOM    362  CG  LEU    24       5.329  16.531  11.055  1.00  0.00
ATOM    363  HG  LEU    24       5.694  16.469  10.030  1.00  0.00
ATOM    364  CD1 LEU    24       3.794  16.600  11.049  1.00  0.00
ATOM    365 HD11 LEU    24       3.429  16.662  12.074  1.00  0.00
ATOM    366 HD12 LEU    24       3.472  17.481  10.495  1.00  0.00
ATOM    367 HD13 LEU    24       3.391  15.705  10.574  1.00  0.00
ATOM    368  CD2 LEU    24       5.980  17.821  11.579  1.00  0.00
ATOM    369 HD21 LEU    24       7.062  17.754  11.467  1.00  0.00
ATOM    370 HD22 LEU    24       5.609  18.673  11.010  1.00  0.00
ATOM    371 HD23 LEU    24       5.731  17.952  12.632  1.00  0.00
ATOM    372  C   LEU    24       7.659  13.958  12.717  1.00  0.00
ATOM    373  O   LEU    24       8.041  14.076  13.880  1.00  0.00
ATOM    374  N   SER    25       7.518  12.759  12.124  1.00  0.00
ATOM    375  H   SER    25       7.266  12.702  11.148  1.00  0.00
ATOM    376  CA  SER    25       7.727  11.539  12.844  1.00  0.00
ATOM    377  HA  SER    25       7.034  11.508  13.684  1.00  0.00
ATOM    378  CB  SER    25       7.505  10.287  11.977  1.00  0.00
ATOM    379  HB2 SER    25       6.482  10.285  11.601  1.00  0.00
ATOM    380  HB3 SER    25       8.200  10.301  11.137  1.00  0.00
ATOM    381  OG  SER    25       7.726   9.119  12.754  1.00  0.00
ATOM    382  HG  SER    25       7.586   8.341  12.209  1.00  0.00
ATOM    383  C   SER    25       9.134  11.493  13.345  1.00  0.00
ATOM    384  O   SER    25       9.370  11.144  14.501  1.00  0.00
ATOM    385  N   VAL    26      10.107  11.836  12.481  1.00  0.00
ATOM    386  H   VAL    26       9.892  12.107  11.532  1.00  0.00
ATOM    387  CA  VAL    26      11.485  11.782  12.877  1.00  0.00
ATOM    388  HA  VAL    26      11.722  10.837  13.366  1.00  0.00
ATOM    389  CB  VAL    26      12.455  11.993  11.742  1.00  0.00
ATOM    390  HB  VAL    26      12.241  11.278  10.948  1.00  0.00
ATOM    391  CG1 VAL    26      12.316  13.422  11.195  1.00  0.00
ATOM    392 HG11 VAL    26      12.530  14.138  11.989  1.00  0.00
ATOM    393 HG12 VAL    26      13.020  13.568  10.375  1.00  0.00
ATOM    394 HG13 VAL    26      11.300  13.576  10.832  1.00  0.00
ATOM    395  CG2 VAL    26      13.869  11.669  12.253  1.00  0.00
ATOM    396 HG21 VAL    26      13.906  10.633  12.590  1.00  0.00
ATOM    397 HG22 VAL    26      14.589  11.815  11.448  1.00  0.00
ATOM    398 HG23 VAL    26      14.116  12.329  13.084  1.00  0.00
ATOM    399  C   VAL    26      11.757  12.811  13.930  1.00  0.00
ATOM    400  O   VAL    26      12.439  12.530  14.915  1.00  0.00
ATOM    401  N   HID    27      11.229  14.039  13.761  1.00  0.00
ATOM    402  H   HID    27      10.634  14.259  12.975  1.00  0.00
ATOM    403  CA  HID    27      11.520  15.079  14.705  1.00  0.00
ATOM    404  HA  HID    27      12.603  15.178  14.775  1.00  0.00
ATOM    405  CB  HID    27      10.924  16.449  14.330  1.00  0.00
ATOM    406  HB2 HID    27       9.900  16.333  13.975  1.00  0.00
ATOM    407  HB3 HID    27      10.935  17.111  15.196  1.00  0.00
ATOM    408  CG  HID    27      11.678  17.154  13.242  1.00  0.00
ATOM    409  ND1 HID    27      12.781  17.947  13.467  1.00  0.00
ATOM    410  HD1 HID    27      13.217  18.152  14.355  1.00  0.00
ATOM    411  CE1 HID    27      13.182  18.411  12.256  1.00  0.00
ATOM    412  HE1 HID    27      14.053  19.066  12.245  1.00  0.00
ATOM    413  NE2 HID    27      12.417  17.970  11.274  1.00  0.00
ATOM    414  CD2 HID    27      11.469  17.179  11.899  1.00  0.00
ATOM    415  HD2 HID    27      10.698  16.684  11.309  1.00  0.00
ATOM    416  C   HID    27      10.987  14.718  16.055  1.00  0.00
ATOM    417  O   HID    27      11.710  14.816  17.046  1.00  0.00
ATOM    418  N   HID    28       9.716  14.279  16.141  1.00  0.00
ATOM    419  H   HID    28       9.113  14.129  15.345  1.00  0.00
ATOM    420  CA  HID    28       9.199  13.993  17.449  1.00  0.00
ATOM    421  HA  HID    28       9.834  14.483  18.187  1.00  0.00
ATOM    422  CB  HID    28       7.753  14.479  17.644  1.00  0.00
ATOM    423  HB2 HID    28       7.085  14.004  16.925  1.00  0.00
ATOM    424  HB3 HID    28       7.413  14.258  18.656  1.00  0.00
ATOM    425  CG  HID    28       7.603  15.962  17.455  1.00  0.00
ATOM    426  ND1 HID    28       8.097  16.906  18.329  1.00  0.00
ATOM    427  HD1 HID    28       8.612  16.740  19.182  1.00  0.00
ATOM    428  CE1 HID    28       7.758  18.120  17.825  1.00  0.00
ATOM    429  HE1 HID    28       8.072  18.993  18.398  1.00  0.00
ATOM    430  NE2 HID    28       7.086  18.023  16.692  1.00  0.00
ATOM    431  CD2 HID    28       6.990  16.662  16.462  1.00  0.00
ATOM    432  HD2 HID    28       6.473  16.294  15.576  1.00  0.00
ATOM    433  C   HID    28       9.209  12.512  17.646  1.00  0.00
ATOM    434  O   HID    28       8.183  11.904  17.948  1.00  0.00
ATOM    435  N   TRP    29      10.392  11.890  17.491  1.00  0.00
ATOM    436  H   TRP    29      11.214  12.395  17.192  1.00  0.00
ATOM    437  CA  TRP    29      10.488  10.471  17.651  1.00  0.00
ATOM    438  HA  TRP    29       9.663  10.009  17.108  1.00  0.00
ATOM    439  CB  TRP    29      11.810   9.882  17.130  1.00  0.00
ATOM    440  HB2 TRP    29      11.830   8.820  17.375  1.00  0.00
ATOM    441  HB3 TRP    29      11.863  10.006  16.048  1.00  0.00
ATOM    442  CG  TRP    29      13.074  10.479  17.695  1.00  0.00
ATOM    443  CD1 TRP    29      13.262  11.452  18.634  1.00  0.00
ATOM    444  HD1 TRP    29      12.370  11.886  19.086  1.00  0.00
ATOM    445  NE1 TRP    29      14.606  11.679  18.809  1.00  0.00
ATOM    446  HE1 TRP    29      15.017  12.350  19.443  1.00  0.00
ATOM    447  CE2 TRP    29      15.305  10.836  17.971  1.00  0.00
ATOM    448  CZ2 TRP    29      16.646  10.676  17.770  1.00  0.00
ATOM    449  HZ2 TRP    29      17.337  11.296  18.341  1.00  0.00
ATOM    450  CH2 TRP    29      17.040   9.731  16.849  1.00  0.00
ATOM    451  HH2 TRP    29      18.103   9.574  16.666  1.00  0.00
ATOM    452  CZ3 TRP    29      16.121   8.975  16.149  1.00  0.00
ATOM    453  HZ3 TRP    29      16.445   8.230  15.423  1.00  0.00
ATOM    454  CE3 TRP    29      14.771   9.139  16.346  1.00  0.00
ATOM    455  HE3 TRP    29      14.067   8.537  15.772  1.00  0.00
ATOM    456  CD2 TRP    29      14.378  10.071  17.263  1.00  0.00
ATOM    457  C   TRP    29      10.277  10.079  19.083  1.00  0.00
ATOM    458  O   TRP    29       9.580   9.107  19.366  1.00  0.00
ATOM    459  N   ASP    30      10.876  10.836  20.020  1.00  0.00
ATOM    460  H   ASP    30      11.398  11.641  19.703  1.00  0.00
ATOM    461  CA  ASP    30      10.837  10.561  21.431  1.00  0.00
ATOM    462  HA  ASP    30      11.110   9.518  21.593  1.00  0.00
ATOM    463  CB  ASP    30      11.799  11.450  22.230  1.00  0.00
ATOM    464  HB2 ASP    30      11.676  12.499  21.961  1.00  0.00
ATOM    465  HB3 ASP    30      11.634  11.328  23.301  1.00  0.00
ATOM    466  CG  ASP    30      13.206  11.000  21.880  1.00  0.00
ATOM    467  OD1 ASP    30      13.367   9.805  21.513  1.00  0.00
ATOM    468  OD2 ASP    30      14.138  11.842  21.969  1.00  0.00
ATOM    469  C   ASP    30       9.466  10.760  22.001  1.00  0.00
ATOM    470  O   ASP    30       9.118  10.124  22.994  1.00  0.00
ATOM    471  N   SER    31       8.658  11.658  21.405  1.00  0.00
ATOM    472  H   SER    31       8.940  12.114  20.549  1.00  0.00
ATOM    473  CA  SER    31       7.366  11.970  21.949  1.00  0.00
ATOM    474  HA  SER    31       7.511  12.471  22.906  1.00  0.00
ATOM    475  CB  SER    31       6.519  12.876  21.044  1.00  0.00
ATOM    476  HB2 SER    31       6.378  12.386  20.081  1.00  0.00
ATOM    477  HB3 SER    31       5.549  13.042  21.513  1.00  0.00
ATOM    478  OG  SER    31       7.169  14.121  20.850  1.00  0.00
ATOM    479  HG  SER    31       6.631  14.678  20.283  1.00  0.00
ATOM    480  C   SER    31       6.582  10.711  22.129  1.00  0.00
ATOM    481  O   SER    31       6.719   9.739  21.386  1.00  0.00
ATOM    482  N   PRO    32       5.763  10.734  23.146  1.00  0.00
ATOM    483  CD  PRO    32       5.747  11.816  24.112  1.00  0.00
ATOM    484  HD2 PRO    32       5.709  12.768  23.582  1.00  0.00
ATOM    485  HD3 PRO    32       6.655  11.772  24.713  1.00  0.00
ATOM    486  CG  PRO    32       4.481  11.552  24.943  1.00  0.00
ATOM    487  HG2 PRO    32       3.624  12.070  24.513  1.00  0.00
ATOM    488  HG3 PRO    32       4.623  11.879  25.973  1.00  0.00
ATOM    489  CB  PRO    32       4.308  10.023  24.870  1.00  0.00
ATOM    490  HB2 PRO    32       3.262   9.718  24.897  1.00  0.00
ATOM    491  HB3 PRO    32       4.847   9.542  25.686  1.00  0.00
ATOM    492  CA  PRO    32       4.931   9.629  23.528  1.00  0.00
ATOM    493  HA  PRO    32       5.582   8.775  23.713  1.00  0.00
ATOM    494  C   PRO    32       3.917   9.266  22.489  1.00  0.00
ATOM    495  O   PRO    32       3.486   8.114  22.475  1.00  0.00
ATOM    496  N   LEU    33       3.489  10.219  21.640  1.00  0.00
ATOM    497  H   LEU    33       3.851  11.161  21.671  1.00  0.00
ATOM    498  CA  LEU    33       2.485   9.908  20.664  1.00  0.00
ATOM    499  HA  LEU    33       1.622   9.467  21.163  1.00  0.00
ATOM    500  CB  LEU    33       2.024  11.172  19.904  1.00  0.00
ATOM    501  HB2 LEU    33       1.626  11.756  20.734  1.00  0.00
ATOM    502  HB3 LEU    33       2.863  11.704  19.456  1.00  0.00
ATOM    503  CG  LEU    33       0.920  10.966  18.843  1.00  0.00
ATOM    504  HG  LEU    33       0.542  11.947  18.556  1.00  0.00
ATOM    505  CD1 LEU    33       1.434  10.229  17.593  1.00  0.00
ATOM    506 HD11 LEU    33       1.812   9.247  17.879  1.00  0.00
ATOM    507 HD12 LEU    33       0.619  10.110  16.880  1.00  0.00
ATOM    508 HD13 LEU    33       2.236  10.807  17.134  1.00  0.00
ATOM    509  CD2 LEU    33      -0.324  10.307  19.458  1.00  0.00
ATOM    510 HD21 LEU    33      -0.718  10.943  20.251  1.00  0.00
ATOM    511 HD22 LEU    33      -1.084  10.175  18.688  1.00  0.00
ATOM    512 HD23 LEU    33      -0.054   9.336  19.872  1.00  0.00
ATOM    513  C   LEU    33       3.048   8.922  19.679  1.00  0.00
ATOM    514  O   LEU    33       2.419   7.909  19.376  1.00  0.00
ATOM    515  N   VAL    34       4.247   9.219  19.137  1.00  0.00
ATOM    516  H   VAL    34       4.683  10.079  19.438  1.00  0.00
ATOM    517  CA  VAL    34       4.931   8.412  18.158  1.00  0.00
ATOM    518  HA  VAL    34       4.258   8.027  17.392  1.00  0.00
ATOM    519  CB  VAL    34       6.045   9.159  17.485  1.00  0.00
ATOM    520  HB  VAL    34       6.740   9.541  18.232  1.00  0.00
ATOM    521  CG1 VAL    34       6.784   8.196  16.543  1.00  0.00
ATOM    522 HG11 VAL    34       6.089   7.814  15.795  1.00  0.00
ATOM    523 HG12 VAL    34       7.597   8.725  16.046  1.00  0.00
ATOM    524 HG13 VAL    34       7.191   7.364  17.119  1.00  0.00
ATOM    525  CG2 VAL    34       5.448  10.389  16.782  1.00  0.00
ATOM    526 HG21 VAL    34       4.962  11.029  17.518  1.00  0.00
ATOM    527 HG22 VAL    34       6.243  10.946  16.286  1.00  0.00
ATOM    528 HG23 VAL    34       4.716  10.066  16.042  1.00  0.00
ATOM    529  C   VAL    34       5.535   7.166  18.744  1.00  0.00
ATOM    530  O   VAL    34       5.513   6.107  18.116  1.00  0.00
ATOM    531  N   GLN    35       6.101   7.275  19.962  1.00  0.00
ATOM    532  H   GLN    35       5.975   8.143  20.464  1.00  0.00
ATOM    533  CA  GLN    35       6.852   6.220  20.598  1.00  0.00
ATOM    534  HA  GLN    35       7.687   5.944  19.954  1.00  0.00
ATOM    535  CB  GLN    35       7.408   6.643  21.970  1.00  0.00
ATOM    536  HB2 GLN    35       6.573   7.049  22.542  1.00  0.00
ATOM    537  HB3 GLN    35       7.777   5.740  22.458  1.00  0.00
ATOM    538  CG  GLN    35       8.530   7.679  21.901  1.00  0.00
ATOM    539  HG2 GLN    35       8.440   8.269  20.989  1.00  0.00
ATOM    540  HG3 GLN    35       8.523   8.343  22.765  1.00  0.00
ATOM    541  CD  GLN    35       9.858   6.936  21.870  1.00  0.00
ATOM    542  OE1 GLN    35       9.991   5.894  21.226  1.00  0.00
ATOM    543  NE2 GLN    35      10.869   7.474  22.605  1.00  0.00
ATOM    544 HE21 GLN    35      11.773   7.023  22.621  1.00  0.00
ATOM    545 HE22 GLN    35      10.711   8.322  23.131  1.00  0.00
ATOM    546  C   GLN    35       6.002   5.017  20.852  1.00  0.00
ATOM    547  O   GLN    35       6.450   3.887  20.664  1.00  0.00
ATOM    548  N   ALA    36       4.744   5.226  21.274  1.00  0.00
ATOM    549  H   ALA    36       4.372   6.164  21.321  1.00  0.00
ATOM    550  CA  ALA    36       3.894   4.138  21.661  1.00  0.00
ATOM    551  HA  ALA    36       4.359   3.595  22.484  1.00  0.00
ATOM    552  CB  ALA    36       2.498   4.604  22.106  1.00  0.00
ATOM    553  HB1 ALA    36       2.016   5.141  21.289  1.00  0.00
ATOM    554  HB2 ALA    36       1.894   3.738  22.376  1.00  0.00
ATOM    555  HB3 ALA    36       2.592   5.264  22.969  1.00  0.00
ATOM    556  C   ALA    36       3.703   3.201  20.509  1.00  0.00
ATOM    557  O   ALA    36       3.682   1.986  20.697  1.00  0.00
ATOM    558  N   SER    37       3.553   3.741  19.285  1.00  0.00
ATOM    559  H   SER    37       3.589   4.744  19.170  1.00  0.00
ATOM    560  CA  SER    37       3.302   2.932  18.126  1.00  0.00
ATOM    561  HA  SER    37       2.636   2.118  18.411  1.00  0.00
ATOM    562  CB  SER    37       2.655   3.716  16.971  1.00  0.00
ATOM    563  HB2 SER    37       2.487   3.041  16.132  1.00  0.00
ATOM    564  HB3 SER    37       1.701   4.123  17.306  1.00  0.00
ATOM    565  OG  SER    37       3.504   4.777  16.562  1.00  0.00
ATOM    566  HG  SER    37       3.090   5.258  15.842  1.00  0.00
ATOM    567  C   SER    37       4.576   2.319  17.630  1.00  0.00
ATOM    568  O   SER    37       5.642   2.515  18.207  1.00  0.00
ATOM    569  N   GLY    38       4.478   1.503  16.555  1.00  0.00
ATOM    570  H   GLY    38       3.588   1.304  16.121  1.00  0.00
ATOM    571  CA  GLY    38       5.656   0.895  16.003  1.00  0.00
ATOM    572  HA2 GLY    38       6.412   0.717  16.768  1.00  0.00
ATOM    573  HA3 GLY    38       5.425  -0.042  15.496  1.00  0.00
ATOM    574  C   GLY    38       6.194   1.868  15.005  1.00  0.00
ATOM    575  O   GLY    38       5.704   1.963  13.880  1.00  0.00
ATOM    576  N   GLY    39       7.250   2.601  15.408  1.00  0.00
ATOM    577  H   GLY    39       7.645   2.432  16.322  1.00  0.00
ATOM    578  CA  GLY    39       7.841   3.618  14.589  1.00  0.00
ATOM    579  HA2 GLY    39       7.078   4.335  14.286  1.00  0.00
ATOM    580  HA3 GLY    39       8.621   4.133  15.150  1.00  0.00
ATOM    581  C   GLY    39       8.445   3.006  13.367  1.00  0.00
ATOM    582  O   GLY    39       8.310   3.542  12.269  1.00  0.00
ATOM    583  N   SER    40       9.129   1.859  13.533  1.00  0.00
ATOM    584  H   SER    40       9.156   1.425  14.445  1.00  0.00
ATOM    585  CA  SER    40       9.822   1.216  12.453  1.00  0.00
ATOM    586  HA  SER    40      10.544   1.916  12.033  1.00  0.00
ATOM    587  CB  SER    40      10.570  -0.050  12.903  1.00  0.00
ATOM    588  HB2 SER    40      11.137  -0.448  12.061  1.00  0.00
ATOM    589  HB3 SER    40      11.254   0.208  13.711  1.00  0.00
ATOM    590  OG  SER    40       9.648  -1.029  13.358  1.00  0.00
ATOM    591  HG  SER    40      10.126  -1.814  13.636  1.00  0.00
ATOM    592  C   SER    40       8.848   0.804  11.391  1.00  0.00
ATOM    593  O   SER    40       9.129   0.947  10.202  1.00  0.00
ATOM    594  N   GLN    41       7.681   0.265  11.792  1.00  0.00
ATOM    595  H   GLN    41       7.482   0.157  12.776  1.00  0.00
ATOM    596  CA  GLN    41       6.695  -0.182  10.844  1.00  0.00
ATOM    597  HA  GLN    41       7.190  -0.835  10.125  1.00  0.00
ATOM    598  CB  GLN    41       5.522  -0.948  11.477  1.00  0.00
ATOM    599  HB2 GLN    41       5.143  -0.345  12.302  1.00  0.00
ATOM    600  HB3 GLN    41       4.748  -1.051  10.717  1.00  0.00
ATOM    601  CG  GLN    41       5.914  -2.332  11.995  1.00  0.00
ATOM    602  HG2 GLN    41       6.390  -2.923  11.212  1.00  0.00
ATOM    603  HG3 GLN    41       6.585  -2.256  12.850  1.00  0.00
ATOM    604  CD  GLN    41       4.643  -3.043  12.436  1.00  0.00
ATOM    605  OE1 GLN    41       4.167  -3.961  11.772  1.00  0.00
ATOM    606  NE2 GLN    41       4.072  -2.608  13.592  1.00  0.00
ATOM    607 HE21 GLN    41       3.227  -3.046  13.930  1.00  0.00
ATOM    608 HE22 GLN    41       4.496  -1.850  14.107  1.00  0.00
ATOM    609  C   GLN    41       6.121   0.993  10.115  1.00  0.00
ATOM    610  O   GLN    41       5.798   0.896   8.933  1.00  0.00
ATOM    611  N   PHE    42       5.973   2.124  10.827  1.00  0.00
ATOM    612  H   PHE    42       6.317   2.095  11.776  1.00  0.00
ATOM    613  CA  PHE    42       5.418   3.357  10.341  1.00  0.00
ATOM    614  HA  PHE    42       4.386   3.212  10.023  1.00  0.00
ATOM    615  CB  PHE    42       5.442   4.400  11.472  1.00  0.00
ATOM    616  HB2 PHE    42       4.991   4.026  12.391  1.00  0.00
ATOM    617  HB3 PHE    42       6.473   4.696  11.668  1.00  0.00
ATOM    618  CG  PHE    42       4.704   5.640  11.110  1.00  0.00
ATOM    619  CD1 PHE    42       3.334   5.688  11.214  1.00  0.00
ATOM    620  HD1 PHE    42       2.795   4.802  11.551  1.00  0.00
ATOM    621  CE1 PHE    42       2.644   6.833  10.899  1.00  0.00
ATOM    622  HE1 PHE    42       1.557   6.857  10.976  1.00  0.00
ATOM    623  CZ  PHE    42       3.328   7.949  10.486  1.00  0.00
ATOM    624  HZ  PHE    42       2.789   8.863  10.235  1.00  0.00
ATOM    625  CE2 PHE    42       4.696   7.911  10.390  1.00  0.00
ATOM    626  HE2 PHE    42       5.239   8.798  10.062  1.00  0.00
ATOM    627  CD2 PHE    42       5.382   6.763  10.705  1.00  0.00
ATOM    628  HD2 PHE    42       6.469   6.741  10.634  1.00  0.00
ATOM    629  C   PHE    42       6.295   3.832   9.229  1.00  0.00
ATOM    630  O   PHE    42       5.820   4.341   8.215  1.00  0.00
ATOM    631  N   CYS    43       7.620   3.683   9.410  1.00  0.00
ATOM    632  H   CYS    43       7.970   3.259  10.257  1.00  0.00
ATOM    633  CA  CYS    43       8.565   4.103   8.420  1.00  0.00
ATOM    634  HA  CYS    43       8.412   5.163   8.217  1.00  0.00
ATOM    635  CB  CYS    43      10.022   3.893   8.867  1.00  0.00
ATOM    636  HB2 CYS    43      10.203   2.858   9.157  1.00  0.00
ATOM    637  HB3 CYS    43      10.723   4.178   8.083  1.00  0.00
ATOM    638  SG  CYS    43      10.448   4.904  10.316  1.00  0.00
ATOM    639  HG  CYS    43      11.707   4.486  10.412  1.00  0.00
ATOM    640  C   CYS    43       8.342   3.297   7.178  1.00  0.00
ATOM    641  O   CYS    43       8.430   3.822   6.070  1.00  0.00
ATOM    642  N   PHE    44       8.054   1.990   7.342  1.00  0.00
ATOM    643  H   PHE    44       7.976   1.630   8.282  1.00  0.00
ATOM    644  CA  PHE    44       7.849   1.083   6.246  1.00  0.00
ATOM    645  HA  PHE    44       8.706   1.126   5.574  1.00  0.00
ATOM    646  CB  PHE    44       7.687  -0.364   6.745  1.00  0.00
ATOM    647  HB2 PHE    44       8.387  -0.623   7.539  1.00  0.00
ATOM    648  HB3 PHE    44       6.670  -0.574   7.076  1.00  0.00
ATOM    649  CG  PHE    44       7.966  -1.288   5.614  1.00  0.00
ATOM    650  CD1 PHE    44       9.266  -1.626   5.311  1.00  0.00
ATOM    651  HD1 PHE    44      10.075  -1.205   5.908  1.00  0.00
ATOM    652  CE1 PHE    44       9.551  -2.480   4.274  1.00  0.00
ATOM    653  HE1 PHE    44      10.584  -2.738   4.041  1.00  0.00
ATOM    654  CZ  PHE    44       8.527  -3.009   3.529  1.00  0.00
ATOM    655  HZ  PHE    44       8.738  -3.688   2.703  1.00  0.00
ATOM    656  CE2 PHE    44       7.227  -2.676   3.831  1.00  0.00
ATOM    657  HE2 PHE    44       6.417  -3.098   3.236  1.00  0.00
ATOM    658  CD2 PHE    44       6.944  -1.822   4.868  1.00  0.00
ATOM    659  HD2 PHE    44       5.909  -1.569   5.098  1.00  0.00
ATOM    660  C   PHE    44       6.599   1.490   5.514  1.00  0.00
ATOM    661  O   PHE    44       6.549   1.482   4.286  1.00  0.00
ATOM    662  N   GLY    45       5.534   1.849   6.258  1.00  0.00
ATOM    663  H   GLY    45       5.575   1.848   7.267  1.00  0.00
ATOM    664  CA  GLY    45       4.306   2.244   5.627  1.00  0.00
ATOM    665  HA2 GLY    45       3.962   1.460   4.952  1.00  0.00
ATOM    666  HA3 GLY    45       3.542   2.435   6.381  1.00  0.00
ATOM    667  C   GLY    45       4.539   3.501   4.838  1.00  0.00
ATOM    668  O   GLY    45       4.103   3.626   3.696  1.00  0.00
ATOM    669  N   LEU    46       5.245   4.476   5.431  1.00  0.00
ATOM    670  H   LEU    46       5.594   4.355   6.371  1.00  0.00
ATOM    671  CA  LEU    46       5.480   5.731   4.774  1.00  0.00
ATOM    672  HA  LEU    46       4.526   6.138   4.438  1.00  0.00
ATOM    673  CB  LEU    46       6.153   6.757   5.699  1.00  0.00
ATOM    674  HB2 LEU    46       6.972   6.205   6.160  1.00  0.00
ATOM    675  HB3 LEU    46       6.553   7.612   5.154  1.00  0.00
ATOM    676  CG  LEU    46       5.188   7.251   6.792  1.00  0.00
ATOM    677  HG  LEU    46       4.860   6.392   7.377  1.00  0.00
ATOM    678  CD1 LEU    46       5.859   8.271   7.716  1.00  0.00
ATOM    679 HD11 LEU    46       6.186   9.131   7.132  1.00  0.00
ATOM    680 HD12 LEU    46       5.148   8.597   8.475  1.00  0.00
ATOM    681 HD13 LEU    46       6.721   7.812   8.200  1.00  0.00
ATOM    682  CD2 LEU    46       3.898   7.808   6.171  1.00  0.00
ATOM    683 HD21 LEU    46       3.404   7.026   5.595  1.00  0.00
ATOM    684 HD22 LEU    46       3.232   8.151   6.963  1.00  0.00
ATOM    685 HD23 LEU    46       4.141   8.643   5.514  1.00  0.00
ATOM    686  C   LEU    46       6.324   5.512   3.561  1.00  0.00
ATOM    687  O   LEU    46       6.099   6.140   2.527  1.00  0.00
ATOM    688  N   ILE    47       7.324   4.616   3.645  1.00  0.00
ATOM    689  H   ILE    47       7.530   4.114   4.497  1.00  0.00
ATOM    690  CA  ILE    47       8.178   4.412   2.512  1.00  0.00
ATOM    691  HA  ILE    47       8.513   5.357   2.084  1.00  0.00
ATOM    692  CB  ILE    47       9.371   3.530   2.779  1.00  0.00
ATOM    693  HB  ILE    47       9.944   3.384   1.863  1.00  0.00
ATOM    694  CG2 ILE    47      10.252   4.228   3.829  1.00  0.00
ATOM    695 HG21 ILE    47       9.680   4.374   4.745  1.00  0.00
ATOM    696 HG22 ILE    47      11.124   3.610   4.041  1.00  0.00
ATOM    697 HG23 ILE    47      10.577   5.195   3.446  1.00  0.00
ATOM    698  CG1 ILE    47       8.955   2.103   3.161  1.00  0.00
ATOM    699 HG12 ILE    47       8.479   2.154   4.140  1.00  0.00
ATOM    700 HG13 ILE    47       8.228   1.767   2.421  1.00  0.00
ATOM    701  CD1 ILE    47      10.120   1.118   3.213  1.00  0.00
ATOM    702 HD11 ILE    47      10.847   1.453   3.953  1.00  0.00
ATOM    703 HD12 ILE    47       9.750   0.131   3.489  1.00  0.00
ATOM    704 HD13 ILE    47      10.596   1.066   2.234  1.00  0.00
ATOM    705  C   ILE    47       7.375   3.841   1.384  1.00  0.00
ATOM    706  O   ILE    47       7.540   4.239   0.232  1.00  0.00
ATOM    707  N   CYS    48       6.477   2.881   1.677  1.00  0.00
ATOM    708  H   CYS    48       6.337   2.544   2.619  1.00  0.00
ATOM    709  CA  CYS    48       5.708   2.289   0.623  1.00  0.00
ATOM    710  HA  CYS    48       6.395   1.974  -0.162  1.00  0.00
ATOM    711  CB  CYS    48       4.882   1.078   1.064  1.00  0.00
ATOM    712  HB2 CYS    48       4.589   0.461   0.215  1.00  0.00
ATOM    713  HB3 CYS    48       5.421   0.466   1.788  1.00  0.00
ATOM    714  SG  CYS    48       3.349   1.576   1.873  1.00  0.00
ATOM    715  HG  CYS    48       2.910   0.343   2.110  1.00  0.00
ATOM    716  C   CYS    48       4.768   3.317   0.047  1.00  0.00
ATOM    717  O   CYS    48       4.513   3.319  -1.157  1.00  0.00
ATOM    718  N   LEU    49       4.222   4.208   0.906  1.00  0.00
ATOM    719  H   LEU    49       4.501   4.168   1.876  1.00  0.00
ATOM    720  CA  LEU    49       3.268   5.211   0.511  1.00  0.00
ATOM    721  HA  LEU    49       2.417   4.730   0.030  1.00  0.00
ATOM    722  CB  LEU    49       2.758   6.015   1.728  1.00  0.00
ATOM    723  HB2 LEU    49       2.445   5.212   2.395  1.00  0.00
ATOM    724  HB3 LEU    49       3.585   6.561   2.181  1.00  0.00
ATOM    725  CG  LEU    49       1.573   6.979   1.490  1.00  0.00
ATOM    726  HG  LEU    49       0.715   6.413   1.127  1.00  0.00
ATOM    727  CD1 LEU    49       1.203   7.683   2.800  1.00  0.00
ATOM    728 HD11 LEU    49       2.060   8.250   3.163  1.00  0.00
ATOM    729 HD12 LEU    49       0.367   8.361   2.625  1.00  0.00
ATOM    730 HD13 LEU    49       0.918   6.940   3.545  1.00  0.00
ATOM    731  CD2 LEU    49       1.815   7.991   0.358  1.00  0.00
ATOM    732 HD21 LEU    49       1.990   7.457  -0.576  1.00  0.00
ATOM    733 HD22 LEU    49       0.940   8.633   0.250  1.00  0.00
ATOM    734 HD23 LEU    49       2.686   8.602   0.596  1.00  0.00
ATOM    735  C   LEU    49       3.950   6.142  -0.444  1.00  0.00
ATOM    736  O   LEU    49       3.398   6.484  -1.489  1.00  0.00
ATOM    737  N   GLY    50       5.188   6.562  -0.121  1.00  0.00
ATOM    738  H   GLY    50       5.652   6.242   0.717  1.00  0.00
ATOM    739  CA  GLY    50       5.881   7.484  -0.972  1.00  0.00
ATOM    740  HA2 GLY    50       5.302   8.399  -1.101  1.00  0.00
ATOM    741  HA3 GLY    50       6.859   7.729  -0.559  1.00  0.00
ATOM    742  C   GLY    50       6.065   6.833  -2.304  1.00  0.00
ATOM    743  O   GLY    50       5.875   7.458  -3.346  1.00  0.00
ATOM    744  N   LEU    51       6.430   5.540  -2.288  1.00  0.00
ATOM    745  H   LEU    51       6.570   5.091  -1.394  1.00  0.00
ATOM    746  CA  LEU    51       6.681   4.781  -3.476  1.00  0.00
ATOM    747  HA  LEU    51       7.395   5.320  -4.099  1.00  0.00
ATOM    748  CB  LEU    51       7.255   3.397  -3.159  1.00  0.00
ATOM    749  HB2 LEU    51       6.530   3.000  -2.448  1.00  0.00
ATOM    750  HB3 LEU    51       7.300   2.747  -4.033  1.00  0.00
ATOM    751  CG  LEU    51       8.641   3.460  -2.496  1.00  0.00
ATOM    752  HG  LEU    51       8.557   4.012  -1.560  1.00  0.00
ATOM    753  CD1 LEU    51       9.178   2.051  -2.212  1.00  0.00
ATOM    754 HD11 LEU    51       9.263   1.498  -3.148  1.00  0.00
ATOM    755 HD12 LEU    51      10.159   2.123  -1.743  1.00  0.00
ATOM    756 HD13 LEU    51       8.494   1.529  -1.543  1.00  0.00
ATOM    757  CD2 LEU    51       9.616   4.316  -3.318  1.00  0.00
ATOM    758 HD21 LEU    51       9.227   5.331  -3.403  1.00  0.00
ATOM    759 HD22 LEU    51      10.586   4.340  -2.822  1.00  0.00
ATOM    760 HD23 LEU    51       9.728   3.886  -4.313  1.00  0.00
ATOM    761  C   LEU    51       5.405   4.652  -4.258  1.00  0.00
ATOM    762  O   LEU    51       5.431   4.588  -5.486  1.00  0.00
ATOM    763  N   PHE    52       4.250   4.603  -3.564  1.00  0.00
ATOM    764  H   PHE    52       4.255   4.718  -2.561  1.00  0.00
ATOM    765  CA  PHE    52       2.977   4.533  -4.237  1.00  0.00
ATOM    766  HA  PHE    52       2.923   3.565  -4.735  1.00  0.00
ATOM    767  CB  PHE    52       1.747   4.686  -3.324  1.00  0.00
ATOM    768  HB2 PHE    52       1.971   5.319  -2.466  1.00  0.00
ATOM    769  HB3 PHE    52       0.919   5.117  -3.886  1.00  0.00
ATOM    770  CG  PHE    52       1.264   3.391  -2.782  1.00  0.00
ATOM    771  CD1 PHE    52       1.728   2.878  -1.595  1.00  0.00
ATOM    772  HD1 PHE    52       2.484   3.417  -1.025  1.00  0.00
ATOM    773  CE1 PHE    52       1.237   1.683  -1.127  1.00  0.00
ATOM    774  HE1 PHE    52       1.606   1.278  -0.185  1.00  0.00
ATOM    775  CZ  PHE    52       0.285   1.000  -1.842  1.00  0.00
ATOM    776  HZ  PHE    52      -0.101   0.053  -1.464  1.00  0.00
ATOM    777  CE2 PHE    52      -0.180   1.505  -3.026  1.00  0.00
ATOM    778  HE2 PHE    52      -0.935   0.966  -3.599  1.00  0.00
ATOM    779  CD2 PHE    52       0.311   2.698  -3.490  1.00  0.00
ATOM    780  HD2 PHE    52      -0.054   3.108  -4.431  1.00  0.00
ATOM    781  C   PHE    52       2.842   5.722  -5.131  1.00  0.00
ATOM    782  O   PHE    52       2.327   5.616  -6.243  1.00  0.00
ATOM    783  N   CYS    53       3.262   6.894  -4.622  1.00  0.00
ATOM    784  H   CYS    53       3.751   6.855  -3.739  1.00  0.00
ATOM    785  CA  CYS    53       3.161   8.161  -5.289  1.00  0.00
ATOM    786  HA  CYS    53       2.110   8.394  -5.461  1.00  0.00
ATOM    787  CB  CYS    53       3.783   9.290  -4.455  1.00  0.00
ATOM    788  HB2 CYS    53       4.871   9.227  -4.455  1.00  0.00
ATOM    789  HB3 CYS    53       3.476  10.268  -4.824  1.00  0.00
ATOM    790  SG  CYS    53       3.277   9.228  -2.717  1.00  0.00
ATOM    791  HG  CYS    53       3.971  10.295  -2.332  1.00  0.00
ATOM    792  C   CYS    53       3.989   8.119  -6.531  1.00  0.00
ATOM    793  O   CYS    53       3.603   8.680  -7.550  1.00  0.00
ATOM    794  N   LEU    54       5.166   7.471  -6.459  1.00  0.00
ATOM    795  H   LEU    54       5.400   7.011  -5.591  1.00  0.00
ATOM    796  CA  LEU    54       6.119   7.422  -7.534  1.00  0.00
ATOM    797  HA  LEU    54       6.316   8.442  -7.864  1.00  0.00
ATOM    798  CB  LEU    54       7.454   6.767  -7.138  1.00  0.00
ATOM    799  HB2 LEU    54       7.124   5.827  -6.696  1.00  0.00
ATOM    800  HB3 LEU    54       8.087   6.560  -8.001  1.00  0.00
ATOM    801  CG  LEU    54       8.253   7.571  -6.096  1.00  0.00
ATOM    802  HG  LEU    54       7.652   7.665  -5.192  1.00  0.00
ATOM    803  CD1 LEU    54       9.580   6.875  -5.758  1.00  0.00
ATOM    804 HD11 LEU    54      10.182   6.781  -6.662  1.00  0.00
ATOM    805 HD12 LEU    54      10.123   7.465  -5.020  1.00  0.00
ATOM    806 HD13 LEU    54       9.378   5.884  -5.352  1.00  0.00
ATOM    807  CD2 LEU    54       8.444   9.032  -6.540  1.00  0.00
ATOM    808 HD21 LEU    54       7.470   9.504  -6.668  1.00  0.00
ATOM    809 HD22 LEU    54       9.012   9.571  -5.782  1.00  0.00
ATOM    810 HD23 LEU    54       8.986   9.057  -7.485  1.00  0.00
ATOM    811  C   LEU    54       5.590   6.668  -8.722  1.00  0.00
ATOM    812  O   LEU    54       5.934   6.987  -9.859  1.00  0.00
ATOM    813  N   SER    55       4.733   5.657  -8.497  1.00  0.00
ATOM    814  H   SER    55       4.405   5.482  -7.558  1.00  0.00
ATOM    815  CA  SER    55       4.315   4.764  -9.543  1.00  0.00
ATOM    816  HA  SER    55       5.191   4.241  -9.926  1.00  0.00
ATOM    817  CB  SER    55       3.293   3.723  -9.062  1.00  0.00
ATOM    818  HB2 SER    55       2.423   4.241  -8.659  1.00  0.00
ATOM    819  HB3 SER    55       2.989   3.107  -9.909  1.00  0.00
ATOM    820  OG  SER    55       3.861   2.896  -8.055  1.00  0.00
ATOM    821  HG  SER    55       3.211   2.252  -7.766  1.00  0.00
ATOM    822  C   SER    55       3.734   5.482 -10.734  1.00  0.00
ATOM    823  O   SER    55       3.993   5.079 -11.867  1.00  0.00
ATOM    824  N   VAL    56       2.974   6.577 -10.546  1.00  0.00
ATOM    825  H   VAL    56       2.846   6.950  -9.616  1.00  0.00
ATOM    826  CA  VAL    56       2.344   7.259 -11.649  1.00  0.00
ATOM    827  HA  VAL    56       1.677   6.609 -12.215  1.00  0.00
ATOM    828  CB  VAL    56       1.572   8.468 -11.205  1.00  0.00
ATOM    829  HB  VAL    56       2.238   9.172 -10.706  1.00  0.00
ATOM    830  CG1 VAL    56       0.956   9.136 -12.445  1.00  0.00
ATOM    831 HG11 VAL    56       0.290   8.432 -12.944  1.00  0.00
ATOM    832 HG12 VAL    56       0.391  10.017 -12.141  1.00  0.00
ATOM    833 HG13 VAL    56       1.750   9.433 -13.130  1.00  0.00
ATOM    834  CG2 VAL    56       0.544   8.029 -10.150  1.00  0.00
ATOM    835 HG21 VAL    56       1.062   7.585  -9.300  1.00  0.00
ATOM    836 HG22 VAL    56      -0.027   8.895  -9.816  1.00  0.00
ATOM    837 HG23 VAL    56      -0.133   7.294 -10.586  1.00  0.00
ATOM    838  C   VAL    56       3.394   7.733 -12.615  1.00  0.00
ATOM    839  O   VAL    56       3.157   7.755 -13.817  1.00  0.00
ATOM    840  N   LEU    57       4.586   8.142 -12.158  1.00  0.00
ATOM    841  H   LEU    57       4.860   8.106 -11.187  1.00  0.00
ATOM    842  CA  LEU    57       5.540   8.631 -13.118  1.00  0.00
ATOM    843  HA  LEU    57       5.109   9.496 -13.622  1.00  0.00
ATOM    844  CB  LEU    57       6.880   9.048 -12.484  1.00  0.00
ATOM    845  HB2 LEU    57       7.151   8.154 -11.923  1.00  0.00
ATOM    846  HB3 LEU    57       7.649   9.257 -13.228  1.00  0.00
ATOM    847  CG  LEU    57       6.761  10.242 -11.519  1.00  0.00
ATOM    848  HG  LEU    57       6.076   9.974 -10.714  1.00  0.00
ATOM    849  CD1 LEU    57       8.130  10.611 -10.925  1.00  0.00
ATOM    850 HD11 LEU    57       8.815  10.880 -11.729  1.00  0.00
ATOM    851 HD12 LEU    57       8.016  11.457 -10.247  1.00  0.00
ATOM    852 HD13 LEU    57       8.531   9.758 -10.377  1.00  0.00
ATOM    853  CD2 LEU    57       6.056  11.434 -12.185  1.00  0.00
ATOM    854 HD21 LEU    57       5.053  11.138 -12.493  1.00  0.00
ATOM    855 HD22 LEU    57       5.989  12.259 -11.476  1.00  0.00
ATOM    856 HD23 LEU    57       6.625  11.752 -13.059  1.00  0.00
ATOM    857  C   LEU    57       5.857   7.542 -14.106  1.00  0.00
ATOM    858  O   LEU    57       5.947   7.790 -15.308  1.00  0.00
ATOM    859  N   LEU    58       6.041   6.302 -13.622  1.00  0.00
ATOM    860  H   LEU    58       5.979   6.143 -12.626  1.00  0.00
ATOM    861  CA  LEU    58       6.384   5.194 -14.468  1.00  0.00
ATOM    862  HA  LEU    58       7.207   5.496 -15.116  1.00  0.00
ATOM    863  CB  LEU    58       6.811   3.945 -13.682  1.00  0.00
ATOM    864  HB2 LEU    58       6.021   3.836 -12.939  1.00  0.00
ATOM    865  HB3 LEU    58       6.851   3.050 -14.303  1.00  0.00
ATOM    866  CG  LEU    58       8.163   4.136 -12.970  1.00  0.00
ATOM    867  HG  LEU    58       8.353   3.266 -12.341  1.00  0.00
ATOM    868  CD1 LEU    58       9.304   4.291 -13.986  1.00  0.00
ATOM    869 HD11 LEU    58       9.115   5.161 -14.615  1.00  0.00
ATOM    870 HD12 LEU    58      10.247   4.424 -13.456  1.00  0.00
ATOM    871 HD13 LEU    58       9.361   3.398 -14.609  1.00  0.00
ATOM    872  CD2 LEU    58       8.107   5.302 -11.971  1.00  0.00
ATOM    873 HD21 LEU    58       7.344   5.100 -11.219  1.00  0.00
ATOM    874 HD22 LEU    58       9.076   5.411 -11.485  1.00  0.00
ATOM    875 HD23 LEU    58       7.860   6.223 -12.500  1.00  0.00
ATOM    876  C   LEU    58       5.261   4.803 -15.391  1.00  0.00
ATOM    877  O   LEU    58       5.525   4.405 -16.525  1.00  0.00
ATOM    878  N   PHE    59       3.993   4.825 -14.919  1.00  0.00
ATOM    879  H   PHE    59       3.816   5.025 -13.945  1.00  0.00
ATOM    880  CA  PHE    59       2.886   4.406 -15.744  1.00  0.00
ATOM    881  HA  PHE    59       3.197   3.528 -16.309  1.00  0.00
ATOM    882  CB  PHE    59       1.614   4.053 -14.944  1.00  0.00
ATOM    883  HB2 PHE    59       1.341   4.820 -14.219  1.00  0.00
ATOM    884  HB3 PHE    59       0.752   3.822 -15.570  1.00  0.00
ATOM    885  CG  PHE    59       1.918   2.820 -14.166  1.00  0.00
ATOM    886  CD1 PHE    59       2.498   2.905 -12.924  1.00  0.00
ATOM    887  HD1 PHE    59       2.733   3.887 -12.513  1.00  0.00
ATOM    888  CE1 PHE    59       2.782   1.770 -12.200  1.00  0.00
ATOM    889  HE1 PHE    59       3.237   1.854 -11.213  1.00  0.00
ATOM    890  CZ  PHE    59       2.492   0.532 -12.720  1.00  0.00
ATOM    891  HZ  PHE    59       2.717  -0.374 -12.157  1.00  0.00
ATOM    892  CE2 PHE    59       1.913   0.442 -13.963  1.00  0.00
ATOM    893  HE2 PHE    59       1.677  -0.538 -14.377  1.00  0.00
ATOM    894  CD2 PHE    59       1.631   1.579 -14.684  1.00  0.00
ATOM    895  HD2 PHE    59       1.177   1.499 -15.672  1.00  0.00
ATOM    896  C   PHE    59       2.555   5.376 -16.863  1.00  0.00
ATOM    897  O   PHE    59       2.416   4.941 -18.002  1.00  0.00
ATOM    898  N   PRO    60       2.367   6.651 -16.620  1.00  0.00
ATOM    899  CD  PRO    60       1.289   6.949 -15.680  1.00  0.00
ATOM    900  HD2 PRO    60       1.732   7.005 -14.686  1.00  0.00
ATOM    901  HD3 PRO    60       0.587   6.116 -15.718  1.00  0.00
ATOM    902  CG  PRO    60       0.648   8.276 -16.116  1.00  0.00
ATOM    903  HG2 PRO    60       0.574   8.958 -15.269  1.00  0.00
ATOM    904  HG3 PRO    60      -0.346   8.100 -16.528  1.00  0.00
ATOM    905  CB  PRO    60       1.598   8.819 -17.191  1.00  0.00
ATOM    906  HB2 PRO    60       2.385   9.530 -16.940  1.00  0.00
ATOM    907  HB3 PRO    60       0.932   9.262 -17.932  1.00  0.00
ATOM    908  CA  PRO    60       2.212   7.541 -17.743  1.00  0.00
ATOM    909  HA  PRO    60       1.377   7.129 -18.309  1.00  0.00
ATOM    910  C   PRO    60       3.379   7.755 -18.660  1.00  0.00
ATOM    911  O   PRO    60       3.152   8.213 -19.780  1.00  0.00
ATOM    912  N   GLY    61       4.622   7.463 -18.246  1.00  0.00
ATOM    913  H   GLY    61       4.835   7.093 -17.331  1.00  0.00
ATOM    914  CA  GLY    61       5.708   7.690 -19.158  1.00  0.00
ATOM    915  HA2 GLY    61       5.709   8.721 -19.510  1.00  0.00
ATOM    916  HA3 GLY    61       6.664   7.468 -18.685  1.00  0.00
ATOM    917  C   GLY    61       5.519   6.774 -20.330  1.00  0.00
ATOM    918  O   GLY    61       5.027   5.656 -20.187  1.00  0.00
ATOM    919  N   ARG    62       5.950   7.232 -21.526  1.00  0.00
ATOM    920  H   ARG    62       6.410   8.130 -21.583  1.00  0.00
ATOM    921  CA  ARG    62       5.806   6.464 -22.730  1.00  0.00
ATOM    922  HA  ARG    62       4.744   6.358 -22.951  1.00  0.00
ATOM    923  CB  ARG    62       6.497   7.116 -23.940  1.00  0.00
ATOM    924  HB2 ARG    62       7.517   7.364 -23.645  1.00  0.00
ATOM    925  HB3 ARG    62       6.520   6.381 -24.744  1.00  0.00
ATOM    926  CG  ARG    62       5.787   8.378 -24.425  1.00  0.00
ATOM    927  HG2 ARG    62       5.013   8.061 -25.124  1.00  0.00
ATOM    928  HG3 ARG    62       5.323   8.839 -23.553  1.00  0.00
ATOM    929  CD  ARG    62       6.707   9.392 -25.109  1.00  0.00
ATOM    930  HD2 ARG    62       6.124  10.175 -25.595  1.00  0.00
ATOM    931  HD3 ARG    62       7.389   9.842 -24.387  1.00  0.00
ATOM    932  NE  ARG    62       7.508   8.682 -26.144  1.00  0.00
ATOM    933  HE  ARG    62       7.222   7.794 -26.530  1.00  0.00
ATOM    934  CZ  ARG    62       8.667   9.247 -26.596  1.00  0.00
ATOM    935  NH1 ARG    62       9.078  10.448 -26.092  1.00  0.00
ATOM    936 HH11 ARG    62       8.523  10.913 -25.388  1.00  0.00
ATOM    937 HH12 ARG    62       9.935  10.866 -26.426  1.00  0.00
ATOM    938  NH2 ARG    62       9.418   8.614 -27.544  1.00  0.00
ATOM    939 HH21 ARG    62       9.115   7.724 -27.913  1.00  0.00
ATOM    940 HH22 ARG    62      10.273   9.039 -27.873  1.00  0.00
ATOM    941  C   ARG    62       6.461   5.152 -22.475  1.00  0.00
ATOM    942  O   ARG    62       7.460   5.075 -21.762  1.00  0.00
ATOM    943  N   PRO    63       5.921   4.104 -23.028  1.00  0.00
ATOM    944  CD  PRO    63       4.501   4.042 -23.333  1.00  0.00
ATOM    945  HD2 PRO    63       4.346   4.444 -24.334  1.00  0.00
ATOM    946  HD3 PRO    63       3.966   4.657 -22.609  1.00  0.00
ATOM    947  CG  PRO    63       4.126   2.552 -23.229  1.00  0.00
ATOM    948  HG2 PRO    63       3.460   2.273 -24.046  1.00  0.00
ATOM    949  HG3 PRO    63       3.635   2.353 -22.276  1.00  0.00
ATOM    950  CB  PRO    63       5.472   1.807 -23.321  1.00  0.00
ATOM    951  HB2 PRO    63       5.761   1.543 -24.338  1.00  0.00
ATOM    952  HB3 PRO    63       5.451   0.908 -22.705  1.00  0.00
ATOM    953  CA  PRO    63       6.467   2.811 -22.743  1.00  0.00
ATOM    954  HA  PRO    63       6.429   2.662 -21.664  1.00  0.00
ATOM    955  C   PRO    63       7.871   2.664 -23.214  1.00  0.00
ATOM    956  O   PRO    63       8.153   2.921 -24.385  1.00  0.00
ATOM    957  N   SER    64       8.749   2.227 -22.290  1.00  0.00
ATOM    958  H   SER    64       8.356   1.954 -21.400  1.00  0.00
ATOM    959  CA  SER    64      10.142   1.989 -22.519  1.00  0.00
ATOM    960  HA  SER    64      10.306   1.969 -23.596  1.00  0.00
ATOM    961  CB  SER    64      11.075   3.045 -21.899  1.00  0.00
ATOM    962  HB2 SER    64      10.919   3.059 -20.820  1.00  0.00
ATOM    963  HB3 SER    64      12.107   2.769 -22.113  1.00  0.00
ATOM    964  OG  SER    64      10.811   4.331 -22.431  1.00  0.00
ATOM    965  HG  SER    64      11.404   4.971 -22.030  1.00  0.00
ATOM    966  C   SER    64      10.423   0.751 -21.738  1.00  0.00
ATOM    967  O   SER    64       9.631   0.358 -20.885  1.00  0.00
ATOM    968  N   SER    65      11.564   0.102 -22.005  1.00  0.00
ATOM    969  H   SER    65      12.223   0.426 -22.698  1.00  0.00
ATOM    970  CA  SER    65      11.878  -1.086 -21.274  1.00  0.00
ATOM    971  HA  SER    65      11.085  -1.818 -21.430  1.00  0.00
ATOM    972  CB  SER    65      13.213  -1.705 -21.719  1.00  0.00
ATOM    973  HB2 SER    65      13.156  -1.957 -22.778  1.00  0.00
ATOM    974  HB3 SER    65      14.014  -0.983 -21.560  1.00  0.00
ATOM    975  OG  SER    65      13.480  -2.879 -20.968  1.00  0.00
ATOM    976  HG  SER    65      14.315  -3.258 -21.253  1.00  0.00
ATOM    977  C   SER    65      11.989  -0.717 -19.829  1.00  0.00
ATOM    978  O   SER    65      11.500  -1.431 -18.956  1.00  0.00
ATOM    979  N   ALA    66      12.630   0.433 -19.550  1.00  0.00
ATOM    980  H   ALA    66      12.954   1.013 -20.311  1.00  0.00
ATOM    981  CA  ALA    66      12.870   0.877 -18.205  1.00  0.00
ATOM    982  HA  ALA    66      13.411   0.099 -17.666  1.00  0.00
ATOM    983  CB  ALA    66      13.697   2.175 -18.157  1.00  0.00
ATOM    984  HB1 ALA    66      13.164   2.966 -18.685  1.00  0.00
ATOM    985  HB2 ALA    66      13.850   2.471 -17.119  1.00  0.00
ATOM    986  HB3 ALA    66      14.663   2.009 -18.633  1.00  0.00
ATOM    987  C   ALA    66      11.577   1.150 -17.497  1.00  0.00
ATOM    988  O   ALA    66      11.389   0.724 -16.360  1.00  0.00
ATOM    989  N   SER    67      10.639   1.851 -18.161  1.00  0.00
ATOM    990  H   SER    67      10.782   2.123 -19.123  1.00  0.00
ATOM    991  CA  SER    67       9.407   2.225 -17.523  1.00  0.00
ATOM    992  HA  SER    67       9.641   2.754 -16.599  1.00  0.00
ATOM    993  CB  SER    67       8.529   3.134 -18.401  1.00  0.00
ATOM    994  HB2 SER    67       7.663   3.459 -17.824  1.00  0.00
ATOM    995  HB3 SER    67       9.110   4.005 -18.706  1.00  0.00
ATOM    996  OG  SER    67       8.092   2.430 -19.553  1.00  0.00
ATOM    997  HG  SER    67       7.546   3.007 -20.092  1.00  0.00
ATOM    998  C   SER    67       8.611   0.997 -17.214  1.00  0.00
ATOM    999  O   SER    67       7.960   0.919 -16.175  1.00  0.00
ATOM   1000  N   CYX    68       8.639   0.012 -18.126  1.00  0.00
ATOM   1001  H   CYX    68       9.182   0.123 -18.970  1.00  0.00
ATOM   1002  CA  CYX    68       7.888  -1.198 -17.955  1.00  0.00
ATOM   1003  HA  CYX    68       6.846  -0.947 -17.756  1.00  0.00
ATOM   1004  CB  CYX    68       7.949  -2.086 -19.203  1.00  0.00
ATOM   1005  HB2 CYX    68       8.990  -2.287 -19.456  1.00  0.00
ATOM   1006  HB3 CYX    68       7.435  -3.027 -19.006  1.00  0.00
ATOM   1007  SG  CYX    68       7.186  -1.279 -20.645  1.00  0.00
ATOM   1008  C   CYX    68       8.434  -1.939 -16.775  1.00  0.00
ATOM   1009  O   CYX    68       7.679  -2.527 -16.001  1.00  0.00
ATOM   1010  N   LEU    69       9.774  -1.950 -16.622  1.00  0.00
ATOM   1011  H   LEU    69      10.359  -1.448 -17.274  1.00  0.00
ATOM   1012  CA  LEU    69      10.403  -2.611 -15.513  1.00  0.00
ATOM   1013  HA  LEU    69      10.087  -3.654 -15.504  1.00  0.00
ATOM   1014  CB  LEU    69      11.942  -2.563 -15.586  1.00  0.00
ATOM   1015  HB2 LEU    69      12.126  -1.492 -15.669  1.00  0.00
ATOM   1016  HB3 LEU    69      12.395  -2.939 -14.668  1.00  0.00
ATOM   1017  CG  LEU    69      12.561  -3.284 -16.795  1.00  0.00
ATOM   1018  HG  LEU    69      12.180  -2.829 -17.709  1.00  0.00
ATOM   1019  CD1 LEU    69      14.094  -3.175 -16.769  1.00  0.00
ATOM   1020 HD11 LEU    69      14.476  -3.631 -15.855  1.00  0.00
ATOM   1021 HD12 LEU    69      14.510  -3.692 -17.634  1.00  0.00
ATOM   1022 HD13 LEU    69      14.385  -2.125 -16.800  1.00  0.00
ATOM   1023  CD2 LEU    69      12.076  -4.737 -16.897  1.00  0.00
ATOM   1024 HD21 LEU    69      10.992  -4.752 -17.007  1.00  0.00
ATOM   1025 HD22 LEU    69      12.535  -5.214 -17.763  1.00  0.00
ATOM   1026 HD23 LEU    69      12.357  -5.279 -15.994  1.00  0.00
ATOM   1027  C   LEU    69      10.043  -1.912 -14.237  1.00  0.00
ATOM   1028  O   LEU    69       9.686  -2.549 -13.260  1.00  0.00
ATOM   1029  N   ALA    70      10.116  -0.575 -14.183  1.00  0.00
ATOM   1030  H   ALA    70      10.347  -0.027 -14.999  1.00  0.00
ATOM   1031  CA  ALA    70       9.883   0.114 -12.942  1.00  0.00
ATOM   1032  HA  ALA    70      10.561  -0.307 -12.200  1.00  0.00
ATOM   1033  CB  ALA    70      10.151   1.623 -13.052  1.00  0.00
ATOM   1034  HB1 ALA    70       9.473   2.060 -13.785  1.00  0.00
ATOM   1035  HB2 ALA    70       9.989   2.093 -12.082  1.00  0.00
ATOM   1036  HB3 ALA    70      11.181   1.788 -13.367  1.00  0.00
ATOM   1037  C   ALA    70       8.473  -0.055 -12.461  1.00  0.00
ATOM   1038  O   ALA    70       8.240  -0.238 -11.266  1.00  0.00
ATOM   1039  N   GLN    71       7.493   0.008 -13.378  1.00  0.00
ATOM   1040  H   GLN    71       7.711   0.082 -14.361  1.00  0.00
ATOM   1041  CA  GLN    71       6.113  -0.024 -12.988  1.00  0.00
ATOM   1042  HA  GLN    71       5.921   0.786 -12.284  1.00  0.00
ATOM   1043  CB  GLN    71       5.174   0.143 -14.198  1.00  0.00
ATOM   1044  HB2 GLN    71       4.157   0.221 -13.813  1.00  0.00
ATOM   1045  HB3 GLN    71       5.446   1.074 -14.695  1.00  0.00
ATOM   1046  CG  GLN    71       5.253  -1.013 -15.200  1.00  0.00
ATOM   1047  HG2 GLN    71       6.283  -1.180 -15.515  1.00  0.00
ATOM   1048  HG3 GLN    71       4.852  -1.931 -14.771  1.00  0.00
ATOM   1049  CD  GLN    71       4.423  -0.644 -16.425  1.00  0.00
ATOM   1050  OE1 GLN    71       3.366  -1.219 -16.673  1.00  0.00
ATOM   1051  NE2 GLN    71       4.919   0.343 -17.218  1.00  0.00
ATOM   1052 HE21 GLN    71       4.410   0.628 -18.043  1.00  0.00
ATOM   1053 HE22 GLN    71       5.794   0.787 -16.979  1.00  0.00
ATOM   1054  C   GLN    71       5.795  -1.331 -12.327  1.00  0.00
ATOM   1055  O   GLN    71       5.124  -1.346 -11.293  1.00  0.00
ATOM   1056  N   GLN    72       6.266  -2.463 -12.890  1.00  0.00
ATOM   1057  H   GLN    72       6.826  -2.457 -13.731  1.00  0.00
ATOM   1058  CA  GLN    72       5.910  -3.733 -12.318  1.00  0.00
ATOM   1059  HA  GLN    72       4.826  -3.775 -12.215  1.00  0.00
ATOM   1060  CB  GLN    72       6.371  -4.932 -13.174  1.00  0.00
ATOM   1061  HB2 GLN    72       7.457  -4.868 -13.246  1.00  0.00
ATOM   1062  HB3 GLN    72       6.096  -5.833 -12.627  1.00  0.00
ATOM   1063  CG  GLN    72       5.771  -4.986 -14.577  1.00  0.00
ATOM   1064  HG2 GLN    72       4.686  -5.081 -14.549  1.00  0.00
ATOM   1065  HG3 GLN    72       6.043  -4.106 -15.159  1.00  0.00
ATOM   1066  CD  GLN    72       6.350  -6.219 -15.259  1.00  0.00
ATOM   1067  OE1 GLN    72       7.511  -6.564 -15.051  1.00  0.00
ATOM   1068  NE2 GLN    72       5.520  -6.905 -16.092  1.00  0.00
ATOM   1069 HE21 GLN    72       5.856  -7.730 -16.568  1.00  0.00
ATOM   1070 HE22 GLN    72       4.572  -6.586 -16.230  1.00  0.00
ATOM   1071  C   GLN    72       6.490  -3.835 -10.929  1.00  0.00
ATOM   1072  O   GLN    72       5.759  -4.198 -10.009  1.00  0.00
ATOM   1073  N   PRO    73       7.759  -3.568 -10.708  1.00  0.00
ATOM   1074  CD  PRO    73       8.737  -4.380 -11.419  1.00  0.00
ATOM   1075  HD2 PRO    73       8.973  -3.863 -12.349  1.00  0.00
ATOM   1076  HD3 PRO    73       8.263  -5.335 -11.645  1.00  0.00
ATOM   1077  CG  PRO    73       9.963  -4.535 -10.502  1.00  0.00
ATOM   1078  HG2 PRO    73      10.874  -4.278 -11.042  1.00  0.00
ATOM   1079  HG3 PRO    73      10.035  -5.559 -10.136  1.00  0.00
ATOM   1080  CB  PRO    73       9.701  -3.559  -9.349  1.00  0.00
ATOM   1081  HB2 PRO    73      10.108  -2.548  -9.318  1.00  0.00
ATOM   1082  HB3 PRO    73      10.057  -4.120  -8.485  1.00  0.00
ATOM   1083  CA  PRO    73       8.183  -3.505  -9.343  1.00  0.00
ATOM   1084  HA  PRO    73       7.981  -4.501  -8.950  1.00  0.00
ATOM   1085  C   PRO    73       7.581  -2.482  -8.438  1.00  0.00
ATOM   1086  O   PRO    73       7.247  -2.840  -7.312  1.00  0.00
ATOM   1087  N   MET    74       7.426  -1.225  -8.885  1.00  0.00
ATOM   1088  H   MET    74       7.676  -0.995  -9.836  1.00  0.00
ATOM   1089  CA  MET    74       6.889  -0.185  -8.051  1.00  0.00
ATOM   1090  HA  MET    74       7.453  -0.152  -7.119  1.00  0.00
ATOM   1091  CB  MET    74       6.968   1.197  -8.722  1.00  0.00
ATOM   1092  HB2 MET    74       6.488   1.109  -9.697  1.00  0.00
ATOM   1093  HB3 MET    74       6.401   1.889  -8.099  1.00  0.00
ATOM   1094  CG  MET    74       8.393   1.724  -8.902  1.00  0.00
ATOM   1095  HG2 MET    74       8.972   0.938  -9.388  1.00  0.00
ATOM   1096  HG3 MET    74       8.338   2.593  -9.558  1.00  0.00
ATOM   1097  SD  MET    74       9.213   2.198  -7.351  1.00  0.00
ATOM   1098  CE  MET    74      10.651   2.973  -8.143  1.00  0.00
ATOM   1099  HE1 MET    74      10.318   3.795  -8.776  1.00  0.00
ATOM   1100  HE2 MET    74      11.326   3.355  -7.377  1.00  0.00
ATOM   1101  HE3 MET    74      11.173   2.235  -8.751  1.00  0.00
ATOM   1102  C   MET    74       5.440  -0.442  -7.758  1.00  0.00
ATOM   1103  O   MET    74       4.938  -0.166  -6.677  1.00  0.00
ATOM   1104  N   ALA    75       4.669  -0.925  -8.731  1.00  0.00
ATOM   1105  H   ALA    75       4.958  -1.181  -9.664  1.00  0.00
ATOM   1106  CA  ALA    75       3.295  -1.103  -8.374  1.00  0.00
ATOM   1107  HA  ALA    75       2.892  -0.173  -7.974  1.00  0.00
ATOM   1108  CB  ALA    75       2.428  -1.541  -9.567  1.00  0.00
ATOM   1109  HB1 ALA    75       2.814  -2.476  -9.973  1.00  0.00
ATOM   1110  HB2 ALA    75       1.400  -1.686  -9.236  1.00  0.00
ATOM   1111  HB3 ALA    75       2.455  -0.772 -10.339  1.00  0.00
ATOM   1112  C   ALA    75       3.183  -2.172  -7.326  1.00  0.00
ATOM   1113  O   ALA    75       2.472  -2.006  -6.336  1.00  0.00
ATOM   1114  N   HID    76       3.892  -3.305  -7.515  1.00  0.00
ATOM   1115  H   HID    76       4.488  -3.435  -8.320  1.00  0.00
ATOM   1116  CA  HID    76       3.722  -4.405  -6.610  1.00  0.00
ATOM   1117  HA  HID    76       2.653  -4.527  -6.433  1.00  0.00
ATOM   1118  CB  HID    76       4.295  -5.746  -7.115  1.00  0.00
ATOM   1119  HB2 HID    76       3.770  -6.510  -6.542  1.00  0.00
ATOM   1120  HB3 HID    76       4.091  -5.885  -8.177  1.00  0.00
ATOM   1121  CG  HID    76       5.759  -5.997  -6.924  1.00  0.00
ATOM   1122  ND1 HID    76       6.301  -6.804  -5.950  1.00  0.00
ATOM   1123  HD1 HID    76       5.808  -7.289  -5.214  1.00  0.00
ATOM   1124  CE1 HID    76       7.642  -6.829  -6.164  1.00  0.00
ATOM   1125  HE1 HID    76       8.237  -7.433  -5.479  1.00  0.00
ATOM   1126  NE2 HID    76       7.996  -6.094  -7.197  1.00  0.00
ATOM   1127  CD2 HID    76       6.807  -5.573  -7.670  1.00  0.00
ATOM   1128  HD2 HID    76       6.808  -4.914  -8.538  1.00  0.00
ATOM   1129  C   HID    76       4.279  -4.144  -5.241  1.00  0.00
ATOM   1130  O   HID    76       3.591  -4.397  -4.255  1.00  0.00
ATOM   1131  N   LEU    77       5.536  -3.654  -5.135  1.00  0.00
ATOM   1132  H   LEU    77       6.078  -3.476  -5.968  1.00  0.00
ATOM   1133  CA  LEU    77       6.177  -3.488  -3.853  1.00  0.00
ATOM   1134  HA  LEU    77       5.978  -4.379  -3.258  1.00  0.00
ATOM   1135  CB  LEU    77       7.702  -3.283  -3.937  1.00  0.00
ATOM   1136  HB2 LEU    77       7.804  -2.531  -4.719  1.00  0.00
ATOM   1137  HB3 LEU    77       8.109  -2.894  -3.004  1.00  0.00
ATOM   1138  CG  LEU    77       8.470  -4.548  -4.341  1.00  0.00
ATOM   1139  HG  LEU    77       8.120  -4.872  -5.321  1.00  0.00
ATOM   1140  CD1 LEU    77       9.981  -4.280  -4.400  1.00  0.00
ATOM   1141 HD11 LEU    77      10.332  -3.957  -3.420  1.00  0.00
ATOM   1142 HD12 LEU    77      10.501  -5.193  -4.689  1.00  0.00
ATOM   1143 HD13 LEU    77      10.184  -3.499  -5.133  1.00  0.00
ATOM   1144  CD2 LEU    77       8.115  -5.716  -3.407  1.00  0.00
ATOM   1145 HD21 LEU    77       7.045  -5.918  -3.467  1.00  0.00
ATOM   1146 HD22 LEU    77       8.669  -6.605  -3.709  1.00  0.00
ATOM   1147 HD23 LEU    77       8.378  -5.455  -2.382  1.00  0.00
ATOM   1148  C   LEU    77       5.586  -2.387  -3.016  1.00  0.00
ATOM   1149  O   LEU    77       5.402  -2.576  -1.816  1.00  0.00
ATOM   1150  N   PRO    78       5.305  -1.240  -3.561  1.00  0.00
ATOM   1151  CD  PRO    78       6.350  -0.622  -4.350  1.00  0.00
ATOM   1152  HD2 PRO    78       6.309  -1.031  -5.360  1.00  0.00
ATOM   1153  HD3 PRO    78       7.313  -0.863  -3.899  1.00  0.00
ATOM   1154  CG  PRO    78       6.044   0.891  -4.310  1.00  0.00
ATOM   1155  HG2 PRO    78       5.976   1.279  -5.326  1.00  0.00
ATOM   1156  HG3 PRO    78       6.838   1.412  -3.775  1.00  0.00
ATOM   1157  CB  PRO    78       4.697   1.024  -3.564  1.00  0.00
ATOM   1158  HB2 PRO    78       3.751   1.092  -4.102  1.00  0.00
ATOM   1159  HB3 PRO    78       4.816   1.901  -2.927  1.00  0.00
ATOM   1160  CA  PRO    78       4.721  -0.236  -2.720  1.00  0.00
ATOM   1161  HA  PRO    78       5.500   0.051  -2.014  1.00  0.00
ATOM   1162  C   PRO    78       3.486  -0.627  -1.967  1.00  0.00
ATOM   1163  O   PRO    78       3.423  -0.342  -0.773  1.00  0.00
ATOM   1164  N   LEU    79       2.523  -1.309  -2.604  1.00  0.00
ATOM   1165  H   LEU    79       2.637  -1.539  -3.581  1.00  0.00
ATOM   1166  CA  LEU    79       1.326  -1.742  -1.937  1.00  0.00
ATOM   1167  HA  LEU    79       0.838  -0.893  -1.459  1.00  0.00
ATOM   1168  CB  LEU    79       0.352  -2.362  -2.950  1.00  0.00
ATOM   1169  HB2 LEU    79       0.162  -1.535  -3.634  1.00  0.00
ATOM   1170  HB3 LEU    79       0.831  -3.178  -3.491  1.00  0.00
ATOM   1171  CG  LEU    79      -0.975  -2.851  -2.360  1.00  0.00
ATOM   1172  HG  LEU    79      -0.763  -3.602  -1.599  1.00  0.00
ATOM   1173  CD1 LEU    79      -1.759  -1.691  -1.729  1.00  0.00
ATOM   1174 HD11 LEU    79      -1.971  -0.939  -2.489  1.00  0.00
ATOM   1175 HD12 LEU    79      -2.696  -2.066  -1.318  1.00  0.00
ATOM   1176 HD13 LEU    79      -1.167  -1.243  -0.931  1.00  0.00
ATOM   1177  CD2 LEU    79      -1.789  -3.592  -3.431  1.00  0.00
ATOM   1178 HD21 LEU    79      -1.221  -4.450  -3.791  1.00  0.00
ATOM   1179 HD22 LEU    79      -2.730  -3.935  -3.000  1.00  0.00
ATOM   1180 HD23 LEU    79      -1.995  -2.918  -4.263  1.00  0.00
ATOM   1181  C   LEU    79       1.685  -2.778  -0.911  1.00  0.00
ATOM   1182  O   LEU    79       1.174  -2.765   0.209  1.00  0.00
ATOM   1183  N   THR    80       2.605  -3.697  -1.265  1.00  0.00
ATOM   1184  H   THR    80       3.048  -3.647  -2.171  1.00  0.00
ATOM   1185  CA  THR    80       2.976  -4.770  -0.384  1.00  0.00
ATOM   1186  HA  THR    80       2.081  -5.319  -0.093  1.00  0.00
ATOM   1187  CB  THR    80       3.958  -5.737  -0.990  1.00  0.00
ATOM   1188  HB  THR    80       4.161  -6.547  -0.289  1.00  0.00
ATOM   1189  CG2 THR    80       3.350  -6.315  -2.279  1.00  0.00
ATOM   1190 HG21 THR    80       3.147  -5.506  -2.980  1.00  0.00
ATOM   1191 HG22 THR    80       4.051  -7.018  -2.729  1.00  0.00
ATOM   1192 HG23 THR    80       2.420  -6.832  -2.043  1.00  0.00
ATOM   1193  OG1 THR    80       5.189  -5.090  -1.276  1.00  0.00
ATOM   1194  HG1 THR    80       5.801  -5.722  -1.661  1.00  0.00
ATOM   1195  C   THR    80       3.596  -4.192   0.847  1.00  0.00
ATOM   1196  O   THR    80       3.362  -4.682   1.952  1.00  0.00
ATOM   1197  N   GLY    81       4.406  -3.128   0.696  1.00  0.00
ATOM   1198  H   GLY    81       4.568  -2.710  -0.209  1.00  0.00
ATOM   1199  CA  GLY    81       5.065  -2.558   1.836  1.00  0.00
ATOM   1200  HA2 GLY    81       5.680  -3.314   2.323  1.00  0.00
ATOM   1201  HA3 GLY    81       5.694  -1.726   1.521  1.00  0.00
ATOM   1202  C   GLY    81       4.044  -2.055   2.814  1.00  0.00
ATOM   1203  O   GLY    81       4.192  -2.244   4.022  1.00  0.00
ATOM   1204  N   CYS    82       2.991  -1.380   2.318  1.00  0.00
ATOM   1205  H   CYS    82       2.873  -1.305   1.318  1.00  0.00
ATOM   1206  CA  CYS    82       1.969  -0.827   3.169  1.00  0.00
ATOM   1207  HA  CYS    82       2.427  -0.107   3.847  1.00  0.00
ATOM   1208  CB  CYS    82       0.862  -0.115   2.371  1.00  0.00
ATOM   1209  HB2 CYS    82       1.271   0.687   1.757  1.00  0.00
ATOM   1210  HB3 CYS    82       0.318  -0.815   1.738  1.00  0.00
ATOM   1211  SG  CYS    82      -0.377   0.657   3.448  1.00  0.00
ATOM   1212  HG  CYS    82      -1.129   1.146   2.466  1.00  0.00
ATOM   1213  C   CYS    82       1.250  -1.916   3.902  1.00  0.00
ATOM   1214  O   CYS    82       1.129  -1.882   5.124  1.00  0.00
ATOM   1215  N   LEU    83       0.750  -2.911   3.147  1.00  0.00
ATOM   1216  H   LEU    83       0.916  -2.885   2.151  1.00  0.00
ATOM   1217  CA  LEU    83      -0.063  -3.973   3.675  1.00  0.00
ATOM   1218  HA  LEU    83      -0.823  -3.533   4.321  1.00  0.00
ATOM   1219  CB  LEU    83      -0.763  -4.807   2.589  1.00  0.00
ATOM   1220  HB2 LEU    83       0.047  -4.987   1.882  1.00  0.00
ATOM   1221  HB3 LEU    83      -1.138  -5.760   2.962  1.00  0.00
ATOM   1222  CG  LEU    83      -1.902  -4.049   1.881  1.00  0.00
ATOM   1223  HG  LEU    83      -2.268  -4.659   1.055  1.00  0.00
ATOM   1224  CD1 LEU    83      -3.057  -3.756   2.852  1.00  0.00
ATOM   1225 HD11 LEU    83      -2.692  -3.145   3.678  1.00  0.00
ATOM   1226 HD12 LEU    83      -3.847  -3.220   2.326  1.00  0.00
ATOM   1227 HD13 LEU    83      -3.452  -4.694   3.242  1.00  0.00
ATOM   1228  CD2 LEU    83      -1.391  -2.787   1.167  1.00  0.00
ATOM   1229 HD21 LEU    83      -0.650  -3.067   0.418  1.00  0.00
ATOM   1230 HD22 LEU    83      -2.225  -2.281   0.680  1.00  0.00
ATOM   1231 HD23 LEU    83      -0.935  -2.116   1.895  1.00  0.00
ATOM   1232  C   LEU    83       0.715  -4.899   4.547  1.00  0.00
ATOM   1233  O   LEU    83       0.143  -5.505   5.449  1.00  0.00
ATOM   1234  N   SER    84       2.011  -5.105   4.250  1.00  0.00
ATOM   1235  H   SER    84       2.449  -4.623   3.478  1.00  0.00
ATOM   1236  CA  SER    84       2.814  -5.996   5.041  1.00  0.00
ATOM   1237  HA  SER    84       2.322  -6.967   5.092  1.00  0.00
ATOM   1238  CB  SER    84       4.217  -6.187   4.446  1.00  0.00
ATOM   1239  HB2 SER    84       4.690  -5.212   4.326  1.00  0.00
ATOM   1240  HB3 SER    84       4.813  -6.798   5.124  1.00  0.00
ATOM   1241  OG  SER    84       4.130  -6.829   3.184  1.00  0.00
ATOM   1242  HG  SER    84       5.012  -6.943   2.822  1.00  0.00
ATOM   1243  C   SER    84       2.993  -5.427   6.415  1.00  0.00
ATOM   1244  O   SER    84       2.806  -6.118   7.417  1.00  0.00
ATOM   1245  N   THR    85       3.367  -4.136   6.494  1.00  0.00
ATOM   1246  H   THR    85       3.478  -3.592   5.650  1.00  0.00
ATOM   1247  CA  THR    85       3.620  -3.498   7.752  1.00  0.00
ATOM   1248  HA  THR    85       4.336  -4.085   8.327  1.00  0.00
ATOM   1249  CB  THR    85       4.155  -2.100   7.601  1.00  0.00
ATOM   1250  HB  THR    85       5.055  -2.120   6.986  1.00  0.00
ATOM   1251  CG2 THR    85       3.094  -1.214   6.928  1.00  0.00
ATOM   1252 HG21 THR    85       2.194  -1.194   7.543  1.00  0.00
ATOM   1253 HG22 THR    85       3.482  -0.201   6.819  1.00  0.00
ATOM   1254 HG23 THR    85       2.853  -1.618   5.945  1.00  0.00
ATOM   1255  OG1 THR    85       4.506  -1.576   8.873  1.00  0.00
ATOM   1256  HG1 THR    85       4.846  -0.684   8.769  1.00  0.00
ATOM   1257  C   THR    85       2.349  -3.419   8.539  1.00  0.00
ATOM   1258  O   THR    85       2.366  -3.589   9.757  1.00  0.00
ATOM   1259  N   LEU    86       1.227  -3.121   7.857  1.00  0.00
ATOM   1260  H   LEU    86       1.305  -2.992   6.858  1.00  0.00
ATOM   1261  CA  LEU    86      -0.071  -2.975   8.466  1.00  0.00
ATOM   1262  HA  LEU    86      -0.001  -2.256   9.282  1.00  0.00
ATOM   1263  CB  LEU    86      -1.128  -2.480   7.463  1.00  0.00
ATOM   1264  HB2 LEU    86      -0.991  -3.150   6.614  1.00  0.00
ATOM   1265  HB3 LEU    86      -2.140  -2.591   7.853  1.00  0.00
ATOM   1266  CG  LEU    86      -0.910  -1.025   7.008  1.00  0.00
ATOM   1267  HG  LEU    86       0.071  -0.951   6.538  1.00  0.00
ATOM   1268  CD1 LEU    86      -1.991  -0.586   6.009  1.00  0.00
ATOM   1269 HD11 LEU    86      -2.972  -0.659   6.479  1.00  0.00
ATOM   1270 HD12 LEU    86      -1.810   0.445   5.707  1.00  0.00
ATOM   1271 HD13 LEU    86      -1.960  -1.232   5.132  1.00  0.00
ATOM   1272  CD2 LEU    86      -0.818  -0.084   8.223  1.00  0.00
ATOM   1273 HD21 LEU    86       0.018  -0.385   8.854  1.00  0.00
ATOM   1274 HD22 LEU    86      -0.664   0.939   7.880  1.00  0.00
ATOM   1275 HD23 LEU    86      -1.743  -0.139   8.797  1.00  0.00
ATOM   1276  C   LEU    86      -0.561  -4.278   9.021  1.00  0.00
ATOM   1277  O   LEU    86      -1.085  -4.326  10.133  1.00  0.00
ATOM   1278  N   PHE    87      -0.395  -5.377   8.264  1.00  0.00
ATOM   1279  H   PHE    87       0.095  -5.307   7.384  1.00  0.00
ATOM   1280  CA  PHE    87      -0.878  -6.665   8.673  1.00  0.00
ATOM   1281  HA  PHE    87      -1.957  -6.606   8.817  1.00  0.00
ATOM   1282  CB  PHE    87      -0.579  -7.764   7.635  1.00  0.00
ATOM   1283  HB2 PHE    87      -1.142  -7.649   6.708  1.00  0.00
ATOM   1284  HB3 PHE    87       0.484  -7.843   7.407  1.00  0.00
ATOM   1285  CG  PHE    87      -0.987  -9.071   8.222  1.00  0.00
ATOM   1286  CD1 PHE    87      -2.299  -9.484   8.207  1.00  0.00
ATOM   1287  HD1 PHE    87      -3.058  -8.843   7.759  1.00  0.00
ATOM   1288  CE1 PHE    87      -2.656 -10.695   8.752  1.00  0.00
ATOM   1289  HE1 PHE    87      -3.700 -11.009   8.737  1.00  0.00
ATOM   1290  CZ  PHE    87      -1.701 -11.509   9.315  1.00  0.00
ATOM   1291  HZ  PHE    87      -1.981 -12.469   9.748  1.00  0.00
ATOM   1292  CE2 PHE    87      -0.388 -11.106   9.329  1.00  0.00
ATOM   1293  HE2 PHE    87       0.376 -11.745   9.772  1.00  0.00
ATOM   1294  CD2 PHE    87      -0.039  -9.895   8.783  1.00  0.00
ATOM   1295  HD2 PHE    87       1.003  -9.574   8.790  1.00  0.00
ATOM   1296  C   PHE    87      -0.193  -7.038   9.947  1.00  0.00
ATOM   1297  O   PHE    87      -0.814  -7.595  10.850  1.00  0.00
ATOM   1298  N   LEU    88       1.121  -6.768  10.039  1.00  0.00
ATOM   1299  H   LEU    88       1.630  -6.342   9.278  1.00  0.00
ATOM   1300  CA  LEU    88       1.841  -7.113  11.229  1.00  0.00
ATOM   1301  HA  LEU    88       1.635  -8.158  11.461  1.00  0.00
ATOM   1302  CB  LEU    88       3.364  -6.928  11.105  1.00  0.00
ATOM   1303  HB2 LEU    88       3.594  -7.475  10.191  1.00  0.00
ATOM   1304  HB3 LEU    88       3.652  -5.884  10.985  1.00  0.00
ATOM   1305  CG  LEU    88       4.147  -7.545  12.285  1.00  0.00
ATOM   1306  HG  LEU    88       5.202  -7.561  12.010  1.00  0.00
ATOM   1307  CD1 LEU    88       3.972  -6.765  13.598  1.00  0.00
ATOM   1308 HD11 LEU    88       2.918  -6.749  13.874  1.00  0.00
ATOM   1309 HD12 LEU    88       4.547  -7.249  14.388  1.00  0.00
ATOM   1310 HD13 LEU    88       4.328  -5.743  13.464  1.00  0.00
ATOM   1311  CD2 LEU    88       3.787  -9.034  12.440  1.00  0.00
ATOM   1312 HD21 LEU    88       4.043  -9.567  11.524  1.00  0.00
ATOM   1313 HD22 LEU    88       4.345  -9.458  13.275  1.00  0.00
ATOM   1314 HD23 LEU    88       2.718  -9.132  12.631  1.00  0.00
ATOM   1315  C   LEU    88       1.348  -6.266  12.369  1.00  0.00
ATOM   1316  O   LEU    88       1.157  -6.762  13.479  1.00  0.00
ATOM   1317  N   GLN    89       1.123  -4.958  12.119  1.00  0.00
ATOM   1318  H   GLN    89       1.231  -4.614  11.175  1.00  0.00
ATOM   1319  CA  GLN    89       0.710  -4.031  13.140  1.00  0.00
ATOM   1320  HA  GLN    89       1.460  -4.014  13.931  1.00  0.00
ATOM   1321  CB  GLN    89       0.546  -2.601  12.585  1.00  0.00
ATOM   1322  HB2 GLN    89       1.540  -2.265  12.288  1.00  0.00
ATOM   1323  HB3 GLN    89      -0.089  -2.679  11.703  1.00  0.00
ATOM   1324  CG  GLN    89      -0.062  -1.592  13.564  1.00  0.00
ATOM   1325  HG2 GLN    89      -0.347  -0.677  13.045  1.00  0.00
ATOM   1326  HG3 GLN    89      -0.937  -2.020  14.053  1.00  0.00
ATOM   1327  CD  GLN    89       0.968  -1.247  14.626  1.00  0.00
ATOM   1328  OE1 GLN    89       1.408  -0.103  14.732  1.00  0.00
ATOM   1329  NE2 GLN    89       1.360  -2.265  15.438  1.00  0.00
ATOM   1330 HE21 GLN    89       2.043  -2.095  16.163  1.00  0.00
ATOM   1331 HE22 GLN    89       0.967  -3.187  15.313  1.00  0.00
ATOM   1332  C   GLN    89      -0.619  -4.435  13.703  1.00  0.00
ATOM   1333  O   GLN    89      -0.791  -4.492  14.919  1.00  0.00
ATOM   1334  N   ALA    90      -1.590  -4.737  12.824  1.00  0.00
ATOM   1335  H   ALA    90      -1.364  -4.709  11.840  1.00  0.00
ATOM   1336  CA  ALA    90      -2.928  -5.099  13.206  1.00  0.00
ATOM   1337  HA  ALA    90      -3.328  -4.328  13.865  1.00  0.00
ATOM   1338  CB  ALA    90      -3.871  -5.252  12.001  1.00  0.00
ATOM   1339  HB1 ALA    90      -3.489  -6.027  11.336  1.00  0.00
ATOM   1340  HB2 ALA    90      -4.865  -5.531  12.350  1.00  0.00
ATOM   1341  HB3 ALA    90      -3.928  -4.307  11.461  1.00  0.00
ATOM   1342  C   ALA    90      -2.924  -6.404  13.934  1.00  0.00
ATOM   1343  O   ALA    90      -3.686  -6.594  14.881  1.00  0.00
ATOM   1344  N   ALA    91      -2.077  -7.351  13.492  1.00  0.00
ATOM   1345  H   ALA    91      -1.433  -7.166  12.736  1.00  0.00
ATOM   1346  CA  ALA    91      -2.052  -8.647  14.104  1.00  0.00
ATOM   1347  HA  ALA    91      -3.036  -9.112  14.055  1.00  0.00
ATOM   1348  CB  ALA    91      -1.028  -9.593  13.453  1.00  0.00
ATOM   1349  HB1 ALA    91      -0.036  -9.145  13.502  1.00  0.00
ATOM   1350  HB2 ALA    91      -1.023 -10.545  13.984  1.00  0.00
ATOM   1351  HB3 ALA    91      -1.299  -9.761  12.411  1.00  0.00
ATOM   1352  C   ALA    91      -1.666  -8.487  15.539  1.00  0.00
ATOM   1353  O   ALA    91      -2.245  -9.125  16.418  1.00  0.00
ATOM   1354  N   GLU    92      -0.678  -7.617  15.813  1.00  0.00
ATOM   1355  H   GLU    92      -0.250  -7.080  15.072  1.00  0.00
ATOM   1356  CA  GLU    92      -0.210  -7.419  17.154  1.00  0.00
ATOM   1357  HA  GLU    92       0.086  -8.384  17.567  1.00  0.00
ATOM   1358  CB  GLU    92       0.990  -6.465  17.228  1.00  0.00
ATOM   1359  HB2 GLU    92       0.709  -5.540  16.724  1.00  0.00
ATOM   1360  HB3 GLU    92       1.186  -6.260  18.280  1.00  0.00
ATOM   1361  CG  GLU    92       2.249  -7.037  16.578  1.00  0.00
ATOM   1362  HG2 GLU    92       2.052  -7.281  15.534  1.00  0.00
ATOM   1363  HG3 GLU    92       3.072  -6.324  16.635  1.00  0.00
ATOM   1364  CD  GLU    92       2.623  -8.305  17.333  1.00  0.00
ATOM   1365  OE1 GLU    92       1.878  -9.313  17.208  1.00  0.00
ATOM   1366  OE2 GLU    92       3.656  -8.275  18.052  1.00  0.00
ATOM   1367  C   GLU    92      -1.307  -6.828  17.985  1.00  0.00
ATOM   1368  O   GLU    92      -1.513  -7.226  19.129  1.00  0.00
ATOM   1369  N   THR    93      -2.056  -5.858  17.429  1.00  0.00
ATOM   1370  H   THR    93      -1.913  -5.549  16.478  1.00  0.00
ATOM   1371  CA  THR    93      -3.092  -5.234  18.197  1.00  0.00
ATOM   1372  HA  THR    93      -2.659  -4.820  19.108  1.00  0.00
ATOM   1373  CB  THR    93      -3.788  -4.133  17.454  1.00  0.00
ATOM   1374  HB  THR    93      -4.270  -4.530  16.560  1.00  0.00
ATOM   1375  CG2 THR    93      -4.853  -3.523  18.382  1.00  0.00
ATOM   1376 HG21 THR    93      -4.372  -3.125  19.276  1.00  0.00
ATOM   1377 HG22 THR    93      -5.372  -2.719  17.861  1.00  0.00
ATOM   1378 HG23 THR    93      -5.570  -4.292  18.668  1.00  0.00
ATOM   1379  OG1 THR    93      -2.851  -3.138  17.061  1.00  0.00
ATOM   1380  HG1 THR    93      -3.307  -2.439  16.587  1.00  0.00
ATOM   1381  C   THR    93      -4.107  -6.272  18.555  1.00  0.00
ATOM   1382  O   THR    93      -4.594  -6.311  19.683  1.00  0.00
ATOM   1383  N   PHE    94      -4.442  -7.151  17.592  1.00  0.00
ATOM   1384  H   PHE    94      -4.007  -7.091  16.683  1.00  0.00
ATOM   1385  CA  PHE    94      -5.437  -8.162  17.804  1.00  0.00
ATOM   1386  HA  PHE    94      -6.360  -7.692  18.143  1.00  0.00
ATOM   1387  CB  PHE    94      -5.732  -8.951  16.511  1.00  0.00
ATOM   1388  HB2 PHE    94      -6.017  -8.322  15.667  1.00  0.00
ATOM   1389  HB3 PHE    94      -4.865  -9.553  16.238  1.00  0.00
ATOM   1390  CG  PHE    94      -6.858  -9.902  16.734  1.00  0.00
ATOM   1391  CD1 PHE    94      -8.133  -9.444  16.983  1.00  0.00
ATOM   1392  HD1 PHE    94      -8.318  -8.371  17.027  1.00  0.00
ATOM   1393  CE1 PHE    94      -9.169 -10.329  17.175  1.00  0.00
ATOM   1394  HE1 PHE    94     -10.170  -9.952  17.386  1.00  0.00
ATOM   1395  CZ  PHE    94      -8.946 -11.683  17.102  1.00  0.00
ATOM   1396  HZ  PHE    94      -9.765 -12.386  17.255  1.00  0.00
ATOM   1397  CE2 PHE    94      -7.683 -12.149  16.835  1.00  0.00
ATOM   1398  HE2 PHE    94      -7.498 -13.221  16.773  1.00  0.00
ATOM   1399  CD2 PHE    94      -6.650 -11.261  16.646  1.00  0.00
ATOM   1400  HD2 PHE    94      -5.649 -11.629  16.423  1.00  0.00
ATOM   1401  C   PHE    94      -4.969  -9.098  18.876  1.00  0.00
ATOM   1402  O   PHE    94      -5.726  -9.426  19.787  1.00  0.00
ATOM   1403  N   VAL    95      -3.699  -9.546  18.810  1.00  0.00
ATOM   1404  H   VAL    95      -3.067  -9.243  18.083  1.00  0.00
ATOM   1405  CA  VAL    95      -3.214 -10.478  19.790  1.00  0.00
ATOM   1406  HA  VAL    95      -3.875 -11.337  19.908  1.00  0.00
ATOM   1407  CB  VAL    95      -1.817 -10.978  19.528  1.00  0.00
ATOM   1408  HB  VAL    95      -1.520 -11.680  20.307  1.00  0.00
ATOM   1409  CG1 VAL    95      -1.802 -11.689  18.166  1.00  0.00
ATOM   1410 HG11 VAL    95      -2.098 -10.988  17.386  1.00  0.00
ATOM   1411 HG12 VAL    95      -0.797 -12.058  17.959  1.00  0.00
ATOM   1412 HG13 VAL    95      -2.499 -12.526  18.185  1.00  0.00
ATOM   1413  CG2 VAL    95      -0.814  -9.822  19.650  1.00  0.00
ATOM   1414 HG21 VAL    95      -0.862  -9.403  20.655  1.00  0.00
ATOM   1415 HG22 VAL    95       0.193 -10.192  19.459  1.00  0.00
ATOM   1416 HG23 VAL    95      -1.060  -9.048  18.923  1.00  0.00
ATOM   1417  C   VAL    95      -3.203  -9.818  21.134  1.00  0.00
ATOM   1418  O   VAL    95      -3.553 -10.432  22.141  1.00  0.00
ATOM   1419  N   GLU    96      -2.812  -8.532  21.177  1.00  0.00
ATOM   1420  H   GLU    96      -2.604  -8.037  20.321  1.00  0.00
ATOM   1421  CA  GLU    96      -2.672  -7.830  22.419  1.00  0.00
ATOM   1422  HA  GLU    96      -1.980  -8.386  23.052  1.00  0.00
ATOM   1423  CB  GLU    96      -2.140  -6.395  22.250  1.00  0.00
ATOM   1424  HB2 GLU    96      -1.251  -6.445  21.622  1.00  0.00
ATOM   1425  HB3 GLU    96      -2.911  -5.815  21.742  1.00  0.00
ATOM   1426  CG  GLU    96      -1.788  -5.722  23.579  1.00  0.00
ATOM   1427  HG2 GLU    96      -2.682  -5.639  24.197  1.00  0.00
ATOM   1428  HG3 GLU    96      -1.031  -6.298  24.112  1.00  0.00
ATOM   1429  CD  GLU    96      -1.248  -4.331  23.279  1.00  0.00
ATOM   1430  OE1 GLU    96      -1.093  -3.999  22.072  1.00  0.00
ATOM   1431  OE2 GLU    96      -0.973  -3.584  24.254  1.00  0.00
ATOM   1432  C   GLU    96      -4.000  -7.750  23.092  1.00  0.00
ATOM   1433  O   GLU    96      -4.081  -7.845  24.317  1.00  0.00
ATOM   1434  N   SER    97      -5.084  -7.589  22.311  1.00  0.00
ATOM   1435  H   SER    97      -5.022  -7.545  21.304  1.00  0.00
ATOM   1436  CA  SER    97      -6.372  -7.446  22.918  1.00  0.00
ATOM   1437  HA  SER    97      -6.340  -6.572  23.569  1.00  0.00
ATOM   1438  CB  SER    97      -7.528  -7.272  21.916  1.00  0.00
ATOM   1439  HB2 SER    97      -7.505  -8.090  21.196  1.00  0.00
ATOM   1440  HB3 SER    97      -8.475  -7.289  22.455  1.00  0.00
ATOM   1441  OG  SER    97      -7.396  -6.035  21.230  1.00  0.00
ATOM   1442  HG  SER    97      -8.120  -5.935  20.608  1.00  0.00
ATOM   1443  C   SER    97      -6.640  -8.653  23.747  1.00  0.00
ATOM   1444  O   SER    97      -6.096  -9.729  23.507  1.00  0.00
ATOM   1445  N   GLU    98      -7.488  -8.476  24.778  1.00  0.00
ATOM   1446  H   GLU    98      -7.933  -7.581  24.924  1.00  0.00
ATOM   1447  CA  GLU    98      -7.776  -9.532  25.695  1.00  0.00
ATOM   1448  HA  GLU    98      -6.838  -9.982  26.021  1.00  0.00
ATOM   1449  CB  GLU    98      -8.541  -9.037  26.936  1.00  0.00
ATOM   1450  HB2 GLU    98      -7.895  -8.314  27.435  1.00  0.00
ATOM   1451  HB3 GLU    98      -9.437  -8.533  26.572  1.00  0.00
ATOM   1452  CG  GLU    98      -8.939 -10.132  27.925  1.00  0.00
ATOM   1453  HG2 GLU    98      -8.282 -10.997  27.835  1.00  0.00
ATOM   1454  HG3 GLU    98      -8.894  -9.747  28.944  1.00  0.00
ATOM   1455  CD  GLU    98     -10.368 -10.544  27.601  1.00  0.00
ATOM   1456  OE1 GLU    98     -11.291  -9.732  27.873  1.00  0.00
ATOM   1457  OE2 GLU    98     -10.556 -11.670  27.066  1.00  0.00
ATOM   1458  C   GLU    98      -8.602 -10.556  24.998  1.00  0.00
ATOM   1459  O   GLU    98      -9.824 -10.452  24.914  1.00  0.00
ATOM   1460  N   LEU    99      -7.908 -11.579  24.472  1.00  0.00
ATOM   1461  H   LEU    99      -6.903 -11.563  24.567  1.00  0.00
ATOM   1462  CA  LEU    99      -8.511 -12.715  23.854  1.00  0.00
ATOM   1463  HA  LEU    99      -9.592 -12.585  23.906  1.00  0.00
ATOM   1464  CB  LEU    99      -8.112 -12.935  22.385  1.00  0.00
ATOM   1465  HB2 LEU    99      -7.026 -12.861  22.433  1.00  0.00
ATOM   1466  HB3 LEU    99      -8.392 -13.922  22.018  1.00  0.00
ATOM   1467  CG  LEU    99      -8.658 -11.859  21.430  1.00  0.00
ATOM   1468  HG  LEU    99      -9.742 -11.817  21.540  1.00  0.00
ATOM   1469  CD1 LEU    99      -8.059 -10.479  21.737  1.00  0.00
ATOM   1470 HD11 LEU    99      -6.975 -10.520  21.627  1.00  0.00
ATOM   1471 HD12 LEU    99      -8.466  -9.743  21.044  1.00  0.00
ATOM   1472 HD13 LEU    99      -8.309 -10.193  22.759  1.00  0.00
ATOM   1473  CD2 LEU    99      -8.473 -12.279  19.963  1.00  0.00
ATOM   1474 HD21 LEU    99      -9.008 -13.211  19.781  1.00  0.00
ATOM   1475 HD22 LEU    99      -8.867 -11.501  19.309  1.00  0.00
ATOM   1476 HD23 LEU    99      -7.412 -12.423  19.757  1.00  0.00
ATOM   1477  C   LEU    99      -7.972 -13.858  24.634  1.00  0.00
ATOM   1478  O   LEU    99      -7.366 -13.649  25.684  1.00  0.00
ATOM   1479  N   PRO   100      -8.165 -15.063  24.199  1.00  0.00
ATOM   1480  CD  PRO   100      -9.374 -15.465  23.502  1.00  0.00
ATOM   1481  HD2 PRO   100      -9.235 -15.289  22.435  1.00  0.00
ATOM   1482  HD3 PRO   100     -10.203 -14.857  23.865  1.00  0.00
ATOM   1483  CG  PRO   100      -9.549 -16.958  23.838  1.00  0.00
ATOM   1484  HG2 PRO   100      -9.827 -17.513  22.942  1.00  0.00
ATOM   1485  HG3 PRO   100     -10.321 -17.083  24.597  1.00  0.00
ATOM   1486  CB  PRO   100      -8.172 -17.406  24.374  1.00  0.00
ATOM   1487  HB2 PRO   100      -7.556 -17.730  23.535  1.00  0.00
ATOM   1488  HB3 PRO   100      -8.195 -18.189  25.132  1.00  0.00
ATOM   1489  CA  PRO   100      -7.603 -16.124  24.969  1.00  0.00
ATOM   1490  HA  PRO   100      -7.943 -16.062  26.003  1.00  0.00
ATOM   1491  C   PRO   100      -6.122 -15.985  24.925  1.00  0.00
ATOM   1492  O   PRO   100      -5.567 -15.836  23.837  1.00  0.00
ATOM   1493  N   LEU   101      -5.461 -16.023  26.094  1.00  0.00
ATOM   1494  H   LEU   101      -5.937 -16.172  26.972  1.00  0.00
ATOM   1495  CA  LEU   101      -4.036 -15.896  26.108  1.00  0.00
ATOM   1496  HA  LEU   101      -3.749 -15.188  25.330  1.00  0.00
ATOM   1497  CB  LEU   101      -3.476 -15.403  27.452  1.00  0.00
ATOM   1498  HB2 LEU   101      -3.870 -16.142  28.149  1.00  0.00
ATOM   1499  HB3 LEU   101      -2.387 -15.421  27.481  1.00  0.00
ATOM   1500  CG  LEU   101      -3.977 -14.003  27.852  1.00  0.00
ATOM   1501  HG  LEU   101      -3.728 -13.304  27.053  1.00  0.00
ATOM   1502  CD1 LEU   101      -5.496 -13.997  28.082  1.00  0.00
ATOM   1503 HD11 LEU   101      -5.746 -14.695  28.881  1.00  0.00
ATOM   1504 HD12 LEU   101      -5.818 -12.994  28.363  1.00  0.00
ATOM   1505 HD13 LEU   101      -6.004 -14.297  27.166  1.00  0.00
ATOM   1506  CD2 LEU   101      -3.194 -13.451  29.056  1.00  0.00
ATOM   1507 HD21 LEU   101      -2.137 -13.380  28.801  1.00  0.00
ATOM   1508 HD22 LEU   101      -3.572 -12.462  29.313  1.00  0.00
ATOM   1509 HD23 LEU   101      -3.318 -14.119  29.908  1.00  0.00
ATOM   1510  C   LEU   101      -3.502 -17.262  25.873  1.00  0.00
ATOM   1511  O   LEU   101      -4.187 -18.248  26.146  1.00  0.00
ATOM   1512  N   SER   102      -2.275 -17.370  25.329  1.00  0.00
ATOM   1513  H   SER   102      -1.691 -16.597  25.045  1.00  0.00
ATOM   1514  CA  SER   102      -1.774 -18.695  25.157  1.00  0.00
ATOM   1515  HA  SER   102      -2.493 -19.247  24.552  1.00  0.00
ATOM   1516  CB  SER   102      -0.398 -18.772  24.476  1.00  0.00
ATOM   1517  HB2 SER   102      -0.141 -19.818  24.307  1.00  0.00
ATOM   1518  HB3 SER   102      -0.443 -18.250  23.520  1.00  0.00
ATOM   1519  OG  SER   102       0.590 -18.170  25.297  1.00  0.00
ATOM   1520  HG  SER   102       1.444 -18.224  24.862  1.00  0.00
ATOM   1521  C   SER   102      -1.667 -19.247  26.534  1.00  0.00
ATOM   1522  O   SER   102      -1.117 -18.618  27.436  1.00  0.00
ATOM   1523  N   TRP   103      -2.220 -20.451  26.725  1.00  0.00
ATOM   1524  H   TRP   103      -2.639 -20.946  25.951  1.00  0.00
ATOM   1525  CA  TRP   103      -2.287 -21.042  28.022  1.00  0.00
ATOM   1526  HA  TRP   103      -2.741 -20.335  28.716  1.00  0.00
ATOM   1527  CB  TRP   103      -3.124 -22.327  28.014  1.00  0.00
ATOM   1528  HB2 TRP   103      -2.836 -23.059  27.260  1.00  0.00
ATOM   1529  HB3 TRP   103      -3.052 -22.778  29.004  1.00  0.00
ATOM   1530  CG  TRP   103      -4.585 -22.021  27.784  1.00  0.00
ATOM   1531  CD1 TRP   103      -5.623 -22.011  28.669  1.00  0.00
ATOM   1532  HD1 TRP   103      -5.403 -22.314  29.693  1.00  0.00
ATOM   1533  NE1 TRP   103      -6.774 -21.600  28.040  1.00  0.00
ATOM   1534  HE1 TRP   103      -7.683 -21.503  28.470  1.00  0.00
ATOM   1535  CE2 TRP   103      -6.479 -21.328  26.721  1.00  0.00
ATOM   1536  CZ2 TRP   103      -7.267 -20.879  25.700  1.00  0.00
ATOM   1537  HZ2 TRP   103      -8.321 -20.686  25.900  1.00  0.00
ATOM   1538  CH2 TRP   103      -6.670 -20.698  24.471  1.00  0.00
ATOM   1539  HH2 TRP   103      -7.267 -20.348  23.629  1.00  0.00
ATOM   1540  CZ3 TRP   103      -5.327 -20.951  24.280  1.00  0.00
ATOM   1541  HZ3 TRP   103      -4.867 -20.806  23.302  1.00  0.00
ATOM   1542  CE3 TRP   103      -4.528 -21.392  25.311  1.00  0.00
ATOM   1543  HE3 TRP   103      -3.465 -21.560  25.137  1.00  0.00
ATOM   1544  CD2 TRP   103      -5.122 -21.582  26.526  1.00  0.00
ATOM   1545  C   TRP   103      -0.916 -21.327  28.529  1.00  0.00
ATOM   1546  O   TRP   103      -0.638 -21.101  29.705  1.00  0.00
ATOM   1547  N   ALA   104      -0.011 -21.813  27.658  1.00  0.00
ATOM   1548  H   ALA   104      -0.192 -21.920  26.670  1.00  0.00
ATOM   1549  CA  ALA   104       1.277 -22.188  28.156  1.00  0.00
ATOM   1550  HA  ALA   104       1.168 -22.957  28.921  1.00  0.00
ATOM   1551  CB  ALA   104       2.209 -22.720  27.052  1.00  0.00
ATOM   1552  HB1 ALA   104       2.335 -21.957  26.283  1.00  0.00
ATOM   1553  HB2 ALA   104       3.180 -22.965  27.482  1.00  0.00
ATOM   1554  HB3 ALA   104       1.773 -23.615  26.607  1.00  0.00
ATOM   1555  C   ALA   104       1.936 -20.995  28.766  1.00  0.00
ATOM   1556  O   ALA   104       2.405 -21.063  29.900  1.00  0.00
ATOM   1557  N   ASN   105       1.974 -19.855  28.049  1.00  0.00
ATOM   1558  H   ASN   105       1.562 -19.762  27.132  1.00  0.00
ATOM   1559  CA  ASN   105       2.581 -18.700  28.641  1.00  0.00
ATOM   1560  HA  ASN   105       2.817 -18.930  29.680  1.00  0.00
ATOM   1561  CB  ASN   105       3.871 -18.260  27.930  1.00  0.00
ATOM   1562  HB2 ASN   105       3.695 -18.111  26.865  1.00  0.00
ATOM   1563  HB3 ASN   105       4.253 -17.338  28.367  1.00  0.00
ATOM   1564  CG  ASN   105       4.921 -19.353  28.102  1.00  0.00
ATOM   1565  OD1 ASN   105       4.603 -20.513  28.355  1.00  0.00
ATOM   1566  ND2 ASN   105       6.219 -18.971  27.956  1.00  0.00
ATOM   1567 HD21 ASN   105       6.957 -19.652  28.059  1.00  0.00
ATOM   1568 HD22 ASN   105       6.438 -18.008  27.745  1.00  0.00
ATOM   1569  C   ASN   105       1.600 -17.585  28.498  1.00  0.00
ATOM   1570  O   ASN   105       1.462 -17.005  27.424  1.00  0.00
ATOM   1571  N   TRP   106       0.886 -17.244  29.586  1.00  0.00
ATOM   1572  H   TRP   106       1.020 -17.664  30.495  1.00  0.00
ATOM   1573  CA  TRP   106      -0.094 -16.210  29.455  1.00  0.00
ATOM   1574  HA  TRP   106      -0.785 -16.487  28.659  1.00  0.00
ATOM   1575  CB  TRP   106      -0.899 -15.975  30.747  1.00  0.00
ATOM   1576  HB2 TRP   106      -0.209 -15.812  31.575  1.00  0.00
ATOM   1577  HB3 TRP   106      -1.545 -15.104  30.636  1.00  0.00
ATOM   1578  CG  TRP   106      -1.791 -17.126  31.148  1.00  0.00
ATOM   1579  CD1 TRP   106      -1.771 -18.422  30.725  1.00  0.00
ATOM   1580  HD1 TRP   106      -1.010 -18.694  29.994  1.00  0.00
ATOM   1581  NE1 TRP   106      -2.769 -19.134  31.349  1.00  0.00
ATOM   1582  HE1 TRP   106      -2.971 -20.114  31.214  1.00  0.00
ATOM   1583  CE2 TRP   106      -3.456 -18.283  32.190  1.00  0.00
ATOM   1584  CZ2 TRP   106      -4.523 -18.504  33.016  1.00  0.00
ATOM   1585  HZ2 TRP   106      -4.945 -19.508  33.060  1.00  0.00
ATOM   1586  CH2 TRP   106      -4.999 -17.435  33.744  1.00  0.00
ATOM   1587  HH2 TRP   106      -5.847 -17.568  34.416  1.00  0.00
ATOM   1588  CZ3 TRP   106      -4.418 -16.188  33.639  1.00  0.00
ATOM   1589  HZ3 TRP   106      -4.802 -15.349  34.219  1.00  0.00
ATOM   1590  CE3 TRP   106      -3.344 -15.961  32.807  1.00  0.00
ATOM   1591  HE3 TRP   106      -2.907 -14.964  32.748  1.00  0.00
ATOM   1592  CD2 TRP   106      -2.875 -17.022  32.088  1.00  0.00
ATOM   1593  C   TRP   106       0.591 -14.920  29.136  1.00  0.00
ATOM   1594  O   TRP   106       0.308 -14.282  28.123  1.00  0.00
ATOM   1595  N   LEU   107       1.538 -14.523  30.004  1.00  0.00
ATOM   1596  H   LEU   107       1.785 -15.119  30.781  1.00  0.00
ATOM   1597  CA  LEU   107       2.198 -13.256  29.883  1.00  0.00
ATOM   1598  HA  LEU   107       1.443 -12.479  29.763  1.00  0.00
ATOM   1599  CB  LEU   107       3.061 -12.917  31.110  1.00  0.00
ATOM   1600  HB2 LEU   107       3.414 -11.915  30.867  1.00  0.00
ATOM   1601  HB3 LEU   107       2.461 -12.879  32.019  1.00  0.00
ATOM   1602  CG  LEU   107       4.268 -13.847  31.330  1.00  0.00
ATOM   1603  HG  LEU   107       4.918 -13.797  30.457  1.00  0.00
ATOM   1604  CD1 LEU   107       5.054 -13.420  32.578  1.00  0.00
ATOM   1605 HD11 LEU   107       4.404 -13.470  33.452  1.00  0.00
ATOM   1606 HD12 LEU   107       5.904 -14.088  32.719  1.00  0.00
ATOM   1607 HD13 LEU   107       5.413 -12.399  32.450  1.00  0.00
ATOM   1608  CD2 LEU   107       3.866 -15.330  31.378  1.00  0.00
ATOM   1609 HD21 LEU   107       3.394 -15.610  30.436  1.00  0.00
ATOM   1610 HD22 LEU   107       4.754 -15.943  31.535  1.00  0.00
ATOM   1611 HD23 LEU   107       3.165 -15.491  32.197  1.00  0.00
ATOM   1612  C   LEU   107       3.081 -13.207  28.680  1.00  0.00
ATOM   1613  O   LEU   107       3.063 -12.234  27.926  1.00  0.00
ATOM   1614  N   CYS   108       3.866 -14.270  28.446  1.00  0.00
ATOM   1615  H   CYS   108       3.836 -15.112  29.002  1.00  0.00
ATOM   1616  CA  CYS   108       4.819 -14.193  27.385  1.00  0.00
ATOM   1617  HA  CYS   108       5.422 -13.296  27.529  1.00  0.00
ATOM   1618  CB  CYS   108       5.756 -15.409  27.320  1.00  0.00
ATOM   1619  HB2 CYS   108       5.198 -16.345  27.298  1.00  0.00
ATOM   1620  HB3 CYS   108       6.417 -15.361  26.454  1.00  0.00
ATOM   1621  SG  CYS   108       6.839 -15.502  28.776  1.00  0.00
ATOM   1622  HG  CYS   108       7.476 -16.609  28.405  1.00  0.00
ATOM   1623  C   CYS   108       4.121 -14.061  26.075  1.00  0.00
ATOM   1624  O   CYS   108       3.370 -14.938  25.651  1.00  0.00
ATOM   1625  N   SER   109       4.377 -12.929  25.397  1.00  0.00
ATOM   1626  H   SER   109       4.998 -12.237  25.790  1.00  0.00
ATOM   1627  CA  SER   109       3.851 -12.702  24.091  1.00  0.00
ATOM   1628  HA  SER   109       3.094 -13.463  23.901  1.00  0.00
ATOM   1629  CB  SER   109       3.215 -11.315  23.889  1.00  0.00
ATOM   1630  HB2 SER   109       3.931 -10.550  24.187  1.00  0.00
ATOM   1631  HB3 SER   109       2.967 -11.189  22.835  1.00  0.00
ATOM   1632  OG  SER   109       2.037 -11.190  24.670  1.00  0.00
ATOM   1633  HG  SER   109       1.653 -10.321  24.533  1.00  0.00
ATOM   1634  C   SER   109       5.048 -12.769  23.210  1.00  0.00
ATOM   1635  O   SER   109       6.170 -12.542  23.657  1.00  0.00
ATOM   1636  N   TYR   110       4.854 -13.093  21.924  1.00  0.00
ATOM   1637  H   TYR   110       3.949 -13.211  21.491  1.00  0.00
ATOM   1638  CA  TYR   110       6.019 -13.218  21.105  1.00  0.00
ATOM   1639  HA  TYR   110       6.892 -12.932  21.692  1.00  0.00
ATOM   1640  CB  TYR   110       6.224 -14.647  20.585  1.00  0.00
ATOM   1641  HB2 TYR   110       6.003 -15.372  21.368  1.00  0.00
ATOM   1642  HB3 TYR   110       5.571 -14.825  19.730  1.00  0.00
ATOM   1643  CG  TYR   110       7.643 -14.791  20.163  1.00  0.00
ATOM   1644  CD1 TYR   110       8.596 -15.099  21.107  1.00  0.00
ATOM   1645  HD1 TYR   110       8.293 -15.227  22.146  1.00  0.00
ATOM   1646  CE1 TYR   110       9.915 -15.245  20.753  1.00  0.00
ATOM   1647  HE1 TYR   110      10.662 -15.490  21.508  1.00  0.00
ATOM   1648  CZ  TYR   110      10.291 -15.085  19.442  1.00  0.00
ATOM   1649  OH  TYR   110      11.644 -15.234  19.073  1.00  0.00
ATOM   1650  HH  TYR   110      12.214 -15.446  19.816  1.00  0.00
ATOM   1651  CE2 TYR   110       9.344 -14.776  18.493  1.00  0.00
ATOM   1652  HE2 TYR   110       9.644 -14.645  17.453  1.00  0.00
ATOM   1653  CD2 TYR   110       8.023 -14.632  18.851  1.00  0.00
ATOM   1654  HD2 TYR   110       7.276 -14.392  18.094  1.00  0.00
ATOM   1655  C   TYR   110       5.783 -12.338  19.922  1.00  0.00
ATOM   1656  O   TYR   110       4.648 -11.954  19.649  1.00  0.00
ATOM   1657  N   LEU   111       6.860 -11.977  19.197  1.00  0.00
ATOM   1658  H   LEU   111       7.782 -12.296  19.458  1.00  0.00
ATOM   1659  CA  LEU   111       6.731 -11.148  18.030  1.00  0.00
ATOM   1660  HA  LEU   111       7.673 -11.154  17.482  1.00  0.00
ATOM   1661  CB  LEU   111       5.611 -11.647  17.090  1.00  0.00
ATOM   1662  HB2 LEU   111       5.986 -12.635  16.823  1.00  0.00
ATOM   1663  HB3 LEU   111       4.664 -11.750  17.619  1.00  0.00
ATOM   1664  CG  LEU   111       5.396 -10.816  15.809  1.00  0.00
ATOM   1665  HG  LEU   111       5.243  -9.775  16.094  1.00  0.00
ATOM   1666  CD1 LEU   111       6.604 -10.916  14.864  1.00  0.00
ATOM   1667 HD11 LEU   111       6.757 -11.957  14.578  1.00  0.00
ATOM   1668 HD12 LEU   111       6.418 -10.318  13.972  1.00  0.00
ATOM   1669 HD13 LEU   111       7.494 -10.544  15.371  1.00  0.00
ATOM   1670  CD2 LEU   111       4.072 -11.187  15.123  1.00  0.00
ATOM   1671 HD21 LEU   111       3.243 -10.996  15.805  1.00  0.00
ATOM   1672 HD22 LEU   111       3.947 -10.585  14.223  1.00  0.00
ATOM   1673 HD23 LEU   111       4.085 -12.243  14.854  1.00  0.00
ATOM   1674  C   LEU   111       6.386  -9.752  18.459  1.00  0.00
ATOM   1675  O   LEU   111       6.078  -8.892  17.635  1.00  0.00
ATOM   1676  N   ARG   112       6.455  -9.487  19.774  1.00  0.00
ATOM   1677  H   ARG   112       6.759 -10.226  20.391  1.00  0.00
ATOM   1678  CA  ARG   112       6.147  -8.205  20.346  1.00  0.00
ATOM   1679  HA  ARG   112       5.150  -7.898  20.031  1.00  0.00
ATOM   1680  CB  ARG   112       6.183  -8.255  21.882  1.00  0.00
ATOM   1681  HB2 ARG   112       5.268  -8.752  22.205  1.00  0.00
ATOM   1682  HB3 ARG   112       7.044  -8.863  22.160  1.00  0.00
ATOM   1683  CG  ARG   112       6.286  -6.886  22.559  1.00  0.00
ATOM   1684  HG2 ARG   112       6.506  -7.078  23.609  1.00  0.00
ATOM   1685  HG3 ARG   112       7.133  -6.378  22.098  1.00  0.00
ATOM   1686  CD  ARG   112       5.044  -6.004  22.453  1.00  0.00
ATOM   1687  HD2 ARG   112       4.861  -5.686  21.427  1.00  0.00
ATOM   1688  HD3 ARG   112       4.158  -6.507  22.840  1.00  0.00
ATOM   1689  NE  ARG   112       5.311  -4.797  23.287  1.00  0.00
ATOM   1690  HE  ARG   112       6.077  -4.779  23.945  1.00  0.00
ATOM   1691  CZ  ARG   112       4.525  -3.688  23.173  1.00  0.00
ATOM   1692  NH1 ARG   112       3.486  -3.679  22.288  1.00  0.00
ATOM   1693 HH11 ARG   112       3.303  -4.494  21.720  1.00  0.00
ATOM   1694 HH12 ARG   112       2.905  -2.857  22.205  1.00  0.00
ATOM   1695  NH2 ARG   112       4.778  -2.592  23.948  1.00  0.00
ATOM   1696 HH21 ARG   112       5.547  -2.607  24.603  1.00  0.00
ATOM   1697 HH22 ARG   112       4.195  -1.772  23.863  1.00  0.00
ATOM   1698  C   ARG   112       7.140  -7.161  19.937  1.00  0.00
ATOM   1699  O   ARG   112       6.766  -6.023  19.657  1.00  0.00
ATOM   1700  N   GLY   113       8.432  -7.531  19.871  1.00  0.00
ATOM   1701  H   GLY   113       8.684  -8.506  19.948  1.00  0.00
ATOM   1702  CA  GLY   113       9.484  -6.567  19.691  1.00  0.00
ATOM   1703  HA2 GLY   113       9.422  -5.830  20.492  1.00  0.00
ATOM   1704  HA3 GLY   113      10.442  -7.083  19.746  1.00  0.00
ATOM   1705  C   GLY   113       9.385  -5.864  18.374  1.00  0.00
ATOM   1706  O   GLY   113       8.724  -6.315  17.441  1.00  0.00
ATOM   1707  N   LEU   114      10.063  -4.696  18.300  1.00  0.00
ATOM   1708  H   LEU   114      10.556  -4.385  19.124  1.00  0.00
ATOM   1709  CA  LEU   114      10.123  -3.880  17.124  1.00  0.00
ATOM   1710  HA  LEU   114       9.103  -3.684  16.794  1.00  0.00
ATOM   1711  CB  LEU   114      10.837  -2.535  17.339  1.00  0.00
ATOM   1712  HB2 LEU   114      11.744  -2.848  17.856  1.00  0.00
ATOM   1713  HB3 LEU   114      11.104  -2.043  16.404  1.00  0.00
ATOM   1714  CG  LEU   114      10.052  -1.554  18.229  1.00  0.00
ATOM   1715  HG  LEU   114       9.065  -1.407  17.791  1.00  0.00
ATOM   1716  CD1 LEU   114       9.902  -2.083  19.662  1.00  0.00
ATOM   1717 HD11 LEU   114      10.889  -2.229  20.101  1.00  0.00
ATOM   1718 HD12 LEU   114       9.343  -1.363  20.259  1.00  0.00
ATOM   1719 HD13 LEU   114       9.368  -3.033  19.645  1.00  0.00
ATOM   1720  CD2 LEU   114      10.662  -0.145  18.169  1.00  0.00
ATOM   1721 HD21 LEU   114      10.637   0.219  17.142  1.00  0.00
ATOM   1722 HD22 LEU   114      10.088   0.527  18.807  1.00  0.00
ATOM   1723 HD23 LEU   114      11.695  -0.181  18.516  1.00  0.00
ATOM   1724  C   LEU   114      10.868  -4.623  16.062  1.00  0.00
ATOM   1725  O   LEU   114      10.529  -4.535  14.884  1.00  0.00
ATOM   1726  N   TRP   115      11.926  -5.356  16.454  1.00  0.00
ATOM   1727  H   TRP   115      12.176  -5.412  17.431  1.00  0.00
ATOM   1728  CA  TRP   115      12.704  -6.102  15.509  1.00  0.00
ATOM   1729  HA  TRP   115      13.073  -5.416  14.747  1.00  0.00
ATOM   1730  CB  TRP   115      13.904  -6.817  16.149  1.00  0.00
ATOM   1731  HB2 TRP   115      14.618  -6.085  16.526  1.00  0.00
ATOM   1732  HB3 TRP   115      13.576  -7.458  16.967  1.00  0.00
ATOM   1733  CG  TRP   115      14.659  -7.699  15.185  1.00  0.00
ATOM   1734  CD1 TRP   115      15.768  -7.432  14.437  1.00  0.00
ATOM   1735  HD1 TRP   115      16.201  -6.436  14.529  1.00  0.00
ATOM   1736  NE1 TRP   115      16.109  -8.538  13.695  1.00  0.00
ATOM   1737  HE1 TRP   115      16.890  -8.606  13.058  1.00  0.00
ATOM   1738  CE2 TRP   115      15.205  -9.544  13.965  1.00  0.00
ATOM   1739  CZ2 TRP   115      15.114 -10.821  13.489  1.00  0.00
ATOM   1740  HZ2 TRP   115      15.857 -11.162  12.768  1.00  0.00
ATOM   1741  CH2 TRP   115      14.079 -11.601  13.956  1.00  0.00
ATOM   1742  HH2 TRP   115      13.973 -12.626  13.600  1.00  0.00
ATOM   1743  CZ3 TRP   115      13.168 -11.113  14.868  1.00  0.00
ATOM   1744  HZ3 TRP   115      12.352 -11.740  15.228  1.00  0.00
ATOM   1745  CE3 TRP   115      13.257  -9.827  15.352  1.00  0.00
ATOM   1746  HE3 TRP   115      12.525  -9.471  16.077  1.00  0.00
ATOM   1747  CD2 TRP   115      14.284  -9.053  14.889  1.00  0.00
ATOM   1748  C   TRP   115      11.850  -7.166  14.901  1.00  0.00
ATOM   1749  O   TRP   115      11.866  -7.371  13.688  1.00  0.00
ATOM   1750  N   ALA   116      11.065  -7.867  15.736  1.00  0.00
ATOM   1751  H   ALA   116      11.008  -7.636  16.718  1.00  0.00
ATOM   1752  CA  ALA   116      10.274  -8.956  15.248  1.00  0.00
ATOM   1753  HA  ALA   116      10.911  -9.704  14.776  1.00  0.00
ATOM   1754  CB  ALA   116       9.452  -9.638  16.355  1.00  0.00
ATOM   1755  HB1 ALA   116       8.802  -8.903  16.831  1.00  0.00
ATOM   1756  HB2 ALA   116       8.845 -10.432  15.920  1.00  0.00
ATOM   1757  HB3 ALA   116      10.126 -10.063  17.099  1.00  0.00
ATOM   1758  C   ALA   116       9.314  -8.431  14.227  1.00  0.00
ATOM   1759  O   ALA   116       9.094  -9.060  13.194  1.00  0.00
ATOM   1760  N   TRP   117       8.728  -7.249  14.489  1.00  0.00
ATOM   1761  H   TRP   117       8.985  -6.729  15.316  1.00  0.00
ATOM   1762  CA  TRP   117       7.762  -6.673  13.596  1.00  0.00
ATOM   1763  HA  TRP   117       6.934  -7.372  13.479  1.00  0.00
ATOM   1764  CB  TRP   117       7.206  -5.333  14.109  1.00  0.00
ATOM   1765  HB2 TRP   117       8.035  -4.669  14.353  1.00  0.00
ATOM   1766  HB3 TRP   117       6.593  -4.878  13.331  1.00  0.00
ATOM   1767  CG  TRP   117       6.342  -5.418  15.346  1.00  0.00
ATOM   1768  CD1 TRP   117       5.852  -6.505  16.006  1.00  0.00
ATOM   1769  HD1 TRP   117       6.105  -7.486  15.603  1.00  0.00
ATOM   1770  NE1 TRP   117       5.108  -6.099  17.091  1.00  0.00
ATOM   1771  HE1 TRP   117       4.634  -6.703  17.748  1.00  0.00
ATOM   1772  CE2 TRP   117       5.117  -4.720  17.133  1.00  0.00
ATOM   1773  CZ2 TRP   117       4.533  -3.845  18.006  1.00  0.00
ATOM   1774  HZ2 TRP   117       3.945  -4.246  18.832  1.00  0.00
ATOM   1775  CH2 TRP   117       4.729  -2.500  17.781  1.00  0.00
ATOM   1776  HH2 TRP   117       4.281  -1.772  18.457  1.00  0.00
ATOM   1777  CZ3 TRP   117       5.482  -2.050  16.717  1.00  0.00
ATOM   1778  HZ3 TRP   117       5.628  -0.983  16.550  1.00  0.00
ATOM   1779  CE3 TRP   117       6.071  -2.929  15.836  1.00  0.00
ATOM   1780  HE3 TRP   117       6.660  -2.546  15.003  1.00  0.00
ATOM   1781  CD2 TRP   117       5.878  -4.263  16.060  1.00  0.00
ATOM   1782  C   TRP   117       8.417  -6.384  12.277  1.00  0.00
ATOM   1783  O   TRP   117       7.853  -6.653  11.218  1.00  0.00
ATOM   1784  N   LEU   118       9.637  -5.817  12.318  1.00  0.00
ATOM   1785  H   LEU   118      10.089  -5.672  13.210  1.00  0.00
ATOM   1786  CA  LEU   118      10.339  -5.428  11.129  1.00  0.00
ATOM   1787  HA  LEU   118       9.740  -4.712  10.567  1.00  0.00
ATOM   1788  CB  LEU   118      11.694  -4.770  11.482  1.00  0.00
ATOM   1789  HB2 LEU   118      11.334  -3.962  12.119  1.00  0.00
ATOM   1790  HB3 LEU   118      12.334  -5.433  12.064  1.00  0.00
ATOM   1791  CG  LEU   118      12.501  -4.177  10.306  1.00  0.00
ATOM   1792  HG  LEU   118      13.343  -3.624  10.722  1.00  0.00
ATOM   1793  CD1 LEU   118      13.022  -5.256   9.344  1.00  0.00
ATOM   1794 HD11 LEU   118      12.180  -5.809   8.927  1.00  0.00
ATOM   1795 HD12 LEU   118      13.582  -4.784   8.537  1.00  0.00
ATOM   1796 HD13 LEU   118      13.674  -5.942   9.885  1.00  0.00
ATOM   1797  CD2 LEU   118      11.718  -3.057   9.601  1.00  0.00
ATOM   1798 HD21 LEU   118      11.504  -2.259  10.312  1.00  0.00
ATOM   1799 HD22 LEU   118      12.312  -2.660   8.778  1.00  0.00
ATOM   1800 HD23 LEU   118      10.781  -3.457   9.212  1.00  0.00
ATOM   1801  C   LEU   118      10.616  -6.646  10.301  1.00  0.00
ATOM   1802  O   LEU   118      10.370  -6.657   9.096  1.00  0.00
ATOM   1803  N   VAL   119      11.127  -7.718  10.934  1.00  0.00
ATOM   1804  H   VAL   119      11.280  -7.717  11.932  1.00  0.00
ATOM   1805  CA  VAL   119      11.496  -8.889  10.190  1.00  0.00
ATOM   1806  HA  VAL   119      12.125  -8.644   9.334  1.00  0.00
ATOM   1807  CB  VAL   119      12.198  -9.923  11.020  1.00  0.00
ATOM   1808  HB  VAL   119      12.413 -10.806  10.418  1.00  0.00
ATOM   1809  CG1 VAL   119      13.515  -9.314  11.525  1.00  0.00
ATOM   1810 HG11 VAL   119      13.300  -8.431  12.127  1.00  0.00
ATOM   1811 HG12 VAL   119      14.046 -10.047  12.132  1.00  0.00
ATOM   1812 HG13 VAL   119      14.135  -9.031  10.674  1.00  0.00
ATOM   1813  CG2 VAL   119      11.255 -10.393  12.141  1.00  0.00
ATOM   1814 HG21 VAL   119      10.355 -10.824  11.703  1.00  0.00
ATOM   1815 HG22 VAL   119      11.759 -11.145  12.749  1.00  0.00
ATOM   1816 HG23 VAL   119      10.982  -9.543  12.767  1.00  0.00
ATOM   1817  C   VAL   119      10.287  -9.527   9.585  1.00  0.00
ATOM   1818  O   VAL   119      10.302  -9.902   8.413  1.00  0.00
ATOM   1819  N   VAL   120       9.192  -9.652  10.358  1.00  0.00
ATOM   1820  H   VAL   120       9.165  -9.303  11.305  1.00  0.00
ATOM   1821  CA  VAL   120       8.029 -10.315   9.844  1.00  0.00
ATOM   1822  HA  VAL   120       8.264 -11.309   9.463  1.00  0.00
ATOM   1823  CB  VAL   120       6.915 -10.436  10.843  1.00  0.00
ATOM   1824  HB  VAL   120       6.041 -10.887  10.373  1.00  0.00
ATOM   1825  CG1 VAL   120       7.392 -11.330  12.002  1.00  0.00
ATOM   1826 HG11 VAL   120       8.266 -10.880  12.473  1.00  0.00
ATOM   1827 HG12 VAL   120       6.594 -11.429  12.738  1.00  0.00
ATOM   1828 HG13 VAL   120       7.654 -12.315  11.617  1.00  0.00
ATOM   1829  CG2 VAL   120       6.490  -9.027  11.270  1.00  0.00
ATOM   1830 HG21 VAL   120       6.148  -8.470  10.398  1.00  0.00
ATOM   1831 HG22 VAL   120       5.680  -9.096  11.997  1.00  0.00
ATOM   1832 HG23 VAL   120       7.339  -8.512  11.720  1.00  0.00
ATOM   1833  C   VAL   120       7.521  -9.555   8.661  1.00  0.00
ATOM   1834  O   VAL   120       7.100 -10.147   7.668  1.00  0.00
ATOM   1835  N   LEU   121       7.555  -8.212   8.736  1.00  0.00
ATOM   1836  H   LEU   121       7.948  -7.757   9.548  1.00  0.00
ATOM   1837  CA  LEU   121       7.077  -7.391   7.660  1.00  0.00
ATOM   1838  HA  LEU   121       6.027  -7.619   7.476  1.00  0.00
ATOM   1839  CB  LEU   121       7.206  -5.886   7.984  1.00  0.00
ATOM   1840  HB2 LEU   121       6.705  -5.847   8.951  1.00  0.00
ATOM   1841  HB3 LEU   121       8.254  -5.612   8.107  1.00  0.00
ATOM   1842  CG  LEU   121       6.524  -4.894   7.010  1.00  0.00
ATOM   1843  HG  LEU   121       5.452  -5.089   6.990  1.00  0.00
ATOM   1844  CD1 LEU   121       6.773  -3.450   7.475  1.00  0.00
ATOM   1845 HD11 LEU   121       7.845  -3.254   7.495  1.00  0.00
ATOM   1846 HD12 LEU   121       6.291  -2.757   6.785  1.00  0.00
ATOM   1847 HD13 LEU   121       6.360  -3.313   8.475  1.00  0.00
ATOM   1848  CD2 LEU   121       6.914  -5.100   5.537  1.00  0.00
ATOM   1849 HD21 LEU   121       6.632  -6.105   5.223  1.00  0.00
ATOM   1850 HD22 LEU   121       6.396  -4.368   4.918  1.00  0.00
ATOM   1851 HD23 LEU   121       7.991  -4.973   5.425  1.00  0.00
ATOM   1852  C   LEU   121       7.937  -7.685   6.470  1.00  0.00
ATOM   1853  O   LEU   121       7.448  -7.790   5.348  1.00  0.00
ATOM   1854  N   LEU   122       9.256  -7.826   6.689  1.00  0.00
ATOM   1855  H   LEU   122       9.631  -7.761   7.624  1.00  0.00
ATOM   1856  CA  LEU   122      10.168  -8.045   5.604  1.00  0.00
ATOM   1857  HA  LEU   122      10.039  -7.253   4.866  1.00  0.00
ATOM   1858  CB  LEU   122      11.640  -8.046   6.074  1.00  0.00
ATOM   1859  HB2 LEU   122      11.694  -7.111   6.632  1.00  0.00
ATOM   1860  HB3 LEU   122      11.807  -8.884   6.751  1.00  0.00
ATOM   1861  CG  LEU   122      12.725  -8.051   4.970  1.00  0.00
ATOM   1862  HG  LEU   122      12.574  -7.191   4.317  1.00  0.00
ATOM   1863  CD1 LEU   122      14.125  -7.976   5.601  1.00  0.00
ATOM   1864 HD11 LEU   122      14.277  -8.836   6.254  1.00  0.00
ATOM   1865 HD12 LEU   122      14.879  -7.980   4.814  1.00  0.00
ATOM   1866 HD13 LEU   122      14.213  -7.059   6.183  1.00  0.00
ATOM   1867  CD2 LEU   122      12.616  -9.247   4.009  1.00  0.00
ATOM   1868 HD21 LEU   122      11.646  -9.228   3.513  1.00  0.00
ATOM   1869 HD22 LEU   122      13.407  -9.186   3.262  1.00  0.00
ATOM   1870 HD23 LEU   122      12.718 -10.176   4.571  1.00  0.00
ATOM   1871  C   LEU   122       9.845  -9.360   4.963  1.00  0.00
ATOM   1872  O   LEU   122       9.862  -9.482   3.739  1.00  0.00
ATOM   1873  N   ALA   123       9.529 -10.384   5.773  1.00  0.00
ATOM   1874  H   ALA   123       9.439 -10.256   6.771  1.00  0.00
ATOM   1875  CA  ALA   123       9.282 -11.687   5.230  1.00  0.00
ATOM   1876  HA  ALA   123      10.156 -12.038   4.681  1.00  0.00
ATOM   1877  CB  ALA   123       8.932 -12.722   6.311  1.00  0.00
ATOM   1878  HB1 ALA   123       8.053 -12.388   6.863  1.00  0.00
ATOM   1879  HB2 ALA   123       8.722 -13.683   5.841  1.00  0.00
ATOM   1880  HB3 ALA   123       9.772 -12.830   6.997  1.00  0.00
ATOM   1881  C   ALA   123       8.115 -11.619   4.297  1.00  0.00
ATOM   1882  O   ALA   123       8.157 -12.186   3.210  1.00  0.00
ATOM   1883  N   THR   124       7.057 -10.887   4.686  1.00  0.00
ATOM   1884  H   THR   124       7.098 -10.401   5.570  1.00  0.00
ATOM   1885  CA  THR   124       5.840 -10.819   3.928  1.00  0.00
ATOM   1886  HA  THR   124       5.512 -11.830   3.687  1.00  0.00
ATOM   1887  CB  THR   124       4.730 -10.114   4.648  1.00  0.00
ATOM   1888  HB  THR   124       3.835 -10.091   4.027  1.00  0.00
ATOM   1889  CG2 THR   124       4.434 -10.884   5.944  1.00  0.00
ATOM   1890 HG21 THR   124       5.329 -10.907   6.566  1.00  0.00
ATOM   1891 HG22 THR   124       3.628 -10.389   6.486  1.00  0.00
ATOM   1892 HG23 THR   124       4.135 -11.904   5.701  1.00  0.00
ATOM   1893  OG1 THR   124       5.100  -8.776   4.939  1.00  0.00
ATOM   1894  HG1 THR   124       4.380  -8.338   5.399  1.00  0.00
ATOM   1895  C   THR   124       6.068 -10.154   2.611  1.00  0.00
ATOM   1896  O   THR   124       5.336 -10.419   1.659  1.00  0.00
ATOM   1897  N   PHE   125       7.065  -9.252   2.532  1.00  0.00
ATOM   1898  H   PHE   125       7.617  -9.099   3.364  1.00  0.00
ATOM   1899  CA  PHE   125       7.397  -8.507   1.346  1.00  0.00
ATOM   1900  HA  PHE   125       6.528  -7.993   0.934  1.00  0.00
ATOM   1901  CB  PHE   125       8.441  -7.447   1.775  1.00  0.00
ATOM   1902  HB2 PHE   125       8.038  -6.838   2.584  1.00  0.00
ATOM   1903  HB3 PHE   125       9.325  -7.979   2.127  1.00  0.00
ATOM   1904  CG  PHE   125       8.905  -6.501   0.720  1.00  0.00
ATOM   1905  CD1 PHE   125       8.152  -5.393   0.400  1.00  0.00
ATOM   1906  HD1 PHE   125       7.206  -5.223   0.914  1.00  0.00
ATOM   1907  CE1 PHE   125       8.583  -4.506  -0.558  1.00  0.00
ATOM   1908  HE1 PHE   125       7.978  -3.635  -0.810  1.00  0.00
ATOM   1909  CZ  PHE   125       9.780  -4.720  -1.198  1.00  0.00
ATOM   1910  HZ  PHE   125      10.127  -4.015  -1.954  1.00  0.00
ATOM   1911  CE2 PHE   125      10.539  -5.820  -0.886  1.00  0.00
ATOM   1912  HE2 PHE   125      11.486  -5.995  -1.396  1.00  0.00
ATOM   1913  CD2 PHE   125      10.102  -6.702   0.072  1.00  0.00
ATOM   1914  HD2 PHE   125      10.706  -7.573   0.327  1.00  0.00
ATOM   1915  C   PHE   125       7.989  -9.458   0.304  1.00  0.00
ATOM   1916  O   PHE   125       8.795  -9.033  -0.520  1.00  0.00
ATOM   1917  N   VAL   126       7.493 -10.728   0.245  1.00  0.00
ATOM   1918  H   VAL   126       6.711 -10.833   0.876  1.00  0.00
ATOM   1919  CA  VAL   126       7.843 -11.848  -0.610  1.00  0.00
ATOM   1920  HA  VAL   126       8.895 -12.110  -0.499  1.00  0.00
ATOM   1921  CB  VAL   126       7.009 -13.085  -0.365  1.00  0.00
ATOM   1922  HB  VAL   126       5.950 -12.840  -0.452  1.00  0.00
ATOM   1923  CG1 VAL   126       7.376 -14.146  -1.413  1.00  0.00
ATOM   1924 HG11 VAL   126       8.434 -14.392  -1.327  1.00  0.00
ATOM   1925 HG12 VAL   126       6.780 -15.043  -1.246  1.00  0.00
ATOM   1926 HG13 VAL   126       7.174 -13.757  -2.411  1.00  0.00
ATOM   1927  CG2 VAL   126       7.213 -13.586   1.066  1.00  0.00
ATOM   1928 HG21 VAL   126       6.913 -12.809   1.770  1.00  0.00
ATOM   1929 HG22 VAL   126       6.607 -14.477   1.229  1.00  0.00
ATOM   1930 HG23 VAL   126       8.264 -13.829   1.220  1.00  0.00
ATOM   1931  C   VAL   126       7.518 -11.454  -2.006  1.00  0.00
ATOM   1932  O   VAL   126       8.050 -12.000  -2.974  1.00  0.00
ATOM   1933  N   GLU   127       6.615 -10.474  -2.130  1.00  0.00
ATOM   1934  H   GLU   127       6.295 -10.009  -1.292  1.00  0.00
ATOM   1935  CA  GLU   127       6.104 -10.031  -3.386  1.00  0.00
ATOM   1936  HA  GLU   127       5.478 -10.814  -3.814  1.00  0.00
ATOM   1937  CB  GLU   127       5.261  -8.751  -3.240  1.00  0.00
ATOM   1938  HB2 GLU   127       4.590  -8.902  -2.394  1.00  0.00
ATOM   1939  HB3 GLU   127       5.949  -7.936  -3.017  1.00  0.00
ATOM   1940  CG  GLU   127       4.443  -8.401  -4.482  1.00  0.00
ATOM   1941  HG2 GLU   127       4.235  -7.331  -4.507  1.00  0.00
ATOM   1942  HG3 GLU   127       5.001  -8.683  -5.375  1.00  0.00
ATOM   1943  CD  GLU   127       3.133  -9.171  -4.439  1.00  0.00
ATOM   1944  OE1 GLU   127       2.251  -8.784  -3.627  1.00  0.00
ATOM   1945  OE2 GLU   127       2.993 -10.149  -5.223  1.00  0.00
ATOM   1946  C   GLU   127       7.273  -9.718  -4.268  1.00  0.00
ATOM   1947  O   GLU   127       7.207  -9.910  -5.479  1.00  0.00
ATOM   1948  N   ALA   128       8.390  -9.243  -3.686  1.00  0.00
ATOM   1949  H   ALA   128       8.472  -9.123  -2.687  1.00  0.00
ATOM   1950  CA  ALA   128       9.519  -8.910  -4.506  1.00  0.00
ATOM   1951  HA  ALA   128       9.246  -8.135  -5.223  1.00  0.00
ATOM   1952  CB  ALA   128      10.729  -8.422  -3.691  1.00  0.00
ATOM   1953  HB1 ALA   128      11.020  -9.191  -2.975  1.00  0.00
ATOM   1954  HB2 ALA   128      11.562  -8.219  -4.363  1.00  0.00
ATOM   1955  HB3 ALA   128      10.464  -7.510  -3.156  1.00  0.00
ATOM   1956  C   ALA   128       9.949 -10.131  -5.255  1.00  0.00
ATOM   1957  O   ALA   128      10.224 -10.068  -6.452  1.00  0.00
ATOM   1958  N   ALA   129      10.005 -11.291  -4.578  1.00  0.00
ATOM   1959  H   ALA   129       9.736 -11.361  -3.607  1.00  0.00
ATOM   1960  CA  ALA   129      10.439 -12.480  -5.251  1.00  0.00
ATOM   1961  HA  ALA   129      11.426 -12.328  -5.688  1.00  0.00
ATOM   1962  CB  ALA   129      10.496 -13.706  -4.325  1.00  0.00
ATOM   1963  HB1 ALA   129       9.513 -13.877  -3.886  1.00  0.00
ATOM   1964  HB2 ALA   129      10.794 -14.583  -4.900  1.00  0.00
ATOM   1965  HB3 ALA   129      11.222 -13.529  -3.531  1.00  0.00
ATOM   1966  C   ALA   129       9.468 -12.792  -6.346  1.00  0.00
ATOM   1967  O   ALA   129       9.861 -13.135  -7.461  1.00  0.00
ATOM   1968  N   LEU   130       8.161 -12.663  -6.054  1.00  0.00
ATOM   1969  H   LEU   130       7.870 -12.317  -5.151  1.00  0.00
ATOM   1970  CA  LEU   130       7.146 -13.023  -7.004  1.00  0.00
ATOM   1971  HA  LEU   130       7.311 -14.051  -7.326  1.00  0.00
ATOM   1972  CB  LEU   130       5.730 -12.915  -6.409  1.00  0.00
ATOM   1973  HB2 LEU   130       5.764 -13.639  -5.595  1.00  0.00
ATOM   1974  HB3 LEU   130       5.535 -11.922  -6.004  1.00  0.00
ATOM   1975  CG  LEU   130       4.607 -13.298  -7.390  1.00  0.00
ATOM   1976  HG  LEU   130       4.677 -12.656  -8.268  1.00  0.00
ATOM   1977  CD1 LEU   130       4.726 -14.770  -7.821  1.00  0.00
ATOM   1978 HD11 LEU   130       4.656 -15.413  -6.944  1.00  0.00
ATOM   1979 HD12 LEU   130       3.920 -15.013  -8.514  1.00  0.00
ATOM   1980 HD13 LEU   130       5.686 -14.929  -8.312  1.00  0.00
ATOM   1981  CD2 LEU   130       3.223 -12.966  -6.808  1.00  0.00
ATOM   1982 HD21 LEU   130       3.160 -11.896  -6.608  1.00  0.00
ATOM   1983 HD22 LEU   130       2.450 -13.248  -7.523  1.00  0.00
ATOM   1984 HD23 LEU   130       3.077 -13.518  -5.880  1.00  0.00
ATOM   1985  C   LEU   130       7.217 -12.131  -8.206  1.00  0.00
ATOM   1986  O   LEU   130       7.144 -12.606  -9.339  1.00  0.00
ATOM   1987  N   CYS   131       7.360 -10.807  -7.997  1.00  0.00
ATOM   1988  H   CYS   131       7.452 -10.416  -7.070  1.00  0.00
ATOM   1989  CA  CYS   131       7.368  -9.910  -9.117  1.00  0.00
ATOM   1990  HA  CYS   131       6.488 -10.116  -9.726  1.00  0.00
ATOM   1991  CB  CYS   131       7.351  -8.430  -8.717  1.00  0.00
ATOM   1992  HB2 CYS   131       6.461  -8.179  -8.139  1.00  0.00
ATOM   1993  HB3 CYS   131       8.241  -8.156  -8.150  1.00  0.00
ATOM   1994  SG  CYS   131       7.328  -7.346 -10.174  1.00  0.00
ATOM   1995  HG  CYS   131       7.317  -6.202  -9.496  1.00  0.00
ATOM   1996  C   CYS   131       8.586 -10.133  -9.955  1.00  0.00
ATOM   1997  O   CYS   131       8.496 -10.196 -11.179  1.00  0.00
ATOM   1998  N   ALA   132       9.757 -10.286  -9.313  1.00  0.00
ATOM   1999  H   ALA   132       9.787 -10.315  -8.304  1.00  0.00
ATOM   2000  CA  ALA   132      10.990 -10.419 -10.035  1.00  0.00
ATOM   2001  HA  ALA   132      11.128  -9.554 -10.684  1.00  0.00
ATOM   2002  CB  ALA   132      12.210 -10.536  -9.107  1.00  0.00
ATOM   2003  HB1 ALA   132      12.091 -11.403  -8.457  1.00  0.00
ATOM   2004  HB2 ALA   132      13.113 -10.653  -9.706  1.00  0.00
ATOM   2005  HB3 ALA   132      12.292  -9.635  -8.499  1.00  0.00
ATOM   2006  C   ALA   132      10.948 -11.653 -10.880  1.00  0.00
ATOM   2007  O   ALA   132      11.397 -11.641 -12.026  1.00  0.00
ATOM   2008  N   TRP   133      10.387 -12.750 -10.343  1.00  0.00
ATOM   2009  H   TRP   133       9.952 -12.729  -9.432  1.00  0.00
ATOM   2010  CA  TRP   133      10.388 -13.987 -11.068  1.00  0.00
ATOM   2011  HA  TRP   133      11.419 -14.270 -11.278  1.00  0.00
ATOM   2012  CB  TRP   133       9.714 -15.129 -10.285  1.00  0.00
ATOM   2013  HB2 TRP   133      10.061 -15.141  -9.252  1.00  0.00
ATOM   2014  HB3 TRP   133       8.635 -14.975 -10.304  1.00  0.00
ATOM   2015  CG  TRP   133       9.963 -16.512 -10.841  1.00  0.00
ATOM   2016  CD1 TRP   133      11.018 -17.343 -10.599  1.00  0.00
ATOM   2017  HD1 TRP   133      11.798 -16.970  -9.935  1.00  0.00
ATOM   2018  NE1 TRP   133      10.854 -18.524 -11.281  1.00  0.00
ATOM   2019  HE1 TRP   133      11.490 -19.308 -11.273  1.00  0.00
ATOM   2020  CE2 TRP   133       9.670 -18.462 -11.982  1.00  0.00
ATOM   2021  CZ2 TRP   133       9.066 -19.374 -12.802  1.00  0.00
ATOM   2022  HZ2 TRP   133       9.558 -20.332 -12.967  1.00  0.00
ATOM   2023  CH2 TRP   133       7.864 -19.018 -13.371  1.00  0.00
ATOM   2024  HH2 TRP   133       7.351 -19.717 -14.031  1.00  0.00
ATOM   2025  CZ3 TRP   133       7.289 -17.787 -13.123  1.00  0.00
ATOM   2026  HZ3 TRP   133       6.337 -17.517 -13.580  1.00  0.00
ATOM   2027  CE3 TRP   133       7.894 -16.866 -12.297  1.00  0.00
ATOM   2028  HE3 TRP   133       7.416 -15.903 -12.119  1.00  0.00
ATOM   2029  CD2 TRP   133       9.086 -17.220 -11.733  1.00  0.00
ATOM   2030  C   TRP   133       9.628 -13.749 -12.334  1.00  0.00
ATOM   2031  O   TRP   133      10.029 -14.189 -13.409  1.00  0.00
ATOM   2032  N   TYR   134       8.497 -13.031 -12.242  1.00  0.00
ATOM   2033  H   TYR   134       8.107 -12.780 -11.345  1.00  0.00
ATOM   2034  CA  TYR   134       7.734 -12.743 -13.418  1.00  0.00
ATOM   2035  HA  TYR   134       7.648 -13.666 -13.991  1.00  0.00
ATOM   2036  CB  TYR   134       6.321 -12.198 -13.150  1.00  0.00
ATOM   2037  HB2 TYR   134       6.253 -11.499 -12.317  1.00  0.00
ATOM   2038  HB3 TYR   134       5.903 -11.737 -14.045  1.00  0.00
ATOM   2039  CG  TYR   134       5.557 -13.431 -12.825  1.00  0.00
ATOM   2040  CD1 TYR   134       4.986 -14.153 -13.849  1.00  0.00
ATOM   2041  HD1 TYR   134       5.096 -13.799 -14.874  1.00  0.00
ATOM   2042  CE1 TYR   134       4.285 -15.305 -13.592  1.00  0.00
ATOM   2043  HE1 TYR   134       3.827 -15.864 -14.408  1.00  0.00
ATOM   2044  CZ  TYR   134       4.164 -15.754 -12.299  1.00  0.00
ATOM   2045  OH  TYR   134       3.447 -16.939 -12.027  1.00  0.00
ATOM   2046  HH  TYR   134       3.087 -17.349 -12.817  1.00  0.00
ATOM   2047  CE2 TYR   134       4.739 -15.047 -11.271  1.00  0.00
ATOM   2048  HE2 TYR   134       4.638 -15.402 -10.245  1.00  0.00
ATOM   2049  CD2 TYR   134       5.441 -13.893 -11.534  1.00  0.00
ATOM   2050  HD2 TYR   134       5.908 -13.341 -10.718  1.00  0.00
ATOM   2051  C   TYR   134       8.492 -11.849 -14.348  1.00  0.00
ATOM   2052  O   TYR   134       8.395 -12.018 -15.563  1.00  0.00
ATOM   2053  N   LEU   135       9.264 -10.872 -13.828  1.00  0.00
ATOM   2054  H   LEU   135       9.387 -10.706 -12.839  1.00  0.00
ATOM   2055  CA  LEU   135       9.988 -10.043 -14.754  1.00  0.00
ATOM   2056  HA  LEU   135       9.247  -9.550 -15.383  1.00  0.00
ATOM   2057  CB  LEU   135      10.904  -8.966 -14.134  1.00  0.00
ATOM   2058  HB2 LEU   135      11.286  -9.506 -13.267  1.00  0.00
ATOM   2059  HB3 LEU   135      11.731  -8.711 -14.797  1.00  0.00
ATOM   2060  CG  LEU   135      10.204  -7.675 -13.667  1.00  0.00
ATOM   2061  HG  LEU   135       9.624  -7.282 -14.502  1.00  0.00
ATOM   2062  CD1 LEU   135       9.278  -7.919 -12.474  1.00  0.00
ATOM   2063 HD11 LEU   135       9.857  -8.311 -11.638  1.00  0.00
ATOM   2064 HD12 LEU   135       8.807  -6.981 -12.181  1.00  0.00
ATOM   2065 HD13 LEU   135       8.509  -8.639 -12.752  1.00  0.00
ATOM   2066  CD2 LEU   135      11.223  -6.553 -13.410  1.00  0.00
ATOM   2067 HD21 LEU   135      11.769  -6.340 -14.329  1.00  0.00
ATOM   2068 HD22 LEU   135      10.700  -5.655 -13.082  1.00  0.00
ATOM   2069 HD23 LEU   135      11.924  -6.868 -12.637  1.00  0.00
ATOM   2070  C   LEU   135      10.901 -10.906 -15.563  1.00  0.00
ATOM   2071  O   LEU   135      11.007 -10.719 -16.773  1.00  0.00
ATOM   2072  N   ILE   136      11.609 -11.860 -14.924  1.00  0.00
ATOM   2073  H   ILE   136      11.568 -12.003 -13.925  1.00  0.00
ATOM   2074  CA  ILE   136      12.512 -12.670 -15.691  1.00  0.00
ATOM   2075  HA  ILE   136      13.098 -12.063 -16.381  1.00  0.00
ATOM   2076  CB  ILE   136      13.436 -13.521 -14.863  1.00  0.00
ATOM   2077  HB  ILE   136      14.076 -14.121 -15.510  1.00  0.00
ATOM   2078  CG2 ILE   136      14.305 -12.587 -14.008  1.00  0.00
ATOM   2079 HG21 ILE   136      13.666 -11.987 -13.360  1.00  0.00
ATOM   2080 HG22 ILE   136      14.985 -13.181 -13.397  1.00  0.00
ATOM   2081 HG23 ILE   136      14.882 -11.930 -14.659  1.00  0.00
ATOM   2082  CG1 ILE   136      12.665 -14.559 -14.043  1.00  0.00
ATOM   2083 HG12 ILE   136      12.135 -14.030 -13.251  1.00  0.00
ATOM   2084 HG13 ILE   136      11.944 -15.038 -14.706  1.00  0.00
ATOM   2085  CD1 ILE   136      13.571 -15.620 -13.427  1.00  0.00
ATOM   2086 HD11 ILE   136      14.292 -15.142 -12.764  1.00  0.00
ATOM   2087 HD12 ILE   136      12.968 -16.328 -12.858  1.00  0.00
ATOM   2088 HD13 ILE   136      14.101 -16.150 -14.218  1.00  0.00
ATOM   2089  C   ILE   136      11.754 -13.562 -16.630  1.00  0.00
ATOM   2090  O   ILE   136      12.113 -13.682 -17.800  1.00  0.00
ATOM   2091  N   ALA   137      10.676 -14.214 -16.148  1.00  0.00
ATOM   2092  H   ALA   137      10.343 -14.066 -15.206  1.00  0.00
ATOM   2093  CA  ALA   137       9.954 -15.128 -16.990  1.00  0.00
ATOM   2094  HA  ALA   137      10.619 -15.906 -17.365  1.00  0.00
ATOM   2095  CB  ALA   137       8.772 -15.798 -16.267  1.00  0.00
ATOM   2096  HB1 ALA   137       8.093 -15.032 -15.893  1.00  0.00
ATOM   2097  HB2 ALA   137       8.240 -16.446 -16.963  1.00  0.00
ATOM   2098  HB3 ALA   137       9.145 -16.391 -15.432  1.00  0.00
ATOM   2099  C   ALA   137       9.393 -14.370 -18.150  1.00  0.00
ATOM   2100  O   ALA   137       9.515 -14.803 -19.294  1.00  0.00
ATOM   2101  N   PHE   138       8.755 -13.213 -17.887  1.00  0.00
ATOM   2102  H   PHE   138       8.628 -12.868 -16.946  1.00  0.00
ATOM   2103  CA  PHE   138       8.262 -12.419 -18.975  1.00  0.00
ATOM   2104  HA  PHE   138       8.510 -12.927 -19.907  1.00  0.00
ATOM   2105  CB  PHE   138       6.741 -12.187 -18.931  1.00  0.00
ATOM   2106  HB2 PHE   138       6.395 -11.815 -17.967  1.00  0.00
ATOM   2107  HB3 PHE   138       6.380 -11.532 -19.723  1.00  0.00
ATOM   2108  CG  PHE   138       6.084 -13.511 -19.139  1.00  0.00
ATOM   2109  CD1 PHE   138       5.846 -14.351 -18.074  1.00  0.00
ATOM   2110  HD1 PHE   138       6.139 -14.039 -17.072  1.00  0.00
ATOM   2111  CE1 PHE   138       5.245 -15.572 -18.265  1.00  0.00
ATOM   2112  HE1 PHE   138       5.063 -16.229 -17.414  1.00  0.00
ATOM   2113  CZ  PHE   138       4.874 -15.965 -19.528  1.00  0.00
ATOM   2114  HZ  PHE   138       4.395 -16.932 -19.684  1.00  0.00
ATOM   2115  CE2 PHE   138       5.109 -15.135 -20.596  1.00  0.00
ATOM   2116  HE2 PHE   138       4.818 -15.445 -21.600  1.00  0.00
ATOM   2117  CD2 PHE   138       5.711 -13.914 -20.401  1.00  0.00
ATOM   2118  HD2 PHE   138       5.897 -13.256 -21.250  1.00  0.00
ATOM   2119  C   PHE   138       8.935 -11.088 -18.858  1.00  0.00
ATOM   2120  O   PHE   138       8.541 -10.249 -18.051  1.00  0.00
ATOM   2121  N   PRO   139       9.929 -10.861 -19.670  1.00  0.00
ATOM   2122  CD  PRO   139      10.786 -11.949 -20.113  1.00  0.00
ATOM   2123  HD2 PRO   139      10.405 -12.319 -21.065  1.00  0.00
ATOM   2124  HD3 PRO   139      10.741 -12.745 -19.370  1.00  0.00
ATOM   2125  CG  PRO   139      12.194 -11.341 -20.237  1.00  0.00
ATOM   2126  HG2 PRO   139      12.691 -11.719 -21.130  1.00  0.00
ATOM   2127  HG3 PRO   139      12.790 -11.588 -19.358  1.00  0.00
ATOM   2128  CB  PRO   139      11.951  -9.823 -20.328  1.00  0.00
ATOM   2129  HB2 PRO   139      11.823  -9.457 -21.347  1.00  0.00
ATOM   2130  HB3 PRO   139      12.763  -9.278 -19.846  1.00  0.00
ATOM   2131  CA  PRO   139      10.657  -9.631 -19.542  1.00  0.00
ATOM   2132  HA  PRO   139      10.960  -9.530 -18.500  1.00  0.00
ATOM   2133  C   PRO   139       9.857  -8.441 -19.943  1.00  0.00
ATOM   2134  O   PRO   139       9.063  -8.529 -20.878  1.00  0.00
ATOM   2135  N   PRO   140      10.044  -7.359 -19.239  1.00  0.00
ATOM   2136  CD  PRO   140      10.241  -7.465 -17.800  1.00  0.00
ATOM   2137  HD2 PRO   140      11.312  -7.431 -17.598  1.00  0.00
ATOM   2138  HD3 PRO   140       9.840  -8.423 -17.470  1.00  0.00
ATOM   2139  CG  PRO   140       9.487  -6.273 -17.190  1.00  0.00
ATOM   2140  HG2 PRO   140      10.059  -5.841 -16.368  1.00  0.00
ATOM   2141  HG3 PRO   140       8.509  -6.588 -16.825  1.00  0.00
ATOM   2142  CB  PRO   140       9.344  -5.280 -18.358  1.00  0.00
ATOM   2143  HB2 PRO   140      10.168  -4.572 -18.449  1.00  0.00
ATOM   2144  HB3 PRO   140       8.405  -4.734 -18.266  1.00  0.00
ATOM   2145  CA  PRO   140       9.302  -6.186 -19.584  1.00  0.00
ATOM   2146  HA  PRO   140       8.255  -6.473 -19.684  1.00  0.00
ATOM   2147  C   PRO   140       9.767  -5.552 -20.855  1.00  0.00
ATOM   2148  O   PRO   140      10.974  -5.403 -21.044  1.00  0.00
ATOM   2149  N   GLU   141       8.825  -5.142 -21.727  1.00  0.00
ATOM   2150  H   GLU   141       7.841  -5.235 -21.519  1.00  0.00
ATOM   2151  CA  GLU   141       9.202  -4.533 -22.968  1.00  0.00
ATOM   2152  HA  GLU   141      10.037  -3.854 -22.795  1.00  0.00
ATOM   2153  CB  GLU   141       9.627  -5.580 -24.007  1.00  0.00
ATOM   2154  HB2 GLU   141       9.881  -5.057 -24.929  1.00  0.00
ATOM   2155  HB3 GLU   141      10.510  -6.094 -23.626  1.00  0.00
ATOM   2156  CG  GLU   141       8.524  -6.602 -24.289  1.00  0.00
ATOM   2157  HG2 GLU   141       8.068  -6.938 -23.358  1.00  0.00
ATOM   2158  HG3 GLU   141       7.760  -6.158 -24.927  1.00  0.00
ATOM   2159  CD  GLU   141       9.153  -7.789 -25.002  1.00  0.00
ATOM   2160  OE1 GLU   141      10.332  -8.105 -24.690  1.00  0.00
ATOM   2161  OE2 GLU   141       8.464  -8.399 -25.862  1.00  0.00
ATOM   2162  C   GLU   141       8.009  -3.800 -23.508  1.00  0.00
ATOM   2163  O   GLU   141       6.869  -4.175 -23.246  1.00  0.00
ATOM   2164  N   VAL   142       8.242  -2.711 -24.273  1.00  0.00
ATOM   2165  H   VAL   142       9.176  -2.376 -24.460  1.00  0.00
ATOM   2166  CA  VAL   142       7.135  -2.001 -24.852  1.00  0.00
ATOM   2167  HA  VAL   142       6.281  -1.974 -24.175  1.00  0.00
ATOM   2168  CB  VAL   142       7.471  -0.592 -25.258  1.00  0.00
ATOM   2169  HB  VAL   142       7.802  -0.029 -24.385  1.00  0.00
ATOM   2170  CG1 VAL   142       8.596  -0.620 -26.307  1.00  0.00
ATOM   2171 HG11 VAL   142       8.265  -1.182 -27.180  1.00  0.00
ATOM   2172 HG12 VAL   142       8.842   0.400 -26.604  1.00  0.00
ATOM   2173 HG13 VAL   142       9.479  -1.097 -25.881  1.00  0.00
ATOM   2174  CG2 VAL   142       6.188   0.092 -25.758  1.00  0.00
ATOM   2175 HG21 VAL   142       5.446   0.103 -24.959  1.00  0.00
ATOM   2176 HG22 VAL   142       6.414   1.116 -26.057  1.00  0.00
ATOM   2177 HG23 VAL   142       5.793  -0.457 -26.613  1.00  0.00
ATOM   2178  C   VAL   142       6.720  -2.761 -26.072  1.00  0.00
ATOM   2179  O   VAL   142       7.560  -3.190 -26.861  1.00  0.00
ATOM   2180  N   VAL   143       5.397  -2.954 -26.255  1.00  0.00
ATOM   2181  H   VAL   143       4.704  -2.598 -25.612  1.00  0.00
ATOM   2182  CA  VAL   143       4.949  -3.707 -27.389  1.00  0.00
ATOM   2183  HA  VAL   143       5.685  -3.715 -28.193  1.00  0.00
ATOM   2184  CB  VAL   143       4.576  -5.128 -27.064  1.00  0.00
ATOM   2185  HB  VAL   143       5.386  -5.606 -26.512  1.00  0.00
ATOM   2186  CG1 VAL   143       3.303  -5.122 -26.202  1.00  0.00
ATOM   2187 HG11 VAL   143       2.493  -4.645 -26.753  1.00  0.00
ATOM   2188 HG12 VAL   143       3.023  -6.147 -25.960  1.00  0.00
ATOM   2189 HG13 VAL   143       3.490  -4.570 -25.281  1.00  0.00
ATOM   2190  CG2 VAL   143       4.449  -5.916 -28.379  1.00  0.00
ATOM   2191 HG21 VAL   143       5.401  -5.895 -28.909  1.00  0.00
ATOM   2192 HG22 VAL   143       4.179  -6.949 -28.160  1.00  0.00
ATOM   2193 HG23 VAL   143       3.677  -5.463 -29.001  1.00  0.00
ATOM   2194  C   VAL   143       3.754  -3.021 -27.969  1.00  0.00
ATOM   2195  O   VAL   143       3.166  -2.134 -27.351  1.00  0.00
ATOM   2196  N   THR   144       3.368  -3.423 -29.194  1.00  0.00
ATOM   2197  H   THR   144       3.822  -4.201 -29.651  1.00  0.00
ATOM   2198  CA  THR   144       2.271  -2.787 -29.864  1.00  0.00
ATOM   2199  HA  THR   144       2.110  -1.793 -29.446  1.00  0.00
ATOM   2200  CB  THR   144       2.496  -2.655 -31.341  1.00  0.00
ATOM   2201  HB  THR   144       2.648  -3.642 -31.779  1.00  0.00
ATOM   2202  CG2 THR   144       1.266  -1.996 -31.979  1.00  0.00
ATOM   2203 HG21 THR   144       1.114  -1.009 -31.542  1.00  0.00
ATOM   2204 HG22 THR   144       1.422  -1.897 -33.053  1.00  0.00
ATOM   2205 HG23 THR   144       0.386  -2.613 -31.796  1.00  0.00
ATOM   2206  OG1 THR   144       3.658  -1.879 -31.590  1.00  0.00
ATOM   2207  HG1 THR   144       3.793  -1.800 -32.537  1.00  0.00
ATOM   2208  C   THR   144       1.046  -3.622 -29.699  1.00  0.00
ATOM   2209  O   THR   144       1.014  -4.792 -30.080  1.00  0.00
ATOM   2210  N   ASP   145      -0.005  -3.029 -29.100  1.00  0.00
ATOM   2211  H   ASP   145       0.050  -2.088 -28.737  1.00  0.00
ATOM   2212  CA  ASP   145      -1.254  -3.719 -29.009  1.00  0.00
ATOM   2213  HA  ASP   145      -1.051  -4.784 -29.120  1.00  0.00
ATOM   2214  CB  ASP   145      -2.020  -3.498 -27.690  1.00  0.00
ATOM   2215  HB2 ASP   145      -1.975  -2.451 -27.391  1.00  0.00
ATOM   2216  HB3 ASP   145      -3.061  -3.792 -27.826  1.00  0.00
ATOM   2217  CG  ASP   145      -1.387  -4.362 -26.608  1.00  0.00
ATOM   2218  OD1 ASP   145      -0.389  -3.905 -25.993  1.00  0.00
ATOM   2219  OD2 ASP   145      -1.907  -5.486 -26.373  1.00  0.00
ATOM   2220  C   ASP   145      -2.080  -3.155 -30.108  1.00  0.00
ATOM   2221  O   ASP   145      -2.348  -1.955 -30.144  1.00  0.00
ATOM   2222  N   TRP   146      -2.501  -4.012 -31.049  1.00  0.00
ATOM   2223  H   TRP   146      -2.385  -5.014 -30.994  1.00  0.00
ATOM   2224  CA  TRP   146      -3.240  -3.477 -32.143  1.00  0.00
ATOM   2225  HA  TRP   146      -2.866  -2.473 -32.341  1.00  0.00
ATOM   2226  CB  TRP   146      -3.139  -4.304 -33.437  1.00  0.00
ATOM   2227  HB2 TRP   146      -3.577  -5.284 -33.247  1.00  0.00
ATOM   2228  HB3 TRP   146      -3.673  -3.820 -34.255  1.00  0.00
ATOM   2229  CG  TRP   146      -1.732  -4.547 -33.925  1.00  0.00
ATOM   2230  CD1 TRP   146      -0.900  -3.774 -34.682  1.00  0.00
ATOM   2231  HD1 TRP   146      -1.273  -2.798 -34.993  1.00  0.00
ATOM   2232  NE1 TRP   146       0.288  -4.436 -34.894  1.00  0.00
ATOM   2233  HE1 TRP   146       1.076  -4.086 -35.420  1.00  0.00
ATOM   2234  CE2 TRP   146       0.222  -5.667 -34.273  1.00  0.00
ATOM   2235  CZ2 TRP   146       1.127  -6.687 -34.202  1.00  0.00
ATOM   2236  HZ2 TRP   146       2.087  -6.566 -34.703  1.00  0.00
ATOM   2237  CH2 TRP   146       0.763  -7.813 -33.494  1.00  0.00
ATOM   2238  HH2 TRP   146       1.459  -8.648 -33.408  1.00  0.00
ATOM   2239  CZ3 TRP   146      -0.473  -7.907 -32.887  1.00  0.00
ATOM   2240  HZ3 TRP   146      -0.750  -8.802 -32.331  1.00  0.00
ATOM   2241  CE3 TRP   146      -1.390  -6.883 -32.962  1.00  0.00
ATOM   2242  HE3 TRP   146      -2.362  -6.991 -32.481  1.00  0.00
ATOM   2243  CD2 TRP   146      -1.025  -5.767 -33.658  1.00  0.00
ATOM   2244  C   TRP   146      -4.665  -3.545 -31.736  1.00  0.00
ATOM   2245  O   TRP   146      -5.146  -4.577 -31.272  1.00  0.00
ATOM   2246  N   SER   147      -5.386  -2.426 -31.894  1.00  0.00
ATOM   2247  H   SER   147      -5.008  -1.564 -32.260  1.00  0.00
ATOM   2248  CA  SER   147      -6.777  -2.478 -31.590  1.00  0.00
ATOM   2249  HA  SER   147      -6.892  -2.844 -30.570  1.00  0.00
ATOM   2250  CB  SER   147      -7.479  -1.114 -31.705  1.00  0.00
ATOM   2251  HB2 SER   147      -7.344  -0.725 -32.714  1.00  0.00
ATOM   2252  HB3 SER   147      -8.543  -1.239 -31.503  1.00  0.00
ATOM   2253  OG  SER   147      -6.924  -0.202 -30.768  1.00  0.00
ATOM   2254  HG  SER   147      -7.367   0.646 -30.846  1.00  0.00
ATOM   2255  C   SER   147      -7.333  -3.373 -32.639  1.00  0.00
ATOM   2256  O   SER   147      -6.650  -3.676 -33.618  1.00  0.00
ATOM   2257  N   VAL   148      -8.576  -3.847 -32.449  1.00  0.00
ATOM   2258  H   VAL   148      -9.137  -3.626 -31.638  1.00  0.00
ATOM   2259  CA  VAL   148      -9.135  -4.703 -33.446  1.00  0.00
ATOM   2260  HA  VAL   148      -8.515  -5.582 -33.623  1.00  0.00
ATOM   2261  CB  VAL   148     -10.530  -5.158 -33.118  1.00  0.00
ATOM   2262  HB  VAL   148     -10.926  -5.776 -33.924  1.00  0.00
ATOM   2263  CG1 VAL   148     -10.463  -5.988 -31.821  1.00  0.00
ATOM   2264 HG11 VAL   148     -10.068  -5.371 -31.014  1.00  0.00
ATOM   2265 HG12 VAL   148     -11.463  -6.333 -31.557  1.00  0.00
ATOM   2266 HG13 VAL   148      -9.811  -6.848 -31.973  1.00  0.00
ATOM   2267  CG2 VAL   148     -11.465  -3.939 -33.027  1.00  0.00
ATOM   2268 HG21 VAL   148     -11.472  -3.413 -33.982  1.00  0.00
ATOM   2269 HG22 VAL   148     -12.475  -4.272 -32.789  1.00  0.00
ATOM   2270 HG23 VAL   148     -11.111  -3.267 -32.245  1.00  0.00
ATOM   2271  C   VAL   148      -9.148  -3.885 -34.692  1.00  0.00
ATOM   2272  O   VAL   148      -8.817  -4.366 -35.773  1.00  0.00
ATOM   2273  N   LEU   149      -9.506  -2.596 -34.551  1.00  0.00
ATOM   2274  H   LEU   149      -9.859  -2.234 -33.677  1.00  0.00
ATOM   2275  CA  LEU   149      -9.452  -1.718 -35.673  1.00  0.00
ATOM   2276  HA  LEU   149      -9.803  -2.265 -36.548  1.00  0.00
ATOM   2277  CB  LEU   149     -10.309  -0.442 -35.511  1.00  0.00
ATOM   2278  HB2 LEU   149      -9.834   0.190 -36.261  1.00  0.00
ATOM   2279  HB3 LEU   149     -11.352  -0.606 -35.783  1.00  0.00
ATOM   2280  CG  LEU   149     -10.239   0.253 -34.133  1.00  0.00
ATOM   2281  HG  LEU   149     -10.800   1.186 -34.189  1.00  0.00
ATOM   2282  CD1 LEU   149     -10.828  -0.634 -33.021  1.00  0.00
ATOM   2283 HD11 LEU   149     -10.267  -1.567 -32.965  1.00  0.00
ATOM   2284 HD12 LEU   149     -10.762  -0.112 -32.066  1.00  0.00
ATOM   2285 HD13 LEU   149     -11.873  -0.851 -33.244  1.00  0.00
ATOM   2286  CD2 LEU   149      -8.830   0.773 -33.812  1.00  0.00
ATOM   2287 HD21 LEU   149      -8.528   1.496 -34.570  1.00  0.00
ATOM   2288 HD22 LEU   149      -8.833   1.253 -32.833  1.00  0.00
ATOM   2289 HD23 LEU   149      -8.127  -0.060 -33.805  1.00  0.00
ATOM   2290  C   LEU   149      -8.016  -1.371 -35.889  1.00  0.00
ATOM   2291  O   LEU   149      -7.252  -1.155 -34.950  1.00  0.00
ATOM   2292  N   PRO   150      -7.630  -1.378 -37.131  1.00  0.00
ATOM   2293  CD  PRO   150      -8.184  -2.361 -38.049  1.00  0.00
ATOM   2294  HD2 PRO   150      -9.026  -1.905 -38.569  1.00  0.00
ATOM   2295  HD3 PRO   150      -8.536  -3.212 -37.465  1.00  0.00
ATOM   2296  CG  PRO   150      -7.037  -2.737 -39.000  1.00  0.00
ATOM   2297  HG2 PRO   150      -7.408  -2.843 -40.019  1.00  0.00
ATOM   2298  HG3 PRO   150      -6.573  -3.671 -38.684  1.00  0.00
ATOM   2299  CB  PRO   150      -6.048  -1.565 -38.882  1.00  0.00
ATOM   2300  HB2 PRO   150      -6.248  -0.767 -39.597  1.00  0.00
ATOM   2301  HB3 PRO   150      -5.019  -1.906 -38.998  1.00  0.00
ATOM   2302  CA  PRO   150      -6.270  -1.056 -37.460  1.00  0.00
ATOM   2303  HA  PRO   150      -5.619  -1.645 -36.813  1.00  0.00
ATOM   2304  C   PRO   150      -5.967   0.395 -37.282  1.00  0.00
ATOM   2305  O   PRO   150      -4.790   0.750 -37.275  1.00  0.00
ATOM   2306  N   THR   151      -6.998   1.250 -37.165  1.00  0.00
ATOM   2307  H   THR   151      -7.953   0.922 -37.128  1.00  0.00
ATOM   2308  CA  THR   151      -6.759   2.661 -37.067  1.00  0.00
ATOM   2309  HA  THR   151      -6.164   2.986 -37.920  1.00  0.00
ATOM   2310  CB  THR   151      -8.019   3.473 -37.025  1.00  0.00
ATOM   2311  HB  THR   151      -7.773   4.534 -36.988  1.00  0.00
ATOM   2312  CG2 THR   151      -8.841   3.181 -38.291  1.00  0.00
ATOM   2313 HG21 THR   151      -9.088   2.120 -38.328  1.00  0.00
ATOM   2314 HG22 THR   151      -9.760   3.767 -38.271  1.00  0.00
ATOM   2315 HG23 THR   151      -8.259   3.449 -39.173  1.00  0.00
ATOM   2316  OG1 THR   151      -8.769   3.152 -35.865  1.00  0.00
ATOM   2317  HG1 THR   151      -9.573   3.677 -35.848  1.00  0.00
ATOM   2318  C   THR   151      -6.015   2.972 -35.809  1.00  0.00
ATOM   2319  O   THR   151      -5.058   3.747 -35.826  1.00  0.00
ATOM   2320  N   GLU   152      -6.420   2.367 -34.678  1.00  0.00
ATOM   2321  H   GLU   152      -7.136   1.655 -34.658  1.00  0.00
ATOM   2322  CA  GLU   152      -5.792   2.734 -33.444  1.00  0.00
ATOM   2323  HA  GLU   152      -5.320   3.708 -33.571  1.00  0.00
ATOM   2324  CB  GLU   152      -6.782   2.816 -32.268  1.00  0.00
ATOM   2325  HB2 GLU   152      -7.675   3.324 -32.633  1.00  0.00
ATOM   2326  HB3 GLU   152      -7.035   1.793 -31.988  1.00  0.00
ATOM   2327  CG  GLU   152      -6.237   3.559 -31.045  1.00  0.00
ATOM   2328  HG2 GLU   152      -6.732   3.207 -30.140  1.00  0.00
ATOM   2329  HG3 GLU   152      -5.162   3.403 -30.954  1.00  0.00
ATOM   2330  CD  GLU   152      -6.520   5.044 -31.234  1.00  0.00
ATOM   2331  OE1 GLU   152      -7.701   5.387 -31.505  1.00  0.00
ATOM   2332  OE2 GLU   152      -5.563   5.855 -31.113  1.00  0.00
ATOM   2333  C   GLU   152      -4.772   1.703 -33.092  1.00  0.00
ATOM   2334  O   GLU   152      -5.061   0.507 -33.056  1.00  0.00
ATOM   2335  N   VAL   153      -3.530   2.156 -32.840  1.00  0.00
ATOM   2336  H   VAL   153      -3.327   3.144 -32.898  1.00  0.00
ATOM   2337  CA  VAL   153      -2.486   1.273 -32.421  1.00  0.00
ATOM   2338  HA  VAL   153      -2.837   0.245 -32.331  1.00  0.00
ATOM   2339  CB  VAL   153      -1.297   1.295 -33.334  1.00  0.00
ATOM   2340  HB  VAL   153      -0.960   2.321 -33.479  1.00  0.00
ATOM   2341  CG1 VAL   153      -0.173   0.474 -32.696  1.00  0.00
ATOM   2342 HG11 VAL   153      -0.509  -0.553 -32.551  1.00  0.00
ATOM   2343 HG12 VAL   153       0.699   0.481 -33.350  1.00  0.00
ATOM   2344 HG13 VAL   153       0.093   0.908 -31.732  1.00  0.00
ATOM   2345  CG2 VAL   153      -1.730   0.781 -34.718  1.00  0.00
ATOM   2346 HG21 VAL   153      -2.515   1.424 -35.116  1.00  0.00
ATOM   2347 HG22 VAL   153      -0.875   0.791 -35.394  1.00  0.00
ATOM   2348 HG23 VAL   153      -2.108  -0.237 -34.626  1.00  0.00
ATOM   2349  C   VAL   153      -2.047   1.802 -31.096  1.00  0.00
ATOM   2350  O   VAL   153      -1.860   3.008 -30.943  1.00  0.00
ATOM   2351  N   LEU   154      -1.888   0.921 -30.092  1.00  0.00
ATOM   2352  H   LEU   154      -2.021  -0.074 -30.199  1.00  0.00
ATOM   2353  CA  LEU   154      -1.502   1.420 -28.806  1.00  0.00
ATOM   2354  HA  LEU   154      -1.477   2.508 -28.861  1.00  0.00
ATOM   2355  CB  LEU   154      -2.447   1.007 -27.661  1.00  0.00
ATOM   2356  HB2 LEU   154      -2.527  -0.069 -27.816  1.00  0.00
ATOM   2357  HB3 LEU   154      -2.018   1.201 -26.678  1.00  0.00
ATOM   2358  CG  LEU   154      -3.847   1.642 -27.744  1.00  0.00
ATOM   2359  HG  LEU   154      -4.476   1.200 -26.972  1.00  0.00
ATOM   2360  CD1 LEU   154      -3.780   3.164 -27.540  1.00  0.00
ATOM   2361 HD11 LEU   154      -3.151   3.607 -28.312  1.00  0.00
ATOM   2362 HD12 LEU   154      -4.784   3.584 -27.604  1.00  0.00
ATOM   2363 HD13 LEU   154      -3.358   3.381 -26.559  1.00  0.00
ATOM   2364  CD2 LEU   154      -4.570   1.247 -29.042  1.00  0.00
ATOM   2365 HD21 LEU   154      -4.681   0.163 -29.082  1.00  0.00
ATOM   2366 HD22 LEU   154      -5.555   1.713 -29.066  1.00  0.00
ATOM   2367 HD23 LEU   154      -3.988   1.584 -29.900  1.00  0.00
ATOM   2368  C   LEU   154      -0.149   0.897 -28.462  1.00  0.00
ATOM   2369  O   LEU   154       0.167  -0.268 -28.703  1.00  0.00
ATOM   2370  N   GLU   155       0.699   1.778 -27.894  1.00  0.00
ATOM   2371  H   GLU   155       0.410   2.728 -27.712  1.00  0.00
ATOM   2372  CA  GLU   155       1.995   1.366 -27.449  1.00  0.00
ATOM   2373  HA  GLU   155       2.291   0.489 -28.025  1.00  0.00
ATOM   2374  CB  GLU   155       3.074   2.450 -27.614  1.00  0.00
ATOM   2375  HB2 GLU   155       2.765   3.305 -27.013  1.00  0.00
ATOM   2376  HB3 GLU   155       4.003   2.042 -27.215  1.00  0.00
ATOM   2377  CG  GLU   155       3.294   2.897 -29.061  1.00  0.00
ATOM   2378  HG2 GLU   155       2.346   3.201 -29.505  1.00  0.00
ATOM   2379  HG3 GLU   155       3.993   3.733 -29.091  1.00  0.00
ATOM   2380  CD  GLU   155       3.869   1.727 -29.845  1.00  0.00
ATOM   2381  OE1 GLU   155       3.212   0.653 -29.868  1.00  0.00
ATOM   2382  OE2 GLU   155       4.972   1.892 -30.430  1.00  0.00
ATOM   2383  C   GLU   155       1.832   1.148 -25.982  1.00  0.00
ATOM   2384  O   GLU   155       1.493   2.075 -25.248  1.00  0.00
ATOM   2385  N   HID   156       2.054  -0.094 -25.518  1.00  0.00
ATOM   2386  H   HID   156       2.367  -0.847 -26.114  1.00  0.00
ATOM   2387  CA  HID   156       1.859  -0.366 -24.127  1.00  0.00
ATOM   2388  HA  HID   156       1.948   0.567 -23.570  1.00  0.00
ATOM   2389  CB  HID   156       0.480  -0.981 -23.837  1.00  0.00
ATOM   2390  HB2 HID   156      -0.307  -0.347 -24.245  1.00  0.00
ATOM   2391  HB3 HID   156       0.406  -1.978 -24.272  1.00  0.00
ATOM   2392  CG  HID   156       0.195  -1.130 -22.375  1.00  0.00
ATOM   2393  ND1 HID   156      -0.036  -0.070 -21.526  1.00  0.00
ATOM   2394  HD1 HID   156      -0.042   0.912 -21.761  1.00  0.00
ATOM   2395  CE1 HID   156      -0.257  -0.597 -20.296  1.00  0.00
ATOM   2396  HE1 HID   156      -0.459   0.109 -19.490  1.00  0.00
ATOM   2397  NE2 HID   156      -0.186  -1.915 -20.295  1.00  0.00
ATOM   2398  CD2 HID   156       0.100  -2.250 -21.607  1.00  0.00
ATOM   2399  HD2 HID   156       0.215  -3.296 -21.890  1.00  0.00
ATOM   2400  C   HID   156       2.906  -1.344 -23.704  1.00  0.00
ATOM   2401  O   HID   156       3.644  -1.878 -24.529  1.00  0.00
ATOM   2402  N   CYX   157       3.030  -1.574 -22.382  1.00  0.00
ATOM   2403  H   CYX   157       2.484  -1.097 -21.679  1.00  0.00
ATOM   2404  CA  CYX   157       4.008  -2.524 -21.951  1.00  0.00
ATOM   2405  HA  CYX   157       4.911  -2.364 -22.540  1.00  0.00
ATOM   2406  CB  CYX   157       4.372  -2.430 -20.455  1.00  0.00
ATOM   2407  HB2 CYX   157       3.460  -2.432 -19.858  1.00  0.00
ATOM   2408  HB3 CYX   157       4.990  -3.284 -20.177  1.00  0.00
ATOM   2409  SG  CYX   157       5.273  -0.901 -20.062  1.00  0.00
ATOM   2410  C   CYX   157       3.482  -3.893 -22.231  1.00  0.00
ATOM   2411  O   CYX   157       2.338  -4.219 -21.914  1.00  0.00
ATOM   2412  N   HID   158       4.326  -4.712 -22.885  1.00  0.00
ATOM   2413  H   HID   158       5.227  -4.330 -23.137  1.00  0.00
ATOM   2414  CA  HID   158       4.061  -6.086 -23.192  1.00  0.00
ATOM   2415  HA  HID   158       3.075  -6.156 -23.651  1.00  0.00
ATOM   2416  CB  HID   158       5.095  -6.694 -24.155  1.00  0.00
ATOM   2417  HB2 HID   158       5.221  -6.057 -25.030  1.00  0.00
ATOM   2418  HB3 HID   158       6.054  -6.811 -23.651  1.00  0.00
ATOM   2419  CG  HID   158       4.709  -8.051 -24.664  1.00  0.00
ATOM   2420  ND1 HID   158       3.999  -8.269 -25.825  1.00  0.00
ATOM   2421  HD1 HID   158       3.653  -7.572 -26.470  1.00  0.00
ATOM   2422  CE1 HID   158       3.847  -9.612 -25.945  1.00  0.00
ATOM   2423  HE1 HID   158       3.303  -9.968 -26.820  1.00  0.00
ATOM   2424  NE2 HID   158       4.405 -10.270 -24.945  1.00  0.00
ATOM   2425  CD2 HID   158       4.947  -9.286 -24.139  1.00  0.00
ATOM   2426  HD2 HID   158       5.476  -9.559 -23.226  1.00  0.00
ATOM   2427  C   HID   158       4.179  -6.787 -21.894  1.00  0.00
ATOM   2428  O   HID   158       3.618  -7.859 -21.666  1.00  0.00
ATOM   2429  N   VAL   159       4.913  -6.116 -20.994  1.00  0.00
ATOM   2430  H   VAL   159       5.153  -5.167 -21.243  1.00  0.00
ATOM   2431  CA  VAL   159       5.301  -6.596 -19.713  1.00  0.00
ATOM   2432  HA  VAL   159       6.031  -7.404 -19.774  1.00  0.00
ATOM   2433  CB  VAL   159       5.885  -5.481 -18.886  1.00  0.00
ATOM   2434  HB  VAL   159       6.498  -5.863 -18.070  1.00  0.00
ATOM   2435  CG1 VAL   159       6.761  -4.690 -19.853  1.00  0.00
ATOM   2436 HG11 VAL   159       6.148  -4.307 -20.669  1.00  0.00
ATOM   2437 HG12 VAL   159       7.225  -3.856 -19.325  1.00  0.00
ATOM   2438 HG13 VAL   159       7.537  -5.341 -20.256  1.00  0.00
ATOM   2439  CG2 VAL   159       4.820  -4.607 -18.201  1.00  0.00
ATOM   2440 HG21 VAL   159       4.215  -5.224 -17.537  1.00  0.00
ATOM   2441 HG22 VAL   159       5.309  -3.824 -17.622  1.00  0.00
ATOM   2442 HG23 VAL   159       4.180  -4.153 -18.958  1.00  0.00
ATOM   2443  C   VAL   159       4.038  -7.022 -19.072  1.00  0.00
ATOM   2444  O   VAL   159       3.997  -7.983 -18.305  1.00  0.00
ATOM   2445  N   ARG   160       2.951  -6.309 -19.398  1.00  0.00
ATOM   2446  H   ARG   160       2.958  -5.592 -20.110  1.00  0.00
ATOM   2447  CA  ARG   160       1.724  -6.609 -18.759  1.00  0.00
ATOM   2448  HA  ARG   160       1.870  -6.561 -17.680  1.00  0.00
ATOM   2449  CB  ARG   160       0.601  -5.631 -19.148  1.00  0.00
ATOM   2450  HB2 ARG   160       0.379  -5.797 -20.202  1.00  0.00
ATOM   2451  HB3 ARG   160      -0.272  -5.887 -18.548  1.00  0.00
ATOM   2452  CG  ARG   160       0.957  -4.158 -18.928  1.00  0.00
ATOM   2453  HG2 ARG   160       1.996  -4.029 -19.232  1.00  0.00
ATOM   2454  HG3 ARG   160       0.313  -3.570 -19.582  1.00  0.00
ATOM   2455  CD  ARG   160       0.786  -3.685 -17.486  1.00  0.00
ATOM   2456  HD2 ARG   160       1.027  -2.627 -17.386  1.00  0.00
ATOM   2457  HD3 ARG   160      -0.229  -3.862 -17.129  1.00  0.00
ATOM   2458  NE  ARG   160       1.731  -4.471 -16.645  1.00  0.00
ATOM   2459  HE  ARG   160       2.129  -5.341 -16.969  1.00  0.00
ATOM   2460  CZ  ARG   160       2.084  -4.014 -15.408  1.00  0.00
ATOM   2461  NH1 ARG   160       1.608  -2.816 -14.959  1.00  0.00
ATOM   2462 HH11 ARG   160       0.994  -2.269 -15.545  1.00  0.00
ATOM   2463 HH12 ARG   160       1.872  -2.482 -14.043  1.00  0.00
ATOM   2464  NH2 ARG   160       2.908  -4.761 -14.617  1.00  0.00
ATOM   2465 HH21 ARG   160       3.254  -5.650 -14.950  1.00  0.00
ATOM   2466 HH22 ARG   160       3.168  -4.422 -13.702  1.00  0.00
ATOM   2467  C   ARG   160       1.292  -7.962 -19.216  1.00  0.00
ATOM   2468  O   ARG   160       1.218  -8.235 -20.412  1.00  0.00
ATOM   2469  N   SER   161       0.992  -8.847 -18.251  1.00  0.00
ATOM   2470  H   SER   161       1.055  -8.562 -17.284  1.00  0.00
ATOM   2471  CA  SER   161       0.500 -10.161 -18.541  1.00  0.00
ATOM   2472  HA  SER   161       0.198 -10.187 -19.588  1.00  0.00
ATOM   2473  CB  SER   161       1.530 -11.277 -18.299  1.00  0.00
ATOM   2474  HB2 SER   161       1.899 -11.205 -17.276  1.00  0.00
ATOM   2475  HB3 SER   161       1.048 -12.244 -18.444  1.00  0.00
ATOM   2476  OG  SER   161       2.617 -11.150 -19.204  1.00  0.00
ATOM   2477  HG  SER   161       3.252 -11.852 -19.042  1.00  0.00
ATOM   2478  C   SER   161      -0.599 -10.374 -17.555  1.00  0.00
ATOM   2479  O   SER   161      -0.720  -9.614 -16.598  1.00  0.00
ATOM   2480  N   TRP   162      -1.445 -11.401 -17.766  1.00  0.00
ATOM   2481  H   TRP   162      -1.283 -12.098 -18.479  1.00  0.00
ATOM   2482  CA  TRP   162      -2.499 -11.628 -16.822  1.00  0.00
ATOM   2483  HA  TRP   162      -3.208 -10.804 -16.902  1.00  0.00
ATOM   2484  CB  TRP   162      -3.254 -12.948 -17.039  1.00  0.00
ATOM   2485  HB2 TRP   162      -2.509 -13.742 -17.082  1.00  0.00
ATOM   2486  HB3 TRP   162      -3.906 -13.109 -16.180  1.00  0.00
ATOM   2487  CG  TRP   162      -4.113 -13.096 -18.265  1.00  0.00
ATOM   2488  CD1 TRP   162      -4.567 -12.181 -19.169  1.00  0.00
ATOM   2489  HD1 TRP   162      -4.270 -11.143 -19.022  1.00  0.00
ATOM   2490  NE1 TRP   162      -5.342 -12.810 -20.117  1.00  0.00
ATOM   2491  HE1 TRP   162      -5.803 -12.365 -20.898  1.00  0.00
ATOM   2492  CE2 TRP   162      -5.386 -14.159 -19.822  1.00  0.00
ATOM   2493  CZ2 TRP   162      -6.014 -15.197 -20.449  1.00  0.00
ATOM   2494  HZ2 TRP   162      -6.598 -14.986 -21.345  1.00  0.00
ATOM   2495  CH2 TRP   162      -5.867 -16.454 -19.903  1.00  0.00
ATOM   2496  HH2 TRP   162      -6.354 -17.306 -20.376  1.00  0.00
ATOM   2497  CZ3 TRP   162      -5.114 -16.661 -18.766  1.00  0.00
ATOM   2498  HZ3 TRP   162      -5.003 -17.660 -18.344  1.00  0.00
ATOM   2499  CE3 TRP   162      -4.480 -15.616 -18.130  1.00  0.00
ATOM   2500  HE3 TRP   162      -3.894 -15.805 -17.230  1.00  0.00
ATOM   2501  CD2 TRP   162      -4.628 -14.371 -18.674  1.00  0.00
ATOM   2502  C   TRP   162      -1.835 -11.877 -15.516  1.00  0.00
ATOM   2503  O   TRP   162      -2.112 -11.224 -14.513  1.00  0.00
ATOM   2504  N   VAL   163      -0.900 -12.840 -15.538  1.00  0.00
ATOM   2505  H   VAL   163      -0.658 -13.267 -16.421  1.00  0.00
ATOM   2506  CA  VAL   163      -0.224 -13.287 -14.363  1.00  0.00
ATOM   2507  HA  VAL   163      -0.929 -13.579 -13.584  1.00  0.00
ATOM   2508  CB  VAL   163       0.712 -14.431 -14.616  1.00  0.00
ATOM   2509  HB  VAL   163       1.468 -14.142 -15.346  1.00  0.00
ATOM   2510  CG1 VAL   163       1.396 -14.798 -13.287  1.00  0.00
ATOM   2511 HG11 VAL   163       0.640 -15.088 -12.557  1.00  0.00
ATOM   2512 HG12 VAL   163       2.082 -15.629 -13.448  1.00  0.00
ATOM   2513 HG13 VAL   163       1.950 -13.937 -12.913  1.00  0.00
ATOM   2514  CG2 VAL   163      -0.088 -15.589 -15.243  1.00  0.00
ATOM   2515 HG21 VAL   163      -0.532 -15.258 -16.182  1.00  0.00
ATOM   2516 HG22 VAL   163       0.578 -16.430 -15.434  1.00  0.00
ATOM   2517 HG23 VAL   163      -0.877 -15.899 -14.558  1.00  0.00
ATOM   2518  C   VAL   163       0.578 -12.161 -13.812  1.00  0.00
ATOM   2519  O   VAL   163       0.653 -11.993 -12.595  1.00  0.00
ATOM   2520  N   SER   164       1.182 -11.347 -14.699  1.00  0.00
ATOM   2521  H   SER   164       1.030 -11.440 -15.693  1.00  0.00
ATOM   2522  CA  SER   164       2.052 -10.306 -14.240  1.00  0.00
ATOM   2523  HA  SER   164       2.904 -10.765 -13.738  1.00  0.00
ATOM   2524  CB  SER   164       2.575  -9.409 -15.375  1.00  0.00
ATOM   2525  HB2 SER   164       3.133 -10.017 -16.087  1.00  0.00
ATOM   2526  HB3 SER   164       1.731  -8.940 -15.881  1.00  0.00
ATOM   2527  OG  SER   164       3.426  -8.404 -14.843  1.00  0.00
ATOM   2528  HG  SER   164       3.749  -7.848 -15.556  1.00  0.00
ATOM   2529  C   SER   164       1.306  -9.423 -13.290  1.00  0.00
ATOM   2530  O   SER   164       1.852  -9.026 -12.262  1.00  0.00
ATOM   2531  N   LEU   165       0.080  -9.012 -13.664  1.00  0.00
ATOM   2532  H   LEU   165      -0.273  -9.260 -14.577  1.00  0.00
ATOM   2533  CA  LEU   165      -0.751  -8.214 -12.806  1.00  0.00
ATOM   2534  HA  LEU   165      -0.140  -7.448 -12.328  1.00  0.00
ATOM   2535  CB  LEU   165      -1.881  -7.524 -13.588  1.00  0.00
ATOM   2536  HB2 LEU   165      -2.402  -8.372 -14.031  1.00  0.00
ATOM   2537  HB3 LEU   165      -2.572  -6.962 -12.960  1.00  0.00
ATOM   2538  CG  LEU   165      -1.345  -6.611 -14.705  1.00  0.00
ATOM   2539  HG  LEU   165      -0.806  -7.228 -15.424  1.00  0.00
ATOM   2540  CD1 LEU   165      -2.482  -5.864 -15.422  1.00  0.00
ATOM   2541 HD11 LEU   165      -3.022  -5.247 -14.704  1.00  0.00
ATOM   2542 HD12 LEU   165      -2.064  -5.230 -16.204  1.00  0.00
ATOM   2543 HD13 LEU   165      -3.167  -6.585 -15.867  1.00  0.00
ATOM   2544  CD2 LEU   165      -0.246  -5.675 -14.180  1.00  0.00
ATOM   2545 HD21 LEU   165       0.581  -6.268 -13.790  1.00  0.00
ATOM   2546 HD22 LEU   165       0.112  -5.043 -14.992  1.00  0.00
ATOM   2547 HD23 LEU   165      -0.651  -5.049 -13.385  1.00  0.00
ATOM   2548  C   LEU   165      -1.393  -9.034 -11.719  1.00  0.00
ATOM   2549  O   LEU   165      -1.355  -8.682 -10.541  1.00  0.00
ATOM   2550  N   GLY   166      -1.974 -10.187 -12.103  1.00  0.00
ATOM   2551  H   GLY   166      -1.829 -10.534 -13.040  1.00  0.00
ATOM   2552  CA  GLY   166      -2.805 -10.952 -11.214  1.00  0.00
ATOM   2553  HA2 GLY   166      -3.618 -10.307 -10.882  1.00  0.00
ATOM   2554  HA3 GLY   166      -3.214 -11.789 -11.780  1.00  0.00
ATOM   2555  C   GLY   166      -2.083 -11.481 -10.016  1.00  0.00
ATOM   2556  O   GLY   166      -2.592 -11.374  -8.900  1.00  0.00
ATOM   2557  N   LEU   167      -0.889 -12.077 -10.189  1.00  0.00
ATOM   2558  H   LEU   167      -0.434 -12.177 -11.085  1.00  0.00
ATOM   2559  CA  LEU   167      -0.275 -12.682  -9.044  1.00  0.00
ATOM   2560  HA  LEU   167      -1.015 -13.325  -8.568  1.00  0.00
ATOM   2561  CB  LEU   167       0.969 -13.520  -9.364  1.00  0.00
ATOM   2562  HB2 LEU   167       1.524 -12.879 -10.049  1.00  0.00
ATOM   2563  HB3 LEU   167       1.586 -13.742  -8.494  1.00  0.00
ATOM   2564  CG  LEU   167       0.598 -14.830 -10.076  1.00  0.00
ATOM   2565  HG  LEU   167       0.281 -14.596 -11.092  1.00  0.00
ATOM   2566  CD1 LEU   167       1.789 -15.792 -10.121  1.00  0.00
ATOM   2567 HD11 LEU   167       2.106 -16.026  -9.105  1.00  0.00
ATOM   2568 HD12 LEU   167       1.496 -16.710 -10.631  1.00  0.00
ATOM   2569 HD13 LEU   167       2.614 -15.325 -10.660  1.00  0.00
ATOM   2570  CD2 LEU   167      -0.661 -15.457  -9.455  1.00  0.00
ATOM   2571 HD21 LEU   167      -1.496 -14.762  -9.545  1.00  0.00
ATOM   2572 HD22 LEU   167      -0.902 -16.383  -9.977  1.00  0.00
ATOM   2573 HD23 LEU   167      -0.479 -15.671  -8.402  1.00  0.00
ATOM   2574  C   LEU   167       0.080 -11.667  -8.008  1.00  0.00
ATOM   2575  O   LEU   167      -0.199 -11.871  -6.828  1.00  0.00
ATOM   2576  N   VAL   168       0.691 -10.538  -8.406  1.00  0.00
ATOM   2577  H   VAL   168       0.868 -10.357  -9.384  1.00  0.00
ATOM   2578  CA  VAL   168       1.062  -9.535  -7.450  1.00  0.00
ATOM   2579  HA  VAL   168       1.696  -9.945  -6.664  1.00  0.00
ATOM   2580  CB  VAL   168       1.758  -8.368  -8.063  1.00  0.00
ATOM   2581  HB  VAL   168       1.216  -8.006  -8.937  1.00  0.00
ATOM   2582  CG1 VAL   168       1.794  -7.269  -6.991  1.00  0.00
ATOM   2583 HG11 VAL   168       2.336  -7.631  -6.117  1.00  0.00
ATOM   2584 HG12 VAL   168       2.296  -6.388  -7.390  1.00  0.00
ATOM   2585 HG13 VAL   168       0.776  -7.008  -6.703  1.00  0.00
ATOM   2586  CG2 VAL   168       3.143  -8.819  -8.565  1.00  0.00
ATOM   2587 HG21 VAL   168       3.022  -9.607  -9.308  1.00  0.00
ATOM   2588 HG22 VAL   168       3.660  -7.972  -9.015  1.00  0.00
ATOM   2589 HG23 VAL   168       3.728  -9.198  -7.727  1.00  0.00
ATOM   2590  C   VAL   168      -0.157  -8.973  -6.800  1.00  0.00
ATOM   2591  O   VAL   168      -0.165  -8.728  -5.594  1.00  0.00
ATOM   2592  N   HID   169      -1.216  -8.723  -7.589  1.00  0.00
ATOM   2593  H   HID   169      -1.174  -8.913  -8.580  1.00  0.00
ATOM   2594  CA  HID   169      -2.412  -8.138  -7.060  1.00  0.00
ATOM   2595  HA  HID   169      -2.138  -7.234  -6.517  1.00  0.00
ATOM   2596  CB  HID   169      -3.448  -7.769  -8.140  1.00  0.00
ATOM   2597  HB2 HID   169      -3.468  -8.528  -8.922  1.00  0.00
ATOM   2598  HB3 HID   169      -4.440  -7.679  -7.697  1.00  0.00
ATOM   2599  CG  HID   169      -3.160  -6.458  -8.819  1.00  0.00
ATOM   2600  ND1 HID   169      -2.278  -6.287  -9.863  1.00  0.00
ATOM   2601  HD1 HID   169      -1.717  -6.999 -10.309  1.00  0.00
ATOM   2602  CE1 HID   169      -2.300  -4.970 -10.187  1.00  0.00
ATOM   2603  HE1 HID   169      -1.651  -4.654 -11.004  1.00  0.00
ATOM   2604  NE2 HID   169      -3.133  -4.283  -9.428  1.00  0.00
ATOM   2605  CD2 HID   169      -3.674  -5.222  -8.568  1.00  0.00
ATOM   2606  HD2 HID   169      -4.408  -4.918  -7.821  1.00  0.00
ATOM   2607  C   HID   169      -3.035  -9.082  -6.084  1.00  0.00
ATOM   2608  O   HID   169      -3.543  -8.660  -5.046  1.00  0.00
ATOM   2609  N   ILE   170      -3.008 -10.395  -6.389  1.00  0.00
ATOM   2610  H   ILE   170      -2.555 -10.714  -7.233  1.00  0.00
ATOM   2611  CA  ILE   170      -3.619 -11.373  -5.532  1.00  0.00
ATOM   2612  HA  ILE   170      -4.656 -11.117  -5.315  1.00  0.00
ATOM   2613  CB  ILE   170      -3.552 -12.769  -6.082  1.00  0.00
ATOM   2614  HB  ILE   170      -2.528 -13.018  -6.360  1.00  0.00
ATOM   2615  CG2 ILE   170      -4.033 -13.732  -4.982  1.00  0.00
ATOM   2616 HG21 ILE   170      -5.057 -13.484  -4.704  1.00  0.00
ATOM   2617 HG22 ILE   170      -3.995 -14.756  -5.353  1.00  0.00
ATOM   2618 HG23 ILE   170      -3.387 -13.639  -4.109  1.00  0.00
ATOM   2619  CG1 ILE   170      -4.357 -12.867  -7.390  1.00  0.00
ATOM   2620 HG12 ILE   170      -5.412 -12.779  -7.129  1.00  0.00
ATOM   2621 HG13 ILE   170      -4.066 -12.022  -8.014  1.00  0.00
ATOM   2622  CD1 ILE   170      -4.129 -14.168  -8.156  1.00  0.00
ATOM   2623 HD11 ILE   170      -4.420 -15.013  -7.532  1.00  0.00
ATOM   2624 HD12 ILE   170      -4.729 -14.165  -9.066  1.00  0.00
ATOM   2625 HD13 ILE   170      -3.074 -14.256  -8.417  1.00  0.00
ATOM   2626  C   ILE   170      -2.928 -11.376  -4.206  1.00  0.00
ATOM   2627  O   ILE   170      -3.580 -11.454  -3.166  1.00  0.00
ATOM   2628  N   THR   171      -1.584 -11.304  -4.203  1.00  0.00
ATOM   2629  H   THR   171      -1.072 -11.224  -5.070  1.00  0.00
ATOM   2630  CA  THR   171      -0.844 -11.326  -2.977  1.00  0.00
ATOM   2631  HA  THR   171      -1.091 -12.232  -2.423  1.00  0.00
ATOM   2632  CB  THR   171       0.637 -11.293  -3.205  1.00  0.00
ATOM   2633  HB  THR   171       0.915 -10.369  -3.712  1.00  0.00
ATOM   2634  CG2 THR   171       1.344 -11.361  -1.842  1.00  0.00
ATOM   2635 HG21 THR   171       1.067 -12.285  -1.334  1.00  0.00
ATOM   2636 HG22 THR   171       2.424 -11.338  -1.991  1.00  0.00
ATOM   2637 HG23 THR   171       1.043 -10.508  -1.233  1.00  0.00
ATOM   2638  OG1 THR   171       1.032 -12.391  -4.013  1.00  0.00
ATOM   2639  HG1 THR   171       1.981 -12.360  -4.153  1.00  0.00
ATOM   2640  C   THR   171      -1.215 -10.117  -2.170  1.00  0.00
ATOM   2641  O   THR   171      -1.468 -10.211  -0.971  1.00  0.00
ATOM   2642  N   ASN   172      -1.280  -8.939  -2.818  1.00  0.00
ATOM   2643  H   ASN   172      -1.080  -8.887  -3.807  1.00  0.00
ATOM   2644  CA  ASN   172      -1.626  -7.730  -2.130  1.00  0.00
ATOM   2645  HA  ASN   172      -0.922  -7.577  -1.312  1.00  0.00
ATOM   2646  CB  ASN   172      -1.585  -6.502  -3.047  1.00  0.00
ATOM   2647  HB2 ASN   172      -1.983  -6.712  -4.040  1.00  0.00
ATOM   2648  HB3 ASN   172      -2.136  -5.673  -2.604  1.00  0.00
ATOM   2649  CG  ASN   172      -0.125  -6.097  -3.184  1.00  0.00
ATOM   2650  OD1 ASN   172       0.431  -5.439  -2.307  1.00  0.00
ATOM   2651  ND2 ASN   172       0.529  -6.513  -4.300  1.00  0.00
ATOM   2652 HD21 ASN   172       1.500  -6.268  -4.434  1.00  0.00
ATOM   2653 HD22 ASN   172       0.042  -7.065  -4.991  1.00  0.00
ATOM   2654  C   ASN   172      -3.011  -7.870  -1.581  1.00  0.00
ATOM   2655  O   ASN   172      -3.292  -7.429  -0.469  1.00  0.00
ATOM   2656  N   ALA   173      -3.911  -8.500  -2.358  1.00  0.00
ATOM   2657  H   ALA   173      -3.613  -8.860  -3.254  1.00  0.00
ATOM   2658  CA  ALA   173      -5.273  -8.704  -1.963  1.00  0.00
ATOM   2659  HA  ALA   173      -5.757  -7.756  -1.728  1.00  0.00
ATOM   2660  CB  ALA   173      -6.102  -9.426  -3.041  1.00  0.00
ATOM   2661  HB1 ALA   173      -5.635 -10.381  -3.280  1.00  0.00
ATOM   2662  HB2 ALA   173      -7.112  -9.599  -2.668  1.00  0.00
ATOM   2663  HB3 ALA   173      -6.147  -8.809  -3.939  1.00  0.00
ATOM   2664  C   ALA   173      -5.275  -9.558  -0.736  1.00  0.00
ATOM   2665  O   ALA   173      -6.089  -9.361   0.165  1.00  0.00
ATOM   2666  N   MET   174      -4.364 -10.545  -0.681  1.00  0.00
ATOM   2667  H   MET   174      -3.697 -10.656  -1.431  1.00  0.00
ATOM   2668  CA  MET   174      -4.269 -11.424   0.448  1.00  0.00
ATOM   2669  HA  MET   174      -5.213 -11.955   0.568  1.00  0.00
ATOM   2670  CB  MET   174      -3.143 -12.457   0.275  1.00  0.00
ATOM   2671  HB2 MET   174      -3.366 -13.027  -0.627  1.00  0.00
ATOM   2672  HB3 MET   174      -2.216 -11.901   0.132  1.00  0.00
ATOM   2673  CG  MET   174      -2.986 -13.414   1.457  1.00  0.00
ATOM   2674  HG2 MET   174      -2.796 -12.809   2.344  1.00  0.00
ATOM   2675  HG3 MET   174      -3.931 -13.944   1.575  1.00  0.00
ATOM   2676  SD  MET   174      -1.643 -14.623   1.260  1.00  0.00
ATOM   2677  CE  MET   174      -1.836 -15.359   2.909  1.00  0.00
ATOM   2678  HE1 MET   174      -2.840 -15.772   3.008  1.00  0.00
ATOM   2679  HE2 MET   174      -1.102 -16.154   3.041  1.00  0.00
ATOM   2680  HE3 MET   174      -1.682 -14.593   3.669  1.00  0.00
ATOM   2681  C   MET   174      -3.922 -10.604   1.655  1.00  0.00
ATOM   2682  O   MET   174      -4.483 -10.803   2.731  1.00  0.00
ATOM   2683  N   LEU   175      -2.977  -9.654   1.491  1.00  0.00
ATOM   2684  H   LEU   175      -2.593  -9.513   0.567  1.00  0.00
ATOM   2685  CA  LEU   175      -2.502  -8.820   2.561  1.00  0.00
ATOM   2686  HA  LEU   175      -2.138  -9.456   3.368  1.00  0.00
ATOM   2687  CB  LEU   175      -1.359  -7.887   2.116  1.00  0.00
ATOM   2688  HB2 LEU   175      -1.781  -7.406   1.233  1.00  0.00
ATOM   2689  HB3 LEU   175      -1.144  -7.132   2.872  1.00  0.00
ATOM   2690  CG  LEU   175      -0.055  -8.615   1.731  1.00  0.00
ATOM   2691  HG  LEU   175      -0.271  -9.305   0.915  1.00  0.00
ATOM   2692  CD1 LEU   175       1.033  -7.620   1.287  1.00  0.00
ATOM   2693 HD11 LEU   175       1.250  -6.930   2.103  1.00  0.00
ATOM   2694 HD12 LEU   175       1.939  -8.165   1.023  1.00  0.00
ATOM   2695 HD13 LEU   175       0.682  -7.059   0.421  1.00  0.00
ATOM   2696  CD2 LEU   175       0.428  -9.532   2.868  1.00  0.00
ATOM   2697 HD21 LEU   175      -0.336 -10.279   3.082  1.00  0.00
ATOM   2698 HD22 LEU   175       1.349 -10.031   2.567  1.00  0.00
ATOM   2699 HD23 LEU   175       0.614  -8.936   3.762  1.00  0.00
ATOM   2700  C   LEU   175      -3.611  -7.944   3.062  1.00  0.00
ATOM   2701  O   LEU   175      -3.781  -7.788   4.269  1.00  0.00
ATOM   2702  N   ALA   176      -4.382  -7.335   2.140  1.00  0.00
ATOM   2703  H   ALA   176      -4.214  -7.524   1.162  1.00  0.00
ATOM   2704  CA  ALA   176      -5.458  -6.448   2.488  1.00  0.00
ATOM   2705  HA  ALA   176      -5.099  -5.643   3.129  1.00  0.00
ATOM   2706  CB  ALA   176      -6.137  -5.829   1.254  1.00  0.00
ATOM   2707  HB1 ALA   176      -6.510  -6.623   0.607  1.00  0.00
ATOM   2708  HB2 ALA   176      -6.968  -5.200   1.573  1.00  0.00
ATOM   2709  HB3 ALA   176      -5.414  -5.224   0.706  1.00  0.00
ATOM   2710  C   ALA   176      -6.505  -7.222   3.221  1.00  0.00
ATOM   2711  O   ALA   176      -7.051  -6.765   4.225  1.00  0.00
ATOM   2712  N   PHE   177      -6.783  -8.441   2.733  1.00  0.00
ATOM   2713  H   PHE   177      -6.226  -8.782   1.963  1.00  0.00
ATOM   2714  CA  PHE   177      -7.796  -9.298   3.269  1.00  0.00
ATOM   2715  HA  PHE   177      -8.775  -8.829   3.167  1.00  0.00
ATOM   2716  CB  PHE   177      -7.810 -10.638   2.506  1.00  0.00
ATOM   2717  HB2 PHE   177      -7.996 -10.498   1.441  1.00  0.00
ATOM   2718  HB3 PHE   177      -6.863 -11.160   2.643  1.00  0.00
ATOM   2719  CG  PHE   177      -8.876 -11.550   3.009  1.00  0.00
ATOM   2720  CD1 PHE   177     -10.155 -11.470   2.507  1.00  0.00
ATOM   2721  HD1 PHE   177     -10.383 -10.727   1.743  1.00  0.00
ATOM   2722  CE1 PHE   177     -11.141 -12.316   2.960  1.00  0.00
ATOM   2723  HE1 PHE   177     -12.152 -12.242   2.559  1.00  0.00
ATOM   2724  CZ  PHE   177     -10.850 -13.255   3.920  1.00  0.00
ATOM   2725  HZ  PHE   177     -11.627 -13.927   4.284  1.00  0.00
ATOM   2726  CE2 PHE   177      -9.574 -13.345   4.421  1.00  0.00
ATOM   2727  HE2 PHE   177      -9.341 -14.090   5.181  1.00  0.00
ATOM   2728  CD2 PHE   177      -8.592 -12.497   3.965  1.00  0.00
ATOM   2729  HD2 PHE   177      -7.579 -12.572   4.361  1.00  0.00
ATOM   2730  C   PHE   177      -7.453  -9.570   4.697  1.00  0.00
ATOM   2731  O   PHE   177      -8.298  -9.434   5.579  1.00  0.00
ATOM   2732  N   LEU   178      -6.190  -9.942   4.963  1.00  0.00
ATOM   2733  H   LEU   178      -5.514 -10.006   4.216  1.00  0.00
ATOM   2734  CA  LEU   178      -5.767 -10.274   6.293  1.00  0.00
ATOM   2735  HA  LEU   178      -6.442 -11.028   6.699  1.00  0.00
ATOM   2736  CB  LEU   178      -4.335 -10.825   6.332  1.00  0.00
ATOM   2737  HB2 LEU   178      -3.775 -10.047   5.813  1.00  0.00
ATOM   2738  HB3 LEU   178      -3.951 -10.932   7.346  1.00  0.00
ATOM   2739  CG  LEU   178      -4.177 -12.159   5.580  1.00  0.00
ATOM   2740  HG  LEU   178      -4.379 -11.991   4.522  1.00  0.00
ATOM   2741  CD1 LEU   178      -2.755 -12.718   5.748  1.00  0.00
ATOM   2742 HD11 LEU   178      -2.553 -12.886   6.806  1.00  0.00
ATOM   2743 HD12 LEU   178      -2.668 -13.661   5.208  1.00  0.00
ATOM   2744 HD13 LEU   178      -2.034 -12.004   5.350  1.00  0.00
ATOM   2745  CD2 LEU   178      -5.268 -13.166   5.982  1.00  0.00
ATOM   2746 HD21 LEU   178      -6.249 -12.753   5.748  1.00  0.00
ATOM   2747 HD22 LEU   178      -5.125 -14.096   5.432  1.00  0.00
ATOM   2748 HD23 LEU   178      -5.204 -13.364   7.052  1.00  0.00
ATOM   2749  C   LEU   178      -5.826  -9.065   7.173  1.00  0.00
ATOM   2750  O   LEU   178      -6.242  -9.156   8.328  1.00  0.00
ATOM   2751  N   CYS   179      -5.412  -7.896   6.648  1.00  0.00
ATOM   2752  H   CYS   179      -5.143  -7.852   5.676  1.00  0.00
ATOM   2753  CA  CYS   179      -5.355  -6.690   7.426  1.00  0.00
ATOM   2754  HA  CYS   179      -4.700  -6.860   8.281  1.00  0.00
ATOM   2755  CB  CYS   179      -4.823  -5.486   6.631  1.00  0.00
ATOM   2756  HB2 CYS   179      -5.389  -5.346   5.710  1.00  0.00
ATOM   2757  HB3 CYS   179      -4.868  -4.574   7.227  1.00  0.00
ATOM   2758  SG  CYS   179      -3.086  -5.676   6.131  1.00  0.00
ATOM   2759  HG  CYS   179      -2.993  -4.507   5.504  1.00  0.00
ATOM   2760  C   CYS   179      -6.728  -6.328   7.896  1.00  0.00
ATOM   2761  O   CYS   179      -6.915  -5.965   9.057  1.00  0.00
ATOM   2762  N   PHE   180      -7.718  -6.434   6.994  1.00  0.00
ATOM   2763  H   PHE   180      -7.480  -6.796   6.081  1.00  0.00
ATOM   2764  CA  PHE   180      -9.082  -6.070   7.247  1.00  0.00
ATOM   2765  HA  PHE   180      -9.117  -5.024   7.552  1.00  0.00
ATOM   2766  CB  PHE   180      -9.974  -6.250   6.009  1.00  0.00
ATOM   2767  HB2 PHE   180      -9.710  -5.584   5.187  1.00  0.00
ATOM   2768  HB3 PHE   180     -10.001  -7.278   5.648  1.00  0.00
ATOM   2769  CG  PHE   180     -11.364  -5.902   6.409  1.00  0.00
ATOM   2770  CD1 PHE   180     -11.775  -4.592   6.464  1.00  0.00
ATOM   2771  HD1 PHE   180     -11.073  -3.796   6.214  1.00  0.00
ATOM   2772  CE1 PHE   180     -13.064  -4.282   6.832  1.00  0.00
ATOM   2773  HE1 PHE   180     -13.382  -3.240   6.869  1.00  0.00
ATOM   2774  CZ  PHE   180     -13.950  -5.283   7.152  1.00  0.00
ATOM   2775  HZ  PHE   180     -14.970  -5.039   7.449  1.00  0.00
ATOM   2776  CE2 PHE   180     -13.546  -6.596   7.096  1.00  0.00
ATOM   2777  HE2 PHE   180     -14.244  -7.396   7.343  1.00  0.00
ATOM   2778  CD2 PHE   180     -12.257  -6.898   6.727  1.00  0.00
ATOM   2779  HD2 PHE   180     -11.932  -7.937   6.684  1.00  0.00
ATOM   2780  C   PHE   180      -9.646  -6.922   8.338  1.00  0.00
ATOM   2781  O   PHE   180     -10.347  -6.418   9.215  1.00  0.00
ATOM   2782  N   LEU   181      -9.377  -8.239   8.323  1.00  0.00
ATOM   2783  H   LEU   181      -8.838  -8.707   7.609  1.00  0.00
ATOM   2784  CA  LEU   181      -9.958  -9.032   9.364  1.00  0.00
ATOM   2785  HA  LEU   181     -11.033  -8.852   9.361  1.00  0.00
ATOM   2786  CB  LEU   181      -9.712 -10.545   9.221  1.00  0.00
ATOM   2787  HB2 LEU   181      -8.682 -10.571   8.864  1.00  0.00
ATOM   2788  HB3 LEU   181      -9.781 -11.079  10.169  1.00  0.00
ATOM   2789  CG  LEU   181     -10.633 -11.220   8.182  1.00  0.00
ATOM   2790  HG  LEU   181     -11.666 -11.076   8.499  1.00  0.00
ATOM   2791  CD1 LEU   181     -10.444 -10.635   6.776  1.00  0.00
ATOM   2792 HD11 LEU   181      -9.411 -10.779   6.458  1.00  0.00
ATOM   2793 HD12 LEU   181     -11.112 -11.140   6.079  1.00  0.00
ATOM   2794 HD13 LEU   181     -10.674  -9.570   6.791  1.00  0.00
ATOM   2795  CD2 LEU   181     -10.479 -12.747   8.213  1.00  0.00
ATOM   2796 HD21 LEU   181     -10.741 -13.119   9.203  1.00  0.00
ATOM   2797 HD22 LEU   181     -11.140 -13.194   7.471  1.00  0.00
ATOM   2798 HD23 LEU   181      -9.446 -13.013   7.987  1.00  0.00
ATOM   2799  C   LEU   181      -9.446  -8.575  10.692  1.00  0.00
ATOM   2800  O   LEU   181     -10.229  -8.366  11.614  1.00  0.00
ATOM   2801  N   GLY   182      -8.122  -8.372  10.828  1.00  0.00
ATOM   2802  H   GLY   182      -7.493  -8.508  10.050  1.00  0.00
ATOM   2803  CA  GLY   182      -7.568  -7.956  12.087  1.00  0.00
ATOM   2804  HA2 GLY   182      -7.862  -8.656  12.869  1.00  0.00
ATOM   2805  HA3 GLY   182      -6.481  -7.924  12.019  1.00  0.00
ATOM   2806  C   GLY   182      -8.075  -6.591  12.438  1.00  0.00
ATOM   2807  O   GLY   182      -8.351  -6.306  13.602  1.00  0.00
ATOM   2808  N   THR   183      -8.182  -5.700  11.435  1.00  0.00
ATOM   2809  H   THR   183      -7.936  -5.968  10.493  1.00  0.00
ATOM   2810  CA  THR   183      -8.589  -4.346  11.672  1.00  0.00
ATOM   2811  HA  THR   183      -7.983  -3.913  12.468  1.00  0.00
ATOM   2812  CB  THR   183      -8.463  -3.484  10.452  1.00  0.00
ATOM   2813  HB  THR   183      -7.514  -3.691   9.958  1.00  0.00
ATOM   2814  CG2 THR   183      -9.619  -3.786   9.486  1.00  0.00
ATOM   2815 HG21 THR   183     -10.569  -3.579   9.979  1.00  0.00
ATOM   2816 HG22 THR   183      -9.526  -3.158   8.600  1.00  0.00
ATOM   2817 HG23 THR   183      -9.584  -4.835   9.193  1.00  0.00
ATOM   2818  OG1 THR   183      -8.480  -2.119  10.832  1.00  0.00
ATOM   2819  HG1 THR   183      -8.399  -1.568  10.050  1.00  0.00
ATOM   2820  C   THR   183     -10.005  -4.340  12.164  1.00  0.00
ATOM   2821  O   THR   183     -10.357  -3.560  13.050  1.00  0.00
ATOM   2822  N   PHE   184     -10.860  -5.205  11.588  1.00  0.00
ATOM   2823  H   PHE   184     -10.514  -5.801  10.849  1.00  0.00
ATOM   2824  CA  PHE   184     -12.237  -5.334  11.978  1.00  0.00
ATOM   2825  HA  PHE   184     -12.716  -4.357  11.911  1.00  0.00
ATOM   2826  CB  PHE   184     -13.007  -6.323  11.082  1.00  0.00
ATOM   2827  HB2 PHE   184     -13.160  -5.951  10.069  1.00  0.00
ATOM   2828  HB3 PHE   184     -12.509  -7.292  11.042  1.00  0.00
ATOM   2829  CG  PHE   184     -14.362  -6.563  11.657  1.00  0.00
ATOM   2830  CD1 PHE   184     -15.388  -5.665  11.465  1.00  0.00
ATOM   2831  HD1 PHE   184     -15.208  -4.759  10.886  1.00  0.00
ATOM   2832  CE1 PHE   184     -16.634  -5.905  11.998  1.00  0.00
ATOM   2833  HE1 PHE   184     -17.439  -5.187  11.845  1.00  0.00
ATOM   2834  CZ  PHE   184     -16.863  -7.050  12.723  1.00  0.00
ATOM   2835  HZ  PHE   184     -17.849  -7.240  13.148  1.00  0.00
ATOM   2836  CE2 PHE   184     -15.848  -7.955  12.912  1.00  0.00
ATOM   2837  HE2 PHE   184     -16.024  -8.865  13.485  1.00  0.00
ATOM   2838  CD2 PHE   184     -14.607  -7.710  12.376  1.00  0.00
ATOM   2839  HD2 PHE   184     -13.800  -8.429  12.518  1.00  0.00
ATOM   2840  C   PHE   184     -12.308  -5.844  13.382  1.00  0.00
ATOM   2841  O   PHE   184     -13.075  -5.329  14.195  1.00  0.00
ATOM   2842  N   LEU   185     -11.490  -6.857  13.719  1.00  0.00
ATOM   2843  H   LEU   185     -10.844  -7.269  13.061  1.00  0.00
ATOM   2844  CA  LEU   185     -11.575  -7.423  15.034  1.00  0.00
ATOM   2845  HA  LEU   185     -12.607  -7.735  15.193  1.00  0.00
ATOM   2846  CB  LEU   185     -10.652  -8.632  15.276  1.00  0.00
ATOM   2847  HB2 LEU   185      -9.769  -8.390  14.684  1.00  0.00
ATOM   2848  HB3 LEU   185     -10.374  -8.709  16.327  1.00  0.00
ATOM   2849  CG  LEU   185     -11.238  -9.977  14.799  1.00  0.00
ATOM   2850  HG  LEU   185     -10.449 -10.729  14.816  1.00  0.00
ATOM   2851  CD1 LEU   185     -12.392 -10.425  15.709  1.00  0.00
ATOM   2852 HD11 LEU   185     -13.181  -9.673  15.692  1.00  0.00
ATOM   2853 HD12 LEU   185     -12.789 -11.376  15.352  1.00  0.00
ATOM   2854 HD13 LEU   185     -12.026 -10.544  16.729  1.00  0.00
ATOM   2855  CD2 LEU   185     -11.671  -9.928  13.331  1.00  0.00
ATOM   2856 HD21 LEU   185     -10.810  -9.692  12.705  1.00  0.00
ATOM   2857 HD22 LEU   185     -12.077 -10.896  13.039  1.00  0.00
ATOM   2858 HD23 LEU   185     -12.434  -9.161  13.202  1.00  0.00
ATOM   2859  C   LEU   185     -11.280  -6.385  16.064  1.00  0.00
ATOM   2860  O   LEU   185     -11.950  -6.354  17.094  1.00  0.00
ATOM   2861  N   VAL   186     -10.281  -5.506  15.847  1.00  0.00
ATOM   2862  H   VAL   186      -9.694  -5.464  15.026  1.00  0.00
ATOM   2863  CA  VAL   186     -10.054  -4.553  16.895  1.00  0.00
ATOM   2864  HA  VAL   186     -10.669  -4.750  17.773  1.00  0.00
ATOM   2865  CB  VAL   186      -8.616  -4.490  17.321  1.00  0.00
ATOM   2866  HB  VAL   186      -8.488  -3.727  18.089  1.00  0.00
ATOM   2867  CG1 VAL   186      -8.215  -5.861  17.890  1.00  0.00
ATOM   2868 HG11 VAL   186      -8.342  -6.625  17.123  1.00  0.00
ATOM   2869 HG12 VAL   186      -7.172  -5.833  18.205  1.00  0.00
ATOM   2870 HG13 VAL   186      -8.846  -6.098  18.746  1.00  0.00
ATOM   2871  CG2 VAL   186      -7.761  -4.035  16.127  1.00  0.00
ATOM   2872 HG21 VAL   186      -8.091  -3.049  15.798  1.00  0.00
ATOM   2873 HG22 VAL   186      -6.714  -3.986  16.427  1.00  0.00
ATOM   2874 HG23 VAL   186      -7.871  -4.746  15.308  1.00  0.00
ATOM   2875  C   VAL   186     -10.445  -3.174  16.447  1.00  0.00
ATOM   2876  O   VAL   186      -9.741  -2.204  16.726  1.00  0.00
ATOM   2877  N   GLN   187     -11.613  -3.031  15.796  1.00  0.00
ATOM   2878  H   GLN   187     -12.203  -3.828  15.602  1.00  0.00
ATOM   2879  CA  GLN   187     -12.043  -1.740  15.341  1.00  0.00
ATOM   2880  HA  GLN   187     -11.222  -1.279  14.792  1.00  0.00
ATOM   2881  CB  GLN   187     -13.276  -1.795  14.425  1.00  0.00
ATOM   2882  HB2 GLN   187     -13.023  -2.414  13.564  1.00  0.00
ATOM   2883  HB3 GLN   187     -14.085  -2.264  14.985  1.00  0.00
ATOM   2884  CG  GLN   187     -13.723  -0.413  13.945  1.00  0.00
ATOM   2885  HG2 GLN   187     -14.034   0.208  14.785  1.00  0.00
ATOM   2886  HG3 GLN   187     -12.928   0.091  13.396  1.00  0.00
ATOM   2887  CD  GLN   187     -14.911  -0.603  13.015  1.00  0.00
ATOM   2888  OE1 GLN   187     -15.541   0.362  12.584  1.00  0.00
ATOM   2889  NE2 GLN   187     -15.232  -1.886  12.698  1.00  0.00
ATOM   2890 HE21 GLN   187     -16.012  -2.071  12.084  1.00  0.00
ATOM   2891 HE22 GLN   187     -14.689  -2.648  13.078  1.00  0.00
ATOM   2892  C   GLN   187     -12.376  -0.879  16.522  1.00  0.00
ATOM   2893  O   GLN   187     -12.153   0.329  16.502  1.00  0.00
ATOM   2894  N   SER   188     -12.956  -1.491  17.570  1.00  0.00
ATOM   2895  H   SER   188     -13.073  -2.492  17.502  1.00  0.00
ATOM   2896  CA  SER   188     -13.440  -0.826  18.751  1.00  0.00
ATOM   2897  HA  SER   188     -13.954   0.088  18.454  1.00  0.00
ATOM   2898  CB  SER   188     -14.418  -1.701  19.559  1.00  0.00
ATOM   2899  HB2 SER   188     -14.820  -1.116  20.386  1.00  0.00
ATOM   2900  HB3 SER   188     -15.233  -2.018  18.909  1.00  0.00
ATOM   2901  OG  SER   188     -13.749  -2.844  20.070  1.00  0.00
ATOM   2902  HG  SER   188     -14.368  -3.380  20.571  1.00  0.00
ATOM   2903  C   SER   188     -12.351  -0.408  19.696  1.00  0.00
ATOM   2904  O   SER   188     -12.639   0.355  20.616  1.00  0.00
ATOM   2905  N   GLN   189     -11.096  -0.880  19.526  1.00  0.00
ATOM   2906  H   GLN   189     -10.875  -1.448  18.721  1.00  0.00
ATOM   2907  CA  GLN   189     -10.046  -0.610  20.484  1.00  0.00
ATOM   2908  HA  GLN   189     -10.357  -0.978  21.462  1.00  0.00
ATOM   2909  CB  GLN   189      -8.718  -1.289  20.103  1.00  0.00
ATOM   2910  HB2 GLN   189      -8.921  -2.358  20.033  1.00  0.00
ATOM   2911  HB3 GLN   189      -8.441  -0.907  19.121  1.00  0.00
ATOM   2912  CG  GLN   189      -7.569  -1.052  21.085  1.00  0.00
ATOM   2913  HG2 GLN   189      -6.605  -1.250  20.615  1.00  0.00
ATOM   2914  HG3 GLN   189      -7.587  -0.028  21.459  1.00  0.00
ATOM   2915  CD  GLN   189      -7.741  -2.003  22.261  1.00  0.00
ATOM   2916  OE1 GLN   189      -8.583  -1.794  23.132  1.00  0.00
ATOM   2917  NE2 GLN   189      -6.917  -3.086  22.282  1.00  0.00
ATOM   2918 HE21 GLN   189      -6.984  -3.753  23.037  1.00  0.00
ATOM   2919 HE22 GLN   189      -6.242  -3.218  21.542  1.00  0.00
ATOM   2920  C   GLN   189      -9.799   0.871  20.596  1.00  0.00
ATOM   2921  O   GLN   189      -9.546   1.564  19.610  1.00  0.00
ATOM   2922  N   PRO   190      -9.913   1.356  21.813  1.00  0.00
ATOM   2923  CD  PRO   190     -10.847   0.747  22.750  1.00  0.00
ATOM   2924  HD2 PRO   190     -10.288   0.075  23.401  1.00  0.00
ATOM   2925  HD3 PRO   190     -11.579   0.175  22.180  1.00  0.00
ATOM   2926  CG  PRO   190     -11.485   1.914  23.516  1.00  0.00
ATOM   2927  HG2 PRO   190     -11.672   1.636  24.553  1.00  0.00
ATOM   2928  HG3 PRO   190     -12.422   2.214  23.046  1.00  0.00
ATOM   2929  CB  PRO   190     -10.439   3.032  23.416  1.00  0.00
ATOM   2930  HB2 PRO   190      -9.720   3.056  24.235  1.00  0.00
ATOM   2931  HB3 PRO   190     -10.961   3.987  23.364  1.00  0.00
ATOM   2932  CA  PRO   190      -9.715   2.760  22.096  1.00  0.00
ATOM   2933  HA  PRO   190     -10.237   3.303  21.308  1.00  0.00
ATOM   2934  C   PRO   190      -8.293   3.227  22.165  1.00  0.00
ATOM   2935  O   PRO   190      -8.079   4.438  22.134  1.00  0.00
ATOM   2936  N   GLY   191      -7.305   2.319  22.270  1.00  0.00
ATOM   2937  H   GLY   191      -7.486   1.331  22.166  1.00  0.00
ATOM   2938  CA  GLY   191      -5.955   2.741  22.535  1.00  0.00
ATOM   2939  HA2 GLY   191      -5.952   3.357  23.434  1.00  0.00
ATOM   2940  HA3 GLY   191      -5.338   1.857  22.698  1.00  0.00
ATOM   2941  C   GLY   191      -5.382   3.532  21.400  1.00  0.00
ATOM   2942  O   GLY   191      -5.787   3.394  20.248  1.00  0.00
ATOM   2943  N   ARG   192      -4.375   4.370  21.739  1.00  0.00
ATOM   2944  H   ARG   192      -4.166   4.456  22.724  1.00  0.00
ATOM   2945  CA  ARG   192      -3.640   5.186  20.814  1.00  0.00
ATOM   2946  HA  ARG   192      -2.981   5.848  21.375  1.00  0.00
ATOM   2947  CB  ARG   192      -2.785   4.348  19.841  1.00  0.00
ATOM   2948  HB2 ARG   192      -3.453   3.686  19.289  1.00  0.00
ATOM   2949  HB3 ARG   192      -2.297   5.032  19.147  1.00  0.00
ATOM   2950  CG  ARG   192      -1.725   3.514  20.566  1.00  0.00
ATOM   2951  HG2 ARG   192      -1.096   3.044  19.810  1.00  0.00
ATOM   2952  HG3 ARG   192      -1.122   4.192  21.169  1.00  0.00
ATOM   2953  CD  ARG   192      -2.334   2.434  21.467  1.00  0.00
ATOM   2954  HD2 ARG   192      -2.960   2.883  22.238  1.00  0.00
ATOM   2955  HD3 ARG   192      -2.927   1.732  20.881  1.00  0.00
ATOM   2956  NE  ARG   192      -1.225   1.688  22.127  1.00  0.00
ATOM   2957  HE  ARG   192      -0.334   1.537  21.675  1.00  0.00
ATOM   2958  CZ  ARG   192      -1.415   1.178  23.381  1.00  0.00
ATOM   2959  NH1 ARG   192      -2.599   1.382  24.028  1.00  0.00
ATOM   2960 HH11 ARG   192      -3.333   1.910  23.578  1.00  0.00
ATOM   2961 HH12 ARG   192      -2.736   1.004  24.954  1.00  0.00
ATOM   2962  NH2 ARG   192      -0.421   0.473  23.997  1.00  0.00
ATOM   2963 HH21 ARG   192       0.459   0.328  23.523  1.00  0.00
ATOM   2964 HH22 ARG   192      -0.570   0.100  24.924  1.00  0.00
ATOM   2965  C   ARG   192      -4.554   6.082  20.038  1.00  0.00
ATOM   2966  O   ARG   192      -4.507   6.125  18.809  1.00  0.00
ATOM   2967  N   TYR   193      -5.402   6.848  20.751  1.00  0.00
ATOM   2968  H   TYR   193      -5.452   6.761  21.756  1.00  0.00
ATOM   2969  CA  TYR   193      -6.265   7.795  20.107  1.00  0.00
ATOM   2970  HA  TYR   193      -6.954   8.202  20.847  1.00  0.00
ATOM   2971  CB  TYR   193      -5.489   8.956  19.467  1.00  0.00
ATOM   2972  HB2 TYR   193      -4.740   8.586  18.767  1.00  0.00
ATOM   2973  HB3 TYR   193      -6.165   9.636  18.949  1.00  0.00
ATOM   2974  CG  TYR   193      -4.814   9.680  20.578  1.00  0.00
ATOM   2975  CD1 TYR   193      -5.488  10.650  21.283  1.00  0.00
ATOM   2976  HD1 TYR   193      -6.519  10.883  21.019  1.00  0.00
ATOM   2977  CE1 TYR   193      -4.874  11.322  22.311  1.00  0.00
ATOM   2978  HE1 TYR   193      -5.416  12.089  22.864  1.00  0.00
ATOM   2979  CZ  TYR   193      -3.573  11.028  22.640  1.00  0.00
ATOM   2980  OH  TYR   193      -2.938  11.717  23.695  1.00  0.00
ATOM   2981  HH  TYR   193      -3.506  12.368  24.113  1.00  0.00
ATOM   2982  CE2 TYR   193      -2.892  10.060  21.942  1.00  0.00
ATOM   2983  HE2 TYR   193      -1.860   9.823  22.202  1.00  0.00
ATOM   2984  CD2 TYR   193      -3.513   9.390  20.915  1.00  0.00
ATOM   2985  HD2 TYR   193      -2.974   8.622  20.361  1.00  0.00
ATOM   2986  C   TYR   193      -7.056   7.112  19.036  1.00  0.00
ATOM   2987  O   TYR   193      -7.136   7.595  17.909  1.00  0.00
ATOM   2988  N   ASN   194      -7.673   5.965  19.379  1.00  0.00
ATOM   2989  H   ASN   194      -7.558   5.584  20.307  1.00  0.00
ATOM   2990  CA  ASN   194      -8.493   5.244  18.444  1.00  0.00
ATOM   2991  HA  ASN   194      -8.792   4.303  18.906  1.00  0.00
ATOM   2992  CB  ASN   194      -9.759   6.009  18.023  1.00  0.00
ATOM   2993  HB2 ASN   194      -9.523   7.040  17.758  1.00  0.00
ATOM   2994  HB3 ASN   194     -10.248   5.521  17.180  1.00  0.00
ATOM   2995  CG  ASN   194     -10.717   6.018  19.200  1.00  0.00
ATOM   2996  OD1 ASN   194     -11.106   4.967  19.706  1.00  0.00
ATOM   2997  ND2 ASN   194     -11.110   7.239  19.651  1.00  0.00
ATOM   2998 HD21 ASN   194     -11.747   7.304  20.432  1.00  0.00
ATOM   2999 HD22 ASN   194     -10.763   8.075  19.203  1.00  0.00
ATOM   3000  C   ASN   194      -7.722   4.933  17.196  1.00  0.00
ATOM   3001  O   ASN   194      -8.250   5.042  16.092  1.00  0.00
ATOM   3002  N   ARG   195      -6.461   4.481  17.348  1.00  0.00
ATOM   3003  H   ARG   195      -6.101   4.322  18.278  1.00  0.00
ATOM   3004  CA  ARG   195      -5.618   4.166  16.228  1.00  0.00
ATOM   3005  HA  ARG   195      -5.490   5.064  15.624  1.00  0.00
ATOM   3006  CB  ARG   195      -4.231   3.658  16.653  1.00  0.00
ATOM   3007  HB2 ARG   195      -3.766   4.438  17.256  1.00  0.00
ATOM   3008  HB3 ARG   195      -4.380   2.767  17.263  1.00  0.00
ATOM   3009  CG  ARG   195      -3.322   3.319  15.469  1.00  0.00
ATOM   3010  HG2 ARG   195      -3.930   2.797  14.731  1.00  0.00
ATOM   3011  HG3 ARG   195      -2.970   4.261  15.048  1.00  0.00
ATOM   3012  CD  ARG   195      -2.120   2.449  15.847  1.00  0.00
ATOM   3013  HD2 ARG   195      -1.370   2.445  15.056  1.00  0.00
ATOM   3014  HD3 ARG   195      -1.664   2.788  16.777  1.00  0.00
ATOM   3015  NE  ARG   195      -2.620   1.058  16.039  1.00  0.00
ATOM   3016  HE  ARG   195      -2.865   0.704  16.953  1.00  0.00
ATOM   3017  CZ  ARG   195      -2.748   0.227  14.963  1.00  0.00
ATOM   3018  NH1 ARG   195      -2.422   0.670  13.714  1.00  0.00
ATOM   3019 HH11 ARG   195      -2.086   1.614  13.588  1.00  0.00
ATOM   3020 HH12 ARG   195      -2.518   0.052  12.921  1.00  0.00
ATOM   3021  NH2 ARG   195      -3.210  -1.047  15.133  1.00  0.00
ATOM   3022 HH21 ARG   195      -3.457  -1.372  16.057  1.00  0.00
ATOM   3023 HH22 ARG   195      -3.303  -1.658  14.334  1.00  0.00
ATOM   3024  C   ARG   195      -6.236   3.055  15.431  1.00  0.00
ATOM   3025  O   ARG   195      -6.085   3.011  14.210  1.00  0.00
ATOM   3026  N   ALA   196      -6.907   2.112  16.123  1.00  0.00
ATOM   3027  H   ALA   196      -6.968   2.245  17.122  1.00  0.00
ATOM   3028  CA  ALA   196      -7.535   0.948  15.548  1.00  0.00
ATOM   3029  HA  ALA   196      -6.796   0.377  14.986  1.00  0.00
ATOM   3030  CB  ALA   196      -8.151   0.034  16.618  1.00  0.00
ATOM   3031  HB1 ALA   196      -8.899   0.589  17.184  1.00  0.00
ATOM   3032  HB2 ALA   196      -8.622  -0.823  16.137  1.00  0.00
ATOM   3033  HB3 ALA   196      -7.369  -0.313  17.294  1.00  0.00
ATOM   3034  C   ALA   196      -8.629   1.360  14.620  1.00  0.00
ATOM   3035  O   ALA   196      -8.784   0.787  13.541  1.00  0.00
ATOM   3036  N   ARG   197      -9.425   2.374  15.009  1.00  0.00
ATOM   3037  H   ARG   197      -9.328   2.838  15.901  1.00  0.00
ATOM   3038  CA  ARG   197     -10.385   2.883  14.081  1.00  0.00
ATOM   3039  HA  ARG   197     -10.949   2.036  13.692  1.00  0.00
ATOM   3040  CB  ARG   197     -11.373   3.902  14.670  1.00  0.00
ATOM   3041  HB2 ARG   197     -11.964   3.404  15.439  1.00  0.00
ATOM   3042  HB3 ARG   197     -10.803   4.715  15.120  1.00  0.00
ATOM   3043  CG  ARG   197     -12.304   4.466  13.598  1.00  0.00
ATOM   3044  HG2 ARG   197     -11.666   4.881  12.818  1.00  0.00
ATOM   3045  HG3 ARG   197     -12.865   3.622  13.197  1.00  0.00
ATOM   3046  CD  ARG   197     -13.276   5.538  14.084  1.00  0.00
ATOM   3047  HD2 ARG   197     -14.012   5.136  14.780  1.00  0.00
ATOM   3048  HD3 ARG   197     -12.758   6.377  14.548  1.00  0.00
ATOM   3049  NE  ARG   197     -13.986   6.028  12.869  1.00  0.00
ATOM   3050  HE  ARG   197     -13.608   5.855  11.949  1.00  0.00
ATOM   3051  CZ  ARG   197     -15.163   6.712  12.971  1.00  0.00
ATOM   3052  NH1 ARG   197     -15.713   6.948  14.197  1.00  0.00
ATOM   3053 HH11 ARG   197     -15.247   6.615  15.029  1.00  0.00
ATOM   3054 HH12 ARG   197     -16.584   7.455  14.267  1.00  0.00
ATOM   3055  NH2 ARG   197     -15.785   7.167  11.844  1.00  0.00
ATOM   3056 HH21 ARG   197     -15.372   6.996  10.939  1.00  0.00
ATOM   3057 HH22 ARG   197     -16.656   7.673  11.921  1.00  0.00
ATOM   3058  C   ARG   197      -9.507   3.613  13.125  1.00  0.00
ATOM   3059  O   ARG   197      -8.320   3.741  13.342  1.00  0.00
ATOM   3060  N   GLY   198      -9.953   4.051  11.967  1.00  0.00
ATOM   3061  H   GLY   198     -10.875   3.966  11.563  1.00  0.00
ATOM   3062  CA  GLY   198      -8.941   4.739  11.216  1.00  0.00
ATOM   3063  HA2 GLY   198      -9.381   5.474  10.542  1.00  0.00
ATOM   3064  HA3 GLY   198      -8.228   5.233  11.876  1.00  0.00
ATOM   3065  C   GLY   198      -8.218   3.701  10.403  1.00  0.00
ATOM   3066  O   GLY   198      -8.133   3.808   9.184  1.00  0.00
ATOM   3067  N   LEU   199      -7.654   2.673  11.077  1.00  0.00
ATOM   3068  H   LEU   199      -7.737   2.677  12.084  1.00  0.00
ATOM   3069  CA  LEU   199      -7.027   1.547  10.452  1.00  0.00
ATOM   3070  HA  LEU   199      -6.256   1.901   9.767  1.00  0.00
ATOM   3071  CB  LEU   199      -6.372   0.607  11.489  1.00  0.00
ATOM   3072  HB2 LEU   199      -5.599   1.264  11.888  1.00  0.00
ATOM   3073  HB3 LEU   199      -7.065   0.336  12.285  1.00  0.00
ATOM   3074  CG  LEU   199      -5.718  -0.670  10.921  1.00  0.00
ATOM   3075  HG  LEU   199      -6.448  -1.174  10.288  1.00  0.00
ATOM   3076  CD1 LEU   199      -4.459  -0.355  10.098  1.00  0.00
ATOM   3077 HD11 LEU   199      -3.728   0.149  10.730  1.00  0.00
ATOM   3078 HD12 LEU   199      -4.031  -1.283   9.718  1.00  0.00
ATOM   3079 HD13 LEU   199      -4.723   0.292   9.262  1.00  0.00
ATOM   3080  CD2 LEU   199      -5.469  -1.705  12.030  1.00  0.00
ATOM   3081 HD21 LEU   199      -6.417  -1.976  12.494  1.00  0.00
ATOM   3082 HD22 LEU   199      -5.008  -2.594  11.601  1.00  0.00
ATOM   3083 HD23 LEU   199      -4.805  -1.279  12.783  1.00  0.00
ATOM   3084  C   LEU   199      -8.135   0.786   9.812  1.00  0.00
ATOM   3085  O   LEU   199      -8.066   0.406   8.645  1.00  0.00
ATOM   3086  N   THR   200      -9.223   0.592  10.585  1.00  0.00
ATOM   3087  H   THR   200      -9.270   0.961  11.524  1.00  0.00
ATOM   3088  CA  THR   200     -10.324  -0.185  10.106  1.00  0.00
ATOM   3089  HA  THR   200      -9.970  -1.155   9.757  1.00  0.00
ATOM   3090  CB  THR   200     -11.394  -0.408  11.144  1.00  0.00
ATOM   3091  HB  THR   200     -10.947  -0.864  12.028  1.00  0.00
ATOM   3092  CG2 THR   200     -12.042   0.933  11.531  1.00  0.00
ATOM   3093 HG21 THR   200     -12.490   1.389  10.648  1.00  0.00
ATOM   3094 HG22 THR   200     -12.814   0.761  12.281  1.00  0.00
ATOM   3095 HG23 THR   200     -11.282   1.600  11.938  1.00  0.00
ATOM   3096  OG1 THR   200     -12.373  -1.307  10.647  1.00  0.00
ATOM   3097  HG1 THR   200     -13.050  -1.443  11.314  1.00  0.00
ATOM   3098  C   THR   200     -10.913   0.499   8.922  1.00  0.00
ATOM   3099  O   THR   200     -11.131  -0.131   7.888  1.00  0.00
ATOM   3100  N   PHE   201     -11.133   1.823   9.017  1.00  0.00
ATOM   3101  H   PHE   201     -10.884   2.363   9.834  1.00  0.00
ATOM   3102  CA  PHE   201     -11.776   2.497   7.927  1.00  0.00
ATOM   3103  HA  PHE   201     -12.686   1.949   7.685  1.00  0.00
ATOM   3104  CB  PHE   201     -12.146   3.959   8.217  1.00  0.00
ATOM   3105  HB2 PHE   201     -12.744   4.095   9.118  1.00  0.00
ATOM   3106  HB3 PHE   201     -11.311   4.659   8.227  1.00  0.00
ATOM   3107  CG  PHE   201     -13.011   4.345   7.069  1.00  0.00
ATOM   3108  CD1 PHE   201     -14.336   3.974   7.051  1.00  0.00
ATOM   3109  HD1 PHE   201     -14.742   3.403   7.886  1.00  0.00
ATOM   3110  CE1 PHE   201     -15.145   4.316   5.994  1.00  0.00
ATOM   3111  HE1 PHE   201     -16.195   4.022   5.991  1.00  0.00
ATOM   3112  CZ  PHE   201     -14.628   5.030   4.940  1.00  0.00
ATOM   3113  HZ  PHE   201     -15.263   5.300   4.096  1.00  0.00
ATOM   3114  CE2 PHE   201     -13.306   5.403   4.952  1.00  0.00
ATOM   3115  HE2 PHE   201     -12.896   5.974   4.119  1.00  0.00
ATOM   3116  CD2 PHE   201     -12.500   5.058   6.011  1.00  0.00
ATOM   3117  HD2 PHE   201     -11.450   5.350   6.014  1.00  0.00
ATOM   3118  C   PHE   201     -10.875   2.470   6.734  1.00  0.00
ATOM   3119  O   PHE   201     -11.335   2.300   5.605  1.00  0.00
ATOM   3120  N   ALA   202      -9.555   2.632   6.949  1.00  0.00
ATOM   3121  H   ALA   202      -9.172   2.729   7.878  1.00  0.00
ATOM   3122  CA  ALA   202      -8.650   2.645   5.835  1.00  0.00
ATOM   3123  HA  ALA   202      -8.909   3.444   5.140  1.00  0.00
ATOM   3124  CB  ALA   202      -7.184   2.815   6.254  1.00  0.00
ATOM   3125  HB1 ALA   202      -6.908   2.017   6.943  1.00  0.00
ATOM   3126  HB2 ALA   202      -6.546   2.770   5.372  1.00  0.00
ATOM   3127  HB3 ALA   202      -7.056   3.779   6.746  1.00  0.00
ATOM   3128  C   ALA   202      -8.765   1.331   5.124  1.00  0.00
ATOM   3129  O   ALA   202      -8.723   1.280   3.895  1.00  0.00
ATOM   3130  N   MET   203      -8.899   0.233   5.894  1.00  0.00
ATOM   3131  H   MET   203      -8.902   0.345   6.898  1.00  0.00
ATOM   3132  CA  MET   203      -9.006  -1.097   5.356  1.00  0.00
ATOM   3133  HA  MET   203      -8.179  -1.259   4.664  1.00  0.00
ATOM   3134  CB  MET   203      -8.961  -2.188   6.439  1.00  0.00
ATOM   3135  HB2 MET   203      -9.751  -1.989   7.164  1.00  0.00
ATOM   3136  HB3 MET   203      -9.139  -3.153   5.965  1.00  0.00
ATOM   3137  CG  MET   203      -7.610  -2.212   7.152  1.00  0.00
ATOM   3138  HG2 MET   203      -7.460  -1.233   7.608  1.00  0.00
ATOM   3139  HG3 MET   203      -7.662  -2.972   7.932  1.00  0.00
ATOM   3140  SD  MET   203      -6.211  -2.579   6.053  1.00  0.00
ATOM   3141  CE  MET   203      -4.960  -1.900   7.180  1.00  0.00
ATOM   3142  HE1 MET   203      -4.988  -2.443   8.125  1.00  0.00
ATOM   3143  HE2 MET   203      -3.972  -2.003   6.731  1.00  0.00
ATOM   3144  HE3 MET   203      -5.168  -0.846   7.362  1.00  0.00
ATOM   3145  C   MET   203     -10.277  -1.266   4.583  1.00  0.00
ATOM   3146  O   MET   203     -10.282  -1.925   3.545  1.00  0.00
ATOM   3147  N   LEU   204     -11.402  -0.700   5.065  1.00  0.00
ATOM   3148  H   LEU   204     -11.426  -0.153   5.914  1.00  0.00
ATOM   3149  CA  LEU   204     -12.625  -0.862   4.322  1.00  0.00
ATOM   3150  HA  LEU   204     -12.801  -1.931   4.205  1.00  0.00
ATOM   3151  CB  LEU   204     -13.868  -0.227   4.978  1.00  0.00
ATOM   3152  HB2 LEU   204     -13.442   0.694   5.377  1.00  0.00
ATOM   3153  HB3 LEU   204     -14.627   0.017   4.234  1.00  0.00
ATOM   3154  CG  LEU   204     -14.512  -1.033   6.124  1.00  0.00
ATOM   3155  HG  LEU   204     -14.790  -2.010   5.729  1.00  0.00
ATOM   3156  CD1 LEU   204     -13.574  -1.215   7.322  1.00  0.00
ATOM   3157 HD11 LEU   204     -13.296  -0.238   7.718  1.00  0.00
ATOM   3158 HD12 LEU   204     -14.081  -1.790   8.097  1.00  0.00
ATOM   3159 HD13 LEU   204     -12.677  -1.747   7.004  1.00  0.00
ATOM   3160  CD2 LEU   204     -15.863  -0.416   6.524  1.00  0.00
ATOM   3161 HD21 LEU   204     -16.535  -0.423   5.666  1.00  0.00
ATOM   3162 HD22 LEU   204     -16.303  -0.998   7.334  1.00  0.00
ATOM   3163 HD23 LEU   204     -15.710   0.611   6.856  1.00  0.00
ATOM   3164  C   LEU   204     -12.481  -0.205   2.987  1.00  0.00
ATOM   3165  O   LEU   204     -12.887  -0.764   1.973  1.00  0.00
ATOM   3166  N   ALA   205     -11.897   1.007   2.957  1.00  0.00
ATOM   3167  H   ALA   205     -11.528   1.424   3.800  1.00  0.00
ATOM   3168  CA  ALA   205     -11.772   1.736   1.726  1.00  0.00
ATOM   3169  HA  ALA   205     -12.755   1.856   1.270  1.00  0.00
ATOM   3170  CB  ALA   205     -11.150   3.127   1.926  1.00  0.00
ATOM   3171  HB1 ALA   205     -10.161   3.023   2.373  1.00  0.00
ATOM   3172  HB2 ALA   205     -11.061   3.628   0.962  1.00  0.00
ATOM   3173  HB3 ALA   205     -11.786   3.719   2.585  1.00  0.00
ATOM   3174  C   ALA   205     -10.889   0.985   0.780  1.00  0.00
ATOM   3175  O   ALA   205     -11.181   0.882  -0.410  1.00  0.00
ATOM   3176  N   TYR   206      -9.784   0.424   1.294  1.00  0.00
ATOM   3177  H   TYR   206      -9.609   0.479   2.287  1.00  0.00
ATOM   3178  CA  TYR   206      -8.836  -0.271   0.474  1.00  0.00
ATOM   3179  HA  TYR   206      -8.488   0.407  -0.305  1.00  0.00
ATOM   3180  CB  TYR   206      -7.619  -0.777   1.264  1.00  0.00
ATOM   3181  HB2 TYR   206      -7.057   0.049   1.700  1.00  0.00
ATOM   3182  HB3 TYR   206      -7.921  -1.466   2.052  1.00  0.00
ATOM   3183  CG  TYR   206      -6.765  -1.492   0.282  1.00  0.00
ATOM   3184  CD1 TYR   206      -5.917  -0.794  -0.548  1.00  0.00
ATOM   3185  HD1 TYR   206      -5.866   0.293  -0.483  1.00  0.00
ATOM   3186  CE1 TYR   206      -5.135  -1.466  -1.458  1.00  0.00
ATOM   3187  HE1 TYR   206      -4.466  -0.912  -2.117  1.00  0.00
ATOM   3188  CZ  TYR   206      -5.196  -2.837  -1.536  1.00  0.00
ATOM   3189  OH  TYR   206      -4.399  -3.536  -2.467  1.00  0.00
ATOM   3190  HH  TYR   206      -3.848  -2.957  -2.999  1.00  0.00
ATOM   3191  CE2 TYR   206      -6.037  -3.537  -0.706  1.00  0.00
ATOM   3192  HE2 TYR   206      -6.087  -4.624  -0.764  1.00  0.00
ATOM   3193  CD2 TYR   206      -6.816  -2.862   0.199  1.00  0.00
ATOM   3194  HD2 TYR   206      -7.484  -3.413   0.861  1.00  0.00
ATOM   3195  C   TYR   206      -9.489  -1.468  -0.147  1.00  0.00
ATOM   3196  O   TYR   206      -9.234  -1.791  -1.305  1.00  0.00
ATOM   3197  N   PHE   207     -10.342  -2.175   0.614  1.00  0.00
ATOM   3198  H   PHE   207     -10.574  -1.891   1.555  1.00  0.00
ATOM   3199  CA  PHE   207     -10.951  -3.362   0.093  1.00  0.00
ATOM   3200  HA  PHE   207     -10.165  -4.052  -0.213  1.00  0.00
ATOM   3201  CB  PHE   207     -11.853  -4.069   1.121  1.00  0.00
ATOM   3202  HB2 PHE   207     -11.321  -4.364   2.025  1.00  0.00
ATOM   3203  HB3 PHE   207     -12.723  -3.471   1.391  1.00  0.00
ATOM   3204  CG  PHE   207     -12.371  -5.321   0.504  1.00  0.00
ATOM   3205  CD1 PHE   207     -11.595  -6.457   0.467  1.00  0.00
ATOM   3206  HD1 PHE   207     -10.592  -6.432   0.892  1.00  0.00
ATOM   3207  CE1 PHE   207     -12.074  -7.616  -0.099  1.00  0.00
ATOM   3208  HE1 PHE   207     -11.449  -8.509  -0.121  1.00  0.00
ATOM   3209  CZ  PHE   207     -13.338  -7.649  -0.636  1.00  0.00
ATOM   3210  HZ  PHE   207     -13.720  -8.563  -1.090  1.00  0.00
ATOM   3211  CE2 PHE   207     -14.122  -6.521  -0.598  1.00  0.00
ATOM   3212  HE2 PHE   207     -15.128  -6.543  -1.017  1.00  0.00
ATOM   3213  CD2 PHE   207     -13.638  -5.365  -0.032  1.00  0.00
ATOM   3214  HD2 PHE   207     -14.260  -4.470  -0.004  1.00  0.00
ATOM   3215  C   PHE   207     -11.795  -2.998  -1.086  1.00  0.00
ATOM   3216  O   PHE   207     -11.727  -3.653  -2.126  1.00  0.00
ATOM   3217  N   ILE   208     -12.605  -1.932  -0.964  1.00  0.00
ATOM   3218  H   ILE   208     -12.646  -1.390  -0.113  1.00  0.00
ATOM   3219  CA  ILE   208     -13.478  -1.572  -2.041  1.00  0.00
ATOM   3220  HA  ILE   208     -14.032  -2.437  -2.405  1.00  0.00
ATOM   3221  CB  ILE   208     -14.439  -0.467  -1.705  1.00  0.00
ATOM   3222  HB  ILE   208     -14.949  -0.699  -0.770  1.00  0.00
ATOM   3223  CG2 ILE   208     -13.668   0.852  -1.553  1.00  0.00
ATOM   3224 HG21 ILE   208     -13.158   1.085  -2.488  1.00  0.00
ATOM   3225 HG22 ILE   208     -14.364   1.654  -1.309  1.00  0.00
ATOM   3226 HG23 ILE   208     -12.933   0.754  -0.754  1.00  0.00
ATOM   3227  CG1 ILE   208     -15.549  -0.411  -2.762  1.00  0.00
ATOM   3228 HG12 ILE   208     -15.115  -0.014  -3.680  1.00  0.00
ATOM   3229 HG13 ILE   208     -15.896  -1.430  -2.935  1.00  0.00
ATOM   3230  CD1 ILE   208     -16.726   0.461  -2.338  1.00  0.00
ATOM   3231 HD11 ILE   208     -16.380   1.480  -2.165  1.00  0.00
ATOM   3232 HD12 ILE   208     -17.480   0.463  -3.125  1.00  0.00
ATOM   3233 HD13 ILE   208     -17.161   0.065  -1.420  1.00  0.00
ATOM   3234  C   ILE   208     -12.671  -1.165  -3.234  1.00  0.00
ATOM   3235  O   ILE   208     -12.984  -1.558  -4.356  1.00  0.00
ATOM   3236  N   THR   209     -11.596  -0.377  -3.030  1.00  0.00
ATOM   3237  H   THR   209     -11.317  -0.069  -2.109  1.00  0.00
ATOM   3238  CA  THR   209     -10.838   0.079  -4.158  1.00  0.00
ATOM   3239  HA  THR   209     -11.504   0.580  -4.861  1.00  0.00
ATOM   3240  CB  THR   209      -9.721   1.019  -3.801  1.00  0.00
ATOM   3241  HB  THR   209     -10.110   1.826  -3.180  1.00  0.00
ATOM   3242  CG2 THR   209      -8.636   0.256  -3.028  1.00  0.00
ATOM   3243 HG21 THR   209      -8.247  -0.551  -3.649  1.00  0.00
ATOM   3244 HG22 THR   209      -7.826   0.938  -2.769  1.00  0.00
ATOM   3245 HG23 THR   209      -9.064  -0.161  -2.117  1.00  0.00
ATOM   3246  OG1 THR   209      -9.177   1.597  -4.978  1.00  0.00
ATOM   3247  HG1 THR   209      -8.465   2.195  -4.741  1.00  0.00
ATOM   3248  C   THR   209     -10.265  -1.106  -4.872  1.00  0.00
ATOM   3249  O   THR   209     -10.278  -1.159  -6.100  1.00  0.00
ATOM   3250  N   TRP   210      -9.753  -2.101  -4.118  1.00  0.00
ATOM   3251  H   TRP   210      -9.798  -2.041  -3.111  1.00  0.00
ATOM   3252  CA  TRP   210      -9.158  -3.269  -4.704  1.00  0.00
ATOM   3253  HA  TRP   210      -8.345  -2.962  -5.362  1.00  0.00
ATOM   3254  CB  TRP   210      -8.592  -4.227  -3.636  1.00  0.00
ATOM   3255  HB2 TRP   210      -7.895  -3.688  -2.994  1.00  0.00
ATOM   3256  HB3 TRP   210      -9.414  -4.615  -3.034  1.00  0.00
ATOM   3257  CG  TRP   210      -7.846  -5.427  -4.173  1.00  0.00
ATOM   3258  CD1 TRP   210      -6.509  -5.582  -4.394  1.00  0.00
ATOM   3259  HD1 TRP   210      -5.867  -4.733  -4.161  1.00  0.00
ATOM   3260  NE1 TRP   210      -6.257  -6.841  -4.887  1.00  0.00
ATOM   3261  HE1 TRP   210      -5.351  -7.212  -5.134  1.00  0.00
ATOM   3262  CE2 TRP   210      -7.454  -7.518  -4.989  1.00  0.00
ATOM   3263  CZ2 TRP   210      -7.734  -8.784  -5.421  1.00  0.00
ATOM   3264  HZ2 TRP   210      -6.911  -9.415  -5.757  1.00  0.00
ATOM   3265  CH2 TRP   210      -9.052  -9.183  -5.403  1.00  0.00
ATOM   3266  HH2 TRP   210      -9.316 -10.186  -5.737  1.00  0.00
ATOM   3267  CZ3 TRP   210     -10.054  -8.337  -4.969  1.00  0.00
ATOM   3268  HZ3 TRP   210     -11.094  -8.664  -4.961  1.00  0.00
ATOM   3269  CE3 TRP   210      -9.774  -7.060  -4.534  1.00  0.00
ATOM   3270  HE3 TRP   210     -10.585  -6.413  -4.199  1.00  0.00
ATOM   3271  CD2 TRP   210      -8.467  -6.666  -4.550  1.00  0.00
ATOM   3272  C   TRP   210     -10.206  -4.015  -5.473  1.00  0.00
ATOM   3273  O   TRP   210      -9.991  -4.406  -6.620  1.00  0.00
ATOM   3274  N   VAL   211     -11.390  -4.210  -4.860  1.00  0.00
ATOM   3275  H   VAL   211     -11.564  -3.823  -3.943  1.00  0.00
ATOM   3276  CA  VAL   211     -12.428  -4.977  -5.481  1.00  0.00
ATOM   3277  HA  VAL   211     -12.076  -5.967  -5.772  1.00  0.00
ATOM   3278  CB  VAL   211     -13.637  -5.136  -4.609  1.00  0.00
ATOM   3279  HB  VAL   211     -14.005  -4.157  -4.304  1.00  0.00
ATOM   3280  CG1 VAL   211     -14.729  -5.868  -5.409  1.00  0.00
ATOM   3281 HG11 VAL   211     -14.361  -6.848  -5.714  1.00  0.00
ATOM   3282 HG12 VAL   211     -15.615  -5.991  -4.787  1.00  0.00
ATOM   3283 HG13 VAL   211     -14.985  -5.285  -6.294  1.00  0.00
ATOM   3284  CG2 VAL   211     -13.212  -5.874  -3.330  1.00  0.00
ATOM   3285 HG21 VAL   211     -12.450  -5.293  -2.811  1.00  0.00
ATOM   3286 HG22 VAL   211     -14.077  -6.001  -2.679  1.00  0.00
ATOM   3287 HG23 VAL   211     -12.808  -6.852  -3.591  1.00  0.00
ATOM   3288  C   VAL   211     -12.856  -4.311  -6.749  1.00  0.00
ATOM   3289  O   VAL   211     -13.096  -4.985  -7.748  1.00  0.00
ATOM   3290  N   SER   212     -12.975  -2.969  -6.740  1.00  0.00
ATOM   3291  H   SER   212     -12.745  -2.438  -5.912  1.00  0.00
ATOM   3292  CA  SER   212     -13.424  -2.256  -7.903  1.00  0.00
ATOM   3293  HA  SER   212     -14.345  -2.716  -8.261  1.00  0.00
ATOM   3294  CB  SER   212     -13.696  -0.766  -7.620  1.00  0.00
ATOM   3295  HB2 SER   212     -14.464  -0.681  -6.851  1.00  0.00
ATOM   3296  HB3 SER   212     -12.778  -0.294  -7.269  1.00  0.00
ATOM   3297  OG  SER   212     -14.138  -0.118  -8.804  1.00  0.00
ATOM   3298  HG  SER   212     -14.305   0.809  -8.618  1.00  0.00
ATOM   3299  C   SER   212     -12.382  -2.323  -8.977  1.00  0.00
ATOM   3300  O   SER   212     -12.702  -2.382 -10.164  1.00  0.00
ATOM   3301  N   PHE   213     -11.097  -2.339  -8.585  1.00  0.00
ATOM   3302  H   PHE   213     -10.888  -2.374  -7.598  1.00  0.00
ATOM   3303  CA  PHE   213     -10.001  -2.291  -9.512  1.00  0.00
ATOM   3304  HA  PHE   213     -10.096  -1.398 -10.129  1.00  0.00
ATOM   3305  CB  PHE   213      -8.640  -2.250  -8.795  1.00  0.00
ATOM   3306  HB2 PHE   213      -8.508  -1.370  -8.166  1.00  0.00
ATOM   3307  HB3 PHE   213      -8.466  -3.149  -8.203  1.00  0.00
ATOM   3308  CG  PHE   213      -7.565  -2.203  -9.824  1.00  0.00
ATOM   3309  CD1 PHE   213      -7.277  -1.028 -10.483  1.00  0.00
ATOM   3310  HD1 PHE   213      -7.848  -0.130 -10.245  1.00  0.00
ATOM   3311  CE1 PHE   213      -6.284  -0.979 -11.431  1.00  0.00
ATOM   3312  HE1 PHE   213      -6.070  -0.044 -11.949  1.00  0.00
ATOM   3313  CZ  PHE   213      -5.561  -2.109 -11.726  1.00  0.00
ATOM   3314  HZ  PHE   213      -4.774  -2.077 -12.479  1.00  0.00
ATOM   3315  CE2 PHE   213      -5.834  -3.284 -11.067  1.00  0.00
ATOM   3316  HE2 PHE   213      -5.261  -4.183 -11.296  1.00  0.00
ATOM   3317  CD2 PHE   213      -6.830  -3.326 -10.119  1.00  0.00
ATOM   3318  HD2 PHE   213      -7.043  -4.257  -9.593  1.00  0.00
ATOM   3319  C   PHE   213     -10.008  -3.484 -10.421  1.00  0.00
ATOM   3320  O   PHE   213      -9.788  -3.342 -11.623  1.00  0.00
ATOM   3321  N   VAL   214     -10.264  -4.691  -9.884  1.00  0.00
ATOM   3322  H   VAL   214     -10.494  -4.809  -8.908  1.00  0.00
ATOM   3323  CA  VAL   214     -10.133  -5.865 -10.699  1.00  0.00
ATOM   3324  HA  VAL   214      -9.159  -5.921 -11.184  1.00  0.00
ATOM   3325  CB  VAL   214     -10.361  -7.138  -9.929  1.00  0.00
ATOM   3326  HB  VAL   214     -11.365  -7.136  -9.504  1.00  0.00
ATOM   3327  CG1 VAL   214     -10.211  -8.335 -10.882  1.00  0.00
ATOM   3328 HG11 VAL   214      -9.207  -8.338 -11.307  1.00  0.00
ATOM   3329 HG12 VAL   214     -10.375  -9.261 -10.331  1.00  0.00
ATOM   3330 HG13 VAL   214     -10.944  -8.255 -11.684  1.00  0.00
ATOM   3331  CG2 VAL   214      -9.387  -7.163  -8.739  1.00  0.00
ATOM   3332 HG21 VAL   214      -9.573  -6.301  -8.099  1.00  0.00
ATOM   3333 HG22 VAL   214      -9.535  -8.079  -8.167  1.00  0.00
ATOM   3334 HG23 VAL   214      -8.362  -7.128  -9.107  1.00  0.00
ATOM   3335  C   VAL   214     -11.057  -5.833 -11.882  1.00  0.00
ATOM   3336  O   VAL   214     -10.589  -6.011 -13.005  1.00  0.00
ATOM   3337  N   PRO   215     -12.337  -5.611 -11.733  1.00  0.00
ATOM   3338  CD  PRO   215     -13.071  -5.934 -10.522  1.00  0.00
ATOM   3339  HD2 PRO   215     -12.643  -5.385  -9.683  1.00  0.00
ATOM   3340  HD3 PRO   215     -12.998  -7.005 -10.330  1.00  0.00
ATOM   3341  CG  PRO   215     -14.507  -5.493 -10.845  1.00  0.00
ATOM   3342  HG2 PRO   215     -14.656  -4.448 -10.574  1.00  0.00
ATOM   3343  HG3 PRO   215     -15.226  -6.113 -10.310  1.00  0.00
ATOM   3344  CB  PRO   215     -14.626  -5.702 -12.367  1.00  0.00
ATOM   3345  HB2 PRO   215     -15.252  -4.963 -12.867  1.00  0.00
ATOM   3346  HB3 PRO   215     -15.023  -6.700 -12.554  1.00  0.00
ATOM   3347  CA  PRO   215     -13.186  -5.605 -12.889  1.00  0.00
ATOM   3348  HA  PRO   215     -13.022  -6.541 -13.422  1.00  0.00
ATOM   3349  C   PRO   215     -12.926  -4.458 -13.808  1.00  0.00
ATOM   3350  O   PRO   215     -13.046  -4.633 -15.021  1.00  0.00
ATOM   3351  N   LEU   216     -12.580  -3.275 -13.269  1.00  0.00
ATOM   3352  H   LEU   216     -12.461  -3.146 -12.274  1.00  0.00
ATOM   3353  CA  LEU   216     -12.375  -2.148 -14.129  1.00  0.00
ATOM   3354  HA  LEU   216     -13.241  -2.037 -14.782  1.00  0.00
ATOM   3355  CB  LEU   216     -12.186  -0.838 -13.333  1.00  0.00
ATOM   3356  HB2 LEU   216     -13.038  -0.885 -12.655  1.00  0.00
ATOM   3357  HB3 LEU   216     -11.262  -0.862 -12.756  1.00  0.00
ATOM   3358  CG  LEU   216     -12.249   0.474 -14.150  1.00  0.00
ATOM   3359  HG  LEU   216     -13.222   0.543 -14.636  1.00  0.00
ATOM   3360  CD1 LEU   216     -12.049   1.687 -13.231  1.00  0.00
ATOM   3361 HD11 LEU   216     -11.076   1.619 -12.745  1.00  0.00
ATOM   3362 HD12 LEU   216     -12.096   2.602 -13.821  1.00  0.00
ATOM   3363 HD13 LEU   216     -12.833   1.703 -12.474  1.00  0.00
ATOM   3364  CD2 LEU   216     -11.287   0.495 -15.348  1.00  0.00
ATOM   3365 HD21 LEU   216     -11.531  -0.323 -16.025  1.00  0.00
ATOM   3366 HD22 LEU   216     -11.384   1.444 -15.876  1.00  0.00
ATOM   3367 HD23 LEU   216     -10.263   0.380 -14.994  1.00  0.00
ATOM   3368  C   LEU   216     -11.149  -2.408 -14.944  1.00  0.00
ATOM   3369  O   LEU   216     -11.139  -2.207 -16.157  1.00  0.00
ATOM   3370  N   LEU   217     -10.073  -2.868 -14.280  1.00  0.00
ATOM   3371  H   LEU   217     -10.123  -3.096 -13.297  1.00  0.00
ATOM   3372  CA  LEU   217      -8.833  -3.077 -14.962  1.00  0.00
ATOM   3373  HA  LEU   217      -8.532  -2.152 -15.454  1.00  0.00
ATOM   3374  CB  LEU   217      -7.719  -3.502 -13.990  1.00  0.00
ATOM   3375  HB2 LEU   217      -7.656  -2.627 -13.343  1.00  0.00
ATOM   3376  HB3 LEU   217      -7.987  -4.374 -13.394  1.00  0.00
ATOM   3377  CG  LEU   217      -6.356  -3.741 -14.664  1.00  0.00
ATOM   3378  HG  LEU   217      -6.493  -4.434 -15.494  1.00  0.00
ATOM   3379  CD1 LEU   217      -5.762  -2.422 -15.189  1.00  0.00
ATOM   3380 HD11 LEU   217      -5.625  -1.729 -14.359  1.00  0.00
ATOM   3381 HD12 LEU   217      -4.799  -2.619 -15.661  1.00  0.00
ATOM   3382 HD13 LEU   217      -6.441  -1.983 -15.920  1.00  0.00
ATOM   3383  CD2 LEU   217      -5.397  -4.515 -13.750  1.00  0.00
ATOM   3384 HD21 LEU   217      -5.831  -5.484 -13.504  1.00  0.00
ATOM   3385 HD22 LEU   217      -4.446  -4.663 -14.262  1.00  0.00
ATOM   3386 HD23 LEU   217      -5.231  -3.948 -12.834  1.00  0.00
ATOM   3387  C   LEU   217      -8.987  -4.180 -15.966  1.00  0.00
ATOM   3388  O   LEU   217      -8.649  -4.019 -17.136  1.00  0.00
ATOM   3389  N   ALA   218      -9.508  -5.336 -15.517  1.00  0.00
ATOM   3390  H   ALA   218      -9.818  -5.396 -14.558  1.00  0.00
ATOM   3391  CA  ALA   218      -9.632  -6.500 -16.346  1.00  0.00
ATOM   3392  HA  ALA   218      -8.656  -6.688 -16.795  1.00  0.00
ATOM   3393  CB  ALA   218     -10.058  -7.748 -15.556  1.00  0.00
ATOM   3394  HB1 ALA   218     -11.037  -7.579 -15.108  1.00  0.00
ATOM   3395  HB2 ALA   218     -10.110  -8.604 -16.229  1.00  0.00
ATOM   3396  HB3 ALA   218      -9.329  -7.947 -14.770  1.00  0.00
ATOM   3397  C   ALA   218     -10.638  -6.310 -17.430  1.00  0.00
ATOM   3398  O   ALA   218     -10.393  -6.676 -18.578  1.00  0.00
ATOM   3399  N   ASN   219     -11.800  -5.718 -17.094  1.00  0.00
ATOM   3400  H   ASN   219     -11.958  -5.335 -16.173  1.00  0.00
ATOM   3401  CA  ASN   219     -12.870  -5.665 -18.045  1.00  0.00
ATOM   3402  HA  ASN   219     -13.075  -6.681 -18.381  1.00  0.00
ATOM   3403  CB  ASN   219     -14.169  -5.061 -17.486  1.00  0.00
ATOM   3404  HB2 ASN   219     -13.964  -4.157 -16.912  1.00  0.00
ATOM   3405  HB3 ASN   219     -14.881  -4.834 -18.279  1.00  0.00
ATOM   3406  CG  ASN   219     -14.788  -6.096 -16.558  1.00  0.00
ATOM   3407  OD1 ASN   219     -15.740  -5.812 -15.831  1.00  0.00
ATOM   3408  ND2 ASN   219     -14.226  -7.334 -16.576  1.00  0.00
ATOM   3409 HD21 ASN   219     -14.595  -8.062 -15.981  1.00  0.00
ATOM   3410 HD22 ASN   219     -13.442  -7.520 -17.185  1.00  0.00
ATOM   3411  C   ASN   219     -12.486  -4.883 -19.251  1.00  0.00
ATOM   3412  O   ASN   219     -12.671  -5.357 -20.370  1.00  0.00
ATOM   3413  N   VAL   220     -11.924  -3.674 -19.088  1.00  0.00
ATOM   3414  H   VAL   220     -11.676  -3.249 -18.206  1.00  0.00
ATOM   3415  CA  VAL   220     -11.645  -2.951 -20.293  1.00  0.00
ATOM   3416  HA  VAL   220     -11.731  -3.581 -21.178  1.00  0.00
ATOM   3417  CB  VAL   220     -12.527  -1.750 -20.472  1.00  0.00
ATOM   3418  HB  VAL   220     -12.429  -1.089 -19.611  1.00  0.00
ATOM   3419  CG1 VAL   220     -12.099  -1.001 -21.743  1.00  0.00
ATOM   3420 HG11 VAL   220     -12.197  -1.661 -22.605  1.00  0.00
ATOM   3421 HG12 VAL   220     -12.735  -0.126 -21.881  1.00  0.00
ATOM   3422 HG13 VAL   220     -11.061  -0.683 -21.646  1.00  0.00
ATOM   3423  CG2 VAL   220     -13.988  -2.226 -20.489  1.00  0.00
ATOM   3424 HG21 VAL   220     -14.220  -2.724 -19.547  1.00  0.00
ATOM   3425 HG22 VAL   220     -14.649  -1.369 -20.618  1.00  0.00
ATOM   3426 HG23 VAL   220     -14.134  -2.924 -21.314  1.00  0.00
ATOM   3427  C   VAL   220     -10.240  -2.462 -20.260  1.00  0.00
ATOM   3428  O   VAL   220      -9.722  -2.087 -19.210  1.00  0.00
ATOM   3429  N   GLN   221      -9.572  -2.468 -21.429  1.00  0.00
ATOM   3430  H   GLN   221      -9.974  -2.798 -22.295  1.00  0.00
ATOM   3431  CA  GLN   221      -8.253  -1.917 -21.461  1.00  0.00
ATOM   3432  HA  GLN   221      -7.798  -2.064 -20.481  1.00  0.00
ATOM   3433  CB  GLN   221      -7.345  -2.554 -22.525  1.00  0.00
ATOM   3434  HB2 GLN   221      -7.849  -2.461 -23.487  1.00  0.00
ATOM   3435  HB3 GLN   221      -6.415  -1.987 -22.547  1.00  0.00
ATOM   3436  CG  GLN   221      -7.037  -4.027 -22.251  1.00  0.00
ATOM   3437  HG2 GLN   221      -6.517  -4.145 -21.300  1.00  0.00
ATOM   3438  HG3 GLN   221      -7.952  -4.619 -22.240  1.00  0.00
ATOM   3439  CD  GLN   221      -6.138  -4.543 -23.364  1.00  0.00
ATOM   3440  OE1 GLN   221      -6.534  -4.590 -24.527  1.00  0.00
ATOM   3441  NE2 GLN   221      -4.890  -4.942 -23.000  1.00  0.00
ATOM   3442 HE21 GLN   221      -4.251  -5.293 -23.699  1.00  0.00
ATOM   3443 HE22 GLN   221      -4.607  -4.885 -22.032  1.00  0.00
ATOM   3444  C   GLN   221      -8.472  -0.500 -21.840  1.00  0.00
ATOM   3445  O   GLN   221      -8.691  -0.184 -23.009  1.00  0.00
ATOM   3446  N   VAL   222      -8.428   0.409 -20.854  1.00  0.00
ATOM   3447  H   VAL   222      -8.208   0.207 -19.889  1.00  0.00
ATOM   3448  CA  VAL   222      -8.746   1.753 -21.207  1.00  0.00
ATOM   3449  HA  VAL   222      -8.636   1.980 -22.267  1.00  0.00
ATOM   3450  CB  VAL   222     -10.128   2.162 -20.768  1.00  0.00
ATOM   3451  HB  VAL   222     -10.850   1.405 -21.074  1.00  0.00
ATOM   3452  CG1 VAL   222     -10.149   2.300 -19.238  1.00  0.00
ATOM   3453 HG11 VAL   222      -9.428   3.057 -18.931  1.00  0.00
ATOM   3454 HG12 VAL   222     -11.146   2.596 -18.913  1.00  0.00
ATOM   3455 HG13 VAL   222      -9.888   1.345 -18.783  1.00  0.00
ATOM   3456  CG2 VAL   222     -10.577   3.407 -21.554  1.00  0.00
ATOM   3457 HG21 VAL   222     -10.590   3.179 -22.620  1.00  0.00
ATOM   3458 HG22 VAL   222     -11.577   3.699 -21.233  1.00  0.00
ATOM   3459 HG23 VAL   222      -9.882   4.226 -21.367  1.00  0.00
ATOM   3460  C   VAL   222      -7.749   2.646 -20.583  1.00  0.00
ATOM   3461  O   VAL   222      -6.858   2.190 -19.866  1.00  0.00
ATOM   3462  N   ALA   223      -7.900   3.955 -20.856  1.00  0.00
ATOM   3463  H   ALA   223      -8.676   4.267 -21.422  1.00  0.00
ATOM   3464  CA  ALA   223      -7.033   4.937 -20.300  1.00  0.00
ATOM   3465  HA  ALA   223      -5.982   4.841 -20.571  1.00  0.00
ATOM   3466  CB  ALA   223      -7.486   6.378 -20.592  1.00  0.00
ATOM   3467  HB1 ALA   223      -8.535   6.493 -20.317  1.00  0.00
ATOM   3468  HB2 ALA   223      -6.881   7.074 -20.012  1.00  0.00
ATOM   3469  HB3 ALA   223      -7.364   6.590 -21.654  1.00  0.00
ATOM   3470  C   ALA   223      -7.166   4.697 -18.845  1.00  0.00
ATOM   3471  O   ALA   223      -6.190   4.765 -18.104  1.00  0.00
ATOM   3472  N   TYR   224      -8.391   4.345 -18.420  1.00  0.00
ATOM   3473  H   TYR   224      -9.180   4.278 -19.047  1.00  0.00
ATOM   3474  CA  TYR   224      -8.582   3.988 -17.055  1.00  0.00
ATOM   3475  HA  TYR   224      -7.950   4.620 -16.431  1.00  0.00
ATOM   3476  CB  TYR   224     -10.042   4.163 -16.612  1.00  0.00
ATOM   3477  HB2 TYR   224     -10.707   3.508 -17.175  1.00  0.00
ATOM   3478  HB3 TYR   224     -10.157   3.967 -15.546  1.00  0.00
ATOM   3479  CG  TYR   224     -10.388   5.584 -16.895  1.00  0.00
ATOM   3480  CD1 TYR   224     -10.728   5.964 -18.173  1.00  0.00
ATOM   3481  HD1 TYR   224     -10.741   5.212 -18.962  1.00  0.00
ATOM   3482  CE1 TYR   224     -11.048   7.269 -18.462  1.00  0.00
ATOM   3483  HE1 TYR   224     -11.314   7.556 -19.479  1.00  0.00
ATOM   3484  CZ  TYR   224     -11.033   8.213 -17.464  1.00  0.00
ATOM   3485  OH  TYR   224     -11.360   9.557 -17.749  1.00  0.00
ATOM   3486  HH  TYR   224     -11.578   9.702 -18.673  1.00  0.00
ATOM   3487  CE2 TYR   224     -10.697   7.842 -16.185  1.00  0.00
ATOM   3488  HE2 TYR   224     -10.686   8.591 -15.393  1.00  0.00
ATOM   3489  CD2 TYR   224     -10.376   6.534 -15.900  1.00  0.00
ATOM   3490  HD2 TYR   224     -10.111   6.247 -14.882  1.00  0.00
ATOM   3491  C   TYR   224      -8.252   2.525 -16.977  1.00  0.00
ATOM   3492  O   TYR   224      -9.112   1.670 -16.760  1.00  0.00
ATOM   3493  N   GLN   225      -6.956   2.231 -17.186  1.00  0.00
ATOM   3494  H   GLN   225      -6.401   3.025 -17.473  1.00  0.00
ATOM   3495  CA  GLN   225      -6.299   0.964 -17.021  1.00  0.00
ATOM   3496  HA  GLN   225      -6.913   0.393 -16.324  1.00  0.00
ATOM   3497  CB  GLN   225      -6.063   0.109 -18.284  1.00  0.00
ATOM   3498  HB2 GLN   225      -7.037  -0.086 -18.732  1.00  0.00
ATOM   3499  HB3 GLN   225      -5.460   0.703 -18.971  1.00  0.00
ATOM   3500  CG  GLN   225      -5.356  -1.220 -18.003  1.00  0.00
ATOM   3501  HG2 GLN   225      -4.372  -1.058 -17.563  1.00  0.00
ATOM   3502  HG3 GLN   225      -5.951  -1.848 -17.340  1.00  0.00
ATOM   3503  CD  GLN   225      -5.182  -1.943 -19.332  1.00  0.00
ATOM   3504  OE1 GLN   225      -4.732  -3.088 -19.377  1.00  0.00
ATOM   3505  NE2 GLN   225      -5.551  -1.256 -20.446  1.00  0.00
ATOM   3506 HE21 GLN   225      -5.458  -1.686 -21.355  1.00  0.00
ATOM   3507 HE22 GLN   225      -5.917  -0.319 -20.359  1.00  0.00
ATOM   3508  C   GLN   225      -4.981   1.394 -16.475  1.00  0.00
ATOM   3509  O   GLN   225      -4.736   1.199 -15.287  1.00  0.00
ATOM   3510  N   PRO   226      -4.089   1.934 -17.279  1.00  0.00
ATOM   3511  CD  PRO   226      -4.414   2.613 -18.528  1.00  0.00
ATOM   3512  HD2 PRO   226      -5.398   3.069 -18.420  1.00  0.00
ATOM   3513  HD3 PRO   226      -4.444   1.867 -19.322  1.00  0.00
ATOM   3514  CG  PRO   226      -3.302   3.653 -18.743  1.00  0.00
ATOM   3515  HG2 PRO   226      -3.633   4.642 -18.427  1.00  0.00
ATOM   3516  HG3 PRO   226      -3.004   3.688 -19.791  1.00  0.00
ATOM   3517  CB  PRO   226      -2.152   3.138 -17.863  1.00  0.00
ATOM   3518  HB2 PRO   226      -1.661   4.046 -17.512  1.00  0.00
ATOM   3519  HB3 PRO   226      -1.405   2.455 -18.268  1.00  0.00
ATOM   3520  CA  PRO   226      -2.896   2.472 -16.711  1.00  0.00
ATOM   3521  HA  PRO   226      -2.322   1.705 -16.191  1.00  0.00
ATOM   3522  C   PRO   226      -3.350   3.509 -15.727  1.00  0.00
ATOM   3523  O   PRO   226      -2.781   3.588 -14.641  1.00  0.00
ATOM   3524  N   ALA   227      -4.376   4.313 -16.092  1.00  0.00
ATOM   3525  H   ALA   227      -4.803   4.211 -17.002  1.00  0.00
ATOM   3526  CA  ALA   227      -4.878   5.334 -15.214  1.00  0.00
ATOM   3527  HA  ALA   227      -4.032   5.934 -14.878  1.00  0.00
ATOM   3528  CB  ALA   227      -5.922   6.268 -15.847  1.00  0.00
ATOM   3529  HB1 ALA   227      -6.779   5.683 -16.180  1.00  0.00
ATOM   3530  HB2 ALA   227      -6.248   7.002 -15.110  1.00  0.00
ATOM   3531  HB3 ALA   227      -5.480   6.783 -16.700  1.00  0.00
ATOM   3532  C   ALA   227      -5.516   4.691 -14.025  1.00  0.00
ATOM   3533  O   ALA   227      -5.347   5.159 -12.901  1.00  0.00
ATOM   3534  N   VAL   228      -6.278   3.596 -14.235  1.00  0.00
ATOM   3535  H   VAL   228      -6.473   3.211 -15.148  1.00  0.00
ATOM   3536  CA  VAL   228      -6.907   2.995 -13.096  1.00  0.00
ATOM   3537  HA  VAL   228      -7.409   3.741 -12.479  1.00  0.00
ATOM   3538  CB  VAL   228      -7.877   1.879 -13.387  1.00  0.00
ATOM   3539  HB  VAL   228      -8.222   1.427 -12.457  1.00  0.00
ATOM   3540  CG1 VAL   228      -9.075   2.477 -14.140  1.00  0.00
ATOM   3541 HG11 VAL   228      -8.731   2.929 -15.070  1.00  0.00
ATOM   3542 HG12 VAL   228      -9.794   1.689 -14.364  1.00  0.00
ATOM   3543 HG13 VAL   228      -9.551   3.238 -13.521  1.00  0.00
ATOM   3544  CG2 VAL   228      -7.169   0.733 -14.123  1.00  0.00
ATOM   3545 HG21 VAL   228      -6.360   0.347 -13.503  1.00  0.00
ATOM   3546 HG22 VAL   228      -7.883  -0.065 -14.326  1.00  0.00
ATOM   3547 HG23 VAL   228      -6.760   1.102 -15.064  1.00  0.00
ATOM   3548  C   VAL   228      -5.834   2.503 -12.185  1.00  0.00
ATOM   3549  O   VAL   228      -5.961   2.616 -10.966  1.00  0.00
ATOM   3550  N   GLN   229      -4.738   1.952 -12.742  1.00  0.00
ATOM   3551  H   GLN   229      -4.617   1.846 -13.739  1.00  0.00
ATOM   3552  CA  GLN   229      -3.691   1.490 -11.877  1.00  0.00
ATOM   3553  HA  GLN   229      -4.126   0.778 -11.175  1.00  0.00
ATOM   3554  CB  GLN   229      -2.522   0.807 -12.609  1.00  0.00
ATOM   3555  HB2 GLN   229      -2.182   1.487 -13.390  1.00  0.00
ATOM   3556  HB3 GLN   229      -1.722   0.658 -11.883  1.00  0.00
ATOM   3557  CG  GLN   229      -2.900  -0.537 -13.233  1.00  0.00
ATOM   3558  HG2 GLN   229      -3.355  -1.205 -12.502  1.00  0.00
ATOM   3559  HG3 GLN   229      -3.581  -0.400 -14.073  1.00  0.00
ATOM   3560  CD  GLN   229      -1.620  -1.177 -13.746  1.00  0.00
ATOM   3561  OE1 GLN   229      -0.521  -0.710 -13.449  1.00  0.00
ATOM   3562  NE2 GLN   229      -1.755  -2.280 -14.531  1.00  0.00
ATOM   3563 HE21 GLN   229      -0.933  -2.740 -14.896  1.00  0.00
ATOM   3564 HE22 GLN   229      -2.676  -2.634 -14.746  1.00  0.00
ATOM   3565  C   GLN   229      -3.140   2.668 -11.135  1.00  0.00
ATOM   3566  O   GLN   229      -2.901   2.576  -9.930  1.00  0.00
ATOM   3567  N   MET   230      -2.958   3.817 -11.823  1.00  0.00
ATOM   3568  H   MET   230      -3.250   3.937 -12.782  1.00  0.00
ATOM   3569  CA  MET   230      -2.359   4.934 -11.149  1.00  0.00
ATOM   3570  HA  MET   230      -1.372   4.613 -10.815  1.00  0.00
ATOM   3571  CB  MET   230      -2.201   6.231 -11.990  1.00  0.00
ATOM   3572  HB2 MET   230      -1.345   6.748 -11.556  1.00  0.00
ATOM   3573  HB3 MET   230      -1.947   5.889 -12.993  1.00  0.00
ATOM   3574  CG  MET   230      -3.406   7.201 -12.065  1.00  0.00
ATOM   3575  HG2 MET   230      -3.186   7.872 -12.895  1.00  0.00
ATOM   3576  HG3 MET   230      -4.263   6.578 -12.319  1.00  0.00
ATOM   3577  SD  MET   230      -3.805   8.199 -10.570  1.00  0.00
ATOM   3578  CE  MET   230      -2.204   9.051 -10.478  1.00  0.00
ATOM   3579  HE1 MET   230      -2.040   9.617 -11.395  1.00  0.00
ATOM   3580  HE2 MET   230      -2.202   9.731  -9.626  1.00  0.00
ATOM   3581  HE3 MET   230      -1.407   8.317 -10.358  1.00  0.00
ATOM   3582  C   MET   230      -3.240   5.298 -10.009  1.00  0.00
ATOM   3583  O   MET   230      -2.766   5.595  -8.916  1.00  0.00
ATOM   3584  N   GLY   231      -4.558   5.361 -10.276  1.00  0.00
ATOM   3585  H   GLY   231      -4.893   5.092 -11.190  1.00  0.00
ATOM   3586  CA  GLY   231      -5.515   5.799  -9.304  1.00  0.00
ATOM   3587  HA2 GLY   231      -5.203   6.760  -8.895  1.00  0.00
ATOM   3588  HA3 GLY   231      -6.491   5.906  -9.778  1.00  0.00
ATOM   3589  C   GLY   231      -5.621   4.811  -8.194  1.00  0.00
ATOM   3590  O   GLY   231      -5.734   5.185  -7.029  1.00  0.00
ATOM   3591  N   ALA   232      -5.601   3.509  -8.527  1.00  0.00
ATOM   3592  H   ALA   232      -5.441   3.191  -9.472  1.00  0.00
ATOM   3593  CA  ALA   232      -5.793   2.526  -7.503  1.00  0.00
ATOM   3594  HA  ALA   232      -6.748   2.687  -7.003  1.00  0.00
ATOM   3595  CB  ALA   232      -5.757   1.085  -8.042  1.00  0.00
ATOM   3596  HB1 ALA   232      -4.803   0.906  -8.538  1.00  0.00
ATOM   3597  HB2 ALA   232      -5.873   0.384  -7.215  1.00  0.00
ATOM   3598  HB3 ALA   232      -6.569   0.943  -8.755  1.00  0.00
ATOM   3599  C   ALA   232      -4.694   2.652  -6.499  1.00  0.00
ATOM   3600  O   ALA   232      -4.941   2.628  -5.294  1.00  0.00
ATOM   3601  N   ILE   233      -3.442   2.786  -6.976  1.00  0.00
ATOM   3602  H   ILE   233      -3.275   2.788  -7.972  1.00  0.00
ATOM   3603  CA  ILE   233      -2.311   2.872  -6.096  1.00  0.00
ATOM   3604  HA  ILE   233      -2.353   2.117  -5.311  1.00  0.00
ATOM   3605  CB  ILE   233      -1.013   2.747  -6.842  1.00  0.00
ATOM   3606  HB  ILE   233      -0.178   2.880  -6.154  1.00  0.00
ATOM   3607  CG2 ILE   233      -0.936   1.348  -7.478  1.00  0.00
ATOM   3608 HG21 ILE   233      -1.771   1.215  -8.166  1.00  0.00
ATOM   3609 HG22 ILE   233       0.003   1.247  -8.022  1.00  0.00
ATOM   3610 HG23 ILE   233      -0.986   0.590  -6.697  1.00  0.00
ATOM   3611  CG1 ILE   233      -0.910   3.885  -7.861  1.00  0.00
ATOM   3612 HG12 ILE   233      -1.749   3.773  -8.548  1.00  0.00
ATOM   3613 HG13 ILE   233      -1.017   4.818  -7.307  1.00  0.00
ATOM   3614  CD1 ILE   233       0.391   3.910  -8.649  1.00  0.00
ATOM   3615 HD11 ILE   233       0.499   2.978  -9.203  1.00  0.00
ATOM   3616 HD12 ILE   233       0.378   4.748  -9.347  1.00  0.00
ATOM   3617 HD13 ILE   233       1.230   4.023  -7.962  1.00  0.00
ATOM   3618  C   ILE   233      -2.311   4.159  -5.316  1.00  0.00
ATOM   3619  O   ILE   233      -2.198   4.139  -4.092  1.00  0.00
ATOM   3620  N   LEU   234      -2.474   5.317  -5.989  1.00  0.00
ATOM   3621  H   LEU   234      -2.638   5.310  -6.986  1.00  0.00
ATOM   3622  CA  LEU   234      -2.396   6.589  -5.319  1.00  0.00
ATOM   3623  HA  LEU   234      -1.458   6.640  -4.765  1.00  0.00
ATOM   3624  CB  LEU   234      -2.451   7.779  -6.309  1.00  0.00
ATOM   3625  HB2 LEU   234      -1.696   7.473  -7.034  1.00  0.00
ATOM   3626  HB3 LEU   234      -3.423   7.832  -6.799  1.00  0.00
ATOM   3627  CG  LEU   234      -2.082   9.177  -5.736  1.00  0.00
ATOM   3628  HG  LEU   234      -1.064   9.139  -5.349  1.00  0.00
ATOM   3629  CD1 LEU   234      -2.177  10.261  -6.825  1.00  0.00
ATOM   3630 HD11 LEU   234      -3.195  10.300  -7.212  1.00  0.00
ATOM   3631 HD12 LEU   234      -1.914  11.229  -6.399  1.00  0.00
ATOM   3632 HD13 LEU   234      -1.489  10.023  -7.636  1.00  0.00
ATOM   3633  CD2 LEU   234      -2.886   9.562  -4.481  1.00  0.00
ATOM   3634 HD21 LEU   234      -2.704   8.830  -3.694  1.00  0.00
ATOM   3635 HD22 LEU   234      -2.575  10.549  -4.138  1.00  0.00
ATOM   3636 HD23 LEU   234      -3.949   9.580  -4.721  1.00  0.00
ATOM   3637  C   LEU   234      -3.536   6.707  -4.346  1.00  0.00
ATOM   3638  O   LEU   234      -3.347   7.169  -3.222  1.00  0.00
ATOM   3639  N   VAL   235      -4.751   6.301  -4.754  1.00  0.00
ATOM   3640  H   VAL   235      -4.879   5.893  -5.669  1.00  0.00
ATOM   3641  CA  VAL   235      -5.903   6.449  -3.907  1.00  0.00
ATOM   3642  HA  VAL   235      -6.005   7.471  -3.541  1.00  0.00
ATOM   3643  CB  VAL   235      -7.181   6.053  -4.585  1.00  0.00
ATOM   3644  HB  VAL   235      -7.098   5.040  -4.978  1.00  0.00
ATOM   3645  CG1 VAL   235      -8.317   6.109  -3.547  1.00  0.00
ATOM   3646 HG11 VAL   235      -8.401   7.122  -3.154  1.00  0.00
ATOM   3647 HG12 VAL   235      -9.257   5.824  -4.020  1.00  0.00
ATOM   3648 HG13 VAL   235      -8.098   5.420  -2.731  1.00  0.00
ATOM   3649  CG2 VAL   235      -7.398   6.981  -5.794  1.00  0.00
ATOM   3650 HG21 VAL   235      -6.562   6.879  -6.486  1.00  0.00
ATOM   3651 HG22 VAL   235      -8.324   6.708  -6.301  1.00  0.00
ATOM   3652 HG23 VAL   235      -7.462   8.014  -5.453  1.00  0.00
ATOM   3653  C   VAL   235      -5.769   5.609  -2.671  1.00  0.00
ATOM   3654  O   VAL   235      -6.022   6.088  -1.566  1.00  0.00
ATOM   3655  N   CYS   236      -5.355   4.336  -2.813  1.00  0.00
ATOM   3656  H   CYS   236      -5.098   3.966  -3.717  1.00  0.00
ATOM   3657  CA  CYS   236      -5.281   3.464  -1.674  1.00  0.00
ATOM   3658  HA  CYS   236      -6.257   3.456  -1.189  1.00  0.00
ATOM   3659  CB  CYS   236      -4.894   2.018  -2.023  1.00  0.00
ATOM   3660  HB2 CYS   236      -4.959   1.373  -1.147  1.00  0.00
ATOM   3661  HB3 CYS   236      -5.532   1.622  -2.813  1.00  0.00
ATOM   3662  SG  CYS   236      -3.195   1.871  -2.630  1.00  0.00
ATOM   3663  HG  CYS   236      -3.227   0.554  -2.815  1.00  0.00
ATOM   3664  C   CYS   236      -4.260   3.996  -0.717  1.00  0.00
ATOM   3665  O   CYS   236      -4.457   3.949   0.495  1.00  0.00
ATOM   3666  N   ALA   237      -3.129   4.495  -1.249  1.00  0.00
ATOM   3667  H   ALA   237      -3.041   4.482  -2.255  1.00  0.00
ATOM   3668  CA  ALA   237      -2.055   5.057  -0.479  1.00  0.00
ATOM   3669  HA  ALA   237      -1.731   4.350   0.285  1.00  0.00
ATOM   3670  CB  ALA   237      -0.843   5.432  -1.346  1.00  0.00
ATOM   3671  HB1 ALA   237      -1.149   6.146  -2.110  1.00  0.00
ATOM   3672  HB2 ALA   237      -0.072   5.880  -0.719  1.00  0.00
ATOM   3673  HB3 ALA   237      -0.447   4.536  -1.824  1.00  0.00
ATOM   3674  C   ALA   237      -2.530   6.311   0.191  1.00  0.00
ATOM   3675  O   ALA   237      -2.148   6.603   1.323  1.00  0.00
ATOM   3676  N   LEU   238      -3.363   7.099  -0.514  1.00  0.00
ATOM   3677  H   LEU   238      -3.665   6.788  -1.426  1.00  0.00
ATOM   3678  CA  LEU   238      -3.851   8.359  -0.029  1.00  0.00
ATOM   3679  HA  LEU   238      -3.005   8.999   0.220  1.00  0.00
ATOM   3680  CB  LEU   238      -4.720   9.077  -1.081  1.00  0.00
ATOM   3681  HB2 LEU   238      -4.015   9.220  -1.900  1.00  0.00
ATOM   3682  HB3 LEU   238      -5.546   8.451  -1.419  1.00  0.00
ATOM   3683  CG  LEU   238      -5.265  10.445  -0.629  1.00  0.00
ATOM   3684  HG  LEU   238      -5.805  10.313   0.309  1.00  0.00
ATOM   3685  CD1 LEU   238      -4.123  11.455  -0.425  1.00  0.00
ATOM   3686 HD11 LEU   238      -3.583  11.587  -1.362  1.00  0.00
ATOM   3687 HD12 LEU   238      -4.536  12.412  -0.106  1.00  0.00
ATOM   3688 HD13 LEU   238      -3.440  11.082   0.338  1.00  0.00
ATOM   3689  CD2 LEU   238      -6.346  10.961  -1.596  1.00  0.00
ATOM   3690 HD21 LEU   238      -7.173  10.252  -1.629  1.00  0.00
ATOM   3691 HD22 LEU   238      -6.711  11.928  -1.251  1.00  0.00
ATOM   3692 HD23 LEU   238      -5.920  11.069  -2.594  1.00  0.00
ATOM   3693  C   LEU   238      -4.692   8.137   1.191  1.00  0.00
ATOM   3694  O   LEU   238      -4.596   8.886   2.161  1.00  0.00
ATOM   3695  N   GLY   239      -5.544   7.094   1.179  1.00  0.00
ATOM   3696  H   GLY   239      -5.597   6.463   0.392  1.00  0.00
ATOM   3697  CA  GLY   239      -6.406   6.855   2.301  1.00  0.00
ATOM   3698  HA2 GLY   239      -7.021   7.733   2.496  1.00  0.00
ATOM   3699  HA3 GLY   239      -7.050   5.998   2.104  1.00  0.00
ATOM   3700  C   GLY   239      -5.570   6.569   3.507  1.00  0.00
ATOM   3701  O   GLY   239      -5.838   7.090   4.588  1.00  0.00
ATOM   3702  N   ILE   240      -4.524   5.732   3.360  1.00  0.00
ATOM   3703  H   ILE   240      -4.292   5.291   2.481  1.00  0.00
ATOM   3704  CA  ILE   240      -3.734   5.408   4.512  1.00  0.00
ATOM   3705  HA  ILE   240      -4.388   5.115   5.333  1.00  0.00
ATOM   3706  CB  ILE   240      -2.687   4.347   4.301  1.00  0.00
ATOM   3707  HB  ILE   240      -3.148   3.469   3.849  1.00  0.00
ATOM   3708  CG2 ILE   240      -1.588   4.881   3.374  1.00  0.00
ATOM   3709 HG21 ILE   240      -1.126   5.759   3.825  1.00  0.00
ATOM   3710 HG22 ILE   240      -0.832   4.110   3.224  1.00  0.00
ATOM   3711 HG23 ILE   240      -2.024   5.154   2.413  1.00  0.00
ATOM   3712  CG1 ILE   240      -2.150   3.894   5.669  1.00  0.00
ATOM   3713 HG12 ILE   240      -1.562   4.718   6.073  1.00  0.00
ATOM   3714 HG13 ILE   240      -3.013   3.715   6.310  1.00  0.00
ATOM   3715  CD1 ILE   240      -1.289   2.635   5.613  1.00  0.00
ATOM   3716 HD11 ILE   240      -0.425   2.813   4.972  1.00  0.00
ATOM   3717 HD12 ILE   240      -0.949   2.381   6.617  1.00  0.00
ATOM   3718 HD13 ILE   240      -1.876   1.810   5.210  1.00  0.00
ATOM   3719  C   ILE   240      -3.058   6.644   5.011  1.00  0.00
ATOM   3720  O   ILE   240      -3.037   6.897   6.214  1.00  0.00
ATOM   3721  N   LEU   241      -2.492   7.458   4.101  1.00  0.00
ATOM   3722  H   LEU   241      -2.556   7.264   3.112  1.00  0.00
ATOM   3723  CA  LEU   241      -1.786   8.635   4.518  1.00  0.00
ATOM   3724  HA  LEU   241      -0.995   8.347   5.211  1.00  0.00
ATOM   3725  CB  LEU   241      -1.150   9.386   3.328  1.00  0.00
ATOM   3726  HB2 LEU   241      -0.575   8.580   2.873  1.00  0.00
ATOM   3727  HB3 LEU   241      -1.903   9.738   2.622  1.00  0.00
ATOM   3728  CG  LEU   241      -0.202  10.552   3.694  1.00  0.00
ATOM   3729  HG  LEU   241       0.275  10.895   2.776  1.00  0.00
ATOM   3730  CD1 LEU   241      -0.933  11.725   4.360  1.00  0.00
ATOM   3731 HD11 LEU   241      -1.409  11.382   5.279  1.00  0.00
ATOM   3732 HD12 LEU   241      -0.218  12.513   4.594  1.00  0.00
ATOM   3733 HD13 LEU   241      -1.692  12.114   3.681  1.00  0.00
ATOM   3734  CD2 LEU   241       0.995  10.061   4.521  1.00  0.00
ATOM   3735 HD21 LEU   241       1.557   9.325   3.946  1.00  0.00
ATOM   3736 HD22 LEU   241       1.642  10.905   4.762  1.00  0.00
ATOM   3737 HD23 LEU   241       0.637   9.604   5.443  1.00  0.00
ATOM   3738  C   LEU   241      -2.751   9.564   5.194  1.00  0.00
ATOM   3739  O   LEU   241      -2.457  10.097   6.263  1.00  0.00
ATOM   3740  N   VAL   242      -3.928   9.790   4.573  1.00  0.00
ATOM   3741  H   VAL   242      -4.157   9.307   3.716  1.00  0.00
ATOM   3742  CA  VAL   242      -4.882  10.722   5.104  1.00  0.00
ATOM   3743  HA  VAL   242      -4.422  11.677   5.360  1.00  0.00
ATOM   3744  CB  VAL   242      -6.022  10.976   4.165  1.00  0.00
ATOM   3745  HB  VAL   242      -6.504  10.034   3.901  1.00  0.00
ATOM   3746  CG1 VAL   242      -7.039  11.893   4.867  1.00  0.00
ATOM   3747 HG11 VAL   242      -6.558  12.835   5.131  1.00  0.00
ATOM   3748 HG12 VAL   242      -7.876  12.088   4.197  1.00  0.00
ATOM   3749 HG13 VAL   242      -7.404  11.406   5.771  1.00  0.00
ATOM   3750  CG2 VAL   242      -5.455  11.559   2.860  1.00  0.00
ATOM   3751 HG21 VAL   242      -4.758  10.848   2.416  1.00  0.00
ATOM   3752 HG22 VAL   242      -6.271  11.751   2.163  1.00  0.00
ATOM   3753 HG23 VAL   242      -4.934  12.492   3.075  1.00  0.00
ATOM   3754  C   VAL   242      -5.484  10.246   6.389  1.00  0.00
ATOM   3755  O   VAL   242      -5.427  10.940   7.402  1.00  0.00
ATOM   3756  N   THR   243      -6.077   9.037   6.379  1.00  0.00
ATOM   3757  H   THR   243      -6.030   8.444   5.563  1.00  0.00
ATOM   3758  CA  THR   243      -6.796   8.560   7.527  1.00  0.00
ATOM   3759  HA  THR   243      -7.523   9.312   7.833  1.00  0.00
ATOM   3760  CB  THR   243      -7.522   7.274   7.254  1.00  0.00
ATOM   3761  HB  THR   243      -8.095   6.976   8.132  1.00  0.00
ATOM   3762  CG2 THR   243      -8.478   7.496   6.070  1.00  0.00
ATOM   3763 HG21 THR   243      -7.906   7.794   5.191  1.00  0.00
ATOM   3764 HG22 THR   243      -9.014   6.571   5.857  1.00  0.00
ATOM   3765 HG23 THR   243      -9.192   8.280   6.321  1.00  0.00
ATOM   3766  OG1 THR   243      -6.595   6.243   6.943  1.00  0.00
ATOM   3767  HG1 THR   243      -7.070   5.427   6.771  1.00  0.00
ATOM   3768  C   THR   243      -5.879   8.310   8.681  1.00  0.00
ATOM   3769  O   THR   243      -6.125   8.788   9.787  1.00  0.00
ATOM   3770  N   PHE   244      -4.800   7.532   8.460  1.00  0.00
ATOM   3771  H   PHE   244      -4.569   7.206   7.532  1.00  0.00
ATOM   3772  CA  PHE   244      -3.932   7.169   9.545  1.00  0.00
ATOM   3773  HA  PHE   244      -4.549   6.781  10.356  1.00  0.00
ATOM   3774  CB  PHE   244      -2.880   6.107   9.176  1.00  0.00
ATOM   3775  HB2 PHE   244      -2.391   6.323   8.226  1.00  0.00
ATOM   3776  HB3 PHE   244      -2.127   6.013   9.959  1.00  0.00
ATOM   3777  CG  PHE   244      -3.514   4.769   9.033  1.00  0.00
ATOM   3778  CD1 PHE   244      -4.081   4.383   7.843  1.00  0.00
ATOM   3779  HD1 PHE   244      -4.074   5.067   6.995  1.00  0.00
ATOM   3780  CE1 PHE   244      -4.654   3.142   7.719  1.00  0.00
ATOM   3781  HE1 PHE   244      -5.103   2.846   6.771  1.00  0.00
ATOM   3782  CZ  PHE   244      -4.663   2.274   8.784  1.00  0.00
ATOM   3783  HZ  PHE   244      -5.120   1.289   8.683  1.00  0.00
ATOM   3784  CE2 PHE   244      -4.096   2.648   9.977  1.00  0.00
ATOM   3785  HE2 PHE   244      -4.097   1.965  10.827  1.00  0.00
ATOM   3786  CD2 PHE   244      -3.525   3.893  10.096  1.00  0.00
ATOM   3787  HD2 PHE   244      -3.074   4.198  11.040  1.00  0.00
ATOM   3788  C   PHE   244      -3.118   8.316  10.071  1.00  0.00
ATOM   3789  O   PHE   244      -3.067   8.527  11.279  1.00  0.00
ATOM   3790  N   HID   245      -2.416   9.028   9.164  1.00  0.00
ATOM   3791  H   HID   245      -2.568   8.775   8.198  1.00  0.00
ATOM   3792  CA  HID   245      -1.442  10.052   9.458  1.00  0.00
ATOM   3793  HA  HID   245      -0.849   9.745  10.319  1.00  0.00
ATOM   3794  CB  HID   245      -0.497  10.295   8.273  1.00  0.00
ATOM   3795  HB2 HID   245      -1.059  10.609   7.394  1.00  0.00
ATOM   3796  HB3 HID   245       0.267  11.038   8.500  1.00  0.00
ATOM   3797  CG  HID   245       0.225   9.040   7.894  1.00  0.00
ATOM   3798  ND1 HID   245       1.143   8.413   8.702  1.00  0.00
ATOM   3799  HD1 HID   245       1.452   8.709   9.617  1.00  0.00
ATOM   3800  CE1 HID   245       1.564   7.309   8.038  1.00  0.00
ATOM   3801  HE1 HID   245       2.302   6.685   8.541  1.00  0.00
ATOM   3802  NE2 HID   245       0.983   7.184   6.859  1.00  0.00
ATOM   3803  CD2 HID   245       0.139   8.277   6.771  1.00  0.00
ATOM   3804  HD2 HID   245      -0.474   8.422   5.881  1.00  0.00
ATOM   3805  C   HID   245      -1.983  11.387   9.865  1.00  0.00
ATOM   3806  O   HID   245      -1.384  12.058  10.702  1.00  0.00
ATOM   3807  N   LEU   246      -3.109  11.826   9.272  1.00  0.00
ATOM   3808  H   LEU   246      -3.630  11.223   8.651  1.00  0.00
ATOM   3809  CA  LEU   246      -3.573  13.173   9.462  1.00  0.00
ATOM   3810  HA  LEU   246      -2.789  13.868   9.162  1.00  0.00
ATOM   3811  CB  LEU   246      -4.841  13.465   8.623  1.00  0.00
ATOM   3812  HB2 LEU   246      -4.468  13.205   7.632  1.00  0.00
ATOM   3813  HB3 LEU   246      -5.669  12.806   8.883  1.00  0.00
ATOM   3814  CG  LEU   246      -5.330  14.929   8.620  1.00  0.00
ATOM   3815  HG  LEU   246      -6.120  15.017   7.874  1.00  0.00
ATOM   3816  CD1 LEU   246      -5.867  15.376   9.991  1.00  0.00
ATOM   3817 HD11 LEU   246      -5.077  15.289  10.737  1.00  0.00
ATOM   3818 HD12 LEU   246      -6.197  16.413   9.932  1.00  0.00
ATOM   3819 HD13 LEU   246      -6.707  14.743  10.276  1.00  0.00
ATOM   3820  CD2 LEU   246      -4.249  15.863   8.050  1.00  0.00
ATOM   3821 HD21 LEU   246      -4.016  15.568   7.027  1.00  0.00
ATOM   3822 HD22 LEU   246      -4.615  16.890   8.057  1.00  0.00
ATOM   3823 HD23 LEU   246      -3.349  15.794   8.661  1.00  0.00
ATOM   3824  C   LEU   246      -3.857  13.429  10.915  1.00  0.00
ATOM   3825  O   LEU   246      -3.450  14.466  11.437  1.00  0.00
ATOM   3826  N   PRO   247      -4.525  12.543  11.600  1.00  0.00
ATOM   3827  CD  PRO   247      -5.508  11.677  10.974  1.00  0.00
ATOM   3828  HD2 PRO   247      -4.996  10.791  10.600  1.00  0.00
ATOM   3829  HD3 PRO   247      -5.958  12.215  10.140  1.00  0.00
ATOM   3830  CG  PRO   247      -6.528  11.348  12.078  1.00  0.00
ATOM   3831  HG2 PRO   247      -6.808  10.296  12.030  1.00  0.00
ATOM   3832  HG3 PRO   247      -7.418  11.966  11.964  1.00  0.00
ATOM   3833  CB  PRO   247      -5.795  11.676  13.393  1.00  0.00
ATOM   3834  HB2 PRO   247      -5.249  10.819  13.787  1.00  0.00
ATOM   3835  HB3 PRO   247      -6.480  12.050  14.154  1.00  0.00
ATOM   3836  CA  PRO   247      -4.815  12.775  12.988  1.00  0.00
ATOM   3837  HA  PRO   247      -5.349  13.721  13.072  1.00  0.00
ATOM   3838  C   PRO   247      -3.574  12.830  13.816  1.00  0.00
ATOM   3839  O   PRO   247      -3.552  13.560  14.805  1.00  0.00
ATOM   3840  N   LYS   248      -2.535  12.063  13.434  1.00  0.00
ATOM   3841  H   LYS   248      -2.608  11.479  12.613  1.00  0.00
ATOM   3842  CA  LYS   248      -1.307  12.046  14.172  1.00  0.00
ATOM   3843  HA  LYS   248      -1.547  11.838  15.215  1.00  0.00
ATOM   3844  CB  LYS   248      -0.286  11.002  13.685  1.00  0.00
ATOM   3845  HB2 LYS   248      -0.201  11.112  12.604  1.00  0.00
ATOM   3846  HB3 LYS   248       0.670  11.243  14.150  1.00  0.00
ATOM   3847  CG  LYS   248      -0.668   9.559  14.022  1.00  0.00
ATOM   3848  HG2 LYS   248      -0.740   9.485  15.107  1.00  0.00
ATOM   3849  HG3 LYS   248      -1.646   9.368  13.580  1.00  0.00
ATOM   3850  CD  LYS   248       0.336   8.525  13.506  1.00  0.00
ATOM   3851  HD2 LYS   248      -0.124   7.541  13.593  1.00  0.00
ATOM   3852  HD3 LYS   248       0.530   8.744  12.456  1.00  0.00
ATOM   3853  CE  LYS   248       1.655   8.541  14.282  1.00  0.00
ATOM   3854  HE2 LYS   248       2.126   9.517  14.167  1.00  0.00
ATOM   3855  HE3 LYS   248       1.451   8.359  15.337  1.00  0.00
ATOM   3856  NZ  LYS   248       2.562   7.493  13.767  1.00  0.00
ATOM   3857  HZ1 LYS   248       2.751   7.662  12.789  1.00  0.00
ATOM   3858  HZ2 LYS   248       3.428   7.513  14.286  1.00  0.00
ATOM   3859  HZ3 LYS   248       2.126   6.588  13.874  1.00  0.00
ATOM   3860  C   LYS   248      -0.656  13.389  14.067  1.00  0.00
ATOM   3861  O   LYS   248      -0.033  13.855  15.018  1.00  0.00
ATOM   3862  N   CYS   249      -0.751  14.036  12.891  1.00  0.00
ATOM   3863  H   CYS   249      -1.262  13.637  12.117  1.00  0.00
ATOM   3864  CA  CYS   249      -0.141  15.321  12.712  1.00  0.00
ATOM   3865  HA  CYS   249       0.920  15.240  12.948  1.00  0.00
ATOM   3866  CB  CYS   249      -0.286  15.852  11.275  1.00  0.00
ATOM   3867  HB2 CYS   249      -1.330  15.862  10.962  1.00  0.00
ATOM   3868  HB3 CYS   249       0.131  16.855  11.181  1.00  0.00
ATOM   3869  SG  CYS   249       0.594  14.825  10.061  1.00  0.00
ATOM   3870  HG  CYS   249       0.261  15.551   8.997  1.00  0.00
ATOM   3871  C   CYS   249      -0.797  16.310  13.620  1.00  0.00
ATOM   3872  O   CYS   249      -0.125  17.049  14.335  1.00  0.00
ATOM   3873  N   TYR   250      -2.140  16.323  13.643  1.00  0.00
ATOM   3874  H   TYR   250      -2.679  15.685  13.075  1.00  0.00
ATOM   3875  CA  TYR   250      -2.844  17.277  14.446  1.00  0.00
ATOM   3876  HA  TYR   250      -2.507  18.276  14.169  1.00  0.00
ATOM   3877  CB  TYR   250      -4.369  17.207  14.272  1.00  0.00
ATOM   3878  HB2 TYR   250      -4.708  16.173  14.204  1.00  0.00
ATOM   3879  HB3 TYR   250      -4.888  17.706  15.091  1.00  0.00
ATOM   3880  CG  TYR   250      -4.665  17.910  12.997  1.00  0.00
ATOM   3881  CD1 TYR   250      -4.382  17.331  11.782  1.00  0.00
ATOM   3882  HD1 TYR   250      -3.933  16.338  11.749  1.00  0.00
ATOM   3883  CE1 TYR   250      -4.663  17.998  10.612  1.00  0.00
ATOM   3884  HE1 TYR   250      -4.435  17.531   9.654  1.00  0.00
ATOM   3885  CZ  TYR   250      -5.222  19.253  10.649  1.00  0.00
ATOM   3886  OH  TYR   250      -5.507  19.936   9.447  1.00  0.00
ATOM   3887  HH  TYR   250      -5.271  19.433   8.664  1.00  0.00
ATOM   3888  CE2 TYR   250      -5.509  19.836  11.859  1.00  0.00
ATOM   3889  HE2 TYR   250      -5.959  20.828  11.896  1.00  0.00
ATOM   3890  CD2 TYR   250      -5.227  19.165  13.026  1.00  0.00
ATOM   3891  HD2 TYR   250      -5.449  19.627  13.988  1.00  0.00
ATOM   3892  C   TYR   250      -2.506  17.063  15.876  1.00  0.00
ATOM   3893  O   TYR   250      -2.275  18.019  16.613  1.00  0.00
ATOM   3894  N   VAL   251      -2.457  15.798  16.321  1.00  0.00
ATOM   3895  H   VAL   251      -2.635  14.985  15.749  1.00  0.00
ATOM   3896  CA  VAL   251      -2.162  15.602  17.704  1.00  0.00
ATOM   3897  HA  VAL   251      -2.795  16.209  18.352  1.00  0.00
ATOM   3898  CB  VAL   251      -2.233  14.172  18.165  1.00  0.00
ATOM   3899  HB  VAL   251      -1.982  14.110  19.224  1.00  0.00
ATOM   3900  CG1 VAL   251      -3.665  13.658  17.947  1.00  0.00
ATOM   3901 HG11 VAL   251      -3.916  13.720  16.888  1.00  0.00
ATOM   3902 HG12 VAL   251      -3.734  12.621  18.277  1.00  0.00
ATOM   3903 HG13 VAL   251      -4.362  14.268  18.521  1.00  0.00
ATOM   3904  CG2 VAL   251      -1.144  13.347  17.467  1.00  0.00
ATOM   3905 HG21 VAL   251      -0.164  13.756  17.712  1.00  0.00
ATOM   3906 HG22 VAL   251      -1.199  12.312  17.804  1.00  0.00
ATOM   3907 HG23 VAL   251      -1.294  13.386  16.388  1.00  0.00
ATOM   3908  C   VAL   251      -0.783  16.116  17.984  1.00  0.00
ATOM   3909  O   VAL   251      -0.515  16.586  19.081  1.00  0.00
ATOM   3910  N   LEU   252       0.190  15.943  17.069  1.00  0.00
ATOM   3911  H   LEU   252       0.101  15.436  16.200  1.00  0.00
ATOM   3912  CA  LEU   252       1.468  16.509  17.400  1.00  0.00
ATOM   3913  HA  LEU   252       1.673  16.308  18.452  1.00  0.00
ATOM   3914  CB  LEU   252       2.619  15.935  16.557  1.00  0.00
ATOM   3915  HB2 LEU   252       2.238  16.045  15.542  1.00  0.00
ATOM   3916  HB3 LEU   252       3.538  16.511  16.665  1.00  0.00
ATOM   3917  CG  LEU   252       2.910  14.449  16.837  1.00  0.00
ATOM   3918  HG  LEU   252       2.024  13.865  16.586  1.00  0.00
ATOM   3919  CD1 LEU   252       4.101  13.956  16.002  1.00  0.00
ATOM   3920 HD11 LEU   252       4.987  14.539  16.252  1.00  0.00
ATOM   3921 HD12 LEU   252       4.286  12.904  16.218  1.00  0.00
ATOM   3922 HD13 LEU   252       3.876  14.075  14.942  1.00  0.00
ATOM   3923  CD2 LEU   252       3.090  14.188  18.342  1.00  0.00
ATOM   3924 HD21 LEU   252       2.179  14.468  18.871  1.00  0.00
ATOM   3925 HD22 LEU   252       3.294  13.130  18.506  1.00  0.00
ATOM   3926 HD23 LEU   252       3.924  14.781  18.717  1.00  0.00
ATOM   3927  C   LEU   252       1.521  18.003  17.240  1.00  0.00
ATOM   3928  O   LEU   252       1.769  18.735  18.197  1.00  0.00
ATOM   3929  N   LEU   253       1.276  18.492  16.005  1.00  0.00
ATOM   3930  H   LEU   253       0.983  17.874  15.262  1.00  0.00
ATOM   3931  CA  LEU   253       1.456  19.884  15.701  1.00  0.00
ATOM   3932  HA  LEU   253       2.422  20.213  16.085  1.00  0.00
ATOM   3933  CB  LEU   253       1.415  20.145  14.178  1.00  0.00
ATOM   3934  HB2 LEU   253       2.195  19.455  13.856  1.00  0.00
ATOM   3935  HB3 LEU   253       0.464  19.848  13.736  1.00  0.00
ATOM   3936  CG  LEU   253       1.772  21.577  13.719  1.00  0.00
ATOM   3937  HG  LEU   253       1.881  21.557  12.635  1.00  0.00
ATOM   3938  CD1 LEU   253       0.713  22.622  14.109  1.00  0.00
ATOM   3939 HD11 LEU   253       0.604  22.643  15.193  1.00  0.00
ATOM   3940 HD12 LEU   253       1.025  23.605  13.757  1.00  0.00
ATOM   3941 HD13 LEU   253      -0.242  22.360  13.653  1.00  0.00
ATOM   3942  CD2 LEU   253       3.189  21.960  14.171  1.00  0.00
ATOM   3943 HD21 LEU   253       3.909  21.264  13.740  1.00  0.00
ATOM   3944 HD22 LEU   253       3.417  22.972  13.836  1.00  0.00
ATOM   3945 HD23 LEU   253       3.248  21.916  15.258  1.00  0.00
ATOM   3946  C   LEU   253       0.419  20.747  16.348  1.00  0.00
ATOM   3947  O   LEU   253       0.747  21.683  17.073  1.00  0.00
ATOM   3948  N   TRP   254      -0.869  20.443  16.099  1.00  0.00
ATOM   3949  H   TRP   254      -1.113  19.644  15.531  1.00  0.00
ATOM   3950  CA  TRP   254      -1.924  21.308  16.545  1.00  0.00
ATOM   3951  HA  TRP   254      -1.666  22.335  16.288  1.00  0.00
ATOM   3952  CB  TRP   254      -3.279  20.967  15.906  1.00  0.00
ATOM   3953  HB2 TRP   254      -3.444  19.890  15.903  1.00  0.00
ATOM   3954  HB3 TRP   254      -4.095  21.458  16.436  1.00  0.00
ATOM   3955  CG  TRP   254      -3.362  21.421  14.469  1.00  0.00
ATOM   3956  CD1 TRP   254      -2.751  20.918  13.358  1.00  0.00
ATOM   3957  HD1 TRP   254      -2.105  20.051  13.497  1.00  0.00
ATOM   3958  NE1 TRP   254      -3.106  21.656  12.253  1.00  0.00
ATOM   3959  HE1 TRP   254      -2.792  21.496  11.307  1.00  0.00
ATOM   3960  CE2 TRP   254      -3.970  22.654  12.652  1.00  0.00
ATOM   3961  CZ2 TRP   254      -4.599  23.633  11.940  1.00  0.00
ATOM   3962  HZ2 TRP   254      -4.425  23.686  10.865  1.00  0.00
ATOM   3963  CH2 TRP   254      -5.420  24.497  12.631  1.00  0.00
ATOM   3964  HH2 TRP   254      -5.939  25.293  12.097  1.00  0.00
ATOM   3965  CZ3 TRP   254      -5.601  24.377  13.994  1.00  0.00
ATOM   3966  HZ3 TRP   254      -6.253  25.067  14.530  1.00  0.00
ATOM   3967  CE3 TRP   254      -4.969  23.390  14.718  1.00  0.00
ATOM   3968  HE3 TRP   254      -5.130  23.318  15.794  1.00  0.00
ATOM   3969  CD2 TRP   254      -4.155  22.536  14.029  1.00  0.00
ATOM   3970  C   TRP   254      -2.066  21.341  18.031  1.00  0.00
ATOM   3971  O   TRP   254      -2.009  22.414  18.628  1.00  0.00
ATOM   3972  N   LEU   255      -2.237  20.180  18.688  1.00  0.00
ATOM   3973  H   LEU   255      -2.238  19.265  18.260  1.00  0.00
ATOM   3974  CA  LEU   255      -2.429  20.268  20.106  1.00  0.00
ATOM   3975  HA  LEU   255      -2.353  21.317  20.394  1.00  0.00
ATOM   3976  CB  LEU   255      -3.785  19.724  20.585  1.00  0.00
ATOM   3977  HB2 LEU   255      -3.826  18.753  20.091  1.00  0.00
ATOM   3978  HB3 LEU   255      -3.829  19.584  21.665  1.00  0.00
ATOM   3979  CG  LEU   255      -4.980  20.581  20.130  1.00  0.00
ATOM   3980  HG  LEU   255      -4.828  21.602  20.481  1.00  0.00
ATOM   3981  CD1 LEU   255      -5.119  20.581  18.600  1.00  0.00
ATOM   3982 HD11 LEU   255      -5.272  19.561  18.249  1.00  0.00
ATOM   3983 HD12 LEU   255      -5.972  21.195  18.312  1.00  0.00
ATOM   3984 HD13 LEU   255      -4.212  20.987  18.152  1.00  0.00
ATOM   3985  CD2 LEU   255      -6.272  20.162  20.850  1.00  0.00
ATOM   3986 HD21 LEU   255      -6.146  20.286  21.926  1.00  0.00
ATOM   3987 HD22 LEU   255      -7.098  20.785  20.508  1.00  0.00
ATOM   3988 HD23 LEU   255      -6.490  19.117  20.628  1.00  0.00
ATOM   3989  C   LEU   255      -1.370  19.483  20.795  1.00  0.00
ATOM   3990  O   LEU   255      -1.357  18.258  20.754  1.00  0.00
ATOM   3991  N   PRO   256      -0.506  20.164  21.478  1.00  0.00
ATOM   3992  CD  PRO   256      -0.143  21.516  21.087  1.00  0.00
ATOM   3993  HD2 PRO   256      -0.826  22.209  21.578  1.00  0.00
ATOM   3994  HD3 PRO   256      -0.255  21.601  20.006  1.00  0.00
ATOM   3995  CG  PRO   256       1.313  21.700  21.542  1.00  0.00
ATOM   3996  HG2 PRO   256       1.454  22.693  21.970  1.00  0.00
ATOM   3997  HG3 PRO   256       1.992  21.569  20.700  1.00  0.00
ATOM   3998  CB  PRO   256       1.525  20.597  22.597  1.00  0.00
ATOM   3999  HB2 PRO   256       1.251  20.954  23.590  1.00  0.00
ATOM   4000  HB3 PRO   256       2.546  20.215  22.618  1.00  0.00
ATOM   4001  CA  PRO   256       0.564  19.493  22.159  1.00  0.00
ATOM   4002  HA  PRO   256       1.094  18.859  21.448  1.00  0.00
ATOM   4003  C   PRO   256       0.031  18.654  23.273  1.00  0.00
ATOM   4004  O   PRO   256       0.786  17.856  23.824  1.00  0.00
ATOM   4005  N   LYS   257      -1.247  18.832  23.646  1.00  0.00
ATOM   4006  H   LYS   257      -1.843  19.514  23.199  1.00  0.00
ATOM   4007  CA  LYS   257      -1.802  18.026  24.692  1.00  0.00
ATOM   4008  HA  LYS   257      -2.861  18.265  24.789  1.00  0.00
ATOM   4009  CB  LYS   257      -1.661  16.518  24.428  1.00  0.00
ATOM   4010  HB2 LYS   257      -0.607  16.317  24.235  1.00  0.00
ATOM   4011  HB3 LYS   257      -1.969  15.997  25.335  1.00  0.00
ATOM   4012  CG  LYS   257      -2.498  16.025  23.248  1.00  0.00
ATOM   4013  HG2 LYS   257      -3.540  16.005  23.566  1.00  0.00
ATOM   4014  HG3 LYS   257      -2.380  16.741  22.435  1.00  0.00
ATOM   4015  CD  LYS   257      -2.087  14.635  22.765  1.00  0.00
ATOM   4016  HD2 LYS   257      -1.037  14.690  22.479  1.00  0.00
ATOM   4017  HD3 LYS   257      -2.198  13.954  23.608  1.00  0.00
ATOM   4018  CE  LYS   257      -2.910  14.122  21.584  1.00  0.00
ATOM   4019  HE2 LYS   257      -3.934  13.939  21.909  1.00  0.00
ATOM   4020  HE3 LYS   257      -2.909  14.870  20.791  1.00  0.00
ATOM   4021  NZ  LYS   257      -2.322  12.862  21.075  1.00  0.00
ATOM   4022  HZ1 LYS   257      -2.323  12.169  21.810  1.00  0.00
ATOM   4023  HZ2 LYS   257      -2.869  12.526  20.295  1.00  0.00
ATOM   4024  HZ3 LYS   257      -1.373  13.031  20.773  1.00  0.00
ATOM   4025  C   LYS   257      -1.058  18.337  25.982  1.00  0.00
ATOM   4026  O   LYS   257      -0.135  19.193  25.941  1.00  0.00
ATOM   4027  OXT LYS   257      -1.403  17.722  27.027  1.00  0.00
TER   
ATOM   4028  C2  UNK   258      -3.175  -0.656 -10.948  1.00  0.00
ATOM   4029  H2  UNK   258      -2.317  -0.066 -10.636  1.00  0.00
ATOM   4030  C1  UNK   258      -4.338  -0.028 -11.369  1.00  0.00
ATOM   4031  H1  UNK   258      -4.399   1.057 -11.388  1.00  0.00
ATOM   4032  C   UNK   258      -5.421  -0.793 -11.765  1.00  0.00
ATOM   4033  H   UNK   258      -6.332  -0.302 -12.095  1.00  0.00
ATOM   4034  C5  UNK   258      -5.361  -2.168 -11.747  1.00  0.00
ATOM   4035  H3  UNK   258      -6.223  -2.751 -12.062  1.00  0.00
ATOM   4036  C4  UNK   258      -4.193  -2.821 -11.324  1.00  0.00
ATOM   4037  C3  UNK   258      -3.114  -2.018 -10.929  1.00  0.00
ATOM   4038  S   UNK   258      -1.879  -3.209 -10.484  1.00  0.00
ATOM   4039  O1  UNK   258      -1.679  -3.123  -9.080  1.00  0.00
ATOM   4040  O2  UNK   258      -0.825  -3.117 -11.432  1.00  0.00
ATOM   4041  N   UNK   258      -2.721  -4.623 -10.793  1.00  0.00
ATOM   4042  C6  UNK   258      -3.886  -4.255 -11.216  1.00  0.00
ATOM   4043  O   UNK   258      -4.813  -5.179 -11.555  1.00  0.00
TER   
ATOM   4044 C116 PA    259      13.746   0.668  -1.504  1.00  0.00
ATOM   4045 H16R PA    259      13.481  -0.262  -0.957  1.00  0.00
ATOM   4046 H16S PA    259      14.580   0.459  -2.207  1.00  0.00
ATOM   4047 H16T PA    259      12.813   1.096  -1.929  1.00  0.00
ATOM   4048 C115 PA    259      14.318   1.597  -0.458  1.00  0.00
ATOM   4049 H15R PA    259      15.187   1.143   0.065  1.00  0.00
ATOM   4050 H15S PA    259      14.752   2.527  -0.885  1.00  0.00
ATOM   4051 C114 PA    259      13.324   2.011   0.701  1.00  0.00
ATOM   4052 H14R PA    259      12.578   2.691   0.237  1.00  0.00
ATOM   4053 H14S PA    259      12.902   1.144   1.252  1.00  0.00
ATOM   4054 C113 PA    259      14.014   2.896   1.741  1.00  0.00
ATOM   4055 H13R PA    259      14.708   2.285   2.358  1.00  0.00
ATOM   4056 H13S PA    259      14.587   3.565   1.064  1.00  0.00
ATOM   4057 C112 PA    259      13.035   3.798   2.539  1.00  0.00
ATOM   4058 H12R PA    259      12.407   4.462   1.908  1.00  0.00
ATOM   4059 H12S PA    259      12.322   3.141   3.081  1.00  0.00
ATOM   4060 C111 PA    259      13.801   4.672   3.544  1.00  0.00
ATOM   4061 H11R PA    259      14.213   3.940   4.272  1.00  0.00
ATOM   4062 H11S PA    259      14.685   5.273   3.244  1.00  0.00
ATOM   4063 C110 PA    259      12.750   5.697   4.112  1.00  0.00
ATOM   4064 H10R PA    259      12.418   6.387   3.308  1.00  0.00
ATOM   4065 H10S PA    259      11.820   5.176   4.423  1.00  0.00
ATOM   4066  C19 PA    259      13.321   6.603   5.114  1.00  0.00
ATOM   4067  H9R PA    259      14.337   6.888   4.767  1.00  0.00
ATOM   4068  H9S PA    259      12.848   7.608   5.159  1.00  0.00
ATOM   4069  C18 PA    259      13.501   6.083   6.560  1.00  0.00
ATOM   4070  H8R PA    259      14.146   5.179   6.521  1.00  0.00
ATOM   4071  H8S PA    259      14.039   6.846   7.161  1.00  0.00
ATOM   4072  C17 PA    259      12.157   5.712   7.063  1.00  0.00
ATOM   4073  H7R PA    259      11.325   6.431   6.906  1.00  0.00
ATOM   4074  H7S PA    259      11.888   4.826   6.449  1.00  0.00
ATOM   4075  C16 PA    259      12.190   5.247   8.502  1.00  0.00
ATOM   4076  H6R PA    259      11.186   4.894   8.820  1.00  0.00
ATOM   4077  H6S PA    259      12.682   4.254   8.416  1.00  0.00
ATOM   4078  C15 PA    259      12.907   6.066   9.543  1.00  0.00
ATOM   4079  H5R PA    259      13.963   5.925   9.230  1.00  0.00
ATOM   4080  H5S PA    259      12.628   7.106   9.269  1.00  0.00
ATOM   4081  C14 PA    259      12.875   5.734  11.034  1.00  0.00
ATOM   4082  H4R PA    259      13.534   6.503  11.491  1.00  0.00
ATOM   4083  H4S PA    259      11.842   5.884  11.414  1.00  0.00
ATOM   4084  C13 PA    259      13.522   4.397  11.355  1.00  0.00
ATOM   4085  H3R PA    259      13.126   3.684  10.601  1.00  0.00
ATOM   4086  H3S PA    259      14.616   4.507  11.198  1.00  0.00
ATOM   4087  C12 PA    259      13.164   3.981  12.766  1.00  0.00
ATOM   4088  H2R PA    259      13.916   4.436  13.447  1.00  0.00
ATOM   4089  H2S PA    259      12.119   4.297  12.973  1.00  0.00
TER   
ATOM   4090  C11 PC    260      13.213   2.450  13.105  1.00  0.00
ATOM   4091  O12 PC    260      13.209   1.579  12.266  1.00  0.00
ATOM   4092  O11 PC    260      13.260   2.273  14.426  1.00  0.00
ATOM   4093  C1  PC    260      13.230   0.940  14.909  1.00  0.00
ATOM   4094  HR  PC    260      12.250   0.599  15.307  1.00  0.00
ATOM   4095  HS  PC    260      13.486   0.268  14.062  1.00  0.00
ATOM   4096  C2  PC    260      14.206   0.831  16.054  1.00  0.00
ATOM   4097  HX  PC    260      14.175  -0.192  16.485  1.00  0.00
ATOM   4098  C3  PC    260      14.024   1.876  17.217  1.00  0.00
ATOM   4099  HA  PC    260      12.914   1.903  17.271  1.00  0.00
ATOM   4100  HB  PC    260      14.618   1.472  18.064  1.00  0.00
ATOM   4101  O31 PC    260      14.445   3.185  16.853  1.00  0.00
ATOM   4102  P31 PC    260      14.222   4.417  17.852  1.00  0.00
ATOM   4103  O32 PC    260      15.218   4.062  19.026  1.00  0.00
ATOM   4104  C31 PC    260      15.224   4.709  20.313  1.00  0.00
ATOM   4105  H1A PC    260      14.219   4.866  20.760  1.00  0.00
ATOM   4106  H1B PC    260      15.688   3.966  20.996  1.00  0.00
ATOM   4107  C32 PC    260      16.129   5.936  20.342  1.00  0.00
ATOM   4108  H2A PC    260      15.646   6.781  19.872  1.00  0.00
ATOM   4109  H2B PC    260      16.261   6.277  21.358  1.00  0.00
ATOM   4110  N31 PC    260      17.614   5.889  19.832  1.00  0.00
ATOM   4111  C33 PC    260      18.053   4.429  19.991  1.00  0.00
ATOM   4112  H3A PC    260      17.910   4.189  21.035  1.00  0.00
ATOM   4113  H3B PC    260      17.372   3.801  19.435  1.00  0.00
ATOM   4114  H3C PC    260      19.087   4.328  19.697  1.00  0.00
ATOM   4115  C34 PC    260      17.626   6.227  18.415  1.00  0.00
ATOM   4116  H4A PC    260      18.524   5.991  17.863  1.00  0.00
ATOM   4117  H4B PC    260      16.787   5.696  17.989  1.00  0.00
ATOM   4118  H4C PC    260      17.497   7.299  18.434  1.00  0.00
ATOM   4119  C35 PC    260      18.401   6.825  20.727  1.00  0.00
ATOM   4120  H5A PC    260      19.415   6.900  20.362  1.00  0.00
ATOM   4121  H5B PC    260      18.428   6.431  21.733  1.00  0.00
ATOM   4122  H5C PC    260      17.812   7.730  20.732  1.00  0.00
ATOM   4123  O33 PC    260      14.519   5.681  17.236  1.00  0.00
ATOM   4124  O34 PC    260      12.892   4.255  18.414  1.00  0.00
ATOM   4125  O21 PC    260      15.550   1.042  15.583  1.00  0.00
ATOM   4126  C21 PC    260      16.117   0.157  14.781  1.00  0.00
ATOM   4127  O22 PC    260      15.685  -0.941  14.526  1.00  0.00
TER   
ATOM   4128  C12 OL    261      17.483   0.625  14.306  1.00  0.00
ATOM   4129  H2R OL    261      18.159  -0.215  14.039  1.00  0.00
ATOM   4130  H2S OL    261      17.821   1.246  15.164  1.00  0.00
ATOM   4131  C13 OL    261      17.215   1.464  13.020  1.00  0.00
ATOM   4132  H3R OL    261      16.539   2.308  13.273  1.00  0.00
ATOM   4133  H3S OL    261      16.663   0.860  12.269  1.00  0.00
ATOM   4134  C14 OL    261      18.562   2.100  12.522  1.00  0.00
ATOM   4135  H4R OL    261      19.509   1.548  12.702  1.00  0.00
ATOM   4136  H4S OL    261      18.521   2.943  13.244  1.00  0.00
ATOM   4137  C15 OL    261      18.556   2.718  11.141  1.00  0.00
ATOM   4138  H5R OL    261      18.941   2.055  10.336  1.00  0.00
ATOM   4139  H5S OL    261      19.362   3.482  11.144  1.00  0.00
ATOM   4140  C16 OL    261      17.276   3.464  10.731  1.00  0.00
ATOM   4141  H6R OL    261      17.059   4.281  11.452  1.00  0.00
ATOM   4142  H6S OL    261      16.461   2.715  10.829  1.00  0.00
ATOM   4143  C17 OL    261      17.329   4.194   9.349  1.00  0.00
ATOM   4144  H7R OL    261      16.265   4.491   9.230  1.00  0.00
ATOM   4145  H7S OL    261      17.516   3.607   8.425  1.00  0.00
ATOM   4146  C18 OL    261      18.359   5.473   9.365  1.00  0.00
ATOM   4147  H8R OL    261      18.616   5.758  10.408  1.00  0.00
ATOM   4148  H8S OL    261      17.765   6.340   9.007  1.00  0.00
ATOM   4149  C19 OL    261      19.688   5.168   8.721  1.00  0.00
ATOM   4150  H9R OL    261      20.443   4.535   9.211  1.00  0.00
ATOM   4151 C110 OL    261      19.991   5.638   7.497  1.00  0.00
ATOM   4152 H10R OL    261      21.003   5.461   7.104  1.00  0.00
ATOM   4153 C111 OL    261      19.242   6.489   6.454  1.00  0.00
ATOM   4154 H11R OL    261      19.837   7.408   6.264  1.00  0.00
ATOM   4155 H11S OL    261      18.223   6.792   6.775  1.00  0.00
ATOM   4156 C112 OL    261      19.113   5.899   5.042  1.00  0.00
ATOM   4157 H12R OL    261      20.155   5.740   4.691  1.00  0.00
ATOM   4158 H12S OL    261      18.767   6.633   4.284  1.00  0.00
ATOM   4159 C113 OL    261      18.348   4.577   5.014  1.00  0.00
ATOM   4160 H13R OL    261      17.439   4.825   5.603  1.00  0.00
ATOM   4161 H13S OL    261      18.934   3.844   5.609  1.00  0.00
ATOM   4162 C114 OL    261      17.935   3.975   3.711  1.00  0.00
ATOM   4163 H14R OL    261      17.283   4.707   3.188  1.00  0.00
ATOM   4164 H14S OL    261      17.479   2.974   3.866  1.00  0.00
ATOM   4165 C115 OL    261      19.151   3.704   2.734  1.00  0.00
ATOM   4166 H15R OL    261      19.889   2.964   3.112  1.00  0.00
ATOM   4167 H15S OL    261      19.806   4.595   2.631  1.00  0.00
ATOM   4168 C116 OL    261      18.851   3.123   1.300  1.00  0.00
ATOM   4169 H16R OL    261      18.024   3.737   0.884  1.00  0.00
ATOM   4170 H16S OL    261      18.526   2.062   1.369  1.00  0.00
ATOM   4171 C117 OL    261      20.040   3.137   0.259  1.00  0.00
ATOM   4172 H17R OL    261      20.463   4.161   0.171  1.00  0.00
ATOM   4173 H17S OL    261      19.620   2.925  -0.747  1.00  0.00
ATOM   4174 C118 OL    261      21.094   2.058   0.540  1.00  0.00
ATOM   4175 H18R OL    261      21.538   2.159   1.553  1.00  0.00
ATOM   4176 H18S OL    261      21.920   2.164  -0.196  1.00  0.00
ATOM   4177 H18T OL    261      20.674   1.032   0.472  1.00  0.00
TER   
ATOM   4178 C116 PA    262       1.067  31.235  -0.523  1.00  0.00
ATOM   4179 H16R PA    262       1.421  30.926   0.484  1.00  0.00
ATOM   4180 H16S PA    262       0.105  31.730  -0.271  1.00  0.00
ATOM   4181 H16T PA    262       1.709  32.030  -0.958  1.00  0.00
ATOM   4182 C115 PA    262       0.893  30.142  -1.549  1.00  0.00
ATOM   4183 H15R PA    262       0.547  30.633  -2.484  1.00  0.00
ATOM   4184 H15S PA    262       1.832  29.677  -1.917  1.00  0.00
ATOM   4185 C114 PA    262      -0.074  29.054  -1.053  1.00  0.00
ATOM   4186 H14R PA    262      -1.054  29.569  -0.965  1.00  0.00
ATOM   4187 H14S PA    262      -0.167  28.269  -1.834  1.00  0.00
ATOM   4188 C113 PA    262       0.195  28.393   0.335  1.00  0.00
ATOM   4189 H13R PA    262      -0.001  29.085   1.182  1.00  0.00
ATOM   4190 H13S PA    262      -0.431  27.496   0.525  1.00  0.00
ATOM   4191 C112 PA    262       1.682  27.925   0.501  1.00  0.00
ATOM   4192 H12R PA    262       2.142  27.640  -0.470  1.00  0.00
ATOM   4193 H12S PA    262       2.197  28.871   0.777  1.00  0.00
ATOM   4194 C111 PA    262       1.965  26.766   1.384  1.00  0.00
ATOM   4195 H11R PA    262       1.191  25.970   1.375  1.00  0.00
ATOM   4196 H11S PA    262       2.918  26.368   0.974  1.00  0.00
ATOM   4197 C110 PA    262       2.160  27.109   2.867  1.00  0.00
ATOM   4198 H10R PA    262       2.993  27.844   2.883  1.00  0.00
ATOM   4199 H10S PA    262       1.216  27.658   3.074  1.00  0.00
ATOM   4200  C19 PA    262       2.607  25.972   3.789  1.00  0.00
ATOM   4201  H9R PA    262       1.753  25.266   3.871  1.00  0.00
ATOM   4202  H9S PA    262       3.426  25.378   3.331  1.00  0.00
ATOM   4203  C18 PA    262       2.848  26.519   5.212  1.00  0.00
ATOM   4204  H8R PA    262       3.469  25.783   5.766  1.00  0.00
ATOM   4205  H8S PA    262       3.350  27.507   5.139  1.00  0.00
ATOM   4206  C17 PA    262       1.541  26.603   6.055  1.00  0.00
ATOM   4207  H7R PA    262       0.842  27.266   5.502  1.00  0.00
ATOM   4208  H7S PA    262       0.989  25.658   6.248  1.00  0.00
ATOM   4209  C16 PA    262       1.642  27.274   7.458  1.00  0.00
ATOM   4210  H6R PA    262       1.916  26.571   8.273  1.00  0.00
ATOM   4211  H6S PA    262       2.312  28.160   7.473  1.00  0.00
ATOM   4212  C15 PA    262       0.274  27.720   7.949  1.00  0.00
ATOM   4213  H5R PA    262       0.451  28.343   8.851  1.00  0.00
ATOM   4214  H5S PA    262      -0.185  28.444   7.242  1.00  0.00
ATOM   4215  C14 PA    262      -0.628  26.646   8.532  1.00  0.00
ATOM   4216  H4R PA    262      -0.553  25.673   8.002  1.00  0.00
ATOM   4217  H4S PA    262      -0.262  26.298   9.522  1.00  0.00
ATOM   4218  C13 PA    262      -2.088  26.971   8.778  1.00  0.00
ATOM   4219  H3R PA    262      -2.515  27.260   7.794  1.00  0.00
ATOM   4220  H3S PA    262      -2.654  26.074   9.108  1.00  0.00
ATOM   4221  C12 PA    262      -2.326  28.086   9.740  1.00  0.00
ATOM   4222  H2R PA    262      -1.647  28.903   9.417  1.00  0.00
ATOM   4223  H2S PA    262      -3.401  28.369   9.756  1.00  0.00
TER   
ATOM   4224  C11 PC    263      -2.007  27.631  11.084  1.00  0.00
ATOM   4225  O12 PC    263      -2.851  27.158  11.806  1.00  0.00
ATOM   4226  O11 PC    263      -0.745  27.822  11.456  1.00  0.00
ATOM   4227  C1  PC    263      -0.392  27.463  12.839  1.00  0.00
ATOM   4228  HR  PC    263      -1.034  27.868  13.651  1.00  0.00
ATOM   4229  HS  PC    263      -0.489  26.371  13.023  1.00  0.00
ATOM   4230  C2  PC    263       1.116  27.603  13.316  1.00  0.00
ATOM   4231  HX  PC    263       1.728  26.910  12.700  1.00  0.00
ATOM   4232  C3  PC    263       1.218  27.287  14.843  1.00  0.00
ATOM   4233  HA  PC    263       1.376  26.191  14.941  1.00  0.00
ATOM   4234  HB  PC    263       2.165  27.779  15.153  1.00  0.00
ATOM   4235  O31 PC    263       0.181  27.786  15.671  1.00  0.00
ATOM   4236  P31 PC    263       0.365  27.988  17.226  1.00  0.00
ATOM   4237  O32 PC    263      -1.112  28.078  17.801  1.00  0.00
ATOM   4238  C31 PC    263      -1.709  26.930  18.423  1.00  0.00
ATOM   4239  H1A PC    263      -2.788  27.163  18.298  1.00  0.00
ATOM   4240  H1B PC    263      -1.545  25.949  17.929  1.00  0.00
ATOM   4241  C32 PC    263      -1.284  26.692  19.857  1.00  0.00
ATOM   4242  H2A PC    263      -1.707  25.761  20.206  1.00  0.00
ATOM   4243  H2B PC    263      -0.238  26.426  19.856  1.00  0.00
ATOM   4244  N31 PC    263      -1.364  27.785  20.949  1.00  0.00
ATOM   4245  C33 PC    263      -2.696  28.435  20.792  1.00  0.00
ATOM   4246  H3A PC    263      -3.416  27.733  21.186  1.00  0.00
ATOM   4247  H3B PC    263      -2.795  29.293  21.440  1.00  0.00
ATOM   4248  H3C PC    263      -2.730  28.676  19.740  1.00  0.00
ATOM   4249  C34 PC    263      -1.102  27.121  22.319  1.00  0.00
ATOM   4250  H4A PC    263      -0.105  26.704  22.312  1.00  0.00
ATOM   4251  H4B PC    263      -1.121  27.929  23.036  1.00  0.00
ATOM   4252  H4C PC    263      -1.873  26.378  22.461  1.00  0.00
ATOM   4253  C35 PC    263      -0.260  28.787  20.741  1.00  0.00
ATOM   4254  H5A PC    263       0.759  28.436  20.808  1.00  0.00
ATOM   4255  H5B PC    263      -0.226  29.590  21.463  1.00  0.00
ATOM   4256  H5C PC    263      -0.383  29.192  19.747  1.00  0.00
ATOM   4257  O33 PC    263       1.053  26.789  17.784  1.00  0.00
ATOM   4258  O34 PC    263       0.936  29.339  17.435  1.00  0.00
ATOM   4259  O21 PC    263       1.571  28.966  13.190  1.00  0.00
ATOM   4260  C21 PC    263       2.810  29.369  12.881  1.00  0.00
ATOM   4261  O22 PC    263       3.821  28.717  12.733  1.00  0.00
TER   
ATOM   4262  C12 OL    264       2.748  30.870  12.715  1.00  0.00
ATOM   4263  H2R OL    264       3.355  31.346  13.515  1.00  0.00
ATOM   4264  H2S OL    264       1.729  31.303  12.625  1.00  0.00
ATOM   4265  C13 OL    264       3.387  31.117  11.342  1.00  0.00
ATOM   4266  H3R OL    264       4.485  30.950  11.362  1.00  0.00
ATOM   4267  H3S OL    264       3.341  32.199  11.095  1.00  0.00
ATOM   4268  C14 OL    264       2.775  30.437  10.056  1.00  0.00
ATOM   4269  H4R OL    264       1.897  29.807  10.313  1.00  0.00
ATOM   4270  H4S OL    264       3.571  29.851   9.550  1.00  0.00
ATOM   4271  C15 OL    264       2.323  31.513   9.037  1.00  0.00
ATOM   4272  H5R OL    264       3.138  32.160   8.647  1.00  0.00
ATOM   4273  H5S OL    264       1.583  32.094   9.628  1.00  0.00
ATOM   4274  C16 OL    264       1.512  30.940   7.794  1.00  0.00
ATOM   4275  H6R OL    264       0.644  30.387   8.212  1.00  0.00
ATOM   4276  H6S OL    264       2.134  30.187   7.265  1.00  0.00
ATOM   4277  C17 OL    264       1.001  31.872   6.654  1.00  0.00
ATOM   4278  H7R OL    264       1.832  32.282   6.042  1.00  0.00
ATOM   4279  H7S OL    264       0.706  32.877   7.024  1.00  0.00
ATOM   4280  C18 OL    264       0.005  31.233   5.771  1.00  0.00
ATOM   4281  H8R OL    264       0.350  30.203   5.537  1.00  0.00
ATOM   4282  H8S OL    264       0.082  31.727   4.779  1.00  0.00
ATOM   4283  C19 OL    264      -1.360  31.249   6.353  1.00  0.00
ATOM   4284  H9R OL    264      -1.452  31.854   7.266  1.00  0.00
ATOM   4285 C110 OL    264      -2.424  30.720   5.835  1.00  0.00
ATOM   4286 H10R OL    264      -3.335  30.686   6.450  1.00  0.00
ATOM   4287 C111 OL    264      -2.446  30.065   4.499  1.00  0.00
ATOM   4288 H11R OL    264      -1.480  30.116   3.953  1.00  0.00
ATOM   4289 H11S OL    264      -3.243  30.509   3.866  1.00  0.00
ATOM   4290 C112 OL    264      -2.631  28.484   4.591  1.00  0.00
ATOM   4291 H12R OL    264      -3.599  28.299   5.106  1.00  0.00
ATOM   4292 H12S OL    264      -1.780  27.993   5.108  1.00  0.00
ATOM   4293 C113 OL    264      -2.760  27.683   3.304  1.00  0.00
ATOM   4294 H13R OL    264      -2.962  26.625   3.576  1.00  0.00
ATOM   4295 H13S OL    264      -1.771  27.641   2.801  1.00  0.00
ATOM   4296 C114 OL    264      -3.854  28.134   2.295  1.00  0.00
ATOM   4297 H14R OL    264      -3.876  29.235   2.148  1.00  0.00
ATOM   4298 H14S OL    264      -4.762  27.767   2.819  1.00  0.00
ATOM   4299 C115 OL    264      -3.526  27.573   0.897  1.00  0.00
ATOM   4300 H15R OL    264      -3.130  26.547   1.053  1.00  0.00
ATOM   4301 H15S OL    264      -2.719  28.202   0.464  1.00  0.00
ATOM   4302 C116 OL    264      -4.664  27.607  -0.027  1.00  0.00
ATOM   4303 H16R OL    264      -4.832  28.686  -0.232  1.00  0.00
ATOM   4304 H16S OL    264      -5.515  27.058   0.430  1.00  0.00
ATOM   4305 C117 OL    264      -4.260  26.780  -1.199  1.00  0.00
ATOM   4306 H17R OL    264      -3.944  25.754  -0.914  1.00  0.00
ATOM   4307 H17S OL    264      -3.377  27.235  -1.697  1.00  0.00
ATOM   4308 C118 OL    264      -5.270  26.641  -2.320  1.00  0.00
ATOM   4309 H18R OL    264      -5.849  25.740  -2.026  1.00  0.00
ATOM   4310 H18S OL    264      -4.826  26.586  -3.337  1.00  0.00
ATOM   4311 H18T OL    264      -5.941  27.519  -2.208  1.00  0.00
TER   
ATOM   4312 C116 PA    265      12.333  23.916   2.188  1.00  0.00
ATOM   4313 H16R PA    265      13.216  23.254   2.063  1.00  0.00
ATOM   4314 H16S PA    265      12.091  23.748   3.259  1.00  0.00
ATOM   4315 H16T PA    265      12.685  24.964   2.074  1.00  0.00
ATOM   4316 C115 PA    265      11.130  23.496   1.295  1.00  0.00
ATOM   4317 H15R PA    265      10.319  24.238   1.457  1.00  0.00
ATOM   4318 H15S PA    265      11.377  23.440   0.213  1.00  0.00
ATOM   4319 C114 PA    265      10.356  22.179   1.614  1.00  0.00
ATOM   4320 H14R PA    265      10.220  21.726   0.608  1.00  0.00
ATOM   4321 H14S PA    265      11.051  21.616   2.272  1.00  0.00
ATOM   4322 C113 PA    265       9.021  22.380   2.264  1.00  0.00
ATOM   4323 H13R PA    265       8.427  22.911   1.489  1.00  0.00
ATOM   4324 H13S PA    265       8.738  21.374   2.641  1.00  0.00
ATOM   4325 C112 PA    265       9.088  23.194   3.559  1.00  0.00
ATOM   4326 H12R PA    265       9.681  24.100   3.310  1.00  0.00
ATOM   4327 H12S PA    265       8.091  23.624   3.793  1.00  0.00
ATOM   4328 C111 PA    265       9.779  22.491   4.834  1.00  0.00
ATOM   4329 H11R PA    265       9.184  21.632   5.212  1.00  0.00
ATOM   4330 H11S PA    265      10.814  22.145   4.625  1.00  0.00
ATOM   4331 C110 PA    265      10.051  23.424   6.010  1.00  0.00
ATOM   4332 H10R PA    265      10.613  22.788   6.727  1.00  0.00
ATOM   4333 H10S PA    265      10.611  24.374   5.877  1.00  0.00
ATOM   4334  C19 PA    265       8.715  23.804   6.643  1.00  0.00
ATOM   4335  H9R PA    265       8.928  24.613   7.374  1.00  0.00
ATOM   4336  H9S PA    265       8.008  24.312   5.952  1.00  0.00
ATOM   4337  C18 PA    265       7.851  22.805   7.406  1.00  0.00
ATOM   4338  H8R PA    265       7.098  23.422   7.941  1.00  0.00
ATOM   4339  H8S PA    265       7.226  22.079   6.844  1.00  0.00
ATOM   4340  C17 PA    265       8.580  21.831   8.299  1.00  0.00
ATOM   4341  H7R PA    265       9.243  21.089   7.806  1.00  0.00
ATOM   4342  H7S PA    265       9.267  22.437   8.928  1.00  0.00
ATOM   4343  C16 PA    265       7.732  21.121   9.354  1.00  0.00
ATOM   4344  H6R PA    265       6.707  21.539   9.453  1.00  0.00
ATOM   4345  H6S PA    265       7.488  20.054   9.164  1.00  0.00
ATOM   4346  C15 PA    265       8.409  21.041  10.746  1.00  0.00
ATOM   4347  H5R PA    265       8.026  20.205  11.370  1.00  0.00
ATOM   4348  H5S PA    265       9.449  20.683  10.585  1.00  0.00
ATOM   4349  C14 PA    265       8.427  22.361  11.549  1.00  0.00
ATOM   4350  H4R PA    265       8.135  23.161  10.834  1.00  0.00
ATOM   4351  H4S PA    265       7.552  22.392  12.233  1.00  0.00
ATOM   4352  C13 PA    265       9.659  22.670  12.291  1.00  0.00
ATOM   4353  H3R PA    265      10.458  22.743  11.522  1.00  0.00
ATOM   4354  H3S PA    265       9.629  23.700  12.704  1.00  0.00
ATOM   4355  C12 PA    265      10.096  21.710  13.300  1.00  0.00
ATOM   4356  H2R PA    265       9.484  21.666  14.226  1.00  0.00
ATOM   4357  H2S PA    265      10.037  20.685  12.874  1.00  0.00
TER   
ATOM   4358  C11 PC    266      11.534  21.975  13.704  1.00  0.00
ATOM   4359  O12 PC    266      12.441  22.379  13.019  1.00  0.00
ATOM   4360  O11 PC    266      11.679  21.476  15.021  1.00  0.00
ATOM   4361  C1  PC    266      12.736  22.123  15.708  1.00  0.00
ATOM   4362  HR  PC    266      13.083  21.410  16.486  1.00  0.00
ATOM   4363  HS  PC    266      13.621  22.394  15.092  1.00  0.00
ATOM   4364  C2  PC    266      12.281  23.294  16.554  1.00  0.00
ATOM   4365  HX  PC    266      13.120  23.469  17.262  1.00  0.00
ATOM   4366  C3  PC    266      11.013  23.000  17.421  1.00  0.00
ATOM   4367  HA  PC    266      11.153  21.975  17.825  1.00  0.00
ATOM   4368  HB  PC    266      10.997  23.798  18.194  1.00  0.00
ATOM   4369  O31 PC    266       9.801  23.090  16.637  1.00  0.00
ATOM   4370  P31 PC    266       8.510  24.112  16.891  1.00  0.00
ATOM   4371  O32 PC    266       8.119  23.927  18.363  1.00  0.00
ATOM   4372  C31 PC    266       8.306  24.762  19.479  1.00  0.00
ATOM   4373  H1A PC    266       9.414  24.804  19.548  1.00  0.00
ATOM   4374  H1B PC    266       7.910  25.794  19.371  1.00  0.00
ATOM   4375  C32 PC    266       7.802  24.056  20.823  1.00  0.00
ATOM   4376  H2A PC    266       8.288  24.534  21.660  1.00  0.00
ATOM   4377  H2B PC    266       6.737  24.176  20.962  1.00  0.00
ATOM   4378  N31 PC    266       8.135  22.628  20.973  1.00  0.00
ATOM   4379  C33 PC    266       9.590  22.319  20.683  1.00  0.00
ATOM   4380  H3A PC    266       9.927  22.547  19.683  1.00  0.00
ATOM   4381  H3B PC    266      10.160  22.784  21.474  1.00  0.00
ATOM   4382  H3C PC    266       9.751  21.252  20.718  1.00  0.00
ATOM   4383  C34 PC    266       7.923  22.186  22.333  1.00  0.00
ATOM   4384  H4A PC    266       8.232  22.944  23.037  1.00  0.00
ATOM   4385  H4B PC    266       6.890  21.871  22.337  1.00  0.00
ATOM   4386  H4C PC    266       8.425  21.249  22.523  1.00  0.00
ATOM   4387  C35 PC    266       7.157  21.827  20.071  1.00  0.00
ATOM   4388  H5A PC    266       6.385  22.458  19.655  1.00  0.00
ATOM   4389  H5B PC    266       6.677  21.045  20.639  1.00  0.00
ATOM   4390  H5C PC    266       7.690  21.469  19.203  1.00  0.00
ATOM   4391  O33 PC    266       8.848  25.544  16.729  1.00  0.00
ATOM   4392  O34 PC    266       7.425  23.538  16.017  1.00  0.00
ATOM   4393  O21 PC    266      11.941  24.333  15.634  1.00  0.00
ATOM   4394  C21 PC    266      12.434  25.518  15.976  1.00  0.00
ATOM   4395  O22 PC    266      13.057  25.824  16.977  1.00  0.00
TER   
ATOM   4396  C12 OL    267      12.197  26.504  14.780  1.00  0.00
ATOM   4397  H2R OL    267      13.166  26.499  14.236  1.00  0.00
ATOM   4398  H2S OL    267      12.004  27.495  15.243  1.00  0.00
ATOM   4399  C13 OL    267      10.989  26.134  13.833  1.00  0.00
ATOM   4400  H3R OL    267      10.076  26.280  14.449  1.00  0.00
ATOM   4401  H3S OL    267      10.969  25.063  13.537  1.00  0.00
ATOM   4402  C14 OL    267      10.940  27.011  12.477  1.00  0.00
ATOM   4403  H4R OL    267      11.815  26.607  11.925  1.00  0.00
ATOM   4404  H4S OL    267      11.172  28.083  12.657  1.00  0.00
ATOM   4405  C15 OL    267       9.654  26.711  11.643  1.00  0.00
ATOM   4406  H5R OL    267       8.720  27.028  12.155  1.00  0.00
ATOM   4407  H5S OL    267       9.532  25.619  11.483  1.00  0.00
ATOM   4408  C16 OL    267       9.836  27.545  10.385  1.00  0.00
ATOM   4409  H6R OL    267      10.653  27.250   9.692  1.00  0.00
ATOM   4410  H6S OL    267       9.953  28.584  10.761  1.00  0.00
ATOM   4411  C17 OL    267       8.552  27.562   9.441  1.00  0.00
ATOM   4412  H7R OL    267       7.688  27.880  10.063  1.00  0.00
ATOM   4413  H7S OL    267       8.381  26.554   9.005  1.00  0.00
ATOM   4414  C18 OL    267       8.639  28.404   8.142  1.00  0.00
ATOM   4415  H8R OL    267       9.647  28.157   7.744  1.00  0.00
ATOM   4416  H8S OL    267       8.765  29.408   8.603  1.00  0.00
ATOM   4417  C19 OL    267       7.553  28.406   7.091  1.00  0.00
ATOM   4418  H9R OL    267       6.523  28.501   7.465  1.00  0.00
ATOM   4419 C110 OL    267       7.871  28.393   5.789  1.00  0.00
ATOM   4420 H10R OL    267       7.135  28.434   4.973  1.00  0.00
ATOM   4421 C111 OL    267       9.290  28.415   5.265  1.00  0.00
ATOM   4422 H11R OL    267       9.705  27.384   5.267  1.00  0.00
ATOM   4423 H11S OL    267       9.967  29.056   5.869  1.00  0.00
ATOM   4424 C112 OL    267       9.334  28.681   3.749  1.00  0.00
ATOM   4425 H12R OL    267      10.373  28.887   3.414  1.00  0.00
ATOM   4426 H12S OL    267       8.781  29.623   3.546  1.00  0.00
ATOM   4427 C113 OL    267       8.684  27.561   2.876  1.00  0.00
ATOM   4428 H13R OL    267       7.651  27.395   3.252  1.00  0.00
ATOM   4429 H13S OL    267       9.253  26.613   2.985  1.00  0.00
ATOM   4430 C114 OL    267       8.549  27.907   1.353  1.00  0.00
ATOM   4431 H14R OL    267       9.555  28.143   0.944  1.00  0.00
ATOM   4432 H14S OL    267       7.915  28.811   1.231  1.00  0.00
ATOM   4433 C115 OL    267       7.779  26.815   0.595  1.00  0.00
ATOM   4434 H15R OL    267       6.696  27.034   0.486  1.00  0.00
ATOM   4435 H15S OL    267       7.857  25.886   1.199  1.00  0.00
ATOM   4436 C116 OL    267       8.403  26.457  -0.849  1.00  0.00
ATOM   4437 H16R OL    267       9.368  25.955  -0.620  1.00  0.00
ATOM   4438 H16S OL    267       8.642  27.410  -1.366  1.00  0.00
ATOM   4439 C117 OL    267       7.426  25.664  -1.696  1.00  0.00
ATOM   4440 H17R OL    267       6.468  26.202  -1.531  1.00  0.00
ATOM   4441 H17S OL    267       7.419  24.657  -1.226  1.00  0.00
ATOM   4442 C118 OL    267       7.720  25.414  -3.194  1.00  0.00
ATOM   4443 H18R OL    267       7.004  24.641  -3.547  1.00  0.00
ATOM   4444 H18S OL    267       8.766  25.041  -3.222  1.00  0.00
ATOM   4445 H18T OL    267       7.669  26.383  -3.737  1.00  0.00
TER   
ATOM   4446 C116 PA    268      -4.805 -14.800  -0.561  1.00  0.00
ATOM   4447 H16R PA    268      -3.752 -14.717  -0.218  1.00  0.00
ATOM   4448 H16S PA    268      -5.076 -13.897  -1.149  1.00  0.00
ATOM   4449 H16T PA    268      -4.872 -15.741  -1.148  1.00  0.00
ATOM   4450 C115 PA    268      -5.587 -15.061   0.772  1.00  0.00
ATOM   4451 H15R PA    268      -5.203 -15.969   1.284  1.00  0.00
ATOM   4452 H15S PA    268      -5.257 -14.205   1.400  1.00  0.00
ATOM   4453 C114 PA    268      -7.120 -15.187   0.622  1.00  0.00
ATOM   4454 H14R PA    268      -7.483 -14.222   0.210  1.00  0.00
ATOM   4455 H14S PA    268      -7.314 -16.032  -0.074  1.00  0.00
ATOM   4456 C113 PA    268      -7.936 -15.680   1.834  1.00  0.00
ATOM   4457 H13R PA    268      -9.008 -15.395   1.769  1.00  0.00
ATOM   4458 H13S PA    268      -7.886 -16.772   2.031  1.00  0.00
ATOM   4459 C112 PA    268      -7.415 -15.216   3.261  1.00  0.00
ATOM   4460 H12R PA    268      -6.316 -15.381   3.261  1.00  0.00
ATOM   4461 H12S PA    268      -7.587 -14.119   3.315  1.00  0.00
ATOM   4462 C111 PA    268      -8.032 -15.872   4.452  1.00  0.00
ATOM   4463 H11R PA    268      -9.057 -15.471   4.607  1.00  0.00
ATOM   4464 H11S PA    268      -8.107 -16.975   4.562  1.00  0.00
ATOM   4465 C110 PA    268      -7.194 -15.660   5.713  1.00  0.00
ATOM   4466 H10R PA    268      -6.349 -16.379   5.648  1.00  0.00
ATOM   4467 H10S PA    268      -6.890 -14.593   5.777  1.00  0.00
ATOM   4468  C19 PA    268      -7.970 -15.877   7.045  1.00  0.00
ATOM   4469  H9R PA    268      -8.874 -15.232   7.037  1.00  0.00
ATOM   4470  H9S PA    268      -8.252 -16.952   7.050  1.00  0.00
ATOM   4471  C18 PA    268      -7.137 -15.747   8.335  1.00  0.00
ATOM   4472  H8R PA    268      -6.298 -16.452   8.150  1.00  0.00
ATOM   4473  H8S PA    268      -6.719 -14.718   8.370  1.00  0.00
ATOM   4474  C17 PA    268      -7.890 -16.068   9.626  1.00  0.00
ATOM   4475  H7R PA    268      -8.429 -17.008   9.383  1.00  0.00
ATOM   4476  H7S PA    268      -7.324 -16.150  10.579  1.00  0.00
ATOM   4477  C16 PA    268      -8.888 -15.053  10.005  1.00  0.00
ATOM   4478  H6R PA    268      -8.447 -14.100  10.370  1.00  0.00
ATOM   4479  H6S PA    268      -9.500 -14.771   9.121  1.00  0.00
ATOM   4480  C15 PA    268      -9.883 -15.531  11.051  1.00  0.00
ATOM   4481  H5R PA    268     -10.719 -14.808  11.167  1.00  0.00
ATOM   4482  H5S PA    268     -10.387 -16.450  10.683  1.00  0.00
ATOM   4483  C14 PA    268      -9.203 -15.735  12.356  1.00  0.00
ATOM   4484  H4R PA    268      -8.451 -16.545  12.239  1.00  0.00
ATOM   4485  H4S PA    268      -8.582 -14.866  12.662  1.00  0.00
ATOM   4486  C13 PA    268     -10.139 -16.095  13.483  1.00  0.00
ATOM   4487  H3R PA    268     -10.811 -15.314  13.899  1.00  0.00
ATOM   4488  H3S PA    268     -10.855 -16.834  13.064  1.00  0.00
ATOM   4489  C12 PA    268      -9.429 -16.504  14.786  1.00  0.00
ATOM   4490  H2R PA    268      -8.513 -15.876  14.824  1.00  0.00
ATOM   4491  H2S PA    268     -10.071 -16.366  15.683  1.00  0.00
TER   
ATOM   4492  C11 PC    269      -8.901 -17.961  14.785  1.00  0.00
ATOM   4493  O12 PC    269      -8.984 -18.806  13.925  1.00  0.00
ATOM   4494  O11 PC    269      -8.493 -18.135  15.994  1.00  0.00
ATOM   4495  C1  PC    269      -8.348 -19.527  16.518  1.00  0.00
ATOM   4496  HR  PC    269      -8.692 -19.537  17.574  1.00  0.00
ATOM   4497  HS  PC    269      -8.969 -20.245  15.939  1.00  0.00
ATOM   4498  C2  PC    269      -6.882 -19.847  16.585  1.00  0.00
ATOM   4499  HX  PC    269      -6.876 -20.840  17.082  1.00  0.00
ATOM   4500  C3  PC    269      -6.096 -18.928  17.561  1.00  0.00
ATOM   4501  HA  PC    269      -6.684 -19.025  18.499  1.00  0.00
ATOM   4502  HB  PC    269      -5.078 -19.302  17.804  1.00  0.00
ATOM   4503  O31 PC    269      -6.058 -17.522  17.118  1.00  0.00
ATOM   4504  P31 PC    269      -5.215 -16.475  17.919  1.00  0.00
ATOM   4505  O32 PC    269      -6.142 -16.019  19.116  1.00  0.00
ATOM   4506  C31 PC    269      -7.509 -15.739  18.884  1.00  0.00
ATOM   4507  H1A PC    269      -7.708 -15.070  18.019  1.00  0.00
ATOM   4508  H1B PC    269      -8.007 -16.727  18.785  1.00  0.00
ATOM   4509  C32 PC    269      -8.015 -14.707  19.889  1.00  0.00
ATOM   4510  H2A PC    269      -8.996 -14.357  19.606  1.00  0.00
ATOM   4511  H2B PC    269      -8.140 -15.108  20.884  1.00  0.00
ATOM   4512  N31 PC    269      -7.168 -13.446  20.074  1.00  0.00
ATOM   4513  C33 PC    269      -5.972 -13.686  20.911  1.00  0.00
ATOM   4514  H3A PC    269      -5.386 -14.372  20.318  1.00  0.00
ATOM   4515  H3B PC    269      -5.449 -12.755  21.071  1.00  0.00
ATOM   4516  H3C PC    269      -6.316 -14.176  21.810  1.00  0.00
ATOM   4517  C34 PC    269      -6.714 -12.882  18.764  1.00  0.00
ATOM   4518  H4A PC    269      -5.885 -13.532  18.524  1.00  0.00
ATOM   4519  H4B PC    269      -7.516 -12.973  18.047  1.00  0.00
ATOM   4520  H4C PC    269      -6.342 -11.878  18.910  1.00  0.00
ATOM   4521  C35 PC    269      -8.134 -12.470  20.839  1.00  0.00
ATOM   4522  H5A PC    269      -8.434 -12.972  21.746  1.00  0.00
ATOM   4523  H5B PC    269      -9.090 -12.415  20.340  1.00  0.00
ATOM   4524  H5C PC    269      -7.558 -11.560  20.923  1.00  0.00
ATOM   4525  O33 PC    269      -4.062 -17.216  18.572  1.00  0.00
ATOM   4526  O34 PC    269      -4.899 -15.354  16.913  1.00  0.00
ATOM   4527  O21 PC    269      -6.376 -19.900  15.235  1.00  0.00
ATOM   4528  C21 PC    269      -5.208 -20.565  15.079  1.00  0.00
ATOM   4529  O22 PC    269      -4.412 -20.796  16.000  1.00  0.00
TER   
ATOM   4530  C12 OL    270      -4.949 -20.876  13.552  1.00  0.00
ATOM   4531  H2R OL    270      -5.749 -21.436  13.022  1.00  0.00
ATOM   4532  H2S OL    270      -3.987 -21.431  13.504  1.00  0.00
ATOM   4533  C13 OL    270      -4.726 -19.417  12.976  1.00  0.00
ATOM   4534  H3R OL    270      -3.862 -18.887  13.430  1.00  0.00
ATOM   4535  H3S OL    270      -5.547 -18.671  13.050  1.00  0.00
ATOM   4536  C14 OL    270      -4.393 -19.472  11.491  1.00  0.00
ATOM   4537  H4R OL    270      -3.698 -20.334  11.403  1.00  0.00
ATOM   4538  H4S OL    270      -3.908 -18.513  11.210  1.00  0.00
ATOM   4539  C15 OL    270      -5.656 -19.704  10.673  1.00  0.00
ATOM   4540  H5R OL    270      -6.390 -18.976  11.079  1.00  0.00
ATOM   4541  H5S OL    270      -6.215 -20.629  10.927  1.00  0.00
ATOM   4542  C16 OL    270      -5.505 -19.585   9.056  1.00  0.00
ATOM   4543  H6R OL    270      -4.943 -18.632   8.956  1.00  0.00
ATOM   4544  H6S OL    270      -6.502 -19.313   8.648  1.00  0.00
ATOM   4545  C17 OL    270      -4.816 -20.762   8.351  1.00  0.00
ATOM   4546  H7R OL    270      -5.264 -21.746   8.608  1.00  0.00
ATOM   4547  H7S OL    270      -3.755 -20.862   8.666  1.00  0.00
ATOM   4548  C18 OL    270      -4.785 -20.657   6.784  1.00  0.00
ATOM   4549  H8R OL    270      -5.783 -20.447   6.342  1.00  0.00
ATOM   4550  H8S OL    270      -4.421 -21.672   6.516  1.00  0.00
ATOM   4551  C19 OL    270      -3.798 -19.667   6.226  1.00  0.00
ATOM   4552  H9R OL    270      -2.910 -19.648   6.875  1.00  0.00
ATOM   4553 C110 OL    270      -3.995 -18.953   5.174  1.00  0.00
ATOM   4554 H10R OL    270      -3.160 -18.281   4.927  1.00  0.00
ATOM   4555 C111 OL    270      -5.198 -18.807   4.254  1.00  0.00
ATOM   4556 H11R OL    270      -5.242 -17.846   3.698  1.00  0.00
ATOM   4557 H11S OL    270      -6.145 -18.955   4.814  1.00  0.00
ATOM   4558 C112 OL    270      -5.172 -19.888   3.128  1.00  0.00
ATOM   4559 H12R OL    270      -5.132 -20.916   3.548  1.00  0.00
ATOM   4560 H12S OL    270      -4.253 -19.724   2.524  1.00  0.00
ATOM   4561 C113 OL    270      -6.365 -19.856   2.256  1.00  0.00
ATOM   4562 H13R OL    270      -6.179 -20.580   1.434  1.00  0.00
ATOM   4563 H13S OL    270      -6.407 -18.840   1.809  1.00  0.00
ATOM   4564 C114 OL    270      -7.717 -20.000   2.922  1.00  0.00
ATOM   4565 H14R OL    270      -7.927 -19.020   3.401  1.00  0.00
ATOM   4566 H14S OL    270      -7.747 -20.840   3.649  1.00  0.00
ATOM   4567 C115 OL    270      -8.909 -20.215   1.965  1.00  0.00
ATOM   4568 H15R OL    270      -9.720 -20.240   2.725  1.00  0.00
ATOM   4569 H15S OL    270      -8.802 -21.225   1.514  1.00  0.00
ATOM   4570 C116 OL    270      -9.360 -19.120   0.976  1.00  0.00
ATOM   4571 H16R OL    270      -9.347 -18.177   1.562  1.00  0.00
ATOM   4572 H16S OL    270     -10.409 -19.329   0.674  1.00  0.00
ATOM   4573 C117 OL    270      -8.547 -19.064  -0.355  1.00  0.00
ATOM   4574 H17R OL    270      -7.456 -19.167  -0.173  1.00  0.00
ATOM   4575 H17S OL    270      -8.662 -18.041  -0.772  1.00  0.00
ATOM   4576 C118 OL    270      -8.962 -20.076  -1.439  1.00  0.00
ATOM   4577 H18R OL    270      -8.269 -20.024  -2.306  1.00  0.00
ATOM   4578 H18S OL    270      -9.986 -19.989  -1.862  1.00  0.00
ATOM   4579 H18T OL    270      -9.011 -21.095  -0.997  1.00  0.00
TER   
ATOM   4580 C116 PA    271     -11.780  21.771  -1.864  1.00  0.00
ATOM   4581 H16R PA    271     -11.450  20.927  -1.223  1.00  0.00
ATOM   4582 H16S PA    271     -10.811  22.222  -2.164  1.00  0.00
ATOM   4583 H16T PA    271     -12.426  21.432  -2.702  1.00  0.00
ATOM   4584 C115 PA    271     -12.559  22.757  -0.918  1.00  0.00
ATOM   4585 H15R PA    271     -12.633  23.686  -1.523  1.00  0.00
ATOM   4586 H15S PA    271     -13.628  22.543  -0.705  1.00  0.00
ATOM   4587 C114 PA    271     -11.882  22.892   0.441  1.00  0.00
ATOM   4588 H14R PA    271     -12.536  23.541   1.062  1.00  0.00
ATOM   4589 H14S PA    271     -11.783  21.888   0.905  1.00  0.00
ATOM   4590 C113 PA    271     -10.499  23.497   0.377  1.00  0.00
ATOM   4591 H13R PA    271      -9.844  22.923  -0.313  1.00  0.00
ATOM   4592 H13S PA    271     -10.532  24.534  -0.022  1.00  0.00
ATOM   4593 C112 PA    271      -9.765  23.443   1.760  1.00  0.00
ATOM   4594 H12R PA    271      -8.720  23.770   1.577  1.00  0.00
ATOM   4595 H12S PA    271     -10.222  24.158   2.477  1.00  0.00
ATOM   4596 C111 PA    271      -9.511  22.079   2.573  1.00  0.00
ATOM   4597 H11R PA    271     -10.493  21.725   2.954  1.00  0.00
ATOM   4598 H11S PA    271      -8.931  21.408   1.904  1.00  0.00
ATOM   4599 C110 PA    271      -8.621  22.255   3.811  1.00  0.00
ATOM   4600 H10R PA    271      -7.618  22.577   3.459  1.00  0.00
ATOM   4601 H10S PA    271      -8.953  23.036   4.528  1.00  0.00
ATOM   4602  C19 PA    271      -8.691  21.003   4.746  1.00  0.00
ATOM   4603  H9R PA    271      -9.586  21.112   5.396  1.00  0.00
ATOM   4604  H9S PA    271      -8.830  20.136   4.066  1.00  0.00
ATOM   4605  C18 PA    271      -7.545  20.953   5.700  1.00  0.00
ATOM   4606  H8R PA    271      -6.675  21.546   5.346  1.00  0.00
ATOM   4607  H8S PA    271      -7.803  21.549   6.600  1.00  0.00
ATOM   4608  C17 PA    271      -7.070  19.526   5.966  1.00  0.00
ATOM   4609  H7R PA    271      -6.906  19.035   4.983  1.00  0.00
ATOM   4610  H7S PA    271      -6.098  19.404   6.492  1.00  0.00
ATOM   4611  C16 PA    271      -8.094  18.653   6.680  1.00  0.00
ATOM   4612  H6R PA    271      -9.068  18.588   6.150  1.00  0.00
ATOM   4613  H6S PA    271      -7.733  17.603   6.646  1.00  0.00
ATOM   4614  C15 PA    271      -8.584  19.181   8.071  1.00  0.00
ATOM   4615  H5R PA    271      -8.795  20.264   7.941  1.00  0.00
ATOM   4616  H5S PA    271      -9.585  18.720   8.211  1.00  0.00
ATOM   4617  C14 PA    271      -7.578  19.192   9.216  1.00  0.00
ATOM   4618  H4R PA    271      -6.918  18.298   9.211  1.00  0.00
ATOM   4619  H4S PA    271      -6.898  20.047   9.013  1.00  0.00
ATOM   4620  C13 PA    271      -8.071  19.399  10.674  1.00  0.00
ATOM   4621  H3R PA    271      -8.577  18.496  11.079  1.00  0.00
ATOM   4622  H3S PA    271      -7.161  19.613  11.275  1.00  0.00
ATOM   4623  C12 PA    271      -9.166  20.442  10.837  1.00  0.00
ATOM   4624  H2R PA    271      -8.978  21.320  10.182  1.00  0.00
ATOM   4625  H2S PA    271     -10.154  19.974  10.639  1.00  0.00
TER   
ATOM   4626  C11 PC    272      -9.179  21.016  12.279  1.00  0.00
ATOM   4627  O12 PC    272      -8.471  20.528  13.155  1.00  0.00
ATOM   4628  O11 PC    272      -9.918  22.197  12.471  1.00  0.00
ATOM   4629  C1  PC    272      -9.885  22.676  13.812  1.00  0.00
ATOM   4630  HR  PC    272      -8.969  22.460  14.403  1.00  0.00
ATOM   4631  HS  PC    272      -9.898  23.766  13.595  1.00  0.00
ATOM   4632  C2  PC    272     -11.147  22.339  14.643  1.00  0.00
ATOM   4633  HX  PC    272     -11.992  22.832  14.116  1.00  0.00
ATOM   4634  C3  PC    272     -10.896  22.890  16.055  1.00  0.00
ATOM   4635  HA  PC    272     -10.597  23.955  15.945  1.00  0.00
ATOM   4636  HB  PC    272     -11.801  22.905  16.699  1.00  0.00
ATOM   4637  O31 PC    272      -9.735  22.239  16.566  1.00  0.00
ATOM   4638  P31 PC    272      -9.805  21.178  17.736  1.00  0.00
ATOM   4639  O32 PC    272     -11.208  20.356  17.705  1.00  0.00
ATOM   4640  C31 PC    272     -11.373  19.135  18.380  1.00  0.00
ATOM   4641  H1A PC    272     -12.155  18.522  17.882  1.00  0.00
ATOM   4642  H1B PC    272     -10.492  18.487  18.188  1.00  0.00
ATOM   4643  C32 PC    272     -11.503  19.388  19.907  1.00  0.00
ATOM   4644  H2A PC    272     -11.492  18.389  20.318  1.00  0.00
ATOM   4645  H2B PC    272     -10.652  19.943  20.274  1.00  0.00
ATOM   4646  N31 PC    272     -12.761  20.075  20.415  1.00  0.00
ATOM   4647  C33 PC    272     -13.113  21.352  19.664  1.00  0.00
ATOM   4648  H3A PC    272     -12.274  22.031  19.631  1.00  0.00
ATOM   4649  H3B PC    272     -13.411  21.076  18.664  1.00  0.00
ATOM   4650  H3C PC    272     -14.010  21.731  20.131  1.00  0.00
ATOM   4651  C34 PC    272     -13.922  19.147  20.231  1.00  0.00
ATOM   4652  H4A PC    272     -14.822  19.730  20.358  1.00  0.00
ATOM   4653  H4B PC    272     -13.897  18.778  19.216  1.00  0.00
ATOM   4654  H4C PC    272     -13.924  18.318  20.923  1.00  0.00
ATOM   4655  C35 PC    272     -12.683  20.369  21.867  1.00  0.00
ATOM   4656  H5A PC    272     -11.951  21.161  21.911  1.00  0.00
ATOM   4657  H5B PC    272     -12.516  19.474  22.449  1.00  0.00
ATOM   4658  H5C PC    272     -13.594  20.869  22.161  1.00  0.00
ATOM   4659  O33 PC    272      -8.720  20.215  17.530  1.00  0.00
ATOM   4660  O34 PC    272      -9.826  21.980  18.998  1.00  0.00
ATOM   4661  O21 PC    272     -11.432  20.903  14.650  1.00  0.00
ATOM   4662  C21 PC    272     -12.580  20.533  15.188  1.00  0.00
ATOM   4663  O22 PC    272     -13.476  21.224  15.616  1.00  0.00
TER   
ATOM   4664  C12 OL    273     -12.711  19.077  14.845  1.00  0.00
ATOM   4665  H2R OL    273     -12.775  18.442  15.754  1.00  0.00
ATOM   4666  H2S OL    273     -11.799  18.775  14.287  1.00  0.00
ATOM   4667  C13 OL    273     -13.926  18.909  13.893  1.00  0.00
ATOM   4668  H3R OL    273     -13.789  19.601  13.035  1.00  0.00
ATOM   4669  H3S OL    273     -14.835  19.191  14.466  1.00  0.00
ATOM   4670  C14 OL    273     -14.094  17.559  13.285  1.00  0.00
ATOM   4671  H4R OL    273     -15.176  17.400  13.089  1.00  0.00
ATOM   4672  H4S OL    273     -13.762  16.879  14.099  1.00  0.00
ATOM   4673  C15 OL    273     -13.525  17.249  11.862  1.00  0.00
ATOM   4674  H5R OL    273     -14.222  17.838  11.229  1.00  0.00
ATOM   4675  H5S OL    273     -13.652  16.161  11.676  1.00  0.00
ATOM   4676  C16 OL    273     -12.108  17.762  11.604  1.00  0.00
ATOM   4677  H6R OL    273     -11.395  17.166  12.214  1.00  0.00
ATOM   4678  H6S OL    273     -12.026  18.840  11.861  1.00  0.00
ATOM   4679  C17 OL    273     -11.687  17.501  10.113  1.00  0.00
ATOM   4680  H7R OL    273     -11.623  16.397  10.007  1.00  0.00
ATOM   4681  H7S OL    273     -10.711  18.021   9.998  1.00  0.00
ATOM   4682  C18 OL    273     -12.615  17.936   8.937  1.00  0.00
ATOM   4683  H8R OL    273     -13.611  17.444   8.948  1.00  0.00
ATOM   4684  H8S OL    273     -12.134  17.639   7.980  1.00  0.00
ATOM   4685  C19 OL    273     -13.055  19.398   9.012  1.00  0.00
ATOM   4686  H9R OL    273     -13.551  19.615   9.969  1.00  0.00
ATOM   4687 C110 OL    273     -12.865  20.426   8.139  1.00  0.00
ATOM   4688 H10R OL    273     -13.263  21.397   8.468  1.00  0.00
ATOM   4689 C111 OL    273     -12.222  20.271   6.761  1.00  0.00
ATOM   4690 H11R OL    273     -11.647  19.325   6.675  1.00  0.00
ATOM   4691 H11S OL    273     -11.444  21.039   6.566  1.00  0.00
ATOM   4692 C112 OL    273     -13.156  20.188   5.534  1.00  0.00
ATOM   4693 H12R OL    273     -12.489  20.095   4.651  1.00  0.00
ATOM   4694 H12S OL    273     -13.604  21.167   5.259  1.00  0.00
ATOM   4695 C113 OL    273     -14.178  19.057   5.600  1.00  0.00
ATOM   4696 H13R OL    273     -14.827  19.396   6.435  1.00  0.00
ATOM   4697 H13S OL    273     -13.706  18.113   5.946  1.00  0.00
ATOM   4698 C114 OL    273     -15.027  18.814   4.296  1.00  0.00
ATOM   4699 H14R OL    273     -15.886  19.507   4.425  1.00  0.00
ATOM   4700 H14S OL    273     -15.345  17.749   4.323  1.00  0.00
ATOM   4701 C115 OL    273     -14.319  19.185   2.953  1.00  0.00
ATOM   4702 H15R OL    273     -13.852  20.193   2.976  1.00  0.00
ATOM   4703 H15S OL    273     -15.130  19.175   2.193  1.00  0.00
ATOM   4704 C116 OL    273     -13.329  18.006   2.618  1.00  0.00
ATOM   4705 H16R OL    273     -13.928  17.103   2.377  1.00  0.00
ATOM   4706 H16S OL    273     -12.635  17.822   3.466  1.00  0.00
ATOM   4707 C117 OL    273     -12.473  18.346   1.364  1.00  0.00
ATOM   4708 H17R OL    273     -11.795  19.216   1.500  1.00  0.00
ATOM   4709 H17S OL    273     -13.253  18.564   0.604  1.00  0.00
ATOM   4710 C118 OL    273     -11.515  17.244   0.902  1.00  0.00
ATOM   4711 H18R OL    273     -10.604  17.305   1.535  1.00  0.00
ATOM   4712 H18S OL    273     -11.175  17.456  -0.134  1.00  0.00
ATOM   4713 H18T OL    273     -12.093  16.296   0.887  1.00  0.00
TER   
ATOM   4714 C116 PA    274      20.858  -3.192   1.519  1.00  0.00
ATOM   4715 H16R PA    274      21.359  -2.480   0.829  1.00  0.00
ATOM   4716 H16S PA    274      19.785  -3.374   1.296  1.00  0.00
ATOM   4717 H16T PA    274      21.399  -4.105   1.189  1.00  0.00
ATOM   4718 C115 PA    274      21.119  -2.964   3.093  1.00  0.00
ATOM   4719 H15R PA    274      22.214  -2.784   3.147  1.00  0.00
ATOM   4720 H15S PA    274      20.650  -1.997   3.372  1.00  0.00
ATOM   4721 C114 PA    274      20.601  -4.131   3.865  1.00  0.00
ATOM   4722 H14R PA    274      19.494  -4.096   3.775  1.00  0.00
ATOM   4723 H14S PA    274      20.969  -5.072   3.405  1.00  0.00
ATOM   4724 C113 PA    274      20.990  -4.015   5.299  1.00  0.00
ATOM   4725 H13R PA    274      22.093  -3.876   5.301  1.00  0.00
ATOM   4726 H13S PA    274      20.491  -3.151   5.788  1.00  0.00
ATOM   4727 C112 PA    274      20.737  -5.339   6.150  1.00  0.00
ATOM   4728 H12R PA    274      21.140  -6.281   5.721  1.00  0.00
ATOM   4729 H12S PA    274      21.268  -5.117   7.101  1.00  0.00
ATOM   4730 C111 PA    274      19.255  -5.527   6.479  1.00  0.00
ATOM   4731 H11R PA    274      18.671  -5.418   5.541  1.00  0.00
ATOM   4732 H11S PA    274      19.045  -6.457   7.049  1.00  0.00
ATOM   4733 C110 PA    274      18.545  -4.481   7.426  1.00  0.00
ATOM   4734 H10R PA    274      19.044  -4.654   8.403  1.00  0.00
ATOM   4735 H10S PA    274      18.765  -3.439   7.108  1.00  0.00
ATOM   4736  C19 PA    274      16.939  -4.541   7.635  1.00  0.00
ATOM   4737  H9R PA    274      16.466  -4.456   6.633  1.00  0.00
ATOM   4738  H9S PA    274      16.591  -5.542   7.968  1.00  0.00
ATOM   4739  C18 PA    274      16.397  -3.355   8.468  1.00  0.00
ATOM   4740  H8R PA    274      16.946  -2.438   8.167  1.00  0.00
ATOM   4741  H8S PA    274      15.343  -3.321   8.119  1.00  0.00
ATOM   4742  C17 PA    274      16.436  -3.577   9.975  1.00  0.00
ATOM   4743  H7R PA    274      17.457  -3.445  10.393  1.00  0.00
ATOM   4744  H7S PA    274      15.831  -2.777  10.453  1.00  0.00
ATOM   4745  C16 PA    274      15.731  -4.893  10.350  1.00  0.00
ATOM   4746  H6R PA    274      14.698  -4.903   9.942  1.00  0.00
ATOM   4747  H6S PA    274      16.150  -5.803   9.870  1.00  0.00
ATOM   4748  C15 PA    274      15.602  -5.212  11.828  1.00  0.00
ATOM   4749  H5R PA    274      14.936  -4.424  12.240  1.00  0.00
ATOM   4750  H5S PA    274      15.081  -6.184  11.960  1.00  0.00
ATOM   4751  C14 PA    274      16.896  -5.266  12.590  1.00  0.00
ATOM   4752  H4R PA    274      17.338  -4.259  12.430  1.00  0.00
ATOM   4753  H4S PA    274      16.598  -5.472  13.640  1.00  0.00
ATOM   4754  C13 PA    274      17.853  -6.328  12.085  1.00  0.00
ATOM   4755  H3R PA    274      17.207  -7.225  12.190  1.00  0.00
ATOM   4756  H3S PA    274      18.165  -6.203  11.026  1.00  0.00
ATOM   4757  C12 PA    274      19.035  -6.398  13.042  1.00  0.00
ATOM   4758  H2R PA    274      18.673  -6.280  14.086  1.00  0.00
ATOM   4759  H2S PA    274      19.608  -7.350  13.051  1.00  0.00
TER   
ATOM   4760  C11 PC    275      20.011  -5.208  12.903  1.00  0.00
ATOM   4761  O12 PC    275      20.183  -4.495  11.963  1.00  0.00
ATOM   4762  O11 PC    275      20.728  -5.242  14.024  1.00  0.00
ATOM   4763  C1  PC    275      21.858  -4.334  13.976  1.00  0.00
ATOM   4764  HR  PC    275      22.828  -4.807  14.239  1.00  0.00
ATOM   4765  HS  PC    275      21.961  -3.884  12.965  1.00  0.00
ATOM   4766  C2  PC    275      21.645  -3.195  15.111  1.00  0.00
ATOM   4767  HX  PC    275      22.489  -2.498  14.922  1.00  0.00
ATOM   4768  C3  PC    275      21.639  -3.659  16.591  1.00  0.00
ATOM   4769  HA  PC    275      22.640  -4.109  16.763  1.00  0.00
ATOM   4770  HB  PC    275      21.557  -2.708  17.159  1.00  0.00
ATOM   4771  O31 PC    275      20.630  -4.631  16.906  1.00  0.00
ATOM   4772  P31 PC    275      19.194  -4.336  17.458  1.00  0.00
ATOM   4773  O32 PC    275      19.385  -3.078  18.390  1.00  0.00
ATOM   4774  C31 PC    275      18.633  -1.819  18.207  1.00  0.00
ATOM   4775  H1A PC    275      19.089  -1.228  17.383  1.00  0.00
ATOM   4776  H1B PC    275      17.605  -2.091  17.883  1.00  0.00
ATOM   4777  C32 PC    275      18.514  -0.913  19.506  1.00  0.00
ATOM   4778  H2A PC    275      19.530  -0.740  19.829  1.00  0.00
ATOM   4779  H2B PC    275      18.068   0.014  19.177  1.00  0.00
ATOM   4780  N31 PC    275      17.765  -1.436  20.713  1.00  0.00
ATOM   4781  C33 PC    275      18.444  -2.615  21.280  1.00  0.00
ATOM   4782  H3A PC    275      17.905  -2.822  22.192  1.00  0.00
ATOM   4783  H3B PC    275      18.375  -3.448  20.596  1.00  0.00
ATOM   4784  H3C PC    275      19.412  -2.231  21.568  1.00  0.00
ATOM   4785  C34 PC    275      17.779  -0.357  21.751  1.00  0.00
ATOM   4786  H4A PC    275      17.792  -0.538  22.815  1.00  0.00
ATOM   4787  H4B PC    275      18.731   0.149  21.817  1.00  0.00
ATOM   4788  H4C PC    275      16.900   0.247  21.578  1.00  0.00
ATOM   4789  C35 PC    275      16.310  -1.818  20.324  1.00  0.00
ATOM   4790  H5A PC    275      16.232  -2.690  19.690  1.00  0.00
ATOM   4791  H5B PC    275      15.820  -0.985  19.843  1.00  0.00
ATOM   4792  H5C PC    275      15.777  -2.139  21.206  1.00  0.00
ATOM   4793  O33 PC    275      18.446  -3.901  16.279  1.00  0.00
ATOM   4794  O34 PC    275      18.740  -5.522  18.186  1.00  0.00
ATOM   4795  O21 PC    275      20.406  -2.502  14.766  1.00  0.00
ATOM   4796  C21 PC    275      20.520  -1.629  13.740  1.00  0.00
ATOM   4797  O22 PC    275      21.500  -1.329  13.136  1.00  0.00
TER   
ATOM   4798  C12 OL    276      19.162  -1.102  13.413  1.00  0.00
ATOM   4799  H2R OL    276      18.883  -0.714  14.416  1.00  0.00
ATOM   4800  H2S OL    276      18.438  -1.865  13.057  1.00  0.00
ATOM   4801  C13 OL    276      19.276   0.051  12.357  1.00  0.00
ATOM   4802  H3R OL    276      19.711  -0.444  11.463  1.00  0.00
ATOM   4803  H3S OL    276      19.857   0.894  12.788  1.00  0.00
ATOM   4804  C14 OL    276      17.853   0.602  12.244  1.00  0.00
ATOM   4805  H4R OL    276      18.006   1.651  11.911  1.00  0.00
ATOM   4806  H4S OL    276      17.402   0.662  13.257  1.00  0.00
ATOM   4807  C15 OL    276      16.821  -0.160  11.316  1.00  0.00
ATOM   4808  H5R OL    276      15.876  -0.116  11.900  1.00  0.00
ATOM   4809  H5S OL    276      17.081  -1.240  11.345  1.00  0.00
ATOM   4810  C16 OL    276      16.434   0.425   9.987  1.00  0.00
ATOM   4811  H6R OL    276      16.113   1.466  10.205  1.00  0.00
ATOM   4812  H6S OL    276      15.631  -0.182   9.516  1.00  0.00
ATOM   4813  C17 OL    276      17.665   0.629   9.077  1.00  0.00
ATOM   4814  H7R OL    276      18.261  -0.289   8.883  1.00  0.00
ATOM   4815  H7S OL    276      18.458   1.183   9.623  1.00  0.00
ATOM   4816  C18 OL    276      17.389   1.397   7.755  1.00  0.00
ATOM   4817  H8R OL    276      18.313   1.600   7.172  1.00  0.00
ATOM   4818  H8S OL    276      16.976   2.401   7.990  1.00  0.00
ATOM   4819  C19 OL    276      16.418   0.744   6.854  1.00  0.00
ATOM   4820  H9R OL    276      15.417   0.663   7.302  1.00  0.00
ATOM   4821 C110 OL    276      16.583   0.290   5.559  1.00  0.00
ATOM   4822 H10R OL    276      15.656  -0.163   5.176  1.00  0.00
ATOM   4823 C111 OL    276      17.798   0.287   4.714  1.00  0.00
ATOM   4824 H11R OL    276      18.136  -0.756   4.536  1.00  0.00
ATOM   4825 H11S OL    276      18.579   0.941   5.158  1.00  0.00
ATOM   4826 C112 OL    276      17.545   0.999   3.349  1.00  0.00
ATOM   4827 H12R OL    276      18.507   1.033   2.794  1.00  0.00
ATOM   4828 H12S OL    276      17.086   1.978   3.606  1.00  0.00
ATOM   4829 C113 OL    276      16.390   0.461   2.420  1.00  0.00
ATOM   4830 H13R OL    276      15.463   0.398   3.028  1.00  0.00
ATOM   4831 H13S OL    276      16.691  -0.563   2.113  1.00  0.00
ATOM   4832 C114 OL    276      16.214   1.300   1.100  1.00  0.00
ATOM   4833 H14R OL    276      15.907   2.318   1.421  1.00  0.00
ATOM   4834 H14S OL    276      15.405   0.878   0.467  1.00  0.00
ATOM   4835 C115 OL    276      17.509   1.316   0.287  1.00  0.00
ATOM   4836 H15R OL    276      17.688   0.243   0.061  1.00  0.00
ATOM   4837 H15S OL    276      18.349   1.814   0.817  1.00  0.00
ATOM   4838 C116 OL    276      17.431   2.105  -1.020  1.00  0.00
ATOM   4839 H16R OL    276      16.446   1.981  -1.519  1.00  0.00
ATOM   4840 H16S OL    276      18.174   1.624  -1.692  1.00  0.00
ATOM   4841 C117 OL    276      17.778   3.652  -0.801  1.00  0.00
ATOM   4842 H17R OL    276      17.143   3.953   0.059  1.00  0.00
ATOM   4843 H17S OL    276      17.347   4.249  -1.633  1.00  0.00
ATOM   4844 C118 OL    276      19.231   3.975  -0.547  1.00  0.00
ATOM   4845 H18R OL    276      19.397   5.018  -0.202  1.00  0.00
ATOM   4846 H18S OL    276      19.877   3.913  -1.449  1.00  0.00
ATOM   4847 H18T OL    276      19.615   3.339   0.279  1.00  0.00
TER   
ATOM   4848 C116 PA    277      -6.297  27.848   2.502  1.00  0.00
ATOM   4849 H16R PA    277      -5.667  28.114   3.378  1.00  0.00
ATOM   4850 H16S PA    277      -7.020  28.690   2.487  1.00  0.00
ATOM   4851 H16T PA    277      -5.768  27.626   1.550  1.00  0.00
ATOM   4852 C115 PA    277      -7.108  26.628   2.973  1.00  0.00
ATOM   4853 H15R PA    277      -7.850  26.520   2.154  1.00  0.00
ATOM   4854 H15S PA    277      -6.502  25.697   2.981  1.00  0.00
ATOM   4855 C114 PA    277      -7.845  26.838   4.308  1.00  0.00
ATOM   4856 H14R PA    277      -7.123  27.032   5.130  1.00  0.00
ATOM   4857 H14S PA    277      -8.315  27.844   4.337  1.00  0.00
ATOM   4858 C113 PA    277      -8.854  25.820   4.792  1.00  0.00
ATOM   4859 H13R PA    277      -9.862  26.102   4.421  1.00  0.00
ATOM   4860 H13S PA    277      -8.432  24.877   4.384  1.00  0.00
ATOM   4861 C112 PA    277      -8.990  25.777   6.303  1.00  0.00
ATOM   4862 H12R PA    277      -9.760  25.086   6.709  1.00  0.00
ATOM   4863 H12S PA    277      -8.025  25.382   6.686  1.00  0.00
ATOM   4864 C111 PA    277      -9.499  27.216   6.801  1.00  0.00
ATOM   4865 H11R PA    277      -8.812  28.039   6.509  1.00  0.00
ATOM   4866 H11S PA    277     -10.543  27.296   6.428  1.00  0.00
ATOM   4867 C110 PA    277      -9.601  27.227   8.331  1.00  0.00
ATOM   4868 H10R PA    277     -10.377  26.516   8.689  1.00  0.00
ATOM   4869 H10S PA    277      -8.598  26.852   8.625  1.00  0.00
ATOM   4870  C19 PA    277      -9.775  28.683   8.857  1.00  0.00
ATOM   4871  H9R PA    277      -9.316  28.757   9.867  1.00  0.00
ATOM   4872  H9S PA    277      -9.177  29.443   8.310  1.00  0.00
ATOM   4873  C18 PA    277     -11.227  29.075   9.021  1.00  0.00
ATOM   4874  H8R PA    277     -11.777  28.873   8.077  1.00  0.00
ATOM   4875  H8S PA    277     -11.746  28.516   9.829  1.00  0.00
ATOM   4876  C17 PA    277     -11.409  30.555   9.335  1.00  0.00
ATOM   4877  H7R PA    277     -11.097  31.266   8.540  1.00  0.00
ATOM   4878  H7S PA    277     -12.509  30.688   9.414  1.00  0.00
ATOM   4879  C16 PA    277     -10.815  31.117  10.709  1.00  0.00
ATOM   4880  H6R PA    277      -9.749  30.811  10.780  1.00  0.00
ATOM   4881  H6S PA    277     -10.824  32.210  10.507  1.00  0.00
ATOM   4882  C15 PA    277     -11.734  30.884  11.874  1.00  0.00
ATOM   4883  H5R PA    277     -11.669  31.742  12.576  1.00  0.00
ATOM   4884  H5S PA    277     -12.815  30.823  11.625  1.00  0.00
ATOM   4885  C14 PA    277     -11.487  29.614  12.715  1.00  0.00
ATOM   4886  H4R PA    277     -11.437  28.721  12.056  1.00  0.00
ATOM   4887  H4S PA    277     -10.467  29.651  13.154  1.00  0.00
ATOM   4888  C13 PA    277     -12.493  29.382  13.900  1.00  0.00
ATOM   4889  H3R PA    277     -11.844  29.265  14.794  1.00  0.00
ATOM   4890  H3S PA    277     -13.147  30.271  14.029  1.00  0.00
ATOM   4891  C12 PA    277     -13.297  28.124  13.675  1.00  0.00
ATOM   4892  H2R PA    277     -14.071  28.058  14.470  1.00  0.00
ATOM   4893  H2S PA    277     -13.714  28.229  12.651  1.00  0.00
TER   
ATOM   4894  C11 PC    278     -12.332  26.900  13.695  1.00  0.00
ATOM   4895  O12 PC    278     -11.614  26.531  12.755  1.00  0.00
ATOM   4896  O11 PC    278     -12.217  26.372  14.926  1.00  0.00
ATOM   4897  C1  PC    278     -11.447  25.254  15.119  1.00  0.00
ATOM   4898  HR  PC    278     -11.837  24.755  16.032  1.00  0.00
ATOM   4899  HS  PC    278     -11.747  24.580  14.289  1.00  0.00
ATOM   4900  C2  PC    278      -9.876  25.445  15.165  1.00  0.00
ATOM   4901  HX  PC    278      -9.361  24.461  15.150  1.00  0.00
ATOM   4902  C3  PC    278      -9.577  26.343  16.479  1.00  0.00
ATOM   4903  HA  PC    278     -10.101  25.935  17.369  1.00  0.00
ATOM   4904  HB  PC    278      -8.497  26.203  16.702  1.00  0.00
ATOM   4905  O31 PC    278      -9.987  27.696  16.325  1.00  0.00
ATOM   4906  P31 PC    278     -10.764  28.557  17.419  1.00  0.00
ATOM   4907  O32 PC    278     -10.209  27.988  18.773  1.00  0.00
ATOM   4908  C31 PC    278     -10.456  28.735  19.997  1.00  0.00
ATOM   4909  H1A PC    278     -10.812  29.747  19.710  1.00  0.00
ATOM   4910  H1B PC    278     -11.301  28.232  20.516  1.00  0.00
ATOM   4911  C32 PC    278      -9.203  28.798  20.902  1.00  0.00
ATOM   4912  H2A PC    278      -9.422  29.246  21.860  1.00  0.00
ATOM   4913  H2B PC    278      -8.989  27.769  21.148  1.00  0.00
ATOM   4914  N31 PC    278      -7.866  29.297  20.328  1.00  0.00
ATOM   4915  C33 PC    278      -6.958  29.381  21.603  1.00  0.00
ATOM   4916  H3A PC    278      -5.975  29.692  21.279  1.00  0.00
ATOM   4917  H3B PC    278      -7.258  30.211  22.225  1.00  0.00
ATOM   4918  H3C PC    278      -6.896  28.453  22.152  1.00  0.00
ATOM   4919  C34 PC    278      -7.295  28.233  19.426  1.00  0.00
ATOM   4920  H4A PC    278      -7.320  27.223  19.808  1.00  0.00
ATOM   4921  H4B PC    278      -7.945  28.170  18.566  1.00  0.00
ATOM   4922  H4C PC    278      -6.273  28.544  19.267  1.00  0.00
ATOM   4923  C35 PC    278      -8.036  30.537  19.673  1.00  0.00
ATOM   4924  H5A PC    278      -8.657  31.266  20.173  1.00  0.00
ATOM   4925  H5B PC    278      -8.512  30.450  18.708  1.00  0.00
ATOM   4926  H5C PC    278      -7.058  30.966  19.516  1.00  0.00
ATOM   4927  O33 PC    278     -10.286  29.956  17.251  1.00  0.00
ATOM   4928  O34 PC    278     -12.215  28.302  17.303  1.00  0.00
ATOM   4929  O21 PC    278      -9.353  26.049  14.024  1.00  0.00
ATOM   4930  C21 PC    278      -7.994  26.175  13.866  1.00  0.00
ATOM   4931  O22 PC    278      -7.198  25.707  14.669  1.00  0.00
TER   
ATOM   4932  C12 OL    279      -7.673  26.875  12.554  1.00  0.00
ATOM   4933  H2R OL    279      -8.165  27.871  12.567  1.00  0.00
ATOM   4934  H2S OL    279      -8.078  26.130  11.836  1.00  0.00
ATOM   4935  C13 OL    279      -6.163  27.235  12.272  1.00  0.00
ATOM   4936  H3R OL    279      -5.548  26.816  13.098  1.00  0.00
ATOM   4937  H3S OL    279      -5.946  28.321  12.361  1.00  0.00
ATOM   4938  C14 OL    279      -5.560  26.832  10.892  1.00  0.00
ATOM   4939  H4R OL    279      -5.901  25.802  10.652  1.00  0.00
ATOM   4940  H4S OL    279      -4.480  26.716  11.124  1.00  0.00
ATOM   4941  C15 OL    279      -5.694  27.820   9.709  1.00  0.00
ATOM   4942  H5R OL    279      -5.268  28.800  10.013  1.00  0.00
ATOM   4943  H5S OL    279      -6.788  27.985   9.604  1.00  0.00
ATOM   4944  C16 OL    279      -4.992  27.255   8.512  1.00  0.00
ATOM   4945  H6R OL    279      -5.289  26.268   8.097  1.00  0.00
ATOM   4946  H6S OL    279      -3.903  27.228   8.728  1.00  0.00
ATOM   4947  C17 OL    279      -5.046  28.231   7.259  1.00  0.00
ATOM   4948  H7R OL    279      -6.092  28.596   7.169  1.00  0.00
ATOM   4949  H7S OL    279      -4.916  27.577   6.371  1.00  0.00
ATOM   4950  C18 OL    279      -4.128  29.486   7.302  1.00  0.00
ATOM   4951  H8R OL    279      -3.128  29.079   7.565  1.00  0.00
ATOM   4952  H8S OL    279      -4.446  30.145   8.138  1.00  0.00
ATOM   4953  C19 OL    279      -4.110  30.253   6.011  1.00  0.00
ATOM   4954  H9R OL    279      -3.301  30.034   5.300  1.00  0.00
ATOM   4955 C110 OL    279      -4.989  31.231   5.665  1.00  0.00
ATOM   4956 H10R OL    279      -4.899  31.742   4.695  1.00  0.00
ATOM   4957 C111 OL    279      -6.141  31.708   6.480  1.00  0.00
ATOM   4958 H11R OL    279      -6.047  32.811   6.580  1.00  0.00
ATOM   4959 H11S OL    279      -6.243  31.236   7.480  1.00  0.00
ATOM   4960 C112 OL    279      -7.478  31.414   5.772  1.00  0.00
ATOM   4961 H12R OL    279      -7.809  30.444   6.201  1.00  0.00
ATOM   4962 H12S OL    279      -7.388  31.303   4.670  1.00  0.00
ATOM   4963 C113 OL    279      -8.618  32.489   6.059  1.00  0.00
ATOM   4964 H13R OL    279      -8.158  33.492   5.933  1.00  0.00
ATOM   4965 H13S OL    279      -9.141  32.411   7.036  1.00  0.00
ATOM   4966 C114 OL    279      -9.785  32.399   4.999  1.00  0.00
ATOM   4967 H14R OL    279      -9.313  32.560   4.007  1.00  0.00
ATOM   4968 H14S OL    279     -10.483  33.232   5.230  1.00  0.00
ATOM   4969 C115 OL    279     -10.561  31.092   5.033  1.00  0.00
ATOM   4970 H15R OL    279     -10.998  31.117   6.054  1.00  0.00
ATOM   4971 H15S OL    279      -9.798  30.285   4.998  1.00  0.00
ATOM   4972 C116 OL    279     -11.530  31.082   3.875  1.00  0.00
ATOM   4973 H16R OL    279     -11.579  32.053   3.336  1.00  0.00
ATOM   4974 H16S OL    279     -12.567  30.866   4.210  1.00  0.00
ATOM   4975 C117 OL    279     -11.243  29.883   2.966  1.00  0.00
ATOM   4976 H17R OL    279     -11.702  28.953   3.366  1.00  0.00
ATOM   4977 H17S OL    279     -10.186  29.630   2.739  1.00  0.00
ATOM   4978 C118 OL    279     -11.955  30.067   1.676  1.00  0.00
ATOM   4979 H18R OL    279     -11.620  30.866   0.979  1.00  0.00
ATOM   4980 H18S OL    279     -12.989  30.344   1.971  1.00  0.00
ATOM   4981 H18T OL    279     -12.074  29.112   1.122  1.00  0.00
TER   
ATOM   4982 C116 PA    280     -17.092  -0.076   1.706  1.00  0.00
ATOM   4983 H16R PA    280     -16.396  -0.533   0.971  1.00  0.00
ATOM   4984 H16S PA    280     -16.646   0.733   2.323  1.00  0.00
ATOM   4985 H16T PA    280     -17.871   0.369   1.050  1.00  0.00
ATOM   4986 C115 PA    280     -17.720  -1.216   2.587  1.00  0.00
ATOM   4987 H15R PA    280     -18.685  -1.494   2.111  1.00  0.00
ATOM   4988 H15S PA    280     -17.024  -2.052   2.811  1.00  0.00
ATOM   4989 C114 PA    280     -18.147  -0.720   3.935  1.00  0.00
ATOM   4990 H14R PA    280     -17.346  -0.144   4.446  1.00  0.00
ATOM   4991 H14S PA    280     -18.928   0.063   3.831  1.00  0.00
ATOM   4992 C113 PA    280     -18.592  -1.760   4.909  1.00  0.00
ATOM   4993 H13R PA    280     -17.644  -2.321   5.053  1.00  0.00
ATOM   4994 H13S PA    280     -18.864  -1.417   5.931  1.00  0.00
ATOM   4995 C112 PA    280     -19.737  -2.638   4.428  1.00  0.00
ATOM   4996 H12R PA    280     -19.451  -3.303   3.585  1.00  0.00
ATOM   4997 H12S PA    280     -20.094  -3.142   5.351  1.00  0.00
ATOM   4998 C111 PA    280     -20.968  -1.840   3.820  1.00  0.00
ATOM   4999 H11R PA    280     -20.603  -1.322   2.907  1.00  0.00
ATOM   5000 H11S PA    280     -21.629  -2.625   3.394  1.00  0.00
ATOM   5001 C110 PA    280     -21.690  -1.008   4.877  1.00  0.00
ATOM   5002 H10R PA    280     -21.414  -1.263   5.923  1.00  0.00
ATOM   5003 H10S PA    280     -21.512   0.061   4.633  1.00  0.00
ATOM   5004  C19 PA    280     -23.217  -1.182   4.865  1.00  0.00
ATOM   5005  H9R PA    280     -23.614  -1.187   3.827  1.00  0.00
ATOM   5006  H9S PA    280     -23.577  -2.119   5.341  1.00  0.00
ATOM   5007  C18 PA    280     -23.916   0.007   5.600  1.00  0.00
ATOM   5008  H8R PA    280     -23.648   0.960   5.098  1.00  0.00
ATOM   5009  H8S PA    280     -24.998  -0.212   5.473  1.00  0.00
ATOM   5010  C17 PA    280     -23.679   0.184   7.095  1.00  0.00
ATOM   5011  H7R PA    280     -23.982  -0.807   7.495  1.00  0.00
ATOM   5012  H7S PA    280     -22.639   0.520   7.294  1.00  0.00
ATOM   5013  C16 PA    280     -24.472   1.399   7.653  1.00  0.00
ATOM   5014  H6R PA    280     -24.092   2.366   7.258  1.00  0.00
ATOM   5015  H6S PA    280     -25.530   1.261   7.344  1.00  0.00
ATOM   5016  C15 PA    280     -24.680   1.480   9.183  1.00  0.00
ATOM   5017  H5R PA    280     -25.419   2.248   9.496  1.00  0.00
ATOM   5018  H5S PA    280     -25.220   0.540   9.426  1.00  0.00
ATOM   5019  C14 PA    280     -23.405   1.499   9.962  1.00  0.00
ATOM   5020  H4R PA    280     -22.663   0.743   9.624  1.00  0.00
ATOM   5021  H4S PA    280     -22.960   2.471   9.658  1.00  0.00
ATOM   5022  C13 PA    280     -23.628   1.448  11.488  1.00  0.00
ATOM   5023  H3R PA    280     -22.991   2.159  12.057  1.00  0.00
ATOM   5024  H3S PA    280     -24.673   1.799  11.624  1.00  0.00
ATOM   5025  C12 PA    280     -23.431  -0.029  11.961  1.00  0.00
ATOM   5026  H2R PA    280     -24.031  -0.154  12.888  1.00  0.00
ATOM   5027  H2S PA    280     -23.799  -0.723  11.175  1.00  0.00
TER   
ATOM   5028  C11 PC    281     -21.974  -0.420  12.360  1.00  0.00
ATOM   5029  O12 PC    281     -20.993   0.073  11.829  1.00  0.00
ATOM   5030  O11 PC    281     -22.005  -1.484  13.058  1.00  0.00
ATOM   5031  C1  PC    281     -20.800  -2.250  13.158  1.00  0.00
ATOM   5032  HR  PC    281     -21.190  -3.224  13.522  1.00  0.00
ATOM   5033  HS  PC    281     -20.200  -2.378  12.232  1.00  0.00
ATOM   5034  C2  PC    281     -19.838  -1.841  14.305  1.00  0.00
ATOM   5035  HX  PC    281     -18.951  -2.510  14.324  1.00  0.00
ATOM   5036  C3  PC    281     -20.680  -1.955  15.639  1.00  0.00
ATOM   5037  HA  PC    281     -21.592  -2.585  15.569  1.00  0.00
ATOM   5038  HB  PC    281     -19.998  -2.337  16.429  1.00  0.00
ATOM   5039  O31 PC    281     -21.277  -0.656  15.978  1.00  0.00
ATOM   5040  P31 PC    281     -20.583   0.061  17.255  1.00  0.00
ATOM   5041  O32 PC    281     -20.967  -1.079  18.276  1.00  0.00
ATOM   5042  C31 PC    281     -22.309  -1.303  18.870  1.00  0.00
ATOM   5043  H1A PC    281     -22.923  -0.377  18.888  1.00  0.00
ATOM   5044  H1B PC    281     -22.803  -2.019  18.178  1.00  0.00
ATOM   5045  C32 PC    281     -22.320  -1.780  20.371  1.00  0.00
ATOM   5046  H2A PC    281     -21.944  -0.886  20.846  1.00  0.00
ATOM   5047  H2B PC    281     -23.344  -2.098  20.501  1.00  0.00
ATOM   5048  N31 PC    281     -21.465  -2.944  20.809  1.00  0.00
ATOM   5049  C33 PC    281     -21.761  -4.084  19.819  1.00  0.00
ATOM   5050  H3A PC    281     -21.251  -5.014  20.026  1.00  0.00
ATOM   5051  H3B PC    281     -22.823  -4.264  19.897  1.00  0.00
ATOM   5052  H3C PC    281     -21.504  -3.776  18.816  1.00  0.00
ATOM   5053  C34 PC    281     -20.025  -2.607  20.724  1.00  0.00
ATOM   5054  H4A PC    281     -19.754  -1.976  21.557  1.00  0.00
ATOM   5055  H4B PC    281     -19.475  -3.514  20.928  1.00  0.00
ATOM   5056  H4C PC    281     -19.677  -2.105  19.834  1.00  0.00
ATOM   5057  C35 PC    281     -21.792  -3.428  22.169  1.00  0.00
ATOM   5058  H5A PC    281     -22.777  -3.856  22.280  1.00  0.00
ATOM   5059  H5B PC    281     -21.743  -2.607  22.869  1.00  0.00
ATOM   5060  H5C PC    281     -21.184  -4.234  22.551  1.00  0.00
ATOM   5061  O33 PC    281     -19.152   0.149  17.148  1.00  0.00
ATOM   5062  O34 PC    281     -21.316   1.252  17.581  1.00  0.00
ATOM   5063  O21 PC    281     -19.393  -0.494  14.144  1.00  0.00
ATOM   5064  C21 PC    281     -18.461  -0.290  13.322  1.00  0.00
ATOM   5065  O22 PC    281     -17.897  -1.114  12.577  1.00  0.00
TER   
ATOM   5066  C12 OL    282     -18.104   1.181  13.323  1.00  0.00
ATOM   5067  H2R OL    282     -17.363   1.306  14.141  1.00  0.00
ATOM   5068  H2S OL    282     -18.985   1.830  13.512  1.00  0.00
ATOM   5069  C13 OL    282     -17.318   1.549  12.024  1.00  0.00
ATOM   5070  H3R OL    282     -16.534   0.780  11.853  1.00  0.00
ATOM   5071  H3S OL    282     -16.694   2.465  12.108  1.00  0.00
ATOM   5072  C14 OL    282     -18.317   1.579  10.897  1.00  0.00
ATOM   5073  H4R OL    282     -19.319   1.924  11.230  1.00  0.00
ATOM   5074  H4S OL    282     -18.522   0.590  10.436  1.00  0.00
ATOM   5075  C15 OL    282     -17.905   2.662   9.868  1.00  0.00
ATOM   5076  H5R OL    282     -16.925   2.343   9.453  1.00  0.00
ATOM   5077  H5S OL    282     -17.765   3.598  10.449  1.00  0.00
ATOM   5078  C16 OL    282     -18.920   2.817   8.748  1.00  0.00
ATOM   5079  H6R OL    282     -18.741   3.764   8.196  1.00  0.00
ATOM   5080  H6S OL    282     -19.949   2.783   9.165  1.00  0.00
ATOM   5081  C17 OL    282     -18.898   1.678   7.662  1.00  0.00
ATOM   5082  H7R OL    282     -19.367   0.739   8.026  1.00  0.00
ATOM   5083  H7S OL    282     -17.807   1.499   7.552  1.00  0.00
ATOM   5084  C18 OL    282     -19.499   2.086   6.397  1.00  0.00
ATOM   5085  H8R OL    282     -19.558   1.231   5.689  1.00  0.00
ATOM   5086  H8S OL    282     -18.803   2.786   5.889  1.00  0.00
ATOM   5087  C19 OL    282     -20.862   2.700   6.625  1.00  0.00
ATOM   5088  H9R OL    282     -21.368   2.537   7.588  1.00  0.00
ATOM   5089 C110 OL    282     -21.470   3.382   5.694  1.00  0.00
ATOM   5090 H10R OL    282     -22.410   3.918   5.891  1.00  0.00
ATOM   5091 C111 OL    282     -20.951   3.723   4.302  1.00  0.00
ATOM   5092 H11R OL    282     -19.848   3.857   4.307  1.00  0.00
ATOM   5093 H11S OL    282     -21.338   4.701   3.945  1.00  0.00
ATOM   5094 C112 OL    282     -21.044   2.803   3.070  1.00  0.00
ATOM   5095 H12R OL    282     -20.528   1.939   3.540  1.00  0.00
ATOM   5096 H12S OL    282     -20.446   3.223   2.232  1.00  0.00
ATOM   5097 C113 OL    282     -22.480   2.447   2.536  1.00  0.00
ATOM   5098 H13R OL    282     -22.669   3.168   1.712  1.00  0.00
ATOM   5099 H13S OL    282     -23.308   2.390   3.274  1.00  0.00
ATOM   5100 C114 OL    282     -22.444   0.981   1.879  1.00  0.00
ATOM   5101 H14R OL    282     -23.427   0.676   1.461  1.00  0.00
ATOM   5102 H14S OL    282     -22.240   0.201   2.643  1.00  0.00
ATOM   5103 C115 OL    282     -21.496   0.723   0.691  1.00  0.00
ATOM   5104 H15R OL    282     -20.516   0.626   1.206  1.00  0.00
ATOM   5105 H15S OL    282     -21.467   1.609   0.021  1.00  0.00
ATOM   5106 C116 OL    282     -21.702  -0.536  -0.106  1.00  0.00
ATOM   5107 H16R OL    282     -22.502  -0.319  -0.846  1.00  0.00
ATOM   5108 H16S OL    282     -21.992  -1.219   0.721  1.00  0.00
ATOM   5109 C117 OL    282     -20.456  -1.087  -0.821  1.00  0.00
ATOM   5110 H17R OL    282     -19.656  -1.252  -0.069  1.00  0.00
ATOM   5111 H17S OL    282     -20.110  -0.496  -1.695  1.00  0.00
ATOM   5112 C118 OL    282     -20.748  -2.474  -1.430  1.00  0.00
ATOM   5113 H18R OL    282     -20.059  -2.745  -2.258  1.00  0.00
ATOM   5114 H18S OL    282     -21.716  -2.440  -1.973  1.00  0.00
ATOM   5115 H18T OL    282     -20.634  -3.247  -0.640  1.00  0.00
TER   
ATOM   5116 C116 PA    283       1.722 -17.485   2.922  1.00  0.00
ATOM   5117 H16R PA    283       1.355 -16.712   2.214  1.00  0.00
ATOM   5118 H16S PA    283       0.886 -17.994   3.449  1.00  0.00
ATOM   5119 H16T PA    283       2.318 -18.219   2.339  1.00  0.00
ATOM   5120 C115 PA    283       2.679 -16.917   3.982  1.00  0.00
ATOM   5121 H15R PA    283       3.171 -17.726   4.563  1.00  0.00
ATOM   5122 H15S PA    283       3.486 -16.368   3.451  1.00  0.00
ATOM   5123 C114 PA    283       2.070 -15.879   4.823  1.00  0.00
ATOM   5124 H14R PA    283       1.767 -15.004   4.209  1.00  0.00
ATOM   5125 H14S PA    283       1.134 -16.344   5.201  1.00  0.00
ATOM   5126 C113 PA    283       2.922 -15.487   6.033  1.00  0.00
ATOM   5127 H13R PA    283       3.176 -16.439   6.546  1.00  0.00
ATOM   5128 H13S PA    283       3.773 -14.996   5.513  1.00  0.00
ATOM   5129 C112 PA    283       2.267 -14.542   7.065  1.00  0.00
ATOM   5130 H12R PA    283       1.945 -13.531   6.733  1.00  0.00
ATOM   5131 H12S PA    283       1.355 -15.055   7.439  1.00  0.00
ATOM   5132 C111 PA    283       3.186 -14.353   8.258  1.00  0.00
ATOM   5133 H11R PA    283       3.896 -15.198   8.386  1.00  0.00
ATOM   5134 H11S PA    283       3.646 -13.374   8.003  1.00  0.00
ATOM   5135 C110 PA    283       2.396 -14.080   9.627  1.00  0.00
ATOM   5136 H10R PA    283       1.672 -13.238   9.607  1.00  0.00
ATOM   5137 H10S PA    283       1.967 -15.076   9.871  1.00  0.00
ATOM   5138  C19 PA    283       3.304 -13.827  10.876  1.00  0.00
ATOM   5139  H9R PA    283       3.772 -14.797  11.149  1.00  0.00
ATOM   5140  H9S PA    283       4.096 -13.089  10.628  1.00  0.00
ATOM   5141  C18 PA    283       2.483 -13.187  12.092  1.00  0.00
ATOM   5142  H8R PA    283       3.256 -12.977  12.862  1.00  0.00
ATOM   5143  H8S PA    283       1.971 -12.285  11.694  1.00  0.00
ATOM   5144  C17 PA    283       1.237 -13.987  12.651  1.00  0.00
ATOM   5145  H7R PA    283       0.671 -13.336  13.351  1.00  0.00
ATOM   5146  H7S PA    283       0.541 -14.230  11.821  1.00  0.00
ATOM   5147  C16 PA    283       1.685 -15.285  13.229  1.00  0.00
ATOM   5148  H6R PA    283       2.518 -15.754  12.662  1.00  0.00
ATOM   5149  H6S PA    283       2.155 -15.110  14.220  1.00  0.00
ATOM   5150  C15 PA    283       0.575 -16.387  13.534  1.00  0.00
ATOM   5151  H5R PA    283      -0.313 -15.883  13.972  1.00  0.00
ATOM   5152  H5S PA    283       0.233 -16.883  12.601  1.00  0.00
ATOM   5153  C14 PA    283       1.205 -17.419  14.514  1.00  0.00
ATOM   5154  H4R PA    283       2.166 -17.790  14.099  1.00  0.00
ATOM   5155  H4S PA    283       1.366 -16.873  15.468  1.00  0.00
ATOM   5156  C13 PA    283       0.413 -18.682  14.605  1.00  0.00
ATOM   5157  H3R PA    283      -0.644 -18.358  14.709  1.00  0.00
ATOM   5158  H3S PA    283       0.615 -19.282  13.692  1.00  0.00
ATOM   5159  C12 PA    283       0.653 -19.647  15.819  1.00  0.00
ATOM   5160  H2R PA    283       0.773 -19.077  16.765  1.00  0.00
ATOM   5161  H2S PA    283      -0.110 -20.449  15.910  1.00  0.00
TER   
ATOM   5162  C11 PC    284       1.965 -20.404  15.581  1.00  0.00
ATOM   5163  O12 PC    284       2.117 -21.297  14.727  1.00  0.00
ATOM   5164  O11 PC    284       2.905 -19.933  16.435  1.00  0.00
ATOM   5165  C1  PC    284       4.305 -20.334  16.202  1.00  0.00
ATOM   5166  HR  PC    284       4.744 -20.756  17.131  1.00  0.00
ATOM   5167  HS  PC    284       4.398 -21.052  15.359  1.00  0.00
ATOM   5168  C2  PC    284       5.301 -19.188  15.679  1.00  0.00
ATOM   5169  HX  PC    284       6.314 -19.602  15.490  1.00  0.00
ATOM   5170  C3  PC    284       5.249 -17.942  16.614  1.00  0.00
ATOM   5171  HA  PC    284       5.425 -18.262  17.663  1.00  0.00
ATOM   5172  HB  PC    284       6.177 -17.362  16.423  1.00  0.00
ATOM   5173  O31 PC    284       4.107 -17.154  16.409  1.00  0.00
ATOM   5174  P31 PC    284       3.977 -15.780  17.307  1.00  0.00
ATOM   5175  O32 PC    284       3.609 -16.422  18.719  1.00  0.00
ATOM   5176  C31 PC    284       2.426 -16.970  19.023  1.00  0.00
ATOM   5177  H1A PC    284       2.022 -17.668  18.260  1.00  0.00
ATOM   5178  H1B PC    284       2.615 -17.650  19.881  1.00  0.00
ATOM   5179  C32 PC    284       1.408 -15.817  19.435  1.00  0.00
ATOM   5180  H2A PC    284       1.324 -15.090  18.641  1.00  0.00
ATOM   5181  H2B PC    284       0.405 -16.187  19.586  1.00  0.00
ATOM   5182  N31 PC    284       1.526 -14.895  20.675  1.00  0.00
ATOM   5183  C33 PC    284       1.648 -15.816  21.897  1.00  0.00
ATOM   5184  H3A PC    284       0.747 -16.410  21.939  1.00  0.00
ATOM   5185  H3B PC    284       2.495 -16.484  21.862  1.00  0.00
ATOM   5186  H3C PC    284       1.865 -15.213  22.766  1.00  0.00
ATOM   5187  C34 PC    284       2.716 -14.082  20.562  1.00  0.00
ATOM   5188  H4A PC    284       2.651 -13.665  19.568  1.00  0.00
ATOM   5189  H4B PC    284       2.852 -13.283  21.276  1.00  0.00
ATOM   5190  H4C PC    284       3.667 -14.594  20.567  1.00  0.00
ATOM   5191  C35 PC    284       0.309 -14.027  20.880  1.00  0.00
ATOM   5192  H5A PC    284       0.308 -13.273  20.106  1.00  0.00
ATOM   5193  H5B PC    284       0.271 -13.458  21.798  1.00  0.00
ATOM   5194  H5C PC    284      -0.600 -14.606  20.828  1.00  0.00
ATOM   5195  O33 PC    284       5.366 -15.248  17.288  1.00  0.00
ATOM   5196  O34 PC    284       2.821 -14.981  16.805  1.00  0.00
ATOM   5197  O21 PC    284       4.805 -18.738  14.436  1.00  0.00
ATOM   5198  C21 PC    284       5.627 -18.544  13.445  1.00  0.00
ATOM   5199  O22 PC    284       6.808 -18.709  13.368  1.00  0.00
TER   
ATOM   5200  C12 OL    285       4.868 -18.045  12.253  1.00  0.00
ATOM   5201  H2R OL    285       5.523 -17.595  11.475  1.00  0.00
ATOM   5202  H2S OL    285       4.309 -17.131  12.548  1.00  0.00
ATOM   5203  C13 OL    285       3.853 -19.114  11.851  1.00  0.00
ATOM   5204  H3R OL    285       3.351 -19.631  12.697  1.00  0.00
ATOM   5205  H3S OL    285       4.438 -19.930  11.376  1.00  0.00
ATOM   5206  C14 OL    285       2.723 -18.635  10.975  1.00  0.00
ATOM   5207  H4R OL    285       3.330 -18.175  10.166  1.00  0.00
ATOM   5208  H4S OL    285       2.115 -17.780  11.339  1.00  0.00
ATOM   5209  C15 OL    285       1.759 -19.788  10.591  1.00  0.00
ATOM   5210  H5R OL    285       1.224 -20.054  11.528  1.00  0.00
ATOM   5211  H5S OL    285       2.416 -20.637  10.306  1.00  0.00
ATOM   5212  C16 OL    285       0.709 -19.612   9.432  1.00  0.00
ATOM   5213  H6R OL    285       0.029 -18.798   9.762  1.00  0.00
ATOM   5214  H6S OL    285       0.123 -20.556   9.440  1.00  0.00
ATOM   5215  C17 OL    285       1.277 -19.260   8.106  1.00  0.00
ATOM   5216  H7R OL    285       1.851 -18.341   8.353  1.00  0.00
ATOM   5217  H7S OL    285       0.410 -18.985   7.470  1.00  0.00
ATOM   5218  C18 OL    285       2.232 -20.323   7.539  1.00  0.00
ATOM   5219  H8R OL    285       2.931 -20.664   8.332  1.00  0.00
ATOM   5220  H8S OL    285       2.921 -19.974   6.741  1.00  0.00
ATOM   5221  C19 OL    285       1.505 -21.543   7.025  1.00  0.00
ATOM   5222  H9R OL    285       1.299 -22.150   7.919  1.00  0.00
ATOM   5223 C110 OL    285       1.167 -21.810   5.745  1.00  0.00
ATOM   5224 H10R OL    285       0.564 -22.721   5.615  1.00  0.00
ATOM   5225 C111 OL    285       1.480 -20.921   4.517  1.00  0.00
ATOM   5226 H11R OL    285       1.543 -19.840   4.765  1.00  0.00
ATOM   5227 H11S OL    285       0.662 -20.954   3.766  1.00  0.00
ATOM   5228 C112 OL    285       2.683 -21.273   3.749  1.00  0.00
ATOM   5229 H12R OL    285       3.637 -21.365   4.311  1.00  0.00
ATOM   5230 H12S OL    285       2.815 -20.480   2.981  1.00  0.00
ATOM   5231 C113 OL    285       2.552 -22.614   2.959  1.00  0.00
ATOM   5232 H13R OL    285       1.560 -22.713   2.469  1.00  0.00
ATOM   5233 H13S OL    285       2.572 -23.416   3.728  1.00  0.00
ATOM   5234 C114 OL    285       3.769 -22.879   2.075  1.00  0.00
ATOM   5235 H14R OL    285       3.642 -23.907   1.673  1.00  0.00
ATOM   5236 H14S OL    285       4.652 -22.862   2.748  1.00  0.00
ATOM   5237 C115 OL    285       3.897 -21.938   0.920  1.00  0.00
ATOM   5238 H15R OL    285       4.948 -21.584   0.859  1.00  0.00
ATOM   5239 H15S OL    285       3.364 -20.977   1.082  1.00  0.00
ATOM   5240 C116 OL    285       3.418 -22.576  -0.422  1.00  0.00
ATOM   5241 H16R OL    285       4.048 -23.490  -0.474  1.00  0.00
ATOM   5242 H16S OL    285       3.625 -21.895  -1.275  1.00  0.00
ATOM   5243 C117 OL    285       1.999 -22.960  -0.475  1.00  0.00
ATOM   5244 H17R OL    285       1.295 -22.101  -0.448  1.00  0.00
ATOM   5245 H17S OL    285       1.735 -23.546   0.431  1.00  0.00
ATOM   5246 C118 OL    285       1.781 -23.941  -1.616  1.00  0.00
ATOM   5247 H18R OL    285       2.182 -24.914  -1.259  1.00  0.00
ATOM   5248 H18S OL    285       2.365 -23.625  -2.506  1.00  0.00
ATOM   5249 H18T OL    285       0.715 -24.018  -1.922  1.00  0.00
TER   
ATOM   5250 C116 PA    286     -22.169   6.599  -1.534  1.00  0.00
ATOM   5251 H16R PA    286     -23.162   7.038  -1.770  1.00  0.00
ATOM   5252 H16S PA    286     -22.158   5.679  -2.157  1.00  0.00
ATOM   5253 H16T PA    286     -21.341   7.152  -2.027  1.00  0.00
ATOM   5254 C115 PA    286     -21.899   6.331  -0.068  1.00  0.00
ATOM   5255 H15R PA    286     -20.996   5.685  -0.064  1.00  0.00
ATOM   5256 H15S PA    286     -21.713   7.362   0.301  1.00  0.00
ATOM   5257 C114 PA    286     -23.052   5.532   0.583  1.00  0.00
ATOM   5258 H14R PA    286     -24.043   5.975   0.345  1.00  0.00
ATOM   5259 H14S PA    286     -23.088   4.507   0.155  1.00  0.00
ATOM   5260 C113 PA    286     -22.885   5.473   2.193  1.00  0.00
ATOM   5261 H13R PA    286     -22.645   6.543   2.372  1.00  0.00
ATOM   5262 H13S PA    286     -23.843   5.061   2.575  1.00  0.00
ATOM   5263 C112 PA    286     -21.641   4.612   2.596  1.00  0.00
ATOM   5264 H12R PA    286     -21.892   3.596   2.221  1.00  0.00
ATOM   5265 H12S PA    286     -20.820   5.190   2.122  1.00  0.00
ATOM   5266 C111 PA    286     -21.503   4.604   4.136  1.00  0.00
ATOM   5267 H11R PA    286     -22.203   5.382   4.510  1.00  0.00
ATOM   5268 H11S PA    286     -21.891   3.660   4.575  1.00  0.00
ATOM   5269 C110 PA    286     -20.006   4.902   4.505  1.00  0.00
ATOM   5270 H10R PA    286     -19.212   4.409   3.905  1.00  0.00
ATOM   5271 H10S PA    286     -19.854   5.981   4.292  1.00  0.00
ATOM   5272  C19 PA    286     -19.826   4.404   5.978  1.00  0.00
ATOM   5273  H9R PA    286     -20.042   3.314   5.985  1.00  0.00
ATOM   5274  H9S PA    286     -18.802   4.658   6.325  1.00  0.00
ATOM   5275  C18 PA    286     -20.830   5.119   6.870  1.00  0.00
ATOM   5276  H8R PA    286     -20.971   6.213   6.740  1.00  0.00
ATOM   5277  H8S PA    286     -21.838   4.711   6.639  1.00  0.00
ATOM   5278  C17 PA    286     -20.540   4.959   8.394  1.00  0.00
ATOM   5279  H7R PA    286     -19.514   5.382   8.460  1.00  0.00
ATOM   5280  H7S PA    286     -21.262   5.524   9.022  1.00  0.00
ATOM   5281  C16 PA    286     -20.597   3.445   8.837  1.00  0.00
ATOM   5282  H6R PA    286     -21.673   3.212   8.694  1.00  0.00
ATOM   5283  H6S PA    286     -19.908   3.008   8.083  1.00  0.00
ATOM   5284  C15 PA    286     -20.216   3.151  10.287  1.00  0.00
ATOM   5285  H5R PA    286     -20.110   2.062  10.476  1.00  0.00
ATOM   5286  H5S PA    286     -19.187   3.559  10.384  1.00  0.00
ATOM   5287  C14 PA    286     -21.113   3.772  11.389  1.00  0.00
ATOM   5288  H4R PA    286     -20.861   4.850  11.476  1.00  0.00
ATOM   5289  H4S PA    286     -22.221   3.696  11.352  1.00  0.00
ATOM   5290  C13 PA    286     -20.763   3.184  12.778  1.00  0.00
ATOM   5291  H3R PA    286     -21.593   3.323  13.504  1.00  0.00
ATOM   5292  H3S PA    286     -20.628   2.086  12.676  1.00  0.00
ATOM   5293  C12 PA    286     -19.518   3.827  13.410  1.00  0.00
ATOM   5294  H2R PA    286     -18.617   3.647  12.786  1.00  0.00
ATOM   5295  H2S PA    286     -19.643   4.928  13.490  1.00  0.00
TER   
ATOM   5296  C11 PC    287     -19.218   3.194  14.813  1.00  0.00
ATOM   5297  O12 PC    287     -19.844   2.335  15.405  1.00  0.00
ATOM   5298  O11 PC    287     -18.174   3.918  15.369  1.00  0.00
ATOM   5299  C1  PC    287     -17.771   3.486  16.697  1.00  0.00
ATOM   5300  HR  PC    287     -18.125   2.478  17.001  1.00  0.00
ATOM   5301  HS  PC    287     -16.674   3.312  16.698  1.00  0.00
ATOM   5302  C2  PC    287     -17.980   4.671  17.745  1.00  0.00
ATOM   5303  HX  PC    287     -17.416   4.526  18.691  1.00  0.00
ATOM   5304  C3  PC    287     -19.439   4.852  18.093  1.00  0.00
ATOM   5305  HA  PC    287     -19.884   3.884  18.407  1.00  0.00
ATOM   5306  HB  PC    287     -19.397   5.548  18.959  1.00  0.00
ATOM   5307  O31 PC    287     -20.076   5.480  17.028  1.00  0.00
ATOM   5308  P31 PC    287     -21.647   5.812  17.072  1.00  0.00
ATOM   5309  O32 PC    287     -21.867   6.760  18.299  1.00  0.00
ATOM   5310  C31 PC    287     -22.946   6.558  19.202  1.00  0.00
ATOM   5311  H1A PC    287     -23.908   6.377  18.677  1.00  0.00
ATOM   5312  H1B PC    287     -22.757   5.612  19.754  1.00  0.00
ATOM   5313  C32 PC    287     -23.076   7.818  20.094  1.00  0.00
ATOM   5314  H2A PC    287     -23.448   8.686  19.570  1.00  0.00
ATOM   5315  H2B PC    287     -23.865   7.819  20.832  1.00  0.00
ATOM   5316  N31 PC    287     -21.781   8.254  20.833  1.00  0.00
ATOM   5317  C33 PC    287     -20.817   8.838  19.891  1.00  0.00
ATOM   5318  H3A PC    287     -21.094   9.698  19.299  1.00  0.00
ATOM   5319  H3B PC    287     -19.972   9.205  20.455  1.00  0.00
ATOM   5320  H3C PC    287     -20.547   7.993  19.276  1.00  0.00
ATOM   5321  C34 PC    287     -22.251   9.274  21.936  1.00  0.00
ATOM   5322  H4A PC    287     -21.476   9.418  22.674  1.00  0.00
ATOM   5323  H4B PC    287     -22.567  10.203  21.484  1.00  0.00
ATOM   5324  H4C PC    287     -23.085   8.801  22.433  1.00  0.00
ATOM   5325  C35 PC    287     -21.143   7.063  21.522  1.00  0.00
ATOM   5326  H5A PC    287     -20.333   7.468  22.112  1.00  0.00
ATOM   5327  H5B PC    287     -20.823   6.307  20.821  1.00  0.00
ATOM   5328  H5C PC    287     -21.816   6.523  22.171  1.00  0.00
ATOM   5329  O33 PC    287     -21.948   6.636  15.883  1.00  0.00
ATOM   5330  O34 PC    287     -22.412   4.591  17.239  1.00  0.00
ATOM   5331  O21 PC    287     -17.424   5.793  17.117  1.00  0.00
ATOM   5332  C21 PC    287     -17.238   6.967  17.778  1.00  0.00
ATOM   5333  O22 PC    287     -17.599   7.308  18.904  1.00  0.00
TER   
ATOM   5334  C12 OL    288     -16.503   7.847  16.814  1.00  0.00
ATOM   5335  H2R OL    288     -16.173   7.347  15.879  1.00  0.00
ATOM   5336  H2S OL    288     -15.636   8.213  17.404  1.00  0.00
ATOM   5337  C13 OL    288     -17.249   9.107  16.289  1.00  0.00
ATOM   5338  H3R OL    288     -16.430   9.808  16.020  1.00  0.00
ATOM   5339  H3S OL    288     -17.787   9.664  17.087  1.00  0.00
ATOM   5340  C14 OL    288     -17.958   8.860  14.936  1.00  0.00
ATOM   5341  H4R OL    288     -18.729   8.083  15.126  1.00  0.00
ATOM   5342  H4S OL    288     -17.252   8.362  14.238  1.00  0.00
ATOM   5343  C15 OL    288     -18.615  10.103  14.282  1.00  0.00
ATOM   5344  H5R OL    288     -17.781  10.631  13.772  1.00  0.00
ATOM   5345  H5S OL    288     -19.021  10.872  14.973  1.00  0.00
ATOM   5346  C16 OL    288     -19.664   9.922  13.163  1.00  0.00
ATOM   5347  H6R OL    288     -19.848  10.867  12.609  1.00  0.00
ATOM   5348  H6S OL    288     -20.559   9.528  13.690  1.00  0.00
ATOM   5349  C17 OL    288     -19.182   8.972  12.114  1.00  0.00
ATOM   5350  H7R OL    288     -18.761   7.987  12.411  1.00  0.00
ATOM   5351  H7S OL    288     -18.310   9.320  11.521  1.00  0.00
ATOM   5352  C18 OL    288     -20.317   8.673  11.105  1.00  0.00
ATOM   5353  H8R OL    288     -21.193   8.142  11.536  1.00  0.00
ATOM   5354  H8S OL    288     -19.956   7.988  10.309  1.00  0.00
ATOM   5355  C19 OL    288     -20.903   9.937  10.495  1.00  0.00
ATOM   5356  H9R OL    288     -21.768  10.350  11.035  1.00  0.00
ATOM   5357 C110 OL    288     -20.596  10.464   9.274  1.00  0.00
ATOM   5358 H10R OL    288     -21.148  11.344   8.911  1.00  0.00
ATOM   5359 C111 OL    288     -19.617  10.051   8.232  1.00  0.00
ATOM   5360 H11R OL    288     -18.946   9.205   8.492  1.00  0.00
ATOM   5361 H11S OL    288     -18.818  10.809   8.085  1.00  0.00
ATOM   5362 C112 OL    288     -20.203   9.690   6.828  1.00  0.00
ATOM   5363 H12R OL    288     -20.822  10.499   6.386  1.00  0.00
ATOM   5364 H12S OL    288     -20.833   8.809   7.076  1.00  0.00
ATOM   5365 C113 OL    288     -19.130   9.154   5.810  1.00  0.00
ATOM   5366 H13R OL    288     -18.931   8.101   6.101  1.00  0.00
ATOM   5367 H13S OL    288     -18.181   9.729   5.863  1.00  0.00
ATOM   5368 C114 OL    288     -19.607   9.085   4.363  1.00  0.00
ATOM   5369 H14R OL    288     -20.098  10.032   4.051  1.00  0.00
ATOM   5370 H14S OL    288     -20.514   8.444   4.382  1.00  0.00
ATOM   5371 C115 OL    288     -18.598   8.521   3.314  1.00  0.00
ATOM   5372 H15R OL    288     -18.245   7.523   3.651  1.00  0.00
ATOM   5373 H15S OL    288     -17.764   9.248   3.414  1.00  0.00
ATOM   5374 C116 OL    288     -19.075   8.471   1.882  1.00  0.00
ATOM   5375 H16R OL    288     -19.873   7.711   1.737  1.00  0.00
ATOM   5376 H16S OL    288     -18.123   8.255   1.351  1.00  0.00
ATOM   5377 C117 OL    288     -19.528   9.867   1.433  1.00  0.00
ATOM   5378 H17R OL    288     -18.711  10.594   1.626  1.00  0.00
ATOM   5379 H17S OL    288     -20.485  10.226   1.869  1.00  0.00
ATOM   5380 C118 OL    288     -19.676  10.006  -0.122  1.00  0.00
ATOM   5381 H18R OL    288     -18.679   9.764  -0.548  1.00  0.00
ATOM   5382 H18S OL    288     -19.932  11.065  -0.342  1.00  0.00
ATOM   5383 H18T OL    288     -20.380   9.342  -0.668  1.00  0.00
TER   
ATOM   5384 C116 PA    289     -10.699  15.357   2.294  1.00  0.00
ATOM   5385 H16R PA    289     -10.838  15.006   1.249  1.00  0.00
ATOM   5386 H16S PA    289      -9.596  15.478   2.340  1.00  0.00
ATOM   5387 H16T PA    289     -11.324  16.275   2.315  1.00  0.00
ATOM   5388 C115 PA    289     -11.114  14.427   3.428  1.00  0.00
ATOM   5389 H15R PA    289     -10.535  14.721   4.329  1.00  0.00
ATOM   5390 H15S PA    289     -12.153  14.507   3.812  1.00  0.00
ATOM   5391 C114 PA    289     -10.881  12.958   3.082  1.00  0.00
ATOM   5392 H14R PA    289     -11.371  12.730   2.111  1.00  0.00
ATOM   5393 H14S PA    289      -9.799  12.798   2.883  1.00  0.00
ATOM   5394 C113 PA    289     -11.513  11.932   4.050  1.00  0.00
ATOM   5395 H13R PA    289     -12.605  12.134   4.013  1.00  0.00
ATOM   5396 H13S PA    289     -11.081  10.930   3.844  1.00  0.00
ATOM   5397 C112 PA    289     -11.294  12.190   5.561  1.00  0.00
ATOM   5398 H12R PA    289     -10.216  12.455   5.599  1.00  0.00
ATOM   5399 H12S PA    289     -11.611  13.190   5.925  1.00  0.00
ATOM   5400 C111 PA    289     -11.531  11.069   6.536  1.00  0.00
ATOM   5401 H11R PA    289     -11.053  10.152   6.130  1.00  0.00
ATOM   5402 H11S PA    289     -10.987  11.365   7.459  1.00  0.00
ATOM   5403 C110 PA    289     -13.042  10.881   6.776  1.00  0.00
ATOM   5404 H10R PA    289     -13.292  11.731   7.447  1.00  0.00
ATOM   5405 H10S PA    289     -13.610  10.886   5.821  1.00  0.00
ATOM   5406  C19 PA    289     -13.523   9.617   7.509  1.00  0.00
ATOM   5407  H9R PA    289     -13.048   8.699   7.101  1.00  0.00
ATOM   5408  H9S PA    289     -13.329   9.702   8.599  1.00  0.00
ATOM   5409  C18 PA    289     -15.119   9.415   7.421  1.00  0.00
ATOM   5410  H8R PA    289     -15.476   9.180   6.396  1.00  0.00
ATOM   5411  H8S PA    289     -15.335   8.422   7.871  1.00  0.00
ATOM   5412  C17 PA    289     -16.043  10.399   8.203  1.00  0.00
ATOM   5413  H7R PA    289     -16.080  11.425   7.779  1.00  0.00
ATOM   5414  H7S PA    289     -17.044   9.929   8.092  1.00  0.00
ATOM   5415  C16 PA    289     -15.708  10.658   9.669  1.00  0.00
ATOM   5416  H6R PA    289     -14.659  10.998   9.808  1.00  0.00
ATOM   5417  H6S PA    289     -16.366  11.521   9.908  1.00  0.00
ATOM   5418  C15 PA    289     -16.194   9.609  10.645  1.00  0.00
ATOM   5419  H5R PA    289     -17.208   9.958  10.933  1.00  0.00
ATOM   5420  H5S PA    289     -16.233   8.591  10.202  1.00  0.00
ATOM   5421  C14 PA    289     -15.295   9.687  11.878  1.00  0.00
ATOM   5422  H4R PA    289     -14.640  10.576  12.002  1.00  0.00
ATOM   5423  H4S PA    289     -15.909   9.680  12.804  1.00  0.00
ATOM   5424  C13 PA    289     -14.383   8.483  12.027  1.00  0.00
ATOM   5425  H3R PA    289     -14.961   7.551  12.208  1.00  0.00
ATOM   5426  H3S PA    289     -14.021   8.428  10.978  1.00  0.00
ATOM   5427  C12 PA    289     -13.378   8.545  13.152  1.00  0.00
ATOM   5428  H2R PA    289     -13.821   8.778  14.144  1.00  0.00
ATOM   5429  H2S PA    289     -12.893   7.557  13.310  1.00  0.00
TER   
ATOM   5430  C11 PC    290     -12.279   9.564  12.856  1.00  0.00
ATOM   5431  O12 PC    290     -11.648   9.709  11.768  1.00  0.00
ATOM   5432  O11 PC    290     -12.142  10.335  13.922  1.00  0.00
ATOM   5433  C1  PC    290     -11.394  11.483  13.847  1.00  0.00
ATOM   5434  HR  PC    290     -10.342  11.138  13.758  1.00  0.00
ATOM   5435  HS  PC    290     -11.578  12.084  12.931  1.00  0.00
ATOM   5436  C2  PC    290     -11.463  12.398  15.132  1.00  0.00
ATOM   5437  HX  PC    290     -10.772  13.262  15.034  1.00  0.00
ATOM   5438  C3  PC    290     -10.957  11.688  16.426  1.00  0.00
ATOM   5439  HA  PC    290      -9.925  11.375  16.158  1.00  0.00
ATOM   5440  HB  PC    290     -10.910  12.517  17.164  1.00  0.00
ATOM   5441  O31 PC    290     -11.826  10.637  16.794  1.00  0.00
ATOM   5442  P31 PC    290     -11.987  10.314  18.304  1.00  0.00
ATOM   5443  O32 PC    290     -12.468  11.623  19.076  1.00  0.00
ATOM   5444  C31 PC    290     -13.870  11.962  19.209  1.00  0.00
ATOM   5445  H1A PC    290     -14.250  11.933  18.165  1.00  0.00
ATOM   5446  H1B PC    290     -14.380  11.131  19.739  1.00  0.00
ATOM   5447  C32 PC    290     -14.038  13.256  20.084  1.00  0.00
ATOM   5448  H2A PC    290     -15.072  13.507  20.268  1.00  0.00
ATOM   5449  H2B PC    290     -13.678  13.152  21.097  1.00  0.00
ATOM   5450  N31 PC    290     -13.282  14.535  19.675  1.00  0.00
ATOM   5451  C33 PC    290     -13.683  15.576  20.685  1.00  0.00
ATOM   5452  H3A PC    290     -13.404  15.274  21.683  1.00  0.00
ATOM   5453  H3B PC    290     -13.116  16.450  20.399  1.00  0.00
ATOM   5454  H3C PC    290     -14.761  15.627  20.704  1.00  0.00
ATOM   5455  C34 PC    290     -11.791  14.333  19.730  1.00  0.00
ATOM   5456  H4A PC    290     -11.394  15.229  19.278  1.00  0.00
ATOM   5457  H4B PC    290     -11.595  14.292  20.792  1.00  0.00
ATOM   5458  H4C PC    290     -11.557  13.472  19.121  1.00  0.00
ATOM   5459  C35 PC    290     -13.707  15.034  18.271  1.00  0.00
ATOM   5460  H5A PC    290     -14.784  14.958  18.246  1.00  0.00
ATOM   5461  H5B PC    290     -13.091  14.476  17.582  1.00  0.00
ATOM   5462  H5C PC    290     -13.490  16.091  18.227  1.00  0.00
ATOM   5463  O33 PC    290     -13.119   9.306  18.398  1.00  0.00
ATOM   5464  O34 PC    290     -10.657   9.959  18.774  1.00  0.00
ATOM   5465  O21 PC    290     -12.840  12.836  15.424  1.00  0.00
ATOM   5466  C21 PC    290     -13.436  13.555  14.521  1.00  0.00
ATOM   5467  O22 PC    290     -12.893  14.180  13.626  1.00  0.00
TER   
ATOM   5468  C12 OL    291     -14.886  13.482  14.925  1.00  0.00
ATOM   5469  H2R OL    291     -14.948  13.936  15.938  1.00  0.00
ATOM   5470  H2S OL    291     -15.189  12.433  15.126  1.00  0.00
ATOM   5471  C13 OL    291     -15.711  14.137  13.856  1.00  0.00
ATOM   5472  H3R OL    291     -15.222  15.079  13.527  1.00  0.00
ATOM   5473  H3S OL    291     -16.706  14.261  14.334  1.00  0.00
ATOM   5474  C14 OL    291     -15.990  13.223  12.659  1.00  0.00
ATOM   5475  H4R OL    291     -16.493  12.325  13.077  1.00  0.00
ATOM   5476  H4S OL    291     -14.999  12.961  12.231  1.00  0.00
ATOM   5477  C15 OL    291     -16.941  13.820  11.602  1.00  0.00
ATOM   5478  H5R OL    291     -17.940  14.066  12.022  1.00  0.00
ATOM   5479  H5S OL    291     -17.167  13.005  10.881  1.00  0.00
ATOM   5480  C16 OL    291     -16.446  15.108  10.939  1.00  0.00
ATOM   5481  H6R OL    291     -16.095  15.787  11.745  1.00  0.00
ATOM   5482  H6S OL    291     -17.289  15.491  10.325  1.00  0.00
ATOM   5483  C17 OL    291     -15.163  14.903  10.118  1.00  0.00
ATOM   5484  H7R OL    291     -15.347  14.118   9.353  1.00  0.00
ATOM   5485  H7S OL    291     -14.312  14.617  10.773  1.00  0.00
ATOM   5486  C18 OL    291     -14.695  16.186   9.366  1.00  0.00
ATOM   5487  H8R OL    291     -14.490  17.005  10.088  1.00  0.00
ATOM   5488  H8S OL    291     -15.637  16.481   8.856  1.00  0.00
ATOM   5489  C19 OL    291     -13.482  16.118   8.494  1.00  0.00
ATOM   5490  H9R OL    291     -12.553  15.959   9.061  1.00  0.00
ATOM   5491 C110 OL    291     -13.409  16.208   7.153  1.00  0.00
ATOM   5492 H10R OL    291     -12.387  16.205   6.747  1.00  0.00
ATOM   5493 C111 OL    291     -14.506  16.325   6.111  1.00  0.00
ATOM   5494 H11R OL    291     -14.137  17.085   5.389  1.00  0.00
ATOM   5495 H11S OL    291     -15.447  16.733   6.538  1.00  0.00
ATOM   5496 C112 OL    291     -14.846  15.032   5.310  1.00  0.00
ATOM   5497 H12R OL    291     -14.953  14.203   6.042  1.00  0.00
ATOM   5498 H12S OL    291     -14.036  14.980   4.552  1.00  0.00
ATOM   5499 C113 OL    291     -16.156  15.073   4.446  1.00  0.00
ATOM   5500 H13R OL    291     -16.079  15.812   3.620  1.00  0.00
ATOM   5501 H13S OL    291     -17.022  15.231   5.123  1.00  0.00
ATOM   5502 C114 OL    291     -16.408  13.693   3.901  1.00  0.00
ATOM   5503 H14R OL    291     -17.433  13.776   3.482  1.00  0.00
ATOM   5504 H14S OL    291     -16.284  12.956   4.723  1.00  0.00
ATOM   5505 C115 OL    291     -15.484  13.114   2.819  1.00  0.00
ATOM   5506 H15R OL    291     -14.580  12.623   3.238  1.00  0.00
ATOM   5507 H15S OL    291     -15.111  13.965   2.209  1.00  0.00
ATOM   5508 C116 OL    291     -16.095  11.838   2.011  1.00  0.00
ATOM   5509 H16R OL    291     -17.046  12.114   1.508  1.00  0.00
ATOM   5510 H16S OL    291     -16.177  11.020   2.758  1.00  0.00
ATOM   5511 C117 OL    291     -15.200  11.289   0.845  1.00  0.00
ATOM   5512 H17R OL    291     -15.032  12.009   0.016  1.00  0.00
ATOM   5513 H17S OL    291     -15.742  10.449   0.359  1.00  0.00
ATOM   5514 C118 OL    291     -13.811  10.745   1.224  1.00  0.00
ATOM   5515 H18R OL    291     -13.118  10.809   0.358  1.00  0.00
ATOM   5516 H18S OL    291     -13.745   9.720   1.646  1.00  0.00
ATOM   5517 H18T OL    291     -13.264  11.467   1.866  1.00  0.00
TER   
ATOM   5518 C116 PA    292      19.086   9.305   0.885  1.00  0.00
ATOM   5519 H16R PA    292      20.017   8.772   1.172  1.00  0.00
ATOM   5520 H16S PA    292      19.171   9.813  -0.099  1.00  0.00
ATOM   5521 H16T PA    292      18.478   8.419   0.604  1.00  0.00
ATOM   5522 C115 PA    292      18.467  10.281   1.796  1.00  0.00
ATOM   5523 H15R PA    292      17.493  10.584   1.354  1.00  0.00
ATOM   5524 H15S PA    292      18.162   9.736   2.715  1.00  0.00
ATOM   5525 C114 PA    292      19.222  11.614   2.059  1.00  0.00
ATOM   5526 H14R PA    292      20.260  11.451   2.419  1.00  0.00
ATOM   5527 H14S PA    292      19.289  12.277   1.170  1.00  0.00
ATOM   5528 C113 PA    292      18.579  12.533   3.145  1.00  0.00
ATOM   5529 H13R PA    292      19.163  13.461   3.325  1.00  0.00
ATOM   5530 H13S PA    292      17.517  12.804   2.962  1.00  0.00
ATOM   5531 C112 PA    292      18.526  11.866   4.556  1.00  0.00
ATOM   5532 H12R PA    292      17.803  11.023   4.512  1.00  0.00
ATOM   5533 H12S PA    292      19.530  11.529   4.894  1.00  0.00
ATOM   5534 C111 PA    292      17.939  12.941   5.517  1.00  0.00
ATOM   5535 H11R PA    292      18.365  13.942   5.293  1.00  0.00
ATOM   5536 H11S PA    292      16.880  13.046   5.198  1.00  0.00
ATOM   5537 C110 PA    292      17.956  12.564   7.031  1.00  0.00
ATOM   5538 H10R PA    292      17.021  11.998   7.232  1.00  0.00
ATOM   5539 H10S PA    292      18.868  11.947   7.175  1.00  0.00
ATOM   5540  C19 PA    292      17.721  13.747   8.004  1.00  0.00
ATOM   5541  H9R PA    292      18.609  14.414   7.971  1.00  0.00
ATOM   5542  H9S PA    292      16.855  14.319   7.608  1.00  0.00
ATOM   5543  C18 PA    292      17.333  13.411   9.492  1.00  0.00
ATOM   5544  H8R PA    292      17.863  12.486   9.805  1.00  0.00
ATOM   5545  H8S PA    292      17.688  14.205  10.184  1.00  0.00
ATOM   5546  C17 PA    292      15.849  13.076   9.709  1.00  0.00
ATOM   5547  H7R PA    292      15.233  13.806   9.143  1.00  0.00
ATOM   5548  H7S PA    292      15.692  12.022   9.395  1.00  0.00
ATOM   5549  C16 PA    292      15.315  13.107  11.165  1.00  0.00
ATOM   5550  H6R PA    292      15.669  14.059  11.617  1.00  0.00
ATOM   5551  H6S PA    292      14.215  12.955  11.155  1.00  0.00
ATOM   5552  C15 PA    292      15.826  12.011  12.107  1.00  0.00
ATOM   5553  H5R PA    292      15.463  11.031  11.731  1.00  0.00
ATOM   5554  H5S PA    292      16.921  12.060  11.927  1.00  0.00
ATOM   5555  C14 PA    292      15.575  12.251  13.584  1.00  0.00
ATOM   5556  H4R PA    292      15.898  13.271  13.882  1.00  0.00
ATOM   5557  H4S PA    292      14.472  12.294  13.704  1.00  0.00
ATOM   5558  C13 PA    292      16.192  11.130  14.465  1.00  0.00
ATOM   5559  H3R PA    292      15.942  11.489  15.486  1.00  0.00
ATOM   5560  H3S PA    292      15.698  10.139  14.375  1.00  0.00
ATOM   5561  C12 PA    292      17.705  11.066  14.156  1.00  0.00
ATOM   5562  H2R PA    292      17.891  10.544  13.193  1.00  0.00
ATOM   5563  H2S PA    292      18.158  12.077  14.242  1.00  0.00
TER   
ATOM   5564  C11 PC    293      18.346  10.191  15.271  1.00  0.00
ATOM   5565  O12 PC    293      17.942   9.136  15.662  1.00  0.00
ATOM   5566  O11 PC    293      19.413  10.929  15.729  1.00  0.00
ATOM   5567  C1  PC    293      20.187  10.434  16.812  1.00  0.00
ATOM   5568  HR  PC    293      19.536   9.727  17.371  1.00  0.00
ATOM   5569  HS  PC    293      21.113  10.009  16.368  1.00  0.00
ATOM   5570  C2  PC    293      20.583  11.513  17.813  1.00  0.00
ATOM   5571  HX  PC    293      21.259  11.026  18.547  1.00  0.00
ATOM   5572  C3  PC    293      19.377  12.133  18.666  1.00  0.00
ATOM   5573  HA  PC    293      18.838  11.224  19.010  1.00  0.00
ATOM   5574  HB  PC    293      19.850  12.729  19.475  1.00  0.00
ATOM   5575  O31 PC    293      18.495  13.041  18.007  1.00  0.00
ATOM   5576  P31 PC    293      17.319  13.603  18.920  1.00  0.00
ATOM   5577  O32 PC    293      17.855  15.055  19.201  1.00  0.00
ATOM   5578  C31 PC    293      18.500  15.851  18.237  1.00  0.00
ATOM   5579  H1A PC    293      18.001  15.807  17.245  1.00  0.00
ATOM   5580  H1B PC    293      18.241  16.920  18.397  1.00  0.00
ATOM   5581  C32 PC    293      20.055  15.573  18.115  1.00  0.00
ATOM   5582  H2A PC    293      20.159  14.536  17.831  1.00  0.00
ATOM   5583  H2B PC    293      20.372  16.175  17.277  1.00  0.00
ATOM   5584  N31 PC    293      20.904  15.840  19.280  1.00  0.00
ATOM   5585  C33 PC    293      20.438  15.201  20.617  1.00  0.00
ATOM   5586  H3A PC    293      20.929  15.637  21.474  1.00  0.00
ATOM   5587  H3B PC    293      19.397  15.465  20.726  1.00  0.00
ATOM   5588  H3C PC    293      20.736  14.163  20.601  1.00  0.00
ATOM   5589  C34 PC    293      22.333  15.417  18.943  1.00  0.00
ATOM   5590  H4A PC    293      22.656  16.009  18.099  1.00  0.00
ATOM   5591  H4B PC    293      23.003  15.645  19.759  1.00  0.00
ATOM   5592  H4C PC    293      22.431  14.385  18.641  1.00  0.00
ATOM   5593  C35 PC    293      20.871  17.341  19.469  1.00  0.00
ATOM   5594  H5A PC    293      19.839  17.647  19.558  1.00  0.00
ATOM   5595  H5B PC    293      21.383  17.799  18.636  1.00  0.00
ATOM   5596  H5C PC    293      21.370  17.624  20.384  1.00  0.00
ATOM   5597  O33 PC    293      16.102  13.639  18.094  1.00  0.00
ATOM   5598  O34 PC    293      17.196  12.723  20.116  1.00  0.00
ATOM   5599  O21 PC    293      21.184  12.620  17.179  1.00  0.00
ATOM   5600  C21 PC    293      22.424  12.288  16.821  1.00  0.00
ATOM   5601  O22 PC    293      23.141  11.450  17.298  1.00  0.00
TER   
ATOM   5602  C12 OL    294      22.809  13.117  15.595  1.00  0.00
ATOM   5603  H2R OL    294      23.697  13.728  15.864  1.00  0.00
ATOM   5604  H2S OL    294      21.997  13.775  15.217  1.00  0.00
ATOM   5605  C13 OL    294      23.170  12.091  14.541  1.00  0.00
ATOM   5606  H3R OL    294      23.560  11.116  14.904  1.00  0.00
ATOM   5607  H3S OL    294      24.088  12.554  14.119  1.00  0.00
ATOM   5608  C14 OL    294      22.074  11.977  13.435  1.00  0.00
ATOM   5609  H4R OL    294      21.974  12.951  12.911  1.00  0.00
ATOM   5610  H4S OL    294      21.111  11.835  13.971  1.00  0.00
ATOM   5611  C15 OL    294      22.422  10.669  12.650  1.00  0.00
ATOM   5612  H5R OL    294      22.370   9.860  13.409  1.00  0.00
ATOM   5613  H5S OL    294      23.513  10.719  12.443  1.00  0.00
ATOM   5614  C16 OL    294      21.545  10.172  11.543  1.00  0.00
ATOM   5615  H6R OL    294      20.587   9.857  12.009  1.00  0.00
ATOM   5616  H6S OL    294      22.076   9.330  11.049  1.00  0.00
ATOM   5617  C17 OL    294      21.090  11.290  10.543  1.00  0.00
ATOM   5618  H7R OL    294      20.608  12.093  11.140  1.00  0.00
ATOM   5619  H7S OL    294      20.335  10.746   9.936  1.00  0.00
ATOM   5620  C18 OL    294      22.231  11.875   9.550  1.00  0.00
ATOM   5621  H8R OL    294      21.700  12.001   8.582  1.00  0.00
ATOM   5622  H8S OL    294      22.899  11.003   9.383  1.00  0.00
ATOM   5623  C19 OL    294      23.126  13.005  10.010  1.00  0.00
ATOM   5624  H9R OL    294      24.069  12.732  10.506  1.00  0.00
ATOM   5625 C110 OL    294      22.841  14.360   9.818  1.00  0.00
ATOM   5626 H10R OL    294      23.635  15.086  10.049  1.00  0.00
ATOM   5627 C111 OL    294      21.634  14.940   9.152  1.00  0.00
ATOM   5628 H11R OL    294      20.920  15.129   9.982  1.00  0.00
ATOM   5629 H11S OL    294      21.176  14.212   8.449  1.00  0.00
ATOM   5630 C112 OL    294      21.846  16.291   8.432  1.00  0.00
ATOM   5631 H12R OL    294      21.920  17.169   9.109  1.00  0.00
ATOM   5632 H12S OL    294      20.955  16.539   7.816  1.00  0.00
ATOM   5633 C113 OL    294      22.993  16.338   7.413  1.00  0.00
ATOM   5634 H13R OL    294      22.996  15.327   6.952  1.00  0.00
ATOM   5635 H13S OL    294      23.958  16.548   7.923  1.00  0.00
ATOM   5636 C114 OL    294      22.779  17.342   6.245  1.00  0.00
ATOM   5637 H14R OL    294      22.656  18.351   6.694  1.00  0.00
ATOM   5638 H14S OL    294      21.760  17.105   5.870  1.00  0.00
ATOM   5639 C115 OL    294      23.948  17.280   5.295  1.00  0.00
ATOM   5640 H15R OL    294      24.896  17.596   5.781  1.00  0.00
ATOM   5641 H15S OL    294      23.663  18.110   4.614  1.00  0.00
ATOM   5642 C116 OL    294      24.139  16.043   4.458  1.00  0.00
ATOM   5643 H16R OL    294      24.447  15.118   4.991  1.00  0.00
ATOM   5644 H16S OL    294      24.889  16.238   3.662  1.00  0.00
ATOM   5645 C117 OL    294      22.873  15.500   3.690  1.00  0.00
ATOM   5646 H17R OL    294      22.065  15.536   4.451  1.00  0.00
ATOM   5647 H17S OL    294      22.979  14.501   3.216  1.00  0.00
ATOM   5648 C118 OL    294      22.509  16.379   2.496  1.00  0.00
ATOM   5649 H18R OL    294      21.600  15.966   2.008  1.00  0.00
ATOM   5650 H18S OL    294      23.296  16.368   1.713  1.00  0.00
ATOM   5651 H18T OL    294      22.301  17.418   2.830  1.00  0.00
TER   
ATOM   5652 C116 PA    295       7.742 -17.998  -0.300  1.00  0.00
ATOM   5653 H16R PA    295       6.915 -17.310  -0.018  1.00  0.00
ATOM   5654 H16S PA    295       7.193 -18.953  -0.441  1.00  0.00
ATOM   5655 H16T PA    295       8.122 -17.726  -1.308  1.00  0.00
ATOM   5656 C115 PA    295       8.649 -18.118   0.883  1.00  0.00
ATOM   5657 H15R PA    295       9.406 -18.932   0.868  1.00  0.00
ATOM   5658 H15S PA    295       9.089 -17.138   1.166  1.00  0.00
ATOM   5659 C114 PA    295       7.824 -18.419   2.135  1.00  0.00
ATOM   5660 H14R PA    295       7.006 -17.675   2.250  1.00  0.00
ATOM   5661 H14S PA    295       7.317 -19.400   2.019  1.00  0.00
ATOM   5662 C113 PA    295       8.619 -18.452   3.437  1.00  0.00
ATOM   5663 H13R PA    295       9.405 -19.237   3.432  1.00  0.00
ATOM   5664 H13S PA    295       9.061 -17.461   3.675  1.00  0.00
ATOM   5665 C112 PA    295       7.849 -18.739   4.674  1.00  0.00
ATOM   5666 H12R PA    295       6.925 -18.122   4.700  1.00  0.00
ATOM   5667 H12S PA    295       7.442 -19.772   4.711  1.00  0.00
ATOM   5668 C111 PA    295       8.597 -18.655   6.024  1.00  0.00
ATOM   5669 H11R PA    295       7.786 -18.864   6.754  1.00  0.00
ATOM   5670 H11S PA    295       9.364 -19.455   6.106  1.00  0.00
ATOM   5671 C110 PA    295       9.385 -17.364   6.242  1.00  0.00
ATOM   5672 H10R PA    295       9.889 -17.348   7.233  1.00  0.00
ATOM   5673 H10S PA    295      10.201 -17.242   5.498  1.00  0.00
ATOM   5674  C19 PA    295       8.461 -16.100   6.151  1.00  0.00
ATOM   5675  H9R PA    295       8.291 -15.977   5.060  1.00  0.00
ATOM   5676  H9S PA    295       7.492 -16.136   6.694  1.00  0.00
ATOM   5677  C18 PA    295       9.257 -14.823   6.451  1.00  0.00
ATOM   5678  H8R PA    295      10.245 -14.797   5.945  1.00  0.00
ATOM   5679  H8S PA    295       8.722 -14.048   5.860  1.00  0.00
ATOM   5680  C17 PA    295       9.396 -14.537   8.005  1.00  0.00
ATOM   5681  H7R PA    295       8.428 -14.469   8.547  1.00  0.00
ATOM   5682  H7S PA    295       9.891 -15.423   8.456  1.00  0.00
ATOM   5683  C16 PA    295      10.191 -13.227   8.291  1.00  0.00
ATOM   5684  H6R PA    295      11.164 -13.273   7.757  1.00  0.00
ATOM   5685  H6S PA    295       9.688 -12.304   7.931  1.00  0.00
ATOM   5686  C15 PA    295      10.370 -12.860   9.765  1.00  0.00
ATOM   5687  H5R PA    295      10.987 -11.940   9.859  1.00  0.00
ATOM   5688  H5S PA    295       9.433 -12.565  10.284  1.00  0.00
ATOM   5689  C14 PA    295      11.211 -13.921  10.634  1.00  0.00
ATOM   5690  H4R PA    295      11.091 -14.873  10.074  1.00  0.00
ATOM   5691  H4S PA    295      12.293 -13.673  10.695  1.00  0.00
ATOM   5692  C13 PA    295      10.677 -14.017  12.133  1.00  0.00
ATOM   5693  H3R PA    295      10.933 -13.097  12.701  1.00  0.00
ATOM   5694  H3S PA    295       9.574 -13.958  12.015  1.00  0.00
ATOM   5695  C12 PA    295      11.134 -15.365  12.756  1.00  0.00
ATOM   5696  H2R PA    295      12.057 -15.722  12.250  1.00  0.00
ATOM   5697  H2S PA    295      11.239 -15.219  13.852  1.00  0.00
TER   
ATOM   5698  C11 PC    296      10.002 -16.463  12.510  1.00  0.00
ATOM   5699  O12 PC    296       9.696 -16.909  11.451  1.00  0.00
ATOM   5700  O11 PC    296       9.523 -16.814  13.706  1.00  0.00
ATOM   5701  C1  PC    296       8.573 -17.937  13.657  1.00  0.00
ATOM   5702  HR  PC    296       7.573 -17.636  13.277  1.00  0.00
ATOM   5703  HS  PC    296       8.932 -18.785  13.035  1.00  0.00
ATOM   5704  C2  PC    296       8.479 -18.607  15.087  1.00  0.00
ATOM   5705  HX  PC    296       7.947 -19.563  14.895  1.00  0.00
ATOM   5706  C3  PC    296       7.893 -17.747  16.153  1.00  0.00
ATOM   5707  HA  PC    296       6.978 -17.193  15.853  1.00  0.00
ATOM   5708  HB  PC    296       7.581 -18.314  17.056  1.00  0.00
ATOM   5709  O31 PC    296       8.813 -16.682  16.387  1.00  0.00
ATOM   5710  P31 PC    296       9.068 -15.981  17.752  1.00  0.00
ATOM   5711  O32 PC    296       9.545 -17.185  18.726  1.00  0.00
ATOM   5712  C31 PC    296      10.766 -17.796  18.349  1.00  0.00
ATOM   5713  H1A PC    296      10.844 -18.827  18.755  1.00  0.00
ATOM   5714  H1B PC    296      10.978 -17.776  17.259  1.00  0.00
ATOM   5715  C32 PC    296      12.038 -17.161  18.903  1.00  0.00
ATOM   5716  H2A PC    296      12.818 -17.831  18.574  1.00  0.00
ATOM   5717  H2B PC    296      12.175 -16.213  18.404  1.00  0.00
ATOM   5718  N31 PC    296      12.141 -16.956  20.452  1.00  0.00
ATOM   5719  C33 PC    296      12.047 -18.330  21.139  1.00  0.00
ATOM   5720  H3A PC    296      12.842 -19.002  20.849  1.00  0.00
ATOM   5721  H3B PC    296      12.165 -18.064  22.179  1.00  0.00
ATOM   5722  H3C PC    296      11.096 -18.824  21.003  1.00  0.00
ATOM   5723  C34 PC    296      13.462 -16.312  20.691  1.00  0.00
ATOM   5724  H4A PC    296      13.408 -15.251  20.495  1.00  0.00
ATOM   5725  H4B PC    296      13.795 -16.541  21.692  1.00  0.00
ATOM   5726  H4C PC    296      14.192 -16.638  19.965  1.00  0.00
ATOM   5727  C35 PC    296      10.965 -16.026  20.863  1.00  0.00
ATOM   5728  H5A PC    296      10.003 -16.421  20.571  1.00  0.00
ATOM   5729  H5B PC    296      11.150 -15.039  20.464  1.00  0.00
ATOM   5730  H5C PC    296      11.010 -16.045  21.942  1.00  0.00
ATOM   5731  O33 PC    296      10.240 -15.127  17.567  1.00  0.00
ATOM   5732  O34 PC    296       7.812 -15.352  18.171  1.00  0.00
ATOM   5733  O21 PC    296       9.752 -18.988  15.565  1.00  0.00
ATOM   5734  C21 PC    296      10.350 -19.925  14.908  1.00  0.00
ATOM   5735  O22 PC    296       9.821 -20.768  14.218  1.00  0.00
TER   
ATOM   5736  C12 OL    297      11.869 -20.013  15.210  1.00  0.00
ATOM   5737  H2R OL    297      12.255 -20.992  14.851  1.00  0.00
ATOM   5738  H2S OL    297      11.961 -19.894  16.310  1.00  0.00
ATOM   5739  C13 OL    297      12.426 -18.669  14.694  1.00  0.00
ATOM   5740  H3R OL    297      11.971 -17.828  15.260  1.00  0.00
ATOM   5741  H3S OL    297      12.245 -18.484  13.613  1.00  0.00
ATOM   5742  C14 OL    297      13.945 -18.593  14.991  1.00  0.00
ATOM   5743  H4R OL    297      14.054 -18.939  16.041  1.00  0.00
ATOM   5744  H4S OL    297      14.261 -17.529  14.969  1.00  0.00
ATOM   5745  C15 OL    297      14.826 -19.316  13.958  1.00  0.00
ATOM   5746  H5R OL    297      14.538 -20.388  13.982  1.00  0.00
ATOM   5747  H5S OL    297      15.832 -19.284  14.428  1.00  0.00
ATOM   5748  C16 OL    297      14.919 -18.765  12.468  1.00  0.00
ATOM   5749  H6R OL    297      15.231 -17.719  12.675  1.00  0.00
ATOM   5750  H6S OL    297      13.908 -18.800  12.009  1.00  0.00
ATOM   5751  C17 OL    297      16.003 -19.495  11.753  1.00  0.00
ATOM   5752  H7R OL    297      15.675 -20.552  11.855  1.00  0.00
ATOM   5753  H7S OL    297      16.993 -19.426  12.251  1.00  0.00
ATOM   5754  C18 OL    297      16.007 -19.202  10.258  1.00  0.00
ATOM   5755  H8R OL    297      16.764 -19.808   9.715  1.00  0.00
ATOM   5756  H8S OL    297      16.398 -18.165  10.183  1.00  0.00
ATOM   5757  C19 OL    297      14.758 -19.323   9.399  1.00  0.00
ATOM   5758  H9R OL    297      14.702 -20.318   8.932  1.00  0.00
ATOM   5759 C110 OL    297      13.877 -18.332   9.065  1.00  0.00
ATOM   5760 H10R OL    297      13.020 -18.568   8.416  1.00  0.00
ATOM   5761 C111 OL    297      13.914 -16.892   9.473  1.00  0.00
ATOM   5762 H11R OL    297      14.765 -16.766  10.176  1.00  0.00
ATOM   5763 H11S OL    297      12.895 -16.535   9.732  1.00  0.00
ATOM   5764 C112 OL    297      14.244 -15.924   8.258  1.00  0.00
ATOM   5765 H12R OL    297      15.334 -15.910   8.047  1.00  0.00
ATOM   5766 H12S OL    297      14.053 -14.902   8.649  1.00  0.00
ATOM   5767 C113 OL    297      13.429 -16.080   6.896  1.00  0.00
ATOM   5768 H13R OL    297      12.418 -15.624   6.967  1.00  0.00
ATOM   5769 H13S OL    297      13.339 -17.155   6.632  1.00  0.00
ATOM   5770 C114 OL    297      14.013 -15.316   5.694  1.00  0.00
ATOM   5771 H14R OL    297      15.097 -15.554   5.730  1.00  0.00
ATOM   5772 H14S OL    297      13.967 -14.211   5.798  1.00  0.00
ATOM   5773 C115 OL    297      13.466 -15.684   4.334  1.00  0.00
ATOM   5774 H15R OL    297      14.114 -15.275   3.530  1.00  0.00
ATOM   5775 H15S OL    297      12.486 -15.174   4.216  1.00  0.00
ATOM   5776 C116 OL    297      13.161 -17.173   4.032  1.00  0.00
ATOM   5777 H16R OL    297      12.177 -17.470   4.455  1.00  0.00
ATOM   5778 H16S OL    297      14.012 -17.806   4.362  1.00  0.00
ATOM   5779 C117 OL    297      13.070 -17.386   2.506  1.00  0.00
ATOM   5780 H17R OL    297      12.951 -18.472   2.303  1.00  0.00
ATOM   5781 H17S OL    297      14.055 -16.985   2.181  1.00  0.00
ATOM   5782 C118 OL    297      12.128 -16.470   1.692  1.00  0.00
ATOM   5783 H18R OL    297      12.200 -15.394   1.956  1.00  0.00
ATOM   5784 H18S OL    297      11.067 -16.771   1.825  1.00  0.00
ATOM   5785 H18T OL    297      12.287 -16.555   0.595  1.00  0.00
TER   
ATOM   5786 C116 PA    298     -14.909 -11.184   2.218  1.00  0.00
ATOM   5787 H16R PA    298     -14.057 -11.429   2.888  1.00  0.00
ATOM   5788 H16S PA    298     -15.741 -10.973   2.923  1.00  0.00
ATOM   5789 H16T PA    298     -14.805 -10.213   1.687  1.00  0.00
ATOM   5790 C115 PA    298     -15.090 -12.384   1.266  1.00  0.00
ATOM   5791 H15R PA    298     -15.971 -12.309   0.594  1.00  0.00
ATOM   5792 H15S PA    298     -14.211 -12.446   0.588  1.00  0.00
ATOM   5793 C114 PA    298     -15.297 -13.780   1.860  1.00  0.00
ATOM   5794 H14R PA    298     -15.977 -13.804   2.738  1.00  0.00
ATOM   5795 H14S PA    298     -15.868 -14.375   1.115  1.00  0.00
ATOM   5796 C113 PA    298     -14.107 -14.621   2.155  1.00  0.00
ATOM   5797 H13R PA    298     -13.387 -14.826   1.334  1.00  0.00
ATOM   5798 H13S PA    298     -13.671 -14.073   3.017  1.00  0.00
ATOM   5799 C112 PA    298     -14.423 -15.986   2.774  1.00  0.00
ATOM   5800 H12R PA    298     -15.316 -16.338   2.215  1.00  0.00
ATOM   5801 H12S PA    298     -13.585 -16.654   2.482  1.00  0.00
ATOM   5802 C111 PA    298     -14.783 -15.768   4.244  1.00  0.00
ATOM   5803 H11R PA    298     -15.072 -14.721   4.477  1.00  0.00
ATOM   5804 H11S PA    298     -15.650 -16.375   4.581  1.00  0.00
ATOM   5805 C110 PA    298     -13.727 -16.125   5.297  1.00  0.00
ATOM   5806 H10R PA    298     -13.471 -17.182   5.070  1.00  0.00
ATOM   5807 H10S PA    298     -12.974 -15.338   5.079  1.00  0.00
ATOM   5808  C19 PA    298     -14.215 -16.065   6.709  1.00  0.00
ATOM   5809  H9R PA    298     -14.619 -15.146   7.184  1.00  0.00
ATOM   5810  H9S PA    298     -15.152 -16.656   6.789  1.00  0.00
ATOM   5811  C18 PA    298     -13.149 -16.625   7.750  1.00  0.00
ATOM   5812  H8R PA    298     -12.796 -17.609   7.373  1.00  0.00
ATOM   5813  H8S PA    298     -12.313 -15.894   7.726  1.00  0.00
ATOM   5814  C17 PA    298     -13.683 -16.738   9.200  1.00  0.00
ATOM   5815  H7R PA    298     -14.790 -16.802   9.135  1.00  0.00
ATOM   5816  H7S PA    298     -13.066 -17.587   9.567  1.00  0.00
ATOM   5817  C16 PA    298     -13.223 -15.550  10.030  1.00  0.00
ATOM   5818  H6R PA    298     -13.159 -15.965  11.058  1.00  0.00
ATOM   5819  H6S PA    298     -12.187 -15.194   9.848  1.00  0.00
ATOM   5820  C15 PA    298     -14.301 -14.401   9.964  1.00  0.00
ATOM   5821  H5R PA    298     -14.251 -14.087   8.900  1.00  0.00
ATOM   5822  H5S PA    298     -15.287 -14.882  10.144  1.00  0.00
ATOM   5823  C14 PA    298     -13.981 -13.083  10.697  1.00  0.00
ATOM   5824  H4R PA    298     -14.843 -12.412  10.496  1.00  0.00
ATOM   5825  H4S PA    298     -14.106 -13.318  11.776  1.00  0.00
ATOM   5826  C13 PA    298     -12.650 -12.469  10.558  1.00  0.00
ATOM   5827  H3R PA    298     -11.916 -13.230  10.899  1.00  0.00
ATOM   5828  H3S PA    298     -12.361 -12.281   9.502  1.00  0.00
ATOM   5829  C12 PA    298     -12.433 -11.191  11.391  1.00  0.00
ATOM   5830  H2R PA    298     -11.454 -10.715  11.170  1.00  0.00
ATOM   5831  H2S PA    298     -13.268 -10.491  11.171  1.00  0.00
TER   
ATOM   5832  C11 PC    299     -12.465 -11.361  12.915  1.00  0.00
ATOM   5833  O12 PC    299     -12.702 -10.427  13.648  1.00  0.00
ATOM   5834  O11 PC    299     -12.347 -12.602  13.298  1.00  0.00
ATOM   5835  C1  PC    299     -12.607 -12.780  14.746  1.00  0.00
ATOM   5836  HR  PC    299     -12.195 -13.738  15.128  1.00  0.00
ATOM   5837  HS  PC    299     -12.125 -11.957  15.314  1.00  0.00
ATOM   5838  C2  PC    299     -14.097 -12.734  15.244  1.00  0.00
ATOM   5839  HX  PC    299     -14.547 -11.762  14.950  1.00  0.00
ATOM   5840  C3  PC    299     -14.236 -12.683  16.807  1.00  0.00
ATOM   5841  HA  PC    299     -13.797 -11.728  17.169  1.00  0.00
ATOM   5842  HB  PC    299     -15.309 -12.690  17.091  1.00  0.00
ATOM   5843  O31 PC    299     -13.593 -13.867  17.306  1.00  0.00
ATOM   5844  P31 PC    299     -13.507 -13.957  18.909  1.00  0.00
ATOM   5845  O32 PC    299     -14.988 -14.369  19.369  1.00  0.00
ATOM   5846  C31 PC    299     -15.682 -15.238  18.433  1.00  0.00
ATOM   5847  H1A PC    299     -15.147 -15.407  17.474  1.00  0.00
ATOM   5848  H1B PC    299     -15.621 -16.266  18.850  1.00  0.00
ATOM   5849  C32 PC    299     -17.176 -14.926  18.068  1.00  0.00
ATOM   5850  H2A PC    299     -17.233 -14.102  17.372  1.00  0.00
ATOM   5851  H2B PC    299     -17.489 -15.832  17.570  1.00  0.00
ATOM   5852  N31 PC    299     -18.054 -14.628  19.262  1.00  0.00
ATOM   5853  C33 PC    299     -17.689 -13.343  19.944  1.00  0.00
ATOM   5854  H3A PC    299     -17.316 -12.639  19.214  1.00  0.00
ATOM   5855  H3B PC    299     -18.605 -13.006  20.405  1.00  0.00
ATOM   5856  H3C PC    299     -16.907 -13.555  20.659  1.00  0.00
ATOM   5857  C34 PC    299     -19.495 -14.466  18.767  1.00  0.00
ATOM   5858  H4A PC    299     -20.005 -14.097  19.644  1.00  0.00
ATOM   5859  H4B PC    299     -19.549 -13.847  17.884  1.00  0.00
ATOM   5860  H4C PC    299     -19.904 -15.429  18.498  1.00  0.00
ATOM   5861  C35 PC    299     -18.099 -15.724  20.334  1.00  0.00
ATOM   5862  H5A PC    299     -18.647 -16.553  19.912  1.00  0.00
ATOM   5863  H5B PC    299     -18.479 -15.387  21.287  1.00  0.00
ATOM   5864  H5C PC    299     -17.074 -16.029  20.488  1.00  0.00
ATOM   5865  O33 PC    299     -12.590 -15.073  19.249  1.00  0.00
ATOM   5866  O34 PC    299     -13.208 -12.554  19.359  1.00  0.00
ATOM   5867  O21 PC    299     -14.777 -13.831  14.610  1.00  0.00
ATOM   5868  C21 PC    299     -16.090 -13.808  14.705  1.00  0.00
ATOM   5869  O22 PC    299     -16.766 -12.768  14.747  1.00  0.00
TER   
ATOM   5870  C12 OL    300     -16.656 -15.252  14.574  1.00  0.00
ATOM   5871  H2R OL    300     -17.761 -15.205  14.676  1.00  0.00
ATOM   5872  H2S OL    300     -16.365 -15.839  15.471  1.00  0.00
ATOM   5873  C13 OL    300     -16.200 -15.844  13.275  1.00  0.00
ATOM   5874  H3R OL    300     -15.219 -16.322  13.482  1.00  0.00
ATOM   5875  H3S OL    300     -16.130 -15.064  12.487  1.00  0.00
ATOM   5876  C14 OL    300     -17.100 -16.976  12.730  1.00  0.00
ATOM   5877  H4R OL    300     -17.525 -17.414  13.659  1.00  0.00
ATOM   5878  H4S OL    300     -16.491 -17.692  12.138  1.00  0.00
ATOM   5879  C15 OL    300     -18.358 -16.473  12.012  1.00  0.00
ATOM   5880  H5R OL    300     -18.793 -15.581  12.512  1.00  0.00
ATOM   5881  H5S OL    300     -19.172 -17.221  12.121  1.00  0.00
ATOM   5882  C16 OL    300     -18.157 -16.174  10.561  1.00  0.00
ATOM   5883  H6R OL    300     -17.875 -17.083   9.987  1.00  0.00
ATOM   5884  H6S OL    300     -17.337 -15.435  10.442  1.00  0.00
ATOM   5885  C17 OL    300     -19.336 -15.538   9.783  1.00  0.00
ATOM   5886  H7R OL    300     -19.634 -14.603  10.303  1.00  0.00
ATOM   5887  H7S OL    300     -20.147 -16.291   9.887  1.00  0.00
ATOM   5888  C18 OL    300     -19.043 -15.261   8.286  1.00  0.00
ATOM   5889  H8R OL    300     -18.817 -16.238   7.808  1.00  0.00
ATOM   5890  H8S OL    300     -18.120 -14.649   8.205  1.00  0.00
ATOM   5891  C19 OL    300     -20.175 -14.496   7.636  1.00  0.00
ATOM   5892  H9R OL    300     -20.964 -14.374   8.393  1.00  0.00
ATOM   5893 C110 OL    300     -20.319 -14.151   6.338  1.00  0.00
ATOM   5894 H10R OL    300     -21.310 -13.733   6.108  1.00  0.00
ATOM   5895 C111 OL    300     -19.439 -14.360   5.166  1.00  0.00
ATOM   5896 H11R OL    300     -19.014 -15.377   5.306  1.00  0.00
ATOM   5897 H11S OL    300     -18.612 -13.622   5.092  1.00  0.00
ATOM   5898 C112 OL    300     -20.210 -14.396   3.831  1.00  0.00
ATOM   5899 H12R OL    300     -21.032 -13.649   3.829  1.00  0.00
ATOM   5900 H12S OL    300     -20.595 -15.424   3.662  1.00  0.00
ATOM   5901 C113 OL    300     -19.372 -13.846   2.653  1.00  0.00
ATOM   5902 H13R OL    300     -18.327 -14.208   2.761  1.00  0.00
ATOM   5903 H13S OL    300     -19.331 -12.738   2.726  1.00  0.00
ATOM   5904 C114 OL    300     -19.755 -14.361   1.244  1.00  0.00
ATOM   5905 H14R OL    300     -20.639 -13.882   0.771  1.00  0.00
ATOM   5906 H14S OL    300     -19.985 -15.437   1.399  1.00  0.00
ATOM   5907 C115 OL    300     -18.628 -14.273   0.207  1.00  0.00
ATOM   5908 H15R OL    300     -17.689 -14.674   0.645  1.00  0.00
ATOM   5909 H15S OL    300     -18.418 -13.231  -0.118  1.00  0.00
ATOM   5910 C116 OL    300     -18.912 -14.994  -1.059  1.00  0.00
ATOM   5911 H16R OL    300     -19.603 -14.316  -1.606  1.00  0.00
ATOM   5912 H16S OL    300     -19.411 -15.986  -1.030  1.00  0.00
ATOM   5913 C117 OL    300     -17.653 -15.012  -2.008  1.00  0.00
ATOM   5914 H17R OL    300     -17.253 -13.977  -1.950  1.00  0.00
ATOM   5915 H17S OL    300     -18.146 -15.129  -2.997  1.00  0.00
ATOM   5916 C118 OL    300     -16.555 -16.089  -1.839  1.00  0.00
ATOM   5917 H18R OL    300     -16.879 -17.111  -2.130  1.00  0.00
ATOM   5918 H18S OL    300     -16.076 -16.009  -0.840  1.00  0.00
ATOM   5919 H18T OL    300     -15.778 -15.830  -2.590  1.00  0.00
TER   
ATOM   5920 C116 PA    301      18.887  25.816   1.336  1.00  0.00
ATOM   5921 H16R PA    301      18.922  24.769   0.966  1.00  0.00
ATOM   5922 H16S PA    301      19.769  26.337   0.907  1.00  0.00
ATOM   5923 H16T PA    301      18.024  26.251   0.789  1.00  0.00
ATOM   5924 C115 PA    301      18.655  25.718   2.898  1.00  0.00
ATOM   5925 H15R PA    301      18.876  26.665   3.435  1.00  0.00
ATOM   5926 H15S PA    301      17.615  25.500   3.222  1.00  0.00
ATOM   5927 C114 PA    301      19.539  24.687   3.667  1.00  0.00
ATOM   5928 H14R PA    301      19.019  23.707   3.604  1.00  0.00
ATOM   5929 H14S PA    301      20.519  24.683   3.145  1.00  0.00
ATOM   5930 C113 PA    301      19.770  25.090   5.093  1.00  0.00
ATOM   5931 H13R PA    301      20.598  24.418   5.401  1.00  0.00
ATOM   5932 H13S PA    301      20.083  26.152   5.193  1.00  0.00
ATOM   5933 C112 PA    301      18.514  24.754   5.973  1.00  0.00
ATOM   5934 H12R PA    301      17.707  25.505   5.837  1.00  0.00
ATOM   5935 H12S PA    301      18.113  23.745   5.738  1.00  0.00
ATOM   5936 C111 PA    301      18.782  24.613   7.488  1.00  0.00
ATOM   5937 H11R PA    301      19.678  23.981   7.671  1.00  0.00
ATOM   5938 H11S PA    301      19.209  25.588   7.808  1.00  0.00
ATOM   5939 C110 PA    301      17.552  24.169   8.423  1.00  0.00
ATOM   5940 H10R PA    301      17.825  24.635   9.394  1.00  0.00
ATOM   5941 H10S PA    301      16.596  24.632   8.100  1.00  0.00
ATOM   5942  C19 PA    301      17.321  22.663   8.667  1.00  0.00
ATOM   5943  H9R PA    301      16.884  22.342   7.697  1.00  0.00
ATOM   5944  H9S PA    301      18.303  22.158   8.788  1.00  0.00
ATOM   5945  C18 PA    301      16.299  22.362   9.794  1.00  0.00
ATOM   5946  H8R PA    301      16.876  22.388  10.743  1.00  0.00
ATOM   5947  H8S PA    301      15.436  23.056   9.879  1.00  0.00
ATOM   5948  C17 PA    301      15.834  20.871   9.616  1.00  0.00
ATOM   5949  H7R PA    301      15.262  20.644   8.691  1.00  0.00
ATOM   5950  H7S PA    301      16.717  20.197   9.585  1.00  0.00
ATOM   5951  C16 PA    301      14.944  20.388  10.817  1.00  0.00
ATOM   5952  H6R PA    301      13.960  20.894  10.924  1.00  0.00
ATOM   5953  H6S PA    301      14.650  19.325  10.687  1.00  0.00
ATOM   5954  C15 PA    301      15.604  20.494  12.222  1.00  0.00
ATOM   5955  H5R PA    301      16.478  19.810  12.183  1.00  0.00
ATOM   5956  H5S PA    301      16.005  21.510  12.423  1.00  0.00
ATOM   5957  C14 PA    301      14.746  20.027  13.424  1.00  0.00
ATOM   5958  H4R PA    301      13.990  20.814  13.632  1.00  0.00
ATOM   5959  H4S PA    301      14.176  19.124  13.115  1.00  0.00
ATOM   5960  C13 PA    301      15.656  19.715  14.642  1.00  0.00
ATOM   5961  H3R PA    301      14.984  19.345  15.447  1.00  0.00
ATOM   5962  H3S PA    301      16.399  18.910  14.458  1.00  0.00
ATOM   5963  C12 PA    301      16.318  20.939  15.192  1.00  0.00
ATOM   5964  H2R PA    301      15.640  21.814  15.093  1.00  0.00
[truncated: 3,460,933 more chars]
