# Supplementary material for: Prediction of dynamic allostery for the transmembrane domain of the sweet taste receptor subunit, TAS1R3
Source: Commun Biol. 2023 Apr 3;6:340. doi: 10.1038/s42003-023-04705-5 (PMC10070457; doi:10.1038/s42003-023-04705-5)
Supplement: Supplementary file 3 — Supplementary Data 1 [file 42003_2023_4705_MOESM3_ESM.zip › Supplementary Data 1/2_Final/Cyc_hmTAS1R3Q795R_Final.pdb]

CRYST1   70.186   70.186  112.296  90.00  90.00  90.00               1
ATOM      1  N   GLU     1      37.387  54.105  32.600  1.00  0.00           N  
ATOM      2  H1  GLU     1      37.405  53.475  33.390  1.00  0.00           H  
ATOM      3  H2  GLU     1      38.131  54.788  32.607  1.00  0.00           H  
ATOM      4  H3  GLU     1      37.466  53.560  31.753  1.00  0.00           H  
ATOM      5  CA  GLU     1      36.163  54.923  32.649  1.00  0.00           C  
ATOM      6  HA  GLU     1      36.221  55.739  31.929  1.00  0.00           H  
ATOM      7  CB  GLU     1      34.900  54.086  32.402  1.00  0.00           C  
ATOM      8  HB2 GLU     1      35.005  53.320  33.170  1.00  0.00           H  
ATOM      9  HB3 GLU     1      34.013  54.707  32.529  1.00  0.00           H  
ATOM     10  CG  GLU     1      34.827  53.341  31.125  1.00  0.00           C  
ATOM     11  HG2 GLU     1      35.596  52.577  31.241  1.00  0.00           H  
ATOM     12  HG3 GLU     1      33.840  52.901  30.984  1.00  0.00           H  
ATOM     13  CD  GLU     1      35.020  54.133  29.869  1.00  0.00           C  
ATOM     14  OE1 GLU     1      34.989  53.563  28.757  1.00  0.00           O  
ATOM     15  OE2 GLU     1      35.215  55.359  29.905  1.00  0.00           O  
ATOM     16  C   GLU     1      35.962  55.620  33.983  1.00  0.00           C  
ATOM     17  O   GLU     1      36.243  54.959  34.988  1.00  0.00           O  
ATOM     18  N   PRO     2      35.576  56.936  34.097  1.00  0.00           N  
ATOM     19  CD  PRO     2      35.010  57.740  33.015  1.00  0.00           C  
ATOM     20  HD2 PRO     2      34.125  57.365  32.501  1.00  0.00           H  
ATOM     21  HD3 PRO     2      35.808  57.920  32.294  1.00  0.00           H  
ATOM     22  CG  PRO     2      34.844  59.104  33.616  1.00  0.00           C  
ATOM     23  HG2 PRO     2      33.873  59.170  34.108  1.00  0.00           H  
ATOM     24  HG3 PRO     2      34.908  59.911  32.886  1.00  0.00           H  
ATOM     25  CB  PRO     2      35.811  59.169  34.755  1.00  0.00           C  
ATOM     26  HB2 PRO     2      35.572  59.921  35.506  1.00  0.00           H  
ATOM     27  HB3 PRO     2      36.739  59.516  34.301  1.00  0.00           H  
ATOM     28  CA  PRO     2      36.055  57.751  35.230  1.00  0.00           C  
ATOM     29  HA  PRO     2      37.104  57.605  35.489  1.00  0.00           H  
ATOM     30  C   PRO     2      35.347  57.476  36.525  1.00  0.00           C  
ATOM     31  O   PRO     2      35.918  57.691  37.614  1.00  0.00           O  
ATOM     32  N   ALA     3      34.140  56.957  36.544  1.00  0.00           N  
ATOM     33  H   ALA     3      33.644  56.895  35.667  1.00  0.00           H  
ATOM     34  CA  ALA     3      33.490  56.399  37.753  1.00  0.00           C  
ATOM     35  HA  ALA     3      33.373  57.065  38.608  1.00  0.00           H  
ATOM     36  CB  ALA     3      31.967  56.154  37.471  1.00  0.00           C  
ATOM     37  HB1 ALA     3      31.443  57.036  37.105  1.00  0.00           H  
ATOM     38  HB2 ALA     3      31.898  55.323  36.769  1.00  0.00           H  
ATOM     39  HB3 ALA     3      31.470  55.884  38.403  1.00  0.00           H  
ATOM     40  C   ALA     3      34.006  55.082  38.197  1.00  0.00           C  
ATOM     41  O   ALA     3      34.148  54.793  39.389  1.00  0.00           O  
ATOM     42  N   VAL     4      34.597  54.303  37.271  1.00  0.00           N  
ATOM     43  H   VAL     4      34.481  54.493  36.285  1.00  0.00           H  
ATOM     44  CA  VAL     4      35.311  53.077  37.664  1.00  0.00           C  
ATOM     45  HA  VAL     4      34.756  52.527  38.423  1.00  0.00           H  
ATOM     46  CB  VAL     4      35.477  52.086  36.465  1.00  0.00           C  
ATOM     47  HB  VAL     4      36.163  52.585  35.781  1.00  0.00           H  
ATOM     48  CG1 VAL     4      36.108  50.754  36.861  1.00  0.00           C  
ATOM     49 HG11 VAL     4      35.479  50.155  37.520  1.00  0.00           H  
ATOM     50 HG12 VAL     4      36.283  50.148  35.972  1.00  0.00           H  
ATOM     51 HG13 VAL     4      37.031  50.997  37.389  1.00  0.00           H  
ATOM     52  CG2 VAL     4      34.154  51.798  35.839  1.00  0.00           C  
ATOM     53 HG21 VAL     4      34.406  51.048  35.088  1.00  0.00           H  
ATOM     54 HG22 VAL     4      33.475  51.293  36.526  1.00  0.00           H  
ATOM     55 HG23 VAL     4      33.643  52.675  35.442  1.00  0.00           H  
ATOM     56  C   VAL     4      36.690  53.377  38.405  1.00  0.00           C  
ATOM     57  O   VAL     4      36.987  52.761  39.428  1.00  0.00           O  
ATOM     58  N   LEU     5      37.438  54.417  37.976  1.00  0.00           N  
ATOM     59  H   LEU     5      37.118  54.930  37.168  1.00  0.00           H  
ATOM     60  CA  LEU     5      38.481  54.975  38.756  1.00  0.00           C  
ATOM     61  HA  LEU     5      39.169  54.191  39.074  1.00  0.00           H  
ATOM     62  CB  LEU     5      39.297  56.037  37.867  1.00  0.00           C  
ATOM     63  HB2 LEU     5      38.688  56.934  37.757  1.00  0.00           H  
ATOM     64  HB3 LEU     5      40.078  56.342  38.564  1.00  0.00           H  
ATOM     65  CG  LEU     5      39.838  55.500  36.500  1.00  0.00           C  
ATOM     66  HG  LEU     5      38.983  55.289  35.859  1.00  0.00           H  
ATOM     67  CD1 LEU     5      40.624  56.634  35.769  1.00  0.00           C  
ATOM     68 HD11 LEU     5      41.494  56.900  36.368  1.00  0.00           H  
ATOM     69 HD12 LEU     5      40.867  56.240  34.782  1.00  0.00           H  
ATOM     70 HD13 LEU     5      39.977  57.499  35.621  1.00  0.00           H  
ATOM     71  CD2 LEU     5      40.784  54.308  36.586  1.00  0.00           C  
ATOM     72 HD21 LEU     5      41.663  54.590  37.166  1.00  0.00           H  
ATOM     73 HD22 LEU     5      40.302  53.417  36.987  1.00  0.00           H  
ATOM     74 HD23 LEU     5      40.983  54.140  35.527  1.00  0.00           H  
ATOM     75  C   LEU     5      38.034  55.615  40.172  1.00  0.00           C  
ATOM     76  O   LEU     5      38.881  55.529  41.057  1.00  0.00           O  
ATOM     77  N   LEU     6      36.853  56.253  40.254  1.00  0.00           N  
ATOM     78  H   LEU     6      36.313  56.072  39.420  1.00  0.00           H  
ATOM     79  CA  LEU     6      36.294  56.696  41.559  1.00  0.00           C  
ATOM     80  HA  LEU     6      37.072  57.238  42.097  1.00  0.00           H  
ATOM     81  CB  LEU     6      35.147  57.712  41.359  1.00  0.00           C  
ATOM     82  HB2 LEU     6      35.595  58.541  40.813  1.00  0.00           H  
ATOM     83  HB3 LEU     6      34.384  57.410  40.641  1.00  0.00           H  
ATOM     84  CG  LEU     6      34.453  58.154  42.666  1.00  0.00           C  
ATOM     85  HG  LEU     6      35.129  58.049  43.514  1.00  0.00           H  
ATOM     86  CD1 LEU     6      33.827  59.509  42.776  1.00  0.00           C  
ATOM     87 HD11 LEU     6      33.256  59.778  41.887  1.00  0.00           H  
ATOM     88 HD12 LEU     6      33.243  59.569  43.695  1.00  0.00           H  
ATOM     89 HD13 LEU     6      34.673  60.195  42.788  1.00  0.00           H  
ATOM     90  CD2 LEU     6      33.344  57.039  42.917  1.00  0.00           C  
ATOM     91 HD21 LEU     6      32.766  56.982  41.994  1.00  0.00           H  
ATOM     92 HD22 LEU     6      33.713  56.025  43.071  1.00  0.00           H  
ATOM     93 HD23 LEU     6      32.742  57.249  43.800  1.00  0.00           H  
ATOM     94  C   LEU     6      35.989  55.531  42.489  1.00  0.00           C  
ATOM     95  O   LEU     6      36.356  55.605  43.677  1.00  0.00           O  
ATOM     96  N   LEU     7      35.463  54.478  41.951  1.00  0.00           N  
ATOM     97  H   LEU     7      35.183  54.413  40.983  1.00  0.00           H  
ATOM     98  CA  LEU     7      35.158  53.148  42.626  1.00  0.00           C  
ATOM     99  HA  LEU     7      34.681  53.257  43.600  1.00  0.00           H  
ATOM    100  CB  LEU     7      34.236  52.410  41.669  1.00  0.00           C  
ATOM    101  HB2 LEU     7      33.229  52.813  41.785  1.00  0.00           H  
ATOM    102  HB3 LEU     7      34.475  52.540  40.614  1.00  0.00           H  
ATOM    103  CG  LEU     7      34.150  50.832  41.924  1.00  0.00           C  
ATOM    104  HG  LEU     7      35.163  50.432  41.973  1.00  0.00           H  
ATOM    105  CD1 LEU     7      33.435  50.347  43.172  1.00  0.00           C  
ATOM    106 HD11 LEU     7      33.481  51.107  43.952  1.00  0.00           H  
ATOM    107 HD12 LEU     7      32.378  50.199  42.951  1.00  0.00           H  
ATOM    108 HD13 LEU     7      33.936  49.492  43.626  1.00  0.00           H  
ATOM    109  CD2 LEU     7      33.512  50.243  40.682  1.00  0.00           C  
ATOM    110 HD21 LEU     7      33.635  49.163  40.758  1.00  0.00           H  
ATOM    111 HD22 LEU     7      32.504  50.624  40.515  1.00  0.00           H  
ATOM    112 HD23 LEU     7      34.151  50.492  39.836  1.00  0.00           H  
ATOM    113  C   LEU     7      36.544  52.461  42.912  1.00  0.00           C  
ATOM    114  O   LEU     7      36.595  51.759  43.940  1.00  0.00           O  
ATOM    115  N   LEU     8      37.633  52.607  42.055  1.00  0.00           N  
ATOM    116  H   LEU     8      37.475  52.968  41.126  1.00  0.00           H  
ATOM    117  CA  LEU     8      39.050  52.148  42.393  1.00  0.00           C  
ATOM    118  HA  LEU     8      38.976  51.117  42.738  1.00  0.00           H  
ATOM    119  CB  LEU     8      39.804  52.166  41.093  1.00  0.00           C  
ATOM    120  HB2 LEU     8      39.137  51.627  40.420  1.00  0.00           H  
ATOM    121  HB3 LEU     8      39.793  53.215  40.796  1.00  0.00           H  
ATOM    122  CG  LEU     8      41.219  51.652  41.134  1.00  0.00           C  
ATOM    123  HG  LEU     8      41.775  52.393  41.709  1.00  0.00           H  
ATOM    124  CD1 LEU     8      41.321  50.219  41.656  1.00  0.00           C  
ATOM    125 HD11 LEU     8      42.346  49.855  41.590  1.00  0.00           H  
ATOM    126 HD12 LEU     8      41.000  50.178  42.697  1.00  0.00           H  
ATOM    127 HD13 LEU     8      40.628  49.554  41.140  1.00  0.00           H  
ATOM    128  CD2 LEU     8      41.730  51.761  39.696  1.00  0.00           C  
ATOM    129 HD21 LEU     8      42.688  51.260  39.561  1.00  0.00           H  
ATOM    130 HD22 LEU     8      41.062  51.257  38.997  1.00  0.00           H  
ATOM    131 HD23 LEU     8      41.720  52.787  39.327  1.00  0.00           H  
ATOM    132  C   LEU     8      39.706  52.873  43.653  1.00  0.00           C  
ATOM    133  O   LEU     8      40.420  52.264  44.399  1.00  0.00           O  
ATOM    134  N   LEU     9      39.338  54.170  43.714  1.00  0.00           N  
ATOM    135  H   LEU     9      38.920  54.550  42.877  1.00  0.00           H  
ATOM    136  CA  LEU     9      39.685  55.047  44.896  1.00  0.00           C  
ATOM    137  HA  LEU     9      40.744  54.839  45.047  1.00  0.00           H  
ATOM    138  CB  LEU     9      39.446  56.545  44.501  1.00  0.00           C  
ATOM    139  HB2 LEU     9      40.252  56.956  43.893  1.00  0.00           H  
ATOM    140  HB3 LEU     9      38.611  56.537  43.800  1.00  0.00           H  
ATOM    141  CG  LEU     9      38.948  57.547  45.629  1.00  0.00           C  
ATOM    142  HG  LEU     9      38.108  57.115  46.173  1.00  0.00           H  
ATOM    143  CD1 LEU     9      40.053  57.852  46.606  1.00  0.00           C  
ATOM    144 HD11 LEU     9      41.034  57.924  46.136  1.00  0.00           H  
ATOM    145 HD12 LEU     9      39.979  58.844  47.053  1.00  0.00           H  
ATOM    146 HD13 LEU     9      40.113  57.088  47.382  1.00  0.00           H  
ATOM    147  CD2 LEU     9      38.529  58.922  44.981  1.00  0.00           C  
ATOM    148 HD21 LEU     9      39.311  59.527  44.523  1.00  0.00           H  
ATOM    149 HD22 LEU     9      37.770  58.714  44.228  1.00  0.00           H  
ATOM    150 HD23 LEU     9      38.129  59.540  45.785  1.00  0.00           H  
ATOM    151  C   LEU     9      38.881  54.585  46.123  1.00  0.00           C  
ATOM    152  O   LEU     9      39.433  54.648  47.224  1.00  0.00           O  
ATOM    153  N   LEU    10      37.603  54.123  45.936  1.00  0.00           N  
ATOM    154  H   LEU    10      37.227  54.325  45.021  1.00  0.00           H  
ATOM    155  CA  LEU    10      36.797  53.773  47.103  1.00  0.00           C  
ATOM    156  HA  LEU    10      36.926  54.512  47.894  1.00  0.00           H  
ATOM    157  CB  LEU    10      35.275  53.703  46.625  1.00  0.00           C  
ATOM    158  HB2 LEU    10      35.312  53.263  45.629  1.00  0.00           H  
ATOM    159  HB3 LEU    10      34.680  53.095  47.307  1.00  0.00           H  
ATOM    160  CG  LEU    10      34.497  55.013  46.597  1.00  0.00           C  
ATOM    161  HG  LEU    10      35.017  55.795  46.044  1.00  0.00           H  
ATOM    162  CD1 LEU    10      33.055  54.784  46.146  1.00  0.00           C  
ATOM    163 HD11 LEU    10      33.149  54.462  45.109  1.00  0.00           H  
ATOM    164 HD12 LEU    10      32.651  53.976  46.756  1.00  0.00           H  
ATOM    165 HD13 LEU    10      32.565  55.758  46.156  1.00  0.00           H  
ATOM    166  CD2 LEU    10      34.461  55.671  47.973  1.00  0.00           C  
ATOM    167 HD21 LEU    10      35.477  55.824  48.337  1.00  0.00           H  
ATOM    168 HD22 LEU    10      34.100  56.692  47.849  1.00  0.00           H  
ATOM    169 HD23 LEU    10      33.948  55.110  48.754  1.00  0.00           H  
ATOM    170  C   LEU    10      37.190  52.490  47.733  1.00  0.00           C  
ATOM    171  O   LEU    10      37.239  52.420  48.980  1.00  0.00           O  
ATOM    172  N   LEU    11      37.707  51.493  46.984  1.00  0.00           N  
ATOM    173  H   LEU    11      37.616  51.609  45.985  1.00  0.00           H  
ATOM    174  CA  LEU    11      38.287  50.270  47.534  1.00  0.00           C  
ATOM    175  HA  LEU    11      37.689  49.918  48.373  1.00  0.00           H  
ATOM    176  CB  LEU    11      38.236  49.250  46.428  1.00  0.00           C  
ATOM    177  HB2 LEU    11      37.204  49.005  46.174  1.00  0.00           H  
ATOM    178  HB3 LEU    11      38.719  49.682  45.552  1.00  0.00           H  
ATOM    179  CG  LEU    11      38.943  47.887  46.824  1.00  0.00           C  
ATOM    180  HG  LEU    11      39.957  48.092  47.167  1.00  0.00           H  
ATOM    181  CD1 LEU    11      38.172  47.214  47.934  1.00  0.00           C  
ATOM    182 HD11 LEU    11      38.559  46.230  48.200  1.00  0.00           H  
ATOM    183 HD12 LEU    11      38.251  47.803  48.848  1.00  0.00           H  
ATOM    184 HD13 LEU    11      37.176  47.123  47.501  1.00  0.00           H  
ATOM    185  CD2 LEU    11      39.045  47.039  45.569  1.00  0.00           C  
ATOM    186 HD21 LEU    11      38.061  46.942  45.110  1.00  0.00           H  
ATOM    187 HD22 LEU    11      39.634  47.603  44.846  1.00  0.00           H  
ATOM    188 HD23 LEU    11      39.324  46.000  45.748  1.00  0.00           H  
ATOM    189  C   LEU    11      39.686  50.468  48.082  1.00  0.00           C  
ATOM    190  O   LEU    11      40.076  49.733  49.005  1.00  0.00           O  
ATOM    191  N   SER    12      40.355  51.448  47.416  1.00  0.00           N  
ATOM    192  H   SER    12      39.925  52.007  46.693  1.00  0.00           H  
ATOM    193  CA  SER    12      41.610  51.804  47.989  1.00  0.00           C  
ATOM    194  HA  SER    12      42.299  50.993  48.224  1.00  0.00           H  
ATOM    195  CB  SER    12      42.385  52.784  47.181  1.00  0.00           C  
ATOM    196  HB2 SER    12      41.809  53.682  46.956  1.00  0.00           H  
ATOM    197  HB3 SER    12      43.289  52.987  47.755  1.00  0.00           H  
ATOM    198  OG  SER    12      42.749  52.115  46.007  1.00  0.00           O  
ATOM    199  HG  SER    12      41.984  52.154  45.428  1.00  0.00           H  
ATOM    200  C   SER    12      41.391  52.448  49.364  1.00  0.00           C  
ATOM    201  O   SER    12      42.161  52.136  50.258  1.00  0.00           O  
ATOM    202  N   LEU    13      40.398  53.236  49.613  1.00  0.00           N  
ATOM    203  H   LEU    13      39.674  53.351  48.918  1.00  0.00           H  
ATOM    204  CA  LEU    13      40.050  53.818  50.948  1.00  0.00           C  
ATOM    205  HA  LEU    13      40.985  54.208  51.350  1.00  0.00           H  
ATOM    206  CB  LEU    13      39.000  55.002  50.804  1.00  0.00           C  
ATOM    207  HB2 LEU    13      39.268  55.682  49.996  1.00  0.00           H  
ATOM    208  HB3 LEU    13      38.039  54.585  50.503  1.00  0.00           H  
ATOM    209  CG  LEU    13      38.791  55.951  52.002  1.00  0.00           C  
ATOM    210  HG  LEU    13      39.750  56.316  52.370  1.00  0.00           H  
ATOM    211  CD1 LEU    13      38.036  57.130  51.535  1.00  0.00           C  
ATOM    212 HD11 LEU    13      38.780  57.563  50.867  1.00  0.00           H  
ATOM    213 HD12 LEU    13      37.109  56.786  51.076  1.00  0.00           H  
ATOM    214 HD13 LEU    13      37.893  57.729  52.435  1.00  0.00           H  
ATOM    215  CD2 LEU    13      38.031  55.316  53.185  1.00  0.00           C  
ATOM    216 HD21 LEU    13      38.544  54.431  53.564  1.00  0.00           H  
ATOM    217 HD22 LEU    13      37.960  56.137  53.899  1.00  0.00           H  
ATOM    218 HD23 LEU    13      37.018  55.019  52.916  1.00  0.00           H  
ATOM    219  C   LEU    13      39.656  52.707  51.942  1.00  0.00           C  
ATOM    220  O   LEU    13      40.138  52.746  53.051  1.00  0.00           O  
ATOM    221  N   ALA    14      38.798  51.709  51.583  1.00  0.00           N  
ATOM    222  H   ALA    14      38.300  51.818  50.712  1.00  0.00           H  
ATOM    223  CA  ALA    14      38.648  50.427  52.343  1.00  0.00           C  
ATOM    224  HA  ALA    14      38.345  50.672  53.361  1.00  0.00           H  
ATOM    225  CB  ALA    14      37.573  49.580  51.664  1.00  0.00           C  
ATOM    226  HB1 ALA    14      37.852  49.382  50.629  1.00  0.00           H  
ATOM    227  HB2 ALA    14      37.343  48.697  52.261  1.00  0.00           H  
ATOM    228  HB3 ALA    14      36.636  50.137  51.692  1.00  0.00           H  
ATOM    229  C   ALA    14      39.982  49.630  52.613  1.00  0.00           C  
ATOM    230  O   ALA    14      40.158  49.193  53.741  1.00  0.00           O  
ATOM    231  N   LEU    15      40.888  49.486  51.672  1.00  0.00           N  
ATOM    232  H   LEU    15      40.794  49.805  50.718  1.00  0.00           H  
ATOM    233  CA  LEU    15      42.221  48.804  51.845  1.00  0.00           C  
ATOM    234  HA  LEU    15      42.000  47.829  52.279  1.00  0.00           H  
ATOM    235  CB  LEU    15      42.961  48.695  50.489  1.00  0.00           C  
ATOM    236  HB2 LEU    15      42.335  48.186  49.756  1.00  0.00           H  
ATOM    237  HB3 LEU    15      42.907  49.731  50.153  1.00  0.00           H  
ATOM    238  CG  LEU    15      44.377  48.208  50.577  1.00  0.00           C  
ATOM    239  HG  LEU    15      45.015  48.927  51.091  1.00  0.00           H  
ATOM    240  CD1 LEU    15      44.589  46.833  51.246  1.00  0.00           C  
ATOM    241 HD11 LEU    15      44.690  47.049  52.309  1.00  0.00           H  
ATOM    242 HD12 LEU    15      43.708  46.217  51.065  1.00  0.00           H  
ATOM    243 HD13 LEU    15      45.502  46.356  50.889  1.00  0.00           H  
ATOM    244  CD2 LEU    15      44.885  48.141  49.125  1.00  0.00           C  
ATOM    245 HD21 LEU    15      44.938  49.118  48.645  1.00  0.00           H  
ATOM    246 HD22 LEU    15      45.811  47.572  49.037  1.00  0.00           H  
ATOM    247 HD23 LEU    15      44.295  47.424  48.554  1.00  0.00           H  
ATOM    248  C   LEU    15      43.021  49.611  52.945  1.00  0.00           C  
ATOM    249  O   LEU    15      43.630  49.042  53.774  1.00  0.00           O  
ATOM    250  N   GLY    16      42.870  50.932  52.967  1.00  0.00           N  
ATOM    251  H   GLY    16      42.525  51.410  52.147  1.00  0.00           H  
ATOM    252  CA  GLY    16      43.239  51.777  54.104  1.00  0.00           C  
ATOM    253  HA2 GLY    16      44.315  51.925  54.014  1.00  0.00           H  
ATOM    254  HA3 GLY    16      42.738  52.731  53.936  1.00  0.00           H  
ATOM    255  C   GLY    16      42.758  51.292  55.444  1.00  0.00           C  
ATOM    256  O   GLY    16      43.494  51.125  56.416  1.00  0.00           O  
ATOM    257  N   LEU    17      41.446  51.065  55.614  1.00  0.00           N  
ATOM    258  H   LEU    17      40.850  51.278  54.827  1.00  0.00           H  
ATOM    259  CA  LEU    17      40.837  50.561  56.889  1.00  0.00           C  
ATOM    260  HA  LEU    17      41.115  51.295  57.644  1.00  0.00           H  
ATOM    261  CB  LEU    17      39.355  50.462  56.868  1.00  0.00           C  
ATOM    262  HB2 LEU    17      38.952  49.546  56.436  1.00  0.00           H  
ATOM    263  HB3 LEU    17      39.047  50.285  57.899  1.00  0.00           H  
ATOM    264  CG  LEU    17      38.568  51.729  56.515  1.00  0.00           C  
ATOM    265  HG  LEU    17      38.656  51.859  55.436  1.00  0.00           H  
ATOM    266  CD1 LEU    17      37.091  51.552  56.865  1.00  0.00           C  
ATOM    267 HD11 LEU    17      36.972  51.233  57.900  1.00  0.00           H  
ATOM    268 HD12 LEU    17      36.563  52.483  56.659  1.00  0.00           H  
ATOM    269 HD13 LEU    17      36.690  50.762  56.230  1.00  0.00           H  
ATOM    270  CD2 LEU    17      39.078  53.022  57.278  1.00  0.00           C  
ATOM    271 HD21 LEU    17      38.364  53.821  57.080  1.00  0.00           H  
ATOM    272 HD22 LEU    17      39.141  52.838  58.351  1.00  0.00           H  
ATOM    273 HD23 LEU    17      40.073  53.246  56.895  1.00  0.00           H  
ATOM    274  C   LEU    17      41.419  49.164  57.273  1.00  0.00           C  
ATOM    275  O   LEU    17      41.700  49.027  58.474  1.00  0.00           O  
ATOM    276  N   VAL    18      41.506  48.214  56.383  1.00  0.00           N  
ATOM    277  H   VAL    18      41.059  48.388  55.494  1.00  0.00           H  
ATOM    278  CA  VAL    18      42.118  46.889  56.619  1.00  0.00           C  
ATOM    279  HA  VAL    18      41.576  46.378  57.415  1.00  0.00           H  
ATOM    280  CB  VAL    18      42.170  45.958  55.401  1.00  0.00           C  
ATOM    281  HB  VAL    18      42.777  46.425  54.626  1.00  0.00           H  
ATOM    282  CG1 VAL    18      42.852  44.631  55.720  1.00  0.00           C  
ATOM    283 HG11 VAL    18      43.909  44.726  55.471  1.00  0.00           H  
ATOM    284 HG12 VAL    18      42.759  44.303  56.755  1.00  0.00           H  
ATOM    285 HG13 VAL    18      42.409  43.887  55.058  1.00  0.00           H  
ATOM    286  CG2 VAL    18      40.849  45.610  54.703  1.00  0.00           C  
ATOM    287 HG21 VAL    18      40.355  46.518  54.358  1.00  0.00           H  
ATOM    288 HG22 VAL    18      41.006  44.887  53.902  1.00  0.00           H  
ATOM    289 HG23 VAL    18      40.178  45.161  55.435  1.00  0.00           H  
ATOM    290  C   VAL    18      43.494  47.084  57.259  1.00  0.00           C  
ATOM    291  O   VAL    18      43.732  46.543  58.338  1.00  0.00           O  
ATOM    292  N   LEU    19      44.381  47.904  56.690  1.00  0.00           N  
ATOM    293  H   LEU    19      44.067  48.309  55.820  1.00  0.00           H  
ATOM    294  CA  LEU    19      45.756  48.079  57.231  1.00  0.00           C  
ATOM    295  HA  LEU    19      46.286  47.134  57.352  1.00  0.00           H  
ATOM    296  CB  LEU    19      46.567  48.714  56.125  1.00  0.00           C  
ATOM    297  HB2 LEU    19      45.995  49.573  55.772  1.00  0.00           H  
ATOM    298  HB3 LEU    19      47.544  49.001  56.515  1.00  0.00           H  
ATOM    299  CG  LEU    19      46.719  47.758  54.888  1.00  0.00           C  
ATOM    300  HG  LEU    19      45.882  47.061  54.856  1.00  0.00           H  
ATOM    301  CD1 LEU    19      46.808  48.501  53.491  1.00  0.00           C  
ATOM    302 HD11 LEU    19      47.768  49.003  53.371  1.00  0.00           H  
ATOM    303 HD12 LEU    19      46.770  47.660  52.800  1.00  0.00           H  
ATOM    304 HD13 LEU    19      46.024  49.253  53.397  1.00  0.00           H  
ATOM    305  CD2 LEU    19      47.914  46.890  54.890  1.00  0.00           C  
ATOM    306 HD21 LEU    19      47.955  46.282  53.987  1.00  0.00           H  
ATOM    307 HD22 LEU    19      48.766  47.568  54.929  1.00  0.00           H  
ATOM    308 HD23 LEU    19      47.980  46.212  55.741  1.00  0.00           H  
ATOM    309  C   LEU    19      45.732  48.876  58.579  1.00  0.00           C  
ATOM    310  O   LEU    19      46.564  48.566  59.389  1.00  0.00           O  
ATOM    311  N   ALA    20      44.742  49.771  58.706  1.00  0.00           N  
ATOM    312  H   ALA    20      44.087  49.771  57.938  1.00  0.00           H  
ATOM    313  CA  ALA    20      44.570  50.387  59.976  1.00  0.00           C  
ATOM    314  HA  ALA    20      45.536  50.771  60.306  1.00  0.00           H  
ATOM    315  CB  ALA    20      43.555  51.440  59.730  1.00  0.00           C  
ATOM    316  HB1 ALA    20      43.531  51.980  60.676  1.00  0.00           H  
ATOM    317  HB2 ALA    20      43.953  52.027  58.903  1.00  0.00           H  
ATOM    318  HB3 ALA    20      42.561  51.092  59.450  1.00  0.00           H  
ATOM    319  C   ALA    20      44.124  49.506  61.172  1.00  0.00           C  
ATOM    320  O   ALA    20      44.579  49.741  62.305  1.00  0.00           O  
ATOM    321  N   ALA    21      43.313  48.485  60.928  1.00  0.00           N  
ATOM    322  H   ALA    21      43.039  48.345  59.966  1.00  0.00           H  
ATOM    323  CA  ALA    21      42.889  47.425  61.887  1.00  0.00           C  
ATOM    324  HA  ALA    21      42.691  47.852  62.870  1.00  0.00           H  
ATOM    325  CB  ALA    21      41.592  46.754  61.363  1.00  0.00           C  
ATOM    326  HB1 ALA    21      40.883  47.580  61.302  1.00  0.00           H  
ATOM    327  HB2 ALA    21      41.663  46.421  60.328  1.00  0.00           H  
ATOM    328  HB3 ALA    21      41.107  45.932  61.890  1.00  0.00           H  
ATOM    329  C   ALA    21      44.001  46.442  62.104  1.00  0.00           C  
ATOM    330  O   ALA    21      44.128  46.047  63.256  1.00  0.00           O  
ATOM    331  N   LEU    22      44.840  46.068  61.157  1.00  0.00           N  
ATOM    332  H   LEU    22      44.705  46.317  60.188  1.00  0.00           H  
ATOM    333  CA  LEU    22      46.046  45.206  61.458  1.00  0.00           C  
ATOM    334  HA  LEU    22      45.677  44.365  62.044  1.00  0.00           H  
ATOM    335  CB  LEU    22      46.542  44.871  60.117  1.00  0.00           C  
ATOM    336  HB2 LEU    22      45.727  44.400  59.567  1.00  0.00           H  
ATOM    337  HB3 LEU    22      46.725  45.813  59.602  1.00  0.00           H  
ATOM    338  CG  LEU    22      47.872  44.031  60.151  1.00  0.00           C  
ATOM    339  HG  LEU    22      48.665  44.603  60.634  1.00  0.00           H  
ATOM    340  CD1 LEU    22      47.822  42.631  60.724  1.00  0.00           C  
ATOM    341 HD11 LEU    22      47.124  41.965  60.216  1.00  0.00           H  
ATOM    342 HD12 LEU    22      48.801  42.154  60.681  1.00  0.00           H  
ATOM    343 HD13 LEU    22      47.657  42.566  61.799  1.00  0.00           H  
ATOM    344  CD2 LEU    22      48.342  43.711  58.713  1.00  0.00           C  
ATOM    345 HD21 LEU    22      49.375  43.370  58.654  1.00  0.00           H  
ATOM    346 HD22 LEU    22      47.643  43.027  58.231  1.00  0.00           H  
ATOM    347 HD23 LEU    22      48.439  44.654  58.175  1.00  0.00           H  
ATOM    348  C   LEU    22      47.005  46.087  62.197  1.00  0.00           C  
ATOM    349  O   LEU    22      47.574  45.628  63.190  1.00  0.00           O  
ATOM    350  N   GLY    23      47.324  47.316  61.733  1.00  0.00           N  
ATOM    351  H   GLY    23      46.899  47.637  60.875  1.00  0.00           H  
ATOM    352  CA  GLY    23      48.217  48.245  62.504  1.00  0.00           C  
ATOM    353  HA2 GLY    23      49.287  48.049  62.427  1.00  0.00           H  
ATOM    354  HA3 GLY    23      48.068  49.197  61.996  1.00  0.00           H  
ATOM    355  C   GLY    23      47.830  48.422  63.953  1.00  0.00           C  
ATOM    356  O   GLY    23      48.655  48.277  64.804  1.00  0.00           O  
ATOM    357  N   LEU    24      46.549  48.575  64.192  1.00  0.00           N  
ATOM    358  H   LEU    24      45.936  48.530  63.391  1.00  0.00           H  
ATOM    359  CA  LEU    24      46.037  48.670  65.597  1.00  0.00           C  
ATOM    360  HA  LEU    24      46.552  49.408  66.212  1.00  0.00           H  
ATOM    361  CB  LEU    24      44.554  49.177  65.633  1.00  0.00           C  
ATOM    362  HB2 LEU    24      44.066  48.657  64.808  1.00  0.00           H  
ATOM    363  HB3 LEU    24      44.046  48.836  66.536  1.00  0.00           H  
ATOM    364  CG  LEU    24      44.428  50.700  65.470  1.00  0.00           C  
ATOM    365  HG  LEU    24      45.021  51.066  64.632  1.00  0.00           H  
ATOM    366  CD1 LEU    24      42.965  50.914  65.112  1.00  0.00           C  
ATOM    367 HD11 LEU    24      42.747  50.366  64.195  1.00  0.00           H  
ATOM    368 HD12 LEU    24      42.352  50.503  65.916  1.00  0.00           H  
ATOM    369 HD13 LEU    24      42.809  51.986  64.996  1.00  0.00           H  
ATOM    370  CD2 LEU    24      44.775  51.426  66.762  1.00  0.00           C  
ATOM    371 HD21 LEU    24      45.861  51.477  66.838  1.00  0.00           H  
ATOM    372 HD22 LEU    24      44.311  52.411  66.719  1.00  0.00           H  
ATOM    373 HD23 LEU    24      44.215  50.968  67.578  1.00  0.00           H  
ATOM    374  C   LEU    24      46.229  47.324  66.326  1.00  0.00           C  
ATOM    375  O   LEU    24      46.793  47.397  67.396  1.00  0.00           O  
ATOM    376  N   PHE    25      45.843  46.147  65.795  1.00  0.00           N  
ATOM    377  H   PHE    25      45.426  46.237  64.879  1.00  0.00           H  
ATOM    378  CA  PHE    25      46.101  44.816  66.339  1.00  0.00           C  
ATOM    379  HA  PHE    25      45.793  44.829  67.385  1.00  0.00           H  
ATOM    380  CB  PHE    25      45.185  43.723  65.685  1.00  0.00           C  
ATOM    381  HB2 PHE    25      45.018  44.003  64.645  1.00  0.00           H  
ATOM    382  HB3 PHE    25      45.682  42.755  65.756  1.00  0.00           H  
ATOM    383  CG  PHE    25      43.851  43.672  66.412  1.00  0.00           C  
ATOM    384  CD1 PHE    25      43.129  42.479  66.258  1.00  0.00           C  
ATOM    385  HD1 PHE    25      43.598  41.738  65.627  1.00  0.00           H  
ATOM    386  CE1 PHE    25      41.940  42.163  66.852  1.00  0.00           C  
ATOM    387  HE1 PHE    25      41.347  41.318  66.535  1.00  0.00           H  
ATOM    388  CZ  PHE    25      41.308  43.115  67.668  1.00  0.00           C  
ATOM    389  HZ  PHE    25      40.295  42.959  68.009  1.00  0.00           H  
ATOM    390  CE2 PHE    25      41.989  44.391  67.794  1.00  0.00           C  
ATOM    391  HE2 PHE    25      41.420  45.172  68.277  1.00  0.00           H  
ATOM    392  CD2 PHE    25      43.224  44.702  67.168  1.00  0.00           C  
ATOM    393  HD2 PHE    25      43.641  45.699  67.163  1.00  0.00           H  
ATOM    394  C   PHE    25      47.564  44.328  66.522  1.00  0.00           C  
ATOM    395  O   PHE    25      47.809  43.667  67.551  1.00  0.00           O  
ATOM    396  N   VAL    26      48.463  44.869  65.694  1.00  0.00           N  
ATOM    397  H   VAL    26      48.233  45.362  64.843  1.00  0.00           H  
ATOM    398  CA  VAL    26      49.906  44.771  65.851  1.00  0.00           C  
ATOM    399  HA  VAL    26      50.175  43.791  66.243  1.00  0.00           H  
ATOM    400  CB  VAL    26      50.715  44.936  64.508  1.00  0.00           C  
ATOM    401  HB  VAL    26      50.478  45.854  63.969  1.00  0.00           H  
ATOM    402  CG1 VAL    26      52.204  44.893  64.792  1.00  0.00           C  
ATOM    403 HG11 VAL    26      52.523  45.789  65.324  1.00  0.00           H  
ATOM    404 HG12 VAL    26      52.530  44.018  65.356  1.00  0.00           H  
ATOM    405 HG13 VAL    26      52.773  45.008  63.869  1.00  0.00           H  
ATOM    406  CG2 VAL    26      50.418  43.829  63.588  1.00  0.00           C  
ATOM    407 HG21 VAL    26      49.365  43.802  63.309  1.00  0.00           H  
ATOM    408 HG22 VAL    26      50.942  44.115  62.675  1.00  0.00           H  
ATOM    409 HG23 VAL    26      50.643  42.840  63.987  1.00  0.00           H  
ATOM    410  C   VAL    26      50.346  45.755  66.961  1.00  0.00           C  
ATOM    411  O   VAL    26      51.197  45.323  67.714  1.00  0.00           O  
ATOM    412  N   HID    27      49.906  46.977  67.070  1.00  0.00           N  
ATOM    413  H   HID    27      49.154  47.242  66.450  1.00  0.00           H  
ATOM    414  CA  HID    27      50.378  47.869  68.140  1.00  0.00           C  
ATOM    415  HA  HID    27      51.467  47.877  68.085  1.00  0.00           H  
ATOM    416  CB  HID    27      49.971  49.265  67.772  1.00  0.00           C  
ATOM    417  HB2 HID    27      50.248  49.520  66.749  1.00  0.00           H  
ATOM    418  HB3 HID    27      48.905  49.387  67.966  1.00  0.00           H  
ATOM    419  CG  HID    27      50.536  50.370  68.616  1.00  0.00           C  
ATOM    420  ND1 HID    27      51.840  50.784  68.558  1.00  0.00           N  
ATOM    421  HD1 HID    27      52.564  50.399  67.967  1.00  0.00           H  
ATOM    422  CE1 HID    27      52.089  51.773  69.413  1.00  0.00           C  
ATOM    423  HE1 HID    27      53.036  52.271  69.263  1.00  0.00           H  
ATOM    424  NE2 HID    27      50.988  52.079  70.066  1.00  0.00           N  
ATOM    425  CD2 HID    27      50.001  51.127  69.630  1.00  0.00           C  
ATOM    426  HD2 HID    27      48.981  50.988  69.957  1.00  0.00           H  
ATOM    427  C   HID    27      49.899  47.397  69.534  1.00  0.00           C  
ATOM    428  O   HID    27      50.699  47.294  70.467  1.00  0.00           O  
ATOM    429  N   HID    28      48.609  47.097  69.723  1.00  0.00           N  
ATOM    430  H   HID    28      48.042  47.238  68.900  1.00  0.00           H  
ATOM    431  CA  HID    28      47.965  46.701  70.958  1.00  0.00           C  
ATOM    432  HA  HID    28      48.488  47.106  71.824  1.00  0.00           H  
ATOM    433  CB  HID    28      46.459  47.163  70.988  1.00  0.00           C  
ATOM    434  HB2 HID    28      46.008  46.848  70.048  1.00  0.00           H  
ATOM    435  HB3 HID    28      45.996  46.652  71.832  1.00  0.00           H  
ATOM    436  CG  HID    28      46.293  48.610  70.915  1.00  0.00           C  
ATOM    437  ND1 HID    28      46.720  49.601  71.845  1.00  0.00           N  
ATOM    438  HD1 HID    28      47.091  49.352  72.750  1.00  0.00           H  
ATOM    439  CE1 HID    28      46.641  50.800  71.229  1.00  0.00           C  
ATOM    440  HE1 HID    28      46.952  51.755  71.626  1.00  0.00           H  
ATOM    441  NE2 HID    28      46.020  50.696  70.029  1.00  0.00           N  
ATOM    442  CD2 HID    28      45.832  49.295  69.799  1.00  0.00           C  
ATOM    443  HD2 HID    28      45.484  48.814  68.898  1.00  0.00           H  
ATOM    444  C   HID    28      48.067  45.212  71.099  1.00  0.00           C  
ATOM    445  O   HID    28      47.120  44.599  71.542  1.00  0.00           O  
ATOM    446  N   ARG    29      49.252  44.583  70.730  1.00  0.00           N  
ATOM    447  H   ARG    29      50.019  45.157  70.409  1.00  0.00           H  
ATOM    448  CA  ARG    29      49.444  43.152  70.821  1.00  0.00           C  
ATOM    449  HA  ARG    29      48.560  42.639  70.441  1.00  0.00           H  
ATOM    450  CB  ARG    29      50.681  42.759  70.040  1.00  0.00           C  
ATOM    451  HB2 ARG    29      50.835  41.691  70.196  1.00  0.00           H  
ATOM    452  HB3 ARG    29      50.398  42.825  68.989  1.00  0.00           H  
ATOM    453  CG  ARG    29      52.068  43.519  70.268  1.00  0.00           C  
ATOM    454  HG2 ARG    29      51.953  44.599  70.168  1.00  0.00           H  
ATOM    455  HG3 ARG    29      52.427  43.404  71.290  1.00  0.00           H  
ATOM    456  CD  ARG    29      53.117  43.033  69.287  1.00  0.00           C  
ATOM    457  HD2 ARG    29      53.159  41.956  69.453  1.00  0.00           H  
ATOM    458  HD3 ARG    29      52.910  43.229  68.235  1.00  0.00           H  
ATOM    459  NE  ARG    29      54.438  43.721  69.582  1.00  0.00           N  
ATOM    460  HE  ARG    29      55.166  43.196  70.046  1.00  0.00           H  
ATOM    461  CZ  ARG    29      54.748  44.945  69.297  1.00  0.00           C  
ATOM    462  NH1 ARG    29      54.053  45.710  68.497  1.00  0.00           N  
ATOM    463 HH11 ARG    29      53.237  45.278  68.086  1.00  0.00           H  
ATOM    464 HH12 ARG    29      54.118  46.708  68.359  1.00  0.00           H  
ATOM    465  NH2 ARG    29      55.784  45.515  69.868  1.00  0.00           N  
ATOM    466 HH21 ARG    29      56.371  44.953  70.468  1.00  0.00           H  
ATOM    467 HH22 ARG    29      55.750  46.507  70.051  1.00  0.00           H  
ATOM    468  C   ARG    29      49.480  42.639  72.258  1.00  0.00           C  
ATOM    469  O   ARG    29      49.091  41.500  72.516  1.00  0.00           O  
ATOM    470  N   ASP    30      49.950  43.470  73.198  1.00  0.00           N  
ATOM    471  H   ASP    30      50.293  44.387  72.950  1.00  0.00           H  
ATOM    472  CA  ASP    30      49.898  43.191  74.662  1.00  0.00           C  
ATOM    473  HA  ASP    30      50.305  42.195  74.838  1.00  0.00           H  
ATOM    474  CB  ASP    30      50.614  44.250  75.455  1.00  0.00           C  
ATOM    475  HB2 ASP    30      50.653  43.916  76.492  1.00  0.00           H  
ATOM    476  HB3 ASP    30      51.650  44.213  75.121  1.00  0.00           H  
ATOM    477  CG  ASP    30      50.104  45.625  75.308  1.00  0.00           C  
ATOM    478  OD1 ASP    30      49.753  46.116  74.196  1.00  0.00           O  
ATOM    479  OD2 ASP    30      50.130  46.410  76.283  1.00  0.00           O  
ATOM    480  C   ASP    30      48.424  43.126  75.225  1.00  0.00           C  
ATOM    481  O   ASP    30      48.279  42.551  76.279  1.00  0.00           O  
ATOM    482  N   SER    31      47.419  43.669  74.560  1.00  0.00           N  
ATOM    483  H   SER    31      47.567  44.126  73.672  1.00  0.00           H  
ATOM    484  CA  SER    31      46.113  43.734  75.157  1.00  0.00           C  
ATOM    485  HA  SER    31      46.097  44.162  76.159  1.00  0.00           H  
ATOM    486  CB  SER    31      45.239  44.778  74.431  1.00  0.00           C  
ATOM    487  HB2 SER    31      45.771  45.729  74.405  1.00  0.00           H  
ATOM    488  HB3 SER    31      45.032  44.426  73.420  1.00  0.00           H  
ATOM    489  OG  SER    31      44.004  44.832  75.160  1.00  0.00           O  
ATOM    490  HG  SER    31      43.909  45.784  75.242  1.00  0.00           H  
ATOM    491  C   SER    31      45.434  42.304  75.233  1.00  0.00           C  
ATOM    492  O   SER    31      45.393  41.532  74.260  1.00  0.00           O  
ATOM    493  N   PRO    32      44.753  41.922  76.370  1.00  0.00           N  
ATOM    494  CD  PRO    32      44.594  42.710  77.682  1.00  0.00           C  
ATOM    495  HD2 PRO    32      44.303  43.740  77.477  1.00  0.00           H  
ATOM    496  HD3 PRO    32      45.534  42.740  78.233  1.00  0.00           H  
ATOM    497  CG  PRO    32      43.471  42.036  78.447  1.00  0.00           C  
ATOM    498  HG2 PRO    32      42.468  42.375  78.190  1.00  0.00           H  
ATOM    499  HG3 PRO    32      43.571  42.092  79.530  1.00  0.00           H  
ATOM    500  CB  PRO    32      43.598  40.542  77.917  1.00  0.00           C  
ATOM    501  HB2 PRO    32      42.636  40.048  78.052  1.00  0.00           H  
ATOM    502  HB3 PRO    32      44.390  39.994  78.426  1.00  0.00           H  
ATOM    503  CA  PRO    32      43.924  40.760  76.431  1.00  0.00           C  
ATOM    504  HA  PRO    32      44.410  39.947  75.892  1.00  0.00           H  
ATOM    505  C   PRO    32      42.555  40.981  75.705  1.00  0.00           C  
ATOM    506  O   PRO    32      41.682  40.044  75.578  1.00  0.00           O  
ATOM    507  N   LEU    33      42.219  42.191  75.189  1.00  0.00           N  
ATOM    508  H   LEU    33      42.846  42.981  75.246  1.00  0.00           H  
ATOM    509  CA  LEU    33      41.038  42.414  74.347  1.00  0.00           C  
ATOM    510  HA  LEU    33      40.196  41.783  74.631  1.00  0.00           H  
ATOM    511  CB  LEU    33      40.619  43.899  74.419  1.00  0.00           C  
ATOM    512  HB2 LEU    33      41.505  44.494  74.195  1.00  0.00           H  
ATOM    513  HB3 LEU    33      39.844  44.106  73.681  1.00  0.00           H  
ATOM    514  CG  LEU    33      40.180  44.487  75.742  1.00  0.00           C  
ATOM    515  HG  LEU    33      40.902  44.187  76.502  1.00  0.00           H  
ATOM    516  CD1 LEU    33      40.133  45.987  75.850  1.00  0.00           C  
ATOM    517 HD11 LEU    33      39.354  46.348  75.178  1.00  0.00           H  
ATOM    518 HD12 LEU    33      39.993  46.232  76.902  1.00  0.00           H  
ATOM    519 HD13 LEU    33      41.157  46.325  75.692  1.00  0.00           H  
ATOM    520  CD2 LEU    33      38.875  44.067  76.338  1.00  0.00           C  
ATOM    521 HD21 LEU    33      37.945  44.462  75.930  1.00  0.00           H  
ATOM    522 HD22 LEU    33      38.736  42.995  76.473  1.00  0.00           H  
ATOM    523 HD23 LEU    33      38.875  44.393  77.378  1.00  0.00           H  
ATOM    524  C   LEU    33      41.334  42.180  72.949  1.00  0.00           C  
ATOM    525  O   LEU    33      40.540  41.685  72.198  1.00  0.00           O  
ATOM    526  N   VAL    34      42.575  42.467  72.516  1.00  0.00           N  
ATOM    527  H   VAL    34      43.151  42.869  73.241  1.00  0.00           H  
ATOM    528  CA  VAL    34      43.130  42.060  71.235  1.00  0.00           C  
ATOM    529  HA  VAL    34      42.436  42.376  70.456  1.00  0.00           H  
ATOM    530  CB  VAL    34      44.378  42.802  70.816  1.00  0.00           C  
ATOM    531  HB  VAL    34      45.042  42.511  71.630  1.00  0.00           H  
ATOM    532  CG1 VAL    34      45.062  42.243  69.598  1.00  0.00           C  
ATOM    533 HG11 VAL    34      45.062  41.153  69.613  1.00  0.00           H  
ATOM    534 HG12 VAL    34      44.504  42.595  68.731  1.00  0.00           H  
ATOM    535 HG13 VAL    34      46.111  42.540  69.604  1.00  0.00           H  
ATOM    536  CG2 VAL    34      44.125  44.300  70.676  1.00  0.00           C  
ATOM    537 HG21 VAL    34      43.389  44.471  69.890  1.00  0.00           H  
ATOM    538 HG22 VAL    34      43.744  44.678  71.625  1.00  0.00           H  
ATOM    539 HG23 VAL    34      44.966  44.923  70.371  1.00  0.00           H  
ATOM    540  C   VAL    34      43.204  40.513  71.090  1.00  0.00           C  
ATOM    541  O   VAL    34      42.683  39.908  70.174  1.00  0.00           O  
ATOM    542  N   GLN    35      43.592  39.828  72.159  1.00  0.00           N  
ATOM    543  H   GLN    35      43.942  40.393  72.920  1.00  0.00           H  
ATOM    544  CA  GLN    35      43.470  38.467  72.410  1.00  0.00           C  
ATOM    545  HA  GLN    35      44.033  37.918  71.655  1.00  0.00           H  
ATOM    546  CB  GLN    35      44.092  38.062  73.826  1.00  0.00           C  
ATOM    547  HB2 GLN    35      45.140  38.345  73.727  1.00  0.00           H  
ATOM    548  HB3 GLN    35      43.487  38.589  74.565  1.00  0.00           H  
ATOM    549  CG  GLN    35      44.028  36.591  74.287  1.00  0.00           C  
ATOM    550  HG2 GLN    35      43.003  36.309  74.528  1.00  0.00           H  
ATOM    551  HG3 GLN    35      44.464  35.883  73.582  1.00  0.00           H  
ATOM    552  CD  GLN    35      44.862  36.502  75.572  1.00  0.00           C  
ATOM    553  OE1 GLN    35      44.797  37.456  76.414  1.00  0.00           O  
ATOM    554  NE2 GLN    35      45.708  35.513  75.738  1.00  0.00           N  
ATOM    555 HE21 GLN    35      46.164  35.316  76.617  1.00  0.00           H  
ATOM    556 HE22 GLN    35      45.721  34.820  75.003  1.00  0.00           H  
ATOM    557  C   GLN    35      41.985  38.022  72.421  1.00  0.00           C  
ATOM    558  O   GLN    35      41.652  37.120  71.731  1.00  0.00           O  
ATOM    559  N   ALA    36      41.055  38.666  73.192  1.00  0.00           N  
ATOM    560  H   ALA    36      41.261  39.479  73.754  1.00  0.00           H  
ATOM    561  CA  ALA    36      39.643  38.270  73.187  1.00  0.00           C  
ATOM    562  HA  ALA    36      39.559  37.197  73.362  1.00  0.00           H  
ATOM    563  CB  ALA    36      38.958  39.087  74.328  1.00  0.00           C  
ATOM    564  HB1 ALA    36      38.949  40.158  74.122  1.00  0.00           H  
ATOM    565  HB2 ALA    36      37.953  38.701  74.500  1.00  0.00           H  
ATOM    566  HB3 ALA    36      39.580  38.945  75.212  1.00  0.00           H  
ATOM    567  C   ALA    36      38.873  38.536  71.844  1.00  0.00           C  
ATOM    568  O   ALA    36      37.738  38.172  71.668  1.00  0.00           O  
ATOM    569  N   SER    37      39.566  39.123  70.860  1.00  0.00           N  
ATOM    570  H   SER    37      40.495  39.497  70.988  1.00  0.00           H  
ATOM    571  CA  SER    37      39.081  39.435  69.492  1.00  0.00           C  
ATOM    572  HA  SER    37      37.996  39.337  69.491  1.00  0.00           H  
ATOM    573  CB  SER    37      39.267  40.951  69.286  1.00  0.00           C  
ATOM    574  HB2 SER    37      40.336  41.109  69.430  1.00  0.00           H  
ATOM    575  HB3 SER    37      38.940  41.182  68.272  1.00  0.00           H  
ATOM    576  OG  SER    37      38.621  41.792  70.239  1.00  0.00           O  
ATOM    577  HG  SER    37      39.285  41.840  70.931  1.00  0.00           H  
ATOM    578  C   SER    37      39.787  38.632  68.341  1.00  0.00           C  
ATOM    579  O   SER    37      39.565  38.868  67.176  1.00  0.00           O  
ATOM    580  N   GLY    38      40.618  37.624  68.685  1.00  0.00           N  
ATOM    581  H   GLY    38      40.681  37.422  69.673  1.00  0.00           H  
ATOM    582  CA  GLY    38      41.279  36.631  67.820  1.00  0.00           C  
ATOM    583  HA2 GLY    38      41.025  35.612  68.112  1.00  0.00           H  
ATOM    584  HA3 GLY    38      40.673  36.721  66.918  1.00  0.00           H  
ATOM    585  C   GLY    38      42.779  36.792  67.550  1.00  0.00           C  
ATOM    586  O   GLY    38      43.373  36.159  66.609  1.00  0.00           O  
ATOM    587  N   GLY    39      43.424  37.820  68.235  1.00  0.00           N  
ATOM    588  H   GLY    39      42.871  38.436  68.815  1.00  0.00           H  
ATOM    589  CA  GLY    39      44.735  38.265  67.994  1.00  0.00           C  
ATOM    590  HA2 GLY    39      44.736  39.355  67.968  1.00  0.00           H  
ATOM    591  HA3 GLY    39      45.379  37.960  68.819  1.00  0.00           H  
ATOM    592  C   GLY    39      45.454  37.868  66.671  1.00  0.00           C  
ATOM    593  O   GLY    39      45.253  38.559  65.677  1.00  0.00           O  
ATOM    594  N   PRO    40      46.450  36.962  66.569  1.00  0.00           N  
ATOM    595  CD  PRO    40      46.659  35.923  67.616  1.00  0.00           C  
ATOM    596  HD2 PRO    40      45.753  35.393  67.909  1.00  0.00           H  
ATOM    597  HD3 PRO    40      47.019  36.278  68.582  1.00  0.00           H  
ATOM    598  CG  PRO    40      47.771  35.023  67.142  1.00  0.00           C  
ATOM    599  HG2 PRO    40      47.358  34.206  66.551  1.00  0.00           H  
ATOM    600  HG3 PRO    40      48.384  34.643  67.960  1.00  0.00           H  
ATOM    601  CB  PRO    40      48.532  35.919  66.115  1.00  0.00           C  
ATOM    602  HB2 PRO    40      49.142  35.371  65.398  1.00  0.00           H  
ATOM    603  HB3 PRO    40      49.160  36.557  66.737  1.00  0.00           H  
ATOM    604  CA  PRO    40      47.354  36.666  65.467  1.00  0.00           C  
ATOM    605  HA  PRO    40      47.722  37.555  64.955  1.00  0.00           H  
ATOM    606  C   PRO    40      46.535  35.921  64.328  1.00  0.00           C  
ATOM    607  O   PRO    40      46.854  36.184  63.144  1.00  0.00           O  
ATOM    608  N   LEU    41      45.448  35.192  64.670  1.00  0.00           N  
ATOM    609  H   LEU    41      45.220  35.191  65.654  1.00  0.00           H  
ATOM    610  CA  LEU    41      44.478  34.694  63.703  1.00  0.00           C  
ATOM    611  HA  LEU    41      44.964  34.206  62.859  1.00  0.00           H  
ATOM    612  CB  LEU    41      43.545  33.601  64.351  1.00  0.00           C  
ATOM    613  HB2 LEU    41      42.781  34.001  65.017  1.00  0.00           H  
ATOM    614  HB3 LEU    41      42.916  33.074  63.633  1.00  0.00           H  
ATOM    615  CG  LEU    41      44.403  32.486  65.072  1.00  0.00           C  
ATOM    616  HG  LEU    41      45.473  32.657  64.950  1.00  0.00           H  
ATOM    617  CD1 LEU    41      44.086  32.650  66.543  1.00  0.00           C  
ATOM    618 HD11 LEU    41      44.604  31.887  67.123  1.00  0.00           H  
ATOM    619 HD12 LEU    41      44.201  33.668  66.915  1.00  0.00           H  
ATOM    620 HD13 LEU    41      43.021  32.432  66.630  1.00  0.00           H  
ATOM    621  CD2 LEU    41      44.161  31.060  64.542  1.00  0.00           C  
ATOM    622 HD21 LEU    41      44.583  31.002  63.539  1.00  0.00           H  
ATOM    623 HD22 LEU    41      44.702  30.400  65.220  1.00  0.00           H  
ATOM    624 HD23 LEU    41      43.101  30.816  64.609  1.00  0.00           H  
ATOM    625  C   LEU    41      43.634  35.770  63.021  1.00  0.00           C  
ATOM    626  O   LEU    41      43.255  35.561  61.907  1.00  0.00           O  
ATOM    627  N   ALA    42      43.196  36.830  63.777  1.00  0.00           N  
ATOM    628  H   ALA    42      43.397  36.742  64.763  1.00  0.00           H  
ATOM    629  CA  ALA    42      42.362  37.933  63.265  1.00  0.00           C  
ATOM    630  HA  ALA    42      41.415  37.645  62.807  1.00  0.00           H  
ATOM    631  CB  ALA    42      41.836  38.752  64.458  1.00  0.00           C  
ATOM    632  HB1 ALA    42      41.216  39.567  64.085  1.00  0.00           H  
ATOM    633  HB2 ALA    42      41.236  38.066  65.056  1.00  0.00           H  
ATOM    634  HB3 ALA    42      42.627  38.995  65.167  1.00  0.00           H  
ATOM    635  C   ALA    42      43.179  38.841  62.387  1.00  0.00           C  
ATOM    636  O   ALA    42      42.829  39.485  61.388  1.00  0.00           O  
ATOM    637  N   CYS    43      44.476  38.997  62.830  1.00  0.00           N  
ATOM    638  H   CYS    43      44.796  38.547  63.676  1.00  0.00           H  
ATOM    639  CA  CYS    43      45.498  39.628  61.962  1.00  0.00           C  
ATOM    640  HA  CYS    43      45.202  40.650  61.726  1.00  0.00           H  
ATOM    641  CB  CYS    43      46.882  39.684  62.674  1.00  0.00           C  
ATOM    642  HB2 CYS    43      46.994  38.688  63.103  1.00  0.00           H  
ATOM    643  HB3 CYS    43      47.685  39.916  61.975  1.00  0.00           H  
ATOM    644  SG  CYS    43      47.012  40.875  64.066  1.00  0.00           S  
ATOM    645  HG  CYS    43      46.394  40.063  64.929  1.00  0.00           H  
ATOM    646  C   CYS    43      45.624  38.968  60.556  1.00  0.00           C  
ATOM    647  O   CYS    43      45.835  39.636  59.559  1.00  0.00           O  
ATOM    648  N   PHE    44      45.489  37.620  60.522  1.00  0.00           N  
ATOM    649  H   PHE    44      45.393  37.195  61.433  1.00  0.00           H  
ATOM    650  CA  PHE    44      45.593  36.818  59.288  1.00  0.00           C  
ATOM    651  HA  PHE    44      46.405  37.267  58.715  1.00  0.00           H  
ATOM    652  CB  PHE    44      46.101  35.395  59.640  1.00  0.00           C  
ATOM    653  HB2 PHE    44      47.176  35.485  59.798  1.00  0.00           H  
ATOM    654  HB3 PHE    44      45.629  35.137  60.588  1.00  0.00           H  
ATOM    655  CG  PHE    44      45.895  34.405  58.564  1.00  0.00           C  
ATOM    656  CD1 PHE    44      46.479  34.655  57.331  1.00  0.00           C  
ATOM    657  HD1 PHE    44      47.164  35.485  57.242  1.00  0.00           H  
ATOM    658  CE1 PHE    44      46.297  33.767  56.306  1.00  0.00           C  
ATOM    659  HE1 PHE    44      46.805  33.943  55.369  1.00  0.00           H  
ATOM    660  CZ  PHE    44      45.484  32.623  56.475  1.00  0.00           C  
ATOM    661  HZ  PHE    44      45.510  31.900  55.673  1.00  0.00           H  
ATOM    662  CE2 PHE    44      44.870  32.347  57.730  1.00  0.00           C  
ATOM    663  HE2 PHE    44      44.180  31.526  57.856  1.00  0.00           H  
ATOM    664  CD2 PHE    44      45.062  33.287  58.718  1.00  0.00           C  
ATOM    665  HD2 PHE    44      44.521  33.131  59.639  1.00  0.00           H  
ATOM    666  C   PHE    44      44.217  36.913  58.483  1.00  0.00           C  
ATOM    667  O   PHE    44      44.245  37.186  57.256  1.00  0.00           O  
ATOM    668  N   GLY    45      43.061  36.955  59.241  1.00  0.00           N  
ATOM    669  H   GLY    45      43.133  36.677  60.209  1.00  0.00           H  
ATOM    670  CA  GLY    45      41.697  37.379  58.749  1.00  0.00           C  
ATOM    671  HA2 GLY    45      41.550  36.599  58.001  1.00  0.00           H  
ATOM    672  HA3 GLY    45      41.034  37.380  59.614  1.00  0.00           H  
ATOM    673  C   GLY    45      41.760  38.734  58.047  1.00  0.00           C  
ATOM    674  O   GLY    45      41.133  38.858  56.982  1.00  0.00           O  
ATOM    675  N   LEU    46      42.493  39.697  58.617  1.00  0.00           N  
ATOM    676  H   LEU    46      42.763  39.520  59.574  1.00  0.00           H  
ATOM    677  CA  LEU    46      42.602  40.975  57.987  1.00  0.00           C  
ATOM    678  HA  LEU    46      41.612  41.239  57.614  1.00  0.00           H  
ATOM    679  CB  LEU    46      43.003  41.956  59.005  1.00  0.00           C  
ATOM    680  HB2 LEU    46      43.817  41.669  59.671  1.00  0.00           H  
ATOM    681  HB3 LEU    46      43.496  42.831  58.581  1.00  0.00           H  
ATOM    682  CG  LEU    46      41.851  42.500  59.943  1.00  0.00           C  
ATOM    683  HG  LEU    46      41.176  41.660  60.106  1.00  0.00           H  
ATOM    684  CD1 LEU    46      42.382  42.980  61.262  1.00  0.00           C  
ATOM    685 HD11 LEU    46      41.599  43.556  61.755  1.00  0.00           H  
ATOM    686 HD12 LEU    46      42.745  42.143  61.858  1.00  0.00           H  
ATOM    687 HD13 LEU    46      43.262  43.604  61.105  1.00  0.00           H  
ATOM    688  CD2 LEU    46      41.022  43.584  59.256  1.00  0.00           C  
ATOM    689 HD21 LEU    46      41.746  44.350  58.980  1.00  0.00           H  
ATOM    690 HD22 LEU    46      40.630  43.139  58.342  1.00  0.00           H  
ATOM    691 HD23 LEU    46      40.266  44.047  59.891  1.00  0.00           H  
ATOM    692  C   LEU    46      43.428  40.846  56.783  1.00  0.00           C  
ATOM    693  O   LEU    46      43.059  41.304  55.745  1.00  0.00           O  
ATOM    694  N   VAL    47      44.578  40.075  56.786  1.00  0.00           N  
ATOM    695  H   VAL    47      44.900  39.828  57.711  1.00  0.00           H  
ATOM    696  CA  VAL    47      45.444  39.934  55.615  1.00  0.00           C  
ATOM    697  HA  VAL    47      45.686  40.940  55.271  1.00  0.00           H  
ATOM    698  CB  VAL    47      46.788  39.182  56.035  1.00  0.00           C  
ATOM    699  HB  VAL    47      46.598  38.364  56.730  1.00  0.00           H  
ATOM    700  CG1 VAL    47      47.537  38.682  54.772  1.00  0.00           C  
ATOM    701 HG11 VAL    47      48.551  38.440  55.091  1.00  0.00           H  
ATOM    702 HG12 VAL    47      47.107  37.815  54.271  1.00  0.00           H  
ATOM    703 HG13 VAL    47      47.452  39.496  54.053  1.00  0.00           H  
ATOM    704  CG2 VAL    47      47.667  40.281  56.714  1.00  0.00           C  
ATOM    705 HG21 VAL    47      48.490  39.722  57.160  1.00  0.00           H  
ATOM    706 HG22 VAL    47      47.953  41.059  56.006  1.00  0.00           H  
ATOM    707 HG23 VAL    47      47.161  40.777  57.542  1.00  0.00           H  
ATOM    708  C   VAL    47      44.677  39.355  54.407  1.00  0.00           C  
ATOM    709  O   VAL    47      44.858  39.927  53.295  1.00  0.00           O  
ATOM    710  N   CYS    48      43.785  38.436  54.633  1.00  0.00           N  
ATOM    711  H   CYS    48      43.716  38.137  55.596  1.00  0.00           H  
ATOM    712  CA  CYS    48      42.986  37.906  53.597  1.00  0.00           C  
ATOM    713  HA  CYS    48      43.502  37.566  52.699  1.00  0.00           H  
ATOM    714  CB  CYS    48      42.349  36.668  54.142  1.00  0.00           C  
ATOM    715  HB2 CYS    48      41.668  36.867  54.970  1.00  0.00           H  
ATOM    716  HB3 CYS    48      41.721  36.236  53.362  1.00  0.00           H  
ATOM    717  SG  CYS    48      43.510  35.464  54.745  1.00  0.00           S  
ATOM    718  HG  CYS    48      44.294  36.245  55.494  1.00  0.00           H  
ATOM    719  C   CYS    48      41.860  38.793  53.117  1.00  0.00           C  
ATOM    720  O   CYS    48      41.614  38.968  51.914  1.00  0.00           O  
ATOM    721  N   LEU    49      41.223  39.558  54.004  1.00  0.00           N  
ATOM    722  H   LEU    49      41.405  39.437  54.990  1.00  0.00           H  
ATOM    723  CA  LEU    49      40.381  40.648  53.606  1.00  0.00           C  
ATOM    724  HA  LEU    49      39.734  40.144  52.888  1.00  0.00           H  
ATOM    725  CB  LEU    49      39.560  41.225  54.825  1.00  0.00           C  
ATOM    726  HB2 LEU    49      39.340  40.380  55.478  1.00  0.00           H  
ATOM    727  HB3 LEU    49      40.164  41.940  55.384  1.00  0.00           H  
ATOM    728  CG  LEU    49      38.244  41.997  54.405  1.00  0.00           C  
ATOM    729  HG  LEU    49      38.479  42.744  53.647  1.00  0.00           H  
ATOM    730  CD1 LEU    49      37.272  40.871  53.924  1.00  0.00           C  
ATOM    731 HD11 LEU    49      37.481  40.652  52.877  1.00  0.00           H  
ATOM    732 HD12 LEU    49      37.336  40.030  54.614  1.00  0.00           H  
ATOM    733 HD13 LEU    49      36.295  41.353  53.971  1.00  0.00           H  
ATOM    734  CD2 LEU    49      37.706  42.702  55.685  1.00  0.00           C  
ATOM    735 HD21 LEU    49      37.603  41.962  56.479  1.00  0.00           H  
ATOM    736 HD22 LEU    49      38.353  43.533  55.968  1.00  0.00           H  
ATOM    737 HD23 LEU    49      36.707  43.108  55.527  1.00  0.00           H  
ATOM    738  C   LEU    49      41.152  41.751  52.818  1.00  0.00           C  
ATOM    739  O   LEU    49      40.506  42.373  51.945  1.00  0.00           O  
ATOM    740  N   GLY    50      42.391  42.084  53.101  1.00  0.00           N  
ATOM    741  H   GLY    50      42.837  41.533  53.821  1.00  0.00           H  
ATOM    742  CA  GLY    50      43.195  42.925  52.281  1.00  0.00           C  
ATOM    743  HA2 GLY    50      42.700  43.842  51.960  1.00  0.00           H  
ATOM    744  HA3 GLY    50      44.019  43.255  52.913  1.00  0.00           H  
ATOM    745  C   GLY    50      43.713  42.298  50.937  1.00  0.00           C  
ATOM    746  O   GLY    50      43.746  43.036  49.942  1.00  0.00           O  
ATOM    747  N   LEU    51      43.871  40.984  50.869  1.00  0.00           N  
ATOM    748  H   LEU    51      43.780  40.390  51.681  1.00  0.00           H  
ATOM    749  CA  LEU    51      44.045  40.242  49.606  1.00  0.00           C  
ATOM    750  HA  LEU    51      44.691  40.800  48.928  1.00  0.00           H  
ATOM    751  CB  LEU    51      44.629  38.821  49.795  1.00  0.00           C  
ATOM    752  HB2 LEU    51      43.938  38.292  50.452  1.00  0.00           H  
ATOM    753  HB3 LEU    51      44.444  38.306  48.853  1.00  0.00           H  
ATOM    754  CG  LEU    51      46.061  38.738  50.278  1.00  0.00           C  
ATOM    755  HG  LEU    51      46.196  39.203  51.254  1.00  0.00           H  
ATOM    756  CD1 LEU    51      46.543  37.265  50.232  1.00  0.00           C  
ATOM    757 HD11 LEU    51      46.031  36.663  50.982  1.00  0.00           H  
ATOM    758 HD12 LEU    51      46.443  36.973  49.186  1.00  0.00           H  
ATOM    759 HD13 LEU    51      47.575  37.344  50.574  1.00  0.00           H  
ATOM    760  CD2 LEU    51      46.959  39.524  49.355  1.00  0.00           C  
ATOM    761 HD21 LEU    51      46.942  39.186  48.319  1.00  0.00           H  
ATOM    762 HD22 LEU    51      46.853  40.609  49.369  1.00  0.00           H  
ATOM    763 HD23 LEU    51      47.969  39.298  49.697  1.00  0.00           H  
ATOM    764  C   LEU    51      42.727  40.083  48.796  1.00  0.00           C  
ATOM    765  O   LEU    51      42.755  40.110  47.546  1.00  0.00           O  
ATOM    766  N   VAL    52      41.544  40.105  49.462  1.00  0.00           N  
ATOM    767  H   VAL    52      41.549  40.071  50.472  1.00  0.00           H  
ATOM    768  CA  VAL    52      40.292  40.226  48.783  1.00  0.00           C  
ATOM    769  HA  VAL    52      40.132  39.457  48.027  1.00  0.00           H  
ATOM    770  CB  VAL    52      39.016  40.031  49.678  1.00  0.00           C  
ATOM    771  HB  VAL    52      39.195  40.460  50.664  1.00  0.00           H  
ATOM    772  CG1 VAL    52      37.693  40.475  49.076  1.00  0.00           C  
ATOM    773 HG11 VAL    52      36.839  40.019  49.575  1.00  0.00           H  
ATOM    774 HG12 VAL    52      37.756  41.563  49.114  1.00  0.00           H  
ATOM    775 HG13 VAL    52      37.568  40.113  48.055  1.00  0.00           H  
ATOM    776  CG2 VAL    52      38.854  38.518  50.022  1.00  0.00           C  
ATOM    777 HG21 VAL    52      38.116  38.287  50.790  1.00  0.00           H  
ATOM    778 HG22 VAL    52      38.586  37.894  49.169  1.00  0.00           H  
ATOM    779 HG23 VAL    52      39.866  38.231  50.308  1.00  0.00           H  
ATOM    780  C   VAL    52      40.330  41.589  48.063  1.00  0.00           C  
ATOM    781  O   VAL    52      39.895  41.585  46.965  1.00  0.00           O  
ATOM    782  N   CYS    53      40.943  42.638  48.603  1.00  0.00           N  
ATOM    783  H   CYS    53      41.455  42.507  49.464  1.00  0.00           H  
ATOM    784  CA  CYS    53      41.154  43.925  47.910  1.00  0.00           C  
ATOM    785  HA  CYS    53      40.238  44.153  47.365  1.00  0.00           H  
ATOM    786  CB  CYS    53      41.306  45.102  48.995  1.00  0.00           C  
ATOM    787  HB2 CYS    53      42.322  45.109  49.390  1.00  0.00           H  
ATOM    788  HB3 CYS    53      41.161  46.111  48.610  1.00  0.00           H  
ATOM    789  SG  CYS    53      40.148  45.016  50.431  1.00  0.00           S  
ATOM    790  HG  CYS    53      40.394  43.779  50.872  1.00  0.00           H  
ATOM    791  C   CYS    53      42.173  43.849  46.725  1.00  0.00           C  
ATOM    792  O   CYS    53      41.841  44.372  45.653  1.00  0.00           O  
ATOM    793  N   LEU    54      43.324  43.113  46.900  1.00  0.00           N  
ATOM    794  H   LEU    54      43.505  42.722  47.814  1.00  0.00           H  
ATOM    795  CA  LEU    54      44.338  43.050  45.841  1.00  0.00           C  
ATOM    796  HA  LEU    54      44.608  44.073  45.577  1.00  0.00           H  
ATOM    797  CB  LEU    54      45.588  42.337  46.444  1.00  0.00           C  
ATOM    798  HB2 LEU    54      46.038  42.844  47.298  1.00  0.00           H  
ATOM    799  HB3 LEU    54      45.343  41.286  46.596  1.00  0.00           H  
ATOM    800  CG  LEU    54      46.778  42.195  45.531  1.00  0.00           C  
ATOM    801  HG  LEU    54      46.510  41.525  44.714  1.00  0.00           H  
ATOM    802  CD1 LEU    54      47.245  43.539  44.865  1.00  0.00           C  
ATOM    803 HD11 LEU    54      48.243  43.410  44.447  1.00  0.00           H  
ATOM    804 HD12 LEU    54      46.557  43.701  44.035  1.00  0.00           H  
ATOM    805 HD13 LEU    54      47.265  44.335  45.609  1.00  0.00           H  
ATOM    806  CD2 LEU    54      47.977  41.724  46.393  1.00  0.00           C  
ATOM    807 HD21 LEU    54      48.849  41.783  45.741  1.00  0.00           H  
ATOM    808 HD22 LEU    54      48.133  42.340  47.278  1.00  0.00           H  
ATOM    809 HD23 LEU    54      47.764  40.680  46.626  1.00  0.00           H  
ATOM    810  C   LEU    54      43.850  42.423  44.501  1.00  0.00           C  
ATOM    811  O   LEU    54      44.237  42.822  43.386  1.00  0.00           O  
ATOM    812  N   SER    55      42.966  41.435  44.616  1.00  0.00           N  
ATOM    813  H   SER    55      42.720  41.241  45.577  1.00  0.00           H  
ATOM    814  CA  SER    55      42.238  40.672  43.606  1.00  0.00           C  
ATOM    815  HA  SER    55      42.952  39.948  43.214  1.00  0.00           H  
ATOM    816  CB  SER    55      41.165  39.675  44.218  1.00  0.00           C  
ATOM    817  HB2 SER    55      40.310  40.271  44.537  1.00  0.00           H  
ATOM    818  HB3 SER    55      40.887  38.934  43.469  1.00  0.00           H  
ATOM    819  OG  SER    55      41.821  38.930  45.193  1.00  0.00           O  
ATOM    820  HG  SER    55      41.934  39.536  45.928  1.00  0.00           H  
ATOM    821  C   SER    55      41.740  41.339  42.363  1.00  0.00           C  
ATOM    822  O   SER    55      41.600  40.675  41.372  1.00  0.00           O  
ATOM    823  N   VAL    56      41.510  42.646  42.351  1.00  0.00           N  
ATOM    824  H   VAL    56      41.668  43.057  43.260  1.00  0.00           H  
ATOM    825  CA  VAL    56      41.320  43.475  41.145  1.00  0.00           C  
ATOM    826  HA  VAL    56      40.414  43.077  40.689  1.00  0.00           H  
ATOM    827  CB  VAL    56      40.965  44.981  41.441  1.00  0.00           C  
ATOM    828  HB  VAL    56      41.726  45.429  42.080  1.00  0.00           H  
ATOM    829  CG1 VAL    56      40.685  45.926  40.258  1.00  0.00           C  
ATOM    830 HG11 VAL    56      39.895  45.497  39.641  1.00  0.00           H  
ATOM    831 HG12 VAL    56      40.412  46.906  40.650  1.00  0.00           H  
ATOM    832 HG13 VAL    56      41.666  45.963  39.783  1.00  0.00           H  
ATOM    833  CG2 VAL    56      39.687  45.049  42.220  1.00  0.00           C  
ATOM    834 HG21 VAL    56      39.901  44.582  43.181  1.00  0.00           H  
ATOM    835 HG22 VAL    56      39.399  46.086  42.393  1.00  0.00           H  
ATOM    836 HG23 VAL    56      38.894  44.486  41.728  1.00  0.00           H  
ATOM    837  C   VAL    56      42.498  43.455  40.139  1.00  0.00           C  
ATOM    838  O   VAL    56      42.325  43.631  38.902  1.00  0.00           O  
ATOM    839  N   LEU    57      43.702  43.185  40.642  1.00  0.00           N  
ATOM    840  H   LEU    57      43.844  43.113  41.640  1.00  0.00           H  
ATOM    841  CA  LEU    57      44.902  43.030  39.871  1.00  0.00           C  
ATOM    842  HA  LEU    57      44.914  43.903  39.220  1.00  0.00           H  
ATOM    843  CB  LEU    57      46.041  43.325  40.873  1.00  0.00           C  
ATOM    844  HB2 LEU    57      45.759  44.213  41.439  1.00  0.00           H  
ATOM    845  HB3 LEU    57      46.075  42.494  41.577  1.00  0.00           H  
ATOM    846  CG  LEU    57      47.413  43.494  40.161  1.00  0.00           C  
ATOM    847  HG  LEU    57      47.708  42.574  39.655  1.00  0.00           H  
ATOM    848  CD1 LEU    57      47.434  44.583  39.017  1.00  0.00           C  
ATOM    849 HD11 LEU    57      48.420  44.873  38.653  1.00  0.00           H  
ATOM    850 HD12 LEU    57      46.963  44.154  38.132  1.00  0.00           H  
ATOM    851 HD13 LEU    57      46.945  45.534  39.228  1.00  0.00           H  
ATOM    852  CD2 LEU    57      48.440  43.818  41.211  1.00  0.00           C  
ATOM    853 HD21 LEU    57      49.441  43.612  40.831  1.00  0.00           H  
ATOM    854 HD22 LEU    57      48.333  44.879  41.435  1.00  0.00           H  
ATOM    855 HD23 LEU    57      48.312  43.286  42.154  1.00  0.00           H  
ATOM    856  C   LEU    57      45.000  41.708  39.015  1.00  0.00           C  
ATOM    857  O   LEU    57      45.836  41.516  38.091  1.00  0.00           O  
ATOM    858  N   LEU    58      43.982  40.805  39.245  1.00  0.00           N  
ATOM    859  H   LEU    58      43.241  40.837  39.932  1.00  0.00           H  
ATOM    860  CA  LEU    58      43.948  39.589  38.446  1.00  0.00           C  
ATOM    861  HA  LEU    58      44.939  39.219  38.180  1.00  0.00           H  
ATOM    862  CB  LEU    58      43.049  38.656  39.287  1.00  0.00           C  
ATOM    863  HB2 LEU    58      43.440  38.664  40.304  1.00  0.00           H  
ATOM    864  HB3 LEU    58      42.039  39.066  39.303  1.00  0.00           H  
ATOM    865  CG  LEU    58      42.863  37.129  38.849  1.00  0.00           C  
ATOM    866  HG  LEU    58      42.582  37.046  37.799  1.00  0.00           H  
ATOM    867  CD1 LEU    58      44.217  36.457  38.906  1.00  0.00           C  
ATOM    868 HD11 LEU    58      43.966  35.442  38.598  1.00  0.00           H  
ATOM    869 HD12 LEU    58      44.805  36.834  38.070  1.00  0.00           H  
ATOM    870 HD13 LEU    58      44.782  36.513  39.837  1.00  0.00           H  
ATOM    871  CD2 LEU    58      41.824  36.472  39.826  1.00  0.00           C  
ATOM    872 HD21 LEU    58      40.993  37.171  39.738  1.00  0.00           H  
ATOM    873 HD22 LEU    58      41.541  35.463  39.524  1.00  0.00           H  
ATOM    874 HD23 LEU    58      42.123  36.406  40.872  1.00  0.00           H  
ATOM    875  C   LEU    58      43.248  39.767  37.064  1.00  0.00           C  
ATOM    876  O   LEU    58      43.594  39.006  36.155  1.00  0.00           O  
ATOM    877  N   PHE    59      42.374  40.883  36.985  1.00  0.00           N  
ATOM    878  H   PHE    59      42.318  41.437  37.827  1.00  0.00           H  
ATOM    879  CA  PHE    59      41.488  41.267  35.837  1.00  0.00           C  
ATOM    880  HA  PHE    59      40.895  40.418  35.497  1.00  0.00           H  
ATOM    881  CB  PHE    59      40.523  42.451  36.137  1.00  0.00           C  
ATOM    882  HB2 PHE    59      41.176  43.315  36.266  1.00  0.00           H  
ATOM    883  HB3 PHE    59      39.793  42.614  35.345  1.00  0.00           H  
ATOM    884  CG  PHE    59      39.824  42.317  37.433  1.00  0.00           C  
ATOM    885  CD1 PHE    59      39.691  41.154  38.237  1.00  0.00           C  
ATOM    886  HD1 PHE    59      40.304  40.313  37.946  1.00  0.00           H  
ATOM    887  CE1 PHE    59      38.812  41.090  39.336  1.00  0.00           C  
ATOM    888  HE1 PHE    59      38.936  40.182  39.907  1.00  0.00           H  
ATOM    889  CZ  PHE    59      38.075  42.192  39.641  1.00  0.00           C  
ATOM    890  HZ  PHE    59      37.346  42.167  40.438  1.00  0.00           H  
ATOM    891  CE2 PHE    59      38.196  43.364  38.922  1.00  0.00           C  
ATOM    892  HE2 PHE    59      37.493  44.183  38.950  1.00  0.00           H  
ATOM    893  CD2 PHE    59      38.967  43.373  37.760  1.00  0.00           C  
ATOM    894  HD2 PHE    59      38.903  44.286  37.187  1.00  0.00           H  
ATOM    895  C   PHE    59      42.154  41.700  34.588  1.00  0.00           C  
ATOM    896  O   PHE    59      41.493  41.655  33.573  1.00  0.00           O  
ATOM    897  N   PRO    60      43.366  42.291  34.525  1.00  0.00           N  
ATOM    898  CD  PRO    60      44.083  42.841  35.618  1.00  0.00           C  
ATOM    899  HD2 PRO    60      44.786  42.052  35.884  1.00  0.00           H  
ATOM    900  HD3 PRO    60      43.481  42.984  36.515  1.00  0.00           H  
ATOM    901  CG  PRO    60      44.727  44.135  35.238  1.00  0.00           C  
ATOM    902  HG2 PRO    60      45.628  44.243  35.843  1.00  0.00           H  
ATOM    903  HG3 PRO    60      44.002  44.929  35.418  1.00  0.00           H  
ATOM    904  CB  PRO    60      44.886  43.937  33.747  1.00  0.00           C  
ATOM    905  HB2 PRO    60      45.928  43.785  33.468  1.00  0.00           H  
ATOM    906  HB3 PRO    60      44.477  44.865  33.348  1.00  0.00           H  
ATOM    907  CA  PRO    60      43.935  42.766  33.267  1.00  0.00           C  
ATOM    908  HA  PRO    60      43.131  43.095  32.609  1.00  0.00           H  
ATOM    909  C   PRO    60      44.714  41.729  32.426  1.00  0.00           C  
ATOM    910  O   PRO    60      45.165  40.721  33.007  1.00  0.00           O  
ATOM    911  N   GLY    61      44.782  41.898  31.068  1.00  0.00           N  
ATOM    912  H   GLY    61      44.314  42.685  30.642  1.00  0.00           H  
ATOM    913  CA  GLY    61      45.341  41.025  30.032  1.00  0.00           C  
ATOM    914  HA2 GLY    61      45.789  41.735  29.337  1.00  0.00           H  
ATOM    915  HA3 GLY    61      46.109  40.464  30.563  1.00  0.00           H  
ATOM    916  C   GLY    61      44.354  40.014  29.470  1.00  0.00           C  
ATOM    917  O   GLY    61      43.161  40.029  29.829  1.00  0.00           O  
ATOM    918  N   GLN    62      44.805  39.089  28.548  1.00  0.00           N  
ATOM    919  H   GLN    62      45.758  39.251  28.252  1.00  0.00           H  
ATOM    920  CA  GLN    62      43.946  38.066  27.957  1.00  0.00           C  
ATOM    921  HA  GLN    62      42.906  38.393  27.945  1.00  0.00           H  
ATOM    922  CB  GLN    62      44.370  37.870  26.497  1.00  0.00           C  
ATOM    923  HB2 GLN    62      45.391  37.489  26.525  1.00  0.00           H  
ATOM    924  HB3 GLN    62      43.712  37.133  26.037  1.00  0.00           H  
ATOM    925  CG  GLN    62      44.381  39.149  25.553  1.00  0.00           C  
ATOM    926  HG2 GLN    62      44.908  39.912  26.127  1.00  0.00           H  
ATOM    927  HG3 GLN    62      45.042  38.889  24.727  1.00  0.00           H  
ATOM    928  CD  GLN    62      43.046  39.580  25.090  1.00  0.00           C  
ATOM    929  OE1 GLN    62      42.285  38.862  24.465  1.00  0.00           O  
ATOM    930  NE2 GLN    62      42.650  40.734  25.472  1.00  0.00           N  
ATOM    931 HE21 GLN    62      41.755  41.014  25.096  1.00  0.00           H  
ATOM    932 HE22 GLN    62      43.277  41.397  25.903  1.00  0.00           H  
ATOM    933  C   GLN    62      44.018  36.798  28.803  1.00  0.00           C  
ATOM    934  O   GLN    62      45.073  36.554  29.413  1.00  0.00           O  
ATOM    935  N   PRO    63      42.945  36.009  28.724  1.00  0.00           N  
ATOM    936  CD  PRO    63      41.634  36.470  28.307  1.00  0.00           C  
ATOM    937  HD2 PRO    63      41.528  36.474  27.222  1.00  0.00           H  
ATOM    938  HD3 PRO    63      41.340  37.416  28.763  1.00  0.00           H  
ATOM    939  CG  PRO    63      40.733  35.369  28.999  1.00  0.00           C  
ATOM    940  HG2 PRO    63      39.793  35.280  28.452  1.00  0.00           H  
ATOM    941  HG3 PRO    63      40.468  35.728  29.993  1.00  0.00           H  
ATOM    942  CB  PRO    63      41.533  34.090  28.931  1.00  0.00           C  
ATOM    943  HB2 PRO    63      41.507  33.632  27.942  1.00  0.00           H  
ATOM    944  HB3 PRO    63      41.141  33.370  29.649  1.00  0.00           H  
ATOM    945  CA  PRO    63      42.952  34.612  29.227  1.00  0.00           C  
ATOM    946  HA  PRO    63      43.165  34.597  30.296  1.00  0.00           H  
ATOM    947  C   PRO    63      44.049  33.869  28.508  1.00  0.00           C  
ATOM    948  O   PRO    63      44.207  33.928  27.285  1.00  0.00           O  
ATOM    949  N   SER    64      44.738  33.089  29.357  1.00  0.00           N  
ATOM    950  H   SER    64      44.605  33.094  30.358  1.00  0.00           H  
ATOM    951  CA  SER    64      45.866  32.293  28.901  1.00  0.00           C  
ATOM    952  HA  SER    64      45.805  32.134  27.825  1.00  0.00           H  
ATOM    953  CB  SER    64      47.101  33.074  29.251  1.00  0.00           C  
ATOM    954  HB2 SER    64      47.154  34.001  28.680  1.00  0.00           H  
ATOM    955  HB3 SER    64      47.007  33.315  30.310  1.00  0.00           H  
ATOM    956  OG  SER    64      48.224  32.201  29.027  1.00  0.00           O  
ATOM    957  HG  SER    64      48.946  32.690  29.430  1.00  0.00           H  
ATOM    958  C   SER    64      45.831  30.920  29.676  1.00  0.00           C  
ATOM    959  O   SER    64      45.744  30.986  30.949  1.00  0.00           O  
ATOM    960  N   PRO    65      45.713  29.759  29.031  1.00  0.00           N  
ATOM    961  CD  PRO    65      45.832  29.595  27.563  1.00  0.00           C  
ATOM    962  HD2 PRO    65      46.603  30.291  27.232  1.00  0.00           H  
ATOM    963  HD3 PRO    65      44.860  29.661  27.072  1.00  0.00           H  
ATOM    964  CG  PRO    65      46.415  28.159  27.472  1.00  0.00           C  
ATOM    965  HG2 PRO    65      47.483  28.273  27.655  1.00  0.00           H  
ATOM    966  HG3 PRO    65      46.356  27.690  26.490  1.00  0.00           H  
ATOM    967  CB  PRO    65      45.700  27.370  28.521  1.00  0.00           C  
ATOM    968  HB2 PRO    65      46.223  26.457  28.806  1.00  0.00           H  
ATOM    969  HB3 PRO    65      44.722  27.014  28.199  1.00  0.00           H  
ATOM    970  CA  PRO    65      45.558  28.448  29.659  1.00  0.00           C  
ATOM    971  HA  PRO    65      44.566  28.306  30.090  1.00  0.00           H  
ATOM    972  C   PRO    65      46.524  28.142  30.755  1.00  0.00           C  
ATOM    973  O   PRO    65      46.130  27.877  31.890  1.00  0.00           O  
ATOM    974  N   ALA    66      47.817  28.415  30.463  1.00  0.00           N  
ATOM    975  H   ALA    66      48.012  28.709  29.516  1.00  0.00           H  
ATOM    976  CA  ALA    66      48.959  28.150  31.414  1.00  0.00           C  
ATOM    977  HA  ALA    66      48.959  27.087  31.655  1.00  0.00           H  
ATOM    978  CB  ALA    66      50.306  28.595  30.739  1.00  0.00           C  
ATOM    979  HB1 ALA    66      51.119  28.310  31.407  1.00  0.00           H  
ATOM    980  HB2 ALA    66      50.399  28.035  29.808  1.00  0.00           H  
ATOM    981  HB3 ALA    66      50.325  29.683  30.681  1.00  0.00           H  
ATOM    982  C   ALA    66      48.831  28.976  32.717  1.00  0.00           C  
ATOM    983  O   ALA    66      49.303  28.492  33.767  1.00  0.00           O  
ATOM    984  N   ARG    67      48.060  30.098  32.631  1.00  0.00           N  
ATOM    985  H   ARG    67      47.662  30.334  31.733  1.00  0.00           H  
ATOM    986  CA  ARG    67      47.802  31.069  33.750  1.00  0.00           C  
ATOM    987  HA  ARG    67      48.626  31.008  34.461  1.00  0.00           H  
ATOM    988  CB  ARG    67      47.700  32.466  33.170  1.00  0.00           C  
ATOM    989  HB2 ARG    67      48.641  32.855  32.781  1.00  0.00           H  
ATOM    990  HB3 ARG    67      46.977  32.503  32.355  1.00  0.00           H  
ATOM    991  CG  ARG    67      47.261  33.571  34.259  1.00  0.00           C  
ATOM    992  HG2 ARG    67      47.310  34.479  33.658  1.00  0.00           H  
ATOM    993  HG3 ARG    67      46.225  33.381  34.542  1.00  0.00           H  
ATOM    994  CD  ARG    67      48.052  33.602  35.531  1.00  0.00           C  
ATOM    995  HD2 ARG    67      47.795  34.383  36.246  1.00  0.00           H  
ATOM    996  HD3 ARG    67      47.999  32.650  36.059  1.00  0.00           H  
ATOM    997  NE  ARG    67      49.465  33.824  35.161  1.00  0.00           N  
ATOM    998  HE  ARG    67      50.048  33.001  35.223  1.00  0.00           H  
ATOM    999  CZ  ARG    67      50.078  34.861  34.667  1.00  0.00           C  
ATOM   1000  NH1 ARG    67      49.464  36.019  34.660  1.00  0.00           N  
ATOM   1001 HH11 ARG    67      48.509  36.060  34.988  1.00  0.00           H  
ATOM   1002 HH12 ARG    67      49.967  36.794  34.252  1.00  0.00           H  
ATOM   1003  NH2 ARG    67      51.285  34.866  34.246  1.00  0.00           N  
ATOM   1004 HH21 ARG    67      51.842  34.066  34.507  1.00  0.00           H  
ATOM   1005 HH22 ARG    67      51.672  35.734  33.904  1.00  0.00           H  
ATOM   1006  C   ARG    67      46.570  30.606  34.473  1.00  0.00           C  
ATOM   1007  O   ARG    67      46.414  30.863  35.644  1.00  0.00           O  
ATOM   1008  N   CYX    68      45.562  30.001  33.853  1.00  0.00           N  
ATOM   1009  H   CYX    68      45.740  29.940  32.861  1.00  0.00           H  
ATOM   1010  CA  CYX    68      44.332  29.626  34.483  1.00  0.00           C  
ATOM   1011  HA  CYX    68      43.845  30.578  34.696  1.00  0.00           H  
ATOM   1012  CB  CYX    68      43.345  28.783  33.598  1.00  0.00           C  
ATOM   1013  HB2 CYX    68      43.752  27.778  33.482  1.00  0.00           H  
ATOM   1014  HB3 CYX    68      42.461  28.669  34.225  1.00  0.00           H  
ATOM   1015  SG  CYX    68      42.792  29.556  32.073  1.00  0.00           S  
ATOM   1016  C   CYX    68      44.499  28.768  35.799  1.00  0.00           C  
ATOM   1017  O   CYX    68      43.654  28.775  36.670  1.00  0.00           O  
ATOM   1018  N   LEU    69      45.593  27.999  35.865  1.00  0.00           N  
ATOM   1019  H   LEU    69      46.103  27.955  34.995  1.00  0.00           H  
ATOM   1020  CA  LEU    69      46.089  27.125  36.940  1.00  0.00           C  
ATOM   1021  HA  LEU    69      45.302  26.425  37.223  1.00  0.00           H  
ATOM   1022  CB  LEU    69      47.422  26.328  36.547  1.00  0.00           C  
ATOM   1023  HB2 LEU    69      48.177  27.093  36.363  1.00  0.00           H  
ATOM   1024  HB3 LEU    69      47.691  25.759  37.437  1.00  0.00           H  
ATOM   1025  CG  LEU    69      47.317  25.517  35.278  1.00  0.00           C  
ATOM   1026  HG  LEU    69      46.802  26.092  34.508  1.00  0.00           H  
ATOM   1027  CD1 LEU    69      48.642  25.114  34.697  1.00  0.00           C  
ATOM   1028 HD11 LEU    69      49.259  24.552  35.398  1.00  0.00           H  
ATOM   1029 HD12 LEU    69      48.453  24.586  33.762  1.00  0.00           H  
ATOM   1030 HD13 LEU    69      49.158  26.053  34.499  1.00  0.00           H  
ATOM   1031  CD2 LEU    69      46.590  24.249  35.554  1.00  0.00           C  
ATOM   1032 HD21 LEU    69      47.049  23.632  36.326  1.00  0.00           H  
ATOM   1033 HD22 LEU    69      45.555  24.431  35.844  1.00  0.00           H  
ATOM   1034 HD23 LEU    69      46.574  23.626  34.660  1.00  0.00           H  
ATOM   1035  C   LEU    69      46.294  27.942  38.189  1.00  0.00           C  
ATOM   1036  O   LEU    69      45.898  27.557  39.269  1.00  0.00           O  
ATOM   1037  N   ALA    70      46.937  29.110  38.120  1.00  0.00           N  
ATOM   1038  H   ALA    70      47.364  29.400  37.251  1.00  0.00           H  
ATOM   1039  CA  ALA    70      47.041  30.060  39.251  1.00  0.00           C  
ATOM   1040  HA  ALA    70      47.138  29.532  40.200  1.00  0.00           H  
ATOM   1041  CB  ALA    70      48.306  30.965  39.104  1.00  0.00           C  
ATOM   1042  HB1 ALA    70      48.255  31.504  38.158  1.00  0.00           H  
ATOM   1043  HB2 ALA    70      48.618  31.640  39.902  1.00  0.00           H  
ATOM   1044  HB3 ALA    70      49.118  30.241  39.172  1.00  0.00           H  
ATOM   1045  C   ALA    70      45.788  30.931  39.332  1.00  0.00           C  
ATOM   1046  O   ALA    70      45.496  31.449  40.442  1.00  0.00           O  
ATOM   1047  N   GLN    71      44.994  31.124  38.259  1.00  0.00           N  
ATOM   1048  H   GLN    71      45.201  30.582  37.432  1.00  0.00           H  
ATOM   1049  CA  GLN    71      43.790  31.955  38.372  1.00  0.00           C  
ATOM   1050  HA  GLN    71      44.025  32.921  38.820  1.00  0.00           H  
ATOM   1051  CB  GLN    71      43.085  32.232  36.979  1.00  0.00           C  
ATOM   1052  HB2 GLN    71      43.843  32.770  36.409  1.00  0.00           H  
ATOM   1053  HB3 GLN    71      42.887  31.222  36.620  1.00  0.00           H  
ATOM   1054  CG  GLN    71      41.862  33.171  37.040  1.00  0.00           C  
ATOM   1055  HG2 GLN    71      40.922  32.620  37.029  1.00  0.00           H  
ATOM   1056  HG3 GLN    71      41.858  33.740  37.970  1.00  0.00           H  
ATOM   1057  CD  GLN    71      41.770  34.159  35.801  1.00  0.00           C  
ATOM   1058  OE1 GLN    71      42.422  33.952  34.780  1.00  0.00           O  
ATOM   1059  NE2 GLN    71      40.764  35.001  35.823  1.00  0.00           N  
ATOM   1060 HE21 GLN    71      40.554  35.551  35.002  1.00  0.00           H  
ATOM   1061 HE22 GLN    71      40.179  35.187  36.624  1.00  0.00           H  
ATOM   1062  C   GLN    71      42.803  31.295  39.320  1.00  0.00           C  
ATOM   1063  O   GLN    71      42.146  31.954  40.102  1.00  0.00           O  
ATOM   1064  N   GLN    72      42.650  29.957  39.372  1.00  0.00           N  
ATOM   1065  H   GLN    72      42.954  29.415  38.576  1.00  0.00           H  
ATOM   1066  CA  GLN    72      41.741  29.272  40.312  1.00  0.00           C  
ATOM   1067  HA  GLN    72      40.774  29.637  39.964  1.00  0.00           H  
ATOM   1068  CB  GLN    72      41.818  27.704  40.035  1.00  0.00           C  
ATOM   1069  HB2 GLN    72      41.964  27.429  38.991  1.00  0.00           H  
ATOM   1070  HB3 GLN    72      42.708  27.222  40.441  1.00  0.00           H  
ATOM   1071  CG  GLN    72      40.584  26.865  40.543  1.00  0.00           C  
ATOM   1072  HG2 GLN    72      40.749  25.844  40.199  1.00  0.00           H  
ATOM   1073  HG3 GLN    72      40.549  26.783  41.629  1.00  0.00           H  
ATOM   1074  CD  GLN    72      39.204  27.244  39.960  1.00  0.00           C  
ATOM   1075  OE1 GLN    72      39.044  28.005  38.960  1.00  0.00           O  
ATOM   1076  NE2 GLN    72      38.142  26.805  40.628  1.00  0.00           N  
ATOM   1077 HE21 GLN    72      37.259  27.117  40.248  1.00  0.00           H  
ATOM   1078 HE22 GLN    72      38.170  26.280  41.490  1.00  0.00           H  
ATOM   1079  C   GLN    72      42.005  29.618  41.853  1.00  0.00           C  
ATOM   1080  O   GLN    72      41.233  30.310  42.483  1.00  0.00           O  
ATOM   1081  N   PRO    73      43.181  29.353  42.472  1.00  0.00           N  
ATOM   1082  CD  PRO    73      44.310  28.572  41.957  1.00  0.00           C  
ATOM   1083  HD2 PRO    73      44.587  28.808  40.929  1.00  0.00           H  
ATOM   1084  HD3 PRO    73      44.155  27.494  41.994  1.00  0.00           H  
ATOM   1085  CG  PRO    73      45.457  28.942  42.825  1.00  0.00           C  
ATOM   1086  HG2 PRO    73      45.746  29.931  42.469  1.00  0.00           H  
ATOM   1087  HG3 PRO    73      46.306  28.259  42.816  1.00  0.00           H  
ATOM   1088  CB  PRO    73      44.843  29.039  44.236  1.00  0.00           C  
ATOM   1089  HB2 PRO    73      45.395  29.682  44.922  1.00  0.00           H  
ATOM   1090  HB3 PRO    73      44.658  28.078  44.716  1.00  0.00           H  
ATOM   1091  CA  PRO    73      43.527  29.668  43.888  1.00  0.00           C  
ATOM   1092  HA  PRO    73      42.719  29.205  44.456  1.00  0.00           H  
ATOM   1093  C   PRO    73      43.590  31.197  44.027  1.00  0.00           C  
ATOM   1094  O   PRO    73      43.323  31.638  45.114  1.00  0.00           O  
ATOM   1095  N   LEU    74      43.904  32.027  43.041  1.00  0.00           N  
ATOM   1096  H   LEU    74      44.197  31.670  42.143  1.00  0.00           H  
ATOM   1097  CA  LEU    74      43.844  33.476  43.234  1.00  0.00           C  
ATOM   1098  HA  LEU    74      44.222  33.686  44.234  1.00  0.00           H  
ATOM   1099  CB  LEU    74      44.663  34.242  42.172  1.00  0.00           C  
ATOM   1100  HB2 LEU    74      44.468  33.808  41.192  1.00  0.00           H  
ATOM   1101  HB3 LEU    74      44.407  35.301  42.144  1.00  0.00           H  
ATOM   1102  CG  LEU    74      46.244  34.243  42.477  1.00  0.00           C  
ATOM   1103  HG  LEU    74      46.531  33.303  42.949  1.00  0.00           H  
ATOM   1104  CD1 LEU    74      47.091  34.344  41.236  1.00  0.00           C  
ATOM   1105 HD11 LEU    74      48.154  34.267  41.466  1.00  0.00           H  
ATOM   1106 HD12 LEU    74      46.862  33.495  40.593  1.00  0.00           H  
ATOM   1107 HD13 LEU    74      47.043  35.346  40.808  1.00  0.00           H  
ATOM   1108  CD2 LEU    74      46.569  35.414  43.437  1.00  0.00           C  
ATOM   1109 HD21 LEU    74      47.582  35.274  43.815  1.00  0.00           H  
ATOM   1110 HD22 LEU    74      46.455  36.429  43.054  1.00  0.00           H  
ATOM   1111 HD23 LEU    74      45.852  35.307  44.250  1.00  0.00           H  
ATOM   1112  C   LEU    74      42.422  34.024  43.319  1.00  0.00           C  
ATOM   1113  O   LEU    74      42.227  34.967  44.135  1.00  0.00           O  
ATOM   1114  N   SER    75      41.465  33.433  42.613  1.00  0.00           N  
ATOM   1115  H   SER    75      41.724  32.684  41.988  1.00  0.00           H  
ATOM   1116  CA  SER    75      40.078  33.674  42.744  1.00  0.00           C  
ATOM   1117  HA  SER    75      39.936  34.748  42.620  1.00  0.00           H  
ATOM   1118  CB  SER    75      39.307  32.924  41.650  1.00  0.00           C  
ATOM   1119  HB2 SER    75      39.444  31.843  41.699  1.00  0.00           H  
ATOM   1120  HB3 SER    75      38.269  33.208  41.821  1.00  0.00           H  
ATOM   1121  OG  SER    75      39.742  33.496  40.436  1.00  0.00           O  
ATOM   1122  HG  SER    75      40.644  33.172  40.380  1.00  0.00           H  
ATOM   1123  C   SER    75      39.580  33.129  44.112  1.00  0.00           C  
ATOM   1124  O   SER    75      38.705  33.765  44.662  1.00  0.00           O  
ATOM   1125  N   HID    76      40.119  32.006  44.621  1.00  0.00           N  
ATOM   1126  H   HID    76      40.836  31.529  44.094  1.00  0.00           H  
ATOM   1127  CA  HID    76      39.459  31.299  45.755  1.00  0.00           C  
ATOM   1128  HA  HID    76      38.454  31.716  45.808  1.00  0.00           H  
ATOM   1129  CB  HID    76      39.195  29.775  45.402  1.00  0.00           C  
ATOM   1130  HB2 HID    76      40.008  29.200  44.958  1.00  0.00           H  
ATOM   1131  HB3 HID    76      38.897  29.369  46.369  1.00  0.00           H  
ATOM   1132  CG  HID    76      37.999  29.615  44.521  1.00  0.00           C  
ATOM   1133  ND1 HID    76      36.660  29.691  44.959  1.00  0.00           N  
ATOM   1134  HD1 HID    76      36.393  29.905  45.909  1.00  0.00           H  
ATOM   1135  CE1 HID    76      35.954  29.624  43.835  1.00  0.00           C  
ATOM   1136  HE1 HID    76      34.876  29.581  43.880  1.00  0.00           H  
ATOM   1137  NE2 HID    76      36.680  29.428  42.730  1.00  0.00           N  
ATOM   1138  CD2 HID    76      38.003  29.562  43.157  1.00  0.00           C  
ATOM   1139  HD2 HID    76      38.845  29.466  42.488  1.00  0.00           H  
ATOM   1140  C   HID    76      40.077  31.426  47.131  1.00  0.00           C  
ATOM   1141  O   HID    76      39.371  31.658  48.158  1.00  0.00           O  
ATOM   1142  N   LEU    77      41.413  31.301  47.271  1.00  0.00           N  
ATOM   1143  H   LEU    77      42.088  31.096  46.548  1.00  0.00           H  
ATOM   1144  CA  LEU    77      42.010  31.405  48.558  1.00  0.00           C  
ATOM   1145  HA  LEU    77      41.546  30.644  49.185  1.00  0.00           H  
ATOM   1146  CB  LEU    77      43.498  30.973  48.510  1.00  0.00           C  
ATOM   1147  HB2 LEU    77      44.073  31.631  47.858  1.00  0.00           H  
ATOM   1148  HB3 LEU    77      43.910  30.935  49.518  1.00  0.00           H  
ATOM   1149  CG  LEU    77      43.639  29.531  48.085  1.00  0.00           C  
ATOM   1150  HG  LEU    77      43.258  29.562  47.064  1.00  0.00           H  
ATOM   1151  CD1 LEU    77      45.172  29.188  48.074  1.00  0.00           C  
ATOM   1152 HD11 LEU    77      45.569  29.446  49.056  1.00  0.00           H  
ATOM   1153 HD12 LEU    77      45.365  28.147  47.817  1.00  0.00           H  
ATOM   1154 HD13 LEU    77      45.549  29.814  47.266  1.00  0.00           H  
ATOM   1155  CD2 LEU    77      42.919  28.338  48.733  1.00  0.00           C  
ATOM   1156 HD21 LEU    77      43.216  28.317  49.782  1.00  0.00           H  
ATOM   1157 HD22 LEU    77      41.839  28.439  48.630  1.00  0.00           H  
ATOM   1158 HD23 LEU    77      43.198  27.384  48.285  1.00  0.00           H  
ATOM   1159  C   LEU    77      41.770  32.717  49.410  1.00  0.00           C  
ATOM   1160  O   LEU    77      41.569  32.531  50.620  1.00  0.00           O  
ATOM   1161  N   PRO    78      41.710  33.934  48.782  1.00  0.00           N  
ATOM   1162  CD  PRO    78      41.964  34.216  47.391  1.00  0.00           C  
ATOM   1163  HD2 PRO    78      41.085  33.968  46.795  1.00  0.00           H  
ATOM   1164  HD3 PRO    78      42.938  33.844  47.072  1.00  0.00           H  
ATOM   1165  CG  PRO    78      42.076  35.763  47.317  1.00  0.00           C  
ATOM   1166  HG2 PRO    78      41.603  36.129  46.406  1.00  0.00           H  
ATOM   1167  HG3 PRO    78      43.115  36.059  47.467  1.00  0.00           H  
ATOM   1168  CB  PRO    78      41.149  36.149  48.528  1.00  0.00           C  
ATOM   1169  HB2 PRO    78      40.125  36.187  48.159  1.00  0.00           H  
ATOM   1170  HB3 PRO    78      41.423  37.137  48.898  1.00  0.00           H  
ATOM   1171  CA  PRO    78      41.327  35.086  49.553  1.00  0.00           C  
ATOM   1172  HA  PRO    78      42.183  35.380  50.161  1.00  0.00           H  
ATOM   1173  C   PRO    78      39.977  34.980  50.309  1.00  0.00           C  
ATOM   1174  O   PRO    78      39.833  35.575  51.367  1.00  0.00           O  
ATOM   1175  N   LEU    79      39.109  34.088  49.825  1.00  0.00           N  
ATOM   1176  H   LEU    79      39.264  33.568  48.973  1.00  0.00           H  
ATOM   1177  CA  LEU    79      37.751  33.905  50.351  1.00  0.00           C  
ATOM   1178  HA  LEU    79      37.391  34.814  50.833  1.00  0.00           H  
ATOM   1179  CB  LEU    79      36.916  33.493  49.088  1.00  0.00           C  
ATOM   1180  HB2 LEU    79      37.293  32.530  48.743  1.00  0.00           H  
ATOM   1181  HB3 LEU    79      35.859  33.374  49.325  1.00  0.00           H  
ATOM   1182  CG  LEU    79      36.867  34.468  47.886  1.00  0.00           C  
ATOM   1183  HG  LEU    79      37.799  34.912  47.535  1.00  0.00           H  
ATOM   1184  CD1 LEU    79      36.196  33.847  46.662  1.00  0.00           C  
ATOM   1185 HD11 LEU    79      36.688  32.915  46.383  1.00  0.00           H  
ATOM   1186 HD12 LEU    79      35.153  33.620  46.879  1.00  0.00           H  
ATOM   1187 HD13 LEU    79      36.362  34.539  45.836  1.00  0.00           H  
ATOM   1188  CD2 LEU    79      35.994  35.720  48.128  1.00  0.00           C  
ATOM   1189 HD21 LEU    79      36.309  36.284  49.006  1.00  0.00           H  
ATOM   1190 HD22 LEU    79      35.948  36.268  47.187  1.00  0.00           H  
ATOM   1191 HD23 LEU    79      35.004  35.464  48.508  1.00  0.00           H  
ATOM   1192  C   LEU    79      37.775  32.793  51.374  1.00  0.00           C  
ATOM   1193  O   LEU    79      37.346  32.904  52.508  1.00  0.00           O  
ATOM   1194  N   THR    80      38.375  31.657  50.999  1.00  0.00           N  
ATOM   1195  H   THR    80      38.557  31.500  50.018  1.00  0.00           H  
ATOM   1196  CA  THR    80      38.615  30.517  51.888  1.00  0.00           C  
ATOM   1197  HA  THR    80      37.639  30.210  52.264  1.00  0.00           H  
ATOM   1198  CB  THR    80      39.429  29.398  51.109  1.00  0.00           C  
ATOM   1199  HB  THR    80      40.322  29.892  50.725  1.00  0.00           H  
ATOM   1200  CG2 THR    80      39.740  28.221  52.133  1.00  0.00           C  
ATOM   1201 HG21 THR    80      38.735  27.929  52.437  1.00  0.00           H  
ATOM   1202 HG22 THR    80      40.275  27.434  51.601  1.00  0.00           H  
ATOM   1203 HG23 THR    80      40.323  28.537  52.997  1.00  0.00           H  
ATOM   1204  OG1 THR    80      38.709  28.887  50.064  1.00  0.00           O  
ATOM   1205  HG1 THR    80      37.893  28.731  50.545  1.00  0.00           H  
ATOM   1206  C   THR    80      39.411  30.964  53.172  1.00  0.00           C  
ATOM   1207  O   THR    80      39.097  30.449  54.237  1.00  0.00           O  
ATOM   1208  N   GLY    81      40.422  31.798  53.104  1.00  0.00           N  
ATOM   1209  H   GLY    81      40.678  32.138  52.189  1.00  0.00           H  
ATOM   1210  CA  GLY    81      41.071  32.389  54.212  1.00  0.00           C  
ATOM   1211  HA2 GLY    81      41.395  31.579  54.865  1.00  0.00           H  
ATOM   1212  HA3 GLY    81      41.843  33.038  53.796  1.00  0.00           H  
ATOM   1213  C   GLY    81      40.164  33.289  55.045  1.00  0.00           C  
ATOM   1214  O   GLY    81      40.063  33.182  56.275  1.00  0.00           O  
ATOM   1215  N   CYS    82      39.440  34.209  54.427  1.00  0.00           N  
ATOM   1216  H   CYS    82      39.316  34.236  53.425  1.00  0.00           H  
ATOM   1217  CA  CYS    82      38.568  35.046  55.267  1.00  0.00           C  
ATOM   1218  HA  CYS    82      39.119  35.527  56.075  1.00  0.00           H  
ATOM   1219  CB  CYS    82      37.854  36.134  54.412  1.00  0.00           C  
ATOM   1220  HB2 CYS    82      38.662  36.765  54.043  1.00  0.00           H  
ATOM   1221  HB3 CYS    82      37.441  35.658  53.523  1.00  0.00           H  
ATOM   1222  SG  CYS    82      36.586  37.031  55.448  1.00  0.00           S  
ATOM   1223  HG  CYS    82      37.317  38.017  55.977  1.00  0.00           H  
ATOM   1224  C   CYS    82      37.377  34.259  55.933  1.00  0.00           C  
ATOM   1225  O   CYS    82      37.113  34.368  57.127  1.00  0.00           O  
ATOM   1226  N   LEU    83      36.725  33.346  55.288  1.00  0.00           N  
ATOM   1227  H   LEU    83      36.932  33.241  54.305  1.00  0.00           H  
ATOM   1228  CA  LEU    83      35.662  32.515  55.856  1.00  0.00           C  
ATOM   1229  HA  LEU    83      34.962  33.162  56.385  1.00  0.00           H  
ATOM   1230  CB  LEU    83      35.003  31.764  54.650  1.00  0.00           C  
ATOM   1231  HB2 LEU    83      34.808  32.464  53.838  1.00  0.00           H  
ATOM   1232  HB3 LEU    83      35.775  31.045  54.373  1.00  0.00           H  
ATOM   1233  CG  LEU    83      33.824  30.798  55.017  1.00  0.00           C  
ATOM   1234  HG  LEU    83      34.317  30.191  55.777  1.00  0.00           H  
ATOM   1235  CD1 LEU    83      32.636  31.522  55.612  1.00  0.00           C  
ATOM   1236 HD11 LEU    83      32.353  32.349  54.960  1.00  0.00           H  
ATOM   1237 HD12 LEU    83      31.804  30.871  55.880  1.00  0.00           H  
ATOM   1238 HD13 LEU    83      33.030  31.911  56.551  1.00  0.00           H  
ATOM   1239  CD2 LEU    83      33.362  29.993  53.768  1.00  0.00           C  
ATOM   1240 HD21 LEU    83      32.776  29.120  54.057  1.00  0.00           H  
ATOM   1241 HD22 LEU    83      32.690  30.582  53.145  1.00  0.00           H  
ATOM   1242 HD23 LEU    83      34.221  29.673  53.179  1.00  0.00           H  
ATOM   1243  C   LEU    83      36.120  31.554  56.963  1.00  0.00           C  
ATOM   1244  O   LEU    83      35.425  31.409  57.974  1.00  0.00           O  
ATOM   1245  N   SER    84      37.265  30.975  56.839  1.00  0.00           N  
ATOM   1246  H   SER    84      37.804  31.100  55.994  1.00  0.00           H  
ATOM   1247  CA  SER    84      37.749  30.026  57.796  1.00  0.00           C  
ATOM   1248  HA  SER    84      36.934  29.361  58.082  1.00  0.00           H  
ATOM   1249  CB  SER    84      38.907  29.175  57.306  1.00  0.00           C  
ATOM   1250  HB2 SER    84      39.243  28.504  58.096  1.00  0.00           H  
ATOM   1251  HB3 SER    84      38.448  28.479  56.603  1.00  0.00           H  
ATOM   1252  OG  SER    84      39.878  30.022  56.689  1.00  0.00           O  
ATOM   1253  HG  SER    84      39.647  30.262  55.788  1.00  0.00           H  
ATOM   1254  C   SER    84      38.264  30.774  59.055  1.00  0.00           C  
ATOM   1255  O   SER    84      38.011  30.337  60.130  1.00  0.00           O  
ATOM   1256  N   THR    85      38.912  31.939  58.946  1.00  0.00           N  
ATOM   1257  H   THR    85      39.098  32.279  58.014  1.00  0.00           H  
ATOM   1258  CA  THR    85      39.281  32.790  60.048  1.00  0.00           C  
ATOM   1259  HA  THR    85      39.688  32.155  60.835  1.00  0.00           H  
ATOM   1260  CB  THR    85      40.443  33.683  59.557  1.00  0.00           C  
ATOM   1261  HB  THR    85      40.918  34.172  60.408  1.00  0.00           H  
ATOM   1262  CG2 THR    85      41.639  32.935  58.987  1.00  0.00           C  
ATOM   1263 HG21 THR    85      42.128  33.585  58.261  1.00  0.00           H  
ATOM   1264 HG22 THR    85      42.321  32.731  59.811  1.00  0.00           H  
ATOM   1265 HG23 THR    85      41.316  32.063  58.419  1.00  0.00           H  
ATOM   1266  OG1 THR    85      40.142  34.662  58.564  1.00  0.00           O  
ATOM   1267  HG1 THR    85      40.108  34.159  57.747  1.00  0.00           H  
ATOM   1268  C   THR    85      38.146  33.561  60.609  1.00  0.00           C  
ATOM   1269  O   THR    85      38.194  33.968  61.782  1.00  0.00           O  
ATOM   1270  N   LEU    86      37.009  33.739  59.893  1.00  0.00           N  
ATOM   1271  H   LEU    86      37.120  33.711  58.889  1.00  0.00           H  
ATOM   1272  CA  LEU    86      35.800  34.352  60.457  1.00  0.00           C  
ATOM   1273  HA  LEU    86      36.087  35.154  61.137  1.00  0.00           H  
ATOM   1274  CB  LEU    86      34.937  35.037  59.278  1.00  0.00           C  
ATOM   1275  HB2 LEU    86      35.533  35.758  58.718  1.00  0.00           H  
ATOM   1276  HB3 LEU    86      34.637  34.272  58.562  1.00  0.00           H  
ATOM   1277  CG  LEU    86      33.727  35.859  59.792  1.00  0.00           C  
ATOM   1278  HG  LEU    86      33.204  35.234  60.515  1.00  0.00           H  
ATOM   1279  CD1 LEU    86      34.116  37.227  60.361  1.00  0.00           C  
ATOM   1280 HD11 LEU    86      34.570  37.769  59.532  1.00  0.00           H  
ATOM   1281 HD12 LEU    86      33.230  37.704  60.780  1.00  0.00           H  
ATOM   1282 HD13 LEU    86      34.890  37.167  61.127  1.00  0.00           H  
ATOM   1283  CD2 LEU    86      32.700  36.195  58.624  1.00  0.00           C  
ATOM   1284 HD21 LEU    86      32.501  35.288  58.053  1.00  0.00           H  
ATOM   1285 HD22 LEU    86      31.723  36.580  58.918  1.00  0.00           H  
ATOM   1286 HD23 LEU    86      33.197  36.861  57.918  1.00  0.00           H  
ATOM   1287  C   LEU    86      34.911  33.362  61.277  1.00  0.00           C  
ATOM   1288  O   LEU    86      34.216  33.699  62.259  1.00  0.00           O  
ATOM   1289  N   PHE    87      34.901  32.087  60.930  1.00  0.00           N  
ATOM   1290  H   PHE    87      35.342  31.841  60.055  1.00  0.00           H  
ATOM   1291  CA  PHE    87      34.252  30.984  61.621  1.00  0.00           C  
ATOM   1292  HA  PHE    87      33.191  31.212  61.725  1.00  0.00           H  
ATOM   1293  CB  PHE    87      34.340  29.641  60.687  1.00  0.00           C  
ATOM   1294  HB2 PHE    87      33.374  29.599  60.183  1.00  0.00           H  
ATOM   1295  HB3 PHE    87      34.951  29.794  59.797  1.00  0.00           H  
ATOM   1296  CG  PHE    87      34.598  28.308  61.349  1.00  0.00           C  
ATOM   1297  CD1 PHE    87      35.861  27.756  61.456  1.00  0.00           C  
ATOM   1298  HD1 PHE    87      36.730  28.254  61.051  1.00  0.00           H  
ATOM   1299  CE1 PHE    87      36.003  26.406  62.007  1.00  0.00           C  
ATOM   1300  HE1 PHE    87      36.967  25.920  62.038  1.00  0.00           H  
ATOM   1301  CZ  PHE    87      34.873  25.702  62.409  1.00  0.00           C  
ATOM   1302  HZ  PHE    87      34.998  24.635  62.515  1.00  0.00           H  
ATOM   1303  CE2 PHE    87      33.604  26.332  62.539  1.00  0.00           C  
ATOM   1304  HE2 PHE    87      32.727  25.793  62.864  1.00  0.00           H  
ATOM   1305  CD2 PHE    87      33.546  27.647  61.940  1.00  0.00           C  
ATOM   1306  HD2 PHE    87      32.601  28.170  61.951  1.00  0.00           H  
ATOM   1307  C   PHE    87      34.835  30.609  63.010  1.00  0.00           C  
ATOM   1308  O   PHE    87      34.167  30.231  63.981  1.00  0.00           O  
ATOM   1309  N   LEU    88      36.132  30.824  63.056  1.00  0.00           N  
ATOM   1310  H   LEU    88      36.508  30.897  62.121  1.00  0.00           H  
ATOM   1311  CA  LEU    88      36.898  30.648  64.284  1.00  0.00           C  
ATOM   1312  HA  LEU    88      37.039  29.575  64.409  1.00  0.00           H  
ATOM   1313  CB  LEU    88      38.252  31.281  64.012  1.00  0.00           C  
ATOM   1314  HB2 LEU    88      38.739  30.699  63.229  1.00  0.00           H  
ATOM   1315  HB3 LEU    88      38.040  32.272  63.611  1.00  0.00           H  
ATOM   1316  CG  LEU    88      39.148  31.577  65.228  1.00  0.00           C  
ATOM   1317  HG  LEU    88      38.646  32.216  65.955  1.00  0.00           H  
ATOM   1318  CD1 LEU    88      39.644  30.404  66.058  1.00  0.00           C  
ATOM   1319 HD11 LEU    88      40.305  30.775  66.842  1.00  0.00           H  
ATOM   1320 HD12 LEU    88      38.819  29.834  66.485  1.00  0.00           H  
ATOM   1321 HD13 LEU    88      40.201  29.673  65.472  1.00  0.00           H  
ATOM   1322  CD2 LEU    88      40.287  32.429  64.806  1.00  0.00           C  
ATOM   1323 HD21 LEU    88      40.050  33.187  64.059  1.00  0.00           H  
ATOM   1324 HD22 LEU    88      40.737  32.941  65.656  1.00  0.00           H  
ATOM   1325 HD23 LEU    88      41.041  31.782  64.358  1.00  0.00           H  
ATOM   1326  C   LEU    88      36.220  31.312  65.563  1.00  0.00           C  
ATOM   1327  O   LEU    88      36.153  30.675  66.635  1.00  0.00           O  
ATOM   1328  N   GLN    89      35.736  32.527  65.299  1.00  0.00           N  
ATOM   1329  H   GLN    89      36.002  32.862  64.384  1.00  0.00           H  
ATOM   1330  CA  GLN    89      35.068  33.346  66.327  1.00  0.00           C  
ATOM   1331  HA  GLN    89      35.725  33.268  67.192  1.00  0.00           H  
ATOM   1332  CB  GLN    89      34.859  34.824  65.824  1.00  0.00           C  
ATOM   1333  HB2 GLN    89      34.120  34.784  65.024  1.00  0.00           H  
ATOM   1334  HB3 GLN    89      34.545  35.406  66.690  1.00  0.00           H  
ATOM   1335  CG  GLN    89      36.057  35.529  65.127  1.00  0.00           C  
ATOM   1336  HG2 GLN    89      36.623  34.785  64.568  1.00  0.00           H  
ATOM   1337  HG3 GLN    89      35.523  36.220  64.474  1.00  0.00           H  
ATOM   1338  CD  GLN    89      36.935  36.357  66.096  1.00  0.00           C  
ATOM   1339  OE1 GLN    89      36.569  36.780  67.216  1.00  0.00           O  
ATOM   1340  NE2 GLN    89      38.133  36.831  65.754  1.00  0.00           N  
ATOM   1341 HE21 GLN    89      38.530  37.375  66.507  1.00  0.00           H  
ATOM   1342 HE22 GLN    89      38.489  36.675  64.822  1.00  0.00           H  
ATOM   1343  C   GLN    89      33.699  32.837  66.861  1.00  0.00           C  
ATOM   1344  O   GLN    89      33.053  33.486  67.675  1.00  0.00           O  
ATOM   1345  N   ALA    90      33.244  31.636  66.382  1.00  0.00           N  
ATOM   1346  H   ALA    90      33.800  31.148  65.695  1.00  0.00           H  
ATOM   1347  CA  ALA    90      32.095  30.851  66.886  1.00  0.00           C  
ATOM   1348  HA  ALA    90      31.734  31.429  67.737  1.00  0.00           H  
ATOM   1349  CB  ALA    90      30.979  30.759  65.852  1.00  0.00           C  
ATOM   1350  HB1 ALA    90      30.139  30.131  66.148  1.00  0.00           H  
ATOM   1351  HB2 ALA    90      30.506  31.685  65.527  1.00  0.00           H  
ATOM   1352  HB3 ALA    90      31.439  30.226  65.020  1.00  0.00           H  
ATOM   1353  C   ALA    90      32.479  29.429  67.326  1.00  0.00           C  
ATOM   1354  O   ALA    90      31.836  28.912  68.217  1.00  0.00           O  
ATOM   1355  N   ALA    91      33.635  28.914  66.870  1.00  0.00           N  
ATOM   1356  H   ALA    91      34.095  29.337  66.076  1.00  0.00           H  
ATOM   1357  CA  ALA    91      34.157  27.633  67.364  1.00  0.00           C  
ATOM   1358  HA  ALA    91      33.375  26.876  67.427  1.00  0.00           H  
ATOM   1359  CB  ALA    91      35.316  27.260  66.386  1.00  0.00           C  
ATOM   1360  HB1 ALA    91      34.905  27.160  65.382  1.00  0.00           H  
ATOM   1361  HB2 ALA    91      36.006  28.090  66.538  1.00  0.00           H  
ATOM   1362  HB3 ALA    91      35.886  26.396  66.729  1.00  0.00           H  
ATOM   1363  C   ALA    91      34.605  27.770  68.826  1.00  0.00           C  
ATOM   1364  O   ALA    91      34.212  26.985  69.679  1.00  0.00           O  
ATOM   1365  N   GLU    92      35.306  28.873  69.133  1.00  0.00           N  
ATOM   1366  H   GLU    92      35.560  29.542  68.419  1.00  0.00           H  
ATOM   1367  CA  GLU    92      35.542  29.134  70.509  1.00  0.00           C  
ATOM   1368  HA  GLU    92      36.151  28.322  70.907  1.00  0.00           H  
ATOM   1369  CB  GLU    92      36.448  30.383  70.570  1.00  0.00           C  
ATOM   1370  HB2 GLU    92      36.819  30.503  71.588  1.00  0.00           H  
ATOM   1371  HB3 GLU    92      37.280  30.108  69.923  1.00  0.00           H  
ATOM   1372  CG  GLU    92      35.829  31.723  70.058  1.00  0.00           C  
ATOM   1373  HG2 GLU    92      35.473  31.662  69.030  1.00  0.00           H  
ATOM   1374  HG3 GLU    92      34.972  31.900  70.708  1.00  0.00           H  
ATOM   1375  CD  GLU    92      36.688  33.025  70.230  1.00  0.00           C  
ATOM   1376  OE1 GLU    92      37.703  33.082  71.032  1.00  0.00           O  
ATOM   1377  OE2 GLU    92      36.324  34.047  69.620  1.00  0.00           O  
ATOM   1378  C   GLU    92      34.234  29.357  71.303  1.00  0.00           C  
ATOM   1379  O   GLU    92      34.299  29.199  72.459  1.00  0.00           O  
ATOM   1380  N   ILE    93      33.158  29.814  70.681  1.00  0.00           N  
ATOM   1381  H   ILE    93      33.276  30.259  69.782  1.00  0.00           H  
ATOM   1382  CA  ILE    93      32.020  30.235  71.494  1.00  0.00           C  
ATOM   1383  HA  ILE    93      32.415  30.588  72.446  1.00  0.00           H  
ATOM   1384  CB  ILE    93      31.181  31.339  70.859  1.00  0.00           C  
ATOM   1385  HB  ILE    93      30.869  31.024  69.863  1.00  0.00           H  
ATOM   1386  CG2 ILE    93      29.809  31.645  71.638  1.00  0.00           C  
ATOM   1387 HG21 ILE    93      29.267  32.531  71.308  1.00  0.00           H  
ATOM   1388 HG22 ILE    93      29.091  30.827  71.572  1.00  0.00           H  
ATOM   1389 HG23 ILE    93      30.058  31.875  72.674  1.00  0.00           H  
ATOM   1390  CG1 ILE    93      31.991  32.615  70.695  1.00  0.00           C  
ATOM   1391 HG12 ILE    93      32.884  32.541  70.075  1.00  0.00           H  
ATOM   1392 HG13 ILE    93      31.444  33.289  70.037  1.00  0.00           H  
ATOM   1393  CD1 ILE    93      32.366  33.377  71.984  1.00  0.00           C  
ATOM   1394 HD11 ILE    93      31.542  33.545  72.677  1.00  0.00           H  
ATOM   1395 HD12 ILE    93      33.121  32.847  72.565  1.00  0.00           H  
ATOM   1396 HD13 ILE    93      32.817  34.329  71.701  1.00  0.00           H  
ATOM   1397  C   ILE    93      31.152  29.005  71.842  1.00  0.00           C  
ATOM   1398  O   ILE    93      30.421  28.983  72.806  1.00  0.00           O  
ATOM   1399  N   PHE    94      31.350  27.910  71.106  1.00  0.00           N  
ATOM   1400  H   PHE    94      31.967  27.890  70.306  1.00  0.00           H  
ATOM   1401  CA  PHE    94      30.709  26.684  71.566  1.00  0.00           C  
ATOM   1402  HA  PHE    94      29.637  26.803  71.722  1.00  0.00           H  
ATOM   1403  CB  PHE    94      30.855  25.759  70.361  1.00  0.00           C  
ATOM   1404  HB2 PHE    94      30.361  26.282  69.543  1.00  0.00           H  
ATOM   1405  HB3 PHE    94      31.904  25.675  70.080  1.00  0.00           H  
ATOM   1406  CG  PHE    94      30.246  24.395  70.560  1.00  0.00           C  
ATOM   1407  CD1 PHE    94      28.893  24.089  70.147  1.00  0.00           C  
ATOM   1408  HD1 PHE    94      28.288  24.891  69.753  1.00  0.00           H  
ATOM   1409  CE1 PHE    94      28.455  22.760  70.140  1.00  0.00           C  
ATOM   1410  HE1 PHE    94      27.540  22.466  69.647  1.00  0.00           H  
ATOM   1411  CZ  PHE    94      29.251  21.750  70.819  1.00  0.00           C  
ATOM   1412  HZ  PHE    94      28.823  20.762  70.902  1.00  0.00           H  
ATOM   1413  CE2 PHE    94      30.517  22.123  71.362  1.00  0.00           C  
ATOM   1414  HE2 PHE    94      31.034  21.415  71.994  1.00  0.00           H  
ATOM   1415  CD2 PHE    94      31.009  23.420  71.162  1.00  0.00           C  
ATOM   1416  HD2 PHE    94      32.018  23.602  71.500  1.00  0.00           H  
ATOM   1417  C   PHE    94      31.341  26.038  72.786  1.00  0.00           C  
ATOM   1418  O   PHE    94      30.553  25.521  73.675  1.00  0.00           O  
ATOM   1419  N   VAL    95      32.644  26.131  73.039  1.00  0.00           N  
ATOM   1420  H   VAL    95      33.074  26.744  72.361  1.00  0.00           H  
ATOM   1421  CA  VAL    95      33.318  25.558  74.189  1.00  0.00           C  
ATOM   1422  HA  VAL    95      32.898  24.585  74.446  1.00  0.00           H  
ATOM   1423  CB  VAL    95      34.844  25.557  73.925  1.00  0.00           C  
ATOM   1424  HB  VAL    95      35.072  26.542  73.518  1.00  0.00           H  
ATOM   1425  CG1 VAL    95      35.729  25.137  75.051  1.00  0.00           C  
ATOM   1426 HG11 VAL    95      35.880  26.026  75.663  1.00  0.00           H  
ATOM   1427 HG12 VAL    95      35.399  24.322  75.695  1.00  0.00           H  
ATOM   1428 HG13 VAL    95      36.719  24.922  74.650  1.00  0.00           H  
ATOM   1429  CG2 VAL    95      35.073  24.531  72.779  1.00  0.00           C  
ATOM   1430 HG21 VAL    95      36.076  24.690  72.381  1.00  0.00           H  
ATOM   1431 HG22 VAL    95      34.865  23.530  73.155  1.00  0.00           H  
ATOM   1432 HG23 VAL    95      34.482  24.735  71.887  1.00  0.00           H  
ATOM   1433  C   VAL    95      33.177  26.454  75.402  1.00  0.00           C  
ATOM   1434  O   VAL    95      32.880  25.925  76.453  1.00  0.00           O  
ATOM   1435  N   GLU    96      33.251  27.812  75.292  1.00  0.00           N  
ATOM   1436  H   GLU    96      33.409  28.151  74.354  1.00  0.00           H  
ATOM   1437  CA  GLU    96      32.986  28.861  76.261  1.00  0.00           C  
ATOM   1438  HA  GLU    96      33.641  28.625  77.100  1.00  0.00           H  
ATOM   1439  CB  GLU    96      33.207  30.276  75.673  1.00  0.00           C  
ATOM   1440  HB2 GLU    96      34.280  30.425  75.552  1.00  0.00           H  
ATOM   1441  HB3 GLU    96      32.668  30.430  74.738  1.00  0.00           H  
ATOM   1442  CG  GLU    96      32.631  31.296  76.653  1.00  0.00           C  
ATOM   1443  HG2 GLU    96      31.542  31.312  76.604  1.00  0.00           H  
ATOM   1444  HG3 GLU    96      33.076  31.155  77.638  1.00  0.00           H  
ATOM   1445  CD  GLU    96      33.193  32.643  76.200  1.00  0.00           C  
ATOM   1446  OE1 GLU    96      34.221  32.736  75.500  1.00  0.00           O  
ATOM   1447  OE2 GLU    96      32.526  33.684  76.557  1.00  0.00           O  
ATOM   1448  C   GLU    96      31.577  28.703  76.891  1.00  0.00           C  
ATOM   1449  O   GLU    96      31.376  28.886  78.045  1.00  0.00           O  
ATOM   1450  N   SER    97      30.605  28.147  76.154  1.00  0.00           N  
ATOM   1451  H   SER    97      30.831  27.896  75.202  1.00  0.00           H  
ATOM   1452  CA  SER    97      29.224  27.791  76.490  1.00  0.00           C  
ATOM   1453  HA  SER    97      28.839  28.711  76.929  1.00  0.00           H  
ATOM   1454  CB  SER    97      28.397  27.421  75.224  1.00  0.00           C  
ATOM   1455  HB2 SER    97      28.812  26.732  74.488  1.00  0.00           H  
ATOM   1456  HB3 SER    97      27.355  27.201  75.453  1.00  0.00           H  
ATOM   1457  OG  SER    97      28.191  28.568  74.440  1.00  0.00           O  
ATOM   1458  HG  SER    97      28.990  28.716  73.929  1.00  0.00           H  
ATOM   1459  C   SER    97      29.116  26.643  77.536  1.00  0.00           C  
ATOM   1460  O   SER    97      27.999  26.276  77.819  1.00  0.00           O  
ATOM   1461  N   GLU    98      30.202  26.099  78.117  1.00  0.00           N  
ATOM   1462  H   GLU    98      31.126  26.454  77.914  1.00  0.00           H  
ATOM   1463  CA  GLU    98      30.192  25.210  79.271  1.00  0.00           C  
ATOM   1464  HA  GLU    98      29.636  24.376  78.843  1.00  0.00           H  
ATOM   1465  CB  GLU    98      31.569  24.832  79.816  1.00  0.00           C  
ATOM   1466  HB2 GLU    98      32.267  24.569  79.021  1.00  0.00           H  
ATOM   1467  HB3 GLU    98      31.982  25.749  80.236  1.00  0.00           H  
ATOM   1468  CG  GLU    98      31.481  23.731  80.894  1.00  0.00           C  
ATOM   1469  HG2 GLU    98      32.520  23.464  81.088  1.00  0.00           H  
ATOM   1470  HG3 GLU    98      31.291  24.278  81.818  1.00  0.00           H  
ATOM   1471  CD  GLU    98      30.600  22.516  80.563  1.00  0.00           C  
ATOM   1472  OE1 GLU    98      30.423  22.106  79.331  1.00  0.00           O  
ATOM   1473  OE2 GLU    98      30.143  21.831  81.522  1.00  0.00           O  
ATOM   1474  C   GLU    98      29.298  25.660  80.446  1.00  0.00           C  
ATOM   1475  O   GLU    98      28.504  24.822  80.923  1.00  0.00           O  
ATOM   1476  N   LEU    99      29.544  26.852  81.058  1.00  0.00           N  
ATOM   1477  H   LEU    99      30.273  27.400  80.624  1.00  0.00           H  
ATOM   1478  CA  LEU    99      28.770  27.427  82.078  1.00  0.00           C  
ATOM   1479  HA  LEU    99      27.887  26.794  82.173  1.00  0.00           H  
ATOM   1480  CB  LEU    99      29.428  27.643  83.463  1.00  0.00           C  
ATOM   1481  HB2 LEU    99      30.265  28.298  83.223  1.00  0.00           H  
ATOM   1482  HB3 LEU    99      28.782  28.231  84.114  1.00  0.00           H  
ATOM   1483  CG  LEU    99      29.881  26.356  84.191  1.00  0.00           C  
ATOM   1484  HG  LEU    99      30.603  25.766  83.627  1.00  0.00           H  
ATOM   1485  CD1 LEU    99      30.690  26.757  85.493  1.00  0.00           C  
ATOM   1486 HD11 LEU    99      31.451  27.477  85.190  1.00  0.00           H  
ATOM   1487 HD12 LEU    99      29.993  27.170  86.222  1.00  0.00           H  
ATOM   1488 HD13 LEU    99      31.268  25.950  85.942  1.00  0.00           H  
ATOM   1489  CD2 LEU    99      28.812  25.421  84.679  1.00  0.00           C  
ATOM   1490 HD21 LEU    99      27.970  26.051  84.967  1.00  0.00           H  
ATOM   1491 HD22 LEU    99      28.598  24.759  83.841  1.00  0.00           H  
ATOM   1492 HD23 LEU    99      28.972  24.954  85.651  1.00  0.00           H  
ATOM   1493  C   LEU    99      28.144  28.766  81.549  1.00  0.00           C  
ATOM   1494  O   LEU    99      28.732  29.389  80.610  1.00  0.00           O  
ATOM   1495  N   PRO   100      26.989  29.267  82.043  1.00  0.00           N  
ATOM   1496  CD  PRO   100      26.052  28.413  82.817  1.00  0.00           C  
ATOM   1497  HD2 PRO   100      26.379  28.565  83.846  1.00  0.00           H  
ATOM   1498  HD3 PRO   100      26.143  27.381  82.479  1.00  0.00           H  
ATOM   1499  CG  PRO   100      24.629  28.878  82.524  1.00  0.00           C  
ATOM   1500  HG2 PRO   100      23.984  28.717  83.387  1.00  0.00           H  
ATOM   1501  HG3 PRO   100      24.327  28.297  81.653  1.00  0.00           H  
ATOM   1502  CB  PRO   100      24.882  30.359  82.259  1.00  0.00           C  
ATOM   1503  HB2 PRO   100      24.925  30.990  83.147  1.00  0.00           H  
ATOM   1504  HB3 PRO   100      24.115  30.914  81.718  1.00  0.00           H  
ATOM   1505  CA  PRO   100      26.302  30.508  81.644  1.00  0.00           C  
ATOM   1506  HA  PRO   100      26.248  30.558  80.556  1.00  0.00           H  
ATOM   1507  C   PRO   100      27.072  31.751  82.167  1.00  0.00           C  
ATOM   1508  O   PRO   100      27.521  31.763  83.304  1.00  0.00           O  
ATOM   1509  N   LEU   101      27.111  32.817  81.333  1.00  0.00           N  
ATOM   1510  H   LEU   101      26.770  32.653  80.397  1.00  0.00           H  
ATOM   1511  CA  LEU   101      27.539  34.185  81.650  1.00  0.00           C  
ATOM   1512  HA  LEU   101      27.370  34.767  80.744  1.00  0.00           H  
ATOM   1513  CB  LEU   101      26.574  34.904  82.642  1.00  0.00           C  
ATOM   1514  HB2 LEU   101      26.687  34.387  83.594  1.00  0.00           H  
ATOM   1515  HB3 LEU   101      26.662  35.983  82.769  1.00  0.00           H  
ATOM   1516  CG  LEU   101      25.107  34.692  82.356  1.00  0.00           C  
ATOM   1517  HG  LEU   101      24.884  33.636  82.508  1.00  0.00           H  
ATOM   1518  CD1 LEU   101      24.198  35.411  83.295  1.00  0.00           C  
ATOM   1519 HD11 LEU   101      23.143  35.277  83.054  1.00  0.00           H  
ATOM   1520 HD12 LEU   101      24.409  34.970  84.269  1.00  0.00           H  
ATOM   1521 HD13 LEU   101      24.369  36.485  83.374  1.00  0.00           H  
ATOM   1522  CD2 LEU   101      24.597  35.122  80.968  1.00  0.00           C  
ATOM   1523 HD21 LEU   101      25.095  34.715  80.088  1.00  0.00           H  
ATOM   1524 HD22 LEU   101      23.589  34.736  80.817  1.00  0.00           H  
ATOM   1525 HD23 LEU   101      24.659  36.206  80.874  1.00  0.00           H  
ATOM   1526  C   LEU   101      29.084  34.324  81.798  1.00  0.00           C  
ATOM   1527  O   LEU   101      29.763  35.335  81.476  1.00  0.00           O  
ATOM   1528  N   SER   102      29.656  33.255  82.328  1.00  0.00           N  
ATOM   1529  H   SER   102      28.981  32.519  82.482  1.00  0.00           H  
ATOM   1530  CA  SER   102      31.076  33.122  82.765  1.00  0.00           C  
ATOM   1531  HA  SER   102      31.261  33.900  83.506  1.00  0.00           H  
ATOM   1532  CB  SER   102      31.284  31.761  83.437  1.00  0.00           C  
ATOM   1533  HB2 SER   102      30.424  31.623  84.093  1.00  0.00           H  
ATOM   1534  HB3 SER   102      31.233  30.917  82.749  1.00  0.00           H  
ATOM   1535  OG  SER   102      32.546  31.615  84.095  1.00  0.00           O  
ATOM   1536  HG  SER   102      32.385  31.946  84.981  1.00  0.00           H  
ATOM   1537  C   SER   102      32.141  33.396  81.656  1.00  0.00           C  
ATOM   1538  O   SER   102      31.995  32.909  80.527  1.00  0.00           O  
ATOM   1539  N   TRP   103      33.144  34.144  82.070  1.00  0.00           N  
ATOM   1540  H   TRP   103      33.090  34.730  82.890  1.00  0.00           H  
ATOM   1541  CA  TRP   103      34.310  34.359  81.227  1.00  0.00           C  
ATOM   1542  HA  TRP   103      33.989  34.476  80.192  1.00  0.00           H  
ATOM   1543  CB  TRP   103      34.947  35.668  81.727  1.00  0.00           C  
ATOM   1544  HB2 TRP   103      34.194  36.453  81.654  1.00  0.00           H  
ATOM   1545  HB3 TRP   103      35.163  35.580  82.792  1.00  0.00           H  
ATOM   1546  CG  TRP   103      36.170  36.073  80.922  1.00  0.00           C  
ATOM   1547  CD1 TRP   103      37.325  36.420  81.512  1.00  0.00           C  
ATOM   1548  HD1 TRP   103      37.539  36.423  82.571  1.00  0.00           H  
ATOM   1549  NE1 TRP   103      38.274  36.658  80.507  1.00  0.00           N  
ATOM   1550  HE1 TRP   103      39.238  36.815  80.763  1.00  0.00           H  
ATOM   1551  CE2 TRP   103      37.725  36.569  79.222  1.00  0.00           C  
ATOM   1552  CZ2 TRP   103      38.268  36.834  77.999  1.00  0.00           C  
ATOM   1553  HZ2 TRP   103      39.234  37.315  77.973  1.00  0.00           H  
ATOM   1554  CH2 TRP   103      37.502  36.671  76.867  1.00  0.00           C  
ATOM   1555  HH2 TRP   103      37.815  37.026  75.896  1.00  0.00           H  
ATOM   1556  CZ3 TRP   103      36.182  36.204  77.008  1.00  0.00           C  
ATOM   1557  HZ3 TRP   103      35.558  36.159  76.128  1.00  0.00           H  
ATOM   1558  CE3 TRP   103      35.639  35.905  78.299  1.00  0.00           C  
ATOM   1559  HE3 TRP   103      34.606  35.680  78.521  1.00  0.00           H  
ATOM   1560  CD2 TRP   103      36.372  36.120  79.432  1.00  0.00           C  
ATOM   1561  C   TRP   103      35.326  33.174  81.199  1.00  0.00           C  
ATOM   1562  O   TRP   103      35.447  32.448  82.199  1.00  0.00           O  
ATOM   1563  N   ALA   104      36.099  33.052  80.138  1.00  0.00           N  
ATOM   1564  H   ALA   104      35.966  33.604  79.302  1.00  0.00           H  
ATOM   1565  CA  ALA   104      37.012  31.906  80.105  1.00  0.00           C  
ATOM   1566  HA  ALA   104      37.272  31.575  81.111  1.00  0.00           H  
ATOM   1567  CB  ALA   104      36.366  30.789  79.355  1.00  0.00           C  
ATOM   1568  HB1 ALA   104      36.147  31.080  78.327  1.00  0.00           H  
ATOM   1569  HB2 ALA   104      37.115  29.996  79.347  1.00  0.00           H  
ATOM   1570  HB3 ALA   104      35.419  30.614  79.864  1.00  0.00           H  
ATOM   1571  C   ALA   104      38.351  32.111  79.465  1.00  0.00           C  
ATOM   1572  O   ALA   104      38.448  32.858  78.509  1.00  0.00           O  
ATOM   1573  N   ASP   105      39.350  31.431  80.009  1.00  0.00           N  
ATOM   1574  H   ASP   105      39.160  30.659  80.632  1.00  0.00           H  
ATOM   1575  CA  ASP   105      40.793  31.679  79.870  1.00  0.00           C  
ATOM   1576  HA  ASP   105      40.879  32.757  80.012  1.00  0.00           H  
ATOM   1577  CB  ASP   105      41.616  31.153  80.994  1.00  0.00           C  
ATOM   1578  HB2 ASP   105      41.239  31.567  81.929  1.00  0.00           H  
ATOM   1579  HB3 ASP   105      41.529  30.073  81.111  1.00  0.00           H  
ATOM   1580  CG  ASP   105      43.089  31.477  80.946  1.00  0.00           C  
ATOM   1581  OD1 ASP   105      43.886  30.869  81.762  1.00  0.00           O  
ATOM   1582  OD2 ASP   105      43.485  32.219  80.018  1.00  0.00           O  
ATOM   1583  C   ASP   105      41.256  31.217  78.463  1.00  0.00           C  
ATOM   1584  O   ASP   105      41.158  30.036  78.124  1.00  0.00           O  
ATOM   1585  N   ARG   106      41.862  32.080  77.663  1.00  0.00           N  
ATOM   1586  H   ARG   106      41.761  33.064  77.862  1.00  0.00           H  
ATOM   1587  CA  ARG   106      42.425  31.818  76.295  1.00  0.00           C  
ATOM   1588  HA  ARG   106      41.860  30.995  75.857  1.00  0.00           H  
ATOM   1589  CB  ARG   106      42.420  33.070  75.481  1.00  0.00           C  
ATOM   1590  HB2 ARG   106      42.560  33.894  76.180  1.00  0.00           H  
ATOM   1591  HB3 ARG   106      43.265  32.936  74.806  1.00  0.00           H  
ATOM   1592  CG  ARG   106      41.182  33.239  74.562  1.00  0.00           C  
ATOM   1593  HG2 ARG   106      41.328  34.089  73.895  1.00  0.00           H  
ATOM   1594  HG3 ARG   106      41.034  32.369  73.923  1.00  0.00           H  
ATOM   1595  CD  ARG   106      39.801  33.419  75.270  1.00  0.00           C  
ATOM   1596  HD2 ARG   106      39.699  32.670  76.055  1.00  0.00           H  
ATOM   1597  HD3 ARG   106      39.786  34.379  75.786  1.00  0.00           H  
ATOM   1598  NE  ARG   106      38.656  33.379  74.401  1.00  0.00           N  
ATOM   1599  HE  ARG   106      38.997  33.466  73.454  1.00  0.00           H  
ATOM   1600  CZ  ARG   106      37.374  33.107  74.623  1.00  0.00           C  
ATOM   1601  NH1 ARG   106      37.010  32.875  75.810  1.00  0.00           N  
ATOM   1602 HH11 ARG   106      37.673  32.914  76.570  1.00  0.00           H  
ATOM   1603 HH12 ARG   106      36.033  32.619  75.833  1.00  0.00           H  
ATOM   1604  NH2 ARG   106      36.537  32.836  73.610  1.00  0.00           N  
ATOM   1605 HH21 ARG   106      36.918  32.958  72.683  1.00  0.00           H  
ATOM   1606 HH22 ARG   106      35.603  32.495  73.792  1.00  0.00           H  
ATOM   1607  C   ARG   106      43.810  31.141  76.437  1.00  0.00           C  
ATOM   1608  O   ARG   106      44.391  30.872  75.382  1.00  0.00           O  
ATOM   1609  N   LEU   107      44.414  30.853  77.613  1.00  0.00           N  
ATOM   1610  H   LEU   107      43.904  31.304  78.360  1.00  0.00           H  
ATOM   1611  CA  LEU   107      45.504  29.829  77.877  1.00  0.00           C  
ATOM   1612  HA  LEU   107      46.132  29.856  76.987  1.00  0.00           H  
ATOM   1613  CB  LEU   107      46.362  30.286  79.084  1.00  0.00           C  
ATOM   1614  HB2 LEU   107      45.740  30.460  79.962  1.00  0.00           H  
ATOM   1615  HB3 LEU   107      47.008  29.423  79.245  1.00  0.00           H  
ATOM   1616  CG  LEU   107      47.164  31.514  78.932  1.00  0.00           C  
ATOM   1617  HG  LEU   107      46.517  32.388  79.014  1.00  0.00           H  
ATOM   1618  CD1 LEU   107      48.050  31.660  80.108  1.00  0.00           C  
ATOM   1619 HD11 LEU   107      48.720  32.519  80.094  1.00  0.00           H  
ATOM   1620 HD12 LEU   107      47.363  31.602  80.952  1.00  0.00           H  
ATOM   1621 HD13 LEU   107      48.641  30.745  80.074  1.00  0.00           H  
ATOM   1622  CD2 LEU   107      47.952  31.824  77.688  1.00  0.00           C  
ATOM   1623 HD21 LEU   107      48.610  32.687  77.790  1.00  0.00           H  
ATOM   1624 HD22 LEU   107      48.637  31.063  77.315  1.00  0.00           H  
ATOM   1625 HD23 LEU   107      47.230  32.061  76.907  1.00  0.00           H  
ATOM   1626  C   LEU   107      44.938  28.440  77.970  1.00  0.00           C  
ATOM   1627  O   LEU   107      45.646  27.424  77.929  1.00  0.00           O  
ATOM   1628  N   SER   108      43.615  28.251  78.254  1.00  0.00           N  
ATOM   1629  H   SER   108      43.038  29.024  77.953  1.00  0.00           H  
ATOM   1630  CA  SER   108      43.086  26.953  78.618  1.00  0.00           C  
ATOM   1631  HA  SER   108      43.821  26.564  79.322  1.00  0.00           H  
ATOM   1632  CB  SER   108      41.786  27.195  79.378  1.00  0.00           C  
ATOM   1633  HB2 SER   108      41.493  26.196  79.702  1.00  0.00           H  
ATOM   1634  HB3 SER   108      41.953  27.863  80.223  1.00  0.00           H  
ATOM   1635  OG  SER   108      40.702  27.623  78.552  1.00  0.00           O  
ATOM   1636  HG  SER   108      40.872  28.536  78.308  1.00  0.00           H  
ATOM   1637  C   SER   108      42.952  25.957  77.417  1.00  0.00           C  
ATOM   1638  O   SER   108      42.972  26.360  76.278  1.00  0.00           O  
ATOM   1639  N   GLY   109      42.809  24.662  77.642  1.00  0.00           N  
ATOM   1640  H   GLY   109      43.039  24.367  78.581  1.00  0.00           H  
ATOM   1641  CA  GLY   109      42.543  23.562  76.685  1.00  0.00           C  
ATOM   1642  HA2 GLY   109      43.351  23.272  76.013  1.00  0.00           H  
ATOM   1643  HA3 GLY   109      42.322  22.660  77.256  1.00  0.00           H  
ATOM   1644  C   GLY   109      41.243  23.932  75.933  1.00  0.00           C  
ATOM   1645  O   GLY   109      40.310  24.504  76.556  1.00  0.00           O  
ATOM   1646  N   CYS   110      41.226  23.655  74.634  1.00  0.00           N  
ATOM   1647  H   CYS   110      42.060  23.204  74.287  1.00  0.00           H  
ATOM   1648  CA  CYS   110      40.203  24.051  73.656  1.00  0.00           C  
ATOM   1649  HA  CYS   110      40.639  23.738  72.708  1.00  0.00           H  
ATOM   1650  CB  CYS   110      38.921  23.302  73.832  1.00  0.00           C  
ATOM   1651  HB2 CYS   110      38.539  23.787  74.730  1.00  0.00           H  
ATOM   1652  HB3 CYS   110      38.127  23.477  73.106  1.00  0.00           H  
ATOM   1653  SG  CYS   110      38.998  21.450  74.112  1.00  0.00           S  
ATOM   1654  HG  CYS   110      39.886  21.348  73.119  1.00  0.00           H  
ATOM   1655  C   CYS   110      39.928  25.532  73.399  1.00  0.00           C  
ATOM   1656  O   CYS   110      38.991  25.899  72.707  1.00  0.00           O  
ATOM   1657  N   LEU   111      40.745  26.359  74.041  1.00  0.00           N  
ATOM   1658  H   LEU   111      41.367  26.004  74.753  1.00  0.00           H  
ATOM   1659  CA  LEU   111      40.923  27.887  73.839  1.00  0.00           C  
ATOM   1660  HA  LEU   111      40.356  28.235  72.975  1.00  0.00           H  
ATOM   1661  CB  LEU   111      40.358  28.586  75.092  1.00  0.00           C  
ATOM   1662  HB2 LEU   111      40.876  28.109  75.924  1.00  0.00           H  
ATOM   1663  HB3 LEU   111      40.624  29.640  75.023  1.00  0.00           H  
ATOM   1664  CG  LEU   111      38.879  28.603  75.230  1.00  0.00           C  
ATOM   1665  HG  LEU   111      38.632  27.546  75.333  1.00  0.00           H  
ATOM   1666  CD1 LEU   111      38.400  29.346  76.518  1.00  0.00           C  
ATOM   1667 HD11 LEU   111      37.311  29.313  76.489  1.00  0.00           H  
ATOM   1668 HD12 LEU   111      38.822  28.903  77.420  1.00  0.00           H  
ATOM   1669 HD13 LEU   111      38.652  30.397  76.374  1.00  0.00           H  
ATOM   1670  CD2 LEU   111      38.138  29.218  74.032  1.00  0.00           C  
ATOM   1671 HD21 LEU   111      38.328  28.783  73.051  1.00  0.00           H  
ATOM   1672 HD22 LEU   111      37.080  29.138  74.281  1.00  0.00           H  
ATOM   1673 HD23 LEU   111      38.540  30.217  73.859  1.00  0.00           H  
ATOM   1674  C   LEU   111      42.367  28.465  73.589  1.00  0.00           C  
ATOM   1675  O   LEU   111      42.421  29.649  73.210  1.00  0.00           O  
ATOM   1676  N   ARG   112      43.436  27.662  73.774  1.00  0.00           N  
ATOM   1677  H   ARG   112      43.260  26.776  74.226  1.00  0.00           H  
ATOM   1678  CA  ARG   112      44.893  27.976  73.420  1.00  0.00           C  
ATOM   1679  HA  ARG   112      45.196  28.956  73.787  1.00  0.00           H  
ATOM   1680  CB  ARG   112      45.786  27.007  74.193  1.00  0.00           C  
ATOM   1681  HB2 ARG   112      46.837  27.288  74.135  1.00  0.00           H  
ATOM   1682  HB3 ARG   112      45.534  27.196  75.237  1.00  0.00           H  
ATOM   1683  CG  ARG   112      45.706  25.521  73.764  1.00  0.00           C  
ATOM   1684  HG2 ARG   112      44.625  25.390  73.722  1.00  0.00           H  
ATOM   1685  HG3 ARG   112      46.119  25.371  72.767  1.00  0.00           H  
ATOM   1686  CD  ARG   112      46.316  24.574  74.797  1.00  0.00           C  
ATOM   1687  HD2 ARG   112      45.734  24.626  75.717  1.00  0.00           H  
ATOM   1688  HD3 ARG   112      46.179  23.526  74.533  1.00  0.00           H  
ATOM   1689  NE  ARG   112      47.770  24.832  75.094  1.00  0.00           N  
ATOM   1690  HE  ARG   112      47.948  25.593  75.733  1.00  0.00           H  
ATOM   1691  CZ  ARG   112      48.876  24.253  74.728  1.00  0.00           C  
ATOM   1692  NH1 ARG   112      48.774  23.252  73.877  1.00  0.00           N  
ATOM   1693 HH11 ARG   112      47.894  22.866  73.568  1.00  0.00           H  
ATOM   1694 HH12 ARG   112      49.604  22.848  73.467  1.00  0.00           H  
ATOM   1695  NH2 ARG   112      50.019  24.663  75.243  1.00  0.00           N  
ATOM   1696 HH21 ARG   112      49.976  25.602  75.612  1.00  0.00           H  
ATOM   1697 HH22 ARG   112      50.781  24.438  74.618  1.00  0.00           H  
ATOM   1698  C   ARG   112      45.244  28.017  71.995  1.00  0.00           C  
ATOM   1699  O   ARG   112      44.631  27.158  71.320  1.00  0.00           O  
ATOM   1700  N   GLY   113      46.224  28.818  71.587  1.00  0.00           N  
ATOM   1701  H   GLY   113      46.557  29.489  72.264  1.00  0.00           H  
ATOM   1702  CA  GLY   113      46.555  29.140  70.177  1.00  0.00           C  
ATOM   1703  HA2 GLY   113      45.720  29.689  69.742  1.00  0.00           H  
ATOM   1704  HA3 GLY   113      47.473  29.724  70.109  1.00  0.00           H  
ATOM   1705  C   GLY   113      46.713  27.826  69.426  1.00  0.00           C  
ATOM   1706  O   GLY   113      46.066  27.557  68.416  1.00  0.00           O  
ATOM   1707  N   PRO   114      47.443  26.827  69.971  1.00  0.00           N  
ATOM   1708  CD  PRO   114      48.583  26.949  70.950  1.00  0.00           C  
ATOM   1709  HD2 PRO   114      48.185  26.847  71.960  1.00  0.00           H  
ATOM   1710  HD3 PRO   114      49.127  27.893  70.922  1.00  0.00           H  
ATOM   1711  CG  PRO   114      49.421  25.741  70.703  1.00  0.00           C  
ATOM   1712  HG2 PRO   114      49.992  25.442  71.582  1.00  0.00           H  
ATOM   1713  HG3 PRO   114      50.071  25.994  69.865  1.00  0.00           H  
ATOM   1714  CB  PRO   114      48.335  24.705  70.356  1.00  0.00           C  
ATOM   1715  HB2 PRO   114      47.770  24.475  71.260  1.00  0.00           H  
ATOM   1716  HB3 PRO   114      48.770  23.834  69.867  1.00  0.00           H  
ATOM   1717  CA  PRO   114      47.535  25.503  69.330  1.00  0.00           C  
ATOM   1718  HA  PRO   114      48.147  25.706  68.451  1.00  0.00           H  
ATOM   1719  C   PRO   114      46.277  24.703  68.888  1.00  0.00           C  
ATOM   1720  O   PRO   114      46.350  23.994  67.912  1.00  0.00           O  
ATOM   1721  N   TRP   115      45.139  24.905  69.535  1.00  0.00           N  
ATOM   1722  H   TRP   115      45.207  25.713  70.138  1.00  0.00           H  
ATOM   1723  CA  TRP   115      43.757  24.483  69.060  1.00  0.00           C  
ATOM   1724  HA  TRP   115      43.690  23.568  68.472  1.00  0.00           H  
ATOM   1725  CB  TRP   115      42.848  24.398  70.284  1.00  0.00           C  
ATOM   1726  HB2 TRP   115      43.254  23.687  71.003  1.00  0.00           H  
ATOM   1727  HB3 TRP   115      42.885  25.426  70.642  1.00  0.00           H  
ATOM   1728  CG  TRP   115      41.433  23.950  70.119  1.00  0.00           C  
ATOM   1729  CD1 TRP   115      40.444  24.658  69.551  1.00  0.00           C  
ATOM   1730  HD1 TRP   115      40.643  25.633  69.131  1.00  0.00           H  
ATOM   1731  NE1 TRP   115      39.246  23.975  69.631  1.00  0.00           N  
ATOM   1732  HE1 TRP   115      38.390  24.399  69.304  1.00  0.00           H  
ATOM   1733  CE2 TRP   115      39.425  22.719  70.179  1.00  0.00           C  
ATOM   1734  CZ2 TRP   115      38.541  21.626  70.284  1.00  0.00           C  
ATOM   1735  HZ2 TRP   115      37.546  21.887  69.956  1.00  0.00           H  
ATOM   1736  CH2 TRP   115      39.031  20.386  70.769  1.00  0.00           C  
ATOM   1737  HH2 TRP   115      38.313  19.602  70.959  1.00  0.00           H  
ATOM   1738  CZ3 TRP   115      40.359  20.353  71.231  1.00  0.00           C  
ATOM   1739  HZ3 TRP   115      40.689  19.383  71.571  1.00  0.00           H  
ATOM   1740  CE3 TRP   115      41.268  21.417  71.072  1.00  0.00           C  
ATOM   1741  HE3 TRP   115      42.323  21.285  71.264  1.00  0.00           H  
ATOM   1742  CD2 TRP   115      40.822  22.666  70.556  1.00  0.00           C  
ATOM   1743  C   TRP   115      43.080  25.507  68.105  1.00  0.00           C  
ATOM   1744  O   TRP   115      42.599  25.060  67.026  1.00  0.00           O  
ATOM   1745  N   ALA   116      43.190  26.801  68.390  1.00  0.00           N  
ATOM   1746  H   ALA   116      43.617  26.956  69.292  1.00  0.00           H  
ATOM   1747  CA  ALA   116      42.797  27.967  67.489  1.00  0.00           C  
ATOM   1748  HA  ALA   116      41.737  27.812  67.286  1.00  0.00           H  
ATOM   1749  CB  ALA   116      43.124  29.292  68.179  1.00  0.00           C  
ATOM   1750  HB1 ALA   116      42.824  29.349  69.225  1.00  0.00           H  
ATOM   1751  HB2 ALA   116      44.206  29.410  68.128  1.00  0.00           H  
ATOM   1752  HB3 ALA   116      42.599  30.042  67.587  1.00  0.00           H  
ATOM   1753  C   ALA   116      43.431  27.992  66.006  1.00  0.00           C  
ATOM   1754  O   ALA   116      42.680  28.141  65.025  1.00  0.00           O  
ATOM   1755  N   TRP   117      44.770  27.737  65.845  1.00  0.00           N  
ATOM   1756  H   TRP   117      45.341  27.540  66.654  1.00  0.00           H  
ATOM   1757  CA  TRP   117      45.306  27.532  64.412  1.00  0.00           C  
ATOM   1758  HA  TRP   117      44.888  28.323  63.788  1.00  0.00           H  
ATOM   1759  CB  TRP   117      46.875  27.563  64.510  1.00  0.00           C  
ATOM   1760  HB2 TRP   117      47.277  26.797  65.173  1.00  0.00           H  
ATOM   1761  HB3 TRP   117      47.228  27.356  63.500  1.00  0.00           H  
ATOM   1762  CG  TRP   117      47.420  28.940  64.743  1.00  0.00           C  
ATOM   1763  CD1 TRP   117      47.856  29.431  65.987  1.00  0.00           C  
ATOM   1764  HD1 TRP   117      47.879  28.902  66.928  1.00  0.00           H  
ATOM   1765  NE1 TRP   117      48.080  30.778  65.962  1.00  0.00           N  
ATOM   1766  HE1 TRP   117      48.341  31.294  66.789  1.00  0.00           H  
ATOM   1767  CE2 TRP   117      47.916  31.259  64.671  1.00  0.00           C  
ATOM   1768  CZ2 TRP   117      48.208  32.499  64.083  1.00  0.00           C  
ATOM   1769  HZ2 TRP   117      48.491  33.341  64.697  1.00  0.00           H  
ATOM   1770  CH2 TRP   117      47.922  32.690  62.727  1.00  0.00           C  
ATOM   1771  HH2 TRP   117      48.043  33.676  62.304  1.00  0.00           H  
ATOM   1772  CZ3 TRP   117      47.429  31.640  61.953  1.00  0.00           C  
ATOM   1773  HZ3 TRP   117      47.301  31.850  60.901  1.00  0.00           H  
ATOM   1774  CE3 TRP   117      47.323  30.367  62.501  1.00  0.00           C  
ATOM   1775  HE3 TRP   117      47.006  29.509  61.927  1.00  0.00           H  
ATOM   1776  CD2 TRP   117      47.508  30.114  63.938  1.00  0.00           C  
ATOM   1777  C   TRP   117      44.823  26.204  63.737  1.00  0.00           C  
ATOM   1778  O   TRP   117      44.519  26.302  62.564  1.00  0.00           O  
ATOM   1779  N   LEU   118      44.645  25.144  64.466  1.00  0.00           N  
ATOM   1780  H   LEU   118      44.905  25.197  65.441  1.00  0.00           H  
ATOM   1781  CA  LEU   118      44.006  23.928  64.011  1.00  0.00           C  
ATOM   1782  HA  LEU   118      44.487  23.574  63.099  1.00  0.00           H  
ATOM   1783  CB  LEU   118      44.139  22.744  65.084  1.00  0.00           C  
ATOM   1784  HB2 LEU   118      44.113  23.154  66.094  1.00  0.00           H  
ATOM   1785  HB3 LEU   118      43.226  22.153  65.024  1.00  0.00           H  
ATOM   1786  CG  LEU   118      45.263  21.714  64.777  1.00  0.00           C  
ATOM   1787  HG  LEU   118      45.212  21.382  63.740  1.00  0.00           H  
ATOM   1788  CD1 LEU   118      46.610  22.378  64.729  1.00  0.00           C  
ATOM   1789 HD11 LEU   118      46.802  23.044  63.887  1.00  0.00           H  
ATOM   1790 HD12 LEU   118      46.876  22.857  65.671  1.00  0.00           H  
ATOM   1791 HD13 LEU   118      47.387  21.617  64.655  1.00  0.00           H  
ATOM   1792  CD2 LEU   118      45.202  20.473  65.689  1.00  0.00           C  
ATOM   1793 HD21 LEU   118      45.896  19.706  65.346  1.00  0.00           H  
ATOM   1794 HD22 LEU   118      45.389  20.830  66.702  1.00  0.00           H  
ATOM   1795 HD23 LEU   118      44.233  19.981  65.610  1.00  0.00           H  
ATOM   1796  C   LEU   118      42.599  24.181  63.574  1.00  0.00           C  
ATOM   1797  O   LEU   118      42.188  23.726  62.495  1.00  0.00           O  
ATOM   1798  N   VAL   119      41.793  24.812  64.424  1.00  0.00           N  
ATOM   1799  H   VAL   119      42.106  25.121  65.333  1.00  0.00           H  
ATOM   1800  CA  VAL   119      40.380  25.157  64.002  1.00  0.00           C  
ATOM   1801  HA  VAL   119      39.796  24.236  63.983  1.00  0.00           H  
ATOM   1802  CB  VAL   119      39.802  26.150  65.015  1.00  0.00           C  
ATOM   1803  HB  VAL   119      40.508  26.957  65.209  1.00  0.00           H  
ATOM   1804  CG1 VAL   119      38.564  26.919  64.583  1.00  0.00           C  
ATOM   1805 HG11 VAL   119      38.391  27.549  65.455  1.00  0.00           H  
ATOM   1806 HG12 VAL   119      38.797  27.551  63.726  1.00  0.00           H  
ATOM   1807 HG13 VAL   119      37.630  26.370  64.460  1.00  0.00           H  
ATOM   1808  CG2 VAL   119      39.447  25.428  66.328  1.00  0.00           C  
ATOM   1809 HG21 VAL   119      38.482  24.941  66.188  1.00  0.00           H  
ATOM   1810 HG22 VAL   119      40.202  24.648  66.431  1.00  0.00           H  
ATOM   1811 HG23 VAL   119      39.526  26.194  67.100  1.00  0.00           H  
ATOM   1812  C   VAL   119      40.310  25.806  62.617  1.00  0.00           C  
ATOM   1813  O   VAL   119      39.571  25.342  61.774  1.00  0.00           O  
ATOM   1814  N   VAL   120      41.225  26.749  62.335  1.00  0.00           N  
ATOM   1815  H   VAL   120      41.950  26.899  63.022  1.00  0.00           H  
ATOM   1816  CA  VAL   120      41.300  27.465  61.064  1.00  0.00           C  
ATOM   1817  HA  VAL   120      40.282  27.759  60.808  1.00  0.00           H  
ATOM   1818  CB  VAL   120      42.044  28.858  61.145  1.00  0.00           C  
ATOM   1819  HB  VAL   120      43.093  28.699  61.398  1.00  0.00           H  
ATOM   1820  CG1 VAL   120      42.137  29.497  59.806  1.00  0.00           C  
ATOM   1821 HG11 VAL   120      42.687  30.437  59.860  1.00  0.00           H  
ATOM   1822 HG12 VAL   120      42.727  28.845  59.162  1.00  0.00           H  
ATOM   1823 HG13 VAL   120      41.177  29.735  59.349  1.00  0.00           H  
ATOM   1824  CG2 VAL   120      41.335  29.722  62.219  1.00  0.00           C  
ATOM   1825 HG21 VAL   120      40.305  29.909  61.915  1.00  0.00           H  
ATOM   1826 HG22 VAL   120      41.309  29.252  63.202  1.00  0.00           H  
ATOM   1827 HG23 VAL   120      41.818  30.700  62.244  1.00  0.00           H  
ATOM   1828  C   VAL   120      41.802  26.505  59.964  1.00  0.00           C  
ATOM   1829  O   VAL   120      41.148  26.422  58.906  1.00  0.00           O  
ATOM   1830  N   LEU   121      42.977  25.849  60.111  1.00  0.00           N  
ATOM   1831  H   LEU   121      43.588  26.048  60.890  1.00  0.00           H  
ATOM   1832  CA  LEU   121      43.657  25.130  58.998  1.00  0.00           C  
ATOM   1833  HA  LEU   121      43.536  25.768  58.123  1.00  0.00           H  
ATOM   1834  CB  LEU   121      45.099  24.936  59.485  1.00  0.00           C  
ATOM   1835  HB2 LEU   121      45.575  25.914  59.420  1.00  0.00           H  
ATOM   1836  HB3 LEU   121      45.058  24.424  60.446  1.00  0.00           H  
ATOM   1837  CG  LEU   121      45.915  24.130  58.425  1.00  0.00           C  
ATOM   1838  HG  LEU   121      45.519  23.154  58.146  1.00  0.00           H  
ATOM   1839  CD1 LEU   121      46.041  24.885  57.077  1.00  0.00           C  
ATOM   1840 HD11 LEU   121      46.760  24.310  56.494  1.00  0.00           H  
ATOM   1841 HD12 LEU   121      45.109  24.891  56.511  1.00  0.00           H  
ATOM   1842 HD13 LEU   121      46.316  25.925  57.255  1.00  0.00           H  
ATOM   1843  CD2 LEU   121      47.390  24.018  58.921  1.00  0.00           C  
ATOM   1844 HD21 LEU   121      47.509  23.332  59.759  1.00  0.00           H  
ATOM   1845 HD22 LEU   121      48.059  23.567  58.188  1.00  0.00           H  
ATOM   1846 HD23 LEU   121      47.764  24.995  59.229  1.00  0.00           H  
ATOM   1847  C   LEU   121      42.819  23.816  58.646  1.00  0.00           C  
ATOM   1848  O   LEU   121      42.922  23.504  57.478  1.00  0.00           O  
ATOM   1849  N   LEU   122      41.972  23.230  59.557  1.00  0.00           N  
ATOM   1850  H   LEU   122      41.836  23.579  60.495  1.00  0.00           H  
ATOM   1851  CA  LEU   122      41.061  22.196  59.246  1.00  0.00           C  
ATOM   1852  HA  LEU   122      41.575  21.521  58.562  1.00  0.00           H  
ATOM   1853  CB  LEU   122      40.633  21.507  60.602  1.00  0.00           C  
ATOM   1854  HB2 LEU   122      40.400  22.325  61.284  1.00  0.00           H  
ATOM   1855  HB3 LEU   122      39.716  21.010  60.285  1.00  0.00           H  
ATOM   1856  CG  LEU   122      41.699  20.596  61.180  1.00  0.00           C  
ATOM   1857  HG  LEU   122      42.507  21.256  61.498  1.00  0.00           H  
ATOM   1858  CD1 LEU   122      41.027  19.837  62.379  1.00  0.00           C  
ATOM   1859 HD11 LEU   122      40.983  20.557  63.196  1.00  0.00           H  
ATOM   1860 HD12 LEU   122      40.006  19.605  62.075  1.00  0.00           H  
ATOM   1861 HD13 LEU   122      41.500  18.950  62.800  1.00  0.00           H  
ATOM   1862  CD2 LEU   122      42.156  19.455  60.338  1.00  0.00           C  
ATOM   1863 HD21 LEU   122      42.840  18.851  60.933  1.00  0.00           H  
ATOM   1864 HD22 LEU   122      41.292  18.886  59.996  1.00  0.00           H  
ATOM   1865 HD23 LEU   122      42.622  19.898  59.458  1.00  0.00           H  
ATOM   1866  C   LEU   122      39.852  22.789  58.366  1.00  0.00           C  
ATOM   1867  O   LEU   122      39.473  22.180  57.423  1.00  0.00           O  
ATOM   1868  N   ALA   123      39.396  23.965  58.728  1.00  0.00           N  
ATOM   1869  H   ALA   123      39.764  24.387  59.569  1.00  0.00           H  
ATOM   1870  CA  ALA   123      38.217  24.559  57.983  1.00  0.00           C  
ATOM   1871  HA  ALA   123      37.492  23.753  57.873  1.00  0.00           H  
ATOM   1872  CB  ALA   123      37.678  25.627  58.916  1.00  0.00           C  
ATOM   1873  HB1 ALA   123      38.221  26.567  59.022  1.00  0.00           H  
ATOM   1874  HB2 ALA   123      36.671  25.889  58.593  1.00  0.00           H  
ATOM   1875  HB3 ALA   123      37.734  25.175  59.906  1.00  0.00           H  
ATOM   1876  C   ALA   123      38.548  25.090  56.597  1.00  0.00           C  
ATOM   1877  O   ALA   123      37.840  24.652  55.673  1.00  0.00           O  
ATOM   1878  N   MET   124      39.723  25.672  56.272  1.00  0.00           N  
ATOM   1879  H   MET   124      40.356  25.870  57.035  1.00  0.00           H  
ATOM   1880  CA  MET   124      40.112  25.868  54.884  1.00  0.00           C  
ATOM   1881  HA  MET   124      39.312  26.444  54.419  1.00  0.00           H  
ATOM   1882  CB  MET   124      41.503  26.559  54.836  1.00  0.00           C  
ATOM   1883  HB2 MET   124      42.290  25.968  55.304  1.00  0.00           H  
ATOM   1884  HB3 MET   124      41.736  26.581  53.772  1.00  0.00           H  
ATOM   1885  CG  MET   124      41.612  27.906  55.385  1.00  0.00           C  
ATOM   1886  HG2 MET   124      40.849  28.503  54.886  1.00  0.00           H  
ATOM   1887  HG3 MET   124      41.334  28.067  56.427  1.00  0.00           H  
ATOM   1888  SD  MET   124      43.221  28.743  55.197  1.00  0.00           S  
ATOM   1889  CE  MET   124      43.235  29.205  53.460  1.00  0.00           C  
ATOM   1890  HE1 MET   124      42.327  29.793  53.329  1.00  0.00           H  
ATOM   1891  HE2 MET   124      44.144  29.774  53.262  1.00  0.00           H  
ATOM   1892  HE3 MET   124      43.155  28.275  52.898  1.00  0.00           H  
ATOM   1893  C   MET   124      40.298  24.567  54.032  1.00  0.00           C  
ATOM   1894  O   MET   124      40.180  24.623  52.815  1.00  0.00           O  
ATOM   1895  N   LEU   125      40.556  23.400  54.625  1.00  0.00           N  
ATOM   1896  H   LEU   125      40.168  23.284  55.551  1.00  0.00           H  
ATOM   1897  CA  LEU   125      40.970  22.168  53.962  1.00  0.00           C  
ATOM   1898  HA  LEU   125      41.943  22.395  53.527  1.00  0.00           H  
ATOM   1899  CB  LEU   125      41.237  21.007  54.998  1.00  0.00           C  
ATOM   1900  HB2 LEU   125      41.774  21.300  55.900  1.00  0.00           H  
ATOM   1901  HB3 LEU   125      40.263  20.895  55.473  1.00  0.00           H  
ATOM   1902  CG  LEU   125      41.893  19.682  54.550  1.00  0.00           C  
ATOM   1903  HG  LEU   125      41.561  19.523  53.523  1.00  0.00           H  
ATOM   1904  CD1 LEU   125      43.430  19.772  54.425  1.00  0.00           C  
ATOM   1905 HD11 LEU   125      43.810  18.843  53.998  1.00  0.00           H  
ATOM   1906 HD12 LEU   125      43.529  20.605  53.729  1.00  0.00           H  
ATOM   1907 HD13 LEU   125      43.812  20.027  55.413  1.00  0.00           H  
ATOM   1908  CD2 LEU   125      41.638  18.393  55.382  1.00  0.00           C  
ATOM   1909 HD21 LEU   125      42.191  17.623  54.844  1.00  0.00           H  
ATOM   1910 HD22 LEU   125      41.803  18.512  56.453  1.00  0.00           H  
ATOM   1911 HD23 LEU   125      40.567  18.232  55.256  1.00  0.00           H  
ATOM   1912  C   LEU   125      39.969  21.781  52.814  1.00  0.00           C  
ATOM   1913  O   LEU   125      40.429  21.292  51.786  1.00  0.00           O  
ATOM   1914  N   VAL   126      38.628  21.936  53.056  1.00  0.00           N  
ATOM   1915  H   VAL   126      38.256  22.501  53.806  1.00  0.00           H  
ATOM   1916  CA  VAL   126      37.608  21.494  52.104  1.00  0.00           C  
ATOM   1917  HA  VAL   126      37.848  20.476  51.800  1.00  0.00           H  
ATOM   1918  CB  VAL   126      36.281  21.378  52.884  1.00  0.00           C  
ATOM   1919  HB  VAL   126      36.465  20.698  53.715  1.00  0.00           H  
ATOM   1920  CG1 VAL   126      35.789  22.807  53.310  1.00  0.00           C  
ATOM   1921 HG11 VAL   126      34.827  22.817  53.821  1.00  0.00           H  
ATOM   1922 HG12 VAL   126      36.511  23.238  54.003  1.00  0.00           H  
ATOM   1923 HG13 VAL   126      35.784  23.474  52.448  1.00  0.00           H  
ATOM   1924  CG2 VAL   126      35.110  20.693  52.174  1.00  0.00           C  
ATOM   1925 HG21 VAL   126      35.353  19.701  51.793  1.00  0.00           H  
ATOM   1926 HG22 VAL   126      34.281  20.563  52.870  1.00  0.00           H  
ATOM   1927 HG23 VAL   126      34.731  21.321  51.367  1.00  0.00           H  
ATOM   1928  C   VAL   126      37.526  22.231  50.773  1.00  0.00           C  
ATOM   1929  O   VAL   126      37.192  21.633  49.778  1.00  0.00           O  
ATOM   1930  N   GLU   127      37.937  23.497  50.782  1.00  0.00           N  
ATOM   1931  H   GLU   127      38.043  23.989  51.657  1.00  0.00           H  
ATOM   1932  CA  GLU   127      37.987  24.419  49.606  1.00  0.00           C  
ATOM   1933  HA  GLU   127      37.163  24.190  48.931  1.00  0.00           H  
ATOM   1934  CB  GLU   127      37.629  25.801  50.198  1.00  0.00           C  
ATOM   1935  HB2 GLU   127      38.258  26.172  51.008  1.00  0.00           H  
ATOM   1936  HB3 GLU   127      37.780  26.441  49.329  1.00  0.00           H  
ATOM   1937  CG  GLU   127      36.125  26.034  50.465  1.00  0.00           C  
ATOM   1938  HG2 GLU   127      35.617  25.615  49.596  1.00  0.00           H  
ATOM   1939  HG3 GLU   127      35.694  25.522  51.325  1.00  0.00           H  
ATOM   1940  CD  GLU   127      35.758  27.455  50.410  1.00  0.00           C  
ATOM   1941  OE1 GLU   127      34.812  27.867  49.643  1.00  0.00           O  
ATOM   1942  OE2 GLU   127      36.452  28.313  51.010  1.00  0.00           O  
ATOM   1943  C   GLU   127      39.403  24.252  49.002  1.00  0.00           C  
ATOM   1944  O   GLU   127      39.462  24.233  47.798  1.00  0.00           O  
ATOM   1945  N   VAL   128      40.477  24.097  49.805  1.00  0.00           N  
ATOM   1946  H   VAL   128      40.374  24.233  50.800  1.00  0.00           H  
ATOM   1947  CA  VAL   128      41.814  23.733  49.197  1.00  0.00           C  
ATOM   1948  HA  VAL   128      42.145  24.473  48.469  1.00  0.00           H  
ATOM   1949  CB  VAL   128      42.969  23.721  50.269  1.00  0.00           C  
ATOM   1950  HB  VAL   128      42.659  23.033  51.055  1.00  0.00           H  
ATOM   1951  CG1 VAL   128      44.281  23.445  49.585  1.00  0.00           C  
ATOM   1952 HG11 VAL   128      44.422  23.993  48.653  1.00  0.00           H  
ATOM   1953 HG12 VAL   128      45.029  23.787  50.300  1.00  0.00           H  
ATOM   1954 HG13 VAL   128      44.380  22.388  49.338  1.00  0.00           H  
ATOM   1955  CG2 VAL   128      43.128  25.096  50.936  1.00  0.00           C  
ATOM   1956 HG21 VAL   128      42.193  25.343  51.439  1.00  0.00           H  
ATOM   1957 HG22 VAL   128      43.941  25.039  51.659  1.00  0.00           H  
ATOM   1958 HG23 VAL   128      43.358  25.958  50.309  1.00  0.00           H  
ATOM   1959  C   VAL   128      41.723  22.384  48.439  1.00  0.00           C  
ATOM   1960  O   VAL   128      42.247  22.322  47.324  1.00  0.00           O  
ATOM   1961  N   ALA   129      40.999  21.388  48.978  1.00  0.00           N  
ATOM   1962  H   ALA   129      40.623  21.606  49.889  1.00  0.00           H  
ATOM   1963  CA  ALA   129      40.579  20.241  48.273  1.00  0.00           C  
ATOM   1964  HA  ALA   129      41.477  19.651  48.087  1.00  0.00           H  
ATOM   1965  CB  ALA   129      39.653  19.350  49.069  1.00  0.00           C  
ATOM   1966  HB1 ALA   129      39.042  18.770  48.378  1.00  0.00           H  
ATOM   1967  HB2 ALA   129      40.265  18.744  49.737  1.00  0.00           H  
ATOM   1968  HB3 ALA   129      38.990  19.964  49.678  1.00  0.00           H  
ATOM   1969  C   ALA   129      39.846  20.492  46.886  1.00  0.00           C  
ATOM   1970  O   ALA   129      40.221  19.902  45.891  1.00  0.00           O  
ATOM   1971  N   LEU   130      38.977  21.499  46.858  1.00  0.00           N  
ATOM   1972  H   LEU   130      38.617  21.810  47.749  1.00  0.00           H  
ATOM   1973  CA  LEU   130      38.052  21.792  45.649  1.00  0.00           C  
ATOM   1974  HA  LEU   130      37.762  20.876  45.134  1.00  0.00           H  
ATOM   1975  CB  LEU   130      36.788  22.513  46.176  1.00  0.00           C  
ATOM   1976  HB2 LEU   130      36.234  21.812  46.801  1.00  0.00           H  
ATOM   1977  HB3 LEU   130      36.994  23.314  46.886  1.00  0.00           H  
ATOM   1978  CG  LEU   130      35.869  23.003  45.084  1.00  0.00           C  
ATOM   1979  HG  LEU   130      36.363  23.862  44.631  1.00  0.00           H  
ATOM   1980  CD1 LEU   130      35.538  21.979  43.997  1.00  0.00           C  
ATOM   1981 HD11 LEU   130      35.057  22.503  43.171  1.00  0.00           H  
ATOM   1982 HD12 LEU   130      36.450  21.619  43.521  1.00  0.00           H  
ATOM   1983 HD13 LEU   130      34.817  21.275  44.411  1.00  0.00           H  
ATOM   1984  CD2 LEU   130      34.456  23.546  45.491  1.00  0.00           C  
ATOM   1985 HD21 LEU   130      34.693  24.498  45.966  1.00  0.00           H  
ATOM   1986 HD22 LEU   130      33.984  23.771  44.535  1.00  0.00           H  
ATOM   1987 HD23 LEU   130      33.874  22.944  46.190  1.00  0.00           H  
ATOM   1988  C   LEU   130      38.864  22.558  44.585  1.00  0.00           C  
ATOM   1989  O   LEU   130      38.882  22.115  43.464  1.00  0.00           O  
ATOM   1990  N   CYS   131      39.756  23.376  45.007  1.00  0.00           N  
ATOM   1991  H   CYS   131      39.826  23.603  45.989  1.00  0.00           H  
ATOM   1992  CA  CYS   131      40.723  24.070  44.166  1.00  0.00           C  
ATOM   1993  HA  CYS   131      40.114  24.552  43.401  1.00  0.00           H  
ATOM   1994  CB  CYS   131      41.286  25.227  45.041  1.00  0.00           C  
ATOM   1995  HB2 CYS   131      40.488  25.937  45.259  1.00  0.00           H  
ATOM   1996  HB3 CYS   131      41.874  24.862  45.883  1.00  0.00           H  
ATOM   1997  SG  CYS   131      42.505  26.116  44.053  1.00  0.00           S  
ATOM   1998  HG  CYS   131      43.123  25.077  43.485  1.00  0.00           H  
ATOM   1999  C   CYS   131      41.742  23.076  43.645  1.00  0.00           C  
ATOM   2000  O   CYS   131      42.018  22.976  42.432  1.00  0.00           O  
ATOM   2001  N   THR   132      42.195  22.158  44.508  1.00  0.00           N  
ATOM   2002  H   THR   132      41.870  22.229  45.462  1.00  0.00           H  
ATOM   2003  CA  THR   132      43.215  21.178  44.106  1.00  0.00           C  
ATOM   2004  HA  THR   132      44.089  21.651  43.659  1.00  0.00           H  
ATOM   2005  CB  THR   132      43.745  20.418  45.311  1.00  0.00           C  
ATOM   2006  HB  THR   132      43.039  19.773  45.834  1.00  0.00           H  
ATOM   2007  CG2 THR   132      44.974  19.531  44.896  1.00  0.00           C  
ATOM   2008 HG21 THR   132      45.241  18.864  45.716  1.00  0.00           H  
ATOM   2009 HG22 THR   132      44.689  18.893  44.060  1.00  0.00           H  
ATOM   2010 HG23 THR   132      45.816  20.093  44.492  1.00  0.00           H  
ATOM   2011  OG1 THR   132      44.392  21.395  46.130  1.00  0.00           O  
ATOM   2012  HG1 THR   132      43.607  21.772  46.533  1.00  0.00           H  
ATOM   2013  C   THR   132      42.624  20.262  43.016  1.00  0.00           C  
ATOM   2014  O   THR   132      43.329  19.885  42.068  1.00  0.00           O  
ATOM   2015  N   TRP   133      41.379  19.937  43.097  1.00  0.00           N  
ATOM   2016  H   TRP   133      40.796  20.162  43.891  1.00  0.00           H  
ATOM   2017  CA  TRP   133      40.705  19.034  42.111  1.00  0.00           C  
ATOM   2018  HA  TRP   133      41.368  18.178  41.994  1.00  0.00           H  
ATOM   2019  CB  TRP   133      39.276  18.652  42.645  1.00  0.00           C  
ATOM   2020  HB2 TRP   133      39.372  18.175  43.621  1.00  0.00           H  
ATOM   2021  HB3 TRP   133      38.759  19.590  42.849  1.00  0.00           H  
ATOM   2022  CG  TRP   133      38.418  17.903  41.710  1.00  0.00           C  
ATOM   2023  CD1 TRP   133      38.105  16.543  41.837  1.00  0.00           C  
ATOM   2024  HD1 TRP   133      38.575  15.966  42.620  1.00  0.00           H  
ATOM   2025  NE1 TRP   133      37.363  16.121  40.803  1.00  0.00           N  
ATOM   2026  HE1 TRP   133      37.013  15.206  40.555  1.00  0.00           H  
ATOM   2027  CE2 TRP   133      36.920  17.173  40.034  1.00  0.00           C  
ATOM   2028  CZ2 TRP   133      36.115  17.222  38.920  1.00  0.00           C  
ATOM   2029  HZ2 TRP   133      35.704  16.308  38.517  1.00  0.00           H  
ATOM   2030  CH2 TRP   133      35.871  18.428  38.265  1.00  0.00           C  
ATOM   2031  HH2 TRP   133      35.313  18.447  37.341  1.00  0.00           H  
ATOM   2032  CZ3 TRP   133      36.424  19.660  38.844  1.00  0.00           C  
ATOM   2033  HZ3 TRP   133      36.373  20.633  38.378  1.00  0.00           H  
ATOM   2034  CE3 TRP   133      37.142  19.559  39.991  1.00  0.00           C  
ATOM   2035  HE3 TRP   133      37.500  20.460  40.468  1.00  0.00           H  
ATOM   2036  CD2 TRP   133      37.520  18.334  40.619  1.00  0.00           C  
ATOM   2037  C   TRP   133      40.763  19.703  40.684  1.00  0.00           C  
ATOM   2038  O   TRP   133      41.120  18.991  39.724  1.00  0.00           O  
ATOM   2039  N   TYR   134      40.389  21.022  40.596  1.00  0.00           N  
ATOM   2040  H   TYR   134      40.033  21.369  41.475  1.00  0.00           H  
ATOM   2041  CA  TYR   134      40.356  21.714  39.285  1.00  0.00           C  
ATOM   2042  HA  TYR   134      39.774  21.050  38.646  1.00  0.00           H  
ATOM   2043  CB  TYR   134      39.744  23.152  39.352  1.00  0.00           C  
ATOM   2044  HB2 TYR   134      40.305  23.769  40.055  1.00  0.00           H  
ATOM   2045  HB3 TYR   134      39.810  23.718  38.423  1.00  0.00           H  
ATOM   2046  CG  TYR   134      38.297  23.232  39.695  1.00  0.00           C  
ATOM   2047  CD1 TYR   134      37.870  23.688  40.899  1.00  0.00           C  
ATOM   2048  HD1 TYR   134      38.580  23.958  41.667  1.00  0.00           H  
ATOM   2049  CE1 TYR   134      36.544  23.810  41.159  1.00  0.00           C  
ATOM   2050  HE1 TYR   134      36.177  24.111  42.129  1.00  0.00           H  
ATOM   2051  CZ  TYR   134      35.521  23.625  40.216  1.00  0.00           C  
ATOM   2052  OH  TYR   134      34.236  23.723  40.632  1.00  0.00           O  
ATOM   2053  HH  TYR   134      33.652  23.165  40.113  1.00  0.00           H  
ATOM   2054  CE2 TYR   134      35.917  23.052  38.996  1.00  0.00           C  
ATOM   2055  HE2 TYR   134      35.208  22.839  38.210  1.00  0.00           H  
ATOM   2056  CD2 TYR   134      37.291  22.951  38.701  1.00  0.00           C  
ATOM   2057  HD2 TYR   134      37.565  22.546  37.738  1.00  0.00           H  
ATOM   2058  C   TYR   134      41.805  21.836  38.664  1.00  0.00           C  
ATOM   2059  O   TYR   134      41.895  21.845  37.477  1.00  0.00           O  
ATOM   2060  N   LEU   135      42.845  21.796  39.492  1.00  0.00           N  
ATOM   2061  H   LEU   135      42.702  21.935  40.483  1.00  0.00           H  
ATOM   2062  CA  LEU   135      44.240  21.771  39.078  1.00  0.00           C  
ATOM   2063  HA  LEU   135      44.303  22.569  38.339  1.00  0.00           H  
ATOM   2064  CB  LEU   135      45.176  22.142  40.295  1.00  0.00           C  
ATOM   2065  HB2 LEU   135      44.696  21.962  41.257  1.00  0.00           H  
ATOM   2066  HB3 LEU   135      46.018  21.462  40.165  1.00  0.00           H  
ATOM   2067  CG  LEU   135      45.703  23.608  40.360  1.00  0.00           C  
ATOM   2068  HG  LEU   135      46.060  23.961  39.393  1.00  0.00           H  
ATOM   2069  CD1 LEU   135      44.736  24.658  40.788  1.00  0.00           C  
ATOM   2070 HD11 LEU   135      44.157  24.453  41.688  1.00  0.00           H  
ATOM   2071 HD12 LEU   135      45.164  25.660  40.815  1.00  0.00           H  
ATOM   2072 HD13 LEU   135      44.060  24.687  39.933  1.00  0.00           H  
ATOM   2073  CD2 LEU   135      46.781  23.451  41.430  1.00  0.00           C  
ATOM   2074 HD21 LEU   135      46.975  24.408  41.914  1.00  0.00           H  
ATOM   2075 HD22 LEU   135      46.559  22.861  42.319  1.00  0.00           H  
ATOM   2076 HD23 LEU   135      47.687  23.152  40.902  1.00  0.00           H  
ATOM   2077  C   LEU   135      44.641  20.469  38.416  1.00  0.00           C  
ATOM   2078  O   LEU   135      45.757  20.371  37.908  1.00  0.00           O  
ATOM   2079  N   VAL   136      43.791  19.407  38.471  1.00  0.00           N  
ATOM   2080  H   VAL   136      42.890  19.637  38.864  1.00  0.00           H  
ATOM   2081  CA  VAL   136      44.114  17.964  38.088  1.00  0.00           C  
ATOM   2082  HA  VAL   136      45.086  17.957  37.595  1.00  0.00           H  
ATOM   2083  CB  VAL   136      44.286  17.033  39.367  1.00  0.00           C  
ATOM   2084  HB  VAL   136      43.432  17.218  40.019  1.00  0.00           H  
ATOM   2085  CG1 VAL   136      44.580  15.569  39.068  1.00  0.00           C  
ATOM   2086 HG11 VAL   136      45.162  15.169  39.898  1.00  0.00           H  
ATOM   2087 HG12 VAL   136      43.709  14.921  38.973  1.00  0.00           H  
ATOM   2088 HG13 VAL   136      45.223  15.577  38.187  1.00  0.00           H  
ATOM   2089  CG2 VAL   136      45.600  17.488  40.084  1.00  0.00           C  
ATOM   2090 HG21 VAL   136      45.891  16.860  40.926  1.00  0.00           H  
ATOM   2091 HG22 VAL   136      46.441  17.501  39.390  1.00  0.00           H  
ATOM   2092 HG23 VAL   136      45.433  18.503  40.444  1.00  0.00           H  
ATOM   2093  C   VAL   136      43.029  17.303  37.156  1.00  0.00           C  
ATOM   2094  O   VAL   136      43.337  16.639  36.133  1.00  0.00           O  
ATOM   2095  N   ALA   137      41.735  17.422  37.613  1.00  0.00           N  
ATOM   2096  H   ALA   137      41.526  18.053  38.373  1.00  0.00           H  
ATOM   2097  CA  ALA   137      40.640  16.759  36.892  1.00  0.00           C  
ATOM   2098  HA  ALA   137      40.975  15.758  36.619  1.00  0.00           H  
ATOM   2099  CB  ALA   137      39.461  16.785  37.928  1.00  0.00           C  
ATOM   2100  HB1 ALA   137      39.812  16.371  38.874  1.00  0.00           H  
ATOM   2101  HB2 ALA   137      39.130  17.783  38.213  1.00  0.00           H  
ATOM   2102  HB3 ALA   137      38.659  16.098  37.658  1.00  0.00           H  
ATOM   2103  C   ALA   137      40.373  17.584  35.653  1.00  0.00           C  
ATOM   2104  O   ALA   137      39.796  17.062  34.732  1.00  0.00           O  
ATOM   2105  N   PHE   138      40.879  18.847  35.542  1.00  0.00           N  
ATOM   2106  H   PHE   138      41.538  19.148  36.245  1.00  0.00           H  
ATOM   2107  CA  PHE   138      40.921  19.526  34.225  1.00  0.00           C  
ATOM   2108  HA  PHE   138      40.653  18.808  33.450  1.00  0.00           H  
ATOM   2109  CB  PHE   138      39.947  20.673  34.102  1.00  0.00           C  
ATOM   2110  HB2 PHE   138      40.074  21.236  35.027  1.00  0.00           H  
ATOM   2111  HB3 PHE   138      40.155  21.214  33.179  1.00  0.00           H  
ATOM   2112  CG  PHE   138      38.484  20.176  33.919  1.00  0.00           C  
ATOM   2113  CD1 PHE   138      37.969  19.418  32.842  1.00  0.00           C  
ATOM   2114  HD1 PHE   138      38.635  19.344  31.995  1.00  0.00           H  
ATOM   2115  CE1 PHE   138      36.671  18.971  32.779  1.00  0.00           C  
ATOM   2116  HE1 PHE   138      36.282  18.492  31.893  1.00  0.00           H  
ATOM   2117  CZ  PHE   138      35.928  19.215  33.968  1.00  0.00           C  
ATOM   2118  HZ  PHE   138      34.944  18.772  34.016  1.00  0.00           H  
ATOM   2119  CE2 PHE   138      36.316  20.032  35.047  1.00  0.00           C  
ATOM   2120  HE2 PHE   138      35.588  20.242  35.817  1.00  0.00           H  
ATOM   2121  CD2 PHE   138      37.654  20.545  35.009  1.00  0.00           C  
ATOM   2122  HD2 PHE   138      38.091  21.129  35.805  1.00  0.00           H  
ATOM   2123  C   PHE   138      42.405  20.041  33.796  1.00  0.00           C  
ATOM   2124  O   PHE   138      43.217  20.392  34.701  1.00  0.00           O  
ATOM   2125  N   PRO   139      42.792  19.974  32.544  1.00  0.00           N  
ATOM   2126  CD  PRO   139      42.052  19.324  31.464  1.00  0.00           C  
ATOM   2127  HD2 PRO   139      40.972  19.461  31.501  1.00  0.00           H  
ATOM   2128  HD3 PRO   139      42.459  18.313  31.484  1.00  0.00           H  
ATOM   2129  CG  PRO   139      42.597  19.842  30.136  1.00  0.00           C  
ATOM   2130  HG2 PRO   139      42.132  20.788  29.860  1.00  0.00           H  
ATOM   2131  HG3 PRO   139      42.463  19.120  29.331  1.00  0.00           H  
ATOM   2132  CB  PRO   139      44.046  20.090  30.447  1.00  0.00           C  
ATOM   2133  HB2 PRO   139      44.606  20.734  29.769  1.00  0.00           H  
ATOM   2134  HB3 PRO   139      44.473  19.088  30.433  1.00  0.00           H  
ATOM   2135  CA  PRO   139      44.048  20.535  31.969  1.00  0.00           C  
ATOM   2136  HA  PRO   139      44.889  20.119  32.523  1.00  0.00           H  
ATOM   2137  C   PRO   139      44.155  22.052  32.076  1.00  0.00           C  
ATOM   2138  O   PRO   139      43.199  22.660  32.512  1.00  0.00           O  
ATOM   2139  N   PRO   140      45.228  22.792  31.668  1.00  0.00           N  
ATOM   2140  CD  PRO   140      46.505  22.298  31.233  1.00  0.00           C  
ATOM   2141  HD2 PRO   140      46.311  22.045  30.191  1.00  0.00           H  
ATOM   2142  HD3 PRO   140      46.692  21.325  31.687  1.00  0.00           H  
ATOM   2143  CG  PRO   140      47.638  23.321  31.462  1.00  0.00           C  
ATOM   2144  HG2 PRO   140      48.399  23.330  30.682  1.00  0.00           H  
ATOM   2145  HG3 PRO   140      48.076  23.117  32.439  1.00  0.00           H  
ATOM   2146  CB  PRO   140      46.833  24.615  31.457  1.00  0.00           C  
ATOM   2147  HB2 PRO   140      47.097  25.287  30.639  1.00  0.00           H  
ATOM   2148  HB3 PRO   140      46.942  25.154  32.398  1.00  0.00           H  
ATOM   2149  CA  PRO   140      45.315  24.233  31.459  1.00  0.00           C  
ATOM   2150  HA  PRO   140      44.812  24.736  32.285  1.00  0.00           H  
ATOM   2151  C   PRO   140      44.540  24.586  30.154  1.00  0.00           C  
ATOM   2152  O   PRO   140      44.868  24.020  29.085  1.00  0.00           O  
ATOM   2153  N   GLU   141      43.602  25.487  30.203  1.00  0.00           N  
ATOM   2154  H   GLU   141      43.475  25.991  31.069  1.00  0.00           H  
ATOM   2155  CA  GLU   141      42.581  25.550  29.162  1.00  0.00           C  
ATOM   2156  HA  GLU   141      43.126  25.707  28.231  1.00  0.00           H  
ATOM   2157  CB  GLU   141      41.773  24.228  28.935  1.00  0.00           C  
ATOM   2158  HB2 GLU   141      42.396  23.340  28.833  1.00  0.00           H  
ATOM   2159  HB3 GLU   141      41.213  24.055  29.854  1.00  0.00           H  
ATOM   2160  CG  GLU   141      40.702  24.270  27.831  1.00  0.00           C  
ATOM   2161  HG2 GLU   141      39.861  24.916  28.082  1.00  0.00           H  
ATOM   2162  HG3 GLU   141      41.131  24.583  26.879  1.00  0.00           H  
ATOM   2163  CD  GLU   141      40.033  22.934  27.706  1.00  0.00           C  
ATOM   2164  OE1 GLU   141      39.213  22.793  26.762  1.00  0.00           O  
ATOM   2165  OE2 GLU   141      40.290  21.915  28.402  1.00  0.00           O  
ATOM   2166  C   GLU   141      41.699  26.788  29.216  1.00  0.00           C  
ATOM   2167  O   GLU   141      41.120  26.996  30.239  1.00  0.00           O  
ATOM   2168  N   VAL   142      41.651  27.573  28.177  1.00  0.00           N  
ATOM   2169  H   VAL   142      42.164  27.289  27.354  1.00  0.00           H  
ATOM   2170  CA  VAL   142      40.582  28.487  27.951  1.00  0.00           C  
ATOM   2171  HA  VAL   142      39.984  28.586  28.857  1.00  0.00           H  
ATOM   2172  CB  VAL   142      41.232  29.833  27.394  1.00  0.00           C  
ATOM   2173  HB  VAL   142      40.398  30.525  27.281  1.00  0.00           H  
ATOM   2174  CG1 VAL   142      41.995  30.555  28.571  1.00  0.00           C  
ATOM   2175 HG11 VAL   142      42.996  30.130  28.656  1.00  0.00           H  
ATOM   2176 HG12 VAL   142      42.138  31.579  28.226  1.00  0.00           H  
ATOM   2177 HG13 VAL   142      41.501  30.553  29.543  1.00  0.00           H  
ATOM   2178  CG2 VAL   142      42.058  29.653  26.141  1.00  0.00           C  
ATOM   2179 HG21 VAL   142      41.398  29.379  25.319  1.00  0.00           H  
ATOM   2180 HG22 VAL   142      42.658  30.521  25.866  1.00  0.00           H  
ATOM   2181 HG23 VAL   142      42.798  28.877  26.334  1.00  0.00           H  
ATOM   2182  C   VAL   142      39.624  27.884  26.873  1.00  0.00           C  
ATOM   2183  O   VAL   142      40.045  27.052  26.104  1.00  0.00           O  
ATOM   2184  N   VAL   143      38.387  28.335  26.888  1.00  0.00           N  
ATOM   2185  H   VAL   143      38.093  29.046  27.542  1.00  0.00           H  
ATOM   2186  CA  VAL   143      37.269  27.774  26.158  1.00  0.00           C  
ATOM   2187  HA  VAL   143      37.653  27.240  25.288  1.00  0.00           H  
ATOM   2188  CB  VAL   143      36.438  26.696  26.976  1.00  0.00           C  
ATOM   2189  HB  VAL   143      37.143  25.943  27.328  1.00  0.00           H  
ATOM   2190  CG1 VAL   143      35.634  27.269  28.209  1.00  0.00           C  
ATOM   2191 HG11 VAL   143      35.124  26.464  28.738  1.00  0.00           H  
ATOM   2192 HG12 VAL   143      36.218  27.770  28.982  1.00  0.00           H  
ATOM   2193 HG13 VAL   143      34.831  27.820  27.719  1.00  0.00           H  
ATOM   2194  CG2 VAL   143      35.498  25.827  26.177  1.00  0.00           C  
ATOM   2195 HG21 VAL   143      35.294  24.871  26.660  1.00  0.00           H  
ATOM   2196 HG22 VAL   143      34.584  26.378  25.957  1.00  0.00           H  
ATOM   2197 HG23 VAL   143      35.884  25.608  25.182  1.00  0.00           H  
ATOM   2198  C   VAL   143      36.354  28.926  25.607  1.00  0.00           C  
ATOM   2199  O   VAL   143      36.227  29.962  26.304  1.00  0.00           O  
ATOM   2200  N   THR   144      35.898  28.844  24.337  1.00  0.00           N  
ATOM   2201  H   THR   144      35.952  27.980  23.817  1.00  0.00           H  
ATOM   2202  CA  THR   144      35.113  29.846  23.595  1.00  0.00           C  
ATOM   2203  HA  THR   144      35.765  30.638  23.228  1.00  0.00           H  
ATOM   2204  CB  THR   144      34.489  29.201  22.313  1.00  0.00           C  
ATOM   2205  HB  THR   144      33.735  28.538  22.738  1.00  0.00           H  
ATOM   2206  CG2 THR   144      33.848  30.208  21.362  1.00  0.00           C  
ATOM   2207 HG21 THR   144      33.504  29.686  20.469  1.00  0.00           H  
ATOM   2208 HG22 THR   144      33.000  30.672  21.864  1.00  0.00           H  
ATOM   2209 HG23 THR   144      34.639  30.873  21.015  1.00  0.00           H  
ATOM   2210  OG1 THR   144      35.413  28.543  21.435  1.00  0.00           O  
ATOM   2211  HG1 THR   144      35.491  27.633  21.732  1.00  0.00           H  
ATOM   2212  C   THR   144      33.879  30.480  24.362  1.00  0.00           C  
ATOM   2213  O   THR   144      32.952  29.750  24.645  1.00  0.00           O  
ATOM   2214  N   ASP   145      33.896  31.777  24.655  1.00  0.00           N  
ATOM   2215  H   ASP   145      34.673  32.246  24.212  1.00  0.00           H  
ATOM   2216  CA  ASP   145      32.864  32.589  25.290  1.00  0.00           C  
ATOM   2217  HA  ASP   145      32.446  32.019  26.119  1.00  0.00           H  
ATOM   2218  CB  ASP   145      33.466  33.881  25.755  1.00  0.00           C  
ATOM   2219  HB2 ASP   145      34.510  33.741  26.033  1.00  0.00           H  
ATOM   2220  HB3 ASP   145      33.522  34.626  24.962  1.00  0.00           H  
ATOM   2221  CG  ASP   145      32.706  34.507  26.945  1.00  0.00           C  
ATOM   2222  OD1 ASP   145      33.268  35.333  27.706  1.00  0.00           O  
ATOM   2223  OD2 ASP   145      31.567  34.175  27.190  1.00  0.00           O  
ATOM   2224  C   ASP   145      31.621  32.897  24.354  1.00  0.00           C  
ATOM   2225  O   ASP   145      31.740  32.701  23.138  1.00  0.00           O  
ATOM   2226  N   TRP   146      30.494  33.398  24.929  1.00  0.00           N  
ATOM   2227  H   TRP   146      30.555  33.547  25.925  1.00  0.00           H  
ATOM   2228  CA  TRP   146      29.354  33.948  24.192  1.00  0.00           C  
ATOM   2229  HA  TRP   146      29.597  33.937  23.130  1.00  0.00           H  
ATOM   2230  CB  TRP   146      28.210  33.051  24.469  1.00  0.00           C  
ATOM   2231  HB2 TRP   146      27.345  33.414  23.914  1.00  0.00           H  
ATOM   2232  HB3 TRP   146      28.468  32.078  24.052  1.00  0.00           H  
ATOM   2233  CG  TRP   146      27.856  32.807  25.906  1.00  0.00           C  
ATOM   2234  CD1 TRP   146      26.864  33.339  26.702  1.00  0.00           C  
ATOM   2235  HD1 TRP   146      26.083  34.066  26.531  1.00  0.00           H  
ATOM   2236  NE1 TRP   146      26.911  32.812  27.944  1.00  0.00           N  
ATOM   2237  HE1 TRP   146      26.236  32.975  28.678  1.00  0.00           H  
ATOM   2238  CE2 TRP   146      27.977  31.914  28.096  1.00  0.00           C  
ATOM   2239  CZ2 TRP   146      28.512  31.154  29.164  1.00  0.00           C  
ATOM   2240  HZ2 TRP   146      28.055  31.293  30.133  1.00  0.00           H  
ATOM   2241  CH2 TRP   146      29.551  30.298  28.942  1.00  0.00           C  
ATOM   2242  HH2 TRP   146      30.068  29.807  29.754  1.00  0.00           H  
ATOM   2243  CZ3 TRP   146      30.103  30.166  27.703  1.00  0.00           C  
ATOM   2244  HZ3 TRP   146      31.020  29.598  27.639  1.00  0.00           H  
ATOM   2245  CE3 TRP   146      29.617  30.909  26.635  1.00  0.00           C  
ATOM   2246  HE3 TRP   146      30.116  30.691  25.702  1.00  0.00           H  
ATOM   2247  CD2 TRP   146      28.539  31.846  26.776  1.00  0.00           C  
ATOM   2248  C   TRP   146      28.940  35.370  24.657  1.00  0.00           C  
ATOM   2249  O   TRP   146      27.922  35.937  24.146  1.00  0.00           O  
ATOM   2250  N   HID   147      29.679  35.991  25.565  1.00  0.00           N  
ATOM   2251  H   HID   147      30.357  35.480  26.113  1.00  0.00           H  
ATOM   2252  CA  HID   147      29.462  37.453  25.862  1.00  0.00           C  
ATOM   2253  HA  HID   147      28.387  37.621  25.926  1.00  0.00           H  
ATOM   2254  CB  HID   147      30.148  37.910  27.204  1.00  0.00           C  
ATOM   2255  HB2 HID   147      31.224  38.028  27.080  1.00  0.00           H  
ATOM   2256  HB3 HID   147      29.814  38.937  27.356  1.00  0.00           H  
ATOM   2257  CG  HID   147      29.693  37.183  28.507  1.00  0.00           C  
ATOM   2258  ND1 HID   147      29.928  35.891  28.848  1.00  0.00           N  
ATOM   2259  HD1 HID   147      30.518  35.270  28.312  1.00  0.00           H  
ATOM   2260  CE1 HID   147      29.232  35.487  29.956  1.00  0.00           C  
ATOM   2261  HE1 HID   147      29.349  34.539  30.462  1.00  0.00           H  
ATOM   2262  NE2 HID   147      28.549  36.563  30.369  1.00  0.00           N  
ATOM   2263  CD2 HID   147      28.754  37.602  29.470  1.00  0.00           C  
ATOM   2264  HD2 HID   147      28.430  38.632  29.507  1.00  0.00           H  
ATOM   2265  C   HID   147      30.005  38.242  24.665  1.00  0.00           C  
ATOM   2266  O   HID   147      31.129  37.988  24.147  1.00  0.00           O  
ATOM   2267  N   MET   148      29.148  39.200  24.238  1.00  0.00           N  
ATOM   2268  H   MET   148      28.319  39.484  24.740  1.00  0.00           H  
ATOM   2269  CA  MET   148      29.175  39.611  22.813  1.00  0.00           C  
ATOM   2270  HA  MET   148      30.070  39.111  22.443  1.00  0.00           H  
ATOM   2271  CB  MET   148      27.817  39.254  22.048  1.00  0.00           C  
ATOM   2272  HB2 MET   148      27.903  39.652  21.036  1.00  0.00           H  
ATOM   2273  HB3 MET   148      27.718  38.170  21.982  1.00  0.00           H  
ATOM   2274  CG  MET   148      26.621  39.900  22.701  1.00  0.00           C  
ATOM   2275  HG2 MET   148      26.991  40.802  23.189  1.00  0.00           H  
ATOM   2276  HG3 MET   148      25.787  40.213  22.072  1.00  0.00           H  
ATOM   2277  SD  MET   148      25.911  39.021  23.983  1.00  0.00           S  
ATOM   2278  CE  MET   148      24.854  37.931  23.005  1.00  0.00           C  
ATOM   2279  HE1 MET   148      24.013  37.638  23.633  1.00  0.00           H  
ATOM   2280  HE2 MET   148      24.398  38.349  22.107  1.00  0.00           H  
ATOM   2281  HE3 MET   148      25.534  37.100  22.819  1.00  0.00           H  
ATOM   2282  C   MET   148      29.443  41.104  22.660  1.00  0.00           C  
ATOM   2283  O   MET   148      29.436  41.521  21.498  1.00  0.00           O  
ATOM   2284  N   LEU   149      29.647  41.854  23.692  1.00  0.00           N  
ATOM   2285  H   LEU   149      29.364  41.524  24.603  1.00  0.00           H  
ATOM   2286  CA  LEU   149      30.113  43.273  23.659  1.00  0.00           C  
ATOM   2287  HA  LEU   149      29.439  43.691  22.912  1.00  0.00           H  
ATOM   2288  CB  LEU   149      29.763  43.935  24.989  1.00  0.00           C  
ATOM   2289  HB2 LEU   149      29.901  43.167  25.750  1.00  0.00           H  
ATOM   2290  HB3 LEU   149      30.363  44.833  25.141  1.00  0.00           H  
ATOM   2291  CG  LEU   149      28.261  44.373  25.092  1.00  0.00           C  
ATOM   2292  HG  LEU   149      27.739  43.448  24.845  1.00  0.00           H  
ATOM   2293  CD1 LEU   149      28.029  44.877  26.593  1.00  0.00           C  
ATOM   2294 HD11 LEU   149      26.984  45.011  26.872  1.00  0.00           H  
ATOM   2295 HD12 LEU   149      28.528  44.163  27.248  1.00  0.00           H  
ATOM   2296 HD13 LEU   149      28.494  45.862  26.636  1.00  0.00           H  
ATOM   2297  CD2 LEU   149      27.866  45.425  24.144  1.00  0.00           C  
ATOM   2298 HD21 LEU   149      28.644  46.174  24.294  1.00  0.00           H  
ATOM   2299 HD22 LEU   149      27.938  45.093  23.109  1.00  0.00           H  
ATOM   2300 HD23 LEU   149      26.892  45.846  24.393  1.00  0.00           H  
ATOM   2301  C   LEU   149      31.581  43.377  23.239  1.00  0.00           C  
ATOM   2302  O   LEU   149      32.390  42.510  23.536  1.00  0.00           O  
ATOM   2303  N   PRO   150      31.980  44.510  22.607  1.00  0.00           N  
ATOM   2304  CD  PRO   150      31.058  45.360  21.945  1.00  0.00           C  
ATOM   2305  HD2 PRO   150      30.478  45.924  22.676  1.00  0.00           H  
ATOM   2306  HD3 PRO   150      30.386  44.704  21.391  1.00  0.00           H  
ATOM   2307  CG  PRO   150      31.874  46.178  20.983  1.00  0.00           C  
ATOM   2308  HG2 PRO   150      31.335  47.121  20.888  1.00  0.00           H  
ATOM   2309  HG3 PRO   150      31.878  45.634  20.039  1.00  0.00           H  
ATOM   2310  CB  PRO   150      33.204  46.243  21.617  1.00  0.00           C  
ATOM   2311  HB2 PRO   150      33.274  46.860  22.513  1.00  0.00           H  
ATOM   2312  HB3 PRO   150      34.013  46.531  20.946  1.00  0.00           H  
ATOM   2313  CA  PRO   150      33.296  44.779  22.122  1.00  0.00           C  
ATOM   2314  HA  PRO   150      33.456  44.104  21.282  1.00  0.00           H  
ATOM   2315  C   PRO   150      34.456  44.570  23.113  1.00  0.00           C  
ATOM   2316  O   PRO   150      35.592  44.397  22.705  1.00  0.00           O  
ATOM   2317  N   THR   151      34.189  44.721  24.359  1.00  0.00           N  
ATOM   2318  H   THR   151      33.191  44.836  24.463  1.00  0.00           H  
ATOM   2319  CA  THR   151      35.148  44.617  25.486  1.00  0.00           C  
ATOM   2320  HA  THR   151      36.030  45.231  25.304  1.00  0.00           H  
ATOM   2321  CB  THR   151      34.531  45.396  26.657  1.00  0.00           C  
ATOM   2322  HB  THR   151      34.173  46.368  26.316  1.00  0.00           H  
ATOM   2323  CG2 THR   151      33.343  44.658  27.283  1.00  0.00           C  
ATOM   2324 HG21 THR   151      33.092  45.330  28.103  1.00  0.00           H  
ATOM   2325 HG22 THR   151      32.390  44.613  26.757  1.00  0.00           H  
ATOM   2326 HG23 THR   151      33.693  43.755  27.783  1.00  0.00           H  
ATOM   2327  OG1 THR   151      35.498  45.588  27.669  1.00  0.00           O  
ATOM   2328  HG1 THR   151      36.114  46.198  27.257  1.00  0.00           H  
ATOM   2329  C   THR   151      35.512  43.149  25.874  1.00  0.00           C  
ATOM   2330  O   THR   151      36.600  42.849  26.390  1.00  0.00           O  
ATOM   2331  N   GLU   152      34.596  42.235  25.541  1.00  0.00           N  
ATOM   2332  H   GLU   152      33.721  42.591  25.181  1.00  0.00           H  
ATOM   2333  CA  GLU   152      34.624  40.789  25.876  1.00  0.00           C  
ATOM   2334  HA  GLU   152      34.784  40.756  26.953  1.00  0.00           H  
ATOM   2335  CB  GLU   152      33.291  40.087  25.665  1.00  0.00           C  
ATOM   2336  HB2 GLU   152      33.048  40.147  24.604  1.00  0.00           H  
ATOM   2337  HB3 GLU   152      33.212  39.038  25.949  1.00  0.00           H  
ATOM   2338  CG  GLU   152      32.129  40.647  26.454  1.00  0.00           C  
ATOM   2339  HG2 GLU   152      31.921  41.697  26.249  1.00  0.00           H  
ATOM   2340  HG3 GLU   152      31.216  40.154  26.120  1.00  0.00           H  
ATOM   2341  CD  GLU   152      32.371  40.572  27.981  1.00  0.00           C  
ATOM   2342  OE1 GLU   152      33.053  39.691  28.460  1.00  0.00           O  
ATOM   2343  OE2 GLU   152      32.059  41.581  28.701  1.00  0.00           O  
ATOM   2344  C   GLU   152      35.902  40.184  25.231  1.00  0.00           C  
ATOM   2345  O   GLU   152      36.340  40.630  24.202  1.00  0.00           O  
ATOM   2346  N   ALA   153      36.407  39.104  25.755  1.00  0.00           N  
ATOM   2347  H   ALA   153      35.941  38.688  26.549  1.00  0.00           H  
ATOM   2348  CA  ALA   153      37.383  38.230  25.162  1.00  0.00           C  
ATOM   2349  HA  ALA   153      38.077  38.696  24.463  1.00  0.00           H  
ATOM   2350  CB  ALA   153      38.186  37.678  26.267  1.00  0.00           C  
ATOM   2351  HB1 ALA   153      37.580  37.081  26.950  1.00  0.00           H  
ATOM   2352  HB2 ALA   153      38.979  36.984  25.989  1.00  0.00           H  
ATOM   2353  HB3 ALA   153      38.727  38.446  26.820  1.00  0.00           H  
ATOM   2354  C   ALA   153      36.585  37.141  24.384  1.00  0.00           C  
ATOM   2355  O   ALA   153      35.396  36.934  24.599  1.00  0.00           O  
ATOM   2356  N   LEU   154      37.269  36.507  23.375  1.00  0.00           N  
ATOM   2357  H   LEU   154      38.273  36.596  23.313  1.00  0.00           H  
ATOM   2358  CA  LEU   154      36.760  35.370  22.579  1.00  0.00           C  
ATOM   2359  HA  LEU   154      35.813  35.637  22.110  1.00  0.00           H  
ATOM   2360  CB  LEU   154      37.784  35.242  21.425  1.00  0.00           C  
ATOM   2361  HB2 LEU   154      37.580  36.180  20.908  1.00  0.00           H  
ATOM   2362  HB3 LEU   154      38.810  35.203  21.790  1.00  0.00           H  
ATOM   2363  CG  LEU   154      37.565  34.125  20.411  1.00  0.00           C  
ATOM   2364  HG  LEU   154      37.340  33.195  20.935  1.00  0.00           H  
ATOM   2365  CD1 LEU   154      36.470  34.542  19.491  1.00  0.00           C  
ATOM   2366 HD11 LEU   154      35.746  35.047  20.130  1.00  0.00           H  
ATOM   2367 HD12 LEU   154      36.798  35.309  18.789  1.00  0.00           H  
ATOM   2368 HD13 LEU   154      36.064  33.673  18.973  1.00  0.00           H  
ATOM   2369  CD2 LEU   154      38.788  33.753  19.760  1.00  0.00           C  
ATOM   2370 HD21 LEU   154      39.131  34.586  19.146  1.00  0.00           H  
ATOM   2371 HD22 LEU   154      39.360  33.470  20.644  1.00  0.00           H  
ATOM   2372 HD23 LEU   154      38.628  32.845  19.178  1.00  0.00           H  
ATOM   2373  C   LEU   154      36.585  34.055  23.452  1.00  0.00           C  
ATOM   2374  O   LEU   154      35.813  33.163  23.105  1.00  0.00           O  
ATOM   2375  N   VAL   155      37.312  33.965  24.602  1.00  0.00           N  
ATOM   2376  H   VAL   155      37.833  34.798  24.835  1.00  0.00           H  
ATOM   2377  CA  VAL   155      37.497  32.791  25.471  1.00  0.00           C  
ATOM   2378  HA  VAL   155      36.655  32.105  25.380  1.00  0.00           H  
ATOM   2379  CB  VAL   155      38.827  32.152  25.014  1.00  0.00           C  
ATOM   2380  HB  VAL   155      38.997  31.321  25.699  1.00  0.00           H  
ATOM   2381  CG1 VAL   155      38.765  31.570  23.638  1.00  0.00           C  
ATOM   2382 HG11 VAL   155      38.466  32.364  22.954  1.00  0.00           H  
ATOM   2383 HG12 VAL   155      39.626  31.014  23.266  1.00  0.00           H  
ATOM   2384 HG13 VAL   155      37.938  30.866  23.553  1.00  0.00           H  
ATOM   2385  CG2 VAL   155      40.073  33.018  25.025  1.00  0.00           C  
ATOM   2386 HG21 VAL   155      39.999  33.733  25.845  1.00  0.00           H  
ATOM   2387 HG22 VAL   155      40.910  32.331  25.153  1.00  0.00           H  
ATOM   2388 HG23 VAL   155      40.132  33.632  24.127  1.00  0.00           H  
ATOM   2389  C   VAL   155      37.676  33.153  26.992  1.00  0.00           C  
ATOM   2390  O   VAL   155      37.857  34.337  27.306  1.00  0.00           O  
ATOM   2391  N   HID   156      37.590  32.150  27.829  1.00  0.00           N  
ATOM   2392  H   HID   156      37.423  31.236  27.435  1.00  0.00           H  
ATOM   2393  CA  HID   156      37.704  32.245  29.339  1.00  0.00           C  
ATOM   2394  HA  HID   156      38.328  33.080  29.660  1.00  0.00           H  
ATOM   2395  CB  HID   156      36.388  32.685  29.907  1.00  0.00           C  
ATOM   2396  HB2 HID   156      36.512  32.898  30.968  1.00  0.00           H  
ATOM   2397  HB3 HID   156      35.990  33.538  29.358  1.00  0.00           H  
ATOM   2398  CG  HID   156      35.274  31.657  29.698  1.00  0.00           C  
ATOM   2399  ND1 HID   156      34.865  30.981  28.539  1.00  0.00           N  
ATOM   2400  HD1 HID   156      35.253  30.996  27.606  1.00  0.00           H  
ATOM   2401  CE1 HID   156      33.762  30.305  28.796  1.00  0.00           C  
ATOM   2402  HE1 HID   156      33.182  29.794  28.043  1.00  0.00           H  
ATOM   2403  NE2 HID   156      33.477  30.356  30.076  1.00  0.00           N  
ATOM   2404  CD2 HID   156      34.390  31.197  30.693  1.00  0.00           C  
ATOM   2405  HD2 HID   156      34.441  31.696  31.650  1.00  0.00           H  
ATOM   2406  C   HID   156      38.221  30.984  29.919  1.00  0.00           C  
ATOM   2407  O   HID   156      38.067  29.970  29.315  1.00  0.00           O  
ATOM   2408  N   CYX   157      38.781  30.972  31.102  1.00  0.00           N  
ATOM   2409  H   CYX   157      38.802  31.789  31.695  1.00  0.00           H  
ATOM   2410  CA  CYX   157      39.359  29.774  31.774  1.00  0.00           C  
ATOM   2411  HA  CYX   157      40.082  29.233  31.162  1.00  0.00           H  
ATOM   2412  CB  CYX   157      39.975  30.276  33.132  1.00  0.00           C  
ATOM   2413  HB2 CYX   157      39.304  31.059  33.485  1.00  0.00           H  
ATOM   2414  HB3 CYX   157      40.105  29.410  33.781  1.00  0.00           H  
ATOM   2415  SG  CYX   157      41.561  31.053  32.786  1.00  0.00           S  
ATOM   2416  C   CYX   157      38.170  28.852  31.999  1.00  0.00           C  
ATOM   2417  O   CYX   157      37.249  29.268  32.764  1.00  0.00           O  
ATOM   2418  N   ARG   158      38.365  27.565  31.609  1.00  0.00           N  
ATOM   2419  H   ARG   158      39.282  27.406  31.217  1.00  0.00           H  
ATOM   2420  CA  ARG   158      37.382  26.485  31.646  1.00  0.00           C  
ATOM   2421  HA  ARG   158      36.502  26.696  31.038  1.00  0.00           H  
ATOM   2422  CB  ARG   158      38.018  25.202  30.984  1.00  0.00           C  
ATOM   2423  HB2 ARG   158      38.322  25.399  29.956  1.00  0.00           H  
ATOM   2424  HB3 ARG   158      38.923  24.894  31.507  1.00  0.00           H  
ATOM   2425  CG  ARG   158      37.021  24.053  30.860  1.00  0.00           C  
ATOM   2426  HG2 ARG   158      36.600  23.741  31.816  1.00  0.00           H  
ATOM   2427  HG3 ARG   158      36.131  24.301  30.281  1.00  0.00           H  
ATOM   2428  CD  ARG   158      37.747  22.946  30.170  1.00  0.00           C  
ATOM   2429  HD2 ARG   158      37.908  23.300  29.152  1.00  0.00           H  
ATOM   2430  HD3 ARG   158      38.680  22.640  30.643  1.00  0.00           H  
ATOM   2431  NE  ARG   158      36.789  21.747  30.125  1.00  0.00           N  
ATOM   2432  HE  ARG   158      36.017  21.766  30.777  1.00  0.00           H  
ATOM   2433  CZ  ARG   158      37.006  20.573  29.571  1.00  0.00           C  
ATOM   2434  NH1 ARG   158      38.079  20.280  28.911  1.00  0.00           N  
ATOM   2435 HH11 ARG   158      38.807  20.979  28.943  1.00  0.00           H  
ATOM   2436 HH12 ARG   158      38.215  19.360  28.515  1.00  0.00           H  
ATOM   2437  NH2 ARG   158      36.154  19.663  29.686  1.00  0.00           N  
ATOM   2438 HH21 ARG   158      35.384  19.890  30.298  1.00  0.00           H  
ATOM   2439 HH22 ARG   158      36.062  18.805  29.161  1.00  0.00           H  
ATOM   2440  C   ARG   158      36.955  26.192  33.063  1.00  0.00           C  
ATOM   2441  O   ARG   158      35.800  25.735  33.278  1.00  0.00           O  
ATOM   2442  N   THR   159      37.695  26.520  34.083  1.00  0.00           N  
ATOM   2443  H   THR   159      38.621  26.892  33.931  1.00  0.00           H  
ATOM   2444  CA  THR   159      37.394  26.357  35.501  1.00  0.00           C  
ATOM   2445  HA  THR   159      36.708  25.513  35.560  1.00  0.00           H  
ATOM   2446  CB  THR   159      38.587  25.948  36.266  1.00  0.00           C  
ATOM   2447  HB  THR   159      38.244  25.686  37.267  1.00  0.00           H  
ATOM   2448  CG2 THR   159      39.370  24.731  35.713  1.00  0.00           C  
ATOM   2449 HG21 THR   159      38.706  23.877  35.846  1.00  0.00           H  
ATOM   2450 HG22 THR   159      39.629  24.900  34.667  1.00  0.00           H  
ATOM   2451 HG23 THR   159      40.234  24.569  36.357  1.00  0.00           H  
ATOM   2452  OG1 THR   159      39.405  27.080  36.463  1.00  0.00           O  
ATOM   2453  HG1 THR   159      39.186  27.555  37.268  1.00  0.00           H  
ATOM   2454  C   THR   159      36.649  27.556  36.027  1.00  0.00           C  
ATOM   2455  O   THR   159      36.212  27.523  37.202  1.00  0.00           O  
ATOM   2456  N   ARG   160      36.580  28.665  35.298  1.00  0.00           N  
ATOM   2457  H   ARG   160      37.127  28.709  34.450  1.00  0.00           H  
ATOM   2458  CA  ARG   160      35.926  29.939  35.651  1.00  0.00           C  
ATOM   2459  HA  ARG   160      35.510  29.870  36.656  1.00  0.00           H  
ATOM   2460  CB  ARG   160      36.962  31.216  35.599  1.00  0.00           C  
ATOM   2461  HB2 ARG   160      37.292  31.303  34.564  1.00  0.00           H  
ATOM   2462  HB3 ARG   160      36.444  32.136  35.870  1.00  0.00           H  
ATOM   2463  CG  ARG   160      38.320  31.154  36.308  1.00  0.00           C  
ATOM   2464  HG2 ARG   160      38.934  30.350  35.900  1.00  0.00           H  
ATOM   2465  HG3 ARG   160      38.829  32.113  36.216  1.00  0.00           H  
ATOM   2466  CD  ARG   160      38.129  30.826  37.819  1.00  0.00           C  
ATOM   2467  HD2 ARG   160      37.684  29.830  37.829  1.00  0.00           H  
ATOM   2468  HD3 ARG   160      39.095  30.707  38.309  1.00  0.00           H  
ATOM   2469  NE  ARG   160      37.294  31.768  38.602  1.00  0.00           N  
ATOM   2470  HE  ARG   160      37.385  32.710  38.250  1.00  0.00           H  
ATOM   2471  CZ  ARG   160      36.460  31.665  39.615  1.00  0.00           C  
ATOM   2472  NH1 ARG   160      36.202  30.516  40.150  1.00  0.00           N  
ATOM   2473 HH11 ARG   160      36.474  29.664  39.680  1.00  0.00           H  
ATOM   2474 HH12 ARG   160      35.884  30.448  41.106  1.00  0.00           H  
ATOM   2475  NH2 ARG   160      36.008  32.747  40.271  1.00  0.00           N  
ATOM   2476 HH21 ARG   160      36.192  33.701  39.994  1.00  0.00           H  
ATOM   2477 HH22 ARG   160      35.491  32.588  41.123  1.00  0.00           H  
ATOM   2478  C   ARG   160      34.671  30.244  34.821  1.00  0.00           C  
ATOM   2479  O   ARG   160      33.896  31.124  35.214  1.00  0.00           O  
ATOM   2480  N   SER   161      34.461  29.369  33.821  1.00  0.00           N  
ATOM   2481  H   SER   161      35.283  28.851  33.545  1.00  0.00           H  
ATOM   2482  CA  SER   161      33.141  29.242  33.148  1.00  0.00           C  
ATOM   2483  HA  SER   161      32.974  30.209  32.673  1.00  0.00           H  
ATOM   2484  CB  SER   161      33.138  28.027  32.183  1.00  0.00           C  
ATOM   2485  HB2 SER   161      33.208  27.156  32.834  1.00  0.00           H  
ATOM   2486  HB3 SER   161      32.172  28.042  31.677  1.00  0.00           H  
ATOM   2487  OG  SER   161      34.165  28.069  31.239  1.00  0.00           O  
ATOM   2488  HG  SER   161      34.001  28.827  30.674  1.00  0.00           H  
ATOM   2489  C   SER   161      31.950  29.118  34.121  1.00  0.00           C  
ATOM   2490  O   SER   161      32.139  28.461  35.175  1.00  0.00           O  
ATOM   2491  N   TRP   162      30.775  29.718  33.803  1.00  0.00           N  
ATOM   2492  H   TRP   162      30.553  30.003  32.860  1.00  0.00           H  
ATOM   2493  CA  TRP   162      29.819  30.030  34.834  1.00  0.00           C  
ATOM   2494  HA  TRP   162      30.297  30.711  35.537  1.00  0.00           H  
ATOM   2495  CB  TRP   162      28.644  30.784  34.219  1.00  0.00           C  
ATOM   2496  HB2 TRP   162      28.973  31.635  33.623  1.00  0.00           H  
ATOM   2497  HB3 TRP   162      28.252  30.098  33.469  1.00  0.00           H  
ATOM   2498  CG  TRP   162      27.568  31.241  35.157  1.00  0.00           C  
ATOM   2499  CD1 TRP   162      27.553  32.460  35.795  1.00  0.00           C  
ATOM   2500  HD1 TRP   162      28.363  33.171  35.854  1.00  0.00           H  
ATOM   2501  NE1 TRP   162      26.487  32.475  36.681  1.00  0.00           N  
ATOM   2502  HE1 TRP   162      26.398  33.252  37.320  1.00  0.00           H  
ATOM   2503  CE2 TRP   162      25.590  31.450  36.505  1.00  0.00           C  
ATOM   2504  CZ2 TRP   162      24.342  31.136  37.068  1.00  0.00           C  
ATOM   2505  HZ2 TRP   162      23.791  31.775  37.743  1.00  0.00           H  
ATOM   2506  CH2 TRP   162      23.812  29.849  36.809  1.00  0.00           C  
ATOM   2507  HH2 TRP   162      22.901  29.489  37.264  1.00  0.00           H  
ATOM   2508  CZ3 TRP   162      24.567  28.952  35.981  1.00  0.00           C  
ATOM   2509  HZ3 TRP   162      24.122  28.003  35.719  1.00  0.00           H  
ATOM   2510  CE3 TRP   162      25.819  29.276  35.412  1.00  0.00           C  
ATOM   2511  HE3 TRP   162      26.246  28.569  34.716  1.00  0.00           H  
ATOM   2512  CD2 TRP   162      26.375  30.556  35.629  1.00  0.00           C  
ATOM   2513  C   TRP   162      29.263  28.818  35.527  1.00  0.00           C  
ATOM   2514  O   TRP   162      28.840  28.875  36.648  1.00  0.00           O  
ATOM   2515  N   VAL   163      29.316  27.618  34.947  1.00  0.00           N  
ATOM   2516  H   VAL   163      29.936  27.658  34.151  1.00  0.00           H  
ATOM   2517  CA  VAL   163      29.115  26.346  35.661  1.00  0.00           C  
ATOM   2518  HA  VAL   163      28.300  26.578  36.347  1.00  0.00           H  
ATOM   2519  CB  VAL   163      28.772  25.225  34.643  1.00  0.00           C  
ATOM   2520  HB  VAL   163      29.667  25.044  34.047  1.00  0.00           H  
ATOM   2521  CG1 VAL   163      28.447  23.859  35.293  1.00  0.00           C  
ATOM   2522 HG11 VAL   163      28.530  23.047  34.571  1.00  0.00           H  
ATOM   2523 HG12 VAL   163      29.179  23.449  35.988  1.00  0.00           H  
ATOM   2524 HG13 VAL   163      27.444  23.907  35.717  1.00  0.00           H  
ATOM   2525  CG2 VAL   163      27.603  25.380  33.634  1.00  0.00           C  
ATOM   2526 HG21 VAL   163      27.751  26.369  33.198  1.00  0.00           H  
ATOM   2527 HG22 VAL   163      27.534  24.569  32.910  1.00  0.00           H  
ATOM   2528 HG23 VAL   163      26.619  25.402  34.101  1.00  0.00           H  
ATOM   2529  C   VAL   163      30.259  25.840  36.595  1.00  0.00           C  
ATOM   2530  O   VAL   163      29.932  25.536  37.745  1.00  0.00           O  
ATOM   2531  N   SER   164      31.526  25.933  36.203  1.00  0.00           N  
ATOM   2532  H   SER   164      31.781  26.557  35.450  1.00  0.00           H  
ATOM   2533  CA  SER   164      32.623  25.665  37.229  1.00  0.00           C  
ATOM   2534  HA  SER   164      32.421  24.759  37.802  1.00  0.00           H  
ATOM   2535  CB  SER   164      33.977  25.355  36.598  1.00  0.00           C  
ATOM   2536  HB2 SER   164      34.274  26.048  35.811  1.00  0.00           H  
ATOM   2537  HB3 SER   164      34.834  25.365  37.272  1.00  0.00           H  
ATOM   2538  OG  SER   164      33.937  24.101  35.999  1.00  0.00           O  
ATOM   2539  HG  SER   164      33.581  24.156  35.109  1.00  0.00           H  
ATOM   2540  C   SER   164      32.711  26.820  38.271  1.00  0.00           C  
ATOM   2541  O   SER   164      32.700  26.560  39.462  1.00  0.00           O  
ATOM   2542  N   PHE   165      32.779  28.084  37.899  1.00  0.00           N  
ATOM   2543  H   PHE   165      32.738  28.240  36.902  1.00  0.00           H  
ATOM   2544  CA  PHE   165      32.574  29.230  38.798  1.00  0.00           C  
ATOM   2545  HA  PHE   165      33.409  29.375  39.484  1.00  0.00           H  
ATOM   2546  CB  PHE   165      32.442  30.549  37.949  1.00  0.00           C  
ATOM   2547  HB2 PHE   165      33.488  30.822  37.807  1.00  0.00           H  
ATOM   2548  HB3 PHE   165      32.019  30.454  36.949  1.00  0.00           H  
ATOM   2549  CG  PHE   165      31.660  31.785  38.430  1.00  0.00           C  
ATOM   2550  CD1 PHE   165      30.220  31.846  38.324  1.00  0.00           C  
ATOM   2551  HD1 PHE   165      29.687  30.979  37.964  1.00  0.00           H  
ATOM   2552  CE1 PHE   165      29.555  33.014  38.713  1.00  0.00           C  
ATOM   2553  HE1 PHE   165      28.475  32.995  38.708  1.00  0.00           H  
ATOM   2554  CZ  PHE   165      30.300  34.191  39.183  1.00  0.00           C  
ATOM   2555  HZ  PHE   165      29.726  35.102  39.270  1.00  0.00           H  
ATOM   2556  CE2 PHE   165      31.719  34.051  39.332  1.00  0.00           C  
ATOM   2557  HE2 PHE   165      32.363  34.822  39.730  1.00  0.00           H  
ATOM   2558  CD2 PHE   165      32.351  32.941  38.861  1.00  0.00           C  
ATOM   2559  HD2 PHE   165      33.429  32.909  38.923  1.00  0.00           H  
ATOM   2560  C   PHE   165      31.391  29.017  39.735  1.00  0.00           C  
ATOM   2561  O   PHE   165      31.573  29.090  40.912  1.00  0.00           O  
ATOM   2562  N   GLY   166      30.304  28.575  39.083  1.00  0.00           N  
ATOM   2563  H   GLY   166      30.347  28.379  38.093  1.00  0.00           H  
ATOM   2564  CA  GLY   166      29.040  28.369  39.758  1.00  0.00           C  
ATOM   2565  HA2 GLY   166      28.621  29.308  40.120  1.00  0.00           H  
ATOM   2566  HA3 GLY   166      28.349  27.895  39.061  1.00  0.00           H  
ATOM   2567  C   GLY   166      29.056  27.427  40.970  1.00  0.00           C  
ATOM   2568  O   GLY   166      28.470  27.737  41.989  1.00  0.00           O  
ATOM   2569  N   LEU   167      29.565  26.248  40.728  1.00  0.00           N  
ATOM   2570  H   LEU   167      30.067  26.158  39.856  1.00  0.00           H  
ATOM   2571  CA  LEU   167      29.708  25.185  41.780  1.00  0.00           C  
ATOM   2572  HA  LEU   167      28.777  25.001  42.315  1.00  0.00           H  
ATOM   2573  CB  LEU   167      30.135  23.883  41.007  1.00  0.00           C  
ATOM   2574  HB2 LEU   167      31.081  24.077  40.500  1.00  0.00           H  
ATOM   2575  HB3 LEU   167      30.357  23.093  41.724  1.00  0.00           H  
ATOM   2576  CG  LEU   167      29.104  23.298  40.033  1.00  0.00           C  
ATOM   2577  HG  LEU   167      28.737  24.130  39.432  1.00  0.00           H  
ATOM   2578  CD1 LEU   167      29.444  22.179  38.999  1.00  0.00           C  
ATOM   2579 HD11 LEU   167      30.132  22.534  38.232  1.00  0.00           H  
ATOM   2580 HD12 LEU   167      29.837  21.324  39.549  1.00  0.00           H  
ATOM   2581 HD13 LEU   167      28.517  21.995  38.456  1.00  0.00           H  
ATOM   2582  CD2 LEU   167      27.956  22.684  40.811  1.00  0.00           C  
ATOM   2583 HD21 LEU   167      27.097  22.447  40.182  1.00  0.00           H  
ATOM   2584 HD22 LEU   167      28.313  21.874  41.447  1.00  0.00           H  
ATOM   2585 HD23 LEU   167      27.567  23.416  41.518  1.00  0.00           H  
ATOM   2586  C   LEU   167      30.716  25.539  42.799  1.00  0.00           C  
ATOM   2587  O   LEU   167      30.540  25.312  43.999  1.00  0.00           O  
ATOM   2588  N   ALA   168      31.802  26.148  42.419  1.00  0.00           N  
ATOM   2589  H   ALA   168      32.106  26.120  41.456  1.00  0.00           H  
ATOM   2590  CA  ALA   168      32.782  26.624  43.341  1.00  0.00           C  
ATOM   2591  HA  ALA   168      33.156  25.778  43.918  1.00  0.00           H  
ATOM   2592  CB  ALA   168      33.974  27.196  42.576  1.00  0.00           C  
ATOM   2593  HB1 ALA   168      34.880  27.258  43.180  1.00  0.00           H  
ATOM   2594  HB2 ALA   168      34.209  26.350  41.929  1.00  0.00           H  
ATOM   2595  HB3 ALA   168      33.633  28.074  42.029  1.00  0.00           H  
ATOM   2596  C   ALA   168      32.209  27.629  44.354  1.00  0.00           C  
ATOM   2597  O   ALA   168      32.275  27.345  45.555  1.00  0.00           O  
ATOM   2598  N   HID   169      31.666  28.792  43.862  1.00  0.00           N  
ATOM   2599  H   HID   169      31.957  28.889  42.900  1.00  0.00           H  
ATOM   2600  CA  HID   169      31.046  29.928  44.610  1.00  0.00           C  
ATOM   2601  HA  HID   169      31.733  30.152  45.426  1.00  0.00           H  
ATOM   2602  CB  HID   169      30.906  31.086  43.638  1.00  0.00           C  
ATOM   2603  HB2 HID   169      30.633  30.646  42.678  1.00  0.00           H  
ATOM   2604  HB3 HID   169      30.146  31.789  43.977  1.00  0.00           H  
ATOM   2605  CG  HID   169      32.285  31.844  43.457  1.00  0.00           C  
ATOM   2606  ND1 HID   169      32.966  32.616  44.409  1.00  0.00           N  
ATOM   2607  HD1 HID   169      32.710  32.826  45.363  1.00  0.00           H  
ATOM   2608  CE1 HID   169      34.205  32.886  43.891  1.00  0.00           C  
ATOM   2609  HE1 HID   169      35.001  33.461  44.342  1.00  0.00           H  
ATOM   2610  NE2 HID   169      34.356  32.383  42.634  1.00  0.00           N  
ATOM   2611  CD2 HID   169      33.141  31.706  42.391  1.00  0.00           C  
ATOM   2612  HD2 HID   169      32.973  31.100  41.512  1.00  0.00           H  
ATOM   2613  C   HID   169      29.699  29.547  45.277  1.00  0.00           C  
ATOM   2614  O   HID   169      29.428  30.077  46.369  1.00  0.00           O  
ATOM   2615  N   ALA   170      28.993  28.537  44.756  1.00  0.00           N  
ATOM   2616  H   ALA   170      29.418  28.043  43.984  1.00  0.00           H  
ATOM   2617  CA  ALA   170      27.838  27.962  45.478  1.00  0.00           C  
ATOM   2618  HA  ALA   170      27.164  28.734  45.847  1.00  0.00           H  
ATOM   2619  CB  ALA   170      27.121  27.003  44.562  1.00  0.00           C  
ATOM   2620  HB1 ALA   170      26.564  27.571  43.816  1.00  0.00           H  
ATOM   2621  HB2 ALA   170      27.702  26.202  44.104  1.00  0.00           H  
ATOM   2622  HB3 ALA   170      26.315  26.682  45.223  1.00  0.00           H  
ATOM   2623  C   ALA   170      28.348  27.196  46.755  1.00  0.00           C  
ATOM   2624  O   ALA   170      27.731  27.206  47.845  1.00  0.00           O  
ATOM   2625  N   THR   171      29.414  26.366  46.595  1.00  0.00           N  
ATOM   2626  H   THR   171      29.756  26.183  45.663  1.00  0.00           H  
ATOM   2627  CA  THR   171      30.071  25.757  47.775  1.00  0.00           C  
ATOM   2628  HA  THR   171      29.334  25.112  48.254  1.00  0.00           H  
ATOM   2629  CB  THR   171      31.306  24.833  47.512  1.00  0.00           C  
ATOM   2630  HB  THR   171      32.176  25.313  47.065  1.00  0.00           H  
ATOM   2631  CG2 THR   171      31.766  23.955  48.678  1.00  0.00           C  
ATOM   2632 HG21 THR   171      30.970  23.265  48.961  1.00  0.00           H  
ATOM   2633 HG22 THR   171      32.583  23.307  48.364  1.00  0.00           H  
ATOM   2634 HG23 THR   171      32.017  24.550  49.556  1.00  0.00           H  
ATOM   2635  OG1 THR   171      30.969  23.918  46.474  1.00  0.00           O  
ATOM   2636  HG1 THR   171      30.848  24.383  45.643  1.00  0.00           H  
ATOM   2637  C   THR   171      30.455  26.866  48.775  1.00  0.00           C  
ATOM   2638  O   THR   171      30.061  26.830  49.985  1.00  0.00           O  
ATOM   2639  N   ASN   172      31.256  27.900  48.397  1.00  0.00           N  
ATOM   2640  H   ASN   172      31.506  27.956  47.420  1.00  0.00           H  
ATOM   2641  CA  ASN   172      31.785  28.911  49.353  1.00  0.00           C  
ATOM   2642  HA  ASN   172      32.340  28.292  50.057  1.00  0.00           H  
ATOM   2643  CB  ASN   172      32.634  29.992  48.627  1.00  0.00           C  
ATOM   2644  HB2 ASN   172      33.351  29.460  48.001  1.00  0.00           H  
ATOM   2645  HB3 ASN   172      31.996  30.531  47.928  1.00  0.00           H  
ATOM   2646  CG  ASN   172      33.213  30.896  49.635  1.00  0.00           C  
ATOM   2647  OD1 ASN   172      32.895  32.110  49.784  1.00  0.00           O  
ATOM   2648  ND2 ASN   172      34.043  30.431  50.573  1.00  0.00           N  
ATOM   2649 HD21 ASN   172      34.369  31.187  51.157  1.00  0.00           H  
ATOM   2650 HD22 ASN   172      34.514  29.543  50.673  1.00  0.00           H  
ATOM   2651  C   ASN   172      30.582  29.578  50.055  1.00  0.00           C  
ATOM   2652  O   ASN   172      30.633  29.801  51.236  1.00  0.00           O  
ATOM   2653  N   ALA   173      29.343  29.680  49.443  1.00  0.00           N  
ATOM   2654  H   ALA   173      29.201  29.481  48.463  1.00  0.00           H  
ATOM   2655  CA  ALA   173      28.171  30.232  50.149  1.00  0.00           C  
ATOM   2656  HA  ALA   173      28.404  31.027  50.858  1.00  0.00           H  
ATOM   2657  CB  ALA   173      27.138  30.887  49.125  1.00  0.00           C  
ATOM   2658  HB1 ALA   173      26.654  30.127  48.512  1.00  0.00           H  
ATOM   2659  HB2 ALA   173      26.444  31.505  49.696  1.00  0.00           H  
ATOM   2660  HB3 ALA   173      27.793  31.463  48.471  1.00  0.00           H  
ATOM   2661  C   ALA   173      27.341  29.216  50.932  1.00  0.00           C  
ATOM   2662  O   ALA   173      26.733  29.529  51.983  1.00  0.00           O  
ATOM   2663  N   THR   174      27.422  27.937  50.520  1.00  0.00           N  
ATOM   2664  H   THR   174      27.922  27.733  49.666  1.00  0.00           H  
ATOM   2665  CA  THR   174      26.913  26.790  51.351  1.00  0.00           C  
ATOM   2666  HA  THR   174      25.885  27.056  51.596  1.00  0.00           H  
ATOM   2667  CB  THR   174      26.892  25.544  50.448  1.00  0.00           C  
ATOM   2668  HB  THR   174      27.941  25.480  50.159  1.00  0.00           H  
ATOM   2669  CG2 THR   174      26.423  24.257  51.109  1.00  0.00           C  
ATOM   2670 HG21 THR   174      27.200  23.798  51.720  1.00  0.00           H  
ATOM   2671 HG22 THR   174      25.573  24.510  51.744  1.00  0.00           H  
ATOM   2672 HG23 THR   174      26.186  23.507  50.355  1.00  0.00           H  
ATOM   2673  OG1 THR   174      26.057  25.703  49.353  1.00  0.00           O  
ATOM   2674  HG1 THR   174      26.388  26.326  48.701  1.00  0.00           H  
ATOM   2675  C   THR   174      27.683  26.579  52.649  1.00  0.00           C  
ATOM   2676  O   THR   174      27.135  26.428  53.729  1.00  0.00           O  
ATOM   2677  N   LEU   175      29.033  26.548  52.574  1.00  0.00           N  
ATOM   2678  H   LEU   175      29.388  26.487  51.630  1.00  0.00           H  
ATOM   2679  CA  LEU   175      29.943  26.616  53.727  1.00  0.00           C  
ATOM   2680  HA  LEU   175      29.657  25.770  54.352  1.00  0.00           H  
ATOM   2681  CB  LEU   175      31.393  26.588  53.335  1.00  0.00           C  
ATOM   2682  HB2 LEU   175      31.663  27.492  52.789  1.00  0.00           H  
ATOM   2683  HB3 LEU   175      31.972  26.678  54.254  1.00  0.00           H  
ATOM   2684  CG  LEU   175      31.715  25.276  52.669  1.00  0.00           C  
ATOM   2685  HG  LEU   175      31.285  25.299  51.667  1.00  0.00           H  
ATOM   2686  CD1 LEU   175      33.279  25.228  52.587  1.00  0.00           C  
ATOM   2687 HD11 LEU   175      33.537  24.397  51.929  1.00  0.00           H  
ATOM   2688 HD12 LEU   175      33.810  26.079  52.162  1.00  0.00           H  
ATOM   2689 HD13 LEU   175      33.561  24.946  53.601  1.00  0.00           H  
ATOM   2690  CD2 LEU   175      31.343  23.896  53.299  1.00  0.00           C  
ATOM   2691 HD21 LEU   175      31.588  23.914  54.361  1.00  0.00           H  
ATOM   2692 HD22 LEU   175      30.325  23.598  53.052  1.00  0.00           H  
ATOM   2693 HD23 LEU   175      31.926  23.093  52.849  1.00  0.00           H  
ATOM   2694  C   LEU   175      29.651  27.810  54.623  1.00  0.00           C  
ATOM   2695  O   LEU   175      29.393  27.631  55.776  1.00  0.00           O  
ATOM   2696  N   ALA   176      29.603  29.060  54.102  1.00  0.00           N  
ATOM   2697  H   ALA   176      29.983  29.266  53.189  1.00  0.00           H  
ATOM   2698  CA  ALA   176      29.175  30.236  54.870  1.00  0.00           C  
ATOM   2699  HA  ALA   176      29.902  30.268  55.681  1.00  0.00           H  
ATOM   2700  CB  ALA   176      29.151  31.484  53.978  1.00  0.00           C  
ATOM   2701  HB1 ALA   176      28.737  32.288  54.588  1.00  0.00           H  
ATOM   2702  HB2 ALA   176      30.159  31.769  53.679  1.00  0.00           H  
ATOM   2703  HB3 ALA   176      28.598  31.355  53.048  1.00  0.00           H  
ATOM   2704  C   ALA   176      27.823  30.008  55.451  1.00  0.00           C  
ATOM   2705  O   ALA   176      27.622  30.485  56.567  1.00  0.00           O  
ATOM   2706  N   PHE   177      26.854  29.342  54.773  1.00  0.00           N  
ATOM   2707  H   PHE   177      27.145  28.942  53.892  1.00  0.00           H  
ATOM   2708  CA  PHE   177      25.526  29.209  55.302  1.00  0.00           C  
ATOM   2709  HA  PHE   177      25.076  30.145  55.633  1.00  0.00           H  
ATOM   2710  CB  PHE   177      24.645  28.756  54.114  1.00  0.00           C  
ATOM   2711  HB2 PHE   177      24.580  29.572  53.394  1.00  0.00           H  
ATOM   2712  HB3 PHE   177      25.134  27.962  53.549  1.00  0.00           H  
ATOM   2713  CG  PHE   177      23.286  28.293  54.592  1.00  0.00           C  
ATOM   2714  CD1 PHE   177      22.422  29.218  55.100  1.00  0.00           C  
ATOM   2715  HD1 PHE   177      22.705  30.260  55.064  1.00  0.00           H  
ATOM   2716  CE1 PHE   177      21.159  28.778  55.539  1.00  0.00           C  
ATOM   2717  HE1 PHE   177      20.472  29.513  55.932  1.00  0.00           H  
ATOM   2718  CZ  PHE   177      20.751  27.399  55.495  1.00  0.00           C  
ATOM   2719  HZ  PHE   177      19.716  27.207  55.738  1.00  0.00           H  
ATOM   2720  CE2 PHE   177      21.630  26.474  54.961  1.00  0.00           C  
ATOM   2721  HE2 PHE   177      21.394  25.424  54.874  1.00  0.00           H  
ATOM   2722  CD2 PHE   177      22.841  26.956  54.436  1.00  0.00           C  
ATOM   2723  HD2 PHE   177      23.542  26.230  54.050  1.00  0.00           H  
ATOM   2724  C   PHE   177      25.481  28.206  56.501  1.00  0.00           C  
ATOM   2725  O   PHE   177      24.719  28.475  57.431  1.00  0.00           O  
ATOM   2726  N   LEU   178      26.201  27.107  56.467  1.00  0.00           N  
ATOM   2727  H   LEU   178      26.843  26.999  55.695  1.00  0.00           H  
ATOM   2728  CA  LEU   178      26.384  26.136  57.613  1.00  0.00           C  
ATOM   2729  HA  LEU   178      25.386  25.802  57.897  1.00  0.00           H  
ATOM   2730  CB  LEU   178      27.313  25.041  57.218  1.00  0.00           C  
ATOM   2731  HB2 LEU   178      28.121  25.494  56.643  1.00  0.00           H  
ATOM   2732  HB3 LEU   178      27.706  24.611  58.139  1.00  0.00           H  
ATOM   2733  CG  LEU   178      26.566  23.971  56.437  1.00  0.00           C  
ATOM   2734  HG  LEU   178      25.771  24.306  55.771  1.00  0.00           H  
ATOM   2735  CD1 LEU   178      27.606  23.198  55.568  1.00  0.00           C  
ATOM   2736 HD11 LEU   178      28.003  23.934  54.869  1.00  0.00           H  
ATOM   2737 HD12 LEU   178      28.401  22.724  56.144  1.00  0.00           H  
ATOM   2738 HD13 LEU   178      27.097  22.514  54.888  1.00  0.00           H  
ATOM   2739  CD2 LEU   178      25.890  23.066  57.423  1.00  0.00           C  
ATOM   2740 HD21 LEU   178      24.977  23.537  57.789  1.00  0.00           H  
ATOM   2741 HD22 LEU   178      25.508  22.220  56.852  1.00  0.00           H  
ATOM   2742 HD23 LEU   178      26.527  22.553  58.144  1.00  0.00           H  
ATOM   2743  C   LEU   178      26.996  26.984  58.806  1.00  0.00           C  
ATOM   2744  O   LEU   178      26.665  26.836  59.948  1.00  0.00           O  
ATOM   2745  N   CYS   179      27.910  27.933  58.441  1.00  0.00           N  
ATOM   2746  H   CYS   179      28.170  28.177  57.496  1.00  0.00           H  
ATOM   2747  CA  CYS   179      28.543  28.661  59.527  1.00  0.00           C  
ATOM   2748  HA  CYS   179      28.764  28.097  60.434  1.00  0.00           H  
ATOM   2749  CB  CYS   179      29.825  29.304  58.980  1.00  0.00           C  
ATOM   2750  HB2 CYS   179      30.634  28.638  58.680  1.00  0.00           H  
ATOM   2751  HB3 CYS   179      29.489  29.988  58.201  1.00  0.00           H  
ATOM   2752  SG  CYS   179      30.471  30.219  60.435  1.00  0.00           S  
ATOM   2753  HG  CYS   179      30.785  31.413  59.924  1.00  0.00           H  
ATOM   2754  C   CYS   179      27.647  29.777  60.120  1.00  0.00           C  
ATOM   2755  O   CYS   179      27.743  30.056  61.309  1.00  0.00           O  
ATOM   2756  N   PHE   180      26.818  30.422  59.278  1.00  0.00           N  
ATOM   2757  H   PHE   180      26.880  30.089  58.327  1.00  0.00           H  
ATOM   2758  CA  PHE   180      25.671  31.153  59.757  1.00  0.00           C  
ATOM   2759  HA  PHE   180      26.023  32.008  60.334  1.00  0.00           H  
ATOM   2760  CB  PHE   180      24.892  31.691  58.593  1.00  0.00           C  
ATOM   2761  HB2 PHE   180      25.374  32.597  58.225  1.00  0.00           H  
ATOM   2762  HB3 PHE   180      24.949  30.985  57.765  1.00  0.00           H  
ATOM   2763  CG  PHE   180      23.447  32.165  58.901  1.00  0.00           C  
ATOM   2764  CD1 PHE   180      23.134  33.378  59.523  1.00  0.00           C  
ATOM   2765  HD1 PHE   180      23.991  33.991  59.762  1.00  0.00           H  
ATOM   2766  CE1 PHE   180      21.780  33.730  59.895  1.00  0.00           C  
ATOM   2767  HE1 PHE   180      21.553  34.616  60.469  1.00  0.00           H  
ATOM   2768  CZ  PHE   180      20.718  32.902  59.529  1.00  0.00           C  
ATOM   2769  HZ  PHE   180      19.755  33.142  59.954  1.00  0.00           H  
ATOM   2770  CE2 PHE   180      21.060  31.631  58.971  1.00  0.00           C  
ATOM   2771  HE2 PHE   180      20.270  31.004  58.584  1.00  0.00           H  
ATOM   2772  CD2 PHE   180      22.378  31.291  58.633  1.00  0.00           C  
ATOM   2773  HD2 PHE   180      22.499  30.250  58.373  1.00  0.00           H  
ATOM   2774  C   PHE   180      24.704  30.300  60.646  1.00  0.00           C  
ATOM   2775  O   PHE   180      24.489  30.710  61.810  1.00  0.00           O  
ATOM   2776  N   LEU   181      24.183  29.092  60.190  1.00  0.00           N  
ATOM   2777  H   LEU   181      24.309  28.792  59.234  1.00  0.00           H  
ATOM   2778  CA  LEU   181      23.285  28.313  60.991  1.00  0.00           C  
ATOM   2779  HA  LEU   181      22.359  28.848  61.205  1.00  0.00           H  
ATOM   2780  CB  LEU   181      22.867  27.109  60.090  1.00  0.00           C  
ATOM   2781  HB2 LEU   181      22.617  27.481  59.096  1.00  0.00           H  
ATOM   2782  HB3 LEU   181      23.790  26.533  60.028  1.00  0.00           H  
ATOM   2783  CG  LEU   181      21.716  26.178  60.627  1.00  0.00           C  
ATOM   2784  HG  LEU   181      22.041  25.653  61.525  1.00  0.00           H  
ATOM   2785  CD1 LEU   181      20.410  27.029  60.891  1.00  0.00           C  
ATOM   2786 HD11 LEU   181      20.435  27.720  61.734  1.00  0.00           H  
ATOM   2787 HD12 LEU   181      20.202  27.642  60.014  1.00  0.00           H  
ATOM   2788 HD13 LEU   181      19.553  26.368  61.019  1.00  0.00           H  
ATOM   2789  CD2 LEU   181      21.540  25.201  59.551  1.00  0.00           C  
ATOM   2790 HD21 LEU   181      22.504  24.887  59.151  1.00  0.00           H  
ATOM   2791 HD22 LEU   181      21.057  24.311  59.956  1.00  0.00           H  
ATOM   2792 HD23 LEU   181      20.942  25.561  58.714  1.00  0.00           H  
ATOM   2793  C   LEU   181      23.863  27.884  62.357  1.00  0.00           C  
ATOM   2794  O   LEU   181      23.176  28.050  63.362  1.00  0.00           O  
ATOM   2795  N   GLY   182      25.130  27.405  62.383  1.00  0.00           N  
ATOM   2796  H   GLY   182      25.649  27.351  61.518  1.00  0.00           H  
ATOM   2797  CA  GLY   182      26.000  27.392  63.546  1.00  0.00           C  
ATOM   2798  HA2 GLY   182      25.706  26.514  64.121  1.00  0.00           H  
ATOM   2799  HA3 GLY   182      27.019  27.293  63.173  1.00  0.00           H  
ATOM   2800  C   GLY   182      26.036  28.628  64.438  1.00  0.00           C  
ATOM   2801  O   GLY   182      25.675  28.435  65.630  1.00  0.00           O  
ATOM   2802  N   THR   183      26.441  29.809  63.951  1.00  0.00           N  
ATOM   2803  H   THR   183      26.579  29.837  62.951  1.00  0.00           H  
ATOM   2804  CA  THR   183      26.634  30.977  64.793  1.00  0.00           C  
ATOM   2805  HA  THR   183      27.288  30.639  65.597  1.00  0.00           H  
ATOM   2806  CB  THR   183      27.391  32.034  63.929  1.00  0.00           C  
ATOM   2807  HB  THR   183      26.748  32.352  63.109  1.00  0.00           H  
ATOM   2808  CG2 THR   183      27.636  33.293  64.739  1.00  0.00           C  
ATOM   2809 HG21 THR   183      28.410  32.985  65.442  1.00  0.00           H  
ATOM   2810 HG22 THR   183      27.984  34.020  64.005  1.00  0.00           H  
ATOM   2811 HG23 THR   183      26.756  33.706  65.232  1.00  0.00           H  
ATOM   2812  OG1 THR   183      28.617  31.646  63.371  1.00  0.00           O  
ATOM   2813  HG1 THR   183      28.325  31.037  62.689  1.00  0.00           H  
ATOM   2814  C   THR   183      25.335  31.504  65.445  1.00  0.00           C  
ATOM   2815  O   THR   183      25.326  32.078  66.540  1.00  0.00           O  
ATOM   2816  N   PHE   184      24.341  31.464  64.667  1.00  0.00           N  
ATOM   2817  H   PHE   184      24.532  31.110  63.741  1.00  0.00           H  
ATOM   2818  CA  PHE   184      22.970  31.806  64.984  1.00  0.00           C  
ATOM   2819  HA  PHE   184      22.838  32.798  65.417  1.00  0.00           H  
ATOM   2820  CB  PHE   184      22.106  31.861  63.727  1.00  0.00           C  
ATOM   2821  HB2 PHE   184      22.372  32.763  63.175  1.00  0.00           H  
ATOM   2822  HB3 PHE   184      22.285  30.984  63.105  1.00  0.00           H  
ATOM   2823  CG  PHE   184      20.577  31.911  63.990  1.00  0.00           C  
ATOM   2824  CD1 PHE   184      19.978  33.070  64.503  1.00  0.00           C  
ATOM   2825  HD1 PHE   184      20.649  33.913  64.577  1.00  0.00           H  
ATOM   2826  CE1 PHE   184      18.598  32.974  64.785  1.00  0.00           C  
ATOM   2827  HE1 PHE   184      18.060  33.864  65.077  1.00  0.00           H  
ATOM   2828  CZ  PHE   184      17.868  31.797  64.733  1.00  0.00           C  
ATOM   2829  HZ  PHE   184      16.823  31.738  65.001  1.00  0.00           H  
ATOM   2830  CE2 PHE   184      18.527  30.682  64.250  1.00  0.00           C  
ATOM   2831  HE2 PHE   184      18.079  29.701  64.308  1.00  0.00           H  
ATOM   2832  CD2 PHE   184      19.882  30.731  63.838  1.00  0.00           C  
ATOM   2833  HD2 PHE   184      20.339  29.803  63.527  1.00  0.00           H  
ATOM   2834  C   PHE   184      22.494  30.830  66.048  1.00  0.00           C  
ATOM   2835  O   PHE   184      22.079  31.301  67.118  1.00  0.00           O  
ATOM   2836  N   LEU   185      22.672  29.523  65.966  1.00  0.00           N  
ATOM   2837  H   LEU   185      23.024  29.172  65.087  1.00  0.00           H  
ATOM   2838  CA  LEU   185      22.273  28.562  66.994  1.00  0.00           C  
ATOM   2839  HA  LEU   185      21.348  28.911  67.453  1.00  0.00           H  
ATOM   2840  CB  LEU   185      21.893  27.161  66.305  1.00  0.00           C  
ATOM   2841  HB2 LEU   185      22.796  26.759  65.847  1.00  0.00           H  
ATOM   2842  HB3 LEU   185      21.683  26.488  67.137  1.00  0.00           H  
ATOM   2843  CG  LEU   185      20.809  26.895  65.243  1.00  0.00           C  
ATOM   2844  HG  LEU   185      20.847  27.697  64.506  1.00  0.00           H  
ATOM   2845  CD1 LEU   185      21.030  25.545  64.587  1.00  0.00           C  
ATOM   2846 HD11 LEU   185      20.912  24.645  65.191  1.00  0.00           H  
ATOM   2847 HD12 LEU   185      20.205  25.552  63.875  1.00  0.00           H  
ATOM   2848 HD13 LEU   185      21.957  25.453  64.020  1.00  0.00           H  
ATOM   2849  CD2 LEU   185      19.381  26.978  65.815  1.00  0.00           C  
ATOM   2850 HD21 LEU   185      18.618  26.951  65.037  1.00  0.00           H  
ATOM   2851 HD22 LEU   185      19.216  26.128  66.476  1.00  0.00           H  
ATOM   2852 HD23 LEU   185      19.350  27.962  66.284  1.00  0.00           H  
ATOM   2853  C   LEU   185      23.186  28.508  68.308  1.00  0.00           C  
ATOM   2854  O   LEU   185      22.756  28.362  69.416  1.00  0.00           O  
ATOM   2855  N   VAL   186      24.500  28.905  68.184  1.00  0.00           N  
ATOM   2856  H   VAL   186      24.878  28.910  67.247  1.00  0.00           H  
ATOM   2857  CA  VAL   186      25.349  29.040  69.347  1.00  0.00           C  
ATOM   2858  HA  VAL   186      25.073  28.153  69.917  1.00  0.00           H  
ATOM   2859  CB  VAL   186      26.877  29.008  69.048  1.00  0.00           C  
ATOM   2860  HB  VAL   186      26.982  28.276  68.248  1.00  0.00           H  
ATOM   2861  CG1 VAL   186      27.511  30.309  68.620  1.00  0.00           C  
ATOM   2862 HG11 VAL   186      27.481  30.983  69.477  1.00  0.00           H  
ATOM   2863 HG12 VAL   186      28.523  30.021  68.339  1.00  0.00           H  
ATOM   2864 HG13 VAL   186      27.001  30.665  67.725  1.00  0.00           H  
ATOM   2865  CG2 VAL   186      27.739  28.414  70.205  1.00  0.00           C  
ATOM   2866 HG21 VAL   186      28.780  28.434  69.883  1.00  0.00           H  
ATOM   2867 HG22 VAL   186      27.754  29.072  71.074  1.00  0.00           H  
ATOM   2868 HG23 VAL   186      27.413  27.388  70.375  1.00  0.00           H  
ATOM   2869  C   VAL   186      24.972  30.278  70.208  1.00  0.00           C  
ATOM   2870  O   VAL   186      25.186  30.302  71.437  1.00  0.00           O  
ATOM   2871  N   GLN   187      24.256  31.282  69.658  1.00  0.00           N  
ATOM   2872  H   GLN   187      24.162  31.228  68.654  1.00  0.00           H  
ATOM   2873  CA  GLN   187      23.539  32.347  70.429  1.00  0.00           C  
ATOM   2874  HA  GLN   187      24.189  32.821  71.164  1.00  0.00           H  
ATOM   2875  CB  GLN   187      23.227  33.418  69.401  1.00  0.00           C  
ATOM   2876  HB2 GLN   187      24.142  33.644  68.853  1.00  0.00           H  
ATOM   2877  HB3 GLN   187      22.668  32.944  68.594  1.00  0.00           H  
ATOM   2878  CG  GLN   187      22.584  34.752  69.979  1.00  0.00           C  
ATOM   2879  HG2 GLN   187      22.525  35.387  69.095  1.00  0.00           H  
ATOM   2880  HG3 GLN   187      21.555  34.526  70.259  1.00  0.00           H  
ATOM   2881  CD  GLN   187      23.263  35.524  71.039  1.00  0.00           C  
ATOM   2882  OE1 GLN   187      24.460  35.492  71.161  1.00  0.00           O  
ATOM   2883  NE2 GLN   187      22.605  36.446  71.672  1.00  0.00           N  
ATOM   2884 HE21 GLN   187      23.128  36.954  72.371  1.00  0.00           H  
ATOM   2885 HE22 GLN   187      21.599  36.476  71.590  1.00  0.00           H  
ATOM   2886  C   GLN   187      22.404  31.840  71.214  1.00  0.00           C  
ATOM   2887  O   GLN   187      21.959  32.537  72.136  1.00  0.00           O  
ATOM   2888  N   SER   188      21.941  30.637  70.943  1.00  0.00           N  
ATOM   2889  H   SER   188      22.376  30.112  70.197  1.00  0.00           H  
ATOM   2890  CA  SER   188      21.007  29.986  71.938  1.00  0.00           C  
ATOM   2891  HA  SER   188      20.123  30.622  71.981  1.00  0.00           H  
ATOM   2892  CB  SER   188      20.460  28.701  71.359  1.00  0.00           C  
ATOM   2893  HB2 SER   188      19.479  28.476  71.778  1.00  0.00           H  
ATOM   2894  HB3 SER   188      20.288  28.872  70.296  1.00  0.00           H  
ATOM   2895  OG  SER   188      21.302  27.604  71.621  1.00  0.00           O  
ATOM   2896  HG  SER   188      21.853  27.488  70.844  1.00  0.00           H  
ATOM   2897  C   SER   188      21.543  29.815  73.325  1.00  0.00           C  
ATOM   2898  O   SER   188      20.754  29.647  74.205  1.00  0.00           O  
ATOM   2899  N   GLN   189      22.832  29.781  73.555  1.00  0.00           N  
ATOM   2900  H   GLN   189      23.471  30.022  72.811  1.00  0.00           H  
ATOM   2901  CA  GLN   189      23.469  29.489  74.839  1.00  0.00           C  
ATOM   2902  HA  GLN   189      23.035  28.620  75.332  1.00  0.00           H  
ATOM   2903  CB  GLN   189      24.892  28.904  74.558  1.00  0.00           C  
ATOM   2904  HB2 GLN   189      25.286  29.697  73.922  1.00  0.00           H  
ATOM   2905  HB3 GLN   189      25.396  28.810  75.519  1.00  0.00           H  
ATOM   2906  CG  GLN   189      24.899  27.584  73.815  1.00  0.00           C  
ATOM   2907  HG2 GLN   189      24.345  27.667  72.880  1.00  0.00           H  
ATOM   2908  HG3 GLN   189      25.923  27.394  73.495  1.00  0.00           H  
ATOM   2909  CD  GLN   189      24.276  26.445  74.576  1.00  0.00           C  
ATOM   2910  OE1 GLN   189      23.807  26.470  75.706  1.00  0.00           O  
ATOM   2911  NE2 GLN   189      24.164  25.292  73.940  1.00  0.00           N  
ATOM   2912 HE21 GLN   189      23.790  24.507  74.453  1.00  0.00           H  
ATOM   2913 HE22 GLN   189      24.573  25.167  73.025  1.00  0.00           H  
ATOM   2914  C   GLN   189      23.523  30.793  75.615  1.00  0.00           C  
ATOM   2915  O   GLN   189      23.895  31.762  74.965  1.00  0.00           O  
ATOM   2916  N   PRO   190      23.361  30.850  76.984  1.00  0.00           N  
ATOM   2917  CD  PRO   190      22.915  29.750  77.800  1.00  0.00           C  
ATOM   2918  HD2 PRO   190      23.429  28.857  77.445  1.00  0.00           H  
ATOM   2919  HD3 PRO   190      21.867  29.546  77.578  1.00  0.00           H  
ATOM   2920  CG  PRO   190      23.074  30.105  79.296  1.00  0.00           C  
ATOM   2921  HG2 PRO   190      24.004  29.740  79.731  1.00  0.00           H  
ATOM   2922  HG3 PRO   190      22.290  29.631  79.885  1.00  0.00           H  
ATOM   2923  CB  PRO   190      22.934  31.636  79.109  1.00  0.00           C  
ATOM   2924  HB2 PRO   190      23.486  32.132  79.908  1.00  0.00           H  
ATOM   2925  HB3 PRO   190      21.863  31.829  79.174  1.00  0.00           H  
ATOM   2926  CA  PRO   190      23.515  32.078  77.771  1.00  0.00           C  
ATOM   2927  HA  PRO   190      22.988  32.917  77.316  1.00  0.00           H  
ATOM   2928  C   PRO   190      25.000  32.528  77.824  1.00  0.00           C  
ATOM   2929  O   PRO   190      25.670  32.330  78.842  1.00  0.00           O  
ATOM   2930  N   GLY   191      25.436  33.291  76.776  1.00  0.00           N  
ATOM   2931  H   GLY   191      24.826  33.331  75.972  1.00  0.00           H  
ATOM   2932  CA  GLY   191      26.852  33.650  76.562  1.00  0.00           C  
ATOM   2933  HA2 GLY   191      27.546  32.849  76.816  1.00  0.00           H  
ATOM   2934  HA3 GLY   191      26.944  33.719  75.478  1.00  0.00           H  
ATOM   2935  C   GLY   191      27.296  35.004  77.235  1.00  0.00           C  
ATOM   2936  O   GLY   191      26.756  35.346  78.323  1.00  0.00           O  
ATOM   2937  N   ARG   192      28.278  35.734  76.678  1.00  0.00           N  
ATOM   2938  H   ARG   192      28.645  35.383  75.804  1.00  0.00           H  
ATOM   2939  CA  ARG   192      28.917  36.980  77.151  1.00  0.00           C  
ATOM   2940  HA  ARG   192      28.201  37.510  77.779  1.00  0.00           H  
ATOM   2941  CB  ARG   192      30.043  36.532  78.079  1.00  0.00           C  
ATOM   2942  HB2 ARG   192      29.715  35.822  78.838  1.00  0.00           H  
ATOM   2943  HB3 ARG   192      30.824  36.059  77.484  1.00  0.00           H  
ATOM   2944  CG  ARG   192      30.723  37.750  78.722  1.00  0.00           C  
ATOM   2945  HG2 ARG   192      31.025  38.548  78.044  1.00  0.00           H  
ATOM   2946  HG3 ARG   192      29.937  38.066  79.407  1.00  0.00           H  
ATOM   2947  CD  ARG   192      31.971  37.336  79.494  1.00  0.00           C  
ATOM   2948  HD2 ARG   192      31.728  36.391  79.980  1.00  0.00           H  
ATOM   2949  HD3 ARG   192      32.753  37.278  78.737  1.00  0.00           H  
ATOM   2950  NE  ARG   192      32.369  38.332  80.486  1.00  0.00           N  
ATOM   2951  HE  ARG   192      33.045  38.950  80.059  1.00  0.00           H  
ATOM   2952  CZ  ARG   192      31.916  38.376  81.725  1.00  0.00           C  
ATOM   2953  NH1 ARG   192      31.039  37.527  82.198  1.00  0.00           N  
ATOM   2954 HH11 ARG   192      30.727  36.823  81.544  1.00  0.00           H  
ATOM   2955 HH12 ARG   192      30.662  37.629  83.129  1.00  0.00           H  
ATOM   2956  NH2 ARG   192      32.211  39.416  82.458  1.00  0.00           N  
ATOM   2957 HH21 ARG   192      32.742  40.184  82.073  1.00  0.00           H  
ATOM   2958 HH22 ARG   192      31.695  39.587  83.309  1.00  0.00           H  
ATOM   2959  C   ARG   192      29.253  37.939  75.979  1.00  0.00           C  
ATOM   2960  O   ARG   192      29.806  37.470  74.982  1.00  0.00           O  
ATOM   2961  N   TYR   193      28.858  39.235  76.135  1.00  0.00           N  
ATOM   2962  H   TYR   193      28.501  39.515  77.037  1.00  0.00           H  
ATOM   2963  CA  TYR   193      28.884  40.285  75.010  1.00  0.00           C  
ATOM   2964  HA  TYR   193      28.145  41.007  75.358  1.00  0.00           H  
ATOM   2965  CB  TYR   193      30.180  41.079  74.905  1.00  0.00           C  
ATOM   2966  HB2 TYR   193      30.966  40.458  74.475  1.00  0.00           H  
ATOM   2967  HB3 TYR   193      30.025  42.001  74.343  1.00  0.00           H  
ATOM   2968  CG  TYR   193      30.616  41.622  76.282  1.00  0.00           C  
ATOM   2969  CD1 TYR   193      31.689  41.011  76.969  1.00  0.00           C  
ATOM   2970  HD1 TYR   193      32.285  40.246  76.494  1.00  0.00           H  
ATOM   2971  CE1 TYR   193      31.844  41.379  78.305  1.00  0.00           C  
ATOM   2972  HE1 TYR   193      32.561  40.879  78.940  1.00  0.00           H  
ATOM   2973  CZ  TYR   193      31.038  42.328  78.901  1.00  0.00           C  
ATOM   2974  OH  TYR   193      31.158  42.541  80.189  1.00  0.00           O  
ATOM   2975  HH  TYR   193      32.058  42.418  80.502  1.00  0.00           H  
ATOM   2976  CE2 TYR   193      30.058  43.005  78.154  1.00  0.00           C  
ATOM   2977  HE2 TYR   193      29.370  43.698  78.616  1.00  0.00           H  
ATOM   2978  CD2 TYR   193      29.788  42.564  76.893  1.00  0.00           C  
ATOM   2979  HD2 TYR   193      28.969  42.998  76.338  1.00  0.00           H  
ATOM   2980  C   TYR   193      28.303  39.880  73.623  1.00  0.00           C  
ATOM   2981  O   TYR   193      28.724  40.339  72.579  1.00  0.00           O  
ATOM   2982  N   ASN   194      27.416  38.860  73.616  1.00  0.00           N  
ATOM   2983  H   ASN   194      27.103  38.500  74.507  1.00  0.00           H  
ATOM   2984  CA  ASN   194      26.663  38.388  72.465  1.00  0.00           C  
ATOM   2985  HA  ASN   194      26.486  37.364  72.794  1.00  0.00           H  
ATOM   2986  CB  ASN   194      25.322  39.204  72.257  1.00  0.00           C  
ATOM   2987  HB2 ASN   194      25.636  40.226  72.046  1.00  0.00           H  
ATOM   2988  HB3 ASN   194      24.727  38.703  71.493  1.00  0.00           H  
ATOM   2989  CG  ASN   194      24.411  39.373  73.434  1.00  0.00           C  
ATOM   2990  OD1 ASN   194      23.557  38.504  73.661  1.00  0.00           O  
ATOM   2991  ND2 ASN   194      24.448  40.431  74.183  1.00  0.00           N  
ATOM   2992 HD21 ASN   194      23.858  40.464  75.003  1.00  0.00           H  
ATOM   2993 HD22 ASN   194      25.065  41.173  73.885  1.00  0.00           H  
ATOM   2994  C   ASN   194      27.489  38.366  71.120  1.00  0.00           C  
ATOM   2995  O   ASN   194      26.992  38.674  69.983  1.00  0.00           O  
ATOM   2996  N   ARG   195      28.717  37.897  71.209  1.00  0.00           N  
ATOM   2997  H   ARG   195      29.022  37.661  72.143  1.00  0.00           H  
ATOM   2998  CA  ARG   195      29.565  37.775  70.018  1.00  0.00           C  
ATOM   2999  HA  ARG   195      29.651  38.793  69.636  1.00  0.00           H  
ATOM   3000  CB  ARG   195      31.019  37.256  70.246  1.00  0.00           C  
ATOM   3001  HB2 ARG   195      31.166  36.203  70.490  1.00  0.00           H  
ATOM   3002  HB3 ARG   195      31.542  37.502  69.322  1.00  0.00           H  
ATOM   3003  CG  ARG   195      31.761  38.143  71.321  1.00  0.00           C  
ATOM   3004  HG2 ARG   195      32.771  38.463  71.065  1.00  0.00           H  
ATOM   3005  HG3 ARG   195      31.179  39.065  71.302  1.00  0.00           H  
ATOM   3006  CD  ARG   195      31.857  37.668  72.708  1.00  0.00           C  
ATOM   3007  HD2 ARG   195      31.964  38.523  73.375  1.00  0.00           H  
ATOM   3008  HD3 ARG   195      30.884  37.273  72.999  1.00  0.00           H  
ATOM   3009  NE  ARG   195      33.006  36.808  73.090  1.00  0.00           N  
ATOM   3010  HE  ARG   195      33.863  37.069  72.622  1.00  0.00           H  
ATOM   3011  CZ  ARG   195      33.079  35.952  74.059  1.00  0.00           C  
ATOM   3012  NH1 ARG   195      32.090  35.712  74.914  1.00  0.00           N  
ATOM   3013 HH11 ARG   195      31.292  36.321  74.801  1.00  0.00           H  
ATOM   3014 HH12 ARG   195      32.289  34.968  75.568  1.00  0.00           H  
ATOM   3015  NH2 ARG   195      34.152  35.307  74.118  1.00  0.00           N  
ATOM   3016 HH21 ARG   195      34.763  35.520  73.342  1.00  0.00           H  
ATOM   3017 HH22 ARG   195      34.281  34.528  74.747  1.00  0.00           H  
ATOM   3018  C   ARG   195      28.835  36.964  68.979  1.00  0.00           C  
ATOM   3019  O   ARG   195      28.767  37.377  67.860  1.00  0.00           O  
ATOM   3020  N   ALA   196      28.412  35.769  69.303  1.00  0.00           N  
ATOM   3021  H   ALA   196      28.677  35.384  70.198  1.00  0.00           H  
ATOM   3022  CA  ALA   196      27.627  35.014  68.350  1.00  0.00           C  
ATOM   3023  HA  ALA   196      28.278  34.869  67.488  1.00  0.00           H  
ATOM   3024  CB  ALA   196      27.310  33.650  68.997  1.00  0.00           C  
ATOM   3025  HB1 ALA   196      26.859  33.708  69.988  1.00  0.00           H  
ATOM   3026  HB2 ALA   196      26.666  33.036  68.367  1.00  0.00           H  
ATOM   3027  HB3 ALA   196      28.248  33.119  69.161  1.00  0.00           H  
ATOM   3028  C   ALA   196      26.430  35.764  67.738  1.00  0.00           C  
ATOM   3029  O   ALA   196      26.246  35.536  66.526  1.00  0.00           O  
ATOM   3030  N   ARG   197      25.777  36.690  68.363  1.00  0.00           N  
ATOM   3031  H   ARG   197      26.049  36.980  69.292  1.00  0.00           H  
ATOM   3032  CA  ARG   197      24.751  37.526  67.672  1.00  0.00           C  
ATOM   3033  HA  ARG   197      24.036  36.876  67.168  1.00  0.00           H  
ATOM   3034  CB  ARG   197      23.947  38.282  68.731  1.00  0.00           C  
ATOM   3035  HB2 ARG   197      23.781  37.626  69.585  1.00  0.00           H  
ATOM   3036  HB3 ARG   197      24.511  39.156  69.054  1.00  0.00           H  
ATOM   3037  CG  ARG   197      22.600  38.665  68.093  1.00  0.00           C  
ATOM   3038  HG2 ARG   197      22.681  39.519  67.421  1.00  0.00           H  
ATOM   3039  HG3 ARG   197      22.173  37.803  67.580  1.00  0.00           H  
ATOM   3040  CD  ARG   197      21.557  39.155  69.004  1.00  0.00           C  
ATOM   3041  HD2 ARG   197      20.743  39.716  68.545  1.00  0.00           H  
ATOM   3042  HD3 ARG   197      21.071  38.251  69.369  1.00  0.00           H  
ATOM   3043  NE  ARG   197      22.015  40.057  70.063  1.00  0.00           N  
ATOM   3044  HE  ARG   197      22.661  40.805  69.855  1.00  0.00           H  
ATOM   3045  CZ  ARG   197      21.679  40.168  71.311  1.00  0.00           C  
ATOM   3046  NH1 ARG   197      20.824  39.386  71.942  1.00  0.00           N  
ATOM   3047 HH11 ARG   197      20.390  38.562  71.551  1.00  0.00           H  
ATOM   3048 HH12 ARG   197      20.666  39.503  72.933  1.00  0.00           H  
ATOM   3049  NH2 ARG   197      22.163  41.163  71.984  1.00  0.00           N  
ATOM   3050 HH21 ARG   197      22.783  41.824  71.537  1.00  0.00           H  
ATOM   3051 HH22 ARG   197      21.766  41.456  72.865  1.00  0.00           H  
ATOM   3052  C   ARG   197      25.385  38.506  66.641  1.00  0.00           C  
ATOM   3053  O   ARG   197      24.896  38.729  65.515  1.00  0.00           O  
ATOM   3054  N   GLY   198      26.460  39.155  67.031  1.00  0.00           N  
ATOM   3055  H   GLY   198      26.822  39.167  67.974  1.00  0.00           H  
ATOM   3056  CA  GLY   198      27.121  40.069  66.110  1.00  0.00           C  
ATOM   3057  HA2 GLY   198      26.408  40.786  65.705  1.00  0.00           H  
ATOM   3058  HA3 GLY   198      27.857  40.578  66.732  1.00  0.00           H  
ATOM   3059  C   GLY   198      27.781  39.340  64.909  1.00  0.00           C  
ATOM   3060  O   GLY   198      27.847  39.887  63.814  1.00  0.00           O  
ATOM   3061  N   LEU   199      28.426  38.226  65.233  1.00  0.00           N  
ATOM   3062  H   LEU   199      28.346  37.866  66.174  1.00  0.00           H  
ATOM   3063  CA  LEU   199      28.975  37.330  64.202  1.00  0.00           C  
ATOM   3064  HA  LEU   199      29.636  37.967  63.614  1.00  0.00           H  
ATOM   3065  CB  LEU   199      29.827  36.314  64.911  1.00  0.00           C  
ATOM   3066  HB2 LEU   199      30.426  36.812  65.673  1.00  0.00           H  
ATOM   3067  HB3 LEU   199      29.148  35.626  65.415  1.00  0.00           H  
ATOM   3068  CG  LEU   199      30.712  35.459  63.923  1.00  0.00           C  
ATOM   3069  HG  LEU   199      30.057  34.980  63.195  1.00  0.00           H  
ATOM   3070  CD1 LEU   199      31.800  36.231  63.211  1.00  0.00           C  
ATOM   3071 HD11 LEU   199      32.274  35.480  62.579  1.00  0.00           H  
ATOM   3072 HD12 LEU   199      31.392  36.969  62.521  1.00  0.00           H  
ATOM   3073 HD13 LEU   199      32.490  36.690  63.919  1.00  0.00           H  
ATOM   3074  CD2 LEU   199      31.357  34.461  64.889  1.00  0.00           C  
ATOM   3075 HD21 LEU   199      30.562  33.929  65.411  1.00  0.00           H  
ATOM   3076 HD22 LEU   199      32.081  33.805  64.406  1.00  0.00           H  
ATOM   3077 HD23 LEU   199      31.972  34.981  65.624  1.00  0.00           H  
ATOM   3078  C   LEU   199      27.876  36.708  63.283  1.00  0.00           C  
ATOM   3079  O   LEU   199      28.101  36.583  62.109  1.00  0.00           O  
ATOM   3080  N   THR   200      26.688  36.437  63.821  1.00  0.00           N  
ATOM   3081  H   THR   200      26.642  36.505  64.827  1.00  0.00           H  
ATOM   3082  CA  THR   200      25.427  36.011  63.073  1.00  0.00           C  
ATOM   3083  HA  THR   200      25.612  35.066  62.563  1.00  0.00           H  
ATOM   3084  CB  THR   200      24.231  35.789  64.051  1.00  0.00           C  
ATOM   3085  HB  THR   200      24.279  36.579  64.800  1.00  0.00           H  
ATOM   3086  CG2 THR   200      22.908  35.795  63.287  1.00  0.00           C  
ATOM   3087 HG21 THR   200      23.070  35.289  62.336  1.00  0.00           H  
ATOM   3088 HG22 THR   200      22.154  35.163  63.757  1.00  0.00           H  
ATOM   3089 HG23 THR   200      22.596  36.830  63.147  1.00  0.00           H  
ATOM   3090  OG1 THR   200      24.283  34.606  64.760  1.00  0.00           O  
ATOM   3091  HG1 THR   200      24.987  34.816  65.379  1.00  0.00           H  
ATOM   3092  C   THR   200      25.117  36.983  62.029  1.00  0.00           C  
ATOM   3093  O   THR   200      24.655  36.537  60.962  1.00  0.00           O  
ATOM   3094  N   PHE   201      25.269  38.302  62.279  1.00  0.00           N  
ATOM   3095  H   PHE   201      25.454  38.570  63.235  1.00  0.00           H  
ATOM   3096  CA  PHE   201      24.946  39.385  61.310  1.00  0.00           C  
ATOM   3097  HA  PHE   201      23.980  39.181  60.848  1.00  0.00           H  
ATOM   3098  CB  PHE   201      24.909  40.756  62.002  1.00  0.00           C  
ATOM   3099  HB2 PHE   201      25.795  40.847  62.630  1.00  0.00           H  
ATOM   3100  HB3 PHE   201      25.008  41.613  61.336  1.00  0.00           H  
ATOM   3101  CG  PHE   201      23.647  40.987  62.822  1.00  0.00           C  
ATOM   3102  CD1 PHE   201      23.689  41.434  64.131  1.00  0.00           C  
ATOM   3103  HD1 PHE   201      24.637  41.657  64.598  1.00  0.00           H  
ATOM   3104  CE1 PHE   201      22.485  41.744  64.836  1.00  0.00           C  
ATOM   3105  HE1 PHE   201      22.572  42.167  65.826  1.00  0.00           H  
ATOM   3106  CZ  PHE   201      21.247  41.674  64.185  1.00  0.00           C  
ATOM   3107  HZ  PHE   201      20.370  42.075  64.671  1.00  0.00           H  
ATOM   3108  CE2 PHE   201      21.217  41.184  62.842  1.00  0.00           C  
ATOM   3109  HE2 PHE   201      20.271  41.163  62.322  1.00  0.00           H  
ATOM   3110  CD2 PHE   201      22.401  40.907  62.146  1.00  0.00           C  
ATOM   3111  HD2 PHE   201      22.265  40.684  61.098  1.00  0.00           H  
ATOM   3112  C   PHE   201      25.907  39.435  60.109  1.00  0.00           C  
ATOM   3113  O   PHE   201      25.367  39.628  59.032  1.00  0.00           O  
ATOM   3114  N   ALA   202      27.206  39.321  60.373  1.00  0.00           N  
ATOM   3115  H   ALA   202      27.411  39.205  61.355  1.00  0.00           H  
ATOM   3116  CA  ALA   202      28.365  39.292  59.493  1.00  0.00           C  
ATOM   3117  HA  ALA   202      28.395  40.214  58.913  1.00  0.00           H  
ATOM   3118  CB  ALA   202      29.572  39.318  60.417  1.00  0.00           C  
ATOM   3119  HB1 ALA   202      29.510  39.939  61.311  1.00  0.00           H  
ATOM   3120  HB2 ALA   202      29.577  38.273  60.727  1.00  0.00           H  
ATOM   3121  HB3 ALA   202      30.479  39.488  59.836  1.00  0.00           H  
ATOM   3122  C   ALA   202      28.413  38.120  58.570  1.00  0.00           C  
ATOM   3123  O   ALA   202      28.849  38.194  57.453  1.00  0.00           O  
ATOM   3124  N   MET   203      27.967  36.948  59.030  1.00  0.00           N  
ATOM   3125  H   MET   203      27.514  36.876  59.930  1.00  0.00           H  
ATOM   3126  CA  MET   203      27.958  35.737  58.199  1.00  0.00           C  
ATOM   3127  HA  MET   203      28.879  35.749  57.617  1.00  0.00           H  
ATOM   3128  CB  MET   203      27.965  34.489  59.091  1.00  0.00           C  
ATOM   3129  HB2 MET   203      28.301  34.783  60.085  1.00  0.00           H  
ATOM   3130  HB3 MET   203      26.937  34.128  59.121  1.00  0.00           H  
ATOM   3131  CG  MET   203      28.820  33.372  58.611  1.00  0.00           C  
ATOM   3132  HG2 MET   203      28.349  32.507  59.077  1.00  0.00           H  
ATOM   3133  HG3 MET   203      28.581  33.293  57.550  1.00  0.00           H  
ATOM   3134  SD  MET   203      30.608  33.577  58.971  1.00  0.00           S  
ATOM   3135  CE  MET   203      30.551  33.677  60.789  1.00  0.00           C  
ATOM   3136  HE1 MET   203      29.902  32.945  61.269  1.00  0.00           H  
ATOM   3137  HE2 MET   203      31.538  33.366  61.130  1.00  0.00           H  
ATOM   3138  HE3 MET   203      30.366  34.716  61.061  1.00  0.00           H  
ATOM   3139  C   MET   203      26.795  35.698  57.197  1.00  0.00           C  
ATOM   3140  O   MET   203      26.790  35.183  56.089  1.00  0.00           O  
ATOM   3141  N   LEU   204      25.656  36.350  57.606  1.00  0.00           N  
ATOM   3142  H   LEU   204      25.464  36.611  58.562  1.00  0.00           H  
ATOM   3143  CA  LEU   204      24.533  36.691  56.729  1.00  0.00           C  
ATOM   3144  HA  LEU   204      24.355  35.852  56.055  1.00  0.00           H  
ATOM   3145  CB  LEU   204      23.253  37.017  57.615  1.00  0.00           C  
ATOM   3146  HB2 LEU   204      23.275  36.390  58.506  1.00  0.00           H  
ATOM   3147  HB3 LEU   204      23.344  38.041  57.978  1.00  0.00           H  
ATOM   3148  CG  LEU   204      21.954  36.949  56.833  1.00  0.00           C  
ATOM   3149  HG  LEU   204      22.161  37.487  55.908  1.00  0.00           H  
ATOM   3150  CD1 LEU   204      21.574  35.498  56.599  1.00  0.00           C  
ATOM   3151 HD11 LEU   204      21.059  35.379  55.646  1.00  0.00           H  
ATOM   3152 HD12 LEU   204      22.431  34.858  56.392  1.00  0.00           H  
ATOM   3153 HD13 LEU   204      21.007  35.053  57.416  1.00  0.00           H  
ATOM   3154  CD2 LEU   204      20.757  37.696  57.545  1.00  0.00           C  
ATOM   3155 HD21 LEU   204      20.934  38.771  57.581  1.00  0.00           H  
ATOM   3156 HD22 LEU   204      19.866  37.496  56.951  1.00  0.00           H  
ATOM   3157 HD23 LEU   204      20.646  37.387  58.584  1.00  0.00           H  
ATOM   3158  C   LEU   204      24.993  37.740  55.694  1.00  0.00           C  
ATOM   3159  O   LEU   204      24.733  37.528  54.527  1.00  0.00           O  
ATOM   3160  N   ALA   205      25.708  38.764  56.118  1.00  0.00           N  
ATOM   3161  H   ALA   205      25.859  38.876  57.111  1.00  0.00           H  
ATOM   3162  CA  ALA   205      26.408  39.802  55.264  1.00  0.00           C  
ATOM   3163  HA  ALA   205      25.668  40.438  54.777  1.00  0.00           H  
ATOM   3164  CB  ALA   205      27.257  40.767  56.171  1.00  0.00           C  
ATOM   3165  HB1 ALA   205      26.528  41.152  56.885  1.00  0.00           H  
ATOM   3166  HB2 ALA   205      28.076  40.246  56.666  1.00  0.00           H  
ATOM   3167  HB3 ALA   205      27.789  41.490  55.553  1.00  0.00           H  
ATOM   3168  C   ALA   205      27.256  39.125  54.251  1.00  0.00           C  
ATOM   3169  O   ALA   205      27.191  39.347  53.053  1.00  0.00           O  
ATOM   3170  N   TYR   206      27.986  38.102  54.647  1.00  0.00           N  
ATOM   3171  H   TYR   206      28.010  38.006  55.652  1.00  0.00           H  
ATOM   3172  CA  TYR   206      28.906  37.266  53.833  1.00  0.00           C  
ATOM   3173  HA  TYR   206      29.461  37.998  53.246  1.00  0.00           H  
ATOM   3174  CB  TYR   206      29.938  36.568  54.737  1.00  0.00           C  
ATOM   3175  HB2 TYR   206      30.335  37.259  55.481  1.00  0.00           H  
ATOM   3176  HB3 TYR   206      29.456  35.754  55.278  1.00  0.00           H  
ATOM   3177  CG  TYR   206      31.047  35.954  53.868  1.00  0.00           C  
ATOM   3178  CD1 TYR   206      30.918  34.628  53.378  1.00  0.00           C  
ATOM   3179  HD1 TYR   206      29.989  34.161  53.670  1.00  0.00           H  
ATOM   3180  CE1 TYR   206      31.841  34.015  52.511  1.00  0.00           C  
ATOM   3181  HE1 TYR   206      31.637  33.017  52.154  1.00  0.00           H  
ATOM   3182  CZ  TYR   206      33.116  34.699  52.359  1.00  0.00           C  
ATOM   3183  OH  TYR   206      34.089  34.261  51.498  1.00  0.00           O  
ATOM   3184  HH  TYR   206      33.705  33.591  50.927  1.00  0.00           H  
ATOM   3185  CE2 TYR   206      33.330  35.980  52.890  1.00  0.00           C  
ATOM   3186  HE2 TYR   206      34.294  36.449  52.756  1.00  0.00           H  
ATOM   3187  CD2 TYR   206      32.293  36.661  53.659  1.00  0.00           C  
ATOM   3188  HD2 TYR   206      32.511  37.634  54.073  1.00  0.00           H  
ATOM   3189  C   TYR   206      28.141  36.426  52.759  1.00  0.00           C  
ATOM   3190  O   TYR   206      28.442  36.485  51.605  1.00  0.00           O  
ATOM   3191  N   PHE   207      27.079  35.715  53.295  1.00  0.00           N  
ATOM   3192  H   PHE   207      26.944  35.816  54.291  1.00  0.00           H  
ATOM   3193  CA  PHE   207      26.226  34.858  52.522  1.00  0.00           C  
ATOM   3194  HA  PHE   207      26.860  34.119  52.031  1.00  0.00           H  
ATOM   3195  CB  PHE   207      25.219  34.115  53.387  1.00  0.00           C  
ATOM   3196  HB2 PHE   207      25.665  33.664  54.273  1.00  0.00           H  
ATOM   3197  HB3 PHE   207      24.625  34.891  53.870  1.00  0.00           H  
ATOM   3198  CG  PHE   207      24.205  33.191  52.679  1.00  0.00           C  
ATOM   3199  CD1 PHE   207      24.629  32.045  51.978  1.00  0.00           C  
ATOM   3200  HD1 PHE   207      25.676  31.827  51.829  1.00  0.00           H  
ATOM   3201  CE1 PHE   207      23.650  31.107  51.492  1.00  0.00           C  
ATOM   3202  HE1 PHE   207      23.953  30.305  50.834  1.00  0.00           H  
ATOM   3203  CZ  PHE   207      22.288  31.274  51.717  1.00  0.00           C  
ATOM   3204  HZ  PHE   207      21.549  30.590  51.328  1.00  0.00           H  
ATOM   3205  CE2 PHE   207      21.872  32.372  52.488  1.00  0.00           C  
ATOM   3206  HE2 PHE   207      20.825  32.578  52.660  1.00  0.00           H  
ATOM   3207  CD2 PHE   207      22.830  33.340  52.904  1.00  0.00           C  
ATOM   3208  HD2 PHE   207      22.533  34.156  53.546  1.00  0.00           H  
ATOM   3209  C   PHE   207      25.533  35.778  51.460  1.00  0.00           C  
ATOM   3210  O   PHE   207      25.660  35.537  50.279  1.00  0.00           O  
ATOM   3211  N   ILE   208      24.785  36.762  51.909  1.00  0.00           N  
ATOM   3212  H   ILE   208      24.756  36.865  52.913  1.00  0.00           H  
ATOM   3213  CA  ILE   208      23.983  37.622  50.966  1.00  0.00           C  
ATOM   3214  HA  ILE   208      23.234  36.980  50.502  1.00  0.00           H  
ATOM   3215  CB  ILE   208      23.192  38.694  51.781  1.00  0.00           C  
ATOM   3216  HB  ILE   208      22.794  38.301  52.717  1.00  0.00           H  
ATOM   3217  CG2 ILE   208      23.979  39.958  52.284  1.00  0.00           C  
ATOM   3218 HG21 ILE   208      24.784  39.471  52.834  1.00  0.00           H  
ATOM   3219 HG22 ILE   208      24.345  40.523  51.427  1.00  0.00           H  
ATOM   3220 HG23 ILE   208      23.294  40.595  52.844  1.00  0.00           H  
ATOM   3221  CG1 ILE   208      21.864  39.149  51.008  1.00  0.00           C  
ATOM   3222 HG12 ILE   208      22.072  39.847  50.197  1.00  0.00           H  
ATOM   3223 HG13 ILE   208      21.372  38.258  50.618  1.00  0.00           H  
ATOM   3224  CD1 ILE   208      20.869  39.791  51.914  1.00  0.00           C  
ATOM   3225 HD11 ILE   208      21.228  40.781  52.196  1.00  0.00           H  
ATOM   3226 HD12 ILE   208      19.872  39.850  51.479  1.00  0.00           H  
ATOM   3227 HD13 ILE   208      20.738  39.170  52.801  1.00  0.00           H  
ATOM   3228  C   ILE   208      24.800  38.251  49.890  1.00  0.00           C  
ATOM   3229  O   ILE   208      24.435  38.275  48.740  1.00  0.00           O  
ATOM   3230  N   THR   209      26.022  38.672  50.225  1.00  0.00           N  
ATOM   3231  H   THR   209      26.339  38.706  51.183  1.00  0.00           H  
ATOM   3232  CA  THR   209      26.954  39.030  49.123  1.00  0.00           C  
ATOM   3233  HA  THR   209      26.492  39.896  48.650  1.00  0.00           H  
ATOM   3234  CB  THR   209      28.278  39.521  49.842  1.00  0.00           C  
ATOM   3235  HB  THR   209      28.573  38.734  50.535  1.00  0.00           H  
ATOM   3236  CG2 THR   209      29.191  39.876  48.669  1.00  0.00           C  
ATOM   3237 HG21 THR   209      30.051  40.414  49.069  1.00  0.00           H  
ATOM   3238 HG22 THR   209      29.533  39.000  48.118  1.00  0.00           H  
ATOM   3239 HG23 THR   209      28.588  40.515  48.024  1.00  0.00           H  
ATOM   3240  OG1 THR   209      27.948  40.688  50.596  1.00  0.00           O  
ATOM   3241  HG1 THR   209      27.480  40.528  51.419  1.00  0.00           H  
ATOM   3242  C   THR   209      27.202  37.954  47.974  1.00  0.00           C  
ATOM   3243  O   THR   209      26.887  38.101  46.809  1.00  0.00           O  
ATOM   3244  N   TRP   210      27.732  36.823  48.340  1.00  0.00           N  
ATOM   3245  H   TRP   210      27.853  36.584  49.313  1.00  0.00           H  
ATOM   3246  CA  TRP   210      28.248  35.905  47.389  1.00  0.00           C  
ATOM   3247  HA  TRP   210      28.693  36.393  46.521  1.00  0.00           H  
ATOM   3248  CB  TRP   210      29.345  35.057  48.047  1.00  0.00           C  
ATOM   3249  HB2 TRP   210      28.923  34.705  48.988  1.00  0.00           H  
ATOM   3250  HB3 TRP   210      29.536  34.191  47.413  1.00  0.00           H  
ATOM   3251  CG  TRP   210      30.581  35.934  48.333  1.00  0.00           C  
ATOM   3252  CD1 TRP   210      30.918  36.378  49.579  1.00  0.00           C  
ATOM   3253  HD1 TRP   210      30.381  36.186  50.497  1.00  0.00           H  
ATOM   3254  NE1 TRP   210      31.997  37.243  49.449  1.00  0.00           N  
ATOM   3255  HE1 TRP   210      32.457  37.709  50.218  1.00  0.00           H  
ATOM   3256  CE2 TRP   210      32.347  37.422  48.133  1.00  0.00           C  
ATOM   3257  CZ2 TRP   210      33.323  38.276  47.589  1.00  0.00           C  
ATOM   3258  HZ2 TRP   210      34.037  38.805  48.202  1.00  0.00           H  
ATOM   3259  CH2 TRP   210      33.525  38.242  46.219  1.00  0.00           C  
ATOM   3260  HH2 TRP   210      34.297  38.769  45.677  1.00  0.00           H  
ATOM   3261  CZ3 TRP   210      32.678  37.449  45.412  1.00  0.00           C  
ATOM   3262  HZ3 TRP   210      32.770  37.434  44.336  1.00  0.00           H  
ATOM   3263  CE3 TRP   210      31.683  36.656  45.968  1.00  0.00           C  
ATOM   3264  HE3 TRP   210      31.106  36.038  45.296  1.00  0.00           H  
ATOM   3265  CD2 TRP   210      31.468  36.619  47.350  1.00  0.00           C  
ATOM   3266  C   TRP   210      27.111  35.081  46.720  1.00  0.00           C  
ATOM   3267  O   TRP   210      27.281  34.674  45.571  1.00  0.00           O  
ATOM   3268  N   VAL   211      25.961  34.908  47.337  1.00  0.00           N  
ATOM   3269  H   VAL   211      25.928  35.263  48.281  1.00  0.00           H  
ATOM   3270  CA  VAL   211      24.704  34.416  46.693  1.00  0.00           C  
ATOM   3271  HA  VAL   211      24.954  33.475  46.203  1.00  0.00           H  
ATOM   3272  CB  VAL   211      23.614  34.163  47.855  1.00  0.00           C  
ATOM   3273  HB  VAL   211      23.330  35.061  48.403  1.00  0.00           H  
ATOM   3274  CG1 VAL   211      22.370  33.680  47.214  1.00  0.00           C  
ATOM   3275 HG11 VAL   211      22.013  34.379  46.458  1.00  0.00           H  
ATOM   3276 HG12 VAL   211      22.568  32.673  46.845  1.00  0.00           H  
ATOM   3277 HG13 VAL   211      21.653  33.669  48.035  1.00  0.00           H  
ATOM   3278  CG2 VAL   211      24.206  32.998  48.776  1.00  0.00           C  
ATOM   3279 HG21 VAL   211      25.080  33.307  49.349  1.00  0.00           H  
ATOM   3280 HG22 VAL   211      23.362  32.699  49.397  1.00  0.00           H  
ATOM   3281 HG23 VAL   211      24.543  32.113  48.235  1.00  0.00           H  
ATOM   3282  C   VAL   211      24.216  35.420  45.641  1.00  0.00           C  
ATOM   3283  O   VAL   211      23.584  35.086  44.644  1.00  0.00           O  
ATOM   3284  N   SER   212      24.431  36.749  45.784  1.00  0.00           N  
ATOM   3285  H   SER   212      24.760  36.980  46.710  1.00  0.00           H  
ATOM   3286  CA  SER   212      24.005  37.768  44.732  1.00  0.00           C  
ATOM   3287  HA  SER   212      23.017  37.550  44.329  1.00  0.00           H  
ATOM   3288  CB  SER   212      23.744  39.142  45.421  1.00  0.00           C  
ATOM   3289  HB2 SER   212      24.680  39.596  45.747  1.00  0.00           H  
ATOM   3290  HB3 SER   212      23.390  39.823  44.647  1.00  0.00           H  
ATOM   3291  OG  SER   212      22.933  38.996  46.530  1.00  0.00           O  
ATOM   3292  HG  SER   212      23.421  38.803  47.334  1.00  0.00           H  
ATOM   3293  C   SER   212      25.087  37.896  43.653  1.00  0.00           C  
ATOM   3294  O   SER   212      24.816  38.378  42.552  1.00  0.00           O  
ATOM   3295  N   PHE   213      26.334  37.495  43.886  1.00  0.00           N  
ATOM   3296  H   PHE   213      26.548  37.002  44.741  1.00  0.00           H  
ATOM   3297  CA  PHE   213      27.432  37.758  42.906  1.00  0.00           C  
ATOM   3298  HA  PHE   213      27.429  38.756  42.467  1.00  0.00           H  
ATOM   3299  CB  PHE   213      28.773  37.599  43.642  1.00  0.00           C  
ATOM   3300  HB2 PHE   213      28.833  38.436  44.338  1.00  0.00           H  
ATOM   3301  HB3 PHE   213      28.771  36.686  44.237  1.00  0.00           H  
ATOM   3302  CG  PHE   213      29.991  37.720  42.767  1.00  0.00           C  
ATOM   3303  CD1 PHE   213      30.198  38.963  42.028  1.00  0.00           C  
ATOM   3304  HD1 PHE   213      29.450  39.739  41.954  1.00  0.00           H  
ATOM   3305  CE1 PHE   213      31.346  39.058  41.212  1.00  0.00           C  
ATOM   3306  HE1 PHE   213      31.487  40.020  40.744  1.00  0.00           H  
ATOM   3307  CZ  PHE   213      32.228  38.026  41.133  1.00  0.00           C  
ATOM   3308  HZ  PHE   213      33.149  38.217  40.602  1.00  0.00           H  
ATOM   3309  CE2 PHE   213      32.075  36.811  41.880  1.00  0.00           C  
ATOM   3310  HE2 PHE   213      32.752  35.971  41.826  1.00  0.00           H  
ATOM   3311  CD2 PHE   213      30.904  36.649  42.675  1.00  0.00           C  
ATOM   3312  HD2 PHE   213      30.670  35.748  43.223  1.00  0.00           H  
ATOM   3313  C   PHE   213      27.383  36.763  41.719  1.00  0.00           C  
ATOM   3314  O   PHE   213      27.659  37.103  40.579  1.00  0.00           O  
ATOM   3315  N   VAL   214      27.117  35.483  42.013  1.00  0.00           N  
ATOM   3316  H   VAL   214      26.946  35.275  42.987  1.00  0.00           H  
ATOM   3317  CA  VAL   214      26.889  34.406  40.995  1.00  0.00           C  
ATOM   3318  HA  VAL   214      27.787  34.389  40.378  1.00  0.00           H  
ATOM   3319  CB  VAL   214      26.680  33.050  41.699  1.00  0.00           C  
ATOM   3320  HB  VAL   214      25.972  33.238  42.506  1.00  0.00           H  
ATOM   3321  CG1 VAL   214      26.327  31.845  40.723  1.00  0.00           C  
ATOM   3322 HG11 VAL   214      26.310  30.839  41.143  1.00  0.00           H  
ATOM   3323 HG12 VAL   214      25.332  31.874  40.278  1.00  0.00           H  
ATOM   3324 HG13 VAL   214      27.079  31.775  39.937  1.00  0.00           H  
ATOM   3325  CG2 VAL   214      27.974  32.693  42.445  1.00  0.00           C  
ATOM   3326 HG21 VAL   214      27.827  31.696  42.860  1.00  0.00           H  
ATOM   3327 HG22 VAL   214      28.795  32.769  41.731  1.00  0.00           H  
ATOM   3328 HG23 VAL   214      28.070  33.454  43.219  1.00  0.00           H  
ATOM   3329  C   VAL   214      25.747  34.700  40.013  1.00  0.00           C  
ATOM   3330  O   VAL   214      25.930  34.624  38.798  1.00  0.00           O  
ATOM   3331  N   PRO   215      24.470  34.948  40.431  1.00  0.00           N  
ATOM   3332  CD  PRO   215      24.068  35.144  41.786  1.00  0.00           C  
ATOM   3333  HD2 PRO   215      24.495  36.048  42.220  1.00  0.00           H  
ATOM   3334  HD3 PRO   215      24.363  34.305  42.416  1.00  0.00           H  
ATOM   3335  CG  PRO   215      22.569  35.286  41.781  1.00  0.00           C  
ATOM   3336  HG2 PRO   215      22.259  36.289  42.075  1.00  0.00           H  
ATOM   3337  HG3 PRO   215      22.072  34.557  42.421  1.00  0.00           H  
ATOM   3338  CB  PRO   215      22.041  35.016  40.363  1.00  0.00           C  
ATOM   3339  HB2 PRO   215      21.244  35.696  40.063  1.00  0.00           H  
ATOM   3340  HB3 PRO   215      21.659  33.995  40.377  1.00  0.00           H  
ATOM   3341  CA  PRO   215      23.309  35.068  39.542  1.00  0.00           C  
ATOM   3342  HA  PRO   215      23.264  34.306  38.765  1.00  0.00           H  
ATOM   3343  C   PRO   215      23.270  36.415  38.794  1.00  0.00           C  
ATOM   3344  O   PRO   215      22.796  36.451  37.686  1.00  0.00           O  
ATOM   3345  N   LEU   216      23.990  37.454  39.344  1.00  0.00           N  
ATOM   3346  H   LEU   216      24.572  37.257  40.145  1.00  0.00           H  
ATOM   3347  CA  LEU   216      24.022  38.788  38.723  1.00  0.00           C  
ATOM   3348  HA  LEU   216      22.983  39.007  38.478  1.00  0.00           H  
ATOM   3349  CB  LEU   216      24.637  39.831  39.681  1.00  0.00           C  
ATOM   3350  HB2 LEU   216      23.968  39.906  40.537  1.00  0.00           H  
ATOM   3351  HB3 LEU   216      25.535  39.376  40.100  1.00  0.00           H  
ATOM   3352  CG  LEU   216      24.826  41.265  39.055  1.00  0.00           C  
ATOM   3353  HG  LEU   216      25.644  41.324  38.337  1.00  0.00           H  
ATOM   3354  CD1 LEU   216      23.601  41.713  38.408  1.00  0.00           C  
ATOM   3355 HD11 LEU   216      23.589  42.803  38.378  1.00  0.00           H  
ATOM   3356 HD12 LEU   216      23.554  41.394  37.367  1.00  0.00           H  
ATOM   3357 HD13 LEU   216      22.672  41.413  38.893  1.00  0.00           H  
ATOM   3358  CD2 LEU   216      25.156  42.304  40.166  1.00  0.00           C  
ATOM   3359 HD21 LEU   216      24.442  42.306  40.990  1.00  0.00           H  
ATOM   3360 HD22 LEU   216      26.093  42.021  40.645  1.00  0.00           H  
ATOM   3361 HD23 LEU   216      25.212  43.292  39.708  1.00  0.00           H  
ATOM   3362  C   LEU   216      24.810  38.738  37.409  1.00  0.00           C  
ATOM   3363  O   LEU   216      24.253  39.074  36.359  1.00  0.00           O  
ATOM   3364  N   LEU   217      25.995  38.165  37.504  1.00  0.00           N  
ATOM   3365  H   LEU   217      26.205  37.878  38.450  1.00  0.00           H  
ATOM   3366  CA  LEU   217      26.917  37.766  36.448  1.00  0.00           C  
ATOM   3367  HA  LEU   217      27.041  38.599  35.756  1.00  0.00           H  
ATOM   3368  CB  LEU   217      28.374  37.378  37.048  1.00  0.00           C  
ATOM   3369  HB2 LEU   217      28.296  36.504  37.695  1.00  0.00           H  
ATOM   3370  HB3 LEU   217      28.945  36.925  36.238  1.00  0.00           H  
ATOM   3371  CG  LEU   217      29.119  38.575  37.656  1.00  0.00           C  
ATOM   3372  HG  LEU   217      28.599  39.016  38.507  1.00  0.00           H  
ATOM   3373  CD1 LEU   217      30.525  38.219  38.159  1.00  0.00           C  
ATOM   3374 HD11 LEU   217      31.017  39.134  38.491  1.00  0.00           H  
ATOM   3375 HD12 LEU   217      30.376  37.521  38.983  1.00  0.00           H  
ATOM   3376 HD13 LEU   217      31.087  37.751  37.351  1.00  0.00           H  
ATOM   3377  CD2 LEU   217      29.316  39.757  36.614  1.00  0.00           C  
ATOM   3378 HD21 LEU   217      28.311  40.080  36.344  1.00  0.00           H  
ATOM   3379 HD22 LEU   217      30.022  40.550  36.861  1.00  0.00           H  
ATOM   3380 HD23 LEU   217      29.766  39.337  35.714  1.00  0.00           H  
ATOM   3381  C   LEU   217      26.364  36.613  35.583  1.00  0.00           C  
ATOM   3382  O   LEU   217      26.921  36.239  34.510  1.00  0.00           O  
ATOM   3383  N   ALA   218      25.245  36.021  35.944  1.00  0.00           N  
ATOM   3384  H   ALA   218      24.730  36.302  36.766  1.00  0.00           H  
ATOM   3385  CA  ALA   218      24.643  35.045  35.109  1.00  0.00           C  
ATOM   3386  HA  ALA   218      25.340  34.311  34.705  1.00  0.00           H  
ATOM   3387  CB  ALA   218      23.559  34.296  35.894  1.00  0.00           C  
ATOM   3388  HB1 ALA   218      23.956  33.923  36.838  1.00  0.00           H  
ATOM   3389  HB2 ALA   218      22.648  34.894  35.894  1.00  0.00           H  
ATOM   3390  HB3 ALA   218      23.185  33.427  35.352  1.00  0.00           H  
ATOM   3391  C   ALA   218      23.936  35.695  33.908  1.00  0.00           C  
ATOM   3392  O   ALA   218      23.606  34.966  32.996  1.00  0.00           O  
ATOM   3393  N   ASN   219      23.669  37.015  33.844  1.00  0.00           N  
ATOM   3394  H   ASN   219      23.992  37.532  34.649  1.00  0.00           H  
ATOM   3395  CA  ASN   219      23.289  37.750  32.566  1.00  0.00           C  
ATOM   3396  HA  ASN   219      22.503  37.130  32.133  1.00  0.00           H  
ATOM   3397  CB  ASN   219      22.612  39.119  32.848  1.00  0.00           C  
ATOM   3398  HB2 ASN   219      23.302  39.843  33.281  1.00  0.00           H  
ATOM   3399  HB3 ASN   219      22.180  39.550  31.946  1.00  0.00           H  
ATOM   3400  CG  ASN   219      21.501  38.927  33.818  1.00  0.00           C  
ATOM   3401  OD1 ASN   219      20.461  38.381  33.430  1.00  0.00           O  
ATOM   3402  ND2 ASN   219      21.717  39.312  35.073  1.00  0.00           N  
ATOM   3403 HD21 ASN   219      21.035  39.216  35.812  1.00  0.00           H  
ATOM   3404 HD22 ASN   219      22.654  39.608  35.305  1.00  0.00           H  
ATOM   3405  C   ASN   219      24.469  37.867  31.658  1.00  0.00           C  
ATOM   3406  O   ASN   219      25.533  38.300  32.063  1.00  0.00           O  
ATOM   3407  N   VAL   220      24.267  37.779  30.388  1.00  0.00           N  
ATOM   3408  H   VAL   220      23.385  37.389  30.089  1.00  0.00           H  
ATOM   3409  CA  VAL   220      25.238  38.022  29.343  1.00  0.00           C  
ATOM   3410  HA  VAL   220      26.211  37.764  29.761  1.00  0.00           H  
ATOM   3411  CB  VAL   220      25.022  37.151  28.069  1.00  0.00           C  
ATOM   3412  HB  VAL   220      24.699  36.134  28.293  1.00  0.00           H  
ATOM   3413  CG1 VAL   220      24.018  37.683  27.047  1.00  0.00           C  
ATOM   3414 HG11 VAL   220      23.097  37.947  27.568  1.00  0.00           H  
ATOM   3415 HG12 VAL   220      24.519  38.505  26.536  1.00  0.00           H  
ATOM   3416 HG13 VAL   220      23.848  37.057  26.171  1.00  0.00           H  
ATOM   3417  CG2 VAL   220      26.335  37.080  27.295  1.00  0.00           C  
ATOM   3418 HG21 VAL   220      26.235  36.695  26.280  1.00  0.00           H  
ATOM   3419 HG22 VAL   220      26.689  38.102  27.160  1.00  0.00           H  
ATOM   3420 HG23 VAL   220      27.006  36.447  27.874  1.00  0.00           H  
ATOM   3421  C   VAL   220      25.360  39.559  29.088  1.00  0.00           C  
ATOM   3422  O   VAL   220      26.363  39.956  28.694  1.00  0.00           O  
ATOM   3423  N   GLN   221      24.315  40.390  29.353  1.00  0.00           N  
ATOM   3424  H   GLN   221      23.468  39.931  29.658  1.00  0.00           H  
ATOM   3425  CA  GLN   221      24.099  41.774  29.005  1.00  0.00           C  
ATOM   3426  HA  GLN   221      24.489  41.995  28.011  1.00  0.00           H  
ATOM   3427  CB  GLN   221      22.599  42.057  28.839  1.00  0.00           C  
ATOM   3428  HB2 GLN   221      22.003  41.790  29.712  1.00  0.00           H  
ATOM   3429  HB3 GLN   221      22.570  43.096  28.510  1.00  0.00           H  
ATOM   3430  CG  GLN   221      21.749  41.254  27.852  1.00  0.00           C  
ATOM   3431  HG2 GLN   221      21.581  40.244  28.227  1.00  0.00           H  
ATOM   3432  HG3 GLN   221      20.744  41.656  27.727  1.00  0.00           H  
ATOM   3433  CD  GLN   221      22.364  41.184  26.477  1.00  0.00           C  
ATOM   3434  OE1 GLN   221      23.137  42.040  26.046  1.00  0.00           O  
ATOM   3435  NE2 GLN   221      21.972  40.212  25.703  1.00  0.00           N  
ATOM   3436 HE21 GLN   221      22.185  40.330  24.723  1.00  0.00           H  
ATOM   3437 HE22 GLN   221      21.323  39.511  26.031  1.00  0.00           H  
ATOM   3438  C   GLN   221      24.793  42.816  29.995  1.00  0.00           C  
ATOM   3439  O   GLN   221      24.712  44.011  29.801  1.00  0.00           O  
ATOM   3440  N   VAL   222      25.594  42.287  30.957  1.00  0.00           N  
ATOM   3441  H   VAL   222      25.800  41.298  30.982  1.00  0.00           H  
ATOM   3442  CA  VAL   222      26.457  43.096  31.860  1.00  0.00           C  
ATOM   3443  HA  VAL   222      25.820  43.856  32.314  1.00  0.00           H  
ATOM   3444  CB  VAL   222      27.050  42.193  32.916  1.00  0.00           C  
ATOM   3445  HB  VAL   222      27.616  41.380  32.463  1.00  0.00           H  
ATOM   3446  CG1 VAL   222      27.962  42.996  33.817  1.00  0.00           C  
ATOM   3447 HG11 VAL   222      28.705  43.504  33.203  1.00  0.00           H  
ATOM   3448 HG12 VAL   222      27.307  43.748  34.257  1.00  0.00           H  
ATOM   3449 HG13 VAL   222      28.380  42.402  34.630  1.00  0.00           H  
ATOM   3450  CG2 VAL   222      25.838  41.658  33.700  1.00  0.00           C  
ATOM   3451 HG21 VAL   222      25.251  42.464  34.141  1.00  0.00           H  
ATOM   3452 HG22 VAL   222      25.256  41.061  32.998  1.00  0.00           H  
ATOM   3453 HG23 VAL   222      26.202  41.044  34.523  1.00  0.00           H  
ATOM   3454  C   VAL   222      27.459  43.855  30.955  1.00  0.00           C  
ATOM   3455  O   VAL   222      28.276  43.186  30.277  1.00  0.00           O  
ATOM   3456  N   ALA   223      27.318  45.189  30.942  1.00  0.00           N  
ATOM   3457  H   ALA   223      26.625  45.564  31.574  1.00  0.00           H  
ATOM   3458  CA  ALA   223      28.078  46.034  30.041  1.00  0.00           C  
ATOM   3459  HA  ALA   223      28.021  45.570  29.056  1.00  0.00           H  
ATOM   3460  CB  ALA   223      27.333  47.402  29.996  1.00  0.00           C  
ATOM   3461  HB1 ALA   223      27.326  47.817  31.004  1.00  0.00           H  
ATOM   3462  HB2 ALA   223      27.982  47.956  29.318  1.00  0.00           H  
ATOM   3463  HB3 ALA   223      26.318  47.213  29.648  1.00  0.00           H  
ATOM   3464  C   ALA   223      29.574  46.158  30.490  1.00  0.00           C  
ATOM   3465  O   ALA   223      30.359  46.197  29.558  1.00  0.00           O  
ATOM   3466  N   TYR   224      29.853  46.203  31.828  1.00  0.00           N  
ATOM   3467  H   TYR   224      29.080  46.277  32.473  1.00  0.00           H  
ATOM   3468  CA  TYR   224      31.194  46.283  32.369  1.00  0.00           C  
ATOM   3469  HA  TYR   224      32.020  46.041  31.700  1.00  0.00           H  
ATOM   3470  CB  TYR   224      31.360  47.736  32.908  1.00  0.00           C  
ATOM   3471  HB2 TYR   224      30.558  47.976  33.606  1.00  0.00           H  
ATOM   3472  HB3 TYR   224      32.320  47.837  33.415  1.00  0.00           H  
ATOM   3473  CG  TYR   224      31.328  48.836  31.793  1.00  0.00           C  
ATOM   3474  CD1 TYR   224      32.531  49.140  31.102  1.00  0.00           C  
ATOM   3475  HD1 TYR   224      33.327  48.411  31.071  1.00  0.00           H  
ATOM   3476  CE1 TYR   224      32.608  50.130  30.110  1.00  0.00           C  
ATOM   3477  HE1 TYR   224      33.549  50.267  29.596  1.00  0.00           H  
ATOM   3478  CZ  TYR   224      31.444  50.871  29.780  1.00  0.00           C  
ATOM   3479  OH  TYR   224      31.621  51.935  28.852  1.00  0.00           O  
ATOM   3480  HH  TYR   224      30.834  52.412  28.578  1.00  0.00           H  
ATOM   3481  CE2 TYR   224      30.254  50.665  30.461  1.00  0.00           C  
ATOM   3482  HE2 TYR   224      29.337  51.185  30.228  1.00  0.00           H  
ATOM   3483  CD2 TYR   224      30.184  49.664  31.467  1.00  0.00           C  
ATOM   3484  HD2 TYR   224      29.259  49.450  31.983  1.00  0.00           H  
ATOM   3485  C   TYR   224      31.426  45.198  33.494  1.00  0.00           C  
ATOM   3486  O   TYR   224      31.409  45.437  34.688  1.00  0.00           O  
ATOM   3487  N   ARG   225      31.755  43.981  33.097  1.00  0.00           N  
ATOM   3488  H   ARG   225      31.862  43.778  32.113  1.00  0.00           H  
ATOM   3489  CA  ARG   225      31.927  42.807  33.994  1.00  0.00           C  
ATOM   3490  HA  ARG   225      31.045  42.620  34.607  1.00  0.00           H  
ATOM   3491  CB  ARG   225      32.118  41.446  33.220  1.00  0.00           C  
ATOM   3492  HB2 ARG   225      32.989  41.624  32.589  1.00  0.00           H  
ATOM   3493  HB3 ARG   225      32.336  40.699  33.984  1.00  0.00           H  
ATOM   3494  CG  ARG   225      30.837  41.132  32.500  1.00  0.00           C  
ATOM   3495  HG2 ARG   225      30.182  40.687  33.250  1.00  0.00           H  
ATOM   3496  HG3 ARG   225      30.378  42.006  32.039  1.00  0.00           H  
ATOM   3497  CD  ARG   225      31.044  40.128  31.395  1.00  0.00           C  
ATOM   3498  HD2 ARG   225      30.197  40.192  30.712  1.00  0.00           H  
ATOM   3499  HD3 ARG   225      31.996  40.433  30.960  1.00  0.00           H  
ATOM   3500  NE  ARG   225      31.113  38.762  31.982  1.00  0.00           N  
ATOM   3501  HE  ARG   225      30.281  38.460  32.470  1.00  0.00           H  
ATOM   3502  CZ  ARG   225      31.785  37.758  31.510  1.00  0.00           C  
ATOM   3503  NH1 ARG   225      32.639  37.947  30.519  1.00  0.00           N  
ATOM   3504 HH11 ARG   225      32.753  38.841  30.062  1.00  0.00           H  
ATOM   3505 HH12 ARG   225      33.002  37.177  29.977  1.00  0.00           H  
ATOM   3506  NH2 ARG   225      31.664  36.551  31.995  1.00  0.00           N  
ATOM   3507 HH21 ARG   225      30.962  36.309  32.680  1.00  0.00           H  
ATOM   3508 HH22 ARG   225      32.145  35.767  31.579  1.00  0.00           H  
ATOM   3509  C   ARG   225      33.036  43.058  35.082  1.00  0.00           C  
ATOM   3510  O   ARG   225      32.842  42.716  36.220  1.00  0.00           O  
ATOM   3511  N   PRO   226      34.238  43.613  34.734  1.00  0.00           N  
ATOM   3512  CD  PRO   226      34.651  43.926  33.397  1.00  0.00           C  
ATOM   3513  HD2 PRO   226      34.285  44.940  33.237  1.00  0.00           H  
ATOM   3514  HD3 PRO   226      34.251  43.218  32.671  1.00  0.00           H  
ATOM   3515  CG  PRO   226      36.193  43.872  33.425  1.00  0.00           C  
ATOM   3516  HG2 PRO   226      36.705  44.420  32.634  1.00  0.00           H  
ATOM   3517  HG3 PRO   226      36.545  42.841  33.467  1.00  0.00           H  
ATOM   3518  CB  PRO   226      36.467  44.390  34.804  1.00  0.00           C  
ATOM   3519  HB2 PRO   226      36.594  45.472  34.780  1.00  0.00           H  
ATOM   3520  HB3 PRO   226      37.439  44.052  35.163  1.00  0.00           H  
ATOM   3521  CA  PRO   226      35.310  43.862  35.698  1.00  0.00           C  
ATOM   3522  HA  PRO   226      35.474  42.868  36.115  1.00  0.00           H  
ATOM   3523  C   PRO   226      34.811  44.844  36.823  1.00  0.00           C  
ATOM   3524  O   PRO   226      34.980  44.623  37.988  1.00  0.00           O  
ATOM   3525  N   ALA   227      34.217  45.970  36.363  1.00  0.00           N  
ATOM   3526  H   ALA   227      34.323  46.129  35.372  1.00  0.00           H  
ATOM   3527  CA  ALA   227      33.529  46.864  37.350  1.00  0.00           C  
ATOM   3528  HA  ALA   227      34.293  47.258  38.021  1.00  0.00           H  
ATOM   3529  CB  ALA   227      32.891  47.982  36.610  1.00  0.00           C  
ATOM   3530  HB1 ALA   227      33.646  48.669  36.229  1.00  0.00           H  
ATOM   3531  HB2 ALA   227      32.306  47.469  35.846  1.00  0.00           H  
ATOM   3532  HB3 ALA   227      32.259  48.548  37.294  1.00  0.00           H  
ATOM   3533  C   ALA   227      32.527  46.214  38.347  1.00  0.00           C  
ATOM   3534  O   ALA   227      32.466  46.606  39.498  1.00  0.00           O  
ATOM   3535  N   VAL   228      31.781  45.155  37.972  1.00  0.00           N  
ATOM   3536  H   VAL   228      31.700  44.949  36.987  1.00  0.00           H  
ATOM   3537  CA  VAL   228      30.864  44.476  38.849  1.00  0.00           C  
ATOM   3538  HA  VAL   228      30.359  45.154  39.536  1.00  0.00           H  
ATOM   3539  CB  VAL   228      29.767  43.732  37.986  1.00  0.00           C  
ATOM   3540  HB  VAL   228      30.310  43.094  37.288  1.00  0.00           H  
ATOM   3541  CG1 VAL   228      28.907  42.860  38.870  1.00  0.00           C  
ATOM   3542 HG11 VAL   228      28.150  42.334  38.288  1.00  0.00           H  
ATOM   3543 HG12 VAL   228      29.552  42.078  39.272  1.00  0.00           H  
ATOM   3544 HG13 VAL   228      28.530  43.454  39.703  1.00  0.00           H  
ATOM   3545  CG2 VAL   228      28.857  44.733  37.320  1.00  0.00           C  
ATOM   3546 HG21 VAL   228      29.504  45.279  36.632  1.00  0.00           H  
ATOM   3547 HG22 VAL   228      28.075  44.289  36.703  1.00  0.00           H  
ATOM   3548 HG23 VAL   228      28.479  45.351  38.133  1.00  0.00           H  
ATOM   3549  C   VAL   228      31.660  43.530  39.773  1.00  0.00           C  
ATOM   3550  O   VAL   228      31.256  43.333  40.884  1.00  0.00           O  
ATOM   3551  N   GLN   229      32.836  43.099  39.305  1.00  0.00           N  
ATOM   3552  H   GLN   229      33.173  43.478  38.432  1.00  0.00           H  
ATOM   3553  CA  GLN   229      33.756  42.272  40.093  1.00  0.00           C  
ATOM   3554  HA  GLN   229      33.266  41.443  40.604  1.00  0.00           H  
ATOM   3555  CB  GLN   229      34.742  41.631  39.122  1.00  0.00           C  
ATOM   3556  HB2 GLN   229      35.209  42.411  38.521  1.00  0.00           H  
ATOM   3557  HB3 GLN   229      35.471  41.123  39.753  1.00  0.00           H  
ATOM   3558  CG  GLN   229      34.048  40.616  38.180  1.00  0.00           C  
ATOM   3559  HG2 GLN   229      33.166  40.304  38.739  1.00  0.00           H  
ATOM   3560  HG3 GLN   229      33.961  41.115  37.215  1.00  0.00           H  
ATOM   3561  CD  GLN   229      34.824  39.338  37.948  1.00  0.00           C  
ATOM   3562  OE1 GLN   229      34.256  38.213  37.848  1.00  0.00           O  
ATOM   3563  NE2 GLN   229      36.142  39.395  37.934  1.00  0.00           N  
ATOM   3564 HE21 GLN   229      36.685  38.547  37.849  1.00  0.00           H  
ATOM   3565 HE22 GLN   229      36.648  40.264  38.030  1.00  0.00           H  
ATOM   3566  C   GLN   229      34.387  43.111  41.257  1.00  0.00           C  
ATOM   3567  O   GLN   229      34.271  42.769  42.441  1.00  0.00           O  
ATOM   3568  N   MET   230      34.795  44.321  40.955  1.00  0.00           N  
ATOM   3569  H   MET   230      34.877  44.651  40.004  1.00  0.00           H  
ATOM   3570  CA  MET   230      35.241  45.390  41.869  1.00  0.00           C  
ATOM   3571  HA  MET   230      35.895  44.852  42.555  1.00  0.00           H  
ATOM   3572  CB  MET   230      36.124  46.349  41.029  1.00  0.00           C  
ATOM   3573  HB2 MET   230      37.010  45.811  40.691  1.00  0.00           H  
ATOM   3574  HB3 MET   230      35.546  46.508  40.119  1.00  0.00           H  
ATOM   3575  CG  MET   230      36.530  47.442  41.912  1.00  0.00           C  
ATOM   3576  HG2 MET   230      35.638  48.045  42.079  1.00  0.00           H  
ATOM   3577  HG3 MET   230      36.964  46.981  42.799  1.00  0.00           H  
ATOM   3578  SD  MET   230      37.906  48.402  41.200  1.00  0.00           S  
ATOM   3579  CE  MET   230      37.110  49.508  40.110  1.00  0.00           C  
ATOM   3580  HE1 MET   230      36.408  48.995  39.452  1.00  0.00           H  
ATOM   3581  HE2 MET   230      36.763  50.395  40.639  1.00  0.00           H  
ATOM   3582  HE3 MET   230      37.934  49.949  39.550  1.00  0.00           H  
ATOM   3583  C   MET   230      34.131  45.946  42.742  1.00  0.00           C  
ATOM   3584  O   MET   230      34.356  46.039  43.911  1.00  0.00           O  
ATOM   3585  N   GLY   231      32.884  46.141  42.285  1.00  0.00           N  
ATOM   3586  H   GLY   231      32.731  46.068  41.290  1.00  0.00           H  
ATOM   3587  CA  GLY   231      31.721  46.302  43.154  1.00  0.00           C  
ATOM   3588  HA2 GLY   231      31.829  47.186  43.782  1.00  0.00           H  
ATOM   3589  HA3 GLY   231      30.744  46.308  42.671  1.00  0.00           H  
ATOM   3590  C   GLY   231      31.626  45.139  44.070  1.00  0.00           C  
ATOM   3591  O   GLY   231      31.447  45.423  45.293  1.00  0.00           O  
ATOM   3592  N   ALA   232      31.716  43.839  43.661  1.00  0.00           N  
ATOM   3593  H   ALA   232      31.537  43.643  42.686  1.00  0.00           H  
ATOM   3594  CA  ALA   232      31.416  42.680  44.568  1.00  0.00           C  
ATOM   3595  HA  ALA   232      30.478  42.673  45.122  1.00  0.00           H  
ATOM   3596  CB  ALA   232      31.536  41.471  43.603  1.00  0.00           C  
ATOM   3597  HB1 ALA   232      30.595  41.345  43.069  1.00  0.00           H  
ATOM   3598  HB2 ALA   232      32.351  41.675  42.908  1.00  0.00           H  
ATOM   3599  HB3 ALA   232      31.676  40.567  44.196  1.00  0.00           H  
ATOM   3600  C   ALA   232      32.532  42.666  45.602  1.00  0.00           C  
ATOM   3601  O   ALA   232      32.258  42.314  46.697  1.00  0.00           O  
ATOM   3602  N   ILE   233      33.801  43.037  45.270  1.00  0.00           N  
ATOM   3603  H   ILE   233      33.953  43.253  44.295  1.00  0.00           H  
ATOM   3604  CA  ILE   233      34.878  43.250  46.262  1.00  0.00           C  
ATOM   3605  HA  ILE   233      35.089  42.292  46.737  1.00  0.00           H  
ATOM   3606  CB  ILE   233      36.236  43.423  45.520  1.00  0.00           C  
ATOM   3607  HB  ILE   233      36.210  44.144  44.704  1.00  0.00           H  
ATOM   3608  CG2 ILE   233      37.395  43.912  46.384  1.00  0.00           C  
ATOM   3609 HG21 ILE   233      37.491  43.222  47.222  1.00  0.00           H  
ATOM   3610 HG22 ILE   233      38.331  43.889  45.825  1.00  0.00           H  
ATOM   3611 HG23 ILE   233      37.269  44.941  46.722  1.00  0.00           H  
ATOM   3612  CG1 ILE   233      36.645  42.051  44.920  1.00  0.00           C  
ATOM   3613 HG12 ILE   233      37.134  41.498  45.722  1.00  0.00           H  
ATOM   3614 HG13 ILE   233      35.803  41.423  44.628  1.00  0.00           H  
ATOM   3615  CD1 ILE   233      37.577  41.962  43.727  1.00  0.00           C  
ATOM   3616 HD11 ILE   233      38.066  40.989  43.680  1.00  0.00           H  
ATOM   3617 HD12 ILE   233      36.926  42.163  42.876  1.00  0.00           H  
ATOM   3618 HD13 ILE   233      38.359  42.704  43.890  1.00  0.00           H  
ATOM   3619  C   ILE   233      34.532  44.307  47.319  1.00  0.00           C  
ATOM   3620  O   ILE   233      34.625  43.963  48.463  1.00  0.00           O  
ATOM   3621  N   LEU   234      34.113  45.460  46.850  1.00  0.00           N  
ATOM   3622  H   LEU   234      34.146  45.549  45.845  1.00  0.00           H  
ATOM   3623  CA  LEU   234      33.852  46.607  47.683  1.00  0.00           C  
ATOM   3624  HA  LEU   234      34.790  46.711  48.228  1.00  0.00           H  
ATOM   3625  CB  LEU   234      33.489  47.858  46.860  1.00  0.00           C  
ATOM   3626  HB2 LEU   234      34.254  48.007  46.098  1.00  0.00           H  
ATOM   3627  HB3 LEU   234      32.437  47.776  46.583  1.00  0.00           H  
ATOM   3628  CG  LEU   234      33.436  49.177  47.640  1.00  0.00           C  
ATOM   3629  HG  LEU   234      32.602  49.201  48.342  1.00  0.00           H  
ATOM   3630  CD1 LEU   234      34.696  49.191  48.521  1.00  0.00           C  
ATOM   3631 HD11 LEU   234      35.595  48.953  47.953  1.00  0.00           H  
ATOM   3632 HD12 LEU   234      34.904  50.151  48.993  1.00  0.00           H  
ATOM   3633 HD13 LEU   234      34.615  48.445  49.312  1.00  0.00           H  
ATOM   3634  CD2 LEU   234      33.411  50.268  46.575  1.00  0.00           C  
ATOM   3635 HD21 LEU   234      34.348  50.254  46.017  1.00  0.00           H  
ATOM   3636 HD22 LEU   234      32.616  50.151  45.839  1.00  0.00           H  
ATOM   3637 HD23 LEU   234      33.389  51.269  47.006  1.00  0.00           H  
ATOM   3638  C   LEU   234      32.725  46.319  48.695  1.00  0.00           C  
ATOM   3639  O   LEU   234      32.884  46.571  49.880  1.00  0.00           O  
ATOM   3640  N   VAL   235      31.626  45.798  48.228  1.00  0.00           N  
ATOM   3641  H   VAL   235      31.649  45.524  47.256  1.00  0.00           H  
ATOM   3642  CA  VAL   235      30.414  45.414  49.009  1.00  0.00           C  
ATOM   3643  HA  VAL   235      29.974  46.291  49.485  1.00  0.00           H  
ATOM   3644  CB  VAL   235      29.367  44.920  48.006  1.00  0.00           C  
ATOM   3645  HB  VAL   235      29.787  44.141  47.370  1.00  0.00           H  
ATOM   3646  CG1 VAL   235      28.165  44.298  48.671  1.00  0.00           C  
ATOM   3647 HG11 VAL   235      27.316  44.187  47.997  1.00  0.00           H  
ATOM   3648 HG12 VAL   235      28.498  43.351  49.096  1.00  0.00           H  
ATOM   3649 HG13 VAL   235      27.871  44.932  49.508  1.00  0.00           H  
ATOM   3650  CG2 VAL   235      28.898  46.094  47.102  1.00  0.00           C  
ATOM   3651 HG21 VAL   235      28.086  45.679  46.504  1.00  0.00           H  
ATOM   3652 HG22 VAL   235      28.619  46.972  47.684  1.00  0.00           H  
ATOM   3653 HG23 VAL   235      29.689  46.514  46.480  1.00  0.00           H  
ATOM   3654  C   VAL   235      30.727  44.410  50.118  1.00  0.00           C  
ATOM   3655  O   VAL   235      30.225  44.548  51.243  1.00  0.00           O  
ATOM   3656  N   CYS   236      31.643  43.486  49.878  1.00  0.00           N  
ATOM   3657  H   CYS   236      31.894  43.390  48.904  1.00  0.00           H  
ATOM   3658  CA  CYS   236      32.276  42.566  50.862  1.00  0.00           C  
ATOM   3659  HA  CYS   236      31.562  42.077  51.524  1.00  0.00           H  
ATOM   3660  CB  CYS   236      32.949  41.439  50.187  1.00  0.00           C  
ATOM   3661  HB2 CYS   236      32.273  40.884  49.538  1.00  0.00           H  
ATOM   3662  HB3 CYS   236      33.707  41.900  49.553  1.00  0.00           H  
ATOM   3663  SG  CYS   236      33.766  40.300  51.341  1.00  0.00           S  
ATOM   3664  HG  CYS   236      34.435  41.219  52.044  1.00  0.00           H  
ATOM   3665  C   CYS   236      33.189  43.362  51.754  1.00  0.00           C  
ATOM   3666  O   CYS   236      32.978  43.288  52.944  1.00  0.00           O  
ATOM   3667  N   ALA   237      34.222  44.042  51.165  1.00  0.00           N  
ATOM   3668  H   ALA   237      34.279  43.926  50.163  1.00  0.00           H  
ATOM   3669  CA  ALA   237      35.305  44.565  52.002  1.00  0.00           C  
ATOM   3670  HA  ALA   237      35.855  43.764  52.496  1.00  0.00           H  
ATOM   3671  CB  ALA   237      36.265  45.321  51.128  1.00  0.00           C  
ATOM   3672  HB1 ALA   237      37.107  45.640  51.742  1.00  0.00           H  
ATOM   3673  HB2 ALA   237      36.637  44.632  50.370  1.00  0.00           H  
ATOM   3674  HB3 ALA   237      35.807  46.193  50.662  1.00  0.00           H  
ATOM   3675  C   ALA   237      34.797  45.449  53.117  1.00  0.00           C  
ATOM   3676  O   ALA   237      35.136  45.225  54.300  1.00  0.00           O  
ATOM   3677  N   LEU   238      33.874  46.368  52.799  1.00  0.00           N  
ATOM   3678  H   LEU   238      33.609  46.489  51.832  1.00  0.00           H  
ATOM   3679  CA  LEU   238      33.338  47.247  53.802  1.00  0.00           C  
ATOM   3680  HA  LEU   238      34.200  47.583  54.380  1.00  0.00           H  
ATOM   3681  CB  LEU   238      32.610  48.365  53.035  1.00  0.00           C  
ATOM   3682  HB2 LEU   238      32.187  48.002  52.098  1.00  0.00           H  
ATOM   3683  HB3 LEU   238      31.797  48.801  53.616  1.00  0.00           H  
ATOM   3684  CG  LEU   238      33.640  49.489  52.515  1.00  0.00           C  
ATOM   3685  HG  LEU   238      34.387  48.976  51.910  1.00  0.00           H  
ATOM   3686  CD1 LEU   238      32.898  50.491  51.590  1.00  0.00           C  
ATOM   3687 HD11 LEU   238      33.414  51.397  51.272  1.00  0.00           H  
ATOM   3688 HD12 LEU   238      32.570  49.952  50.700  1.00  0.00           H  
ATOM   3689 HD13 LEU   238      31.998  50.613  52.192  1.00  0.00           H  
ATOM   3690  CD2 LEU   238      34.253  50.389  53.573  1.00  0.00           C  
ATOM   3691 HD21 LEU   238      33.586  50.543  54.422  1.00  0.00           H  
ATOM   3692 HD22 LEU   238      35.024  49.781  54.046  1.00  0.00           H  
ATOM   3693 HD23 LEU   238      34.789  51.268  53.214  1.00  0.00           H  
ATOM   3694  C   LEU   238      32.249  46.616  54.680  1.00  0.00           C  
ATOM   3695  O   LEU   238      32.061  47.023  55.810  1.00  0.00           O  
ATOM   3696  N   GLY   239      31.592  45.668  54.135  1.00  0.00           N  
ATOM   3697  H   GLY   239      31.704  45.580  53.135  1.00  0.00           H  
ATOM   3698  CA  GLY   239      30.601  44.804  54.771  1.00  0.00           C  
ATOM   3699  HA2 GLY   239      29.701  45.326  55.094  1.00  0.00           H  
ATOM   3700  HA3 GLY   239      30.316  44.048  54.039  1.00  0.00           H  
ATOM   3701  C   GLY   239      31.104  44.126  55.984  1.00  0.00           C  
ATOM   3702  O   GLY   239      30.676  44.398  57.124  1.00  0.00           O  
ATOM   3703  N   ILE   240      32.172  43.301  55.760  1.00  0.00           N  
ATOM   3704  H   ILE   240      32.308  43.062  54.788  1.00  0.00           H  
ATOM   3705  CA  ILE   240      32.757  42.484  56.925  1.00  0.00           C  
ATOM   3706  HA  ILE   240      31.916  42.079  57.486  1.00  0.00           H  
ATOM   3707  CB  ILE   240      33.599  41.259  56.429  1.00  0.00           C  
ATOM   3708  HB  ILE   240      34.526  41.688  56.047  1.00  0.00           H  
ATOM   3709  CG2 ILE   240      33.958  40.215  57.587  1.00  0.00           C  
ATOM   3710 HG21 ILE   240      34.442  40.660  58.456  1.00  0.00           H  
ATOM   3711 HG22 ILE   240      33.041  39.728  57.919  1.00  0.00           H  
ATOM   3712 HG23 ILE   240      34.546  39.402  57.160  1.00  0.00           H  
ATOM   3713  CG1 ILE   240      32.975  40.471  55.266  1.00  0.00           C  
ATOM   3714 HG12 ILE   240      32.840  41.169  54.440  1.00  0.00           H  
ATOM   3715 HG13 ILE   240      33.610  39.678  54.871  1.00  0.00           H  
ATOM   3716  CD1 ILE   240      31.568  39.877  55.608  1.00  0.00           C  
ATOM   3717 HD11 ILE   240      31.077  39.450  54.734  1.00  0.00           H  
ATOM   3718 HD12 ILE   240      31.608  39.110  56.382  1.00  0.00           H  
ATOM   3719 HD13 ILE   240      30.974  40.688  56.031  1.00  0.00           H  
ATOM   3720  C   ILE   240      33.572  43.342  57.873  1.00  0.00           C  
ATOM   3721  O   ILE   240      33.602  43.074  59.033  1.00  0.00           O  
ATOM   3722  N   LEU   241      33.931  44.541  57.345  1.00  0.00           N  
ATOM   3723  H   LEU   241      33.583  44.801  56.433  1.00  0.00           H  
ATOM   3724  CA  LEU   241      34.402  45.658  58.237  1.00  0.00           C  
ATOM   3725  HA  LEU   241      35.190  45.209  58.841  1.00  0.00           H  
ATOM   3726  CB  LEU   241      35.077  46.828  57.463  1.00  0.00           C  
ATOM   3727  HB2 LEU   241      34.362  47.088  56.683  1.00  0.00           H  
ATOM   3728  HB3 LEU   241      35.064  47.785  57.986  1.00  0.00           H  
ATOM   3729  CG  LEU   241      36.478  46.492  56.930  1.00  0.00           C  
ATOM   3730  HG  LEU   241      36.470  45.468  56.557  1.00  0.00           H  
ATOM   3731  CD1 LEU   241      36.890  47.431  55.803  1.00  0.00           C  
ATOM   3732 HD11 LEU   241      37.118  48.441  56.144  1.00  0.00           H  
ATOM   3733 HD12 LEU   241      37.792  46.939  55.442  1.00  0.00           H  
ATOM   3734 HD13 LEU   241      36.096  47.493  55.058  1.00  0.00           H  
ATOM   3735  CD2 LEU   241      37.578  46.602  58.018  1.00  0.00           C  
ATOM   3736 HD21 LEU   241      37.324  46.336  59.044  1.00  0.00           H  
ATOM   3737 HD22 LEU   241      38.440  46.101  57.576  1.00  0.00           H  
ATOM   3738 HD23 LEU   241      37.872  47.649  58.102  1.00  0.00           H  
ATOM   3739  C   LEU   241      33.261  46.147  59.149  1.00  0.00           C  
ATOM   3740  O   LEU   241      33.348  45.934  60.327  1.00  0.00           O  
ATOM   3741  N   VAL   242      32.219  46.805  58.687  1.00  0.00           N  
ATOM   3742  H   VAL   242      32.280  47.017  57.702  1.00  0.00           H  
ATOM   3743  CA  VAL   242      31.272  47.592  59.573  1.00  0.00           C  
ATOM   3744  HA  VAL   242      31.807  48.273  60.236  1.00  0.00           H  
ATOM   3745  CB  VAL   242      30.262  48.455  58.753  1.00  0.00           C  
ATOM   3746  HB  VAL   242      29.567  48.883  59.476  1.00  0.00           H  
ATOM   3747  CG1 VAL   242      30.934  49.643  58.094  1.00  0.00           C  
ATOM   3748 HG11 VAL   242      31.658  49.365  57.328  1.00  0.00           H  
ATOM   3749 HG12 VAL   242      30.147  50.258  57.657  1.00  0.00           H  
ATOM   3750 HG13 VAL   242      31.360  50.361  58.795  1.00  0.00           H  
ATOM   3751  CG2 VAL   242      29.466  47.648  57.719  1.00  0.00           C  
ATOM   3752 HG21 VAL   242      30.012  47.444  56.798  1.00  0.00           H  
ATOM   3753 HG22 VAL   242      29.026  46.765  58.183  1.00  0.00           H  
ATOM   3754 HG23 VAL   242      28.624  48.280  57.437  1.00  0.00           H  
ATOM   3755  C   VAL   242      30.432  46.611  60.443  1.00  0.00           C  
ATOM   3756  O   VAL   242      29.929  47.019  61.483  1.00  0.00           O  
ATOM   3757  N   THR   243      30.389  45.324  60.075  1.00  0.00           N  
ATOM   3758  H   THR   243      30.814  45.171  59.172  1.00  0.00           H  
ATOM   3759  CA  THR   243      29.775  44.222  60.856  1.00  0.00           C  
ATOM   3760  HA  THR   243      29.039  44.719  61.487  1.00  0.00           H  
ATOM   3761  CB  THR   243      29.039  43.190  60.020  1.00  0.00           C  
ATOM   3762  HB  THR   243      28.529  42.449  60.636  1.00  0.00           H  
ATOM   3763  CG2 THR   243      27.861  43.740  59.187  1.00  0.00           C  
ATOM   3764 HG21 THR   243      27.073  44.133  59.829  1.00  0.00           H  
ATOM   3765 HG22 THR   243      28.228  44.480  58.476  1.00  0.00           H  
ATOM   3766 HG23 THR   243      27.379  42.916  58.662  1.00  0.00           H  
ATOM   3767  OG1 THR   243      29.951  42.535  59.154  1.00  0.00           O  
ATOM   3768  HG1 THR   243      30.339  43.079  58.465  1.00  0.00           H  
ATOM   3769  C   THR   243      30.751  43.443  61.768  1.00  0.00           C  
ATOM   3770  O   THR   243      30.269  42.861  62.755  1.00  0.00           O  
ATOM   3771  N   PHE   244      32.061  43.343  61.572  1.00  0.00           N  
ATOM   3772  H   PHE   244      32.491  43.753  60.755  1.00  0.00           H  
ATOM   3773  CA  PHE   244      32.942  42.505  62.368  1.00  0.00           C  
ATOM   3774  HA  PHE   244      32.468  42.283  63.324  1.00  0.00           H  
ATOM   3775  CB  PHE   244      33.117  41.119  61.715  1.00  0.00           C  
ATOM   3776  HB2 PHE   244      32.077  40.902  61.470  1.00  0.00           H  
ATOM   3777  HB3 PHE   244      33.750  41.168  60.830  1.00  0.00           H  
ATOM   3778  CG  PHE   244      33.656  40.168  62.775  1.00  0.00           C  
ATOM   3779  CD1 PHE   244      34.987  39.758  62.780  1.00  0.00           C  
ATOM   3780  HD1 PHE   244      35.510  40.083  61.893  1.00  0.00           H  
ATOM   3781  CE1 PHE   244      35.646  39.157  63.884  1.00  0.00           C  
ATOM   3782  HE1 PHE   244      36.676  38.832  63.896  1.00  0.00           H  
ATOM   3783  CZ  PHE   244      34.816  38.833  64.922  1.00  0.00           C  
ATOM   3784  HZ  PHE   244      35.202  38.252  65.747  1.00  0.00           H  
ATOM   3785  CE2 PHE   244      33.479  39.179  64.950  1.00  0.00           C  
ATOM   3786  HE2 PHE   244      32.922  38.891  65.830  1.00  0.00           H  
ATOM   3787  CD2 PHE   244      32.856  39.856  63.880  1.00  0.00           C  
ATOM   3788  HD2 PHE   244      31.822  40.144  64.002  1.00  0.00           H  
ATOM   3789  C   PHE   244      34.306  43.154  62.683  1.00  0.00           C  
ATOM   3790  O   PHE   244      34.595  43.310  63.891  1.00  0.00           O  
ATOM   3791  N   HID   245      35.179  43.487  61.720  1.00  0.00           N  
ATOM   3792  H   HID   245      35.005  43.290  60.745  1.00  0.00           H  
ATOM   3793  CA  HID   245      36.494  43.952  62.166  1.00  0.00           C  
ATOM   3794  HA  HID   245      36.872  43.297  62.951  1.00  0.00           H  
ATOM   3795  CB  HID   245      37.559  43.790  61.047  1.00  0.00           C  
ATOM   3796  HB2 HID   245      37.352  44.226  60.070  1.00  0.00           H  
ATOM   3797  HB3 HID   245      38.499  44.220  61.391  1.00  0.00           H  
ATOM   3798  CG  HID   245      37.816  42.333  60.802  1.00  0.00           C  
ATOM   3799  ND1 HID   245      38.465  41.348  61.657  1.00  0.00           N  
ATOM   3800  HD1 HID   245      38.998  41.498  62.502  1.00  0.00           H  
ATOM   3801  CE1 HID   245      38.164  40.126  61.160  1.00  0.00           C  
ATOM   3802  HE1 HID   245      38.674  39.232  61.489  1.00  0.00           H  
ATOM   3803  NE2 HID   245      37.424  40.225  60.045  1.00  0.00           N  
ATOM   3804  CD2 HID   245      37.088  41.574  59.900  1.00  0.00           C  
ATOM   3805  HD2 HID   245      36.380  41.924  59.163  1.00  0.00           H  
ATOM   3806  C   HID   245      36.545  45.421  62.693  1.00  0.00           C  
ATOM   3807  O   HID   245      37.473  45.792  63.426  1.00  0.00           O  
ATOM   3808  N   LEU   246      35.609  46.241  62.246  1.00  0.00           N  
ATOM   3809  H   LEU   246      34.832  45.733  61.849  1.00  0.00           H  
ATOM   3810  CA  LEU   246      35.570  47.658  62.739  1.00  0.00           C  
ATOM   3811  HA  LEU   246      36.569  48.080  62.854  1.00  0.00           H  
ATOM   3812  CB  LEU   246      34.704  48.592  61.876  1.00  0.00           C  
ATOM   3813  HB2 LEU   246      33.723  48.161  61.674  1.00  0.00           H  
ATOM   3814  HB3 LEU   246      34.563  49.416  62.576  1.00  0.00           H  
ATOM   3815  CG  LEU   246      35.396  48.953  60.596  1.00  0.00           C  
ATOM   3816  HG  LEU   246      35.441  47.978  60.110  1.00  0.00           H  
ATOM   3817  CD1 LEU   246      34.482  49.853  59.726  1.00  0.00           C  
ATOM   3818 HD11 LEU   246      34.413  50.815  60.232  1.00  0.00           H  
ATOM   3819 HD12 LEU   246      34.998  49.975  58.773  1.00  0.00           H  
ATOM   3820 HD13 LEU   246      33.521  49.420  59.448  1.00  0.00           H  
ATOM   3821  CD2 LEU   246      36.786  49.552  60.732  1.00  0.00           C  
ATOM   3822 HD21 LEU   246      36.711  50.397  61.418  1.00  0.00           H  
ATOM   3823 HD22 LEU   246      37.499  48.778  61.012  1.00  0.00           H  
ATOM   3824 HD23 LEU   246      37.123  49.835  59.735  1.00  0.00           H  
ATOM   3825  C   LEU   246      35.005  47.665  64.234  1.00  0.00           C  
ATOM   3826  O   LEU   246      35.641  48.217  65.099  1.00  0.00           O  
ATOM   3827  N   PRO   247      33.869  46.958  64.564  1.00  0.00           N  
ATOM   3828  CD  PRO   247      32.832  46.501  63.666  1.00  0.00           C  
ATOM   3829  HD2 PRO   247      33.285  45.863  62.907  1.00  0.00           H  
ATOM   3830  HD3 PRO   247      32.266  47.325  63.232  1.00  0.00           H  
ATOM   3831  CG  PRO   247      31.804  45.752  64.507  1.00  0.00           C  
ATOM   3832  HG2 PRO   247      31.464  44.882  63.945  1.00  0.00           H  
ATOM   3833  HG3 PRO   247      31.065  46.518  64.742  1.00  0.00           H  
ATOM   3834  CB  PRO   247      32.559  45.262  65.755  1.00  0.00           C  
ATOM   3835  HB2 PRO   247      33.117  44.356  65.517  1.00  0.00           H  
ATOM   3836  HB3 PRO   247      31.910  45.063  66.608  1.00  0.00           H  
ATOM   3837  CA  PRO   247      33.615  46.410  65.924  1.00  0.00           C  
ATOM   3838  HA  PRO   247      33.080  47.196  66.457  1.00  0.00           H  
ATOM   3839  C   PRO   247      34.826  45.971  66.752  1.00  0.00           C  
ATOM   3840  O   PRO   247      35.064  46.448  67.866  1.00  0.00           O  
ATOM   3841  N   LYS   248      35.626  45.056  66.240  1.00  0.00           N  
ATOM   3842  H   LYS   248      35.333  44.712  65.337  1.00  0.00           H  
ATOM   3843  CA  LYS   248      36.847  44.514  66.836  1.00  0.00           C  
ATOM   3844  HA  LYS   248      36.651  44.055  67.805  1.00  0.00           H  
ATOM   3845  CB  LYS   248      37.558  43.424  65.961  1.00  0.00           C  
ATOM   3846  HB2 LYS   248      37.730  43.826  64.962  1.00  0.00           H  
ATOM   3847  HB3 LYS   248      38.569  43.314  66.354  1.00  0.00           H  
ATOM   3848  CG  LYS   248      37.025  41.990  65.843  1.00  0.00           C  
ATOM   3849  HG2 LYS   248      36.313  42.072  65.022  1.00  0.00           H  
ATOM   3850  HG3 LYS   248      37.866  41.400  65.477  1.00  0.00           H  
ATOM   3851  CD  LYS   248      36.475  41.293  67.097  1.00  0.00           C  
ATOM   3852  HD2 LYS   248      36.642  40.216  67.111  1.00  0.00           H  
ATOM   3853  HD3 LYS   248      36.887  41.768  67.987  1.00  0.00           H  
ATOM   3854  CE  LYS   248      34.906  41.572  67.217  1.00  0.00           C  
ATOM   3855  HE2 LYS   248      34.839  42.610  67.543  1.00  0.00           H  
ATOM   3856  HE3 LYS   248      34.431  41.423  66.247  1.00  0.00           H  
ATOM   3857  NZ  LYS   248      34.330  40.706  68.295  1.00  0.00           N  
ATOM   3858  HZ1 LYS   248      34.156  39.793  67.902  1.00  0.00           H  
ATOM   3859  HZ2 LYS   248      35.034  40.586  69.009  1.00  0.00           H  
ATOM   3860  HZ3 LYS   248      33.435  41.016  68.647  1.00  0.00           H  
ATOM   3861  C   LYS   248      37.880  45.622  67.183  1.00  0.00           C  
ATOM   3862  O   LYS   248      38.335  45.592  68.381  1.00  0.00           O  
ATOM   3863  N   CYS   249      38.075  46.646  66.295  1.00  0.00           N  
ATOM   3864  H   CYS   249      37.756  46.549  65.341  1.00  0.00           H  
ATOM   3865  CA  CYS   249      38.837  47.810  66.729  1.00  0.00           C  
ATOM   3866  HA  CYS   249      39.799  47.499  67.135  1.00  0.00           H  
ATOM   3867  CB  CYS   249      39.160  48.498  65.382  1.00  0.00           C  
ATOM   3868  HB2 CYS   249      38.235  48.621  64.819  1.00  0.00           H  
ATOM   3869  HB3 CYS   249      39.593  49.492  65.501  1.00  0.00           H  
ATOM   3870  SG  CYS   249      40.399  47.728  64.368  1.00  0.00           S  
ATOM   3871  HG  CYS   249      39.713  46.670  63.928  1.00  0.00           H  
ATOM   3872  C   CYS   249      38.229  48.684  67.816  1.00  0.00           C  
ATOM   3873  O   CYS   249      38.920  49.123  68.664  1.00  0.00           O  
ATOM   3874  N   TYR   250      36.879  48.701  67.818  1.00  0.00           N  
ATOM   3875  H   TYR   250      36.391  48.186  67.100  1.00  0.00           H  
ATOM   3876  CA  TYR   250      36.209  49.530  68.865  1.00  0.00           C  
ATOM   3877  HA  TYR   250      36.765  50.460  68.982  1.00  0.00           H  
ATOM   3878  CB  TYR   250      34.799  49.821  68.331  1.00  0.00           C  
ATOM   3879  HB2 TYR   250      34.799  50.278  67.342  1.00  0.00           H  
ATOM   3880  HB3 TYR   250      34.243  48.890  68.223  1.00  0.00           H  
ATOM   3881  CG  TYR   250      33.842  50.704  69.086  1.00  0.00           C  
ATOM   3882  CD1 TYR   250      32.573  50.186  69.516  1.00  0.00           C  
ATOM   3883  HD1 TYR   250      32.247  49.167  69.371  1.00  0.00           H  
ATOM   3884  CE1 TYR   250      31.603  51.055  70.060  1.00  0.00           C  
ATOM   3885  HE1 TYR   250      30.672  50.642  70.420  1.00  0.00           H  
ATOM   3886  CZ  TYR   250      31.904  52.441  70.173  1.00  0.00           C  
ATOM   3887  OH  TYR   250      30.860  53.256  70.545  1.00  0.00           O  
ATOM   3888  HH  TYR   250      30.041  52.790  70.726  1.00  0.00           H  
ATOM   3889  CE2 TYR   250      33.139  52.918  69.748  1.00  0.00           C  
ATOM   3890  HE2 TYR   250      33.187  53.996  69.805  1.00  0.00           H  
ATOM   3891  CD2 TYR   250      34.147  52.083  69.235  1.00  0.00           C  
ATOM   3892  HD2 TYR   250      35.056  52.463  68.794  1.00  0.00           H  
ATOM   3893  C   TYR   250      36.098  49.023  70.301  1.00  0.00           C  
ATOM   3894  O   TYR   250      36.022  49.792  71.276  1.00  0.00           O  
ATOM   3895  N   VAL   251      36.228  47.699  70.499  1.00  0.00           N  
ATOM   3896  H   VAL   251      36.300  47.112  69.681  1.00  0.00           H  
ATOM   3897  CA  VAL   251      36.347  47.038  71.777  1.00  0.00           C  
ATOM   3898  HA  VAL   251      35.338  46.966  72.185  1.00  0.00           H  
ATOM   3899  CB  VAL   251      36.908  45.610  71.499  1.00  0.00           C  
ATOM   3900  HB  VAL   251      37.857  45.660  70.965  1.00  0.00           H  
ATOM   3901  CG1 VAL   251      37.233  44.772  72.742  1.00  0.00           C  
ATOM   3902 HG11 VAL   251      36.423  44.486  73.413  1.00  0.00           H  
ATOM   3903 HG12 VAL   251      37.796  43.861  72.536  1.00  0.00           H  
ATOM   3904 HG13 VAL   251      37.838  45.406  73.390  1.00  0.00           H  
ATOM   3905  CG2 VAL   251      35.921  44.667  70.774  1.00  0.00           C  
ATOM   3906 HG21 VAL   251      35.000  44.691  71.356  1.00  0.00           H  
ATOM   3907 HG22 VAL   251      35.759  45.105  69.789  1.00  0.00           H  
ATOM   3908 HG23 VAL   251      36.277  43.642  70.673  1.00  0.00           H  
ATOM   3909  C   VAL   251      37.271  47.700  72.780  1.00  0.00           C  
ATOM   3910  O   VAL   251      36.901  47.957  73.945  1.00  0.00           O  
ATOM   3911  N   LEU   252      38.412  48.273  72.199  1.00  0.00           N  
ATOM   3912  H   LEU   252      38.594  48.161  71.212  1.00  0.00           H  
ATOM   3913  CA  LEU   252      39.576  48.889  72.865  1.00  0.00           C  
ATOM   3914  HA  LEU   252      39.818  48.313  73.758  1.00  0.00           H  
ATOM   3915  CB  LEU   252      40.803  48.895  71.885  1.00  0.00           C  
ATOM   3916  HB2 LEU   252      40.759  49.657  71.107  1.00  0.00           H  
ATOM   3917  HB3 LEU   252      41.651  49.113  72.534  1.00  0.00           H  
ATOM   3918  CG  LEU   252      41.159  47.585  71.129  1.00  0.00           C  
ATOM   3919  HG  LEU   252      40.296  47.223  70.570  1.00  0.00           H  
ATOM   3920  CD1 LEU   252      42.289  47.899  70.152  1.00  0.00           C  
ATOM   3921 HD11 LEU   252      42.869  47.002  69.937  1.00  0.00           H  
ATOM   3922 HD12 LEU   252      41.931  48.233  69.178  1.00  0.00           H  
ATOM   3923 HD13 LEU   252      42.992  48.573  70.642  1.00  0.00           H  
ATOM   3924  CD2 LEU   252      41.580  46.474  72.111  1.00  0.00           C  
ATOM   3925 HD21 LEU   252      41.900  45.583  71.571  1.00  0.00           H  
ATOM   3926 HD22 LEU   252      42.431  46.829  72.693  1.00  0.00           H  
ATOM   3927 HD23 LEU   252      40.856  46.216  72.884  1.00  0.00           H  
ATOM   3928  C   LEU   252      39.253  50.312  73.316  1.00  0.00           C  
ATOM   3929  O   LEU   252      39.973  50.905  74.136  1.00  0.00           O  
ATOM   3930  N   LEU   253      38.069  50.840  72.818  1.00  0.00           N  
ATOM   3931  H   LEU   253      37.572  50.262  72.156  1.00  0.00           H  
ATOM   3932  CA  LEU   253      37.627  52.224  73.146  1.00  0.00           C  
ATOM   3933  HA  LEU   253      38.484  52.774  73.534  1.00  0.00           H  
ATOM   3934  CB  LEU   253      37.175  53.005  71.924  1.00  0.00           C  
ATOM   3935  HB2 LEU   253      37.928  52.809  71.161  1.00  0.00           H  
ATOM   3936  HB3 LEU   253      36.283  52.453  71.626  1.00  0.00           H  
ATOM   3937  CG  LEU   253      36.818  54.496  71.933  1.00  0.00           C  
ATOM   3938  HG  LEU   253      36.136  54.741  72.747  1.00  0.00           H  
ATOM   3939  CD1 LEU   253      38.088  55.288  72.301  1.00  0.00           C  
ATOM   3940 HD11 LEU   253      37.862  56.348  72.418  1.00  0.00           H  
ATOM   3941 HD12 LEU   253      38.508  54.828  73.196  1.00  0.00           H  
ATOM   3942 HD13 LEU   253      38.875  55.184  71.553  1.00  0.00           H  
ATOM   3943  CD2 LEU   253      36.310  54.963  70.536  1.00  0.00           C  
ATOM   3944 HD21 LEU   253      36.272  56.050  70.472  1.00  0.00           H  
ATOM   3945 HD22 LEU   253      37.006  54.750  69.724  1.00  0.00           H  
ATOM   3946 HD23 LEU   253      35.378  54.418  70.385  1.00  0.00           H  
ATOM   3947  C   LEU   253      36.593  52.283  74.271  1.00  0.00           C  
ATOM   3948  O   LEU   253      36.648  53.173  75.096  1.00  0.00           O  
ATOM   3949  N   TRP   254      35.657  51.342  74.394  1.00  0.00           N  
ATOM   3950  H   TRP   254      35.699  50.615  73.694  1.00  0.00           H  
ATOM   3951  CA  TRP   254      34.546  51.222  75.421  1.00  0.00           C  
ATOM   3952  HA  TRP   254      34.406  52.173  75.936  1.00  0.00           H  
ATOM   3953  CB  TRP   254      33.102  51.119  74.731  1.00  0.00           C  
ATOM   3954  HB2 TRP   254      32.324  51.183  75.492  1.00  0.00           H  
ATOM   3955  HB3 TRP   254      32.959  51.910  73.995  1.00  0.00           H  
ATOM   3956  CG  TRP   254      32.822  49.783  74.043  1.00  0.00           C  
ATOM   3957  CD1 TRP   254      33.129  49.591  72.763  1.00  0.00           C  
ATOM   3958  HD1 TRP   254      33.579  50.340  72.128  1.00  0.00           H  
ATOM   3959  NE1 TRP   254      32.723  48.332  72.363  1.00  0.00           N  
ATOM   3960  HE1 TRP   254      32.981  48.075  71.421  1.00  0.00           H  
ATOM   3961  CE2 TRP   254      32.132  47.602  73.388  1.00  0.00           C  
ATOM   3962  CZ2 TRP   254      31.643  46.291  73.541  1.00  0.00           C  
ATOM   3963  HZ2 TRP   254      31.706  45.529  72.779  1.00  0.00           H  
ATOM   3964  CH2 TRP   254      30.861  45.973  74.698  1.00  0.00           C  
ATOM   3965  HH2 TRP   254      30.473  44.975  74.837  1.00  0.00           H  
ATOM   3966  CZ3 TRP   254      30.780  46.939  75.772  1.00  0.00           C  
ATOM   3967  HZ3 TRP   254      30.232  46.772  76.688  1.00  0.00           H  
ATOM   3968  CE3 TRP   254      31.430  48.215  75.667  1.00  0.00           C  
ATOM   3969  HE3 TRP   254      31.373  49.038  76.364  1.00  0.00           H  
ATOM   3970  CD2 TRP   254      32.107  48.563  74.434  1.00  0.00           C  
ATOM   3971  C   TRP   254      34.817  50.145  76.414  1.00  0.00           C  
ATOM   3972  O   TRP   254      34.064  50.117  77.393  1.00  0.00           O  
ATOM   3973  N   LEU   255      35.825  49.278  76.242  1.00  0.00           N  
ATOM   3974  H   LEU   255      36.268  49.207  75.337  1.00  0.00           H  
ATOM   3975  CA  LEU   255      36.365  48.332  77.186  1.00  0.00           C  
ATOM   3976  HA  LEU   255      37.067  47.648  76.709  1.00  0.00           H  
ATOM   3977  CB  LEU   255      37.101  49.210  78.199  1.00  0.00           C  
ATOM   3978  HB2 LEU   255      36.413  49.852  78.750  1.00  0.00           H  
ATOM   3979  HB3 LEU   255      37.407  48.513  78.979  1.00  0.00           H  
ATOM   3980  CG  LEU   255      38.336  49.973  77.651  1.00  0.00           C  
ATOM   3981  HG  LEU   255      38.069  50.790  76.981  1.00  0.00           H  
ATOM   3982  CD1 LEU   255      39.007  50.635  78.856  1.00  0.00           C  
ATOM   3983 HD11 LEU   255      38.319  51.301  79.377  1.00  0.00           H  
ATOM   3984 HD12 LEU   255      39.265  49.863  79.581  1.00  0.00           H  
ATOM   3985 HD13 LEU   255      39.935  51.142  78.592  1.00  0.00           H  
ATOM   3986  CD2 LEU   255      39.487  49.148  77.044  1.00  0.00           C  
ATOM   3987 HD21 LEU   255      39.750  48.400  77.792  1.00  0.00           H  
ATOM   3988 HD22 LEU   255      39.101  48.685  76.136  1.00  0.00           H  
ATOM   3989 HD23 LEU   255      40.397  49.693  76.793  1.00  0.00           H  
ATOM   3990  C   LEU   255      35.277  47.410  77.781  1.00  0.00           C  
ATOM   3991  O   LEU   255      34.917  47.532  78.918  1.00  0.00           O  
ATOM   3992  N   PRO   256      34.816  46.353  77.149  1.00  0.00           N  
ATOM   3993  CD  PRO   256      34.961  45.923  75.759  1.00  0.00           C  
ATOM   3994  HD2 PRO   256      35.956  46.136  75.368  1.00  0.00           H  
ATOM   3995  HD3 PRO   256      34.161  46.325  75.138  1.00  0.00           H  
ATOM   3996  CG  PRO   256      34.607  44.434  75.741  1.00  0.00           C  
ATOM   3997  HG2 PRO   256      35.492  43.864  76.023  1.00  0.00           H  
ATOM   3998  HG3 PRO   256      34.353  43.953  74.796  1.00  0.00           H  
ATOM   3999  CB  PRO   256      33.500  44.317  76.861  1.00  0.00           C  
ATOM   4000  HB2 PRO   256      33.467  43.325  77.312  1.00  0.00           H  
ATOM   4001  HB3 PRO   256      32.524  44.647  76.508  1.00  0.00           H  
ATOM   4002  CA  PRO   256      34.074  45.269  77.865  1.00  0.00           C  
ATOM   4003  HA  PRO   256      33.239  45.685  78.428  1.00  0.00           H  
ATOM   4004  C   PRO   256      35.002  44.534  78.874  1.00  0.00           C  
ATOM   4005  O   PRO   256      36.042  44.016  78.451  1.00  0.00           O  
ATOM   4006  N   LYS   257      34.477  44.205  80.064  1.00  0.00           N  
ATOM   4007  H   LYS   257      33.533  44.526  80.222  1.00  0.00           H  
ATOM   4008  CA  LYS   257      35.092  43.315  81.047  1.00  0.00           C  
ATOM   4009  HA  LYS   257      36.142  43.211  80.770  1.00  0.00           H  
ATOM   4010  CB  LYS   257      35.267  44.026  82.390  1.00  0.00           C  
ATOM   4011  HB2 LYS   257      34.317  44.293  82.854  1.00  0.00           H  
ATOM   4012  HB3 LYS   257      35.645  43.235  83.037  1.00  0.00           H  
ATOM   4013  CG  LYS   257      36.232  45.188  82.362  1.00  0.00           C  
ATOM   4014  HG2 LYS   257      37.225  44.950  81.979  1.00  0.00           H  
ATOM   4015  HG3 LYS   257      35.928  46.033  81.744  1.00  0.00           H  
ATOM   4016  CD  LYS   257      36.548  45.617  83.812  1.00  0.00           C  
ATOM   4017  HD2 LYS   257      36.819  44.729  84.384  1.00  0.00           H  
ATOM   4018  HD3 LYS   257      37.393  46.305  83.840  1.00  0.00           H  
ATOM   4019  CE  LYS   257      35.287  46.204  84.451  1.00  0.00           C  
ATOM   4020  HE2 LYS   257      34.767  46.893  83.785  1.00  0.00           H  
ATOM   4021  HE3 LYS   257      34.549  45.406  84.530  1.00  0.00           H  
ATOM   4022  NZ  LYS   257      35.590  46.772  85.765  1.00  0.00           N  
ATOM   4023  HZ1 LYS   257      36.077  47.656  85.766  1.00  0.00           H  
ATOM   4024  HZ2 LYS   257      34.808  47.014  86.355  1.00  0.00           H  
ATOM   4025  HZ3 LYS   257      36.158  46.099  86.262  1.00  0.00           H  
ATOM   4026  C   LYS   257      34.554  41.846  80.927  1.00  0.00           C  
ATOM   4027  O   LYS   257      35.146  40.939  80.352  1.00  0.00           O  
ATOM   4028  OXT LYS   257      33.459  41.617  81.475  1.00  0.00           O  
TER    4029      LYS   257 
ATOM   4029  C3  UNK   258      36.319  36.010  41.615  1.00  0.00           C  
ATOM   4030  H5  UNK   258      35.345  35.580  41.350  1.00  0.00           H  
ATOM   4031  H6  UNK   258      36.867  35.242  42.174  1.00  0.00           H  
ATOM   4032  C2  UNK   258      36.019  37.059  42.743  1.00  0.00           C  
ATOM   4033  H3  UNK   258      35.133  37.574  42.352  1.00  0.00           H  
ATOM   4034  H4  UNK   258      35.747  36.439  43.607  1.00  0.00           H  
ATOM   4035  C1  UNK   258      37.132  38.017  42.971  1.00  0.00           C  
ATOM   4036  H1  UNK   258      37.814  37.461  43.627  1.00  0.00           H  
ATOM   4037  H2  UNK   258      36.775  38.855  43.582  1.00  0.00           H  
ATOM   4038  C6  UNK   258      38.046  38.413  41.685  1.00  0.00           C  
ATOM   4039  H10 UNK   258      38.981  38.807  42.102  1.00  0.00           H  
ATOM   4040  H11 UNK   258      37.487  39.234  41.218  1.00  0.00           H  
ATOM   4041  C5  UNK   258      38.280  37.293  40.667  1.00  0.00           C  
ATOM   4042  H8  UNK   258      38.784  37.805  39.838  1.00  0.00           H  
ATOM   4043  H9  UNK   258      39.037  36.547  40.937  1.00  0.00           H  
ATOM   4044  C4  UNK   258      37.019  36.535  40.381  1.00  0.00           C  
ATOM   4045  H7  UNK   258      36.342  37.147  39.772  1.00  0.00           H  
ATOM   4046  N   UNK   258      37.316  35.319  39.564  1.00  0.00           N  
ATOM   4047  H12 UNK   258      38.206  34.937  39.880  1.00  0.00           H  
ATOM   4048  S   UNK   258      37.853  35.510  38.035  1.00  0.00           S  
ATOM   4049  O2  UNK   258      37.268  34.402  37.363  1.00  0.00           O  
ATOM   4050  O3  UNK   258      37.337  36.782  37.581  1.00  0.00           O  
ATOM   4051  O1  UNK   258      39.282  35.534  38.279  1.00  0.00           O  
TER    4052      UNK   258 
ATOM   4052 C116  PA   259      24.698  10.226  55.448  1.00  0.00           C  
ATOM   4053 H16R  PA   259      24.278  11.221  55.612  1.00  0.00           H  
ATOM   4054 H16S  PA   259      24.214   9.801  54.566  1.00  0.00           H  
ATOM   4055 H16T  PA   259      25.772  10.331  55.280  1.00  0.00           H  
ATOM   4056 C115  PA   259      24.515   9.406  56.710  1.00  0.00           C  
ATOM   4057 H15R  PA   259      23.463   9.220  56.940  1.00  0.00           H  
ATOM   4058 H15S  PA   259      24.968   8.413  56.760  1.00  0.00           H  
ATOM   4059 C114  PA   259      25.016  10.103  57.962  1.00  0.00           C  
ATOM   4060 H14R  PA   259      25.973  10.616  57.847  1.00  0.00           H  
ATOM   4061 H14S  PA   259      24.282  10.911  57.982  1.00  0.00           H  
ATOM   4062 C113  PA   259      25.089   9.275  59.255  1.00  0.00           C  
ATOM   4063 H13R  PA   259      24.243   8.585  59.282  1.00  0.00           H  
ATOM   4064 H13S  PA   259      25.962   8.622  59.183  1.00  0.00           H  
ATOM   4065 C112  PA   259      25.091  10.220  60.455  1.00  0.00           C  
ATOM   4066 H12R  PA   259      25.907  10.909  60.228  1.00  0.00           H  
ATOM   4067 H12S  PA   259      24.175  10.811  60.527  1.00  0.00           H  
ATOM   4068 C111  PA   259      25.400   9.376  61.722  1.00  0.00           C  
ATOM   4069 H11R  PA   259      24.606   8.638  61.849  1.00  0.00           H  
ATOM   4070 H11S  PA   259      26.312   8.802  61.548  1.00  0.00           H  
ATOM   4071 C110  PA   259      25.699  10.335  62.867  1.00  0.00           C  
ATOM   4072 H10R  PA   259      26.555  10.973  62.636  1.00  0.00           H  
ATOM   4073 H10S  PA   259      24.847  11.018  62.877  1.00  0.00           H  
ATOM   4074  C19  PA   259      25.893   9.623  64.206  1.00  0.00           C  
ATOM   4075  H9R  PA   259      24.975   9.115  64.507  1.00  0.00           H  
ATOM   4076  H9S  PA   259      26.535   8.774  63.965  1.00  0.00           H  
ATOM   4077  C18  PA   259      26.355  10.497  65.359  1.00  0.00           C  
ATOM   4078  H8R  PA   259      26.265  10.028  66.341  1.00  0.00           H  
ATOM   4079  H8S  PA   259      27.342  10.816  65.017  1.00  0.00           H  
ATOM   4080  C17  PA   259      25.637  11.823  65.438  1.00  0.00           C  
ATOM   4081  H7R  PA   259      26.225  12.566  65.980  1.00  0.00           H  
ATOM   4082  H7S  PA   259      25.522  12.295  64.460  1.00  0.00           H  
ATOM   4083  C16  PA   259      24.276  11.798  66.012  1.00  0.00           C  
ATOM   4084  H6R  PA   259      23.844  10.878  65.611  1.00  0.00           H  
ATOM   4085  H6S  PA   259      24.332  11.621  67.088  1.00  0.00           H  
ATOM   4086  C15  PA   259      23.300  12.875  65.579  1.00  0.00           C  
ATOM   4087  H5R  PA   259      23.654  13.409  64.695  1.00  0.00           H  
ATOM   4088  H5S  PA   259      22.404  12.355  65.232  1.00  0.00           H  
ATOM   4089  C14  PA   259      22.918  13.866  66.746  1.00  0.00           C  
ATOM   4090  H4R  PA   259      22.114  14.522  66.405  1.00  0.00           H  
ATOM   4091  H4S  PA   259      22.464  13.362  67.602  1.00  0.00           H  
ATOM   4092  C13  PA   259      24.192  14.678  67.160  1.00  0.00           C  
ATOM   4093  H3R  PA   259      25.021  13.983  67.306  1.00  0.00           H  
ATOM   4094  H3S  PA   259      24.633  15.228  66.325  1.00  0.00           H  
ATOM   4095  C12  PA   259      23.948  15.626  68.342  1.00  0.00           C  
ATOM   4096  H2R  PA   259      23.324  16.487  68.095  1.00  0.00           H  
ATOM   4097  H2S  PA   259      23.593  15.087  69.223  1.00  0.00           H  
ATOM   4098  C11  PC   260      25.300  16.199  68.670  1.00  0.00           C  
ATOM   4099  O12  PC   260      26.113  15.503  69.293  1.00  0.00           O  
ATOM   4100  O11  PC   260      25.485  17.415  68.106  1.00  0.00           O  
ATOM   4101  C1   PC   260      26.702  18.182  68.473  1.00  0.00           C  
ATOM   4102  HR   PC   260      27.522  17.490  68.683  1.00  0.00           H  
ATOM   4103  HS   PC   260      27.021  18.834  67.656  1.00  0.00           H  
ATOM   4104  C2   PC   260      26.361  19.045  69.723  1.00  0.00           C  
ATOM   4105  HX   PC   260      27.153  19.752  69.980  1.00  0.00           H  
ATOM   4106  C3   PC   260      26.198  18.256  71.022  1.00  0.00           C  
ATOM   4107  HA   PC   260      25.165  17.906  70.961  1.00  0.00           H  
ATOM   4108  HB   PC   260      26.805  17.357  71.149  1.00  0.00           H  
ATOM   4109  O31  PC   260      26.264  19.176  72.111  1.00  0.00           O  
ATOM   4110  P31  PC   260      26.431  18.609  73.532  1.00  0.00           P  
ATOM   4111  O32  PC   260      26.738  19.950  74.354  1.00  0.00           O  
ATOM   4112  C31  PC   260      27.917  20.595  74.176  1.00  0.00           C  
ATOM   4113  H1A  PC   260      28.773  19.964  74.428  1.00  0.00           H  
ATOM   4114  H1B  PC   260      27.983  21.141  73.231  1.00  0.00           H  
ATOM   4115  C32  PC   260      27.919  21.711  75.228  1.00  0.00           C  
ATOM   4116  H2A  PC   260      26.951  22.073  75.579  1.00  0.00           H  
ATOM   4117  H2B  PC   260      28.375  21.257  76.109  1.00  0.00           H  
ATOM   4118  N31  PC   260      28.715  22.941  74.844  1.00  0.00           N  
ATOM   4119  C33  PC   260      30.138  22.589  74.443  1.00  0.00           C  
ATOM   4120  H3A  PC   260      30.141  21.743  73.754  1.00  0.00           H  
ATOM   4121  H3B  PC   260      30.607  23.514  74.106  1.00  0.00           H  
ATOM   4122  H3C  PC   260      30.486  22.205  75.404  1.00  0.00           H  
ATOM   4123  C34  PC   260      28.106  23.750  73.702  1.00  0.00           C  
ATOM   4124  H4A  PC   260      28.713  24.629  73.481  1.00  0.00           H  
ATOM   4125  H4B  PC   260      28.078  23.062  72.855  1.00  0.00           H  
ATOM   4126  H4C  PC   260      27.118  24.062  74.043  1.00  0.00           H  
ATOM   4127  C35  PC   260      28.638  23.725  76.023  1.00  0.00           C  
ATOM   4128  H5A  PC   260      29.160  24.603  75.642  1.00  0.00           H  
ATOM   4129  H5B  PC   260      29.395  23.380  76.729  1.00  0.00           H  
ATOM   4130  H5C  PC   260      27.637  23.871  76.433  1.00  0.00           H  
ATOM   4131  O33  PC   260      25.225  18.023  74.108  1.00  0.00           O  
ATOM   4132  O34  PC   260      27.617  17.708  73.529  1.00  0.00           O  
ATOM   4133  O21  PC   260      25.212  19.895  69.473  1.00  0.00           O  
ATOM   4134  C21  PC   260      25.211  20.847  68.530  1.00  0.00           C  
ATOM   4135  O22  PC   260      26.195  21.270  67.892  1.00  0.00           O  
ATOM   4136  C12  OL   261      23.822  21.469  68.157  1.00  0.00           C  
ATOM   4137  H2R  OL   261      23.949  22.517  67.877  1.00  0.00           H  
ATOM   4138  H2S  OL   261      23.206  21.418  69.057  1.00  0.00           H  
ATOM   4139  C13  OL   261      23.205  20.660  67.031  1.00  0.00           C  
ATOM   4140  H3R  OL   261      22.237  21.154  66.921  1.00  0.00           H  
ATOM   4141  H3S  OL   261      22.927  19.655  67.355  1.00  0.00           H  
ATOM   4142  C14  OL   261      23.984  20.522  65.722  1.00  0.00           C  
ATOM   4143  H4R  OL   261      23.232  19.970  65.155  1.00  0.00           H  
ATOM   4144  H4S  OL   261      24.833  19.839  65.658  1.00  0.00           H  
ATOM   4145  C15  OL   261      24.220  21.846  65.006  1.00  0.00           C  
ATOM   4146  H5R  OL   261      25.124  22.247  65.471  1.00  0.00           H  
ATOM   4147  H5S  OL   261      23.402  22.543  65.199  1.00  0.00           H  
ATOM   4148  C16  OL   261      24.306  21.741  63.451  1.00  0.00           C  
ATOM   4149  H6R  OL   261      23.645  20.955  63.080  1.00  0.00           H  
ATOM   4150  H6S  OL   261      25.376  21.565  63.319  1.00  0.00           H  
ATOM   4151  C17  OL   261      24.236  23.129  62.782  1.00  0.00           C  
ATOM   4152  H7R  OL   261      25.140  23.689  63.032  1.00  0.00           H  
ATOM   4153  H7S  OL   261      23.423  23.656  63.286  1.00  0.00           H  
ATOM   4154  C18  OL   261      23.942  23.114  61.243  1.00  0.00           C  
ATOM   4155  H8R  OL   261      23.847  24.128  60.850  1.00  0.00           H  
ATOM   4156  H8S  OL   261      22.989  22.689  60.922  1.00  0.00           H  
ATOM   4157  C19  OL   261      25.035  22.383  60.500  1.00  0.00           C  
ATOM   4158  H9R  OL   261      25.797  23.094  60.192  1.00  0.00           H  
ATOM   4159 C110  OL   261      25.032  21.116  60.242  1.00  0.00           C  
ATOM   4160 H10R  OL   261      25.918  20.794  59.701  1.00  0.00           H  
ATOM   4161 C111  OL   261      24.017  20.103  60.440  1.00  0.00           C  
ATOM   4162 H11R  OL   261      22.990  20.466  60.359  1.00  0.00           H  
ATOM   4163 H11S  OL   261      24.139  19.648  61.425  1.00  0.00           H  
ATOM   4164 C112  OL   261      24.116  18.950  59.364  1.00  0.00           C  
ATOM   4165 H12R  OL   261      23.305  18.312  59.722  1.00  0.00           H  
ATOM   4166 H12S  OL   261      24.991  18.299  59.302  1.00  0.00           H  
ATOM   4167 C113  OL   261      23.781  19.367  57.952  1.00  0.00           C  
ATOM   4168 H13R  OL   261      24.518  20.101  57.620  1.00  0.00           H  
ATOM   4169 H13S  OL   261      22.940  20.063  57.976  1.00  0.00           H  
ATOM   4170 C114  OL   261      23.670  18.189  56.950  1.00  0.00           C  
ATOM   4171 H14R  OL   261      22.893  17.534  57.348  1.00  0.00           H  
ATOM   4172 H14S  OL   261      24.570  17.575  56.871  1.00  0.00           H  
ATOM   4173 C115  OL   261      23.445  18.631  55.528  1.00  0.00           C  
ATOM   4174 H15R  OL   261      24.310  19.162  55.124  1.00  0.00           H  
ATOM   4175 H15S  OL   261      22.627  19.344  55.411  1.00  0.00           H  
ATOM   4176 C116  OL   261      23.161  17.290  54.797  1.00  0.00           C  
ATOM   4177 H16R  OL   261      22.396  16.667  55.265  1.00  0.00           H  
ATOM   4178 H16S  OL   261      24.062  16.676  54.860  1.00  0.00           H  
ATOM   4179 C117  OL   261      22.895  17.455  53.380  1.00  0.00           C  
ATOM   4180 H17R  OL   261      23.633  18.110  52.913  1.00  0.00           H  
ATOM   4181 H17S  OL   261      21.895  17.803  53.111  1.00  0.00           H  
ATOM   4182 C118  OL   261      23.061  16.136  52.657  1.00  0.00           C  
ATOM   4183 H18R  OL   261      22.883  16.299  51.592  1.00  0.00           H  
ATOM   4184 H18S  OL   261      22.299  15.416  52.962  1.00  0.00           H  
ATOM   4185 H18T  OL   261      24.083  15.780  52.804  1.00  0.00           H  
TER    4186       OL   261 
ATOM   4186 C116  PA   262      92.722  33.234  55.235  1.00  0.00           C  
ATOM   4187 H16R  PA   262      93.490  33.812  54.716  1.00  0.00           H  
ATOM   4188 H16S  PA   262      92.620  32.256  54.760  1.00  0.00           H  
ATOM   4189 H16T  PA   262      93.091  33.082  56.252  1.00  0.00           H  
ATOM   4190 C115  PA   262      91.437  34.053  55.123  1.00  0.00           C  
ATOM   4191 H15R  PA   262      91.156  34.069  54.068  1.00  0.00           H  
ATOM   4192 H15S  PA   262      90.665  33.391  55.520  1.00  0.00           H  
ATOM   4193 C114  PA   262      91.361  35.378  55.876  1.00  0.00           C  
ATOM   4194 H14R  PA   262      91.384  35.207  56.955  1.00  0.00           H  
ATOM   4195 H14S  PA   262      92.238  36.002  55.694  1.00  0.00           H  
ATOM   4196 C113  PA   262      90.071  36.190  55.633  1.00  0.00           C  
ATOM   4197 H13R  PA   262      89.359  35.474  55.218  1.00  0.00           H  
ATOM   4198 H13S  PA   262      89.600  36.536  56.556  1.00  0.00           H  
ATOM   4199 C112  PA   262      90.271  37.424  54.774  1.00  0.00           C  
ATOM   4200 H12R  PA   262      90.672  38.232  55.389  1.00  0.00           H  
ATOM   4201 H12S  PA   262      91.098  37.281  54.076  1.00  0.00           H  
ATOM   4202 C111  PA   262      89.102  37.825  53.915  1.00  0.00           C  
ATOM   4203 H11R  PA   262      89.343  38.692  53.296  1.00  0.00           H  
ATOM   4204 H11S  PA   262      88.855  37.049  53.187  1.00  0.00           H  
ATOM   4205 C110  PA   262      87.823  38.017  54.807  1.00  0.00           C  
ATOM   4206 H10R  PA   262      87.403  37.102  55.231  1.00  0.00           H  
ATOM   4207 H10S  PA   262      88.008  38.546  55.745  1.00  0.00           H  
ATOM   4208  C19  PA   262      86.629  38.725  54.094  1.00  0.00           C  
ATOM   4209  H9R  PA   262      87.097  39.696  53.920  1.00  0.00           H  
ATOM   4210  H9S  PA   262      86.406  38.490  53.051  1.00  0.00           H  
ATOM   4211  C18  PA   262      85.354  38.934  54.890  1.00  0.00           C  
ATOM   4212  H8R  PA   262      84.872  37.955  54.860  1.00  0.00           H  
ATOM   4213  H8S  PA   262      85.571  39.090  55.949  1.00  0.00           H  
ATOM   4214  C17  PA   262      84.358  39.941  54.355  1.00  0.00           C  
ATOM   4215  H7R  PA   262      84.205  39.930  53.274  1.00  0.00           H  
ATOM   4216  H7S  PA   262      83.393  39.744  54.827  1.00  0.00           H  
ATOM   4217  C16  PA   262      84.684  41.379  54.810  1.00  0.00           C  
ATOM   4218  H6R  PA   262      84.894  41.333  55.881  1.00  0.00           H  
ATOM   4219  H6S  PA   262      85.522  41.735  54.208  1.00  0.00           H  
ATOM   4220  C15  PA   262      83.418  42.247  54.675  1.00  0.00           C  
ATOM   4221  H5R  PA   262      82.993  42.041  53.690  1.00  0.00           H  
ATOM   4222  H5S  PA   262      82.676  41.803  55.342  1.00  0.00           H  
ATOM   4223  C14  PA   262      83.585  43.684  55.088  1.00  0.00           C  
ATOM   4224  H4R  PA   262      84.473  44.132  54.638  1.00  0.00           H  
ATOM   4225  H4S  PA   262      82.725  44.188  54.642  1.00  0.00           H  
ATOM   4226  C13  PA   262      83.699  44.007  56.565  1.00  0.00           C  
ATOM   4227  H3R  PA   262      84.509  43.432  57.019  1.00  0.00           H  
ATOM   4228  H3S  PA   262      83.847  45.086  56.634  1.00  0.00           H  
ATOM   4229  C12  PA   262      82.421  43.571  57.372  1.00  0.00           C  
ATOM   4230  H2R  PA   262      81.487  43.851  56.882  1.00  0.00           H  
ATOM   4231  H2S  PA   262      82.327  42.493  57.519  1.00  0.00           H  
ATOM   4232  C11  PC   263      82.454  44.158  58.782  1.00  0.00           C  
ATOM   4233  O12  PC   263      83.288  43.759  59.568  1.00  0.00           O  
ATOM   4234  O11  PC   263      81.558  45.155  58.900  1.00  0.00           O  
ATOM   4235  C1   PC   263      81.019  45.521  60.249  1.00  0.00           C  
ATOM   4236  HR   PC   263      81.783  45.353  61.012  1.00  0.00           H  
ATOM   4237  HS   PC   263      80.777  46.587  60.278  1.00  0.00           H  
ATOM   4238  C2   PC   263      79.782  44.700  60.501  1.00  0.00           C  
ATOM   4239  HX   PC   263      79.074  44.709  59.668  1.00  0.00           H  
ATOM   4240  C3   PC   263      79.016  45.243  61.803  1.00  0.00           C  
ATOM   4241  HA   PC   263      78.716  46.279  61.624  1.00  0.00           H  
ATOM   4242  HB   PC   263      78.069  44.728  61.984  1.00  0.00           H  
ATOM   4243  O31  PC   263      79.866  45.097  62.888  1.00  0.00           O  
ATOM   4244  P31  PC   263      79.523  45.813  64.317  1.00  0.00           P  
ATOM   4245  O32  PC   263      78.109  45.162  64.755  1.00  0.00           O  
ATOM   4246  C31  PC   263      78.090  43.766  64.956  1.00  0.00           C  
ATOM   4247  H1A  PC   263      78.381  43.192  64.072  1.00  0.00           H  
ATOM   4248  H1B  PC   263      78.827  43.487  65.714  1.00  0.00           H  
ATOM   4249  C32  PC   263      76.620  43.426  65.434  1.00  0.00           C  
ATOM   4250  H2A  PC   263      76.543  42.396  65.786  1.00  0.00           H  
ATOM   4251  H2B  PC   263      76.427  44.147  66.229  1.00  0.00           H  
ATOM   4252  N31  PC   263      75.576  43.503  64.406  1.00  0.00           N  
ATOM   4253  C33  PC   263      75.484  44.754  63.637  1.00  0.00           C  
ATOM   4254  H3A  PC   263      76.442  44.870  63.129  1.00  0.00           H  
ATOM   4255  H3B  PC   263      74.619  44.721  62.973  1.00  0.00           H  
ATOM   4256  H3C  PC   263      75.308  45.459  64.451  1.00  0.00           H  
ATOM   4257  C34  PC   263      75.676  42.335  63.491  1.00  0.00           C  
ATOM   4258  H4A  PC   263      75.852  41.430  64.074  1.00  0.00           H  
ATOM   4259  H4B  PC   263      74.772  42.196  62.896  1.00  0.00           H  
ATOM   4260  H4C  PC   263      76.617  42.468  62.955  1.00  0.00           H  
ATOM   4261  C35  PC   263      74.316  43.405  65.193  1.00  0.00           C  
ATOM   4262  H5A  PC   263      73.446  43.297  64.543  1.00  0.00           H  
ATOM   4263  H5B  PC   263      74.256  44.247  65.884  1.00  0.00           H  
ATOM   4264  H5C  PC   263      74.385  42.431  65.680  1.00  0.00           H  
ATOM   4265  O33  PC   263      80.511  45.448  65.326  1.00  0.00           O  
ATOM   4266  O34  PC   263      79.323  47.246  63.930  1.00  0.00           O  
ATOM   4267  O21  PC   263      80.210  43.347  60.771  1.00  0.00           O  
ATOM   4268  C21  PC   263      79.278  42.380  60.631  1.00  0.00           C  
ATOM   4269  O22  PC   263      78.087  42.526  60.573  1.00  0.00           O  
ATOM   4270  C12  OL   264      79.984  40.993  60.501  1.00  0.00           C  
ATOM   4271  H2R  OL   264      79.867  40.515  61.476  1.00  0.00           H  
ATOM   4272  H2S  OL   264      81.062  41.117  60.381  1.00  0.00           H  
ATOM   4273  C13  OL   264      79.478  40.104  59.360  1.00  0.00           C  
ATOM   4274  H3R  OL   264      78.481  39.740  59.619  1.00  0.00           H  
ATOM   4275  H3S  OL   264      80.157  39.258  59.233  1.00  0.00           H  
ATOM   4276  C14  OL   264      79.570  40.829  57.977  1.00  0.00           C  
ATOM   4277  H4R  OL   264      80.569  40.835  57.537  1.00  0.00           H  
ATOM   4278  H4S  OL   264      79.253  41.861  58.138  1.00  0.00           H  
ATOM   4279  C15  OL   264      78.630  40.127  56.987  1.00  0.00           C  
ATOM   4280  H5R  OL   264      77.590  40.162  57.320  1.00  0.00           H  
ATOM   4281  H5S  OL   264      78.868  39.067  56.881  1.00  0.00           H  
ATOM   4282  C16  OL   264      78.636  40.760  55.562  1.00  0.00           C  
ATOM   4283  H6R  OL   264      78.132  41.722  55.673  1.00  0.00           H  
ATOM   4284  H6S  OL   264      77.955  40.236  54.888  1.00  0.00           H  
ATOM   4285  C17  OL   264      79.990  40.910  54.878  1.00  0.00           C  
ATOM   4286  H7R  OL   264      80.299  39.881  54.682  1.00  0.00           H  
ATOM   4287  H7S  OL   264      80.749  41.416  55.479  1.00  0.00           H  
ATOM   4288  C18  OL   264      79.930  41.660  53.574  1.00  0.00           C  
ATOM   4289  H8R  OL   264      80.111  42.731  53.686  1.00  0.00           H  
ATOM   4290  H8S  OL   264      78.898  41.741  53.226  1.00  0.00           H  
ATOM   4291  C19  OL   264      80.857  41.095  52.545  1.00  0.00           C  
ATOM   4292  H9R  OL   264      81.219  40.110  52.827  1.00  0.00           H  
ATOM   4293 C110  OL   264      81.301  41.642  51.414  1.00  0.00           C  
ATOM   4294 H10R  OL   264      81.942  41.132  50.699  1.00  0.00           H  
ATOM   4295 C111  OL   264      80.963  42.982  50.936  1.00  0.00           C  
ATOM   4296 H11R  OL   264      81.864  43.584  51.065  1.00  0.00           H  
ATOM   4297 H11S  OL   264      80.167  43.399  51.557  1.00  0.00           H  
ATOM   4298 C112  OL   264      80.471  42.983  49.396  1.00  0.00           C  
ATOM   4299 H12R  OL   264      79.525  42.438  49.406  1.00  0.00           H  
ATOM   4300 H12S  OL   264      81.149  42.418  48.753  1.00  0.00           H  
ATOM   4301 C113  OL   264      80.186  44.447  48.978  1.00  0.00           C  
ATOM   4302 H13R  OL   264      81.098  45.040  48.883  1.00  0.00           H  
ATOM   4303 H13S  OL   264      79.659  44.945  49.795  1.00  0.00           H  
ATOM   4304 C114  OL   264      79.449  44.607  47.593  1.00  0.00           C  
ATOM   4305 H14R  OL   264      80.033  44.164  46.783  1.00  0.00           H  
ATOM   4306 H14S  OL   264      79.380  45.670  47.353  1.00  0.00           H  
ATOM   4307 C115  OL   264      78.049  44.037  47.649  1.00  0.00           C  
ATOM   4308 H15R  OL   264      77.405  44.704  48.225  1.00  0.00           H  
ATOM   4309 H15S  OL   264      77.901  43.122  48.227  1.00  0.00           H  
ATOM   4310 C116  OL   264      77.485  43.915  46.251  1.00  0.00           C  
ATOM   4311 H16R  OL   264      77.726  44.841  45.725  1.00  0.00           H  
ATOM   4312 H16S  OL   264      76.403  43.886  46.391  1.00  0.00           H  
ATOM   4313 C117  OL   264      77.851  42.665  45.534  1.00  0.00           C  
ATOM   4314 H17R  OL   264      77.153  42.419  44.731  1.00  0.00           H  
ATOM   4315 H17S  OL   264      77.822  41.782  46.176  1.00  0.00           H  
ATOM   4316 C118  OL   264      79.249  42.634  44.913  1.00  0.00           C  
ATOM   4317 H18R  OL   264      80.074  42.534  45.621  1.00  0.00           H  
ATOM   4318 H18S  OL   264      79.416  43.511  44.282  1.00  0.00           H  
ATOM   4319 H18T  OL   264      79.430  41.796  44.236  1.00  0.00           H  
TER    4320       OL   264 
ATOM   4320 C116  PA   265      26.299  56.388  49.056  1.00  0.00           C  
ATOM   4321 H16R  PA   265      25.581  56.328  48.236  1.00  0.00           H  
ATOM   4322 H16S  PA   265      27.114  56.989  48.647  1.00  0.00           H  
ATOM   4323 H16T  PA   265      25.823  56.907  49.890  1.00  0.00           H  
ATOM   4324 C115  PA   265      26.736  54.965  49.339  1.00  0.00           C  
ATOM   4325 H15R  PA   265      26.693  54.364  48.429  1.00  0.00           H  
ATOM   4326 H15S  PA   265      27.780  55.052  49.647  1.00  0.00           H  
ATOM   4327 C114  PA   265      25.926  54.230  50.399  1.00  0.00           C  
ATOM   4328 H14R  PA   265      25.961  54.757  51.355  1.00  0.00           H  
ATOM   4329 H14S  PA   265      24.895  54.321  50.051  1.00  0.00           H  
ATOM   4330 C113  PA   265      26.184  52.716  50.576  1.00  0.00           C  
ATOM   4331 H13R  PA   265      25.960  52.246  49.615  1.00  0.00           H  
ATOM   4332 H13S  PA   265      27.242  52.462  50.664  1.00  0.00           H  
ATOM   4333 C112  PA   265      25.330  51.949  51.607  1.00  0.00           C  
ATOM   4334 H12R  PA   265      25.485  52.374  52.602  1.00  0.00           H  
ATOM   4335 H12S  PA   265      24.258  52.145  51.534  1.00  0.00           H  
ATOM   4336 C111  PA   265      25.720  50.450  51.588  1.00  0.00           C  
ATOM   4337 H11R  PA   265      25.456  50.013  50.622  1.00  0.00           H  
ATOM   4338 H11S  PA   265      26.801  50.336  51.483  1.00  0.00           H  
ATOM   4339 C110  PA   265      24.918  49.675  52.623  1.00  0.00           C  
ATOM   4340 H10R  PA   265      23.903  50.056  52.489  1.00  0.00           H  
ATOM   4341 H10S  PA   265      24.946  48.669  52.199  1.00  0.00           H  
ATOM   4342  C19  PA   265      25.519  49.532  53.968  1.00  0.00           C  
ATOM   4343  H9R  PA   265      26.411  48.926  53.798  1.00  0.00           H  
ATOM   4344  H9S  PA   265      25.845  50.562  54.130  1.00  0.00           H  
ATOM   4345  C18  PA   265      24.672  48.769  54.969  1.00  0.00           C  
ATOM   4346  H8R  PA   265      23.768  49.305  55.265  1.00  0.00           H  
ATOM   4347  H8S  PA   265      24.203  48.017  54.332  1.00  0.00           H  
ATOM   4348  C17  PA   265      25.421  48.229  56.136  1.00  0.00           C  
ATOM   4349  H7R  PA   265      26.385  47.744  55.971  1.00  0.00           H  
ATOM   4350  H7S  PA   265      25.729  49.050  56.787  1.00  0.00           H  
ATOM   4351  C16  PA   265      24.538  47.414  57.007  1.00  0.00           C  
ATOM   4352  H6R  PA   265      23.687  47.969  57.407  1.00  0.00           H  
ATOM   4353  H6S  PA   265      24.126  46.595  56.414  1.00  0.00           H  
ATOM   4354  C15  PA   265      25.161  46.860  58.331  1.00  0.00           C  
ATOM   4355  H5R  PA   265      24.424  46.335  58.941  1.00  0.00           H  
ATOM   4356  H5S  PA   265      25.790  46.007  58.068  1.00  0.00           H  
ATOM   4357  C14  PA   265      25.993  47.941  59.129  1.00  0.00           C  
ATOM   4358  H4R  PA   265      26.994  47.970  58.692  1.00  0.00           H  
ATOM   4359  H4S  PA   265      25.561  48.941  59.048  1.00  0.00           H  
ATOM   4360  C13  PA   265      26.305  47.469  60.558  1.00  0.00           C  
ATOM   4361  H3R  PA   265      25.291  47.353  60.946  1.00  0.00           H  
ATOM   4362  H3S  PA   265      26.675  46.448  60.447  1.00  0.00           H  
ATOM   4363  C12  PA   265      27.073  48.437  61.385  1.00  0.00           C  
ATOM   4364  H2R  PA   265      28.055  48.690  60.981  1.00  0.00           H  
ATOM   4365  H2S  PA   265      26.569  49.395  61.532  1.00  0.00           H  
ATOM   4366  C11  PC   266      27.386  47.930  62.818  1.00  0.00           C  
ATOM   4367  O12  PC   266      27.049  46.853  63.281  1.00  0.00           O  
ATOM   4368  O11  PC   266      27.968  48.895  63.526  1.00  0.00           O  
ATOM   4369  C1   PC   266      27.862  48.830  64.998  1.00  0.00           C  
ATOM   4370  HR   PC   266      27.818  49.838  65.417  1.00  0.00           H  
ATOM   4371  HS   PC   266      26.911  48.430  65.357  1.00  0.00           H  
ATOM   4372  C2   PC   266      28.999  48.056  65.630  1.00  0.00           C  
ATOM   4373  HX   PC   266      29.067  47.150  65.022  1.00  0.00           H  
ATOM   4374  C3   PC   266      28.791  47.610  67.035  1.00  0.00           C  
ATOM   4375  HA   PC   266      28.547  48.412  67.736  1.00  0.00           H  
ATOM   4376  HB   PC   266      27.899  46.980  66.983  1.00  0.00           H  
ATOM   4377  O31  PC   266      29.839  46.756  67.503  1.00  0.00           O  
ATOM   4378  P31  PC   266      29.824  46.023  68.912  1.00  0.00           P  
ATOM   4379  O32  PC   266      29.869  47.200  69.962  1.00  0.00           O  
ATOM   4380  C31  PC   266      28.757  47.334  70.825  1.00  0.00           C  
ATOM   4381  H1A  PC   266      27.877  47.521  70.204  1.00  0.00           H  
ATOM   4382  H1B  PC   266      28.557  46.423  71.396  1.00  0.00           H  
ATOM   4383  C32  PC   266      29.082  48.474  71.822  1.00  0.00           C  
ATOM   4384  H2A  PC   266      30.002  48.374  72.399  1.00  0.00           H  
ATOM   4385  H2B  PC   266      29.092  49.472  71.380  1.00  0.00           H  
ATOM   4386  N31  PC   266      28.133  48.595  72.923  1.00  0.00           N  
ATOM   4387  C33  PC   266      28.010  47.334  73.741  1.00  0.00           C  
ATOM   4388  H3A  PC   266      28.957  47.226  74.271  1.00  0.00           H  
ATOM   4389  H3B  PC   266      27.259  47.598  74.487  1.00  0.00           H  
ATOM   4390  H3C  PC   266      27.798  46.417  73.189  1.00  0.00           H  
ATOM   4391  C34  PC   266      28.546  49.691  73.816  1.00  0.00           C  
ATOM   4392  H4A  PC   266      27.846  49.735  74.651  1.00  0.00           H  
ATOM   4393  H4B  PC   266      29.537  49.548  74.250  1.00  0.00           H  
ATOM   4394  H4C  PC   266      28.508  50.675  73.347  1.00  0.00           H  
ATOM   4395  C35  PC   266      26.831  48.965  72.325  1.00  0.00           C  
ATOM   4396  H5A  PC   266      26.099  48.984  73.133  1.00  0.00           H  
ATOM   4397  H5B  PC   266      26.518  48.096  71.743  1.00  0.00           H  
ATOM   4398  H5C  PC   266      26.790  49.902  71.767  1.00  0.00           H  
ATOM   4399  O33  PC   266      28.587  45.239  69.062  1.00  0.00           O  
ATOM   4400  O34  PC   266      31.136  45.395  69.028  1.00  0.00           O  
ATOM   4401  O21  PC   266      30.220  48.753  65.462  1.00  0.00           O  
ATOM   4402  C21  PC   266      30.475  49.941  66.107  1.00  0.00           C  
ATOM   4403  O22  PC   266      29.706  50.516  66.926  1.00  0.00           O  
ATOM   4404  C12  OL   267      31.859  50.474  65.836  1.00  0.00           C  
ATOM   4405  H2R  OL   267      32.559  49.851  66.396  1.00  0.00           H  
ATOM   4406  H2S  OL   267      31.852  51.463  66.300  1.00  0.00           H  
ATOM   4407  C13  OL   267      32.204  50.656  64.375  1.00  0.00           C  
ATOM   4408  H3R  OL   267      32.395  49.671  63.945  1.00  0.00           H  
ATOM   4409  H3S  OL   267      33.186  51.125  64.468  1.00  0.00           H  
ATOM   4410  C14  OL   267      31.370  51.644  63.578  1.00  0.00           C  
ATOM   4411  H4R  OL   267      31.984  51.645  62.676  1.00  0.00           H  
ATOM   4412  H4S  OL   267      31.499  52.595  64.100  1.00  0.00           H  
ATOM   4413  C15  OL   267      29.962  51.158  63.215  1.00  0.00           C  
ATOM   4414  H5R  OL   267      29.388  51.252  64.139  1.00  0.00           H  
ATOM   4415  H5S  OL   267      29.929  50.076  63.076  1.00  0.00           H  
ATOM   4416  C16  OL   267      29.443  51.729  61.849  1.00  0.00           C  
ATOM   4417  H6R  OL   267      28.479  51.258  61.646  1.00  0.00           H  
ATOM   4418  H6S  OL   267      30.031  51.241  61.068  1.00  0.00           H  
ATOM   4419  C17  OL   267      29.324  53.228  61.692  1.00  0.00           C  
ATOM   4420  H7R  OL   267      30.229  53.584  61.197  1.00  0.00           H  
ATOM   4421  H7S  OL   267      29.177  53.789  62.617  1.00  0.00           H  
ATOM   4422  C18  OL   267      28.131  53.792  60.834  1.00  0.00           C  
ATOM   4423  H8R  OL   267      28.093  54.799  61.255  1.00  0.00           H  
ATOM   4424  H8S  OL   267      27.185  53.261  60.957  1.00  0.00           H  
ATOM   4425  C19  OL   267      28.325  54.076  59.428  1.00  0.00           C  
ATOM   4426  H9R  OL   267      29.288  54.545  59.241  1.00  0.00           H  
ATOM   4427 C110  OL   267      27.731  53.503  58.396  1.00  0.00           C  
ATOM   4428 H10R  OL   267      28.101  53.738  57.401  1.00  0.00           H  
ATOM   4429 C111  OL   267      26.419  52.799  58.382  1.00  0.00           C  
ATOM   4430 H11R  OL   267      25.708  53.074  59.164  1.00  0.00           H  
ATOM   4431 H11S  OL   267      26.534  51.720  58.510  1.00  0.00           H  
ATOM   4432 C112  OL   267      25.684  52.896  57.026  1.00  0.00           C  
ATOM   4433 H12R  OL   267      26.294  52.538  56.194  1.00  0.00           H  
ATOM   4434 H12S  OL   267      25.718  53.955  56.759  1.00  0.00           H  
ATOM   4435 C113  OL   267      24.280  52.244  57.025  1.00  0.00           C  
ATOM   4436 H13R  OL   267      23.593  52.697  57.744  1.00  0.00           H  
ATOM   4437 H13S  OL   267      24.432  51.219  57.369  1.00  0.00           H  
ATOM   4438 C114  OL   267      23.635  52.148  55.702  1.00  0.00           C  
ATOM   4439 H14R  OL   267      22.787  51.463  55.764  1.00  0.00           H  
ATOM   4440 H14S  OL   267      24.297  51.687  54.966  1.00  0.00           H  
ATOM   4441 C115  OL   267      23.289  53.472  55.125  1.00  0.00           C  
ATOM   4442 H15R  OL   267      22.805  53.232  54.176  1.00  0.00           H  
ATOM   4443 H15S  OL   267      24.158  54.068  54.841  1.00  0.00           H  
ATOM   4444 C116  OL   267      22.242  54.329  55.934  1.00  0.00           C  
ATOM   4445 H16R  OL   267      22.753  54.523  56.879  1.00  0.00           H  
ATOM   4446 H16S  OL   267      21.329  53.812  56.238  1.00  0.00           H  
ATOM   4447 C117  OL   267      21.798  55.663  55.337  1.00  0.00           C  
ATOM   4448 H17R  OL   267      21.210  55.434  54.446  1.00  0.00           H  
ATOM   4449 H17S  OL   267      22.625  56.334  55.096  1.00  0.00           H  
ATOM   4450 C118  OL   267      20.779  56.462  56.194  1.00  0.00           C  
ATOM   4451 H18R  OL   267      20.760  57.426  55.681  1.00  0.00           H  
ATOM   4452 H18S  OL   267      20.961  56.577  57.264  1.00  0.00           H  
ATOM   4453 H18T  OL   267      19.750  56.098  56.148  1.00  0.00           H  
TER    4454       OL   267 
ATOM   4454 C116  PA   268      48.332  63.456  62.337  1.00  0.00           C  
ATOM   4455 H16R  PA   268      47.465  63.795  62.908  1.00  0.00           H  
ATOM   4456 H16S  PA   268      48.380  64.066  61.432  1.00  0.00           H  
ATOM   4457 H16T  PA   268      49.277  63.607  62.863  1.00  0.00           H  
ATOM   4458 C115  PA   268      48.128  61.915  62.165  1.00  0.00           C  
ATOM   4459 H15R  PA   268      48.998  61.550  61.615  1.00  0.00           H  
ATOM   4460 H15S  PA   268      48.103  61.482  63.167  1.00  0.00           H  
ATOM   4461 C114  PA   268      46.988  61.602  61.226  1.00  0.00           C  
ATOM   4462 H14R  PA   268      46.065  61.669  61.805  1.00  0.00           H  
ATOM   4463 H14S  PA   268      46.863  62.262  60.365  1.00  0.00           H  
ATOM   4464 C113  PA   268      47.049  60.265  60.730  1.00  0.00           C  
ATOM   4465 H13R  PA   268      47.923  60.134  60.088  1.00  0.00           H  
ATOM   4466 H13S  PA   268      47.111  59.568  61.568  1.00  0.00           H  
ATOM   4467 C112  PA   268      45.823  59.791  59.883  1.00  0.00           C  
ATOM   4468 H12R  PA   268      45.293  60.605  59.383  1.00  0.00           H  
ATOM   4469 H12S  PA   268      46.278  59.196  59.088  1.00  0.00           H  
ATOM   4470 C111  PA   268      44.860  58.863  60.551  1.00  0.00           C  
ATOM   4471 H11R  PA   268      44.133  58.383  59.893  1.00  0.00           H  
ATOM   4472 H11S  PA   268      45.267  57.909  60.892  1.00  0.00           H  
ATOM   4473 C110  PA   268      44.137  59.574  61.625  1.00  0.00           C  
ATOM   4474 H10R  PA   268      44.898  59.600  62.408  1.00  0.00           H  
ATOM   4475 H10S  PA   268      43.851  60.598  61.376  1.00  0.00           H  
ATOM   4476  C19  PA   268      42.919  58.791  62.206  1.00  0.00           C  
ATOM   4477  H9R  PA   268      42.137  58.722  61.447  1.00  0.00           H  
ATOM   4478  H9S  PA   268      43.215  57.740  62.201  1.00  0.00           H  
ATOM   4479  C18  PA   268      42.538  59.320  63.606  1.00  0.00           C  
ATOM   4480  H8R  PA   268      43.409  59.374  64.263  1.00  0.00           H  
ATOM   4481  H8S  PA   268      42.195  60.301  63.270  1.00  0.00           H  
ATOM   4482  C17  PA   268      41.484  58.471  64.299  1.00  0.00           C  
ATOM   4483  H7R  PA   268      41.285  57.638  63.621  1.00  0.00           H  
ATOM   4484  H7S  PA   268      42.000  58.084  65.180  1.00  0.00           H  
ATOM   4485  C16  PA   268      40.273  59.243  64.737  1.00  0.00           C  
ATOM   4486  H6R  PA   268      40.530  59.949  65.529  1.00  0.00           H  
ATOM   4487  H6S  PA   268      39.885  59.718  63.833  1.00  0.00           H  
ATOM   4488  C15  PA   268      39.170  58.266  65.307  1.00  0.00           C  
ATOM   4489  H5R  PA   268      38.291  58.798  65.677  1.00  0.00           H  
ATOM   4490  H5S  PA   268      38.858  57.789  64.376  1.00  0.00           H  
ATOM   4491  C14  PA   268      39.596  57.231  66.408  1.00  0.00           C  
ATOM   4492  H4R  PA   268      38.746  56.757  66.903  1.00  0.00           H  
ATOM   4493  H4S  PA   268      40.216  56.448  65.968  1.00  0.00           H  
ATOM   4494  C13  PA   268      40.502  57.743  67.512  1.00  0.00           C  
ATOM   4495  H3R  PA   268      41.216  58.416  67.031  1.00  0.00           H  
ATOM   4496  H3S  PA   268      39.817  58.446  67.991  1.00  0.00           H  
ATOM   4497  C12  PA   268      41.071  56.658  68.387  1.00  0.00           C  
ATOM   4498  H2R  PA   268      40.393  55.832  68.613  1.00  0.00           H  
ATOM   4499  H2S  PA   268      41.900  56.269  67.793  1.00  0.00           H  
ATOM   4500  C11  PC   269      41.594  57.366  69.584  1.00  0.00           C  
ATOM   4501  O12  PC   269      40.807  57.741  70.432  1.00  0.00           O  
ATOM   4502  O11  PC   269      42.943  57.502  69.628  1.00  0.00           O  
ATOM   4503  C1   PC   269      43.638  58.070  70.752  1.00  0.00           C  
ATOM   4504  HR   PC   269      44.709  58.161  70.550  1.00  0.00           H  
ATOM   4505  HS   PC   269      43.260  59.095  70.777  1.00  0.00           H  
ATOM   4506  C2   PC   269      43.257  57.396  72.137  1.00  0.00           C  
ATOM   4507  HX   PC   269      42.222  57.425  72.486  1.00  0.00           H  
ATOM   4508  C3   PC   269      44.259  57.819  73.235  1.00  0.00           C  
ATOM   4509  HA   PC   269      45.174  57.271  72.994  1.00  0.00           H  
ATOM   4510  HB   PC   269      44.340  58.905  73.142  1.00  0.00           H  
ATOM   4511  O31  PC   269      43.937  57.407  74.532  1.00  0.00           O  
ATOM   4512  P31  PC   269      44.770  57.891  75.821  1.00  0.00           P  
ATOM   4513  O32  PC   269      43.884  59.035  76.534  1.00  0.00           O  
ATOM   4514  C31  PC   269      44.436  59.866  77.468  1.00  0.00           C  
ATOM   4515  H1A  PC   269      44.613  59.264  78.363  1.00  0.00           H  
ATOM   4516  H1B  PC   269      45.351  60.356  77.127  1.00  0.00           H  
ATOM   4517  C32  PC   269      43.384  60.991  77.682  1.00  0.00           C  
ATOM   4518  H2A  PC   269      43.823  61.921  78.046  1.00  0.00           H  
ATOM   4519  H2B  PC   269      43.052  61.363  76.712  1.00  0.00           H  
ATOM   4520  N31  PC   269      42.081  60.710  78.442  1.00  0.00           N  
ATOM   4521  C33  PC   269      41.245  61.919  78.367  1.00  0.00           C  
ATOM   4522  H3A  PC   269      40.806  61.953  77.369  1.00  0.00           H  
ATOM   4523  H3B  PC   269      40.457  61.894  79.122  1.00  0.00           H  
ATOM   4524  H3C  PC   269      41.865  62.805  78.509  1.00  0.00           H  
ATOM   4525  C34  PC   269      41.155  59.786  77.763  1.00  0.00           C  
ATOM   4526  H4A  PC   269      41.599  58.790  77.730  1.00  0.00           H  
ATOM   4527  H4B  PC   269      40.338  59.635  78.470  1.00  0.00           H  
ATOM   4528  H4C  PC   269      40.832  60.222  76.816  1.00  0.00           H  
ATOM   4529  C35  PC   269      42.383  60.321  79.837  1.00  0.00           C  
ATOM   4530  H5A  PC   269      42.917  61.179  80.248  1.00  0.00           H  
ATOM   4531  H5B  PC   269      42.979  59.410  79.765  1.00  0.00           H  
ATOM   4532  H5C  PC   269      41.470  60.173  80.416  1.00  0.00           H  
ATOM   4533  O33  PC   269      44.907  56.750  76.804  1.00  0.00           O  
ATOM   4534  O34  PC   269      46.041  58.454  75.213  1.00  0.00           O  
ATOM   4535  O21  PC   269      43.506  55.907  71.982  1.00  0.00           O  
ATOM   4536  C21  PC   269      42.748  54.961  72.571  1.00  0.00           C  
ATOM   4537  O22  PC   269      41.847  55.109  73.366  1.00  0.00           O  
ATOM   4538  C12  OL   270      43.177  53.549  72.105  1.00  0.00           C  
ATOM   4539  H2R  OL   270      43.702  52.948  72.850  1.00  0.00           H  
ATOM   4540  H2S  OL   270      43.955  53.775  71.373  1.00  0.00           H  
ATOM   4541  C13  OL   270      42.012  52.799  71.529  1.00  0.00           C  
ATOM   4542  H3R  OL   270      41.190  52.649  72.232  1.00  0.00           H  
ATOM   4543  H3S  OL   270      42.326  51.778  71.302  1.00  0.00           H  
ATOM   4544  C14  OL   270      41.415  53.352  70.205  1.00  0.00           C  
ATOM   4545  H4R  OL   270      42.278  53.610  69.588  1.00  0.00           H  
ATOM   4546  H4S  OL   270      40.928  54.311  70.395  1.00  0.00           H  
ATOM   4547  C15  OL   270      40.590  52.432  69.362  1.00  0.00           C  
ATOM   4548  H5R  OL   270      39.699  52.196  69.948  1.00  0.00           H  
ATOM   4549  H5S  OL   270      41.058  51.456  69.223  1.00  0.00           H  
ATOM   4550  C16  OL   270      40.332  53.037  67.947  1.00  0.00           C  
ATOM   4551  H6R  OL   270      41.267  53.179  67.401  1.00  0.00           H  
ATOM   4552  H6S  OL   270      39.843  54.011  67.894  1.00  0.00           H  
ATOM   4553  C17  OL   270      39.539  52.063  67.115  1.00  0.00           C  
ATOM   4554  H7R  OL   270      38.689  51.900  67.782  1.00  0.00           H  
ATOM   4555  H7S  OL   270      40.095  51.125  67.066  1.00  0.00           H  
ATOM   4556  C18  OL   270      39.207  52.510  65.760  1.00  0.00           C  
ATOM   4557  H8R  OL   270      40.111  52.391  65.159  1.00  0.00           H  
ATOM   4558  H8S  OL   270      38.853  53.542  65.738  1.00  0.00           H  
ATOM   4559  C19  OL   270      37.901  51.871  65.393  1.00  0.00           C  
ATOM   4560  H9R  OL   270      37.166  52.019  66.180  1.00  0.00           H  
ATOM   4561 C110  OL   270      37.662  51.272  64.216  1.00  0.00           C  
ATOM   4562 H10R  OL   270      36.718  50.811  63.938  1.00  0.00           H  
ATOM   4563 C111  OL   270      38.736  51.036  63.189  1.00  0.00           C  
ATOM   4564 H11R  OL   270      38.547  50.120  62.624  1.00  0.00           H  
ATOM   4565 H11S  OL   270      39.673  50.845  63.715  1.00  0.00           H  
ATOM   4566 C112  OL   270      39.061  52.217  62.227  1.00  0.00           C  
ATOM   4567 H12R  OL   270      38.837  53.125  62.791  1.00  0.00           H  
ATOM   4568 H12S  OL   270      38.375  52.325  61.384  1.00  0.00           H  
ATOM   4569 C113  OL   270      40.551  52.193  61.809  1.00  0.00           C  
ATOM   4570 H13R  OL   270      40.597  51.345  61.122  1.00  0.00           H  
ATOM   4571 H13S  OL   270      41.141  51.839  62.657  1.00  0.00           H  
ATOM   4572 C114  OL   270      41.054  53.492  61.237  1.00  0.00           C  
ATOM   4573 H14R  OL   270      40.435  53.791  60.388  1.00  0.00           H  
ATOM   4574 H14S  OL   270      42.042  53.438  60.777  1.00  0.00           H  
ATOM   4575 C115  OL   270      40.877  54.738  62.187  1.00  0.00           C  
ATOM   4576 H15R  OL   270      39.800  54.749  62.368  1.00  0.00           H  
ATOM   4577 H15S  OL   270      40.958  55.626  61.558  1.00  0.00           H  
ATOM   4578 C116  OL   270      41.735  54.720  63.493  1.00  0.00           C  
ATOM   4579 H16R  OL   270      41.448  53.822  64.044  1.00  0.00           H  
ATOM   4580 H16S  OL   270      41.421  55.531  64.153  1.00  0.00           H  
ATOM   4581 C117  OL   270      43.231  54.748  63.141  1.00  0.00           C  
ATOM   4582 H17R  OL   270      43.422  55.675  62.595  1.00  0.00           H  
ATOM   4583 H17S  OL   270      43.529  53.842  62.609  1.00  0.00           H  
ATOM   4584 C118  OL   270      44.115  54.689  64.347  1.00  0.00           C  
ATOM   4585 H18R  OL   270      43.680  54.088  65.149  1.00  0.00           H  
ATOM   4586 H18S  OL   270      44.228  55.739  64.622  1.00  0.00           H  
ATOM   4587 H18T  OL   270      45.100  54.290  64.096  1.00  0.00           H  
TER    4588       OL   270 
ATOM   4588 C116  PA   271      48.366  35.740  53.074  1.00  0.00           C  
ATOM   4589 H16R  PA   271      47.758  35.549  53.960  1.00  0.00           H  
ATOM   4590 H16S  PA   271      47.796  35.308  52.248  1.00  0.00           H  
ATOM   4591 H16T  PA   271      48.372  36.824  52.942  1.00  0.00           H  
ATOM   4592 C115  PA   271      49.699  35.213  53.358  1.00  0.00           C  
ATOM   4593 H15R  PA   271      49.480  34.207  53.722  1.00  0.00           H  
ATOM   4594 H15S  PA   271      50.419  35.166  52.538  1.00  0.00           H  
ATOM   4595 C114  PA   271      50.190  36.008  54.486  1.00  0.00           C  
ATOM   4596 H14R  PA   271      51.188  35.596  54.655  1.00  0.00           H  
ATOM   4597 H14S  PA   271      50.367  37.081  54.386  1.00  0.00           H  
ATOM   4598 C113  PA   271      49.541  35.704  55.853  1.00  0.00           C  
ATOM   4599 H13R  PA   271      48.511  36.005  56.055  1.00  0.00           H  
ATOM   4600 H13S  PA   271      49.697  34.631  55.983  1.00  0.00           H  
ATOM   4601 C112  PA   271      50.251  36.290  57.048  1.00  0.00           C  
ATOM   4602 H12R  PA   271      51.271  35.900  57.051  1.00  0.00           H  
ATOM   4603 H12S  PA   271      50.377  37.371  56.962  1.00  0.00           H  
ATOM   4604 C111  PA   271      49.672  36.082  58.339  1.00  0.00           C  
ATOM   4605 H11R  PA   271      48.707  36.594  58.350  1.00  0.00           H  
ATOM   4606 H11S  PA   271      49.506  35.011  58.469  1.00  0.00           H  
ATOM   4607 C110  PA   271      50.533  36.598  59.469  1.00  0.00           C  
ATOM   4608 H10R  PA   271      51.599  36.387  59.368  1.00  0.00           H  
ATOM   4609 H10S  PA   271      50.508  37.681  59.326  1.00  0.00           H  
ATOM   4610  C19  PA   271      50.157  36.122  60.937  1.00  0.00           C  
ATOM   4611  H9R  PA   271      49.115  35.887  61.163  1.00  0.00           H  
ATOM   4612  H9S  PA   271      50.709  35.180  60.957  1.00  0.00           H  
ATOM   4613  C18  PA   271      50.597  37.173  61.918  1.00  0.00           C  
ATOM   4614  H8R  PA   271      51.612  37.503  61.686  1.00  0.00           H  
ATOM   4615  H8S  PA   271      49.916  38.026  61.907  1.00  0.00           H  
ATOM   4616  C17  PA   271      50.569  36.710  63.365  1.00  0.00           C  
ATOM   4617  H7R  PA   271      49.535  36.510  63.655  1.00  0.00           H  
ATOM   4618  H7S  PA   271      51.073  35.763  63.569  1.00  0.00           H  
ATOM   4619  C16  PA   271      51.087  37.646  64.518  1.00  0.00           C  
ATOM   4620  H6R  PA   271      50.932  37.098  65.450  1.00  0.00           H  
ATOM   4621  H6S  PA   271      52.176  37.679  64.578  1.00  0.00           H  
ATOM   4622  C15  PA   271      50.502  39.080  64.638  1.00  0.00           C  
ATOM   4623  H5R  PA   271      50.698  39.712  63.769  1.00  0.00           H  
ATOM   4624  H5S  PA   271      49.416  38.972  64.600  1.00  0.00           H  
ATOM   4625  C14  PA   271      50.984  39.776  65.951  1.00  0.00           C  
ATOM   4626  H4R  PA   271      51.178  39.042  66.735  1.00  0.00           H  
ATOM   4627  H4S  PA   271      51.983  40.173  65.762  1.00  0.00           H  
ATOM   4628  C13  PA   271      50.045  40.890  66.420  1.00  0.00           C  
ATOM   4629  H3R  PA   271      50.526  41.478  67.204  1.00  0.00           H  
ATOM   4630  H3S  PA   271      49.835  41.468  65.517  1.00  0.00           H  
ATOM   4631  C12  PA   271      48.713  40.326  66.890  1.00  0.00           C  
ATOM   4632  H2R  PA   271      47.989  41.118  67.092  1.00  0.00           H  
ATOM   4633  H2S  PA   271      48.302  39.599  66.185  1.00  0.00           H  
ATOM   4634  C11  PC   272      48.766  39.568  68.147  1.00  0.00           C  
ATOM   4635  O12  PC   272      47.835  38.949  68.581  1.00  0.00           O  
ATOM   4636  O11  PC   272      49.940  39.745  68.774  1.00  0.00           O  
ATOM   4637  C1   PC   272      50.121  39.036  70.037  1.00  0.00           C  
ATOM   4638  HR   PC   272      51.121  39.316  70.377  1.00  0.00           H  
ATOM   4639  HS   PC   272      49.365  39.321  70.773  1.00  0.00           H  
ATOM   4640  C2   PC   272      50.274  37.463  69.870  1.00  0.00           C  
ATOM   4641  HX   PC   272      49.573  37.196  69.075  1.00  0.00           H  
ATOM   4642  C3   PC   272      50.077  36.889  71.311  1.00  0.00           C  
ATOM   4643  HA   PC   272      49.063  37.032  71.693  1.00  0.00           H  
ATOM   4644  HB   PC   272      50.269  35.814  71.370  1.00  0.00           H  
ATOM   4645  O31  PC   272      51.019  37.571  72.155  1.00  0.00           O  
ATOM   4646  P31  PC   272      51.239  37.077  73.669  1.00  0.00           P  
ATOM   4647  O32  PC   272      49.823  37.538  74.289  1.00  0.00           O  
ATOM   4648  C31  PC   272      49.320  38.869  74.158  1.00  0.00           C  
ATOM   4649  H1A  PC   272      50.160  39.562  74.069  1.00  0.00           H  
ATOM   4650  H1B  PC   272      48.792  39.107  73.231  1.00  0.00           H  
ATOM   4651  C32  PC   272      48.271  38.988  75.276  1.00  0.00           C  
ATOM   4652  H2A  PC   272      47.722  39.928  75.203  1.00  0.00           H  
ATOM   4653  H2B  PC   272      47.569  38.162  75.148  1.00  0.00           H  
ATOM   4654  N31  PC   272      48.706  38.911  76.716  1.00  0.00           N  
ATOM   4655  C33  PC   272      49.825  39.859  76.995  1.00  0.00           C  
ATOM   4656  H3A  PC   272      49.654  40.891  76.686  1.00  0.00           H  
ATOM   4657  H3B  PC   272      49.862  39.953  78.082  1.00  0.00           H  
ATOM   4658  H3C  PC   272      50.755  39.442  76.607  1.00  0.00           H  
ATOM   4659  C34  PC   272      47.480  39.369  77.487  1.00  0.00           C  
ATOM   4660  H4A  PC   272      46.625  38.728  77.266  1.00  0.00           H  
ATOM   4661  H4B  PC   272      47.682  39.152  78.537  1.00  0.00           H  
ATOM   4662  H4C  PC   272      47.214  40.420  77.362  1.00  0.00           H  
ATOM   4663  C35  PC   272      49.102  37.543  77.188  1.00  0.00           C  
ATOM   4664  H5A  PC   272      50.046  37.147  76.812  1.00  0.00           H  
ATOM   4665  H5B  PC   272      48.337  36.818  76.906  1.00  0.00           H  
ATOM   4666  H5C  PC   272      49.044  37.563  78.278  1.00  0.00           H  
ATOM   4667  O33  PC   272      51.330  35.562  73.637  1.00  0.00           O  
ATOM   4668  O34  PC   272      52.321  37.883  74.325  1.00  0.00           O  
ATOM   4669  O21  PC   272      51.664  37.217  69.520  1.00  0.00           O  
ATOM   4670  C21  PC   272      51.981  35.997  69.053  1.00  0.00           C  
ATOM   4671  O22  PC   272      51.241  35.032  68.900  1.00  0.00           O  
ATOM   4672  C12  OL   273      53.381  36.035  68.457  1.00  0.00           C  
ATOM   4673  H2R  OL   273      53.828  35.079  68.740  1.00  0.00           H  
ATOM   4674  H2S  OL   273      53.978  36.784  68.981  1.00  0.00           H  
ATOM   4675  C13  OL   273      53.340  36.246  66.928  1.00  0.00           C  
ATOM   4676  H3R  OL   273      52.762  37.153  66.736  1.00  0.00           H  
ATOM   4677  H3S  OL   273      52.718  35.468  66.481  1.00  0.00           H  
ATOM   4678  C14  OL   273      54.777  36.295  66.509  1.00  0.00           C  
ATOM   4679  H4R  OL   273      55.287  35.517  67.081  1.00  0.00           H  
ATOM   4680  H4S  OL   273      55.255  37.221  66.836  1.00  0.00           H  
ATOM   4681  C15  OL   273      54.996  36.111  64.984  1.00  0.00           C  
ATOM   4682  H5R  OL   273      54.489  36.863  64.376  1.00  0.00           H  
ATOM   4683  H5S  OL   273      54.418  35.227  64.707  1.00  0.00           H  
ATOM   4684  C16  OL   273      56.414  36.044  64.512  1.00  0.00           C  
ATOM   4685  H6R  OL   273      57.031  35.344  65.078  1.00  0.00           H  
ATOM   4686  H6S  OL   273      56.947  36.977  64.708  1.00  0.00           H  
ATOM   4687  C17  OL   273      56.597  35.433  63.115  1.00  0.00           C  
ATOM   4688  H7R  OL   273      56.478  34.350  63.052  1.00  0.00           H  
ATOM   4689  H7S  OL   273      57.635  35.610  62.826  1.00  0.00           H  
ATOM   4690  C18  OL   273      55.672  35.973  62.086  1.00  0.00           C  
ATOM   4691  H8R  OL   273      55.713  37.057  61.957  1.00  0.00           H  
ATOM   4692  H8S  OL   273      54.615  35.797  62.293  1.00  0.00           H  
ATOM   4693  C19  OL   273      56.237  35.436  60.855  1.00  0.00           C  
ATOM   4694  H9R  OL   273      56.892  34.576  60.972  1.00  0.00           H  
ATOM   4695 C110  OL   273      56.126  35.899  59.573  1.00  0.00           C  
ATOM   4696 H10R  OL   273      56.414  35.304  58.711  1.00  0.00           H  
ATOM   4697 C111  OL   273      55.293  37.079  59.219  1.00  0.00           C  
ATOM   4698 H11R  OL   273      54.672  37.463  60.031  1.00  0.00           H  
ATOM   4699 H11S  OL   273      54.669  36.796  58.369  1.00  0.00           H  
ATOM   4700 C112  OL   273      56.093  38.346  58.765  1.00  0.00           C  
ATOM   4701 H12R  OL   273      55.448  39.068  58.260  1.00  0.00           H  
ATOM   4702 H12S  OL   273      56.680  37.921  57.949  1.00  0.00           H  
ATOM   4703 C113  OL   273      56.994  38.933  59.794  1.00  0.00           C  
ATOM   4704 H13R  OL   273      56.535  39.035  60.779  1.00  0.00           H  
ATOM   4705 H13S  OL   273      57.265  39.855  59.275  1.00  0.00           H  
ATOM   4706 C114  OL   273      58.326  38.206  59.990  1.00  0.00           C  
ATOM   4707 H14R  OL   273      58.770  38.189  58.993  1.00  0.00           H  
ATOM   4708 H14S  OL   273      58.298  37.146  60.252  1.00  0.00           H  
ATOM   4709 C115  OL   273      59.393  39.105  60.733  1.00  0.00           C  
ATOM   4710 H15R  OL   273      59.032  39.275  61.749  1.00  0.00           H  
ATOM   4711 H15S  OL   273      59.416  40.113  60.313  1.00  0.00           H  
ATOM   4712 C116  OL   273      60.767  38.528  60.701  1.00  0.00           C  
ATOM   4713 H16R  OL   273      61.185  38.478  59.694  1.00  0.00           H  
ATOM   4714 H16S  OL   273      60.603  37.495  61.014  1.00  0.00           H  
ATOM   4715 C117  OL   273      61.725  39.233  61.616  1.00  0.00           C  
ATOM   4716 H17R  OL   273      61.202  39.498  62.537  1.00  0.00           H  
ATOM   4717 H17S  OL   273      61.907  40.168  61.082  1.00  0.00           H  
ATOM   4718 C118  OL   273      63.049  38.436  61.691  1.00  0.00           C  
ATOM   4719 H18R  OL   273      63.795  39.022  62.230  1.00  0.00           H  
ATOM   4720 H18S  OL   273      63.496  38.117  60.747  1.00  0.00           H  
ATOM   4721 H18T  OL   273      62.935  37.544  62.311  1.00  0.00           H  
TER    4722       OL   273 
ATOM   4722 C116  PA   274      37.987  16.859  52.854  1.00  0.00           C  
ATOM   4723 H16R  PA   274      37.082  16.249  52.826  1.00  0.00           H  
ATOM   4724 H16S  PA   274      38.781  16.223  53.253  1.00  0.00           H  
ATOM   4725 H16T  PA   274      38.343  17.053  51.840  1.00  0.00           H  
ATOM   4726 C115  PA   274      37.784  18.106  53.626  1.00  0.00           C  
ATOM   4727 H15R  PA   274      38.763  18.521  53.875  1.00  0.00           H  
ATOM   4728 H15S  PA   274      37.200  18.763  52.978  1.00  0.00           H  
ATOM   4729 C114  PA   274      37.021  17.979  54.977  1.00  0.00           C  
ATOM   4730 H14R  PA   274      36.018  17.610  54.751  1.00  0.00           H  
ATOM   4731 H14S  PA   274      37.573  17.207  55.517  1.00  0.00           H  
ATOM   4732 C113  PA   274      36.795  19.166  55.885  1.00  0.00           C  
ATOM   4733 H13R  PA   274      37.676  19.807  55.806  1.00  0.00           H  
ATOM   4734 H13S  PA   274      35.989  19.747  55.432  1.00  0.00           H  
ATOM   4735 C112  PA   274      36.501  18.876  57.327  1.00  0.00           C  
ATOM   4736 H12R  PA   274      35.520  18.439  57.521  1.00  0.00           H  
ATOM   4737 H12S  PA   274      37.210  18.138  57.708  1.00  0.00           H  
ATOM   4738 C111  PA   274      36.522  20.211  58.132  1.00  0.00           C  
ATOM   4739 H11R  PA   274      37.330  20.890  57.852  1.00  0.00           H  
ATOM   4740 H11S  PA   274      35.579  20.703  57.885  1.00  0.00           H  
ATOM   4741 C110  PA   274      36.624  20.079  59.660  1.00  0.00           C  
ATOM   4742 H10R  PA   274      35.768  19.549  60.081  1.00  0.00           H  
ATOM   4743 H10S  PA   274      37.525  19.490  59.845  1.00  0.00           H  
ATOM   4744  C19  PA   274      36.799  21.344  60.434  1.00  0.00           C  
ATOM   4745  H9R  PA   274      37.774  21.766  60.180  1.00  0.00           H  
ATOM   4746  H9S  PA   274      36.162  22.145  60.055  1.00  0.00           H  
ATOM   4747  C18  PA   274      36.664  21.113  61.936  1.00  0.00           C  
ATOM   4748  H8R  PA   274      35.656  20.779  62.191  1.00  0.00           H  
ATOM   4749  H8S  PA   274      37.277  20.295  62.322  1.00  0.00           H  
ATOM   4750  C17  PA   274      36.895  22.380  62.772  1.00  0.00           C  
ATOM   4751  H7R  PA   274      37.920  22.755  62.809  1.00  0.00           H  
ATOM   4752  H7S  PA   274      36.473  23.245  62.255  1.00  0.00           H  
ATOM   4753  C16  PA   274      36.551  22.205  64.181  1.00  0.00           C  
ATOM   4754  H6R  PA   274      36.385  23.218  64.553  1.00  0.00           H  
ATOM   4755  H6S  PA   274      35.519  21.848  64.185  1.00  0.00           H  
ATOM   4756  C15  PA   274      37.575  21.327  65.067  1.00  0.00           C  
ATOM   4757  H5R  PA   274      37.103  21.141  66.034  1.00  0.00           H  
ATOM   4758  H5S  PA   274      37.586  20.356  64.566  1.00  0.00           H  
ATOM   4759  C14  PA   274      38.990  21.921  65.364  1.00  0.00           C  
ATOM   4760  H4R  PA   274      39.308  22.211  64.361  1.00  0.00           H  
ATOM   4761  H4S  PA   274      38.778  22.749  66.044  1.00  0.00           H  
ATOM   4762  C13  PA   274      39.872  20.886  66.107  1.00  0.00           C  
ATOM   4763  H3R  PA   274      39.114  20.324  66.658  1.00  0.00           H  
ATOM   4764  H3S  PA   274      40.304  20.119  65.462  1.00  0.00           H  
ATOM   4765  C12  PA   274      40.803  21.574  67.087  1.00  0.00           C  
ATOM   4766  H2R  PA   274      41.407  22.365  66.640  1.00  0.00           H  
ATOM   4767  H2S  PA   274      40.252  21.974  67.940  1.00  0.00           H  
ATOM   4768  C11  PC   275      41.813  20.581  67.709  1.00  0.00           C  
ATOM   4769  O12  PC   275      42.913  20.843  68.145  1.00  0.00           O  
ATOM   4770  O11  PC   275      41.287  19.368  68.045  1.00  0.00           O  
ATOM   4771  C1   PC   275      42.152  18.385  68.761  1.00  0.00           C  
ATOM   4772  HR   PC   275      43.164  18.369  68.349  1.00  0.00           H  
ATOM   4773  HS   PC   275      42.324  18.822  69.748  1.00  0.00           H  
ATOM   4774  C2   PC   275      41.519  16.986  68.871  1.00  0.00           C  
ATOM   4775  HX   PC   275      40.515  17.046  69.299  1.00  0.00           H  
ATOM   4776  C3   PC   275      42.344  16.066  69.834  1.00  0.00           C  
ATOM   4777  HA   PC   275      43.344  15.725  69.557  1.00  0.00           H  
ATOM   4778  HB   PC   275      42.556  16.709  70.692  1.00  0.00           H  
ATOM   4779  O31  PC   275      41.616  14.915  70.358  1.00  0.00           O  
ATOM   4780  P31  PC   275      42.197  14.161  71.598  1.00  0.00           P  
ATOM   4781  O32  PC   275      42.119  15.159  72.891  1.00  0.00           O  
ATOM   4782  C31  PC   275      40.875  15.040  73.662  1.00  0.00           C  
ATOM   4783  H1A  PC   275      39.970  15.211  73.073  1.00  0.00           H  
ATOM   4784  H1B  PC   275      40.783  14.028  74.065  1.00  0.00           H  
ATOM   4785  C32  PC   275      41.053  16.039  74.801  1.00  0.00           C  
ATOM   4786  H2A  PC   275      40.397  15.724  75.613  1.00  0.00           H  
ATOM   4787  H2B  PC   275      42.066  15.898  75.179  1.00  0.00           H  
ATOM   4788  N31  PC   275      40.881  17.483  74.700  1.00  0.00           N  
ATOM   4789  C33  PC   275      39.743  17.877  73.824  1.00  0.00           C  
ATOM   4790  H3A  PC   275      38.941  17.291  74.275  1.00  0.00           H  
ATOM   4791  H3B  PC   275      39.560  18.932  74.034  1.00  0.00           H  
ATOM   4792  H3C  PC   275      39.965  17.571  72.800  1.00  0.00           H  
ATOM   4793  C34  PC   275      40.666  18.125  76.021  1.00  0.00           C  
ATOM   4794  H4A  PC   275      41.429  17.713  76.684  1.00  0.00           H  
ATOM   4795  H4B  PC   275      40.590  19.201  75.859  1.00  0.00           H  
ATOM   4796  H4C  PC   275      39.661  17.813  76.307  1.00  0.00           H  
ATOM   4797  C35  PC   275      42.211  17.947  74.006  1.00  0.00           C  
ATOM   4798  H5A  PC   275      42.254  19.030  73.880  1.00  0.00           H  
ATOM   4799  H5B  PC   275      42.217  17.439  73.041  1.00  0.00           H  
ATOM   4800  H5C  PC   275      42.982  17.616  74.703  1.00  0.00           H  
ATOM   4801  O33  PC   275      41.330  12.982  71.854  1.00  0.00           O  
ATOM   4802  O34  PC   275      43.648  13.919  71.354  1.00  0.00           O  
ATOM   4803  O21  PC   275      41.288  16.404  67.546  1.00  0.00           O  
ATOM   4804  C21  PC   275      42.378  16.198  66.729  1.00  0.00           C  
ATOM   4805  O22  PC   275      43.541  16.362  67.023  1.00  0.00           O  
ATOM   4806  C12  OL   276      41.894  15.627  65.385  1.00  0.00           C  
ATOM   4807  H2R  OL   276      40.999  16.226  65.203  1.00  0.00           H  
ATOM   4808  H2S  OL   276      41.550  14.600  65.519  1.00  0.00           H  
ATOM   4809  C13  OL   276      42.807  15.865  64.229  1.00  0.00           C  
ATOM   4810  H3R  OL   276      43.843  15.905  64.574  1.00  0.00           H  
ATOM   4811  H3S  OL   276      42.640  16.912  63.969  1.00  0.00           H  
ATOM   4812  C14  OL   276      42.524  14.905  63.089  1.00  0.00           C  
ATOM   4813  H4R  OL   276      41.466  14.646  63.163  1.00  0.00           H  
ATOM   4814  H4S  OL   276      43.013  14.025  63.511  1.00  0.00           H  
ATOM   4815  C15  OL   276      42.962  15.446  61.740  1.00  0.00           C  
ATOM   4816  H5R  OL   276      44.024  15.692  61.797  1.00  0.00           H  
ATOM   4817  H5S  OL   276      42.604  16.446  61.486  1.00  0.00           H  
ATOM   4818  C16  OL   276      42.901  14.409  60.609  1.00  0.00           C  
ATOM   4819  H6R  OL   276      41.864  14.184  60.348  1.00  0.00           H  
ATOM   4820  H6S  OL   276      43.251  13.427  60.932  1.00  0.00           H  
ATOM   4821  C17  OL   276      43.747  14.814  59.353  1.00  0.00           C  
ATOM   4822  H7R  OL   276      44.808  14.831  59.608  1.00  0.00           H  
ATOM   4823  H7S  OL   276      43.529  15.841  59.054  1.00  0.00           H  
ATOM   4824  C18  OL   276      43.526  13.901  58.106  1.00  0.00           C  
ATOM   4825  H8R  OL   276      42.460  13.744  57.930  1.00  0.00           H  
ATOM   4826  H8S  OL   276      43.894  12.894  58.314  1.00  0.00           H  
ATOM   4827  C19  OL   276      44.342  14.367  56.906  1.00  0.00           C  
ATOM   4828  H9R  OL   276      44.550  15.432  56.966  1.00  0.00           H  
ATOM   4829 C110  OL   276      44.743  13.618  55.883  1.00  0.00           C  
ATOM   4830 H10R  OL   276      45.469  14.026  55.184  1.00  0.00           H  
ATOM   4831 C111  OL   276      44.402  12.097  55.845  1.00  0.00           C  
ATOM   4832 H11R  OL   276      43.890  11.787  56.758  1.00  0.00           H  
ATOM   4833 H11S  OL   276      45.319  11.529  55.674  1.00  0.00           H  
ATOM   4834 C112  OL   276      43.519  11.665  54.643  1.00  0.00           C  
ATOM   4835 H12R  OL   276      43.974  11.996  53.708  1.00  0.00           H  
ATOM   4836 H12S  OL   276      42.597  12.248  54.699  1.00  0.00           H  
ATOM   4837 C113  OL   276      43.322  10.143  54.629  1.00  0.00           C  
ATOM   4838 H13R  OL   276      43.031   9.829  55.633  1.00  0.00           H  
ATOM   4839 H13S  OL   276      44.350   9.780  54.564  1.00  0.00           H  
ATOM   4840 C114  OL   276      42.466   9.546  53.480  1.00  0.00           C  
ATOM   4841 H14R  OL   276      42.778   8.536  53.208  1.00  0.00           H  
ATOM   4842 H14S  OL   276      42.601  10.029  52.510  1.00  0.00           H  
ATOM   4843 C115  OL   276      41.019   9.387  53.849  1.00  0.00           C  
ATOM   4844 H15R  OL   276      40.463   9.162  52.936  1.00  0.00           H  
ATOM   4845 H15S  OL   276      40.543  10.236  54.345  1.00  0.00           H  
ATOM   4846 C116  OL   276      40.766   8.170  54.728  1.00  0.00           C  
ATOM   4847 H16R  OL   276      41.289   8.271  55.682  1.00  0.00           H  
ATOM   4848 H16S  OL   276      41.285   7.377  54.186  1.00  0.00           H  
ATOM   4849 C117  OL   276      39.370   7.693  54.780  1.00  0.00           C  
ATOM   4850 H17R  OL   276      39.142   7.371  53.762  1.00  0.00           H  
ATOM   4851 H17S  OL   276      38.732   8.489  55.170  1.00  0.00           H  
ATOM   4852 C118  OL   276      39.188   6.428  55.560  1.00  0.00           C  
ATOM   4853 H18R  OL   276      38.165   6.052  55.640  1.00  0.00           H  
ATOM   4854 H18S  OL   276      39.457   6.777  56.559  1.00  0.00           H  
ATOM   4855 H18T  OL   276      39.897   5.622  55.361  1.00  0.00           H  
TER    4856       OL   276 
ATOM   4856 C116  PA   277      65.666  28.165  52.919  1.00  0.00           C  
ATOM   4857 H16R  PA   277      66.739  28.325  53.049  1.00  0.00           H  
ATOM   4858 H16S  PA   277      65.416  27.715  51.955  1.00  0.00           H  
ATOM   4859 H16T  PA   277      65.237  27.460  53.633  1.00  0.00           H  
ATOM   4860 C115  PA   277      64.835  29.425  53.196  1.00  0.00           C  
ATOM   4861 H15R  PA   277      65.186  30.297  52.642  1.00  0.00           H  
ATOM   4862 H15S  PA   277      63.800  29.333  52.859  1.00  0.00           H  
ATOM   4863 C114  PA   277      64.767  29.599  54.707  1.00  0.00           C  
ATOM   4864 H14R  PA   277      64.025  28.885  55.070  1.00  0.00           H  
ATOM   4865 H14S  PA   277      65.739  29.375  55.152  1.00  0.00           H  
ATOM   4866 C113  PA   277      64.348  30.956  55.140  1.00  0.00           C  
ATOM   4867 H13R  PA   277      65.293  31.494  55.038  1.00  0.00           H  
ATOM   4868 H13S  PA   277      63.671  31.380  54.395  1.00  0.00           H  
ATOM   4869 C112  PA   277      63.787  31.053  56.532  1.00  0.00           C  
ATOM   4870 H12R  PA   277      63.107  30.201  56.604  1.00  0.00           H  
ATOM   4871 H12S  PA   277      64.484  30.715  57.302  1.00  0.00           H  
ATOM   4872 C111  PA   277      63.145  32.449  56.894  1.00  0.00           C  
ATOM   4873 H11R  PA   277      62.460  32.784  56.113  1.00  0.00           H  
ATOM   4874 H11S  PA   277      62.461  32.345  57.738  1.00  0.00           H  
ATOM   4875 C110  PA   277      64.202  33.499  57.066  1.00  0.00           C  
ATOM   4876 H10R  PA   277      64.975  33.084  57.718  1.00  0.00           H  
ATOM   4877 H10S  PA   277      64.669  33.845  56.142  1.00  0.00           H  
ATOM   4878  C19  PA   277      63.726  34.762  57.771  1.00  0.00           C  
ATOM   4879  H9R  PA   277      63.031  35.145  57.021  1.00  0.00           H  
ATOM   4880  H9S  PA   277      63.234  34.570  58.727  1.00  0.00           H  
ATOM   4881  C18  PA   277      64.859  35.778  57.848  1.00  0.00           C  
ATOM   4882  H8R  PA   277      65.415  35.740  56.909  1.00  0.00           H  
ATOM   4883  H8S  PA   277      64.363  36.750  57.824  1.00  0.00           H  
ATOM   4884  C17  PA   277      65.631  35.645  59.149  1.00  0.00           C  
ATOM   4885  H7R  PA   277      64.911  35.568  59.966  1.00  0.00           H  
ATOM   4886  H7S  PA   277      66.156  34.688  59.169  1.00  0.00           H  
ATOM   4887  C16  PA   277      66.692  36.730  59.262  1.00  0.00           C  
ATOM   4888  H6R  PA   277      67.313  36.739  58.365  1.00  0.00           H  
ATOM   4889  H6S  PA   277      66.173  37.690  59.235  1.00  0.00           H  
ATOM   4890  C15  PA   277      67.473  36.754  60.510  1.00  0.00           C  
ATOM   4891  H5R  PA   277      66.789  36.784  61.361  1.00  0.00           H  
ATOM   4892  H5S  PA   277      67.977  35.787  60.560  1.00  0.00           H  
ATOM   4893  C14  PA   277      68.359  37.969  60.610  1.00  0.00           C  
ATOM   4894  H4R  PA   277      67.696  38.810  60.399  1.00  0.00           H  
ATOM   4895  H4S  PA   277      68.729  38.238  61.601  1.00  0.00           H  
ATOM   4896  C13  PA   277      69.588  37.875  59.699  1.00  0.00           C  
ATOM   4897  H3R  PA   277      69.240  37.807  58.667  1.00  0.00           H  
ATOM   4898  H3S  PA   277      70.100  38.840  59.692  1.00  0.00           H  
ATOM   4899  C12  PA   277      70.566  36.760  59.990  1.00  0.00           C  
ATOM   4900  H2R  PA   277      70.157  35.787  59.711  1.00  0.00           H  
ATOM   4901  H2S  PA   277      71.376  36.926  59.276  1.00  0.00           H  
ATOM   4902  C11  PC   278      71.048  36.802  61.476  1.00  0.00           C  
ATOM   4903  O12  PC   278      70.845  35.945  62.350  1.00  0.00           O  
ATOM   4904  O11  PC   278      71.765  37.925  61.679  1.00  0.00           O  
ATOM   4905  C1   PC   278      72.279  38.214  63.005  1.00  0.00           C  
ATOM   4906  HR   PC   278      71.590  37.793  63.742  1.00  0.00           H  
ATOM   4907  HS   PC   278      73.157  37.567  63.081  1.00  0.00           H  
ATOM   4908  C2   PC   278      72.828  39.679  63.052  1.00  0.00           C  
ATOM   4909  HX   PC   278      73.717  39.758  62.421  1.00  0.00           H  
ATOM   4910  C3   PC   278      73.203  40.014  64.494  1.00  0.00           C  
ATOM   4911  HA   PC   278      74.117  39.463  64.730  1.00  0.00           H  
ATOM   4912  HB   PC   278      73.294  41.097  64.608  1.00  0.00           H  
ATOM   4913  O31  PC   278      72.288  39.434  65.383  1.00  0.00           O  
ATOM   4914  P31  PC   278      71.860  40.223  66.647  1.00  0.00           P  
ATOM   4915  O32  PC   278      70.442  39.757  66.775  1.00  0.00           O  
ATOM   4916  C31  PC   278      70.212  38.517  67.446  1.00  0.00           C  
ATOM   4917  H1A  PC   278      70.838  37.718  67.040  1.00  0.00           H  
ATOM   4918  H1B  PC   278      70.451  38.577  68.510  1.00  0.00           H  
ATOM   4919  C32  PC   278      68.682  38.352  67.377  1.00  0.00           C  
ATOM   4920  H2A  PC   278      68.361  37.648  68.147  1.00  0.00           H  
ATOM   4921  H2B  PC   278      68.167  39.281  67.628  1.00  0.00           H  
ATOM   4922  N31  PC   278      68.087  37.944  66.071  1.00  0.00           N  
ATOM   4923  C33  PC   278      66.604  37.784  66.334  1.00  0.00           C  
ATOM   4924  H3A  PC   278      66.444  36.948  67.016  1.00  0.00           H  
ATOM   4925  H3B  PC   278      66.239  38.705  66.791  1.00  0.00           H  
ATOM   4926  H3C  PC   278      66.071  37.521  65.418  1.00  0.00           H  
ATOM   4927  C34  PC   278      68.192  39.038  65.099  1.00  0.00           C  
ATOM   4928  H4A  PC   278      67.908  39.990  65.552  1.00  0.00           H  
ATOM   4929  H4B  PC   278      69.252  39.054  64.843  1.00  0.00           H  
ATOM   4930  H4C  PC   278      67.571  38.865  64.218  1.00  0.00           H  
ATOM   4931  C35  PC   278      68.520  36.676  65.471  1.00  0.00           C  
ATOM   4932  H5A  PC   278      67.810  36.419  64.685  1.00  0.00           H  
ATOM   4933  H5B  PC   278      68.625  35.942  66.272  1.00  0.00           H  
ATOM   4934  H5C  PC   278      69.506  36.705  65.004  1.00  0.00           H
[truncated: 4,524,212 more chars]
