# Supplementary material for: Prediction of dynamic allostery for the transmembrane domain of the sweet taste receptor subunit, TAS1R3
Source: Commun Biol. 2023 Apr 3;6:340. doi: 10.1038/s42003-023-04705-5 (PMC10070457; doi:10.1038/s42003-023-04705-5)
Supplement: Supplementary file 3 — Supplementary Data 1 [file 42003_2023_4705_MOESM3_ESM.zip › Supplementary Data 1/2_Final/Cyc_hTAS1R3_Final.pdb]

CRYST1   67.640   67.640  120.420  90.00  90.00  90.00               1
ATOM      1  N   GLU     1      34.895  52.870  39.941  1.00  0.00           N  
ATOM      2  H1  GLU     1      35.681  52.827  40.574  1.00  0.00           H  
ATOM      3  H2  GLU     1      34.439  53.770  39.975  1.00  0.00           H  
ATOM      4  H3  GLU     1      35.273  52.835  39.005  1.00  0.00           H  
ATOM      5  CA  GLU     1      33.965  51.779  40.233  1.00  0.00           C  
ATOM      6  HA  GLU     1      33.087  51.955  39.612  1.00  0.00           H  
ATOM      7  CB  GLU     1      34.511  50.358  39.870  1.00  0.00           C  
ATOM      8  HB2 GLU     1      34.617  50.319  38.786  1.00  0.00           H  
ATOM      9  HB3 GLU     1      35.478  50.103  40.303  1.00  0.00           H  
ATOM     10  CG  GLU     1      33.646  49.150  40.259  1.00  0.00           C  
ATOM     11  HG2 GLU     1      34.317  48.307  40.092  1.00  0.00           H  
ATOM     12  HG3 GLU     1      33.333  49.216  41.301  1.00  0.00           H  
ATOM     13  CD  GLU     1      32.415  49.048  39.400  1.00  0.00           C  
ATOM     14  OE1 GLU     1      31.730  50.078  39.249  1.00  0.00           O  
ATOM     15  OE2 GLU     1      31.993  47.920  39.074  1.00  0.00           O  
ATOM     16  C   GLU     1      33.634  51.858  41.799  1.00  0.00           C  
ATOM     17  O   GLU     1      34.414  51.316  42.609  1.00  0.00           O  
ATOM     18  N   PRO     2      32.577  52.559  42.255  1.00  0.00           N  
ATOM     19  CD  PRO     2      31.692  53.128  41.326  1.00  0.00           C  
ATOM     20  HD2 PRO     2      31.375  52.469  40.518  1.00  0.00           H  
ATOM     21  HD3 PRO     2      32.023  54.086  40.926  1.00  0.00           H  
ATOM     22  CG  PRO     2      30.400  53.447  42.096  1.00  0.00           C  
ATOM     23  HG2 PRO     2      29.666  52.644  42.017  1.00  0.00           H  
ATOM     24  HG3 PRO     2      30.029  54.422  41.782  1.00  0.00           H  
ATOM     25  CB  PRO     2      30.813  53.611  43.545  1.00  0.00           C  
ATOM     26  HB2 PRO     2      30.043  53.204  44.202  1.00  0.00           H  
ATOM     27  HB3 PRO     2      30.964  54.660  43.798  1.00  0.00           H  
ATOM     28  CA  PRO     2      32.136  52.837  43.601  1.00  0.00           C  
ATOM     29  HA  PRO     2      32.863  53.488  44.085  1.00  0.00           H  
ATOM     30  C   PRO     2      31.987  51.479  44.402  1.00  0.00           C  
ATOM     31  O   PRO     2      32.426  51.501  45.558  1.00  0.00           O  
ATOM     32  N   ALA     3      31.525  50.353  43.953  1.00  0.00           N  
ATOM     33  H   ALA     3      31.046  50.443  43.068  1.00  0.00           H  
ATOM     34  CA  ALA     3      31.469  49.122  44.679  1.00  0.00           C  
ATOM     35  HA  ALA     3      30.950  49.314  45.618  1.00  0.00           H  
ATOM     36  CB  ALA     3      30.633  48.222  43.789  1.00  0.00           C  
ATOM     37  HB1 ALA     3      29.690  48.718  43.556  1.00  0.00           H  
ATOM     38  HB2 ALA     3      31.219  47.875  42.938  1.00  0.00           H  
ATOM     39  HB3 ALA     3      30.438  47.358  44.424  1.00  0.00           H  
ATOM     40  C   ALA     3      32.866  48.520  44.907  1.00  0.00           C  
ATOM     41  O   ALA     3      32.964  47.789  45.904  1.00  0.00           O  
ATOM     42  N   VAL     4      33.951  49.012  44.299  1.00  0.00           N  
ATOM     43  H   VAL     4      33.896  49.723  43.584  1.00  0.00           H  
ATOM     44  CA  VAL     4      35.296  48.591  44.782  1.00  0.00           C  
ATOM     45  HA  VAL     4      35.139  47.570  45.130  1.00  0.00           H  
ATOM     46  CB  VAL     4      36.330  48.624  43.566  1.00  0.00           C  
ATOM     47  HB  VAL     4      36.240  49.650  43.211  1.00  0.00           H  
ATOM     48  CG1 VAL     4      37.852  48.401  43.976  1.00  0.00           C  
ATOM     49 HG11 VAL     4      38.221  49.344  44.379  1.00  0.00           H  
ATOM     50 HG12 VAL     4      37.939  47.536  44.634  1.00  0.00           H  
ATOM     51 HG13 VAL     4      38.471  48.161  43.111  1.00  0.00           H  
ATOM     52  CG2 VAL     4      36.054  47.629  42.452  1.00  0.00           C  
ATOM     53 HG21 VAL     4      36.463  46.668  42.762  1.00  0.00           H  
ATOM     54 HG22 VAL     4      35.012  47.490  42.165  1.00  0.00           H  
ATOM     55 HG23 VAL     4      36.658  47.860  41.575  1.00  0.00           H  
ATOM     56  C   VAL     4      35.626  49.420  46.007  1.00  0.00           C  
ATOM     57  O   VAL     4      36.025  48.906  47.104  1.00  0.00           O  
ATOM     58  N   LEU     5      35.519  50.715  45.860  1.00  0.00           N  
ATOM     59  H   LEU     5      35.258  51.115  44.971  1.00  0.00           H  
ATOM     60  CA  LEU     5      36.118  51.606  46.869  1.00  0.00           C  
ATOM     61  HA  LEU     5      37.165  51.333  47.005  1.00  0.00           H  
ATOM     62  CB  LEU     5      36.181  53.043  46.291  1.00  0.00           C  
ATOM     63  HB2 LEU     5      35.202  53.462  46.057  1.00  0.00           H  
ATOM     64  HB3 LEU     5      36.591  53.743  47.019  1.00  0.00           H  
ATOM     65  CG  LEU     5      37.092  53.153  45.062  1.00  0.00           C  
ATOM     66  HG  LEU     5      36.847  52.529  44.203  1.00  0.00           H  
ATOM     67  CD1 LEU     5      36.915  54.562  44.526  1.00  0.00           C  
ATOM     68 HD11 LEU     5      37.021  55.381  45.237  1.00  0.00           H  
ATOM     69 HD12 LEU     5      37.568  54.701  43.664  1.00  0.00           H  
ATOM     70 HD13 LEU     5      35.976  54.624  43.977  1.00  0.00           H  
ATOM     71  CD2 LEU     5      38.601  53.051  45.406  1.00  0.00           C  
ATOM     72 HD21 LEU     5      38.841  52.216  46.063  1.00  0.00           H  
ATOM     73 HD22 LEU     5      39.183  53.000  44.485  1.00  0.00           H  
ATOM     74 HD23 LEU     5      38.909  53.928  45.975  1.00  0.00           H  
ATOM     75  C   LEU     5      35.324  51.536  48.166  1.00  0.00           C  
ATOM     76  O   LEU     5      35.854  51.596  49.259  1.00  0.00           O  
ATOM     77  N   LEU     6      33.966  51.561  48.028  1.00  0.00           N  
ATOM     78  H   LEU     6      33.640  51.538  47.072  1.00  0.00           H  
ATOM     79  CA  LEU     6      33.052  51.179  49.124  1.00  0.00           C  
ATOM     80  HA  LEU     6      33.016  51.918  49.924  1.00  0.00           H  
ATOM     81  CB  LEU     6      31.574  51.191  48.706  1.00  0.00           C  
ATOM     82  HB2 LEU     6      31.522  50.518  47.850  1.00  0.00           H  
ATOM     83  HB3 LEU     6      31.019  50.787  49.553  1.00  0.00           H  
ATOM     84  CG  LEU     6      31.051  52.634  48.302  1.00  0.00           C  
ATOM     85  HG  LEU     6      31.896  53.037  47.744  1.00  0.00           H  
ATOM     86  CD1 LEU     6      29.711  52.589  47.529  1.00  0.00           C  
ATOM     87 HD11 LEU     6      28.872  52.221  48.119  1.00  0.00           H  
ATOM     88 HD12 LEU     6      29.457  53.552  47.085  1.00  0.00           H  
ATOM     89 HD13 LEU     6      29.896  51.957  46.660  1.00  0.00           H  
ATOM     90  CD2 LEU     6      30.897  53.544  49.494  1.00  0.00           C  
ATOM     91 HD21 LEU     6      31.817  54.113  49.626  1.00  0.00           H  
ATOM     92 HD22 LEU     6      30.116  54.283  49.318  1.00  0.00           H  
ATOM     93 HD23 LEU     6      30.600  53.103  50.446  1.00  0.00           H  
ATOM     94  C   LEU     6      33.413  49.800  49.832  1.00  0.00           C  
ATOM     95  O   LEU     6      33.269  49.630  51.069  1.00  0.00           O  
ATOM     96  N   LEU     7      33.737  48.750  49.035  1.00  0.00           N  
ATOM     97  H   LEU     7      33.825  48.805  48.030  1.00  0.00           H  
ATOM     98  CA  LEU     7      34.096  47.417  49.624  1.00  0.00           C  
ATOM     99  HA  LEU     7      33.308  47.221  50.352  1.00  0.00           H  
ATOM    100  CB  LEU     7      34.013  46.404  48.435  1.00  0.00           C  
ATOM    101  HB2 LEU     7      33.011  46.365  48.008  1.00  0.00           H  
ATOM    102  HB3 LEU     7      34.745  46.657  47.668  1.00  0.00           H  
ATOM    103  CG  LEU     7      34.424  45.046  48.835  1.00  0.00           C  
ATOM    104  HG  LEU     7      35.461  45.253  49.100  1.00  0.00           H  
ATOM    105  CD1 LEU     7      33.590  44.478  49.934  1.00  0.00           C  
ATOM    106 HD11 LEU     7      32.530  44.586  49.706  1.00  0.00           H  
ATOM    107 HD12 LEU     7      33.790  43.439  50.195  1.00  0.00           H  
ATOM    108 HD13 LEU     7      33.708  45.053  50.853  1.00  0.00           H  
ATOM    109  CD2 LEU     7      34.463  44.019  47.783  1.00  0.00           C  
ATOM    110 HD21 LEU     7      34.989  44.595  47.021  1.00  0.00           H  
ATOM    111 HD22 LEU     7      35.068  43.196  48.161  1.00  0.00           H  
ATOM    112 HD23 LEU     7      33.431  43.804  47.505  1.00  0.00           H  
ATOM    113  C   LEU     7      35.437  47.511  50.435  1.00  0.00           C  
ATOM    114  O   LEU     7      35.462  47.049  51.528  1.00  0.00           O  
ATOM    115  N   LEU     8      36.522  48.151  49.872  1.00  0.00           N  
ATOM    116  H   LEU     8      36.313  48.443  48.928  1.00  0.00           H  
ATOM    117  CA  LEU     8      37.749  48.444  50.524  1.00  0.00           C  
ATOM    118  HA  LEU     8      38.158  47.471  50.795  1.00  0.00           H  
ATOM    119  CB  LEU     8      38.575  49.011  49.441  1.00  0.00           C  
ATOM    120  HB2 LEU     8      37.984  49.752  48.902  1.00  0.00           H  
ATOM    121  HB3 LEU     8      39.388  49.524  49.954  1.00  0.00           H  
ATOM    122  CG  LEU     8      39.144  47.937  48.521  1.00  0.00           C  
ATOM    123  HG  LEU     8      38.573  47.010  48.457  1.00  0.00           H  
ATOM    124  CD1 LEU     8      39.352  48.437  47.088  1.00  0.00           C  
ATOM    125 HD11 LEU     8      40.095  49.233  47.039  1.00  0.00           H  
ATOM    126 HD12 LEU     8      39.698  47.658  46.408  1.00  0.00           H  
ATOM    127 HD13 LEU     8      38.444  48.910  46.714  1.00  0.00           H  
ATOM    128  CD2 LEU     8      40.510  47.424  48.998  1.00  0.00           C  
ATOM    129 HD21 LEU     8      40.891  46.646  48.337  1.00  0.00           H  
ATOM    130 HD22 LEU     8      41.320  48.136  49.160  1.00  0.00           H  
ATOM    131 HD23 LEU     8      40.256  46.922  49.931  1.00  0.00           H  
ATOM    132  C   LEU     8      37.578  49.297  51.698  1.00  0.00           C  
ATOM    133  O   LEU     8      38.122  49.038  52.801  1.00  0.00           O  
ATOM    134  N   LEU     9      36.557  50.140  51.725  1.00  0.00           N  
ATOM    135  H   LEU     9      36.057  50.236  50.853  1.00  0.00           H  
ATOM    136  CA  LEU     9      35.995  50.752  52.931  1.00  0.00           C  
ATOM    137  HA  LEU     9      36.824  51.089  53.553  1.00  0.00           H  
ATOM    138  CB  LEU     9      35.082  51.916  52.590  1.00  0.00           C  
ATOM    139  HB2 LEU     9      35.679  52.652  52.051  1.00  0.00           H  
ATOM    140  HB3 LEU     9      34.375  51.627  51.813  1.00  0.00           H  
ATOM    141  CG  LEU     9      34.322  52.571  53.754  1.00  0.00           C  
ATOM    142  HG  LEU     9      33.820  51.770  54.297  1.00  0.00           H  
ATOM    143  CD1 LEU     9      35.294  53.321  54.646  1.00  0.00           C  
ATOM    144 HD11 LEU     9      35.974  52.627  55.139  1.00  0.00           H  
ATOM    145 HD12 LEU     9      35.793  54.109  54.081  1.00  0.00           H  
ATOM    146 HD13 LEU     9      34.662  53.677  55.459  1.00  0.00           H  
ATOM    147  CD2 LEU     9      33.252  53.544  53.366  1.00  0.00           C  
ATOM    148 HD21 LEU     9      32.596  53.689  54.224  1.00  0.00           H  
ATOM    149 HD22 LEU     9      33.612  54.495  52.973  1.00  0.00           H  
ATOM    150 HD23 LEU     9      32.602  53.038  52.652  1.00  0.00           H  
ATOM    151  C   LEU     9      35.362  49.819  53.897  1.00  0.00           C  
ATOM    152  O   LEU     9      35.709  49.847  55.069  1.00  0.00           O  
ATOM    153  N   LEU    10      34.383  49.030  53.463  1.00  0.00           N  
ATOM    154  H   LEU    10      34.225  49.090  52.467  1.00  0.00           H  
ATOM    155  CA  LEU    10      33.728  47.955  54.331  1.00  0.00           C  
ATOM    156  HA  LEU    10      33.194  48.569  55.056  1.00  0.00           H  
ATOM    157  CB  LEU    10      32.748  47.173  53.488  1.00  0.00           C  
ATOM    158  HB2 LEU    10      32.147  47.886  52.924  1.00  0.00           H  
ATOM    159  HB3 LEU    10      33.316  46.585  52.766  1.00  0.00           H  
ATOM    160  CG  LEU    10      31.800  46.238  54.276  1.00  0.00           C  
ATOM    161  HG  LEU    10      32.455  45.476  54.697  1.00  0.00           H  
ATOM    162  CD1 LEU    10      30.935  46.829  55.354  1.00  0.00           C  
ATOM    163 HD11 LEU    10      30.302  47.625  54.963  1.00  0.00           H  
ATOM    164 HD12 LEU    10      30.356  46.068  55.877  1.00  0.00           H  
ATOM    165 HD13 LEU    10      31.585  47.282  56.103  1.00  0.00           H  
ATOM    166  CD2 LEU    10      30.783  45.472  53.406  1.00  0.00           C  
ATOM    167 HD21 LEU    10      31.191  45.008  52.507  1.00  0.00           H  
ATOM    168 HD22 LEU    10      30.281  44.695  53.983  1.00  0.00           H  
ATOM    169 HD23 LEU    10      30.050  46.192  53.042  1.00  0.00           H  
ATOM    170  C   LEU    10      34.735  47.052  54.987  1.00  0.00           C  
ATOM    171  O   LEU    10      34.534  46.731  56.195  1.00  0.00           O  
ATOM    172  N   LEU    11      35.757  46.661  54.298  1.00  0.00           N  
ATOM    173  H   LEU    11      35.906  46.947  53.341  1.00  0.00           H  
ATOM    174  CA  LEU    11      36.839  45.910  54.829  1.00  0.00           C  
ATOM    175  HA  LEU    11      36.619  45.007  55.397  1.00  0.00           H  
ATOM    176  CB  LEU    11      37.735  45.572  53.631  1.00  0.00           C  
ATOM    177  HB2 LEU    11      37.195  44.839  53.032  1.00  0.00           H  
ATOM    178  HB3 LEU    11      37.792  46.414  52.941  1.00  0.00           H  
ATOM    179  CG  LEU    11      39.166  45.205  53.813  1.00  0.00           C  
ATOM    180  HG  LEU    11      39.622  45.961  54.453  1.00  0.00           H  
ATOM    181  CD1 LEU    11      39.279  43.828  54.519  1.00  0.00           C  
ATOM    182 HD11 LEU    11      38.723  43.141  53.881  1.00  0.00           H  
ATOM    183 HD12 LEU    11      40.337  43.577  54.602  1.00  0.00           H  
ATOM    184 HD13 LEU    11      38.729  43.811  55.459  1.00  0.00           H  
ATOM    185  CD2 LEU    11      39.864  45.116  52.518  1.00  0.00           C  
ATOM    186 HD21 LEU    11      39.434  44.381  51.838  1.00  0.00           H  
ATOM    187 HD22 LEU    11      39.766  46.065  51.990  1.00  0.00           H  
ATOM    188 HD23 LEU    11      40.928  44.972  52.705  1.00  0.00           H  
ATOM    189  C   LEU    11      37.711  46.766  55.805  1.00  0.00           C  
ATOM    190  O   LEU    11      38.199  46.222  56.826  1.00  0.00           O  
ATOM    191  N   SER    12      37.941  48.064  55.558  1.00  0.00           N  
ATOM    192  H   SER    12      37.566  48.539  54.750  1.00  0.00           H  
ATOM    193  CA  SER    12      38.576  48.902  56.607  1.00  0.00           C  
ATOM    194  HA  SER    12      39.527  48.548  57.004  1.00  0.00           H  
ATOM    195  CB  SER    12      38.778  50.354  56.048  1.00  0.00           C  
ATOM    196  HB2 SER    12      37.822  50.872  55.974  1.00  0.00           H  
ATOM    197  HB3 SER    12      39.361  50.961  56.740  1.00  0.00           H  
ATOM    198  OG  SER    12      39.519  50.304  54.787  1.00  0.00           O  
ATOM    199  HG  SER    12      38.977  49.936  54.085  1.00  0.00           H  
ATOM    200  C   SER    12      37.705  49.014  57.909  1.00  0.00           C  
ATOM    201  O   SER    12      38.231  49.143  58.975  1.00  0.00           O  
ATOM    202  N   LEU    13      36.386  48.966  57.734  1.00  0.00           N  
ATOM    203  H   LEU    13      36.088  49.152  56.787  1.00  0.00           H  
ATOM    204  CA  LEU    13      35.429  48.937  58.824  1.00  0.00           C  
ATOM    205  HA  LEU    13      35.718  49.694  59.554  1.00  0.00           H  
ATOM    206  CB  LEU    13      34.086  49.371  58.306  1.00  0.00           C  
ATOM    207  HB2 LEU    13      33.663  48.685  57.573  1.00  0.00           H  
ATOM    208  HB3 LEU    13      33.404  49.392  59.156  1.00  0.00           H  
ATOM    209  CG  LEU    13      34.031  50.873  57.762  1.00  0.00           C  
ATOM    210  HG  LEU    13      34.828  51.051  57.041  1.00  0.00           H  
ATOM    211  CD1 LEU    13      32.726  51.247  57.058  1.00  0.00           C  
ATOM    212 HD11 LEU    13      31.985  50.906  57.781  1.00  0.00           H  
ATOM    213 HD12 LEU    13      32.673  52.284  56.725  1.00  0.00           H  
ATOM    214 HD13 LEU    13      32.588  50.574  56.212  1.00  0.00           H  
ATOM    215  CD2 LEU    13      34.193  51.925  58.932  1.00  0.00           C  
ATOM    216 HD21 LEU    13      35.128  51.792  59.476  1.00  0.00           H  
ATOM    217 HD22 LEU    13      34.027  52.947  58.593  1.00  0.00           H  
ATOM    218 HD23 LEU    13      33.396  51.895  59.675  1.00  0.00           H  
ATOM    219  C   LEU    13      35.485  47.661  59.598  1.00  0.00           C  
ATOM    220  O   LEU    13      35.580  47.673  60.831  1.00  0.00           O  
ATOM    221  N   ALA    14      35.507  46.503  58.908  1.00  0.00           N  
ATOM    222  H   ALA    14      35.180  46.438  57.955  1.00  0.00           H  
ATOM    223  CA  ALA    14      35.648  45.237  59.660  1.00  0.00           C  
ATOM    224  HA  ALA    14      34.898  45.350  60.442  1.00  0.00           H  
ATOM    225  CB  ALA    14      35.171  44.192  58.692  1.00  0.00           C  
ATOM    226  HB1 ALA    14      34.108  44.311  58.484  1.00  0.00           H  
ATOM    227  HB2 ALA    14      35.721  44.339  57.762  1.00  0.00           H  
ATOM    228  HB3 ALA    14      35.458  43.227  59.112  1.00  0.00           H  
ATOM    229  C   ALA    14      37.037  44.973  60.294  1.00  0.00           C  
ATOM    230  O   ALA    14      37.105  44.395  61.367  1.00  0.00           O  
ATOM    231  N   LEU    15      38.169  45.393  59.676  1.00  0.00           N  
ATOM    232  H   LEU    15      38.039  45.901  58.813  1.00  0.00           H  
ATOM    233  CA  LEU    15      39.564  45.314  60.192  1.00  0.00           C  
ATOM    234  HA  LEU    15      39.592  44.293  60.573  1.00  0.00           H  
ATOM    235  CB  LEU    15      40.642  45.576  59.096  1.00  0.00           C  
ATOM    236  HB2 LEU    15      40.350  46.492  58.584  1.00  0.00           H  
ATOM    237  HB3 LEU    15      41.614  45.690  59.575  1.00  0.00           H  
ATOM    238  CG  LEU    15      40.959  44.510  57.984  1.00  0.00           C  
ATOM    239  HG  LEU    15      40.014  44.239  57.513  1.00  0.00           H  
ATOM    240  CD1 LEU    15      41.842  45.198  56.929  1.00  0.00           C  
ATOM    241 HD11 LEU    15      41.436  46.118  56.509  1.00  0.00           H  
ATOM    242 HD12 LEU    15      42.756  45.494  57.444  1.00  0.00           H  
ATOM    243 HD13 LEU    15      42.035  44.464  56.147  1.00  0.00           H  
ATOM    244  CD2 LEU    15      41.748  43.343  58.526  1.00  0.00           C  
ATOM    245 HD21 LEU    15      41.225  42.967  59.405  1.00  0.00           H  
ATOM    246 HD22 LEU    15      41.735  42.576  57.751  1.00  0.00           H  
ATOM    247 HD23 LEU    15      42.748  43.656  58.825  1.00  0.00           H  
ATOM    248  C   LEU    15      39.738  46.293  61.365  1.00  0.00           C  
ATOM    249  O   LEU    15      40.221  45.937  62.464  1.00  0.00           O  
ATOM    250  N   GLY    16      39.195  47.513  61.243  1.00  0.00           N  
ATOM    251  H   GLY    16      38.697  47.711  60.387  1.00  0.00           H  
ATOM    252  CA  GLY    16      39.000  48.507  62.272  1.00  0.00           C  
ATOM    253  HA2 GLY    16      39.946  48.974  62.545  1.00  0.00           H  
ATOM    254  HA3 GLY    16      38.354  49.276  61.848  1.00  0.00           H  
ATOM    255  C   GLY    16      38.274  47.934  63.522  1.00  0.00           C  
ATOM    256  O   GLY    16      38.743  48.011  64.663  1.00  0.00           O  
ATOM    257  N   LEU    17      37.187  47.189  63.334  1.00  0.00           N  
ATOM    258  H   LEU    17      36.750  47.235  62.424  1.00  0.00           H  
ATOM    259  CA  LEU    17      36.564  46.390  64.425  1.00  0.00           C  
ATOM    260  HA  LEU    17      36.391  47.013  65.302  1.00  0.00           H  
ATOM    261  CB  LEU    17      35.258  45.851  63.971  1.00  0.00           C  
ATOM    262  HB2 LEU    17      35.389  45.297  63.042  1.00  0.00           H  
ATOM    263  HB3 LEU    17      34.871  45.202  64.757  1.00  0.00           H  
ATOM    264  CG  LEU    17      34.126  46.894  63.884  1.00  0.00           C  
ATOM    265  HG  LEU    17      34.463  47.771  63.332  1.00  0.00           H  
ATOM    266  CD1 LEU    17      32.908  46.355  63.106  1.00  0.00           C  
ATOM    267 HD11 LEU    17      33.221  45.927  62.153  1.00  0.00           H  
ATOM    268 HD12 LEU    17      32.391  45.618  63.721  1.00  0.00           H  
ATOM    269 HD13 LEU    17      32.078  47.042  62.940  1.00  0.00           H  
ATOM    270  CD2 LEU    17      33.540  47.328  65.244  1.00  0.00           C  
ATOM    271 HD21 LEU    17      34.289  47.861  65.830  1.00  0.00           H  
ATOM    272 HD22 LEU    17      32.707  48.030  65.226  1.00  0.00           H  
ATOM    273 HD23 LEU    17      33.201  46.433  65.767  1.00  0.00           H  
ATOM    274  C   LEU    17      37.471  45.279  64.981  1.00  0.00           C  
ATOM    275  O   LEU    17      37.633  45.179  66.275  1.00  0.00           O  
ATOM    276  N   VAL    18      38.180  44.421  64.177  1.00  0.00           N  
ATOM    277  H   VAL    18      38.021  44.509  63.183  1.00  0.00           H  
ATOM    278  CA  VAL    18      39.239  43.485  64.646  1.00  0.00           C  
ATOM    279  HA  VAL    18      38.735  42.747  65.270  1.00  0.00           H  
ATOM    280  CB  VAL    18      39.987  42.635  63.644  1.00  0.00           C  
ATOM    281  HB  VAL    18      40.587  43.267  62.989  1.00  0.00           H  
ATOM    282  CG1 VAL    18      40.909  41.568  64.307  1.00  0.00           C  
ATOM    283 HG11 VAL    18      40.373  40.882  64.963  1.00  0.00           H  
ATOM    284 HG12 VAL    18      41.374  40.980  63.516  1.00  0.00           H  
ATOM    285 HG13 VAL    18      41.718  42.030  64.873  1.00  0.00           H  
ATOM    286  CG2 VAL    18      39.048  41.827  62.807  1.00  0.00           C  
ATOM    287 HG21 VAL    18      38.342  42.483  62.299  1.00  0.00           H  
ATOM    288 HG22 VAL    18      39.595  41.280  62.039  1.00  0.00           H  
ATOM    289 HG23 VAL    18      38.557  41.058  63.403  1.00  0.00           H  
ATOM    290  C   VAL    18      40.254  44.151  65.542  1.00  0.00           C  
ATOM    291  O   VAL    18      40.514  43.769  66.665  1.00  0.00           O  
ATOM    292  N   LEU    19      40.826  45.213  65.069  1.00  0.00           N  
ATOM    293  H   LEU    19      40.508  45.540  64.167  1.00  0.00           H  
ATOM    294  CA  LEU    19      42.025  45.827  65.712  1.00  0.00           C  
ATOM    295  HA  LEU    19      42.682  45.011  66.014  1.00  0.00           H  
ATOM    296  CB  LEU    19      42.809  46.606  64.684  1.00  0.00           C  
ATOM    297  HB2 LEU    19      42.922  45.944  63.825  1.00  0.00           H  
ATOM    298  HB3 LEU    19      42.098  47.377  64.389  1.00  0.00           H  
ATOM    299  CG  LEU    19      44.188  47.205  65.144  1.00  0.00           C  
ATOM    300  HG  LEU    19      43.935  47.866  65.973  1.00  0.00           H  
ATOM    301  CD1 LEU    19      45.128  46.150  65.652  1.00  0.00           C  
ATOM    302 HD11 LEU    19      44.815  45.761  66.621  1.00  0.00           H  
ATOM    303 HD12 LEU    19      45.326  45.416  64.871  1.00  0.00           H  
ATOM    304 HD13 LEU    19      46.083  46.636  65.853  1.00  0.00           H  
ATOM    305  CD2 LEU    19      44.951  48.080  64.138  1.00  0.00           C  
ATOM    306 HD21 LEU    19      45.580  47.372  63.597  1.00  0.00           H  
ATOM    307 HD22 LEU    19      44.219  48.470  63.430  1.00  0.00           H  
ATOM    308 HD23 LEU    19      45.522  48.844  64.664  1.00  0.00           H  
ATOM    309  C   LEU    19      41.582  46.673  66.975  1.00  0.00           C  
ATOM    310  O   LEU    19      42.329  46.720  67.931  1.00  0.00           O  
ATOM    311  N   ALA    20      40.402  47.214  67.021  1.00  0.00           N  
ATOM    312  H   ALA    20      39.936  47.260  66.126  1.00  0.00           H  
ATOM    313  CA  ALA    20      39.674  47.776  68.173  1.00  0.00           C  
ATOM    314  HA  ALA    20      40.348  48.572  68.491  1.00  0.00           H  
ATOM    315  CB  ALA    20      38.320  48.383  67.747  1.00  0.00           C  
ATOM    316  HB1 ALA    20      37.695  48.417  68.639  1.00  0.00           H  
ATOM    317  HB2 ALA    20      38.504  49.396  67.388  1.00  0.00           H  
ATOM    318  HB3 ALA    20      37.841  47.757  66.994  1.00  0.00           H  
ATOM    319  C   ALA    20      39.463  46.693  69.210  1.00  0.00           C  
ATOM    320  O   ALA    20      39.614  46.987  70.401  1.00  0.00           O  
ATOM    321  N   ALA    21      39.121  45.442  68.845  1.00  0.00           N  
ATOM    322  H   ALA    21      38.956  45.259  67.865  1.00  0.00           H  
ATOM    323  CA  ALA    21      38.945  44.314  69.765  1.00  0.00           C  
ATOM    324  HA  ALA    21      38.513  44.730  70.675  1.00  0.00           H  
ATOM    325  CB  ALA    21      38.022  43.284  69.110  1.00  0.00           C  
ATOM    326  HB1 ALA    21      37.838  42.563  69.907  1.00  0.00           H  
ATOM    327  HB2 ALA    21      37.082  43.680  68.726  1.00  0.00           H  
ATOM    328  HB3 ALA    21      38.576  42.736  68.348  1.00  0.00           H  
ATOM    329  C   ALA    21      40.231  43.666  70.281  1.00  0.00           C  
ATOM    330  O   ALA    21      40.419  43.393  71.433  1.00  0.00           O  
ATOM    331  N   LEU    22      41.123  43.450  69.272  1.00  0.00           N  
ATOM    332  H   LEU    22      40.838  43.577  68.311  1.00  0.00           H  
ATOM    333  CA  LEU    22      42.429  42.871  69.581  1.00  0.00           C  
ATOM    334  HA  LEU    22      42.172  41.930  70.069  1.00  0.00           H  
ATOM    335  CB  LEU    22      43.150  42.723  68.253  1.00  0.00           C  
ATOM    336  HB2 LEU    22      42.556  42.133  67.555  1.00  0.00           H  
ATOM    337  HB3 LEU    22      43.266  43.701  67.787  1.00  0.00           H  
ATOM    338  CG  LEU    22      44.529  42.047  68.364  1.00  0.00           C  
ATOM    339  HG  LEU    22      45.122  42.753  68.945  1.00  0.00           H  
ATOM    340  CD1 LEU    22      44.533  40.630  68.960  1.00  0.00           C  
ATOM    341 HD11 LEU    22      44.399  40.614  70.041  1.00  0.00           H  
ATOM    342 HD12 LEU    22      43.696  40.121  68.483  1.00  0.00           H  
ATOM    343 HD13 LEU    22      45.460  40.141  68.660  1.00  0.00           H  
ATOM    344  CD2 LEU    22      45.209  41.835  66.959  1.00  0.00           C  
ATOM    345 HD21 LEU    22      46.033  41.123  66.908  1.00  0.00           H  
ATOM    346 HD22 LEU    22      44.461  41.371  66.316  1.00  0.00           H  
ATOM    347 HD23 LEU    22      45.488  42.789  66.511  1.00  0.00           H  
ATOM    348  C   LEU    22      43.223  43.685  70.582  1.00  0.00           C  
ATOM    349  O   LEU    22      43.587  43.083  71.623  1.00  0.00           O  
ATOM    350  N   GLY    23      43.442  45.007  70.279  1.00  0.00           N  
ATOM    351  H   GLY    23      43.002  45.453  69.487  1.00  0.00           H  
ATOM    352  CA  GLY    23      44.190  45.900  71.216  1.00  0.00           C  
ATOM    353  HA2 GLY    23      45.236  45.633  71.362  1.00  0.00           H  
ATOM    354  HA3 GLY    23      44.397  46.909  70.859  1.00  0.00           H  
ATOM    355  C   GLY    23      43.515  45.890  72.613  1.00  0.00           C  
ATOM    356  O   GLY    23      44.219  45.888  73.658  1.00  0.00           O  
ATOM    357  N   LEU    24      42.104  45.981  72.740  1.00  0.00           N  
ATOM    358  H   LEU    24      41.615  45.782  71.879  1.00  0.00           H  
ATOM    359  CA  LEU    24      41.469  45.933  74.108  1.00  0.00           C  
ATOM    360  HA  LEU    24      41.714  46.866  74.615  1.00  0.00           H  
ATOM    361  CB  LEU    24      39.879  45.961  73.824  1.00  0.00           C  
ATOM    362  HB2 LEU    24      39.662  46.706  73.059  1.00  0.00           H  
ATOM    363  HB3 LEU    24      39.494  45.013  73.449  1.00  0.00           H  
ATOM    364  CG  LEU    24      39.125  46.358  75.093  1.00  0.00           C  
ATOM    365  HG  LEU    24      39.345  45.552  75.793  1.00  0.00           H  
ATOM    366  CD1 LEU    24      39.416  47.848  75.525  1.00  0.00           C  
ATOM    367 HD11 LEU    24      38.850  48.121  76.415  1.00  0.00           H  
ATOM    368 HD12 LEU    24      40.451  47.847  75.868  1.00  0.00           H  
ATOM    369 HD13 LEU    24      39.298  48.491  74.653  1.00  0.00           H  
ATOM    370  CD2 LEU    24      37.640  46.306  74.906  1.00  0.00           C  
ATOM    371 HD21 LEU    24      37.395  45.352  74.441  1.00  0.00           H  
ATOM    372 HD22 LEU    24      37.089  46.459  75.834  1.00  0.00           H  
ATOM    373 HD23 LEU    24      37.354  47.146  74.272  1.00  0.00           H  
ATOM    374  C   LEU    24      41.867  44.706  74.920  1.00  0.00           C  
ATOM    375  O   LEU    24      42.195  44.913  76.127  1.00  0.00           O  
ATOM    376  N   PHE    25      41.857  43.571  74.248  1.00  0.00           N  
ATOM    377  H   PHE    25      41.513  43.557  73.298  1.00  0.00           H  
ATOM    378  CA  PHE    25      42.158  42.255  74.864  1.00  0.00           C  
ATOM    379  HA  PHE    25      41.557  42.123  75.764  1.00  0.00           H  
ATOM    380  CB  PHE    25      41.583  41.192  73.909  1.00  0.00           C  
ATOM    381  HB2 PHE    25      41.681  41.492  72.866  1.00  0.00           H  
ATOM    382  HB3 PHE    25      42.312  40.382  73.863  1.00  0.00           H  
ATOM    383  CG  PHE    25      40.174  40.693  74.257  1.00  0.00           C  
ATOM    384  CD1 PHE    25      39.072  41.594  74.373  1.00  0.00           C  
ATOM    385  HD1 PHE    25      39.278  42.642  74.212  1.00  0.00           H  
ATOM    386  CE1 PHE    25      37.793  41.129  74.835  1.00  0.00           C  
ATOM    387  HE1 PHE    25      36.859  41.643  75.010  1.00  0.00           H  
ATOM    388  CZ  PHE    25      37.605  39.738  75.096  1.00  0.00           C  
ATOM    389  HZ  PHE    25      36.671  39.384  75.507  1.00  0.00           H  
ATOM    390  CE2 PHE    25      38.732  38.892  75.019  1.00  0.00           C  
ATOM    391  HE2 PHE    25      38.638  37.925  75.492  1.00  0.00           H  
ATOM    392  CD2 PHE    25      40.029  39.358  74.630  1.00  0.00           C  
ATOM    393  HD2 PHE    25      40.890  38.741  74.841  1.00  0.00           H  
ATOM    394  C   PHE    25      43.559  42.041  75.258  1.00  0.00           C  
ATOM    395  O   PHE    25      43.861  41.520  76.339  1.00  0.00           O  
ATOM    396  N   VAL    26      44.488  42.564  74.471  1.00  0.00           N  
ATOM    397  H   VAL    26      44.229  42.974  73.585  1.00  0.00           H  
ATOM    398  CA  VAL    26      45.981  42.750  74.780  1.00  0.00           C  
ATOM    399  HA  VAL    26      46.357  41.739  74.938  1.00  0.00           H  
ATOM    400  CB  VAL    26      46.812  43.117  73.473  1.00  0.00           C  
ATOM    401  HB  VAL    26      46.362  43.950  72.932  1.00  0.00           H  
ATOM    402  CG1 VAL    26      48.235  43.362  73.759  1.00  0.00           C  
ATOM    403 HG11 VAL    26      48.744  42.651  74.411  1.00  0.00           H  
ATOM    404 HG12 VAL    26      48.832  43.324  72.847  1.00  0.00           H  
ATOM    405 HG13 VAL    26      48.456  44.289  74.289  1.00  0.00           H  
ATOM    406  CG2 VAL    26      46.794  41.760  72.642  1.00  0.00           C  
ATOM    407 HG21 VAL    26      47.549  41.595  71.874  1.00  0.00           H  
ATOM    408 HG22 VAL    26      46.919  40.829  73.195  1.00  0.00           H  
ATOM    409 HG23 VAL    26      45.877  41.747  72.052  1.00  0.00           H  
ATOM    410  C   VAL    26      46.163  43.625  76.051  1.00  0.00           C  
ATOM    411  O   VAL    26      46.911  43.168  76.872  1.00  0.00           O  
ATOM    412  N   HID    27      45.490  44.807  76.210  1.00  0.00           N  
ATOM    413  H   HID    27      44.933  45.170  75.450  1.00  0.00           H  
ATOM    414  CA  HID    27      45.569  45.719  77.358  1.00  0.00           C  
ATOM    415  HA  HID    27      46.631  45.842  77.571  1.00  0.00           H  
ATOM    416  CB  HID    27      45.002  47.057  76.772  1.00  0.00           C  
ATOM    417  HB2 HID    27      45.566  47.420  75.912  1.00  0.00           H  
ATOM    418  HB3 HID    27      44.005  46.898  76.363  1.00  0.00           H  
ATOM    419  CG  HID    27      44.988  48.105  77.828  1.00  0.00           C  
ATOM    420  ND1 HID    27      44.355  48.051  79.043  1.00  0.00           N  
ATOM    421  HD1 HID    27      43.755  47.299  79.350  1.00  0.00           H  
ATOM    422  CE1 HID    27      44.600  49.219  79.673  1.00  0.00           C  
ATOM    423  HE1 HID    27      44.271  49.492  80.664  1.00  0.00           H  
ATOM    424  NE2 HID    27      45.522  49.930  79.013  1.00  0.00           N  
ATOM    425  CD2 HID    27      45.791  49.211  77.843  1.00  0.00           C  
ATOM    426  HD2 HID    27      46.428  49.506  77.023  1.00  0.00           H  
ATOM    427  C   HID    27      44.971  45.155  78.619  1.00  0.00           C  
ATOM    428  O   HID    27      45.497  45.417  79.705  1.00  0.00           O  
ATOM    429  N   HID    28      43.843  44.437  78.573  1.00  0.00           N  
ATOM    430  H   HID    28      43.510  44.174  77.657  1.00  0.00           H  
ATOM    431  CA  HID    28      43.099  44.025  79.723  1.00  0.00           C  
ATOM    432  HA  HID    28      43.477  44.506  80.625  1.00  0.00           H  
ATOM    433  CB  HID    28      41.637  44.390  79.627  1.00  0.00           C  
ATOM    434  HB2 HID    28      41.185  43.883  78.774  1.00  0.00           H  
ATOM    435  HB3 HID    28      41.112  44.024  80.508  1.00  0.00           H  
ATOM    436  CG  HID    28      41.382  45.859  79.647  1.00  0.00           C  
ATOM    437  ND1 HID    28      41.534  46.613  80.781  1.00  0.00           N  
ATOM    438  HD1 HID    28      41.848  46.293  81.687  1.00  0.00           H  
ATOM    439  CE1 HID    28      41.111  47.851  80.467  1.00  0.00           C  
ATOM    440  HE1 HID    28      41.078  48.650  81.193  1.00  0.00           H  
ATOM    441  NE2 HID    28      40.820  47.931  79.160  1.00  0.00           N  
ATOM    442  CD2 HID    28      40.922  46.653  78.635  1.00  0.00           C  
ATOM    443  HD2 HID    28      40.509  46.406  77.668  1.00  0.00           H  
ATOM    444  C   HID    28      43.315  42.503  79.971  1.00  0.00           C  
ATOM    445  O   HID    28      42.494  41.775  80.525  1.00  0.00           O  
ATOM    446  N   ARG    29      44.497  41.945  79.604  1.00  0.00           N  
ATOM    447  H   ARG    29      45.209  42.548  79.217  1.00  0.00           H  
ATOM    448  CA  ARG    29      44.860  40.516  79.813  1.00  0.00           C  
ATOM    449  HA  ARG    29      44.098  39.923  79.306  1.00  0.00           H  
ATOM    450  CB  ARG    29      46.252  40.337  79.255  1.00  0.00           C  
ATOM    451  HB2 ARG    29      46.372  39.260  79.131  1.00  0.00           H  
ATOM    452  HB3 ARG    29      46.370  40.740  78.250  1.00  0.00           H  
ATOM    453  CG  ARG    29      47.504  40.811  79.979  1.00  0.00           C  
ATOM    454  HG2 ARG    29      47.402  41.889  79.852  1.00  0.00           H  
ATOM    455  HG3 ARG    29      47.359  40.554  81.028  1.00  0.00           H  
ATOM    456  CD  ARG    29      48.791  40.384  79.301  1.00  0.00           C  
ATOM    457  HD2 ARG    29      48.872  39.342  79.610  1.00  0.00           H  
ATOM    458  HD3 ARG    29      48.668  40.433  78.219  1.00  0.00           H  
ATOM    459  NE  ARG    29      49.976  41.242  79.591  1.00  0.00           N  
ATOM    460  HE  ARG    29      49.772  42.212  79.781  1.00  0.00           H  
ATOM    461  CZ  ARG    29      51.236  40.912  79.595  1.00  0.00           C  
ATOM    462  NH1 ARG    29      51.693  39.697  79.343  1.00  0.00           N  
ATOM    463 HH11 ARG    29      51.064  39.023  78.930  1.00  0.00           H  
ATOM    464 HH12 ARG    29      52.665  39.430  79.277  1.00  0.00           H  
ATOM    465  NH2 ARG    29      52.054  41.848  79.941  1.00  0.00           N  
ATOM    466 HH21 ARG    29      51.752  42.793  80.127  1.00  0.00           H  
ATOM    467 HH22 ARG    29      53.040  41.635  80.005  1.00  0.00           H  
ATOM    468  C   ARG    29      44.709  40.089  81.227  1.00  0.00           C  
ATOM    469  O   ARG    29      44.585  38.918  81.466  1.00  0.00           O  
ATOM    470  N   ASP    30      44.828  40.966  82.221  1.00  0.00           N  
ATOM    471  H   ASP    30      45.206  41.872  81.984  1.00  0.00           H  
ATOM    472  CA  ASP    30      44.701  40.681  83.625  1.00  0.00           C  
ATOM    473  HA  ASP    30      45.225  39.773  83.921  1.00  0.00           H  
ATOM    474  CB  ASP    30      45.344  41.854  84.419  1.00  0.00           C  
ATOM    475  HB2 ASP    30      45.291  41.683  85.494  1.00  0.00           H  
ATOM    476  HB3 ASP    30      46.386  41.857  84.102  1.00  0.00           H  
ATOM    477  CG  ASP    30      44.502  43.162  84.229  1.00  0.00           C  
ATOM    478  OD1 ASP    30      43.889  43.711  85.209  1.00  0.00           O  
ATOM    479  OD2 ASP    30      44.531  43.717  83.089  1.00  0.00           O  
ATOM    480  C   ASP    30      43.290  40.520  84.195  1.00  0.00           C  
ATOM    481  O   ASP    30      43.098  40.044  85.315  1.00  0.00           O  
ATOM    482  N   SER    31      42.254  40.933  83.340  1.00  0.00           N  
ATOM    483  H   SER    31      42.463  40.949  82.352  1.00  0.00           H  
ATOM    484  CA  SER    31      40.795  40.921  83.785  1.00  0.00           C  
ATOM    485  HA  SER    31      40.649  41.532  84.675  1.00  0.00           H  
ATOM    486  CB  SER    31      39.941  41.673  82.786  1.00  0.00           C  
ATOM    487  HB2 SER    31      40.384  42.659  82.643  1.00  0.00           H  
ATOM    488  HB3 SER    31      39.887  41.131  81.843  1.00  0.00           H  
ATOM    489  OG  SER    31      38.609  41.706  83.301  1.00  0.00           O  
ATOM    490  HG  SER    31      38.532  42.553  83.747  1.00  0.00           H  
ATOM    491  C   SER    31      40.243  39.517  84.006  1.00  0.00           C  
ATOM    492  O   SER    31      40.455  38.567  83.142  1.00  0.00           O  
ATOM    493  N   PRO    32      39.492  39.300  85.068  1.00  0.00           N  
ATOM    494  CD  PRO    32      39.191  40.074  86.247  1.00  0.00           C  
ATOM    495  HD2 PRO    32      38.373  40.768  86.054  1.00  0.00           H  
ATOM    496  HD3 PRO    32      40.083  40.624  86.546  1.00  0.00           H  
ATOM    497  CG  PRO    32      38.755  39.112  87.341  1.00  0.00           C  
ATOM    498  HG2 PRO    32      38.134  39.519  88.140  1.00  0.00           H  
ATOM    499  HG3 PRO    32      39.572  38.597  87.846  1.00  0.00           H  
ATOM    500  CB  PRO    32      37.943  38.213  86.435  1.00  0.00           C  
ATOM    501  HB2 PRO    32      36.959  38.646  86.256  1.00  0.00           H  
ATOM    502  HB3 PRO    32      37.844  37.206  86.840  1.00  0.00           H  
ATOM    503  CA  PRO    32      38.690  38.102  85.149  1.00  0.00           C  
ATOM    504  HA  PRO    32      39.328  37.232  85.302  1.00  0.00           H  
ATOM    505  C   PRO    32      37.789  37.874  83.881  1.00  0.00           C  
ATOM    506  O   PRO    32      37.627  36.763  83.499  1.00  0.00           O  
ATOM    507  N   LEU    33      37.169  38.956  83.421  1.00  0.00           N  
ATOM    508  H   LEU    33      37.223  39.774  84.012  1.00  0.00           H  
ATOM    509  CA  LEU    33      36.149  38.868  82.289  1.00  0.00           C  
ATOM    510  HA  LEU    33      35.369  38.164  82.579  1.00  0.00           H  
ATOM    511  CB  LEU    33      35.526  40.234  82.132  1.00  0.00           C  
ATOM    512  HB2 LEU    33      34.934  40.533  82.997  1.00  0.00           H  
ATOM    513  HB3 LEU    33      36.308  40.993  82.124  1.00  0.00           H  
ATOM    514  CG  LEU    33      34.612  40.423  80.864  1.00  0.00           C  
ATOM    515  HG  LEU    33      35.297  40.302  80.025  1.00  0.00           H  
ATOM    516  CD1 LEU    33      33.425  39.418  80.742  1.00  0.00           C  
ATOM    517 HD11 LEU    33      33.906  38.440  80.785  1.00  0.00           H  
ATOM    518 HD12 LEU    33      32.638  39.524  81.488  1.00  0.00           H  
ATOM    519 HD13 LEU    33      33.047  39.524  79.726  1.00  0.00           H  
ATOM    520  CD2 LEU    33      34.044  41.811  81.064  1.00  0.00           C  
ATOM    521 HD21 LEU    33      34.796  42.561  81.310  1.00  0.00           H  
ATOM    522 HD22 LEU    33      33.523  42.128  80.160  1.00  0.00           H  
ATOM    523 HD23 LEU    33      33.423  41.797  81.959  1.00  0.00           H  
ATOM    524  C   LEU    33      36.853  38.471  80.969  1.00  0.00           C  
ATOM    525  O   LEU    33      36.322  37.683  80.246  1.00  0.00           O  
ATOM    526  N   VAL    34      38.059  38.965  80.709  1.00  0.00           N  
ATOM    527  H   VAL    34      38.440  39.603  81.393  1.00  0.00           H  
ATOM    528  CA  VAL    34      38.864  38.634  79.439  1.00  0.00           C  
ATOM    529  HA  VAL    34      38.123  38.710  78.644  1.00  0.00           H  
ATOM    530  CB  VAL    34      40.114  39.606  79.285  1.00  0.00           C  
ATOM    531  HB  VAL    34      40.554  39.838  80.255  1.00  0.00           H  
ATOM    532  CG1 VAL    34      41.314  39.021  78.441  1.00  0.00           C  
ATOM    533 HG11 VAL    34      42.075  39.802  78.432  1.00  0.00           H  
ATOM    534 HG12 VAL    34      41.781  38.166  78.930  1.00  0.00           H  
ATOM    535 HG13 VAL    34      41.067  38.658  77.443  1.00  0.00           H  
ATOM    536  CG2 VAL    34      39.654  40.914  78.611  1.00  0.00           C  
ATOM    537 HG21 VAL    34      40.490  41.613  78.576  1.00  0.00           H  
ATOM    538 HG22 VAL    34      39.352  40.791  77.570  1.00  0.00           H  
ATOM    539 HG23 VAL    34      38.820  41.373  79.143  1.00  0.00           H  
ATOM    540  C   VAL    34      39.352  37.172  79.475  1.00  0.00           C  
ATOM    541  O   VAL    34      39.217  36.449  78.475  1.00  0.00           O  
ATOM    542  N   GLN    35      39.852  36.670  80.646  1.00  0.00           N  
ATOM    543  H   GLN    35      40.087  37.330  81.373  1.00  0.00           H  
ATOM    544  CA  GLN    35      40.280  35.321  80.872  1.00  0.00           C  
ATOM    545  HA  GLN    35      40.969  35.086  80.060  1.00  0.00           H  
ATOM    546  CB  GLN    35      40.994  35.260  82.219  1.00  0.00           C  
ATOM    547  HB2 GLN    35      40.386  35.701  83.008  1.00  0.00           H  
ATOM    548  HB3 GLN    35      41.255  34.237  82.492  1.00  0.00           H  
ATOM    549  CG  GLN    35      42.336  36.138  82.143  1.00  0.00           C  
ATOM    550  HG2 GLN    35      43.085  35.720  81.470  1.00  0.00           H  
ATOM    551  HG3 GLN    35      42.004  37.132  81.844  1.00  0.00           H  
ATOM    552  CD  GLN    35      42.978  36.322  83.482  1.00  0.00           C  
ATOM    553  OE1 GLN    35      42.595  35.862  84.577  1.00  0.00           O  
ATOM    554  NE2 GLN    35      43.998  37.109  83.517  1.00  0.00           N  
ATOM    555 HE21 GLN    35      44.294  37.343  84.454  1.00  0.00           H  
ATOM    556 HE22 GLN    35      44.286  37.652  82.716  1.00  0.00           H  
ATOM    557  C   GLN    35      39.169  34.252  80.959  1.00  0.00           C  
ATOM    558  O   GLN    35      39.254  33.230  80.277  1.00  0.00           O  
ATOM    559  N   ALA    36      38.034  34.559  81.643  1.00  0.00           N  
ATOM    560  H   ALA    36      38.055  35.430  82.153  1.00  0.00           H  
ATOM    561  CA  ALA    36      36.749  33.846  81.424  1.00  0.00           C  
ATOM    562  HA  ALA    36      36.881  32.774  81.571  1.00  0.00           H  
ATOM    563  CB  ALA    36      35.680  34.537  82.260  1.00  0.00           C  
ATOM    564  HB1 ALA    36      34.643  34.226  82.134  1.00  0.00           H  
ATOM    565  HB2 ALA    36      35.903  34.350  83.310  1.00  0.00           H  
ATOM    566  HB3 ALA    36      35.722  35.592  81.989  1.00  0.00           H  
ATOM    567  C   ALA    36      36.275  33.849  79.949  1.00  0.00           C  
ATOM    568  O   ALA    36      35.576  32.996  79.503  1.00  0.00           O  
ATOM    569  N   SER    37      36.614  34.877  79.246  1.00  0.00           N  
ATOM    570  H   SER    37      37.114  35.686  79.585  1.00  0.00           H  
ATOM    571  CA  SER    37      36.454  34.908  77.813  1.00  0.00           C  
ATOM    572  HA  SER    37      35.488  34.503  77.510  1.00  0.00           H  
ATOM    573  CB  SER    37      36.289  36.346  77.325  1.00  0.00           C  
ATOM    574  HB2 SER    37      37.228  36.891  77.229  1.00  0.00           H  
ATOM    575  HB3 SER    37      35.878  36.277  76.318  1.00  0.00           H  
ATOM    576  OG  SER    37      35.341  37.082  78.017  1.00  0.00           O  
ATOM    577  HG  SER    37      35.801  37.492  78.754  1.00  0.00           H  
ATOM    578  C   SER    37      37.463  34.097  76.977  1.00  0.00           C  
ATOM    579  O   SER    37      37.370  34.117  75.745  1.00  0.00           O  
ATOM    580  N   GLY    38      38.378  33.345  77.606  1.00  0.00           N  
ATOM    581  H   GLY    38      38.454  33.372  78.613  1.00  0.00           H  
ATOM    582  CA  GLY    38      39.379  32.525  77.000  1.00  0.00           C  
ATOM    583  HA2 GLY    38      39.636  31.743  77.715  1.00  0.00           H  
ATOM    584  HA3 GLY    38      39.088  32.172  76.010  1.00  0.00           H  
ATOM    585  C   GLY    38      40.740  33.210  76.793  1.00  0.00           C  
ATOM    586  O   GLY    38      41.696  32.510  76.430  1.00  0.00           O  
ATOM    587  N   GLY    39      40.792  34.542  76.922  1.00  0.00           N  
ATOM    588  H   GLY    39      39.978  34.876  77.418  1.00  0.00           H  
ATOM    589  CA  GLY    39      42.013  35.377  76.814  1.00  0.00           C  
ATOM    590  HA2 GLY    39      41.685  36.416  76.810  1.00  0.00           H  
ATOM    591  HA3 GLY    39      42.662  35.168  77.665  1.00  0.00           H  
ATOM    592  C   GLY    39      42.809  35.199  75.441  1.00  0.00           C  
ATOM    593  O   GLY    39      42.308  35.648  74.433  1.00  0.00           O  
ATOM    594  N   PRO    40      43.968  34.508  75.484  1.00  0.00           N  
ATOM    595  CD  PRO    40      44.806  34.145  76.672  1.00  0.00           C  
ATOM    596  HD2 PRO    40      44.433  33.281  77.221  1.00  0.00           H  
ATOM    597  HD3 PRO    40      44.815  34.945  77.412  1.00  0.00           H  
ATOM    598  CG  PRO    40      46.168  33.843  76.034  1.00  0.00           C  
ATOM    599  HG2 PRO    40      46.686  33.173  76.720  1.00  0.00           H  
ATOM    600  HG3 PRO    40      46.631  34.819  75.892  1.00  0.00           H  
ATOM    601  CB  PRO    40      45.739  33.064  74.776  1.00  0.00           C  
ATOM    602  HB2 PRO    40      45.357  32.067  74.998  1.00  0.00           H  
ATOM    603  HB3 PRO    40      46.489  32.930  73.997  1.00  0.00           H  
ATOM    604  CA  PRO    40      44.649  34.069  74.262  1.00  0.00           C  
ATOM    605  HA  PRO    40      45.142  34.870  73.712  1.00  0.00           H  
ATOM    606  C   PRO    40      43.788  33.243  73.274  1.00  0.00           C  
ATOM    607  O   PRO    40      43.958  33.439  72.035  1.00  0.00           O  
ATOM    608  N   LEU    41      42.834  32.444  73.760  1.00  0.00           N  
ATOM    609  H   LEU    41      42.591  32.287  74.727  1.00  0.00           H  
ATOM    610  CA  LEU    41      41.884  31.783  72.870  1.00  0.00           C  
ATOM    611  HA  LEU    41      42.445  31.220  72.123  1.00  0.00           H  
ATOM    612  CB  LEU    41      41.007  30.853  73.735  1.00  0.00           C  
ATOM    613  HB2 LEU    41      41.608  30.189  74.356  1.00  0.00           H  
ATOM    614  HB3 LEU    41      40.530  31.588  74.384  1.00  0.00           H  
ATOM    615  CG  LEU    41      39.832  30.137  72.983  1.00  0.00           C  
ATOM    616  HG  LEU    41      39.221  30.974  72.645  1.00  0.00           H  
ATOM    617  CD1 LEU    41      40.457  29.189  71.958  1.00  0.00           C  
ATOM    618 HD11 LEU    41      41.182  28.525  72.429  1.00  0.00           H  
ATOM    619 HD12 LEU    41      39.606  28.661  71.527  1.00  0.00           H  
ATOM    620 HD13 LEU    41      40.933  29.796  71.188  1.00  0.00           H  
ATOM    621  CD2 LEU    41      39.022  29.288  74.002  1.00  0.00           C  
ATOM    622 HD21 LEU    41      38.735  29.933  74.833  1.00  0.00           H  
ATOM    623 HD22 LEU    41      38.101  28.923  73.547  1.00  0.00           H  
ATOM    624 HD23 LEU    41      39.523  28.366  74.294  1.00  0.00           H  
ATOM    625  C   LEU    41      41.041  32.779  72.018  1.00  0.00           C  
ATOM    626  O   LEU    41      40.950  32.622  70.784  1.00  0.00           O  
ATOM    627  N   ALA    42      40.464  33.791  72.655  1.00  0.00           N  
ATOM    628  H   ALA    42      40.691  33.916  73.631  1.00  0.00           H  
ATOM    629  CA  ALA    42      39.924  34.965  71.978  1.00  0.00           C  
ATOM    630  HA  ALA    42      39.154  34.578  71.310  1.00  0.00           H  
ATOM    631  CB  ALA    42      39.158  35.915  72.933  1.00  0.00           C  
ATOM    632  HB1 ALA    42      38.447  36.560  72.416  1.00  0.00           H  
ATOM    633  HB2 ALA    42      38.686  35.335  73.726  1.00  0.00           H  
ATOM    634  HB3 ALA    42      39.901  36.475  73.499  1.00  0.00           H  
ATOM    635  C   ALA    42      40.919  35.751  71.098  1.00  0.00           C  
ATOM    636  O   ALA    42      40.538  36.198  70.028  1.00  0.00           O  
ATOM    637  N   CYS    43      42.134  36.016  71.535  1.00  0.00           N  
ATOM    638  H   CYS    43      42.445  35.715  72.448  1.00  0.00           H  
ATOM    639  CA  CYS    43      43.138  36.639  70.563  1.00  0.00           C  
ATOM    640  HA  CYS    43      42.701  37.598  70.285  1.00  0.00           H  
ATOM    641  CB  CYS    43      44.448  36.860  71.330  1.00  0.00           C  
ATOM    642  HB2 CYS    43      44.793  35.857  71.578  1.00  0.00           H  
ATOM    643  HB3 CYS    43      45.224  37.300  70.703  1.00  0.00           H  
ATOM    644  SG  CYS    43      44.274  37.957  72.773  1.00  0.00           S  
ATOM    645  HG  CYS    43      43.702  37.022  73.538  1.00  0.00           H  
ATOM    646  C   CYS    43      43.423  35.762  69.299  1.00  0.00           C  
ATOM    647  O   CYS    43      43.439  36.239  68.172  1.00  0.00           O  
ATOM    648  N   PHE    44      43.629  34.465  69.461  1.00  0.00           N  
ATOM    649  H   PHE    44      43.604  34.010  70.362  1.00  0.00           H  
ATOM    650  CA  PHE    44      43.769  33.572  68.288  1.00  0.00           C  
ATOM    651  HA  PHE    44      44.582  33.858  67.622  1.00  0.00           H  
ATOM    652  CB  PHE    44      43.871  32.119  68.904  1.00  0.00           C  
ATOM    653  HB2 PHE    44      44.875  31.868  69.246  1.00  0.00           H  
ATOM    654  HB3 PHE    44      43.102  31.944  69.657  1.00  0.00           H  
ATOM    655  CG  PHE    44      43.587  30.984  67.896  1.00  0.00           C  
ATOM    656  CD1 PHE    44      44.555  30.679  66.911  1.00  0.00           C  
ATOM    657  HD1 PHE    44      45.504  31.194  66.882  1.00  0.00           H  
ATOM    658  CE1 PHE    44      44.195  29.759  65.856  1.00  0.00           C  
ATOM    659  HE1 PHE    44      44.887  29.533  65.058  1.00  0.00           H  
ATOM    660  CZ  PHE    44      42.996  29.103  65.908  1.00  0.00           C  
ATOM    661  HZ  PHE    44      42.635  28.505  65.084  1.00  0.00           H  
ATOM    662  CE2 PHE    44      42.141  29.334  67.019  1.00  0.00           C  
ATOM    663  HE2 PHE    44      41.167  28.867  67.022  1.00  0.00           H  
ATOM    664  CD2 PHE    44      42.394  30.289  67.980  1.00  0.00           C  
ATOM    665  HD2 PHE    44      41.578  30.452  68.668  1.00  0.00           H  
ATOM    666  C   PHE    44      42.556  33.658  67.412  1.00  0.00           C  
ATOM    667  O   PHE    44      42.775  33.836  66.254  1.00  0.00           O  
ATOM    668  N   GLY    45      41.345  33.673  67.976  1.00  0.00           N  
ATOM    669  H   GLY    45      41.318  33.501  68.971  1.00  0.00           H  
ATOM    670  CA  GLY    45      40.148  33.625  67.174  1.00  0.00           C  
ATOM    671  HA2 GLY    45      40.198  32.843  66.416  1.00  0.00           H  
ATOM    672  HA3 GLY    45      39.369  33.400  67.903  1.00  0.00           H  
ATOM    673  C   GLY    45      39.874  34.962  66.541  1.00  0.00           C  
ATOM    674  O   GLY    45      39.394  34.955  65.401  1.00  0.00           O  
ATOM    675  N   LEU    46      40.260  36.115  67.123  1.00  0.00           N  
ATOM    676  H   LEU    46      40.502  36.113  68.104  1.00  0.00           H  
ATOM    677  CA  LEU    46      40.283  37.369  66.343  1.00  0.00           C  
ATOM    678  HA  LEU    46      39.328  37.516  65.837  1.00  0.00           H  
ATOM    679  CB  LEU    46      40.354  38.494  67.464  1.00  0.00           C  
ATOM    680  HB2 LEU    46      40.998  38.129  68.265  1.00  0.00           H  
ATOM    681  HB3 LEU    46      40.698  39.374  66.921  1.00  0.00           H  
ATOM    682  CG  LEU    46      39.042  38.797  68.148  1.00  0.00           C  
ATOM    683  HG  LEU    46      38.591  37.862  68.482  1.00  0.00           H  
ATOM    684  CD1 LEU    46      39.198  39.677  69.401  1.00  0.00           C  
ATOM    685 HD11 LEU    46      39.354  40.721  69.130  1.00  0.00           H  
ATOM    686 HD12 LEU    46      38.263  39.695  69.961  1.00  0.00           H  
ATOM    687 HD13 LEU    46      39.956  39.303  70.089  1.00  0.00           H  
ATOM    688  CD2 LEU    46      38.149  39.560  67.152  1.00  0.00           C  
ATOM    689 HD21 LEU    46      37.170  39.646  67.622  1.00  0.00           H  
ATOM    690 HD22 LEU    46      38.567  40.554  66.989  1.00  0.00           H  
ATOM    691 HD23 LEU    46      38.118  38.994  66.221  1.00  0.00           H  
ATOM    692  C   LEU    46      41.402  37.539  65.315  1.00  0.00           C  
ATOM    693  O   LEU    46      41.167  37.915  64.225  1.00  0.00           O  
ATOM    694  N   VAL    47      42.656  37.253  65.746  1.00  0.00           N  
ATOM    695  H   VAL    47      42.775  37.020  66.721  1.00  0.00           H  
ATOM    696  CA  VAL    47      43.780  37.287  64.786  1.00  0.00           C  
ATOM    697  HA  VAL    47      43.891  38.310  64.425  1.00  0.00           H  
ATOM    698  CB  VAL    47      45.101  36.741  65.241  1.00  0.00           C  
ATOM    699  HB  VAL    47      45.044  35.746  65.681  1.00  0.00           H  
ATOM    700  CG1 VAL    47      46.113  36.601  64.061  1.00  0.00           C  
ATOM    701 HG11 VAL    47      45.860  35.986  63.197  1.00  0.00           H  
ATOM    702 HG12 VAL    47      46.278  37.574  63.599  1.00  0.00           H  
ATOM    703 HG13 VAL    47      47.078  36.231  64.404  1.00  0.00           H  
ATOM    704  CG2 VAL    47      45.825  37.750  66.103  1.00  0.00           C  
ATOM    705 HG21 VAL    47      45.243  37.930  67.007  1.00  0.00           H  
ATOM    706 HG22 VAL    47      46.783  37.317  66.389  1.00  0.00           H  
ATOM    707 HG23 VAL    47      45.987  38.734  65.663  1.00  0.00           H  
ATOM    708  C   VAL    47      43.353  36.551  63.491  1.00  0.00           C  
ATOM    709  O   VAL    47      43.504  37.054  62.378  1.00  0.00           O  
ATOM    710  N   CYS    48      42.799  35.311  63.608  1.00  0.00           N  
ATOM    711  H   CYS    48      42.853  34.867  64.513  1.00  0.00           H  
ATOM    712  CA  CYS    48      42.259  34.586  62.418  1.00  0.00           C  
ATOM    713  HA  CYS    48      43.059  34.383  61.705  1.00  0.00           H  
ATOM    714  CB  CYS    48      41.609  33.214  62.793  1.00  0.00           C  
ATOM    715  HB2 CYS    48      40.885  33.467  63.567  1.00  0.00           H  
ATOM    716  HB3 CYS    48      41.114  32.717  61.959  1.00  0.00           H  
ATOM    717  SG  CYS    48      42.849  32.147  63.509  1.00  0.00           S  
ATOM    718  HG  CYS    48      42.856  32.503  64.797  1.00  0.00           H  
ATOM    719  C   CYS    48      41.168  35.377  61.616  1.00  0.00           C  
ATOM    720  O   CYS    48      41.369  35.642  60.459  1.00  0.00           O  
ATOM    721  N   LEU    49      40.175  35.972  62.263  1.00  0.00           N  
ATOM    722  H   LEU    49      40.135  35.970  63.272  1.00  0.00           H  
ATOM    723  CA  LEU    49      39.276  36.883  61.575  1.00  0.00           C  
ATOM    724  HA  LEU    49      38.711  36.387  60.785  1.00  0.00           H  
ATOM    725  CB  LEU    49      38.346  37.421  62.723  1.00  0.00           C  
ATOM    726  HB2 LEU    49      38.833  37.376  63.697  1.00  0.00           H  
ATOM    727  HB3 LEU    49      38.077  38.462  62.545  1.00  0.00           H  
ATOM    728  CG  LEU    49      37.135  36.579  63.024  1.00  0.00           C  
ATOM    729  HG  LEU    49      37.404  35.543  63.231  1.00  0.00           H  
ATOM    730  CD1 LEU    49      36.415  37.058  64.282  1.00  0.00           C  
ATOM    731 HD11 LEU    49      37.100  36.879  65.111  1.00  0.00           H  
ATOM    732 HD12 LEU    49      36.227  38.131  64.304  1.00  0.00           H  
ATOM    733 HD13 LEU    49      35.605  36.450  64.685  1.00  0.00           H  
ATOM    734  CD2 LEU    49      36.019  36.493  62.016  1.00  0.00           C  
ATOM    735 HD21 LEU    49      36.355  36.122  61.048  1.00  0.00           H  
ATOM    736 HD22 LEU    49      35.291  35.770  62.385  1.00  0.00           H  
ATOM    737 HD23 LEU    49      35.464  37.425  61.909  1.00  0.00           H  
ATOM    738  C   LEU    49      39.992  38.112  60.934  1.00  0.00           C  
ATOM    739  O   LEU    49      39.595  38.680  59.874  1.00  0.00           O  
ATOM    740  N   GLY    50      41.083  38.583  61.509  1.00  0.00           N  
ATOM    741  H   GLY    50      41.489  38.148  62.325  1.00  0.00           H  
ATOM    742  CA  GLY    50      41.997  39.550  60.913  1.00  0.00           C  
ATOM    743  HA2 GLY    50      41.350  40.378  60.624  1.00  0.00           H  
ATOM    744  HA3 GLY    50      42.792  39.830  61.605  1.00  0.00           H  
ATOM    745  C   GLY    50      42.712  39.148  59.589  1.00  0.00           C  
ATOM    746  O   GLY    50      42.710  39.914  58.653  1.00  0.00           O  
ATOM    747  N   LEU    51      43.124  37.868  59.547  1.00  0.00           N  
ATOM    748  H   LEU    51      42.996  37.318  60.385  1.00  0.00           H  
ATOM    749  CA  LEU    51      43.561  37.314  58.178  1.00  0.00           C  
ATOM    750  HA  LEU    51      44.327  38.003  57.821  1.00  0.00           H  
ATOM    751  CB  LEU    51      44.293  35.994  58.514  1.00  0.00           C  
ATOM    752  HB2 LEU    51      44.967  35.970  59.370  1.00  0.00           H  
ATOM    753  HB3 LEU    51      43.485  35.336  58.835  1.00  0.00           H  
ATOM    754  CG  LEU    51      44.843  35.228  57.319  1.00  0.00           C  
ATOM    755  HG  LEU    51      43.973  34.943  56.728  1.00  0.00           H  
ATOM    756  CD1 LEU    51      45.773  36.156  56.549  1.00  0.00           C  
ATOM    757 HD11 LEU    51      46.140  35.666  55.647  1.00  0.00           H  
ATOM    758 HD12 LEU    51      45.401  37.122  56.210  1.00  0.00           H  
ATOM    759 HD13 LEU    51      46.691  36.174  57.136  1.00  0.00           H  
ATOM    760  CD2 LEU    51      45.564  33.935  57.661  1.00  0.00           C  
ATOM    761 HD21 LEU    51      44.983  33.414  58.421  1.00  0.00           H  
ATOM    762 HD22 LEU    51      45.557  33.323  56.759  1.00  0.00           H  
ATOM    763 HD23 LEU    51      46.528  34.072  58.151  1.00  0.00           H  
ATOM    764  C   LEU    51      42.407  37.248  57.188  1.00  0.00           C  
ATOM    765  O   LEU    51      42.533  37.487  55.976  1.00  0.00           O  
ATOM    766  N   VAL    52      41.237  36.806  57.715  1.00  0.00           N  
ATOM    767  H   VAL    52      41.100  36.479  58.661  1.00  0.00           H  
ATOM    768  CA  VAL    52      40.041  36.586  56.840  1.00  0.00           C  
ATOM    769  HA  VAL    52      40.340  35.893  56.054  1.00  0.00           H  
ATOM    770  CB  VAL    52      38.925  35.932  57.631  1.00  0.00           C  
ATOM    771  HB  VAL    52      38.779  36.581  58.494  1.00  0.00           H  
ATOM    772  CG1 VAL    52      37.550  35.834  56.947  1.00  0.00           C  
ATOM    773 HG11 VAL    52      36.832  35.357  57.614  1.00  0.00           H  
ATOM    774 HG12 VAL    52      37.224  36.831  56.651  1.00  0.00           H  
ATOM    775 HG13 VAL    52      37.719  35.112  56.148  1.00  0.00           H  
ATOM    776  CG2 VAL    52      39.320  34.508  58.125  1.00  0.00           C  
ATOM    777 HG21 VAL    52      38.493  34.248  58.786  1.00  0.00           H  
ATOM    778 HG22 VAL    52      39.294  33.868  57.243  1.00  0.00           H  
ATOM    779 HG23 VAL    52      40.318  34.569  58.559  1.00  0.00           H  
ATOM    780  C   VAL    52      39.556  37.771  56.054  1.00  0.00           C  
ATOM    781  O   VAL    52      39.209  37.700  54.927  1.00  0.00           O  
ATOM    782  N   CYS    53      39.665  38.963  56.715  1.00  0.00           N  
ATOM    783  H   CYS    53      39.981  38.888  57.671  1.00  0.00           H  
ATOM    784  CA  CYS    53      39.426  40.266  56.186  1.00  0.00           C  
ATOM    785  HA  CYS    53      38.471  40.173  55.669  1.00  0.00           H  
ATOM    786  CB  CYS    53      39.324  41.281  57.271  1.00  0.00           C  
ATOM    787  HB2 CYS    53      40.157  41.209  57.970  1.00  0.00           H  
ATOM    788  HB3 CYS    53      39.276  42.197  56.683  1.00  0.00           H  
ATOM    789  SG  CYS    53      37.733  41.189  58.259  1.00  0.00           S  
ATOM    790  HG  CYS    53      37.887  40.158  59.095  1.00  0.00           H  
ATOM    791  C   CYS    53      40.426  40.602  55.130  1.00  0.00           C  
ATOM    792  O   CYS    53      40.071  41.019  54.034  1.00  0.00           O  
ATOM    793  N   LEU    54      41.710  40.334  55.412  1.00  0.00           N  
ATOM    794  H   LEU    54      41.898  39.945  56.325  1.00  0.00           H  
ATOM    795  CA  LEU    54      42.807  40.770  54.563  1.00  0.00           C  
ATOM    796  HA  LEU    54      42.660  41.827  54.340  1.00  0.00           H  
ATOM    797  CB  LEU    54      44.086  40.687  55.383  1.00  0.00           C  
ATOM    798  HB2 LEU    54      44.124  39.706  55.857  1.00  0.00           H  
ATOM    799  HB3 LEU    54      44.945  40.720  54.714  1.00  0.00           H  
ATOM    800  CG  LEU    54      44.483  41.707  56.506  1.00  0.00           C  
ATOM    801  HG  LEU    54      43.636  41.809  57.185  1.00  0.00           H  
ATOM    802  CD1 LEU    54      45.708  41.168  57.236  1.00  0.00           C  
ATOM    803 HD11 LEU    54      45.426  40.346  57.894  1.00  0.00           H  
ATOM    804 HD12 LEU    54      46.567  40.965  56.596  1.00  0.00           H  
ATOM    805 HD13 LEU    54      46.039  41.853  58.016  1.00  0.00           H  
ATOM    806  CD2 LEU    54      44.761  43.074  55.971  1.00  0.00           C  
ATOM    807 HD21 LEU    54      45.595  43.153  55.274  1.00  0.00           H  
ATOM    808 HD22 LEU    54      43.864  43.448  55.476  1.00  0.00           H  
ATOM    809 HD23 LEU    54      44.928  43.804  56.763  1.00  0.00           H  
ATOM    810  C   LEU    54      42.803  39.950  53.236  1.00  0.00           C  
ATOM    811  O   LEU    54      43.234  40.551  52.232  1.00  0.00           O  
ATOM    812  N   SER    55      42.108  38.796  53.221  1.00  0.00           N  
ATOM    813  H   SER    55      41.733  38.308  54.022  1.00  0.00           H  
ATOM    814  CA  SER    55      41.834  38.095  51.953  1.00  0.00           C  
ATOM    815  HA  SER    55      42.793  37.858  51.492  1.00  0.00           H  
ATOM    816  CB  SER    55      41.018  36.763  52.179  1.00  0.00           C  
ATOM    817  HB2 SER    55      40.973  36.103  51.312  1.00  0.00           H  
ATOM    818  HB3 SER    55      41.342  36.217  53.065  1.00  0.00           H  
ATOM    819  OG  SER    55      39.654  37.040  52.480  1.00  0.00           O  
ATOM    820  HG  SER    55      39.532  37.367  53.374  1.00  0.00           H  
ATOM    821  C   SER    55      41.132  38.909  50.830  1.00  0.00           C  
ATOM    822  O   SER    55      41.485  38.797  49.682  1.00  0.00           O  
ATOM    823  N   VAL    56      40.203  39.796  51.250  1.00  0.00           N  
ATOM    824  H   VAL    56      40.064  39.927  52.242  1.00  0.00           H  
ATOM    825  CA  VAL    56      39.388  40.680  50.363  1.00  0.00           C  
ATOM    826  HA  VAL    56      38.826  40.167  49.583  1.00  0.00           H  
ATOM    827  CB  VAL    56      38.322  41.530  51.131  1.00  0.00           C  
ATOM    828  HB  VAL    56      38.837  42.220  51.799  1.00  0.00           H  
ATOM    829  CG1 VAL    56      37.579  42.466  50.197  1.00  0.00           C  
ATOM    830 HG11 VAL    56      37.068  41.917  49.406  1.00  0.00           H  
ATOM    831 HG12 VAL    56      36.798  42.958  50.777  1.00  0.00           H  
ATOM    832 HG13 VAL    56      38.170  43.270  49.758  1.00  0.00           H  
ATOM    833  CG2 VAL    56      37.359  40.656  51.933  1.00  0.00           C  
ATOM    834 HG21 VAL    56      37.874  39.973  52.609  1.00  0.00           H  
ATOM    835 HG22 VAL    56      36.850  41.352  52.600  1.00  0.00           H  
ATOM    836 HG23 VAL    56      36.655  40.178  51.252  1.00  0.00           H  
ATOM    837  C   VAL    56      40.404  41.560  49.593  1.00  0.00           C  
ATOM    838  O   VAL    56      40.187  41.904  48.425  1.00  0.00           O  
ATOM    839  N   LEU    57      41.633  41.831  50.106  1.00  0.00           N  
ATOM    840  H   LEU    57      41.837  41.490  51.035  1.00  0.00           H  
ATOM    841  CA  LEU    57      42.708  42.595  49.344  1.00  0.00           C  
ATOM    842  HA  LEU    57      42.125  43.459  49.025  1.00  0.00           H  
ATOM    843  CB  LEU    57      43.818  43.212  50.217  1.00  0.00           C  
ATOM    844  HB2 LEU    57      44.321  42.403  50.746  1.00  0.00           H  
ATOM    845  HB3 LEU    57      44.593  43.632  49.576  1.00  0.00           H  
ATOM    846  CG  LEU    57      43.366  44.300  51.206  1.00  0.00           C  
ATOM    847  HG  LEU    57      42.433  43.968  51.662  1.00  0.00           H  
ATOM    848  CD1 LEU    57      44.366  44.640  52.341  1.00  0.00           C  
ATOM    849 HD11 LEU    57      44.274  44.021  53.234  1.00  0.00           H  
ATOM    850 HD12 LEU    57      45.402  44.548  52.016  1.00  0.00           H  
ATOM    851 HD13 LEU    57      44.123  45.631  52.724  1.00  0.00           H  
ATOM    852  CD2 LEU    57      43.057  45.608  50.532  1.00  0.00           C  
ATOM    853 HD21 LEU    57      42.344  45.625  49.708  1.00  0.00           H  
ATOM    854 HD22 LEU    57      42.736  46.329  51.283  1.00  0.00           H  
ATOM    855 HD23 LEU    57      43.999  46.034  50.187  1.00  0.00           H  
ATOM    856  C   LEU    57      43.160  41.997  48.043  1.00  0.00           C  
ATOM    857  O   LEU    57      43.842  42.670  47.288  1.00  0.00           O  
ATOM    858  N   LEU    58      42.829  40.715  47.696  1.00  0.00           N  
ATOM    859  H   LEU    58      42.289  40.178  48.359  1.00  0.00           H  
ATOM    860  CA  LEU    58      43.020  40.057  46.417  1.00  0.00           C  
ATOM    861  HA  LEU    58      44.055  40.239  46.126  1.00  0.00           H  
ATOM    862  CB  LEU    58      42.850  38.524  46.569  1.00  0.00           C  
ATOM    863  HB2 LEU    58      41.869  38.269  46.970  1.00  0.00           H  
ATOM    864  HB3 LEU    58      42.934  38.090  45.572  1.00  0.00           H  
ATOM    865  CG  LEU    58      43.920  37.831  47.425  1.00  0.00           C  
ATOM    866  HG  LEU    58      43.968  38.304  48.405  1.00  0.00           H  
ATOM    867  CD1 LEU    58      43.425  36.304  47.535  1.00  0.00           C  
ATOM    868 HD11 LEU    58      43.281  36.011  46.495  1.00  0.00           H  
ATOM    869 HD12 LEU    58      44.281  35.792  47.974  1.00  0.00           H  
ATOM    870 HD13 LEU    58      42.503  36.180  48.103  1.00  0.00           H  
ATOM    871  CD2 LEU    58      45.294  37.932  46.899  1.00  0.00           C  
ATOM    872 HD21 LEU    58      45.935  37.415  47.613  1.00  0.00           H  
ATOM    873 HD22 LEU    58      45.365  37.506  45.898  1.00  0.00           H  
ATOM    874 HD23 LEU    58      45.617  38.973  46.863  1.00  0.00           H  
ATOM    875  C   LEU    58      42.003  40.546  45.315  1.00  0.00           C  
ATOM    876  O   LEU    58      42.265  40.486  44.067  1.00  0.00           O  
ATOM    877  N   PHE    59      40.943  41.276  45.731  1.00  0.00           N  
ATOM    878  H   PHE    59      40.847  41.437  46.724  1.00  0.00           H  
ATOM    879  CA  PHE    59      39.831  41.683  44.866  1.00  0.00           C  
ATOM    880  HA  PHE    59      39.577  40.782  44.307  1.00  0.00           H  
ATOM    881  CB  PHE    59      38.702  42.124  45.747  1.00  0.00           C  
ATOM    882  HB2 PHE    59      38.375  41.350  46.442  1.00  0.00           H  
ATOM    883  HB3 PHE    59      39.058  42.982  46.316  1.00  0.00           H  
ATOM    884  CG  PHE    59      37.432  42.526  44.962  1.00  0.00           C  
ATOM    885  CD1 PHE    59      36.732  41.691  44.071  1.00  0.00           C  
ATOM    886  HD1 PHE    59      37.054  40.662  44.011  1.00  0.00           H  
ATOM    887  CE1 PHE    59      35.601  42.046  43.313  1.00  0.00           C  
ATOM    888  HE1 PHE    59      35.108  41.371  42.629  1.00  0.00           H  
ATOM    889  CZ  PHE    59      35.314  43.416  43.221  1.00  0.00           C  
ATOM    890  HZ  PHE    59      34.564  43.819  42.557  1.00  0.00           H  
ATOM    891  CE2 PHE    59      35.946  44.251  44.164  1.00  0.00           C  
ATOM    892  HE2 PHE    59      35.577  45.251  44.341  1.00  0.00           H  
ATOM    893  CD2 PHE    59      37.016  43.851  45.014  1.00  0.00           C  
ATOM    894  HD2 PHE    59      37.556  44.524  45.664  1.00  0.00           H  
ATOM    895  C   PHE    59      40.142  42.697  43.734  1.00  0.00           C  
ATOM    896  O   PHE    59      39.483  42.546  42.695  1.00  0.00           O  
ATOM    897  N   PRO    60      40.988  43.711  43.995  1.00  0.00           N  
ATOM    898  CD  PRO    60      41.363  44.106  45.314  1.00  0.00           C  
ATOM    899  HD2 PRO    60      42.250  43.553  45.624  1.00  0.00           H  
ATOM    900  HD3 PRO    60      40.719  43.863  46.159  1.00  0.00           H  
ATOM    901  CG  PRO    60      41.694  45.593  45.216  1.00  0.00           C  
ATOM    902  HG2 PRO    60      42.411  45.980  45.940  1.00  0.00           H  
ATOM    903  HG3 PRO    60      40.830  46.254  45.273  1.00  0.00           H  
ATOM    904  CB  PRO    60      42.404  45.606  43.915  1.00  0.00           C  
ATOM    905  HB2 PRO    60      43.427  45.246  44.024  1.00  0.00           H  
ATOM    906  HB3 PRO    60      42.265  46.582  43.450  1.00  0.00           H  
ATOM    907  CA  PRO    60      41.464  44.719  43.076  1.00  0.00           C  
ATOM    908  HA  PRO    60      40.593  45.287  42.749  1.00  0.00           H  
ATOM    909  C   PRO    60      42.086  44.188  41.819  1.00  0.00           C  
ATOM    910  O   PRO    60      42.175  44.958  40.882  1.00  0.00           O  
ATOM    911  N   GLY    61      42.507  42.888  41.670  1.00  0.00           N  
ATOM    912  H   GLY    61      42.406  42.274  42.466  1.00  0.00           H  
ATOM    913  CA  GLY    61      43.117  42.336  40.501  1.00  0.00           C  
ATOM    914  HA2 GLY    61      43.230  43.112  39.744  1.00  0.00           H  
ATOM    915  HA3 GLY    61      44.107  41.968  40.772  1.00  0.00           H  
ATOM    916  C   GLY    61      42.389  41.177  39.922  1.00  0.00           C  
ATOM    917  O   GLY    61      41.599  40.514  40.579  1.00  0.00           O  
ATOM    918  N   GLN    62      42.459  41.060  38.589  1.00  0.00           N  
ATOM    919  H   GLN    62      43.218  41.584  38.178  1.00  0.00           H  
ATOM    920  CA  GLN    62      41.910  39.947  37.796  1.00  0.00           C  
ATOM    921  HA  GLN    62      40.861  39.984  38.090  1.00  0.00           H  
ATOM    922  CB  GLN    62      41.912  40.254  36.279  1.00  0.00           C  
ATOM    923  HB2 GLN    62      41.241  39.680  35.640  1.00  0.00           H  
ATOM    924  HB3 GLN    62      41.823  41.331  36.139  1.00  0.00           H  
ATOM    925  CG  GLN    62      43.271  40.031  35.569  1.00  0.00           C  
ATOM    926  HG2 GLN    62      44.059  40.306  36.271  1.00  0.00           H  
ATOM    927  HG3 GLN    62      43.445  39.000  35.263  1.00  0.00           H  
ATOM    928  CD  GLN    62      43.472  40.884  34.344  1.00  0.00           C  
ATOM    929  OE1 GLN    62      42.550  41.254  33.633  1.00  0.00           O  
ATOM    930  NE2 GLN    62      44.712  41.131  34.002  1.00  0.00           N  
ATOM    931 HE21 GLN    62      44.763  41.759  33.213  1.00  0.00           H  
ATOM    932 HE22 GLN    62      45.556  40.930  34.521  1.00  0.00           H  
ATOM    933  C   GLN    62      42.460  38.604  38.151  1.00  0.00           C  
ATOM    934  O   GLN    62      43.658  38.533  38.468  1.00  0.00           O  
ATOM    935  N   PRO    63      41.580  37.563  38.180  1.00  0.00           N  
ATOM    936  CD  PRO    63      40.215  37.537  37.703  1.00  0.00           C  
ATOM    937  HD2 PRO    63      40.193  37.105  36.702  1.00  0.00           H  
ATOM    938  HD3 PRO    63      39.727  38.510  37.756  1.00  0.00           H  
ATOM    939  CG  PRO    63      39.533  36.496  38.572  1.00  0.00           C  
ATOM    940  HG2 PRO    63      38.635  36.141  38.067  1.00  0.00           H  
ATOM    941  HG3 PRO    63      39.400  36.838  39.598  1.00  0.00           H  
ATOM    942  CB  PRO    63      40.606  35.419  38.540  1.00  0.00           C  
ATOM    943  HB2 PRO    63      40.657  34.907  37.580  1.00  0.00           H  
ATOM    944  HB3 PRO    63      40.363  34.718  39.339  1.00  0.00           H  
ATOM    945  CA  PRO    63      41.881  36.198  38.708  1.00  0.00           C  
ATOM    946  HA  PRO    63      42.060  36.208  39.783  1.00  0.00           H  
ATOM    947  C   PRO    63      43.041  35.537  38.077  1.00  0.00           C  
ATOM    948  O   PRO    63      43.399  35.864  36.945  1.00  0.00           O  
ATOM    949  N   SER    64      43.692  34.608  38.806  1.00  0.00           N  
ATOM    950  H   SER    64      43.275  34.487  39.718  1.00  0.00           H  
ATOM    951  CA  SER    64      44.794  33.779  38.370  1.00  0.00           C  
ATOM    952  HA  SER    64      44.583  33.585  37.318  1.00  0.00           H  
ATOM    953  CB  SER    64      46.103  34.580  38.442  1.00  0.00           C  
ATOM    954  HB2 SER    64      46.844  33.851  38.114  1.00  0.00           H  
ATOM    955  HB3 SER    64      46.342  35.272  37.635  1.00  0.00           H  
ATOM    956  OG  SER    64      46.406  35.011  39.754  1.00  0.00           O  
ATOM    957  HG  SER    64      46.918  35.822  39.779  1.00  0.00           H  
ATOM    958  C   SER    64      45.028  32.545  39.178  1.00  0.00           C  
ATOM    959  O   SER    64      44.449  32.565  40.291  1.00  0.00           O  
ATOM    960  N   PRO    65      45.706  31.483  38.727  1.00  0.00           N  
ATOM    961  CD  PRO    65      46.358  31.347  37.448  1.00  0.00           C  
ATOM    962  HD2 PRO    65      47.424  31.572  37.481  1.00  0.00           H  
ATOM    963  HD3 PRO    65      45.858  31.830  36.608  1.00  0.00           H  
ATOM    964  CG  PRO    65      46.348  29.864  37.138  1.00  0.00           C  
ATOM    965  HG2 PRO    65      47.150  29.556  36.466  1.00  0.00           H  
ATOM    966  HG3 PRO    65      45.347  29.652  36.762  1.00  0.00           H  
ATOM    967  CB  PRO    65      46.579  29.263  38.532  1.00  0.00           C  
ATOM    968  HB2 PRO    65      47.627  29.234  38.831  1.00  0.00           H  
ATOM    969  HB3 PRO    65      46.133  28.271  38.612  1.00  0.00           H  
ATOM    970  CA  PRO    65      45.817  30.216  39.438  1.00  0.00           C  
ATOM    971  HA  PRO    65      44.813  29.822  39.594  1.00  0.00           H  
ATOM    972  C   PRO    65      46.485  30.429  40.783  1.00  0.00           C  
ATOM    973  O   PRO    65      46.246  29.737  41.751  1.00  0.00           O  
ATOM    974  N   ALA    66      47.456  31.388  40.890  1.00  0.00           N  
ATOM    975  H   ALA    66      47.746  31.872  40.052  1.00  0.00           H  
ATOM    976  CA  ALA    66      47.884  31.879  42.204  1.00  0.00           C  
ATOM    977  HA  ALA    66      48.352  31.087  42.788  1.00  0.00           H  
ATOM    978  CB  ALA    66      48.923  33.006  42.156  1.00  0.00           C  
ATOM    979  HB1 ALA    66      48.492  33.889  41.686  1.00  0.00           H  
ATOM    980  HB2 ALA    66      49.144  33.320  43.176  1.00  0.00           H  
ATOM    981  HB3 ALA    66      49.817  32.723  41.599  1.00  0.00           H  
ATOM    982  C   ALA    66      46.631  32.223  43.119  1.00  0.00           C  
ATOM    983  O   ALA    66      46.532  31.682  44.205  1.00  0.00           O  
ATOM    984  N   ARG    67      45.736  33.129  42.744  1.00  0.00           N  
ATOM    985  H   ARG    67      45.942  33.614  41.883  1.00  0.00           H  
ATOM    986  CA  ARG    67      44.630  33.566  43.562  1.00  0.00           C  
ATOM    987  HA  ARG    67      44.943  33.669  44.601  1.00  0.00           H  
ATOM    988  CB  ARG    67      44.082  34.963  43.106  1.00  0.00           C  
ATOM    989  HB2 ARG    67      43.524  34.735  42.198  1.00  0.00           H  
ATOM    990  HB3 ARG    67      43.308  35.253  43.817  1.00  0.00           H  
ATOM    991  CG  ARG    67      45.052  36.123  42.868  1.00  0.00           C  
ATOM    992  HG2 ARG    67      45.445  36.365  43.855  1.00  0.00           H  
ATOM    993  HG3 ARG    67      45.851  35.718  42.248  1.00  0.00           H  
ATOM    994  CD  ARG    67      44.404  37.302  42.220  1.00  0.00           C  
ATOM    995  HD2 ARG    67      43.953  36.803  41.362  1.00  0.00           H  
ATOM    996  HD3 ARG    67      43.653  37.714  42.894  1.00  0.00           H  
ATOM    997  NE  ARG    67      45.466  38.171  41.745  1.00  0.00           N  
ATOM    998  HE  ARG    67      46.029  37.845  40.973  1.00  0.00           H  
ATOM    999  CZ  ARG    67      45.752  39.418  42.147  1.00  0.00           C  
ATOM   1000  NH1 ARG    67      45.088  40.004  43.076  1.00  0.00           N  
ATOM   1001 HH11 ARG    67      44.110  39.782  43.198  1.00  0.00           H  
ATOM   1002 HH12 ARG    67      45.370  40.917  43.406  1.00  0.00           H  
ATOM   1003  NH2 ARG    67      46.762  40.105  41.691  1.00  0.00           N  
ATOM   1004 HH21 ARG    67      47.389  39.768  40.975  1.00  0.00           H  
ATOM   1005 HH22 ARG    67      47.020  40.993  42.097  1.00  0.00           H  
ATOM   1006  C   ARG    67      43.552  32.495  43.812  1.00  0.00           C  
ATOM   1007  O   ARG    67      43.135  32.338  44.953  1.00  0.00           O  
ATOM   1008  N   CYX    68      43.240  31.647  42.788  1.00  0.00           N  
ATOM   1009  H   CYX    68      43.702  31.794  41.902  1.00  0.00           H  
ATOM   1010  CA  CYX    68      42.130  30.674  42.972  1.00  0.00           C  
ATOM   1011  HA  CYX    68      41.189  31.096  43.326  1.00  0.00           H  
ATOM   1012  CB  CYX    68      41.957  30.092  41.576  1.00  0.00           C  
ATOM   1013  HB2 CYX    68      42.912  29.670  41.262  1.00  0.00           H  
ATOM   1014  HB3 CYX    68      41.146  29.368  41.652  1.00  0.00           H  
ATOM   1015  SG  CYX    68      41.466  31.273  40.384  1.00  0.00           S  
ATOM   1016  C   CYX    68      42.510  29.548  43.872  1.00  0.00           C  
ATOM   1017  O   CYX    68      41.597  29.013  44.529  1.00  0.00           O  
ATOM   1018  N   LEU    69      43.749  29.161  44.061  1.00  0.00           N  
ATOM   1019  H   LEU    69      44.414  29.697  43.524  1.00  0.00           H  
ATOM   1020  CA  LEU    69      44.180  28.318  45.207  1.00  0.00           C  
ATOM   1021  HA  LEU    69      43.604  27.411  45.392  1.00  0.00           H  
ATOM   1022  CB  LEU    69      45.589  27.798  44.862  1.00  0.00           C  
ATOM   1023  HB2 LEU    69      45.495  27.440  43.837  1.00  0.00           H  
ATOM   1024  HB3 LEU    69      46.263  28.647  44.749  1.00  0.00           H  
ATOM   1025  CG  LEU    69      46.102  26.648  45.804  1.00  0.00           C  
ATOM   1026  HG  LEU    69      45.280  26.350  46.454  1.00  0.00           H  
ATOM   1027  CD1 LEU    69      46.921  25.573  45.042  1.00  0.00           C  
ATOM   1028 HD11 LEU    69      46.142  24.934  44.626  1.00  0.00           H  
ATOM   1029 HD12 LEU    69      47.438  26.042  44.205  1.00  0.00           H  
ATOM   1030 HD13 LEU    69      47.547  24.958  45.690  1.00  0.00           H  
ATOM   1031  CD2 LEU    69      47.053  27.397  46.722  1.00  0.00           C  
ATOM   1032 HD21 LEU    69      47.925  27.664  46.125  1.00  0.00           H  
ATOM   1033 HD22 LEU    69      46.566  28.261  47.173  1.00  0.00           H  
ATOM   1034 HD23 LEU    69      47.435  26.671  47.440  1.00  0.00           H  
ATOM   1035  C   LEU    69      44.167  29.049  46.541  1.00  0.00           C  
ATOM   1036  O   LEU    69      43.785  28.471  47.564  1.00  0.00           O  
ATOM   1037  N   ALA    70      44.536  30.303  46.564  1.00  0.00           N  
ATOM   1038  H   ALA    70      44.812  30.725  45.689  1.00  0.00           H  
ATOM   1039  CA  ALA    70      45.000  30.994  47.724  1.00  0.00           C  
ATOM   1040  HA  ALA    70      45.732  30.418  48.290  1.00  0.00           H  
ATOM   1041  CB  ALA    70      45.721  32.189  47.176  1.00  0.00           C  
ATOM   1042  HB1 ALA    70      46.093  32.818  47.985  1.00  0.00           H  
ATOM   1043  HB2 ALA    70      46.542  31.898  46.522  1.00  0.00           H  
ATOM   1044  HB3 ALA    70      45.011  32.901  46.756  1.00  0.00           H  
ATOM   1045  C   ALA    70      43.938  31.520  48.723  1.00  0.00           C  
ATOM   1046  O   ALA    70      44.147  31.574  49.922  1.00  0.00           O  
ATOM   1047  N   GLN    71      42.797  31.992  48.231  1.00  0.00           N  
ATOM   1048  H   GLN    71      42.677  31.920  47.230  1.00  0.00           H  
ATOM   1049  CA  GLN    71      41.688  32.539  48.955  1.00  0.00           C  
ATOM   1050  HA  GLN    71      41.969  33.439  49.502  1.00  0.00           H  
ATOM   1051  CB  GLN    71      40.573  33.029  47.975  1.00  0.00           C  
ATOM   1052  HB2 GLN    71      41.011  33.605  47.159  1.00  0.00           H  
ATOM   1053  HB3 GLN    71      40.099  32.178  47.486  1.00  0.00           H  
ATOM   1054  CG  GLN    71      39.561  33.924  48.614  1.00  0.00           C  
ATOM   1055  HG2 GLN    71      38.960  33.282  49.258  1.00  0.00           H  
ATOM   1056  HG3 GLN    71      39.994  34.647  49.305  1.00  0.00           H  
ATOM   1057  CD  GLN    71      38.579  34.602  47.621  1.00  0.00           C  
ATOM   1058  OE1 GLN    71      38.694  34.579  46.396  1.00  0.00           O  
ATOM   1059  NE2 GLN    71      37.540  35.223  48.085  1.00  0.00           N  
ATOM   1060 HE21 GLN    71      36.885  35.652  47.447  1.00  0.00           H  
ATOM   1061 HE22 GLN    71      37.431  35.362  49.079  1.00  0.00           H  
ATOM   1062  C   GLN    71      41.105  31.536  50.058  1.00  0.00           C  
ATOM   1063  O   GLN    71      40.745  32.034  51.120  1.00  0.00           O  
ATOM   1064  N   GLN    72      41.299  30.190  49.819  1.00  0.00           N  
ATOM   1065  H   GLN    72      41.515  29.952  48.861  1.00  0.00           H  
ATOM   1066  CA  GLN    72      40.837  29.191  50.797  1.00  0.00           C  
ATOM   1067  HA  GLN    72      39.938  29.662  51.195  1.00  0.00           H  
ATOM   1068  CB  GLN    72      40.439  27.874  50.133  1.00  0.00           C  
ATOM   1069  HB2 GLN    72      41.296  27.334  49.730  1.00  0.00           H  
ATOM   1070  HB3 GLN    72      40.022  27.212  50.892  1.00  0.00           H  
ATOM   1071  CG  GLN    72      39.333  27.997  49.091  1.00  0.00           C  
ATOM   1072  HG2 GLN    72      39.022  26.981  48.845  1.00  0.00           H  
ATOM   1073  HG3 GLN    72      38.472  28.474  49.559  1.00  0.00           H  
ATOM   1074  CD  GLN    72      39.626  28.728  47.825  1.00  0.00           C  
ATOM   1075  OE1 GLN    72      38.920  29.750  47.495  1.00  0.00           O  
ATOM   1076  NE2 GLN    72      40.687  28.368  47.151  1.00  0.00           N  
ATOM   1077 HE21 GLN    72      40.993  28.850  46.318  1.00  0.00           H  
ATOM   1078 HE22 GLN    72      41.071  27.452  47.332  1.00  0.00           H  
ATOM   1079  C   GLN    72      41.740  29.120  52.127  1.00  0.00           C  
ATOM   1080  O   GLN    72      41.279  29.463  53.211  1.00  0.00           O  
ATOM   1081  N   PRO    73      43.115  28.969  52.073  1.00  0.00           N  
ATOM   1082  CD  PRO    73      43.776  28.213  51.011  1.00  0.00           C  
ATOM   1083  HD2 PRO    73      43.973  28.851  50.150  1.00  0.00           H  
ATOM   1084  HD3 PRO    73      43.194  27.353  50.682  1.00  0.00           H  
ATOM   1085  CG  PRO    73      45.087  27.780  51.659  1.00  0.00           C  
ATOM   1086  HG2 PRO    73      45.860  27.661  50.899  1.00  0.00           H  
ATOM   1087  HG3 PRO    73      44.852  26.879  52.225  1.00  0.00           H  
ATOM   1088  CB  PRO    73      45.425  28.886  52.682  1.00  0.00           C  
ATOM   1089  HB2 PRO    73      45.868  29.735  52.162  1.00  0.00           H  
ATOM   1090  HB3 PRO    73      46.106  28.470  53.425  1.00  0.00           H  
ATOM   1091  CA  PRO    73      44.043  29.235  53.174  1.00  0.00           C  
ATOM   1092  HA  PRO    73      43.746  28.538  53.957  1.00  0.00           H  
ATOM   1093  C   PRO    73      44.007  30.677  53.852  1.00  0.00           C  
ATOM   1094  O   PRO    73      44.619  30.749  54.905  1.00  0.00           O  
ATOM   1095  N   LEU    74      43.535  31.702  53.192  1.00  0.00           N  
ATOM   1096  H   LEU    74      43.248  31.481  52.249  1.00  0.00           H  
ATOM   1097  CA  LEU    74      43.292  33.053  53.637  1.00  0.00           C  
ATOM   1098  HA  LEU    74      43.951  33.336  54.458  1.00  0.00           H  
ATOM   1099  CB  LEU    74      43.662  34.020  52.527  1.00  0.00           C  
ATOM   1100  HB2 LEU    74      43.047  33.671  51.698  1.00  0.00           H  
ATOM   1101  HB3 LEU    74      43.369  35.053  52.715  1.00  0.00           H  
ATOM   1102  CG  LEU    74      45.120  34.065  52.134  1.00  0.00           C  
ATOM   1103  HG  LEU    74      45.459  33.137  51.673  1.00  0.00           H  
ATOM   1104  CD1 LEU    74      45.318  35.126  51.033  1.00  0.00           C  
ATOM   1105 HD11 LEU    74      46.330  35.173  50.630  1.00  0.00           H  
ATOM   1106 HD12 LEU    74      44.693  34.801  50.201  1.00  0.00           H  
ATOM   1107 HD13 LEU    74      44.961  36.134  51.245  1.00  0.00           H  
ATOM   1108  CD2 LEU    74      46.061  34.374  53.288  1.00  0.00           C  
ATOM   1109 HD21 LEU    74      45.797  35.377  53.625  1.00  0.00           H  
ATOM   1110 HD22 LEU    74      45.944  33.609  54.056  1.00  0.00           H  
ATOM   1111 HD23 LEU    74      47.100  34.263  52.980  1.00  0.00           H  
ATOM   1112  C   LEU    74      41.911  33.361  54.260  1.00  0.00           C  
ATOM   1113  O   LEU    74      41.721  34.336  55.004  1.00  0.00           O  
ATOM   1114  N   SER    75      40.945  32.464  54.007  1.00  0.00           N  
ATOM   1115  H   SER    75      41.125  31.759  53.307  1.00  0.00           H  
ATOM   1116  CA  SER    75      39.530  32.610  54.460  1.00  0.00           C  
ATOM   1117  HA  SER    75      39.525  33.445  55.161  1.00  0.00           H  
ATOM   1118  CB  SER    75      38.659  33.163  53.271  1.00  0.00           C  
ATOM   1119  HB2 SER    75      37.790  33.737  53.592  1.00  0.00           H  
ATOM   1120  HB3 SER    75      39.246  33.841  52.651  1.00  0.00           H  
ATOM   1121  OG  SER    75      38.481  32.127  52.390  1.00  0.00           O  
ATOM   1122  HG  SER    75      39.312  32.028  51.920  1.00  0.00           H  
ATOM   1123  C   SER    75      38.893  31.389  55.151  1.00  0.00           C  
ATOM   1124  O   SER    75      38.575  31.429  56.331  1.00  0.00           O  
ATOM   1125  N   HID    76      38.746  30.277  54.507  1.00  0.00           N  
ATOM   1126  H   HID    76      38.976  30.363  53.527  1.00  0.00           H  
ATOM   1127  CA  HID    76      38.030  29.107  55.101  1.00  0.00           C  
ATOM   1128  HA  HID    76      37.112  29.382  55.620  1.00  0.00           H  
ATOM   1129  CB  HID    76      37.712  27.998  54.092  1.00  0.00           C  
ATOM   1130  HB2 HID    76      38.622  27.680  53.584  1.00  0.00           H  
ATOM   1131  HB3 HID    76      37.345  27.100  54.589  1.00  0.00           H  
ATOM   1132  CG  HID    76      36.667  28.390  53.030  1.00  0.00           C  
ATOM   1133  ND1 HID    76      36.207  27.502  52.066  1.00  0.00           N  
ATOM   1134  HD1 HID    76      36.549  26.563  51.917  1.00  0.00           H  
ATOM   1135  CE1 HID    76      35.257  28.157  51.308  1.00  0.00           C  
ATOM   1136  HE1 HID    76      34.743  27.640  50.511  1.00  0.00           H  
ATOM   1137  NE2 HID    76      35.133  29.447  51.758  1.00  0.00           N  
ATOM   1138  CD2 HID    76      36.069  29.579  52.817  1.00  0.00           C  
ATOM   1139  HD2 HID    76      36.308  30.444  53.418  1.00  0.00           H  
ATOM   1140  C   HID    76      38.806  28.366  56.248  1.00  0.00           C  
ATOM   1141  O   HID    76      38.280  27.877  57.263  1.00  0.00           O  
ATOM   1142  N   LEU    77      40.173  28.434  56.119  1.00  0.00           N  
ATOM   1143  H   LEU    77      40.562  29.005  55.382  1.00  0.00           H  
ATOM   1144  CA  LEU    77      41.010  27.896  57.165  1.00  0.00           C  
ATOM   1145  HA  LEU    77      40.675  26.866  57.292  1.00  0.00           H  
ATOM   1146  CB  LEU    77      42.430  27.716  56.546  1.00  0.00           C  
ATOM   1147  HB2 LEU    77      42.469  27.100  55.648  1.00  0.00           H  
ATOM   1148  HB3 LEU    77      42.806  28.655  56.139  1.00  0.00           H  
ATOM   1149  CG  LEU    77      43.430  27.052  57.489  1.00  0.00           C  
ATOM   1150  HG  LEU    77      43.754  27.636  58.351  1.00  0.00           H  
ATOM   1151  CD1 LEU    77      42.957  25.717  58.032  1.00  0.00           C  
ATOM   1152 HD11 LEU    77      42.639  25.068  57.217  1.00  0.00           H  
ATOM   1153 HD12 LEU    77      43.734  25.151  58.545  1.00  0.00           H  
ATOM   1154 HD13 LEU    77      42.072  25.706  58.668  1.00  0.00           H  
ATOM   1155  CD2 LEU    77      44.671  26.693  56.755  1.00  0.00           C  
ATOM   1156 HD21 LEU    77      45.103  27.620  56.380  1.00  0.00           H  
ATOM   1157 HD22 LEU    77      45.362  26.118  57.372  1.00  0.00           H  
ATOM   1158 HD23 LEU    77      44.446  26.070  55.890  1.00  0.00           H  
ATOM   1159  C   LEU    77      41.050  28.743  58.457  1.00  0.00           C  
ATOM   1160  O   LEU    77      40.554  28.310  59.542  1.00  0.00           O  
ATOM   1161  N   PRO    78      41.378  30.076  58.414  1.00  0.00           N  
ATOM   1162  CD  PRO    78      42.155  30.701  57.340  1.00  0.00           C  
ATOM   1163  HD2 PRO    78      41.666  30.473  56.392  1.00  0.00           H  
ATOM   1164  HD3 PRO    78      43.182  30.340  57.285  1.00  0.00           H  
ATOM   1165  CG  PRO    78      42.080  32.172  57.666  1.00  0.00           C  
ATOM   1166  HG2 PRO    78      41.152  32.562  57.247  1.00  0.00           H  
ATOM   1167  HG3 PRO    78      42.914  32.761  57.285  1.00  0.00           H  
ATOM   1168  CB  PRO    78      41.913  32.237  59.193  1.00  0.00           C  
ATOM   1169  HB2 PRO    78      41.413  33.134  59.557  1.00  0.00           H  
ATOM   1170  HB3 PRO    78      42.888  32.254  59.681  1.00  0.00           H  
ATOM   1171  CA  PRO    78      41.137  30.924  59.593  1.00  0.00           C  
ATOM   1172  HA  PRO    78      41.655  30.505  60.456  1.00  0.00           H  
ATOM   1173  C   PRO    78      39.741  30.981  60.100  1.00  0.00           C  
ATOM   1174  O   PRO    78      39.514  30.911  61.309  1.00  0.00           O  
ATOM   1175  N   LEU    79      38.703  30.994  59.224  1.00  0.00           N  
ATOM   1176  H   LEU    79      38.887  31.105  58.237  1.00  0.00           H  
ATOM   1177  CA  LEU    79      37.350  31.059  59.715  1.00  0.00           C  
ATOM   1178  HA  LEU    79      37.207  31.957  60.315  1.00  0.00           H  
ATOM   1179  CB  LEU    79      36.380  31.274  58.502  1.00  0.00           C  
ATOM   1180  HB2 LEU    79      36.745  32.169  57.999  1.00  0.00           H  
ATOM   1181  HB3 LEU    79      36.425  30.475  57.762  1.00  0.00           H  
ATOM   1182  CG  LEU    79      34.958  31.482  58.897  1.00  0.00           C  
ATOM   1183  HG  LEU    79      34.592  30.763  59.630  1.00  0.00           H  
ATOM   1184  CD1 LEU    79      34.766  32.872  59.567  1.00  0.00           C  
ATOM   1185 HD11 LEU    79      34.972  32.837  60.637  1.00  0.00           H  
ATOM   1186 HD12 LEU    79      35.344  33.651  59.069  1.00  0.00           H  
ATOM   1187 HD13 LEU    79      33.704  33.106  59.503  1.00  0.00           H  
ATOM   1188  CD2 LEU    79      34.137  31.410  57.627  1.00  0.00           C  
ATOM   1189 HD21 LEU    79      34.653  31.891  56.796  1.00  0.00           H  
ATOM   1190 HD22 LEU    79      33.871  30.386  57.368  1.00  0.00           H  
ATOM   1191 HD23 LEU    79      33.204  31.950  57.793  1.00  0.00           H  
ATOM   1192  C   LEU    79      36.965  29.856  60.566  1.00  0.00           C  
ATOM   1193  O   LEU    79      36.304  29.986  61.559  1.00  0.00           O  
ATOM   1194  N   THR    80      37.454  28.634  60.208  1.00  0.00           N  
ATOM   1195  H   THR    80      37.972  28.703  59.343  1.00  0.00           H  
ATOM   1196  CA  THR    80      37.275  27.384  61.021  1.00  0.00           C  
ATOM   1197  HA  THR    80      36.204  27.363  61.223  1.00  0.00           H  
ATOM   1198  CB  THR    80      37.765  26.197  60.119  1.00  0.00           C  
ATOM   1199  HB  THR    80      38.529  26.552  59.427  1.00  0.00           H  
ATOM   1200  CG2 THR    80      38.102  24.854  60.802  1.00  0.00           C  
ATOM   1201 HG21 THR    80      37.565  23.998  60.394  1.00  0.00           H  
ATOM   1202 HG22 THR    80      39.190  24.795  60.782  1.00  0.00           H  
ATOM   1203 HG23 THR    80      37.782  25.028  61.829  1.00  0.00           H  
ATOM   1204  OG1 THR    80      36.726  25.945  59.214  1.00  0.00           O  
ATOM   1205  HG1 THR    80      36.312  26.768  58.946  1.00  0.00           H  
ATOM   1206  C   THR    80      38.038  27.516  62.286  1.00  0.00           C  
ATOM   1207  O   THR    80      37.557  27.029  63.321  1.00  0.00           O  
ATOM   1208  N   GLY    81      39.143  28.250  62.315  1.00  0.00           N  
ATOM   1209  H   GLY    81      39.491  28.549  61.415  1.00  0.00           H  
ATOM   1210  CA  GLY    81      39.915  28.539  63.570  1.00  0.00           C  
ATOM   1211  HA2 GLY    81      40.059  27.564  64.036  1.00  0.00           H  
ATOM   1212  HA3 GLY    81      40.883  28.975  63.324  1.00  0.00           H  
ATOM   1213  C   GLY    81      39.054  29.418  64.596  1.00  0.00           C  
ATOM   1214  O   GLY    81      38.978  29.139  65.805  1.00  0.00           O  
ATOM   1215  N   CYS    82      38.324  30.395  64.117  1.00  0.00           N  
ATOM   1216  H   CYS    82      38.347  30.554  63.120  1.00  0.00           H  
ATOM   1217  CA  CYS    82      37.340  31.186  64.850  1.00  0.00           C  
ATOM   1218  HA  CYS    82      37.844  31.508  65.761  1.00  0.00           H  
ATOM   1219  CB  CYS    82      36.955  32.359  64.006  1.00  0.00           C  
ATOM   1220  HB2 CYS    82      37.708  33.126  63.827  1.00  0.00           H  
ATOM   1221  HB3 CYS    82      36.500  32.040  63.068  1.00  0.00           H  
ATOM   1222  SG  CYS    82      35.641  33.182  64.787  1.00  0.00           S  
ATOM   1223  HG  CYS    82      36.242  33.496  65.938  1.00  0.00           H  
ATOM   1224  C   CYS    82      36.108  30.285  65.125  1.00  0.00           C  
ATOM   1225  O   CYS    82      35.736  30.025  66.236  1.00  0.00           O  
ATOM   1226  N   LEU    83      35.508  29.622  64.172  1.00  0.00           N  
ATOM   1227  H   LEU    83      35.826  29.784  63.227  1.00  0.00           H  
ATOM   1228  CA  LEU    83      34.271  28.853  64.352  1.00  0.00           C  
ATOM   1229  HA  LEU    83      33.674  29.542  64.950  1.00  0.00           H  
ATOM   1230  CB  LEU    83      33.526  28.543  63.007  1.00  0.00           C  
ATOM   1231  HB2 LEU    83      34.067  27.804  62.415  1.00  0.00           H  
ATOM   1232  HB3 LEU    83      32.558  28.100  63.240  1.00  0.00           H  
ATOM   1233  CG  LEU    83      33.145  29.796  62.128  1.00  0.00           C  
ATOM   1234  HG  LEU    83      34.009  30.459  62.077  1.00  0.00           H  
ATOM   1235  CD1 LEU    83      32.696  29.177  60.790  1.00  0.00           C  
ATOM   1236 HD11 LEU    83      33.560  28.659  60.373  1.00  0.00           H  
ATOM   1237 HD12 LEU    83      31.902  28.432  60.825  1.00  0.00           H  
ATOM   1238 HD13 LEU    83      32.419  29.973  60.099  1.00  0.00           H  
ATOM   1239  CD2 LEU    83      32.048  30.756  62.616  1.00  0.00           C  
ATOM   1240 HD21 LEU    83      32.171  30.983  63.675  1.00  0.00           H  
ATOM   1241 HD22 LEU    83      32.034  31.645  61.986  1.00  0.00           H  
ATOM   1242 HD23 LEU    83      31.085  30.245  62.589  1.00  0.00           H  
ATOM   1243  C   LEU    83      34.415  27.593  65.210  1.00  0.00           C  
ATOM   1244  O   LEU    83      33.606  27.371  66.075  1.00  0.00           O  
ATOM   1245  N   SER    84      35.597  26.924  65.193  1.00  0.00           N  
ATOM   1246  H   SER    84      36.140  26.989  64.343  1.00  0.00           H  
ATOM   1247  CA  SER    84      36.019  25.903  66.096  1.00  0.00           C  
ATOM   1248  HA  SER    84      35.282  25.107  65.989  1.00  0.00           H  
ATOM   1249  CB  SER    84      37.396  25.320  65.798  1.00  0.00           C  
ATOM   1250  HB2 SER    84      38.086  26.161  65.875  1.00  0.00           H  
ATOM   1251  HB3 SER    84      37.593  24.553  66.547  1.00  0.00           H  
ATOM   1252  OG  SER    84      37.276  24.787  64.507  1.00  0.00           O  
ATOM   1253  HG  SER    84      37.333  25.535  63.908  1.00  0.00           H  
ATOM   1254  C   SER    84      36.028  26.500  67.536  1.00  0.00           C  
ATOM   1255  O   SER    84      35.360  26.046  68.475  1.00  0.00           O  
ATOM   1256  N   THR    85      36.823  27.596  67.661  1.00  0.00           N  
ATOM   1257  H   THR    85      37.269  28.046  66.875  1.00  0.00           H  
ATOM   1258  CA  THR    85      36.724  28.327  68.898  1.00  0.00           C  
ATOM   1259  HA  THR    85      37.196  27.688  69.644  1.00  0.00           H  
ATOM   1260  CB  THR    85      37.406  29.729  68.910  1.00  0.00           C  
ATOM   1261  HB  THR    85      36.970  30.421  68.189  1.00  0.00           H  
ATOM   1262  CG2 THR    85      37.276  30.508  70.195  1.00  0.00           C  
ATOM   1263 HG21 THR    85      37.344  29.827  71.043  1.00  0.00           H  
ATOM   1264 HG22 THR    85      38.163  31.096  70.426  1.00  0.00           H  
ATOM   1265 HG23 THR    85      36.397  31.153  70.187  1.00  0.00           H  
ATOM   1266  OG1 THR    85      38.769  29.632  68.573  1.00  0.00           O  
ATOM   1267  HG1 THR    85      38.756  29.243  67.696  1.00  0.00           H  
ATOM   1268  C   THR    85      35.327  28.666  69.417  1.00  0.00           C  
ATOM   1269  O   THR    85      35.032  28.412  70.621  1.00  0.00           O  
ATOM   1270  N   LEU    86      34.418  29.170  68.603  1.00  0.00           N  
ATOM   1271  H   LEU    86      34.624  29.204  67.615  1.00  0.00           H  
ATOM   1272  CA  LEU    86      33.095  29.516  69.038  1.00  0.00           C  
ATOM   1273  HA  LEU    86      33.146  30.179  69.901  1.00  0.00           H  
ATOM   1274  CB  LEU    86      32.352  30.337  67.940  1.00  0.00           C  
ATOM   1275  HB2 LEU    86      32.317  29.741  67.028  1.00  0.00           H  
ATOM   1276  HB3 LEU    86      31.316  30.499  68.236  1.00  0.00           H  
ATOM   1277  CG  LEU    86      32.877  31.788  67.739  1.00  0.00           C  
ATOM   1278  HG  LEU    86      33.966  31.753  67.726  1.00  0.00           H  
ATOM   1279  CD1 LEU    86      32.327  32.452  66.538  1.00  0.00           C  
ATOM   1280 HD11 LEU    86      31.248  32.604  66.558  1.00  0.00           H  
ATOM   1281 HD12 LEU    86      32.686  33.467  66.363  1.00  0.00           H  
ATOM   1282 HD13 LEU    86      32.667  31.885  65.671  1.00  0.00           H  
ATOM   1283  CD2 LEU    86      32.463  32.657  68.937  1.00  0.00           C  
ATOM   1284 HD21 LEU    86      32.969  33.594  68.706  1.00  0.00           H  
ATOM   1285 HD22 LEU    86      31.381  32.685  69.070  1.00  0.00           H  
ATOM   1286 HD23 LEU    86      32.842  32.281  69.887  1.00  0.00           H  
ATOM   1287  C   LEU    86      32.188  28.351  69.365  1.00  0.00           C  
ATOM   1288  O   LEU    86      31.297  28.447  70.165  1.00  0.00           O  
ATOM   1289  N   PHE    87      32.507  27.255  68.697  1.00  0.00           N  
ATOM   1290  H   PHE    87      33.245  27.237  68.009  1.00  0.00           H  
ATOM   1291  CA  PHE    87      31.825  26.006  68.794  1.00  0.00           C  
ATOM   1292  HA  PHE    87      30.748  26.163  68.741  1.00  0.00           H  
ATOM   1293  CB  PHE    87      32.072  25.068  67.619  1.00  0.00           C  
ATOM   1294  HB2 PHE    87      31.555  25.431  66.731  1.00  0.00           H  
ATOM   1295  HB3 PHE    87      33.107  25.002  67.284  1.00  0.00           H  
ATOM   1296  CG  PHE    87      31.517  23.647  67.853  1.00  0.00           C  
ATOM   1297  CD1 PHE    87      32.257  22.547  67.437  1.00  0.00           C  
ATOM   1298  HD1 PHE    87      33.234  22.647  66.987  1.00  0.00           H  
ATOM   1299  CE1 PHE    87      31.854  21.195  67.520  1.00  0.00           C  
ATOM   1300  HE1 PHE    87      32.440  20.359  67.169  1.00  0.00           H  
ATOM   1301  CZ  PHE    87      30.608  20.932  68.072  1.00  0.00           C  
ATOM   1302  HZ  PHE    87      30.269  19.909  68.135  1.00  0.00           H  
ATOM   1303  CE2 PHE    87      29.847  22.053  68.575  1.00  0.00           C  
ATOM   1304  HE2 PHE    87      28.843  21.902  68.944  1.00  0.00           H  
ATOM   1305  CD2 PHE    87      30.253  23.412  68.386  1.00  0.00           C  
ATOM   1306  HD2 PHE    87      29.606  24.240  68.635  1.00  0.00           H  
ATOM   1307  C   PHE    87      32.244  25.351  70.066  1.00  0.00           C  
ATOM   1308  O   PHE    87      31.447  24.909  70.959  1.00  0.00           O  
ATOM   1309  N   LEU    88      33.530  25.400  70.509  1.00  0.00           N  
ATOM   1310  H   LEU    88      34.128  25.935  69.895  1.00  0.00           H  
ATOM   1311  CA  LEU    88      33.974  25.076  71.842  1.00  0.00           C  
ATOM   1312  HA  LEU    88      33.791  24.022  72.051  1.00  0.00           H  
ATOM   1313  CB  LEU    88      35.514  25.184  71.994  1.00  0.00           C  
ATOM   1314  HB2 LEU    88      36.044  24.546  71.287  1.00  0.00           H  
ATOM   1315  HB3 LEU    88      35.829  26.182  71.689  1.00  0.00           H  
ATOM   1316  CG  LEU    88      36.124  25.035  73.406  1.00  0.00           C  
ATOM   1317  HG  LEU    88      35.567  25.447  74.247  1.00  0.00           H  
ATOM   1318  CD1 LEU    88      36.119  23.552  73.757  1.00  0.00           C  
ATOM   1319 HD11 LEU    88      35.167  23.359  74.252  1.00  0.00           H  
ATOM   1320 HD12 LEU    88      36.444  22.921  72.930  1.00  0.00           H  
ATOM   1321 HD13 LEU    88      36.853  23.575  74.563  1.00  0.00           H  
ATOM   1322  CD2 LEU    88      37.543  25.587  73.395  1.00  0.00           C  
ATOM   1323 HD21 LEU    88      38.119  25.431  74.308  1.00  0.00           H  
ATOM   1324 HD22 LEU    88      38.127  25.131  72.596  1.00  0.00           H  
ATOM   1325 HD23 LEU    88      37.465  26.660  73.222  1.00  0.00           H  
ATOM   1326  C   LEU    88      33.352  26.055  72.864  1.00  0.00           C  
ATOM   1327  O   LEU    88      33.034  25.614  73.941  1.00  0.00           O  
ATOM   1328  N   GLN    89      33.163  27.311  72.532  1.00  0.00           N  
ATOM   1329  H   GLN    89      33.476  27.575  71.609  1.00  0.00           H  
ATOM   1330  CA  GLN    89      32.370  28.280  73.391  1.00  0.00           C  
ATOM   1331  HA  GLN    89      32.673  28.162  74.432  1.00  0.00           H  
ATOM   1332  CB  GLN    89      32.639  29.737  73.002  1.00  0.00           C  
ATOM   1333  HB2 GLN    89      32.781  29.752  71.922  1.00  0.00           H  
ATOM   1334  HB3 GLN    89      31.792  30.360  73.287  1.00  0.00           H  
ATOM   1335  CG  GLN    89      33.983  30.206  73.724  1.00  0.00           C  
ATOM   1336  HG2 GLN    89      33.700  30.428  74.753  1.00  0.00           H  
ATOM   1337  HG3 GLN    89      34.682  29.370  73.756  1.00  0.00           H  
ATOM   1338  CD  GLN    89      34.770  31.491  73.319  1.00  0.00           C  
ATOM   1339  OE1 GLN    89      34.326  32.161  72.362  1.00  0.00           O  
ATOM   1340  NE2 GLN    89      35.803  31.854  74.014  1.00  0.00           N  
ATOM   1341 HE21 GLN    89      36.391  32.626  73.730  1.00  0.00           H  
ATOM   1342 HE22 GLN    89      36.126  31.234  74.743  1.00  0.00           H  
ATOM   1343  C   GLN    89      30.885  27.999  73.643  1.00  0.00           C  
ATOM   1344  O   GLN    89      30.340  28.362  74.670  1.00  0.00           O  
ATOM   1345  N   ALA    90      30.241  27.120  72.861  1.00  0.00           N  
ATOM   1346  H   ALA    90      30.615  26.772  71.990  1.00  0.00           H  
ATOM   1347  CA  ALA    90      28.977  26.521  73.153  1.00  0.00           C  
ATOM   1348  HA  ALA    90      28.283  27.326  73.393  1.00  0.00           H  
ATOM   1349  CB  ALA    90      28.447  25.739  71.967  1.00  0.00           C  
ATOM   1350  HB1 ALA    90      27.545  25.260  72.349  1.00  0.00           H  
ATOM   1351  HB2 ALA    90      28.269  26.444  71.154  1.00  0.00           H  
ATOM   1352  HB3 ALA    90      29.111  24.895  71.779  1.00  0.00           H  
ATOM   1353  C   ALA    90      29.003  25.640  74.364  1.00  0.00           C  
ATOM   1354  O   ALA    90      28.178  25.826  75.238  1.00  0.00           O  
ATOM   1355  N   ALA    91      30.108  24.884  74.552  1.00  0.00           N  
ATOM   1356  H   ALA    91      30.911  25.013  73.953  1.00  0.00           H  
ATOM   1357  CA  ALA    91      30.242  24.023  75.712  1.00  0.00           C  
ATOM   1358  HA  ALA    91      29.429  23.312  75.861  1.00  0.00           H  
ATOM   1359  CB  ALA    91      31.400  23.133  75.418  1.00  0.00           C  
ATOM   1360  HB1 ALA    91      31.651  22.514  76.279  1.00  0.00           H  
ATOM   1361  HB2 ALA    91      31.276  22.548  74.507  1.00  0.00           H  
ATOM   1362  HB3 ALA    91      32.289  23.757  75.332  1.00  0.00           H  
ATOM   1363  C   ALA    91      30.539  24.774  76.975  1.00  0.00           C  
ATOM   1364  O   ALA    91      29.973  24.501  78.076  1.00  0.00           O  
ATOM   1365  N   GLU    92      31.388  25.799  76.965  1.00  0.00           N  
ATOM   1366  H   GLU    92      31.834  26.083  76.105  1.00  0.00           H  
ATOM   1367  CA  GLU    92      31.554  26.688  78.023  1.00  0.00           C  
ATOM   1368  HA  GLU    92      31.813  26.112  78.911  1.00  0.00           H  
ATOM   1369  CB  GLU    92      32.735  27.672  77.869  1.00  0.00           C  
ATOM   1370  HB2 GLU    92      32.630  28.406  77.069  1.00  0.00           H  
ATOM   1371  HB3 GLU    92      32.810  28.175  78.833  1.00  0.00           H  
ATOM   1372  CG  GLU    92      34.088  27.017  77.586  1.00  0.00           C  
ATOM   1373  HG2 GLU    92      34.087  25.986  77.939  1.00  0.00           H  
ATOM   1374  HG3 GLU    92      34.132  26.853  76.509  1.00  0.00           H  
ATOM   1375  CD  GLU    92      35.284  27.821  78.096  1.00  0.00           C  
ATOM   1376  OE1 GLU    92      36.397  27.376  78.276  1.00  0.00           O  
ATOM   1377  OE2 GLU    92      35.098  29.065  78.260  1.00  0.00           O  
ATOM   1378  C   GLU    92      30.248  27.456  78.349  1.00  0.00           C  
ATOM   1379  O   GLU    92      29.868  27.610  79.508  1.00  0.00           O  
ATOM   1380  N   ILE    93      29.498  28.091  77.386  1.00  0.00           N  
ATOM   1381  H   ILE    93      29.778  28.121  76.416  1.00  0.00           H  
ATOM   1382  CA  ILE    93      28.223  28.697  77.666  1.00  0.00           C  
ATOM   1383  HA  ILE    93      28.248  29.462  78.443  1.00  0.00           H  
ATOM   1384  CB  ILE    93      27.581  29.229  76.319  1.00  0.00           C  
ATOM   1385  HB  ILE    93      27.803  28.452  75.588  1.00  0.00           H  
ATOM   1386  CG2 ILE    93      26.056  29.547  76.358  1.00  0.00           C  
ATOM   1387 HG21 ILE    93      25.667  29.885  75.397  1.00  0.00           H  
ATOM   1388 HG22 ILE    93      25.465  28.660  76.586  1.00  0.00           H  
ATOM   1389 HG23 ILE    93      25.907  30.311  77.121  1.00  0.00           H  
ATOM   1390  CG1 ILE    93      28.231  30.583  76.022  1.00  0.00           C  
ATOM   1391 HG12 ILE    93      27.808  31.365  76.652  1.00  0.00           H  
ATOM   1392 HG13 ILE    93      29.259  30.630  76.382  1.00  0.00           H  
ATOM   1393  CD1 ILE    93      28.079  31.077  74.569  1.00  0.00           C  
ATOM   1394 HD11 ILE    93      28.576  32.044  74.501  1.00  0.00           H  
ATOM   1395 HD12 ILE    93      28.627  30.323  74.004  1.00  0.00           H  
ATOM   1396 HD13 ILE    93      27.049  31.066  74.210  1.00  0.00           H  
ATOM   1397  C   ILE    93      27.287  27.614  78.239  1.00  0.00           C  
ATOM   1398  O   ILE    93      26.324  27.918  78.992  1.00  0.00           O  
ATOM   1399  N   PHE    94      27.486  26.312  77.922  1.00  0.00           N  
ATOM   1400  H   PHE    94      28.191  25.962  77.289  1.00  0.00           H  
ATOM   1401  CA  PHE    94      26.718  25.321  78.607  1.00  0.00           C  
ATOM   1402  HA  PHE    94      25.684  25.641  78.480  1.00  0.00           H  
ATOM   1403  CB  PHE    94      26.783  23.981  77.840  1.00  0.00           C  
ATOM   1404  HB2 PHE    94      26.596  24.137  76.777  1.00  0.00           H  
ATOM   1405  HB3 PHE    94      27.825  23.662  77.865  1.00  0.00           H  
ATOM   1406  CG  PHE    94      25.935  22.853  78.323  1.00  0.00           C  
ATOM   1407  CD1 PHE    94      26.337  22.197  79.509  1.00  0.00           C  
ATOM   1408  HD1 PHE    94      27.241  22.492  80.020  1.00  0.00           H  
ATOM   1409  CE1 PHE    94      25.566  21.116  80.022  1.00  0.00           C  
ATOM   1410  HE1 PHE    94      25.934  20.749  80.969  1.00  0.00           H  
ATOM   1411  CZ  PHE    94      24.449  20.576  79.369  1.00  0.00           C  
ATOM   1412  HZ  PHE    94      23.913  19.699  79.702  1.00  0.00           H  
ATOM   1413  CE2 PHE    94      24.173  21.132  78.121  1.00  0.00           C  
ATOM   1414  HE2 PHE    94      23.286  20.856  77.571  1.00  0.00           H  
ATOM   1415  CD2 PHE    94      24.852  22.232  77.615  1.00  0.00           C  
ATOM   1416  HD2 PHE    94      24.659  22.604  76.619  1.00  0.00           H  
ATOM   1417  C   PHE    94      27.075  25.231  80.086  1.00  0.00           C  
ATOM   1418  O   PHE    94      26.155  25.020  80.867  1.00  0.00           O  
ATOM   1419  N   VAL    95      28.354  25.329  80.444  1.00  0.00           N  
ATOM   1420  H   VAL    95      29.042  25.381  79.706  1.00  0.00           H  
ATOM   1421  CA  VAL    95      28.788  25.187  81.814  1.00  0.00           C  
ATOM   1422  HA  VAL    95      28.381  24.245  82.183  1.00  0.00           H  
ATOM   1423  CB  VAL    95      30.369  25.120  81.830  1.00  0.00           C  
ATOM   1424  HB  VAL    95      30.747  25.764  81.036  1.00  0.00           H  
ATOM   1425  CG1 VAL    95      30.949  25.474  83.194  1.00  0.00           C  
ATOM   1426 HG11 VAL    95      31.952  25.058  83.283  1.00  0.00           H  
ATOM   1427 HG12 VAL    95      31.037  26.551  83.340  1.00  0.00           H  
ATOM   1428 HG13 VAL    95      30.322  24.990  83.943  1.00  0.00           H  
ATOM   1429  CG2 VAL    95      30.692  23.645  81.587  1.00  0.00           C  
ATOM   1430 HG21 VAL    95      30.376  23.292  80.606  1.00  0.00           H  
ATOM   1431 HG22 VAL    95      31.767  23.466  81.597  1.00  0.00           H  
ATOM   1432 HG23 VAL    95      30.212  23.100  82.400  1.00  0.00           H  
ATOM   1433  C   VAL    95      28.325  26.393  82.604  1.00  0.00           C  
ATOM   1434  O   VAL    95      27.911  26.318  83.760  1.00  0.00           O  
ATOM   1435  N   GLU    96      28.269  27.570  81.969  1.00  0.00           N  
ATOM   1436  H   GLU    96      28.770  27.616  81.094  1.00  0.00           H  
ATOM   1437  CA  GLU    96      27.801  28.856  82.539  1.00  0.00           C  
ATOM   1438  HA  GLU    96      28.478  29.106  83.356  1.00  0.00           H  
ATOM   1439  CB  GLU    96      28.010  29.916  81.431  1.00  0.00           C  
ATOM   1440  HB2 GLU    96      28.963  29.714  80.943  1.00  0.00           H  
ATOM   1441  HB3 GLU    96      27.310  29.698  80.624  1.00  0.00           H  
ATOM   1442  CG  GLU    96      27.883  31.371  81.857  1.00  0.00           C  
ATOM   1443  HG2 GLU    96      26.799  31.477  81.892  1.00  0.00           H  
ATOM   1444  HG3 GLU    96      28.291  31.527  82.856  1.00  0.00           H  
ATOM   1445  CD  GLU    96      28.637  32.279  80.856  1.00  0.00           C  
ATOM   1446  OE1 GLU    96      28.485  32.217  79.636  1.00  0.00           O  
ATOM   1447  OE2 GLU    96      29.612  32.992  81.250  1.00  0.00           O  
ATOM   1448  C   GLU    96      26.318  28.857  82.953  1.00  0.00           C  
ATOM   1449  O   GLU    96      25.895  29.550  83.877  1.00  0.00           O  
ATOM   1450  N   SER    97      25.455  27.986  82.356  1.00  0.00           N  
ATOM   1451  H   SER    97      25.965  27.407  81.704  1.00  0.00           H  
ATOM   1452  CA  SER    97      24.025  27.792  82.680  1.00  0.00           C  
ATOM   1453  HA  SER    97      23.583  28.787  82.622  1.00  0.00           H  
ATOM   1454  CB  SER    97      23.261  26.886  81.651  1.00  0.00           C  
ATOM   1455  HB2 SER    97      22.186  26.986  81.798  1.00  0.00           H  
ATOM   1456  HB3 SER    97      23.507  27.379  80.711  1.00  0.00           H  
ATOM   1457  OG  SER    97      23.636  25.510  81.753  1.00  0.00           O  
ATOM   1458  HG  SER    97      24.542  25.423  81.446  1.00  0.00           H  
ATOM   1459  C   SER    97      23.858  27.235  84.112  1.00  0.00           C  
ATOM   1460  O   SER    97      22.805  27.285  84.742  1.00  0.00           O  
ATOM   1461  N   GLU    98      24.865  26.550  84.691  1.00  0.00           N  
ATOM   1462  H   GLU    98      25.686  26.393  84.125  1.00  0.00           H  
ATOM   1463  CA  GLU    98      24.760  25.836  85.994  1.00  0.00           C  
ATOM   1464  HA  GLU    98      23.745  25.962  86.371  1.00  0.00           H  
ATOM   1465  CB  GLU    98      25.061  24.330  85.816  1.00  0.00           C  
ATOM   1466  HB2 GLU    98      25.991  24.134  85.282  1.00  0.00           H  
ATOM   1467  HB3 GLU    98      25.289  23.943  86.809  1.00  0.00           H  
ATOM   1468  CG  GLU    98      23.964  23.561  85.076  1.00  0.00           C  
ATOM   1469  HG2 GLU    98      23.914  24.115  84.139  1.00  0.00           H  
ATOM   1470  HG3 GLU    98      24.292  22.543  84.862  1.00  0.00           H  
ATOM   1471  CD  GLU    98      22.597  23.730  85.711  1.00  0.00           C  
ATOM   1472  OE1 GLU    98      21.623  23.570  84.954  1.00  0.00           O  
ATOM   1473  OE2 GLU    98      22.506  23.667  86.957  1.00  0.00           O  
ATOM   1474  C   GLU    98      25.799  26.341  87.073  1.00  0.00           C  
ATOM   1475  O   GLU    98      25.817  25.878  88.218  1.00  0.00           O  
ATOM   1476  N   LEU    99      26.602  27.346  86.746  1.00  0.00           N  
ATOM   1477  H   LEU    99      26.356  27.795  85.876  1.00  0.00           H  
ATOM   1478  CA  LEU    99      27.439  28.194  87.678  1.00  0.00           C  
ATOM   1479  HA  LEU    99      27.415  27.825  88.704  1.00  0.00           H  
ATOM   1480  CB  LEU    99      28.948  28.124  87.255  1.00  0.00           C  
ATOM   1481  HB2 LEU    99      28.945  28.684  86.320  1.00  0.00           H  
ATOM   1482  HB3 LEU    99      29.450  28.631  88.079  1.00  0.00           H  
ATOM   1483  CG  LEU    99      29.436  26.623  87.049  1.00  0.00           C  
ATOM   1484  HG  LEU    99      28.744  26.094  86.394  1.00  0.00           H  
ATOM   1485  CD1 LEU    99      30.793  26.557  86.439  1.00  0.00           C  
ATOM   1486 HD11 LEU    99      30.937  25.526  86.116  1.00  0.00           H  
ATOM   1487 HD12 LEU    99      30.909  27.235  85.594  1.00  0.00           H  
ATOM   1488 HD13 LEU    99      31.532  26.898  87.165  1.00  0.00           H  
ATOM   1489  CD2 LEU    99      29.376  25.811  88.380  1.00  0.00           C  
ATOM   1490 HD21 LEU    99      29.365  24.754  88.115  1.00  0.00           H  
ATOM   1491 HD22 LEU    99      30.145  26.176  89.061  1.00  0.00           H  
ATOM   1492 HD23 LEU    99      28.486  26.034  88.967  1.00  0.00           H  
ATOM   1493  C   LEU    99      27.012  29.720  87.751  1.00  0.00           C  
ATOM   1494  O   LEU    99      26.309  30.144  86.839  1.00  0.00           O  
ATOM   1495  N   PRO   100      27.500  30.575  88.650  1.00  0.00           N  
ATOM   1496  CD  PRO   100      27.935  30.142  89.908  1.00  0.00           C  
ATOM   1497  HD2 PRO   100      29.021  30.045  89.907  1.00  0.00           H  
ATOM   1498  HD3 PRO   100      27.524  29.217  90.311  1.00  0.00           H  
ATOM   1499  CG  PRO   100      27.544  31.288  90.817  1.00  0.00           C  
ATOM   1500  HG2 PRO   100      28.232  31.381  91.657  1.00  0.00           H  
ATOM   1501  HG3 PRO   100      26.583  31.097  91.295  1.00  0.00           H  
ATOM   1502  CB  PRO   100      27.643  32.528  89.939  1.00  0.00           C  
ATOM   1503  HB2 PRO   100      28.672  32.881  89.876  1.00  0.00           H  
ATOM   1504  HB3 PRO   100      26.954  33.305  90.270  1.00  0.00           H  
ATOM   1505  CA  PRO   100      27.224  31.978  88.641  1.00  0.00           C  
ATOM   1506  HA  PRO   100      26.153  32.176  88.612  1.00  0.00           H  
ATOM   1507  C   PRO   100      27.782  32.784  87.448  1.00  0.00           C  
ATOM   1508  O   PRO   100      27.232  33.783  87.009  1.00  0.00           O  
ATOM   1509  N   LEU   101      28.924  32.275  86.962  1.00  0.00           N  
ATOM   1510  H   LEU   101      29.279  31.429  87.386  1.00  0.00           H  
ATOM   1511  CA  LEU   101      29.594  32.796  85.780  1.00  0.00           C  
ATOM   1512  HA  LEU   101      28.808  32.997  85.052  1.00  0.00           H  
ATOM   1513  CB  LEU   101      30.524  34.034  86.112  1.00  0.00           C  
ATOM   1514  HB2 LEU   101      30.819  33.889  87.151  1.00  0.00           H  
ATOM   1515  HB3 LEU   101      31.406  34.003  85.472  1.00  0.00           H  
ATOM   1516  CG  LEU   101      29.912  35.395  85.887  1.00  0.00           C  
ATOM   1517  HG  LEU   101      29.136  35.702  86.588  1.00  0.00           H  
ATOM   1518  CD1 LEU   101      31.002  36.406  86.114  1.00  0.00           C  
ATOM   1519 HD11 LEU   101      31.820  36.312  85.400  1.00  0.00           H  
ATOM   1520 HD12 LEU   101      30.531  37.389  86.108  1.00  0.00           H  
ATOM   1521 HD13 LEU   101      31.450  36.407  87.108  1.00  0.00           H  
ATOM   1522  CD2 LEU   101      29.376  35.637  84.501  1.00  0.00           C  
ATOM   1523 HD21 LEU   101      30.121  35.699  83.708  1.00  0.00           H  
ATOM   1524 HD22 LEU   101      28.662  34.862  84.223  1.00  0.00           H  
ATOM   1525 HD23 LEU   101      28.877  36.605  84.470  1.00  0.00           H  
ATOM   1526  C   LEU   101      30.432  31.687  85.208  1.00  0.00           C  
ATOM   1527  O   LEU   101      30.892  30.817  85.957  1.00  0.00           O  
ATOM   1528  N   SER   102      30.677  31.666  83.918  1.00  0.00           N  
ATOM   1529  H   SER   102      29.999  32.147  83.345  1.00  0.00           H  
ATOM   1530  CA  SER   102      31.965  31.148  83.416  1.00  0.00           C  
ATOM   1531  HA  SER   102      32.145  30.170  83.861  1.00  0.00           H  
ATOM   1532  CB  SER   102      32.050  31.083  81.903  1.00  0.00           C  
ATOM   1533  HB2 SER   102      31.276  30.436  81.492  1.00  0.00           H  
ATOM   1534  HB3 SER   102      31.966  32.080  81.470  1.00  0.00           H  
ATOM   1535  OG  SER   102      33.268  30.571  81.540  1.00  0.00           O  
ATOM   1536  HG  SER   102      33.315  29.748  82.033  1.00  0.00           H  
ATOM   1537  C   SER   102      33.046  32.140  84.054  1.00  0.00           C  
ATOM   1538  O   SER   102      32.926  33.285  83.713  1.00  0.00           O  
ATOM   1539  N   TRP   103      34.036  31.679  84.909  1.00  0.00           N  
ATOM   1540  H   TRP   103      34.212  30.699  85.075  1.00  0.00           H  
ATOM   1541  CA  TRP   103      34.999  32.530  85.542  1.00  0.00           C  
ATOM   1542  HA  TRP   103      34.819  33.571  85.273  1.00  0.00           H  
ATOM   1543  CB  TRP   103      35.017  32.378  87.042  1.00  0.00           C  
ATOM   1544  HB2 TRP   103      34.003  32.587  87.385  1.00  0.00           H  
ATOM   1545  HB3 TRP   103      35.147  31.340  87.348  1.00  0.00           H  
ATOM   1546  CG  TRP   103      35.907  33.219  87.853  1.00  0.00           C  
ATOM   1547  CD1 TRP   103      36.882  32.783  88.627  1.00  0.00           C  
ATOM   1548  HD1 TRP   103      37.289  31.783  88.598  1.00  0.00           H  
ATOM   1549  NE1 TRP   103      37.572  33.825  89.209  1.00  0.00           N  
ATOM   1550  HE1 TRP   103      38.325  33.725  89.875  1.00  0.00           H  
ATOM   1551  CE2 TRP   103      36.910  35.041  88.976  1.00  0.00           C  
ATOM   1552  CZ2 TRP   103      37.042  36.307  89.420  1.00  0.00           C  
ATOM   1553  HZ2 TRP   103      37.925  36.534  89.999  1.00  0.00           H  
ATOM   1554  CH2 TRP   103      36.141  37.310  88.985  1.00  0.00           C  
ATOM   1555  HH2 TRP   103      36.256  38.312  89.371  1.00  0.00           H  
ATOM   1556  CZ3 TRP   103      35.105  36.937  88.058  1.00  0.00           C  
ATOM   1557  HZ3 TRP   103      34.495  37.736  87.663  1.00  0.00           H  
ATOM   1558  CE3 TRP   103      34.977  35.643  87.577  1.00  0.00           C  
ATOM   1559  HE3 TRP   103      34.130  35.393  86.956  1.00  0.00           H  
ATOM   1560  CD2 TRP   103      35.842  34.661  88.101  1.00  0.00           C  
ATOM   1561  C   TRP   103      36.393  32.232  84.861  1.00  0.00           C  
ATOM   1562  O   TRP   103      36.497  31.623  83.798  1.00  0.00           O  
ATOM   1563  N   ALA   104      37.461  32.752  85.485  1.00  0.00           N  
ATOM   1564  H   ALA   104      37.237  33.387  86.238  1.00  0.00           H  
ATOM   1565  CA  ALA   104      38.855  32.621  85.126  1.00  0.00           C  
ATOM   1566  HA  ALA   104      38.917  32.763  84.047  1.00  0.00           H  
ATOM   1567  CB  ALA   104      39.613  33.810  85.693  1.00  0.00           C  
ATOM   1568  HB1 ALA   104      40.678  33.748  85.468  1.00  0.00           H  
ATOM   1569  HB2 ALA   104      39.223  34.728  85.254  1.00  0.00           H  
ATOM   1570  HB3 ALA   104      39.582  33.913  86.778  1.00  0.00           H  
ATOM   1571  C   ALA   104      39.556  31.256  85.352  1.00  0.00           C  
ATOM   1572  O   ALA   104      40.569  30.940  84.676  1.00  0.00           O  
ATOM   1573  N   ASP   105      38.993  30.469  86.250  1.00  0.00           N  
ATOM   1574  H   ASP   105      38.122  30.735  86.687  1.00  0.00           H  
ATOM   1575  CA  ASP   105      39.508  29.136  86.544  1.00  0.00           C  
ATOM   1576  HA  ASP   105      40.595  29.114  86.460  1.00  0.00           H  
ATOM   1577  CB  ASP   105      39.090  28.709  87.960  1.00  0.00           C  
ATOM   1578  HB2 ASP   105      39.419  27.673  88.040  1.00  0.00           H  
ATOM   1579  HB3 ASP   105      39.535  29.300  88.760  1.00  0.00           H  
ATOM   1580  CG  ASP   105      37.602  28.836  88.164  1.00  0.00           C  
ATOM   1581  OD1 ASP   105      37.182  29.066  89.336  1.00  0.00           O  
ATOM   1582  OD2 ASP   105      36.751  28.780  87.257  1.00  0.00           O  
ATOM   1583  C   ASP   105      39.135  28.095  85.478  1.00  0.00           C  
ATOM   1584  O   ASP   105      38.153  28.154  84.783  1.00  0.00           O  
ATOM   1585  N   ARG   106      40.000  27.023  85.405  1.00  0.00           N  
ATOM   1586  H   ARG   106      40.681  26.802  86.117  1.00  0.00           H  
ATOM   1587  CA  ARG   106      39.807  25.961  84.388  1.00  0.00           C  
ATOM   1588  HA  ARG   106      39.779  26.438  83.408  1.00  0.00           H  
ATOM   1589  CB  ARG   106      41.055  24.977  84.308  1.00  0.00           C  
ATOM   1590  HB2 ARG   106      41.311  24.547  85.276  1.00  0.00           H  
ATOM   1591  HB3 ARG   106      40.840  24.218  83.555  1.00  0.00           H  
ATOM   1592  CG  ARG   106      42.283  25.707  83.690  1.00  0.00           C  
ATOM   1593  HG2 ARG   106      41.870  26.203  82.812  1.00  0.00           H  
ATOM   1594  HG3 ARG   106      42.721  26.464  84.340  1.00  0.00           H  
ATOM   1595  CD  ARG   106      43.392  24.786  83.285  1.00  0.00           C  
ATOM   1596  HD2 ARG   106      43.836  24.323  84.167  1.00  0.00           H  
ATOM   1597  HD3 ARG   106      43.072  23.922  82.703  1.00  0.00           H  
ATOM   1598  NE  ARG   106      44.425  25.387  82.473  1.00  0.00           N  
ATOM   1599  HE  ARG   106      44.210  26.230  81.960  1.00  0.00           H  
ATOM   1600  CZ  ARG   106      45.602  24.771  82.237  1.00  0.00           C  
ATOM   1601  NH1 ARG   106      45.766  23.505  82.614  1.00  0.00           N  
ATOM   1602 HH11 ARG   106      45.036  22.968  83.061  1.00  0.00           H  
ATOM   1603 HH12 ARG   106      46.672  23.122  82.383  1.00  0.00           H  
ATOM   1604  NH2 ARG   106      46.651  25.379  81.731  1.00  0.00           N  
ATOM   1605 HH21 ARG   106      46.450  26.266  81.290  1.00  0.00           H  
ATOM   1606 HH22 ARG   106      47.485  24.876  81.465  1.00  0.00           H  
ATOM   1607  C   ARG   106      38.553  25.139  84.515  1.00  0.00           C  
ATOM   1608  O   ARG   106      38.027  24.652  83.491  1.00  0.00           O  
ATOM   1609  N   LEU   107      38.131  24.866  85.757  1.00  0.00           N  
ATOM   1610  H   LEU   107      38.832  24.978  86.474  1.00  0.00           H  
ATOM   1611  CA  LEU   107      36.849  24.200  86.113  1.00  0.00           C  
ATOM   1612  HA  LEU   107      37.024  23.150  85.877  1.00  0.00           H  
ATOM   1613  CB  LEU   107      36.817  24.238  87.712  1.00  0.00           C  
ATOM   1614  HB2 LEU   107      37.742  23.820  88.110  1.00  0.00           H  
ATOM   1615  HB3 LEU   107      36.780  25.268  88.066  1.00  0.00           H  
ATOM   1616  CG  LEU   107      35.693  23.477  88.419  1.00  0.00           C  
ATOM   1617  HG  LEU   107      34.709  23.867  88.158  1.00  0.00           H  
ATOM   1618  CD1 LEU   107      35.660  22.033  87.798  1.00  0.00           C  
ATOM   1619 HD11 LEU   107      36.487  21.473  88.237  1.00  0.00           H  
ATOM   1620 HD12 LEU   107      34.682  21.578  87.954  1.00  0.00           H  
ATOM   1621 HD13 LEU   107      35.718  22.041  86.710  1.00  0.00           H  
ATOM   1622  CD2 LEU   107      35.850  23.501  89.948  1.00  0.00           C  
ATOM   1623 HD21 LEU   107      35.644  24.537  90.214  1.00  0.00           H  
ATOM   1624 HD22 LEU   107      35.189  22.795  90.451  1.00  0.00           H  
ATOM   1625 HD23 LEU   107      36.872  23.290  90.266  1.00  0.00           H  
ATOM   1626  C   LEU   107      35.543  24.784  85.529  1.00  0.00           C  
ATOM   1627  O   LEU   107      34.726  24.084  84.992  1.00  0.00           O  
ATOM   1628  N   SER   108      35.471  26.116  85.340  1.00  0.00           N  
ATOM   1629  H   SER   108      36.221  26.679  85.713  1.00  0.00           H  
ATOM   1630  CA  SER   108      34.249  26.812  84.945  1.00  0.00           C  
ATOM   1631  HA  SER   108      33.409  26.262  85.367  1.00  0.00           H  
ATOM   1632  CB  SER   108      34.147  28.232  85.593  1.00  0.00           C  
ATOM   1633  HB2 SER   108      33.235  28.698  85.221  1.00  0.00           H  
ATOM   1634  HB3 SER   108      34.177  28.194  86.682  1.00  0.00           H  
ATOM   1635  OG  SER   108      35.294  28.970  85.159  1.00  0.00           O  
ATOM   1636  HG  SER   108      35.925  28.865  85.874  1.00  0.00           H  
ATOM   1637  C   SER   108      34.132  26.988  83.332  1.00  0.00           C  
ATOM   1638  O   SER   108      33.600  27.955  82.812  1.00  0.00           O  
ATOM   1639  N   GLY   109      34.542  25.957  82.635  1.00  0.00           N  
ATOM   1640  H   GLY   109      34.898  25.137  83.104  1.00  0.00           H  
ATOM   1641  CA  GLY   109      34.324  25.708  81.211  1.00  0.00           C  
ATOM   1642  HA2 GLY   109      33.358  26.058  80.849  1.00  0.00           H  
ATOM   1643  HA3 GLY   109      35.089  26.227  80.634  1.00  0.00           H  
ATOM   1644  C   GLY   109      34.473  24.251  80.876  1.00  0.00           C  
ATOM   1645  O   GLY   109      34.117  23.471  81.749  1.00  0.00           O  
ATOM   1646  N   CYS   110      34.780  23.942  79.616  1.00  0.00           N  
ATOM   1647  H   CYS   110      34.823  24.635  78.883  1.00  0.00           H  
ATOM   1648  CA  CYS   110      34.959  22.532  79.084  1.00  0.00           C  
ATOM   1649  HA  CYS   110      34.956  21.797  79.890  1.00  0.00           H  
ATOM   1650  CB  CYS   110      33.852  22.041  78.059  1.00  0.00           C  
ATOM   1651  HB2 CYS   110      33.898  22.631  77.144  1.00  0.00           H  
ATOM   1652  HB3 CYS   110      34.085  21.020  77.756  1.00  0.00           H  
ATOM   1653  SG  CYS   110      32.288  22.081  78.908  1.00  0.00           S  
ATOM   1654  HG  CYS   110      32.354  20.825  79.360  1.00  0.00           H  
ATOM   1655  C   CYS   110      36.371  22.465  78.274  1.00  0.00           C  
ATOM   1656  O   CYS   110      36.673  23.317  77.388  1.00  0.00           O  
ATOM   1657  N   LEU   111      37.147  21.485  78.664  1.00  0.00           N  
ATOM   1658  H   LEU   111      36.853  20.856  79.397  1.00  0.00           H  
ATOM   1659  CA  LEU   111      38.441  21.168  78.072  1.00  0.00           C  
ATOM   1660  HA  LEU   111      38.849  20.382  78.707  1.00  0.00           H  
ATOM   1661  CB  LEU   111      38.363  20.529  76.706  1.00  0.00           C  
ATOM   1662  HB2 LEU   111      37.804  21.265  76.129  1.00  0.00           H  
ATOM   1663  HB3 LEU   111      39.353  20.364  76.281  1.00  0.00           H  
ATOM   1664  CG  LEU   111      37.560  19.220  76.617  1.00  0.00           C  
ATOM   1665  HG  LEU   111      36.566  19.485  76.977  1.00  0.00           H  
ATOM   1666  CD1 LEU   111      37.502  18.889  75.123  1.00  0.00           C  
ATOM   1667 HD11 LEU   111      36.804  19.602  74.683  1.00  0.00           H  
ATOM   1668 HD12 LEU   111      38.504  18.965  74.700  1.00  0.00           H  
ATOM   1669 HD13 LEU   111      37.118  17.880  74.980  1.00  0.00           H  
ATOM   1670  CD2 LEU   111      38.073  18.115  77.568  1.00  0.00           C  
ATOM   1671 HD21 LEU   111      37.502  17.188  77.616  1.00  0.00           H  
ATOM   1672 HD22 LEU   111      39.142  18.011  77.380  1.00  0.00           H  
ATOM   1673 HD23 LEU   111      38.055  18.553  78.565  1.00  0.00           H  
ATOM   1674  C   LEU   111      39.535  22.226  78.318  1.00  0.00           C  
ATOM   1675  O   LEU   111      40.633  22.157  77.715  1.00  0.00           O  
ATOM   1676  N   ARG   112      39.364  23.220  79.200  1.00  0.00           N  
ATOM   1677  H   ARG   112      38.479  23.353  79.668  1.00  0.00           H  
ATOM   1678  CA  ARG   112      40.398  24.276  79.426  1.00  0.00           C  
ATOM   1679  HA  ARG   112      40.584  24.706  78.442  1.00  0.00           H  
ATOM   1680  CB  ARG   112      39.977  25.385  80.434  1.00  0.00           C  
ATOM   1681  HB2 ARG   112      39.955  24.987  81.448  1.00  0.00           H  
ATOM   1682  HB3 ARG   112      40.730  26.154  80.604  1.00  0.00           H  
ATOM   1683  CG  ARG   112      38.675  26.080  80.129  1.00  0.00           C  
ATOM   1684  HG2 ARG   112      38.708  26.591  79.167  1.00  0.00           H  
ATOM   1685  HG3 ARG   112      37.858  25.375  79.974  1.00  0.00           H  
ATOM   1686  CD  ARG   112      38.325  27.149  81.243  1.00  0.00           C  
ATOM   1687  HD2 ARG   112      38.126  26.626  82.178  1.00  0.00           H  
ATOM   1688  HD3 ARG   112      39.105  27.894  81.401  1.00  0.00           H  
ATOM   1689  NE  ARG   112      37.105  27.957  80.819  1.00  0.00           N  
ATOM   1690  HE  ARG   112      36.742  27.814  79.887  1.00  0.00           H  
ATOM   1691  CZ  ARG   112      36.641  28.978  81.426  1.00  0.00           C  
ATOM   1692  NH1 ARG   112      36.835  29.302  82.665  1.00  0.00           N  
ATOM   1693 HH11 ARG   112      37.557  28.859  83.215  1.00  0.00           H  
ATOM   1694 HH12 ARG   112      36.283  30.032  83.092  1.00  0.00           H  
ATOM   1695  NH2 ARG   112      35.893  29.681  80.715  1.00  0.00           N  
ATOM   1696 HH21 ARG   112      35.591  29.400  79.793  1.00  0.00           H  
ATOM   1697 HH22 ARG   112      35.413  30.435  81.185  1.00  0.00           H  
ATOM   1698  C   ARG   112      41.803  23.765  79.754  1.00  0.00           C  
ATOM   1699  O   ARG   112      41.823  22.793  80.551  1.00  0.00           O  
ATOM   1700  N   GLY   113      42.844  24.369  79.242  1.00  0.00           N  
ATOM   1701  H   GLY   113      42.673  25.243  78.765  1.00  0.00           H  
ATOM   1702  CA  GLY   113      44.193  23.796  79.166  1.00  0.00           C  
ATOM   1703  HA2 GLY   113      44.947  24.487  79.543  1.00  0.00           H  
ATOM   1704  HA3 GLY   113      44.235  22.953  79.856  1.00  0.00           H  
ATOM   1705  C   GLY   113      44.591  23.361  77.739  1.00  0.00           C  
ATOM   1706  O   GLY   113      43.920  23.737  76.796  1.00  0.00           O  
ATOM   1707  N   PRO   114      45.591  22.513  77.607  1.00  0.00           N  
ATOM   1708  CD  PRO   114      46.671  22.098  78.579  1.00  0.00           C  
ATOM   1709  HD2 PRO   114      46.253  21.342  79.244  1.00  0.00           H  
ATOM   1710  HD3 PRO   114      46.945  23.015  79.100  1.00  0.00           H  
ATOM   1711  CG  PRO   114      47.810  21.653  77.668  1.00  0.00           C  
ATOM   1712  HG2 PRO   114      48.376  20.824  78.091  1.00  0.00           H  
ATOM   1713  HG3 PRO   114      48.391  22.548  77.444  1.00  0.00           H  
ATOM   1714  CB  PRO   114      47.213  21.150  76.411  1.00  0.00           C  
ATOM   1715  HB2 PRO   114      46.765  20.175  76.601  1.00  0.00           H  
ATOM   1716  HB3 PRO   114      47.852  21.056  75.533  1.00  0.00           H  
ATOM   1717  CA  PRO   114      46.027  22.134  76.216  1.00  0.00           C  
ATOM   1718  HA  PRO   114      46.404  23.044  75.749  1.00  0.00           H  
ATOM   1719  C   PRO   114      45.055  21.369  75.306  1.00  0.00           C  
ATOM   1720  O   PRO   114      45.134  21.435  74.021  1.00  0.00           O  
ATOM   1721  N   TRP   115      44.112  20.596  75.897  1.00  0.00           N  
ATOM   1722  H   TRP   115      44.075  20.723  76.898  1.00  0.00           H  
ATOM   1723  CA  TRP   115      43.040  19.937  75.149  1.00  0.00           C  
ATOM   1724  HA  TRP   115      43.540  19.295  74.424  1.00  0.00           H  
ATOM   1725  CB  TRP   115      42.300  19.051  76.105  1.00  0.00           C  
ATOM   1726  HB2 TRP   115      41.898  19.557  76.983  1.00  0.00           H  
ATOM   1727  HB3 TRP   115      41.416  18.633  75.625  1.00  0.00           H  
ATOM   1728  CG  TRP   115      43.151  17.873  76.439  1.00  0.00           C  
ATOM   1729  CD1 TRP   115      43.713  17.726  77.623  1.00  0.00           C  
ATOM   1730  HD1 TRP   115      43.429  18.339  78.466  1.00  0.00           H  
ATOM   1731  NE1 TRP   115      44.528  16.612  77.552  1.00  0.00           N  
ATOM   1732  HE1 TRP   115      44.984  16.199  78.353  1.00  0.00           H  
ATOM   1733  CE2 TRP   115      44.613  16.083  76.288  1.00  0.00           C  
ATOM   1734  CZ2 TRP   115      45.197  14.956  75.788  1.00  0.00           C  
ATOM   1735  HZ2 TRP   115      45.823  14.358  76.434  1.00  0.00           H  
ATOM   1736  CH2 TRP   115      45.033  14.678  74.435  1.00  0.00           C  
ATOM   1737  HH2 TRP   115      45.508  13.777  74.076  1.00  0.00           H  
ATOM   1738  CZ3 TRP   115      44.207  15.509  73.608  1.00  0.00           C  
ATOM   1739  HZ3 TRP   115      44.221  15.362  72.538  1.00  0.00           H  
ATOM   1740  CE3 TRP   115      43.532  16.590  74.148  1.00  0.00           C  
ATOM   1741  HE3 TRP   115      42.915  17.200  73.505  1.00  0.00           H  
ATOM   1742  CD2 TRP   115      43.759  16.945  75.506  1.00  0.00           C  
ATOM   1743  C   TRP   115      42.188  20.912  74.411  1.00  0.00           C  
ATOM   1744  O   TRP   115      41.987  20.686  73.222  1.00  0.00           O  
ATOM   1745  N   ALA   116      41.766  22.054  74.977  1.00  0.00           N  
ATOM   1746  H   ALA   116      41.851  22.109  75.982  1.00  0.00           H  
ATOM   1747  CA  ALA   116      40.944  23.017  74.280  1.00  0.00           C  
ATOM   1748  HA  ALA   116      40.047  22.483  73.965  1.00  0.00           H  
ATOM   1749  CB  ALA   116      40.564  24.217  75.195  1.00  0.00           C  
ATOM   1750  HB1 ALA   116      39.856  23.880  75.952  1.00  0.00           H  
ATOM   1751  HB2 ALA   116      41.423  24.476  75.813  1.00  0.00           H  
ATOM   1752  HB3 ALA   116      40.312  25.120  74.639  1.00  0.00           H  
ATOM   1753  C   ALA   116      41.684  23.617  72.994  1.00  0.00           C  
ATOM   1754  O   ALA   116      41.075  24.085  72.009  1.00  0.00           O  
ATOM   1755  N   TRP   117      43.040  23.582  72.952  1.00  0.00           N  
ATOM   1756  H   TRP   117      43.565  23.137  73.691  1.00  0.00           H  
ATOM   1757  CA  TRP   117      43.779  23.985  71.726  1.00  0.00           C  
ATOM   1758  HA  TRP   117      43.258  24.794  71.213  1.00  0.00           H  
ATOM   1759  CB  TRP   117      45.067  24.547  72.167  1.00  0.00           C  
ATOM   1760  HB2 TRP   117      45.545  23.810  72.811  1.00  0.00           H  
ATOM   1761  HB3 TRP   117      45.720  24.622  71.298  1.00  0.00           H  
ATOM   1762  CG  TRP   117      44.985  25.868  72.861  1.00  0.00           C  
ATOM   1763  CD1 TRP   117      45.138  26.109  74.203  1.00  0.00           C  
ATOM   1764  HD1 TRP   117      45.371  25.366  74.951  1.00  0.00           H  
ATOM   1765  NE1 TRP   117      45.027  27.506  74.376  1.00  0.00           N  
ATOM   1766  HE1 TRP   117      45.124  28.068  75.210  1.00  0.00           H  
ATOM   1767  CE2 TRP   117      44.862  28.143  73.165  1.00  0.00           C  
ATOM   1768  CZ2 TRP   117      44.879  29.527  72.806  1.00  0.00           C  
ATOM   1769  HZ2 TRP   117      44.965  30.278  73.577  1.00  0.00           H  
ATOM   1770  CH2 TRP   117      44.606  29.911  71.430  1.00  0.00           C  
ATOM   1771  HH2 TRP   117      44.464  30.941  71.137  1.00  0.00           H  
ATOM   1772  CZ3 TRP   117      44.348  28.922  70.526  1.00  0.00           C  
ATOM   1773  HZ3 TRP   117      44.026  29.203  69.534  1.00  0.00           H  
ATOM   1774  CE3 TRP   117      44.582  27.564  70.823  1.00  0.00           C  
ATOM   1775  HE3 TRP   117      44.300  26.806  70.107  1.00  0.00           H  
ATOM   1776  CD2 TRP   117      44.809  27.174  72.160  1.00  0.00           C  
ATOM   1777  C   TRP   117      43.962  22.788  70.716  1.00  0.00           C  
ATOM   1778  O   TRP   117      44.051  22.998  69.507  1.00  0.00           O  
ATOM   1779  N   LEU   118      44.047  21.521  71.210  1.00  0.00           N  
ATOM   1780  H   LEU   118      43.840  21.341  72.182  1.00  0.00           H  
ATOM   1781  CA  LEU   118      44.255  20.328  70.400  1.00  0.00           C  
ATOM   1782  HA  LEU   118      45.017  20.464  69.633  1.00  0.00           H  
ATOM   1783  CB  LEU   118      44.614  19.272  71.401  1.00  0.00           C  
ATOM   1784  HB2 LEU   118      43.941  19.395  72.250  1.00  0.00           H  
ATOM   1785  HB3 LEU   118      44.522  18.310  70.897  1.00  0.00           H  
ATOM   1786  CG  LEU   118      46.043  19.430  71.927  1.00  0.00           C  
ATOM   1787  HG  LEU   118      46.204  20.468  72.218  1.00  0.00           H  
ATOM   1788  CD1 LEU   118      46.395  18.594  73.046  1.00  0.00           C  
ATOM   1789 HD11 LEU   118      47.419  18.737  73.393  1.00  0.00           H  
ATOM   1790 HD12 LEU   118      45.655  18.852  73.803  1.00  0.00           H  
ATOM   1791 HD13 LEU   118      46.154  17.543  72.889  1.00  0.00           H  
ATOM   1792  CD2 LEU   118      46.999  19.079  70.838  1.00  0.00           C  
ATOM   1793 HD21 LEU   118      46.709  18.182  70.290  1.00  0.00           H  
ATOM   1794 HD22 LEU   118      47.115  19.893  70.123  1.00  0.00           H  
ATOM   1795 HD23 LEU   118      47.993  18.902  71.248  1.00  0.00           H  
ATOM   1796  C   LEU   118      43.028  19.991  69.605  1.00  0.00           C  
ATOM   1797  O   LEU   118      43.107  19.714  68.394  1.00  0.00           O  
ATOM   1798  N   VAL   119      41.864  20.161  70.231  1.00  0.00           N  
ATOM   1799  H   VAL   119      41.776  20.426  71.202  1.00  0.00           H  
ATOM   1800  CA  VAL   119      40.559  19.881  69.510  1.00  0.00           C  
ATOM   1801  HA  VAL   119      40.597  18.857  69.139  1.00  0.00           H  
ATOM   1802  CB  VAL   119      39.354  19.905  70.512  1.00  0.00           C  
ATOM   1803  HB  VAL   119      38.480  19.691  69.897  1.00  0.00           H  
ATOM   1804  CG1 VAL   119      39.383  18.731  71.422  1.00  0.00           C  
ATOM   1805 HG11 VAL   119      38.358  18.671  71.791  1.00  0.00           H  
ATOM   1806 HG12 VAL   119      39.442  17.805  70.849  1.00  0.00           H  
ATOM   1807 HG13 VAL   119      40.153  18.672  72.191  1.00  0.00           H  
ATOM   1808  CG2 VAL   119      39.111  21.226  71.243  1.00  0.00           C  
ATOM   1809 HG21 VAL   119      40.023  21.585  71.720  1.00  0.00           H  
ATOM   1810 HG22 VAL   119      38.812  22.019  70.557  1.00  0.00           H  
ATOM   1811 HG23 VAL   119      38.261  21.146  71.920  1.00  0.00           H  
ATOM   1812  C   VAL   119      40.293  20.907  68.375  1.00  0.00           C  
ATOM   1813  O   VAL   119      39.696  20.542  67.389  1.00  0.00           O  
ATOM   1814  N   VAL   120      40.691  22.149  68.641  1.00  0.00           N  
ATOM   1815  H   VAL   120      41.153  22.290  69.528  1.00  0.00           H  
ATOM   1816  CA  VAL   120      40.533  23.344  67.690  1.00  0.00           C  
ATOM   1817  HA  VAL   120      39.520  23.312  67.289  1.00  0.00           H  
ATOM   1818  CB  VAL   120      40.795  24.721  68.415  1.00  0.00           C  
ATOM   1819  HB  VAL   120      41.722  24.709  68.988  1.00  0.00           H  
ATOM   1820  CG1 VAL   120      41.105  25.924  67.404  1.00  0.00           C  
ATOM   1821 HG11 VAL   120      40.152  26.335  67.071  1.00  0.00           H  
ATOM   1822 HG12 VAL   120      41.600  26.763  67.894  1.00  0.00           H  
ATOM   1823 HG13 VAL   120      41.701  25.646  66.535  1.00  0.00           H  
ATOM   1824  CG2 VAL   120      39.721  25.210  69.453  1.00  0.00           C  
ATOM   1825 HG21 VAL   120      38.725  25.211  69.011  1.00  0.00           H  
ATOM   1826 HG22 VAL   120      39.827  24.447  70.224  1.00  0.00           H  
ATOM   1827 HG23 VAL   120      39.865  26.191  69.905  1.00  0.00           H  
ATOM   1828  C   VAL   120      41.368  23.082  66.422  1.00  0.00           C  
ATOM   1829  O   VAL   120      40.887  23.302  65.325  1.00  0.00           O  
ATOM   1830  N   LEU   121      42.656  22.663  66.551  1.00  0.00           N  
ATOM   1831  H   LEU   121      43.100  22.624  67.456  1.00  0.00           H  
ATOM   1832  CA  LEU   121      43.464  22.485  65.392  1.00  0.00           C  
ATOM   1833  HA  LEU   121      43.259  23.282  64.678  1.00  0.00           H  
ATOM   1834  CB  LEU   121      44.974  22.663  65.856  1.00  0.00           C  
ATOM   1835  HB2 LEU   121      45.108  21.864  66.585  1.00  0.00           H  
ATOM   1836  HB3 LEU   121      45.607  22.574  64.973  1.00  0.00           H  
ATOM   1837  CG  LEU   121      45.278  24.008  66.541  1.00  0.00           C  
ATOM   1838  HG  LEU   121      44.411  24.319  67.123  1.00  0.00           H  
ATOM   1839  CD1 LEU   121      46.604  24.007  67.369  1.00  0.00           C  
ATOM   1840 HD11 LEU   121      46.438  23.352  68.224  1.00  0.00           H  
ATOM   1841 HD12 LEU   121      47.470  23.737  66.765  1.00  0.00           H  
ATOM   1842 HD13 LEU   121      46.789  25.019  67.729  1.00  0.00           H  
ATOM   1843  CD2 LEU   121      45.496  25.125  65.552  1.00  0.00           C  
ATOM   1844 HD21 LEU   121      45.949  26.027  65.963  1.00  0.00           H  
ATOM   1845 HD22 LEU   121      46.094  24.759  64.717  1.00  0.00           H  
ATOM   1846 HD23 LEU   121      44.523  25.435  65.173  1.00  0.00           H  
ATOM   1847  C   LEU   121      43.141  21.094  64.674  1.00  0.00           C  
ATOM   1848  O   LEU   121      43.495  20.884  63.474  1.00  0.00           O  
ATOM   1849  N   LEU   122      42.436  20.119  65.396  1.00  0.00           N  
ATOM   1850  H   LEU   122      42.271  20.140  66.392  1.00  0.00           H  
ATOM   1851  CA  LEU   122      41.894  18.937  64.693  1.00  0.00           C  
ATOM   1852  HA  LEU   122      42.726  18.400  64.239  1.00  0.00           H  
ATOM   1853  CB  LEU   122      41.333  17.989  65.791  1.00  0.00           C  
ATOM   1854  HB2 LEU   122      42.061  17.428  66.376  1.00  0.00           H  
ATOM   1855  HB3 LEU   122      40.715  18.536  66.504  1.00  0.00           H  
ATOM   1856  CG  LEU   122      40.490  16.747  65.205  1.00  0.00           C  
ATOM   1857  HG  LEU   122      39.748  17.203  64.550  1.00  0.00           H  
ATOM   1858  CD1 LEU   122      41.320  15.787  64.439  1.00  0.00           C  
ATOM   1859 HD11 LEU   122      42.112  15.310  65.017  1.00  0.00           H  
ATOM   1860 HD12 LEU   122      40.708  14.965  64.067  1.00  0.00           H  
ATOM   1861 HD13 LEU   122      41.793  16.445  63.710  1.00  0.00           H  
ATOM   1862  CD2 LEU   122      39.703  15.948  66.282  1.00  0.00           C  
ATOM   1863 HD21 LEU   122      40.442  15.373  66.840  1.00  0.00           H  
ATOM   1864 HD22 LEU   122      39.112  16.543  66.978  1.00  0.00           H  
ATOM   1865 HD23 LEU   122      38.993  15.320  65.743  1.00  0.00           H  
ATOM   1866  C   LEU   122      40.857  19.276  63.615  1.00  0.00           C  
ATOM   1867  O   LEU   122      40.847  18.812  62.439  1.00  0.00           O  
ATOM   1868  N   ALA   123      39.981  20.247  63.923  1.00  0.00           N  
ATOM   1869  H   ALA   123      39.988  20.625  64.860  1.00  0.00           H  
ATOM   1870  CA  ALA   123      39.118  20.856  62.975  1.00  0.00           C  
ATOM   1871  HA  ALA   123      38.401  20.098  62.661  1.00  0.00           H  
ATOM   1872  CB  ALA   123      38.195  21.759  63.783  1.00  0.00           C  
ATOM   1873  HB1 ALA   123      37.235  21.886  63.282  1.00  0.00           H  
ATOM   1874  HB2 ALA   123      38.068  21.381  64.797  1.00  0.00           H  
ATOM   1875  HB3 ALA   123      38.584  22.777  63.819  1.00  0.00           H  
ATOM   1876  C   ALA   123      39.737  21.578  61.716  1.00  0.00           C  
ATOM   1877  O   ALA   123      39.338  21.298  60.611  1.00  0.00           O  
ATOM   1878  N   MET   124      40.777  22.350  61.935  1.00  0.00           N  
ATOM   1879  H   MET   124      40.983  22.648  62.878  1.00  0.00           H  
ATOM   1880  CA  MET   124      41.539  22.927  60.854  1.00  0.00           C  
ATOM   1881  HA  MET   124      40.879  23.489  60.194  1.00  0.00           H  
ATOM   1882  CB  MET   124      42.454  23.981  61.508  1.00  0.00           C  
ATOM   1883  HB2 MET   124      42.940  23.470  62.339  1.00  0.00           H  
ATOM   1884  HB3 MET   124      43.201  24.191  60.742  1.00  0.00           H  
ATOM   1885  CG  MET   124      41.721  25.293  61.858  1.00  0.00           C  
ATOM   1886  HG2 MET   124      41.372  25.846  60.986  1.00  0.00           H  
ATOM   1887  HG3 MET   124      40.873  25.036  62.493  1.00  0.00           H  
ATOM   1888  SD  MET   124      42.847  26.273  62.835  1.00  0.00           S  
ATOM   1889  CE  MET   124      44.025  26.844  61.585  1.00  0.00           C  
ATOM   1890  HE1 MET   124      44.455  26.033  60.998  1.00  0.00           H  
ATOM   1891  HE2 MET   124      43.494  27.562  60.960  1.00  0.00           H  
ATOM   1892  HE3 MET   124      44.822  27.378  62.103  1.00  0.00           H  
ATOM   1893  C   MET   124      42.311  21.958  59.996  1.00  0.00           C  
ATOM   1894  O   MET   124      42.646  22.280  58.861  1.00  0.00           O  
ATOM   1895  N   LEU   125      42.646  20.762  60.510  1.00  0.00           N  
ATOM   1896  H   LEU   125      42.247  20.454  61.386  1.00  0.00           H  
ATOM   1897  CA  LEU   125      43.138  19.659  59.618  1.00  0.00           C  
ATOM   1898  HA  LEU   125      43.868  20.101  58.941  1.00  0.00           H  
ATOM   1899  CB  LEU   125      43.823  18.681  60.582  1.00  0.00           C  
ATOM   1900  HB2 LEU   125      43.192  18.498  61.452  1.00  0.00           H  
ATOM   1901  HB3 LEU   125      43.680  17.767  60.006  1.00  0.00           H  
ATOM   1902  CG  LEU   125      45.260  18.794  61.012  1.00  0.00           C  
ATOM   1903  HG  LEU   125      45.510  19.630  61.666  1.00  0.00           H  
ATOM   1904  CD1 LEU   125      45.710  17.504  61.689  1.00  0.00           C  
ATOM   1905 HD11 LEU   125      46.597  17.553  62.320  1.00  0.00           H  
ATOM   1906 HD12 LEU   125      44.953  17.112  62.367  1.00  0.00           H  
ATOM   1907 HD13 LEU   125      45.690  16.850  60.817  1.00  0.00           H  
ATOM   1908  CD2 LEU   125      46.115  19.124  59.815  1.00  0.00           C  
ATOM   1909 HD21 LEU   125      47.180  18.966  59.991  1.00  0.00           H  
ATOM   1910 HD22 LEU   125      45.802  18.545  58.946  1.00  0.00           H  
ATOM   1911 HD23 LEU   125      45.996  20.203  59.720  1.00  0.00           H  
ATOM   1912  C   LEU   125      42.007  19.007  58.847  1.00  0.00           C  
ATOM   1913  O   LEU   125      42.279  18.809  57.659  1.00  0.00           O  
ATOM   1914  N   VAL   126      40.761  18.853  59.386  1.00  0.00           N  
ATOM   1915  H   VAL   126      40.522  19.013  60.354  1.00  0.00           H  
ATOM   1916  CA  VAL   126      39.584  18.550  58.564  1.00  0.00           C  
ATOM   1917  HA  VAL   126      39.737  17.584  58.082  1.00  0.00           H  
ATOM   1918  CB  VAL   126      38.384  18.312  59.445  1.00  0.00           C  
ATOM   1919  HB  VAL   126      38.095  19.196  60.013  1.00  0.00           H  
ATOM   1920  CG1 VAL   126      37.128  18.066  58.624  1.00  0.00           C  
ATOM   1921 HG11 VAL   126      36.871  19.031  58.188  1.00  0.00           H  
ATOM   1922 HG12 VAL   126      37.178  17.269  57.881  1.00  0.00           H  
ATOM   1923 HG13 VAL   126      36.299  17.933  59.320  1.00  0.00           H  
ATOM   1924  CG2 VAL   126      38.605  17.166  60.425  1.00  0.00           C  
ATOM   1925 HG21 VAL   126      37.968  17.210  61.309  1.00  0.00           H  
ATOM   1926 HG22 VAL   126      38.236  16.218  60.032  1.00  0.00           H  
ATOM   1927 HG23 VAL   126      39.604  17.119  60.860  1.00  0.00           H  
ATOM   1928  C   VAL   126      39.407  19.540  57.360  1.00  0.00           C  
ATOM   1929  O   VAL   126      39.135  19.111  56.243  1.00  0.00           O  
ATOM   1930  N   GLU   127      39.587  20.864  57.647  1.00  0.00           N  
ATOM   1931  H   GLU   127      39.719  21.150  58.607  1.00  0.00           H  
ATOM   1932  CA  GLU   127      39.417  21.933  56.624  1.00  0.00           C  
ATOM   1933  HA  GLU   127      38.439  21.872  56.147  1.00  0.00           H  
ATOM   1934  CB  GLU   127      39.293  23.233  57.372  1.00  0.00           C  
ATOM   1935  HB2 GLU   127      38.331  23.317  57.878  1.00  0.00           H  
ATOM   1936  HB3 GLU   127      40.074  23.281  58.130  1.00  0.00           H  
ATOM   1937  CG  GLU   127      39.466  24.457  56.546  1.00  0.00           C  
ATOM   1938  HG2 GLU   127      39.264  25.355  57.130  1.00  0.00           H  
ATOM   1939  HG3 GLU   127      40.523  24.554  56.299  1.00  0.00           H  
ATOM   1940  CD  GLU   127      38.651  24.342  55.324  1.00  0.00           C  
ATOM   1941  OE1 GLU   127      37.537  23.853  55.321  1.00  0.00           O  
ATOM   1942  OE2 GLU   127      39.159  24.841  54.280  1.00  0.00           O  
ATOM   1943  C   GLU   127      40.526  21.801  55.571  1.00  0.00           C  
ATOM   1944  O   GLU   127      40.240  22.046  54.349  1.00  0.00           O  
ATOM   1945  N   VAL   128      41.777  21.495  56.001  1.00  0.00           N  
ATOM   1946  H   VAL   128      41.942  21.643  56.987  1.00  0.00           H  
ATOM   1947  CA  VAL   128      42.919  21.358  55.030  1.00  0.00           C  
ATOM   1948  HA  VAL   128      43.015  22.263  54.432  1.00  0.00           H  
ATOM   1949  CB  VAL   128      44.256  21.410  55.864  1.00  0.00           C  
ATOM   1950  HB  VAL   128      44.053  20.921  56.816  1.00  0.00           H  
ATOM   1951  CG1 VAL   128      45.401  20.618  55.174  1.00  0.00           C  
ATOM   1952 HG11 VAL   128      46.318  20.565  55.761  1.00  0.00           H  
ATOM   1953 HG12 VAL   128      45.072  19.602  54.955  1.00  0.00           H  
ATOM   1954 HG13 VAL   128      45.697  21.079  54.232  1.00  0.00           H  
ATOM   1955  CG2 VAL   128      44.641  22.863  56.147  1.00  0.00           C  
ATOM   1956 HG21 VAL   128      43.835  23.514  56.487  1.00  0.00           H  
ATOM   1957 HG22 VAL   128      45.324  22.834  56.995  1.00  0.00           H  
ATOM   1958 HG23 VAL   128      45.161  23.379  55.340  1.00  0.00           H  
ATOM   1959  C   VAL   128      42.703  20.117  54.172  1.00  0.00           C  
ATOM   1960  O   VAL   128      42.791  20.140  52.947  1.00  0.00           O  
ATOM   1961  N   ALA   129      42.149  19.036  54.689  1.00  0.00           N  
ATOM   1962  H   ALA   129      42.033  18.963  55.690  1.00  0.00           H  
ATOM   1963  CA  ALA   129      41.893  17.825  53.819  1.00  0.00           C  
ATOM   1964  HA  ALA   129      42.769  17.569  53.223  1.00  0.00           H  
ATOM   1965  CB  ALA   129      41.594  16.622  54.723  1.00  0.00           C  
ATOM   1966  HB1 ALA   129      40.800  16.929  55.403  1.00  0.00           H  
ATOM   1967  HB2 ALA   129      41.409  15.837  53.990  1.00  0.00           H  
ATOM   1968  HB3 ALA   129      42.534  16.360  55.210  1.00  0.00           H  
ATOM   1969  C   ALA   129      40.714  18.069  52.892  1.00  0.00           C  
ATOM   1970  O   ALA   129      40.755  17.634  51.774  1.00  0.00           O  
ATOM   1971  N   LEU   130      39.639  18.737  53.350  1.00  0.00           N  
ATOM   1972  H   LEU   130      39.517  19.068  54.296  1.00  0.00           H  
ATOM   1973  CA  LEU   130      38.468  19.046  52.541  1.00  0.00           C  
ATOM   1974  HA  LEU   130      38.184  18.172  51.954  1.00  0.00           H  
ATOM   1975  CB  LEU   130      37.353  19.568  53.436  1.00  0.00           C  
ATOM   1976  HB2 LEU   130      36.945  18.822  54.118  1.00  0.00           H  
ATOM   1977  HB3 LEU   130      37.718  20.289  54.168  1.00  0.00           H  
ATOM   1978  CG  LEU   130      36.079  20.082  52.674  1.00  0.00           C  
ATOM   1979  HG  LEU   130      36.314  20.852  51.940  1.00  0.00           H  
ATOM   1980  CD1 LEU   130      35.564  18.880  51.862  1.00  0.00           C  
ATOM   1981 HD11 LEU   130      34.547  19.089  51.531  1.00  0.00           H  
ATOM   1982 HD12 LEU   130      36.279  18.688  51.062  1.00  0.00           H  
ATOM   1983 HD13 LEU   130      35.444  17.952  52.419  1.00  0.00           H  
ATOM   1984  CD2 LEU   130      34.911  20.581  53.557  1.00  0.00           C  
ATOM   1985 HD21 LEU   130      35.095  21.627  53.806  1.00  0.00           H  
ATOM   1986 HD22 LEU   130      34.051  20.607  52.889  1.00  0.00           H  
ATOM   1987 HD23 LEU   130      34.795  19.915  54.412  1.00  0.00           H  
ATOM   1988  C   LEU   130      38.931  20.055  51.448  1.00  0.00           C  
ATOM   1989  O   LEU   130      38.687  19.858  50.254  1.00  0.00           O  
ATOM   1990  N   CYS   131      39.692  21.120  51.751  1.00  0.00           N  
ATOM   1991  H   CYS   131      39.903  21.335  52.715  1.00  0.00           H  
ATOM   1992  CA  CYS   131      40.303  22.034  50.744  1.00  0.00           C  
ATOM   1993  HA  CYS   131      39.563  22.528  50.115  1.00  0.00           H  
ATOM   1994  CB  CYS   131      41.153  23.014  51.527  1.00  0.00           C  
ATOM   1995  HB2 CYS   131      40.635  23.348  52.426  1.00  0.00           H  
ATOM   1996  HB3 CYS   131      42.044  22.514  51.908  1.00  0.00           H  
ATOM   1997  SG  CYS   131      41.562  24.369  50.358  1.00  0.00           S  
ATOM   1998  HG  CYS   131      40.805  23.905  49.360  1.00  0.00           H  
ATOM   1999  C   CYS   131      41.124  21.194  49.730  1.00  0.00           C  
ATOM   2000  O   CYS   131      40.894  21.364  48.506  1.00  0.00           O  
ATOM   2001  N   THR   132      41.945  20.222  50.156  1.00  0.00           N  
ATOM   2002  H   THR   132      41.943  19.948  51.128  1.00  0.00           H  
ATOM   2003  CA  THR   132      42.729  19.295  49.327  1.00  0.00           C  
ATOM   2004  HA  THR   132      43.445  19.912  48.784  1.00  0.00           H  
ATOM   2005  CB  THR   132      43.553  18.220  50.104  1.00  0.00           C  
ATOM   2006  HB  THR   132      42.890  17.549  50.649  1.00  0.00           H  
ATOM   2007  CG2 THR   132      44.405  17.426  49.148  1.00  0.00           C  
ATOM   2008 HG21 THR   132      45.224  16.977  49.710  1.00  0.00           H  
ATOM   2009 HG22 THR   132      43.765  16.711  48.631  1.00  0.00           H  
ATOM   2010 HG23 THR   132      44.915  18.102  48.461  1.00  0.00           H  
ATOM   2011  OG1 THR   132      44.390  18.951  50.950  1.00  0.00           O  
ATOM   2012  HG1 THR   132      43.849  19.469  51.551  1.00  0.00           H  
ATOM   2013  C   THR   132      41.814  18.604  48.318  1.00  0.00           C  
ATOM   2014  O   THR   132      42.025  18.793  47.109  1.00  0.00           O  
ATOM   2015  N   TRP   133      40.864  17.749  48.743  1.00  0.00           N  
ATOM   2016  H   TRP   133      40.750  17.767  49.746  1.00  0.00           H  
ATOM   2017  CA  TRP   133      40.042  16.954  47.849  1.00  0.00           C  
ATOM   2018  HA  TRP   133      40.739  16.462  47.171  1.00  0.00           H  
ATOM   2019  CB  TRP   133      39.108  16.006  48.647  1.00  0.00           C  
ATOM   2020  HB2 TRP   133      38.500  16.538  49.379  1.00  0.00           H  
ATOM   2021  HB3 TRP   133      38.392  15.680  47.894  1.00  0.00           H  
ATOM   2022  CG  TRP   133      39.853  14.864  49.289  1.00  0.00           C  
ATOM   2023  CD1 TRP   133      40.093  14.784  50.579  1.00  0.00           C  
ATOM   2024  HD1 TRP   133      39.700  15.572  51.205  1.00  0.00           H  
ATOM   2025  NE1 TRP   133      40.750  13.636  50.948  1.00  0.00           N  
ATOM   2026  HE1 TRP   133      41.194  13.502  51.846  1.00  0.00           H  
ATOM   2027  CE2 TRP   133      40.819  12.801  49.801  1.00  0.00           C  
ATOM   2028  CZ2 TRP   133      41.332  11.502  49.640  1.00  0.00           C  
ATOM   2029  HZ2 TRP   133      41.787  10.986  50.472  1.00  0.00           H  
ATOM   2030  CH2 TRP   133      41.414  10.946  48.389  1.00  0.00           C  
ATOM   2031  HH2 TRP   133      41.905   9.987  48.314  1.00  0.00           H  
ATOM   2032  CZ3 TRP   133      40.948  11.702  47.329  1.00  0.00           C  
ATOM   2033  HZ3 TRP   133      41.070  11.230  46.365  1.00  0.00           H  
ATOM   2034  CE3 TRP   133      40.438  13.014  47.412  1.00  0.00           C  
ATOM   2035  HE3 TRP   133      40.086  13.556  46.547  1.00  0.00           H  
ATOM   2036  CD2 TRP   133      40.370  13.605  48.680  1.00  0.00           C  
ATOM   2037  C   TRP   133      39.081  17.818  47.033  1.00  0.00           C  
ATOM   2038  O   TRP   133      38.948  17.618  45.819  1.00  0.00           O  
ATOM   2039  N   TYR   134      38.686  19.009  47.508  1.00  0.00           N  
ATOM   2040  H   TYR   134      38.924  19.162  48.478  1.00  0.00           H  
ATOM   2041  CA  TYR   134      38.014  19.971  46.691  1.00  0.00           C  
ATOM   2042  HA  TYR   134      37.151  19.488  46.232  1.00  0.00           H  
ATOM   2043  CB  TYR   134      37.583  21.061  47.622  1.00  0.00           C  
ATOM   2044  HB2 TYR   134      36.904  20.611  48.346  1.00  0.00           H  
ATOM   2045  HB3 TYR   134      38.464  21.458  48.125  1.00  0.00           H  
ATOM   2046  CG  TYR   134      36.796  22.141  46.876  1.00  0.00           C  
ATOM   2047  CD1 TYR   134      37.487  23.335  46.487  1.00  0.00           C  
ATOM   2048  HD1 TYR   134      38.556  23.326  46.641  1.00  0.00           H  
ATOM   2049  CE1 TYR   134      36.815  24.394  45.814  1.00  0.00           C  
ATOM   2050  HE1 TYR   134      37.307  25.305  45.508  1.00  0.00           H  
ATOM   2051  CZ  TYR   134      35.462  24.272  45.516  1.00  0.00           C  
ATOM   2052  OH  TYR   134      34.766  25.282  44.824  1.00  0.00           O  
ATOM   2053  HH  TYR   134      35.380  25.994  44.630  1.00  0.00           H  
ATOM   2054  CE2 TYR   134      34.722  23.205  46.128  1.00  0.00           C  
ATOM   2055  HE2 TYR   134      33.644  23.192  46.070  1.00  0.00           H  
ATOM   2056  CD2 TYR   134      35.368  22.113  46.765  1.00  0.00           C  
ATOM   2057  HD2 TYR   134      34.817  21.243  47.090  1.00  0.00           H  
ATOM   2058  C   TYR   134      38.829  20.427  45.461  1.00  0.00           C  
ATOM   2059  O   TYR   134      38.358  20.359  44.322  1.00  0.00           O  
ATOM   2060  N   LEU   135      40.084  20.811  45.735  1.00  0.00           N  
ATOM   2061  H   LEU   135      40.374  20.940  46.694  1.00  0.00           H  
ATOM   2062  CA  LEU   135      41.031  21.327  44.666  1.00  0.00           C  
ATOM   2063  HA  LEU   135      40.493  22.162  44.217  1.00  0.00           H  
ATOM   2064  CB  LEU   135      42.342  21.849  45.319  1.00  0.00           C  
ATOM   2065  HB2 LEU   135      42.510  21.220  46.193  1.00  0.00           H  
ATOM   2066  HB3 LEU   135      43.220  21.883  44.673  1.00  0.00           H  
ATOM   2067  CG  LEU   135      42.130  23.320  45.847  1.00  0.00           C  
ATOM   2068  HG  LEU   135      41.173  23.469  46.347  1.00  0.00           H  
ATOM   2069  CD1 LEU   135      43.187  23.593  46.872  1.00  0.00           C  
ATOM   2070 HD11 LEU   135      44.182  23.461  46.447  1.00  0.00           H  
ATOM   2071 HD12 LEU   135      43.062  24.518  47.435  1.00  0.00           H  
ATOM   2072 HD13 LEU   135      43.150  22.786  47.603  1.00  0.00           H  
ATOM   2073  CD2 LEU   135      42.203  24.357  44.783  1.00  0.00           C  
ATOM   2074 HD21 LEU   135      43.142  24.146  44.272  1.00  0.00           H  
ATOM   2075 HD22 LEU   135      41.252  24.302  44.253  1.00  0.00           H  
ATOM   2076 HD23 LEU   135      42.266  25.367  45.187  1.00  0.00           H  
ATOM   2077  C   LEU   135      41.427  20.348  43.628  1.00  0.00           C  
ATOM   2078  O   LEU   135      41.880  20.654  42.539  1.00  0.00           O  
ATOM   2079  N   VAL   136      41.300  19.064  43.995  1.00  0.00           N  
ATOM   2080  H   VAL   136      40.972  18.864  44.929  1.00  0.00           H  
ATOM   2081  CA  VAL   136      41.478  18.013  42.988  1.00  0.00           C  
ATOM   2082  HA  VAL   136      42.314  18.286  42.345  1.00  0.00           H  
ATOM   2083  CB  VAL   136      41.800  16.578  43.639  1.00  0.00           C  
ATOM   2084  HB  VAL   136      41.064  16.258  44.377  1.00  0.00           H  
ATOM   2085  CG1 VAL   136      41.869  15.587  42.482  1.00  0.00           C  
ATOM   2086 HG11 VAL   136      42.562  15.838  41.679  1.00  0.00           H  
ATOM   2087 HG12 VAL   136      42.185  14.624  42.883  1.00  0.00           H  
ATOM   2088 HG13 VAL   136      40.830  15.452  42.182  1.00  0.00           H  
ATOM   2089  CG2 VAL   136      43.060  16.641  44.485  1.00  0.00           C  
ATOM   2090 HG21 VAL   136      43.731  17.323  43.964  1.00  0.00           H  
ATOM   2091 HG22 VAL   136      42.873  17.038  45.483  1.00  0.00           H  
ATOM   2092 HG23 VAL   136      43.412  15.616  44.604  1.00  0.00           H  
ATOM   2093  C   VAL   136      40.204  17.978  42.166  1.00  0.00           C  
ATOM   2094  O   VAL   136      40.206  17.999  40.938  1.00  0.00           O  
ATOM   2095  N   ALA   137      39.059  17.994  42.799  1.00  0.00           N  
ATOM   2096  H   ALA   137      39.075  18.308  43.759  1.00  0.00           H  
ATOM   2097  CA  ALA   137      37.725  17.975  42.183  1.00  0.00           C  
ATOM   2098  HA  ALA   137      37.622  17.055  41.608  1.00  0.00           H  
ATOM   2099  CB  ALA   137      36.549  18.027  43.174  1.00  0.00           C  
ATOM   2100  HB1 ALA   137      35.647  18.108  42.567  1.00  0.00           H  
ATOM   2101  HB2 ALA   137      36.710  17.072  43.675  1.00  0.00           H  
ATOM   2102  HB3 ALA   137      36.677  18.791  43.940  1.00  0.00           H  
ATOM   2103  C   ALA   137      37.509  19.113  41.202  1.00  0.00           C  
ATOM   2104  O   ALA   137      36.905  18.968  40.079  1.00  0.00           O  
ATOM   2105  N   PHE   138      37.840  20.340  41.678  1.00  0.00           N  
ATOM   2106  H   PHE   138      38.121  20.310  42.648  1.00  0.00           H  
ATOM   2107  CA  PHE   138      37.740  21.707  41.124  1.00  0.00           C  
ATOM   2108  HA  PHE   138      37.485  21.569  40.073  1.00  0.00           H  
ATOM   2109  CB  PHE   138      36.559  22.606  41.730  1.00  0.00           C  
ATOM   2110  HB2 PHE   138      36.841  22.987  42.712  1.00  0.00           H  
ATOM   2111  HB3 PHE   138      36.402  23.402  41.003  1.00  0.00           H  
ATOM   2112  CG  PHE   138      35.327  21.744  41.984  1.00  0.00           C  
ATOM   2113  CD1 PHE   138      35.166  21.160  43.279  1.00  0.00           C  
ATOM   2114  HD1 PHE   138      35.793  21.413  44.121  1.00  0.00           H  
ATOM   2115  CE1 PHE   138      33.940  20.525  43.605  1.00  0.00           C  
ATOM   2116  HE1 PHE   138      33.731  20.158  44.598  1.00  0.00           H  
ATOM   2117  CZ  PHE   138      32.960  20.358  42.626  1.00  0.00           C  
ATOM   2118  HZ  PHE   138      32.044  19.808  42.781  1.00  0.00           H  
ATOM   2119  CE2 PHE   138      33.155  20.870  41.312  1.00  0.00           C  
ATOM   2120  HE2 PHE   138      32.310  20.710  40.658  1.00  0.00           H  
ATOM   2121  CD2 PHE   138      34.268  21.678  41.019  1.00  0.00           C  
ATOM   2122  HD2 PHE   138      34.447  22.231  40.109  1.00  0.00           H  
ATOM   2123  C   PHE   138      39.166  22.389  41.122  1.00  0.00           C  
ATOM   2124  O   PHE   138      39.520  23.071  42.060  1.00  0.00           O  
ATOM   2125  N   PRO   139      39.976  22.167  40.033  1.00  0.00           N  
ATOM   2126  CD  PRO   139      39.759  21.139  38.990  1.00  0.00           C  
ATOM   2127  HD2 PRO   139      38.984  21.502  38.316  1.00  0.00           H  
ATOM   2128  HD3 PRO   139      39.555  20.182  39.472  1.00  0.00           H  
ATOM   2129  CG  PRO   139      41.107  21.100  38.307  1.00  0.00           C  
ATOM   2130  HG2 PRO   139      41.012  20.971  37.229  1.00  0.00           H  
ATOM   2131  HG3 PRO   139      41.715  20.260  38.645  1.00  0.00           H  
ATOM   2132  CB  PRO   139      41.735  22.457  38.593  1.00  0.00           C  
ATOM   2133  HB2 PRO   139      41.396  23.166  37.839  1.00  0.00           H  
ATOM   2134  HB3 PRO   139      42.805  22.271  38.494  1.00  0.00           H  
ATOM   2135  CA  PRO   139      41.253  22.799  39.970  1.00  0.00           C  
ATOM   2136  HA  PRO   139      41.886  22.308  40.708  1.00  0.00           H  
ATOM   2137  C   PRO   139      41.305  24.350  40.103  1.00  0.00           C  
ATOM   2138  O   PRO   139      40.354  25.000  39.721  1.00  0.00           O  
ATOM   2139  N   PRO   140      42.468  24.958  40.448  1.00  0.00           N  
ATOM   2140  CD  PRO   140      43.535  24.299  41.152  1.00  0.00           C  
ATOM   2141  HD2 PRO   140      44.239  23.841  40.458  1.00  0.00           H  
ATOM   2142  HD3 PRO   140      43.187  23.575  41.890  1.00  0.00           H  
ATOM   2143  CG  PRO   140      44.389  25.321  41.868  1.00  0.00           C  
ATOM   2144  HG2 PRO   140      45.444  25.068  41.974  1.00  0.00           H  
ATOM   2145  HG3 PRO   140      44.033  25.589  42.863  1.00  0.00           H  
ATOM   2146  CB  PRO   140      44.142  26.457  40.868  1.00  0.00           C  
ATOM   2147  HB2 PRO   140      44.804  26.336  40.011  1.00  0.00           H  
ATOM   2148  HB3 PRO   140      44.205  27.460  41.290  1.00  0.00           H  
ATOM   2149  CA  PRO   140      42.732  26.353  40.395  1.00  0.00           C  
ATOM   2150  HA  PRO   140      42.104  26.820  41.155  1.00  0.00           H  
ATOM   2151  C   PRO   140      42.449  27.184  39.114  1.00  0.00           C  
ATOM   2152  O   PRO   140      42.732  28.333  39.127  1.00  0.00           O  
ATOM   2153  N   GLU   141      42.070  26.464  38.081  1.00  0.00           N  
ATOM   2154  H   GLU   141      41.939  25.468  38.187  1.00  0.00           H  
ATOM   2155  CA  GLU   141      41.889  27.058  36.735  1.00  0.00           C  
ATOM   2156  HA  GLU   141      42.891  27.336  36.408  1.00  0.00           H  
ATOM   2157  CB  GLU   141      41.309  26.089  35.678  1.00  0.00           C  
ATOM   2158  HB2 GLU   141      41.493  26.491  34.682  1.00  0.00           H  
ATOM   2159  HB3 GLU   141      41.838  25.139  35.745  1.00  0.00           H  
ATOM   2160  CG  GLU   141      39.857  25.842  35.767  1.00  0.00           C  
ATOM   2161  HG2 GLU   141      39.566  25.724  36.811  1.00  0.00           H  
ATOM   2162  HG3 GLU   141      39.345  26.713  35.357  1.00  0.00           H  
ATOM   2163  CD  GLU   141      39.386  24.550  35.190  1.00  0.00           C  
ATOM   2164  OE1 GLU   141      39.625  24.303  34.001  1.00  0.00           O  
ATOM   2165  OE2 GLU   141      38.794  23.682  35.880  1.00  0.00           O  
ATOM   2166  C   GLU   141      41.033  28.281  36.689  1.00  0.00           C  
ATOM   2167  O   GLU   141      40.118  28.552  37.466  1.00  0.00           O  
ATOM   2168  N   VAL   142      41.202  29.044  35.619  1.00  0.00           N  
ATOM   2169  H   VAL   142      41.909  28.887  34.914  1.00  0.00           H  
ATOM   2170  CA  VAL   142      40.346  30.274  35.232  1.00  0.00           C  
ATOM   2171  HA  VAL   142      39.615  30.559  35.988  1.00  0.00           H  
ATOM   2172  CB  VAL   142      41.200  31.591  35.120  1.00  0.00           C  
ATOM   2173  HB  VAL   142      40.479  32.226  34.605  1.00  0.00           H  
ATOM   2174  CG1 VAL   142      41.443  32.166  36.516  1.00  0.00           C  
ATOM   2175 HG11 VAL   142      40.495  32.336  37.027  1.00  0.00           H  
ATOM   2176 HG12 VAL   142      42.018  31.503  37.162  1.00  0.00           H  
ATOM   2177 HG13 VAL   142      41.934  33.118  36.319  1.00  0.00           H  
ATOM   2178  CG2 VAL   142      42.560  31.545  34.347  1.00  0.00           C  
ATOM   2179 HG21 VAL   142      42.795  32.603  34.229  1.00  0.00           H  
ATOM   2180 HG22 VAL   142      43.377  31.127  34.936  1.00  0.00           H  
ATOM   2181 HG23 VAL   142      42.435  30.995  33.414  1.00  0.00           H  
ATOM   2182  C   VAL   142      39.633  30.053  33.871  1.00  0.00           C  
ATOM   2183  O   VAL   142      40.075  29.344  32.915  1.00  0.00           O  
ATOM   2184  N   VAL   143      38.424  30.672  33.766  1.00  0.00           N  
ATOM   2185  H   VAL   143      38.165  31.244  34.556  1.00  0.00           H  
ATOM   2186  CA  VAL   143      37.498  30.604  32.603  1.00  0.00           C  
ATOM   2187  HA  VAL   143      38.102  30.692  31.700  1.00  0.00           H  
ATOM   2188  CB  VAL   143      36.904  29.194  32.446  1.00  0.00           C  
ATOM   2189  HB  VAL   143      37.679  28.428  32.473  1.00  0.00           H  
ATOM   2190  CG1 VAL   143      36.010  28.803  33.630  1.00  0.00           C  
ATOM   2191 HG11 VAL   143      35.852  27.731  33.511  1.00  0.00           H  
ATOM   2192 HG12 VAL   143      36.539  29.008  34.561  1.00  0.00           H  
ATOM   2193 HG13 VAL   143      35.021  29.243  33.505  1.00  0.00           H  
ATOM   2194  CG2 VAL   143      36.113  28.922  31.165  1.00  0.00           C  
ATOM   2195 HG21 VAL   143      36.841  28.981  30.356  1.00  0.00           H  
ATOM   2196 HG22 VAL   143      35.683  27.920  31.149  1.00  0.00           H  
ATOM   2197 HG23 VAL   143      35.298  29.596  30.902  1.00  0.00           H  
ATOM   2198  C   VAL   143      36.343  31.711  32.761  1.00  0.00           C  
ATOM   2199  O   VAL   143      36.028  32.172  33.864  1.00  0.00           O  
ATOM   2200  N   THR   144      35.840  32.182  31.634  1.00  0.00           N  
ATOM   2201  H   THR   144      36.315  31.888  30.793  1.00  0.00           H  
ATOM   2202  CA  THR   144      34.630  33.017  31.686  1.00  0.00           C  
ATOM   2203  HA  THR   144      34.772  33.866  32.355  1.00  0.00           H  
ATOM   2204  CB  THR   144      34.264  33.477  30.262  1.00  0.00           C  
ATOM   2205  HB  THR   144      33.284  33.950  30.313  1.00  0.00           H  
ATOM   2206  CG2 THR   144      35.178  34.469  29.531  1.00  0.00           C  
ATOM   2207 HG21 THR   144      35.051  35.483  29.912  1.00  0.00           H  
ATOM   2208 HG22 THR   144      36.219  34.204  29.715  1.00  0.00           H  
ATOM   2209 HG23 THR   144      34.969  34.357  28.467  1.00  0.00           H  
ATOM   2210  OG1 THR   144      34.287  32.359  29.405  1.00  0.00           O  
ATOM   2211  HG1 THR   144      33.915  31.535  29.728  1.00  0.00           H  
ATOM   2212  C   THR   144      33.421  32.263  32.254  1.00  0.00           C  
ATOM   2213  O   THR   144      33.181  31.089  31.963  1.00  0.00           O  
ATOM   2214  N   ASP   145      32.629  32.899  33.159  1.00  0.00           N  
ATOM   2215  H   ASP   145      32.840  33.801  33.562  1.00  0.00           H  
ATOM   2216  CA  ASP   145      31.575  32.220  33.937  1.00  0.00           C  
ATOM   2217  HA  ASP   145      32.161  31.499  34.506  1.00  0.00           H  
ATOM   2218  CB  ASP   145      30.977  33.171  34.967  1.00  0.00           C  
ATOM   2219  HB2 ASP   145      31.808  33.572  35.547  1.00  0.00           H  
ATOM   2220  HB3 ASP   145      30.473  34.021  34.508  1.00  0.00           H  
ATOM   2221  CG  ASP   145      30.047  32.507  35.950  1.00  0.00           C  
ATOM   2222  OD1 ASP   145      29.592  31.358  35.764  1.00  0.00           O  
ATOM   2223  OD2 ASP   145      29.789  33.027  37.060  1.00  0.00           O  
ATOM   2224  C   ASP   145      30.513  31.680  33.009  1.00  0.00           C  
ATOM   2225  O   ASP   145      29.945  32.413  32.199  1.00  0.00           O  
ATOM   2226  N   TRP   146      30.202  30.378  33.151  1.00  0.00           N  
ATOM   2227  H   TRP   146      30.819  29.826  33.730  1.00  0.00           H  
ATOM   2228  CA  TRP   146      29.028  29.615  32.639  1.00  0.00           C  
ATOM   2229  HA  TRP   146      29.203  29.491  31.570  1.00  0.00           H  
ATOM   2230  CB  TRP   146      29.027  28.171  33.238  1.00  0.00           C  
ATOM   2231  HB2 TRP   146      29.817  27.577  32.780  1.00  0.00           H  
ATOM   2232  HB3 TRP   146      29.259  28.133  34.303  1.00  0.00           H  
ATOM   2233  CG  TRP   146      27.657  27.519  32.982  1.00  0.00           C  
ATOM   2234  CD1 TRP   146      26.659  27.381  33.886  1.00  0.00           C  
ATOM   2235  HD1 TRP   146      26.713  27.751  34.899  1.00  0.00           H  
ATOM   2236  NE1 TRP   146      25.527  26.980  33.291  1.00  0.00           N  
ATOM   2237  HE1 TRP   146      24.663  26.974  33.813  1.00  0.00           H  
ATOM   2238  CE2 TRP   146      25.770  26.535  32.020  1.00  0.00           C  
ATOM   2239  CZ2 TRP   146      24.942  25.897  31.145  1.00  0.00           C  
ATOM   2240  HZ2 TRP   146      23.905  25.723  31.391  1.00  0.00           H  
ATOM   2241  CH2 TRP   146      25.550  25.589  29.948  1.00  0.00           C  
ATOM   2242  HH2 TRP   146      25.052  25.058  29.150  1.00  0.00           H  
ATOM   2243  CZ3 TRP   146      26.817  25.893  29.606  1.00  0.00           C  
ATOM   2244  HZ3 TRP   146      27.194  25.466  28.689  1.00  0.00           H  
ATOM   2245  CE3 TRP   146      27.613  26.558  30.532  1.00  0.00           C  
ATOM   2246  HE3 TRP   146      28.647  26.782  30.318  1.00  0.00           H  
ATOM   2247  CD2 TRP   146      27.136  26.871  31.763  1.00  0.00           C  
ATOM   2248  C   TRP   146      27.667  30.355  32.798  1.00  0.00           C  
ATOM   2249  O   TRP   146      26.956  30.520  31.757  1.00  0.00           O  
ATOM   2250  N   HID   147      27.437  30.892  34.011  1.00  0.00           N  
ATOM   2251  H   HID   147      28.172  30.722  34.683  1.00  0.00           H  
ATOM   2252  CA  HID   147      26.176  31.499  34.477  1.00  0.00           C  
ATOM   2253  HA  HID   147      25.308  30.854  34.337  1.00  0.00           H  
ATOM   2254  CB  HID   147      26.194  31.631  35.974  1.00  0.00           C  
ATOM   2255  HB2 HID   147      27.018  32.332  36.107  1.00  0.00           H  
ATOM   2256  HB3 HID   147      25.279  32.128  36.298  1.00  0.00           H  
ATOM   2257  CG  HID   147      26.467  30.378  36.737  1.00  0.00           C  
ATOM   2258  ND1 HID   147      27.686  29.967  37.152  1.00  0.00           N  
ATOM   2259  HD1 HID   147      28.496  30.524  36.921  1.00  0.00           H  
ATOM   2260  CE1 HID   147      27.571  28.739  37.527  1.00  0.00           C  
ATOM   2261  HE1 HID   147      28.447  28.130  37.695  1.00  0.00           H  
ATOM   2262  NE2 HID   147      26.287  28.257  37.343  1.00  0.00           N  
ATOM   2263  CD2 HID   147      25.536  29.343  36.895  1.00  0.00           C  
ATOM   2264  HD2 HID   147      24.603  29.221  36.365  1.00  0.00           H  
ATOM   2265  C   HID   147      25.855  32.848  33.749  1.00  0.00           C  
ATOM   2266  O   HID   147      24.708  33.312  33.830  1.00  0.00           O  
ATOM   2267  N   MET   148      26.851  33.508  33.158  1.00  0.00           N  
ATOM   2268  H   MET   148      27.766  33.089  33.249  1.00  0.00           H  
ATOM   2269  CA  MET   148      26.751  34.651  32.260  1.00  0.00           C  
ATOM   2270  HA  MET   148      25.947  35.273  32.654  1.00  0.00           H  
ATOM   2271  CB  MET   148      27.974  35.465  32.235  1.00  0.00           C  
ATOM   2272  HB2 MET   148      28.798  34.853  31.867  1.00  0.00           H  
ATOM   2273  HB3 MET   148      27.810  36.321  31.581  1.00  0.00           H  
ATOM   2274  CG  MET   148      28.242  35.978  33.702  1.00  0.00           C  
ATOM   2275  HG2 MET   148      27.310  36.388  34.091  1.00  0.00           H  
ATOM   2276  HG3 MET   148      28.416  35.100  34.324  1.00  0.00           H  
ATOM   2277  SD  MET   148      29.499  37.251  33.862  1.00  0.00           S  
ATOM   2278  CE  MET   148      28.724  38.536  32.783  1.00  0.00           C  
ATOM   2279  HE1 MET   148      29.268  39.458  32.989  1.00  0.00           H  
ATOM   2280  HE2 MET   148      28.848  38.184  31.759  1.00  0.00           H  
ATOM   2281  HE3 MET   148      27.680  38.759  33.001  1.00  0.00           H  
ATOM   2282  C   MET   148      26.397  34.234  30.866  1.00  0.00           C  
ATOM   2283  O   MET   148      26.730  33.151  30.468  1.00  0.00           O  
ATOM   2284  N   LEU   149      25.761  35.099  30.065  1.00  0.00           N  
ATOM   2285  H   LEU   149      25.332  35.937  30.431  1.00  0.00           H  
ATOM   2286  CA  LEU   149      25.639  34.969  28.582  1.00  0.00           C  
ATOM   2287  HA  LEU   149      25.268  33.977  28.325  1.00  0.00           H  
ATOM   2288  CB  LEU   149      24.768  36.120  28.072  1.00  0.00           C  
ATOM   2289  HB2 LEU   149      23.721  35.960  28.326  1.00  0.00           H  
ATOM   2290  HB3 LEU   149      25.048  37.023  28.613  1.00  0.00           H  
ATOM   2291  CG  LEU   149      24.816  36.382  26.568  1.00  0.00           C  
ATOM   2292  HG  LEU   149      25.815  36.207  26.168  1.00  0.00           H  
ATOM   2293  CD1 LEU   149      23.782  35.483  25.759  1.00  0.00           C  
ATOM   2294 HD11 LEU   149      24.281  34.526  25.609  1.00  0.00           H  
ATOM   2295 HD12 LEU   149      22.892  35.263  26.350  1.00  0.00           H  
ATOM   2296 HD13 LEU   149      23.568  35.849  24.755  1.00  0.00           H  
ATOM   2297  CD2 LEU   149      24.411  37.876  26.258  1.00  0.00           C  
ATOM   2298 HD21 LEU   149      23.602  38.264  26.877  1.00  0.00           H  
ATOM   2299 HD22 LEU   149      25.238  38.567  26.427  1.00  0.00           H  
ATOM   2300 HD23 LEU   149      24.073  38.101  25.247  1.00  0.00           H  
ATOM   2301  C   LEU   149      27.031  35.080  27.984  1.00  0.00           C  
ATOM   2302  O   LEU   149      27.771  36.058  28.200  1.00  0.00           O  
ATOM   2303  N   PRO   150      27.436  34.082  27.157  1.00  0.00           N  
ATOM   2304  CD  PRO   150      26.639  32.943  26.827  1.00  0.00           C  
ATOM   2305  HD2 PRO   150      25.825  33.249  26.171  1.00  0.00           H  
ATOM   2306  HD3 PRO   150      26.369  32.512  27.792  1.00  0.00           H  
ATOM   2307  CG  PRO   150      27.647  32.021  26.133  1.00  0.00           C  
ATOM   2308  HG2 PRO   150      27.197  31.290  25.461  1.00  0.00           H  
ATOM   2309  HG3 PRO   150      28.164  31.408  26.871  1.00  0.00           H  
ATOM   2310  CB  PRO   150      28.569  32.973  25.398  1.00  0.00           C  
ATOM   2311  HB2 PRO   150      28.147  33.355  24.469  1.00  0.00           H  
ATOM   2312  HB3 PRO   150      29.513  32.487  25.153  1.00  0.00           H  
ATOM   2313  CA  PRO   150      28.783  34.012  26.490  1.00  0.00           C  
ATOM   2314  HA  PRO   150      29.538  33.523  27.106  1.00  0.00           H  
ATOM   2315  C   PRO   150      29.370  35.262  25.984  1.00  0.00           C  
ATOM   2316  O   PRO   150      30.561  35.487  26.154  1.00  0.00           O  
ATOM   2317  N   THR   151      28.686  36.138  25.270  1.00  0.00           N  
ATOM   2318  H   THR   151      27.721  35.908  25.080  1.00  0.00           H  
ATOM   2319  CA  THR   151      29.232  37.317  24.558  1.00  0.00           C  
ATOM   2320  HA  THR   151      30.163  37.076  24.046  1.00  0.00           H  
ATOM   2321  CB  THR   151      28.238  37.814  23.513  1.00  0.00           C  
ATOM   2322  HB  THR   151      28.587  38.777  23.142  1.00  0.00           H  
ATOM   2323  CG2 THR   151      27.999  36.825  22.348  1.00  0.00           C  
ATOM   2324 HG21 THR   151      27.770  35.882  22.845  1.00  0.00           H  
ATOM   2325 HG22 THR   151      27.150  37.100  21.722  1.00  0.00           H  
ATOM   2326 HG23 THR   151      28.909  36.703  21.761  1.00  0.00           H  
ATOM   2327  OG1 THR   151      26.959  38.035  24.123  1.00  0.00           O  
ATOM   2328  HG1 THR   151      26.985  38.973  24.326  1.00  0.00           H  
ATOM   2329  C   THR   151      29.619  38.399  25.604  1.00  0.00           C  
ATOM   2330  O   THR   151      30.479  39.216  25.260  1.00  0.00           O  
ATOM   2331  N   GLU   152      29.008  38.384  26.833  1.00  0.00           N  
ATOM   2332  H   GLU   152      28.468  37.578  27.117  1.00  0.00           H  
ATOM   2333  CA  GLU   152      29.231  39.416  27.846  1.00  0.00           C  
ATOM   2334  HA  GLU   152      29.839  40.092  27.244  1.00  0.00           H  
ATOM   2335  CB  GLU   152      28.000  40.120  28.315  1.00  0.00           C  
ATOM   2336  HB2 GLU   152      28.322  40.999  28.875  1.00  0.00           H  
ATOM   2337  HB3 GLU   152      27.523  40.508  27.416  1.00  0.00           H  
ATOM   2338  CG  GLU   152      27.019  39.278  29.237  1.00  0.00           C  
ATOM   2339  HG2 GLU   152      26.909  38.277  28.820  1.00  0.00           H  
ATOM   2340  HG3 GLU   152      27.429  39.104  30.232  1.00  0.00           H  
ATOM   2341  CD  GLU   152      25.677  39.968  29.346  1.00  0.00           C  
ATOM   2342  OE1 GLU   152      24.873  39.566  30.273  1.00  0.00           O  
ATOM   2343  OE2 GLU   152      25.412  40.977  28.665  1.00  0.00           O  
ATOM   2344  C   GLU   152      30.019  38.880  29.096  1.00  0.00           C  
ATOM   2345  O   GLU   152      30.213  39.627  30.020  1.00  0.00           O  
ATOM   2346  N   ALA   153      30.424  37.563  29.070  1.00  0.00           N  
ATOM   2347  H   ALA   153      30.223  37.016  28.245  1.00  0.00           H  
ATOM   2348  CA  ALA   153      30.968  36.806  30.176  1.00  0.00           C  
ATOM   2349  HA  ALA   153      30.325  36.791  31.056  1.00  0.00           H  
ATOM   2350  CB  ALA   153      31.349  35.383  29.732  1.00  0.00           C  
ATOM   2351  HB1 ALA   153      32.149  35.288  28.998  1.00  0.00           H  
ATOM   2352  HB2 ALA   153      31.408  34.782  30.639  1.00  0.00           H  
ATOM   2353  HB3 ALA   153      30.513  34.910  29.217  1.00  0.00           H  
ATOM   2354  C   ALA   153      32.250  37.501  30.764  1.00  0.00           C  
ATOM   2355  O   ALA   153      33.193  37.873  30.020  1.00  0.00           O  
ATOM   2356  N   LEU   154      32.310  37.673  32.129  1.00  0.00           N  
ATOM   2357  H   LEU   154      31.423  37.603  32.607  1.00  0.00           H  
ATOM   2358  CA  LEU   154      33.582  37.986  32.822  1.00  0.00           C  
ATOM   2359  HA  LEU   154      34.277  38.463  32.132  1.00  0.00           H  
ATOM   2360  CB  LEU   154      33.360  39.002  33.950  1.00  0.00           C  
ATOM   2361  HB2 LEU   154      32.650  38.718  34.727  1.00  0.00           H  
ATOM   2362  HB3 LEU   154      34.313  39.174  34.449  1.00  0.00           H  
ATOM   2363  CG  LEU   154      32.790  40.342  33.527  1.00  0.00           C  
ATOM   2364  HG  LEU   154      31.941  40.207  32.857  1.00  0.00           H  
ATOM   2365  CD1 LEU   154      32.460  41.243  34.743  1.00  0.00           C  
ATOM   2366 HD11 LEU   154      33.331  41.387  35.382  1.00  0.00           H  
ATOM   2367 HD12 LEU   154      32.040  42.180  34.377  1.00  0.00           H  
ATOM   2368 HD13 LEU   154      31.726  40.757  35.386  1.00  0.00           H  
ATOM   2369  CD2 LEU   154      33.818  41.022  32.640  1.00  0.00           C  
ATOM   2370 HD21 LEU   154      34.806  41.198  33.065  1.00  0.00           H  
ATOM   2371 HD22 LEU   154      34.013  40.458  31.729  1.00  0.00           H  
ATOM   2372 HD23 LEU   154      33.512  42.046  32.422  1.00  0.00           H  
ATOM   2373  C   LEU   154      34.112  36.629  33.440  1.00  0.00           C  
ATOM   2374  O   LEU   154      33.533  35.556  33.552  1.00  0.00           O  
ATOM   2375  N   VAL   155      35.406  36.740  33.766  1.00  0.00           N  
ATOM   2376  H   VAL   155      35.804  37.638  33.533  1.00  0.00           H  
ATOM   2377  CA  VAL   155      36.259  35.618  34.235  1.00  0.00           C  
ATOM   2378  HA  VAL   155      35.982  34.700  33.717  1.00  0.00           H  
ATOM   2379  CB  VAL   155      37.748  35.838  34.067  1.00  0.00           C  
ATOM   2380  HB  VAL   155      38.037  36.706  34.660  1.00  0.00           H  
ATOM   2381  CG1 VAL   155      38.668  34.659  34.485  1.00  0.00           C  
ATOM   2382 HG11 VAL   155      39.715  34.822  34.231  1.00  0.00           H  
ATOM   2383 HG12 VAL   155      38.629  34.377  35.537  1.00  0.00           H  
ATOM   2384 HG13 VAL   155      38.422  33.785  33.881  1.00  0.00           H  
ATOM   2385  CG2 VAL   155      37.899  36.073  32.584  1.00  0.00           C  
ATOM   2386 HG21 VAL   155      37.174  36.730  32.103  1.00  0.00           H  
ATOM   2387 HG22 VAL   155      38.785  36.707  32.558  1.00  0.00           H  
ATOM   2388 HG23 VAL   155      37.937  35.116  32.064  1.00  0.00           H  
ATOM   2389  C   VAL   155      35.846  35.252  35.673  1.00  0.00           C  
ATOM   2390  O   VAL   155      35.606  36.159  36.489  1.00  0.00           O  
ATOM   2391  N   HID   156      35.998  33.996  35.982  1.00  0.00           N  
ATOM   2392  H   HID   156      36.250  33.268  35.328  1.00  0.00           H  
ATOM   2393  CA  HID   156      36.194  33.583  37.407  1.00  0.00           C  
ATOM   2394  HA  HID   156      36.646  34.438  37.910  1.00  0.00           H  
ATOM   2395  CB  HID   156      34.802  33.226  37.971  1.00  0.00           C  
ATOM   2396  HB2 HID   156      34.833  33.286  39.059  1.00  0.00           H  
ATOM   2397  HB3 HID   156      34.212  34.076  37.627  1.00  0.00           H  
ATOM   2398  CG  HID   156      34.291  31.914  37.441  1.00  0.00           C  
ATOM   2399  ND1 HID   156      34.252  31.422  36.134  1.00  0.00           N  
ATOM   2400  HD1 HID   156      34.662  31.814  35.298  1.00  0.00           H  
ATOM   2401  CE1 HID   156      33.686  30.201  36.143  1.00  0.00           C  
ATOM   2402  HE1 HID   156      33.577  29.667  35.210  1.00  0.00           H  
ATOM   2403  NE2 HID   156      33.227  29.911  37.346  1.00  0.00           N  
ATOM   2404  CD2 HID   156      33.639  30.953  38.181  1.00  0.00           C  
ATOM   2405  HD2 HID   156      33.378  31.040  39.226  1.00  0.00           H  
ATOM   2406  C   HID   156      37.222  32.432  37.525  1.00  0.00           C  
ATOM   2407  O   HID   156      37.489  31.612  36.634  1.00  0.00           O  
ATOM   2408  N   CYX   157      37.832  32.445  38.674  1.00  0.00           N  
ATOM   2409  H   CYX   157      37.668  33.222  39.298  1.00  0.00           H  
ATOM   2410  CA  CYX   157      38.229  31.133  39.326  1.00  0.00           C  
ATOM   2411  HA  CYX   157      39.090  30.721  38.800  1.00  0.00           H  
ATOM   2412  CB  CYX   157      38.479  31.382  40.857  1.00  0.00           C  
ATOM   2413  HB2 CYX   157      37.657  31.875  41.376  1.00  0.00           H  
ATOM   2414  HB3 CYX   157      38.626  30.392  41.289  1.00  0.00           H  
ATOM   2415  SG  CYX   157      39.952  32.413  41.177  1.00  0.00           S  
ATOM   2416  C   CYX   157      37.094  30.106  39.337  1.00  0.00           C  
ATOM   2417  O   CYX   157      36.025  30.261  39.974  1.00  0.00           O  
ATOM   2418  N   ARG   158      37.373  28.915  38.691  1.00  0.00           N  
ATOM   2419  H   ARG   158      38.268  28.737  38.259  1.00  0.00           H  
ATOM   2420  CA  ARG   158      36.370  27.913  38.469  1.00  0.00           C  
ATOM   2421  HA  ARG   158      35.433  28.469  38.479  1.00  0.00           H  
ATOM   2422  CB  ARG   158      36.606  27.156  37.115  1.00  0.00           C  
ATOM   2423  HB2 ARG   158      36.834  27.809  36.272  1.00  0.00           H  
ATOM   2424  HB3 ARG   158      37.476  26.517  37.269  1.00  0.00           H  
ATOM   2425  CG  ARG   158      35.535  26.106  36.746  1.00  0.00           C  
ATOM   2426  HG2 ARG   158      35.265  25.472  37.591  1.00  0.00           H  
ATOM   2427  HG3 ARG   158      34.701  26.765  36.507  1.00  0.00           H  
ATOM   2428  CD  ARG   158      35.901  25.188  35.555  1.00  0.00           C  
ATOM   2429  HD2 ARG   158      35.948  25.766  34.631  1.00  0.00           H  
ATOM   2430  HD3 ARG   158      36.894  24.786  35.755  1.00  0.00           H  
ATOM   2431  NE  ARG   158      34.982  24.030  35.380  1.00  0.00           N  
ATOM   2432  HE  ARG   158      34.032  24.269  35.133  1.00  0.00           H  
ATOM   2433  CZ  ARG   158      35.235  22.740  35.764  1.00  0.00           C  
ATOM   2434  NH1 ARG   158      36.422  22.274  36.144  1.00  0.00           N  
ATOM   2435 HH11 ARG   158      37.180  22.936  36.061  1.00  0.00           H  
ATOM   2436 HH12 ARG   158      36.551  21.327  36.470  1.00  0.00           H  
ATOM   2437  NH2 ARG   158      34.153  21.957  35.787  1.00  0.00           N  
ATOM   2438 HH21 ARG   158      33.339  22.393  35.377  1.00  0.00           H  
ATOM   2439 HH22 ARG   158      34.099  20.955  35.897  1.00  0.00           H  
ATOM   2440  C   ARG   158      36.133  27.013  39.689  1.00  0.00           C  
ATOM   2441  O   ARG   158      35.035  26.580  40.011  1.00  0.00           O  
ATOM   2442  N   THR   159      37.157  27.030  40.560  1.00  0.00           N  
ATOM   2443  H   THR   159      37.941  27.594  40.262  1.00  0.00           H  
ATOM   2444  CA  THR   159      37.116  26.714  41.971  1.00  0.00           C  
ATOM   2445  HA  THR   159      36.495  25.821  42.041  1.00  0.00           H  
ATOM   2446  CB  THR   159      38.518  26.302  42.367  1.00  0.00           C  
ATOM   2447  HB  THR   159      38.979  25.888  41.470  1.00  0.00           H  
ATOM   2448  CG2 THR   159      39.359  27.492  42.788  1.00  0.00           C  
ATOM   2449 HG21 THR   159      40.428  27.427  42.584  1.00  0.00           H  
ATOM   2450 HG22 THR   159      38.937  28.412  42.384  1.00  0.00           H  
ATOM   2451 HG23 THR   159      39.373  27.525  43.878  1.00  0.00           H  
ATOM   2452  OG1 THR   159      38.566  25.353  43.383  1.00  0.00           O  
ATOM   2453  HG1 THR   159      38.637  24.543  42.874  1.00  0.00           H  
ATOM   2454  C   THR   159      36.339  27.694  42.940  1.00  0.00           C  
ATOM   2455  O   THR   159      36.152  27.256  44.078  1.00  0.00           O  
ATOM   2456  N   ARG   160      35.737  28.768  42.367  1.00  0.00           N  
ATOM   2457  H   ARG   160      35.944  29.037  41.416  1.00  0.00           H  
ATOM   2458  CA  ARG   160      34.837  29.640  43.109  1.00  0.00           C  
ATOM   2459  HA  ARG   160      34.388  29.155  43.976  1.00  0.00           H  
ATOM   2460  CB  ARG   160      35.513  30.931  43.540  1.00  0.00           C  
ATOM   2461  HB2 ARG   160      35.597  31.627  42.705  1.00  0.00           H  
ATOM   2462  HB3 ARG   160      34.741  31.493  44.065  1.00  0.00           H  
ATOM   2463  CG  ARG   160      36.800  30.727  44.353  1.00  0.00           C  
ATOM   2464  HG2 ARG   160      36.481  30.121  45.201  1.00  0.00           H  
ATOM   2465  HG3 ARG   160      37.540  30.181  43.769  1.00  0.00           H  
ATOM   2466  CD  ARG   160      37.339  32.045  44.901  1.00  0.00           C  
ATOM   2467  HD2 ARG   160      38.236  31.867  45.494  1.00  0.00           H  
ATOM   2468  HD3 ARG   160      37.698  32.640  44.062  1.00  0.00           H  
ATOM   2469  NE  ARG   160      36.319  32.601  45.794  1.00  0.00           N  
ATOM   2470  HE  ARG   160      35.920  33.497  45.553  1.00  0.00           H  
ATOM   2471  CZ  ARG   160      36.121  32.277  47.079  1.00  0.00           C  
ATOM   2472  NH1 ARG   160      36.692  31.276  47.680  1.00  0.00           N  
ATOM   2473 HH11 ARG   160      37.273  30.640  47.153  1.00  0.00           H  
ATOM   2474 HH12 ARG   160      36.755  31.400  48.680  1.00  0.00           H  
ATOM   2475  NH2 ARG   160      35.400  33.044  47.781  1.00  0.00           N  
ATOM   2476 HH21 ARG   160      35.075  33.909  47.375  1.00  0.00           H  
ATOM   2477 HH22 ARG   160      35.352  33.035  48.790  1.00  0.00           H  
ATOM   2478  C   ARG   160      33.674  29.975  42.216  1.00  0.00           C  
ATOM   2479  O   ARG   160      33.106  31.073  42.254  1.00  0.00           O  
ATOM   2480  N   SER   161      33.257  28.996  41.427  1.00  0.00           N  
ATOM   2481  H   SER   161      33.826  28.162  41.401  1.00  0.00           H  
ATOM   2482  CA  SER   161      31.936  29.017  40.828  1.00  0.00           C  
ATOM   2483  HA  SER   161      31.908  29.789  40.059  1.00  0.00           H  
ATOM   2484  CB  SER   161      31.837  27.698  40.067  1.00  0.00           C  
ATOM   2485  HB2 SER   161      32.469  27.747  39.181  1.00  0.00           H  
ATOM   2486  HB3 SER   161      32.170  26.886  40.714  1.00  0.00           H  
ATOM   2487  OG  SER   161      30.572  27.493  39.549  1.00  0.00           O  
ATOM   2488  HG  SER   161      30.606  26.868  38.821  1.00  0.00           H  
ATOM   2489  C   SER   161      30.771  29.078  41.891  1.00  0.00           C  
ATOM   2490  O   SER   161      30.818  28.390  42.897  1.00  0.00           O  
ATOM   2491  N   TRP   162      29.632  29.636  41.491  1.00  0.00           N  
ATOM   2492  H   TRP   162      29.669  30.123  40.607  1.00  0.00           H  
ATOM   2493  CA  TRP   162      28.376  29.588  42.199  1.00  0.00           C  
ATOM   2494  HA  TRP   162      28.521  30.151  43.121  1.00  0.00           H  
ATOM   2495  CB  TRP   162      27.306  30.287  41.338  1.00  0.00           C  
ATOM   2496  HB2 TRP   162      27.381  29.916  40.316  1.00  0.00           H  
ATOM   2497  HB3 TRP   162      26.299  29.998  41.640  1.00  0.00           H  
ATOM   2498  CG  TRP   162      27.378  31.751  41.369  1.00  0.00           C  
ATOM   2499  CD1 TRP   162      28.082  32.541  42.194  1.00  0.00           C  
ATOM   2500  HD1 TRP   162      28.736  32.138  42.952  1.00  0.00           H  
ATOM   2501  NE1 TRP   162      27.878  33.865  41.913  1.00  0.00           N  
ATOM   2502  HE1 TRP   162      28.508  34.618  42.150  1.00  0.00           H  
ATOM   2503  CE2 TRP   162      26.956  34.031  40.872  1.00  0.00           C  
ATOM   2504  CZ2 TRP   162      26.447  35.137  40.166  1.00  0.00           C  
ATOM   2505  HZ2 TRP   162      26.653  36.149  40.480  1.00  0.00           H  
ATOM   2506  CH2 TRP   162      25.497  34.989  39.186  1.00  0.00           C  
ATOM   2507  HH2 TRP   162      25.041  35.846  38.712  1.00  0.00           H  
ATOM   2508  CZ3 TRP   162      25.120  33.673  38.762  1.00  0.00           C  
ATOM   2509  HZ3 TRP   162      24.367  33.472  38.014  1.00  0.00           H  
ATOM   2510  CE3 TRP   162      25.646  32.556  39.412  1.00  0.00           C  
ATOM   2511  HE3 TRP   162      25.299  31.563  39.167  1.00  0.00           H  
ATOM   2512  CD2 TRP   162      26.641  32.678  40.408  1.00  0.00           C  
ATOM   2513  C   TRP   162      27.963  28.192  42.499  1.00  0.00           C  
ATOM   2514  O   TRP   162      27.523  28.068  43.665  1.00  0.00           O  
ATOM   2515  N   VAL   163      27.985  27.136  41.607  1.00  0.00           N  
ATOM   2516  H   VAL   163      28.479  27.275  40.737  1.00  0.00           H  
ATOM   2517  CA  VAL   163      27.525  25.800  42.063  1.00  0.00           C  
ATOM   2518  HA  VAL   163      26.585  25.974  42.586  1.00  0.00           H  
ATOM   2519  CB  VAL   163      27.018  24.947  40.889  1.00  0.00           C  
ATOM   2520  HB  VAL   163      26.487  24.074  41.269  1.00  0.00           H  
ATOM   2521  CG1 VAL   163      26.050  25.729  40.017  1.00  0.00           C  
ATOM   2522 HG11 VAL   163      25.482  25.103  39.329  1.00  0.00           H  
ATOM   2523 HG12 VAL   163      25.405  26.280  40.702  1.00  0.00           H  
ATOM   2524 HG13 VAL   163      26.726  26.413  39.504  1.00  0.00           H  
ATOM   2525  CG2 VAL   163      28.215  24.470  40.018  1.00  0.00           C  
ATOM   2526 HG21 VAL   163      27.769  23.713  39.374  1.00  0.00           H  
ATOM   2527 HG22 VAL   163      28.474  25.297  39.357  1.00  0.00           H  
ATOM   2528 HG23 VAL   163      29.099  24.111  40.546  1.00  0.00           H  
ATOM   2529  C   VAL   163      28.589  25.071  42.964  1.00  0.00           C  
ATOM   2530  O   VAL   163      28.256  24.187  43.797  1.00  0.00           O  
ATOM   2531  N   SER   164      29.877  25.478  42.923  1.00  0.00           N  
ATOM   2532  H   SER   164      30.172  26.159  42.237  1.00  0.00           H  
ATOM   2533  CA  SER   164      30.941  24.711  43.579  1.00  0.00           C  
ATOM   2534  HA  SER   164      30.688  23.651  43.563  1.00  0.00           H  
ATOM   2535  CB  SER   164      32.270  24.764  42.747  1.00  0.00           C  
ATOM   2536  HB2 SER   164      32.767  25.722  42.900  1.00  0.00           H  
ATOM   2537  HB3 SER   164      32.915  23.995  43.173  1.00  0.00           H  
ATOM   2538  OG  SER   164      32.088  24.467  41.377  1.00  0.00           O  
ATOM   2539  HG  SER   164      31.530  23.693  41.275  1.00  0.00           H  
ATOM   2540  C   SER   164      31.274  25.150  44.972  1.00  0.00           C  
ATOM   2541  O   SER   164      31.428  24.357  45.874  1.00  0.00           O  
ATOM   2542  N   PHE   165      31.162  26.433  45.273  1.00  0.00           N  
ATOM   2543  H   PHE   165      30.950  27.071  44.520  1.00  0.00           H  
ATOM   2544  CA  PHE   165      31.690  27.118  46.437  1.00  0.00           C  
ATOM   2545  HA  PHE   165      32.770  27.055  46.299  1.00  0.00           H  
ATOM   2546  CB  PHE   165      31.126  28.540  46.458  1.00  0.00           C  
ATOM   2547  HB2 PHE   165      31.561  29.065  45.608  1.00  0.00           H  
ATOM   2548  HB3 PHE   165      30.052  28.489  46.276  1.00  0.00           H  
ATOM   2549  CG  PHE   165      31.421  29.311  47.734  1.00  0.00           C  
ATOM   2550  CD1 PHE   165      30.409  29.519  48.644  1.00  0.00           C  
ATOM   2551  HD1 PHE   165      29.369  29.295  48.461  1.00  0.00           H  
ATOM   2552  CE1 PHE   165      30.748  30.037  49.898  1.00  0.00           C  
ATOM   2553  HE1 PHE   165      30.069  30.041  50.738  1.00  0.00           H  
ATOM   2554  CZ  PHE   165      32.056  30.489  50.125  1.00  0.00           C  
ATOM   2555  HZ  PHE   165      32.373  30.908  51.068  1.00  0.00           H  
ATOM   2556  CE2 PHE   165      33.050  30.416  49.175  1.00  0.00           C  
ATOM   2557  HE2 PHE   165      34.036  30.815  49.358  1.00  0.00           H  
ATOM   2558  CD2 PHE   165      32.756  29.734  48.005  1.00  0.00           C  
ATOM   2559  HD2 PHE   165      33.599  29.461  47.388  1.00  0.00           H  
ATOM   2560  C   PHE   165      31.487  26.552  47.832  1.00  0.00           C  
ATOM   2561  O   PHE   165      32.369  26.552  48.638  1.00  0.00           O  
ATOM   2562  N   GLY   166      30.268  26.073  48.089  1.00  0.00           N  
ATOM   2563  H   GLY   166      29.654  26.165  47.292  1.00  0.00           H  
ATOM   2564  CA  GLY   166      29.721  25.614  49.410  1.00  0.00           C  
ATOM   2565  HA2 GLY   166      29.963  26.407  50.118  1.00  0.00           H  
ATOM   2566  HA3 GLY   166      28.666  25.376  49.273  1.00  0.00           H  
ATOM   2567  C   GLY   166      30.418  24.320  49.761  1.00  0.00           C  
ATOM   2568  O   GLY   166      30.551  23.937  50.916  1.00  0.00           O  
ATOM   2569  N   LEU   167      30.870  23.542  48.807  1.00  0.00           N  
ATOM   2570  H   LEU   167      30.841  23.907  47.865  1.00  0.00           H  
ATOM   2571  CA  LEU   167      31.554  22.288  49.136  1.00  0.00           C  
ATOM   2572  HA  LEU   167      30.892  21.719  49.789  1.00  0.00           H  
ATOM   2573  CB  LEU   167      31.628  21.543  47.817  1.00  0.00           C  
ATOM   2574  HB2 LEU   167      32.179  22.087  47.049  1.00  0.00           H  
ATOM   2575  HB3 LEU   167      32.333  20.746  48.056  1.00  0.00           H  
ATOM   2576  CG  LEU   167      30.428  20.809  47.187  1.00  0.00           C  
ATOM   2577  HG  LEU   167      29.674  21.577  47.015  1.00  0.00           H  
ATOM   2578  CD1 LEU   167      30.792  20.201  45.863  1.00  0.00           C  
ATOM   2579 HD11 LEU   167      29.930  19.716  45.406  1.00  0.00           H  
ATOM   2580 HD12 LEU   167      31.143  21.050  45.275  1.00  0.00           H  
ATOM   2581 HD13 LEU   167      31.628  19.528  46.056  1.00  0.00           H  
ATOM   2582  CD2 LEU   167      29.735  19.671  47.975  1.00  0.00           C  
ATOM   2583 HD21 LEU   167      29.224  20.231  48.758  1.00  0.00           H  
ATOM   2584 HD22 LEU   167      29.042  19.043  47.416  1.00  0.00           H  
ATOM   2585 HD23 LEU   167      30.534  19.112  48.462  1.00  0.00           H  
ATOM   2586  C   LEU   167      32.919  22.393  49.785  1.00  0.00           C  
ATOM   2587  O   LEU   167      33.220  21.605  50.709  1.00  0.00           O  
ATOM   2588  N   ALA   168      33.661  23.513  49.486  1.00  0.00           N  
ATOM   2589  H   ALA   168      33.399  23.891  48.586  1.00  0.00           H  
ATOM   2590  CA  ALA   168      34.789  23.955  50.208  1.00  0.00           C  
ATOM   2591  HA  ALA   168      35.317  23.080  50.586  1.00  0.00           H  
ATOM   2592  CB  ALA   168      35.499  24.946  49.343  1.00  0.00           C  
ATOM   2593  HB1 ALA   168      36.407  25.357  49.783  1.00  0.00           H  
ATOM   2594  HB2 ALA   168      35.824  24.357  48.486  1.00  0.00           H  
ATOM   2595  HB3 ALA   168      34.822  25.597  48.790  1.00  0.00           H  
ATOM   2596  C   ALA   168      34.359  24.526  51.569  1.00  0.00           C  
ATOM   2597  O   ALA   168      34.967  24.233  52.589  1.00  0.00           O  
ATOM   2598  N   HID   169      33.315  25.335  51.631  1.00  0.00           N  
ATOM   2599  H   HID   169      32.980  25.562  50.706  1.00  0.00           H  
ATOM   2600  CA  HID   169      32.774  26.075  52.827  1.00  0.00           C  
ATOM   2601  HA  HID   169      33.575  26.494  53.437  1.00  0.00           H  
ATOM   2602  CB  HID   169      31.907  27.246  52.280  1.00  0.00           C  
ATOM   2603  HB2 HID   169      32.320  27.638  51.350  1.00  0.00           H  
ATOM   2604  HB3 HID   169      30.911  26.870  52.051  1.00  0.00           H  
ATOM   2605  CG  HID   169      31.634  28.429  53.224  1.00  0.00           C  
ATOM   2606  ND1 HID   169      32.522  29.505  53.398  1.00  0.00           N  
ATOM   2607  HD1 HID   169      33.356  29.686  52.857  1.00  0.00           H  
ATOM   2608  CE1 HID   169      32.105  30.215  54.376  1.00  0.00           C  
ATOM   2609  HE1 HID   169      32.720  31.045  54.694  1.00  0.00           H  
ATOM   2610  NE2 HID   169      30.937  29.758  54.888  1.00  0.00           N  
ATOM   2611  CD2 HID   169      30.597  28.599  54.161  1.00  0.00           C  
ATOM   2612  HD2 HID   169      29.738  27.996  54.415  1.00  0.00           H  
ATOM   2613  C   HID   169      32.071  25.081  53.824  1.00  0.00           C  
ATOM   2614  O   HID   169      31.550  25.500  54.831  1.00  0.00           O  
ATOM   2615  N   ALA   170      31.947  23.771  53.573  1.00  0.00           N  
ATOM   2616  H   ALA   170      32.552  23.348  52.884  1.00  0.00           H  
ATOM   2617  CA  ALA   170      31.107  22.863  54.325  1.00  0.00           C  
ATOM   2618  HA  ALA   170      30.122  23.307  54.468  1.00  0.00           H  
ATOM   2619  CB  ALA   170      31.013  21.539  53.460  1.00  0.00           C  
ATOM   2620  HB1 ALA   170      31.931  20.952  53.505  1.00  0.00           H  
ATOM   2621  HB2 ALA   170      30.130  20.993  53.789  1.00  0.00           H  
ATOM   2622  HB3 ALA   170      30.852  21.738  52.401  1.00  0.00           H  
ATOM   2623  C   ALA   170      31.598  22.593  55.744  1.00  0.00           C  
ATOM   2624  O   ALA   170      30.783  22.294  56.617  1.00  0.00           O  
ATOM   2625  N   THR   171      32.928  22.699  55.993  1.00  0.00           N  
ATOM   2626  H   THR   171      33.517  22.546  55.187  1.00  0.00           H  
ATOM   2627  CA  THR   171      33.421  22.751  57.369  1.00  0.00           C  
ATOM   2628  HA  THR   171      33.147  21.837  57.897  1.00  0.00           H  
ATOM   2629  CB  THR   171      34.964  22.895  57.480  1.00  0.00           C  
ATOM   2630  HB  THR   171      35.242  23.944  57.380  1.00  0.00           H  
ATOM   2631  CG2 THR   171      35.420  22.405  58.856  1.00  0.00           C  
ATOM   2632 HG21 THR   171      35.107  21.379  59.053  1.00  0.00           H  
ATOM   2633 HG22 THR   171      36.506  22.323  58.886  1.00  0.00           H  
ATOM   2634 HG23 THR   171      34.969  23.099  59.565  1.00  0.00           H  
ATOM   2635  OG1 THR   171      35.682  22.159  56.499  1.00  0.00           O  
ATOM   2636  HG1 THR   171      36.272  22.813  56.117  1.00  0.00           H  
ATOM   2637  C   THR   171      32.896  23.913  58.168  1.00  0.00           C  
ATOM   2638  O   THR   171      32.452  23.765  59.321  1.00  0.00           O  
ATOM   2639  N   ASN   172      32.954  25.073  57.590  1.00  0.00           N  
ATOM   2640  H   ASN   172      33.169  25.122  56.604  1.00  0.00           H  
ATOM   2641  CA  ASN   172      32.471  26.292  58.215  1.00  0.00           C  
ATOM   2642  HA  ASN   172      32.968  26.515  59.158  1.00  0.00           H  
ATOM   2643  CB  ASN   172      32.958  27.478  57.348  1.00  0.00           C  
ATOM   2644  HB2 ASN   172      32.809  27.235  56.296  1.00  0.00           H  
ATOM   2645  HB3 ASN   172      32.504  28.412  57.679  1.00  0.00           H  
ATOM   2646  CG  ASN   172      34.424  27.684  57.432  1.00  0.00           C  
ATOM   2647  OD1 ASN   172      34.890  28.378  58.312  1.00  0.00           O  
ATOM   2648  ND2 ASN   172      35.250  27.103  56.596  1.00  0.00           N  
ATOM   2649 HD21 ASN   172      36.187  27.272  56.933  1.00  0.00           H  
ATOM   2650 HD22 ASN   172      35.021  26.445  55.866  1.00  0.00           H  
ATOM   2651  C   ASN   172      30.989  26.306  58.554  1.00  0.00           C  
ATOM   2652  O   ASN   172      30.655  26.376  59.764  1.00  0.00           O  
ATOM   2653  N   ALA   173      30.116  26.057  57.563  1.00  0.00           N  
ATOM   2654  H   ALA   173      30.459  25.806  56.647  1.00  0.00           H  
ATOM   2655  CA  ALA   173      28.743  25.746  57.836  1.00  0.00           C  
ATOM   2656  HA  ALA   173      28.196  26.662  58.060  1.00  0.00           H  
ATOM   2657  CB  ALA   173      28.115  25.342  56.575  1.00  0.00           C  
ATOM   2658  HB1 ALA   173      27.052  25.244  56.795  1.00  0.00           H  
ATOM   2659  HB2 ALA   173      28.103  26.066  55.760  1.00  0.00           H  
ATOM   2660  HB3 ALA   173      28.486  24.355  56.300  1.00  0.00           H  
ATOM   2661  C   ALA   173      28.429  24.613  58.908  1.00  0.00           C  
ATOM   2662  O   ALA   173      27.564  24.737  59.819  1.00  0.00           O  
ATOM   2663  N   THR   174      29.339  23.556  58.957  1.00  0.00           N  
ATOM   2664  H   THR   174      29.925  23.481  58.138  1.00  0.00           H  
ATOM   2665  CA  THR   174      29.230  22.479  59.986  1.00  0.00           C  
ATOM   2666  HA  THR   174      28.201  22.152  60.136  1.00  0.00           H  
ATOM   2667  CB  THR   174      30.026  21.140  59.610  1.00  0.00           C  
ATOM   2668  HB  THR   174      31.076  21.421  59.536  1.00  0.00           H  
ATOM   2669  CG2 THR   174      29.775  19.984  60.553  1.00  0.00           C  
ATOM   2670 HG21 THR   174      30.422  20.157  61.413  1.00  0.00           H  
ATOM   2671 HG22 THR   174      28.723  20.048  60.830  1.00  0.00           H  
ATOM   2672 HG23 THR   174      30.006  19.033  60.072  1.00  0.00           H  
ATOM   2673  OG1 THR   174      29.614  20.683  58.358  1.00  0.00           O  
ATOM   2674  HG1 THR   174      29.818  21.287  57.640  1.00  0.00           H  
ATOM   2675  C   THR   174      29.613  22.935  61.367  1.00  0.00           C  
ATOM   2676  O   THR   174      28.777  22.797  62.289  1.00  0.00           O  
ATOM   2677  N   LEU   175      30.839  23.509  61.620  1.00  0.00           N  
ATOM   2678  H   LEU   175      31.517  23.572  60.874  1.00  0.00           H  
ATOM   2679  CA  LEU   175      31.146  24.167  62.899  1.00  0.00           C  
ATOM   2680  HA  LEU   175      31.100  23.442  63.712  1.00  0.00           H  
ATOM   2681  CB  LEU   175      32.572  24.776  62.604  1.00  0.00           C  
ATOM   2682  HB2 LEU   175      32.569  25.240  61.617  1.00  0.00           H  
ATOM   2683  HB3 LEU   175      32.933  25.498  63.336  1.00  0.00           H  
ATOM   2684  CG  LEU   175      33.726  23.750  62.516  1.00  0.00           C  
ATOM   2685  HG  LEU   175      33.649  23.132  61.622  1.00  0.00           H  
ATOM   2686  CD1 LEU   175      35.066  24.566  62.331  1.00  0.00           C  
ATOM   2687 HD11 LEU   175      35.074  24.938  61.307  1.00  0.00           H  
ATOM   2688 HD12 LEU   175      35.177  25.305  63.125  1.00  0.00           H  
ATOM   2689 HD13 LEU   175      35.843  23.819  62.492  1.00  0.00           H  
ATOM   2690  CD2 LEU   175      33.858  22.769  63.687  1.00  0.00           C  
ATOM   2691 HD21 LEU   175      34.711  22.135  63.444  1.00  0.00           H  
ATOM   2692 HD22 LEU   175      33.909  23.271  64.654  1.00  0.00           H  
ATOM   2693 HD23 LEU   175      32.997  22.104  63.623  1.00  0.00           H  
ATOM   2694  C   LEU   175      29.997  25.168  63.342  1.00  0.00           C  
ATOM   2695  O   LEU   175      29.641  25.131  64.552  1.00  0.00           O  
ATOM   2696  N   ALA   176      29.525  26.042  62.425  1.00  0.00           N  
ATOM   2697  H   ALA   176      29.936  25.962  61.505  1.00  0.00           H  
ATOM   2698  CA  ALA   176      28.605  27.107  62.789  1.00  0.00           C  
ATOM   2699  HA  ALA   176      28.919  27.754  63.608  1.00  0.00           H  
ATOM   2700  CB  ALA   176      28.473  28.062  61.561  1.00  0.00           C  
ATOM   2701  HB1 ALA   176      29.364  28.667  61.395  1.00  0.00           H  
ATOM   2702  HB2 ALA   176      28.301  27.502  60.642  1.00  0.00           H  
ATOM   2703  HB3 ALA   176      27.617  28.730  61.659  1.00  0.00           H  
ATOM   2704  C   ALA   176      27.189  26.578  63.242  1.00  0.00           C  
ATOM   2705  O   ALA   176      26.679  26.935  64.278  1.00  0.00           O  
ATOM   2706  N   PHE   177      26.685  25.511  62.587  1.00  0.00           N  
ATOM   2707  H   PHE   177      27.223  25.328  61.753  1.00  0.00           H  
ATOM   2708  CA  PHE   177      25.425  24.788  62.832  1.00  0.00           C  
ATOM   2709  HA  PHE   177      24.598  25.481  62.983  1.00  0.00           H  
ATOM   2710  CB  PHE   177      25.103  24.061  61.571  1.00  0.00           C  
ATOM   2711  HB2 PHE   177      24.979  24.733  60.722  1.00  0.00           H  
ATOM   2712  HB3 PHE   177      26.050  23.542  61.423  1.00  0.00           H  
ATOM   2713  CG  PHE   177      24.025  23.015  61.476  1.00  0.00           C  
ATOM   2714  CD1 PHE   177      24.298  21.713  60.986  1.00  0.00           C  
ATOM   2715  HD1 PHE   177      25.270  21.387  60.646  1.00  0.00           H  
ATOM   2716  CE1 PHE   177      23.202  20.873  60.653  1.00  0.00           C  
ATOM   2717  HE1 PHE   177      23.482  19.919  60.232  1.00  0.00           H  
ATOM   2718  CZ  PHE   177      21.948  21.256  60.941  1.00  0.00           C  
ATOM   2719  HZ  PHE   177      21.112  20.644  60.640  1.00  0.00           H  
ATOM   2720  CE2 PHE   177      21.651  22.533  61.418  1.00  0.00           C  
ATOM   2721  HE2 PHE   177      20.613  22.770  61.597  1.00  0.00           H  
ATOM   2722  CD2 PHE   177      22.694  23.449  61.557  1.00  0.00           C  
ATOM   2723  HD2 PHE   177      22.380  24.419  61.915  1.00  0.00           H  
ATOM   2724  C   PHE   177      25.567  23.839  64.088  1.00  0.00           C  
ATOM   2725  O   PHE   177      24.626  23.870  64.919  1.00  0.00           O  
ATOM   2726  N   LEU   178      26.670  23.211  64.348  1.00  0.00           N  
ATOM   2727  H   LEU   178      27.439  23.262  63.695  1.00  0.00           H  
ATOM   2728  CA  LEU   178      26.899  22.571  65.616  1.00  0.00           C  
ATOM   2729  HA  LEU   178      26.049  21.992  65.979  1.00  0.00           H  
ATOM   2730  CB  LEU   178      28.196  21.801  65.497  1.00  0.00           C  
ATOM   2731  HB2 LEU   178      28.987  22.475  65.169  1.00  0.00           H  
ATOM   2732  HB3 LEU   178      28.532  21.374  66.443  1.00  0.00           H  
ATOM   2733  CG  LEU   178      28.130  20.540  64.662  1.00  0.00           C  
ATOM   2734  HG  LEU   178      27.612  20.739  63.724  1.00  0.00           H  
ATOM   2735  CD1 LEU   178      29.552  20.077  64.282  1.00  0.00           C  
ATOM   2736 HD11 LEU   178      29.609  19.241  63.584  1.00  0.00           H  
ATOM   2737 HD12 LEU   178      30.000  20.934  63.778  1.00  0.00           H  
ATOM   2738 HD13 LEU   178      30.047  19.885  65.234  1.00  0.00           H  
ATOM   2739  CD2 LEU   178      27.439  19.388  65.437  1.00  0.00           C  
ATOM   2740 HD21 LEU   178      27.539  18.438  64.911  1.00  0.00           H  
ATOM   2741 HD22 LEU   178      27.925  19.273  66.406  1.00  0.00           H  
ATOM   2742 HD23 LEU   178      26.388  19.648  65.557  1.00  0.00           H  
ATOM   2743  C   LEU   178      27.081  23.653  66.719  1.00  0.00           C  
ATOM   2744  O   LEU   178      26.840  23.335  67.869  1.00  0.00           O  
ATOM   2745  N   CYS   179      27.484  24.972  66.419  1.00  0.00           N  
ATOM   2746  H   CYS   179      27.698  25.054  65.435  1.00  0.00           H  
ATOM   2747  CA  CYS   179      27.690  26.046  67.387  1.00  0.00           C  
ATOM   2748  HA  CYS   179      28.225  25.789  68.302  1.00  0.00           H  
ATOM   2749  CB  CYS   179      28.585  27.099  66.800  1.00  0.00           C  
ATOM   2750  HB2 CYS   179      29.542  26.781  66.387  1.00  0.00           H  
ATOM   2751  HB3 CYS   179      28.039  27.597  65.999  1.00  0.00           H  
ATOM   2752  SG  CYS   179      28.742  28.501  67.976  1.00  0.00           S  
ATOM   2753  HG  CYS   179      30.065  28.686  67.993  1.00  0.00           H  
ATOM   2754  C   CYS   179      26.379  26.636  67.820  1.00  0.00           C  
ATOM   2755  O   CYS   179      26.121  26.796  69.018  1.00  0.00           O  
ATOM   2756  N   PHE   180      25.465  26.828  66.861  1.00  0.00           N  
ATOM   2757  H   PHE   180      25.816  26.872  65.915  1.00  0.00           H  
ATOM   2758  CA  PHE   180      24.065  27.154  67.044  1.00  0.00           C  
ATOM   2759  HA  PHE   180      23.921  28.110  67.546  1.00  0.00           H  
ATOM   2760  CB  PHE   180      23.359  27.164  65.662  1.00  0.00           C  
ATOM   2761  HB2 PHE   180      23.898  27.951  65.136  1.00  0.00           H  
ATOM   2762  HB3 PHE   180      23.668  26.206  65.244  1.00  0.00           H  
ATOM   2763  CG  PHE   180      21.847  27.364  65.563  1.00  0.00           C  
ATOM   2764  CD1 PHE   180      21.233  28.414  66.210  1.00  0.00           C  
ATOM   2765  HD1 PHE   180      21.880  29.187  66.597  1.00  0.00           H  
ATOM   2766  CE1 PHE   180      19.855  28.567  66.307  1.00  0.00           C  
ATOM   2767  HE1 PHE   180      19.408  29.298  66.965  1.00  0.00           H  
ATOM   2768  CZ  PHE   180      19.039  27.669  65.615  1.00  0.00           C  
ATOM   2769  HZ  PHE   180      17.996  27.883  65.430  1.00  0.00           H  
ATOM   2770  CE2 PHE   180      19.642  26.544  65.007  1.00  0.00           C  
ATOM   2771  HE2 PHE   180      19.003  25.897  64.424  1.00  0.00           H  
ATOM   2772  CD2 PHE   180      21.028  26.337  64.975  1.00  0.00           C  
ATOM   2773  HD2 PHE   180      21.450  25.497  64.442  1.00  0.00           H  
ATOM   2774  C   PHE   180      23.387  26.076  67.916  1.00  0.00           C  
ATOM   2775  O   PHE   180      22.888  26.312  69.003  1.00  0.00           O  
ATOM   2776  N   LEU   181      23.413  24.772  67.517  1.00  0.00           N  
ATOM   2777  H   LEU   181      23.853  24.493  66.652  1.00  0.00           H  
ATOM   2778  CA  LEU   181      22.753  23.607  68.173  1.00  0.00           C  
ATOM   2779  HA  LEU   181      21.676  23.765  68.238  1.00  0.00           H  
ATOM   2780  CB  LEU   181      22.926  22.356  67.248  1.00  0.00           C  
ATOM   2781  HB2 LEU   181      24.006  22.300  67.114  1.00  0.00           H  
ATOM   2782  HB3 LEU   181      22.559  21.553  67.887  1.00  0.00           H  
ATOM   2783  CG  LEU   181      22.244  22.309  65.849  1.00  0.00           C  
ATOM   2784  HG  LEU   181      22.433  23.178  65.218  1.00  0.00           H  
ATOM   2785  CD1 LEU   181      22.629  21.073  65.101  1.00  0.00           C  
ATOM   2786 HD11 LEU   181      21.956  21.037  64.245  1.00  0.00           H  
ATOM   2787 HD12 LEU   181      23.667  21.214  64.798  1.00  0.00           H  
ATOM   2788 HD13 LEU   181      22.603  20.258  65.825  1.00  0.00           H  
ATOM   2789  CD2 LEU   181      20.774  22.127  66.094  1.00  0.00           C  
ATOM   2790 HD21 LEU   181      20.531  21.242  66.682  1.00  0.00           H  
ATOM   2791 HD22 LEU   181      20.264  22.972  66.556  1.00  0.00           H  
ATOM   2792 HD23 LEU   181      20.225  21.999  65.162  1.00  0.00           H  
ATOM   2793  C   LEU   181      23.353  23.382  69.536  1.00  0.00           C  
ATOM   2794  O   LEU   181      22.573  23.135  70.470  1.00  0.00           O  
ATOM   2795  N   GLY   182      24.705  23.498  69.669  1.00  0.00           N  
ATOM   2796  H   GLY   182      25.196  23.787  68.835  1.00  0.00           H  
ATOM   2797  CA  GLY   182      25.498  23.326  70.856  1.00  0.00           C  
ATOM   2798  HA2 GLY   182      25.525  22.273  71.135  1.00  0.00           H  
ATOM   2799  HA3 GLY   182      26.507  23.555  70.512  1.00  0.00           H  
ATOM   2800  C   GLY   182      25.197  24.333  71.967  1.00  0.00           C  
ATOM   2801  O   GLY   182      25.314  24.023  73.140  1.00  0.00           O  
ATOM   2802  N   THR   183      24.632  25.457  71.556  1.00  0.00           N  
ATOM   2803  H   THR   183      24.690  25.685  70.574  1.00  0.00           H  
ATOM   2804  CA  THR   183      24.022  26.487  72.344  1.00  0.00           C  
ATOM   2805  HA  THR   183      24.591  26.584  73.269  1.00  0.00           H  
ATOM   2806  CB  THR   183      24.297  27.832  71.688  1.00  0.00           C  
ATOM   2807  HB  THR   183      23.870  27.969  70.694  1.00  0.00           H  
ATOM   2808  CG2 THR   183      23.802  29.012  72.570  1.00  0.00           C  
ATOM   2809 HG21 THR   183      24.073  29.960  72.105  1.00  0.00           H  
ATOM   2810 HG22 THR   183      22.716  29.006  72.658  1.00  0.00           H  
ATOM   2811 HG23 THR   183      24.113  28.942  73.612  1.00  0.00           H  
ATOM   2812  OG1 THR   183      25.657  28.100  71.472  1.00  0.00           O  
ATOM   2813  HG1 THR   183      25.938  27.783  70.611  1.00  0.00           H  
ATOM   2814  C   THR   183      22.549  26.312  72.695  1.00  0.00           C  
ATOM   2815  O   THR   183      22.035  26.755  73.688  1.00  0.00           O  
ATOM   2816  N   PHE   184      21.779  25.593  71.824  1.00  0.00           N  
ATOM   2817  H   PHE   184      22.282  25.032  71.152  1.00  0.00           H  
ATOM   2818  CA  PHE   184      20.274  25.647  71.866  1.00  0.00           C  
ATOM   2819  HA  PHE   184      20.129  26.726  71.930  1.00  0.00           H  
ATOM   2820  CB  PHE   184      19.815  25.188  70.443  1.00  0.00           C  
ATOM   2821  HB2 PHE   184      20.578  25.288  69.670  1.00  0.00           H  
ATOM   2822  HB3 PHE   184      19.574  24.127  70.492  1.00  0.00           H  
ATOM   2823  CG  PHE   184      18.557  25.820  69.942  1.00  0.00           C  
ATOM   2824  CD1 PHE   184      18.590  27.056  69.289  1.00  0.00           C  
ATOM   2825  HD1 PHE   184      19.542  27.555  69.183  1.00  0.00           H  
ATOM   2826  CE1 PHE   184      17.444  27.681  68.845  1.00  0.00           C  
ATOM   2827  HE1 PHE   184      17.567  28.658  68.402  1.00  0.00           H  
ATOM   2828  CZ  PHE   184      16.228  27.055  68.986  1.00  0.00           C  
ATOM   2829  HZ  PHE   184      15.327  27.578  68.699  1.00  0.00           H  
ATOM   2830  CE2 PHE   184      16.164  25.728  69.439  1.00  0.00           C  
ATOM   2831  HE2 PHE   184      15.262  25.137  69.501  1.00  0.00           H  
ATOM   2832  CD2 PHE   184      17.314  25.202  70.009  1.00  0.00           C  
ATOM   2833  HD2 PHE   184      17.178  24.265  70.530  1.00  0.00           H  
ATOM   2834  C   PHE   184      19.670  24.970  73.120  1.00  0.00           C  
ATOM   2835  O   PHE   184      18.579  25.231  73.549  1.00  0.00           O  
ATOM   2836  N   LEU   185      20.523  24.111  73.766  1.00  0.00           N  
ATOM   2837  H   LEU   185      21.414  24.010  73.300  1.00  0.00           H  
ATOM   2838  CA  LEU   185      20.373  23.356  75.032  1.00  0.00           C  
ATOM   2839  HA  LEU   185      19.450  22.777  75.024  1.00  0.00           H  
ATOM   2840  CB  LEU   185      21.602  22.466  75.223  1.00  0.00           C  
ATOM   2841  HB2 LEU   185      22.459  23.132  75.332  1.00  0.00           H  
ATOM   2842  HB3 LEU   185      21.489  22.025  76.213  1.00  0.00           H  
ATOM   2843  CG  LEU   185      21.875  21.374  74.136  1.00  0.00           C  
ATOM   2844  HG  LEU   185      22.171  21.896  73.227  1.00  0.00           H  
ATOM   2845  CD1 LEU   185      23.030  20.621  74.696  1.00  0.00           C  
ATOM   2846 HD11 LEU   185      23.508  20.083  73.877  1.00  0.00           H  
ATOM   2847 HD12 LEU   185      23.770  21.304  75.112  1.00  0.00           H  
ATOM   2848 HD13 LEU   185      22.769  19.827  75.395  1.00  0.00           H  
ATOM   2849  CD2 LEU   185      20.678  20.509  73.865  1.00  0.00           C  
ATOM   2850 HD21 LEU   185      20.024  20.488  74.737  1.00  0.00           H  
ATOM   2851 HD22 LEU   185      20.082  20.847  73.017  1.00  0.00           H  
ATOM   2852 HD23 LEU   185      20.916  19.486  73.575  1.00  0.00           H  
ATOM   2853  C   LEU   185      20.197  24.318  76.258  1.00  0.00           C  
ATOM   2854  O   LEU   185      19.628  23.917  77.220  1.00  0.00           O  
ATOM   2855  N   VAL   186      20.699  25.587  76.076  1.00  0.00           N  
ATOM   2856  H   VAL   186      21.190  25.700  75.200  1.00  0.00           H  
ATOM   2857  CA  VAL   186      21.175  26.504  77.101  1.00  0.00           C  
ATOM   2858  HA  VAL   186      20.507  26.466  77.961  1.00  0.00           H  
ATOM   2859  CB  VAL   186      22.573  26.057  77.474  1.00  0.00           C  
ATOM   2860  HB  VAL   186      22.830  26.800  78.229  1.00  0.00           H  
ATOM   2861  CG1 VAL   186      22.637  24.741  78.267  1.00  0.00           C  
ATOM   2862 HG11 VAL   186      23.672  24.673  78.603  1.00  0.00           H  
ATOM   2863 HG12 VAL   186      22.007  24.894  79.143  1.00  0.00           H  
ATOM   2864 HG13 VAL   186      22.391  23.857  77.679  1.00  0.00           H  
ATOM   2865  CG2 VAL   186      23.565  26.252  76.290  1.00  0.00           C  
ATOM   2866 HG21 VAL   186      23.341  27.125  75.677  1.00  0.00           H  
ATOM   2867 HG22 VAL   186      24.547  26.448  76.722  1.00  0.00           H  
ATOM   2868 HG23 VAL   186      23.622  25.326  75.719  1.00  0.00           H  
ATOM   2869  C   VAL   186      21.041  27.928  76.660  1.00  0.00           C  
ATOM   2870  O   VAL   186      21.605  28.787  77.368  1.00  0.00           O  
ATOM   2871  N   ARG   187      20.213  28.281  75.630  1.00  0.00           N  
ATOM   2872  H   ARG   187      19.724  27.562  75.116  1.00  0.00           H  
ATOM   2873  CA  ARG   187      20.061  29.617  75.052  1.00  0.00           C  
ATOM   2874  HA  ARG   187      21.015  30.141  75.111  1.00  0.00           H  
ATOM   2875  CB  ARG   187      19.598  29.518  73.560  1.00  0.00           C  
ATOM   2876  HB2 ARG   187      19.369  30.516  73.186  1.00  0.00           H  
ATOM   2877  HB3 ARG   187      20.320  29.045  72.895  1.00  0.00           H  
ATOM   2878  CG  ARG   187      18.212  28.812  73.305  1.00  0.00           C  
ATOM   2879  HG2 ARG   187      18.261  27.806  73.722  1.00  0.00           H  
ATOM   2880  HG3 ARG   187      17.436  29.306  73.890  1.00  0.00           H  
ATOM   2881  CD  ARG   187      17.760  28.786  71.853  1.00  0.00           C  
ATOM   2882  HD2 ARG   187      18.666  28.727  71.249  1.00  0.00           H  
ATOM   2883  HD3 ARG   187      17.130  27.917  71.665  1.00  0.00           H  
ATOM   2884  NE  ARG   187      17.096  29.995  71.399  1.00  0.00           N  
ATOM   2885  HE  ARG   187      17.683  30.814  71.328  1.00  0.00           H  
ATOM   2886  CZ  ARG   187      15.788  30.126  71.125  1.00  0.00           C  
ATOM   2887  NH1 ARG   187      14.788  29.301  71.495  1.00  0.00           N  
ATOM   2888 HH11 ARG   187      14.970  28.388  71.886  1.00  0.00           H  
ATOM   2889 HH12 ARG   187      13.810  29.529  71.391  1.00  0.00           H  
ATOM   2890  NH2 ARG   187      15.335  31.211  70.612  1.00  0.00           N  
ATOM   2891 HH21 ARG   187      15.906  32.040  70.696  1.00  0.00           H  
ATOM   2892 HH22 ARG   187      14.333  31.211  70.488  1.00  0.00           H  
ATOM   2893  C   ARG   187      19.171  30.471  76.017  1.00  0.00           C  
ATOM   2894  O   ARG   187      19.309  31.689  75.997  1.00  0.00           O  
ATOM   2895  N   SER   188      18.371  29.873  76.886  1.00  0.00           N  
ATOM   2896  H   SER   188      18.496  28.873  76.954  1.00  0.00           H  
ATOM   2897  CA  SER   188      17.357  30.538  77.740  1.00  0.00           C  
ATOM   2898  HA  SER   188      17.374  31.583  77.431  1.00  0.00           H  
ATOM   2899  CB  SER   188      15.944  30.093  77.400  1.00  0.00           C  
ATOM   2900  HB2 SER   188      15.859  29.112  77.868  1.00  0.00           H  
ATOM   2901  HB3 SER   188      15.236  30.818  77.801  1.00  0.00           H  
ATOM   2902  OG  SER   188      15.770  29.973  76.013  1.00  0.00           O  
ATOM   2903  HG  SER   188      16.025  30.800  75.599  1.00  0.00           H  
ATOM   2904  C   SER   188      17.721  30.568  79.243  1.00  0.00           C  
ATOM   2905  O   SER   188      16.871  30.869  80.111  1.00  0.00           O  
ATOM   2906  N   GLN   189      18.965  30.279  79.609  1.00  0.00           N  
ATOM   2907  H   GLN   189      19.658  30.181  78.881  1.00  0.00           H  
ATOM   2908  CA  GLN   189      19.544  30.480  80.922  1.00  0.00           C  
ATOM   2909  HA  GLN   189      18.900  29.906  81.588  1.00  0.00           H  
ATOM   2910  CB  GLN   189      20.973  29.969  80.998  1.00  0.00           C  
ATOM   2911  HB2 GLN   189      21.314  29.874  82.029  1.00  0.00           H  
ATOM   2912  HB3 GLN   189      21.053  28.958  80.599  1.00  0.00           H  
ATOM   2913  CG  GLN   189      22.014  30.840  80.229  1.00  0.00           C  
ATOM   2914  HG2 GLN   189      21.676  30.965  79.200  1.00  0.00           H  
ATOM   2915  HG3 GLN   189      22.003  31.853  80.630  1.00  0.00           H  
ATOM   2916  CD  GLN   189      23.439  30.239  80.167  1.00  0.00           C  
ATOM   2917  OE1 GLN   189      24.364  30.620  80.900  1.00  0.00           O  
ATOM   2918  NE2 GLN   189      23.688  29.303  79.318  1.00  0.00           N  
ATOM   2919 HE21 GLN   189      24.556  28.793  79.395  1.00  0.00           H  
ATOM   2920 HE22 GLN   189      23.041  29.173  78.554  1.00  0.00           H  
ATOM   2921  C   GLN   189      19.412  31.935  81.222  1.00  0.00           C  
ATOM   2922  O   GLN   189      19.589  32.783  80.311  1.00  0.00           O  
ATOM   2923  N   PRO   190      19.109  32.382  82.472  1.00  0.00           N  
ATOM   2924  CD  PRO   190      18.496  31.615  83.626  1.00  0.00           C  
ATOM   2925  HD2 PRO   190      19.151  30.889  84.108  1.00  0.00           H  
ATOM   2926  HD3 PRO   190      17.649  31.079  83.197  1.00  0.00           H  
ATOM   2927  CG  PRO   190      17.994  32.619  84.710  1.00  0.00           C  
ATOM   2928  HG2 PRO   190      18.391  32.237  85.650  1.00  0.00           H  
ATOM   2929  HG3 PRO   190      16.921  32.802  84.766  1.00  0.00           H  
ATOM   2930  CB  PRO   190      18.883  33.833  84.365  1.00  0.00           C  
ATOM   2931  HB2 PRO   190      19.787  33.764  84.971  1.00  0.00           H  
ATOM   2932  HB3 PRO   190      18.341  34.732  84.658  1.00  0.00           H  
ATOM   2933  CA  PRO   190      19.261  33.762  82.923  1.00  0.00           C  
ATOM   2934  HA  PRO   190      18.575  34.317  82.283  1.00  0.00           H  
ATOM   2935  C   PRO   190      20.631  34.462  82.853  1.00  0.00           C  
ATOM   2936  O   PRO   190      21.647  33.812  82.895  1.00  0.00           O  
ATOM   2937  N   GLY   191      20.619  35.779  82.788  1.00  0.00           N  
ATOM   2938  H   GLY   191      19.744  36.261  82.643  1.00  0.00           H  
ATOM   2939  CA  GLY   191      21.773  36.641  82.984  1.00  0.00           C  
ATOM   2940  HA2 GLY   191      21.303  37.562  82.638  1.00  0.00           H  
ATOM   2941  HA3 GLY   191      22.014  36.687  84.046  1.00  0.00           H  
ATOM   2942  C   GLY   191      22.991  36.250  82.217  1.00  0.00           C  
ATOM   2943  O   GLY   191      22.917  36.095  81.045  1.00  0.00           O  
ATOM   2944  N   ARG   192      24.132  36.178  82.877  1.00  0.00           N  
ATOM   2945  H   ARG   192      24.080  36.372  83.867  1.00  0.00           H  
ATOM   2946  CA  ARG   192      25.447  36.108  82.328  1.00  0.00           C  
ATOM   2947  HA  ARG   192      26.199  36.521  83.000  1.00  0.00           H  
ATOM   2948  CB  ARG   192      25.864  34.687  82.090  1.00  0.00           C  
ATOM   2949  HB2 ARG   192      25.190  34.279  81.337  1.00  0.00           H  
ATOM   2950  HB3 ARG   192      26.902  34.640  81.762  1.00  0.00           H  
ATOM   2951  CG  ARG   192      25.857  33.928  83.428  1.00  0.00           C  
ATOM   2952  HG2 ARG   192      26.686  33.220  83.417  1.00  0.00           H  
ATOM   2953  HG3 ARG   192      26.053  34.555  84.298  1.00  0.00           H  
ATOM   2954  CD  ARG   192      24.510  33.131  83.626  1.00  0.00           C  
ATOM   2955  HD2 ARG   192      23.832  33.806  84.147  1.00  0.00           H  
ATOM   2956  HD3 ARG   192      24.011  32.859  82.695  1.00  0.00           H  
ATOM   2957  NE  ARG   192      24.582  31.940  84.539  1.00  0.00           N  
ATOM   2958  HE  ARG   192      25.473  31.557  84.821  1.00  0.00           H  
ATOM   2959  CZ  ARG   192      23.509  31.219  84.858  1.00  0.00           C  
ATOM   2960  NH1 ARG   192      22.299  31.542  84.406  1.00  0.00           N  
ATOM   2961 HH11 ARG   192      22.086  32.317  83.794  1.00  0.00           H  
ATOM   2962 HH12 ARG   192      21.604  30.882  84.724  1.00  0.00           H  
ATOM   2963  NH2 ARG   192      23.665  30.210  85.586  1.00  0.00           N  
ATOM   2964 HH21 ARG   192      24.613  29.976  85.845  1.00  0.00           H  
ATOM   2965 HH22 ARG   192      22.942  29.527  85.762  1.00  0.00           H  
ATOM   2966  C   ARG   192      25.579  36.888  80.973  1.00  0.00           C  
ATOM   2967  O   ARG   192      25.873  36.357  79.891  1.00  0.00           O  
ATOM   2968  N   TYR   193      25.268  38.185  81.017  1.00  0.00           N  
ATOM   2969  H   TYR   193      25.244  38.558  81.955  1.00  0.00           H  
ATOM   2970  CA  TYR   193      25.342  39.175  79.885  1.00  0.00           C  
ATOM   2971  HA  TYR   193      24.987  40.177  80.127  1.00  0.00           H  
ATOM   2972  CB  TYR   193      26.853  39.332  79.459  1.00  0.00           C  
ATOM   2973  HB2 TYR   193      27.173  38.395  79.004  1.00  0.00           H  
ATOM   2974  HB3 TYR   193      26.849  40.054  78.643  1.00  0.00           H  
ATOM   2975  CG  TYR   193      27.831  39.640  80.562  1.00  0.00           C  
ATOM   2976  CD1 TYR   193      27.920  40.905  81.169  1.00  0.00           C  
ATOM   2977  HD1 TYR   193      27.308  41.755  80.905  1.00  0.00           H  
ATOM   2978  CE1 TYR   193      28.832  41.097  82.169  1.00  0.00           C  
ATOM   2979  HE1 TYR   193      28.976  42.004  82.738  1.00  0.00           H  
ATOM   2980  CZ  TYR   193      29.661  40.059  82.626  1.00  0.00           C  
ATOM   2981  OH  TYR   193      30.575  40.182  83.554  1.00  0.00           O  
ATOM   2982  HH  TYR   193      30.786  41.111  83.673  1.00  0.00           H  
ATOM   2983  CE2 TYR   193      29.546  38.796  82.076  1.00  0.00           C  
ATOM   2984  HE2 TYR   193      30.202  38.012  82.424  1.00  0.00           H  
ATOM   2985  CD2 TYR   193      28.673  38.610  80.999  1.00  0.00           C  
ATOM   2986  HD2 TYR   193      28.643  37.637  80.531  1.00  0.00           H  
ATOM   2987  C   TYR   193      24.453  38.847  78.687  1.00  0.00           C  
ATOM   2988  O   TYR   193      24.523  39.449  77.603  1.00  0.00           O  
ATOM   2989  N   ASN   194      23.504  37.940  78.925  1.00  0.00           N  
ATOM   2990  H   ASN   194      23.530  37.515  79.840  1.00  0.00           H  
ATOM   2991  CA  ASN   194      22.679  37.372  77.902  1.00  0.00           C  
ATOM   2992  HA  ASN   194      22.069  36.613  78.392  1.00  0.00           H  
ATOM   2993  CB  ASN   194      21.700  38.420  77.319  1.00  0.00           C  
ATOM   2994  HB2 ASN   194      22.228  39.331  77.038  1.00  0.00           H  
ATOM   2995  HB3 ASN   194      21.327  37.856  76.464  1.00  0.00           H  
ATOM   2996  CG  ASN   194      20.480  38.792  78.191  1.00  0.00           C  
ATOM   2997  OD1 ASN   194      20.556  38.987  79.398  1.00  0.00           O  
ATOM   2998  ND2 ASN   194      19.303  38.927  77.562  1.00  0.00           N  
ATOM   2999 HD21 ASN   194      18.455  39.041  78.098  1.00  0.00           H  
ATOM   3000 HD22 ASN   194      19.272  38.877  76.554  1.00  0.00           H  
ATOM   3001  C   ASN   194      23.552  36.703  76.811  1.00  0.00           C  
ATOM   3002  O   ASN   194      23.186  36.778  75.613  1.00  0.00           O  
ATOM   3003  N   ARG   195      24.668  35.982  77.129  1.00  0.00           N  
ATOM   3004  H   ARG   195      25.021  36.011  78.075  1.00  0.00           H  
ATOM   3005  CA  ARG   195      25.654  35.472  76.129  1.00  0.00           C  
ATOM   3006  HA  ARG   195      25.917  36.280  75.446  1.00  0.00           H  
ATOM   3007  CB  ARG   195      27.017  35.154  76.874  1.00  0.00           C  
ATOM   3008  HB2 ARG   195      27.276  36.014  77.491  1.00  0.00           H  
ATOM   3009  HB3 ARG   195      26.830  34.309  77.536  1.00  0.00           H  
ATOM   3010  CG  ARG   195      28.003  34.654  75.753  1.00  0.00           C  
ATOM   3011  HG2 ARG   195      27.597  33.674  75.498  1.00  0.00           H  
ATOM   3012  HG3 ARG   195      27.967  35.320  74.891  1.00  0.00           H  
ATOM   3013  CD  ARG   195      29.452  34.501  76.224  1.00  0.00           C  
ATOM   3014  HD2 ARG   195      30.091  34.389  75.348  1.00  0.00           H  
ATOM   3015  HD3 ARG   195      29.854  35.424  76.642  1.00  0.00           H  
ATOM   3016  NE  ARG   195      29.674  33.391  77.147  1.00  0.00           N  
ATOM   3017  HE  ARG   195      28.906  33.060  77.714  1.00  0.00           H  
ATOM   3018  CZ  ARG   195      30.844  32.829  77.393  1.00  0.00           C  
ATOM   3019  NH1 ARG   195      31.905  33.001  76.693  1.00  0.00           N  
ATOM   3020 HH11 ARG   195      32.015  33.604  75.891  1.00  0.00           H  
ATOM   3021 HH12 ARG   195      32.701  32.385  76.770  1.00  0.00           H  
ATOM   3022  NH2 ARG   195      30.895  32.068  78.430  1.00  0.00           N  
ATOM   3023 HH21 ARG   195      30.057  31.941  78.980  1.00  0.00           H  
ATOM   3024 HH22 ARG   195      31.776  31.649  78.690  1.00  0.00           H  
ATOM   3025  C   ARG   195      25.044  34.298  75.373  1.00  0.00           C  
ATOM   3026  O   ARG   195      25.438  34.201  74.142  1.00  0.00           O  
ATOM   3027  N   ALA   196      24.175  33.456  75.971  1.00  0.00           N  
ATOM   3028  H   ALA   196      23.952  33.565  76.950  1.00  0.00           H  
ATOM   3029  CA  ALA   196      23.734  32.264  75.233  1.00  0.00           C  
ATOM   3030  HA  ALA   196      24.612  31.920  74.686  1.00  0.00           H  
ATOM   3031  CB  ALA   196      23.153  31.205  76.234  1.00  0.00           C  
ATOM   3032  HB1 ALA   196      23.269  30.200  75.828  1.00  0.00           H  
ATOM   3033  HB2 ALA   196      23.768  31.278  77.130  1.00  0.00           H  
ATOM   3034  HB3 ALA   196      22.131  31.442  76.527  1.00  0.00           H  
ATOM   3035  C   ALA   196      22.723  32.593  74.147  1.00  0.00           C  
ATOM   3036  O   ALA   196      22.820  32.145  72.993  1.00  0.00           O  
ATOM   3037  N   ARG   197      21.782  33.486  74.526  1.00  0.00           N  
ATOM   3038  H   ARG   197      21.890  33.785  75.485  1.00  0.00           H  
ATOM   3039  CA  ARG   197      20.974  34.193  73.531  1.00  0.00           C  
ATOM   3040  HA  ARG   197      20.420  33.400  73.028  1.00  0.00           H  
ATOM   3041  CB  ARG   197      20.048  35.230  74.180  1.00  0.00           C  
ATOM   3042  HB2 ARG   197      20.600  36.003  74.714  1.00  0.00           H  
ATOM   3043  HB3 ARG   197      19.472  35.676  73.369  1.00  0.00           H  
ATOM   3044  CG  ARG   197      19.011  34.608  75.147  1.00  0.00           C  
ATOM   3045  HG2 ARG   197      18.240  34.088  74.578  1.00  0.00           H  
ATOM   3046  HG3 ARG   197      19.500  33.939  75.855  1.00  0.00           H  
ATOM   3047  CD  ARG   197      18.468  35.782  76.043  1.00  0.00           C  
ATOM   3048  HD2 ARG   197      17.821  35.382  76.824  1.00  0.00           H  
ATOM   3049  HD3 ARG   197      19.259  36.329  76.555  1.00  0.00           H  
ATOM   3050  NE  ARG   197      17.714  36.658  75.196  1.00  0.00           N  
ATOM   3051  HE  ARG   197      18.076  37.582  75.009  1.00  0.00           H  
ATOM   3052  CZ  ARG   197      16.506  36.285  74.677  1.00  0.00           C  
ATOM   3053  NH1 ARG   197      15.821  35.249  75.034  1.00  0.00           N  
ATOM   3054 HH11 ARG   197      16.003  34.740  75.887  1.00  0.00           H  
ATOM   3055 HH12 ARG   197      15.080  35.053  74.377  1.00  0.00           H  
ATOM   3056  NH2 ARG   197      15.909  37.036  73.841  1.00  0.00           N  
ATOM   3057 HH21 ARG   197      16.062  38.034  73.807  1.00  0.00           H  
ATOM   3058 HH22 ARG   197      15.045  36.632  73.508  1.00  0.00           H  
ATOM   3059  C   ARG   197      21.859  34.889  72.506  1.00  0.00           C  
ATOM   3060  O   ARG   197      21.633  34.716  71.315  1.00  0.00           O  
ATOM   3061  N   GLY   198      22.925  35.629  72.933  1.00  0.00           N  
ATOM   3062  H   GLY   198      23.044  35.767  73.926  1.00  0.00           H  
ATOM   3063  CA  GLY   198      23.903  36.373  72.097  1.00  0.00           C  
ATOM   3064  HA2 GLY   198      23.356  37.188  71.624  1.00  0.00           H  
ATOM   3065  HA3 GLY   198      24.618  36.769  72.819  1.00  0.00           H  
ATOM   3066  C   GLY   198      24.524  35.571  70.964  1.00  0.00           C  
ATOM   3067  O   GLY   198      24.473  35.947  69.844  1.00  0.00           O  
ATOM   3068  N   LEU   199      24.986  34.325  71.347  1.00  0.00           N  
ATOM   3069  H   LEU   199      25.002  34.090  72.330  1.00  0.00           H  
ATOM   3070  CA  LEU   199      25.638  33.366  70.405  1.00  0.00           C  
ATOM   3071  HA  LEU   199      26.238  34.021  69.774  1.00  0.00           H  
ATOM   3072  CB  LEU   199      26.488  32.361  71.186  1.00  0.00           C  
ATOM   3073  HB2 LEU   199      27.245  32.830  71.814  1.00  0.00           H  
ATOM   3074  HB3 LEU   199      25.888  31.700  71.811  1.00  0.00           H  
ATOM   3075  CG  LEU   199      27.248  31.404  70.161  1.00  0.00           C  
ATOM   3076  HG  LEU   199      26.588  30.850  69.494  1.00  0.00           H  
ATOM   3077  CD1 LEU   199      28.279  32.110  69.315  1.00  0.00           C  
ATOM   3078 HD11 LEU   199      29.086  32.531  69.915  1.00  0.00           H  
ATOM   3079 HD12 LEU   199      28.611  31.368  68.589  1.00  0.00           H  
ATOM   3080 HD13 LEU   199      27.767  32.934  68.818  1.00  0.00           H  
ATOM   3081  CD2 LEU   199      27.998  30.460  71.102  1.00  0.00           C  
ATOM   3082 HD21 LEU   199      27.311  30.004  71.816  1.00  0.00           H  
ATOM   3083 HD22 LEU   199      28.377  29.567  70.605  1.00  0.00           H  
ATOM   3084 HD23 LEU   199      28.801  30.864  71.719  1.00  0.00           H  
ATOM   3085  C   LEU   199      24.577  32.842  69.543  1.00  0.00           C  
ATOM   3086  O   LEU   199      24.831  32.623  68.356  1.00  0.00           O  
ATOM   3087  N   THR   200      23.382  32.474  70.082  1.00  0.00           N  
ATOM   3088  H   THR   200      23.390  32.402  71.090  1.00  0.00           H  
ATOM   3089  CA  THR   200      22.242  31.969  69.209  1.00  0.00           C  
ATOM   3090  HA  THR   200      22.483  31.013  68.745  1.00  0.00           H  
ATOM   3091  CB  THR   200      21.022  31.649  70.032  1.00  0.00           C  
ATOM   3092  HB  THR   200      20.628  32.491  70.601  1.00  0.00           H  
ATOM   3093  CG2 THR   200      19.804  31.375  69.222  1.00  0.00           C  
ATOM   3094 HG21 THR   200      19.507  32.250  68.644  1.00  0.00           H  
ATOM   3095 HG22 THR   200      20.022  30.507  68.600  1.00  0.00           H  
ATOM   3096 HG23 THR   200      18.971  31.119  69.877  1.00  0.00           H  
ATOM   3097  OG1 THR   200      21.145  30.617  70.988  1.00  0.00           O  
ATOM   3098  HG1 THR   200      21.396  30.988  71.838  1.00  0.00           H  
ATOM   3099  C   THR   200      21.891  32.908  68.122  1.00  0.00           C  
ATOM   3100  O   THR   200      21.595  32.515  66.988  1.00  0.00           O  
ATOM   3101  N   PHE   201      21.933  34.202  68.362  1.00  0.00           N  
ATOM   3102  H   PHE   201      22.076  34.504  69.315  1.00  0.00           H  
ATOM   3103  CA  PHE   201      21.604  35.274  67.410  1.00  0.00           C  
ATOM   3104  HA  PHE   201      20.801  34.889  66.781  1.00  0.00           H  
ATOM   3105  CB  PHE   201      21.158  36.644  68.089  1.00  0.00           C  
ATOM   3106  HB2 PHE   201      21.882  37.088  68.771  1.00  0.00           H  
ATOM   3107  HB3 PHE   201      20.890  37.424  67.376  1.00  0.00           H  
ATOM   3108  CG  PHE   201      19.973  36.406  69.028  1.00  0.00           C  
ATOM   3109  CD1 PHE   201      18.785  35.737  68.566  1.00  0.00           C  
ATOM   3110  HD1 PHE   201      18.726  35.323  67.570  1.00  0.00           H  
ATOM   3111  CE1 PHE   201      17.701  35.619  69.456  1.00  0.00           C  
ATOM   3112  HE1 PHE   201      16.824  35.097  69.101  1.00  0.00           H  
ATOM   3113  CZ  PHE   201      17.721  36.291  70.621  1.00  0.00           C  
ATOM   3114  HZ  PHE   201      16.871  36.193  71.279  1.00  0.00           H  
ATOM   3115  CE2 PHE   201      18.870  37.038  71.050  1.00  0.00           C  
ATOM   3116  HE2 PHE   201      18.872  37.674  71.923  1.00  0.00           H  
ATOM   3117  CD2 PHE   201      19.976  37.041  70.230  1.00  0.00           C  
ATOM   3118  HD2 PHE   201      20.895  37.519  70.534  1.00  0.00           H  
ATOM   3119  C   PHE   201      22.725  35.524  66.415  1.00  0.00           C  
ATOM   3120  O   PHE   201      22.457  35.638  65.228  1.00  0.00           O  
ATOM   3121  N   ALA   202      23.986  35.408  66.875  1.00  0.00           N  
ATOM   3122  H   ALA   202      24.144  35.324  67.869  1.00  0.00           H  
ATOM   3123  CA  ALA   202      25.200  35.597  66.067  1.00  0.00           C  
ATOM   3124  HA  ALA   202      25.235  36.556  65.549  1.00  0.00           H  
ATOM   3125  CB  ALA   202      26.291  35.328  67.009  1.00  0.00           C  
ATOM   3126  HB1 ALA   202      26.205  36.023  67.844  1.00  0.00           H  
ATOM   3127  HB2 ALA   202      26.239  34.317  67.415  1.00  0.00           H  
ATOM   3128  HB3 ALA   202      27.267  35.533  66.569  1.00  0.00           H  
ATOM   3129  C   ALA   202      25.358  34.578  64.966  1.00  0.00           C  
ATOM   3130  O   ALA   202      25.721  34.771  63.762  1.00  0.00           O  
ATOM   3131  N   MET   203      25.076  33.333  65.283  1.00  0.00           N  
ATOM   3132  H   MET   203      24.810  33.100  66.229  1.00  0.00           H  
ATOM   3133  CA  MET   203      25.090  32.227  64.374  1.00  0.00           C  
ATOM   3134  HA  MET   203      26.014  32.367  63.813  1.00  0.00           H  
ATOM   3135  CB  MET   203      25.102  30.811  65.011  1.00  0.00           C  
ATOM   3136  HB2 MET   203      24.476  30.803  65.903  1.00  0.00           H  
ATOM   3137  HB3 MET   203      24.712  30.044  64.343  1.00  0.00           H  
ATOM   3138  CG  MET   203      26.521  30.478  65.581  1.00  0.00           C  
ATOM   3139  HG2 MET   203      26.872  31.230  66.288  1.00  0.00           H  
ATOM   3140  HG3 MET   203      26.484  29.541  66.136  1.00  0.00           H  
ATOM   3141  SD  MET   203      27.889  30.050  64.478  1.00  0.00           S  
ATOM   3142  CE  MET   203      28.517  31.709  64.173  1.00  0.00           C  
ATOM   3143  HE1 MET   203      29.549  31.588  63.845  1.00  0.00           H  
ATOM   3144  HE2 MET   203      27.832  32.071  63.407  1.00  0.00           H  
ATOM   3145  HE3 MET   203      28.477  32.390  65.023  1.00  0.00           H  
ATOM   3146  C   MET   203      23.968  32.349  63.374  1.00  0.00           C  
ATOM   3147  O   MET   203      24.270  32.310  62.138  1.00  0.00           O  
ATOM   3148  N   LEU   204      22.748  32.688  63.749  1.00  0.00           N  
ATOM   3149  H   LEU   204      22.605  32.691  64.749  1.00  0.00           H  
ATOM   3150  CA  LEU   204      21.581  33.081  62.954  1.00  0.00           C  
ATOM   3151  HA  LEU   204      21.426  32.215  62.311  1.00  0.00           H  
ATOM   3152  CB  LEU   204      20.319  33.197  63.875  1.00  0.00           C  
ATOM   3153  HB2 LEU   204      19.997  32.239  64.283  1.00  0.00           H  
ATOM   3154  HB3 LEU   204      20.710  33.813  64.684  1.00  0.00           H  
ATOM   3155  CG  LEU   204      19.007  33.812  63.386  1.00  0.00           C  
ATOM   3156  HG  LEU   204      19.281  34.758  62.919  1.00  0.00           H  
ATOM   3157  CD1 LEU   204      18.460  32.817  62.365  1.00  0.00           C  
ATOM   3158 HD11 LEU   204      19.183  32.557  61.592  1.00  0.00           H  
ATOM   3159 HD12 LEU   204      18.063  31.958  62.905  1.00  0.00           H  
ATOM   3160 HD13 LEU   204      17.599  33.266  61.869  1.00  0.00           H  
ATOM   3161  CD2 LEU   204      18.134  33.946  64.614  1.00  0.00           C  
ATOM   3162 HD21 LEU   204      17.108  34.172  64.325  1.00  0.00           H  
ATOM   3163 HD22 LEU   204      18.138  32.982  65.122  1.00  0.00           H  
ATOM   3164 HD23 LEU   204      18.522  34.665  65.335  1.00  0.00           H  
ATOM   3165  C   LEU   204      21.784  34.418  62.104  1.00  0.00           C  
ATOM   3166  O   LEU   204      21.211  34.496  61.024  1.00  0.00           O  
ATOM   3167  N   ALA   205      22.696  35.292  62.426  1.00  0.00           N  
ATOM   3168  H   ALA   205      23.350  35.085  63.167  1.00  0.00           H  
ATOM   3169  CA  ALA   205      22.917  36.437  61.531  1.00  0.00           C  
ATOM   3170  HA  ALA   205      21.934  36.691  61.132  1.00  0.00           H  
ATOM   3171  CB  ALA   205      23.453  37.642  62.256  1.00  0.00           C  
ATOM   3172  HB1 ALA   205      22.858  37.856  63.144  1.00  0.00           H  
ATOM   3173  HB2 ALA   205      24.509  37.601  62.521  1.00  0.00           H  
ATOM   3174  HB3 ALA   205      23.357  38.549  61.659  1.00  0.00           H  
ATOM   3175  C   ALA   205      23.872  35.945  60.435  1.00  0.00           C  
ATOM   3176  O   ALA   205      23.740  36.423  59.248  1.00  0.00           O  
ATOM   3177  N   TYR   206      24.832  35.088  60.673  1.00  0.00           N  
ATOM   3178  H   TYR   206      24.805  34.692  61.602  1.00  0.00           H  
ATOM   3179  CA  TYR   206      25.612  34.461  59.612  1.00  0.00           C  
ATOM   3180  HA  TYR   206      26.148  35.166  58.977  1.00  0.00           H  
ATOM   3181  CB  TYR   206      26.661  33.504  60.356  1.00  0.00           C  
ATOM   3182  HB2 TYR   206      27.483  34.190  60.564  1.00  0.00           H  
ATOM   3183  HB3 TYR   206      26.228  33.151  61.292  1.00  0.00           H  
ATOM   3184  CG  TYR   206      27.352  32.432  59.507  1.00  0.00           C  
ATOM   3185  CD1 TYR   206      28.597  32.623  58.827  1.00  0.00           C  
ATOM   3186  HD1 TYR   206      29.050  33.603  58.810  1.00  0.00           H  
ATOM   3187  CE1 TYR   206      29.273  31.551  58.232  1.00  0.00           C  
ATOM   3188  HE1 TYR   206      30.224  31.794  57.780  1.00  0.00           H  
ATOM   3189  CZ  TYR   206      28.674  30.261  58.118  1.00  0.00           C  
ATOM   3190  OH  TYR   206      29.294  29.243  57.414  1.00  0.00           O  
ATOM   3191  HH  TYR   206      29.901  29.543  56.734  1.00  0.00           H  
ATOM   3192  CE2 TYR   206      27.411  30.065  58.660  1.00  0.00           C  
ATOM   3193  HE2 TYR   206      26.986  29.072  58.651  1.00  0.00           H  
ATOM   3194  CD2 TYR   206      26.757  31.135  59.416  1.00  0.00           C  
ATOM   3195  HD2 TYR   206      25.802  30.943  59.883  1.00  0.00           H  
ATOM   3196  C   TYR   206      24.677  33.683  58.648  1.00  0.00           C  
ATOM   3197  O   TYR   206      24.765  33.752  57.465  1.00  0.00           O  
ATOM   3198  N   PHE   207      23.763  32.881  59.213  1.00  0.00           N  
ATOM   3199  H   PHE   207      23.986  32.671  60.175  1.00  0.00           H  
ATOM   3200  CA  PHE   207      22.926  31.922  58.461  1.00  0.00           C  
ATOM   3201  HA  PHE   207      23.411  31.323  57.691  1.00  0.00           H  
ATOM   3202  CB  PHE   207      22.359  30.825  59.367  1.00  0.00           C  
ATOM   3203  HB2 PHE   207      22.152  31.239  60.354  1.00  0.00           H  
ATOM   3204  HB3 PHE   207      21.447  30.454  58.898  1.00  0.00           H  
ATOM   3205  CG  PHE   207      23.279  29.629  59.580  1.00  0.00           C  
ATOM   3206  CD1 PHE   207      23.814  28.958  58.506  1.00  0.00           C  
ATOM   3207  HD1 PHE   207      23.497  29.143  57.491  1.00  0.00           H  
ATOM   3208  CE1 PHE   207      24.648  27.819  58.759  1.00  0.00           C  
ATOM   3209  HE1 PHE   207      24.930  27.162  57.950  1.00  0.00           H  
ATOM   3210  CZ  PHE   207      24.949  27.403  60.067  1.00  0.00           C  
ATOM   3211  HZ  PHE   207      25.669  26.616  60.237  1.00  0.00           H  
ATOM   3212  CE2 PHE   207      24.321  28.004  61.153  1.00  0.00           C  
ATOM   3213  HE2 PHE   207      24.452  27.762  62.198  1.00  0.00           H  
ATOM   3214  CD2 PHE   207      23.582  29.226  60.905  1.00  0.00           C  
ATOM   3215  HD2 PHE   207      23.231  29.724  61.796  1.00  0.00           H  
ATOM   3216  C   PHE   207      21.899  32.776  57.647  1.00  0.00           C  
ATOM   3217  O   PHE   207      21.735  32.387  56.448  1.00  0.00           O  
ATOM   3218  N   ILE   208      21.240  33.774  58.224  1.00  0.00           N  
ATOM   3219  H   ILE   208      21.411  34.143  59.148  1.00  0.00           H  
ATOM   3220  CA  ILE   208      20.283  34.678  57.467  1.00  0.00           C  
ATOM   3221  HA  ILE   208      19.536  34.004  57.048  1.00  0.00           H  
ATOM   3222  CB  ILE   208      19.680  35.774  58.360  1.00  0.00           C  
ATOM   3223  HB  ILE   208      20.513  36.221  58.903  1.00  0.00           H  
ATOM   3224  CG2 ILE   208      18.913  36.907  57.669  1.00  0.00           C  
ATOM   3225 HG21 ILE   208      19.520  37.416  56.921  1.00  0.00           H  
ATOM   3226 HG22 ILE   208      18.075  36.546  57.073  1.00  0.00           H  
ATOM   3227 HG23 ILE   208      18.463  37.619  58.361  1.00  0.00           H  
ATOM   3228  CG1 ILE   208      18.678  35.156  59.343  1.00  0.00           C  
ATOM   3229 HG12 ILE   208      19.227  34.415  59.923  1.00  0.00           H  
ATOM   3230 HG13 ILE   208      18.300  35.941  59.999  1.00  0.00           H  
ATOM   3231  CD1 ILE   208      17.473  34.355  58.800  1.00  0.00           C  
ATOM   3232 HD11 ILE   208      16.968  34.930  58.024  1.00  0.00           H  
ATOM   3233 HD12 ILE   208      17.748  33.355  58.464  1.00  0.00           H  
ATOM   3234 HD13 ILE   208      16.791  34.268  59.646  1.00  0.00           H  
ATOM   3235  C   ILE   208      20.975  35.419  56.261  1.00  0.00           C  
ATOM   3236  O   ILE   208      20.356  35.563  55.241  1.00  0.00           O  
ATOM   3237  N   THR   209      22.305  35.577  56.357  1.00  0.00           N  
ATOM   3238  H   THR   209      22.770  35.024  57.063  1.00  0.00           H  
ATOM   3239  CA  THR   209      22.984  36.127  55.213  1.00  0.00           C  
ATOM   3240  HA  THR   209      22.496  37.065  54.950  1.00  0.00           H  
ATOM   3241  CB  THR   209      24.318  36.618  55.722  1.00  0.00           C  
ATOM   3242  HB  THR   209      24.827  35.810  56.247  1.00  0.00           H  
ATOM   3243  CG2 THR   209      25.298  37.239  54.684  1.00  0.00           C  
ATOM   3244 HG21 THR   209      24.794  38.119  54.284  1.00  0.00           H  
ATOM   3245 HG22 THR   209      26.184  37.451  55.282  1.00  0.00           H  
ATOM   3246 HG23 THR   209      25.570  36.569  53.869  1.00  0.00           H  
ATOM   3247  OG1 THR   209      24.191  37.640  56.647  1.00  0.00           O  
ATOM   3248  HG1 THR   209      23.762  37.226  57.400  1.00  0.00           H  
ATOM   3249  C   THR   209      23.123  35.124  54.025  1.00  0.00           C  
ATOM   3250  O   THR   209      22.973  35.495  52.908  1.00  0.00           O  
ATOM   3251  N   TRP   210      23.272  33.777  54.283  1.00  0.00           N  
ATOM   3252  H   TRP   210      23.396  33.404  55.213  1.00  0.00           H  
ATOM   3253  CA  TRP   210      23.292  32.746  53.229  1.00  0.00           C  
ATOM   3254  HA  TRP   210      23.958  33.074  52.431  1.00  0.00           H  
ATOM   3255  CB  TRP   210      24.024  31.558  53.799  1.00  0.00           C  
ATOM   3256  HB2 TRP   210      23.442  31.290  54.681  1.00  0.00           H  
ATOM   3257  HB3 TRP   210      23.977  30.811  53.007  1.00  0.00           H  
ATOM   3258  CG  TRP   210      25.497  31.780  54.045  1.00  0.00           C  
ATOM   3259  CD1 TRP   210      26.131  31.632  55.251  1.00  0.00           C  
ATOM   3260  HD1 TRP   210      25.638  31.367  56.174  1.00  0.00           H  
ATOM   3261  NE1 TRP   210      27.508  31.578  54.945  1.00  0.00           N  
ATOM   3262  HE1 TRP   210      28.169  31.233  55.626  1.00  0.00           H  
ATOM   3263  CE2 TRP   210      27.818  31.880  53.672  1.00  0.00           C  
ATOM   3264  CZ2 TRP   210      29.035  32.082  52.958  1.00  0.00           C  
ATOM   3265  HZ2 TRP   210      29.939  32.088  53.549  1.00  0.00           H  
ATOM   3266  CH2 TRP   210      28.985  32.170  51.584  1.00  0.00           C  
ATOM   3267  HH2 TRP   210      29.907  32.350  51.050  1.00  0.00           H  
ATOM   3268  CZ3 TRP   210      27.775  32.078  50.904  1.00  0.00           C  
ATOM   3269  HZ3 TRP   210      27.742  32.221  49.834  1.00  0.00           H  
ATOM   3270  CE3 TRP   210      26.562  32.005  51.603  1.00  0.00           C  
ATOM   3271  HE3 TRP   210      25.611  31.953  51.094  1.00  0.00           H  
ATOM   3272  CD2 TRP   210      26.495  31.852  52.996  1.00  0.00           C  
ATOM   3273  C   TRP   210      21.905  32.397  52.683  1.00  0.00           C  
ATOM   3274  O   TRP   210      21.766  31.915  51.517  1.00  0.00           O  
ATOM   3275  N   VAL   211      20.893  32.619  53.567  1.00  0.00           N  
ATOM   3276  H   VAL   211      21.090  32.815  54.538  1.00  0.00           H  
ATOM   3277  CA  VAL   211      19.433  32.577  53.065  1.00  0.00           C  
ATOM   3278  HA  VAL   211      19.344  31.698  52.426  1.00  0.00           H  
ATOM   3279  CB  VAL   211      18.393  32.646  54.186  1.00  0.00           C  
ATOM   3280  HB  VAL   211      18.483  33.446  54.920  1.00  0.00           H  
ATOM   3281  CG1 VAL   211      16.933  32.585  53.650  1.00  0.00           C  
ATOM   3282 HG11 VAL   211      16.692  33.544  53.193  1.00  0.00           H  
ATOM   3283 HG12 VAL   211      16.781  31.691  53.046  1.00  0.00           H  
ATOM   3284 HG13 VAL   211      16.265  32.625  54.510  1.00  0.00           H  
ATOM   3285  CG2 VAL   211      18.580  31.403  55.012  1.00  0.00           C  
ATOM   3286 HG21 VAL   211      19.614  31.172  55.268  1.00  0.00           H  
ATOM   3287 HG22 VAL   211      17.833  31.239  55.788  1.00  0.00           H  
ATOM   3288 HG23 VAL   211      18.376  30.622  54.279  1.00  0.00           H  
ATOM   3289  C   VAL   211      19.073  33.741  52.163  1.00  0.00           C  
ATOM   3290  O   VAL   211      18.442  33.654  51.104  1.00  0.00           O  
ATOM   3291  N   SER   212      19.653  34.940  52.498  1.00  0.00           N  
ATOM   3292  H   SER   212      20.214  35.053  53.330  1.00  0.00           H  
ATOM   3293  CA  SER   212      19.463  36.110  51.739  1.00  0.00           C  
ATOM   3294  HA  SER   212      18.415  36.055  51.447  1.00  0.00           H  
ATOM   3295  CB  SER   212      19.807  37.292  52.643  1.00  0.00           C  
ATOM   3296  HB2 SER   212      20.834  37.265  53.007  1.00  0.00           H  
ATOM   3297  HB3 SER   212      19.656  38.207  52.070  1.00  0.00           H  
ATOM   3298  OG  SER   212      19.014  37.295  53.733  1.00  0.00           O  
ATOM   3299  HG  SER   212      19.339  36.666  54.381  1.00  0.00           H  
ATOM   3300  C   SER   212      20.210  36.200  50.449  1.00  0.00           C  
ATOM   3301  O   SER   212      19.921  36.998  49.653  1.00  0.00           O  
ATOM   3302  N   PHE   213      21.288  35.441  50.353  1.00  0.00           N  
ATOM   3303  H   PHE   213      21.575  35.077  51.251  1.00  0.00           H  
ATOM   3304  CA  PHE   213      22.304  35.420  49.292  1.00  0.00           C  
ATOM   3305  HA  PHE   213      22.709  36.430  49.367  1.00  0.00           H  
ATOM   3306  CB  PHE   213      23.361  34.434  49.784  1.00  0.00           C  
ATOM   3307  HB2 PHE   213      23.309  34.439  50.873  1.00  0.00           H  
ATOM   3308  HB3 PHE   213      23.027  33.516  49.302  1.00  0.00           H  
ATOM   3309  CG  PHE   213      24.804  34.723  49.474  1.00  0.00           C  
ATOM   3310  CD1 PHE   213      25.281  34.332  48.197  1.00  0.00           C  
ATOM   3311  HD1 PHE   213      24.593  33.854  47.515  1.00  0.00           H  
ATOM   3312  CE1 PHE   213      26.680  34.643  47.843  1.00  0.00           C  
ATOM   3313  HE1 PHE   213      27.104  34.440  46.871  1.00  0.00           H  
ATOM   3314  CZ  PHE   213      27.394  35.458  48.770  1.00  0.00           C  
ATOM   3315  HZ  PHE   213      28.358  35.825  48.451  1.00  0.00           H  
ATOM   3316  CE2 PHE   213      26.895  35.920  49.997  1.00  0.00           C  
ATOM   3317  HE2 PHE   213      27.531  36.587  50.559  1.00  0.00           H  
ATOM   3318  CD2 PHE   213      25.597  35.471  50.367  1.00  0.00           C  
ATOM   3319  HD2 PHE   213      25.202  35.846  51.300  1.00  0.00           H  
ATOM   3320  C   PHE   213      21.871  35.270  47.855  1.00  0.00           C  
ATOM   3321  O   PHE   213      22.194  36.034  46.996  1.00  0.00           O  
ATOM   3322  N   VAL   214      21.171  34.169  47.633  1.00  0.00           N  
ATOM   3323  H   VAL   214      21.010  33.532  48.399  1.00  0.00           H  
ATOM   3324  CA  VAL   214      20.563  33.828  46.258  1.00  0.00           C  
ATOM   3325  HA  VAL   214      21.303  33.846  45.458  1.00  0.00           H  
ATOM   3326  CB  VAL   214      20.132  32.399  46.166  1.00  0.00           C  
ATOM   3327  HB  VAL   214      19.383  32.284  46.950  1.00  0.00           H  
ATOM   3328  CG1 VAL   214      19.372  32.213  44.816  1.00  0.00           C  
ATOM   3329 HG11 VAL   214      20.028  32.659  44.068  1.00  0.00           H  
ATOM   3330 HG12 VAL   214      19.290  31.193  44.441  1.00  0.00           H  
ATOM   3331 HG13 VAL   214      18.403  32.709  44.744  1.00  0.00           H  
ATOM   3332  CG2 VAL   214      21.329  31.391  46.293  1.00  0.00           C  
ATOM   3333 HG21 VAL   214      22.103  31.703  46.994  1.00  0.00           H  
ATOM   3334 HG22 VAL   214      20.995  30.432  46.688  1.00  0.00           H  
ATOM   3335 HG23 VAL   214      21.918  31.341  45.377  1.00  0.00           H  
ATOM   3336  C   VAL   214      19.492  34.885  45.853  1.00  0.00           C  
ATOM   3337  O   VAL   214      19.519  35.380  44.753  1.00  0.00           O  
ATOM   3338  N   PRO   215      18.460  35.229  46.716  1.00  0.00           N  
ATOM   3339  CD  PRO   215      17.934  34.571  47.861  1.00  0.00           C  
ATOM   3340  HD2 PRO   215      18.637  34.397  48.675  1.00  0.00           H  
ATOM   3341  HD3 PRO   215      17.407  33.654  47.597  1.00  0.00           H  
ATOM   3342  CG  PRO   215      16.919  35.510  48.439  1.00  0.00           C  
ATOM   3343  HG2 PRO   215      17.388  36.334  48.977  1.00  0.00           H  
ATOM   3344  HG3 PRO   215      16.194  35.071  49.125  1.00  0.00           H  
ATOM   3345  CB  PRO   215      16.318  36.114  47.167  1.00  0.00           C  
ATOM   3346  HB2 PRO   215      15.982  37.145  47.282  1.00  0.00           H  
ATOM   3347  HB3 PRO   215      15.511  35.455  46.849  1.00  0.00           H  
ATOM   3348  CA  PRO   215      17.591  36.264  46.254  1.00  0.00           C  
ATOM   3349  HA  PRO   215      17.188  36.059  45.262  1.00  0.00           H  
ATOM   3350  C   PRO   215      18.204  37.676  46.193  1.00  0.00           C  
ATOM   3351  O   PRO   215      17.707  38.544  45.483  1.00  0.00           O  
ATOM   3352  N   LEU   216      19.384  37.930  46.834  1.00  0.00           N  
ATOM   3353  H   LEU   216      19.886  37.162  47.255  1.00  0.00           H  
ATOM   3354  CA  LEU   216      20.222  39.121  46.687  1.00  0.00           C  
ATOM   3355  HA  LEU   216      19.516  39.946  46.784  1.00  0.00           H  
ATOM   3356  CB  LEU   216      21.294  39.174  47.803  1.00  0.00           C  
ATOM   3357  HB2 LEU   216      20.720  39.131  48.729  1.00  0.00           H  
ATOM   3358  HB3 LEU   216      21.914  38.278  47.762  1.00  0.00           H  
ATOM   3359  CG  LEU   216      22.312  40.312  47.787  1.00  0.00           C  
ATOM   3360  HG  LEU   216      22.798  40.304  46.811  1.00  0.00           H  
ATOM   3361  CD1 LEU   216      21.691  41.747  48.125  1.00  0.00           C  
ATOM   3362 HD11 LEU   216      22.522  42.452  48.151  1.00  0.00           H  
ATOM   3363 HD12 LEU   216      20.953  41.993  47.362  1.00  0.00           H  
ATOM   3364 HD13 LEU   216      21.231  41.712  49.112  1.00  0.00           H  
ATOM   3365  CD2 LEU   216      23.400  39.958  48.859  1.00  0.00           C  
ATOM   3366 HD21 LEU   216      23.074  39.502  49.794  1.00  0.00           H  
ATOM   3367 HD22 LEU   216      24.044  39.215  48.390  1.00  0.00           H  
ATOM   3368 HD23 LEU   216      24.093  40.768  49.086  1.00  0.00           H  
ATOM   3369  C   LEU   216      20.851  39.172  45.252  1.00  0.00           C  
ATOM   3370  O   LEU   216      20.869  40.236  44.635  1.00  0.00           O  
ATOM   3371  N   LEU   217      21.378  38.050  44.750  1.00  0.00           N  
ATOM   3372  H   LEU   217      21.361  37.219  45.324  1.00  0.00           H  
ATOM   3373  CA  LEU   217      22.204  38.062  43.557  1.00  0.00           C  
ATOM   3374  HA  LEU   217      22.536  39.049  43.236  1.00  0.00           H  
ATOM   3375  CB  LEU   217      23.403  37.096  43.870  1.00  0.00           C  
ATOM   3376  HB2 LEU   217      22.998  36.262  44.444  1.00  0.00           H  
ATOM   3377  HB3 LEU   217      23.934  36.800  42.965  1.00  0.00           H  
ATOM   3378  CG  LEU   217      24.342  37.823  44.818  1.00  0.00           C  
ATOM   3379  HG  LEU   217      23.788  38.265  45.646  1.00  0.00           H  
ATOM   3380  CD1 LEU   217      25.287  36.800  45.449  1.00  0.00           C  
ATOM   3381 HD11 LEU   217      26.082  36.494  44.769  1.00  0.00           H  
ATOM   3382 HD12 LEU   217      25.831  37.215  46.298  1.00  0.00           H  
ATOM   3383 HD13 LEU   217      24.767  35.975  45.935  1.00  0.00           H  
ATOM   3384  CD2 LEU   217      25.100  38.946  44.206  1.00  0.00           C  
ATOM   3385 HD21 LEU   217      24.427  39.674  43.752  1.00  0.00           H  
ATOM   3386 HD22 LEU   217      25.733  39.477  44.916  1.00  0.00           H  
ATOM   3387 HD23 LEU   217      25.677  38.596  43.350  1.00  0.00           H  
ATOM   3388  C   LEU   217      21.480  37.580  42.333  1.00  0.00           C  
ATOM   3389  O   LEU   217      21.987  37.626  41.201  1.00  0.00           O  
ATOM   3390  N   ALA   218      20.212  37.233  42.529  1.00  0.00           N  
ATOM   3391  H   ALA   218      20.010  36.944  43.475  1.00  0.00           H  
ATOM   3392  CA  ALA   218      19.149  37.274  41.538  1.00  0.00           C  
ATOM   3393  HA  ALA   218      19.575  36.799  40.654  1.00  0.00           H  
ATOM   3394  CB  ALA   218      17.970  36.395  42.069  1.00  0.00           C  
ATOM   3395  HB1 ALA   218      17.213  36.241  41.300  1.00  0.00           H  
ATOM   3396  HB2 ALA   218      18.327  35.389  42.289  1.00  0.00           H  
ATOM   3397  HB3 ALA   218      17.543  36.767  43.000  1.00  0.00           H  
ATOM   3398  C   ALA   218      18.706  38.690  41.115  1.00  0.00           C  
ATOM   3399  O   ALA   218      18.409  38.950  39.947  1.00  0.00           O  
ATOM   3400  N   ASN   219      18.737  39.668  41.992  1.00  0.00           N  
ATOM   3401  H   ASN   219      19.077  39.385  42.900  1.00  0.00           H  
ATOM   3402  CA  ASN   219      18.088  40.933  41.860  1.00  0.00           C  
ATOM   3403  HA  ASN   219      17.439  40.904  40.985  1.00  0.00           H  
ATOM   3404  CB  ASN   219      17.231  41.253  43.116  1.00  0.00           C  
ATOM   3405  HB2 ASN   219      17.773  41.037  44.037  1.00  0.00           H  
ATOM   3406  HB3 ASN   219      16.987  42.315  43.081  1.00  0.00           H  
ATOM   3407  CG  ASN   219      15.900  40.412  42.950  1.00  0.00           C  
ATOM   3408  OD1 ASN   219      14.992  40.824  42.304  1.00  0.00           O  
ATOM   3409  ND2 ASN   219      15.735  39.379  43.716  1.00  0.00           N  
ATOM   3410 HD21 ASN   219      14.868  38.862  43.672  1.00  0.00           H  
ATOM   3411 HD22 ASN   219      16.466  39.071  44.341  1.00  0.00           H  
ATOM   3412  C   ASN   219      19.158  42.054  41.690  1.00  0.00           C  
ATOM   3413  O   ASN   219      18.834  43.045  41.084  1.00  0.00           O  
ATOM   3414  N   VAL   220      20.431  41.851  42.069  1.00  0.00           N  
ATOM   3415  H   VAL   220      20.711  40.957  42.446  1.00  0.00           H  
ATOM   3416  CA  VAL   220      21.590  42.647  41.721  1.00  0.00           C  
ATOM   3417  HA  VAL   220      21.228  43.672  41.787  1.00  0.00           H  
ATOM   3418  CB  VAL   220      22.805  42.377  42.679  1.00  0.00           C  
ATOM   3419  HB  VAL   220      22.755  41.325  42.958  1.00  0.00           H  
ATOM   3420  CG1 VAL   220      24.127  42.810  42.007  1.00  0.00           C  
ATOM   3421 HG11 VAL   220      24.337  42.258  41.091  1.00  0.00           H  
ATOM   3422 HG12 VAL   220      24.308  43.877  41.872  1.00  0.00           H  
ATOM   3423 HG13 VAL   220      24.950  42.485  42.643  1.00  0.00           H  
ATOM   3424  CG2 VAL   220      22.670  43.272  43.904  1.00  0.00           C  
ATOM   3425 HG21 VAL   220      22.551  44.339  43.719  1.00  0.00           H  
ATOM   3426 HG22 VAL   220      21.778  42.965  44.451  1.00  0.00           H  
ATOM   3427 HG23 VAL   220      23.521  43.004  44.529  1.00  0.00           H  
ATOM   3428  C   VAL   220      21.900  42.404  40.259  1.00  0.00           C  
ATOM   3429  O   VAL   220      21.981  41.315  39.762  1.00  0.00           O  
ATOM   3430  N   GLN   221      22.246  43.506  39.609  1.00  0.00           N  
ATOM   3431  H   GLN   221      22.368  44.405  40.054  1.00  0.00           H  
ATOM   3432  CA  GLN   221      22.715  43.485  38.180  1.00  0.00           C  
ATOM   3433  HA  GLN   221      22.001  42.914  37.587  1.00  0.00           H  
ATOM   3434  CB  GLN   221      22.646  44.984  37.745  1.00  0.00           C  
ATOM   3435  HB2 GLN   221      23.372  45.618  38.255  1.00  0.00           H  
ATOM   3436  HB3 GLN   221      22.933  44.875  36.699  1.00  0.00           H  
ATOM   3437  CG  GLN   221      21.318  45.701  37.994  1.00  0.00           C  
ATOM   3438  HG2 GLN   221      20.449  45.044  38.017  1.00  0.00           H  
ATOM   3439  HG3 GLN   221      21.331  46.268  38.925  1.00  0.00           H  
ATOM   3440  CD  GLN   221      21.253  46.913  36.967  1.00  0.00           C  
ATOM   3441  OE1 GLN   221      22.218  47.536  36.580  1.00  0.00           O  
ATOM   3442  NE2 GLN   221      20.095  47.431  36.631  1.00  0.00           N  
ATOM   3443 HE21 GLN   221      20.198  48.395  36.347  1.00  0.00           H  
ATOM   3444 HE22 GLN   221      19.226  46.934  36.764  1.00  0.00           H  
ATOM   3445  C   GLN   221      24.102  42.947  37.787  1.00  0.00           C  
ATOM   3446  O   GLN   221      25.097  42.863  38.539  1.00  0.00           O  
ATOM   3447  N   VAL   222      24.188  42.629  36.497  1.00  0.00           N  
ATOM   3448  H   VAL   222      23.318  42.816  36.019  1.00  0.00           H  
ATOM   3449  CA  VAL   222      25.413  42.220  35.784  1.00  0.00           C  
ATOM   3450  HA  VAL   222      25.707  41.259  36.206  1.00  0.00           H  
ATOM   3451  CB  VAL   222      24.977  42.092  34.286  1.00  0.00           C  
ATOM   3452  HB  VAL   222      23.935  41.776  34.337  1.00  0.00           H  
ATOM   3453  CG1 VAL   222      24.926  43.430  33.467  1.00  0.00           C  
ATOM   3454 HG11 VAL   222      24.571  43.190  32.464  1.00  0.00           H  
ATOM   3455 HG12 VAL   222      24.257  44.128  33.971  1.00  0.00           H  
ATOM   3456 HG13 VAL   222      25.922  43.871  33.449  1.00  0.00           H  
ATOM   3457  CG2 VAL   222      25.932  41.166  33.484  1.00  0.00           C  
ATOM   3458 HG21 VAL   222      26.981  41.460  33.521  1.00  0.00           H  
ATOM   3459 HG22 VAL   222      25.844  40.154  33.881  1.00  0.00           H  
ATOM   3460 HG23 VAL   222      25.649  41.119  32.432  1.00  0.00           H  
ATOM   3461  C   VAL   222      26.581  43.097  35.962  1.00  0.00           C  
ATOM   3462  O   VAL   222      26.495  44.348  35.949  1.00  0.00           O  
ATOM   3463  N   VAL   223      27.754  42.546  36.082  1.00  0.00           N  
ATOM   3464  H   VAL   223      27.885  41.548  36.158  1.00  0.00           H  
ATOM   3465  CA  VAL   223      29.043  43.197  36.376  1.00  0.00           C  
ATOM   3466  HA  VAL   223      29.759  42.379  36.452  1.00  0.00           H  
ATOM   3467  CB  VAL   223      29.500  44.240  35.313  1.00  0.00           C  
ATOM   3468  HB  VAL   223      28.806  45.073  35.200  1.00  0.00           H  
ATOM   3469  CG1 VAL   223      30.857  44.861  35.457  1.00  0.00           C  
ATOM   3470 HG11 VAL   223      30.802  45.671  36.185  1.00  0.00           H  
ATOM   3471 HG12 VAL   223      31.513  44.093  35.867  1.00  0.00           H  
ATOM   3472 HG13 VAL   223      31.153  45.220  34.472  1.00  0.00           H  
ATOM   3473  CG2 VAL   223      29.568  43.498  33.969  1.00  0.00           C  
ATOM   3474 HG21 VAL   223      28.570  43.111  33.763  1.00  0.00           H  
ATOM   3475 HG22 VAL   223      29.866  44.099  33.111  1.00  0.00           H  
ATOM   3476 HG23 VAL   223      30.111  42.552  33.970  1.00  0.00           H  
ATOM   3477  C   VAL   223      29.038  43.747  37.839  1.00  0.00           C  
ATOM   3478  O   VAL   223      30.151  43.793  38.379  1.00  0.00           O  
ATOM   3479  N   LEU   224      27.900  44.050  38.487  1.00  0.00           N  
ATOM   3480  H   LEU   224      27.108  44.153  37.869  1.00  0.00           H  
ATOM   3481  CA  LEU   224      27.892  44.514  39.866  1.00  0.00           C  
ATOM   3482  HA  LEU   224      28.779  45.123  40.040  1.00  0.00           H  
ATOM   3483  CB  LEU   224      26.614  45.310  40.290  1.00  0.00           C  
ATOM   3484  HB2 LEU   224      25.799  45.097  39.598  1.00  0.00           H  
ATOM   3485  HB3 LEU   224      26.378  44.983  41.303  1.00  0.00           H  
ATOM   3486  CG  LEU   224      26.868  46.808  40.465  1.00  0.00           C  
ATOM   3487  HG  LEU   224      27.426  47.165  39.599  1.00  0.00           H  
ATOM   3488  CD1 LEU   224      25.557  47.482  40.428  1.00  0.00           C  
ATOM   3489 HD11 LEU   224      25.608  48.537  40.696  1.00  0.00           H  
ATOM   3490 HD12 LEU   224      25.155  47.418  39.417  1.00  0.00           H  
ATOM   3491 HD13 LEU   224      24.783  47.101  41.095  1.00  0.00           H  
ATOM   3492  CD2 LEU   224      27.806  47.170  41.694  1.00  0.00           C  
ATOM   3493 HD21 LEU   224      28.853  47.031  41.423  1.00  0.00           H  
ATOM   3494 HD22 LEU   224      27.719  48.201  42.036  1.00  0.00           H  
ATOM   3495 HD23 LEU   224      27.672  46.442  42.494  1.00  0.00           H  
ATOM   3496  C   LEU   224      28.048  43.343  40.881  1.00  0.00           C  
ATOM   3497  O   LEU   224      28.733  43.397  41.919  1.00  0.00           O  
ATOM   3498  N   ARG   225      27.528  42.131  40.474  1.00  0.00           N  
ATOM   3499  H   ARG   225      26.975  42.208  39.633  1.00  0.00           H  
ATOM   3500  CA  ARG   225      27.360  40.806  41.146  1.00  0.00           C  
ATOM   3501  HA  ARG   225      26.674  40.902  41.988  1.00  0.00           H  
ATOM   3502  CB  ARG   225      26.763  39.652  40.239  1.00  0.00           C  
ATOM   3503  HB2 ARG   225      27.421  39.428  39.400  1.00  0.00           H  
ATOM   3504  HB3 ARG   225      26.647  38.740  40.825  1.00  0.00           H  
ATOM   3505  CG  ARG   225      25.321  39.855  39.767  1.00  0.00           C  
ATOM   3506  HG2 ARG   225      24.696  40.126  40.619  1.00  0.00           H  
ATOM   3507  HG3 ARG   225      25.380  40.616  38.989  1.00  0.00           H  
ATOM   3508  CD  ARG   225      24.756  38.641  39.021  1.00  0.00           C  
ATOM   3509  HD2 ARG   225      25.568  38.366  38.349  1.00  0.00           H  
ATOM   3510  HD3 ARG   225      24.528  37.885  39.773  1.00  0.00           H  
ATOM   3511  NE  ARG   225      23.567  38.974  38.266  1.00  0.00           N  
ATOM   3512  HE  ARG   225      22.773  39.333  38.776  1.00  0.00           H  
ATOM   3513  CZ  ARG   225      23.394  38.866  36.925  1.00  0.00           C  
ATOM   3514  NH1 ARG   225      24.207  38.219  36.168  1.00  0.00           N  
ATOM   3515 HH11 ARG   225      24.886  37.583  36.561  1.00  0.00           H  
ATOM   3516 HH12 ARG   225      24.014  38.195  35.177  1.00  0.00           H  
ATOM   3517  NH2 ARG   225      22.383  39.399  36.349  1.00  0.00           N  
ATOM   3518 HH21 ARG   225      21.610  39.754  36.893  1.00  0.00           H  
ATOM   3519 HH22 ARG   225      22.361  39.619  35.364  1.00  0.00           H  
ATOM   3520  C   ARG   225      28.804  40.499  41.877  1.00  0.00           C  
ATOM   3521  O   ARG   225      28.812  40.317  43.092  1.00  0.00           O  
ATOM   3522  N   PRO   226      29.949  40.469  41.167  1.00  0.00           N  
ATOM   3523  CD  PRO   226      30.107  40.557  39.715  1.00  0.00           C  
ATOM   3524  HD2 PRO   226      30.131  41.599  39.394  1.00  0.00           H  
ATOM   3525  HD3 PRO   226      29.364  39.921  39.234  1.00  0.00           H  
ATOM   3526  CG  PRO   226      31.472  39.976  39.417  1.00  0.00           C  
ATOM   3527  HG2 PRO   226      31.905  40.559  38.603  1.00  0.00           H  
ATOM   3528  HG3 PRO   226      31.345  38.923  39.167  1.00  0.00           H  
ATOM   3529  CB  PRO   226      32.342  40.142  40.608  1.00  0.00           C  
ATOM   3530  HB2 PRO   226      32.882  41.088  40.652  1.00  0.00           H  
ATOM   3531  HB3 PRO   226      33.051  39.316  40.561  1.00  0.00           H  
ATOM   3532  CA  PRO   226      31.283  40.096  41.783  1.00  0.00           C  
ATOM   3533  HA  PRO   226      31.265  39.087  42.195  1.00  0.00           H  
ATOM   3534  C   PRO   226      31.684  41.020  42.899  1.00  0.00           C  
ATOM   3535  O   PRO   226      32.249  40.554  43.883  1.00  0.00           O  
ATOM   3536  N   ALA   227      31.497  42.346  42.784  1.00  0.00           N  
ATOM   3537  H   ALA   227      30.980  42.717  42.000  1.00  0.00           H  
ATOM   3538  CA  ALA   227      31.815  43.259  43.943  1.00  0.00           C  
ATOM   3539  HA  ALA   227      32.767  42.971  44.388  1.00  0.00           H  
ATOM   3540  CB  ALA   227      31.886  44.730  43.624  1.00  0.00           C  
ATOM   3541  HB1 ALA   227      32.787  44.984  43.066  1.00  0.00           H  
ATOM   3542  HB2 ALA   227      31.040  44.944  42.971  1.00  0.00           H  
ATOM   3543  HB3 ALA   227      31.927  45.376  44.501  1.00  0.00           H  
ATOM   3544  C   ALA   227      30.820  43.046  45.103  1.00  0.00           C  
ATOM   3545  O   ALA   227      31.234  43.148  46.257  1.00  0.00           O  
ATOM   3546  N   VAL   228      29.565  42.781  44.812  1.00  0.00           N  
ATOM   3547  H   VAL   228      29.311  42.738  43.835  1.00  0.00           H  
ATOM   3548  CA  VAL   228      28.508  42.443  45.797  1.00  0.00           C  
ATOM   3549  HA  VAL   228      28.605  43.219  46.557  1.00  0.00           H  
ATOM   3550  CB  VAL   228      27.105  42.548  45.117  1.00  0.00           C  
ATOM   3551  HB  VAL   228      26.937  41.868  44.282  1.00  0.00           H  
ATOM   3552  CG1 VAL   228      26.147  42.250  46.254  1.00  0.00           C  
ATOM   3553 HG11 VAL   228      25.156  42.393  45.825  1.00  0.00           H  
ATOM   3554 HG12 VAL   228      26.212  41.251  46.684  1.00  0.00           H  
ATOM   3555 HG13 VAL   228      26.208  43.033  47.011  1.00  0.00           H  
ATOM   3556  CG2 VAL   228      26.874  43.951  44.589  1.00  0.00           C  
ATOM   3557 HG21 VAL   228      26.685  44.659  45.396  1.00  0.00           H  
ATOM   3558 HG22 VAL   228      27.756  44.430  44.165  1.00  0.00           H  
ATOM   3559 HG23 VAL   228      26.177  44.016  43.753  1.00  0.00           H  
ATOM   3560  C   VAL   228      28.725  41.107  46.488  1.00  0.00           C  
ATOM   3561  O   VAL   228      28.647  41.046  47.680  1.00  0.00           O  
ATOM   3562  N   GLN   229      29.013  40.030  45.815  1.00  0.00           N  
ATOM   3563  H   GLN   229      29.117  40.075  44.811  1.00  0.00           H  
ATOM   3564  CA  GLN   229      29.083  38.749  46.487  1.00  0.00           C  
ATOM   3565  HA  GLN   229      28.163  38.640  47.061  1.00  0.00           H  
ATOM   3566  CB  GLN   229      29.124  37.695  45.388  1.00  0.00           C  
ATOM   3567  HB2 GLN   229      29.001  36.687  45.784  1.00  0.00           H  
ATOM   3568  HB3 GLN   229      28.255  37.810  44.741  1.00  0.00           H  
ATOM   3569  CG  GLN   229      30.387  37.514  44.481  1.00  0.00           C  
ATOM   3570  HG2 GLN   229      30.579  38.500  44.058  1.00  0.00           H  
ATOM   3571  HG3 GLN   229      31.182  37.108  45.107  1.00  0.00           H  
ATOM   3572  CD  GLN   229      30.257  36.532  43.291  1.00  0.00           C  
ATOM   3573  OE1 GLN   229      29.107  36.184  42.911  1.00  0.00           O  
ATOM   3574  NE2 GLN   229      31.347  35.990  42.750  1.00  0.00           N  
ATOM   3575 HE21 GLN   229      31.212  35.097  42.299  1.00  0.00           H  
ATOM   3576 HE22 GLN   229      32.215  36.428  43.022  1.00  0.00           H  
ATOM   3577  C   GLN   229      30.278  38.695  47.436  1.00  0.00           C  
ATOM   3578  O   GLN   229      30.200  38.148  48.549  1.00  0.00           O  
ATOM   3579  N   MET   230      31.360  39.397  47.074  1.00  0.00           N  
ATOM   3580  H   MET   230      31.406  40.036  46.293  1.00  0.00           H  
ATOM   3581  CA  MET   230      32.575  39.504  47.932  1.00  0.00           C  
ATOM   3582  HA  MET   230      32.891  38.472  48.085  1.00  0.00           H  
ATOM   3583  CB  MET   230      33.644  40.162  47.062  1.00  0.00           C  
ATOM   3584  HB2 MET   230      33.804  39.423  46.277  1.00  0.00           H  
ATOM   3585  HB3 MET   230      33.195  41.026  46.571  1.00  0.00           H  
ATOM   3586  CG  MET   230      35.013  40.343  47.594  1.00  0.00           C  
ATOM   3587  HG2 MET   230      35.654  40.822  46.854  1.00  0.00           H  
ATOM   3588  HG3 MET   230      34.980  40.995  48.467  1.00  0.00           H  
ATOM   3589  SD  MET   230      36.075  38.980  48.156  1.00  0.00           S  
ATOM   3590  CE  MET   230      36.788  38.456  46.610  1.00  0.00           C  
ATOM   3591  HE1 MET   230      37.565  39.157  46.306  1.00  0.00           H  
ATOM   3592  HE2 MET   230      37.230  37.462  46.675  1.00  0.00           H  
ATOM   3593  HE3 MET   230      36.027  38.412  45.831  1.00  0.00           H  
ATOM   3594  C   MET   230      32.304  40.265  49.174  1.00  0.00           C  
ATOM   3595  O   MET   230      32.708  39.895  50.308  1.00  0.00           O  
ATOM   3596  N   GLY   231      31.464  41.340  49.133  1.00  0.00           N  
ATOM   3597  H   GLY   231      31.098  41.632  48.238  1.00  0.00           H  
ATOM   3598  CA  GLY   231      31.007  42.068  50.334  1.00  0.00           C  
ATOM   3599  HA2 GLY   231      31.921  42.149  50.922  1.00  0.00           H  
ATOM   3600  HA3 GLY   231      30.704  43.089  50.105  1.00  0.00           H  
ATOM   3601  C   GLY   231      29.913  41.396  51.202  1.00  0.00           C  
ATOM   3602  O   GLY   231      29.669  41.726  52.372  1.00  0.00           O  
ATOM   3603  N   ALA   232      29.186  40.483  50.585  1.00  0.00           N  
ATOM   3604  H   ALA   232      29.421  40.323  49.616  1.00  0.00           H  
ATOM   3605  CA  ALA   232      28.152  39.675  51.155  1.00  0.00           C  
ATOM   3606  HA  ALA   232      27.515  40.123  51.917  1.00  0.00           H  
ATOM   3607  CB  ALA   232      27.206  39.463  49.966  1.00  0.00           C  
ATOM   3608  HB1 ALA   232      26.362  38.874  50.323  1.00  0.00           H  
ATOM   3609  HB2 ALA   232      26.921  40.409  49.505  1.00  0.00           H  
ATOM   3610  HB3 ALA   232      27.723  38.878  49.205  1.00  0.00           H  
ATOM   3611  C   ALA   232      28.837  38.442  51.947  1.00  0.00           C  
ATOM   3612  O   ALA   232      28.376  38.003  53.033  1.00  0.00           O  
ATOM   3613  N   LEU   233      29.959  37.952  51.456  1.00  0.00           N  
ATOM   3614  H   LEU   233      30.221  38.051  50.485  1.00  0.00           H  
ATOM   3615  CA  LEU   233      30.896  37.009  52.141  1.00  0.00           C  
ATOM   3616  HA  LEU   233      30.379  36.185  52.632  1.00  0.00           H  
ATOM   3617  CB  LEU   233      31.982  36.423  51.173  1.00  0.00           C  
ATOM   3618  HB2 LEU   233      31.446  35.838  50.427  1.00  0.00           H  
ATOM   3619  HB3 LEU   233      32.539  37.209  50.663  1.00  0.00           H  
ATOM   3620  CG  LEU   233      33.112  35.511  51.899  1.00  0.00           C  
ATOM   3621  HG  LEU   233      33.719  36.071  52.610  1.00  0.00           H  
ATOM   3622  CD1 LEU   233      32.622  34.320  52.694  1.00  0.00           C  
ATOM   3623 HD11 LEU   233      32.262  34.790  53.609  1.00  0.00           H  
ATOM   3624 HD12 LEU   233      31.887  33.858  52.035  1.00  0.00           H  
ATOM   3625 HD13 LEU   233      33.515  33.730  52.902  1.00  0.00           H  
ATOM   3626  CD2 LEU   233      33.984  34.997  50.739  1.00  0.00           C  
ATOM   3627 HD21 LEU   233      34.287  35.897  50.204  1.00  0.00           H  
ATOM   3628 HD22 LEU   233      34.830  34.470  51.182  1.00  0.00           H  
ATOM   3629 HD23 LEU   233      33.307  34.430  50.101  1.00  0.00           H  
ATOM   3630  C   LEU   233      31.520  37.825  53.246  1.00  0.00           C  
ATOM   3631  O   LEU   233      31.505  37.501  54.423  1.00  0.00           O  
ATOM   3632  N   LEU   234      32.001  39.076  52.953  1.00  0.00           N  
ATOM   3633  H   LEU   234      31.916  39.301  51.972  1.00  0.00           H  
ATOM   3634  CA  LEU   234      32.510  39.969  53.985  1.00  0.00           C  
ATOM   3635  HA  LEU   234      33.386  39.508  54.440  1.00  0.00           H  
ATOM   3636  CB  LEU   234      33.062  41.277  53.385  1.00  0.00           C  
ATOM   3637  HB2 LEU   234      33.722  40.852  52.628  1.00  0.00           H  
ATOM   3638  HB3 LEU   234      32.169  41.797  53.038  1.00  0.00           H  
ATOM   3639  CG  LEU   234      33.727  42.284  54.260  1.00  0.00           C  
ATOM   3640  HG  LEU   234      32.904  42.683  54.853  1.00  0.00           H  
ATOM   3641  CD1 LEU   234      34.754  41.604  55.233  1.00  0.00           C  
ATOM   3642 HD11 LEU   234      35.279  40.792  54.730  1.00  0.00           H  
ATOM   3643 HD12 LEU   234      35.483  42.310  55.631  1.00  0.00           H  
ATOM   3644 HD13 LEU   234      34.139  41.237  56.055  1.00  0.00           H  
ATOM   3645  CD2 LEU   234      34.489  43.320  53.510  1.00  0.00           C  
ATOM   3646 HD21 LEU   234      35.260  42.859  52.892  1.00  0.00           H  
ATOM   3647 HD22 LEU   234      33.758  43.956  53.012  1.00  0.00           H  
ATOM   3648 HD23 LEU   234      34.883  43.948  54.309  1.00  0.00           H  
ATOM   3649  C   LEU   234      31.504  40.360  55.162  1.00  0.00           C  
ATOM   3650  O   LEU   234      31.895  40.603  56.281  1.00  0.00           O  
ATOM   3651  N   LEU   235      30.206  40.283  54.827  1.00  0.00           N  
ATOM   3652  H   LEU   235      29.965  40.385  53.851  1.00  0.00           H  
ATOM   3653  CA  LEU   235      29.132  40.428  55.792  1.00  0.00           C  
ATOM   3654  HA  LEU   235      29.323  41.214  56.522  1.00  0.00           H  
ATOM   3655  CB  LEU   235      27.938  40.910  54.955  1.00  0.00           C  
ATOM   3656  HB2 LEU   235      28.189  41.796  54.371  1.00  0.00           H  
ATOM   3657  HB3 LEU   235      27.631  40.083  54.315  1.00  0.00           H  
ATOM   3658  CG  LEU   235      26.634  41.125  55.738  1.00  0.00           C  
ATOM   3659  HG  LEU   235      26.266  40.173  56.123  1.00  0.00           H  
ATOM   3660  CD1 LEU   235      26.739  42.152  56.856  1.00  0.00           C  
ATOM   3661 HD11 LEU   235      27.078  43.085  56.404  1.00  0.00           H  
ATOM   3662 HD12 LEU   235      25.795  42.327  57.371  1.00  0.00           H  
ATOM   3663 HD13 LEU   235      27.522  42.014  57.602  1.00  0.00           H  
ATOM   3664  CD2 LEU   235      25.565  41.518  54.786  1.00  0.00           C  
ATOM   3665 HD21 LEU   235      25.919  42.402  54.257  1.00  0.00           H  
ATOM   3666 HD22 LEU   235      25.388  40.781  54.002  1.00  0.00           H  
ATOM   3667 HD23 LEU   235      24.696  41.787  55.386  1.00  0.00           H  
ATOM   3668  C   LEU   235      28.864  39.117  56.549  1.00  0.00           C  
ATOM   3669  O   LEU   235      28.480  39.219  57.759  1.00  0.00           O  
ATOM   3670  N   CYS   236      29.017  37.911  55.971  1.00  0.00           N  
ATOM   3671  H   CYS   236      29.270  37.802  54.999  1.00  0.00           H  
ATOM   3672  CA  CYS   236      29.156  36.582  56.782  1.00  0.00           C  
ATOM   3673  HA  CYS   236      28.217  36.346  57.282  1.00  0.00           H  
ATOM   3674  CB  CYS   236      29.480  35.437  55.805  1.00  0.00           C  
ATOM   3675  HB2 CYS   236      30.462  35.501  55.336  1.00  0.00           H  
ATOM   3676  HB3 CYS   236      29.565  34.482  56.324  1.00  0.00           H  
ATOM   3677  SG  CYS   236      28.155  35.190  54.650  1.00  0.00           S  
ATOM   3678  HG  CYS   236      28.002  36.433  54.185  1.00  0.00           H  
ATOM   3679  C   CYS   236      30.327  36.678  57.788  1.00  0.00           C  
ATOM   3680  O   CYS   236      30.147  36.124  58.913  1.00  0.00           O  
ATOM   3681  N   VAL   237      31.416  37.347  57.558  1.00  0.00           N  
ATOM   3682  H   VAL   237      31.602  37.592  56.596  1.00  0.00           H  
ATOM   3683  CA  VAL   237      32.569  37.599  58.457  1.00  0.00           C  
ATOM   3684  HA  VAL   237      32.766  36.714  59.062  1.00  0.00           H  
ATOM   3685  CB  VAL   237      33.769  37.940  57.599  1.00  0.00           C  
ATOM   3686  HB  VAL   237      33.487  38.562  56.750  1.00  0.00           H  
ATOM   3687  CG1 VAL   237      34.878  38.531  58.508  1.00  0.00           C  
ATOM   3688 HG11 VAL   237      35.822  38.507  57.964  1.00  0.00           H  
ATOM   3689 HG12 VAL   237      34.697  39.583  58.728  1.00  0.00           H  
ATOM   3690 HG13 VAL   237      34.895  37.942  59.425  1.00  0.00           H  
ATOM   3691  CG2 VAL   237      34.240  36.636  56.944  1.00  0.00           C  
ATOM   3692 HG21 VAL   237      35.024  36.836  56.214  1.00  0.00           H  
ATOM   3693 HG22 VAL   237      34.748  36.032  57.695  1.00  0.00           H  
ATOM   3694 HG23 VAL   237      33.355  36.207  56.474  1.00  0.00           H  
ATOM   3695  C   VAL   237      32.171  38.708  59.516  1.00  0.00           C  
ATOM   3696  O   VAL   237      32.349  38.513  60.711  1.00  0.00           O  
ATOM   3697  N   LEU   238      31.491  39.795  59.076  1.00  0.00           N  
ATOM   3698  H   LEU   238      31.386  39.942  58.082  1.00  0.00           H  
ATOM   3699  CA  LEU   238      31.172  41.003  59.903  1.00  0.00           C  
ATOM   3700  HA  LEU   238      32.129  41.381  60.262  1.00  0.00           H  
ATOM   3701  CB  LEU   238      30.728  42.151  59.057  1.00  0.00           C  
ATOM   3702  HB2 LEU   238      31.464  42.336  58.274  1.00  0.00           H  
ATOM   3703  HB3 LEU   238      29.831  41.795  58.550  1.00  0.00           H  
ATOM   3704  CG  LEU   238      30.347  43.416  59.868  1.00  0.00           C  
ATOM   3705  HG  LEU   238      29.528  43.226  60.561  1.00  0.00           H  
ATOM   3706  CD1 LEU   238      31.590  43.881  60.643  1.00  0.00           C  
ATOM   3707 HD11 LEU   238      31.761  43.214  61.487  1.00  0.00           H  
ATOM   3708 HD12 LEU   238      32.449  43.760  59.982  1.00  0.00           H  
ATOM   3709 HD13 LEU   238      31.523  44.942  60.882  1.00  0.00           H  
ATOM   3710  CD2 LEU   238      29.916  44.566  58.996  1.00  0.00           C  
ATOM   3711 HD21 LEU   238      28.918  44.429  58.579  1.00  0.00           H  
ATOM   3712 HD22 LEU   238      29.836  45.476  59.590  1.00  0.00           H  
ATOM   3713 HD23 LEU   238      30.668  44.496  58.209  1.00  0.00           H  
ATOM   3714  C   LEU   238      30.188  40.512  61.043  1.00  0.00           C  
ATOM   3715  O   LEU   238      30.284  40.972  62.204  1.00  0.00           O  
ATOM   3716  N   GLY   239      29.345  39.612  60.667  1.00  0.00           N  
ATOM   3717  H   GLY   239      29.258  39.420  59.679  1.00  0.00           H  
ATOM   3718  CA  GLY   239      28.465  38.841  61.545  1.00  0.00           C  
ATOM   3719  HA2 GLY   239      27.664  39.490  61.900  1.00  0.00           H  
ATOM   3720  HA3 GLY   239      28.056  38.010  60.972  1.00  0.00           H  
ATOM   3721  C   GLY   239      29.144  38.259  62.734  1.00  0.00           C  
ATOM   3722  O   GLY   239      28.659  38.212  63.883  1.00  0.00           O  
ATOM   3723  N   ILE   240      30.367  37.715  62.581  1.00  0.00           N  
ATOM   3724  H   ILE   240      30.693  37.766  61.626  1.00  0.00           H  
ATOM   3725  CA  ILE   240      31.212  37.166  63.629  1.00  0.00           C  
ATOM   3726  HA  ILE   240      30.597  36.535  64.271  1.00  0.00           H  
ATOM   3727  CB  ILE   240      32.344  36.342  62.982  1.00  0.00           C  
ATOM   3728  HB  ILE   240      33.125  37.038  62.674  1.00  0.00           H  
ATOM   3729  CG2 ILE   240      32.939  35.547  64.117  1.00  0.00           C  
ATOM   3730 HG21 ILE   240      32.127  35.100  64.692  1.00  0.00           H  
ATOM   3731 HG22 ILE   240      33.536  34.735  63.701  1.00  0.00           H  
ATOM   3732 HG23 ILE   240      33.491  36.234  64.758  1.00  0.00           H  
ATOM   3733  CG1 ILE   240      31.966  35.549  61.735  1.00  0.00           C  
ATOM   3734 HG12 ILE   240      31.685  36.226  60.929  1.00  0.00           H  
ATOM   3735 HG13 ILE   240      32.754  34.856  61.438  1.00  0.00           H  
ATOM   3736  CD1 ILE   240      30.803  34.603  62.001  1.00  0.00           C  
ATOM   3737 HD11 ILE   240      29.978  35.115  62.497  1.00  0.00           H  
ATOM   3738 HD12 ILE   240      30.446  34.086  61.110  1.00  0.00           H  
ATOM   3739 HD13 ILE   240      31.200  33.834  62.664  1.00  0.00           H  
ATOM   3740  C   ILE   240      31.882  38.266  64.481  1.00  0.00           C  
ATOM   3741  O   ILE   240      31.882  38.039  65.681  1.00  0.00           O  
ATOM   3742  N   LEU   241      32.317  39.423  63.975  1.00  0.00           N  
ATOM   3743  H   LEU   241      32.095  39.745  63.043  1.00  0.00           H  
ATOM   3744  CA  LEU   241      32.795  40.541  64.789  1.00  0.00           C  
ATOM   3745  HA  LEU   241      33.443  40.051  65.516  1.00  0.00           H  
ATOM   3746  CB  LEU   241      33.570  41.521  63.898  1.00  0.00           C  
ATOM   3747  HB2 LEU   241      32.974  41.844  63.044  1.00  0.00           H  
ATOM   3748  HB3 LEU   241      33.812  42.435  64.442  1.00  0.00           H  
ATOM   3749  CG  LEU   241      34.947  40.864  63.538  1.00  0.00           C  
ATOM   3750  HG  LEU   241      34.806  39.898  63.053  1.00  0.00           H  
ATOM   3751  CD1 LEU   241      35.484  41.836  62.509  1.00  0.00           C  
ATOM   3752 HD11 LEU   241      34.715  42.085  61.778  1.00  0.00           H  
ATOM   3753 HD12 LEU   241      35.748  42.754  63.033  1.00  0.00           H  
ATOM   3754 HD13 LEU   241      36.293  41.388  61.931  1.00  0.00           H  
ATOM   3755  CD2 LEU   241      35.965  40.649  64.617  1.00  0.00           C  
ATOM   3756 HD21 LEU   241      35.634  39.875  65.310  1.00  0.00           H  
ATOM   3757 HD22 LEU   241      36.925  40.402  64.166  1.00  0.00           H  
ATOM   3758 HD23 LEU   241      36.067  41.521  65.264  1.00  0.00           H  
ATOM   3759  C   LEU   241      31.741  41.276  65.598  1.00  0.00           C  
ATOM   3760  O   LEU   241      31.769  41.335  66.817  1.00  0.00           O  
ATOM   3761  N   ALA   242      30.651  41.710  64.912  1.00  0.00           N  
ATOM   3762  H   ALA   242      30.619  41.474  63.931  1.00  0.00           H  
ATOM   3763  CA  ALA   242      29.512  42.527  65.393  1.00  0.00           C  
ATOM   3764  HA  ALA   242      29.976  43.398  65.855  1.00  0.00           H  
ATOM   3765  CB  ALA   242      28.815  43.048  64.165  1.00  0.00           C  
ATOM   3766  HB1 ALA   242      28.014  43.703  64.507  1.00  0.00           H  
ATOM   3767  HB2 ALA   242      29.480  43.554  63.466  1.00  0.00           H  
ATOM   3768  HB3 ALA   242      28.372  42.214  63.620  1.00  0.00           H  
ATOM   3769  C   ALA   242      28.539  41.901  66.326  1.00  0.00           C  
ATOM   3770  O   ALA   242      28.075  42.631  67.195  1.00  0.00           O  
ATOM   3771  N   ALA   243      28.141  40.624  66.269  1.00  0.00           N  
ATOM   3772  H   ALA   243      28.641  39.987  65.665  1.00  0.00           H  
ATOM   3773  CA  ALA   243      27.160  40.048  67.148  1.00  0.00           C  
ATOM   3774  HA  ALA   243      26.473  40.840  67.447  1.00  0.00           H  
ATOM   3775  CB  ALA   243      26.309  39.132  66.281  1.00  0.00           C  
ATOM   3776  HB1 ALA   243      26.936  38.413  65.755  1.00  0.00           H  
ATOM   3777  HB2 ALA   243      25.722  38.539  66.982  1.00  0.00           H  
ATOM   3778  HB3 ALA   243      25.695  39.542  65.478  1.00  0.00           H  
ATOM   3779  C   ALA   243      27.726  39.286  68.349  1.00  0.00           C  
ATOM   3780  O   ALA   243      26.989  39.101  69.338  1.00  0.00           O  
ATOM   3781  N   PHE   244      28.943  38.789  68.216  1.00  0.00           N  
ATOM   3782  H   PHE   244      29.308  38.782  67.274  1.00  0.00           H  
ATOM   3783  CA  PHE   244      29.670  38.146  69.323  1.00  0.00           C  
ATOM   3784  HA  PHE   244      28.910  38.144  70.105  1.00  0.00           H  
ATOM   3785  CB  PHE   244      29.901  36.690  68.995  1.00  0.00           C  
ATOM   3786  HB2 PHE   244      28.966  36.264  68.632  1.00  0.00           H  
ATOM   3787  HB3 PHE   244      30.600  36.626  68.161  1.00  0.00           H  
ATOM   3788  CG  PHE   244      30.455  35.863  70.145  1.00  0.00           C  
ATOM   3789  CD1 PHE   244      31.818  35.618  70.379  1.00  0.00           C  
ATOM   3790  HD1 PHE   244      32.459  36.028  69.612  1.00  0.00           H  
ATOM   3791  CE1 PHE   244      32.258  34.721  71.370  1.00  0.00           C  
ATOM   3792  HE1 PHE   244      33.314  34.497  71.326  1.00  0.00           H  
ATOM   3793  CZ  PHE   244      31.376  34.145  72.253  1.00  0.00           C  
ATOM   3794  HZ  PHE   244      31.662  33.398  72.979  1.00  0.00           H  
ATOM   3795  CE2 PHE   244      30.058  34.527  72.138  1.00  0.00           C  
ATOM   3796  HE2 PHE   244      29.357  34.110  72.847  1.00  0.00           H  
ATOM   3797  CD2 PHE   244      29.568  35.341  71.071  1.00  0.00           C  
ATOM   3798  HD2 PHE   244      28.520  35.602  71.052  1.00  0.00           H  
ATOM   3799  C   PHE   244      30.911  38.798  69.958  1.00  0.00           C  
ATOM   3800  O   PHE   244      30.843  38.972  71.186  1.00  0.00           O  
ATOM   3801  N   HID   245      32.018  39.076  69.284  1.00  0.00           N  
ATOM   3802  H   HID   245      32.024  38.923  68.286  1.00  0.00           H  
ATOM   3803  CA  HID   245      33.274  39.505  70.049  1.00  0.00           C  
ATOM   3804  HA  HID   245      33.403  38.852  70.913  1.00  0.00           H  
ATOM   3805  CB  HID   245      34.557  39.211  69.174  1.00  0.00           C  
ATOM   3806  HB2 HID   245      34.657  39.937  68.366  1.00  0.00           H  
ATOM   3807  HB3 HID   245      35.321  39.397  69.928  1.00  0.00           H  
ATOM   3808  CG  HID   245      34.649  37.795  68.682  1.00  0.00           C  
ATOM   3809  ND1 HID   245      33.844  37.211  67.714  1.00  0.00           N  
ATOM   3810  HD1 HID   245      33.195  37.727  67.137  1.00  0.00           H  
ATOM   3811  CE1 HID   245      34.078  35.894  67.774  1.00  0.00           C  
ATOM   3812  HE1 HID   245      33.703  35.118  67.123  1.00  0.00           H  
ATOM   3813  NE2 HID   245      35.019  35.569  68.744  1.00  0.00           N  
ATOM   3814  CD2 HID   245      35.384  36.788  69.242  1.00  0.00           C  
ATOM   3815  HD2 HID   245      35.906  36.963  70.171  1.00  0.00           H  
ATOM   3816  C   HID   245      33.192  40.944  70.557  1.00  0.00           C  
ATOM   3817  O   HID   245      33.666  41.320  71.618  1.00  0.00           O  
ATOM   3818  N   LEU   246      32.746  41.839  69.651  1.00  0.00           N  
ATOM   3819  H   LEU   246      32.353  41.446  68.807  1.00  0.00           H  
ATOM   3820  CA  LEU   246      32.597  43.305  69.893  1.00  0.00           C  
ATOM   3821  HA  LEU   246      33.532  43.748  70.235  1.00  0.00           H  
ATOM   3822  CB  LEU   246      32.309  44.074  68.634  1.00  0.00           C  
ATOM   3823  HB2 LEU   246      31.546  43.497  68.112  1.00  0.00           H  
ATOM   3824  HB3 LEU   246      31.914  45.078  68.792  1.00  0.00           H  
ATOM   3825  CG  LEU   246      33.423  44.360  67.679  1.00  0.00           C  
ATOM   3826  HG  LEU   246      33.077  44.536  66.661  1.00  0.00           H  
ATOM   3827  CD1 LEU   246      34.396  45.483  68.111  1.00  0.00           C  
ATOM   3828 HD11 LEU   246      35.152  45.794  67.390  1.00  0.00           H  
ATOM   3829 HD12 LEU   246      33.786  46.335  68.408  1.00  0.00           H  
ATOM   3830 HD13 LEU   246      34.919  45.265  69.043  1.00  0.00           H  
ATOM   3831  CD2 LEU   246      34.364  43.246  67.477  1.00  0.00           C  
ATOM   3832 HD21 LEU   246      33.920  42.398  66.955  1.00  0.00           H  
ATOM   3833 HD22 LEU   246      35.127  43.582  66.774  1.00  0.00           H  
ATOM   3834 HD23 LEU   246      34.833  42.988  68.426  1.00  0.00           H  
ATOM   3835  C   LEU   246      31.533  43.648  70.972  1.00  0.00           C  
ATOM   3836  O   LEU   246      31.841  44.411  71.896  1.00  0.00           O  
ATOM   3837  N   PRO   247      30.395  42.995  71.077  1.00  0.00           N  
ATOM   3838  CD  PRO   247      29.717  42.169  70.143  1.00  0.00           C  
ATOM   3839  HD2 PRO   247      30.196  41.210  70.339  1.00  0.00           H  
ATOM   3840  HD3 PRO   247      29.891  42.567  69.143  1.00  0.00           H  
ATOM   3841  CG  PRO   247      28.275  42.131  70.514  1.00  0.00           C  
ATOM   3842  HG2 PRO   247      27.793  41.208  70.193  1.00  0.00           H  
ATOM   3843  HG3 PRO   247      27.809  42.984  70.020  1.00  0.00           H  
ATOM   3844  CB  PRO   247      28.286  42.277  72.059  1.00  0.00           C  
ATOM   3845  HB2 PRO   247      28.487  41.281  72.455  1.00  0.00           H  
ATOM   3846  HB3 PRO   247      27.371  42.792  72.351  1.00  0.00           H  
ATOM   3847  CA  PRO   247      29.505  43.208  72.255  1.00  0.00           C  
ATOM   3848  HA  PRO   247      29.173  44.246  72.236  1.00  0.00           H  
ATOM   3849  C   PRO   247      30.273  42.955  73.505  1.00  0.00           C  
ATOM   3850  O   PRO   247      30.213  43.789  74.420  1.00  0.00           O  
ATOM   3851  N   ARG   248      31.103  41.888  73.557  1.00  0.00           N  
ATOM   3852  H   ARG   248      31.117  41.293  72.741  1.00  0.00           H  
ATOM   3853  CA  ARG   248      32.025  41.588  74.675  1.00  0.00           C  
ATOM   3854  HA  ARG   248      31.362  41.516  75.538  1.00  0.00           H  
ATOM   3855  CB  ARG   248      32.618  40.185  74.549  1.00  0.00           C  
ATOM   3856  HB2 ARG   248      31.811  39.600  74.107  1.00  0.00           H  
ATOM   3857  HB3 ARG   248      33.430  40.253  73.825  1.00  0.00           H  
ATOM   3858  CG  ARG   248      33.207  39.530  75.807  1.00  0.00           C  
ATOM   3859  HG2 ARG   248      33.932  38.809  75.430  1.00  0.00           H  
ATOM   3860  HG3 ARG   248      33.731  40.336  76.320  1.00  0.00           H  
ATOM   3861  CD  ARG   248      32.184  38.828  76.653  1.00  0.00           C  
ATOM   3862  HD2 ARG   248      31.549  39.600  77.086  1.00  0.00           H  
ATOM   3863  HD3 ARG   248      31.412  38.277  76.116  1.00  0.00           H  
ATOM   3864  NE  ARG   248      32.695  37.876  77.705  1.00  0.00           N  
ATOM   3865  HE  ARG   248      33.681  37.689  77.590  1.00  0.00           H  
ATOM   3866  CZ  ARG   248      31.985  37.102  78.520  1.00  0.00           C  
ATOM   3867  NH1 ARG   248      30.688  37.109  78.540  1.00  0.00           N  
ATOM   3868 HH11 ARG   248      30.206  37.610  77.806  1.00  0.00           H  
ATOM   3869 HH12 ARG   248      30.195  36.471  79.149  1.00  0.00           H  
ATOM   3870  NH2 ARG   248      32.674  36.308  79.234  1.00  0.00           N  
ATOM   3871 HH21 ARG   248      33.669  36.187  79.107  1.00  0.00           H  
ATOM   3872 HH22 ARG   248      32.233  35.791  79.981  1.00  0.00           H  
ATOM   3873  C   ARG   248      33.017  42.769  75.001  1.00  0.00           C  
ATOM   3874  O   ARG   248      33.131  43.189  76.134  1.00  0.00           O  
ATOM   3875  N   CYS   249      33.762  43.217  73.984  1.00  0.00           N  
ATOM   3876  H   CYS   249      33.523  42.887  73.060  1.00  0.00           H  
ATOM   3877  CA  CYS   249      34.668  44.259  74.149  1.00  0.00           C  
ATOM   3878  HA  CYS   249      35.457  43.888  74.803  1.00  0.00           H  
ATOM   3879  CB  CYS   249      35.303  44.695  72.868  1.00  0.00           C  
ATOM   3880  HB2 CYS   249      34.609  44.974  72.075  1.00  0.00           H  
ATOM   3881  HB3 CYS   249      35.965  45.546  73.022  1.00  0.00           H  
ATOM   3882  SG  CYS   249      36.424  43.366  72.324  1.00  0.00           S  
ATOM   3883  HG  CYS   249      35.563  42.362  72.133  1.00  0.00           H  
ATOM   3884  C   CYS   249      33.937  45.478  74.702  1.00  0.00           C  
ATOM   3885  O   CYS   249      34.429  46.258  75.535  1.00  0.00           O  
ATOM   3886  N   TYR   250      32.702  45.792  74.250  1.00  0.00           N  
ATOM   3887  H   TYR   250      32.282  45.289  73.481  1.00  0.00           H  
ATOM   3888  CA  TYR   250      31.928  46.930  74.734  1.00  0.00           C  
ATOM   3889  HA  TYR   250      32.551  47.823  74.766  1.00  0.00           H  
ATOM   3890  CB  TYR   250      30.887  47.250  73.628  1.00  0.00           C  
ATOM   3891  HB2 TYR   250      31.158  46.861  72.647  1.00  0.00           H  
ATOM   3892  HB3 TYR   250      29.976  46.682  73.815  1.00  0.00           H  
ATOM   3893  CG  TYR   250      30.667  48.749  73.449  1.00  0.00           C  
ATOM   3894  CD1 TYR   250      31.075  49.358  72.261  1.00  0.00           C  
ATOM   3895  HD1 TYR   250      31.540  48.856  71.426  1.00  0.00           H  
ATOM   3896  CE1 TYR   250      30.894  50.792  72.132  1.00  0.00           C  
ATOM   3897  HE1 TYR   250      31.289  51.297  71.263  1.00  0.00           H  
ATOM   3898  CZ  TYR   250      30.173  51.491  73.068  1.00  0.00           C  
ATOM   3899  OH  TYR   250      30.171  52.833  72.970  1.00  0.00           O  
ATOM   3900  HH  TYR   250      29.683  53.259  73.679  1.00  0.00           H  
ATOM   3901  CE2 TYR   250      29.691  50.870  74.263  1.00  0.00           C  
ATOM   3902  HE2 TYR   250      29.038  51.472  74.877  1.00  0.00           H  
ATOM   3903  CD2 TYR   250      29.833  49.445  74.377  1.00  0.00           C  
ATOM   3904  HD2 TYR   250      29.443  48.933  75.244  1.00  0.00           H  
ATOM   3905  C   TYR   250      31.450  46.703  76.168  1.00  0.00           C  
ATOM   3906  O   TYR   250      31.527  47.715  76.916  1.00  0.00           O  
ATOM   3907  N   LEU   251      31.047  45.502  76.584  1.00  0.00           N  
ATOM   3908  H   LEU   251      30.996  44.803  75.856  1.00  0.00           H  
ATOM   3909  CA  LEU   251      30.731  45.230  77.980  1.00  0.00           C  
ATOM   3910  HA  LEU   251      29.963  45.928  78.313  1.00  0.00           H  
ATOM   3911  CB  LEU   251      30.153  43.784  78.126  1.00  0.00           C  
ATOM   3912  HB2 LEU   251      30.823  42.975  77.834  1.00  0.00           H  
ATOM   3913  HB3 LEU   251      29.979  43.501  79.164  1.00  0.00           H  
ATOM   3914  CG  LEU   251      28.799  43.579  77.467  1.00  0.00           C  
ATOM   3915  HG  LEU   251      28.912  44.121  76.528  1.00  0.00           H  
ATOM   3916  CD1 LEU   251      28.545  42.032  77.224  1.00  0.00           C  
ATOM   3917 HD11 LEU   251      27.640  41.726  76.699  1.00  0.00           H  
ATOM   3918 HD12 LEU   251      29.377  41.528  76.734  1.00  0.00           H  
ATOM   3919 HD13 LEU   251      28.427  41.580  78.209  1.00  0.00           H  
ATOM   3920  CD2 LEU   251      27.567  44.068  78.246  1.00  0.00           C  
ATOM   3921 HD21 LEU   251      27.541  43.510  79.182  1.00  0.00           H  
ATOM   3922 HD22 LEU   251      27.691  45.149  78.304  1.00  0.00           H  
ATOM   3923 HD23 LEU   251      26.692  43.869  77.628  1.00  0.00           H  
ATOM   3924  C   LEU   251      32.015  45.421  78.814  1.00  0.00           C  
ATOM   3925  O   LEU   251      31.972  46.098  79.861  1.00  0.00           O  
ATOM   3926  N   LEU   252      33.166  44.982  78.363  1.00  0.00           N  
ATOM   3927  H   LEU   252      33.117  44.457  77.502  1.00  0.00           H  
ATOM   3928  CA  LEU   252      34.439  45.102  79.027  1.00  0.00           C  
ATOM   3929  HA  LEU   252      34.408  44.582  79.984  1.00  0.00           H  
ATOM   3930  CB  LEU   252      35.536  44.198  78.314  1.00  0.00           C  
ATOM   3931  HB2 LEU   252      35.249  43.179  78.573  1.00  0.00           H  
ATOM   3932  HB3 LEU   252      35.508  44.428  77.249  1.00  0.00           H  
ATOM   3933  CG  LEU   252      37.030  44.391  78.653  1.00  0.00           C  
ATOM   3934  HG  LEU   252      37.329  45.428  78.499  1.00  0.00           H  
ATOM   3935  CD1 LEU   252      37.380  43.812  80.018  1.00  0.00           C  
ATOM   3936 HD11 LEU   252      37.085  42.770  80.139  1.00  0.00           H  
ATOM   3937 HD12 LEU   252      38.380  44.002  80.408  1.00  0.00           H  
ATOM   3938 HD13 LEU   252      36.822  44.415  80.733  1.00  0.00           H  
ATOM   3939  CD2 LEU   252      37.952  43.690  77.647  1.00  0.00           C  
ATOM   3940 HD21 LEU   252      38.981  43.970  77.873  1.00  0.00           H  
ATOM   3941 HD22 LEU   252      37.768  42.642  77.883  1.00  0.00           H  
ATOM   3942 HD23 LEU   252      37.554  43.934  76.662  1.00  0.00           H  
ATOM   3943  C   LEU   252      34.921  46.583  79.137  1.00  0.00           C  
ATOM   3944  O   LEU   252      35.597  47.018  80.091  1.00  0.00           O  
ATOM   3945  N   MET   253      34.525  47.451  78.204  1.00  0.00           N  
ATOM   3946  H   MET   253      34.113  46.990  77.406  1.00  0.00           H  
ATOM   3947  CA  MET   253      34.828  48.877  78.137  1.00  0.00           C  
ATOM   3948  HA  MET   253      35.866  49.035  78.431  1.00  0.00           H  
ATOM   3949  CB  MET   253      34.713  49.357  76.664  1.00  0.00           C  
ATOM   3950  HB2 MET   253      35.387  48.729  76.081  1.00  0.00           H  
ATOM   3951  HB3 MET   253      33.678  49.244  76.340  1.00  0.00           H  
ATOM   3952  CG  MET   253      35.054  50.731  76.227  1.00  0.00           C  
ATOM   3953  HG2 MET   253      34.583  51.494  76.846  1.00  0.00           H  
ATOM   3954  HG3 MET   253      36.089  50.702  76.567  1.00  0.00           H  
ATOM   3955  SD  MET   253      34.972  51.171  74.429  1.00  0.00           S  
ATOM   3956  CE  MET   253      33.204  51.125  74.176  1.00  0.00           C  
ATOM   3957  HE1 MET   253      32.744  52.048  74.530  1.00  0.00           H  
ATOM   3958  HE2 MET   253      33.084  51.048  73.096  1.00  0.00           H  
ATOM   3959  HE3 MET   253      32.846  50.175  74.572  1.00  0.00           H  
ATOM   3960  C   MET   253      33.963  49.714  79.083  1.00  0.00           C  
ATOM   3961  O   MET   253      34.335  50.871  79.310  1.00  0.00           O  
ATOM   3962  N   ARG   254      32.870  49.254  79.639  1.00  0.00           N  
ATOM   3963  H   ARG   254      32.622  48.279  79.546  1.00  0.00           H  
ATOM   3964  CA  ARG   254      31.918  50.087  80.398  1.00  0.00           C  
ATOM   3965  HA  ARG   254      32.397  50.911  80.928  1.00  0.00           H  
ATOM   3966  CB  ARG   254      30.943  50.666  79.408  1.00  0.00           C  
ATOM   3967  HB2 ARG   254      30.474  49.890  78.804  1.00  0.00           H  
ATOM   3968  HB3 ARG   254      30.174  51.076  80.062  1.00  0.00           H  
ATOM   3969  CG  ARG   254      31.499  51.830  78.595  1.00  0.00           C  
ATOM   3970  HG2 ARG   254      31.986  52.564  79.238  1.00  0.00           H  
ATOM   3971  HG3 ARG   254      32.308  51.421  77.990  1.00  0.00           H  
ATOM   3972  CD  ARG   254      30.546  52.505  77.581  1.00  0.00           C  
ATOM   3973  HD2 ARG   254      31.104  53.331  77.139  1.00  0.00           H  
ATOM   3974  HD3 ARG   254      30.213  51.782  76.836  1.00  0.00           H  
ATOM   3975  NE  ARG   254      29.325  53.092  78.217  1.00  0.00           N  
ATOM   3976  HE  ARG   254      28.628  52.402  78.458  1.00  0.00           H  
ATOM   3977  CZ  ARG   254      29.029  54.336  78.146  1.00  0.00           C  
ATOM   3978  NH1 ARG   254      29.844  55.363  78.119  1.00  0.00           N  
ATOM   3979 HH11 ARG   254      30.827  55.206  78.289  1.00  0.00           H  
ATOM   3980 HH12 ARG   254      29.435  56.281  78.216  1.00  0.00           H  
ATOM   3981  NH2 ARG   254      27.822  54.651  78.073  1.00  0.00           N  
ATOM   3982 HH21 ARG   254      27.092  53.953  78.077  1.00  0.00           H  
ATOM   3983 HH22 ARG   254      27.492  55.604  78.130  1.00  0.00           H  
ATOM   3984  C   ARG   254      31.416  49.232  81.501  1.00  0.00           C  
ATOM   3985  O   ARG   254      30.201  49.073  81.607  1.00  0.00           O  
ATOM   3986  N   GLN   255      32.269  48.629  82.320  1.00  0.00           N  
ATOM   3987  H   GLN   255      33.262  48.730  82.162  1.00  0.00           H  
ATOM   3988  CA  GLN   255      31.919  47.920  83.566  1.00  0.00           C  
ATOM   3989  HA  GLN   255      31.080  47.278  83.298  1.00  0.00           H  
ATOM   3990  CB  GLN   255      33.088  47.075  84.059  1.00  0.00           C  
ATOM   3991  HB2 GLN   255      34.029  47.607  84.198  1.00  0.00           H  
ATOM   3992  HB3 GLN   255      32.692  46.614  84.964  1.00  0.00           H  
ATOM   3993  CG  GLN   255      33.385  45.920  83.143  1.00  0.00           C  
ATOM   3994  HG2 GLN   255      32.484  45.350  82.913  1.00  0.00           H  
ATOM   3995  HG3 GLN   255      33.815  46.362  82.244  1.00  0.00           H  
ATOM   3996  CD  GLN   255      34.404  44.884  83.704  1.00  0.00           C  
ATOM   3997  OE1 GLN   255      34.026  43.904  84.330  1.00  0.00           O  
ATOM   3998  NE2 GLN   255      35.660  45.075  83.401  1.00  0.00           N  
ATOM   3999 HE21 GLN   255      36.347  44.437  83.775  1.00  0.00           H  
ATOM   4000 HE22 GLN   255      36.028  45.918  82.983  1.00  0.00           H  
ATOM   4001  C   GLN   255      31.434  48.984  84.564  1.00  0.00           C  
ATOM   4002  O   GLN   255      31.990  50.049  84.624  1.00  0.00           O  
ATOM   4003  N   PRO   256      30.230  48.748  85.198  1.00  0.00           N  
ATOM   4004  CD  PRO   256      29.218  47.802  84.761  1.00  0.00           C  
ATOM   4005  HD2 PRO   256      29.499  46.760  84.915  1.00  0.00           H  
ATOM   4006  HD3 PRO   256      28.921  47.905  83.718  1.00  0.00           H  
ATOM   4007  CG  PRO   256      27.946  48.262  85.546  1.00  0.00           C  
ATOM   4008  HG2 PRO   256      27.362  47.353  85.685  1.00  0.00           H  
ATOM   4009  HG3 PRO   256      27.401  49.050  85.026  1.00  0.00           H  
ATOM   4010  CB  PRO   256      28.488  48.817  86.860  1.00  0.00           C  
ATOM   4011  HB2 PRO   256      28.583  48.036  87.615  1.00  0.00           H  
ATOM   4012  HB3 PRO   256      27.824  49.631  87.149  1.00  0.00           H  
ATOM   4013  CA  PRO   256      29.811  49.409  86.443  1.00  0.00           C  
ATOM   4014  HA  PRO   256      29.801  50.492  86.321  1.00  0.00           H  
ATOM   4015  C   PRO   256      30.861  49.190  87.537  1.00  0.00           C  
ATOM   4016  O   PRO   256      31.455  48.113  87.644  1.00  0.00           O  
ATOM   4017  N   GLY   257      31.005  50.203  88.395  1.00  0.00           N  
ATOM   4018  H   GLY   257      30.737  51.165  88.240  1.00  0.00           H  
ATOM   4019  CA  GLY   257      32.060  50.188  89.413  1.00  0.00           C  
ATOM   4020  HA2 GLY   257      31.681  49.575  90.231  1.00  0.00           H  
ATOM   4021  HA3 GLY   257      33.017  49.765  89.107  1.00  0.00           H  
ATOM   4022  C   GLY   257      32.325  51.580  90.014  1.00  0.00           C  
ATOM   4023  O   GLY   257      33.151  51.656  90.953  1.00  0.00           O  
ATOM   4024  OXT GLY   257      31.683  52.585  89.600  1.00  0.00           O  
TER    4025      GLY   257 
ATOM   4025  C2  UNK   258      32.046  32.986  45.201  1.00  0.00           C  
ATOM   4026  H4  UNK   258      32.316  33.120  44.146  1.00  0.00           H  
ATOM   4027  H5  UNK   258      32.621  32.121  45.555  1.00  0.00           H  
ATOM   4028  C1  UNK   258      30.573  32.738  45.495  1.00  0.00           C  
ATOM   4029  H2  UNK   258      29.906  33.483  45.043  1.00  0.00           H  
ATOM   4030  H3  UNK   258      30.291  31.764  45.078  1.00  0.00           H  
ATOM   4031  C   UNK   258      30.220  32.812  47.071  1.00  0.00           C  
ATOM   4032  H   UNK   258      30.732  31.957  47.530  1.00  0.00           H  
ATOM   4033  H1  UNK   258      29.172  32.547  47.255  1.00  0.00           H  
ATOM   4034  C5  UNK   258      30.692  34.188  47.599  1.00  0.00           C  
ATOM   4035  H9  UNK   258      30.479  34.263  48.673  1.00  0.00           H  
ATOM   4036  H10 UNK   258      30.155  35.018  47.123  1.00  0.00           H  
ATOM   4037  C4  UNK   258      32.140  34.393  47.362  1.00  0.00           C  
ATOM   4038  H7  UNK   258      32.483  35.266  47.931  1.00  0.00           H  
ATOM   4039  H8  UNK   258      32.567  33.504  47.841  1.00  0.00           H  
ATOM   4040  C3  UNK   258      32.480  34.344  45.866  1.00  0.00           C  
ATOM   4041  H6  UNK   258      31.945  35.153  45.355  1.00  0.00           H  
ATOM   4042  N   UNK   258      33.879  34.483  45.581  1.00  0.00           N  
ATOM   4043  H11 UNK   258      33.994  34.528  44.569  1.00  0.00           H  
ATOM   4044  S   UNK   258      34.610  35.872  45.772  1.00  0.00           S  
ATOM   4045  O1  UNK   258      34.855  35.765  47.179  1.00  0.00           O  
ATOM   4046  O2  UNK   258      35.691  35.709  44.844  1.00  0.00           O  
ATOM   4047  O   UNK   258      33.575  36.818  45.465  1.00  0.00           O  
TER    4048      UNK   258 
ATOM   4048 C116  PA   259      14.946  52.861  62.486  1.00  0.00           C  
ATOM   4049 H16R  PA   259      14.936  52.467  61.468  1.00  0.00           H  
ATOM   4050 H16S  PA   259      15.218  52.011  63.115  1.00  0.00           H  
ATOM   4051 H16T  PA   259      15.771  53.528  62.746  1.00  0.00           H  
ATOM   4052 C115  PA   259      13.586  53.590  62.822  1.00  0.00           C  
ATOM   4053 H15R  PA   259      13.547  54.488  62.203  1.00  0.00           H  
ATOM   4054 H15S  PA   259      12.859  52.863  62.453  1.00  0.00           H  
ATOM   4055 C114  PA   259      13.364  53.776  64.296  1.00  0.00           C  
ATOM   4056 H14R  PA   259      13.066  52.814  64.716  1.00  0.00           H  
ATOM   4057 H14S  PA   259      14.220  54.120  64.880  1.00  0.00           H  
ATOM   4058 C113  PA   259      12.223  54.642  64.735  1.00  0.00           C  
ATOM   4059 H13R  PA   259      12.089  54.842  65.800  1.00  0.00           H  
ATOM   4060 H13S  PA   259      12.598  55.655  64.572  1.00  0.00           H  
ATOM   4061 C112  PA   259      10.832  54.408  64.087  1.00  0.00           C  
ATOM   4062 H12R  PA   259      10.558  55.326  63.563  1.00  0.00           H  
ATOM   4063 H12S  PA   259      10.834  53.701  63.255  1.00  0.00           H  
ATOM   4064 C111  PA   259       9.752  54.269  65.121  1.00  0.00           C  
ATOM   4065 H11R  PA   259       9.886  53.316  65.637  1.00  0.00           H  
ATOM   4066 H11S  PA   259       9.825  55.148  65.765  1.00  0.00           H  
ATOM   4067 C110  PA   259       8.309  54.257  64.638  1.00  0.00           C  
ATOM   4068 H10R  PA   259       7.661  54.482  65.487  1.00  0.00           H  
ATOM   4069 H10S  PA   259       8.167  55.121  63.985  1.00  0.00           H  
ATOM   4070  C19  PA   259       7.871  52.989  63.902  1.00  0.00           C  
ATOM   4071  H9R  PA   259       8.361  52.997  62.926  1.00  0.00           H  
ATOM   4072  H9S  PA   259       8.373  52.154  64.395  1.00  0.00           H  
ATOM   4073  C18  PA   259       6.386  52.755  63.610  1.00  0.00           C  
ATOM   4074  H8R  PA   259       6.154  53.462  62.812  1.00  0.00           H  
ATOM   4075  H8S  PA   259       6.271  51.764  63.166  1.00  0.00           H  
ATOM   4076  C17  PA   259       5.471  52.890  64.914  1.00  0.00           C  
ATOM   4077  H7R  PA   259       5.331  53.957  65.099  1.00  0.00           H  
ATOM   4078  H7S  PA   259       4.535  52.373  64.693  1.00  0.00           H  
ATOM   4079  C16  PA   259       6.053  52.434  66.302  1.00  0.00           C  
ATOM   4080  H6R  PA   259       6.274  51.369  66.202  1.00  0.00           H  
ATOM   4081  H6S  PA   259       7.025  52.889  66.503  1.00  0.00           H  
ATOM   4082  C15  PA   259       4.997  52.652  67.430  1.00  0.00           C  
ATOM   4083  H5R  PA   259       4.025  52.306  67.074  1.00  0.00           H  
ATOM   4084  H5S  PA   259       5.254  51.906  68.185  1.00  0.00           H  
ATOM   4085  C14  PA   259       4.998  54.048  67.964  1.00  0.00           C  
ATOM   4086  H4R  PA   259       6.005  54.316  68.292  1.00  0.00           H  
ATOM   4087  H4S  PA   259       4.763  54.689  67.111  1.00  0.00           H  
ATOM   4088  C13  PA   259       4.044  54.411  69.123  1.00  0.00           C  
ATOM   4089  H3R  PA   259       3.141  53.816  68.972  1.00  0.00           H  
ATOM   4090  H3S  PA   259       4.356  53.889  70.030  1.00  0.00           H  
ATOM   4091  C12  PA   259       3.685  55.855  69.445  1.00  0.00           C  
ATOM   4092  H2R  PA   259       4.578  56.352  69.829  1.00  0.00           H  
ATOM   4093  H2S  PA   259       3.464  56.450  68.556  1.00  0.00           H  
ATOM   4094  C11  PC   260       2.661  55.991  70.460  1.00  0.00           C  
ATOM   4095  O12  PC   260       1.943  56.966  70.439  1.00  0.00           O  
ATOM   4096  O11  PC   260       2.576  54.952  71.329  1.00  0.00           O  
ATOM   4097  C1   PC   260       1.536  55.046  72.340  1.00  0.00           C  
ATOM   4098  HR   PC   260       1.474  55.963  72.930  1.00  0.00           H  
ATOM   4099  HS   PC   260       0.530  54.975  71.920  1.00  0.00           H  
ATOM   4100  C2   PC   260       1.784  53.949  73.417  1.00  0.00           C  
ATOM   4101  HX   PC   260       0.817  53.703  73.863  1.00  0.00           H  
ATOM   4102  C3   PC   260       2.849  54.533  74.449  1.00  0.00           C  
ATOM   4103  HA   PC   260       3.384  55.309  73.896  1.00  0.00           H  
ATOM   4104  HB   PC   260       2.264  55.118  75.163  1.00  0.00           H  
ATOM   4105  O31  PC   260       3.685  53.555  75.033  1.00  0.00           O  
ATOM   4106  P31  PC   260       4.807  54.045  76.045  1.00  0.00           P  
ATOM   4107  O32  PC   260       3.956  54.416  77.356  1.00  0.00           O  
ATOM   4108  C31  PC   260       3.761  53.453  78.377  1.00  0.00           C  
ATOM   4109  H1A  PC   260       3.695  52.461  77.924  1.00  0.00           H  
ATOM   4110  H1B  PC   260       4.524  53.567  79.151  1.00  0.00           H  
ATOM   4111  C32  PC   260       2.379  53.836  78.949  1.00  0.00           C  
ATOM   4112  H2A  PC   260       2.551  54.686  79.611  1.00  0.00           H  
ATOM   4113  H2B  PC   260       1.730  54.202  78.152  1.00  0.00           H  
ATOM   4114  N31  PC   260       1.802  52.787  79.852  1.00  0.00           N  
ATOM   4115  C33  PC   260       2.547  52.508  81.124  1.00  0.00           C  
ATOM   4116  H3A  PC   260       2.105  51.688  81.692  1.00  0.00           H  
ATOM   4117  H3B  PC   260       3.528  52.120  80.845  1.00  0.00           H  
ATOM   4118  H3C  PC   260       2.642  53.369  81.787  1.00  0.00           H  
ATOM   4119  C34  PC   260       0.455  53.249  80.193  1.00  0.00           C  
ATOM   4120  H4A  PC   260      -0.006  52.573  80.914  1.00  0.00           H  
ATOM   4121  H4B  PC   260       0.546  54.204  80.714  1.00  0.00           H  
ATOM   4122  H4C  PC   260      -0.193  53.250  79.315  1.00  0.00           H  
ATOM   4123  C35  PC   260       1.499  51.575  79.055  1.00  0.00           C  
ATOM   4124  H5A  PC   260       0.859  50.885  79.606  1.00  0.00           H  
ATOM   4125  H5B  PC   260       2.471  51.273  78.662  1.00  0.00           H  
ATOM   4126  H5C  PC   260       0.961  51.977  78.195  1.00  0.00           H  
ATOM   4127  O33  PC   260       5.775  52.943  76.320  1.00  0.00           O  
ATOM   4128  O34  PC   260       5.339  55.193  75.376  1.00  0.00           O  
ATOM   4129  O21  PC   260       2.282  52.731  72.775  1.00  0.00           O  
ATOM   4130  C21  PC   260       1.377  52.027  72.110  1.00  0.00           C  
ATOM   4131  O22  PC   260       0.200  52.142  72.389  1.00  0.00           O  
ATOM   4132  C12  OL   261       1.871  51.043  71.035  1.00  0.00           C  
ATOM   4133  H2R  OL   261       2.420  51.550  70.239  1.00  0.00           H  
ATOM   4134  H2S  OL   261       1.019  50.462  70.674  1.00  0.00           H  
ATOM   4135  C13  OL   261       2.855  50.103  71.731  1.00  0.00           C  
ATOM   4136  H3R  OL   261       2.291  49.665  72.558  1.00  0.00           H  
ATOM   4137  H3S  OL   261       3.669  50.678  72.177  1.00  0.00           H  
ATOM   4138  C14  OL   261       3.382  48.986  70.878  1.00  0.00           C  
ATOM   4139  H4R  OL   261       2.574  48.467  70.359  1.00  0.00           H  
ATOM   4140  H4S  OL   261       3.758  48.240  71.582  1.00  0.00           H  
ATOM   4141  C15  OL   261       4.428  49.326  69.853  1.00  0.00           C  
ATOM   4142  H5R  OL   261       5.226  49.882  70.349  1.00  0.00           H  
ATOM   4143  H5S  OL   261       4.078  50.010  69.077  1.00  0.00           H  
ATOM   4144  C16  OL   261       5.014  48.072  69.225  1.00  0.00           C  
ATOM   4145  H6R  OL   261       4.260  47.339  68.932  1.00  0.00           H  
ATOM   4146  H6S  OL   261       5.613  47.722  70.069  1.00  0.00           H  
ATOM   4147  C17  OL   261       6.060  48.357  68.109  1.00  0.00           C  
ATOM   4148  H7R  OL   261       7.025  48.019  68.494  1.00  0.00           H  
ATOM   4149  H7S  OL   261       5.995  49.430  67.915  1.00  0.00           H  
ATOM   4150  C18  OL   261       5.798  47.732  66.753  1.00  0.00           C  
ATOM   4151  H8R  OL   261       4.749  47.792  66.456  1.00  0.00           H  
ATOM   4152  H8S  OL   261       5.962  46.653  66.768  1.00  0.00           H  
ATOM   4153  C19  OL   261       6.602  48.354  65.686  1.00  0.00           C  
ATOM   4154  H9R  OL   261       7.679  48.458  65.796  1.00  0.00           H  
ATOM   4155 C110  OL   261       6.169  48.794  64.471  1.00  0.00           C  
ATOM   4156 H10R  OL   261       6.942  49.192  63.819  1.00  0.00           H  
ATOM   4157 C111  OL   261       4.827  48.522  63.891  1.00  0.00           C  
ATOM   4158 H11R  OL   261       4.179  49.396  63.978  1.00  0.00           H  
ATOM   4159 H11S  OL   261       4.375  47.569  64.175  1.00  0.00           H  
ATOM   4160 C112  OL   261       4.766  48.175  62.399  1.00  0.00           C  
ATOM   4161 H12R  OL   261       5.268  48.903  61.759  1.00  0.00           H  
ATOM   4162 H12S  OL   261       3.706  48.184  62.137  1.00  0.00           H  
ATOM   4163 C113  OL   261       5.388  46.793  62.076  1.00  0.00           C  
ATOM   4164 H13R  OL   261       4.782  46.084  62.643  1.00  0.00           H  
ATOM   4165 H13S  OL   261       6.346  46.750  62.599  1.00  0.00           H  
ATOM   4166 C114  OL   261       5.424  46.497  60.606  1.00  0.00           C  
ATOM   4167 H14R  OL   261       5.943  47.254  60.016  1.00  0.00           H  
ATOM   4168 H14S  OL   261       4.399  46.378  60.247  1.00  0.00           H  
ATOM   4169 C115  OL   261       6.229  45.340  60.177  1.00  0.00           C  
ATOM   4170 H15R  OL   261       7.287  45.584  60.296  1.00  0.00           H  
ATOM   4171 H15S  OL   261       6.212  45.180  59.097  1.00  0.00           H  
ATOM   4172 C116  OL   261       5.922  44.039  60.798  1.00  0.00           C  
ATOM   4173 H16R  OL   261       4.848  43.841  60.789  1.00  0.00           H  
ATOM   4174 H16S  OL   261       6.141  44.098  61.867  1.00  0.00           H  
ATOM   4175 C117  OL   261       6.754  42.920  60.285  1.00  0.00           C  
ATOM   4176 H17R  OL   261       7.797  43.014  60.593  1.00  0.00           H  
ATOM   4177 H17S  OL   261       6.752  43.030  59.199  1.00  0.00           H  
ATOM   4178 C118  OL   261       6.401  41.614  60.831  1.00  0.00           C  
ATOM   4179 H18R  OL   261       5.318  41.480  60.790  1.00  0.00           H  
ATOM   4180 H18S  OL   261       6.667  41.464  61.879  1.00  0.00           H  
ATOM   4181 H18T  OL   261       6.824  40.815  60.218  1.00  0.00           H  
TER    4182       OL   261 
ATOM   4182 C116  PA   262      21.424  29.159  55.569  1.00  0.00           C  
ATOM   4183 H16R  PA   262      22.430  28.738  55.618  1.00  0.00           H  
ATOM   4184 H16S  PA   262      21.298  29.681  56.520  1.00  0.00           H  
ATOM   4185 H16T  PA   262      21.495  29.959  54.829  1.00  0.00           H  
ATOM   4186 C115  PA   262      20.280  28.192  55.365  1.00  0.00           C  
ATOM   4187 H15R  PA   262      19.305  28.557  55.694  1.00  0.00           H  
ATOM   4188 H15S  PA   262      20.119  27.953  54.312  1.00  0.00           H  
ATOM   4189 C114  PA   262      20.422  26.757  55.927  1.00  0.00           C  
ATOM   4190 H14R  PA   262      21.094  26.103  55.368  1.00  0.00           H  
ATOM   4191 H14S  PA   262      20.855  26.883  56.922  1.00  0.00           H  
ATOM   4192 C113  PA   262      19.045  26.028  56.242  1.00  0.00           C  
ATOM   4193 H13R  PA   262      18.466  26.781  56.781  1.00  0.00           H  
ATOM   4194 H13S  PA   262      18.387  25.834  55.392  1.00  0.00           H  
ATOM   4195 C112  PA   262      19.163  24.768  57.076  1.00  0.00           C  
ATOM   4196 H12R  PA   262      19.492  23.900  56.501  1.00  0.00           H  
ATOM   4197 H12S  PA   262      19.924  25.032  57.813  1.00  0.00           H  
ATOM   4198 C111  PA   262      17.886  24.290  57.785  1.00  0.00           C  
ATOM   4199 H11R  PA   262      17.138  23.928  57.077  1.00  0.00           H  
ATOM   4200 H11S  PA   262      18.283  23.446  58.353  1.00  0.00           H  
ATOM   4201 C110  PA   262      17.108  25.197  58.732  1.00  0.00           C  
ATOM   4202 H10R  PA   262      17.661  25.371  59.657  1.00  0.00           H  
ATOM   4203 H10S  PA   262      17.076  26.117  58.145  1.00  0.00           H  
ATOM   4204  C19  PA   262      15.736  24.739  59.079  1.00  0.00           C  
ATOM   4205  H9R  PA   262      15.186  24.642  58.140  1.00  0.00           H  
ATOM   4206  H9S  PA   262      15.775  23.711  59.445  1.00  0.00           H  
ATOM   4207  C18  PA   262      14.972  25.636  60.039  1.00  0.00           C  
ATOM   4208  H8R  PA   262      14.939  26.656  59.652  1.00  0.00           H  
ATOM   4209  H8S  PA   262      13.967  25.290  60.291  1.00  0.00           H  
ATOM   4210  C17  PA   262      15.698  25.711  61.406  1.00  0.00           C  
ATOM   4211  H7R  PA   262      15.630  24.724  61.867  1.00  0.00           H  
ATOM   4212  H7S  PA   262      16.714  26.103  61.325  1.00  0.00           H  
ATOM   4213  C16  PA   262      14.944  26.697  62.371  1.00  0.00           C  
ATOM   4214  H6R  PA   262      14.642  27.553  61.764  1.00  0.00           H  
ATOM   4215  H6S  PA   262      13.975  26.241  62.584  1.00  0.00           H  
ATOM   4216  C15  PA   262      15.717  26.954  63.655  1.00  0.00           C  
ATOM   4217  H5R  PA   262      15.929  26.016  64.172  1.00  0.00           H  
ATOM   4218  H5S  PA   262      16.687  27.381  63.394  1.00  0.00           H  
ATOM   4219  C14  PA   262      14.915  27.977  64.558  1.00  0.00           C  
ATOM   4220  H4R  PA   262      15.600  28.361  65.317  1.00  0.00           H  
ATOM   4221  H4S  PA   262      14.686  28.834  63.921  1.00  0.00           H  
ATOM   4222  C13  PA   262      13.662  27.349  65.186  1.00  0.00           C  
ATOM   4223  H3R  PA   262      13.084  28.197  65.560  1.00  0.00           H  
ATOM   4224  H3S  PA   262      13.036  27.006  64.360  1.00  0.00           H  
ATOM   4225  C12  PA   262      13.783  26.145  66.239  1.00  0.00           C  
ATOM   4226  H2R  PA   262      14.247  25.279  65.763  1.00  0.00           H  
ATOM   4227  H2S  PA   262      14.456  26.419  67.054  1.00  0.00           H  
ATOM   4228  C11  PC   263      12.425  25.761  66.731  1.00  0.00           C  
ATOM   4229  O12  PC   263      11.992  24.641  66.638  1.00  0.00           O  
ATOM   4230  O11  PC   263      11.715  26.841  67.130  1.00  0.00           O  
ATOM   4231  C1   PC   263      10.353  26.674  67.440  1.00  0.00           C  
ATOM   4232  HR   PC   263       9.796  27.582  67.195  1.00  0.00           H  
ATOM   4233  HS   PC   263       9.909  25.772  67.013  1.00  0.00           H  
ATOM   4234  C2   PC   263      10.363  26.477  68.994  1.00  0.00           C  
ATOM   4235  HX   PC   263       9.365  26.625  69.413  1.00  0.00           H  
ATOM   4236  C3   PC   263      11.131  27.494  69.897  1.00  0.00           C  
ATOM   4237  HA   PC   263      11.976  27.003  70.387  1.00  0.00           H  
ATOM   4238  HB   PC   263      11.490  28.377  69.363  1.00  0.00           H  
ATOM   4239  O31  PC   263      10.319  27.902  70.986  1.00  0.00           O  
ATOM   4240  P31  PC   263      10.976  28.677  72.179  1.00  0.00           P  
ATOM   4241  O32  PC   263      11.626  27.644  73.195  1.00  0.00           O  
ATOM   4242  C31  PC   263      10.823  26.854  74.046  1.00  0.00           C  
ATOM   4243  H1A  PC   263      10.143  27.517  74.587  1.00  0.00           H  
ATOM   4244  H1B  PC   263      10.159  26.262  73.411  1.00  0.00           H  
ATOM   4245  C32  PC   263      11.666  25.941  74.912  1.00  0.00           C  
ATOM   4246  H2A  PC   263      11.804  24.937  74.506  1.00  0.00           H  
ATOM   4247  H2B  PC   263      12.682  26.307  75.067  1.00  0.00           H  
ATOM   4248  N31  PC   263      11.078  25.516  76.208  1.00  0.00           N  
ATOM   4249  C33  PC   263      11.884  24.455  76.760  1.00  0.00           C  
ATOM   4250  H3A  PC   263      12.940  24.716  76.670  1.00  0.00           H  
ATOM   4251  H3B  PC   263      11.670  24.487  77.829  1.00  0.00           H  
ATOM   4252  H3C  PC   263      11.613  23.525  76.260  1.00  0.00           H  
ATOM   4253  C34  PC   263      11.092  26.699  77.194  1.00  0.00           C  
ATOM   4254  H4A  PC   263      10.588  27.438  76.570  1.00  0.00           H  
ATOM   4255  H4B  PC   263      10.676  26.371  78.148  1.00  0.00           H  
ATOM   4256  H4C  PC   263      12.152  26.916  77.334  1.00  0.00           H  
ATOM   4257  C35  PC   263       9.630  24.957  75.950  1.00  0.00           C  
ATOM   4258  H5A  PC   263       9.021  25.765  75.543  1.00  0.00           H  
ATOM   4259  H5B  PC   263       9.269  24.515  76.881  1.00  0.00           H  
ATOM   4260  H5C  PC   263       9.779  24.201  75.178  1.00  0.00           H  
ATOM   4261  O33  PC   263      12.023  29.619  71.674  1.00  0.00           O  
ATOM   4262  O34  PC   263       9.811  29.269  72.908  1.00  0.00           O  
ATOM   4263  O21  PC   263      10.882  25.181  69.169  1.00  0.00           O  
ATOM   4264  C21  PC   263      10.185  23.996  68.990  1.00  0.00           C  
ATOM   4265  O22  PC   263       8.972  23.977  68.923  1.00  0.00           O  
ATOM   4266  C12  OL   264      11.041  22.686  69.035  1.00  0.00           C  
ATOM   4267  H2R  OL   264      11.504  22.657  70.023  1.00  0.00           H  
ATOM   4268  H2S  OL   264      11.735  22.617  68.195  1.00  0.00           H  
ATOM   4269  C13  OL   264      10.112  21.533  68.953  1.00  0.00           C  
ATOM   4270  H3R  OL   264       9.378  21.357  69.743  1.00  0.00           H  
ATOM   4271  H3S  OL   264      10.772  20.707  69.226  1.00  0.00           H  
ATOM   4272  C14  OL   264       9.530  21.255  67.544  1.00  0.00           C  
ATOM   4273  H4R  OL   264       9.913  21.976  66.819  1.00  0.00           H  
ATOM   4274  H4S  OL   264       8.444  21.341  67.465  1.00  0.00           H  
ATOM   4275  C15  OL   264      10.028  19.866  67.007  1.00  0.00           C  
ATOM   4276  H5R  OL   264       9.835  19.053  67.710  1.00  0.00           H  
ATOM   4277  H5S  OL   264      11.095  19.811  66.782  1.00  0.00           H  
ATOM   4278  C16  OL   264       9.275  19.272  65.794  1.00  0.00           C  
ATOM   4279  H6R  OL   264       9.275  20.127  65.113  1.00  0.00           H  
ATOM   4280  H6S  OL   264       8.301  19.088  66.253  1.00  0.00           H  
ATOM   4281  C17  OL   264       9.852  18.017  65.185  1.00  0.00           C  
ATOM   4282  H7R  OL   264       9.971  17.325  66.021  1.00  0.00           H  
ATOM   4283  H7S  OL   264      10.815  18.117  64.679  1.00  0.00           H  
ATOM   4284  C18  OL   264       8.943  17.366  64.125  1.00  0.00           C  
ATOM   4285  H8R  OL   264       8.901  18.108  63.324  1.00  0.00           H  
ATOM   4286  H8S  OL   264       7.929  17.314  64.527  1.00  0.00           H  
ATOM   4287  C19  OL   264       9.515  16.125  63.525  1.00  0.00           C  
ATOM   4288  H9R  OL   264       9.437  15.279  64.204  1.00  0.00           H  
ATOM   4289 C110  OL   264       9.910  16.105  62.274  1.00  0.00           C  
ATOM   4290 H10R  OL   264      10.228  15.164  61.832  1.00  0.00           H  
ATOM   4291 C111  OL   264      10.110  17.314  61.372  1.00  0.00           C  
ATOM   4292 H11R  OL   264      11.042  17.031  60.878  1.00  0.00           H  
ATOM   4293 H11S  OL   264      10.240  18.323  61.769  1.00  0.00           H  
ATOM   4294 C112  OL   264       8.951  17.234  60.371  1.00  0.00           C  
ATOM   4295 H12R  OL   264       8.003  17.533  60.822  1.00  0.00           H  
ATOM   4296 H12S  OL   264       8.837  16.235  59.945  1.00  0.00           H  
ATOM   4297 C113  OL   264       9.108  18.335  59.326  1.00  0.00           C  
ATOM   4298 H13R  OL   264       9.070  19.324  59.788  1.00  0.00           H  
ATOM   4299 H13S  OL   264      10.151  18.388  59.006  1.00  0.00           H  
ATOM   4300 C114  OL   264       8.242  18.239  58.089  1.00  0.00           C  
ATOM   4301 H14R  OL   264       8.570  17.295  57.648  1.00  0.00           H  
ATOM   4302 H14S  OL   264       8.443  18.991  57.323  1.00  0.00           H  
ATOM   4303 C115  OL   264       6.756  18.277  58.289  1.00  0.00           C  
ATOM   4304 H15R  OL   264       6.596  19.320  58.568  1.00  0.00           H  
ATOM   4305 H15S  OL   264       6.560  17.576  59.103  1.00  0.00           H  
ATOM   4306 C116  OL   264       5.935  17.979  57.020  1.00  0.00           C  
ATOM   4307 H16R  OL   264       6.063  16.939  56.714  1.00  0.00           H  
ATOM   4308 H16S  OL   264       6.209  18.463  56.080  1.00  0.00           H  
ATOM   4309 C117  OL   264       4.489  18.420  57.217  1.00  0.00           C  
ATOM   4310 H17R  OL   264       4.257  19.367  57.709  1.00  0.00           H  
ATOM   4311 H17S  OL   264       4.086  17.625  57.847  1.00  0.00           H  
ATOM   4312 C118  OL   264       3.764  18.356  55.843  1.00  0.00           C  
ATOM   4313 H18R  OL   264       3.567  17.365  55.427  1.00  0.00           H  
ATOM   4314 H18S  OL   264       4.260  18.799  54.977  1.00  0.00           H  
ATOM   4315 H18T  OL   264       2.836  18.919  55.954  1.00  0.00           H  
TER    4316       OL   264 
ATOM   4316 C116  PA   265      47.447  53.780  62.760  1.00  0.00           C  
ATOM   4317 H16R  PA   265      47.459  52.888  62.130  1.00  0.00           H  
ATOM   4318 H16S  PA   265      48.448  54.145  62.523  1.00  0.00           H  
ATOM   4319 H16T  PA   265      46.707  54.416  62.270  1.00  0.00           H  
ATOM   4320 C115  PA   265      46.994  53.649  64.251  1.00  0.00           C  
ATOM   4321 H15R  PA   265      45.988  53.256  64.413  1.00  0.00           H  
ATOM   4322 H15S  PA   265      47.585  52.857  64.715  1.00  0.00           H  
ATOM   4323 C114  PA   265      47.098  54.954  65.087  1.00  0.00           C  
ATOM   4324 H14R  PA   265      48.158  55.151  65.260  1.00  0.00           H  
ATOM   4325 H14S  PA   265      46.668  55.798  64.544  1.00  0.00           H  
ATOM   4326 C113  PA   265      46.456  54.997  66.475  1.00  0.00           C  
ATOM   4327 H13R  PA   265      45.635  55.716  66.425  1.00  0.00           H  
ATOM   4328 H13S  PA   265      46.053  53.995  66.632  1.00  0.00           H  
ATOM   4329 C112  PA   265      47.325  55.498  67.704  1.00  0.00           C  
ATOM   4330 H12R  PA   265      48.302  55.026  67.824  1.00  0.00           H  
ATOM   4331 H12S  PA   265      47.555  56.564  67.663  1.00  0.00           H  
ATOM   4332 C111  PA   265      46.550  55.294  68.932  1.00  0.00           C  
ATOM   4333 H11R  PA   265      45.680  55.939  68.798  1.00  0.00           H  
ATOM   4334 H11S  PA   265      46.376  54.219  69.018  1.00  0.00           H  
ATOM   4335 C110  PA   265      47.274  55.787  70.156  1.00  0.00           C  
ATOM   4336 H10R  PA   265      48.279  55.371  70.243  1.00  0.00           H  
ATOM   4337 H10S  PA   265      47.328  56.865  69.987  1.00  0.00           H  
ATOM   4338  C19  PA   265      46.485  55.600  71.436  1.00  0.00           C  
ATOM   4339  H9R  PA   265      47.035  55.872  72.339  1.00  0.00           H  
ATOM   4340  H9S  PA   265      45.702  56.360  71.458  1.00  0.00           H  
ATOM   4341  C18  PA   265      46.123  54.173  71.723  1.00  0.00           C  
ATOM   4342  H8R  PA   265      45.413  53.716  71.029  1.00  0.00           H  
ATOM   4343  H8S  PA   265      47.077  53.675  71.539  1.00  0.00           H  
ATOM   4344  C17  PA   265      45.544  54.042  73.157  1.00  0.00           C  
ATOM   4345  H7R  PA   265      46.452  54.108  73.761  1.00  0.00           H  
ATOM   4346  H7S  PA   265      44.947  54.919  73.414  1.00  0.00           H  
ATOM   4347  C16  PA   265      45.015  52.663  73.457  1.00  0.00           C  
ATOM   4348  H6R  PA   265      44.330  52.316  72.680  1.00  0.00           H  
ATOM   4349  H6S  PA   265      45.798  51.902  73.500  1.00  0.00           H  
ATOM   4350  C15  PA   265      44.132  52.617  74.697  1.00  0.00           C  
ATOM   4351  H5R  PA   265      44.861  52.609  75.510  1.00  0.00           H  
ATOM   4352  H5S  PA   265      43.571  53.541  74.852  1.00  0.00           H  
ATOM   4353  C14  PA   265      43.316  51.387  74.642  1.00  0.00           C  
ATOM   4354  H4R  PA   265      42.939  51.086  73.663  1.00  0.00           H  
ATOM   4355  H4S  PA   265      43.914  50.543  74.993  1.00  0.00           H  
ATOM   4356  C13  PA   265      42.135  51.230  75.561  1.00  0.00           C  
ATOM   4357  H3R  PA   265      41.394  51.946  75.200  1.00  0.00           H  
ATOM   4358  H3S  PA   265      41.620  50.271  75.482  1.00  0.00           H  
ATOM   4359  C12  PA   265      42.438  51.517  76.991  1.00  0.00           C  
ATOM   4360  H2R  PA   265      43.307  50.946  77.325  1.00  0.00           H  
ATOM   4361  H2S  PA   265      42.533  52.575  77.245  1.00  0.00           H  
ATOM   4362  C11  PC   266      41.359  51.192  77.943  1.00  0.00           C  
ATOM   4363  O12  PC   266      41.519  51.330  79.171  1.00  0.00           O  
ATOM   4364  O11  PC   266      40.110  51.097  77.400  1.00  0.00           O  
ATOM   4365  C1   PC   266      38.935  50.741  78.211  1.00  0.00           C  
ATOM   4366  HR   PC   266      38.132  50.315  77.604  1.00  0.00           H  
ATOM   4367  HS   PC   266      39.366  50.038  78.928  1.00  0.00           H  
ATOM   4368  C2   PC   266      38.590  52.058  78.999  1.00  0.00           C  
ATOM   4369  HX   PC   266      39.562  52.551  79.085  1.00  0.00           H  
ATOM   4370  C3   PC   266      37.924  51.899  80.388  1.00  0.00           C  
ATOM   4371  HA   PC   266      36.929  51.517  80.143  1.00  0.00           H  
ATOM   4372  HB   PC   266      38.346  51.084  80.981  1.00  0.00           H  
ATOM   4373  O31  PC   266      38.008  53.044  81.141  1.00  0.00           O  
ATOM   4374  P31  PC   266      37.210  53.292  82.464  1.00  0.00           P  
ATOM   4375  O32  PC   266      37.741  52.185  83.478  1.00  0.00           O  
ATOM   4376  C31  PC   266      39.129  52.214  84.032  1.00  0.00           C  
ATOM   4377  H1A  PC   266      39.874  52.225  83.231  1.00  0.00           H  
ATOM   4378  H1B  PC   266      39.063  53.119  84.642  1.00  0.00           H  
ATOM   4379  C32  PC   266      39.310  50.871  84.859  1.00  0.00           C  
ATOM   4380  H2A  PC   266      39.255  49.962  84.257  1.00  0.00           H  
ATOM   4381  H2B  PC   266      40.371  50.920  85.108  1.00  0.00           H  
ATOM   4382  N31  PC   266      38.493  50.695  86.019  1.00  0.00           N  
ATOM   4383  C33  PC   266      36.985  50.636  85.547  1.00  0.00           C  
ATOM   4384  H3A  PC   266      36.712  51.640  85.219  1.00  0.00           H  
ATOM   4385  H3B  PC   266      36.860  49.986  84.681  1.00  0.00           H  
ATOM   4386  H3C  PC   266      36.373  50.298  86.384  1.00  0.00           H  
ATOM   4387  C34  PC   266      38.834  49.363  86.610  1.00  0.00           C  
ATOM   4388  H4A  PC   266      38.720  48.566  85.874  1.00  0.00           H  
ATOM   4389  H4B  PC   266      39.903  49.417  86.818  1.00  0.00           H  
ATOM   4390  H4C  PC   266      38.186  49.145  87.460  1.00  0.00           H  
ATOM   4391  C35  PC   266      38.664  51.684  87.140  1.00  0.00           C  
ATOM   4392  H5A  PC   266      38.260  52.633  86.785  1.00  0.00           H  
ATOM   4393  H5B  PC   266      39.724  51.900  87.279  1.00  0.00           H  
ATOM   4394  H5C  PC   266      38.118  51.454  88.056  1.00  0.00           H  
ATOM   4395  O33  PC   266      37.622  54.620  82.965  1.00  0.00           O  
ATOM   4396  O34  PC   266      35.755  53.015  82.153  1.00  0.00           O  
ATOM   4397  O21  PC   266      37.847  53.026  78.243  1.00  0.00           O  
ATOM   4398  C21  PC   266      37.970  54.375  78.486  1.00  0.00           C  
ATOM   4399  O22  PC   266      38.813  54.887  79.222  1.00  0.00           O  
ATOM   4400  C12  OL   267      36.964  55.238  77.697  1.00  0.00           C  
ATOM   4401  H2R  OL   267      36.883  56.181  78.242  1.00  0.00           H  
ATOM   4402  H2S  OL   267      35.970  54.796  77.596  1.00  0.00           H  
ATOM   4403  C13  OL   267      37.543  55.447  76.295  1.00  0.00           C  
ATOM   4404  H3R  OL   267      38.584  55.773  76.357  1.00  0.00           H  
ATOM   4405  H3S  OL   267      37.005  56.320  75.920  1.00  0.00           H  
ATOM   4406  C14  OL   267      37.462  54.320  75.294  1.00  0.00           C  
ATOM   4407  H4R  OL   267      36.415  54.018  75.362  1.00  0.00           H  
ATOM   4408  H4S  OL   267      38.166  53.559  75.636  1.00  0.00           H  
ATOM   4409  C15  OL   267      37.762  54.671  73.860  1.00  0.00           C  
ATOM   4410  H5R  OL   267      36.920  55.007  73.252  1.00  0.00           H  
ATOM   4411  H5S  OL   267      38.011  53.726  73.373  1.00  0.00           H  
ATOM   4412  C16  OL   267      38.931  55.746  73.535  1.00  0.00           C  
ATOM   4413  H6R  OL   267      39.896  55.346  73.853  1.00  0.00           H  
ATOM   4414  H6S  OL   267      38.716  56.666  74.083  1.00  0.00           H  
ATOM   4415  C17  OL   267      39.045  56.122  72.008  1.00  0.00           C  
ATOM   4416  H7R  OL   267      38.131  56.582  71.628  1.00  0.00           H  
ATOM   4417  H7S  OL   267      39.314  55.233  71.434  1.00  0.00           H  
ATOM   4418  C18  OL   267      40.250  57.072  71.777  1.00  0.00           C  
ATOM   4419  H8R  OL   267      41.212  56.702  72.138  1.00  0.00           H  
ATOM   4420  H8S  OL   267      40.077  57.907  72.460  1.00  0.00           H  
ATOM   4421  C19  OL   267      40.448  57.572  70.376  1.00  0.00           C  
ATOM   4422  H9R  OL   267      39.728  58.378  70.257  1.00  0.00           H  
ATOM   4423 C110  OL   267      41.351  57.173  69.427  1.00  0.00           C  
ATOM   4424 H10R  OL   267      41.427  57.712  68.485  1.00  0.00           H  
ATOM   4425 C111  OL   267      42.352  56.078  69.463  1.00  0.00           C  
ATOM   4426 H11R  OL   267      42.670  55.698  70.437  1.00  0.00           H  
ATOM   4427 H11S  OL   267      43.205  56.681  69.145  1.00  0.00           H  
ATOM   4428 C112  OL   267      42.012  55.061  68.400  1.00  0.00           C  
ATOM   4429 H12R  OL   267      42.828  54.349  68.263  1.00  0.00           H  
ATOM   4430 H12S  OL   267      41.798  55.559  67.451  1.00  0.00           H  
ATOM   4431 C113  OL   267      40.802  54.234  68.820  1.00  0.00           C  
ATOM   4432 H13R  OL   267      39.967  54.648  68.251  1.00  0.00           H  
ATOM   4433 H13S  OL   267      40.529  54.391  69.866  1.00  0.00           H  
ATOM   4434 C114  OL   267      41.055  52.768  68.345  1.00  0.00           C  
ATOM   4435 H14R  OL   267      40.351  52.075  68.810  1.00  0.00           H  
ATOM   4436 H14S  OL   267      42.040  52.493  68.728  1.00  0.00           H  
ATOM   4437 C115  OL   267      40.933  52.434  66.839  1.00  0.00           C  
ATOM   4438 H15R  OL   267      41.764  52.891  66.297  1.00  0.00           H  
ATOM   4439 H15S  OL   267      40.014  52.861  66.432  1.00  0.00           H  
ATOM   4440 C116  OL   267      41.160  50.931  66.562  1.00  0.00           C  
ATOM   4441 H16R  OL   267      40.542  50.299  67.202  1.00  0.00           H  
ATOM   4442 H16S  OL   267      42.206  50.872  66.872  1.00  0.00           H  
ATOM   4443 C117  OL   267      41.137  50.337  65.122  1.00  0.00           C  
ATOM   4444 H17R  OL   267      40.164  50.497  64.654  1.00  0.00           H  
ATOM   4445 H17S  OL   267      41.401  49.278  65.097  1.00  0.00           H  
ATOM   4446 C118  OL   267      42.219  51.008  64.266  1.00  0.00           C  
ATOM   4447 H18R  OL   267      41.871  52.043  64.235  1.00  0.00           H  
ATOM   4448 H18S  OL   267      42.461  50.534  63.313  1.00  0.00           H  
ATOM   4449 H18T  OL   267      43.202  50.996  64.742  1.00  0.00           H  
TER    4450       OL   267 
ATOM   4450 C116  PA   268      23.694  50.923  59.728  1.00  0.00           C  
ATOM   4451 H16R  PA   268      23.898  51.639  60.527  1.00  0.00           H  
ATOM   4452 H16S  PA   268      22.941  50.165  59.955  1.00  0.00           H  
ATOM   4453 H16T  PA   268      23.319  51.557  58.922  1.00  0.00           H  
ATOM   4454 C115  PA   268      25.119  50.537  59.343  1.00  0.00           C  
ATOM   4455 H15R  PA   268      25.650  51.480  59.196  1.00  0.00           H  
ATOM   4456 H15S  PA   268      25.652  50.182  60.228  1.00  0.00           H  
ATOM   4457 C114  PA   268      25.100  49.617  58.083  1.00  0.00           C  
ATOM   4458 H14R  PA   268      24.728  50.136  57.197  1.00  0.00           H  
ATOM   4459 H14S  PA   268      26.157  49.451  57.864  1.00  0.00           H  
ATOM   4460 C113  PA   268      24.471  48.184  58.289  1.00  0.00           C  
ATOM   4461 H13R  PA   268      23.388  48.140  58.422  1.00  0.00           H  
ATOM   4462 H13S  PA   268      24.707  47.516  57.458  1.00  0.00           H  
ATOM   4463 C112  PA   268      25.020  47.561  59.565  1.00  0.00           C  
ATOM   4464 H12R  PA   268      26.111  47.549  59.592  1.00  0.00           H  
ATOM   4465 H12S  PA   268      24.573  48.040  60.439  1.00  0.00           H  
ATOM   4466 C111  PA   268      24.543  46.101  59.754  1.00  0.00           C  
ATOM   4467 H11R  PA   268      23.512  45.955  59.424  1.00  0.00           H  
ATOM   4468 H11S  PA   268      25.220  45.416  59.239  1.00  0.00           H  
ATOM   4469 C110  PA   268      24.716  45.818  61.220  1.00  0.00           C  
ATOM   4470 H10R  PA   268      25.735  45.729  61.602  1.00  0.00           H  
ATOM   4471 H10S  PA   268      24.316  46.720  61.688  1.00  0.00           H  
ATOM   4472  C19  PA   268      24.018  44.546  61.731  1.00  0.00           C  
ATOM   4473  H9R  PA   268      22.928  44.532  61.674  1.00  0.00           H  
ATOM   4474  H9S  PA   268      24.275  43.756  61.022  1.00  0.00           H  
ATOM   4475  C18  PA   268      24.483  44.153  63.121  1.00  0.00           C  
ATOM   4476  H8R  PA   268      25.451  43.648  63.099  1.00  0.00           H  
ATOM   4477  H8S  PA   268      24.534  45.124  63.618  1.00  0.00           H  
ATOM   4478  C17  PA   268      23.574  43.158  63.672  1.00  0.00           C  
ATOM   4479  H7R  PA   268      22.547  43.514  63.571  1.00  0.00           H  
ATOM   4480  H7S  PA   268      23.537  42.213  63.125  1.00  0.00           H  
ATOM   4481  C16  PA   268      24.050  42.716  65.077  1.00  0.00           C  
ATOM   4482  H6R  PA   268      25.075  42.369  64.933  1.00  0.00           H  
ATOM   4483  H6S  PA   268      24.108  43.605  65.707  1.00  0.00           H  
ATOM   4484  C15  PA   268      23.084  41.642  65.644  1.00  0.00           C  
ATOM   4485  H5R  PA   268      22.037  41.951  65.679  1.00  0.00           H  
ATOM   4486  H5S  PA   268      23.038  40.854  64.889  1.00  0.00           H  
ATOM   4487  C14  PA   268      23.506  41.166  67.001  1.00  0.00           C  
ATOM   4488  H4R  PA   268      24.589  41.236  67.120  1.00  0.00           H  
ATOM   4489  H4S  PA   268      23.250  41.949  67.718  1.00  0.00           H  
ATOM   4490  C13  PA   268      22.958  39.789  67.444  1.00  0.00           C  
ATOM   4491  H3R  PA   268      21.871  39.755  67.542  1.00  0.00           H  
ATOM   4492  H3S  PA   268      23.258  39.065  66.684  1.00  0.00           H  
ATOM   4493  C12  PA   268      23.606  39.310  68.685  1.00  0.00           C  
ATOM   4494  H2R  PA   268      23.535  38.222  68.740  1.00  0.00           H  
ATOM   4495  H2S  PA   268      24.651  39.623  68.620  1.00  0.00           H  
ATOM   4496  C11  PC   269      22.897  39.810  69.946  1.00  0.00           C  
ATOM   4497  O12  PC   269      23.346  39.436  71.002  1.00  0.00           O  
ATOM   4498  O11  PC   269      21.680  40.369  69.793  1.00  0.00           O  
ATOM   4499  C1   PC   269      20.914  40.593  70.955  1.00  0.00           C  
ATOM   4500  HR   PC   269      20.868  39.632  71.475  1.00  0.00           H  
ATOM   4501  HS   PC   269      21.564  41.193  71.597  1.00  0.00           H  
ATOM   4502  C2   PC   269      19.553  41.271  70.648  1.00  0.00           C  
ATOM   4503  HX   PC   269      19.594  42.309  70.308  1.00  0.00           H  
ATOM   4504  C3   PC   269      18.732  41.209  71.953  1.00  0.00           C  
ATOM   4505  HA   PC   269      18.968  42.108  72.530  1.00  0.00           H  
ATOM   4506  HB   PC   269      17.643  41.173  71.868  1.00  0.00           H  
ATOM   4507  O31  PC   269      19.133  40.152  72.815  1.00  0.00           O  
ATOM   4508  P31  PC   269      18.377  39.867  74.084  1.00  0.00           P  
ATOM   4509  O32  PC   269      18.262  41.168  74.876  1.00  0.00           O  
ATOM   4510  C31  PC   269      19.399  41.752  75.463  1.00  0.00           C  
ATOM   4511  H1A  PC   269      20.067  40.944  75.771  1.00  0.00           H  
ATOM   4512  H1B  PC   269      19.936  42.334  74.709  1.00  0.00           H  
ATOM   4513  C32  PC   269      18.936  42.662  76.643  1.00  0.00           C  
ATOM   4514  H2A  PC   269      18.361  43.491  76.226  1.00  0.00           H  
ATOM   4515  H2B  PC   269      18.379  42.117  77.406  1.00  0.00           H  
ATOM   4516  N31  PC   269      20.012  43.360  77.437  1.00  0.00           N  
ATOM   4517  C33  PC   269      20.836  42.325  78.044  1.00  0.00           C  
ATOM   4518  H3A  PC   269      21.231  42.759  78.964  1.00  0.00           H  
ATOM   4519  H3B  PC   269      20.221  41.449  78.255  1.00  0.00           H  
ATOM   4520  H3C  PC   269      21.588  42.000  77.323  1.00  0.00           H  
ATOM   4521  C34  PC   269      20.815  44.278  76.610  1.00  0.00           C  
ATOM   4522  H4A  PC   269      20.194  44.999  76.077  1.00  0.00           H  
ATOM   4523  H4B  PC   269      21.611  44.768  77.173  1.00  0.00           H  
ATOM   4524  H4C  PC   269      21.436  43.837  75.829  1.00  0.00           H  
ATOM   4525  C35  PC   269      19.352  44.227  78.524  1.00  0.00           C  
ATOM   4526  H5A  PC   269      20.149  44.813  78.984  1.00  0.00           H  
ATOM   4527  H5B  PC   269      18.911  43.550  79.257  1.00  0.00           H  
ATOM   4528  H5C  PC   269      18.622  44.781  77.931  1.00  0.00           H  
ATOM   4529  O33  PC   269      16.973  39.504  73.749  1.00  0.00           O  
ATOM   4530  O34  PC   269      19.209  38.907  74.799  1.00  0.00           O  
ATOM   4531  O21  PC   269      18.939  40.482  69.601  1.00  0.00           O  
ATOM   4532  C21  PC   269      17.763  40.957  69.130  1.00  0.00           C  
ATOM   4533  O22  PC   269      17.292  42.028  69.458  1.00  0.00           O  
ATOM   4534  C12  OL   270      17.038  39.930  68.295  1.00  0.00           C  
ATOM   4535  H2R  OL   270      16.125  40.308  67.828  1.00  0.00           H  
ATOM   4536  H2S  OL   270      16.715  39.178  69.018  1.00  0.00           H  
ATOM   4537  C13  OL   270      17.995  39.338  67.240  1.00  0.00           C  
ATOM   4538  H3R  OL   270      18.877  38.863  67.674  1.00  0.00           H  
ATOM   4539  H3S  OL   270      18.495  40.132  66.682  1.00  0.00           H  
ATOM   4540  C14  OL   270      17.282  38.490  66.260  1.00  0.00           C  
ATOM   4541  H4R  OL   270      16.495  39.048  65.749  1.00  0.00           H  
ATOM   4542  H4S  OL   270      16.789  37.717  66.854  1.00  0.00           H  
ATOM   4543  C15  OL   270      18.225  37.837  65.191  1.00  0.00           C  
ATOM   4544  H5R  OL   270      17.615  37.028  64.784  1.00  0.00           H  
ATOM   4545  H5S  OL   270      19.054  37.363  65.719  1.00  0.00           H  
ATOM   4546  C16  OL   270      18.818  38.674  64.081  1.00  0.00           C  
ATOM   4547  H6R  OL   270      19.673  39.125  64.589  1.00  0.00           H  
ATOM   4548  H6S  OL   270      18.106  39.432  63.748  1.00  0.00           H  
ATOM   4549  C17  OL   270      19.457  38.002  62.855  1.00  0.00           C  
ATOM   4550  H7R  OL   270      18.801  37.167  62.601  1.00  0.00           H  
ATOM   4551  H7S  OL   270      20.383  37.541  63.204  1.00  0.00           H  
ATOM   4552  C18  OL   270      19.656  38.931  61.629  1.00  0.00           C  
ATOM   4553  H8R  OL   270      18.741  39.303  61.164  1.00  0.00           H  
ATOM   4554  H8S  OL   270      20.052  38.306  60.827  1.00  0.00           H  
ATOM   4555  C19  OL   270      20.606  40.058  61.948  1.00  0.00           C  
ATOM   4556  H9R  OL   270      20.406  40.518  62.912  1.00  0.00           H  
ATOM   4557 C110  OL   270      21.598  40.468  61.111  1.00  0.00           C  
ATOM   4558 H10R  OL   270      22.238  41.291  61.420  1.00  0.00           H  
ATOM   4559 C111  OL   270      21.945  39.980  59.779  1.00  0.00           C  
ATOM   4560 H11R  OL   270      22.165  38.911  59.768  1.00  0.00           H  
ATOM   4561 H11S  OL   270      22.892  40.454  59.511  1.00  0.00           H  
ATOM   4562 C112  OL   270      20.951  40.262  58.700  1.00  0.00           C  
ATOM   4563 H12R  OL   270      20.915  41.350  58.615  1.00  0.00           H  
ATOM   4564 H12S  OL   270      19.912  40.005  58.917  1.00  0.00           H  
ATOM   4565 C113  OL   270      21.367  39.635  57.353  1.00  0.00           C  
ATOM   4566 H13R  OL   270      21.383  38.545  57.428  1.00  0.00           H  
ATOM   4567 H13S  OL   270      22.369  39.991  57.104  1.00  0.00           H  
ATOM   4568 C114  OL   270      20.447  39.940  56.221  1.00  0.00           C  
ATOM   4569 H14R  OL   270      19.496  39.500  56.526  1.00  0.00           H  
ATOM   4570 H14S  OL   270      20.953  39.467  55.376  1.00  0.00           H  
ATOM   4571 C115  OL   270      20.268  41.422  55.876  1.00  0.00           C  
ATOM   4572 H15R  OL   270      21.268  41.847  55.760  1.00  0.00           H  
ATOM   4573 H15S  OL   270      19.752  41.788  56.766  1.00  0.00           H  
ATOM   4574 C116  OL   270      19.516  41.863  54.678  1.00  0.00           C  
ATOM   4575 H16R  OL   270      19.342  42.941  54.650  1.00  0.00           H  
ATOM   4576 H16S  OL   270      18.547  41.362  54.615  1.00  0.00           H  
ATOM   4577 C117  OL   270      20.355  41.590  53.373  1.00  0.00           C  
ATOM   4578 H17R  OL   270      20.785  40.588  53.423  1.00  0.00           H  
ATOM   4579 H17S  OL   270      21.309  42.119  53.409  1.00  0.00           H  
ATOM   4580 C118  OL   270      19.620  41.938  52.107  1.00  0.00           C  
ATOM   4581 H18R  OL   270      20.243  41.913  51.210  1.00  0.00           H  
ATOM   4582 H18S  OL   270      19.086  42.888  52.044  1.00  0.00           H  
ATOM   4583 H18T  OL   270      18.891  41.134  51.990  1.00  0.00           H  
TER    4584       OL   270 
ATOM   4584 C116  PA   271      30.768  15.177  59.924  1.00  0.00           C  
ATOM   4585 H16R  PA   271      31.772  14.750  59.895  1.00  0.00           H  
ATOM   4586 H16S  PA   271      30.774  16.266  59.837  1.00  0.00           H  
ATOM   4587 H16T  PA   271      30.141  14.854  59.090  1.00  0.00           H  
ATOM   4588 C115  PA   271      30.312  14.753  61.292  1.00  0.00           C  
ATOM   4589 H15R  PA   271      29.275  15.067  61.429  1.00  0.00           H  
ATOM   4590 H15S  PA   271      30.288  13.662  61.263  1.00  0.00           H  
ATOM   4591 C114  PA   271      31.043  15.303  62.536  1.00  0.00           C  
ATOM   4592 H14R  PA   271      31.903  14.651  62.706  1.00  0.00           H  
ATOM   4593 H14S  PA   271      31.613  16.154  62.156  1.00  0.00           H  
ATOM   4594 C113  PA   271      30.192  15.808  63.677  1.00  0.00           C  
ATOM   4595 H13R  PA   271      29.637  16.713  63.426  1.00  0.00           H  
ATOM   4596 H13S  PA   271      29.353  15.113  63.753  1.00  0.00           H  
ATOM   4597 C112  PA   271      31.043  16.179  64.934  1.00  0.00           C  
ATOM   4598 H12R  PA   271      31.682  15.330  65.189  1.00  0.00           H  
ATOM   4599 H12S  PA   271      31.802  16.927  64.697  1.00  0.00           H  
ATOM   4600 C111  PA   271      30.226  16.617  66.116  1.00  0.00           C  
ATOM   4601 H11R  PA   271      30.047  17.695  66.107  1.00  0.00           H  
ATOM   4602 H11S  PA   271      29.283  16.068  66.165  1.00  0.00           H  
ATOM   4603 C110  PA   271      30.914  16.325  67.379  1.00  0.00           C  
ATOM   4604 H10R  PA   271      31.434  15.365  67.367  1.00  0.00           H  
ATOM   4605 H10S  PA   271      31.741  17.036  67.342  1.00  0.00           H  
ATOM   4606  C19  PA   271      30.005  16.626  68.581  1.00  0.00           C  
ATOM   4607  H9R  PA   271      29.471  17.574  68.491  1.00  0.00           H  
ATOM   4608  H9S  PA   271      29.189  15.901  68.528  1.00  0.00           H  
ATOM   4609  C18  PA   271      30.610  16.750  69.993  1.00  0.00           C  
ATOM   4610  H8R  PA   271      30.893  15.732  70.268  1.00  0.00           H  
ATOM   4611  H8S  PA   271      31.539  17.324  69.993  1.00  0.00           H  
ATOM   4612  C17  PA   271      29.660  17.381  71.087  1.00  0.00           C  
ATOM   4613  H7R  PA   271      28.603  17.122  71.006  1.00  0.00           H  
ATOM   4614  H7S  PA   271      30.009  16.842  71.971  1.00  0.00           H  
ATOM   4615  C16  PA   271      29.758  18.901  71.116  1.00  0.00           C  
ATOM   4616  H6R  PA   271      30.818  19.152  71.188  1.00  0.00           H  
ATOM   4617  H6S  PA   271      29.427  19.286  70.149  1.00  0.00           H  
ATOM   4618  C15  PA   271      29.000  19.553  72.248  1.00  0.00           C  
ATOM   4619  H5R  PA   271      28.066  19.012  72.414  1.00  0.00           H  
ATOM   4620  H5S  PA   271      29.602  19.408  73.147  1.00  0.00           H  
ATOM   4621  C14  PA   271      28.621  21.010  72.015  1.00  0.00           C  
ATOM   4622  H4R  PA   271      29.456  21.479  71.491  1.00  0.00           H  
ATOM   4623  H4S  PA   271      27.810  21.032  71.284  1.00  0.00           H  
ATOM   4624  C13  PA   271      28.282  21.933  73.231  1.00  0.00           C  
ATOM   4625  H3R  PA   271      29.124  22.240  73.855  1.00  0.00           H  
ATOM   4626  H3S  PA   271      27.974  22.866  72.755  1.00  0.00           H  
ATOM   4627  C12  PA   271      27.127  21.424  74.048  1.00  0.00           C  
ATOM   4628  H2R  PA   271      26.419  22.235  74.229  1.00  0.00           H  
ATOM   4629  H2S  PA   271      26.497  20.816  73.396  1.00  0.00           H  
ATOM   4630  C11  PC   272      27.520  20.753  75.336  1.00  0.00           C  
ATOM   4631  O12  PC   272      26.912  19.735  75.565  1.00  0.00           O  
ATOM   4632  O11  PC   272      28.526  21.248  76.030  1.00  0.00           O  
ATOM   4633  C1   PC   272      28.992  20.550  77.259  1.00  0.00           C  
ATOM   4634  HR   PC   272      29.429  21.270  77.955  1.00  0.00           H  
ATOM   4635  HS   PC   272      28.094  20.199  77.775  1.00  0.00           H  
ATOM   4636  C2   PC   272      29.842  19.370  76.885  1.00  0.00           C  
ATOM   4637  HX   PC   272      29.212  18.795  76.201  1.00  0.00           H  
ATOM   4638  C3   PC   272      30.045  18.456  78.102  1.00  0.00           C  
ATOM   4639  HA   PC   272      29.127  18.046  78.529  1.00  0.00           H  
ATOM   4640  HB   PC   272      30.724  17.634  77.863  1.00  0.00           H  
ATOM   4641  O31  PC   272      30.727  19.235  79.138  1.00  0.00           O  
ATOM   4642  P31  PC   272      31.546  18.495  80.311  1.00  0.00           P  
ATOM   4643  O32  PC   272      30.533  18.334  81.437  1.00  0.00           O  
ATOM   4644  C31  PC   272      29.902  19.505  81.908  1.00  0.00           C  
ATOM   4645  H1A  PC   272      30.685  20.112  82.372  1.00  0.00           H  
ATOM   4646  H1B  PC   272      29.339  20.030  81.133  1.00  0.00           H  
ATOM   4647  C32  PC   272      28.846  19.113  82.929  1.00  0.00           C  
ATOM   4648  H2A  PC   272      28.311  20.002  83.266  1.00  0.00           H  
ATOM   4649  H2B  PC   272      28.079  18.478  82.485  1.00  0.00           H  
ATOM   4650  N31  PC   272      29.175  18.296  84.131  1.00  0.00           N  
ATOM   4651  C33  PC   272      27.992  18.228  85.038  1.00  0.00           C  
ATOM   4652  H3A  PC   272      27.839  19.208  85.492  1.00  0.00           H  
ATOM   4653  H3B  PC   272      27.122  17.941  84.445  1.00  0.00           H  
ATOM   4654  H3C  PC   272      28.228  17.451  85.766  1.00  0.00           H  
ATOM   4655  C34  PC   272      29.204  16.892  83.810  1.00  0.00           C  
ATOM   4656  H4A  PC   272      28.299  16.581  83.285  1.00  0.00           H  
ATOM   4657  H4B  PC   272      30.013  16.727  83.097  1.00  0.00           H  
ATOM   4658  H4C  PC   272      29.320  16.264  84.694  1.00  0.00           H  
ATOM   4659  C35  PC   272      30.323  18.843  84.905  1.00  0.00           C  
ATOM   4660  H5A  PC   272      30.148  19.918  84.974  1.00  0.00           H  
ATOM   4661  H5B  PC   272      31.282  18.568  84.464  1.00  0.00           H  
ATOM   4662  H5C  PC   272      30.272  18.438  85.917  1.00  0.00           H  
ATOM   4663  O33  PC   272      31.838  17.117  79.901  1.00  0.00           O  
ATOM   4664  O34  PC   272      32.673  19.235  80.827  1.00  0.00           O  
ATOM   4665  O21  PC   272      30.972  19.752  76.185  1.00  0.00           O  
ATOM   4666  C21  PC   272      31.565  18.905  75.377  1.00  0.00           C  
ATOM   4667  O22  PC   272      31.094  17.837  75.080  1.00  0.00           O  
ATOM   4668  C12  OL   273      32.788  19.468  74.856  1.00  0.00           C  
ATOM   4669  H2R  OL   273      33.426  18.593  74.711  1.00  0.00           H  
ATOM   4670  H2S  OL   273      33.232  20.123  75.609  1.00  0.00           H  
ATOM   4671  C13  OL   273      32.576  20.079  73.512  1.00  0.00           C  
ATOM   4672  H3R  OL   273      31.766  20.811  73.527  1.00  0.00           H  
ATOM   4673  H3S  OL   273      32.163  19.233  72.958  1.00  0.00           H  
ATOM   4674  C14  OL   273      33.842  20.657  72.964  1.00  0.00           C  
ATOM   4675  H4R  OL   273      34.733  20.068  73.187  1.00  0.00           H  
ATOM   4676  H4S  OL   273      34.121  21.615  73.407  1.00  0.00           H  
ATOM   4677  C15  OL   273      33.733  20.692  71.460  1.00  0.00           C  
ATOM   4678  H5R  OL   273      32.836  21.285  71.273  1.00  0.00           H  
ATOM   4679  H5S  OL   273      33.430  19.798  70.911  1.00  0.00           H  
ATOM   4680  C16  OL   273      34.945  21.118  70.783  1.00  0.00           C  
ATOM   4681  H6R  OL   273      35.634  20.315  71.055  1.00  0.00           H  
ATOM   4682  H6S  OL   273      35.313  22.023  71.271  1.00  0.00           H  
ATOM   4683  C17  OL   273      34.767  21.462  69.348  1.00  0.00           C  
ATOM   4684  H7R  OL   273      34.132  22.351  69.336  1.00  0.00           H  
ATOM   4685  H7S  OL   273      34.287  20.564  68.956  1.00  0.00           H  
ATOM   4686  C18  OL   273      36.071  21.837  68.668  1.00  0.00           C  
ATOM   4687  H8R  OL   273      36.765  21.042  68.945  1.00  0.00           H  
ATOM   4688  H8S  OL   273      36.534  22.731  69.092  1.00  0.00           H  
ATOM   4689  C19  OL   273      35.875  21.807  67.214  1.00  0.00           C  
ATOM   4690  H9R  OL   273      35.747  22.822  66.846  1.00  0.00           H  
ATOM   4691 C110  OL   273      35.826  20.697  66.420  1.00  0.00           C  
ATOM   4692 H10R  OL   273      35.630  20.882  65.367  1.00  0.00           H  
ATOM   4693 C111  OL   273      35.998  19.272  66.782  1.00  0.00           C  
ATOM   4694 H11R  OL   273      35.008  18.814  66.826  1.00  0.00           H  
ATOM   4695 H11S  OL   273      36.462  19.304  67.770  1.00  0.00           H  
ATOM   4696 C112  OL   273      36.891  18.486  65.887  1.00  0.00           C  
ATOM   4697 H12R  OL   273      37.076  17.480  66.269  1.00  0.00           H  
ATOM   4698 H12S  OL   273      37.882  18.944  65.894  1.00  0.00           H  
ATOM   4699 C113  OL   273      36.489  18.493  64.409  1.00  0.00           C  
ATOM   4700 H13R  OL   273      37.356  18.132  63.852  1.00  0.00           H  
ATOM   4701 H13S  OL   273      36.410  19.498  63.989  1.00  0.00           H  
ATOM   4702 C114  OL   273      35.333  17.449  64.204  1.00  0.00           C  
ATOM   4703 H14R  OL   273      34.498  17.898  64.746  1.00  0.00           H  
ATOM   4704 H14S  OL   273      35.391  16.513  64.763  1.00  0.00           H  
ATOM   4705 C115  OL   273      35.020  16.908  62.818  1.00  0.00           C  
ATOM   4706 H15R  OL   273      34.325  16.088  63.005  1.00  0.00           H  
ATOM   4707 H15S  OL   273      35.974  16.570  62.407  1.00  0.00           H  
ATOM   4708 C116  OL   273      34.586  17.876  61.746  1.00  0.00           C  
ATOM   4709 H16R  OL   273      34.264  17.432  60.802  1.00  0.00           H  
ATOM   4710 H16S  OL   273      35.486  18.440  61.494  1.00  0.00           H  
ATOM   4711 C117  OL   273      33.546  18.945  62.144  1.00  0.00           C  
ATOM   4712 H17R  OL   273      33.819  19.490  63.050  1.00  0.00           H  
ATOM   4713 H17S  OL   273      32.600  18.443  62.356  1.00  0.00           H  
ATOM   4714 C118  OL   273      33.449  20.046  61.123  1.00  0.00           C  
ATOM   4715 H18R  OL   273      34.425  20.526  61.025  1.00  0.00           H  
ATOM   4716 H18S  OL   273      32.781  20.907  61.199  1.00  0.00           H  
ATOM   4717 H18T  OL   273      33.340  19.736  60.082  1.00  0.00           H  
TER    4718       OL   273 
ATOM   4718 C116  PA   274      25.545  11.492  62.355  1.00  0.00           C  
ATOM   4719 H16R  PA   274      26.632  11.419  62.275  1.00  0.00           H  
ATOM   4720 H16S  PA   274      25.180  11.279  61.348  1.00  0.00           H  
ATOM   4721 H16T  PA   274      25.133  10.769  63.062  1.00  0.00           H  
ATOM   4722 C115  PA   274      25.154  12.906  62.702  1.00  0.00           C  
ATOM   4723 H15R  PA   274      25.733  13.174  63.589  1.00  0.00           H  
ATOM   4724 H15S  PA   274      25.637  13.525  61.943  1.00  0.00           H  
ATOM   4725 C114  PA   274      23.660  13.335  62.957  1.00  0.00           C  
ATOM   4726 H14R  PA   274      23.144  13.455  62.002  1.00  0.00           H  
ATOM   4727 H14S  PA   274      23.231  12.474  63.473  1.00  0.00           H  
ATOM   4728 C113  PA   274      23.477  14.734  63.564  1.00  0.00           C  
ATOM   4729 H13R  PA   274      24.030  14.658  64.502  1.00  0.00           H  
ATOM   4730 H13S  PA   274      23.913  15.493  62.910  1.00  0.00           H  
ATOM   4731 C112  PA   274      22.024  15.000  64.116  1.00  0.00           C  
ATOM   4732 H12R  PA   274      21.427  15.078  63.205  1.00  0.00           H  
ATOM   4733 H12S  PA   274      21.667  14.123  64.659  1.00  0.00           H  
ATOM   4734 C111  PA   274      21.932  16.261  64.865  1.00  0.00           C  
ATOM   4735 H11R  PA   274      22.222  15.998  65.884  1.00  0.00           H  
ATOM   4736 H11S  PA   274      22.640  17.057  64.623  1.00  0.00           H  
ATOM   4737 C110  PA   274      20.511  16.814  64.805  1.00  0.00           C  
ATOM   4738 H10R  PA   274      20.285  17.256  63.832  1.00  0.00           H  
ATOM   4739 H10S  PA   274      19.817  16.000  65.025  1.00  0.00           H  
ATOM   4740  C19  PA   274      20.335  17.833  65.851  1.00  0.00           C  
ATOM   4741  H9R  PA   274      20.906  17.471  66.708  1.00  0.00           H  
ATOM   4742  H9S  PA   274      20.739  18.804  65.556  1.00  0.00           H  
ATOM   4743  C18  PA   274      18.858  17.942  66.242  1.00  0.00           C  
ATOM   4744  H8R  PA   274      18.308  18.327  65.381  1.00  0.00           H  
ATOM   4745  H8S  PA   274      18.489  16.930  66.423  1.00  0.00           H  
ATOM   4746  C17  PA   274      18.546  18.836  67.423  1.00  0.00           C  
ATOM   4747  H7R  PA   274      19.065  19.782  67.254  1.00  0.00           H  
ATOM   4748  H7S  PA   274      17.458  18.924  67.472  1.00  0.00           H  
ATOM   4749  C16  PA   274      18.836  18.125  68.716  1.00  0.00           C  
ATOM   4750  H6R  PA   274      18.380  17.135  68.787  1.00  0.00           H  
ATOM   4751  H6S  PA   274      19.878  17.809  68.802  1.00  0.00           H  
ATOM   4752  C15  PA   274      18.311  18.890  69.886  1.00  0.00           C  
ATOM   4753  H5R  PA   274      18.524  19.960  69.840  1.00  0.00           H  
ATOM   4754  H5S  PA   274      17.227  18.899  69.749  1.00  0.00           H  
ATOM   4755  C14  PA   274      18.503  18.237  71.225  1.00  0.00           C  
ATOM   4756  H4R  PA   274      18.145  17.213  71.096  1.00  0.00           H  
ATOM   4757  H4S  PA   274      19.553  18.127  71.504  1.00  0.00           H  
ATOM   4758  C13  PA   274      17.837  18.989  72.385  1.00  0.00           C  
ATOM   4759  H3R  PA   274      18.237  20.005  72.413  1.00  0.00           H  
ATOM   4760  H3S  PA   274      16.752  18.941  72.275  1.00  0.00           H  
ATOM   4761  C12  PA   274      18.130  18.336  73.784  1.00  0.00           C  
ATOM   4762  H2R  PA   274      17.463  17.471  73.785  1.00  0.00           H  
ATOM   4763  H2S  PA   274      19.130  17.977  74.035  1.00  0.00           H  
ATOM   4764  C11  PC   275      17.656  19.238  74.880  1.00  0.00           C  
ATOM   4765  O12  PC   275      17.528  18.931  76.039  1.00  0.00           O  
ATOM   4766  O11  PC   275      17.496  20.542  74.526  1.00  0.00           O  
ATOM   4767  C1   PC   275      16.832  21.434  75.432  1.00  0.00           C  
ATOM   4768  HR   PC   275      16.032  20.990  76.030  1.00  0.00           H  
ATOM   4769  HS   PC   275      17.596  21.815  76.116  1.00  0.00           H  
ATOM   4770  C2   PC   275      16.303  22.696  74.733  1.00  0.00           C  
ATOM   4771  HX   PC   275      17.073  22.743  73.959  1.00  0.00           H  
ATOM   4772  C3   PC   275      16.304  23.936  75.657  1.00  0.00           C  
ATOM   4773  HA   PC   275      17.297  24.109  76.081  1.00  0.00           H  
ATOM   4774  HB   PC   275      16.000  24.864  75.165  1.00  0.00           H  
ATOM   4775  O31  PC   275      15.470  23.655  76.691  1.00  0.00           O  
ATOM   4776  P31  PC   275      15.474  24.470  78.105  1.00  0.00           P  
ATOM   4777  O32  PC   275      16.587  23.801  78.966  1.00  0.00           O  
ATOM   4778  C31  PC   275      16.433  22.436  79.501  1.00  0.00           C  
ATOM   4779  H1A  PC   275      15.407  22.173  79.769  1.00  0.00           H  
ATOM   4780  H1B  PC   275      16.596  21.709  78.700  1.00  0.00           H  
ATOM   4781  C32  PC   275      17.367  22.242  80.711  1.00  0.00           C  
ATOM   4782  H2A  PC   275      16.967  22.570  81.671  1.00  0.00           H  
ATOM   4783  H2B  PC   275      17.280  21.164  80.855  1.00  0.00           H  
ATOM   4784  N31  PC   275      18.875  22.469  80.524  1.00  0.00           N  
ATOM   4785  C33  PC   275      19.310  21.516  79.482  1.00  0.00           C  
ATOM   4786  H3A  PC   275      20.383  21.505  79.675  1.00  0.00           H  
ATOM   4787  H3B  PC   275      18.824  20.556  79.661  1.00  0.00           H  
ATOM   4788  H3C  PC   275      19.018  21.925  78.513  1.00  0.00           H  
ATOM   4789  C34  PC   275      19.183  23.887  80.198  1.00  0.00           C  
ATOM   4790  H4A  PC   275      18.900  24.549  81.017  1.00  0.00           H  
ATOM   4791  H4B  PC   275      20.254  24.048  80.069  1.00  0.00           H  
ATOM   4792  H4C  PC   275      18.810  24.182  79.217  1.00  0.00           H  
ATOM   4793  C35  PC   275      19.547  22.092  81.806  1.00  0.00           C  
ATOM   4794  H5A  PC   275      20.630  22.006  81.715  1.00  0.00           H  
ATOM   4795  H5B  PC   275      19.013  21.150  81.940  1.00  0.00           H  
ATOM   4796  H5C  PC   275      19.314  22.731  82.660  1.00  0.00           H  
ATOM   4797  O33  PC   275      15.901  25.875  77.867  1.00  0.00           O  
ATOM   4798  O34  PC   275      14.257  24.320  78.902  1.00  0.00           O  
ATOM   4799  O21  PC   275      14.990  22.453  74.120  1.00  0.00           O  
ATOM   4800  C21  PC   275      14.668  23.289  73.047  1.00  0.00           C  
ATOM   4801  O22  PC   275      15.144  24.349  72.893  1.00  0.00           O  
ATOM   4802  C12  OL   276      13.650  22.649  72.171  1.00  0.00           C  
ATOM   4803  H2R  OL   276      13.482  23.286  71.300  1.00  0.00           H  
ATOM   4804  H2S  OL   276      12.712  22.753  72.721  1.00  0.00           H  
ATOM   4805  C13  OL   276      14.105  21.255  71.665  1.00  0.00           C  
ATOM   4806  H3R  OL   276      13.350  20.791  71.027  1.00  0.00           H  
ATOM   4807  H3S  OL   276      14.446  20.622  72.486  1.00  0.00           H  
ATOM   4808  C14  OL   276      15.384  21.347  70.716  1.00  0.00           C  
ATOM   4809  H4R  OL   276      15.746  20.339  70.502  1.00  0.00           H  
ATOM   4810  H4S  OL   276      16.183  21.801  71.306  1.00  0.00           H  
ATOM   4811  C15  OL   276      15.097  21.973  69.400  1.00  0.00           C  
ATOM   4812  H5R  OL   276      14.464  22.862  69.374  1.00  0.00           H  
ATOM   4813  H5S  OL   276      14.224  21.441  69.018  1.00  0.00           H  
ATOM   4814  C16  OL   276      16.225  22.175  68.408  1.00  0.00           C  
ATOM   4815  H6R  OL   276      16.529  21.129  68.321  1.00  0.00           H  
ATOM   4816  H6S  OL   276      17.163  22.611  68.757  1.00  0.00           H  
ATOM   4817  C17  OL   276      15.698  22.568  66.928  1.00  0.00           C  
ATOM   4818  H7R  OL   276      15.163  23.508  67.079  1.00  0.00           H  
ATOM   4819  H7S  OL   276      14.954  21.856  66.567  1.00  0.00           H  
ATOM   4820  C18  OL   276      16.829  22.766  65.888  1.00  0.00           C  
ATOM   4821  H8R  OL   276      17.585  23.514  66.136  1.00  0.00           H  
ATOM   4822  H8S  OL   276      16.374  23.039  64.934  1.00  0.00           H  
ATOM   4823  C19  OL   276      17.649  21.501  65.534  1.00  0.00           C  
ATOM   4824  H9R  OL   276      18.313  21.369  66.384  1.00  0.00           H  
ATOM   4825 C110  OL   276      17.748  20.702  64.421  1.00  0.00           C  
ATOM   4826 H10R  OL   276      18.325  19.781  64.401  1.00  0.00           H  
ATOM   4827 C111  OL   276      17.242  21.098  63.028  1.00  0.00           C  
ATOM   4828 H11R  OL   276      16.949  22.147  62.949  1.00  0.00           H  
ATOM   4829 H11S  OL   276      16.260  20.621  63.002  1.00  0.00           H  
ATOM   4830 C112  OL   276      18.190  20.546  61.900  1.00  0.00           C  
ATOM   4831 H12R  OL   276      18.695  19.696  62.363  1.00  0.00           H  
ATOM   4832 H12S  OL   276      18.991  21.270  61.736  1.00  0.00           H  
ATOM   4833 C113  OL   276      17.567  20.132  60.603  1.00  0.00           C  
ATOM   4834 H13R  OL   276      17.056  21.006  60.192  1.00  0.00           H  
ATOM   4835 H13S  OL   276      16.800  19.383  60.806  1.00  0.00           H  
ATOM   4836 C114  OL   276      18.486  19.645  59.516  1.00  0.00           C  
ATOM   4837 H14R  OL   276      19.312  20.289  59.207  1.00  0.00           H  
ATOM   4838 H14S  OL   276      17.885  19.684  58.605  1.00  0.00           H  
ATOM   4839 C115  OL   276      19.107  18.190  59.790  1.00  0.00           C  
ATOM   4840 H15R  OL   276      18.263  17.497  59.820  1.00  0.00           H  
ATOM   4841 H15S  OL   276      19.496  18.160  60.810  1.00  0.00           H  
ATOM   4842 C116  OL   276      20.181  17.773  58.773  1.00  0.00           C  
ATOM   4843 H16R  OL   276      21.068  18.409  58.776  1.00  0.00           H  
ATOM   4844 H16S  OL   276      19.776  17.968  57.778  1.00  0.00           H  
ATOM   4845 C117  OL   276      20.455  16.252  58.849  1.00  0.00           C  
ATOM   4846 H17R  OL   276      20.869  15.891  57.905  1.00  0.00           H  
ATOM   4847 H17S  OL   276      19.502  15.726  58.938  1.00  0.00           H  
ATOM   4848 C118  OL   276      21.107  15.847  60.172  1.00  0.00           C  
ATOM   4849 H18R  OL   276      21.416  16.563  60.937  1.00  0.00           H  
ATOM   4850 H18S  OL   276      22.003  15.306  59.862  1.00  0.00           H  
ATOM   4851 H18T  OL   276      20.634  15.058  60.760  1.00  0.00           H  
TER    4852       OL   276 
ATOM   4852 C116  PA   277      -2.324  28.637  56.420  1.00  0.00           C  
ATOM   4853 H16R  PA   277      -3.273  29.174  56.360  1.00  0.00           H  
ATOM   4854 H16S  PA   277      -2.509  28.004  57.290  1.00  0.00           H  
ATOM   4855 H16T  PA   277      -2.365  27.936  55.584  1.00  0.00           H  
ATOM   4856 C115  PA   277      -1.169  29.591  56.580  1.00  0.00           C  
ATOM   4857 H15R  PA   277      -0.197  29.096  56.635  1.00  0.00           H  
ATOM   4858 H15S  PA   277      -1.216  30.185  55.664  1.00  0.00           H  
ATOM   4859 C114  PA   277      -1.325  30.414  57.857  1.00  0.00           C  
ATOM   4860 H14R  PA   277      -2.067  31.176  57.607  1.00  0.00           H  
ATOM   4861 H14S  PA   277      -1.791  29.735  58.574  1.00  0.00           H  
ATOM   4862 C113  PA   277       0.057  30.924  58.318  1.00  0.00           C  
ATOM   4863 H13R  PA   277       0.720  31.036  57.458  1.00  0.00           H  
ATOM   4864 H13S  PA   277      -0.117  31.944  58.668  1.00  0.00           H  
ATOM   4865 C112  PA   277       0.658  30.065  59.399  1.00  0.00           C  
ATOM   4866 H12R  PA   277       0.148  30.133  60.362  1.00  0.00           H  
ATOM   4867 H12S  PA   277       0.504  29.030  59.085  1.00  0.00           H  
ATOM   4868 C111  PA   277       2.209  30.321  59.724  1.00  0.00           C  
ATOM   4869 H11R  PA   277       2.789  29.925  58.887  1.00  0.00           H  
ATOM   4870 H11S  PA   277       2.300  31.400  59.866  1.00  0.00           H  
ATOM   4871 C110  PA   277       2.703  29.520  60.980  1.00  0.00           C  
ATOM   4872 H10R  PA   277       2.215  30.009  61.826  1.00  0.00           H  
ATOM   4873 H10S  PA   277       2.467  28.455  60.955  1.00  0.00           H  
ATOM   4874  C19  PA   277       4.229  29.622  61.150  1.00  0.00           C  
ATOM   4875  H9R  PA   277       4.666  29.037  60.338  1.00  0.00           H  
ATOM   4876  H9S  PA   277       4.522  30.647  60.914  1.00  0.00           H  
ATOM   4877  C18  PA   277       4.654  29.197  62.543  1.00  0.00           C  
ATOM   4878  H8R  PA   277       3.873  29.373  63.286  1.00  0.00           H  
ATOM   4879  H8S  PA   277       4.553  28.110  62.566  1.00  0.00           H  
ATOM   4880  C17  PA   277       6.127  29.363  63.084  1.00  0.00           C  
ATOM   4881  H7R  PA   277       6.359  28.671  63.896  1.00  0.00           H  
ATOM   4882  H7S  PA   277       6.805  29.041  62.290  1.00  0.00           H  
ATOM   4883  C16  PA   277       6.385  30.815  63.397  1.00  0.00           C  
ATOM   4884  H6R  PA   277       5.604  31.432  62.948  1.00  0.00           H  
ATOM   4885  H6S  PA   277       6.245  30.955  64.471  1.00  0.00           H  
ATOM   4886  C15  PA   277       7.772  31.340  62.926  1.00  0.00           C  
ATOM   4887  H5R  PA   277       7.771  31.324  61.834  1.00  0.00           H  
ATOM   4888  H5S  PA   277       7.677  32.414  63.098  1.00  0.00           H  
ATOM   4889  C14  PA   277       9.024  30.761  63.531  1.00  0.00           C  
ATOM   4890  H4R  PA   277       9.170  29.682  63.443  1.00  0.00           H  
ATOM   4891  H4S  PA   277       9.934  31.142  63.062  1.00  0.00           H  
ATOM   4892  C13  PA   277       9.032  31.041  65.033  1.00  0.00           C  
ATOM   4893  H3R  PA   277       9.280  32.102  65.096  1.00  0.00           H  
ATOM   4894  H3S  PA   277       8.161  30.836  65.660  1.00  0.00           H  
ATOM   4895  C12  PA   277      10.205  30.372  65.736  1.00  0.00           C  
ATOM   4896  H2R  PA   277      10.007  29.381  65.323  1.00  0.00           H  
ATOM   4897  H2S  PA   277      11.129  30.749  65.293  1.00  0.00           H  
ATOM   4898  C11  PC   278      10.146  30.418  67.320  1.00  0.00           C  
ATOM   4899  O12  PC   278      10.945  30.909  68.068  1.00  0.00           O  
ATOM   4900  O11  PC   278       9.021  29.812  67.759  1.00  0.00           O  
ATOM   4901  C1   PC   278       8.644  30.155  69.152  1.00  0.00           C  
ATOM   4902  HR   PC   278       7.917  29.496  69.633  1.00  0.00           H  
ATOM   4903  HS   PC   278       9.553  30.026  69.746  1.00  0.00           H  
ATOM   4904  C2   PC   278       8.264  31.671  69.446  1.00  0.00           C  
ATOM   4905  HX   PC   278       8.931  32.403  68.982  1.00  0.00           H  
ATOM   4906  C3   PC   278       8.453  31.928  70.929  1.00  0.00           C  
ATOM   4907  HA   PC   278       7.633  31.434  71.457  1.00  0.00           H  
ATOM   4908  HB   PC   278       9.448  31.584  71.222  1.00  0.00           H  
ATOM   4909  O31  PC   278       8.482  33.281  71.257  1.00  0.00           O  
ATOM   4910  P31  PC   278       7.826  33.879  72.519  1.00  0.00           P  
ATOM   4911  O32  PC   278       8.604  35.286  72.666  1.00  0.00           O  
ATOM   4912  C31  PC   278       8.481  36.407  71.826  1.00  0.00           C  
ATOM   4913  H1A  PC   278       8.875  36.123  70.847  1.00  0.00           H  
ATOM   4914  H1B  PC   278       7.436  36.701  71.698  1.00  0.00           H  
ATOM   4915  C32  PC   278       9.359  37.455  72.439  1.00  0.00           C  
ATOM   4916  H2A  PC   278      10.341  36.986  72.529  1.00  0.00           H  
ATOM   4917  H2B  PC   278       9.521  38.301  71.770  1.00  0.00           H  
ATOM   4918  N31  PC   278       9.068  38.129  73.721  1.00  0.00           N  
ATOM   4919  C33  PC   278       9.933  39.312  73.774  1.00  0.00           C  
ATOM   4920  H3A  PC   278       9.704  39.743  74.750  1.00  0.00           H  
ATOM   4921  H3B  PC   278      11.020  39.215  73.766  1.00  0.00           H  
ATOM   4922  H3C  PC   278       9.507  40.017  73.058  1.00  0.00           H  
ATOM   4923  C34  PC   278       7.668  38.505  73.851  1.00  0.00           C  
ATOM   4924  H4A  PC   278       7.046  37.610  73.914  1.00  0.00           H  
ATOM   4925  H4B  PC   278       7.496  39.109  74.743  1.00  0.00           H  
ATOM   4926  H4C  PC   278       7.488  39.055  72.927  1.00  0.00           H  
ATOM   4927  C35  PC   278       9.403  37.364  75.015  1.00  0.00           C  
ATOM   4928  H5A  PC   278       8.800  36.457  75.074  1.00  0.00           H  
ATOM   4929  H5B  PC   278       9.079  38.031  75.815  1.00  0.00           H  
ATOM   4930  H5C  PC   278      10.445  37.067  75.147  1.00  0.00           H  
ATOM   4931  O33  PC   278       6.408  34.197  72.247  1.00  0.00           O  
ATOM   4932  O34  PC   278       8.093  33.082  73.674  1.00  0.00           O  
ATOM   4933  O21  PC   278       6.869  31.958  69.112  1.00  0.00           O  
ATOM   4934  C21  PC   278       6.530  32.973  68.374  1.00  0.00           C
[truncated: 4,522,100 more chars]
