# Supplementary material for: Prediction of dynamic allostery for the transmembrane domain of the sweet taste receptor subunit, TAS1R3
Source: Commun Biol. 2023 Apr 3;6:340. doi: 10.1038/s42003-023-04705-5 (PMC10070457; doi:10.1038/s42003-023-04705-5)
Supplement: Supplementary file 3 — Supplementary Data 1 [file 42003_2023_4705_MOESM3_ESM.zip › Supplementary Data 1/2_Final/Cyc_mTas1r3_Final.pdb]

CRYST1   67.850   67.850  119.226  90.00  90.00  90.00               1
ATOM      1  N   GLU     1      32.833  57.598  38.402  1.00  0.00           N  
ATOM      2  H1  GLU     1      33.559  57.148  38.942  1.00  0.00           H  
ATOM      3  H2  GLU     1      32.794  58.567  38.682  1.00  0.00           H  
ATOM      4  H3  GLU     1      33.023  57.572  37.411  1.00  0.00           H  
ATOM      5  CA  GLU     1      31.504  56.959  38.849  1.00  0.00           C  
ATOM      6  HA  GLU     1      30.676  57.465  38.352  1.00  0.00           H  
ATOM      7  CB  GLU     1      31.448  55.532  38.290  1.00  0.00           C  
ATOM      8  HB2 GLU     1      31.419  55.689  37.211  1.00  0.00           H  
ATOM      9  HB3 GLU     1      32.343  54.940  38.480  1.00  0.00           H  
ATOM     10  CG  GLU     1      30.263  54.690  38.658  1.00  0.00           C  
ATOM     11  HG2 GLU     1      30.408  53.659  38.338  1.00  0.00           H  
ATOM     12  HG3 GLU     1      30.125  54.704  39.739  1.00  0.00           H  
ATOM     13  CD  GLU     1      28.991  55.224  38.039  1.00  0.00           C  
ATOM     14  OE1 GLU     1      28.557  56.361  38.453  1.00  0.00           O  
ATOM     15  OE2 GLU     1      28.332  54.617  37.144  1.00  0.00           O  
ATOM     16  C   GLU     1      31.416  57.010  40.364  1.00  0.00           C  
ATOM     17  O   GLU     1      31.935  56.155  41.112  1.00  0.00           O  
ATOM     18  N   PRO     2      30.665  58.062  40.799  1.00  0.00           N  
ATOM     19  CD  PRO     2      29.950  59.030  39.950  1.00  0.00           C  
ATOM     20  HD2 PRO     2      29.374  58.530  39.172  1.00  0.00           H  
ATOM     21  HD3 PRO     2      30.589  59.772  39.473  1.00  0.00           H  
ATOM     22  CG  PRO     2      28.987  59.722  40.902  1.00  0.00           C  
ATOM     23  HG2 PRO     2      28.145  59.033  40.974  1.00  0.00           H  
ATOM     24  HG3 PRO     2      28.735  60.713  40.524  1.00  0.00           H  
ATOM     25  CB  PRO     2      29.720  59.807  42.245  1.00  0.00           C  
ATOM     26  HB2 PRO     2      29.084  60.004  43.108  1.00  0.00           H  
ATOM     27  HB3 PRO     2      30.508  60.560  42.217  1.00  0.00           H  
ATOM     28  CA  PRO     2      30.466  58.431  42.202  1.00  0.00           C  
ATOM     29  HA  PRO     2      31.456  58.495  42.653  1.00  0.00           H  
ATOM     30  C   PRO     2      29.783  57.222  42.982  1.00  0.00           C  
ATOM     31  O   PRO     2      30.170  56.876  44.073  1.00  0.00           O  
ATOM     32  N   VAL     3      28.806  56.478  42.439  1.00  0.00           N  
ATOM     33  H   VAL     3      28.370  56.741  41.567  1.00  0.00           H  
ATOM     34  CA  VAL     3      28.230  55.224  43.029  1.00  0.00           C  
ATOM     35  HA  VAL     3      27.781  55.512  43.980  1.00  0.00           H  
ATOM     36  CB  VAL     3      27.015  54.877  42.020  1.00  0.00           C  
ATOM     37  HB  VAL     3      27.307  55.094  40.993  1.00  0.00           H  
ATOM     38  CG1 VAL     3      26.552  53.418  42.087  1.00  0.00           C  
ATOM     39 HG11 VAL     3      27.280  52.796  41.566  1.00  0.00           H  
ATOM     40 HG12 VAL     3      26.368  53.107  43.115  1.00  0.00           H  
ATOM     41 HG13 VAL     3      25.657  53.178  41.513  1.00  0.00           H  
ATOM     42  CG2 VAL     3      25.782  55.675  42.359  1.00  0.00           C  
ATOM     43 HG21 VAL     3      25.886  56.757  42.438  1.00  0.00           H  
ATOM     44 HG22 VAL     3      25.104  55.530  41.518  1.00  0.00           H  
ATOM     45 HG23 VAL     3      25.291  55.431  43.301  1.00  0.00           H  
ATOM     46  C   VAL     3      29.244  54.056  43.215  1.00  0.00           C  
ATOM     47  O   VAL     3      29.025  53.307  44.168  1.00  0.00           O  
ATOM     48  N   VAL     4      30.307  54.034  42.457  1.00  0.00           N  
ATOM     49  H   VAL     4      30.516  54.810  41.845  1.00  0.00           H  
ATOM     50  CA  VAL     4      31.423  52.975  42.628  1.00  0.00           C  
ATOM     51  HA  VAL     4      30.871  52.234  43.206  1.00  0.00           H  
ATOM     52  CB  VAL     4      31.945  52.444  41.296  1.00  0.00           C  
ATOM     53  HB  VAL     4      32.420  53.288  40.796  1.00  0.00           H  
ATOM     54  CG1 VAL     4      33.012  51.414  41.341  1.00  0.00           C  
ATOM     55 HG11 VAL     4      32.767  50.542  41.948  1.00  0.00           H  
ATOM     56 HG12 VAL     4      33.166  51.086  40.313  1.00  0.00           H  
ATOM     57 HG13 VAL     4      33.855  52.010  41.692  1.00  0.00           H  
ATOM     58  CG2 VAL     4      30.766  51.772  40.563  1.00  0.00           C  
ATOM     59 HG21 VAL     4      30.382  50.945  41.161  1.00  0.00           H  
ATOM     60 HG22 VAL     4      29.924  52.427  40.335  1.00  0.00           H  
ATOM     61 HG23 VAL     4      31.077  51.261  39.652  1.00  0.00           H  
ATOM     62  C   VAL     4      32.539  53.456  43.575  1.00  0.00           C  
ATOM     63  O   VAL     4      33.010  52.604  44.339  1.00  0.00           O  
ATOM     64  N   LEU     5      32.789  54.828  43.623  1.00  0.00           N  
ATOM     65  H   LEU     5      32.128  55.391  43.106  1.00  0.00           H  
ATOM     66  CA  LEU     5      33.525  55.465  44.658  1.00  0.00           C  
ATOM     67  HA  LEU     5      34.496  54.980  44.757  1.00  0.00           H  
ATOM     68  CB  LEU     5      33.780  56.947  44.293  1.00  0.00           C  
ATOM     69  HB2 LEU     5      32.842  57.467  44.095  1.00  0.00           H  
ATOM     70  HB3 LEU     5      34.081  57.475  45.198  1.00  0.00           H  
ATOM     71  CG  LEU     5      34.863  57.125  43.193  1.00  0.00           C  
ATOM     72  HG  LEU     5      34.479  56.775  42.234  1.00  0.00           H  
ATOM     73  CD1 LEU     5      35.054  58.629  42.808  1.00  0.00           C  
ATOM     74 HD11 LEU     5      36.000  58.800  42.295  1.00  0.00           H  
ATOM     75 HD12 LEU     5      34.172  58.932  42.243  1.00  0.00           H  
ATOM     76 HD13 LEU     5      35.031  59.179  43.748  1.00  0.00           H  
ATOM     77  CD2 LEU     5      36.255  56.595  43.603  1.00  0.00           C  
ATOM     78 HD21 LEU     5      36.173  55.514  43.709  1.00  0.00           H  
ATOM     79 HD22 LEU     5      37.053  56.854  42.907  1.00  0.00           H  
ATOM     80 HD23 LEU     5      36.430  57.135  44.534  1.00  0.00           H  
ATOM     81  C   LEU     5      32.824  55.410  46.083  1.00  0.00           C  
ATOM     82  O   LEU     5      33.539  55.142  47.072  1.00  0.00           O  
ATOM     83  N   SER     6      31.500  55.365  46.147  1.00  0.00           N  
ATOM     84  H   SER     6      31.079  55.592  45.258  1.00  0.00           H  
ATOM     85  CA  SER     6      30.783  55.320  47.435  1.00  0.00           C  
ATOM     86  HA  SER     6      31.085  56.188  48.020  1.00  0.00           H  
ATOM     87  CB  SER     6      29.263  55.473  47.158  1.00  0.00           C  
ATOM     88  HB2 SER     6      28.928  54.589  46.616  1.00  0.00           H  
ATOM     89  HB3 SER     6      28.774  55.507  48.131  1.00  0.00           H  
ATOM     90  OG  SER     6      29.002  56.609  46.398  1.00  0.00           O  
ATOM     91  HG  SER     6      29.252  56.478  45.480  1.00  0.00           H  
ATOM     92  C   SER     6      31.114  53.976  48.068  1.00  0.00           C  
ATOM     93  O   SER     6      31.214  53.906  49.284  1.00  0.00           O  
ATOM     94  N   LEU     7      31.212  52.799  47.347  1.00  0.00           N  
ATOM     95  H   LEU     7      31.101  52.807  46.343  1.00  0.00           H  
ATOM     96  CA  LEU     7      31.477  51.476  47.928  1.00  0.00           C  
ATOM     97  HA  LEU     7      30.687  51.274  48.652  1.00  0.00           H  
ATOM     98  CB  LEU     7      31.378  50.402  46.842  1.00  0.00           C  
ATOM     99  HB2 LEU     7      30.380  50.342  46.407  1.00  0.00           H  
ATOM    100  HB3 LEU     7      32.101  50.549  46.039  1.00  0.00           H  
ATOM    101  CG  LEU     7      31.656  49.012  47.356  1.00  0.00           C  
ATOM    102  HG  LEU     7      32.638  48.986  47.830  1.00  0.00           H  
ATOM    103  CD1 LEU     7      30.678  48.613  48.512  1.00  0.00           C  
ATOM    104 HD11 LEU     7      29.688  49.017  48.300  1.00  0.00           H  
ATOM    105 HD12 LEU     7      30.681  47.523  48.488  1.00  0.00           H  
ATOM    106 HD13 LEU     7      31.133  48.991  49.427  1.00  0.00           H  
ATOM    107  CD2 LEU     7      31.749  47.941  46.269  1.00  0.00           C  
ATOM    108 HD21 LEU     7      32.298  48.258  45.382  1.00  0.00           H  
ATOM    109 HD22 LEU     7      32.226  47.102  46.775  1.00  0.00           H  
ATOM    110 HD23 LEU     7      30.729  47.728  45.949  1.00  0.00           H  
ATOM    111  C   LEU     7      32.845  51.400  48.595  1.00  0.00           C  
ATOM    112  O   LEU     7      32.934  50.879  49.671  1.00  0.00           O  
ATOM    113  N   LEU     8      33.870  51.870  47.904  1.00  0.00           N  
ATOM    114  H   LEU     8      33.536  52.163  46.997  1.00  0.00           H  
ATOM    115  CA  LEU     8      35.226  52.140  48.395  1.00  0.00           C  
ATOM    116  HA  LEU     8      35.671  51.194  48.705  1.00  0.00           H  
ATOM    117  CB  LEU     8      36.191  52.637  47.252  1.00  0.00           C  
ATOM    118  HB2 LEU     8      35.875  53.665  47.079  1.00  0.00           H  
ATOM    119  HB3 LEU     8      37.168  52.642  47.736  1.00  0.00           H  
ATOM    120  CG  LEU     8      36.233  51.833  45.927  1.00  0.00           C  
ATOM    121  HG  LEU     8      35.181  51.679  45.686  1.00  0.00           H  
ATOM    122  CD1 LEU     8      36.675  52.653  44.729  1.00  0.00           C  
ATOM    123 HD11 LEU     8      36.123  53.593  44.712  1.00  0.00           H  
ATOM    124 HD12 LEU     8      37.741  52.808  44.892  1.00  0.00           H  
ATOM    125 HD13 LEU     8      36.292  52.144  43.844  1.00  0.00           H  
ATOM    126  CD2 LEU     8      36.838  50.422  46.018  1.00  0.00           C  
ATOM    127 HD21 LEU     8      36.263  49.828  46.729  1.00  0.00           H  
ATOM    128 HD22 LEU     8      36.813  49.986  45.019  1.00  0.00           H  
ATOM    129 HD23 LEU     8      37.809  50.458  46.511  1.00  0.00           H  
ATOM    130  C   LEU     8      35.262  52.966  49.719  1.00  0.00           C  
ATOM    131  O   LEU     8      36.198  52.759  50.509  1.00  0.00           O  
ATOM    132  N   LEU     9      34.324  53.938  49.836  1.00  0.00           N  
ATOM    133  H   LEU     9      33.690  54.069  49.061  1.00  0.00           H  
ATOM    134  CA  LEU     9      34.239  54.703  51.019  1.00  0.00           C  
ATOM    135  HA  LEU     9      35.207  54.997  51.424  1.00  0.00           H  
ATOM    136  CB  LEU     9      33.520  56.056  50.663  1.00  0.00           C  
ATOM    137  HB2 LEU     9      34.014  56.659  49.901  1.00  0.00           H  
ATOM    138  HB3 LEU     9      32.534  55.864  50.240  1.00  0.00           H  
ATOM    139  CG  LEU     9      33.354  56.963  51.877  1.00  0.00           C  
ATOM    140  HG  LEU     9      33.151  56.308  52.724  1.00  0.00           H  
ATOM    141  CD1 LEU     9      34.580  57.710  52.208  1.00  0.00           C  
ATOM    142 HD11 LEU     9      34.617  58.161  53.200  1.00  0.00           H  
ATOM    143 HD12 LEU     9      35.369  56.975  52.049  1.00  0.00           H  
ATOM    144 HD13 LEU     9      34.783  58.544  51.537  1.00  0.00           H  
ATOM    145  CD2 LEU     9      32.203  57.983  51.754  1.00  0.00           C  
ATOM    146 HD21 LEU     9      32.362  58.676  52.581  1.00  0.00           H  
ATOM    147 HD22 LEU     9      32.267  58.402  50.750  1.00  0.00           H  
ATOM    148 HD23 LEU     9      31.269  57.475  51.992  1.00  0.00           H  
ATOM    149  C   LEU     9      33.479  53.976  52.149  1.00  0.00           C  
ATOM    150  O   LEU     9      33.868  54.006  53.285  1.00  0.00           O  
ATOM    151  N   LEU    10      32.542  53.109  51.820  1.00  0.00           N  
ATOM    152  H   LEU    10      32.375  52.990  50.831  1.00  0.00           H  
ATOM    153  CA  LEU    10      31.757  52.282  52.676  1.00  0.00           C  
ATOM    154  HA  LEU    10      31.495  52.834  53.579  1.00  0.00           H  
ATOM    155  CB  LEU    10      30.454  51.734  51.963  1.00  0.00           C  
ATOM    156  HB2 LEU    10      29.872  52.571  51.577  1.00  0.00           H  
ATOM    157  HB3 LEU    10      30.749  51.180  51.072  1.00  0.00           H  
ATOM    158  CG  LEU    10      29.548  50.853  52.875  1.00  0.00           C  
ATOM    159  HG  LEU    10      30.070  49.920  53.090  1.00  0.00           H  
ATOM    160  CD1 LEU    10      29.126  51.537  54.192  1.00  0.00           C  
ATOM    161 HD11 LEU    10      28.576  52.459  54.001  1.00  0.00           H  
ATOM    162 HD12 LEU    10      28.514  50.944  54.871  1.00  0.00           H  
ATOM    163 HD13 LEU    10      30.084  51.765  54.661  1.00  0.00           H  
ATOM    164  CD2 LEU    10      28.350  50.462  52.051  1.00  0.00           C  
ATOM    165 HD21 LEU    10      27.773  51.336  51.749  1.00  0.00           H  
ATOM    166 HD22 LEU    10      28.693  50.031  51.111  1.00  0.00           H  
ATOM    167 HD23 LEU    10      27.668  49.840  52.631  1.00  0.00           H  
ATOM    168  C   LEU    10      32.753  51.255  53.277  1.00  0.00           C  
ATOM    169  O   LEU    10      32.873  51.079  54.499  1.00  0.00           O  
ATOM    170  N   LEU    11      33.597  50.654  52.471  1.00  0.00           N  
ATOM    171  H   LEU    11      33.471  50.714  51.470  1.00  0.00           H  
ATOM    172  CA  LEU    11      34.700  49.761  52.871  1.00  0.00           C  
ATOM    173  HA  LEU    11      34.283  48.921  53.426  1.00  0.00           H  
ATOM    174  CB  LEU    11      35.455  49.303  51.697  1.00  0.00           C  
ATOM    175  HB2 LEU    11      34.781  48.834  50.980  1.00  0.00           H  
ATOM    176  HB3 LEU    11      35.993  50.150  51.272  1.00  0.00           H  
ATOM    177  CG  LEU    11      36.480  48.252  51.941  1.00  0.00           C  
ATOM    178  HG  LEU    11      37.122  48.616  52.743  1.00  0.00           H  
ATOM    179  CD1 LEU    11      35.764  47.021  52.526  1.00  0.00           C  
ATOM    180 HD11 LEU    11      35.451  47.226  53.550  1.00  0.00           H  
ATOM    181 HD12 LEU    11      34.953  46.675  51.884  1.00  0.00           H  
ATOM    182 HD13 LEU    11      36.428  46.157  52.553  1.00  0.00           H  
ATOM    183  CD2 LEU    11      37.268  47.767  50.632  1.00  0.00           C  
ATOM    184 HD21 LEU    11      36.590  47.384  49.869  1.00  0.00           H  
ATOM    185 HD22 LEU    11      37.721  48.690  50.271  1.00  0.00           H  
ATOM    186 HD23 LEU    11      38.008  46.977  50.764  1.00  0.00           H  
ATOM    187  C   LEU    11      35.665  50.369  53.952  1.00  0.00           C  
ATOM    188  O   LEU    11      36.176  49.623  54.823  1.00  0.00           O  
ATOM    189  N   CYS    12      36.088  51.622  53.794  1.00  0.00           N  
ATOM    190  H   CYS    12      35.791  52.194  53.016  1.00  0.00           H  
ATOM    191  CA  CYS    12      36.900  52.382  54.792  1.00  0.00           C  
ATOM    192  HA  CYS    12      37.799  51.765  54.819  1.00  0.00           H  
ATOM    193  CB  CYS    12      37.248  53.814  54.191  1.00  0.00           C  
ATOM    194  HB2 CYS    12      36.372  54.451  54.064  1.00  0.00           H  
ATOM    195  HB3 CYS    12      37.857  54.312  54.945  1.00  0.00           H  
ATOM    196  SG  CYS    12      38.278  53.629  52.713  1.00  0.00           S  
ATOM    197  HG  CYS    12      37.305  53.536  51.803  1.00  0.00           H  
ATOM    198  C   CYS    12      36.264  52.456  56.148  1.00  0.00           C  
ATOM    199  O   CYS    12      36.933  52.526  57.200  1.00  0.00           O  
ATOM    200  N   LEU    13      34.920  52.530  56.184  1.00  0.00           N  
ATOM    201  H   LEU    13      34.447  52.547  55.292  1.00  0.00           H  
ATOM    202  CA  LEU    13      34.119  52.593  57.414  1.00  0.00           C  
ATOM    203  HA  LEU    13      34.651  53.157  58.180  1.00  0.00           H  
ATOM    204  CB  LEU    13      32.873  53.401  57.074  1.00  0.00           C  
ATOM    205  HB2 LEU    13      32.137  52.917  56.431  1.00  0.00           H  
ATOM    206  HB3 LEU    13      32.223  53.398  57.949  1.00  0.00           H  
ATOM    207  CG  LEU    13      33.063  54.839  56.615  1.00  0.00           C  
ATOM    208  HG  LEU    13      34.054  54.970  56.180  1.00  0.00           H  
ATOM    209  CD1 LEU    13      31.912  55.276  55.774  1.00  0.00           C  
ATOM    210 HD11 LEU    13      31.944  54.622  54.902  1.00  0.00           H  
ATOM    211 HD12 LEU    13      30.968  55.213  56.316  1.00  0.00           H  
ATOM    212 HD13 LEU    13      32.118  56.251  55.333  1.00  0.00           H  
ATOM    213  CD2 LEU    13      32.926  55.857  57.781  1.00  0.00           C  
ATOM    214 HD21 LEU    13      33.271  56.800  57.357  1.00  0.00           H  
ATOM    215 HD22 LEU    13      31.917  56.041  58.150  1.00  0.00           H  
ATOM    216 HD23 LEU    13      33.429  55.587  58.710  1.00  0.00           H  
ATOM    217  C   LEU    13      33.795  51.158  57.925  1.00  0.00           C  
ATOM    218  O   LEU    13      33.949  50.948  59.106  1.00  0.00           O  
ATOM    219  N   VAL    14      33.489  50.244  57.056  1.00  0.00           N  
ATOM    220  H   VAL    14      33.557  50.504  56.082  1.00  0.00           H  
ATOM    221  CA  VAL    14      33.233  48.834  57.416  1.00  0.00           C  
ATOM    222  HA  VAL    14      32.445  48.815  58.169  1.00  0.00           H  
ATOM    223  CB  VAL    14      32.664  47.994  56.245  1.00  0.00           C  
ATOM    224  HB  VAL    14      33.447  47.918  55.490  1.00  0.00           H  
ATOM    225  CG1 VAL    14      32.328  46.522  56.566  1.00  0.00           C  
ATOM    226 HG11 VAL    14      31.799  46.350  57.504  1.00  0.00           H  
ATOM    227 HG12 VAL    14      31.676  46.128  55.786  1.00  0.00           H  
ATOM    228 HG13 VAL    14      33.265  45.966  56.559  1.00  0.00           H  
ATOM    229  CG2 VAL    14      31.340  48.547  55.634  1.00  0.00           C  
ATOM    230 HG21 VAL    14      30.491  48.138  56.182  1.00  0.00           H  
ATOM    231 HG22 VAL    14      31.422  49.633  55.593  1.00  0.00           H  
ATOM    232 HG23 VAL    14      31.221  48.099  54.647  1.00  0.00           H  
ATOM    233  C   VAL    14      34.544  48.243  57.973  1.00  0.00           C  
ATOM    234  O   VAL    14      34.404  47.554  58.965  1.00  0.00           O  
ATOM    235  N   LEU    15      35.772  48.468  57.416  1.00  0.00           N  
ATOM    236  H   LEU    15      35.851  49.171  56.695  1.00  0.00           H  
ATOM    237  CA  LEU    15      37.040  48.027  58.014  1.00  0.00           C  
ATOM    238  HA  LEU    15      36.949  47.003  58.376  1.00  0.00           H  
ATOM    239  CB  LEU    15      38.071  47.947  56.931  1.00  0.00           C  
ATOM    240  HB2 LEU    15      38.218  49.007  56.727  1.00  0.00           H  
ATOM    241  HB3 LEU    15      39.056  47.645  57.286  1.00  0.00           H  
ATOM    242  CG  LEU    15      37.709  47.084  55.651  1.00  0.00           C  
ATOM    243  HG  LEU    15      36.759  47.346  55.185  1.00  0.00           H  
ATOM    244  CD1 LEU    15      38.731  47.325  54.504  1.00  0.00           C  
ATOM    245 HD11 LEU    15      38.752  48.399  54.318  1.00  0.00           H  
ATOM    246 HD12 LEU    15      39.681  47.055  54.966  1.00  0.00           H  
ATOM    247 HD13 LEU    15      38.598  46.684  53.633  1.00  0.00           H  
ATOM    248  CD2 LEU    15      37.809  45.549  55.971  1.00  0.00           C  
ATOM    249 HD21 LEU    15      37.493  44.829  55.217  1.00  0.00           H  
ATOM    250 HD22 LEU    15      38.773  45.227  56.366  1.00  0.00           H  
ATOM    251 HD23 LEU    15      37.074  45.330  56.745  1.00  0.00           H  
ATOM    252  C   LEU    15      37.460  48.991  59.236  1.00  0.00           C  
ATOM    253  O   LEU    15      38.080  48.432  60.194  1.00  0.00           O  
ATOM    254  N   GLY    16      37.119  50.292  59.288  1.00  0.00           N  
ATOM    255  H   GLY    16      36.780  50.665  58.413  1.00  0.00           H  
ATOM    256  CA  GLY    16      37.418  51.138  60.529  1.00  0.00           C  
ATOM    257  HA2 GLY    16      38.504  51.137  60.617  1.00  0.00           H  
ATOM    258  HA3 GLY    16      37.086  52.162  60.357  1.00  0.00           H  
ATOM    259  C   GLY    16      36.795  50.531  61.781  1.00  0.00           C  
ATOM    260  O   GLY    16      37.425  50.598  62.782  1.00  0.00           O  
ATOM    261  N   LEU    17      35.545  49.938  61.606  1.00  0.00           N  
ATOM    262  H   LEU    17      35.107  50.009  60.698  1.00  0.00           H  
ATOM    263  CA  LEU    17      34.832  49.257  62.683  1.00  0.00           C  
ATOM    264  HA  LEU    17      34.765  49.888  63.569  1.00  0.00           H  
ATOM    265  CB  LEU    17      33.513  48.820  62.174  1.00  0.00           C  
ATOM    266  HB2 LEU    17      33.477  48.424  61.159  1.00  0.00           H  
ATOM    267  HB3 LEU    17      33.194  48.025  62.848  1.00  0.00           H  
ATOM    268  CG  LEU    17      32.442  49.913  62.230  1.00  0.00           C  
ATOM    269  HG  LEU    17      32.853  50.764  61.688  1.00  0.00           H  
ATOM    270  CD1 LEU    17      31.333  49.627  61.275  1.00  0.00           C  
ATOM    271 HD11 LEU    17      31.678  49.537  60.245  1.00  0.00           H  
ATOM    272 HD12 LEU    17      30.796  48.738  61.604  1.00  0.00           H  
ATOM    273 HD13 LEU    17      30.683  50.495  61.388  1.00  0.00           H  
ATOM    274  CD2 LEU    17      32.088  50.564  63.576  1.00  0.00           C  
ATOM    275 HD21 LEU    17      31.127  51.076  63.614  1.00  0.00           H  
ATOM    276 HD22 LEU    17      32.031  49.721  64.264  1.00  0.00           H  
ATOM    277 HD23 LEU    17      32.817  51.275  63.965  1.00  0.00           H  
ATOM    278  C   LEU    17      35.741  48.144  63.210  1.00  0.00           C  
ATOM    279  O   LEU    17      35.927  47.979  64.367  1.00  0.00           O  
ATOM    280  N   ALA    18      36.316  47.324  62.277  1.00  0.00           N  
ATOM    281  H   ALA    18      36.139  47.421  61.288  1.00  0.00           H  
ATOM    282  CA  ALA    18      37.163  46.187  62.678  1.00  0.00           C  
ATOM    283  HA  ALA    18      36.664  45.613  63.459  1.00  0.00           H  
ATOM    284  CB  ALA    18      37.450  45.240  61.511  1.00  0.00           C  
ATOM    285  HB1 ALA    18      38.170  45.748  60.870  1.00  0.00           H  
ATOM    286  HB2 ALA    18      37.867  44.256  61.729  1.00  0.00           H  
ATOM    287  HB3 ALA    18      36.525  45.115  60.947  1.00  0.00           H  
ATOM    288  C   ALA    18      38.448  46.718  63.378  1.00  0.00           C  
ATOM    289  O   ALA    18      38.766  46.168  64.437  1.00  0.00           O  
ATOM    290  N   LEU    19      39.119  47.751  62.849  1.00  0.00           N  
ATOM    291  H   LEU    19      38.918  48.047  61.904  1.00  0.00           H  
ATOM    292  CA  LEU    19      40.343  48.303  63.475  1.00  0.00           C  
ATOM    293  HA  LEU    19      41.049  47.477  63.563  1.00  0.00           H  
ATOM    294  CB  LEU    19      40.931  49.269  62.487  1.00  0.00           C  
ATOM    295  HB2 LEU    19      40.960  48.750  61.529  1.00  0.00           H  
ATOM    296  HB3 LEU    19      40.241  50.097  62.325  1.00  0.00           H  
ATOM    297  CG  LEU    19      42.286  49.807  62.777  1.00  0.00           C  
ATOM    298  HG  LEU    19      42.214  50.116  63.820  1.00  0.00           H  
ATOM    299  CD1 LEU    19      43.435  48.743  62.698  1.00  0.00           C  
ATOM    300 HD11 LEU    19      44.425  49.152  62.898  1.00  0.00           H  
ATOM    301 HD12 LEU    19      43.327  48.061  63.541  1.00  0.00           H  
ATOM    302 HD13 LEU    19      43.526  48.241  61.735  1.00  0.00           H  
ATOM    303  CD2 LEU    19      42.652  51.026  61.967  1.00  0.00           C  
ATOM    304 HD21 LEU    19      43.693  51.310  62.119  1.00  0.00           H  
ATOM    305 HD22 LEU    19      42.581  50.764  60.911  1.00  0.00           H  
ATOM    306 HD23 LEU    19      42.003  51.886  62.134  1.00  0.00           H  
ATOM    307  C   LEU    19      40.085  48.862  64.865  1.00  0.00           C  
ATOM    308  O   LEU    19      40.831  48.609  65.793  1.00  0.00           O  
ATOM    309  N   ALA    20      38.994  49.578  65.038  1.00  0.00           N  
ATOM    310  H   ALA    20      38.301  49.536  64.305  1.00  0.00           H  
ATOM    311  CA  ALA    20      38.643  50.249  66.280  1.00  0.00           C  
ATOM    312  HA  ALA    20      39.498  50.790  66.686  1.00  0.00           H  
ATOM    313  CB  ALA    20      37.489  51.265  66.012  1.00  0.00           C  
ATOM    314  HB1 ALA    20      36.617  50.614  65.948  1.00  0.00           H  
ATOM    315  HB2 ALA    20      37.485  51.889  66.906  1.00  0.00           H  
ATOM    316  HB3 ALA    20      37.692  51.846  65.112  1.00  0.00           H  
ATOM    317  C   ALA    20      38.212  49.104  67.295  1.00  0.00           C  
ATOM    318  O   ALA    20      38.834  49.037  68.386  1.00  0.00           O  
ATOM    319  N   ALA    21      37.379  48.163  66.856  1.00  0.00           N  
ATOM    320  H   ALA    21      36.984  48.230  65.929  1.00  0.00           H  
ATOM    321  CA  ALA    21      36.842  47.063  67.748  1.00  0.00           C  
ATOM    322  HA  ALA    21      36.481  47.511  68.674  1.00  0.00           H  
ATOM    323  CB  ALA    21      35.753  46.179  66.992  1.00  0.00           C  
ATOM    324  HB1 ALA    21      34.848  46.783  67.040  1.00  0.00           H  
ATOM    325  HB2 ALA    21      36.070  45.969  65.970  1.00  0.00           H  
ATOM    326  HB3 ALA    21      35.489  45.228  67.455  1.00  0.00           H  
ATOM    327  C   ALA    21      38.025  46.124  68.181  1.00  0.00           C  
ATOM    328  O   ALA    21      37.868  45.563  69.248  1.00  0.00           O  
ATOM    329  N   LEU    22      39.135  45.999  67.443  1.00  0.00           N  
ATOM    330  H   LEU    22      39.032  46.342  66.499  1.00  0.00           H  
ATOM    331  CA  LEU    22      40.320  45.215  67.843  1.00  0.00           C  
ATOM    332  HA  LEU    22      39.989  44.247  68.220  1.00  0.00           H  
ATOM    333  CB  LEU    22      41.183  44.996  66.625  1.00  0.00           C  
ATOM    334  HB2 LEU    22      40.592  44.635  65.783  1.00  0.00           H  
ATOM    335  HB3 LEU    22      41.577  45.911  66.184  1.00  0.00           H  
ATOM    336  CG  LEU    22      42.269  43.851  66.808  1.00  0.00           C  
ATOM    337  HG  LEU    22      42.767  43.859  65.838  1.00  0.00           H  
ATOM    338  CD1 LEU    22      43.418  44.048  67.765  1.00  0.00           C  
ATOM    339 HD11 LEU    22      43.711  45.095  67.695  1.00  0.00           H  
ATOM    340 HD12 LEU    22      43.267  43.893  68.833  1.00  0.00           H  
ATOM    341 HD13 LEU    22      44.162  43.308  67.467  1.00  0.00           H  
ATOM    342  CD2 LEU    22      41.668  42.432  66.876  1.00  0.00           C  
ATOM    343 HD21 LEU    22      40.845  42.355  66.165  1.00  0.00           H  
ATOM    344 HD22 LEU    22      42.431  41.677  66.687  1.00  0.00           H  
ATOM    345 HD23 LEU    22      41.200  42.335  67.855  1.00  0.00           H  
ATOM    346  C   LEU    22      41.079  46.001  68.917  1.00  0.00           C  
ATOM    347  O   LEU    22      41.292  45.572  70.068  1.00  0.00           O  
ATOM    348  N   GLY    23      41.394  47.244  68.597  1.00  0.00           N  
ATOM    349  H   GLY    23      41.198  47.500  67.640  1.00  0.00           H  
ATOM    350  CA  GLY    23      42.245  48.076  69.447  1.00  0.00           C  
ATOM    351  HA2 GLY    23      43.276  47.749  69.580  1.00  0.00           H  
ATOM    352  HA3 GLY    23      42.286  49.096  69.065  1.00  0.00           H  
ATOM    353  C   GLY    23      41.500  48.235  70.812  1.00  0.00           C  
ATOM    354  O   GLY    23      42.200  47.984  71.798  1.00  0.00           O  
ATOM    355  N   LEU    24      40.283  48.648  70.834  1.00  0.00           N  
ATOM    356  H   LEU    24      39.871  48.735  69.916  1.00  0.00           H  
ATOM    357  CA  LEU    24      39.506  48.757  72.130  1.00  0.00           C  
ATOM    358  HA  LEU    24      39.986  49.501  72.765  1.00  0.00           H  
ATOM    359  CB  LEU    24      38.062  49.192  71.682  1.00  0.00           C  
ATOM    360  HB2 LEU    24      38.137  50.156  71.179  1.00  0.00           H  
ATOM    361  HB3 LEU    24      37.610  48.436  71.040  1.00  0.00           H  
ATOM    362  CG  LEU    24      37.059  49.422  72.887  1.00  0.00           C  
ATOM    363  HG  LEU    24      37.136  48.654  73.657  1.00  0.00           H  
ATOM    364  CD1 LEU    24      37.340  50.769  73.517  1.00  0.00           C  
ATOM    365 HD11 LEU    24      36.753  50.946  74.418  1.00  0.00           H  
ATOM    366 HD12 LEU    24      38.373  50.785  73.866  1.00  0.00           H  
ATOM    367 HD13 LEU    24      37.188  51.531  72.752  1.00  0.00           H  
ATOM    368  CD2 LEU    24      35.623  49.514  72.450  1.00  0.00           C  
ATOM    369 HD21 LEU    24      35.523  50.255  71.656  1.00  0.00           H  
ATOM    370 HD22 LEU    24      35.260  48.549  72.096  1.00  0.00           H  
ATOM    371 HD23 LEU    24      34.922  49.859  73.210  1.00  0.00           H  
ATOM    372  C   LEU    24      39.475  47.504  72.961  1.00  0.00           C  
ATOM    373  O   LEU    24      39.566  47.641  74.201  1.00  0.00           O  
ATOM    374  N   SER    25      39.420  46.310  72.393  1.00  0.00           N  
ATOM    375  H   SER    25      39.418  46.225  71.387  1.00  0.00           H  
ATOM    376  CA  SER    25      39.404  45.030  73.126  1.00  0.00           C  
ATOM    377  HA  SER    25      38.711  45.105  73.963  1.00  0.00           H  
ATOM    378  CB  SER    25      38.874  43.919  72.214  1.00  0.00           C  
ATOM    379  HB2 SER    25      39.581  43.635  71.435  1.00  0.00           H  
ATOM    380  HB3 SER    25      38.746  43.070  72.886  1.00  0.00           H  
ATOM    381  OG  SER    25      37.659  44.196  71.560  1.00  0.00           O  
ATOM    382  HG  SER    25      37.750  44.742  70.775  1.00  0.00           H  
ATOM    383  C   SER    25      40.870  44.733  73.723  1.00  0.00           C  
ATOM    384  O   SER    25      40.967  44.183  74.796  1.00  0.00           O  
ATOM    385  N   VAL    26      41.935  45.040  73.032  1.00  0.00           N  
ATOM    386  H   VAL    26      41.750  45.538  72.172  1.00  0.00           H  
ATOM    387  CA  VAL    26      43.315  44.909  73.591  1.00  0.00           C  
ATOM    388  HA  VAL    26      43.274  44.137  74.360  1.00  0.00           H  
ATOM    389  CB  VAL    26      44.363  44.577  72.494  1.00  0.00           C  
ATOM    390  HB  VAL    26      44.381  45.474  71.874  1.00  0.00           H  
ATOM    391  CG1 VAL    26      45.834  44.303  73.053  1.00  0.00           C  
ATOM    392 HG11 VAL    26      46.611  44.174  72.299  1.00  0.00           H  
ATOM    393 HG12 VAL    26      46.129  45.167  73.648  1.00  0.00           H  
ATOM    394 HG13 VAL    26      45.770  43.469  73.751  1.00  0.00           H  
ATOM    395  CG2 VAL    26      44.040  43.351  71.573  1.00  0.00           C  
ATOM    396 HG21 VAL    26      43.951  42.419  72.131  1.00  0.00           H  
ATOM    397 HG22 VAL    26      43.140  43.651  71.036  1.00  0.00           H  
ATOM    398 HG23 VAL    26      44.797  43.275  70.792  1.00  0.00           H  
ATOM    399  C   VAL    26      43.729  46.137  74.448  1.00  0.00           C  
ATOM    400  O   VAL    26      44.527  45.946  75.333  1.00  0.00           O  
ATOM    401  N   HID    27      43.109  47.271  74.297  1.00  0.00           N  
ATOM    402  H   HID    27      42.623  47.413  73.423  1.00  0.00           H  
ATOM    403  CA  HID    27      43.399  48.422  75.280  1.00  0.00           C  
ATOM    404  HA  HID    27      44.488  48.455  75.321  1.00  0.00           H  
ATOM    405  CB  HID    27      42.757  49.687  74.719  1.00  0.00           C  
ATOM    406  HB2 HID    27      43.033  49.750  73.667  1.00  0.00           H  
ATOM    407  HB3 HID    27      41.668  49.686  74.764  1.00  0.00           H  
ATOM    408  CG  HID    27      43.129  51.016  75.378  1.00  0.00           C  
ATOM    409  ND1 HID    27      42.253  51.806  76.025  1.00  0.00           N  
ATOM    410  HD1 HID    27      41.280  51.563  76.149  1.00  0.00           H  
ATOM    411  CE1 HID    27      42.898  52.917  76.437  1.00  0.00           C  
ATOM    412  HE1 HID    27      42.442  53.816  76.823  1.00  0.00           H  
ATOM    413  NE2 HID    27      44.145  52.931  75.919  1.00  0.00           N  
ATOM    414  CD2 HID    27      44.296  51.700  75.268  1.00  0.00           C  
ATOM    415  HD2 HID    27      45.123  51.396  74.643  1.00  0.00           H  
ATOM    416  C   HID    27      42.849  48.160  76.680  1.00  0.00           C  
ATOM    417  O   HID    27      43.508  48.493  77.626  1.00  0.00           O  
ATOM    418  N   HID    28      41.628  47.597  76.736  1.00  0.00           N  
ATOM    419  H   HID    28      41.100  47.280  75.936  1.00  0.00           H  
ATOM    420  CA  HID    28      40.971  47.273  78.050  1.00  0.00           C  
ATOM    421  HA  HID    28      41.437  47.757  78.908  1.00  0.00           H  
ATOM    422  CB  HID    28      39.588  47.857  78.105  1.00  0.00           C  
ATOM    423  HB2 HID    28      39.022  47.362  77.316  1.00  0.00           H  
ATOM    424  HB3 HID    28      39.090  47.639  79.050  1.00  0.00           H  
ATOM    425  CG  HID    28      39.621  49.394  77.882  1.00  0.00           C  
ATOM    426  ND1 HID    28      40.199  50.338  78.711  1.00  0.00           N  
ATOM    427  HD1 HID    28      40.501  50.281  79.673  1.00  0.00           H  
ATOM    428  CE1 HID    28      40.142  51.494  78.127  1.00  0.00           C  
ATOM    429  HE1 HID    28      40.575  52.366  78.595  1.00  0.00           H  
ATOM    430  NE2 HID    28      39.566  51.435  76.932  1.00  0.00           N  
ATOM    431  CD2 HID    28      39.236  50.065  76.746  1.00  0.00           C  
ATOM    432  HD2 HID    28      38.819  49.683  75.826  1.00  0.00           H  
ATOM    433  C   HID    28      40.956  45.755  78.317  1.00  0.00           C  
ATOM    434  O   HID    28      39.918  45.179  78.676  1.00  0.00           O  
ATOM    435  N   TRP    29      42.131  45.089  78.213  1.00  0.00           N  
ATOM    436  H   TRP    29      42.925  45.699  78.083  1.00  0.00           H  
ATOM    437  CA  TRP    29      42.223  43.637  78.371  1.00  0.00           C  
ATOM    438  HA  TRP    29      41.486  43.144  77.737  1.00  0.00           H  
ATOM    439  CB  TRP    29      43.576  43.220  77.836  1.00  0.00           C  
ATOM    440  HB2 TRP    29      43.677  43.528  76.796  1.00  0.00           H  
ATOM    441  HB3 TRP    29      44.403  43.710  78.349  1.00  0.00           H  
ATOM    442  CG  TRP    29      43.896  41.861  77.735  1.00  0.00           C  
ATOM    443  CD1 TRP    29      44.690  41.120  78.548  1.00  0.00           C  
ATOM    444  HD1 TRP    29      45.027  41.484  79.507  1.00  0.00           H  
ATOM    445  NE1 TRP    29      44.786  39.857  77.998  1.00  0.00           N  
ATOM    446  HE1 TRP    29      45.420  39.130  78.298  1.00  0.00           H  
ATOM    447  CE2 TRP    29      44.198  39.767  76.778  1.00  0.00           C  
ATOM    448  CZ2 TRP    29      44.144  38.725  75.824  1.00  0.00           C  
ATOM    449  HZ2 TRP    29      44.530  37.738  76.032  1.00  0.00           H  
ATOM    450  CH2 TRP    29      43.334  38.951  74.711  1.00  0.00           C  
ATOM    451  HH2 TRP    29      43.239  38.272  73.877  1.00  0.00           H  
ATOM    452  CZ3 TRP    29      42.660  40.160  74.463  1.00  0.00           C  
ATOM    453  HZ3 TRP    29      42.001  40.335  73.625  1.00  0.00           H  
ATOM    454  CE3 TRP    29      42.707  41.140  75.447  1.00  0.00           C  
ATOM    455  HE3 TRP    29      42.248  42.098  75.254  1.00  0.00           H  
ATOM    456  CD2 TRP    29      43.516  40.959  76.600  1.00  0.00           C  
ATOM    457  C   TRP    29      42.034  43.211  79.833  1.00  0.00           C  
ATOM    458  O   TRP    29      41.644  42.045  79.963  1.00  0.00           O  
ATOM    459  N   ASP    30      42.021  44.116  80.757  1.00  0.00           N  
ATOM    460  H   ASP    30      42.404  45.023  80.532  1.00  0.00           H  
ATOM    461  CA  ASP    30      41.593  43.897  82.134  1.00  0.00           C  
ATOM    462  HA  ASP    30      41.950  42.918  82.456  1.00  0.00           H  
ATOM    463  CB  ASP    30      42.332  44.867  83.029  1.00  0.00           C  
ATOM    464  HB2 ASP    30      41.874  44.921  84.017  1.00  0.00           H  
ATOM    465  HB3 ASP    30      43.376  44.580  83.158  1.00  0.00           H  
ATOM    466  CG  ASP    30      42.315  46.347  82.626  1.00  0.00           C  
ATOM    467  OD1 ASP    30      43.109  46.726  81.715  1.00  0.00           O  
ATOM    468  OD2 ASP    30      41.475  47.054  83.176  1.00  0.00           O  
ATOM    469  C   ASP    30      40.064  43.968  82.448  1.00  0.00           C  
ATOM    470  O   ASP    30      39.688  43.676  83.564  1.00  0.00           O  
ATOM    471  N   SER    31      39.207  44.195  81.444  1.00  0.00           N  
ATOM    472  H   SER    31      39.532  44.409  80.512  1.00  0.00           H  
ATOM    473  CA  SER    31      37.781  44.033  81.647  1.00  0.00           C  
ATOM    474  HA  SER    31      37.484  44.804  82.358  1.00  0.00           H  
ATOM    475  CB  SER    31      37.074  44.500  80.362  1.00  0.00           C  
ATOM    476  HB2 SER    31      37.461  45.485  80.102  1.00  0.00           H  
ATOM    477  HB3 SER    31      37.352  43.819  79.558  1.00  0.00           H  
ATOM    478  OG  SER    31      35.709  44.398  80.588  1.00  0.00           O  
ATOM    479  HG  SER    31      35.356  45.266  80.797  1.00  0.00           H  
ATOM    480  C   SER    31      37.465  42.596  82.096  1.00  0.00           C  
ATOM    481  O   SER    31      37.977  41.584  81.515  1.00  0.00           O  
ATOM    482  N   PRO    32      36.486  42.397  82.945  1.00  0.00           N  
ATOM    483  CD  PRO    32      35.772  43.366  83.765  1.00  0.00           C  
ATOM    484  HD2 PRO    32      35.356  44.082  83.056  1.00  0.00           H  
ATOM    485  HD3 PRO    32      36.460  43.869  84.444  1.00  0.00           H  
ATOM    486  CG  PRO    32      34.647  42.742  84.619  1.00  0.00           C  
ATOM    487  HG2 PRO    32      33.671  42.945  84.178  1.00  0.00           H  
ATOM    488  HG3 PRO    32      34.640  43.028  85.671  1.00  0.00           H  
ATOM    489  CB  PRO    32      34.941  41.244  84.516  1.00  0.00           C  
ATOM    490  HB2 PRO    32      34.006  40.686  84.466  1.00  0.00           H  
ATOM    491  HB3 PRO    32      35.476  40.940  85.416  1.00  0.00           H  
ATOM    492  CA  PRO    32      35.866  41.106  83.264  1.00  0.00           C  
ATOM    493  HA  PRO    32      36.553  40.300  83.524  1.00  0.00           H  
ATOM    494  C   PRO    32      35.025  40.590  82.071  1.00  0.00           C  
ATOM    495  O   PRO    32      34.964  39.389  81.907  1.00  0.00           O  
ATOM    496  N   LEU    33      34.613  41.400  81.063  1.00  0.00           N  
ATOM    497  H   LEU    33      34.998  42.334  81.071  1.00  0.00           H  
ATOM    498  CA  LEU    33      34.105  40.909  79.781  1.00  0.00           C  
ATOM    499  HA  LEU    33      33.549  40.023  80.088  1.00  0.00           H  
ATOM    500  CB  LEU    33      33.229  41.899  79.096  1.00  0.00           C  
ATOM    501  HB2 LEU    33      33.856  42.788  79.154  1.00  0.00           H  
ATOM    502  HB3 LEU    33      33.107  41.656  78.040  1.00  0.00           H  
ATOM    503  CG  LEU    33      31.817  42.012  79.721  1.00  0.00           C  
ATOM    504  HG  LEU    33      31.369  41.019  79.666  1.00  0.00           H  
ATOM    505  CD1 LEU    33      31.818  42.615  81.113  1.00  0.00           C  
ATOM    506 HD11 LEU    33      30.863  42.978  81.493  1.00  0.00           H  
ATOM    507 HD12 LEU    33      32.214  42.000  81.921  1.00  0.00           H  
ATOM    508 HD13 LEU    33      32.506  43.460  81.110  1.00  0.00           H  
ATOM    509  CD2 LEU    33      31.075  42.990  78.859  1.00  0.00           C  
ATOM    510 HD21 LEU    33      31.572  43.944  79.035  1.00  0.00           H  
ATOM    511 HD22 LEU    33      31.247  42.695  77.824  1.00  0.00           H  
ATOM    512 HD23 LEU    33      30.034  43.117  79.157  1.00  0.00           H  
ATOM    513  C   LEU    33      35.252  40.389  78.934  1.00  0.00           C  
ATOM    514  O   LEU    33      35.145  39.272  78.440  1.00  0.00           O  
ATOM    515  N   VAL    34      36.313  41.118  78.732  1.00  0.00           N  
ATOM    516  H   VAL    34      36.407  42.034  79.147  1.00  0.00           H  
ATOM    517  CA  VAL    34      37.478  40.665  77.969  1.00  0.00           C  
ATOM    518  HA  VAL    34      37.100  40.260  77.030  1.00  0.00           H  
ATOM    519  CB  VAL    34      38.408  41.778  77.595  1.00  0.00           C  
ATOM    520  HB  VAL    34      38.881  42.310  78.419  1.00  0.00           H  
ATOM    521  CG1 VAL    34      39.562  41.276  76.642  1.00  0.00           C  
ATOM    522 HG11 VAL    34      39.200  40.617  75.853  1.00  0.00           H  
ATOM    523 HG12 VAL    34      40.042  42.167  76.237  1.00  0.00           H  
ATOM    524 HG13 VAL    34      40.319  40.736  77.212  1.00  0.00           H  
ATOM    525  CG2 VAL    34      37.762  42.904  76.799  1.00  0.00           C  
ATOM    526 HG21 VAL    34      37.477  42.444  75.853  1.00  0.00           H  
ATOM    527 HG22 VAL    34      36.909  43.301  77.350  1.00  0.00           H  
ATOM    528 HG23 VAL    34      38.494  43.678  76.570  1.00  0.00           H  
ATOM    529  C   VAL    34      38.142  39.423  78.608  1.00  0.00           C  
ATOM    530  O   VAL    34      38.568  38.477  77.923  1.00  0.00           O  
ATOM    531  N   GLN    35      38.241  39.281  79.958  1.00  0.00           N  
ATOM    532  H   GLN    35      37.858  40.077  80.448  1.00  0.00           H  
ATOM    533  CA  GLN    35      38.748  38.131  80.689  1.00  0.00           C  
ATOM    534  HA  GLN    35      39.665  37.831  80.181  1.00  0.00           H  
ATOM    535  CB  GLN    35      38.905  38.491  82.131  1.00  0.00           C  
ATOM    536  HB2 GLN    35      38.015  38.974  82.536  1.00  0.00           H  
ATOM    537  HB3 GLN    35      39.140  37.584  82.688  1.00  0.00           H  
ATOM    538  CG  GLN    35      40.126  39.438  82.339  1.00  0.00           C  
ATOM    539  HG2 GLN    35      41.066  38.906  82.192  1.00  0.00           H  
ATOM    540  HG3 GLN    35      40.044  40.253  81.621  1.00  0.00           H  
ATOM    541  CD  GLN    35      40.138  40.188  83.741  1.00  0.00           C  
ATOM    542  OE1 GLN    35      39.231  40.142  84.527  1.00  0.00           O  
ATOM    543  NE2 GLN    35      41.280  40.815  83.879  1.00  0.00           N  
ATOM    544 HE21 GLN    35      41.417  41.233  84.788  1.00  0.00           H  
ATOM    545 HE22 GLN    35      41.970  40.727  83.146  1.00  0.00           H  
ATOM    546  C   GLN    35      37.855  36.897  80.535  1.00  0.00           C  
ATOM    547  O   GLN    35      38.272  35.766  80.795  1.00  0.00           O  
ATOM    548  N   ALA    36      36.623  37.078  80.092  1.00  0.00           N  
ATOM    549  H   ALA    36      36.242  38.013  80.122  1.00  0.00           H  
ATOM    550  CA  ALA    36      35.758  35.975  79.613  1.00  0.00           C  
ATOM    551  HA  ALA    36      36.046  35.049  80.111  1.00  0.00           H  
ATOM    552  CB  ALA    36      34.351  36.266  80.210  1.00  0.00           C  
ATOM    553  HB1 ALA    36      33.606  35.725  79.626  1.00  0.00           H  
ATOM    554  HB2 ALA    36      34.428  36.052  81.276  1.00  0.00           H  
ATOM    555  HB3 ALA    36      34.092  37.323  80.152  1.00  0.00           H  
ATOM    556  C   ALA    36      35.837  35.711  78.125  1.00  0.00           C  
ATOM    557  O   ALA    36      35.436  34.617  77.706  1.00  0.00           O  
ATOM    558  N   SER    37      36.502  36.557  77.306  1.00  0.00           N  
ATOM    559  H   SER    37      37.136  37.261  77.656  1.00  0.00           H  
ATOM    560  CA  SER    37      36.457  36.620  75.876  1.00  0.00           C  
ATOM    561  HA  SER    37      35.394  36.652  75.640  1.00  0.00           H  
ATOM    562  CB  SER    37      37.060  37.929  75.366  1.00  0.00           C  
ATOM    563  HB2 SER    37      36.471  38.689  75.878  1.00  0.00           H  
ATOM    564  HB3 SER    37      38.136  37.973  75.537  1.00  0.00           H  
ATOM    565  OG  SER    37      36.865  37.999  73.914  1.00  0.00           O  
ATOM    566  HG  SER    37      36.375  38.817  73.804  1.00  0.00           H  
ATOM    567  C   SER    37      37.086  35.413  75.152  1.00  0.00           C  
ATOM    568  O   SER    37      37.862  34.715  75.816  1.00  0.00           O  
ATOM    569  N   GLY    38      36.993  35.271  73.801  1.00  0.00           N  
ATOM    570  H   GLY    38      36.418  35.892  73.249  1.00  0.00           H  
ATOM    571  CA  GLY    38      37.978  34.342  73.179  1.00  0.00           C  
ATOM    572  HA2 GLY    38      38.095  33.456  73.804  1.00  0.00           H  
ATOM    573  HA3 GLY    38      37.708  34.099  72.151  1.00  0.00           H  
ATOM    574  C   GLY    38      39.486  34.828  73.135  1.00  0.00           C  
ATOM    575  O   GLY    38      40.361  34.044  72.719  1.00  0.00           O  
ATOM    576  N   GLY    39      39.764  36.099  73.529  1.00  0.00           N  
ATOM    577  H   GLY    39      38.949  36.620  73.820  1.00  0.00           H  
ATOM    578  CA  GLY    39      41.144  36.708  73.695  1.00  0.00           C  
ATOM    579  HA2 GLY    39      41.090  37.712  74.114  1.00  0.00           H  
ATOM    580  HA3 GLY    39      41.703  36.067  74.377  1.00  0.00           H  
ATOM    581  C   GLY    39      41.959  36.705  72.382  1.00  0.00           C  
ATOM    582  O   GLY    39      41.698  37.457  71.432  1.00  0.00           O  
ATOM    583  N   SER    40      42.896  35.758  72.308  1.00  0.00           N  
ATOM    584  H   SER    40      43.032  35.245  73.167  1.00  0.00           H  
ATOM    585  CA  SER    40      43.585  35.334  71.047  1.00  0.00           C  
ATOM    586  HA  SER    40      44.094  36.265  70.798  1.00  0.00           H  
ATOM    587  CB  SER    40      44.490  34.125  71.179  1.00  0.00           C  
ATOM    588  HB2 SER    40      44.927  33.926  70.200  1.00  0.00           H  
ATOM    589  HB3 SER    40      45.302  34.300  71.884  1.00  0.00           H  
ATOM    590  OG  SER    40      43.703  33.037  71.683  1.00  0.00           O  
ATOM    591  HG  SER    40      43.549  33.187  72.618  1.00  0.00           H  
ATOM    592  C   SER    40      42.559  35.096  69.876  1.00  0.00           C  
ATOM    593  O   SER    40      42.436  35.943  68.951  1.00  0.00           O  
ATOM    594  N   GLN    41      41.695  34.042  69.965  1.00  0.00           N  
ATOM    595  H   GLN    41      41.901  33.521  70.805  1.00  0.00           H  
ATOM    596  CA  GLN    41      40.615  33.708  69.001  1.00  0.00           C  
ATOM    597  HA  GLN    41      41.174  33.348  68.137  1.00  0.00           H  
ATOM    598  CB  GLN    41      39.659  32.606  69.551  1.00  0.00           C  
ATOM    599  HB2 GLN    41      39.367  33.130  70.461  1.00  0.00           H  
ATOM    600  HB3 GLN    41      38.740  32.588  68.964  1.00  0.00           H  
ATOM    601  CG  GLN    41      40.311  31.254  69.905  1.00  0.00           C  
ATOM    602  HG2 GLN    41      41.166  31.387  70.567  1.00  0.00           H  
ATOM    603  HG3 GLN    41      39.604  30.584  70.395  1.00  0.00           H  
ATOM    604  CD  GLN    41      40.829  30.428  68.696  1.00  0.00           C  
ATOM    605  OE1 GLN    41      40.764  30.780  67.535  1.00  0.00           O  
ATOM    606  NE2 GLN    41      41.566  29.332  68.934  1.00  0.00           N  
ATOM    607 HE21 GLN    41      42.070  29.004  68.123  1.00  0.00           H  
ATOM    608 HE22 GLN    41      41.880  29.143  69.875  1.00  0.00           H  
ATOM    609  C   GLN    41      39.827  34.881  68.593  1.00  0.00           C  
ATOM    610  O   GLN    41      39.742  35.139  67.393  1.00  0.00           O  
ATOM    611  N   PHE    42      39.239  35.653  69.496  1.00  0.00           N  
ATOM    612  H   PHE    42      39.212  35.345  70.458  1.00  0.00           H  
ATOM    613  CA  PHE    42      38.313  36.718  69.112  1.00  0.00           C  
ATOM    614  HA  PHE    42      37.465  36.302  68.569  1.00  0.00           H  
ATOM    615  CB  PHE    42      37.959  37.377  70.453  1.00  0.00           C  
ATOM    616  HB2 PHE    42      37.521  36.635  71.121  1.00  0.00           H  
ATOM    617  HB3 PHE    42      38.696  37.738  71.170  1.00  0.00           H  
ATOM    618  CG  PHE    42      36.967  38.489  70.412  1.00  0.00           C  
ATOM    619  CD1 PHE    42      35.598  38.153  70.219  1.00  0.00           C  
ATOM    620  HD1 PHE    42      35.323  37.150  69.927  1.00  0.00           H  
ATOM    621  CE1 PHE    42      34.614  39.094  70.286  1.00  0.00           C  
ATOM    622  HE1 PHE    42      33.651  38.893  69.840  1.00  0.00           H  
ATOM    623  CZ  PHE    42      34.983  40.428  70.485  1.00  0.00           C  
ATOM    624  HZ  PHE    42      34.323  41.279  70.402  1.00  0.00           H  
ATOM    625  CE2 PHE    42      36.331  40.736  70.717  1.00  0.00           C  
ATOM    626  HE2 PHE    42      36.529  41.787  70.863  1.00  0.00           H  
ATOM    627  CD2 PHE    42      37.379  39.816  70.620  1.00  0.00           C  
ATOM    628  HD2 PHE    42      38.417  40.091  70.728  1.00  0.00           H  
ATOM    629  C   PHE    42      39.063  37.725  68.240  1.00  0.00           C  
ATOM    630  O   PHE    42      38.463  38.233  67.251  1.00  0.00           O  
ATOM    631  N   CYS    43      40.316  38.113  68.626  1.00  0.00           N  
ATOM    632  H   CYS    43      40.680  37.737  69.490  1.00  0.00           H  
ATOM    633  CA  CYS    43      41.098  39.081  67.932  1.00  0.00           C  
ATOM    634  HA  CYS    43      40.503  39.987  67.820  1.00  0.00           H  
ATOM    635  CB  CYS    43      42.364  39.426  68.820  1.00  0.00           C  
ATOM    636  HB2 CYS    43      42.787  38.454  69.074  1.00  0.00           H  
ATOM    637  HB3 CYS    43      43.081  39.956  68.193  1.00  0.00           H  
ATOM    638  SG  CYS    43      41.750  40.346  70.355  1.00  0.00           S  
ATOM    639  HG  CYS    43      41.643  39.320  71.204  1.00  0.00           H  
ATOM    640  C   CYS    43      41.514  38.674  66.514  1.00  0.00           C  
ATOM    641  O   CYS    43      41.412  39.452  65.522  1.00  0.00           O  
ATOM    642  N   PHE    44      41.866  37.351  66.436  1.00  0.00           N  
ATOM    643  H   PHE    44      42.125  36.846  67.271  1.00  0.00           H  
ATOM    644  CA  PHE    44      42.302  36.755  65.095  1.00  0.00           C  
ATOM    645  HA  PHE    44      42.953  37.418  64.525  1.00  0.00           H  
ATOM    646  CB  PHE    44      43.012  35.409  65.182  1.00  0.00           C  
ATOM    647  HB2 PHE    44      42.585  34.795  65.974  1.00  0.00           H  
ATOM    648  HB3 PHE    44      42.872  34.888  64.235  1.00  0.00           H  
ATOM    649  CG  PHE    44      44.516  35.513  65.360  1.00  0.00           C  
ATOM    650  CD1 PHE    44      45.202  35.809  64.227  1.00  0.00           C  
ATOM    651  HD1 PHE    44      44.657  36.055  63.328  1.00  0.00           H  
ATOM    652  CE1 PHE    44      46.617  35.964  64.253  1.00  0.00           C  
ATOM    653  HE1 PHE    44      47.134  36.222  63.340  1.00  0.00           H  
ATOM    654  CZ  PHE    44      47.338  35.945  65.492  1.00  0.00           C  
ATOM    655  HZ  PHE    44      48.396  36.118  65.359  1.00  0.00           H  
ATOM    656  CE2 PHE    44      46.584  35.693  66.657  1.00  0.00           C  
ATOM    657  HE2 PHE    44      47.250  35.679  67.508  1.00  0.00           H  
ATOM    658  CD2 PHE    44      45.209  35.335  66.595  1.00  0.00           C  
ATOM    659  HD2 PHE    44      44.679  35.189  67.525  1.00  0.00           H  
ATOM    660  C   PHE    44      41.028  36.575  64.288  1.00  0.00           C  
ATOM    661  O   PHE    44      41.038  36.929  63.069  1.00  0.00           O  
ATOM    662  N   GLY    45      39.876  36.174  64.781  1.00  0.00           N  
ATOM    663  H   GLY    45      39.853  35.936  65.762  1.00  0.00           H  
ATOM    664  CA  GLY    45      38.611  36.015  64.098  1.00  0.00           C  
ATOM    665  HA2 GLY    45      38.701  35.242  63.335  1.00  0.00           H  
ATOM    666  HA3 GLY    45      37.855  35.634  64.785  1.00  0.00           H  
ATOM    667  C   GLY    45      38.117  37.365  63.627  1.00  0.00           C  
ATOM    668  O   GLY    45      37.707  37.536  62.501  1.00  0.00           O  
ATOM    669  N   LEU    46      38.281  38.422  64.418  1.00  0.00           N  
ATOM    670  H   LEU    46      38.311  38.262  65.415  1.00  0.00           H  
ATOM    671  CA  LEU    46      37.920  39.868  63.925  1.00  0.00           C  
ATOM    672  HA  LEU    46      36.890  39.866  63.570  1.00  0.00           H  
ATOM    673  CB  LEU    46      38.024  40.767  65.214  1.00  0.00           C  
ATOM    674  HB2 LEU    46      37.379  40.282  65.946  1.00  0.00           H  
ATOM    675  HB3 LEU    46      38.984  40.601  65.702  1.00  0.00           H  
ATOM    676  CG  LEU    46      37.887  42.316  65.225  1.00  0.00           C  
ATOM    677  HG  LEU    46      38.687  42.890  64.757  1.00  0.00           H  
ATOM    678  CD1 LEU    46      36.581  42.562  64.461  1.00  0.00           C  
ATOM    679 HD11 LEU    46      35.838  41.767  64.524  1.00  0.00           H  
ATOM    680 HD12 LEU    46      36.263  43.589  64.636  1.00  0.00           H  
ATOM    681 HD13 LEU    46      36.784  42.560  63.390  1.00  0.00           H  
ATOM    682  CD2 LEU    46      37.646  42.671  66.737  1.00  0.00           C  
ATOM    683 HD21 LEU    46      38.535  42.378  67.295  1.00  0.00           H  
ATOM    684 HD22 LEU    46      37.516  43.750  66.823  1.00  0.00           H  
ATOM    685 HD23 LEU    46      36.718  42.203  67.065  1.00  0.00           H  
ATOM    686  C   LEU    46      38.932  40.345  62.822  1.00  0.00           C  
ATOM    687  O   LEU    46      38.563  41.109  61.902  1.00  0.00           O  
ATOM    688  N   ILE    47      40.188  39.990  62.838  1.00  0.00           N  
ATOM    689  H   ILE    47      40.391  39.318  63.564  1.00  0.00           H  
ATOM    690  CA  ILE    47      41.226  40.262  61.838  1.00  0.00           C  
ATOM    691  HA  ILE    47      41.046  41.304  61.573  1.00  0.00           H  
ATOM    692  CB  ILE    47      42.656  40.024  62.385  1.00  0.00           C  
ATOM    693  HB  ILE    47      42.640  39.152  63.039  1.00  0.00           H  
ATOM    694  CG2 ILE    47      43.734  39.751  61.292  1.00  0.00           C  
ATOM    695 HG21 ILE    47      43.389  38.894  60.712  1.00  0.00           H  
ATOM    696 HG22 ILE    47      43.927  40.560  60.587  1.00  0.00           H  
ATOM    697 HG23 ILE    47      44.699  39.523  61.746  1.00  0.00           H  
ATOM    698  CG1 ILE    47      43.050  41.115  63.424  1.00  0.00           C  
ATOM    699 HG12 ILE    47      43.154  42.045  62.866  1.00  0.00           H  
ATOM    700 HG13 ILE    47      42.195  41.342  64.061  1.00  0.00           H  
ATOM    701  CD1 ILE    47      44.285  40.756  64.220  1.00  0.00           C  
ATOM    702 HD11 ILE    47      45.160  40.921  63.593  1.00  0.00           H  
ATOM    703 HD12 ILE    47      44.404  41.401  65.091  1.00  0.00           H  
ATOM    704 HD13 ILE    47      44.207  39.770  64.678  1.00  0.00           H  
ATOM    705  C   ILE    47      40.757  39.612  60.558  1.00  0.00           C  
ATOM    706  O   ILE    47      40.657  40.255  59.551  1.00  0.00           O  
ATOM    707  N   CYS    48      40.449  38.283  60.642  1.00  0.00           N  
ATOM    708  H   CYS    48      40.462  37.804  61.531  1.00  0.00           H  
ATOM    709  CA  CYS    48      40.053  37.452  59.564  1.00  0.00           C  
ATOM    710  HA  CYS    48      40.833  37.540  58.807  1.00  0.00           H  
ATOM    711  CB  CYS    48      39.852  36.001  60.033  1.00  0.00           C  
ATOM    712  HB2 CYS    48      39.189  36.164  60.882  1.00  0.00           H  
ATOM    713  HB3 CYS    48      39.491  35.443  59.169  1.00  0.00           H  
ATOM    714  SG  CYS    48      41.284  35.133  60.524  1.00  0.00           S  
ATOM    715  HG  CYS    48      41.085  35.517  61.788  1.00  0.00           H  
ATOM    716  C   CYS    48      38.756  38.012  58.924  1.00  0.00           C  
ATOM    717  O   CYS    48      38.655  37.999  57.655  1.00  0.00           O  
ATOM    718  N   LEU    49      37.836  38.508  59.711  1.00  0.00           N  
ATOM    719  H   LEU    49      38.016  38.328  60.689  1.00  0.00           H  
ATOM    720  CA  LEU    49      36.535  39.120  59.306  1.00  0.00           C  
ATOM    721  HA  LEU    49      35.855  38.541  58.681  1.00  0.00           H  
ATOM    722  CB  LEU    49      35.871  39.392  60.679  1.00  0.00           C  
ATOM    723  HB2 LEU    49      35.727  38.388  61.079  1.00  0.00           H  
ATOM    724  HB3 LEU    49      36.454  40.085  61.286  1.00  0.00           H  
ATOM    725  CG  LEU    49      34.484  40.029  60.508  1.00  0.00           C  
ATOM    726  HG  LEU    49      34.660  41.032  60.120  1.00  0.00           H  
ATOM    727  CD1 LEU    49      33.413  39.255  59.849  1.00  0.00           C  
ATOM    728 HD11 LEU    49      32.523  39.882  59.802  1.00  0.00           H  
ATOM    729 HD12 LEU    49      33.586  39.120  58.782  1.00  0.00           H  
ATOM    730 HD13 LEU    49      33.227  38.293  60.327  1.00  0.00           H  
ATOM    731  CD2 LEU    49      34.006  40.253  61.979  1.00  0.00           C  
ATOM    732 HD21 LEU    49      33.133  40.900  62.068  1.00  0.00           H  
ATOM    733 HD22 LEU    49      33.770  39.302  62.456  1.00  0.00           H  
ATOM    734 HD23 LEU    49      34.821  40.815  62.436  1.00  0.00           H  
ATOM    735  C   LEU    49      36.795  40.414  58.521  1.00  0.00           C  
ATOM    736  O   LEU    49      36.112  40.741  57.527  1.00  0.00           O  
ATOM    737  N   GLY    50      37.863  41.119  58.899  1.00  0.00           N  
ATOM    738  H   GLY    50      38.453  40.793  59.651  1.00  0.00           H  
ATOM    739  CA  GLY    50      38.369  42.332  58.220  1.00  0.00           C  
ATOM    740  HA2 GLY    50      37.646  43.142  58.122  1.00  0.00           H  
ATOM    741  HA3 GLY    50      39.186  42.779  58.786  1.00  0.00           H  
ATOM    742  C   GLY    50      39.133  41.966  56.917  1.00  0.00           C  
ATOM    743  O   GLY    50      38.956  42.587  55.864  1.00  0.00           O  
ATOM    744  N   LEU    51      39.875  40.880  56.963  1.00  0.00           N  
ATOM    745  H   LEU    51      40.116  40.521  57.876  1.00  0.00           H  
ATOM    746  CA  LEU    51      40.480  40.440  55.739  1.00  0.00           C  
ATOM    747  HA  LEU    51      40.955  41.277  55.228  1.00  0.00           H  
ATOM    748  CB  LEU    51      41.588  39.376  56.109  1.00  0.00           C  
ATOM    749  HB2 LEU    51      41.105  38.681  56.795  1.00  0.00           H  
ATOM    750  HB3 LEU    51      41.859  38.911  55.161  1.00  0.00           H  
ATOM    751  CG  LEU    51      42.796  39.955  56.788  1.00  0.00           C  
ATOM    752  HG  LEU    51      42.316  40.614  57.511  1.00  0.00           H  
ATOM    753  CD1 LEU    51      43.628  38.807  57.415  1.00  0.00           C  
ATOM    754 HD11 LEU    51      43.595  37.977  56.709  1.00  0.00           H  
ATOM    755 HD12 LEU    51      44.654  39.089  57.653  1.00  0.00           H  
ATOM    756 HD13 LEU    51      43.171  38.477  58.348  1.00  0.00           H  
ATOM    757  CD2 LEU    51      43.699  40.665  55.797  1.00  0.00           C  
ATOM    758 HD21 LEU    51      43.274  41.578  55.379  1.00  0.00           H  
ATOM    759 HD22 LEU    51      44.613  40.879  56.351  1.00  0.00           H  
ATOM    760 HD23 LEU    51      43.944  40.028  54.947  1.00  0.00           H  
ATOM    761  C   LEU    51      39.496  39.865  54.688  1.00  0.00           C  
ATOM    762  O   LEU    51      39.667  39.929  53.449  1.00  0.00           O  
ATOM    763  N   PHE    52      38.408  39.330  55.220  1.00  0.00           N  
ATOM    764  H   PHE    52      38.383  39.158  56.215  1.00  0.00           H  
ATOM    765  CA  PHE    52      37.269  38.778  54.357  1.00  0.00           C  
ATOM    766  HA  PHE    52      37.741  38.093  53.652  1.00  0.00           H  
ATOM    767  CB  PHE    52      36.312  37.820  55.177  1.00  0.00           C  
ATOM    768  HB2 PHE    52      36.711  36.930  55.664  1.00  0.00           H  
ATOM    769  HB3 PHE    52      35.969  38.540  55.921  1.00  0.00           H  
ATOM    770  CG  PHE    52      35.057  37.315  54.403  1.00  0.00           C  
ATOM    771  CD1 PHE    52      35.155  36.852  53.091  1.00  0.00           C  
ATOM    772  HD1 PHE    52      36.102  36.658  52.609  1.00  0.00           H  
ATOM    773  CE1 PHE    52      34.003  36.505  52.359  1.00  0.00           C  
ATOM    774  HE1 PHE    52      34.106  36.125  51.353  1.00  0.00           H  
ATOM    775  CZ  PHE    52      32.727  36.630  52.943  1.00  0.00           C  
ATOM    776  HZ  PHE    52      31.782  36.352  52.502  1.00  0.00           H  
ATOM    777  CE2 PHE    52      32.659  37.109  54.274  1.00  0.00           C  
ATOM    778  HE2 PHE    52      31.701  37.214  54.763  1.00  0.00           H  
ATOM    779  CD2 PHE    52      33.821  37.489  54.981  1.00  0.00           C  
ATOM    780  HD2 PHE    52      33.809  37.929  55.967  1.00  0.00           H  
ATOM    781  C   PHE    52      36.541  39.901  53.610  1.00  0.00           C  
ATOM    782  O   PHE    52      36.239  39.722  52.415  1.00  0.00           O  
ATOM    783  N   CYS    53      36.059  40.932  54.325  1.00  0.00           N  
ATOM    784  H   CYS    53      36.098  40.930  55.334  1.00  0.00           H  
ATOM    785  CA  CYS    53      35.376  42.031  53.742  1.00  0.00           C  
ATOM    786  HA  CYS    53      34.491  41.645  53.237  1.00  0.00           H  
ATOM    787  CB  CYS    53      34.879  43.008  54.856  1.00  0.00           C  
ATOM    788  HB2 CYS    53      34.504  42.507  55.748  1.00  0.00           H  
ATOM    789  HB3 CYS    53      35.737  43.572  55.222  1.00  0.00           H  
ATOM    790  SG  CYS    53      33.618  44.157  54.114  1.00  0.00           S  
ATOM    791  HG  CYS    53      34.319  44.135  52.978  1.00  0.00           H  
ATOM    792  C   CYS    53      36.216  42.750  52.707  1.00  0.00           C  
ATOM    793  O   CYS    53      35.666  43.224  51.714  1.00  0.00           O  
ATOM    794  N   LEU    54      37.567  42.789  52.811  1.00  0.00           N  
ATOM    795  H   LEU    54      37.808  42.118  53.527  1.00  0.00           H  
ATOM    796  CA  LEU    54      38.492  43.399  51.891  1.00  0.00           C  
ATOM    797  HA  LEU    54      38.075  44.393  51.732  1.00  0.00           H  
ATOM    798  CB  LEU    54      39.799  43.624  52.657  1.00  0.00           C  
ATOM    799  HB2 LEU    54      39.437  44.192  53.515  1.00  0.00           H  
ATOM    800  HB3 LEU    54      40.249  42.656  52.875  1.00  0.00           H  
ATOM    801  CG  LEU    54      40.880  44.281  51.871  1.00  0.00           C  
ATOM    802  HG  LEU    54      41.092  43.699  50.974  1.00  0.00           H  
ATOM    803  CD1 LEU    54      40.570  45.706  51.581  1.00  0.00           C  
ATOM    804 HD11 LEU    54      41.523  46.100  51.226  1.00  0.00           H  
ATOM    805 HD12 LEU    54      39.840  45.771  50.774  1.00  0.00           H  
ATOM    806 HD13 LEU    54      40.261  46.232  52.484  1.00  0.00           H  
ATOM    807  CD2 LEU    54      42.133  44.311  52.772  1.00  0.00           C  
ATOM    808 HD21 LEU    54      42.357  43.304  53.122  1.00  0.00           H  
ATOM    809 HD22 LEU    54      43.036  44.641  52.258  1.00  0.00           H  
ATOM    810 HD23 LEU    54      41.864  44.811  53.703  1.00  0.00           H  
ATOM    811  C   LEU    54      38.502  42.663  50.517  1.00  0.00           C  
ATOM    812  O   LEU    54      38.814  43.365  49.523  1.00  0.00           O  
ATOM    813  N   SER    55      37.989  41.434  50.397  1.00  0.00           N  
ATOM    814  H   SER    55      37.782  40.830  51.179  1.00  0.00           H  
ATOM    815  CA  SER    55      37.778  40.749  49.096  1.00  0.00           C  
ATOM    816  HA  SER    55      38.732  40.747  48.569  1.00  0.00           H  
ATOM    817  CB  SER    55      37.404  39.236  49.340  1.00  0.00           C  
ATOM    818  HB2 SER    55      37.504  38.666  48.417  1.00  0.00           H  
ATOM    819  HB3 SER    55      38.022  38.684  50.048  1.00  0.00           H  
ATOM    820  OG  SER    55      36.081  39.078  49.746  1.00  0.00           O  
ATOM    821  HG  SER    55      36.119  39.357  50.663  1.00  0.00           H  
ATOM    822  C   SER    55      36.788  41.428  48.151  1.00  0.00           C  
ATOM    823  O   SER    55      36.903  41.120  46.960  1.00  0.00           O  
ATOM    824  N   VAL    56      35.974  42.410  48.541  1.00  0.00           N  
ATOM    825  H   VAL    56      35.808  42.558  49.526  1.00  0.00           H  
ATOM    826  CA  VAL    56      35.065  43.090  47.561  1.00  0.00           C  
ATOM    827  HA  VAL    56      34.626  42.209  47.093  1.00  0.00           H  
ATOM    828  CB  VAL    56      33.912  43.862  48.220  1.00  0.00           C  
ATOM    829  HB  VAL    56      33.304  44.236  47.396  1.00  0.00           H  
ATOM    830  CG1 VAL    56      32.980  42.952  49.057  1.00  0.00           C  
ATOM    831 HG11 VAL    56      33.390  42.993  50.066  1.00  0.00           H  
ATOM    832 HG12 VAL    56      31.961  43.337  49.071  1.00  0.00           H  
ATOM    833 HG13 VAL    56      32.966  41.915  48.720  1.00  0.00           H  
ATOM    834  CG2 VAL    56      34.404  45.024  49.082  1.00  0.00           C  
ATOM    835 HG21 VAL    56      34.788  45.787  48.405  1.00  0.00           H  
ATOM    836 HG22 VAL    56      33.695  45.530  49.738  1.00  0.00           H  
ATOM    837 HG23 VAL    56      35.240  44.691  49.697  1.00  0.00           H  
ATOM    838  C   VAL    56      35.751  43.838  46.422  1.00  0.00           C  
ATOM    839  O   VAL    56      35.152  43.975  45.364  1.00  0.00           O  
ATOM    840  N   LEU    57      37.001  44.161  46.691  1.00  0.00           N  
ATOM    841  H   LEU    57      37.368  43.956  47.610  1.00  0.00           H  
ATOM    842  CA  LEU    57      37.920  44.762  45.722  1.00  0.00           C  
ATOM    843  HA  LEU    57      37.512  45.649  45.238  1.00  0.00           H  
ATOM    844  CB  LEU    57      39.180  45.131  46.494  1.00  0.00           C  
ATOM    845  HB2 LEU    57      39.656  44.250  46.925  1.00  0.00           H  
ATOM    846  HB3 LEU    57      39.875  45.550  45.767  1.00  0.00           H  
ATOM    847  CG  LEU    57      38.874  46.155  47.543  1.00  0.00           C  
ATOM    848  HG  LEU    57      38.134  45.744  48.229  1.00  0.00           H  
ATOM    849  CD1 LEU    57      40.098  46.580  48.359  1.00  0.00           C  
ATOM    850 HD11 LEU    57      40.669  45.684  48.604  1.00  0.00           H  
ATOM    851 HD12 LEU    57      40.802  47.109  47.716  1.00  0.00           H  
ATOM    852 HD13 LEU    57      40.000  47.293  49.177  1.00  0.00           H  
ATOM    853  CD2 LEU    57      38.344  47.500  46.959  1.00  0.00           C  
ATOM    854 HD21 LEU    57      38.917  47.851  46.101  1.00  0.00           H  
ATOM    855 HD22 LEU    57      37.361  47.222  46.581  1.00  0.00           H  
ATOM    856 HD23 LEU    57      38.095  48.191  47.765  1.00  0.00           H  
ATOM    857  C   LEU    57      38.288  43.815  44.510  1.00  0.00           C  
ATOM    858  O   LEU    57      38.656  44.377  43.430  1.00  0.00           O  
ATOM    859  N   LEU    58      38.133  42.522  44.664  1.00  0.00           N  
ATOM    860  H   LEU    58      37.763  42.120  45.514  1.00  0.00           H  
ATOM    861  CA  LEU    58      38.378  41.600  43.505  1.00  0.00           C  
ATOM    862  HA  LEU    58      39.415  41.771  43.215  1.00  0.00           H  
ATOM    863  CB  LEU    58      38.389  40.201  44.235  1.00  0.00           C  
ATOM    864  HB2 LEU    58      37.452  40.073  44.777  1.00  0.00           H  
ATOM    865  HB3 LEU    58      38.502  39.462  43.442  1.00  0.00           H  
ATOM    866  CG  LEU    58      39.569  39.959  45.274  1.00  0.00           C  
ATOM    867  HG  LEU    58      39.522  40.660  46.108  1.00  0.00           H  
ATOM    868  CD1 LEU    58      39.478  38.542  45.872  1.00  0.00           C  
ATOM    869 HD11 LEU    58      38.504  38.420  46.345  1.00  0.00           H  
ATOM    870 HD12 LEU    58      39.637  37.738  45.153  1.00  0.00           H  
ATOM    871 HD13 LEU    58      40.133  38.562  46.744  1.00  0.00           H  
ATOM    872  CD2 LEU    58      40.934  40.056  44.645  1.00  0.00           C  
ATOM    873 HD21 LEU    58      41.099  39.453  43.752  1.00  0.00           H  
ATOM    874 HD22 LEU    58      41.266  41.086  44.514  1.00  0.00           H  
ATOM    875 HD23 LEU    58      41.624  39.678  45.399  1.00  0.00           H  
ATOM    876  C   LEU    58      37.410  41.609  42.324  1.00  0.00           C  
ATOM    877  O   LEU    58      37.700  40.981  41.295  1.00  0.00           O  
ATOM    878  N   PHE    59      36.108  42.044  42.586  1.00  0.00           N  
ATOM    879  H   PHE    59      35.954  42.535  43.455  1.00  0.00           H  
ATOM    880  CA  PHE    59      34.979  41.896  41.653  1.00  0.00           C  
ATOM    881  HA  PHE    59      34.989  40.918  41.173  1.00  0.00           H  
ATOM    882  CB  PHE    59      33.703  41.802  42.542  1.00  0.00           C  
ATOM    883  HB2 PHE    59      33.639  42.645  43.230  1.00  0.00           H  
ATOM    884  HB3 PHE    59      32.822  41.801  41.901  1.00  0.00           H  
ATOM    885  CG  PHE    59      33.829  40.535  43.445  1.00  0.00           C  
ATOM    886  CD1 PHE    59      33.902  39.225  42.893  1.00  0.00           C  
ATOM    887  HD1 PHE    59      33.679  39.069  41.848  1.00  0.00           H  
ATOM    888  CE1 PHE    59      34.237  38.127  43.628  1.00  0.00           C  
ATOM    889  HE1 PHE    59      34.251  37.151  43.165  1.00  0.00           H  
ATOM    890  CZ  PHE    59      34.531  38.261  45.031  1.00  0.00           C  
ATOM    891  HZ  PHE    59      35.033  37.606  45.727  1.00  0.00           H  
ATOM    892  CE2 PHE    59      34.250  39.489  45.631  1.00  0.00           C  
ATOM    893  HE2 PHE    59      34.399  39.571  46.697  1.00  0.00           H  
ATOM    894  CD2 PHE    59      33.987  40.617  44.813  1.00  0.00           C  
ATOM    895  HD2 PHE    59      34.074  41.618  45.207  1.00  0.00           H  
ATOM    896  C   PHE    59      34.747  42.947  40.609  1.00  0.00           C  
ATOM    897  O   PHE    59      34.247  42.494  39.612  1.00  0.00           O  
ATOM    898  N   PRO    60      35.094  44.267  40.740  1.00  0.00           N  
ATOM    899  CD  PRO    60      35.764  44.918  41.826  1.00  0.00           C  
ATOM    900  HD2 PRO    60      36.834  44.886  41.624  1.00  0.00           H  
ATOM    901  HD3 PRO    60      35.569  44.487  42.808  1.00  0.00           H  
ATOM    902  CG  PRO    60      35.431  46.427  41.796  1.00  0.00           C  
ATOM    903  HG2 PRO    60      36.233  47.028  42.222  1.00  0.00           H  
ATOM    904  HG3 PRO    60      34.520  46.462  42.394  1.00  0.00           H  
ATOM    905  CB  PRO    60      35.165  46.631  40.309  1.00  0.00           C  
ATOM    906  HB2 PRO    60      36.134  46.895  39.884  1.00  0.00           H  
ATOM    907  HB3 PRO    60      34.362  47.356  40.179  1.00  0.00           H  
ATOM    908  CA  PRO    60      34.723  45.297  39.766  1.00  0.00           C  
ATOM    909  HA  PRO    60      33.634  45.254  39.726  1.00  0.00           H  
ATOM    910  C   PRO    60      35.214  44.985  38.389  1.00  0.00           C  
ATOM    911  O   PRO    60      36.370  44.684  38.250  1.00  0.00           O  
ATOM    912  N   GLY    61      34.309  45.118  37.400  1.00  0.00           N  
ATOM    913  H   GLY    61      33.372  45.405  37.644  1.00  0.00           H  
ATOM    914  CA  GLY    61      34.730  45.188  35.997  1.00  0.00           C  
ATOM    915  HA2 GLY    61      34.025  45.789  35.422  1.00  0.00           H  
ATOM    916  HA3 GLY    61      35.591  45.857  35.988  1.00  0.00           H  
ATOM    917  C   GLY    61      34.869  43.785  35.344  1.00  0.00           C  
ATOM    918  O   GLY    61      34.380  42.788  35.922  1.00  0.00           O  
ATOM    919  N   ARG    62      35.578  43.672  34.228  1.00  0.00           N  
ATOM    920  H   ARG    62      36.109  44.432  33.828  1.00  0.00           H  
ATOM    921  CA  ARG    62      35.653  42.441  33.448  1.00  0.00           C  
ATOM    922  HA  ARG    62      34.649  42.017  33.434  1.00  0.00           H  
ATOM    923  CB  ARG    62      36.222  42.843  32.016  1.00  0.00           C  
ATOM    924  HB2 ARG    62      35.806  43.759  31.596  1.00  0.00           H  
ATOM    925  HB3 ARG    62      37.305  42.962  31.987  1.00  0.00           H  
ATOM    926  CG  ARG    62      35.706  41.709  31.158  1.00  0.00           C  
ATOM    927  HG2 ARG    62      36.146  40.787  31.540  1.00  0.00           H  
ATOM    928  HG3 ARG    62      34.619  41.761  31.216  1.00  0.00           H  
ATOM    929  CD  ARG    62      36.276  41.905  29.737  1.00  0.00           C  
ATOM    930  HD2 ARG    62      35.814  42.817  29.359  1.00  0.00           H  
ATOM    931  HD3 ARG    62      37.364  41.890  29.682  1.00  0.00           H  
ATOM    932  NE  ARG    62      35.908  40.736  28.825  1.00  0.00           N  
ATOM    933  HE  ARG    62      35.614  39.919  29.343  1.00  0.00           H  
ATOM    934  CZ  ARG    62      36.245  40.488  27.586  1.00  0.00           C  
ATOM    935  NH1 ARG    62      36.718  41.451  26.877  1.00  0.00           N  
ATOM    936 HH11 ARG    62      36.826  42.389  27.235  1.00  0.00           H  
ATOM    937 HH12 ARG    62      36.936  41.240  25.914  1.00  0.00           H  
ATOM    938  NH2 ARG    62      36.189  39.265  27.106  1.00  0.00           N  
ATOM    939 HH21 ARG    62      36.148  38.534  27.801  1.00  0.00           H  
ATOM    940 HH22 ARG    62      36.138  39.158  26.103  1.00  0.00           H  
ATOM    941  C   ARG    62      36.536  41.449  34.245  1.00  0.00           C  
ATOM    942  O   ARG    62      37.452  41.872  34.950  1.00  0.00           O  
ATOM    943  N   PRO    63      36.384  40.117  34.133  1.00  0.00           N  
ATOM    944  CD  PRO    63      35.197  39.385  33.685  1.00  0.00           C  
ATOM    945  HD2 PRO    63      35.448  39.095  32.665  1.00  0.00           H  
ATOM    946  HD3 PRO    63      34.313  40.014  33.801  1.00  0.00           H  
ATOM    947  CG  PRO    63      35.099  38.295  34.776  1.00  0.00           C  
ATOM    948  HG2 PRO    63      34.407  37.464  34.637  1.00  0.00           H  
ATOM    949  HG3 PRO    63      34.722  38.746  35.694  1.00  0.00           H  
ATOM    950  CB  PRO    63      36.514  37.884  35.036  1.00  0.00           C  
ATOM    951  HB2 PRO    63      36.815  37.063  34.385  1.00  0.00           H  
ATOM    952  HB3 PRO    63      36.568  37.627  36.094  1.00  0.00           H  
ATOM    953  CA  PRO    63      37.296  39.131  34.752  1.00  0.00           C  
ATOM    954  HA  PRO    63      37.610  39.578  35.696  1.00  0.00           H  
ATOM    955  C   PRO    63      38.525  38.943  33.867  1.00  0.00           C  
ATOM    956  O   PRO    63      38.631  39.226  32.679  1.00  0.00           O  
ATOM    957  N   SER    64      39.600  38.519  34.552  1.00  0.00           N  
ATOM    958  H   SER    64      39.467  38.110  35.466  1.00  0.00           H  
ATOM    959  CA  SER    64      40.880  38.227  33.956  1.00  0.00           C  
ATOM    960  HA  SER    64      40.741  38.036  32.892  1.00  0.00           H  
ATOM    961  CB  SER    64      41.821  39.433  34.054  1.00  0.00           C  
ATOM    962  HB2 SER    64      42.698  39.191  33.454  1.00  0.00           H  
ATOM    963  HB3 SER    64      41.334  40.282  33.576  1.00  0.00           H  
ATOM    964  OG  SER    64      42.186  39.743  35.341  1.00  0.00           O  
ATOM    965  HG  SER    64      42.820  40.463  35.314  1.00  0.00           H  
ATOM    966  C   SER    64      41.467  36.949  34.583  1.00  0.00           C  
ATOM    967  O   SER    64      41.038  36.549  35.669  1.00  0.00           O  
ATOM    968  N   SER    65      42.486  36.297  33.922  1.00  0.00           N  
ATOM    969  H   SER    65      42.781  36.653  33.024  1.00  0.00           H  
ATOM    970  CA  SER    65      43.176  35.132  34.520  1.00  0.00           C  
ATOM    971  HA  SER    65      42.446  34.353  34.740  1.00  0.00           H  
ATOM    972  CB  SER    65      44.165  34.556  33.471  1.00  0.00           C  
ATOM    973  HB2 SER    65      44.850  33.986  34.099  1.00  0.00           H  
ATOM    974  HB3 SER    65      43.592  33.933  32.784  1.00  0.00           H  
ATOM    975  OG  SER    65      44.967  35.583  32.903  1.00  0.00           O  
ATOM    976  HG  SER    65      45.613  35.175  32.322  1.00  0.00           H  
ATOM    977  C   SER    65      43.983  35.509  35.830  1.00  0.00           C  
ATOM    978  O   SER    65      43.735  34.904  36.827  1.00  0.00           O  
ATOM    979  N   ALA    66      44.827  36.530  35.830  1.00  0.00           N  
ATOM    980  H   ALA    66      45.006  36.979  34.944  1.00  0.00           H  
ATOM    981  CA  ALA    66      45.400  37.079  37.053  1.00  0.00           C  
ATOM    982  HA  ALA    66      45.931  36.245  37.513  1.00  0.00           H  
ATOM    983  CB  ALA    66      46.351  38.290  36.595  1.00  0.00           C  
ATOM    984  HB1 ALA    66      46.886  38.601  37.493  1.00  0.00           H  
ATOM    985  HB2 ALA    66      47.017  37.839  35.860  1.00  0.00           H  
ATOM    986  HB3 ALA    66      45.961  39.190  36.119  1.00  0.00           H  
ATOM    987  C   ALA    66      44.453  37.647  38.128  1.00  0.00           C  
ATOM    988  O   ALA    66      44.839  37.793  39.291  1.00  0.00           O  
ATOM    989  N   SER    67      43.197  37.854  37.771  1.00  0.00           N  
ATOM    990  H   SER    67      42.989  37.844  36.782  1.00  0.00           H  
ATOM    991  CA  SER    67      42.076  37.975  38.774  1.00  0.00           C  
ATOM    992  HA  SER    67      42.557  38.399  39.655  1.00  0.00           H  
ATOM    993  CB  SER    67      40.975  38.855  38.223  1.00  0.00           C  
ATOM    994  HB2 SER    67      41.376  39.810  37.882  1.00  0.00           H  
ATOM    995  HB3 SER    67      40.416  38.286  37.480  1.00  0.00           H  
ATOM    996  OG  SER    67      40.087  39.278  39.183  1.00  0.00           O  
ATOM    997  HG  SER    67      40.573  40.030  39.528  1.00  0.00           H  
ATOM    998  C   SER    67      41.467  36.618  39.223  1.00  0.00           C  
ATOM    999  O   SER    67      41.427  36.416  40.420  1.00  0.00           O  
ATOM   1000  N   CYX    68      40.953  35.719  38.338  1.00  0.00           N  
ATOM   1001  H   CYX    68      41.036  35.798  37.334  1.00  0.00           H  
ATOM   1002  CA  CYX    68      40.597  34.333  38.671  1.00  0.00           C  
ATOM   1003  HA  CYX    68      39.687  34.312  39.271  1.00  0.00           H  
ATOM   1004  CB  CYX    68      40.375  33.585  37.353  1.00  0.00           C  
ATOM   1005  HB2 CYX    68      41.323  33.680  36.824  1.00  0.00           H  
ATOM   1006  HB3 CYX    68      40.224  32.554  37.673  1.00  0.00           H  
ATOM   1007  SG  CYX    68      39.036  34.146  36.320  1.00  0.00           S  
ATOM   1008  C   CYX    68      41.648  33.675  39.531  1.00  0.00           C  
ATOM   1009  O   CYX    68      41.330  32.692  40.165  1.00  0.00           O  
ATOM   1010  N   LEU    69      42.934  34.011  39.420  1.00  0.00           N  
ATOM   1011  H   LEU    69      43.173  34.557  38.605  1.00  0.00           H  
ATOM   1012  CA  LEU    69      44.116  33.616  40.257  1.00  0.00           C  
ATOM   1013  HA  LEU    69      44.061  32.552  40.486  1.00  0.00           H  
ATOM   1014  CB  LEU    69      45.415  33.770  39.474  1.00  0.00           C  
ATOM   1015  HB2 LEU    69      45.374  33.139  38.586  1.00  0.00           H  
ATOM   1016  HB3 LEU    69      45.595  34.795  39.149  1.00  0.00           H  
ATOM   1017  CG  LEU    69      46.673  33.353  40.192  1.00  0.00           C  
ATOM   1018  HG  LEU    69      46.474  32.521  40.867  1.00  0.00           H  
ATOM   1019  CD1 LEU    69      47.776  32.897  39.215  1.00  0.00           C  
ATOM   1020 HD11 LEU    69      48.721  32.613  39.679  1.00  0.00           H  
ATOM   1021 HD12 LEU    69      47.464  31.990  38.699  1.00  0.00           H  
ATOM   1022 HD13 LEU    69      47.888  33.718  38.506  1.00  0.00           H  
ATOM   1023  CD2 LEU    69      47.267  34.521  40.916  1.00  0.00           C  
ATOM   1024 HD21 LEU    69      48.267  34.288  41.282  1.00  0.00           H  
ATOM   1025 HD22 LEU    69      47.328  35.416  40.297  1.00  0.00           H  
ATOM   1026 HD23 LEU    69      46.727  34.699  41.846  1.00  0.00           H  
ATOM   1027  C   LEU    69      44.120  34.375  41.560  1.00  0.00           C  
ATOM   1028  O   LEU    69      44.336  33.730  42.619  1.00  0.00           O  
ATOM   1029  N   ALA    70      43.907  35.685  41.587  1.00  0.00           N  
ATOM   1030  H   ALA    70      43.884  36.160  40.695  1.00  0.00           H  
ATOM   1031  CA  ALA    70      43.795  36.378  42.843  1.00  0.00           C  
ATOM   1032  HA  ALA    70      44.617  36.142  43.519  1.00  0.00           H  
ATOM   1033  CB  ALA    70      43.954  37.847  42.583  1.00  0.00           C  
ATOM   1034  HB1 ALA    70      43.319  38.272  41.806  1.00  0.00           H  
ATOM   1035  HB2 ALA    70      43.769  38.442  43.477  1.00  0.00           H  
ATOM   1036  HB3 ALA    70      44.981  38.025  42.262  1.00  0.00           H  
ATOM   1037  C   ALA    70      42.421  36.056  43.586  1.00  0.00           C  
ATOM   1038  O   ALA    70      42.376  36.170  44.853  1.00  0.00           O  
ATOM   1039  N   GLN    71      41.411  35.414  42.963  1.00  0.00           N  
ATOM   1040  H   GLN    71      41.385  35.466  41.954  1.00  0.00           H  
ATOM   1041  CA  GLN    71      40.325  34.707  43.693  1.00  0.00           C  
ATOM   1042  HA  GLN    71      40.003  35.337  44.523  1.00  0.00           H  
ATOM   1043  CB  GLN    71      39.231  34.356  42.759  1.00  0.00           C  
ATOM   1044  HB2 GLN    71      39.626  33.787  41.917  1.00  0.00           H  
ATOM   1045  HB3 GLN    71      38.475  33.725  43.227  1.00  0.00           H  
ATOM   1046  CG  GLN    71      38.385  35.577  42.300  1.00  0.00           C  
ATOM   1047  HG2 GLN    71      38.365  36.349  43.069  1.00  0.00           H  
ATOM   1048  HG3 GLN    71      38.958  35.992  41.471  1.00  0.00           H  
ATOM   1049  CD  GLN    71      36.987  35.238  41.776  1.00  0.00           C  
ATOM   1050  OE1 GLN    71      36.564  34.069  41.761  1.00  0.00           O  
ATOM   1051  NE2 GLN    71      36.183  36.214  41.307  1.00  0.00           N  
ATOM   1052 HE21 GLN    71      35.224  36.020  41.059  1.00  0.00           H  
ATOM   1053 HE22 GLN    71      36.661  37.095  41.184  1.00  0.00           H  
ATOM   1054  C   GLN    71      40.843  33.565  44.562  1.00  0.00           C  
ATOM   1055  O   GLN    71      40.450  33.521  45.711  1.00  0.00           O  
ATOM   1056  N   GLN    72      41.743  32.703  44.078  1.00  0.00           N  
ATOM   1057  H   GLN    72      42.261  32.828  43.221  1.00  0.00           H  
ATOM   1058  CA  GLN    72      42.037  31.464  44.900  1.00  0.00           C  
ATOM   1059  HA  GLN    72      41.069  30.970  44.986  1.00  0.00           H  
ATOM   1060  CB  GLN    72      42.967  30.536  44.128  1.00  0.00           C  
ATOM   1061  HB2 GLN    72      43.966  30.971  44.171  1.00  0.00           H  
ATOM   1062  HB3 GLN    72      43.030  29.561  44.611  1.00  0.00           H  
ATOM   1063  CG  GLN    72      42.567  30.237  42.722  1.00  0.00           C  
ATOM   1064  HG2 GLN    72      42.695  31.108  42.079  1.00  0.00           H  
ATOM   1065  HG3 GLN    72      43.196  29.473  42.265  1.00  0.00           H  
ATOM   1066  CD  GLN    72      41.042  29.854  42.674  1.00  0.00           C  
ATOM   1067  OE1 GLN    72      40.672  28.904  43.268  1.00  0.00           O  
ATOM   1068  NE2 GLN    72      40.290  30.517  41.796  1.00  0.00           N  
ATOM   1069 HE21 GLN    72      39.296  30.343  41.810  1.00  0.00           H  
ATOM   1070 HE22 GLN    72      40.611  31.327  41.284  1.00  0.00           H  
ATOM   1071  C   GLN    72      42.463  31.590  46.409  1.00  0.00           C  
ATOM   1072  O   GLN    72      41.862  30.972  47.283  1.00  0.00           O  
ATOM   1073  N   PRO    73      43.476  32.435  46.786  1.00  0.00           N  
ATOM   1074  CD  PRO    73      44.385  33.123  45.964  1.00  0.00           C  
ATOM   1075  HD2 PRO    73      43.976  33.802  45.216  1.00  0.00           H  
ATOM   1076  HD3 PRO    73      44.937  32.366  45.407  1.00  0.00           H  
ATOM   1077  CG  PRO    73      45.384  33.851  46.872  1.00  0.00           C  
ATOM   1078  HG2 PRO    73      45.101  34.902  46.938  1.00  0.00           H  
ATOM   1079  HG3 PRO    73      46.413  33.819  46.515  1.00  0.00           H  
ATOM   1080  CB  PRO    73      45.223  33.165  48.192  1.00  0.00           C  
ATOM   1081  HB2 PRO    73      45.345  33.736  49.113  1.00  0.00           H  
ATOM   1082  HB3 PRO    73      46.014  32.434  48.358  1.00  0.00           H  
ATOM   1083  CA  PRO    73      43.841  32.571  48.183  1.00  0.00           C  
ATOM   1084  HA  PRO    73      43.915  31.672  48.795  1.00  0.00           H  
ATOM   1085  C   PRO    73      42.938  33.470  48.984  1.00  0.00           C  
ATOM   1086  O   PRO    73      43.191  33.629  50.180  1.00  0.00           O  
ATOM   1087  N   MET    74      41.920  34.166  48.381  1.00  0.00           N  
ATOM   1088  H   MET    74      41.835  34.070  47.379  1.00  0.00           H  
ATOM   1089  CA  MET    74      41.214  35.289  49.019  1.00  0.00           C  
ATOM   1090  HA  MET    74      41.440  35.202  50.082  1.00  0.00           H  
ATOM   1091  CB  MET    74      41.848  36.596  48.567  1.00  0.00           C  
ATOM   1092  HB2 MET    74      42.931  36.559  48.453  1.00  0.00           H  
ATOM   1093  HB3 MET    74      41.464  36.867  47.584  1.00  0.00           H  
ATOM   1094  CG  MET    74      41.495  37.711  49.564  1.00  0.00           C  
ATOM   1095  HG2 MET    74      40.408  37.640  49.615  1.00  0.00           H  
ATOM   1096  HG3 MET    74      41.812  37.538  50.592  1.00  0.00           H  
ATOM   1097  SD  MET    74      41.939  39.412  49.061  1.00  0.00           S  
ATOM   1098  CE  MET    74      41.721  40.176  50.677  1.00  0.00           C  
ATOM   1099  HE1 MET    74      40.683  39.973  50.940  1.00  0.00           H  
ATOM   1100  HE2 MET    74      42.361  39.738  51.443  1.00  0.00           H  
ATOM   1101  HE3 MET    74      41.968  41.237  50.628  1.00  0.00           H  
ATOM   1102  C   MET    74      39.680  35.232  49.003  1.00  0.00           C  
ATOM   1103  O   MET    74      39.036  35.847  49.854  1.00  0.00           O  
ATOM   1104  N   ALA    75      39.116  34.547  47.992  1.00  0.00           N  
ATOM   1105  H   ALA    75      39.784  34.022  47.446  1.00  0.00           H  
ATOM   1106  CA  ALA    75      37.755  34.601  47.652  1.00  0.00           C  
ATOM   1107  HA  ALA    75      37.508  35.651  47.494  1.00  0.00           H  
ATOM   1108  CB  ALA    75      37.631  33.903  46.291  1.00  0.00           C  
ATOM   1109  HB1 ALA    75      37.920  32.852  46.291  1.00  0.00           H  
ATOM   1110  HB2 ALA    75      36.600  33.940  45.939  1.00  0.00           H  
ATOM   1111  HB3 ALA    75      38.218  34.424  45.535  1.00  0.00           H  
ATOM   1112  C   ALA    75      36.858  33.939  48.673  1.00  0.00           C  
ATOM   1113  O   ALA    75      35.646  34.237  48.624  1.00  0.00           O  
ATOM   1114  N   HID    76      37.385  33.056  49.549  1.00  0.00           N  
ATOM   1115  H   HID    76      38.335  32.738  49.417  1.00  0.00           H  
ATOM   1116  CA  HID    76      36.491  32.419  50.529  1.00  0.00           C  
ATOM   1117  HA  HID    76      35.704  33.078  50.896  1.00  0.00           H  
ATOM   1118  CB  HID    76      35.755  31.190  49.932  1.00  0.00           C  
ATOM   1119  HB2 HID    76      35.068  30.709  50.629  1.00  0.00           H  
ATOM   1120  HB3 HID    76      35.144  31.538  49.099  1.00  0.00           H  
ATOM   1121  CG  HID    76      36.603  30.148  49.315  1.00  0.00           C  
ATOM   1122  ND1 HID    76      37.086  29.075  49.935  1.00  0.00           N  
ATOM   1123  HD1 HID    76      37.049  28.851  50.919  1.00  0.00           H  
ATOM   1124  CE1 HID    76      37.739  28.353  49.011  1.00  0.00           C  
ATOM   1125  HE1 HID    76      38.292  27.438  49.165  1.00  0.00           H  
ATOM   1126  NE2 HID    76      37.601  28.837  47.785  1.00  0.00           N  
ATOM   1127  CD2 HID    76      36.860  30.007  47.992  1.00  0.00           C  
ATOM   1128  HD2 HID    76      36.692  30.675  47.160  1.00  0.00           H  
ATOM   1129  C   HID    76      37.291  32.009  51.776  1.00  0.00           C  
ATOM   1130  O   HID    76      36.762  31.975  52.910  1.00  0.00           O  
ATOM   1131  N   LEU    77      38.569  31.664  51.631  1.00  0.00           N  
ATOM   1132  H   LEU    77      38.921  31.645  50.684  1.00  0.00           H  
ATOM   1133  CA  LEU    77      39.404  31.191  52.709  1.00  0.00           C  
ATOM   1134  HA  LEU    77      38.922  30.277  53.055  1.00  0.00           H  
ATOM   1135  CB  LEU    77      40.749  30.786  52.090  1.00  0.00           C  
ATOM   1136  HB2 LEU    77      40.581  29.846  51.565  1.00  0.00           H  
ATOM   1137  HB3 LEU    77      40.990  31.503  51.305  1.00  0.00           H  
ATOM   1138  CG  LEU    77      41.917  30.778  53.090  1.00  0.00           C  
ATOM   1139  HG  LEU    77      42.022  31.703  53.656  1.00  0.00           H  
ATOM   1140  CD1 LEU    77      41.953  29.690  54.247  1.00  0.00           C  
ATOM   1141 HD11 LEU    77      41.137  29.790  54.963  1.00  0.00           H  
ATOM   1142 HD12 LEU    77      42.029  28.674  53.859  1.00  0.00           H  
ATOM   1143 HD13 LEU    77      42.904  29.711  54.778  1.00  0.00           H  
ATOM   1144  CD2 LEU    77      43.260  30.660  52.339  1.00  0.00           C  
ATOM   1145 HD21 LEU    77      44.046  30.624  53.094  1.00  0.00           H  
ATOM   1146 HD22 LEU    77      43.191  29.926  51.537  1.00  0.00           H  
ATOM   1147 HD23 LEU    77      43.374  31.663  51.928  1.00  0.00           H  
ATOM   1148  C   LEU    77      39.498  32.046  53.979  1.00  0.00           C  
ATOM   1149  O   LEU    77      39.280  31.476  55.044  1.00  0.00           O  
ATOM   1150  N   PRO    78      39.608  33.372  53.887  1.00  0.00           N  
ATOM   1151  CD  PRO    78      40.051  34.116  52.701  1.00  0.00           C  
ATOM   1152  HD2 PRO    78      39.285  34.276  51.942  1.00  0.00           H  
ATOM   1153  HD3 PRO    78      40.969  33.719  52.269  1.00  0.00           H  
ATOM   1154  CG  PRO    78      40.459  35.456  53.287  1.00  0.00           C  
ATOM   1155  HG2 PRO    78      40.260  36.294  52.618  1.00  0.00           H  
ATOM   1156  HG3 PRO    78      41.518  35.434  53.546  1.00  0.00           H  
ATOM   1157  CB  PRO    78      39.564  35.675  54.511  1.00  0.00           C  
ATOM   1158  HB2 PRO    78      38.596  36.054  54.184  1.00  0.00           H  
ATOM   1159  HB3 PRO    78      39.903  36.347  55.300  1.00  0.00           H  
ATOM   1160  CA  PRO    78      39.422  34.285  55.090  1.00  0.00           C  
ATOM   1161  HA  PRO    78      40.209  34.054  55.808  1.00  0.00           H  
ATOM   1162  C   PRO    78      38.100  34.196  55.874  1.00  0.00           C  
ATOM   1163  O   PRO    78      38.114  34.297  57.099  1.00  0.00           O  
ATOM   1164  N   LEU    79      36.995  33.905  55.220  1.00  0.00           N  
ATOM   1165  H   LEU    79      37.078  33.715  54.231  1.00  0.00           H  
ATOM   1166  CA  LEU    79      35.668  33.698  55.860  1.00  0.00           C  
ATOM   1167  HA  LEU    79      35.593  34.526  56.566  1.00  0.00           H  
ATOM   1168  CB  LEU    79      34.478  33.768  54.854  1.00  0.00           C  
ATOM   1169  HB2 LEU    79      34.280  34.820  54.649  1.00  0.00           H  
ATOM   1170  HB3 LEU    79      34.771  33.219  53.959  1.00  0.00           H  
ATOM   1171  CG  LEU    79      33.186  33.294  55.415  1.00  0.00           C  
ATOM   1172  HG  LEU    79      33.318  32.268  55.760  1.00  0.00           H  
ATOM   1173  CD1 LEU    79      32.686  34.263  56.550  1.00  0.00           C  
ATOM   1174 HD11 LEU    79      32.023  33.691  57.200  1.00  0.00           H  
ATOM   1175 HD12 LEU    79      33.508  34.641  57.157  1.00  0.00           H  
ATOM   1176 HD13 LEU    79      32.110  35.090  56.136  1.00  0.00           H  
ATOM   1177  CD2 LEU    79      32.135  33.249  54.393  1.00  0.00           C  
ATOM   1178 HD21 LEU    79      31.991  34.230  53.940  1.00  0.00           H  
ATOM   1179 HD22 LEU    79      32.449  32.570  53.600  1.00  0.00           H  
ATOM   1180 HD23 LEU    79      31.139  33.039  54.784  1.00  0.00           H  
ATOM   1181  C   LEU    79      35.673  32.420  56.632  1.00  0.00           C  
ATOM   1182  O   LEU    79      35.131  32.407  57.751  1.00  0.00           O  
ATOM   1183  N   THR    80      36.250  31.371  55.962  1.00  0.00           N  
ATOM   1184  H   THR    80      36.594  31.464  55.017  1.00  0.00           H  
ATOM   1185  CA  THR    80      36.505  30.054  56.571  1.00  0.00           C  
ATOM   1186  HA  THR    80      35.510  29.651  56.758  1.00  0.00           H  
ATOM   1187  CB  THR    80      37.182  29.047  55.580  1.00  0.00           C  
ATOM   1188  HB  THR    80      38.051  29.387  55.016  1.00  0.00           H  
ATOM   1189  CG2 THR    80      37.374  27.671  56.142  1.00  0.00           C  
ATOM   1190 HG21 THR    80      37.839  27.027  55.396  1.00  0.00           H  
ATOM   1191 HG22 THR    80      38.045  27.702  57.000  1.00  0.00           H  
ATOM   1192 HG23 THR    80      36.438  27.199  56.441  1.00  0.00           H  
ATOM   1193  OG1 THR    80      36.232  28.855  54.606  1.00  0.00           O  
ATOM   1194  HG1 THR    80      35.417  28.531  54.996  1.00  0.00           H  
ATOM   1195  C   THR    80      37.249  30.282  57.843  1.00  0.00           C  
ATOM   1196  O   THR    80      37.017  29.584  58.828  1.00  0.00           O  
ATOM   1197  N   GLY    81      38.260  31.151  57.891  1.00  0.00           N  
ATOM   1198  H   GLY    81      38.410  31.851  57.179  1.00  0.00           H  
ATOM   1199  CA  GLY    81      39.122  31.488  58.985  1.00  0.00           C  
ATOM   1200  HA2 GLY    81      39.670  30.599  59.297  1.00  0.00           H  
ATOM   1201  HA3 GLY    81      39.851  32.265  58.754  1.00  0.00           H  
ATOM   1202  C   GLY    81      38.361  32.049  60.162  1.00  0.00           C  
ATOM   1203  O   GLY    81      38.697  31.755  61.258  1.00  0.00           O  
ATOM   1204  N   CYS    82      37.577  33.152  59.940  1.00  0.00           N  
ATOM   1205  H   CYS    82      37.535  33.413  58.965  1.00  0.00           H  
ATOM   1206  CA  CYS    82      36.686  33.746  60.945  1.00  0.00           C  
ATOM   1207  HA  CYS    82      37.376  34.270  61.606  1.00  0.00           H  
ATOM   1208  CB  CYS    82      35.847  34.844  60.245  1.00  0.00           C  
ATOM   1209  HB2 CYS    82      36.327  35.774  59.941  1.00  0.00           H  
ATOM   1210  HB3 CYS    82      35.407  34.390  59.357  1.00  0.00           H  
ATOM   1211  SG  CYS    82      34.400  35.447  61.276  1.00  0.00           S  
ATOM   1212  HG  CYS    82      35.139  36.183  62.111  1.00  0.00           H  
ATOM   1213  C   CYS    82      35.861  32.607  61.615  1.00  0.00           C  
ATOM   1214  O   CYS    82      35.963  32.271  62.821  1.00  0.00           O  
ATOM   1215  N   LEU    83      34.940  32.028  60.828  1.00  0.00           N  
ATOM   1216  H   LEU    83      34.984  32.204  59.834  1.00  0.00           H  
ATOM   1217  CA  LEU    83      34.091  30.935  61.320  1.00  0.00           C  
ATOM   1218  HA  LEU    83      33.401  31.368  62.044  1.00  0.00           H  
ATOM   1219  CB  LEU    83      33.332  30.260  60.149  1.00  0.00           C  
ATOM   1220  HB2 LEU    83      34.117  30.025  59.430  1.00  0.00           H  
ATOM   1221  HB3 LEU    83      32.861  29.346  60.510  1.00  0.00           H  
ATOM   1222  CG  LEU    83      32.221  31.173  59.563  1.00  0.00           C  
ATOM   1223  HG  LEU    83      32.560  32.207  59.496  1.00  0.00           H  
ATOM   1224  CD1 LEU    83      31.843  30.718  58.153  1.00  0.00           C  
ATOM   1225 HD11 LEU    83      31.487  29.690  58.224  1.00  0.00           H  
ATOM   1226 HD12 LEU    83      31.039  31.351  57.779  1.00  0.00           H  
ATOM   1227 HD13 LEU    83      32.763  30.820  57.576  1.00  0.00           H  
ATOM   1228  CD2 LEU    83      30.997  31.031  60.460  1.00  0.00           C  
ATOM   1229 HD21 LEU    83      30.841  29.998  60.770  1.00  0.00           H  
ATOM   1230 HD22 LEU    83      31.169  31.698  61.305  1.00  0.00           H  
ATOM   1231 HD23 LEU    83      30.138  31.353  59.871  1.00  0.00           H  
ATOM   1232  C   LEU    83      34.890  29.775  62.038  1.00  0.00           C  
ATOM   1233  O   LEU    83      34.317  29.123  62.928  1.00  0.00           O  
ATOM   1234  N   SER    84      36.203  29.540  61.679  1.00  0.00           N  
ATOM   1235  H   SER    84      36.450  30.002  60.815  1.00  0.00           H  
ATOM   1236  CA  SER    84      37.143  28.553  62.277  1.00  0.00           C  
ATOM   1237  HA  SER    84      36.488  27.684  62.341  1.00  0.00           H  
ATOM   1238  CB  SER    84      38.418  28.349  61.539  1.00  0.00           C  
ATOM   1239  HB2 SER    84      39.028  29.232  61.348  1.00  0.00           H  
ATOM   1240  HB3 SER    84      39.012  27.664  62.143  1.00  0.00           H  
ATOM   1241  OG  SER    84      38.090  27.702  60.318  1.00  0.00           O  
ATOM   1242  HG  SER    84      37.696  28.315  59.693  1.00  0.00           H  
ATOM   1243  C   SER    84      37.439  28.994  63.702  1.00  0.00           C  
ATOM   1244  O   SER    84      37.567  28.144  64.630  1.00  0.00           O  
ATOM   1245  N   THR    85      37.675  30.305  64.041  1.00  0.00           N  
ATOM   1246  H   THR    85      37.645  31.024  63.333  1.00  0.00           H  
ATOM   1247  CA  THR    85      38.116  30.713  65.396  1.00  0.00           C  
ATOM   1248  HA  THR    85      38.900  30.080  65.811  1.00  0.00           H  
ATOM   1249  CB  THR    85      38.597  32.176  65.295  1.00  0.00           C  
ATOM   1250  HB  THR    85      38.987  32.363  66.296  1.00  0.00           H  
ATOM   1251  CG2 THR    85      39.729  32.379  64.283  1.00  0.00           C  
ATOM   1252 HG21 THR    85      39.939  31.450  63.753  1.00  0.00           H  
ATOM   1253 HG22 THR    85      39.543  33.217  63.611  1.00  0.00           H  
ATOM   1254 HG23 THR    85      40.635  32.523  64.872  1.00  0.00           H  
ATOM   1255  OG1 THR    85      37.502  33.042  65.091  1.00  0.00           O  
ATOM   1256  HG1 THR    85      37.259  32.889  64.175  1.00  0.00           H  
ATOM   1257  C   THR    85      36.903  30.641  66.398  1.00  0.00           C  
ATOM   1258  O   THR    85      37.173  30.372  67.628  1.00  0.00           O  
ATOM   1259  N   LEU    86      35.609  30.837  65.994  1.00  0.00           N  
ATOM   1260  H   LEU    86      35.614  31.146  65.032  1.00  0.00           H  
ATOM   1261  CA  LEU    86      34.364  30.711  66.701  1.00  0.00           C  
ATOM   1262  HA  LEU    86      34.595  31.008  67.724  1.00  0.00           H  
ATOM   1263  CB  LEU    86      33.276  31.560  66.137  1.00  0.00           C  
ATOM   1264  HB2 LEU    86      32.963  31.148  65.178  1.00  0.00           H  
ATOM   1265  HB3 LEU    86      32.458  31.465  66.852  1.00  0.00           H  
ATOM   1266  CG  LEU    86      33.666  33.042  65.872  1.00  0.00           C  
ATOM   1267  HG  LEU    86      34.611  33.002  65.329  1.00  0.00           H  
ATOM   1268  CD1 LEU    86      32.785  33.916  64.952  1.00  0.00           C  
ATOM   1269 HD11 LEU    86      33.046  33.627  63.934  1.00  0.00           H  
ATOM   1270 HD12 LEU    86      31.730  33.822  65.208  1.00  0.00           H  
ATOM   1271 HD13 LEU    86      33.091  34.955  65.074  1.00  0.00           H  
ATOM   1272  CD2 LEU    86      33.968  33.719  67.199  1.00  0.00           C  
ATOM   1273 HD21 LEU    86      34.211  34.736  66.892  1.00  0.00           H  
ATOM   1274 HD22 LEU    86      33.094  33.663  67.849  1.00  0.00           H  
ATOM   1275 HD23 LEU    86      34.857  33.347  67.709  1.00  0.00           H  
ATOM   1276  C   LEU    86      33.846  29.209  66.881  1.00  0.00           C  
ATOM   1277  O   LEU    86      33.108  28.965  67.814  1.00  0.00           O  
ATOM   1278  N   PHE    87      34.313  28.269  66.041  1.00  0.00           N  
ATOM   1279  H   PHE    87      34.652  28.580  65.142  1.00  0.00           H  
ATOM   1280  CA  PHE    87      34.243  26.870  66.345  1.00  0.00           C  
ATOM   1281  HA  PHE    87      33.243  26.504  66.576  1.00  0.00           H  
ATOM   1282  CB  PHE    87      34.574  26.168  64.994  1.00  0.00           C  
ATOM   1283  HB2 PHE    87      33.720  26.287  64.327  1.00  0.00           H  
ATOM   1284  HB3 PHE    87      35.379  26.707  64.494  1.00  0.00           H  
ATOM   1285  CG  PHE    87      34.946  24.704  65.145  1.00  0.00           C  
ATOM   1286  CD1 PHE    87      34.081  23.837  65.792  1.00  0.00           C  
ATOM   1287  HD1 PHE    87      33.124  24.248  66.078  1.00  0.00           H  
ATOM   1288  CE1 PHE    87      34.492  22.551  66.226  1.00  0.00           C  
ATOM   1289  HE1 PHE    87      33.808  21.904  66.756  1.00  0.00           H  
ATOM   1290  CZ  PHE    87      35.777  22.099  65.874  1.00  0.00           C  
ATOM   1291  HZ  PHE    87      36.083  21.098  66.143  1.00  0.00           H  
ATOM   1292  CE2 PHE    87      36.601  22.903  65.110  1.00  0.00           C  
ATOM   1293  HE2 PHE    87      37.585  22.512  64.894  1.00  0.00           H  
ATOM   1294  CD2 PHE    87      36.181  24.176  64.673  1.00  0.00           C  
ATOM   1295  HD2 PHE    87      36.818  24.889  64.171  1.00  0.00           H  
ATOM   1296  C   PHE    87      35.254  26.566  67.513  1.00  0.00           C  
ATOM   1297  O   PHE    87      34.892  25.922  68.533  1.00  0.00           O  
ATOM   1298  N   LEU    88      36.557  26.890  67.334  1.00  0.00           N  
ATOM   1299  H   LEU    88      36.714  27.178  66.379  1.00  0.00           H  
ATOM   1300  CA  LEU    88      37.658  26.523  68.132  1.00  0.00           C  
ATOM   1301  HA  LEU    88      37.706  25.435  68.092  1.00  0.00           H  
ATOM   1302  CB  LEU    88      38.972  26.991  67.582  1.00  0.00           C  
ATOM   1303  HB2 LEU    88      38.950  28.009  67.194  1.00  0.00           H  
ATOM   1304  HB3 LEU    88      39.625  26.875  68.448  1.00  0.00           H  
ATOM   1305  CG  LEU    88      39.490  26.233  66.352  1.00  0.00           C  
ATOM   1306  HG  LEU    88      38.663  25.942  65.705  1.00  0.00           H  
ATOM   1307  CD1 LEU    88      40.582  27.068  65.569  1.00  0.00           C  
ATOM   1308 HD11 LEU    88      40.185  27.912  65.006  1.00  0.00           H  
ATOM   1309 HD12 LEU    88      41.203  27.617  66.276  1.00  0.00           H  
ATOM   1310 HD13 LEU    88      41.134  26.385  64.923  1.00  0.00           H  
ATOM   1311  CD2 LEU    88      40.057  24.909  66.714  1.00  0.00           C  
ATOM   1312 HD21 LEU    88      39.333  24.344  67.302  1.00  0.00           H  
ATOM   1313 HD22 LEU    88      40.440  24.357  65.856  1.00  0.00           H  
ATOM   1314 HD23 LEU    88      40.955  25.053  67.316  1.00  0.00           H  
ATOM   1315  C   LEU    88      37.491  26.879  69.658  1.00  0.00           C  
ATOM   1316  O   LEU    88      37.718  26.038  70.523  1.00  0.00           O  
ATOM   1317  N   GLN    89      37.047  28.086  69.949  1.00  0.00           N  
ATOM   1318  H   GLN    89      37.041  28.716  69.160  1.00  0.00           H  
ATOM   1319  CA  GLN    89      36.654  28.557  71.239  1.00  0.00           C  
ATOM   1320  HA  GLN    89      37.540  28.337  71.835  1.00  0.00           H  
ATOM   1321  CB  GLN    89      36.373  30.067  71.142  1.00  0.00           C  
ATOM   1322  HB2 GLN    89      36.187  30.471  72.137  1.00  0.00           H  
ATOM   1323  HB3 GLN    89      37.223  30.568  70.679  1.00  0.00           H  
ATOM   1324  CG  GLN    89      35.177  30.398  70.328  1.00  0.00           C  
ATOM   1325  HG2 GLN    89      35.321  31.377  69.871  1.00  0.00           H  
ATOM   1326  HG3 GLN    89      35.184  29.699  69.491  1.00  0.00           H  
ATOM   1327  CD  GLN    89      33.817  30.400  71.007  1.00  0.00           C  
ATOM   1328  OE1 GLN    89      33.663  30.500  72.275  1.00  0.00           O  
ATOM   1329  NE2 GLN    89      32.814  30.098  70.271  1.00  0.00           N  
ATOM   1330 HE21 GLN    89      31.950  29.807  70.705  1.00  0.00           H  
ATOM   1331 HE22 GLN    89      32.891  29.803  69.308  1.00  0.00           H  
ATOM   1332  C   GLN    89      35.590  27.612  71.893  1.00  0.00           C  
ATOM   1333  O   GLN    89      35.604  27.463  73.119  1.00  0.00           O  
ATOM   1334  N   ALA    90      34.725  26.869  71.165  1.00  0.00           N  
ATOM   1335  H   ALA    90      34.717  27.052  70.172  1.00  0.00           H  
ATOM   1336  CA  ALA    90      33.766  25.911  71.751  1.00  0.00           C  
ATOM   1337  HA  ALA    90      33.484  26.240  72.751  1.00  0.00           H  
ATOM   1338  CB  ALA    90      32.506  26.005  70.880  1.00  0.00           C  
ATOM   1339  HB1 ALA    90      31.678  25.473  71.348  1.00  0.00           H  
ATOM   1340  HB2 ALA    90      32.263  27.040  70.638  1.00  0.00           H  
ATOM   1341  HB3 ALA    90      32.686  25.553  69.904  1.00  0.00           H  
ATOM   1342  C   ALA    90      34.380  24.481  71.886  1.00  0.00           C  
ATOM   1343  O   ALA    90      33.978  23.759  72.810  1.00  0.00           O  
ATOM   1344  N   ALA    91      35.336  24.087  71.048  1.00  0.00           N  
ATOM   1345  H   ALA    91      35.528  24.737  70.299  1.00  0.00           H  
ATOM   1346  CA  ALA    91      36.043  22.821  71.164  1.00  0.00           C  
ATOM   1347  HA  ALA    91      35.404  21.978  71.427  1.00  0.00           H  
ATOM   1348  CB  ALA    91      36.857  22.611  69.923  1.00  0.00           C  
ATOM   1349  HB1 ALA    91      37.421  21.680  69.981  1.00  0.00           H  
ATOM   1350  HB2 ALA    91      36.241  22.588  69.024  1.00  0.00           H  
ATOM   1351  HB3 ALA    91      37.501  23.468  69.723  1.00  0.00           H  
ATOM   1352  C   ALA    91      37.085  22.952  72.326  1.00  0.00           C  
ATOM   1353  O   ALA    91      37.288  21.972  73.035  1.00  0.00           O  
ATOM   1354  N   GLU    92      37.623  24.156  72.584  1.00  0.00           N  
ATOM   1355  H   GLU    92      37.498  24.855  71.866  1.00  0.00           H  
ATOM   1356  CA  GLU    92      38.405  24.389  73.776  1.00  0.00           C  
ATOM   1357  HA  GLU    92      39.254  23.709  73.699  1.00  0.00           H  
ATOM   1358  CB  GLU    92      38.918  25.920  73.734  1.00  0.00           C  
ATOM   1359  HB2 GLU    92      39.644  26.037  72.929  1.00  0.00           H  
ATOM   1360  HB3 GLU    92      38.110  26.621  73.527  1.00  0.00           H  
ATOM   1361  CG  GLU    92      39.670  26.363  75.060  1.00  0.00           C  
ATOM   1362  HG2 GLU    92      40.274  25.552  75.466  1.00  0.00           H  
ATOM   1363  HG3 GLU    92      40.286  27.186  74.700  1.00  0.00           H  
ATOM   1364  CD  GLU    92      38.799  26.999  76.191  1.00  0.00           C  
ATOM   1365  OE1 GLU    92      39.351  27.156  77.296  1.00  0.00           O  
ATOM   1366  OE2 GLU    92      37.532  27.177  76.072  1.00  0.00           O  
ATOM   1367  C   GLU    92      37.622  24.131  75.084  1.00  0.00           C  
ATOM   1368  O   GLU    92      38.131  23.500  76.062  1.00  0.00           O  
ATOM   1369  N   THR    93      36.377  24.520  75.107  1.00  0.00           N  
ATOM   1370  H   THR    93      36.164  25.060  74.281  1.00  0.00           H  
ATOM   1371  CA  THR    93      35.289  24.296  76.079  1.00  0.00           C  
ATOM   1372  HA  THR    93      35.792  24.506  77.023  1.00  0.00           H  
ATOM   1373  CB  THR    93      34.209  25.394  75.902  1.00  0.00           C  
ATOM   1374  HB  THR    93      33.787  25.257  74.906  1.00  0.00           H  
ATOM   1375  CG2 THR    93      33.235  25.267  77.059  1.00  0.00           C  
ATOM   1376 HG21 THR    93      32.455  26.023  76.960  1.00  0.00           H  
ATOM   1377 HG22 THR    93      32.742  24.295  77.018  1.00  0.00           H  
ATOM   1378 HG23 THR    93      33.764  25.402  78.002  1.00  0.00           H  
ATOM   1379  OG1 THR    93      34.825  26.650  75.933  1.00  0.00           O  
ATOM   1380  HG1 THR    93      35.761  26.603  75.723  1.00  0.00           H  
ATOM   1381  C   THR    93      34.749  22.875  76.061  1.00  0.00           C  
ATOM   1382  O   THR    93      34.329  22.377  77.058  1.00  0.00           O  
ATOM   1383  N   PHE    94      34.912  22.118  74.887  1.00  0.00           N  
ATOM   1384  H   PHE    94      35.395  22.549  74.111  1.00  0.00           H  
ATOM   1385  CA  PHE    94      34.609  20.674  74.820  1.00  0.00           C  
ATOM   1386  HA  PHE    94      33.609  20.650  75.253  1.00  0.00           H  
ATOM   1387  CB  PHE    94      34.379  20.159  73.399  1.00  0.00           C  
ATOM   1388  HB2 PHE    94      33.821  20.865  72.784  1.00  0.00           H  
ATOM   1389  HB3 PHE    94      35.332  20.090  72.874  1.00  0.00           H  
ATOM   1390  CG  PHE    94      33.666  18.804  73.439  1.00  0.00           C  
ATOM   1391  CD1 PHE    94      32.307  18.709  73.735  1.00  0.00           C  
ATOM   1392  HD1 PHE    94      31.685  19.555  73.989  1.00  0.00           H  
ATOM   1393  CE1 PHE    94      31.594  17.451  73.943  1.00  0.00           C  
ATOM   1394  HE1 PHE    94      30.522  17.358  74.038  1.00  0.00           H  
ATOM   1395  CZ  PHE    94      32.394  16.298  73.770  1.00  0.00           C  
ATOM   1396  HZ  PHE    94      32.017  15.295  73.907  1.00  0.00           H  
ATOM   1397  CE2 PHE    94      33.727  16.338  73.440  1.00  0.00           C  
ATOM   1398  HE2 PHE    94      34.298  15.422  73.390  1.00  0.00           H  
ATOM   1399  CD2 PHE    94      34.368  17.611  73.248  1.00  0.00           C  
ATOM   1400  HD2 PHE    94      35.435  17.613  73.076  1.00  0.00           H  
ATOM   1401  C   PHE    94      35.550  19.841  75.642  1.00  0.00           C  
ATOM   1402  O   PHE    94      35.124  19.148  76.496  1.00  0.00           O  
ATOM   1403  N   VAL    95      36.844  19.810  75.301  1.00  0.00           N  
ATOM   1404  H   VAL    95      37.117  20.525  74.642  1.00  0.00           H  
ATOM   1405  CA  VAL    95      37.887  19.044  76.063  1.00  0.00           C  
ATOM   1406  HA  VAL    95      37.430  18.064  76.200  1.00  0.00           H  
ATOM   1407  CB  VAL    95      39.242  18.940  75.294  1.00  0.00           C  
ATOM   1408  HB  VAL    95      39.910  18.273  75.840  1.00  0.00           H  
ATOM   1409  CG1 VAL    95      39.146  18.159  74.037  1.00  0.00           C  
ATOM   1410 HG11 VAL    95      38.504  18.798  73.430  1.00  0.00           H  
ATOM   1411 HG12 VAL    95      40.143  17.931  73.661  1.00  0.00           H  
ATOM   1412 HG13 VAL    95      38.604  17.261  74.331  1.00  0.00           H  
ATOM   1413  CG2 VAL    95      39.857  20.315  74.962  1.00  0.00           C  
ATOM   1414 HG21 VAL    95      39.168  20.965  74.422  1.00  0.00           H  
ATOM   1415 HG22 VAL    95      40.306  20.749  75.855  1.00  0.00           H  
ATOM   1416 HG23 VAL    95      40.682  20.148  74.269  1.00  0.00           H  
ATOM   1417  C   VAL    95      38.128  19.625  77.436  1.00  0.00           C  
ATOM   1418  O   VAL    95      38.922  19.076  78.108  1.00  0.00           O  
ATOM   1419  N   GLU    96      37.402  20.585  77.889  1.00  0.00           N  
ATOM   1420  H   GLU    96      36.605  20.914  77.363  1.00  0.00           H  
ATOM   1421  CA  GLU    96      37.412  20.951  79.356  1.00  0.00           C  
ATOM   1422  HA  GLU    96      38.420  21.207  79.681  1.00  0.00           H  
ATOM   1423  CB  GLU    96      36.556  22.294  79.315  1.00  0.00           C  
ATOM   1424  HB2 GLU    96      36.969  22.965  78.562  1.00  0.00           H  
ATOM   1425  HB3 GLU    96      35.560  21.979  79.005  1.00  0.00           H  
ATOM   1426  CG  GLU    96      36.276  23.088  80.608  1.00  0.00           C  
ATOM   1427  HG2 GLU    96      35.294  23.527  80.432  1.00  0.00           H  
ATOM   1428  HG3 GLU    96      36.145  22.496  81.514  1.00  0.00           H  
ATOM   1429  CD  GLU    96      37.359  23.986  81.007  1.00  0.00           C  
ATOM   1430  OE1 GLU    96      37.557  25.067  80.412  1.00  0.00           O  
ATOM   1431  OE2 GLU    96      38.117  23.641  81.962  1.00  0.00           O  
ATOM   1432  C   GLU    96      36.778  19.926  80.306  1.00  0.00           C  
ATOM   1433  O   GLU    96      35.855  19.136  80.036  1.00  0.00           O  
ATOM   1434  N   SER    97      37.190  19.967  81.632  1.00  0.00           N  
ATOM   1435  H   SER    97      37.839  20.667  81.963  1.00  0.00           H  
ATOM   1436  CA  SER    97      36.534  19.071  82.602  1.00  0.00           C  
ATOM   1437  HA  SER    97      36.049  18.230  82.106  1.00  0.00           H  
ATOM   1438  CB  SER    97      37.536  18.611  83.635  1.00  0.00           C  
ATOM   1439  HB2 SER    97      38.379  18.047  83.235  1.00  0.00           H  
ATOM   1440  HB3 SER    97      37.939  19.513  84.095  1.00  0.00           H  
ATOM   1441  OG  SER    97      37.056  17.706  84.607  1.00  0.00           O  
ATOM   1442  HG  SER    97      36.723  17.039  84.002  1.00  0.00           H  
ATOM   1443  C   SER    97      35.309  19.720  83.294  1.00  0.00           C  
ATOM   1444  O   SER    97      35.326  20.895  83.757  1.00  0.00           O  
ATOM   1445  N   GLU    98      34.282  18.913  83.595  1.00  0.00           N  
ATOM   1446  H   GLU    98      34.361  18.008  83.153  1.00  0.00           H  
ATOM   1447  CA  GLU    98      33.059  19.160  84.419  1.00  0.00           C  
ATOM   1448  HA  GLU    98      32.898  20.225  84.258  1.00  0.00           H  
ATOM   1449  CB  GLU    98      31.928  18.389  83.745  1.00  0.00           C  
ATOM   1450  HB2 GLU    98      30.928  18.702  84.045  1.00  0.00           H  
ATOM   1451  HB3 GLU    98      32.042  18.468  82.663  1.00  0.00           H  
ATOM   1452  CG  GLU    98      31.900  16.857  84.107  1.00  0.00           C  
ATOM   1453  HG2 GLU    98      31.994  16.837  85.193  1.00  0.00           H  
ATOM   1454  HG3 GLU    98      30.917  16.440  83.889  1.00  0.00           H  
ATOM   1455  CD  GLU    98      33.016  16.025  83.408  1.00  0.00           C  
ATOM   1456  OE1 GLU    98      33.593  15.071  84.086  1.00  0.00           O  
ATOM   1457  OE2 GLU    98      33.435  16.297  82.255  1.00  0.00           O  
ATOM   1458  C   GLU    98      33.269  18.940  85.910  1.00  0.00           C  
ATOM   1459  O   GLU    98      32.432  19.410  86.603  1.00  0.00           O  
ATOM   1460  N   LEU    99      34.406  18.424  86.388  1.00  0.00           N  
ATOM   1461  H   LEU    99      35.085  18.145  85.694  1.00  0.00           H  
ATOM   1462  CA  LEU    99      34.750  18.239  87.764  1.00  0.00           C  
ATOM   1463  HA  LEU    99      34.318  19.076  88.313  1.00  0.00           H  
ATOM   1464  CB  LEU    99      34.082  16.915  88.280  1.00  0.00           C  
ATOM   1465  HB2 LEU    99      33.046  16.837  87.951  1.00  0.00           H  
ATOM   1466  HB3 LEU    99      34.656  16.054  87.939  1.00  0.00           H  
ATOM   1467  CG  LEU    99      33.988  16.660  89.825  1.00  0.00           C  
ATOM   1468  HG  LEU    99      34.979  16.827  90.248  1.00  0.00           H  
ATOM   1469  CD1 LEU    99      32.928  17.576  90.512  1.00  0.00           C  
ATOM   1470 HD11 LEU    99      33.163  18.598  90.216  1.00  0.00           H  
ATOM   1471 HD12 LEU    99      31.944  17.398  90.078  1.00  0.00           H  
ATOM   1472 HD13 LEU    99      32.962  17.378  91.583  1.00  0.00           H  
ATOM   1473  CD2 LEU    99      33.680  15.245  90.242  1.00  0.00           C  
ATOM   1474 HD21 LEU    99      33.699  15.098  91.322  1.00  0.00           H  
ATOM   1475 HD22 LEU    99      32.673  15.061  89.867  1.00  0.00           H  
ATOM   1476 HD23 LEU    99      34.362  14.516  89.804  1.00  0.00           H  
ATOM   1477  C   LEU    99      36.261  18.332  87.910  1.00  0.00           C  
ATOM   1478  O   LEU    99      36.950  17.263  87.855  1.00  0.00           O  
ATOM   1479  N   PRO   100      36.811  19.573  87.965  1.00  0.00           N  
ATOM   1480  CD  PRO   100      36.110  20.852  87.750  1.00  0.00           C  
ATOM   1481  HD2 PRO   100      35.240  20.987  88.391  1.00  0.00           H  
ATOM   1482  HD3 PRO   100      35.770  20.944  86.718  1.00  0.00           H  
ATOM   1483  CG  PRO   100      37.182  21.889  87.980  1.00  0.00           C  
ATOM   1484  HG2 PRO   100      37.238  22.170  89.031  1.00  0.00           H  
ATOM   1485  HG3 PRO   100      37.021  22.845  87.481  1.00  0.00           H  
ATOM   1486  CB  PRO   100      38.534  21.168  87.652  1.00  0.00           C  
ATOM   1487  HB2 PRO   100      39.403  21.683  88.060  1.00  0.00           H  
ATOM   1488  HB3 PRO   100      38.748  21.088  86.586  1.00  0.00           H  
ATOM   1489  CA  PRO   100      38.240  19.708  88.100  1.00  0.00           C  
ATOM   1490  HA  PRO   100      38.725  18.950  87.485  1.00  0.00           H  
ATOM   1491  C   PRO   100      38.601  19.480  89.578  1.00  0.00           C  
ATOM   1492  O   PRO   100      38.602  20.408  90.445  1.00  0.00           O  
ATOM   1493  N   LEU   101      39.046  18.220  89.892  1.00  0.00           N  
ATOM   1494  H   LEU   101      39.168  17.530  89.166  1.00  0.00           H  
ATOM   1495  CA  LEU   101      39.398  17.779  91.241  1.00  0.00           C  
ATOM   1496  HA  LEU   101      39.455  18.637  91.910  1.00  0.00           H  
ATOM   1497  CB  LEU   101      38.276  16.839  91.660  1.00  0.00           C  
ATOM   1498  HB2 LEU   101      37.572  16.478  90.911  1.00  0.00           H  
ATOM   1499  HB3 LEU   101      38.804  15.986  92.087  1.00  0.00           H  
ATOM   1500  CG  LEU   101      37.480  17.372  92.862  1.00  0.00           C  
ATOM   1501  HG  LEU   101      38.202  17.602  93.646  1.00  0.00           H  
ATOM   1502  CD1 LEU   101      36.646  18.500  92.639  1.00  0.00           C  
ATOM   1503 HD11 LEU   101      37.172  19.272  92.076  1.00  0.00           H  
ATOM   1504 HD12 LEU   101      35.777  18.181  92.064  1.00  0.00           H  
ATOM   1505 HD13 LEU   101      36.378  18.860  93.632  1.00  0.00           H  
ATOM   1506  CD2 LEU   101      36.578  16.295  93.503  1.00  0.00           C  
ATOM   1507 HD21 LEU   101      35.782  15.860  92.899  1.00  0.00           H  
ATOM   1508 HD22 LEU   101      37.142  15.407  93.790  1.00  0.00           H  
ATOM   1509 HD23 LEU   101      36.085  16.738  94.368  1.00  0.00           H  
ATOM   1510  C   LEU   101      40.722  17.002  91.463  1.00  0.00           C  
ATOM   1511  O   LEU   101      41.302  16.933  92.594  1.00  0.00           O  
ATOM   1512  N   SER   102      41.290  16.611  90.278  1.00  0.00           N  
ATOM   1513  H   SER   102      40.731  16.692  89.441  1.00  0.00           H  
ATOM   1514  CA  SER   102      42.523  15.888  90.082  1.00  0.00           C  
ATOM   1515  HA  SER   102      42.679  15.250  90.952  1.00  0.00           H  
ATOM   1516  CB  SER   102      42.464  14.981  88.857  1.00  0.00           C  
ATOM   1517  HB2 SER   102      41.664  14.251  88.978  1.00  0.00           H  
ATOM   1518  HB3 SER   102      42.349  15.530  87.922  1.00  0.00           H  
ATOM   1519  OG  SER   102      43.664  14.240  88.784  1.00  0.00           O  
ATOM   1520  HG  SER   102      43.739  13.888  87.895  1.00  0.00           H  
ATOM   1521  C   SER   102      43.716  16.865  89.973  1.00  0.00           C  
ATOM   1522  O   SER   102      43.656  17.759  89.079  1.00  0.00           O  
ATOM   1523  N   TRP   103      44.816  16.659  90.694  1.00  0.00           N  
ATOM   1524  H   TRP   103      44.811  15.939  91.402  1.00  0.00           H  
ATOM   1525  CA  TRP   103      45.903  17.652  90.606  1.00  0.00           C  
ATOM   1526  HA  TRP   103      45.417  18.627  90.640  1.00  0.00           H  
ATOM   1527  CB  TRP   103      46.721  17.459  91.856  1.00  0.00           C  
ATOM   1528  HB2 TRP   103      46.059  17.468  92.722  1.00  0.00           H  
ATOM   1529  HB3 TRP   103      47.164  16.463  91.847  1.00  0.00           H  
ATOM   1530  CG  TRP   103      47.820  18.513  91.998  1.00  0.00           C  
ATOM   1531  CD1 TRP   103      49.045  18.455  91.489  1.00  0.00           C  
ATOM   1532  HD1 TRP   103      49.497  17.655  90.923  1.00  0.00           H  
ATOM   1533  NE1 TRP   103      49.617  19.711  91.717  1.00  0.00           N  
ATOM   1534  HE1 TRP   103      50.567  19.952  91.474  1.00  0.00           H  
ATOM   1535  CE2 TRP   103      48.873  20.501  92.515  1.00  0.00           C  
ATOM   1536  CZ2 TRP   103      48.985  21.827  92.938  1.00  0.00           C  
ATOM   1537  HZ2 TRP   103      49.944  22.318  92.862  1.00  0.00           H  
ATOM   1538  CH2 TRP   103      47.908  22.426  93.669  1.00  0.00           C  
ATOM   1539  HH2 TRP   103      47.971  23.429  94.062  1.00  0.00           H  
ATOM   1540  CZ3 TRP   103      46.795  21.667  93.928  1.00  0.00           C  
ATOM   1541  HZ3 TRP   103      45.986  22.143  94.461  1.00  0.00           H  
ATOM   1542  CE3 TRP   103      46.663  20.390  93.400  1.00  0.00           C  
ATOM   1543  HE3 TRP   103      45.649  20.051  93.554  1.00  0.00           H  
ATOM   1544  CD2 TRP   103      47.653  19.751  92.671  1.00  0.00           C  
ATOM   1545  C   TRP   103      46.727  17.484  89.323  1.00  0.00           C  
ATOM   1546  O   TRP   103      47.405  18.419  88.883  1.00  0.00           O  
ATOM   1547  N   ALA   104      46.561  16.411  88.557  1.00  0.00           N  
ATOM   1548  H   ALA   104      45.972  15.639  88.835  1.00  0.00           H  
ATOM   1549  CA  ALA   104      47.142  16.254  87.258  1.00  0.00           C  
ATOM   1550  HA  ALA   104      48.212  16.418  87.386  1.00  0.00           H  
ATOM   1551  CB  ALA   104      47.012  14.776  86.978  1.00  0.00           C  
ATOM   1552  HB1 ALA   104      45.950  14.542  86.897  1.00  0.00           H  
ATOM   1553  HB2 ALA   104      47.585  14.657  86.059  1.00  0.00           H  
ATOM   1554  HB3 ALA   104      47.510  14.204  87.761  1.00  0.00           H  
ATOM   1555  C   ALA   104      46.450  17.104  86.138  1.00  0.00           C  
ATOM   1556  O   ALA   104      47.024  17.150  85.047  1.00  0.00           O  
ATOM   1557  N   ASN   105      45.307  17.749  86.389  1.00  0.00           N  
ATOM   1558  H   ASN   105      44.846  17.449  87.236  1.00  0.00           H  
ATOM   1559  CA  ASN   105      44.588  18.686  85.444  1.00  0.00           C  
ATOM   1560  HA  ASN   105      44.565  18.191  84.473  1.00  0.00           H  
ATOM   1561  CB  ASN   105      43.110  18.934  85.882  1.00  0.00           C  
ATOM   1562  HB2 ASN   105      43.087  19.052  86.965  1.00  0.00           H  
ATOM   1563  HB3 ASN   105      42.637  19.855  85.542  1.00  0.00           H  
ATOM   1564  CG  ASN   105      42.204  17.764  85.620  1.00  0.00           C  
ATOM   1565  OD1 ASN   105      42.624  16.758  85.011  1.00  0.00           O  
ATOM   1566  ND2 ASN   105      40.915  18.019  85.647  1.00  0.00           N  
ATOM   1567 HD21 ASN   105      40.270  17.257  85.494  1.00  0.00           H  
ATOM   1568 HD22 ASN   105      40.554  18.876  86.041  1.00  0.00           H  
ATOM   1569  C   ASN   105      45.325  20.061  85.272  1.00  0.00           C  
ATOM   1570  O   ASN   105      45.194  20.706  84.235  1.00  0.00           O  
ATOM   1571  N   TRP   106      46.034  20.490  86.335  1.00  0.00           N  
ATOM   1572  H   TRP   106      45.955  19.881  87.137  1.00  0.00           H  
ATOM   1573  CA  TRP   106      46.827  21.749  86.304  1.00  0.00           C  
ATOM   1574  HA  TRP   106      46.302  22.589  85.850  1.00  0.00           H  
ATOM   1575  CB  TRP   106      47.236  22.052  87.773  1.00  0.00           C  
ATOM   1576  HB2 TRP   106      47.867  21.250  88.155  1.00  0.00           H  
ATOM   1577  HB3 TRP   106      47.848  22.953  87.818  1.00  0.00           H  
ATOM   1578  CG  TRP   106      46.086  22.090  88.785  1.00  0.00           C  
ATOM   1579  CD1 TRP   106      46.008  21.381  89.952  1.00  0.00           C  
ATOM   1580  HD1 TRP   106      46.659  20.551  90.184  1.00  0.00           H  
ATOM   1581  NE1 TRP   106      44.981  21.823  90.796  1.00  0.00           N  
ATOM   1582  HE1 TRP   106      44.418  21.273  91.429  1.00  0.00           H  
ATOM   1583  CE2 TRP   106      44.241  22.746  90.100  1.00  0.00           C  
ATOM   1584  CZ2 TRP   106      42.960  23.356  90.431  1.00  0.00           C  
ATOM   1585  HZ2 TRP   106      42.449  23.160  91.362  1.00  0.00           H  
ATOM   1586  CH2 TRP   106      42.498  24.288  89.566  1.00  0.00           C  
ATOM   1587  HH2 TRP   106      41.552  24.739  89.828  1.00  0.00           H  
ATOM   1588  CZ3 TRP   106      43.130  24.611  88.370  1.00  0.00           C  
ATOM   1589  HZ3 TRP   106      42.739  25.357  87.693  1.00  0.00           H  
ATOM   1590  CE3 TRP   106      44.402  23.977  88.095  1.00  0.00           C  
ATOM   1591  HE3 TRP   106      44.989  24.241  87.228  1.00  0.00           H  
ATOM   1592  CD2 TRP   106      44.963  22.968  88.871  1.00  0.00           C  
ATOM   1593  C   TRP   106      48.213  21.564  85.611  1.00  0.00           C  
ATOM   1594  O   TRP   106      48.794  22.522  85.105  1.00  0.00           O  
ATOM   1595  N   LEU   107      48.751  20.365  85.500  1.00  0.00           N  
ATOM   1596  H   LEU   107      48.200  19.681  85.999  1.00  0.00           H  
ATOM   1597  CA  LEU   107      50.033  19.973  84.795  1.00  0.00           C  
ATOM   1598  HA  LEU   107      50.735  20.797  84.918  1.00  0.00           H  
ATOM   1599  CB  LEU   107      50.585  18.662  85.407  1.00  0.00           C  
ATOM   1600  HB2 LEU   107      50.003  17.773  85.165  1.00  0.00           H  
ATOM   1601  HB3 LEU   107      51.559  18.508  84.941  1.00  0.00           H  
ATOM   1602  CG  LEU   107      50.700  18.708  86.927  1.00  0.00           C  
ATOM   1603  HG  LEU   107      49.688  18.740  87.332  1.00  0.00           H  
ATOM   1604  CD1 LEU   107      51.339  17.348  87.365  1.00  0.00           C  
ATOM   1605 HD11 LEU   107      50.914  16.451  86.914  1.00  0.00           H  
ATOM   1606 HD12 LEU   107      52.404  17.398  87.139  1.00  0.00           H  
ATOM   1607 HD13 LEU   107      51.256  17.170  88.438  1.00  0.00           H  
ATOM   1608  CD2 LEU   107      51.462  19.934  87.320  1.00  0.00           C  
ATOM   1609 HD21 LEU   107      52.443  19.953  86.845  1.00  0.00           H  
ATOM   1610 HD22 LEU   107      50.961  20.890  87.162  1.00  0.00           H  
ATOM   1611 HD23 LEU   107      51.628  19.882  88.396  1.00  0.00           H  
ATOM   1612  C   LEU   107      49.931  19.784  83.284  1.00  0.00           C  
ATOM   1613  O   LEU   107      50.870  19.773  82.565  1.00  0.00           O  
ATOM   1614  N   CYS   108      48.723  19.471  82.790  1.00  0.00           N  
ATOM   1615  H   CYS   108      47.929  19.416  83.411  1.00  0.00           H  
ATOM   1616  CA  CYS   108      48.347  19.409  81.384  1.00  0.00           C  
ATOM   1617  HA  CYS   108      49.086  18.679  81.056  1.00  0.00           H  
ATOM   1618  CB  CYS   108      46.936  18.843  81.252  1.00  0.00           C  
ATOM   1619  HB2 CYS   108      46.837  17.913  81.812  1.00  0.00           H  
ATOM   1620  HB3 CYS   108      46.295  19.667  81.566  1.00  0.00           H  
ATOM   1621  SG  CYS   108      46.622  18.458  79.526  1.00  0.00           S  
ATOM   1622  HG  CYS   108      47.762  17.898  79.113  1.00  0.00           H  
ATOM   1623  C   CYS   108      48.603  20.702  80.574  1.00  0.00           C  
ATOM   1624  O   CYS   108      48.402  21.832  81.065  1.00  0.00           O  
ATOM   1625  N   SER   109      49.097  20.456  79.352  1.00  0.00           N  
ATOM   1626  H   SER   109      49.276  19.489  79.122  1.00  0.00           H  
ATOM   1627  CA  SER   109      49.370  21.414  78.257  1.00  0.00           C  
ATOM   1628  HA  SER   109      49.154  22.415  78.631  1.00  0.00           H  
ATOM   1629  CB  SER   109      50.902  21.560  77.969  1.00  0.00           C  
ATOM   1630  HB2 SER   109      51.171  22.328  77.245  1.00  0.00           H  
ATOM   1631  HB3 SER   109      51.508  21.881  78.817  1.00  0.00           H  
ATOM   1632  OG  SER   109      51.324  20.302  77.513  1.00  0.00           O  
ATOM   1633  HG  SER   109      51.464  19.713  78.257  1.00  0.00           H  
ATOM   1634  C   SER   109      48.532  21.137  76.989  1.00  0.00           C  
ATOM   1635  O   SER   109      47.887  22.050  76.489  1.00  0.00           O  
ATOM   1636  N   TYR   110      48.588  19.846  76.569  1.00  0.00           N  
ATOM   1637  H   TYR   110      49.049  19.153  77.141  1.00  0.00           H  
ATOM   1638  CA  TYR   110      48.094  19.503  75.185  1.00  0.00           C  
ATOM   1639  HA  TYR   110      48.700  19.939  74.391  1.00  0.00           H  
ATOM   1640  CB  TYR   110      48.239  17.926  75.096  1.00  0.00           C  
ATOM   1641  HB2 TYR   110      49.261  17.586  75.258  1.00  0.00           H  
ATOM   1642  HB3 TYR   110      47.664  17.463  75.898  1.00  0.00           H  
ATOM   1643  CG  TYR   110      47.962  17.358  73.732  1.00  0.00           C  
ATOM   1644  CD1 TYR   110      48.945  17.541  72.752  1.00  0.00           C  
ATOM   1645  HD1 TYR   110      49.949  17.896  72.929  1.00  0.00           H  
ATOM   1646  CE1 TYR   110      48.621  17.153  71.449  1.00  0.00           C  
ATOM   1647  HE1 TYR   110      49.334  17.224  70.640  1.00  0.00           H  
ATOM   1648  CZ  TYR   110      47.356  16.644  71.150  1.00  0.00           C  
ATOM   1649  OH  TYR   110      47.050  16.278  69.922  1.00  0.00           O  
ATOM   1650  HH  TYR   110      46.172  15.925  69.764  1.00  0.00           H  
ATOM   1651  CE2 TYR   110      46.347  16.533  72.102  1.00  0.00           C  
ATOM   1652  HE2 TYR   110      45.444  16.035  71.781  1.00  0.00           H  
ATOM   1653  CD2 TYR   110      46.661  16.896  73.398  1.00  0.00           C  
ATOM   1654  HD2 TYR   110      46.011  16.663  74.228  1.00  0.00           H  
ATOM   1655  C   TYR   110      46.589  19.801  74.912  1.00  0.00           C  
ATOM   1656  O   TYR   110      45.689  19.170  75.449  1.00  0.00           O  
ATOM   1657  N   LEU   111      46.334  20.892  74.147  1.00  0.00           N  
ATOM   1658  H   LEU   111      47.111  21.372  73.715  1.00  0.00           H  
ATOM   1659  CA  LEU   111      44.983  21.374  73.762  1.00  0.00           C  
ATOM   1660  HA  LEU   111      45.029  22.325  73.231  1.00  0.00           H  
ATOM   1661  CB  LEU   111      44.134  20.427  72.776  1.00  0.00           C  
ATOM   1662  HB2 LEU   111      44.226  19.451  73.253  1.00  0.00           H  
ATOM   1663  HB3 LEU   111      43.164  20.861  72.537  1.00  0.00           H  
ATOM   1664  CG  LEU   111      44.734  20.315  71.368  1.00  0.00           C  
ATOM   1665  HG  LEU   111      45.744  19.923  71.487  1.00  0.00           H  
ATOM   1666  CD1 LEU   111      44.111  19.298  70.443  1.00  0.00           C  
ATOM   1667 HD11 LEU   111      43.067  19.552  70.260  1.00  0.00           H  
ATOM   1668 HD12 LEU   111      44.628  19.195  69.489  1.00  0.00           H  
ATOM   1669 HD13 LEU   111      44.041  18.349  70.976  1.00  0.00           H  
ATOM   1670  CD2 LEU   111      44.866  21.667  70.682  1.00  0.00           C  
ATOM   1671 HD21 LEU   111      45.618  21.571  69.898  1.00  0.00           H  
ATOM   1672 HD22 LEU   111      43.950  22.054  70.236  1.00  0.00           H  
ATOM   1673 HD23 LEU   111      45.447  22.344  71.308  1.00  0.00           H  
ATOM   1674  C   LEU   111      44.014  21.744  74.900  1.00  0.00           C  
ATOM   1675  O   LEU   111      42.809  21.595  74.800  1.00  0.00           O  
ATOM   1676  N   ARG   112      44.511  22.313  75.997  1.00  0.00           N  
ATOM   1677  H   ARG   112      45.516  22.376  76.070  1.00  0.00           H  
ATOM   1678  CA  ARG   112      43.728  22.720  77.255  1.00  0.00           C  
ATOM   1679  HA  ARG   112      42.850  22.101  77.439  1.00  0.00           H  
ATOM   1680  CB  ARG   112      44.651  22.478  78.523  1.00  0.00           C  
ATOM   1681  HB2 ARG   112      44.776  21.401  78.635  1.00  0.00           H  
ATOM   1682  HB3 ARG   112      45.581  22.981  78.260  1.00  0.00           H  
ATOM   1683  CG  ARG   112      44.138  23.015  79.848  1.00  0.00           C  
ATOM   1684  HG2 ARG   112      44.098  24.099  79.733  1.00  0.00           H  
ATOM   1685  HG3 ARG   112      43.210  22.640  80.280  1.00  0.00           H  
ATOM   1686  CD  ARG   112      45.195  22.781  80.933  1.00  0.00           C  
ATOM   1687  HD2 ARG   112      45.050  21.767  81.306  1.00  0.00           H  
ATOM   1688  HD3 ARG   112      46.185  23.063  80.576  1.00  0.00           H  
ATOM   1689  NE  ARG   112      44.993  23.684  82.066  1.00  0.00           N  
ATOM   1690  HE  ARG   112      44.029  23.935  82.232  1.00  0.00           H  
ATOM   1691  CZ  ARG   112      45.879  23.922  83.012  1.00  0.00           C  
ATOM   1692  NH1 ARG   112      47.057  23.443  83.060  1.00  0.00           N  
ATOM   1693 HH11 ARG   112      47.320  22.738  82.385  1.00  0.00           H  
ATOM   1694 HH12 ARG   112      47.618  23.585  83.887  1.00  0.00           H  
ATOM   1695  NH2 ARG   112      45.562  24.649  83.970  1.00  0.00           N  
ATOM   1696 HH21 ARG   112      44.582  24.879  84.055  1.00  0.00           H  
ATOM   1697 HH22 ARG   112      46.251  25.010  84.615  1.00  0.00           H  
ATOM   1698  C   ARG   112      43.127  24.103  77.169  1.00  0.00           C  
ATOM   1699  O   ARG   112      42.160  24.383  77.820  1.00  0.00           O  
ATOM   1700  N   GLY   113      43.627  25.045  76.330  1.00  0.00           N  
ATOM   1701  H   GLY   113      44.527  24.898  75.896  1.00  0.00           H  
ATOM   1702  CA  GLY   113      43.287  26.539  76.290  1.00  0.00           C  
ATOM   1703  HA2 GLY   113      42.288  26.855  76.590  1.00  0.00           H  
ATOM   1704  HA3 GLY   113      43.948  27.070  76.975  1.00  0.00           H  
ATOM   1705  C   GLY   113      43.351  27.124  74.936  1.00  0.00           C  
ATOM   1706  O   GLY   113      43.598  26.442  73.930  1.00  0.00           O  
ATOM   1707  N   LEU   114      42.924  28.386  74.914  1.00  0.00           N  
ATOM   1708  H   LEU   114      42.715  28.777  75.822  1.00  0.00           H  
ATOM   1709  CA  LEU   114      42.480  29.177  73.694  1.00  0.00           C  
ATOM   1710  HA  LEU   114      41.808  28.606  73.052  1.00  0.00           H  
ATOM   1711  CB  LEU   114      41.740  30.511  74.039  1.00  0.00           C  
ATOM   1712  HB2 LEU   114      42.386  31.092  74.697  1.00  0.00           H  
ATOM   1713  HB3 LEU   114      41.852  31.141  73.156  1.00  0.00           H  
ATOM   1714  CG  LEU   114      40.342  30.358  74.613  1.00  0.00           C  
ATOM   1715  HG  LEU   114      40.310  29.470  75.244  1.00  0.00           H  
ATOM   1716  CD1 LEU   114      39.831  31.483  75.544  1.00  0.00           C  
ATOM   1717 HD11 LEU   114      38.899  31.229  76.050  1.00  0.00           H  
ATOM   1718 HD12 LEU   114      40.578  31.757  76.289  1.00  0.00           H  
ATOM   1719 HD13 LEU   114      39.774  32.462  75.067  1.00  0.00           H  
ATOM   1720  CD2 LEU   114      39.286  30.246  73.504  1.00  0.00           C  
ATOM   1721 HD21 LEU   114      38.283  30.040  73.877  1.00  0.00           H  
ATOM   1722 HD22 LEU   114      39.349  31.178  72.942  1.00  0.00           H  
ATOM   1723 HD23 LEU   114      39.621  29.455  72.833  1.00  0.00           H  
ATOM   1724  C   LEU   114      43.578  29.360  72.629  1.00  0.00           C  
ATOM   1725  O   LEU   114      43.254  29.147  71.481  1.00  0.00           O  
ATOM   1726  N   TRP   115      44.810  29.714  73.085  1.00  0.00           N  
ATOM   1727  H   TRP   115      44.910  29.824  74.084  1.00  0.00           H  
ATOM   1728  CA  TRP   115      46.038  29.665  72.288  1.00  0.00           C  
ATOM   1729  HA  TRP   115      46.089  30.346  71.439  1.00  0.00           H  
ATOM   1730  CB  TRP   115      47.235  30.134  73.210  1.00  0.00           C  
ATOM   1731  HB2 TRP   115      47.464  29.453  74.031  1.00  0.00           H  
ATOM   1732  HB3 TRP   115      48.157  30.165  72.629  1.00  0.00           H  
ATOM   1733  CG  TRP   115      46.929  31.467  73.799  1.00  0.00           C  
ATOM   1734  CD1 TRP   115      46.317  31.634  75.002  1.00  0.00           C  
ATOM   1735  HD1 TRP   115      45.926  30.803  75.570  1.00  0.00           H  
ATOM   1736  NE1 TRP   115      46.109  33.007  75.208  1.00  0.00           N  
ATOM   1737  HE1 TRP   115      45.720  33.456  76.025  1.00  0.00           H  
ATOM   1738  CE2 TRP   115      46.604  33.768  74.192  1.00  0.00           C  
ATOM   1739  CZ2 TRP   115      46.624  35.115  73.952  1.00  0.00           C  
ATOM   1740  HZ2 TRP   115      46.096  35.781  74.619  1.00  0.00           H  
ATOM   1741  CH2 TRP   115      47.244  35.602  72.854  1.00  0.00           C  
ATOM   1742  HH2 TRP   115      47.390  36.645  72.610  1.00  0.00           H  
ATOM   1743  CZ3 TRP   115      48.002  34.717  72.043  1.00  0.00           C  
ATOM   1744  HZ3 TRP   115      48.626  35.088  71.243  1.00  0.00           H  
ATOM   1745  CE3 TRP   115      47.983  33.340  72.283  1.00  0.00           C  
ATOM   1746  HE3 TRP   115      48.554  32.670  71.657  1.00  0.00           H  
ATOM   1747  CD2 TRP   115      47.203  32.784  73.339  1.00  0.00           C  
ATOM   1748  C   TRP   115      46.481  28.250  71.845  1.00  0.00           C  
ATOM   1749  O   TRP   115      47.299  28.155  70.934  1.00  0.00           O  
ATOM   1750  N   ALA   116      46.173  27.129  72.539  1.00  0.00           N  
ATOM   1751  H   ALA   116      45.818  27.308  73.467  1.00  0.00           H  
ATOM   1752  CA  ALA   116      46.569  25.777  72.103  1.00  0.00           C  
ATOM   1753  HA  ALA   116      47.596  25.861  71.748  1.00  0.00           H  
ATOM   1754  CB  ALA   116      46.637  24.819  73.342  1.00  0.00           C  
ATOM   1755  HB1 ALA   116      45.730  24.782  73.946  1.00  0.00           H  
ATOM   1756  HB2 ALA   116      47.064  23.845  73.104  1.00  0.00           H  
ATOM   1757  HB3 ALA   116      47.399  25.174  74.036  1.00  0.00           H  
ATOM   1758  C   ALA   116      45.727  25.281  70.955  1.00  0.00           C  
ATOM   1759  O   ALA   116      46.295  24.841  69.995  1.00  0.00           O  
ATOM   1760  N   TRP   117      44.415  25.578  71.067  1.00  0.00           N  
ATOM   1761  H   TRP   117      44.035  25.908  71.943  1.00  0.00           H  
ATOM   1762  CA  TRP   117      43.486  25.524  69.959  1.00  0.00           C  
ATOM   1763  HA  TRP   117      43.676  24.546  69.517  1.00  0.00           H  
ATOM   1764  CB  TRP   117      42.025  25.428  70.448  1.00  0.00           C  
ATOM   1765  HB2 TRP   117      41.957  26.123  71.284  1.00  0.00           H  
ATOM   1766  HB3 TRP   117      41.368  25.761  69.645  1.00  0.00           H  
ATOM   1767  CG  TRP   117      41.604  24.159  71.097  1.00  0.00           C  
ATOM   1768  CD1 TRP   117      41.723  23.916  72.443  1.00  0.00           C  
ATOM   1769  HD1 TRP   117      42.166  24.613  73.138  1.00  0.00           H  
ATOM   1770  NE1 TRP   117      41.337  22.604  72.676  1.00  0.00           N  
ATOM   1771  HE1 TRP   117      41.484  22.201  73.590  1.00  0.00           H  
ATOM   1772  CE2 TRP   117      40.939  21.932  71.545  1.00  0.00           C  
ATOM   1773  CZ2 TRP   117      40.339  20.689  71.312  1.00  0.00           C  
ATOM   1774  HZ2 TRP   117      40.070  19.971  72.074  1.00  0.00           H  
ATOM   1775  CH2 TRP   117      40.102  20.295  69.960  1.00  0.00           C  
ATOM   1776  HH2 TRP   117      39.625  19.341  69.789  1.00  0.00           H  
ATOM   1777  CZ3 TRP   117      40.408  21.189  68.859  1.00  0.00           C  
ATOM   1778  HZ3 TRP   117      40.265  20.874  67.836  1.00  0.00           H  
ATOM   1779  CE3 TRP   117      40.907  22.493  69.124  1.00  0.00           C  
ATOM   1780  HE3 TRP   117      41.047  23.247  68.363  1.00  0.00           H  
ATOM   1781  CD2 TRP   117      41.182  22.906  70.443  1.00  0.00           C  
ATOM   1782  C   TRP   117      43.814  26.556  68.834  1.00  0.00           C  
ATOM   1783  O   TRP   117      43.445  26.309  67.721  1.00  0.00           O  
ATOM   1784  N   LEU   118      44.683  27.588  69.011  1.00  0.00           N  
ATOM   1785  H   LEU   118      45.108  27.727  69.917  1.00  0.00           H  
ATOM   1786  CA  LEU   118      45.090  28.481  67.898  1.00  0.00           C  
ATOM   1787  HA  LEU   118      44.331  28.665  67.138  1.00  0.00           H  
ATOM   1788  CB  LEU   118      45.495  29.844  68.526  1.00  0.00           C  
ATOM   1789  HB2 LEU   118      44.702  30.021  69.253  1.00  0.00           H  
ATOM   1790  HB3 LEU   118      46.502  29.744  68.932  1.00  0.00           H  
ATOM   1791  CG  LEU   118      45.606  31.047  67.629  1.00  0.00           C  
ATOM   1792  HG  LEU   118      46.079  30.598  66.756  1.00  0.00           H  
ATOM   1793  CD1 LEU   118      44.328  31.583  67.022  1.00  0.00           C  
ATOM   1794 HD11 LEU   118      44.622  32.356  66.312  1.00  0.00           H  
ATOM   1795 HD12 LEU   118      43.904  30.790  66.405  1.00  0.00           H  
ATOM   1796 HD13 LEU   118      43.740  31.965  67.856  1.00  0.00           H  
ATOM   1797  CD2 LEU   118      46.759  31.962  68.059  1.00  0.00           C  
ATOM   1798 HD21 LEU   118      46.835  32.720  67.279  1.00  0.00           H  
ATOM   1799 HD22 LEU   118      46.434  32.377  69.013  1.00  0.00           H  
ATOM   1800 HD23 LEU   118      47.665  31.358  68.095  1.00  0.00           H  
ATOM   1801  C   LEU   118      46.171  27.804  66.938  1.00  0.00           C  
ATOM   1802  O   LEU   118      46.285  28.169  65.792  1.00  0.00           O  
ATOM   1803  N   VAL   119      46.941  26.851  67.478  1.00  0.00           N  
ATOM   1804  H   VAL   119      46.940  26.792  68.486  1.00  0.00           H  
ATOM   1805  CA  VAL   119      47.853  25.991  66.685  1.00  0.00           C  
ATOM   1806  HA  VAL   119      48.542  26.630  66.133  1.00  0.00           H  
ATOM   1807  CB  VAL   119      48.616  24.975  67.553  1.00  0.00           C  
ATOM   1808  HB  VAL   119      47.939  24.347  68.133  1.00  0.00           H  
ATOM   1809  CG1 VAL   119      49.461  24.001  66.640  1.00  0.00           C  
ATOM   1810 HG11 VAL   119      50.003  23.301  67.276  1.00  0.00           H  
ATOM   1811 HG12 VAL   119      48.774  23.371  66.073  1.00  0.00           H  
ATOM   1812 HG13 VAL   119      50.198  24.617  66.125  1.00  0.00           H  
ATOM   1813  CG2 VAL   119      49.589  25.618  68.517  1.00  0.00           C  
ATOM   1814 HG21 VAL   119      49.861  24.875  69.266  1.00  0.00           H  
ATOM   1815 HG22 VAL   119      50.430  26.044  67.968  1.00  0.00           H  
ATOM   1816 HG23 VAL   119      49.178  26.450  69.089  1.00  0.00           H  
ATOM   1817  C   VAL   119      47.074  25.248  65.606  1.00  0.00           C  
ATOM   1818  O   VAL   119      47.489  25.106  64.466  1.00  0.00           O  
ATOM   1819  N   VAL   120      45.776  24.885  65.819  1.00  0.00           N  
ATOM   1820  H   VAL   120      45.400  25.094  66.733  1.00  0.00           H  
ATOM   1821  CA  VAL   120      44.889  24.196  64.949  1.00  0.00           C  
ATOM   1822  HA  VAL   120      45.497  23.566  64.300  1.00  0.00           H  
ATOM   1823  CB  VAL   120      43.837  23.377  65.668  1.00  0.00           C  
ATOM   1824  HB  VAL   120      43.195  24.027  66.262  1.00  0.00           H  
ATOM   1825  CG1 VAL   120      42.887  22.560  64.749  1.00  0.00           C  
ATOM   1826 HG11 VAL   120      42.349  23.258  64.107  1.00  0.00           H  
ATOM   1827 HG12 VAL   120      43.395  21.720  64.275  1.00  0.00           H  
ATOM   1828 HG13 VAL   120      42.107  22.125  65.374  1.00  0.00           H  
ATOM   1829  CG2 VAL   120      44.522  22.403  66.663  1.00  0.00           C  
ATOM   1830 HG21 VAL   120      45.187  21.665  66.215  1.00  0.00           H  
ATOM   1831 HG22 VAL   120      45.027  22.939  67.467  1.00  0.00           H  
ATOM   1832 HG23 VAL   120      43.781  21.748  67.121  1.00  0.00           H  
ATOM   1833  C   VAL   120      44.231  25.133  63.983  1.00  0.00           C  
ATOM   1834  O   VAL   120      43.791  24.754  62.883  1.00  0.00           O  
ATOM   1835  N   LEU   121      44.173  26.436  64.234  1.00  0.00           N  
ATOM   1836  H   LEU   121      44.641  26.709  65.087  1.00  0.00           H  
ATOM   1837  CA  LEU   121      43.718  27.484  63.317  1.00  0.00           C  
ATOM   1838  HA  LEU   121      42.704  27.254  62.990  1.00  0.00           H  
ATOM   1839  CB  LEU   121      43.723  28.846  64.009  1.00  0.00           C  
ATOM   1840  HB2 LEU   121      43.080  28.822  64.888  1.00  0.00           H  
ATOM   1841  HB3 LEU   121      44.769  29.012  64.269  1.00  0.00           H  
ATOM   1842  CG  LEU   121      43.294  29.871  63.021  1.00  0.00           C  
ATOM   1843  HG  LEU   121      43.916  29.841  62.127  1.00  0.00           H  
ATOM   1844  CD1 LEU   121      41.811  29.765  62.623  1.00  0.00           C  
ATOM   1845 HD11 LEU   121      41.503  30.706  62.168  1.00  0.00           H  
ATOM   1846 HD12 LEU   121      41.826  28.935  61.916  1.00  0.00           H  
ATOM   1847 HD13 LEU   121      41.115  29.347  63.351  1.00  0.00           H  
ATOM   1848  CD2 LEU   121      43.593  31.286  63.589  1.00  0.00           C  
ATOM   1849 HD21 LEU   121      44.578  31.521  63.993  1.00  0.00           H  
ATOM   1850 HD22 LEU   121      43.405  31.983  62.772  1.00  0.00           H  
ATOM   1851 HD23 LEU   121      42.870  31.464  64.385  1.00  0.00           H  
ATOM   1852  C   LEU   121      44.602  27.383  62.040  1.00  0.00           C  
ATOM   1853  O   LEU   121      44.179  27.649  60.922  1.00  0.00           O  
ATOM   1854  N   LEU   122      45.884  27.034  62.198  1.00  0.00           N  
ATOM   1855  H   LEU   122      46.141  26.829  63.153  1.00  0.00           H  
ATOM   1856  CA  LEU   122      46.801  26.715  61.060  1.00  0.00           C  
ATOM   1857  HA  LEU   122      46.736  27.649  60.500  1.00  0.00           H  
ATOM   1858  CB  LEU   122      48.237  26.599  61.638  1.00  0.00           C  
ATOM   1859  HB2 LEU   122      48.373  25.784  62.348  1.00  0.00           H  
ATOM   1860  HB3 LEU   122      48.848  26.238  60.811  1.00  0.00           H  
ATOM   1861  CG  LEU   122      48.782  27.833  62.402  1.00  0.00           C  
ATOM   1862  HG  LEU   122      48.090  28.101  63.201  1.00  0.00           H  
ATOM   1863  CD1 LEU   122      50.252  27.646  62.950  1.00  0.00           C  
ATOM   1864 HD11 LEU   122      50.966  27.396  62.165  1.00  0.00           H  
ATOM   1865 HD12 LEU   122      50.596  28.450  63.600  1.00  0.00           H  
ATOM   1866 HD13 LEU   122      50.094  26.796  63.614  1.00  0.00           H  
ATOM   1867  CD2 LEU   122      48.842  29.116  61.568  1.00  0.00           C  
ATOM   1868 HD21 LEU   122      49.360  28.912  60.631  1.00  0.00           H  
ATOM   1869 HD22 LEU   122      47.807  29.426  61.423  1.00  0.00           H  
ATOM   1870 HD23 LEU   122      49.317  29.968  62.055  1.00  0.00           H  
ATOM   1871  C   LEU   122      46.438  25.591  60.123  1.00  0.00           C  
ATOM   1872  O   LEU   122      46.958  25.527  59.054  1.00  0.00           O  
ATOM   1873  N   ALA   123      45.528  24.723  60.504  1.00  0.00           N  
ATOM   1874  H   ALA   123      45.082  24.817  61.406  1.00  0.00           H  
ATOM   1875  CA  ALA   123      44.931  23.730  59.552  1.00  0.00           C  
ATOM   1876  HA  ALA   123      45.749  23.139  59.141  1.00  0.00           H  
ATOM   1877  CB  ALA   123      43.894  22.884  60.371  1.00  0.00           C  
ATOM   1878  HB1 ALA   123      43.149  23.548  60.809  1.00  0.00           H  
ATOM   1879  HB2 ALA   123      43.423  22.111  59.764  1.00  0.00           H  
ATOM   1880  HB3 ALA   123      44.420  22.436  61.214  1.00  0.00           H  
ATOM   1881  C   ALA   123      44.298  24.274  58.270  1.00  0.00           C  
ATOM   1882  O   ALA   123      44.265  23.607  57.254  1.00  0.00           O  
ATOM   1883  N   THR   124      43.798  25.522  58.355  1.00  0.00           N  
ATOM   1884  H   THR   124      43.724  26.038  59.220  1.00  0.00           H  
ATOM   1885  CA  THR   124      43.150  26.103  57.156  1.00  0.00           C  
ATOM   1886  HA  THR   124      42.355  25.418  56.862  1.00  0.00           H  
ATOM   1887  CB  THR   124      42.570  27.472  57.483  1.00  0.00           C  
ATOM   1888  HB  THR   124      42.216  27.888  56.540  1.00  0.00           H  
ATOM   1889  CG2 THR   124      41.465  27.332  58.467  1.00  0.00           C  
ATOM   1890 HG21 THR   124      41.020  28.311  58.646  1.00  0.00           H  
ATOM   1891 HG22 THR   124      40.718  26.850  57.837  1.00  0.00           H  
ATOM   1892 HG23 THR   124      41.724  26.923  59.443  1.00  0.00           H  
ATOM   1893  OG1 THR   124      43.582  28.289  58.078  1.00  0.00           O  
ATOM   1894  HG1 THR   124      43.716  28.085  59.006  1.00  0.00           H  
ATOM   1895  C   THR   124      44.217  26.288  56.001  1.00  0.00           C  
ATOM   1896  O   THR   124      43.815  26.304  54.811  1.00  0.00           O  
ATOM   1897  N   PHE   125      45.557  26.327  56.236  1.00  0.00           N  
ATOM   1898  H   PHE   125      45.869  26.428  57.191  1.00  0.00           H  
ATOM   1899  CA  PHE   125      46.559  26.452  55.204  1.00  0.00           C  
ATOM   1900  HA  PHE   125      46.276  27.332  54.626  1.00  0.00           H  
ATOM   1901  CB  PHE   125      47.898  26.643  55.859  1.00  0.00           C  
ATOM   1902  HB2 PHE   125      48.020  25.755  56.479  1.00  0.00           H  
ATOM   1903  HB3 PHE   125      48.580  26.604  55.010  1.00  0.00           H  
ATOM   1904  CG  PHE   125      48.230  27.880  56.731  1.00  0.00           C  
ATOM   1905  CD1 PHE   125      47.191  28.673  57.150  1.00  0.00           C  
ATOM   1906  HD1 PHE   125      46.123  28.553  57.041  1.00  0.00           H  
ATOM   1907  CE1 PHE   125      47.482  29.747  57.911  1.00  0.00           C  
ATOM   1908  HE1 PHE   125      46.678  30.432  58.134  1.00  0.00           H  
ATOM   1909  CZ  PHE   125      48.811  30.019  58.373  1.00  0.00           C  
ATOM   1910  HZ  PHE   125      48.936  30.926  58.945  1.00  0.00           H  
ATOM   1911  CE2 PHE   125      49.845  29.108  58.034  1.00  0.00           C  
ATOM   1912  HE2 PHE   125      50.833  29.155  58.468  1.00  0.00           H  
ATOM   1913  CD2 PHE   125      49.501  27.995  57.290  1.00  0.00           C  
ATOM   1914  HD2 PHE   125      50.355  27.465  56.894  1.00  0.00           H  
ATOM   1915  C   PHE   125      46.635  25.292  54.220  1.00  0.00           C  
ATOM   1916  O   PHE   125      47.173  25.473  53.140  1.00  0.00           O  
ATOM   1917  N   VAL   126      45.953  24.146  54.439  1.00  0.00           N  
ATOM   1918  H   VAL   126      45.574  23.920  55.347  1.00  0.00           H  
ATOM   1919  CA  VAL   126      45.803  23.180  53.376  1.00  0.00           C  
ATOM   1920  HA  VAL   126      46.787  23.055  52.926  1.00  0.00           H  
ATOM   1921  CB  VAL   126      45.436  21.774  53.777  1.00  0.00           C  
ATOM   1922  HB  VAL   126      46.058  21.486  54.625  1.00  0.00           H  
ATOM   1923  CG1 VAL   126      43.967  21.679  54.248  1.00  0.00           C  
ATOM   1924 HG11 VAL   126      43.287  21.811  53.406  1.00  0.00           H  
ATOM   1925 HG12 VAL   126      43.669  20.666  54.518  1.00  0.00           H  
ATOM   1926 HG13 VAL   126      43.841  22.397  55.058  1.00  0.00           H  
ATOM   1927  CG2 VAL   126      45.641  20.680  52.732  1.00  0.00           C  
ATOM   1928 HG21 VAL   126      44.954  20.752  51.889  1.00  0.00           H  
ATOM   1929 HG22 VAL   126      46.636  20.506  52.322  1.00  0.00           H  
ATOM   1930 HG23 VAL   126      45.399  19.726  53.200  1.00  0.00           H  
ATOM   1931  C   VAL   126      44.908  23.796  52.167  1.00  0.00           C  
ATOM   1932  O   VAL   126      45.042  23.331  51.037  1.00  0.00           O  
ATOM   1933  N   GLU   127      44.075  24.731  52.369  1.00  0.00           N  
ATOM   1934  H   GLU   127      44.068  25.120  53.301  1.00  0.00           H  
ATOM   1935  CA  GLU   127      43.466  25.510  51.342  1.00  0.00           C  
ATOM   1936  HA  GLU   127      42.952  24.743  50.762  1.00  0.00           H  
ATOM   1937  CB  GLU   127      42.487  26.514  52.022  1.00  0.00           C  
ATOM   1938  HB2 GLU   127      41.868  25.949  52.719  1.00  0.00           H  
ATOM   1939  HB3 GLU   127      43.120  27.239  52.535  1.00  0.00           H  
ATOM   1940  CG  GLU   127      41.555  27.161  50.938  1.00  0.00           C  
ATOM   1941  HG2 GLU   127      40.856  27.695  51.582  1.00  0.00           H  
ATOM   1942  HG3 GLU   127      42.116  27.844  50.301  1.00  0.00           H  
ATOM   1943  CD  GLU   127      40.877  26.251  49.873  1.00  0.00           C  
ATOM   1944  OE1 GLU   127      39.956  25.473  50.124  1.00  0.00           O  
ATOM   1945  OE2 GLU   127      41.262  26.458  48.691  1.00  0.00           O  
ATOM   1946  C   GLU   127      44.527  26.201  50.498  1.00  0.00           C  
ATOM   1947  O   GLU   127      44.415  26.232  49.246  1.00  0.00           O  
ATOM   1948  N   ALA   128      45.514  26.820  51.104  1.00  0.00           N  
ATOM   1949  H   ALA   128      45.678  26.857  52.100  1.00  0.00           H  
ATOM   1950  CA  ALA   128      46.593  27.466  50.358  1.00  0.00           C  
ATOM   1951  HA  ALA   128      46.112  28.305  49.856  1.00  0.00           H  
ATOM   1952  CB  ALA   128      47.502  28.066  51.395  1.00  0.00           C  
ATOM   1953  HB1 ALA   128      46.889  28.335  52.256  1.00  0.00           H  
ATOM   1954  HB2 ALA   128      48.048  27.220  51.812  1.00  0.00           H  
ATOM   1955  HB3 ALA   128      48.213  28.818  51.053  1.00  0.00           H  
ATOM   1956  C   ALA   128      47.321  26.456  49.416  1.00  0.00           C  
ATOM   1957  O   ALA   128      47.721  26.808  48.279  1.00  0.00           O  
ATOM   1958  N   ALA   129      47.558  25.260  49.960  1.00  0.00           N  
ATOM   1959  H   ALA   129      47.310  25.105  50.927  1.00  0.00           H  
ATOM   1960  CA  ALA   129      48.073  24.250  49.150  1.00  0.00           C  
ATOM   1961  HA  ALA   129      48.951  24.578  48.592  1.00  0.00           H  
ATOM   1962  CB  ALA   129      48.366  23.026  50.057  1.00  0.00           C  
ATOM   1963  HB1 ALA   129      49.098  23.279  50.824  1.00  0.00           H  
ATOM   1964  HB2 ALA   129      47.443  22.688  50.526  1.00  0.00           H  
ATOM   1965  HB3 ALA   129      48.879  22.301  49.425  1.00  0.00           H  
ATOM   1966  C   ALA   129      47.148  23.785  48.003  1.00  0.00           C  
ATOM   1967  O   ALA   129      47.535  23.665  46.830  1.00  0.00           O  
ATOM   1968  N   LEU   130      45.881  23.623  48.388  1.00  0.00           N  
ATOM   1969  H   LEU   130      45.651  23.689  49.369  1.00  0.00           H  
ATOM   1970  CA  LEU   130      44.840  23.294  47.383  1.00  0.00           C  
ATOM   1971  HA  LEU   130      45.194  22.380  46.906  1.00  0.00           H  
ATOM   1972  CB  LEU   130      43.561  22.976  48.108  1.00  0.00           C  
ATOM   1973  HB2 LEU   130      43.807  22.206  48.840  1.00  0.00           H  
ATOM   1974  HB3 LEU   130      43.234  23.897  48.590  1.00  0.00           H  
ATOM   1975  CG  LEU   130      42.353  22.549  47.213  1.00  0.00           C  
ATOM   1976  HG  LEU   130      41.978  23.452  46.731  1.00  0.00           H  
ATOM   1977  CD1 LEU   130      42.597  21.467  46.173  1.00  0.00           C  
ATOM   1978 HD11 LEU   130      42.859  20.518  46.641  1.00  0.00           H  
ATOM   1979 HD12 LEU   130      41.656  21.207  45.687  1.00  0.00           H  
ATOM   1980 HD13 LEU   130      43.307  21.955  45.505  1.00  0.00           H  
ATOM   1981  CD2 LEU   130      41.267  22.127  48.112  1.00  0.00           C  
ATOM   1982 HD21 LEU   130      41.837  21.452  48.749  1.00  0.00           H  
ATOM   1983 HD22 LEU   130      40.986  23.062  48.596  1.00  0.00           H  
ATOM   1984 HD23 LEU   130      40.462  21.520  47.696  1.00  0.00           H  
ATOM   1985  C   LEU   130      44.732  24.418  46.291  1.00  0.00           C  
ATOM   1986  O   LEU   130      44.728  24.061  45.104  1.00  0.00           O  
ATOM   1987  N   CYS   131      44.773  25.695  46.689  1.00  0.00           N  
ATOM   1988  H   CYS   131      44.726  25.970  47.660  1.00  0.00           H  
ATOM   1989  CA  CYS   131      44.943  26.817  45.808  1.00  0.00           C  
ATOM   1990  HA  CYS   131      44.083  26.889  45.141  1.00  0.00           H  
ATOM   1991  CB  CYS   131      44.979  28.142  46.603  1.00  0.00           C  
ATOM   1992  HB2 CYS   131      45.772  28.200  47.349  1.00  0.00           H  
ATOM   1993  HB3 CYS   131      45.047  28.861  45.786  1.00  0.00           H  
ATOM   1994  SG  CYS   131      43.515  28.536  47.566  1.00  0.00           S  
ATOM   1995  HG  CYS   131      43.532  27.384  48.241  1.00  0.00           H  
ATOM   1996  C   CYS   131      46.155  26.699  44.837  1.00  0.00           C  
ATOM   1997  O   CYS   131      46.035  27.083  43.712  1.00  0.00           O  
ATOM   1998  N   ALA   132      47.266  26.164  45.346  1.00  0.00           N  
ATOM   1999  H   ALA   132      47.364  26.155  46.351  1.00  0.00           H  
ATOM   2000  CA  ALA   132      48.541  25.994  44.645  1.00  0.00           C  
ATOM   2001  HA  ALA   132      48.638  26.970  44.171  1.00  0.00           H  
ATOM   2002  CB  ALA   132      49.758  25.802  45.559  1.00  0.00           C  
ATOM   2003  HB1 ALA   132      49.663  24.880  46.133  1.00  0.00           H  
ATOM   2004  HB2 ALA   132      50.696  25.742  45.006  1.00  0.00           H  
ATOM   2005  HB3 ALA   132      49.711  26.533  46.367  1.00  0.00           H  
ATOM   2006  C   ALA   132      48.506  24.916  43.516  1.00  0.00           C  
ATOM   2007  O   ALA   132      49.026  25.118  42.439  1.00  0.00           O  
ATOM   2008  N   TRP   133      47.874  23.825  43.941  1.00  0.00           N  
ATOM   2009  H   TRP   133      47.437  23.827  44.852  1.00  0.00           H  
ATOM   2010  CA  TRP   133      47.467  22.787  43.029  1.00  0.00           C  
ATOM   2011  HA  TRP   133      48.369  22.587  42.449  1.00  0.00           H  
ATOM   2012  CB  TRP   133      46.908  21.613  43.849  1.00  0.00           C  
ATOM   2013  HB2 TRP   133      47.653  21.365  44.605  1.00  0.00           H  
ATOM   2014  HB3 TRP   133      46.003  21.951  44.352  1.00  0.00           H  
ATOM   2015  CG  TRP   133      46.599  20.427  42.982  1.00  0.00           C  
ATOM   2016  CD1 TRP   133      47.532  19.702  42.362  1.00  0.00           C  
ATOM   2017  HD1 TRP   133      48.579  19.962  42.412  1.00  0.00           H  
ATOM   2018  NE1 TRP   133      46.985  18.782  41.506  1.00  0.00           N  
ATOM   2019  HE1 TRP   133      47.551  18.282  40.835  1.00  0.00           H  
ATOM   2020  CE2 TRP   133      45.599  18.881  41.566  1.00  0.00           C  
ATOM   2021  CZ2 TRP   133      44.591  18.140  40.901  1.00  0.00           C  
ATOM   2022  HZ2 TRP   133      44.797  17.338  40.208  1.00  0.00           H  
ATOM   2023  CH2 TRP   133      43.237  18.442  41.232  1.00  0.00           C  
ATOM   2024  HH2 TRP   133      42.443  17.896  40.743  1.00  0.00           H  
ATOM   2025  CZ3 TRP   133      43.017  19.407  42.184  1.00  0.00           C  
ATOM   2026  HZ3 TRP   133      41.976  19.573  42.422  1.00  0.00           H  
ATOM   2027  CE3 TRP   133      44.042  20.188  42.782  1.00  0.00           C  
ATOM   2028  HE3 TRP   133      43.866  20.946  43.532  1.00  0.00           H  
ATOM   2029  CD2 TRP   133      45.372  19.950  42.492  1.00  0.00           C  
ATOM   2030  C   TRP   133      46.462  23.165  41.985  1.00  0.00           C  
ATOM   2031  O   TRP   133      46.745  22.822  40.846  1.00  0.00           O  
ATOM   2032  N   TYR   134      45.362  23.901  42.301  1.00  0.00           N  
ATOM   2033  H   TYR   134      45.313  24.221  43.258  1.00  0.00           H  
ATOM   2034  CA  TYR   134      44.298  24.234  41.365  1.00  0.00           C  
ATOM   2035  HA  TYR   134      43.910  23.266  41.047  1.00  0.00           H  
ATOM   2036  CB  TYR   134      43.211  25.106  42.106  1.00  0.00           C  
ATOM   2037  HB2 TYR   134      43.584  25.413  43.084  1.00  0.00           H  
ATOM   2038  HB3 TYR   134      42.828  25.911  41.479  1.00  0.00           H  
ATOM   2039  CG  TYR   134      41.893  24.372  42.422  1.00  0.00           C  
ATOM   2040  CD1 TYR   134      41.573  23.896  43.768  1.00  0.00           C  
ATOM   2041  HD1 TYR   134      42.191  24.062  44.639  1.00  0.00           H  
ATOM   2042  CE1 TYR   134      40.417  23.181  44.032  1.00  0.00           C  
ATOM   2043  HE1 TYR   134      40.090  22.816  44.995  1.00  0.00           H  
ATOM   2044  CZ  TYR   134      39.738  22.730  42.877  1.00  0.00           C  
ATOM   2045  OH  TYR   134      38.543  22.061  43.047  1.00  0.00           O  
ATOM   2046  HH  TYR   134      38.001  22.176  42.263  1.00  0.00           H  
ATOM   2047  CE2 TYR   134      39.951  23.205  41.581  1.00  0.00           C  
ATOM   2048  HE2 TYR   134      39.315  22.850  40.784  1.00  0.00           H  
ATOM   2049  CD2 TYR   134      41.079  24.024  41.365  1.00  0.00           C  
ATOM   2050  HD2 TYR   134      41.393  24.315  40.373  1.00  0.00           H  
ATOM   2051  C   TYR   134      44.746  24.990  40.148  1.00  0.00           C  
ATOM   2052  O   TYR   134      44.322  24.652  39.069  1.00  0.00           O  
ATOM   2053  N   LEU   135      45.777  25.872  40.180  1.00  0.00           N  
ATOM   2054  H   LEU   135      46.268  25.977  41.057  1.00  0.00           H  
ATOM   2055  CA  LEU   135      46.281  26.666  39.060  1.00  0.00           C  
ATOM   2056  HA  LEU   135      45.420  26.930  38.445  1.00  0.00           H  
ATOM   2057  CB  LEU   135      46.992  27.907  39.555  1.00  0.00           C  
ATOM   2058  HB2 LEU   135      47.905  27.662  40.097  1.00  0.00           H  
ATOM   2059  HB3 LEU   135      47.330  28.537  38.732  1.00  0.00           H  
ATOM   2060  CG  LEU   135      46.108  28.886  40.421  1.00  0.00           C  
ATOM   2061  HG  LEU   135      45.514  28.280  41.104  1.00  0.00           H  
ATOM   2062  CD1 LEU   135      47.126  29.702  41.347  1.00  0.00           C  
ATOM   2063 HD11 LEU   135      47.724  30.425  40.792  1.00  0.00           H  
ATOM   2064 HD12 LEU   135      46.349  30.208  41.920  1.00  0.00           H  
ATOM   2065 HD13 LEU   135      47.636  28.983  41.988  1.00  0.00           H  
ATOM   2066  CD2 LEU   135      45.179  29.834  39.652  1.00  0.00           C  
ATOM   2067 HD21 LEU   135      45.793  30.411  38.960  1.00  0.00           H  
ATOM   2068 HD22 LEU   135      44.375  29.210  39.261  1.00  0.00           H  
ATOM   2069 HD23 LEU   135      44.670  30.419  40.418  1.00  0.00           H  
ATOM   2070  C   LEU   135      47.282  25.945  38.182  1.00  0.00           C  
ATOM   2071  O   LEU   135      47.478  26.366  37.038  1.00  0.00           O  
ATOM   2072  N   ILE   136      47.869  24.866  38.774  1.00  0.00           N  
ATOM   2073  H   ILE   136      47.610  24.566  39.703  1.00  0.00           H  
ATOM   2074  CA  ILE   136      48.731  23.912  38.050  1.00  0.00           C  
ATOM   2075  HA  ILE   136      49.352  24.512  37.384  1.00  0.00           H  
ATOM   2076  CB  ILE   136      49.682  23.116  39.056  1.00  0.00           C  
ATOM   2077  HB  ILE   136      49.008  22.815  39.858  1.00  0.00           H  
ATOM   2078  CG2 ILE   136      50.330  21.919  38.357  1.00  0.00           C  
ATOM   2079 HG21 ILE   136      49.612  21.145  38.086  1.00  0.00           H  
ATOM   2080 HG22 ILE   136      50.887  22.275  37.490  1.00  0.00           H  
ATOM   2081 HG23 ILE   136      51.004  21.460  39.080  1.00  0.00           H  
ATOM   2082  CG1 ILE   136      50.732  23.993  39.608  1.00  0.00           C  
ATOM   2083 HG12 ILE   136      50.308  24.799  40.207  1.00  0.00           H  
ATOM   2084 HG13 ILE   136      51.306  23.438  40.350  1.00  0.00           H  
ATOM   2085  CD1 ILE   136      51.805  24.625  38.709  1.00  0.00           C  
ATOM   2086 HD11 ILE   136      52.508  25.216  39.295  1.00  0.00           H  
ATOM   2087 HD12 ILE   136      52.380  23.809  38.271  1.00  0.00           H  
ATOM   2088 HD13 ILE   136      51.376  25.306  37.974  1.00  0.00           H  
ATOM   2089  C   ILE   136      47.906  22.990  37.201  1.00  0.00           C  
ATOM   2090  O   ILE   136      48.090  22.833  35.994  1.00  0.00           O  
ATOM   2091  N   ALA   137      46.918  22.393  37.861  1.00  0.00           N  
ATOM   2092  H   ALA   137      46.838  22.609  38.845  1.00  0.00           H  
ATOM   2093  CA  ALA   137      46.079  21.385  37.322  1.00  0.00           C  
ATOM   2094  HA  ALA   137      46.657  20.634  36.784  1.00  0.00           H  
ATOM   2095  CB  ALA   137      45.415  20.675  38.531  1.00  0.00           C  
ATOM   2096  HB1 ALA   137      46.141  20.405  39.297  1.00  0.00           H  
ATOM   2097  HB2 ALA   137      44.558  21.199  38.956  1.00  0.00           H  
ATOM   2098  HB3 ALA   137      45.029  19.718  38.180  1.00  0.00           H  
ATOM   2099  C   ALA   137      45.021  21.931  36.282  1.00  0.00           C  
ATOM   2100  O   ALA   137      44.734  21.216  35.321  1.00  0.00           O  
ATOM   2101  N   PHE   138      44.596  23.200  36.325  1.00  0.00           N  
ATOM   2102  H   PHE   138      44.892  23.801  37.081  1.00  0.00           H  
ATOM   2103  CA  PHE   138      43.521  23.821  35.497  1.00  0.00           C  
ATOM   2104  HA  PHE   138      43.327  23.141  34.668  1.00  0.00           H  
ATOM   2105  CB  PHE   138      42.187  23.836  36.262  1.00  0.00           C  
ATOM   2106  HB2 PHE   138      42.087  24.653  36.977  1.00  0.00           H  
ATOM   2107  HB3 PHE   138      41.404  24.061  35.539  1.00  0.00           H  
ATOM   2108  CG  PHE   138      41.801  22.533  36.905  1.00  0.00           C  
ATOM   2109  CD1 PHE   138      41.534  21.467  36.018  1.00  0.00           C  
ATOM   2110  HD1 PHE   138      41.782  21.517  34.968  1.00  0.00           H  
ATOM   2111  CE1 PHE   138      41.137  20.145  36.514  1.00  0.00           C  
ATOM   2112  HE1 PHE   138      40.924  19.338  35.829  1.00  0.00           H  
ATOM   2113  CZ  PHE   138      41.148  19.977  37.925  1.00  0.00           C  
ATOM   2114  HZ  PHE   138      40.935  18.983  38.290  1.00  0.00           H  
ATOM   2115  CE2 PHE   138      41.455  21.022  38.851  1.00  0.00           C  
ATOM   2116  HE2 PHE   138      41.410  20.885  39.921  1.00  0.00           H  
ATOM   2117  CD2 PHE   138      41.774  22.280  38.296  1.00  0.00           C  
ATOM   2118  HD2 PHE   138      42.014  23.108  38.947  1.00  0.00           H  
ATOM   2119  C   PHE   138      43.996  25.198  34.905  1.00  0.00           C  
ATOM   2120  O   PHE   138      44.286  26.087  35.746  1.00  0.00           O  
ATOM   2121  N   PRO   139      43.918  25.475  33.629  1.00  0.00           N  
ATOM   2122  CD  PRO   139      43.311  24.717  32.486  1.00  0.00           C  
ATOM   2123  HD2 PRO   139      42.277  24.642  32.820  1.00  0.00           H  
ATOM   2124  HD3 PRO   139      43.799  23.750  32.359  1.00  0.00           H  
ATOM   2125  CG  PRO   139      43.308  25.670  31.252  1.00  0.00           C  
ATOM   2126  HG2 PRO   139      42.316  26.100  31.108  1.00  0.00           H  
ATOM   2127  HG3 PRO   139      43.685  25.104  30.400  1.00  0.00           H  
ATOM   2128  CB  PRO   139      44.362  26.715  31.575  1.00  0.00           C  
ATOM   2129  HB2 PRO   139      44.102  27.662  31.103  1.00  0.00           H  
ATOM   2130  HB3 PRO   139      45.365  26.479  31.218  1.00  0.00           H  
ATOM   2131  CA  PRO   139      44.466  26.776  33.094  1.00  0.00           C  
ATOM   2132  HA  PRO   139      45.497  26.873  33.433  1.00  0.00           H  
ATOM   2133  C   PRO   139      43.625  27.931  33.708  1.00  0.00           C  
ATOM   2134  O   PRO   139      42.412  27.845  33.594  1.00  0.00           O  
ATOM   2135  N   PRO   140      44.199  28.969  34.320  1.00  0.00           N  
ATOM   2136  CD  PRO   140      45.611  28.992  34.696  1.00  0.00           C  
ATOM   2137  HD2 PRO   140      46.225  29.166  33.812  1.00  0.00           H  
ATOM   2138  HD3 PRO   140      45.898  28.036  35.134  1.00  0.00           H  
ATOM   2139  CG  PRO   140      45.765  30.068  35.756  1.00  0.00           C  
ATOM   2140  HG2 PRO   140      46.329  30.933  35.408  1.00  0.00           H  
ATOM   2141  HG3 PRO   140      45.989  29.660  36.741  1.00  0.00           H  
ATOM   2142  CB  PRO   140      44.362  30.636  36.008  1.00  0.00           C  
ATOM   2143  HB2 PRO   140      44.332  31.711  35.829  1.00  0.00           H  
ATOM   2144  HB3 PRO   140      44.096  30.392  37.037  1.00  0.00           H  
ATOM   2145  CA  PRO   140      43.406  29.985  34.972  1.00  0.00           C  
ATOM   2146  HA  PRO   140      42.628  29.433  35.498  1.00  0.00           H  
ATOM   2147  C   PRO   140      42.549  30.880  34.101  1.00  0.00           C  
ATOM   2148  O   PRO   140      41.838  31.711  34.643  1.00  0.00           O  
ATOM   2149  N   GLU   141      42.725  30.841  32.779  1.00  0.00           N  
ATOM   2150  H   GLU   141      43.434  30.176  32.507  1.00  0.00           H  
ATOM   2151  CA  GLU   141      41.926  31.488  31.758  1.00  0.00           C  
ATOM   2152  HA  GLU   141      42.413  32.461  31.698  1.00  0.00           H  
ATOM   2153  CB  GLU   141      42.117  30.774  30.389  1.00  0.00           C  
ATOM   2154  HB2 GLU   141      41.535  29.853  30.375  1.00  0.00           H  
ATOM   2155  HB3 GLU   141      41.676  31.402  29.614  1.00  0.00           H  
ATOM   2156  CG  GLU   141      43.566  30.449  29.922  1.00  0.00           C  
ATOM   2157  HG2 GLU   141      43.986  29.645  30.527  1.00  0.00           H  
ATOM   2158  HG3 GLU   141      43.514  29.975  28.942  1.00  0.00           H  
ATOM   2159  CD  GLU   141      44.522  31.608  29.913  1.00  0.00           C  
ATOM   2160  OE1 GLU   141      44.092  32.705  29.591  1.00  0.00           O  
ATOM   2161  OE2 GLU   141      45.671  31.413  30.386  1.00  0.00           O  
ATOM   2162  C   GLU   141      40.362  31.611  32.063  1.00  0.00           C  
ATOM   2163  O   GLU   141      39.738  30.727  32.669  1.00  0.00           O  
ATOM   2164  N   VAL   142      39.866  32.755  31.657  1.00  0.00           N  
ATOM   2165  H   VAL   142      40.456  33.323  31.065  1.00  0.00           H  
ATOM   2166  CA  VAL   142      38.474  33.204  31.884  1.00  0.00           C  
ATOM   2167  HA  VAL   142      38.163  32.824  32.857  1.00  0.00           H  
ATOM   2168  CB  VAL   142      38.274  34.742  31.795  1.00  0.00           C  
ATOM   2169  HB  VAL   142      38.509  35.033  30.771  1.00  0.00           H  
ATOM   2170  CG1 VAL   142      36.860  35.144  32.243  1.00  0.00           C  
ATOM   2171 HG11 VAL   142      36.741  34.861  33.289  1.00  0.00           H  
ATOM   2172 HG12 VAL   142      36.791  36.223  32.103  1.00  0.00           H  
ATOM   2173 HG13 VAL   142      36.146  34.606  31.620  1.00  0.00           H  
ATOM   2174  CG2 VAL   142      39.287  35.416  32.754  1.00  0.00           C  
ATOM   2175 HG21 VAL   142      38.953  36.412  33.043  1.00  0.00           H  
ATOM   2176 HG22 VAL   142      39.366  34.804  33.652  1.00  0.00           H  
ATOM   2177 HG23 VAL   142      40.246  35.357  32.239  1.00  0.00           H  
ATOM   2178  C   VAL   142      37.497  32.544  30.806  1.00  0.00           C  
ATOM   2179  O   VAL   142      37.842  32.396  29.641  1.00  0.00           O  
ATOM   2180  N   VAL   143      36.321  32.106  31.129  1.00  0.00           N  
ATOM   2181  H   VAL   143      35.929  32.262  32.047  1.00  0.00           H  
ATOM   2182  CA  VAL   143      35.487  31.394  30.199  1.00  0.00           C  
ATOM   2183  HA  VAL   143      35.935  31.031  29.273  1.00  0.00           H  
ATOM   2184  CB  VAL   143      35.164  30.072  30.925  1.00  0.00           C  
ATOM   2185  HB  VAL   143      34.857  30.258  31.954  1.00  0.00           H  
ATOM   2186  CG1 VAL   143      34.115  29.266  30.119  1.00  0.00           C  
ATOM   2187 HG11 VAL   143      33.132  29.497  30.531  1.00  0.00           H  
ATOM   2188 HG12 VAL   143      34.186  29.392  29.039  1.00  0.00           H  
ATOM   2189 HG13 VAL   143      34.256  28.215  30.370  1.00  0.00           H  
ATOM   2190  CG2 VAL   143      36.455  29.155  31.014  1.00  0.00           C  
ATOM   2191 HG21 VAL   143      37.136  29.505  31.791  1.00  0.00           H  
ATOM   2192 HG22 VAL   143      36.240  28.088  31.062  1.00  0.00           H  
ATOM   2193 HG23 VAL   143      36.894  29.274  30.024  1.00  0.00           H  
ATOM   2194  C   VAL   143      34.148  32.147  29.949  1.00  0.00           C  
ATOM   2195  O   VAL   143      33.685  32.987  30.716  1.00  0.00           O  
ATOM   2196  N   THR   144      33.353  31.759  28.938  1.00  0.00           N  
ATOM   2197  H   THR   144      33.681  31.122  28.226  1.00  0.00           H  
ATOM   2198  CA  THR   144      32.110  32.441  28.437  1.00  0.00           C  
ATOM   2199  HA  THR   144      31.651  33.168  29.106  1.00  0.00           H  
ATOM   2200  CB  THR   144      32.392  33.232  27.187  1.00  0.00           C  
ATOM   2201  HB  THR   144      32.553  32.525  26.373  1.00  0.00           H  
ATOM   2202  CG2 THR   144      31.191  34.063  26.824  1.00  0.00           C  
ATOM   2203 HG21 THR   144      30.269  33.492  26.718  1.00  0.00           H  
ATOM   2204 HG22 THR   144      30.871  34.729  27.624  1.00  0.00           H  
ATOM   2205 HG23 THR   144      31.433  34.621  25.919  1.00  0.00           H  
ATOM   2206  OG1 THR   144      33.506  34.066  27.209  1.00  0.00           O  
ATOM   2207  HG1 THR   144      34.272  33.489  27.268  1.00  0.00           H  
ATOM   2208  C   THR   144      30.968  31.418  28.120  1.00  0.00           C  
ATOM   2209  O   THR   144      31.125  30.606  27.197  1.00  0.00           O  
ATOM   2210  N   ASP   145      29.788  31.642  28.680  1.00  0.00           N  
ATOM   2211  H   ASP   145      29.740  32.441  29.297  1.00  0.00           H  
ATOM   2212  CA  ASP   145      28.498  30.927  28.377  1.00  0.00           C  
ATOM   2213  HA  ASP   145      28.701  29.856  28.349  1.00  0.00           H  
ATOM   2214  CB  ASP   145      27.628  31.031  29.506  1.00  0.00           C  
ATOM   2215  HB2 ASP   145      28.133  30.806  30.446  1.00  0.00           H  
ATOM   2216  HB3 ASP   145      27.194  32.030  29.527  1.00  0.00           H  
ATOM   2217  CG  ASP   145      26.448  30.083  29.492  1.00  0.00           C  
ATOM   2218  OD1 ASP   145      26.355  29.424  28.441  1.00  0.00           O  
ATOM   2219  OD2 ASP   145      25.792  29.886  30.570  1.00  0.00           O  
ATOM   2220  C   ASP   145      27.876  31.474  26.994  1.00  0.00           C  
ATOM   2221  O   ASP   145      26.966  32.269  27.064  1.00  0.00           O  
ATOM   2222  N   TRP   146      28.383  31.029  25.855  1.00  0.00           N  
ATOM   2223  H   TRP   146      29.112  30.339  25.964  1.00  0.00           H  
ATOM   2224  CA  TRP   146      27.925  31.420  24.551  1.00  0.00           C  
ATOM   2225  HA  TRP   146      27.797  32.503  24.532  1.00  0.00           H  
ATOM   2226  CB  TRP   146      28.908  31.182  23.410  1.00  0.00           C  
ATOM   2227  HB2 TRP   146      28.968  30.105  23.255  1.00  0.00           H  
ATOM   2228  HB3 TRP   146      28.495  31.554  22.471  1.00  0.00           H  
ATOM   2229  CG  TRP   146      30.268  31.668  23.535  1.00  0.00           C  
ATOM   2230  CD1 TRP   146      31.290  30.853  23.939  1.00  0.00           C  
ATOM   2231  HD1 TRP   146      31.238  29.822  24.257  1.00  0.00           H  
ATOM   2232  NE1 TRP   146      32.464  31.546  24.074  1.00  0.00           N  
ATOM   2233  HE1 TRP   146      33.325  31.170  24.446  1.00  0.00           H  
ATOM   2234  CE2 TRP   146      32.223  32.939  23.904  1.00  0.00           C  
ATOM   2235  CZ2 TRP   146      32.965  34.142  23.887  1.00  0.00           C  
ATOM   2236  HZ2 TRP   146      33.991  34.059  24.213  1.00  0.00           H  
ATOM   2237  CH2 TRP   146      32.386  35.344  23.467  1.00  0.00           C  
ATOM   2238  HH2 TRP   146      33.034  36.206  23.422  1.00  0.00           H  
ATOM   2239  CZ3 TRP   146      31.113  35.391  23.047  1.00  0.00           C  
ATOM   2240  HZ3 TRP   146      30.638  36.312  22.742  1.00  0.00           H  
ATOM   2241  CE3 TRP   146      30.330  34.227  23.077  1.00  0.00           C  
ATOM   2242  HE3 TRP   146      29.301  34.204  22.751  1.00  0.00           H  
ATOM   2243  CD2 TRP   146      30.839  32.980  23.452  1.00  0.00           C  
ATOM   2244  C   TRP   146      26.541  30.777  24.143  1.00  0.00           C  
ATOM   2245  O   TRP   146      26.378  29.555  24.215  1.00  0.00           O  
ATOM   2246  N   SER   147      25.609  31.645  23.872  1.00  0.00           N  
ATOM   2247  H   SER   147      25.818  32.629  23.777  1.00  0.00           H  
ATOM   2248  CA  SER   147      24.197  31.276  23.575  1.00  0.00           C  
ATOM   2249  HA  SER   147      24.061  30.239  23.267  1.00  0.00           H  
ATOM   2250  CB  SER   147      23.373  31.213  24.901  1.00  0.00           C  
ATOM   2251  HB2 SER   147      23.958  30.654  25.631  1.00  0.00           H  
ATOM   2252  HB3 SER   147      23.244  32.192  25.362  1.00  0.00           H  
ATOM   2253  OG  SER   147      22.069  30.690  24.605  1.00  0.00           O  
ATOM   2254  HG  SER   147      21.572  30.820  25.416  1.00  0.00           H  
ATOM   2255  C   SER   147      23.558  32.213  22.542  1.00  0.00           C  
ATOM   2256  O   SER   147      23.908  33.377  22.552  1.00  0.00           O  
ATOM   2257  N   VAL   148      22.641  31.669  21.742  1.00  0.00           N  
ATOM   2258  H   VAL   148      22.501  30.681  21.898  1.00  0.00           H  
ATOM   2259  CA  VAL   148      21.977  32.405  20.625  1.00  0.00           C  
ATOM   2260  HA  VAL   148      22.718  33.050  20.153  1.00  0.00           H  
ATOM   2261  CB  VAL   148      21.363  31.423  19.505  1.00  0.00           C  
ATOM   2262  HB  VAL   148      21.179  32.096  18.668  1.00  0.00           H  
ATOM   2263  CG1 VAL   148      22.556  30.482  19.036  1.00  0.00           C  
ATOM   2264 HG11 VAL   148      22.121  29.686  18.431  1.00  0.00           H  
ATOM   2265 HG12 VAL   148      23.266  31.048  18.433  1.00  0.00           H  
ATOM   2266 HG13 VAL   148      22.891  29.817  19.832  1.00  0.00           H  
ATOM   2267  CG2 VAL   148      20.202  30.523  20.077  1.00  0.00           C  
ATOM   2268 HG21 VAL   148      19.756  30.967  20.967  1.00  0.00           H  
ATOM   2269 HG22 VAL   148      19.536  30.399  19.223  1.00  0.00           H  
ATOM   2270 HG23 VAL   148      20.602  29.536  20.312  1.00  0.00           H  
ATOM   2271  C   VAL   148      20.899  33.364  21.146  1.00  0.00           C  
ATOM   2272  O   VAL   148      20.427  34.227  20.415  1.00  0.00           O  
ATOM   2273  N   LEU   149      20.563  33.264  22.467  1.00  0.00           N  
ATOM   2274  H   LEU   149      20.972  32.463  22.927  1.00  0.00           H  
ATOM   2275  CA  LEU   149      19.906  34.260  23.245  1.00  0.00           C  
ATOM   2276  HA  LEU   149      19.222  34.882  22.668  1.00  0.00           H  
ATOM   2277  CB  LEU   149      19.014  33.588  24.263  1.00  0.00           C  
ATOM   2278  HB2 LEU   149      19.525  33.085  25.084  1.00  0.00           H  
ATOM   2279  HB3 LEU   149      18.595  34.449  24.784  1.00  0.00           H  
ATOM   2280  CG  LEU   149      17.878  32.716  23.873  1.00  0.00           C  
ATOM   2281  HG  LEU   149      18.201  31.826  23.332  1.00  0.00           H  
ATOM   2282  CD1 LEU   149      17.049  32.283  25.067  1.00  0.00           C  
ATOM   2283 HD11 LEU   149      17.536  31.540  25.699  1.00  0.00           H  
ATOM   2284 HD12 LEU   149      16.918  33.171  25.687  1.00  0.00           H  
ATOM   2285 HD13 LEU   149      16.082  31.848  24.814  1.00  0.00           H  
ATOM   2286  CD2 LEU   149      16.911  33.304  22.883  1.00  0.00           C  
ATOM   2287 HD21 LEU   149      17.488  33.417  21.965  1.00  0.00           H  
ATOM   2288 HD22 LEU   149      16.079  32.649  22.623  1.00  0.00           H  
ATOM   2289 HD23 LEU   149      16.580  34.283  23.228  1.00  0.00           H  
ATOM   2290  C   LEU   149      20.905  35.282  23.905  1.00  0.00           C  
ATOM   2291  O   LEU   149      21.604  34.928  24.868  1.00  0.00           O  
ATOM   2292  N   PRO   150      21.153  36.553  23.409  1.00  0.00           N  
ATOM   2293  CD  PRO   150      20.363  37.155  22.379  1.00  0.00           C  
ATOM   2294  HD2 PRO   150      19.371  37.335  22.792  1.00  0.00           H  
ATOM   2295  HD3 PRO   150      20.431  36.480  21.525  1.00  0.00           H  
ATOM   2296  CG  PRO   150      20.997  38.525  22.143  1.00  0.00           C  
ATOM   2297  HG2 PRO   150      20.515  39.265  22.782  1.00  0.00           H  
ATOM   2298  HG3 PRO   150      20.897  38.911  21.129  1.00  0.00           H  
ATOM   2299  CB  PRO   150      22.466  38.292  22.372  1.00  0.00           C  
ATOM   2300  HB2 PRO   150      23.145  39.134  22.510  1.00  0.00           H  
ATOM   2301  HB3 PRO   150      22.865  37.608  21.624  1.00  0.00           H  
ATOM   2302  CA  PRO   150      22.401  37.307  23.606  1.00  0.00           C  
ATOM   2303  HA  PRO   150      23.224  36.601  23.495  1.00  0.00           H  
ATOM   2304  C   PRO   150      22.282  37.938  25.005  1.00  0.00           C  
ATOM   2305  O   PRO   150      23.299  38.545  25.406  1.00  0.00           O  
ATOM   2306  N   THR   151      21.081  37.907  25.655  1.00  0.00           N  
ATOM   2307  H   THR   151      20.317  37.713  25.024  1.00  0.00           H  
ATOM   2308  CA  THR   151      20.691  38.375  26.984  1.00  0.00           C  
ATOM   2309  HA  THR   151      21.119  39.352  27.209  1.00  0.00           H  
ATOM   2310  CB  THR   151      19.143  38.377  27.098  1.00  0.00           C  
ATOM   2311  HB  THR   151      18.858  38.602  28.126  1.00  0.00           H  
ATOM   2312  CG2 THR   151      18.572  39.440  26.156  1.00  0.00           C  
ATOM   2313 HG21 THR   151      17.498  39.267  26.223  1.00  0.00           H  
ATOM   2314 HG22 THR   151      18.686  40.469  26.499  1.00  0.00           H  
ATOM   2315 HG23 THR   151      18.840  39.182  25.132  1.00  0.00           H  
ATOM   2316  OG1 THR   151      18.460  37.180  26.832  1.00  0.00           O  
ATOM   2317  HG1 THR   151      18.212  36.817  27.685  1.00  0.00           H  
ATOM   2318  C   THR   151      21.246  37.525  28.077  1.00  0.00           C  
ATOM   2319  O   THR   151      21.527  38.030  29.182  1.00  0.00           O  
ATOM   2320  N   GLU   152      21.257  36.208  27.754  1.00  0.00           N  
ATOM   2321  H   GLU   152      21.035  35.973  26.798  1.00  0.00           H  
ATOM   2322  CA  GLU   152      21.756  35.133  28.683  1.00  0.00           C  
ATOM   2323  HA  GLU   152      21.519  35.412  29.710  1.00  0.00           H  
ATOM   2324  CB  GLU   152      20.964  33.866  28.337  1.00  0.00           C  
ATOM   2325  HB2 GLU   152      21.309  33.571  27.346  1.00  0.00           H  
ATOM   2326  HB3 GLU   152      21.184  33.103  29.084  1.00  0.00           H  
ATOM   2327  CG  GLU   152      19.389  34.061  28.168  1.00  0.00           C  
ATOM   2328  HG2 GLU   152      19.261  34.609  27.235  1.00  0.00           H  
ATOM   2329  HG3 GLU   152      18.889  33.101  28.040  1.00  0.00           H  
ATOM   2330  CD  GLU   152      18.769  34.785  29.384  1.00  0.00           C  
ATOM   2331  OE1 GLU   152      17.882  35.692  29.203  1.00  0.00           O  
ATOM   2332  OE2 GLU   152      18.977  34.357  30.554  1.00  0.00           O  
ATOM   2333  C   GLU   152      23.251  34.936  28.717  1.00  0.00           C  
ATOM   2334  O   GLU   152      23.660  34.242  29.605  1.00  0.00           O  
ATOM   2335  N   VAL   153      23.972  35.500  27.718  1.00  0.00           N  
ATOM   2336  H   VAL   153      23.487  36.146  27.112  1.00  0.00           H  
ATOM   2337  CA  VAL   153      25.428  35.296  27.568  1.00  0.00           C  
ATOM   2338  HA  VAL   153      25.593  34.226  27.691  1.00  0.00           H  
ATOM   2339  CB  VAL   153      25.981  35.688  26.217  1.00  0.00           C  
ATOM   2340  HB  VAL   153      25.670  36.693  25.933  1.00  0.00           H  
ATOM   2341  CG1 VAL   153      27.510  35.696  26.124  1.00  0.00           C  
ATOM   2342 HG11 VAL   153      27.980  34.741  26.362  1.00  0.00           H  
ATOM   2343 HG12 VAL   153      27.777  36.077  25.139  1.00  0.00           H  
ATOM   2344 HG13 VAL   153      27.849  36.376  26.906  1.00  0.00           H  
ATOM   2345  CG2 VAL   153      25.529  34.680  25.146  1.00  0.00           C  
ATOM   2346 HG21 VAL   153      25.818  34.908  24.120  1.00  0.00           H  
ATOM   2347 HG22 VAL   153      25.907  33.701  25.438  1.00  0.00           H  
ATOM   2348 HG23 VAL   153      24.443  34.589  25.142  1.00  0.00           H  
ATOM   2349  C   VAL   153      26.171  35.963  28.731  1.00  0.00           C  
ATOM   2350  O   VAL   153      25.904  37.080  29.085  1.00  0.00           O  
ATOM   2351  N   LEU   154      27.074  35.306  29.435  1.00  0.00           N  
ATOM   2352  H   LEU   154      27.303  34.405  29.040  1.00  0.00           H  
ATOM   2353  CA  LEU   154      27.900  35.855  30.514  1.00  0.00           C  
ATOM   2354  HA  LEU   154      27.990  36.918  30.291  1.00  0.00           H  
ATOM   2355  CB  LEU   154      27.131  35.623  31.820  1.00  0.00           C  
ATOM   2356  HB2 LEU   154      27.595  36.043  32.712  1.00  0.00           H  
ATOM   2357  HB3 LEU   154      26.218  36.185  31.622  1.00  0.00           H  
ATOM   2358  CG  LEU   154      26.812  34.103  32.059  1.00  0.00           C  
ATOM   2359  HG  LEU   154      26.495  33.621  31.134  1.00  0.00           H  
ATOM   2360  CD1 LEU   154      28.078  33.373  32.455  1.00  0.00           C  
ATOM   2361 HD11 LEU   154      28.698  34.040  33.054  1.00  0.00           H  
ATOM   2362 HD12 LEU   154      27.842  32.435  32.958  1.00  0.00           H  
ATOM   2363 HD13 LEU   154      28.598  33.109  31.534  1.00  0.00           H  
ATOM   2364  CD2 LEU   154      25.676  33.967  33.101  1.00  0.00           C  
ATOM   2365 HD21 LEU   154      25.491  32.922  33.352  1.00  0.00           H  
ATOM   2366 HD22 LEU   154      25.829  34.402  34.088  1.00  0.00           H  
ATOM   2367 HD23 LEU   154      24.736  34.375  32.729  1.00  0.00           H  
ATOM   2368  C   LEU   154      29.379  35.398  30.483  1.00  0.00           C  
ATOM   2369  O   LEU   154      29.668  34.462  29.812  1.00  0.00           O  
ATOM   2370  N   GLU   155      30.264  35.957  31.328  1.00  0.00           N  
ATOM   2371  H   GLU   155      30.039  36.737  31.929  1.00  0.00           H  
ATOM   2372  CA  GLU   155      31.746  35.632  31.413  1.00  0.00           C  
ATOM   2373  HA  GLU   155      31.946  34.692  30.900  1.00  0.00           H  
ATOM   2374  CB  GLU   155      32.665  36.680  30.821  1.00  0.00           C  
ATOM   2375  HB2 GLU   155      32.204  36.927  29.865  1.00  0.00           H  
ATOM   2376  HB3 GLU   155      32.783  37.598  31.397  1.00  0.00           H  
ATOM   2377  CG  GLU   155      34.139  36.245  30.469  1.00  0.00           C  
ATOM   2378  HG2 GLU   155      34.565  36.100  31.461  1.00  0.00           H  
ATOM   2379  HG3 GLU   155      34.066  35.342  29.863  1.00  0.00           H  
ATOM   2380  CD  GLU   155      34.983  37.286  29.792  1.00  0.00           C  
ATOM   2381  OE1 GLU   155      34.698  38.482  30.014  1.00  0.00           O  
ATOM   2382  OE2 GLU   155      35.824  37.009  28.948  1.00  0.00           O  
ATOM   2383  C   GLU   155      32.173  35.462  32.908  1.00  0.00           C  
ATOM   2384  O   GLU   155      31.669  36.165  33.777  1.00  0.00           O  
ATOM   2385  N   HID   156      32.962  34.424  33.149  1.00  0.00           N  
ATOM   2386  H   HID   156      33.472  33.942  32.422  1.00  0.00           H  
ATOM   2387  CA  HID   156      33.189  34.025  34.450  1.00  0.00           C  
ATOM   2388  HA  HID   156      33.203  34.807  35.209  1.00  0.00           H  
ATOM   2389  CB  HID   156      31.988  33.104  34.895  1.00  0.00           C  
ATOM   2390  HB2 HID   156      32.233  32.842  35.924  1.00  0.00           H  
ATOM   2391  HB3 HID   156      31.022  33.608  34.886  1.00  0.00           H  
ATOM   2392  CG  HID   156      31.731  31.796  34.206  1.00  0.00           C  
ATOM   2393  ND1 HID   156      32.176  30.633  34.635  1.00  0.00           N  
ATOM   2394  HD1 HID   156      32.879  30.474  35.344  1.00  0.00           H  
ATOM   2395  CE1 HID   156      31.963  29.709  33.672  1.00  0.00           C  
ATOM   2396  HE1 HID   156      32.345  28.700  33.715  1.00  0.00           H  
ATOM   2397  NE2 HID   156      31.247  30.298  32.648  1.00  0.00           N  
ATOM   2398  CD2 HID   156      31.178  31.647  32.969  1.00  0.00           C  
ATOM   2399  HD2 HID   156      30.717  32.399  32.345  1.00  0.00           H  
ATOM   2400  C   HID   156      34.497  33.192  34.623  1.00  0.00           C  
ATOM   2401  O   HID   156      34.964  32.563  33.760  1.00  0.00           O  
ATOM   2402  N   CYX   157      35.008  33.201  35.827  1.00  0.00           N  
ATOM   2403  H   CYX   157      34.550  33.796  36.503  1.00  0.00           H  
ATOM   2404  CA  CYX   157      36.020  32.256  36.264  1.00  0.00           C  
ATOM   2405  HA  CYX   157      36.843  32.443  35.574  1.00  0.00           H  
ATOM   2406  CB  CYX   157      36.707  32.608  37.564  1.00  0.00           C  
ATOM   2407  HB2 CYX   157      36.071  32.389  38.421  1.00  0.00           H  
ATOM   2408  HB3 CYX   157      37.584  31.966  37.642  1.00  0.00           H  
ATOM   2409  SG  CYX   157      37.327  34.304  37.457  1.00  0.00           S  
ATOM   2410  C   CYX   157      35.650  30.861  36.242  1.00  0.00           C  
ATOM   2411  O   CYX   157      34.557  30.513  36.673  1.00  0.00           O  
ATOM   2412  N   HID   158      36.596  29.974  35.966  1.00  0.00           N  
ATOM   2413  H   HID   158      37.486  30.323  35.638  1.00  0.00           H  
ATOM   2414  CA  HID   158      36.338  28.490  35.968  1.00  0.00           C  
ATOM   2415  HA  HID   158      35.562  28.386  36.727  1.00  0.00           H  
ATOM   2416  CB  HID   158      35.648  28.100  34.674  1.00  0.00           C  
ATOM   2417  HB2 HID   158      34.845  28.805  34.459  1.00  0.00           H  
ATOM   2418  HB3 HID   158      36.473  28.112  33.961  1.00  0.00           H  
ATOM   2419  CG  HID   158      34.985  26.714  34.772  1.00  0.00           C  
ATOM   2420  ND1 HID   158      34.040  26.315  35.699  1.00  0.00           N  
ATOM   2421  HD1 HID   158      33.551  26.935  36.330  1.00  0.00           H  
ATOM   2422  CE1 HID   158      33.684  25.050  35.381  1.00  0.00           C  
ATOM   2423  HE1 HID   158      32.906  24.498  35.887  1.00  0.00           H  
ATOM   2424  NE2 HID   158      34.470  24.584  34.360  1.00  0.00           N  
ATOM   2425  CD2 HID   158      35.299  25.613  34.020  1.00  0.00           C  
ATOM   2426  HD2 HID   158      35.902  25.711  33.130  1.00  0.00           H  
ATOM   2427  C   HID   158      37.512  27.648  36.417  1.00  0.00           C  
ATOM   2428  O   HID   158      37.816  26.568  35.895  1.00  0.00           O  
ATOM   2429  N   VAL   159      38.307  28.147  37.415  1.00  0.00           N  
ATOM   2430  H   VAL   159      38.001  29.046  37.758  1.00  0.00           H  
ATOM   2431  CA  VAL   159      39.409  27.444  38.048  1.00  0.00           C  
ATOM   2432  HA  VAL   159      40.040  26.916  37.333  1.00  0.00           H  
ATOM   2433  CB  VAL   159      40.191  28.331  38.950  1.00  0.00           C  
ATOM   2434  HB  VAL   159      39.531  28.726  39.722  1.00  0.00           H  
ATOM   2435  CG1 VAL   159      41.332  27.673  39.752  1.00  0.00           C  
ATOM   2436 HG11 VAL   159      40.975  26.849  40.368  1.00  0.00           H  
ATOM   2437 HG12 VAL   159      42.104  27.304  39.076  1.00  0.00           H  
ATOM   2438 HG13 VAL   159      41.773  28.469  40.351  1.00  0.00           H  
ATOM   2439  CG2 VAL   159      40.859  29.555  38.338  1.00  0.00           C  
ATOM   2440 HG21 VAL   159      41.365  30.090  39.142  1.00  0.00           H  
ATOM   2441 HG22 VAL   159      41.507  29.379  37.479  1.00  0.00           H  
ATOM   2442 HG23 VAL   159      40.133  30.333  38.101  1.00  0.00           H  
ATOM   2443  C   VAL   159      38.854  26.313  38.842  1.00  0.00           C  
ATOM   2444  O   VAL   159      39.403  25.204  38.782  1.00  0.00           O  
ATOM   2445  N   ARG   160      37.737  26.517  39.582  1.00  0.00           N  
ATOM   2446  H   ARG   160      37.297  27.427  39.582  1.00  0.00           H  
ATOM   2447  CA  ARG   160      36.964  25.483  40.267  1.00  0.00           C  
ATOM   2448  HA  ARG   160      37.538  24.561  40.181  1.00  0.00           H  
ATOM   2449  CB  ARG   160      36.878  25.957  41.755  1.00  0.00           C  
ATOM   2450  HB2 ARG   160      36.119  26.734  41.848  1.00  0.00           H  
ATOM   2451  HB3 ARG   160      36.405  25.135  42.291  1.00  0.00           H  
ATOM   2452  CG  ARG   160      38.212  26.396  42.371  1.00  0.00           C  
ATOM   2453  HG2 ARG   160      39.035  25.791  41.989  1.00  0.00           H  
ATOM   2454  HG3 ARG   160      38.349  27.471  42.251  1.00  0.00           H  
ATOM   2455  CD  ARG   160      38.186  26.157  43.894  1.00  0.00           C  
ATOM   2456  HD2 ARG   160      37.249  26.580  44.258  1.00  0.00           H  
ATOM   2457  HD3 ARG   160      38.237  25.074  43.999  1.00  0.00           H  
ATOM   2458  NE  ARG   160      39.359  26.771  44.607  1.00  0.00           N  
ATOM   2459  HE  ARG   160      39.875  27.446  44.060  1.00  0.00           H  
ATOM   2460  CZ  ARG   160      39.908  26.504  45.779  1.00  0.00           C  
ATOM   2461  NH1 ARG   160      39.496  25.690  46.664  1.00  0.00           N  
ATOM   2462 HH11 ARG   160      38.569  25.292  46.621  1.00  0.00           H  
ATOM   2463 HH12 ARG   160      39.947  25.813  47.559  1.00  0.00           H  
ATOM   2464  NH2 ARG   160      40.961  27.134  46.088  1.00  0.00           N  
ATOM   2465 HH21 ARG   160      41.292  27.848  45.456  1.00  0.00           H  
ATOM   2466 HH22 ARG   160      41.419  27.002  46.978  1.00  0.00           H  
ATOM   2467  C   ARG   160      35.529  25.215  39.616  1.00  0.00           C  
ATOM   2468  O   ARG   160      34.943  26.217  39.181  1.00  0.00           O  
ATOM   2469  N   SER   161      34.948  24.004  39.787  1.00  0.00           N  
ATOM   2470  H   SER   161      35.525  23.366  40.317  1.00  0.00           H  
ATOM   2471  CA  SER   161      33.493  23.660  39.620  1.00  0.00           C  
ATOM   2472  HA  SER   161      33.159  23.948  38.623  1.00  0.00           H  
ATOM   2473  CB  SER   161      33.552  22.068  39.717  1.00  0.00           C  
ATOM   2474  HB2 SER   161      34.115  21.741  38.843  1.00  0.00           H  
ATOM   2475  HB3 SER   161      34.067  21.631  40.572  1.00  0.00           H  
ATOM   2476  OG  SER   161      32.148  21.597  39.603  1.00  0.00           O  
ATOM   2477  HG  SER   161      31.834  21.581  38.696  1.00  0.00           H  
ATOM   2478  C   SER   161      32.453  24.110  40.658  1.00  0.00           C  
ATOM   2479  O   SER   161      32.829  24.244  41.796  1.00  0.00           O  
ATOM   2480  N   TRP   162      31.195  24.354  40.286  1.00  0.00           N  
ATOM   2481  H   TRP   162      31.080  24.476  39.290  1.00  0.00           H  
ATOM   2482  CA  TRP   162      30.133  24.646  41.168  1.00  0.00           C  
ATOM   2483  HA  TRP   162      30.399  25.539  41.733  1.00  0.00           H  
ATOM   2484  CB  TRP   162      28.933  25.143  40.318  1.00  0.00           C  
ATOM   2485  HB2 TRP   162      28.296  25.665  41.032  1.00  0.00           H  
ATOM   2486  HB3 TRP   162      29.195  25.811  39.497  1.00  0.00           H  
ATOM   2487  CG  TRP   162      28.141  24.029  39.767  1.00  0.00           C  
ATOM   2488  CD1 TRP   162      28.308  23.543  38.470  1.00  0.00           C  
ATOM   2489  HD1 TRP   162      29.026  23.945  37.771  1.00  0.00           H  
ATOM   2490  NE1 TRP   162      27.534  22.453  38.268  1.00  0.00           N  
ATOM   2491  HE1 TRP   162      27.427  21.965  37.390  1.00  0.00           H  
ATOM   2492  CE2 TRP   162      26.803  22.124  39.412  1.00  0.00           C  
ATOM   2493  CZ2 TRP   162      25.680  21.283  39.563  1.00  0.00           C  
ATOM   2494  HZ2 TRP   162      25.433  20.531  38.828  1.00  0.00           H  
ATOM   2495  CH2 TRP   162      25.042  21.218  40.825  1.00  0.00           C  
ATOM   2496  HH2 TRP   162      24.243  20.556  41.123  1.00  0.00           H  
ATOM   2497  CZ3 TRP   162      25.364  22.204  41.818  1.00  0.00           C  
ATOM   2498  HZ3 TRP   162      24.782  22.283  42.724  1.00  0.00           H  
ATOM   2499  CE3 TRP   162      26.377  23.121  41.571  1.00  0.00           C  
ATOM   2500  HE3 TRP   162      26.585  23.830  42.359  1.00  0.00           H  
ATOM   2501  CD2 TRP   162      27.115  23.160  40.391  1.00  0.00           C  
ATOM   2502  C   TRP   162      29.770  23.450  42.195  1.00  0.00           C  
ATOM   2503  O   TRP   162      29.126  23.615  43.254  1.00  0.00           O  
ATOM   2504  N   VAL   163      30.347  22.256  41.872  1.00  0.00           N  
ATOM   2505  H   VAL   163      30.610  22.112  40.907  1.00  0.00           H  
ATOM   2506  CA  VAL   163      30.318  21.095  42.771  1.00  0.00           C  
ATOM   2507  HA  VAL   163      29.306  21.034  43.173  1.00  0.00           H  
ATOM   2508  CB  VAL   163      30.659  19.806  42.019  1.00  0.00           C  
ATOM   2509  HB  VAL   163      31.644  19.818  41.552  1.00  0.00           H  
ATOM   2510  CG1 VAL   163      30.612  18.518  42.824  1.00  0.00           C  
ATOM   2511 HG11 VAL   163      30.980  17.670  42.246  1.00  0.00           H  
ATOM   2512 HG12 VAL   163      31.123  18.580  43.785  1.00  0.00           H  
ATOM   2513 HG13 VAL   163      29.576  18.229  42.999  1.00  0.00           H  
ATOM   2514  CG2 VAL   163      29.645  19.575  40.862  1.00  0.00           C  
ATOM   2515 HG21 VAL   163      28.671  19.358  41.299  1.00  0.00           H  
ATOM   2516 HG22 VAL   163      29.448  20.451  40.245  1.00  0.00           H  
ATOM   2517 HG23 VAL   163      29.969  18.705  40.290  1.00  0.00           H  
ATOM   2518  C   VAL   163      31.316  21.327  43.884  1.00  0.00           C  
ATOM   2519  O   VAL   163      31.027  21.278  45.054  1.00  0.00           O  
ATOM   2520  N   SER   164      32.595  21.605  43.520  1.00  0.00           N  
ATOM   2521  H   SER   164      32.887  21.457  42.565  1.00  0.00           H  
ATOM   2522  CA  SER   164      33.664  21.990  44.443  1.00  0.00           C  
ATOM   2523  HA  SER   164      33.640  21.248  45.240  1.00  0.00           H  
ATOM   2524  CB  SER   164      34.986  22.090  43.636  1.00  0.00           C  
ATOM   2525  HB2 SER   164      35.062  22.991  43.027  1.00  0.00           H  
ATOM   2526  HB3 SER   164      35.843  22.113  44.310  1.00  0.00           H  
ATOM   2527  OG  SER   164      35.088  21.031  42.691  1.00  0.00           O  
ATOM   2528  HG  SER   164      35.760  21.182  42.023  1.00  0.00           H  
ATOM   2529  C   SER   164      33.568  23.238  45.231  1.00  0.00           C  
ATOM   2530  O   SER   164      33.849  23.230  46.464  1.00  0.00           O  
ATOM   2531  N   LEU   165      33.145  24.354  44.626  1.00  0.00           N  
ATOM   2532  H   LEU   165      32.928  24.352  43.640  1.00  0.00           H  
ATOM   2533  CA  LEU   165      32.713  25.558  45.400  1.00  0.00           C  
ATOM   2534  HA  LEU   165      33.523  25.919  46.033  1.00  0.00           H  
ATOM   2535  CB  LEU   165      32.371  26.802  44.456  1.00  0.00           C  
ATOM   2536  HB2 LEU   165      31.528  26.546  43.813  1.00  0.00           H  
ATOM   2537  HB3 LEU   165      31.912  27.609  45.026  1.00  0.00           H  
ATOM   2538  CG  LEU   165      33.559  27.425  43.688  1.00  0.00           C  
ATOM   2539  HG  LEU   165      34.168  26.631  43.255  1.00  0.00           H  
ATOM   2540  CD1 LEU   165      33.071  28.329  42.539  1.00  0.00           C  
ATOM   2541 HD11 LEU   165      32.253  27.778  42.074  1.00  0.00           H  
ATOM   2542 HD12 LEU   165      32.725  29.301  42.893  1.00  0.00           H  
ATOM   2543 HD13 LEU   165      33.850  28.523  41.802  1.00  0.00           H  
ATOM   2544  CD2 LEU   165      34.552  28.185  44.511  1.00  0.00           C  
ATOM   2545 HD21 LEU   165      35.291  28.533  43.789  1.00  0.00           H  
ATOM   2546 HD22 LEU   165      34.115  29.029  45.044  1.00  0.00           H  
ATOM   2547 HD23 LEU   165      35.022  27.518  45.234  1.00  0.00           H  
ATOM   2548  C   LEU   165      31.464  25.158  46.228  1.00  0.00           C  
ATOM   2549  O   LEU   165      31.509  25.606  47.351  1.00  0.00           O  
ATOM   2550  N   GLY   166      30.570  24.310  45.736  1.00  0.00           N  
ATOM   2551  H   GLY   166      30.613  23.855  44.834  1.00  0.00           H  
ATOM   2552  CA  GLY   166      29.560  23.727  46.642  1.00  0.00           C  
ATOM   2553  HA2 GLY   166      28.807  24.445  46.966  1.00  0.00           H  
ATOM   2554  HA3 GLY   166      29.004  22.910  46.181  1.00  0.00           H  
ATOM   2555  C   GLY   166      30.069  23.064  47.923  1.00  0.00           C  
ATOM   2556  O   GLY   166      29.443  23.212  49.011  1.00  0.00           O  
ATOM   2557  N   LEU   167      31.239  22.420  47.865  1.00  0.00           N  
ATOM   2558  H   LEU   167      31.771  22.438  47.007  1.00  0.00           H  
ATOM   2559  CA  LEU   167      31.790  21.794  49.066  1.00  0.00           C  
ATOM   2560  HA  LEU   167      31.032  21.186  49.561  1.00  0.00           H  
ATOM   2561  CB  LEU   167      32.828  20.734  48.625  1.00  0.00           C  
ATOM   2562  HB2 LEU   167      33.516  21.197  47.917  1.00  0.00           H  
ATOM   2563  HB3 LEU   167      33.408  20.443  49.501  1.00  0.00           H  
ATOM   2564  CG  LEU   167      32.351  19.475  47.957  1.00  0.00           C  
ATOM   2565  HG  LEU   167      31.592  19.755  47.227  1.00  0.00           H  
ATOM   2566  CD1 LEU   167      33.506  18.751  47.207  1.00  0.00           C  
ATOM   2567 HD11 LEU   167      33.081  17.909  46.660  1.00  0.00           H  
ATOM   2568 HD12 LEU   167      33.924  19.459  46.491  1.00  0.00           H  
ATOM   2569 HD13 LEU   167      34.214  18.440  47.975  1.00  0.00           H  
ATOM   2570  CD2 LEU   167      31.818  18.449  49.046  1.00  0.00           C  
ATOM   2571 HD21 LEU   167      32.603  18.109  49.722  1.00  0.00           H  
ATOM   2572 HD22 LEU   167      31.010  18.833  49.669  1.00  0.00           H  
ATOM   2573 HD23 LEU   167      31.506  17.538  48.537  1.00  0.00           H  
ATOM   2574  C   LEU   167      32.496  22.787  49.991  1.00  0.00           C  
ATOM   2575  O   LEU   167      32.544  22.524  51.208  1.00  0.00           O  
ATOM   2576  N   VAL   168      32.930  23.956  49.516  1.00  0.00           N  
ATOM   2577  H   VAL   168      32.846  24.168  48.532  1.00  0.00           H  
ATOM   2578  CA  VAL   168      33.279  25.143  50.344  1.00  0.00           C  
ATOM   2579  HA  VAL   168      33.958  24.790  51.121  1.00  0.00           H  
ATOM   2580  CB  VAL   168      33.826  26.319  49.513  1.00  0.00           C  
ATOM   2581  HB  VAL   168      33.053  26.566  48.786  1.00  0.00           H  
ATOM   2582  CG1 VAL   168      33.970  27.522  50.483  1.00  0.00           C  
ATOM   2583 HG11 VAL   168      34.401  27.156  51.414  1.00  0.00           H  
ATOM   2584 HG12 VAL   168      34.735  28.196  50.096  1.00  0.00           H  
ATOM   2585 HG13 VAL   168      33.038  28.023  50.744  1.00  0.00           H  
ATOM   2586  CG2 VAL   168      35.238  26.052  48.865  1.00  0.00           C  
ATOM   2587 HG21 VAL   168      35.414  26.982  48.325  1.00  0.00           H  
ATOM   2588 HG22 VAL   168      35.979  25.614  49.535  1.00  0.00           H  
ATOM   2589 HG23 VAL   168      35.129  25.336  48.051  1.00  0.00           H  
ATOM   2590  C   VAL   168      32.049  25.612  51.081  1.00  0.00           C  
ATOM   2591  O   VAL   168      32.044  25.696  52.299  1.00  0.00           O  
ATOM   2592  N   HID   169      30.898  25.816  50.363  1.00  0.00           N  
ATOM   2593  H   HID   169      30.975  25.736  49.359  1.00  0.00           H  
ATOM   2594  CA  HID   169      29.532  26.178  50.898  1.00  0.00           C  
ATOM   2595  HA  HID   169      29.579  27.082  51.504  1.00  0.00           H  
ATOM   2596  CB  HID   169      28.509  26.533  49.806  1.00  0.00           C  
ATOM   2597  HB2 HID   169      28.266  25.675  49.180  1.00  0.00           H  
ATOM   2598  HB3 HID   169      27.546  26.768  50.259  1.00  0.00           H  
ATOM   2599  CG  HID   169      28.825  27.841  48.914  1.00  0.00           C  
ATOM   2600  ND1 HID   169      29.131  29.118  49.334  1.00  0.00           N  
ATOM   2601  HD1 HID   169      29.131  29.430  50.295  1.00  0.00           H  
ATOM   2602  CE1 HID   169      29.505  29.876  48.285  1.00  0.00           C  
ATOM   2603  HE1 HID   169      29.752  30.927  48.293  1.00  0.00           H  
ATOM   2604  NE2 HID   169      29.467  29.150  47.196  1.00  0.00           N  
ATOM   2605  CD2 HID   169      29.028  27.862  47.549  1.00  0.00           C  
ATOM   2606  HD2 HID   169      28.958  27.074  46.815  1.00  0.00           H  
ATOM   2607  C   HID   169      29.032  25.110  51.920  1.00  0.00           C  
ATOM   2608  O   HID   169      28.421  25.467  52.887  1.00  0.00           O  
ATOM   2609  N   ILE   170      29.392  23.835  51.821  1.00  0.00           N  
ATOM   2610  H   ILE   170      29.889  23.609  50.971  1.00  0.00           H  
ATOM   2611  CA  ILE   170      29.165  22.779  52.894  1.00  0.00           C  
ATOM   2612  HA  ILE   170      28.178  22.755  53.355  1.00  0.00           H  
ATOM   2613  CB  ILE   170      29.372  21.349  52.256  1.00  0.00           C  
ATOM   2614  HB  ILE   170      30.276  21.390  51.648  1.00  0.00           H  
ATOM   2615  CG2 ILE   170      29.624  20.276  53.344  1.00  0.00           C  
ATOM   2616 HG21 ILE   170      28.773  20.199  54.021  1.00  0.00           H  
ATOM   2617 HG22 ILE   170      29.840  19.343  52.824  1.00  0.00           H  
ATOM   2618 HG23 ILE   170      30.460  20.521  53.999  1.00  0.00           H  
ATOM   2619  CG1 ILE   170      28.134  21.082  51.332  1.00  0.00           C  
ATOM   2620 HG12 ILE   170      27.215  20.940  51.901  1.00  0.00           H  
ATOM   2621 HG13 ILE   170      27.953  21.998  50.771  1.00  0.00           H  
ATOM   2622  CD1 ILE   170      28.395  20.019  50.321  1.00  0.00           C  
ATOM   2623 HD11 ILE   170      28.581  19.084  50.850  1.00  0.00           H  
ATOM   2624 HD12 ILE   170      27.560  19.777  49.664  1.00  0.00           H  
ATOM   2625 HD13 ILE   170      29.209  20.199  49.619  1.00  0.00           H  
ATOM   2626  C   ILE   170      30.158  23.040  54.045  1.00  0.00           C  
ATOM   2627  O   ILE   170      29.678  23.263  55.189  1.00  0.00           O  
ATOM   2628  N   THR   171      31.451  23.097  53.861  1.00  0.00           N  
ATOM   2629  H   THR   171      31.800  22.933  52.928  1.00  0.00           H  
ATOM   2630  CA  THR   171      32.486  23.315  54.911  1.00  0.00           C  
ATOM   2631  HA  THR   171      32.614  22.551  55.677  1.00  0.00           H  
ATOM   2632  CB  THR   171      33.888  23.668  54.326  1.00  0.00           C  
ATOM   2633  HB  THR   171      33.731  24.581  53.752  1.00  0.00           H  
ATOM   2634  CG2 THR   171      34.965  23.904  55.380  1.00  0.00           C  
ATOM   2635 HG21 THR   171      34.618  24.642  56.104  1.00  0.00           H  
ATOM   2636 HG22 THR   171      35.099  22.967  55.920  1.00  0.00           H  
ATOM   2637 HG23 THR   171      35.843  24.343  54.907  1.00  0.00           H  
ATOM   2638  OG1 THR   171      34.324  22.785  53.351  1.00  0.00           O  
ATOM   2639  HG1 THR   171      33.696  22.824  52.626  1.00  0.00           H  
ATOM   2640  C   THR   171      32.114  24.528  55.824  1.00  0.00           C  
ATOM   2641  O   THR   171      32.114  24.421  57.067  1.00  0.00           O  
ATOM   2642  N   ASN   172      31.852  25.713  55.225  1.00  0.00           N  
ATOM   2643  H   ASN   172      31.988  25.855  54.235  1.00  0.00           H  
ATOM   2644  CA  ASN   172      31.534  26.952  55.992  1.00  0.00           C  
ATOM   2645  HA  ASN   172      32.292  26.952  56.775  1.00  0.00           H  
ATOM   2646  CB  ASN   172      31.730  28.249  55.108  1.00  0.00           C  
ATOM   2647  HB2 ASN   172      31.320  28.148  54.104  1.00  0.00           H  
ATOM   2648  HB3 ASN   172      31.398  29.100  55.703  1.00  0.00           H  
ATOM   2649  CG  ASN   172      33.177  28.594  54.879  1.00  0.00           C  
ATOM   2650  OD1 ASN   172      34.064  28.252  55.633  1.00  0.00           O  
ATOM   2651  ND2 ASN   172      33.429  29.455  53.943  1.00  0.00           N  
ATOM   2652 HD21 ASN   172      34.399  29.703  53.806  1.00  0.00           H  
ATOM   2653 HD22 ASN   172      32.687  29.603  53.274  1.00  0.00           H  
ATOM   2654  C   ASN   172      30.166  26.856  56.697  1.00  0.00           C  
ATOM   2655  O   ASN   172      29.946  27.185  57.862  1.00  0.00           O  
ATOM   2656  N   ALA   173      29.106  26.282  56.069  1.00  0.00           N  
ATOM   2657  H   ALA   173      29.232  25.904  55.141  1.00  0.00           H  
ATOM   2658  CA  ALA   173      27.825  26.092  56.728  1.00  0.00           C  
ATOM   2659  HA  ALA   173      27.478  27.045  57.126  1.00  0.00           H  
ATOM   2660  CB  ALA   173      26.703  25.609  55.778  1.00  0.00           C  
ATOM   2661  HB1 ALA   173      25.824  25.272  56.328  1.00  0.00           H  
ATOM   2662  HB2 ALA   173      26.416  26.403  55.088  1.00  0.00           H  
ATOM   2663  HB3 ALA   173      27.007  24.823  55.088  1.00  0.00           H  
ATOM   2664  C   ALA   173      27.896  25.126  57.907  1.00  0.00           C  
ATOM   2665  O   ALA   173      27.308  25.351  58.935  1.00  0.00           O  
ATOM   2666  N   MET   174      28.659  23.986  57.759  1.00  0.00           N  
ATOM   2667  H   MET   174      28.948  23.791  56.811  1.00  0.00           H  
ATOM   2668  CA  MET   174      29.061  23.072  58.806  1.00  0.00           C  
ATOM   2669  HA  MET   174      28.139  22.672  59.229  1.00  0.00           H  
ATOM   2670  CB  MET   174      29.852  21.915  58.175  1.00  0.00           C  
ATOM   2671  HB2 MET   174      29.363  21.611  57.250  1.00  0.00           H  
ATOM   2672  HB3 MET   174      30.844  22.278  57.906  1.00  0.00           H  
ATOM   2673  CG  MET   174      29.998  20.715  59.121  1.00  0.00           C  
ATOM   2674  HG2 MET   174      30.524  20.978  60.039  1.00  0.00           H  
ATOM   2675  HG3 MET   174      28.998  20.406  59.427  1.00  0.00           H  
ATOM   2676  SD  MET   174      30.951  19.431  58.472  1.00  0.00           S  
ATOM   2677  CE  MET   174      32.561  20.169  58.796  1.00  0.00           C  
ATOM   2678  HE1 MET   174      32.760  21.001  58.120  1.00  0.00           H  
ATOM   2679  HE2 MET   174      32.731  20.517  59.815  1.00  0.00           H  
ATOM   2680  HE3 MET   174      33.285  19.420  58.475  1.00  0.00           H  
ATOM   2681  C   MET   174      29.865  23.784  59.964  1.00  0.00           C  
ATOM   2682  O   MET   174      29.446  23.649  61.162  1.00  0.00           O  
ATOM   2683  N   LEU   175      30.872  24.605  59.665  1.00  0.00           N  
ATOM   2684  H   LEU   175      31.077  24.719  58.683  1.00  0.00           H  
ATOM   2685  CA  LEU   175      31.564  25.365  60.687  1.00  0.00           C  
ATOM   2686  HA  LEU   175      31.889  24.735  61.515  1.00  0.00           H  
ATOM   2687  CB  LEU   175      32.794  26.081  60.093  1.00  0.00           C  
ATOM   2688  HB2 LEU   175      32.464  26.637  59.215  1.00  0.00           H  
ATOM   2689  HB3 LEU   175      33.122  26.798  60.845  1.00  0.00           H  
ATOM   2690  CG  LEU   175      33.967  25.266  59.547  1.00  0.00           C  
ATOM   2691  HG  LEU   175      33.536  24.430  58.997  1.00  0.00           H  
ATOM   2692  CD1 LEU   175      34.818  26.062  58.640  1.00  0.00           C  
ATOM   2693 HD11 LEU   175      35.208  26.982  59.076  1.00  0.00           H  
ATOM   2694 HD12 LEU   175      35.559  25.438  58.141  1.00  0.00           H  
ATOM   2695 HD13 LEU   175      34.267  26.395  57.760  1.00  0.00           H  
ATOM   2696  CD2 LEU   175      34.928  24.751  60.510  1.00  0.00           C  
ATOM   2697 HD21 LEU   175      35.378  25.615  60.998  1.00  0.00           H  
ATOM   2698 HD22 LEU   175      34.252  24.294  61.232  1.00  0.00           H  
ATOM   2699 HD23 LEU   175      35.560  23.996  60.041  1.00  0.00           H  
ATOM   2700  C   LEU   175      30.671  26.392  61.427  1.00  0.00           C  
ATOM   2701  O   LEU   175      30.655  26.372  62.636  1.00  0.00           O  
ATOM   2702  N   ALA   176      29.828  27.130  60.747  1.00  0.00           N  
ATOM   2703  H   ALA   176      29.874  26.996  59.747  1.00  0.00           H  
ATOM   2704  CA  ALA   176      28.835  27.986  61.344  1.00  0.00           C  
ATOM   2705  HA  ALA   176      29.354  28.724  61.955  1.00  0.00           H  
ATOM   2706  CB  ALA   176      28.222  28.640  60.144  1.00  0.00           C  
ATOM   2707  HB1 ALA   176      28.947  29.275  59.635  1.00  0.00           H  
ATOM   2708  HB2 ALA   176      27.848  27.939  59.398  1.00  0.00           H  
ATOM   2709  HB3 ALA   176      27.361  29.256  60.403  1.00  0.00           H  
ATOM   2710  C   ALA   176      27.731  27.222  62.179  1.00  0.00           C  
ATOM   2711  O   ALA   176      27.418  27.680  63.270  1.00  0.00           O  
ATOM   2712  N   PHE   177      27.261  26.040  61.679  1.00  0.00           N  
ATOM   2713  H   PHE   177      27.712  25.726  60.832  1.00  0.00           H  
ATOM   2714  CA  PHE   177      26.442  25.180  62.574  1.00  0.00           C  
ATOM   2715  HA  PHE   177      25.651  25.849  62.916  1.00  0.00           H  
ATOM   2716  CB  PHE   177      25.830  24.125  61.691  1.00  0.00           C  
ATOM   2717  HB2 PHE   177      25.293  24.672  60.916  1.00  0.00           H  
ATOM   2718  HB3 PHE   177      26.632  23.587  61.185  1.00  0.00           H  
ATOM   2719  CG  PHE   177      24.904  23.123  62.372  1.00  0.00           C  
ATOM   2720  CD1 PHE   177      24.038  23.635  63.317  1.00  0.00           C  
ATOM   2721  HD1 PHE   177      24.010  24.695  63.523  1.00  0.00           H  
ATOM   2722  CE1 PHE   177      23.250  22.772  64.114  1.00  0.00           C  
ATOM   2723  HE1 PHE   177      22.505  23.168  64.788  1.00  0.00           H  
ATOM   2724  CZ  PHE   177      23.351  21.395  63.920  1.00  0.00           C  
ATOM   2725  HZ  PHE   177      22.819  20.658  64.504  1.00  0.00           H  
ATOM   2726  CE2 PHE   177      24.298  20.876  63.009  1.00  0.00           C  
ATOM   2727  HE2 PHE   177      24.410  19.807  62.902  1.00  0.00           H  
ATOM   2728  CD2 PHE   177      25.094  21.763  62.219  1.00  0.00           C  
ATOM   2729  HD2 PHE   177      25.884  21.369  61.598  1.00  0.00           H  
ATOM   2730  C   PHE   177      27.165  24.645  63.853  1.00  0.00           C  
ATOM   2731  O   PHE   177      26.648  24.782  64.924  1.00  0.00           O  
ATOM   2732  N   LEU   178      28.410  24.163  63.748  1.00  0.00           N  
ATOM   2733  H   LEU   178      28.740  24.171  62.793  1.00  0.00           H  
ATOM   2734  CA  LEU   178      29.344  23.873  64.816  1.00  0.00           C  
ATOM   2735  HA  LEU   178      28.963  23.035  65.400  1.00  0.00           H  
ATOM   2736  CB  LEU   178      30.771  23.316  64.301  1.00  0.00           C  
ATOM   2737  HB2 LEU   178      31.216  24.005  63.583  1.00  0.00           H  
ATOM   2738  HB3 LEU   178      31.515  23.256  65.096  1.00  0.00           H  
ATOM   2739  CG  LEU   178      30.963  21.944  63.580  1.00  0.00           C  
ATOM   2740  HG  LEU   178      30.328  21.817  62.704  1.00  0.00           H  
ATOM   2741  CD1 LEU   178      32.404  21.729  63.130  1.00  0.00           C  
ATOM   2742 HD11 LEU   178      32.572  20.928  62.410  1.00  0.00           H  
ATOM   2743 HD12 LEU   178      32.788  22.636  62.664  1.00  0.00           H  
ATOM   2744 HD13 LEU   178      32.949  21.503  64.047  1.00  0.00           H  
ATOM   2745  CD2 LEU   178      30.552  20.780  64.412  1.00  0.00           C  
ATOM   2746 HD21 LEU   178      31.286  20.616  65.201  1.00  0.00           H  
ATOM   2747 HD22 LEU   178      29.652  20.981  64.992  1.00  0.00           H  
ATOM   2748 HD23 LEU   178      30.484  19.891  63.785  1.00  0.00           H  
ATOM   2749  C   LEU   178      29.654  24.984  65.840  1.00  0.00           C  
ATOM   2750  O   LEU   178      29.798  24.756  67.003  1.00  0.00           O  
ATOM   2751  N   CYS   179      29.597  26.234  65.397  1.00  0.00           N  
ATOM   2752  H   CYS   179      29.437  26.391  64.412  1.00  0.00           H  
ATOM   2753  CA  CYS   179      29.598  27.380  66.313  1.00  0.00           C  
ATOM   2754  HA  CYS   179      30.416  27.265  67.025  1.00  0.00           H  
ATOM   2755  CB  CYS   179      29.858  28.687  65.504  1.00  0.00           C  
ATOM   2756  HB2 CYS   179      29.016  28.883  64.839  1.00  0.00           H  
ATOM   2757  HB3 CYS   179      29.877  29.448  66.283  1.00  0.00           H  
ATOM   2758  SG  CYS   179      31.392  28.692  64.549  1.00  0.00           S  
ATOM   2759  HG  CYS   179      31.128  27.660  63.743  1.00  0.00           H  
ATOM   2760  C   CYS   179      28.328  27.421  67.100  1.00  0.00           C  
ATOM   2761  O   CYS   179      28.421  27.532  68.346  1.00  0.00           O  
ATOM   2762  N   PHE   180      27.208  27.450  66.403  1.00  0.00           N  
ATOM   2763  H   PHE   180      27.225  27.414  65.393  1.00  0.00           H  
ATOM   2764  CA  PHE   180      25.894  27.539  66.976  1.00  0.00           C  
ATOM   2765  HA  PHE   180      25.992  28.461  67.549  1.00  0.00           H  
ATOM   2766  CB  PHE   180      24.869  27.832  65.833  1.00  0.00           C  
ATOM   2767  HB2 PHE   180      24.947  28.842  65.432  1.00  0.00           H  
ATOM   2768  HB3 PHE   180      24.926  27.157  64.979  1.00  0.00           H  
ATOM   2769  CG  PHE   180      23.475  27.715  66.262  1.00  0.00           C  
ATOM   2770  CD1 PHE   180      22.825  28.879  66.669  1.00  0.00           C  
ATOM   2771  HD1 PHE   180      23.436  29.770  66.683  1.00  0.00           H  
ATOM   2772  CE1 PHE   180      21.465  28.896  66.998  1.00  0.00           C  
ATOM   2773  HE1 PHE   180      20.987  29.830  67.253  1.00  0.00           H  
ATOM   2774  CZ  PHE   180      20.759  27.687  67.074  1.00  0.00           C  
ATOM   2775  HZ  PHE   180      19.756  27.769  67.468  1.00  0.00           H  
ATOM   2776  CE2 PHE   180      21.427  26.460  66.784  1.00  0.00           C  
ATOM   2777  HE2 PHE   180      20.986  25.479  66.883  1.00  0.00           H  
ATOM   2778  CD2 PHE   180      22.774  26.491  66.417  1.00  0.00           C  
ATOM   2779  HD2 PHE   180      23.176  25.525  66.151  1.00  0.00           H  
ATOM   2780  C   PHE   180      25.630  26.350  67.990  1.00  0.00           C  
ATOM   2781  O   PHE   180      25.298  26.625  69.145  1.00  0.00           O  
ATOM   2782  N   LEU   181      26.029  25.157  67.653  1.00  0.00           N  
ATOM   2783  H   LEU   181      26.311  25.031  66.691  1.00  0.00           H  
ATOM   2784  CA  LEU   181      26.123  24.003  68.571  1.00  0.00           C  
ATOM   2785  HA  LEU   181      25.094  23.810  68.874  1.00  0.00           H  
ATOM   2786  CB  LEU   181      26.560  22.742  67.848  1.00  0.00           C  
ATOM   2787  HB2 LEU   181      27.446  23.066  67.303  1.00  0.00           H  
ATOM   2788  HB3 LEU   181      26.849  22.006  68.598  1.00  0.00           H  
ATOM   2789  CG  LEU   181      25.597  22.205  66.792  1.00  0.00           C  
ATOM   2790  HG  LEU   181      25.458  22.939  65.998  1.00  0.00           H  
ATOM   2791  CD1 LEU   181      26.419  21.124  66.130  1.00  0.00           C  
ATOM   2792 HD11 LEU   181      27.253  21.549  65.572  1.00  0.00           H  
ATOM   2793 HD12 LEU   181      26.680  20.280  66.768  1.00  0.00           H  
ATOM   2794 HD13 LEU   181      25.847  20.691  65.309  1.00  0.00           H  
ATOM   2795  CD2 LEU   181      24.290  21.637  67.402  1.00  0.00           C  
ATOM   2796 HD21 LEU   181      23.701  21.168  66.615  1.00  0.00           H  
ATOM   2797 HD22 LEU   181      24.612  20.794  68.014  1.00  0.00           H  
ATOM   2798 HD23 LEU   181      23.672  22.188  68.112  1.00  0.00           H  
ATOM   2799  C   LEU   181      26.962  24.306  69.826  1.00  0.00           C  
ATOM   2800  O   LEU   181      26.541  24.042  70.948  1.00  0.00           O  
ATOM   2801  N   GLY   182      28.119  24.977  69.580  1.00  0.00           N  
ATOM   2802  H   GLY   182      28.379  25.295  68.657  1.00  0.00           H  
ATOM   2803  CA  GLY   182      29.075  25.235  70.710  1.00  0.00           C  
ATOM   2804  HA2 GLY   182      29.194  24.334  71.311  1.00  0.00           H  
ATOM   2805  HA3 GLY   182      30.020  25.455  70.212  1.00  0.00           H  
ATOM   2806  C   GLY   182      28.540  26.328  71.608  1.00  0.00           C  
ATOM   2807  O   GLY   182      28.875  26.345  72.769  1.00  0.00           O  
ATOM   2808  N   THR   183      27.675  27.147  71.141  1.00  0.00           N  
ATOM   2809  H   THR   183      27.416  27.058  70.169  1.00  0.00           H  
ATOM   2810  CA  THR   183      27.216  28.444  71.783  1.00  0.00           C  
ATOM   2811  HA  THR   183      28.008  29.185  71.890  1.00  0.00           H  
ATOM   2812  CB  THR   183      26.152  29.156  70.884  1.00  0.00           C  
ATOM   2813  HB  THR   183      25.289  28.500  70.766  1.00  0.00           H  
ATOM   2814  CG2 THR   183      25.635  30.402  71.563  1.00  0.00           C  
ATOM   2815 HG21 THR   183      25.206  30.158  72.535  1.00  0.00           H  
ATOM   2816 HG22 THR   183      26.486  31.068  71.705  1.00  0.00           H  
ATOM   2817 HG23 THR   183      24.828  30.848  70.981  1.00  0.00           H  
ATOM   2818  OG1 THR   183      26.737  29.617  69.665  1.00  0.00           O  
ATOM   2819  HG1 THR   183      26.882  28.828  69.138  1.00  0.00           H  
ATOM   2820  C   THR   183      26.698  28.198  73.233  1.00  0.00           C  
ATOM   2821  O   THR   183      27.139  28.778  74.179  1.00  0.00           O  
ATOM   2822  N   PHE   184      25.715  27.287  73.294  1.00  0.00           N  
ATOM   2823  H   PHE   184      25.589  26.776  72.433  1.00  0.00           H  
ATOM   2824  CA  PHE   184      24.910  27.020  74.468  1.00  0.00           C  
ATOM   2825  HA  PHE   184      24.516  27.932  74.917  1.00  0.00           H  
ATOM   2826  CB  PHE   184      23.718  26.305  74.050  1.00  0.00           C  
ATOM   2827  HB2 PHE   184      24.011  25.290  73.781  1.00  0.00           H  
ATOM   2828  HB3 PHE   184      23.022  26.148  74.874  1.00  0.00           H  
ATOM   2829  CG  PHE   184      22.956  26.761  72.776  1.00  0.00           C  
ATOM   2830  CD1 PHE   184      22.528  28.072  72.721  1.00  0.00           C  
ATOM   2831  HD1 PHE   184      22.725  28.735  73.550  1.00  0.00           H  
ATOM   2832  CE1 PHE   184      21.925  28.632  71.680  1.00  0.00           C  
ATOM   2833  HE1 PHE   184      21.518  29.633  71.671  1.00  0.00           H  
ATOM   2834  CZ  PHE   184      21.684  27.826  70.567  1.00  0.00           C  
ATOM   2835  HZ  PHE   184      21.150  28.297  69.755  1.00  0.00           H  
ATOM   2836  CE2 PHE   184      22.171  26.472  70.481  1.00  0.00           C  
ATOM   2837  HE2 PHE   184      22.186  25.903  69.563  1.00  0.00           H  
ATOM   2838  CD2 PHE   184      22.800  25.966  71.622  1.00  0.00           C  
ATOM   2839  HD2 PHE   184      23.275  24.997  71.583  1.00  0.00           H  
ATOM   2840  C   PHE   184      25.763  26.301  75.489  1.00  0.00           C  
ATOM   2841  O   PHE   184      25.609  26.468  76.711  1.00  0.00           O  
ATOM   2842  N   LEU   185      26.780  25.538  75.062  1.00  0.00           N  
ATOM   2843  H   LEU   185      26.931  25.571  74.064  1.00  0.00           H  
ATOM   2844  CA  LEU   185      27.861  24.925  75.874  1.00  0.00           C  
ATOM   2845  HA  LEU   185      27.359  24.555  76.768  1.00  0.00           H  
ATOM   2846  CB  LEU   185      28.580  23.803  75.117  1.00  0.00           C  
ATOM   2847  HB2 LEU   185      27.983  22.891  75.106  1.00  0.00           H  
ATOM   2848  HB3 LEU   185      28.781  24.060  74.077  1.00  0.00           H  
ATOM   2849  CG  LEU   185      29.961  23.385  75.728  1.00  0.00           C  
ATOM   2850  HG  LEU   185      30.658  24.204  75.907  1.00  0.00           H  
ATOM   2851  CD1 LEU   185      29.758  22.710  77.065  1.00  0.00           C  
ATOM   2852 HD11 LEU   185      29.058  21.875  77.031  1.00  0.00           H  
ATOM   2853 HD12 LEU   185      30.690  22.361  77.510  1.00  0.00           H  
ATOM   2854 HD13 LEU   185      29.359  23.370  77.835  1.00  0.00           H  
ATOM   2855  CD2 LEU   185      30.809  22.386  74.939  1.00  0.00           C  
ATOM   2856 HD21 LEU   185      31.746  22.220  75.470  1.00  0.00           H  
ATOM   2857 HD22 LEU   185      30.252  21.468  74.752  1.00  0.00           H  
ATOM   2858 HD23 LEU   185      30.975  22.803  73.946  1.00  0.00           H  
ATOM   2859  C   LEU   185      28.810  26.019  76.461  1.00  0.00           C  
ATOM   2860  O   LEU   185      29.280  25.905  77.619  1.00  0.00           O  
ATOM   2861  N   VAL   186      29.188  27.017  75.745  1.00  0.00           N  
ATOM   2862  H   VAL   186      28.840  27.050  74.797  1.00  0.00           H  
ATOM   2863  CA  VAL   186      29.903  28.206  76.251  1.00  0.00           C  
ATOM   2864  HA  VAL   186      30.759  27.913  76.858  1.00  0.00           H  
ATOM   2865  CB  VAL   186      30.462  29.059  75.036  1.00  0.00           C  
ATOM   2866  HB  VAL   186      29.714  29.117  74.246  1.00  0.00           H  
ATOM   2867  CG1 VAL   186      30.938  30.510  75.317  1.00  0.00           C  
ATOM   2868 HG11 VAL   186      31.826  30.439  75.945  1.00  0.00           H  
ATOM   2869 HG12 VAL   186      31.048  30.986  74.343  1.00  0.00           H  
ATOM   2870 HG13 VAL   186      30.187  31.044  75.899  1.00  0.00           H  
ATOM   2871  CG2 VAL   186      31.689  28.297  74.406  1.00  0.00           C  
ATOM   2872 HG21 VAL   186      32.477  27.895  75.043  1.00  0.00           H  
ATOM   2873 HG22 VAL   186      31.271  27.473  73.828  1.00  0.00           H  
ATOM   2874 HG23 VAL   186      32.139  28.846  73.580  1.00  0.00           H  
ATOM   2875  C   VAL   186      28.966  29.034  77.227  1.00  0.00           C  
ATOM   2876  O   VAL   186      29.367  29.630  78.205  1.00  0.00           O  
ATOM   2877  N   GLN   187      27.655  28.952  76.922  1.00  0.00           N  
ATOM   2878  H   GLN   187      27.309  28.495  76.090  1.00  0.00           H  
ATOM   2879  CA  GLN   187      26.683  29.499  77.851  1.00  0.00           C  
ATOM   2880  HA  GLN   187      27.024  30.460  78.234  1.00  0.00           H  
ATOM   2881  CB  GLN   187      25.339  29.643  77.130  1.00  0.00           C  
ATOM   2882  HB2 GLN   187      25.429  29.708  76.046  1.00  0.00           H  
ATOM   2883  HB3 GLN   187      24.808  28.695  77.211  1.00  0.00           H  
ATOM   2884  CG  GLN   187      24.491  30.908  77.587  1.00  0.00           C  
ATOM   2885  HG2 GLN   187      23.774  30.576  78.338  1.00  0.00           H  
ATOM   2886  HG3 GLN   187      25.090  31.694  78.047  1.00  0.00           H  
ATOM   2887  CD  GLN   187      23.620  31.508  76.520  1.00  0.00           C  
ATOM   2888  OE1 GLN   187      24.011  32.476  75.819  1.00  0.00           O  
ATOM   2889  NE2 GLN   187      22.402  31.153  76.419  1.00  0.00           N  
ATOM   2890 HE21 GLN   187      21.841  31.495  75.651  1.00  0.00           H  
ATOM   2891 HE22 GLN   187      22.086  30.417  77.034  1.00  0.00           H  
ATOM   2892  C   GLN   187      26.432  28.591  79.062  1.00  0.00           C  
ATOM   2893  O   GLN   187      25.469  28.870  79.793  1.00  0.00           O  
ATOM   2894  N   SER   188      27.223  27.507  79.227  1.00  0.00           N  
ATOM   2895  H   SER   188      28.074  27.497  78.683  1.00  0.00           H  
ATOM   2896  CA  SER   188      27.012  26.498  80.255  1.00  0.00           C  
ATOM   2897  HA  SER   188      26.238  26.798  80.962  1.00  0.00           H  
ATOM   2898  CB  SER   188      26.700  25.145  79.670  1.00  0.00           C  
ATOM   2899  HB2 SER   188      27.342  25.070  78.792  1.00  0.00           H  
ATOM   2900  HB3 SER   188      26.769  24.358  80.421  1.00  0.00           H  
ATOM   2901  OG  SER   188      25.492  25.164  79.121  1.00  0.00           O  
ATOM   2902  HG  SER   188      25.623  25.717  78.348  1.00  0.00           H  
ATOM   2903  C   SER   188      28.244  26.189  81.003  1.00  0.00           C  
ATOM   2904  O   SER   188      28.133  25.963  82.205  1.00  0.00           O  
ATOM   2905  N   GLN   189      29.413  26.115  80.383  1.00  0.00           N  
ATOM   2906  H   GLN   189      29.465  26.259  79.385  1.00  0.00           H  
ATOM   2907  CA  GLN   189      30.674  26.113  81.215  1.00  0.00           C  
ATOM   2908  HA  GLN   189      30.471  25.391  82.006  1.00  0.00           H  
ATOM   2909  CB  GLN   189      31.930  25.650  80.560  1.00  0.00           C  
ATOM   2910  HB2 GLN   189      32.012  26.187  79.616  1.00  0.00           H  
ATOM   2911  HB3 GLN   189      32.849  25.820  81.122  1.00  0.00           H  
ATOM   2912  CG  GLN   189      31.926  24.086  80.307  1.00  0.00           C  
ATOM   2913  HG2 GLN   189      30.945  23.787  79.936  1.00  0.00           H  
ATOM   2914  HG3 GLN   189      32.617  23.814  79.508  1.00  0.00           H  
ATOM   2915  CD  GLN   189      32.103  23.277  81.598  1.00  0.00           C  
ATOM   2916  OE1 GLN   189      33.185  23.197  82.159  1.00  0.00           O  
ATOM   2917  NE2 GLN   189      31.150  22.594  82.041  1.00  0.00           N  
ATOM   2918 HE21 GLN   189      31.223  22.270  82.995  1.00  0.00           H  
ATOM   2919 HE22 GLN   189      30.267  22.556  81.553  1.00  0.00           H  
ATOM   2920  C   GLN   189      30.966  27.542  81.967  1.00  0.00           C  
ATOM   2921  O   GLN   189      30.891  28.547  81.310  1.00  0.00           O  
ATOM   2922  N   PRO   190      31.538  27.570  83.149  1.00  0.00           N  
ATOM   2923  CD  PRO   190      31.861  26.378  83.943  1.00  0.00           C  
ATOM   2924  HD2 PRO   190      32.364  25.621  83.342  1.00  0.00           H  
ATOM   2925  HD3 PRO   190      30.956  25.962  84.386  1.00  0.00           H  
ATOM   2926  CG  PRO   190      32.661  26.838  85.165  1.00  0.00           C  
ATOM   2927  HG2 PRO   190      33.716  26.900  84.900  1.00  0.00           H  
ATOM   2928  HG3 PRO   190      32.565  26.332  86.126  1.00  0.00           H  
ATOM   2929  CB  PRO   190      32.181  28.257  85.280  1.00  0.00           C  
ATOM   2930  HB2 PRO   190      32.886  28.804  85.905  1.00  0.00           H  
ATOM   2931  HB3 PRO   190      31.196  28.295  85.745  1.00  0.00           H  
ATOM   2932  CA  PRO   190      31.920  28.767  83.851  1.00  0.00           C  
ATOM   2933  HA  PRO   190      31.082  29.430  83.633  1.00  0.00           H  
ATOM   2934  C   PRO   190      33.209  29.346  83.179  1.00  0.00           C  
ATOM   2935  O   PRO   190      33.903  28.705  82.384  1.00  0.00           O  
ATOM   2936  N   GLY   191      33.619  30.583  83.641  1.00  0.00           N  
ATOM   2937  H   GLY   191      33.147  31.116  84.357  1.00  0.00           H  
ATOM   2938  CA  GLY   191      34.750  31.353  83.073  1.00  0.00           C  
ATOM   2939  HA2 GLY   191      34.986  32.108  83.823  1.00  0.00           H  
ATOM   2940  HA3 GLY   191      35.571  30.680  82.827  1.00  0.00           H  
ATOM   2941  C   GLY   191      34.497  32.201  81.787  1.00  0.00           C  
ATOM   2942  O   GLY   191      35.455  32.635  81.154  1.00  0.00           O  
ATOM   2943  N   ARG   192      33.254  32.304  81.304  1.00  0.00           N  
ATOM   2944  H   ARG   192      32.559  31.966  81.955  1.00  0.00           H  
ATOM   2945  CA  ARG   192      32.821  32.507  79.930  1.00  0.00           C  
ATOM   2946  HA  ARG   192      33.506  33.178  79.410  1.00  0.00           H  
ATOM   2947  CB  ARG   192      32.555  31.130  79.252  1.00  0.00           C  
ATOM   2948  HB2 ARG   192      31.811  30.603  79.850  1.00  0.00           H  
ATOM   2949  HB3 ARG   192      32.057  31.358  78.309  1.00  0.00           H  
ATOM   2950  CG  ARG   192      33.788  30.292  79.075  1.00  0.00           C  
ATOM   2951  HG2 ARG   192      34.233  30.724  78.179  1.00  0.00           H  
ATOM   2952  HG3 ARG   192      34.549  30.420  79.845  1.00  0.00           H  
ATOM   2953  CD  ARG   192      33.505  28.877  78.832  1.00  0.00           C  
ATOM   2954  HD2 ARG   192      33.141  28.408  79.746  1.00  0.00           H  
ATOM   2955  HD3 ARG   192      32.715  28.716  78.100  1.00  0.00           H  
ATOM   2956  NE  ARG   192      34.778  28.197  78.485  1.00  0.00           N  
ATOM   2957  HE  ARG   192      34.920  28.117  77.489  1.00  0.00           H  
ATOM   2958  CZ  ARG   192      35.556  27.429  79.191  1.00  0.00           C  
ATOM   2959  NH1 ARG   192      35.506  27.248  80.495  1.00  0.00           N  
ATOM   2960 HH11 ARG   192      34.817  27.705  81.075  1.00  0.00           H  
ATOM   2961 HH12 ARG   192      36.195  26.660  80.942  1.00  0.00           H  
ATOM   2962  NH2 ARG   192      36.473  26.759  78.564  1.00  0.00           N  
ATOM   2963 HH21 ARG   192      36.676  26.836  77.578  1.00  0.00           H  
ATOM   2964 HH22 ARG   192      36.932  26.124  79.201  1.00  0.00           H  
ATOM   2965  C   ARG   192      31.615  33.545  79.916  1.00  0.00           C  
ATOM   2966  O   ARG   192      30.922  33.598  78.847  1.00  0.00           O  
ATOM   2967  N   TYR   193      31.394  34.327  80.946  1.00  0.00           N  
ATOM   2968  H   TYR   193      32.073  34.293  81.693  1.00  0.00           H  
ATOM   2969  CA  TYR   193      30.414  35.415  80.899  1.00  0.00           C  
ATOM   2970  HA  TYR   193      29.408  35.026  81.057  1.00  0.00           H  
ATOM   2971  CB  TYR   193      30.781  36.406  82.093  1.00  0.00           C  
ATOM   2972  HB2 TYR   193      30.915  35.982  83.088  1.00  0.00           H  
ATOM   2973  HB3 TYR   193      31.771  36.767  81.815  1.00  0.00           H  
ATOM   2974  CG  TYR   193      29.889  37.622  82.138  1.00  0.00           C  
ATOM   2975  CD1 TYR   193      30.211  38.769  81.481  1.00  0.00           C  
ATOM   2976  HD1 TYR   193      31.189  38.806  81.025  1.00  0.00           H  
ATOM   2977  CE1 TYR   193      29.326  39.871  81.687  1.00  0.00           C  
ATOM   2978  HE1 TYR   193      29.619  40.841  81.315  1.00  0.00           H  
ATOM   2979  CZ  TYR   193      28.159  39.803  82.475  1.00  0.00           C  
ATOM   2980  OH  TYR   193      27.353  40.857  82.631  1.00  0.00           O  
ATOM   2981  HH  TYR   193      26.581  40.779  83.196  1.00  0.00           H  
ATOM   2982  CE2 TYR   193      27.804  38.546  82.941  1.00  0.00           C  
ATOM   2983  HE2 TYR   193      26.945  38.532  83.594  1.00  0.00           H  
ATOM   2984  CD2 TYR   193      28.637  37.448  82.791  1.00  0.00           C  
ATOM   2985  HD2 TYR   193      28.425  36.478  83.216  1.00  0.00           H  
ATOM   2986  C   TYR   193      30.393  36.242  79.534  1.00  0.00           C  
ATOM   2987  O   TYR   193      31.435  36.622  79.006  1.00  0.00           O  
ATOM   2988  N   ASN   194      29.239  36.541  78.921  1.00  0.00           N  
ATOM   2989  H   ASN   194      28.412  36.149  79.347  1.00  0.00           H  
ATOM   2990  CA  ASN   194      29.104  37.177  77.590  1.00  0.00           C  
ATOM   2991  HA  ASN   194      28.051  37.019  77.359  1.00  0.00           H  
ATOM   2992  CB  ASN   194      29.352  38.714  77.665  1.00  0.00           C  
ATOM   2993  HB2 ASN   194      28.966  39.148  78.587  1.00  0.00           H  
ATOM   2994  HB3 ASN   194      30.438  38.810  77.660  1.00  0.00           H  
ATOM   2995  CG  ASN   194      28.737  39.473  76.544  1.00  0.00           C  
ATOM   2996  OD1 ASN   194      29.339  39.855  75.604  1.00  0.00           O  
ATOM   2997  ND2 ASN   194      27.447  39.636  76.583  1.00  0.00           N  
ATOM   2998 HD21 ASN   194      26.895  40.058  75.850  1.00  0.00           H  
ATOM   2999 HD22 ASN   194      26.887  39.264  77.336  1.00  0.00           H  
ATOM   3000  C   ASN   194      29.778  36.470  76.352  1.00  0.00           C  
ATOM   3001  O   ASN   194      29.728  36.951  75.204  1.00  0.00           O  
ATOM   3002  N   ARG   195      30.462  35.346  76.465  1.00  0.00           N  
ATOM   3003  H   ARG   195      30.571  34.953  77.389  1.00  0.00           H  
ATOM   3004  CA  ARG   195      31.115  34.678  75.367  1.00  0.00           C  
ATOM   3005  HA  ARG   195      31.592  35.427  74.734  1.00  0.00           H  
ATOM   3006  CB  ARG   195      32.231  33.679  75.902  1.00  0.00           C  
ATOM   3007  HB2 ARG   195      32.836  34.165  76.667  1.00  0.00           H  
ATOM   3008  HB3 ARG   195      31.807  32.787  76.364  1.00  0.00           H  
ATOM   3009  CG  ARG   195      33.298  33.283  74.766  1.00  0.00           C  
ATOM   3010  HG2 ARG   195      32.883  32.579  74.044  1.00  0.00           H  
ATOM   3011  HG3 ARG   195      33.649  34.174  74.246  1.00  0.00           H  
ATOM   3012  CD  ARG   195      34.630  32.637  75.292  1.00  0.00           C  
ATOM   3013  HD2 ARG   195      35.392  33.158  74.714  1.00  0.00           H  
ATOM   3014  HD3 ARG   195      34.588  32.758  76.375  1.00  0.00           H  
ATOM   3015  NE  ARG   195      34.901  31.206  74.990  1.00  0.00           N  
ATOM   3016  HE  ARG   195      34.428  30.925  74.143  1.00  0.00           H  
ATOM   3017  CZ  ARG   195      35.799  30.481  75.700  1.00  0.00           C  
ATOM   3018  NH1 ARG   195      36.470  30.965  76.696  1.00  0.00           N  
ATOM   3019 HH11 ARG   195      36.351  31.952  76.877  1.00  0.00           H  
ATOM   3020 HH12 ARG   195      37.170  30.445  77.207  1.00  0.00           H  
ATOM   3021  NH2 ARG   195      35.882  29.191  75.401  1.00  0.00           N  
ATOM   3022 HH21 ARG   195      35.378  28.836  74.601  1.00  0.00           H  
ATOM   3023 HH22 ARG   195      36.566  28.585  75.831  1.00  0.00           H  
ATOM   3024  C   ARG   195      30.214  33.893  74.439  1.00  0.00           C  
ATOM   3025  O   ARG   195      30.550  33.684  73.319  1.00  0.00           O  
ATOM   3026  N   ALA   196      28.992  33.518  74.882  1.00  0.00           N  
ATOM   3027  H   ALA   196      28.844  33.483  75.881  1.00  0.00           H  
ATOM   3028  CA  ALA   196      27.958  32.829  74.070  1.00  0.00           C  
ATOM   3029  HA  ALA   196      28.352  32.102  73.360  1.00  0.00           H  
ATOM   3030  CB  ALA   196      27.118  31.896  74.998  1.00  0.00           C  
ATOM   3031  HB1 ALA   196      27.730  31.019  75.212  1.00  0.00           H  
ATOM   3032  HB2 ALA   196      26.766  32.444  75.872  1.00  0.00           H  
ATOM   3033  HB3 ALA   196      26.211  31.636  74.452  1.00  0.00           H  
ATOM   3034  C   ALA   196      27.022  33.825  73.377  1.00  0.00           C  
ATOM   3035  O   ALA   196      26.759  33.563  72.179  1.00  0.00           O  
ATOM   3036  N   ARG   197      26.718  34.997  73.974  1.00  0.00           N  
ATOM   3037  H   ARG   197      26.722  35.100  74.979  1.00  0.00           H  
ATOM   3038  CA  ARG   197      25.861  35.992  73.373  1.00  0.00           C  
ATOM   3039  HA  ARG   197      24.926  35.446  73.250  1.00  0.00           H  
ATOM   3040  CB  ARG   197      25.549  37.128  74.334  1.00  0.00           C  
ATOM   3041  HB2 ARG   197      26.514  37.548  74.617  1.00  0.00           H  
ATOM   3042  HB3 ARG   197      24.959  37.874  73.801  1.00  0.00           H  
ATOM   3043  CG  ARG   197      24.826  36.677  75.618  1.00  0.00           C  
ATOM   3044  HG2 ARG   197      24.003  35.997  75.401  1.00  0.00           H  
ATOM   3045  HG3 ARG   197      25.542  36.120  76.222  1.00  0.00           H  
ATOM   3046  CD  ARG   197      24.245  37.943  76.279  1.00  0.00           C  
ATOM   3047  HD2 ARG   197      25.056  38.564  76.658  1.00  0.00           H  
ATOM   3048  HD3 ARG   197      23.758  38.504  75.481  1.00  0.00           H  
ATOM   3049  NE  ARG   197      23.371  37.502  77.400  1.00  0.00           N  
ATOM   3050  HE  ARG   197      23.276  36.510  77.566  1.00  0.00           H  
ATOM   3051  CZ  ARG   197      22.610  38.327  78.108  1.00  0.00           C  
ATOM   3052  NH1 ARG   197      22.431  39.552  77.773  1.00  0.00           N  
ATOM   3053 HH11 ARG   197      22.627  39.821  76.819  1.00  0.00           H  
ATOM   3054 HH12 ARG   197      21.879  40.125  78.396  1.00  0.00           H  
ATOM   3055  NH2 ARG   197      21.997  37.877  79.179  1.00  0.00           N  
ATOM   3056 HH21 ARG   197      22.260  37.019  79.643  1.00  0.00           H  
ATOM   3057 HH22 ARG   197      21.453  38.541  79.712  1.00  0.00           H  
ATOM   3058  C   ARG   197      26.393  36.602  72.074  1.00  0.00           C  
ATOM   3059  O   ARG   197      27.618  36.632  71.725  1.00  0.00           O  
ATOM   3060  N   GLY   198      25.506  36.816  71.122  1.00  0.00           N  
ATOM   3061  H   GLY   198      24.570  36.553  71.395  1.00  0.00           H  
ATOM   3062  CA  GLY   198      25.855  37.407  69.885  1.00  0.00           C  
ATOM   3063  HA2 GLY   198      25.010  38.084  69.757  1.00  0.00           H  
ATOM   3064  HA3 GLY   198      26.757  38.017  69.925  1.00  0.00           H  
ATOM   3065  C   GLY   198      25.817  36.328  68.772  1.00  0.00           C  
ATOM   3066  O   GLY   198      25.105  36.478  67.858  1.00  0.00           O  
ATOM   3067  N   LEU   199      26.499  35.143  68.917  1.00  0.00           N  
ATOM   3068  H   LEU   199      26.933  35.011  69.819  1.00  0.00           H  
ATOM   3069  CA  LEU   199      26.539  34.051  67.909  1.00  0.00           C  
ATOM   3070  HA  LEU   199      27.073  34.346  67.006  1.00  0.00           H  
ATOM   3071  CB  LEU   199      27.403  32.934  68.530  1.00  0.00           C  
ATOM   3072  HB2 LEU   199      26.811  32.516  69.344  1.00  0.00           H  
ATOM   3073  HB3 LEU   199      27.367  32.120  67.807  1.00  0.00           H  
ATOM   3074  CG  LEU   199      28.834  33.378  68.881  1.00  0.00           C  
ATOM   3075  HG  LEU   199      28.735  34.249  69.528  1.00  0.00           H  
ATOM   3076  CD1 LEU   199      29.724  32.313  69.555  1.00  0.00           C  
ATOM   3077 HD11 LEU   199      30.624  32.847  69.857  1.00  0.00           H  
ATOM   3078 HD12 LEU   199      29.189  31.914  70.417  1.00  0.00           H  
ATOM   3079 HD13 LEU   199      30.085  31.501  68.924  1.00  0.00           H  
ATOM   3080  CD2 LEU   199      29.589  33.841  67.638  1.00  0.00           C  
ATOM   3081 HD21 LEU   199      29.342  34.878  67.408  1.00  0.00           H  
ATOM   3082 HD22 LEU   199      30.669  33.811  67.781  1.00  0.00           H  
ATOM   3083 HD23 LEU   199      29.413  33.195  66.777  1.00  0.00           H  
ATOM   3084  C   LEU   199      25.090  33.512  67.406  1.00  0.00           C  
ATOM   3085  O   LEU   199      24.940  33.174  66.232  1.00  0.00           O  
ATOM   3086  N   THR   200      24.112  33.591  68.246  1.00  0.00           N  
ATOM   3087  H   THR   200      24.298  33.717  69.230  1.00  0.00           H  
ATOM   3088  CA  THR   200      22.741  33.103  67.910  1.00  0.00           C  
ATOM   3089  HA  THR   200      22.903  32.096  67.525  1.00  0.00           H  
ATOM   3090  CB  THR   200      21.689  33.043  69.095  1.00  0.00           C  
ATOM   3091  HB  THR   200      21.972  33.915  69.684  1.00  0.00           H  
ATOM   3092  CG2 THR   200      20.224  32.794  68.830  1.00  0.00           C  
ATOM   3093 HG21 THR   200      20.209  31.906  68.198  1.00  0.00           H  
ATOM   3094 HG22 THR   200      19.714  32.524  69.755  1.00  0.00           H  
ATOM   3095 HG23 THR   200      19.706  33.622  68.346  1.00  0.00           H  
ATOM   3096  OG1 THR   200      22.165  31.981  69.890  1.00  0.00           O  
ATOM   3097  HG1 THR   200      22.891  32.379  70.375  1.00  0.00           H  
ATOM   3098  C   THR   200      22.081  33.995  66.756  1.00  0.00           C  
ATOM   3099  O   THR   200      21.300  33.526  65.974  1.00  0.00           O  
ATOM   3100  N   PHE   201      22.498  35.278  66.768  1.00  0.00           N  
ATOM   3101  H   PHE   201      23.061  35.598  67.544  1.00  0.00           H  
ATOM   3102  CA  PHE   201      22.146  36.167  65.670  1.00  0.00           C  
ATOM   3103  HA  PHE   201      21.216  35.825  65.216  1.00  0.00           H  
ATOM   3104  CB  PHE   201      21.852  37.600  66.214  1.00  0.00           C  
ATOM   3105  HB2 PHE   201      22.771  38.172  66.341  1.00  0.00           H  
ATOM   3106  HB3 PHE   201      21.256  38.082  65.439  1.00  0.00           H  
ATOM   3107  CG  PHE   201      21.012  37.602  67.527  1.00  0.00           C  
ATOM   3108  CD1 PHE   201      21.506  38.242  68.682  1.00  0.00           C  
ATOM   3109  HD1 PHE   201      22.317  38.954  68.719  1.00  0.00           H  
ATOM   3110  CE1 PHE   201      20.745  38.194  69.897  1.00  0.00           C  
ATOM   3111  HE1 PHE   201      21.092  38.718  70.775  1.00  0.00           H  
ATOM   3112  CZ  PHE   201      19.548  37.512  69.994  1.00  0.00           C  
ATOM   3113  HZ  PHE   201      19.021  37.401  70.930  1.00  0.00           H  
ATOM   3114  CE2 PHE   201      19.034  36.896  68.834  1.00  0.00           C  
ATOM   3115  HE2 PHE   201      18.126  36.340  69.016  1.00  0.00           H  
ATOM   3116  CD2 PHE   201      19.767  36.848  67.659  1.00  0.00           C  
ATOM   3117  HD2 PHE   201      19.398  36.314  66.796  1.00  0.00           H  
ATOM   3118  C   PHE   201      23.207  36.223  64.564  1.00  0.00           C  
ATOM   3119  O   PHE   201      22.768  36.382  63.402  1.00  0.00           O  
ATOM   3120  N   ALA   202      24.473  35.994  64.874  1.00  0.00           N  
ATOM   3121  H   ALA   202      24.623  35.761  65.845  1.00  0.00           H  
ATOM   3122  CA  ALA   202      25.597  36.153  63.969  1.00  0.00           C  
ATOM   3123  HA  ALA   202      25.451  37.041  63.355  1.00  0.00           H  
ATOM   3124  CB  ALA   202      26.880  36.300  64.641  1.00  0.00           C  
ATOM   3125  HB1 ALA   202      27.452  35.375  64.716  1.00  0.00           H  
ATOM   3126  HB2 ALA   202      27.534  36.985  64.101  1.00  0.00           H  
ATOM   3127  HB3 ALA   202      26.756  36.783  65.610  1.00  0.00           H  
ATOM   3128  C   ALA   202      25.527  35.006  62.927  1.00  0.00           C  
ATOM   3129  O   ALA   202      25.713  35.226  61.718  1.00  0.00           O  
ATOM   3130  N   MET   203      25.294  33.773  63.367  1.00  0.00           N  
ATOM   3131  H   MET   203      25.176  33.746  64.370  1.00  0.00           H  
ATOM   3132  CA  MET   203      24.828  32.620  62.549  1.00  0.00           C  
ATOM   3133  HA  MET   203      25.592  32.371  61.813  1.00  0.00           H  
ATOM   3134  CB  MET   203      24.764  31.393  63.434  1.00  0.00           C  
ATOM   3135  HB2 MET   203      24.446  31.695  64.431  1.00  0.00           H  
ATOM   3136  HB3 MET   203      24.122  30.612  63.027  1.00  0.00           H  
ATOM   3137  CG  MET   203      26.220  30.830  63.620  1.00  0.00           C  
ATOM   3138  HG2 MET   203      26.037  29.857  64.077  1.00  0.00           H  
ATOM   3139  HG3 MET   203      26.640  30.613  62.638  1.00  0.00           H  
ATOM   3140  SD  MET   203      27.423  31.762  64.557  1.00  0.00           S  
ATOM   3141  CE  MET   203      28.450  32.261  63.181  1.00  0.00           C  
ATOM   3142  HE1 MET   203      28.091  33.116  62.609  1.00  0.00           H  
ATOM   3143  HE2 MET   203      29.408  32.547  63.616  1.00  0.00           H  
ATOM   3144  HE3 MET   203      28.474  31.426  62.481  1.00  0.00           H  
ATOM   3145  C   MET   203      23.455  32.946  61.858  1.00  0.00           C  
ATOM   3146  O   MET   203      23.277  32.595  60.746  1.00  0.00           O  
ATOM   3147  N   LEU   204      22.518  33.650  62.486  1.00  0.00           N  
ATOM   3148  H   LEU   204      22.595  34.000  63.431  1.00  0.00           H  
ATOM   3149  CA  LEU   204      21.260  33.907  61.771  1.00  0.00           C  
ATOM   3150  HA  LEU   204      20.952  32.961  61.326  1.00  0.00           H  
ATOM   3151  CB  LEU   204      20.176  34.325  62.818  1.00  0.00           C  
ATOM   3152  HB2 LEU   204      20.087  33.553  63.583  1.00  0.00           H  
ATOM   3153  HB3 LEU   204      20.590  35.154  63.391  1.00  0.00           H  
ATOM   3154  CG  LEU   204      18.742  34.816  62.370  1.00  0.00           C  
ATOM   3155  HG  LEU   204      18.754  35.786  61.875  1.00  0.00           H  
ATOM   3156  CD1 LEU   204      18.255  33.780  61.346  1.00  0.00           C  
ATOM   3157 HD11 LEU   204      17.169  33.831  61.264  1.00  0.00           H  
ATOM   3158 HD12 LEU   204      18.599  33.999  60.335  1.00  0.00           H  
ATOM   3159 HD13 LEU   204      18.491  32.751  61.619  1.00  0.00           H  
ATOM   3160  CD2 LEU   204      17.711  34.765  63.612  1.00  0.00           C  
ATOM   3161 HD21 LEU   204      16.795  35.233  63.251  1.00  0.00           H  
ATOM   3162 HD22 LEU   204      17.671  33.742  63.984  1.00  0.00           H  
ATOM   3163 HD23 LEU   204      18.079  35.375  64.437  1.00  0.00           H  
ATOM   3164  C   LEU   204      21.481  34.880  60.509  1.00  0.00           C  
ATOM   3165  O   LEU   204      20.961  34.603  59.439  1.00  0.00           O  
ATOM   3166  N   ALA   205      22.352  35.930  60.673  1.00  0.00           N  
ATOM   3167  H   ALA   205      22.667  36.289  61.563  1.00  0.00           H  
ATOM   3168  CA  ALA   205      22.674  36.737  59.533  1.00  0.00           C  
ATOM   3169  HA  ALA   205      21.760  37.220  59.186  1.00  0.00           H  
ATOM   3170  CB  ALA   205      23.563  37.839  60.209  1.00  0.00           C  
ATOM   3171  HB1 ALA   205      24.466  37.360  60.588  1.00  0.00           H  
ATOM   3172  HB2 ALA   205      23.872  38.464  59.372  1.00  0.00           H  
ATOM   3173  HB3 ALA   205      22.932  38.361  60.928  1.00  0.00           H  
ATOM   3174  C   ALA   205      23.356  35.928  58.384  1.00  0.00           C  
ATOM   3175  O   ALA   205      23.075  36.178  57.182  1.00  0.00           O  
ATOM   3176  N   TYR   206      24.215  34.968  58.711  1.00  0.00           N  
ATOM   3177  H   TYR   206      24.419  34.836  59.691  1.00  0.00           H  
ATOM   3178  CA  TYR   206      24.942  34.043  57.797  1.00  0.00           C  
ATOM   3179  HA  TYR   206      25.462  34.568  56.996  1.00  0.00           H  
ATOM   3180  CB  TYR   206      26.046  33.272  58.558  1.00  0.00           C  
ATOM   3181  HB2 TYR   206      26.759  34.088  58.674  1.00  0.00           H  
ATOM   3182  HB3 TYR   206      25.719  32.901  59.529  1.00  0.00           H  
ATOM   3183  CG  TYR   206      26.741  32.232  57.773  1.00  0.00           C  
ATOM   3184  CD1 TYR   206      28.002  32.539  57.219  1.00  0.00           C  
ATOM   3185  HD1 TYR   206      28.513  33.455  57.478  1.00  0.00           H  
ATOM   3186  CE1 TYR   206      28.674  31.639  56.468  1.00  0.00           C  
ATOM   3187  HE1 TYR   206      29.657  31.824  56.060  1.00  0.00           H  
ATOM   3188  CZ  TYR   206      28.091  30.368  56.226  1.00  0.00           C  
ATOM   3189  OH  TYR   206      28.765  29.527  55.392  1.00  0.00           O  
ATOM   3190  HH  TYR   206      29.496  29.907  54.900  1.00  0.00           H  
ATOM   3191  CE2 TYR   206      26.917  30.010  56.795  1.00  0.00           C  
ATOM   3192  HE2 TYR   206      26.582  29.011  56.559  1.00  0.00           H  
ATOM   3193  CD2 TYR   206      26.252  30.925  57.573  1.00  0.00           C  
ATOM   3194  HD2 TYR   206      25.386  30.600  58.132  1.00  0.00           H  
ATOM   3195  C   TYR   206      23.926  33.143  57.147  1.00  0.00           C  
ATOM   3196  O   TYR   206      23.902  33.188  55.952  1.00  0.00           O  
ATOM   3197  N   PHE   207      23.052  32.382  57.886  1.00  0.00           N  
ATOM   3198  H   PHE   207      22.911  32.452  58.883  1.00  0.00           H  
ATOM   3199  CA  PHE   207      22.053  31.574  57.188  1.00  0.00           C  
ATOM   3200  HA  PHE   207      22.508  30.978  56.398  1.00  0.00           H  
ATOM   3201  CB  PHE   207      21.422  30.562  58.170  1.00  0.00           C  
ATOM   3202  HB2 PHE   207      21.043  31.047  59.070  1.00  0.00           H  
ATOM   3203  HB3 PHE   207      20.594  29.988  57.755  1.00  0.00           H  
ATOM   3204  CG  PHE   207      22.459  29.526  58.571  1.00  0.00           C  
ATOM   3205  CD1 PHE   207      22.890  29.409  59.830  1.00  0.00           C  
ATOM   3206  HD1 PHE   207      22.460  30.030  60.602  1.00  0.00           H  
ATOM   3207  CE1 PHE   207      23.845  28.415  60.166  1.00  0.00           C  
ATOM   3208  HE1 PHE   207      24.089  28.295  61.212  1.00  0.00           H  
ATOM   3209  CZ  PHE   207      24.382  27.557  59.183  1.00  0.00           C  
ATOM   3210  HZ  PHE   207      25.147  26.846  59.457  1.00  0.00           H  
ATOM   3211  CE2 PHE   207      23.835  27.615  57.908  1.00  0.00           C  
ATOM   3212  HE2 PHE   207      24.291  27.088  57.083  1.00  0.00           H  
ATOM   3213  CD2 PHE   207      22.853  28.584  57.604  1.00  0.00           C  
ATOM   3214  HD2 PHE   207      22.487  28.660  56.591  1.00  0.00           H  
ATOM   3215  C   PHE   207      20.975  32.279  56.436  1.00  0.00           C  
ATOM   3216  O   PHE   207      20.442  31.750  55.475  1.00  0.00           O  
ATOM   3217  N   ILE   208      20.674  33.551  56.687  1.00  0.00           N  
ATOM   3218  H   ILE   208      21.101  33.898  57.534  1.00  0.00           H  
ATOM   3219  CA  ILE   208      19.874  34.444  55.878  1.00  0.00           C  
ATOM   3220  HA  ILE   208      18.900  34.064  55.568  1.00  0.00           H  
ATOM   3221  CB  ILE   208      19.396  35.664  56.785  1.00  0.00           C  
ATOM   3222  HB  ILE   208      20.200  35.956  57.461  1.00  0.00           H  
ATOM   3223  CG2 ILE   208      18.991  36.917  55.884  1.00  0.00           C  
ATOM   3224 HG21 ILE   208      19.904  37.295  55.424  1.00  0.00           H  
ATOM   3225 HG22 ILE   208      18.275  36.535  55.157  1.00  0.00           H  
ATOM   3226 HG23 ILE   208      18.471  37.622  56.532  1.00  0.00           H  
ATOM   3227  CG1 ILE   208      18.219  35.207  57.678  1.00  0.00           C  
ATOM   3228 HG12 ILE   208      17.473  34.807  56.991  1.00  0.00           H  
ATOM   3229 HG13 ILE   208      18.570  34.400  58.322  1.00  0.00           H  
ATOM   3230  CD1 ILE   208      17.535  36.146  58.667  1.00  0.00           C  
ATOM   3231 HD11 ILE   208      18.273  36.589  59.334  1.00  0.00           H  
ATOM   3232 HD12 ILE   208      16.971  36.884  58.096  1.00  0.00           H  
ATOM   3233 HD13 ILE   208      16.740  35.633  59.208  1.00  0.00           H  
ATOM   3234  C   ILE   208      20.525  34.811  54.604  1.00  0.00           C  
ATOM   3235  O   ILE   208      19.944  34.798  53.550  1.00  0.00           O  
ATOM   3236  N   THR   209      21.838  35.206  54.684  1.00  0.00           N  
ATOM   3237  H   THR   209      22.260  35.311  55.596  1.00  0.00           H  
ATOM   3238  CA  THR   209      22.614  35.582  53.470  1.00  0.00           C  
ATOM   3239  HA  THR   209      22.015  36.298  52.908  1.00  0.00           H  
ATOM   3240  CB  THR   209      23.962  36.235  53.966  1.00  0.00           C  
ATOM   3241  HB  THR   209      24.648  35.566  54.486  1.00  0.00           H  
ATOM   3242  CG2 THR   209      24.638  36.981  52.855  1.00  0.00           C  
ATOM   3243 HG21 THR   209      23.981  37.735  52.423  1.00  0.00           H  
ATOM   3244 HG22 THR   209      25.539  37.448  53.251  1.00  0.00           H  
ATOM   3245 HG23 THR   209      24.839  36.262  52.061  1.00  0.00           H  
ATOM   3246  OG1 THR   209      23.582  37.389  54.755  1.00  0.00           O  
ATOM   3247  HG1 THR   209      23.512  37.255  55.703  1.00  0.00           H  
ATOM   3248  C   THR   209      22.876  34.315  52.588  1.00  0.00           C  
ATOM   3249  O   THR   209      22.559  34.357  51.396  1.00  0.00           O  
ATOM   3250  N   TRP   210      23.378  33.218  53.156  1.00  0.00           N  
ATOM   3251  H   TRP   210      23.448  33.253  54.163  1.00  0.00           H  
ATOM   3252  CA  TRP   210      23.596  31.890  52.525  1.00  0.00           C  
ATOM   3253  HA  TRP   210      24.429  31.999  51.832  1.00  0.00           H  
ATOM   3254  CB  TRP   210      24.095  30.913  53.619  1.00  0.00           C  
ATOM   3255  HB2 TRP   210      24.831  31.528  54.137  1.00  0.00           H  
ATOM   3256  HB3 TRP   210      23.277  30.591  54.262  1.00  0.00           H  
ATOM   3257  CG  TRP   210      24.721  29.607  53.173  1.00  0.00           C  
ATOM   3258  CD1 TRP   210      26.061  29.372  53.157  1.00  0.00           C  
ATOM   3259  HD1 TRP   210      26.828  30.122  53.280  1.00  0.00           H  
ATOM   3260  NE1 TRP   210      26.307  28.087  52.699  1.00  0.00           N  
ATOM   3261  HE1 TRP   210      27.264  27.765  52.663  1.00  0.00           H  
ATOM   3262  CE2 TRP   210      25.170  27.396  52.438  1.00  0.00           C  
ATOM   3263  CZ2 TRP   210      24.951  26.043  52.045  1.00  0.00           C  
ATOM   3264  HZ2 TRP   210      25.733  25.307  51.926  1.00  0.00           H  
ATOM   3265  CH2 TRP   210      23.592  25.675  51.880  1.00  0.00           C  
ATOM   3266  HH2 TRP   210      23.352  24.639  51.694  1.00  0.00           H  
ATOM   3267  CZ3 TRP   210      22.570  26.607  52.090  1.00  0.00           C  
ATOM   3268  HZ3 TRP   210      21.538  26.290  52.106  1.00  0.00           H  
ATOM   3269  CE3 TRP   210      22.795  27.909  52.584  1.00  0.00           C  
ATOM   3270  HE3 TRP   210      22.019  28.625  52.811  1.00  0.00           H  
ATOM   3271  CD2 TRP   210      24.154  28.323  52.755  1.00  0.00           C  
ATOM   3272  C   TRP   210      22.421  31.459  51.608  1.00  0.00           C  
ATOM   3273  O   TRP   210      22.544  31.244  50.390  1.00  0.00           O  
ATOM   3274  N   VAL   211      21.249  31.380  52.233  1.00  0.00           N  
ATOM   3275  H   VAL   211      21.152  31.628  53.207  1.00  0.00           H  
ATOM   3276  CA  VAL   211      20.003  30.998  51.471  1.00  0.00           C  
ATOM   3277  HA  VAL   211      20.251  30.126  50.867  1.00  0.00           H  
ATOM   3278  CB  VAL   211      18.853  30.676  52.411  1.00  0.00           C  
ATOM   3279  HB  VAL   211      18.079  30.332  51.725  1.00  0.00           H  
ATOM   3280  CG1 VAL   211      18.902  29.513  53.296  1.00  0.00           C  
ATOM   3281 HG11 VAL   211      19.576  29.811  54.100  1.00  0.00           H  
ATOM   3282 HG12 VAL   211      17.925  29.270  53.713  1.00  0.00           H  
ATOM   3283 HG13 VAL   211      19.251  28.616  52.783  1.00  0.00           H  
ATOM   3284  CG2 VAL   211      18.222  31.921  53.101  1.00  0.00           C  
ATOM   3285 HG21 VAL   211      17.325  31.638  53.652  1.00  0.00           H  
ATOM   3286 HG22 VAL   211      18.884  32.435  53.798  1.00  0.00           H  
ATOM   3287 HG23 VAL   211      17.898  32.679  52.389  1.00  0.00           H  
ATOM   3288  C   VAL   211      19.587  32.037  50.462  1.00  0.00           C  
ATOM   3289  O   VAL   211      19.111  31.556  49.434  1.00  0.00           O  
ATOM   3290  N   SER   212      19.788  33.360  50.571  1.00  0.00           N  
ATOM   3291  H   SER   212      20.367  33.598  51.364  1.00  0.00           H  
ATOM   3292  CA  SER   212      19.747  34.306  49.436  1.00  0.00           C  
ATOM   3293  HA  SER   212      18.813  33.963  48.991  1.00  0.00           H  
ATOM   3294  CB  SER   212      19.701  35.757  50.040  1.00  0.00           C  
ATOM   3295  HB2 SER   212      20.683  36.015  50.436  1.00  0.00           H  
ATOM   3296  HB3 SER   212      19.348  36.431  49.260  1.00  0.00           H  
ATOM   3297  OG  SER   212      18.616  35.818  51.023  1.00  0.00           O  
ATOM   3298  HG  SER   212      18.855  35.280  51.782  1.00  0.00           H  
ATOM   3299  C   SER   212      20.935  34.210  48.363  1.00  0.00           C  
ATOM   3300  O   SER   212      20.835  34.694  47.230  1.00  0.00           O  
ATOM   3301  N   PHE   213      22.028  33.502  48.618  1.00  0.00           N  
ATOM   3302  H   PHE   213      22.185  33.303  49.596  1.00  0.00           H  
ATOM   3303  CA  PHE   213      23.143  33.421  47.641  1.00  0.00           C  
ATOM   3304  HA  PHE   213      23.060  34.249  46.937  1.00  0.00           H  
ATOM   3305  CB  PHE   213      24.573  33.483  48.425  1.00  0.00           C  
ATOM   3306  HB2 PHE   213      24.584  34.419  48.982  1.00  0.00           H  
ATOM   3307  HB3 PHE   213      24.462  32.717  49.192  1.00  0.00           H  
ATOM   3308  CG  PHE   213      25.831  33.559  47.522  1.00  0.00           C  
ATOM   3309  CD1 PHE   213      26.036  34.755  46.846  1.00  0.00           C  
ATOM   3310  HD1 PHE   213      25.304  35.546  46.928  1.00  0.00           H  
ATOM   3311  CE1 PHE   213      27.123  34.861  45.999  1.00  0.00           C  
ATOM   3312  HE1 PHE   213      27.218  35.706  45.332  1.00  0.00           H  
ATOM   3313  CZ  PHE   213      28.008  33.777  45.855  1.00  0.00           C  
ATOM   3314  HZ  PHE   213      28.812  33.858  45.138  1.00  0.00           H  
ATOM   3315  CE2 PHE   213      27.851  32.573  46.491  1.00  0.00           C  
ATOM   3316  HE2 PHE   213      28.288  31.634  46.183  1.00  0.00           H  
ATOM   3317  CD2 PHE   213      26.699  32.513  47.344  1.00  0.00           C  
ATOM   3318  HD2 PHE   213      26.504  31.590  47.871  1.00  0.00           H  
ATOM   3319  C   PHE   213      23.077  32.107  46.871  1.00  0.00           C  
ATOM   3320  O   PHE   213      22.945  31.981  45.673  1.00  0.00           O  
ATOM   3321  N   VAL   214      23.026  31.002  47.663  1.00  0.00           N  
ATOM   3322  H   VAL   214      22.930  31.187  48.651  1.00  0.00           H  
ATOM   3323  CA  VAL   214      23.095  29.529  47.145  1.00  0.00           C  
ATOM   3324  HA  VAL   214      24.024  29.593  46.579  1.00  0.00           H  
ATOM   3325  CB  VAL   214      23.441  28.491  48.284  1.00  0.00           C  
ATOM   3326  HB  VAL   214      22.756  28.591  49.125  1.00  0.00           H  
ATOM   3327  CG1 VAL   214      23.468  27.097  47.753  1.00  0.00           C  
ATOM   3328 HG11 VAL   214      24.088  26.487  48.410  1.00  0.00           H  
ATOM   3329 HG12 VAL   214      22.476  26.654  47.669  1.00  0.00           H  
ATOM   3330 HG13 VAL   214      23.882  27.037  46.747  1.00  0.00           H  
ATOM   3331  CG2 VAL   214      24.865  28.715  48.823  1.00  0.00           C  
ATOM   3332 HG21 VAL   214      25.054  27.991  49.615  1.00  0.00           H  
ATOM   3333 HG22 VAL   214      25.616  28.572  48.046  1.00  0.00           H  
ATOM   3334 HG23 VAL   214      25.068  29.654  49.338  1.00  0.00           H  
ATOM   3335  C   VAL   214      21.980  29.188  46.237  1.00  0.00           C  
ATOM   3336  O   VAL   214      22.167  29.013  45.007  1.00  0.00           O  
ATOM   3337  N   PRO   215      20.738  28.886  46.699  1.00  0.00           N  
ATOM   3338  CD  PRO   215      20.188  29.115  48.016  1.00  0.00           C  
ATOM   3339  HD2 PRO   215      20.632  30.049  48.360  1.00  0.00           H  
ATOM   3340  HD3 PRO   215      20.410  28.305  48.710  1.00  0.00           H  
ATOM   3341  CG  PRO   215      18.701  29.135  47.858  1.00  0.00           C  
ATOM   3342  HG2 PRO   215      18.250  30.043  47.459  1.00  0.00           H  
ATOM   3343  HG3 PRO   215      18.185  28.860  48.778  1.00  0.00           H  
ATOM   3344  CB  PRO   215      18.515  28.097  46.715  1.00  0.00           C  
ATOM   3345  HB2 PRO   215      17.553  28.361  46.276  1.00  0.00           H  
ATOM   3346  HB3 PRO   215      18.519  27.081  47.109  1.00  0.00           H  
ATOM   3347  CA  PRO   215      19.717  28.409  45.793  1.00  0.00           C  
ATOM   3348  HA  PRO   215      19.897  27.429  45.352  1.00  0.00           H  
ATOM   3349  C   PRO   215      19.287  29.379  44.668  1.00  0.00           C  
ATOM   3350  O   PRO   215      18.812  29.060  43.607  1.00  0.00           O  
ATOM   3351  N   LEU   216      19.503  30.715  44.879  1.00  0.00           N  
ATOM   3352  H   LEU   216      20.047  31.003  45.680  1.00  0.00           H  
ATOM   3353  CA  LEU   216      19.359  31.715  43.844  1.00  0.00           C  
ATOM   3354  HA  LEU   216      18.383  31.588  43.376  1.00  0.00           H  
ATOM   3355  CB  LEU   216      19.606  33.139  44.427  1.00  0.00           C  
ATOM   3356  HB2 LEU   216      18.782  33.377  45.099  1.00  0.00           H  
ATOM   3357  HB3 LEU   216      20.537  33.099  44.993  1.00  0.00           H  
ATOM   3358  CG  LEU   216      19.673  34.368  43.621  1.00  0.00           C  
ATOM   3359  HG  LEU   216      19.147  35.154  44.163  1.00  0.00           H  
ATOM   3360  CD1 LEU   216      21.013  34.962  43.227  1.00  0.00           C  
ATOM   3361 HD11 LEU   216      20.901  36.046  43.200  1.00  0.00           H  
ATOM   3362 HD12 LEU   216      21.705  34.783  44.050  1.00  0.00           H  
ATOM   3363 HD13 LEU   216      21.374  34.568  42.277  1.00  0.00           H  
ATOM   3364  CD2 LEU   216      18.827  34.339  42.315  1.00  0.00           C  
ATOM   3365 HD21 LEU   216      18.635  35.360  41.985  1.00  0.00           H  
ATOM   3366 HD22 LEU   216      19.332  33.859  41.476  1.00  0.00           H  
ATOM   3367 HD23 LEU   216      17.853  33.917  42.564  1.00  0.00           H  
ATOM   3368  C   LEU   216      20.309  31.410  42.674  1.00  0.00           C  
ATOM   3369  O   LEU   216      19.908  31.226  41.503  1.00  0.00           O  
ATOM   3370  N   LEU   217      21.602  31.456  42.998  1.00  0.00           N  
ATOM   3371  H   LEU   217      21.857  31.669  43.952  1.00  0.00           H  
ATOM   3372  CA  LEU   217      22.604  31.206  41.904  1.00  0.00           C  
ATOM   3373  HA  LEU   217      22.458  31.924  41.098  1.00  0.00           H  
ATOM   3374  CB  LEU   217      23.998  31.435  42.515  1.00  0.00           C  
ATOM   3375  HB2 LEU   217      24.168  30.859  43.425  1.00  0.00           H  
ATOM   3376  HB3 LEU   217      24.649  31.078  41.717  1.00  0.00           H  
ATOM   3377  CG  LEU   217      24.369  32.859  42.889  1.00  0.00           C  
ATOM   3378  HG  LEU   217      23.567  33.331  43.456  1.00  0.00           H  
ATOM   3379  CD1 LEU   217      25.632  32.876  43.760  1.00  0.00           C  
ATOM   3380 HD11 LEU   217      26.418  32.283  43.292  1.00  0.00           H  
ATOM   3381 HD12 LEU   217      25.945  33.902  43.955  1.00  0.00           H  
ATOM   3382 HD13 LEU   217      25.276  32.491  44.716  1.00  0.00           H  
ATOM   3383  CD2 LEU   217      24.691  33.677  41.665  1.00  0.00           C  
ATOM   3384 HD21 LEU   217      24.924  34.709  41.931  1.00  0.00           H  
ATOM   3385 HD22 LEU   217      25.638  33.357  41.230  1.00  0.00           H  
ATOM   3386 HD23 LEU   217      23.871  33.730  40.949  1.00  0.00           H  
ATOM   3387  C   LEU   217      22.488  29.866  41.169  1.00  0.00           C  
ATOM   3388  O   LEU   217      22.786  29.749  40.008  1.00  0.00           O  
ATOM   3389  N   ALA   218      21.968  28.892  41.820  1.00  0.00           N  
ATOM   3390  H   ALA   218      22.035  29.004  42.822  1.00  0.00           H  
ATOM   3391  CA  ALA   218      21.626  27.517  41.417  1.00  0.00           C  
ATOM   3392  HA  ALA   218      22.446  27.047  40.874  1.00  0.00           H  
ATOM   3393  CB  ALA   218      21.406  26.658  42.625  1.00  0.00           C  
ATOM   3394  HB1 ALA   218      22.355  26.611  43.159  1.00  0.00           H  
ATOM   3395  HB2 ALA   218      20.651  27.119  43.261  1.00  0.00           H  
ATOM   3396  HB3 ALA   218      21.152  25.665  42.254  1.00  0.00           H  
ATOM   3397  C   ALA   218      20.444  27.454  40.426  1.00  0.00           C  
ATOM   3398  O   ALA   218      20.349  26.493  39.618  1.00  0.00           O  
ATOM   3399  N   ASN   219      19.476  28.355  40.563  1.00  0.00           N  
ATOM   3400  H   ASN   219      19.484  28.935  41.390  1.00  0.00           H  
ATOM   3401  CA  ASN   219      18.261  28.279  39.757  1.00  0.00           C  
ATOM   3402  HA  ASN   219      18.139  27.298  39.298  1.00  0.00           H  
ATOM   3403  CB  ASN   219      17.044  28.557  40.572  1.00  0.00           C  
ATOM   3404  HB2 ASN   219      17.085  29.432  41.221  1.00  0.00           H  
ATOM   3405  HB3 ASN   219      16.336  28.980  39.859  1.00  0.00           H  
ATOM   3406  CG  ASN   219      16.505  27.289  41.245  1.00  0.00           C  
ATOM   3407  OD1 ASN   219      15.569  26.662  40.675  1.00  0.00           O  
ATOM   3408  ND2 ASN   219      17.012  26.833  42.347  1.00  0.00           N  
ATOM   3409 HD21 ASN   219      16.650  26.009  42.805  1.00  0.00           H  
ATOM   3410 HD22 ASN   219      17.642  27.419  42.876  1.00  0.00           H  
ATOM   3411  C   ASN   219      18.384  29.215  38.545  1.00  0.00           C  
ATOM   3412  O   ASN   219      17.958  28.929  37.419  1.00  0.00           O  
ATOM   3413  N   VAL   220      19.052  30.356  38.789  1.00  0.00           N  
ATOM   3414  H   VAL   220      19.497  30.487  39.686  1.00  0.00           H  
ATOM   3415  CA  VAL   220      19.002  31.508  37.922  1.00  0.00           C  
ATOM   3416  HA  VAL   220      18.317  31.256  37.112  1.00  0.00           H  
ATOM   3417  CB  VAL   220      18.551  32.715  38.736  1.00  0.00           C  
ATOM   3418  HB  VAL   220      19.346  33.027  39.414  1.00  0.00           H  
ATOM   3419  CG1 VAL   220      18.158  33.917  37.799  1.00  0.00           C  
ATOM   3420 HG11 VAL   220      17.687  34.747  38.326  1.00  0.00           H  
ATOM   3421 HG12 VAL   220      18.958  34.312  37.172  1.00  0.00           H  
ATOM   3422 HG13 VAL   220      17.437  33.659  37.024  1.00  0.00           H  
ATOM   3423  CG2 VAL   220      17.231  32.522  39.521  1.00  0.00           C  
ATOM   3424 HG21 VAL   220      16.846  33.375  40.080  1.00  0.00           H  
ATOM   3425 HG22 VAL   220      16.462  32.274  38.790  1.00  0.00           H  
ATOM   3426 HG23 VAL   220      17.396  31.694  40.211  1.00  0.00           H  
ATOM   3427  C   VAL   220      20.345  31.724  37.204  1.00  0.00           C  
ATOM   3428  O   VAL   220      21.433  31.490  37.789  1.00  0.00           O  
ATOM   3429  N   GLN   221      20.236  32.101  35.949  1.00  0.00           N  
ATOM   3430  H   GLN   221      19.325  32.043  35.517  1.00  0.00           H  
ATOM   3431  CA  GLN   221      21.292  32.530  35.101  1.00  0.00           C  
ATOM   3432  HA  GLN   221      22.104  31.888  35.444  1.00  0.00           H  
ATOM   3433  CB  GLN   221      20.870  32.168  33.655  1.00  0.00           C  
ATOM   3434  HB2 GLN   221      20.525  31.138  33.738  1.00  0.00           H  
ATOM   3435  HB3 GLN   221      19.917  32.650  33.438  1.00  0.00           H  
ATOM   3436  CG  GLN   221      21.733  32.449  32.468  1.00  0.00           C  
ATOM   3437  HG2 GLN   221      21.241  32.432  31.495  1.00  0.00           H  
ATOM   3438  HG3 GLN   221      22.137  33.460  32.520  1.00  0.00           H  
ATOM   3439  CD  GLN   221      22.866  31.537  32.184  1.00  0.00           C  
ATOM   3440  OE1 GLN   221      23.028  30.485  32.853  1.00  0.00           O  
ATOM   3441  NE2 GLN   221      23.674  31.759  31.164  1.00  0.00           N  
ATOM   3442 HE21 GLN   221      24.299  31.035  30.837  1.00  0.00           H  
ATOM   3443 HE22 GLN   221      23.654  32.675  30.739  1.00  0.00           H  
ATOM   3444  C   GLN   221      21.752  34.054  35.295  1.00  0.00           C  
ATOM   3445  O   GLN   221      21.316  34.937  34.525  1.00  0.00           O  
ATOM   3446  N   VAL   222      22.556  34.331  36.308  1.00  0.00           N  
ATOM   3447  H   VAL   222      22.758  33.580  36.953  1.00  0.00           H  
ATOM   3448  CA  VAL   222      22.823  35.676  36.766  1.00  0.00           C  
ATOM   3449  HA  VAL   222      22.007  36.346  36.494  1.00  0.00           H  
ATOM   3450  CB  VAL   222      22.756  35.765  38.355  1.00  0.00           C  
ATOM   3451  HB  VAL   222      23.501  35.042  38.687  1.00  0.00           H  
ATOM   3452  CG1 VAL   222      23.156  37.135  38.852  1.00  0.00           C  
ATOM   3453 HG11 VAL   222      23.068  37.155  39.938  1.00  0.00           H  
ATOM   3454 HG12 VAL   222      24.159  37.307  38.462  1.00  0.00           H  
ATOM   3455 HG13 VAL   222      22.513  37.883  38.389  1.00  0.00           H  
ATOM   3456  CG2 VAL   222      21.398  35.426  38.994  1.00  0.00           C  
ATOM   3457 HG21 VAL   222      21.145  34.402  38.719  1.00  0.00           H  
ATOM   3458 HG22 VAL   222      21.398  35.415  40.084  1.00  0.00           H  
ATOM   3459 HG23 VAL   222      20.584  36.100  38.727  1.00  0.00           H  
ATOM   3460  C   VAL   222      24.047  36.194  36.084  1.00  0.00           C  
ATOM   3461  O   VAL   222      25.188  35.716  36.307  1.00  0.00           O  
ATOM   3462  N   ALA   223      23.975  37.225  35.255  1.00  0.00           N  
ATOM   3463  H   ALA   223      23.078  37.576  34.952  1.00  0.00           H  
ATOM   3464  CA  ALA   223      25.093  37.853  34.531  1.00  0.00           C  
ATOM   3465  HA  ALA   223      25.731  37.036  34.194  1.00  0.00           H  
ATOM   3466  CB  ALA   223      24.514  38.637  33.387  1.00  0.00           C  
ATOM   3467  HB1 ALA   223      24.072  37.939  32.675  1.00  0.00           H  
ATOM   3468  HB2 ALA   223      23.854  39.469  33.632  1.00  0.00           H  
ATOM   3469  HB3 ALA   223      25.368  39.057  32.855  1.00  0.00           H  
ATOM   3470  C   ALA   223      25.879  38.799  35.406  1.00  0.00           C  
ATOM   3471  O   ALA   223      27.093  38.726  35.474  1.00  0.00           O  
ATOM   3472  N   TYR   224      25.247  39.656  36.124  1.00  0.00           N  
ATOM   3473  H   TYR   224      24.238  39.699  36.102  1.00  0.00           H  
ATOM   3474  CA  TYR   224      25.912  40.479  37.275  1.00  0.00           C  
ATOM   3475  HA  TYR   224      26.817  40.952  36.893  1.00  0.00           H  
ATOM   3476  CB  TYR   224      25.051  41.704  37.676  1.00  0.00           C  
ATOM   3477  HB2 TYR   224      24.106  41.361  38.098  1.00  0.00           H  
ATOM   3478  HB3 TYR   224      25.544  42.250  38.480  1.00  0.00           H  
ATOM   3479  CG  TYR   224      24.652  42.513  36.529  1.00  0.00           C  
ATOM   3480  CD1 TYR   224      25.631  43.344  36.029  1.00  0.00           C  
ATOM   3481  HD1 TYR   224      26.573  43.551  36.515  1.00  0.00           H  
ATOM   3482  CE1 TYR   224      25.396  43.984  34.776  1.00  0.00           C  
ATOM   3483  HE1 TYR   224      26.213  44.559  34.367  1.00  0.00           H  
ATOM   3484  CZ  TYR   224      24.186  43.773  34.074  1.00  0.00           C  
ATOM   3485  OH  TYR   224      24.016  44.149  32.720  1.00  0.00           O  
ATOM   3486  HH  TYR   224      24.561  44.877  32.414  1.00  0.00           H  
ATOM   3487  CE2 TYR   224      23.166  43.071  34.722  1.00  0.00           C  
ATOM   3488  HE2 TYR   224      22.211  42.948  34.233  1.00  0.00           H  
ATOM   3489  CD2 TYR   224      23.396  42.388  35.935  1.00  0.00           C  
ATOM   3490  HD2 TYR   224      22.606  41.786  36.359  1.00  0.00           H  
ATOM   3491  C   TYR   224      26.267  39.682  38.578  1.00  0.00           C  
ATOM   3492  O   TYR   224      26.136  40.245  39.687  1.00  0.00           O  
ATOM   3493  N   GLN   225      26.659  38.416  38.461  1.00  0.00           N  
ATOM   3494  H   GLN   225      26.466  37.847  37.649  1.00  0.00           H  
ATOM   3495  CA  GLN   225      27.078  37.649  39.575  1.00  0.00           C  
ATOM   3496  HA  GLN   225      26.153  37.490  40.131  1.00  0.00           H  
ATOM   3497  CB  GLN   225      27.357  36.195  39.137  1.00  0.00           C  
ATOM   3498  HB2 GLN   225      26.551  35.764  38.544  1.00  0.00           H  
ATOM   3499  HB3 GLN   225      28.084  36.160  38.325  1.00  0.00           H  
ATOM   3500  CG  GLN   225      27.826  35.283  40.241  1.00  0.00           C  
ATOM   3501  HG2 GLN   225      27.210  35.436  41.127  1.00  0.00           H  
ATOM   3502  HG3 GLN   225      27.718  34.317  39.747  1.00  0.00           H  
ATOM   3503  CD  GLN   225      29.258  35.468  40.746  1.00  0.00           C  
ATOM   3504  OE1 GLN   225      30.183  36.029  40.079  1.00  0.00           O  
ATOM   3505  NE2 GLN   225      29.563  35.000  41.912  1.00  0.00           N  
ATOM   3506 HE21 GLN   225      30.356  35.372  42.414  1.00  0.00           H  
ATOM   3507 HE22 GLN   225      29.093  34.202  42.316  1.00  0.00           H  
ATOM   3508  C   GLN   225      28.201  38.173  40.492  1.00  0.00           C  
ATOM   3509  O   GLN   225      28.035  38.040  41.716  1.00  0.00           O  
ATOM   3510  N   PRO   226      29.250  38.861  40.011  1.00  0.00           N  
ATOM   3511  CD  PRO   226      29.605  38.978  38.561  1.00  0.00           C  
ATOM   3512  HD2 PRO   226      28.901  39.521  37.930  1.00  0.00           H  
ATOM   3513  HD3 PRO   226      29.832  37.981  38.184  1.00  0.00           H  
ATOM   3514  CG  PRO   226      30.995  39.703  38.467  1.00  0.00           C  
ATOM   3515  HG2 PRO   226      30.994  40.493  37.716  1.00  0.00           H  
ATOM   3516  HG3 PRO   226      31.752  39.023  38.077  1.00  0.00           H  
ATOM   3517  CB  PRO   226      31.283  40.283  39.861  1.00  0.00           C  
ATOM   3518  HB2 PRO   226      31.207  41.369  39.913  1.00  0.00           H  
ATOM   3519  HB3 PRO   226      32.282  39.949  40.141  1.00  0.00           H  
ATOM   3520  CA  PRO   226      30.251  39.628  40.836  1.00  0.00           C  
ATOM   3521  HA  PRO   226      30.691  38.852  41.463  1.00  0.00           H  
ATOM   3522  C   PRO   226      29.547  40.578  41.757  1.00  0.00           C  
ATOM   3523  O   PRO   226      29.933  40.689  42.905  1.00  0.00           O  
ATOM   3524  N   ALA   227      28.525  41.309  41.294  1.00  0.00           N  
ATOM   3525  H   ALA   227      28.340  41.250  40.303  1.00  0.00           H  
ATOM   3526  CA  ALA   227      27.865  42.299  42.135  1.00  0.00           C  
ATOM   3527  HA  ALA   227      28.586  42.910  42.677  1.00  0.00           H  
ATOM   3528  CB  ALA   227      27.042  43.217  41.264  1.00  0.00           C  
ATOM   3529  HB1 ALA   227      27.740  43.678  40.565  1.00  0.00           H  
ATOM   3530  HB2 ALA   227      26.200  42.687  40.818  1.00  0.00           H  
ATOM   3531  HB3 ALA   227      26.537  43.913  41.933  1.00  0.00           H  
ATOM   3532  C   ALA   227      27.035  41.617  43.263  1.00  0.00           C  
ATOM   3533  O   ALA   227      27.028  42.146  44.395  1.00  0.00           O  
ATOM   3534  N   VAL   228      26.460  40.408  43.024  1.00  0.00           N  
ATOM   3535  H   VAL   228      26.417  40.050  42.081  1.00  0.00           H  
ATOM   3536  CA  VAL   228      25.728  39.636  44.095  1.00  0.00           C  
ATOM   3537  HA  VAL   228      25.060  40.274  44.675  1.00  0.00           H  
ATOM   3538  CB  VAL   228      24.873  38.509  43.531  1.00  0.00           C  
ATOM   3539  HB  VAL   228      25.386  37.766  42.921  1.00  0.00           H  
ATOM   3540  CG1 VAL   228      24.235  37.581  44.669  1.00  0.00           C  
ATOM   3541 HG11 VAL   228      23.558  36.837  44.249  1.00  0.00           H  
ATOM   3542 HG12 VAL   228      25.041  37.006  45.125  1.00  0.00           H  
ATOM   3543 HG13 VAL   228      23.645  38.182  45.360  1.00  0.00           H  
ATOM   3544  CG2 VAL   228      23.699  39.088  42.723  1.00  0.00           C  
ATOM   3545 HG21 VAL   228      23.192  38.216  42.311  1.00  0.00           H  
ATOM   3546 HG22 VAL   228      23.016  39.703  43.309  1.00  0.00           H  
ATOM   3547 HG23 VAL   228      24.119  39.565  41.837  1.00  0.00           H  
ATOM   3548  C   VAL   228      26.767  39.082  45.121  1.00  0.00           C  
ATOM   3549  O   VAL   228      26.652  39.261  46.307  1.00  0.00           O  
ATOM   3550  N   GLN   229      27.905  38.523  44.645  1.00  0.00           N  
ATOM   3551  H   GLN   229      27.995  38.672  43.650  1.00  0.00           H  
ATOM   3552  CA  GLN   229      28.972  38.033  45.483  1.00  0.00           C  
ATOM   3553  HA  GLN   229      28.556  37.241  46.107  1.00  0.00           H  
ATOM   3554  CB  GLN   229      29.998  37.425  44.555  1.00  0.00           C  
ATOM   3555  HB2 GLN   229      29.531  36.640  43.960  1.00  0.00           H  
ATOM   3556  HB3 GLN   229      30.439  38.141  43.861  1.00  0.00           H  
ATOM   3557  CG  GLN   229      31.188  36.919  45.386  1.00  0.00           C  
ATOM   3558  HG2 GLN   229      31.861  37.766  45.516  1.00  0.00           H  
ATOM   3559  HG3 GLN   229      30.852  36.517  46.342  1.00  0.00           H  
ATOM   3560  CD  GLN   229      31.936  35.700  44.725  1.00  0.00           C  
ATOM   3561  OE1 GLN   229      32.015  35.546  43.490  1.00  0.00           O  
ATOM   3562  NE2 GLN   229      32.730  34.960  45.449  1.00  0.00           N  
ATOM   3563 HE21 GLN   229      33.430  34.427  44.953  1.00  0.00           H  
ATOM   3564 HE22 GLN   229      32.544  34.785  46.426  1.00  0.00           H  
ATOM   3565  C   GLN   229      29.577  39.112  46.400  1.00  0.00           C  
ATOM   3566  O   GLN   229      29.662  38.917  47.608  1.00  0.00           O  
ATOM   3567  N   MET   230      29.942  40.250  45.787  1.00  0.00           N  
ATOM   3568  H   MET   230      29.930  40.147  44.783  1.00  0.00           H  
ATOM   3569  CA  MET   230      30.210  41.520  46.426  1.00  0.00           C  
ATOM   3570  HA  MET   230      31.091  41.322  47.037  1.00  0.00           H  
ATOM   3571  CB  MET   230      30.446  42.615  45.376  1.00  0.00           C  
ATOM   3572  HB2 MET   230      31.368  42.345  44.861  1.00  0.00           H  
ATOM   3573  HB3 MET   230      29.575  42.697  44.725  1.00  0.00           H  
ATOM   3574  CG  MET   230      30.661  44.004  46.011  1.00  0.00           C  
ATOM   3575  HG2 MET   230      31.189  43.805  46.944  1.00  0.00           H  
ATOM   3576  HG3 MET   230      31.285  44.595  45.341  1.00  0.00           H  
ATOM   3577  SD  MET   230      29.100  44.867  46.229  1.00  0.00           S  
ATOM   3578  CE  MET   230      28.587  45.290  44.472  1.00  0.00           C  
ATOM   3579  HE1 MET   230      29.201  46.060  44.004  1.00  0.00           H  
ATOM   3580  HE2 MET   230      28.604  44.407  43.833  1.00  0.00           H  
ATOM   3581  HE3 MET   230      27.556  45.645  44.477  1.00  0.00           H  
ATOM   3582  C   MET   230      29.176  41.868  47.515  1.00  0.00           C  
ATOM   3583  O   MET   230      29.509  42.035  48.713  1.00  0.00           O  
ATOM   3584  N   GLY   231      27.809  41.959  47.181  1.00  0.00           N  
ATOM   3585  H   GLY   231      27.532  41.936  46.210  1.00  0.00           H  
ATOM   3586  CA  GLY   231      26.783  42.298  48.193  1.00  0.00           C  
ATOM   3587  HA2 GLY   231      26.978  43.301  48.575  1.00  0.00           H  
ATOM   3588  HA3 GLY   231      25.787  42.299  47.750  1.00  0.00           H  
ATOM   3589  C   GLY   231      26.719  41.326  49.401  1.00  0.00           C  
ATOM   3590  O   GLY   231      26.265  41.668  50.523  1.00  0.00           O  
ATOM   3591  N   ALA   232      26.889  40.052  49.070  1.00  0.00           N  
ATOM   3592  H   ALA   232      26.995  39.774  48.105  1.00  0.00           H  
ATOM   3593  CA  ALA   232      26.674  38.909  49.966  1.00  0.00           C  
ATOM   3594  HA  ALA   232      25.761  39.141  50.515  1.00  0.00           H  
ATOM   3595  CB  ALA   232      26.428  37.655  49.194  1.00  0.00           C  
ATOM   3596  HB1 ALA   232      25.558  37.695  48.540  1.00  0.00           H  
ATOM   3597  HB2 ALA   232      27.291  37.482  48.551  1.00  0.00           H  
ATOM   3598  HB3 ALA   232      26.284  36.792  49.845  1.00  0.00           H  
ATOM   3599  C   ALA   232      27.777  38.865  50.987  1.00  0.00           C  
ATOM   3600  O   ALA   232      27.527  38.620  52.152  1.00  0.00           O  
ATOM   3601  N   ILE   233      29.037  39.043  50.587  1.00  0.00           N  
ATOM   3602  H   ILE   233      29.187  38.980  49.591  1.00  0.00           H  
ATOM   3603  CA  ILE   233      30.217  39.191  51.368  1.00  0.00           C  
ATOM   3604  HA  ILE   233      30.228  38.394  52.111  1.00  0.00           H  
ATOM   3605  CB  ILE   233      31.433  39.328  50.424  1.00  0.00           C  
ATOM   3606  HB  ILE   233      31.299  40.163  49.736  1.00  0.00           H  
ATOM   3607  CG2 ILE   233      32.609  39.707  51.351  1.00  0.00           C  
ATOM   3608 HG21 ILE   233      32.758  39.105  52.248  1.00  0.00           H  
ATOM   3609 HG22 ILE   233      33.554  39.480  50.857  1.00  0.00           H  
ATOM   3610 HG23 ILE   233      32.562  40.738  51.700  1.00  0.00           H  
ATOM   3611  CG1 ILE   233      31.742  38.021  49.679  1.00  0.00           C  
ATOM   3612 HG12 ILE   233      32.122  37.219  50.311  1.00  0.00           H  
ATOM   3613 HG13 ILE   233      30.807  37.566  49.350  1.00  0.00           H  
ATOM   3614  CD1 ILE   233      32.742  38.203  48.552  1.00  0.00           C  
ATOM   3615 HD11 ILE   233      33.700  38.574  48.917  1.00  0.00           H  
ATOM   3616 HD12 ILE   233      32.851  37.271  47.998  1.00  0.00           H  
ATOM   3617 HD13 ILE   233      32.369  38.968  47.871  1.00  0.00           H  
ATOM   3618  C   ILE   233      30.141  40.455  52.215  1.00  0.00           C  
ATOM   3619  O   ILE   233      30.254  40.332  53.412  1.00  0.00           O  
ATOM   3620  N   LEU   234      29.820  41.644  51.689  1.00  0.00           N  
ATOM   3621  H   LEU   234      29.646  41.776  50.703  1.00  0.00           H  
ATOM   3622  CA  LEU   234      29.618  42.883  52.417  1.00  0.00           C  
ATOM   3623  HA  LEU   234      30.590  43.114  52.852  1.00  0.00           H  
ATOM   3624  CB  LEU   234      29.389  44.049  51.412  1.00  0.00           C  
ATOM   3625  HB2 LEU   234      30.165  44.040  50.647  1.00  0.00           H  
ATOM   3626  HB3 LEU   234      28.439  43.828  50.923  1.00  0.00           H  
ATOM   3627  CG  LEU   234      29.240  45.401  52.028  1.00  0.00           C  
ATOM   3628  HG  LEU   234      28.409  45.411  52.733  1.00  0.00           H  
ATOM   3629  CD1 LEU   234      30.440  45.924  52.883  1.00  0.00           C  
ATOM   3630 HD11 LEU   234      30.503  45.483  53.878  1.00  0.00           H  
ATOM   3631 HD12 LEU   234      31.432  45.732  52.473  1.00  0.00           H  
ATOM   3632 HD13 LEU   234      30.362  46.999  53.043  1.00  0.00           H  
ATOM   3633  CD2 LEU   234      28.995  46.345  50.838  1.00  0.00           C  
ATOM   3634 HD21 LEU   234      28.645  47.281  51.276  1.00  0.00           H  
ATOM   3635 HD22 LEU   234      29.908  46.538  50.276  1.00  0.00           H  
ATOM   3636 HD23 LEU   234      28.271  45.927  50.139  1.00  0.00           H  
ATOM   3637  C   LEU   234      28.488  42.791  53.501  1.00  0.00           C  
ATOM   3638  O   LEU   234      28.692  43.165  54.648  1.00  0.00           O  
ATOM   3639  N   VAL   235      27.221  42.392  53.188  1.00  0.00           N  
ATOM   3640  H   VAL   235      26.971  42.184  52.232  1.00  0.00           H  
ATOM   3641  CA  VAL   235      26.071  42.157  54.120  1.00  0.00           C  
ATOM   3642  HA  VAL   235      25.910  43.009  54.780  1.00  0.00           H  
ATOM   3643  CB  VAL   235      24.725  42.004  53.326  1.00  0.00           C  
ATOM   3644  HB  VAL   235      24.807  42.632  52.439  1.00  0.00           H  
ATOM   3645  CG1 VAL   235      24.534  40.555  52.910  1.00  0.00           C  
ATOM   3646 HG11 VAL   235      25.385  40.242  52.307  1.00  0.00           H  
ATOM   3647 HG12 VAL   235      24.309  39.833  53.696  1.00  0.00           H  
ATOM   3648 HG13 VAL   235      23.636  40.461  52.299  1.00  0.00           H  
ATOM   3649  CG2 VAL   235      23.481  42.361  54.170  1.00  0.00           C  
ATOM   3650 HG21 VAL   235      22.608  42.195  53.538  1.00  0.00           H  
ATOM   3651 HG22 VAL   235      23.320  41.616  54.949  1.00  0.00           H  
ATOM   3652 HG23 VAL   235      23.528  43.417  54.438  1.00  0.00           H  
ATOM   3653  C   VAL   235      26.386  41.022  55.046  1.00  0.00           C  
ATOM   3654  O   VAL   235      26.087  41.085  56.217  1.00  0.00           O  
ATOM   3655  N   CYS   236      27.100  39.924  54.660  1.00  0.00           N  
ATOM   3656  H   CYS   236      27.302  39.759  53.684  1.00  0.00           H  
ATOM   3657  CA  CYS   236      27.597  38.946  55.618  1.00  0.00           C  
ATOM   3658  HA  CYS   236      26.812  38.449  56.188  1.00  0.00           H  
ATOM   3659  CB  CYS   236      28.345  37.834  54.850  1.00  0.00           C  
ATOM   3660  HB2 CYS   236      27.655  37.323  54.178  1.00  0.00           H  
ATOM   3661  HB3 CYS   236      29.146  38.236  54.229  1.00  0.00           H  
ATOM   3662  SG  CYS   236      29.031  36.591  55.998  1.00  0.00           S  
ATOM   3663  HG  CYS   236      27.827  36.077  56.262  1.00  0.00           H  
ATOM   3664  C   CYS   236      28.568  39.560  56.662  1.00  0.00           C  
ATOM   3665  O   CYS   236      28.334  39.457  57.856  1.00  0.00           O  
ATOM   3666  N   ALA   237      29.618  40.270  56.211  1.00  0.00           N  
ATOM   3667  H   ALA   237      29.855  40.289  55.229  1.00  0.00           H  
ATOM   3668  CA  ALA   237      30.616  40.741  57.224  1.00  0.00           C  
ATOM   3669  HA  ALA   237      30.798  39.871  57.855  1.00  0.00           H  
ATOM   3670  CB  ALA   237      31.933  40.975  56.513  1.00  0.00           C  
ATOM   3671  HB1 ALA   237      31.868  41.564  55.598  1.00  0.00           H  
ATOM   3672  HB2 ALA   237      32.630  41.321  57.276  1.00  0.00           H  
ATOM   3673  HB3 ALA   237      32.214  39.948  56.280  1.00  0.00           H  
ATOM   3674  C   ALA   237      30.155  41.856  58.132  1.00  0.00           C  
ATOM   3675  O   ALA   237      30.547  41.869  59.353  1.00  0.00           O  
ATOM   3676  N   LEU   238      29.294  42.723  57.563  1.00  0.00           N  
ATOM   3677  H   LEU   238      28.992  42.669  56.601  1.00  0.00           H  
ATOM   3678  CA  LEU   238      28.617  43.731  58.396  1.00  0.00           C  
ATOM   3679  HA  LEU   238      29.341  44.303  58.976  1.00  0.00           H  
ATOM   3680  CB  LEU   238      27.893  44.669  57.457  1.00  0.00           C  
ATOM   3681  HB2 LEU   238      28.547  44.998  56.649  1.00  0.00           H  
ATOM   3682  HB3 LEU   238      27.081  44.080  57.030  1.00  0.00           H  
ATOM   3683  CG  LEU   238      27.332  45.962  58.031  1.00  0.00           C  
ATOM   3684  HG  LEU   238      26.584  45.689  58.775  1.00  0.00           H  
ATOM   3685  CD1 LEU   238      28.449  46.868  58.599  1.00  0.00           C  
ATOM   3686 HD11 LEU   238      28.087  47.853  58.894  1.00  0.00           H  
ATOM   3687 HD12 LEU   238      28.734  46.316  59.494  1.00  0.00           H  
ATOM   3688 HD13 LEU   238      29.217  46.890  57.826  1.00  0.00           H  
ATOM   3689  CD2 LEU   238      26.757  46.803  56.898  1.00  0.00           C  
ATOM   3690 HD21 LEU   238      25.872  46.392  56.412  1.00  0.00           H  
ATOM   3691 HD22 LEU   238      26.457  47.741  57.364  1.00  0.00           H  
ATOM   3692 HD23 LEU   238      27.549  47.008  56.177  1.00  0.00           H  
ATOM   3693  C   LEU   238      27.711  43.034  59.438  1.00  0.00           C  
ATOM   3694  O   LEU   238      27.540  43.469  60.584  1.00  0.00           O  
ATOM   3695  N   GLY   239      26.938  42.028  58.976  1.00  0.00           N  
ATOM   3696  H   GLY   239      27.112  41.824  58.002  1.00  0.00           H  
ATOM   3697  CA  GLY   239      25.928  41.321  59.805  1.00  0.00           C  
ATOM   3698  HA2 GLY   239      25.280  42.127  60.150  1.00  0.00           H  
ATOM   3699  HA3 GLY   239      25.417  40.620  59.145  1.00  0.00           H  
ATOM   3700  C   GLY   239      26.548  40.613  61.019  1.00  0.00           C  
ATOM   3701  O   GLY   239      26.133  40.801  62.163  1.00  0.00           O  
ATOM   3702  N   ILE   240      27.693  39.918  60.840  1.00  0.00           N  
ATOM   3703  H   ILE   240      28.011  39.775  59.892  1.00  0.00           H  
ATOM   3704  CA  ILE   240      28.494  39.451  61.978  1.00  0.00           C  
ATOM   3705  HA  ILE   240      27.828  38.902  62.644  1.00  0.00           H  
ATOM   3706  CB  ILE   240      29.647  38.549  61.441  1.00  0.00           C  
ATOM   3707  HB  ILE   240      30.252  39.073  60.701  1.00  0.00           H  
ATOM   3708  CG2 ILE   240      30.441  38.041  62.670  1.00  0.00           C  
ATOM   3709 HG21 ILE   240      29.720  37.762  63.438  1.00  0.00           H  
ATOM   3710 HG22 ILE   240      31.127  37.271  62.316  1.00  0.00           H  
ATOM   3711 HG23 ILE   240      30.988  38.925  62.998  1.00  0.00           H  
ATOM   3712  CG1 ILE   240      29.152  37.300  60.741  1.00  0.00           C  
ATOM   3713 HG12 ILE   240      28.604  36.586  61.356  1.00  0.00           H  
ATOM   3714 HG13 ILE   240      28.338  37.652  60.108  1.00  0.00           H  
ATOM   3715  CD1 ILE   240      30.202  36.668  59.790  1.00  0.00           C  
ATOM   3716 HD11 ILE   240      31.037  36.288  60.379  1.00  0.00           H  
ATOM   3717 HD12 ILE   240      29.766  35.813  59.273  1.00  0.00           H  
ATOM   3718 HD13 ILE   240      30.632  37.322  59.031  1.00  0.00           H  
ATOM   3719  C   ILE   240      29.030  40.553  62.932  1.00  0.00           C  
ATOM   3720  O   ILE   240      28.816  40.401  64.133  1.00  0.00           O  
ATOM   3721  N   LEU   241      29.602  41.645  62.385  1.00  0.00           N  
ATOM   3722  H   LEU   241      29.768  41.627  61.388  1.00  0.00           H  
ATOM   3723  CA  LEU   241      30.078  42.839  63.118  1.00  0.00           C  
ATOM   3724  HA  LEU   241      30.851  42.619  63.855  1.00  0.00           H  
ATOM   3725  CB  LEU   241      30.574  43.933  62.098  1.00  0.00           C  
ATOM   3726  HB2 LEU   241      30.069  43.894  61.132  1.00  0.00           H  
ATOM   3727  HB3 LEU   241      30.241  44.932  62.379  1.00  0.00           H  
ATOM   3728  CG  LEU   241      32.085  43.875  61.675  1.00  0.00           C  
ATOM   3729  HG  LEU   241      32.246  42.927  61.162  1.00  0.00           H  
ATOM   3730  CD1 LEU   241      32.538  44.985  60.715  1.00  0.00           C  
ATOM   3731 HD11 LEU   241      31.905  44.998  59.827  1.00  0.00           H  
ATOM   3732 HD12 LEU   241      32.277  45.899  61.247  1.00  0.00           H  
ATOM   3733 HD13 LEU   241      33.549  44.938  60.310  1.00  0.00           H  
ATOM   3734  CD2 LEU   241      33.031  43.954  62.840  1.00  0.00           C  
ATOM   3735 HD21 LEU   241      34.040  43.873  62.436  1.00  0.00           H  
ATOM   3736 HD22 LEU   241      33.029  44.964  63.249  1.00  0.00           H  
ATOM   3737 HD23 LEU   241      32.837  43.193  63.596  1.00  0.00           H  
ATOM   3738  C   LEU   241      28.959  43.380  64.034  1.00  0.00           C  
ATOM   3739  O   LEU   241      29.161  43.580  65.219  1.00  0.00           O  
ATOM   3740  N   VAL   242      27.766  43.552  63.496  1.00  0.00           N  
ATOM   3741  H   VAL   242      27.580  43.510  62.504  1.00  0.00           H  
ATOM   3742  CA  VAL   242      26.688  44.187  64.337  1.00  0.00           C  
ATOM   3743  HA  VAL   242      27.162  44.928  64.982  1.00  0.00           H  
ATOM   3744  CB  VAL   242      25.627  44.871  63.462  1.00  0.00           C  
ATOM   3745  HB  VAL   242      25.170  44.080  62.868  1.00  0.00           H  
ATOM   3746  CG1 VAL   242      24.497  45.563  64.264  1.00  0.00           C  
ATOM   3747 HG11 VAL   242      24.892  46.194  65.059  1.00  0.00           H  
ATOM   3748 HG12 VAL   242      23.771  46.142  63.693  1.00  0.00           H  
ATOM   3749 HG13 VAL   242      23.968  44.784  64.814  1.00  0.00           H  
ATOM   3750  CG2 VAL   242      26.148  45.927  62.507  1.00  0.00           C  
ATOM   3751 HG21 VAL   242      26.766  45.383  61.793  1.00  0.00           H  
ATOM   3752 HG22 VAL   242      25.333  46.369  61.933  1.00  0.00           H  
ATOM   3753 HG23 VAL   242      26.708  46.670  63.076  1.00  0.00           H  
ATOM   3754  C   VAL   242      26.036  43.201  65.295  1.00  0.00           C  
ATOM   3755  O   VAL   242      25.495  43.650  66.310  1.00  0.00           O  
ATOM   3756  N   THR   243      26.001  41.899  64.995  1.00  0.00           N  
ATOM   3757  H   THR   243      26.216  41.619  64.049  1.00  0.00           H  
ATOM   3758  CA  THR   243      25.372  40.946  65.903  1.00  0.00           C  
ATOM   3759  HA  THR   243      24.478  41.375  66.354  1.00  0.00           H  
ATOM   3760  CB  THR   243      24.863  39.724  65.062  1.00  0.00           C  
ATOM   3761  HB  THR   243      24.572  38.882  65.690  1.00  0.00           H  
ATOM   3762  CG2 THR   243      23.644  40.185  64.145  1.00  0.00           C  
ATOM   3763 HG21 THR   243      22.820  40.507  64.781  1.00  0.00           H  
ATOM   3764 HG22 THR   243      23.856  41.035  63.496  1.00  0.00           H  
ATOM   3765 HG23 THR   243      23.405  39.313  63.536  1.00  0.00           H  
ATOM   3766  OG1 THR   243      25.831  39.271  64.238  1.00  0.00           O  
ATOM   3767  HG1 THR   243      25.871  39.838  63.464  1.00  0.00           H  
ATOM   3768  C   THR   243      26.304  40.522  66.969  1.00  0.00           C  
ATOM   3769  O   THR   243      25.712  40.144  68.001  1.00  0.00           O  
ATOM   3770  N   PHE   244      27.625  40.450  66.773  1.00  0.00           N  
ATOM   3771  H   PHE   244      28.007  40.600  65.850  1.00  0.00           H  
ATOM   3772  CA  PHE   244      28.618  39.880  67.733  1.00  0.00           C  
ATOM   3773  HA  PHE   244      28.035  39.544  68.591  1.00  0.00           H  
ATOM   3774  CB  PHE   244      29.212  38.586  67.212  1.00  0.00           C  
ATOM   3775  HB2 PHE   244      28.417  37.842  67.257  1.00  0.00           H  
ATOM   3776  HB3 PHE   244      29.364  38.655  66.135  1.00  0.00           H  
ATOM   3777  CG  PHE   244      30.469  37.892  67.915  1.00  0.00           C  
ATOM   3778  CD1 PHE   244      31.741  38.065  67.369  1.00  0.00           C  
ATOM   3779  HD1 PHE   244      31.805  38.726  66.518  1.00  0.00           H  
ATOM   3780  CE1 PHE   244      32.880  37.390  67.870  1.00  0.00           C  
ATOM   3781  HE1 PHE   244      33.858  37.609  67.468  1.00  0.00           H  
ATOM   3782  CZ  PHE   244      32.726  36.576  68.973  1.00  0.00           C  
ATOM   3783  HZ  PHE   244      33.573  36.100  69.446  1.00  0.00           H  
ATOM   3784  CE2 PHE   244      31.509  36.350  69.588  1.00  0.00           C  
ATOM   3785  HE2 PHE   244      31.338  35.694  70.428  1.00  0.00           H  
ATOM   3786  CD2 PHE   244      30.372  37.016  69.005  1.00  0.00           C  
ATOM   3787  HD2 PHE   244      29.409  36.781  69.435  1.00  0.00           H  
ATOM   3788  C   PHE   244      29.783  40.759  68.171  1.00  0.00           C  
ATOM   3789  O   PHE   244      30.076  40.716  69.416  1.00  0.00           O  
ATOM   3790  N   HID   245      30.471  41.516  67.312  1.00  0.00           N  
ATOM   3791  H   HID   245      30.287  41.479  66.320  1.00  0.00           H  
ATOM   3792  CA  HID   245      31.647  42.337  67.669  1.00  0.00           C  
ATOM   3793  HA  HID   245      32.239  41.907  68.477  1.00  0.00           H  
ATOM   3794  CB  HID   245      32.675  42.445  66.505  1.00  0.00           C  
ATOM   3795  HB2 HID   245      32.209  42.438  65.519  1.00  0.00           H  
ATOM   3796  HB3 HID   245      33.256  43.334  66.751  1.00  0.00           H  
ATOM   3797  CG  HID   245      33.514  41.210  66.441  1.00  0.00           C  
ATOM   3798  ND1 HID   245      34.523  40.829  67.357  1.00  0.00           N  
ATOM   3799  HD1 HID   245      34.972  41.392  68.066  1.00  0.00           H  
ATOM   3800  CE1 HID   245      35.141  39.774  66.752  1.00  0.00           C  
ATOM   3801  HE1 HID   245      36.055  39.282  67.050  1.00  0.00           H  
ATOM   3802  NE2 HID   245      34.498  39.407  65.631  1.00  0.00           N  
ATOM   3803  CD2 HID   245      33.489  40.265  65.355  1.00  0.00           C  
ATOM   3804  HD2 HID   245      32.834  40.306  64.497  1.00  0.00           H  
ATOM   3805  C   HID   245      31.355  43.790  68.228  1.00  0.00           C  
ATOM   3806  O   HID   245      31.892  44.120  69.301  1.00  0.00           O  
ATOM   3807  N   LEU   246      30.367  44.501  67.679  1.00  0.00           N  
ATOM   3808  H   LEU   246      29.766  44.066  66.993  1.00  0.00           H  
ATOM   3809  CA  LEU   246      30.116  45.907  68.015  1.00  0.00           C  
ATOM   3810  HA  LEU   246      31.059  46.348  68.337  1.00  0.00           H  
ATOM   3811  CB  LEU   246      29.708  46.730  66.752  1.00  0.00           C  
ATOM   3812  HB2 LEU   246      28.783  46.268  66.405  1.00  0.00           H  
ATOM   3813  HB3 LEU   246      29.459  47.760  67.007  1.00  0.00           H  
ATOM   3814  CG  LEU   246      30.582  46.735  65.433  1.00  0.00           C  
ATOM   3815  HG  LEU   246      30.632  45.745  64.981  1.00  0.00           H  
ATOM   3816  CD1 LEU   246      29.943  47.795  64.565  1.00  0.00           C  
ATOM   3817 HD11 LEU   246      28.946  47.375  64.428  1.00  0.00           H  
ATOM   3818 HD12 LEU   246      29.896  48.808  64.963  1.00  0.00           H  
ATOM   3819 HD13 LEU   246      30.500  47.796  63.628  1.00  0.00           H  
ATOM   3820  CD2 LEU   246      32.018  47.161  65.846  1.00  0.00           C  
ATOM   3821 HD21 LEU   246      32.617  47.393  64.966  1.00  0.00           H  
ATOM   3822 HD22 LEU   246      31.847  47.932  66.598  1.00  0.00           H  
ATOM   3823 HD23 LEU   246      32.529  46.376  66.404  1.00  0.00           H  
ATOM   3824  C   LEU   246      29.183  46.095  69.222  1.00  0.00           C  
ATOM   3825  O   LEU   246      29.399  47.028  70.006  1.00  0.00           O  
ATOM   3826  N   PRO   247      28.210  45.170  69.472  1.00  0.00           N  
ATOM   3827  CD  PRO   247      27.628  44.106  68.646  1.00  0.00           C  
ATOM   3828  HD2 PRO   247      28.121  43.137  68.719  1.00  0.00           H  
ATOM   3829  HD3 PRO   247      27.431  44.488  67.644  1.00  0.00           H  
ATOM   3830  CG  PRO   247      26.260  43.850  69.246  1.00  0.00           C  
ATOM   3831  HG2 PRO   247      25.945  42.833  69.012  1.00  0.00           H  
ATOM   3832  HG3 PRO   247      25.531  44.600  68.937  1.00  0.00           H  
ATOM   3833  CB  PRO   247      26.576  44.005  70.762  1.00  0.00           C  
ATOM   3834  HB2 PRO   247      27.022  43.068  71.094  1.00  0.00           H  
ATOM   3835  HB3 PRO   247      25.718  44.228  71.396  1.00  0.00           H  
ATOM   3836  CA  PRO   247      27.621  45.158  70.816  1.00  0.00           C  
ATOM   3837  HA  PRO   247      27.088  46.073  71.075  1.00  0.00           H  
ATOM   3838  C   PRO   247      28.499  44.890  72.007  1.00  0.00           C  
ATOM   3839  O   PRO   247      28.303  45.435  73.100  1.00  0.00           O  
ATOM   3840  N   LYS   248      29.573  44.037  71.804  1.00  0.00           N  
ATOM   3841  H   LYS   248      29.671  43.631  70.884  1.00  0.00           H  
ATOM   3842  CA  LYS   248      30.679  43.707  72.735  1.00  0.00           C  
ATOM   3843  HA  LYS   248      30.260  43.474  73.714  1.00  0.00           H  
ATOM   3844  CB  LYS   248      31.463  42.387  72.334  1.00  0.00           C  
ATOM   3845  HB2 LYS   248      31.678  42.419  71.266  1.00  0.00           H  
ATOM   3846  HB3 LYS   248      32.476  42.249  72.710  1.00  0.00           H  
ATOM   3847  CG  LYS   248      30.797  41.010  72.667  1.00  0.00           C  
ATOM   3848  HG2 LYS   248      30.533  40.923  73.721  1.00  0.00           H  
ATOM   3849  HG3 LYS   248      29.871  40.990  72.092  1.00  0.00           H  
ATOM   3850  CD  LYS   248      31.644  39.824  72.269  1.00  0.00           C  
ATOM   3851  HD2 LYS   248      32.330  40.165  71.494  1.00  0.00           H  
ATOM   3852  HD3 LYS   248      32.309  39.477  73.060  1.00  0.00           H  
ATOM   3853  CE  LYS   248      30.694  38.760  71.837  1.00  0.00           C  
ATOM   3854  HE2 LYS   248      30.143  39.207  71.009  1.00  0.00           H  
ATOM   3855  HE3 LYS   248      31.343  37.916  71.605  1.00  0.00           H  
ATOM   3856  NZ  LYS   248      29.715  38.396  72.870  1.00  0.00           N  
ATOM   3857  HZ1 LYS   248      30.166  38.072  73.714  1.00  0.00           H  
ATOM   3858  HZ2 LYS   248      29.040  39.131  73.026  1.00  0.00           H  
ATOM   3859  HZ3 LYS   248      29.058  37.693  72.565  1.00  0.00           H  
ATOM   3860  C   LYS   248      31.716  44.869  73.062  1.00  0.00           C  
ATOM   3861  O   LYS   248      32.426  44.775  74.042  1.00  0.00           O  
ATOM   3862  N   CYS   249      31.709  45.876  72.197  1.00  0.00           N  
ATOM   3863  H   CYS   249      31.273  45.687  71.306  1.00  0.00           H  
ATOM   3864  CA  CYS   249      32.465  47.114  72.326  1.00  0.00           C  
ATOM   3865  HA  CYS   249      33.390  46.792  72.805  1.00  0.00           H  
ATOM   3866  CB  CYS   249      32.889  47.710  70.937  1.00  0.00           C  
ATOM   3867  HB2 CYS   249      32.020  47.771  70.282  1.00  0.00           H  
ATOM   3868  HB3 CYS   249      33.285  48.719  71.051  1.00  0.00           H  
ATOM   3869  SG  CYS   249      34.086  46.536  70.009  1.00  0.00           S  
ATOM   3870  HG  CYS   249      33.300  45.492  70.288  1.00  0.00           H  
ATOM   3871  C   CYS   249      31.667  48.200  73.034  1.00  0.00           C  
ATOM   3872  O   CYS   249      32.236  49.006  73.764  1.00  0.00           O  
ATOM   3873  N   TYR   250      30.383  48.196  72.863  1.00  0.00           N  
ATOM   3874  H   TYR   250      29.974  47.406  72.386  1.00  0.00           H  
ATOM   3875  CA  TYR   250      29.484  49.170  73.330  1.00  0.00           C  
ATOM   3876  HA  TYR   250      29.858  50.163  73.084  1.00  0.00           H  
ATOM   3877  CB  TYR   250      28.112  48.991  72.779  1.00  0.00           C  
ATOM   3878  HB2 TYR   250      28.347  49.066  71.717  1.00  0.00           H  
ATOM   3879  HB3 TYR   250      27.720  47.992  72.971  1.00  0.00           H  
ATOM   3880  CG  TYR   250      27.074  49.969  73.183  1.00  0.00           C  
ATOM   3881  CD1 TYR   250      26.337  50.808  72.256  1.00  0.00           C  
ATOM   3882  HD1 TYR   250      26.514  50.815  71.191  1.00  0.00           H  
ATOM   3883  CE1 TYR   250      25.249  51.552  72.810  1.00  0.00           C  
ATOM   3884  HE1 TYR   250      24.559  52.071  72.161  1.00  0.00           H  
ATOM   3885  CZ  TYR   250      24.980  51.507  74.158  1.00  0.00           C  
ATOM   3886  OH  TYR   250      23.972  52.237  74.716  1.00  0.00           O  
ATOM   3887  HH  TYR   250      23.664  51.971  75.585  1.00  0.00           H  
ATOM   3888  CE2 TYR   250      25.606  50.684  74.996  1.00  0.00           C  
ATOM   3889  HE2 TYR   250      25.271  50.548  76.013  1.00  0.00           H  
ATOM   3890  CD2 TYR   250      26.666  49.850  74.530  1.00  0.00           C  
ATOM   3891  HD2 TYR   250      26.992  49.091  75.225  1.00  0.00           H  
ATOM   3892  C   TYR   250      29.477  49.307  74.878  1.00  0.00           C  
ATOM   3893  O   TYR   250      29.736  50.397  75.343  1.00  0.00           O  
ATOM   3894  N   VAL   251      29.580  48.177  75.573  1.00  0.00           N  
ATOM   3895  H   VAL   251      29.414  47.340  75.032  1.00  0.00           H  
ATOM   3896  CA  VAL   251      29.856  48.009  77.026  1.00  0.00           C  
ATOM   3897  HA  VAL   251      29.126  48.623  77.554  1.00  0.00           H  
ATOM   3898  CB  VAL   251      29.448  46.538  77.385  1.00  0.00           C  
ATOM   3899  HB  VAL   251      29.808  46.386  78.403  1.00  0.00           H  
ATOM   3900  CG1 VAL   251      27.974  46.341  77.252  1.00  0.00           C  
ATOM   3901 HG11 VAL   251      27.636  46.496  76.227  1.00  0.00           H  
ATOM   3902 HG12 VAL   251      27.822  45.300  77.539  1.00  0.00           H  
ATOM   3903 HG13 VAL   251      27.344  47.009  77.840  1.00  0.00           H  
ATOM   3904  CG2 VAL   251      30.118  45.485  76.578  1.00  0.00           C  
ATOM   3905 HG21 VAL   251      30.055  45.681  75.508  1.00  0.00           H  
ATOM   3906 HG22 VAL   251      31.156  45.431  76.907  1.00  0.00           H  
ATOM   3907 HG23 VAL   251      29.661  44.524  76.816  1.00  0.00           H  
ATOM   3908  C   VAL   251      31.297  48.248  77.403  1.00  0.00           C  
ATOM   3909  O   VAL   251      31.516  48.300  78.651  1.00  0.00           O  
ATOM   3910  N   LEU   252      32.249  48.353  76.456  1.00  0.00           N  
ATOM   3911  H   LEU   252      31.886  48.454  75.519  1.00  0.00           H  
ATOM   3912  CA  LEU   252      33.672  48.785  76.701  1.00  0.00           C  
ATOM   3913  HA  LEU   252      33.950  48.654  77.746  1.00  0.00           H  
ATOM   3914  CB  LEU   252      34.557  47.864  75.877  1.00  0.00           C  
ATOM   3915  HB2 LEU   252      34.194  47.906  74.850  1.00  0.00           H  
ATOM   3916  HB3 LEU   252      35.549  48.316  75.861  1.00  0.00           H  
ATOM   3917  CG  LEU   252      34.602  46.415  76.325  1.00  0.00           C  
ATOM   3918  HG  LEU   252      33.679  45.902  76.053  1.00  0.00           H  
ATOM   3919  CD1 LEU   252      35.753  45.643  75.641  1.00  0.00           C  
ATOM   3920 HD11 LEU   252      35.691  46.033  74.625  1.00  0.00           H  
ATOM   3921 HD12 LEU   252      36.667  46.040  76.084  1.00  0.00           H  
ATOM   3922 HD13 LEU   252      35.683  44.558  75.717  1.00  0.00           H  
ATOM   3923  CD2 LEU   252      34.733  46.142  77.807  1.00  0.00           C  
ATOM   3924 HD21 LEU   252      35.596  46.662  78.222  1.00  0.00           H  
ATOM   3925 HD22 LEU   252      33.796  46.534  78.204  1.00  0.00           H  
ATOM   3926 HD23 LEU   252      34.997  45.100  77.986  1.00  0.00           H  
ATOM   3927  C   LEU   252      33.943  50.304  76.503  1.00  0.00           C  
ATOM   3928  O   LEU   252      34.922  50.800  76.985  1.00  0.00           O  
ATOM   3929  N   LEU   253      32.997  50.958  75.751  1.00  0.00           N  
ATOM   3930  H   LEU   253      32.191  50.452  75.414  1.00  0.00           H  
ATOM   3931  CA  LEU   253      32.961  52.456  75.688  1.00  0.00           C  
ATOM   3932  HA  LEU   253      33.960  52.890  75.659  1.00  0.00           H  
ATOM   3933  CB  LEU   253      32.184  52.920  74.448  1.00  0.00           C  
ATOM   3934  HB2 LEU   253      31.199  52.454  74.434  1.00  0.00           H  
ATOM   3935  HB3 LEU   253      31.928  53.966  74.621  1.00  0.00           H  
ATOM   3936  CG  LEU   253      32.801  52.825  73.015  1.00  0.00           C  
ATOM   3937  HG  LEU   253      32.934  51.807  72.652  1.00  0.00           H  
ATOM   3938  CD1 LEU   253      31.754  53.190  72.041  1.00  0.00           C  
ATOM   3939 HD11 LEU   253      31.116  53.986  72.425  1.00  0.00           H  
ATOM   3940 HD12 LEU   253      32.164  53.423  71.059  1.00  0.00           H  
ATOM   3941 HD13 LEU   253      31.068  52.351  71.922  1.00  0.00           H  
ATOM   3942  CD2 LEU   253      34.054  53.624  72.934  1.00  0.00           C  
ATOM   3943 HD21 LEU   253      33.816  54.675  73.101  1.00  0.00           H  
ATOM   3944 HD22 LEU   253      34.779  53.199  73.627  1.00  0.00           H  
ATOM   3945 HD23 LEU   253      34.516  53.643  71.947  1.00  0.00           H  
ATOM   3946  C   LEU   253      32.208  52.962  76.942  1.00  0.00           C  
ATOM   3947  O   LEU   253      32.646  53.998  77.475  1.00  0.00           O  
ATOM   3948  N   TRP   254      31.199  52.205  77.402  1.00  0.00           N  
ATOM   3949  H   TRP   254      30.914  51.413  76.845  1.00  0.00           H  
ATOM   3950  CA  TRP   254      30.348  52.406  78.615  1.00  0.00           C  
ATOM   3951  HA  TRP   254      30.033  53.439  78.767  1.00  0.00           H  
ATOM   3952  CB  TRP   254      28.960  51.723  78.510  1.00  0.00           C  
ATOM   3953  HB2 TRP   254      28.527  51.988  77.545  1.00  0.00           H  
ATOM   3954  HB3 TRP   254      29.019  50.636  78.566  1.00  0.00           H  
ATOM   3955  CG  TRP   254      27.894  52.044  79.424  1.00  0.00           C  
ATOM   3956  CD1 TRP   254      27.866  53.055  80.372  1.00  0.00           C  
ATOM   3957  HD1 TRP   254      28.653  53.775  80.540  1.00  0.00           H  
ATOM   3958  NE1 TRP   254      26.721  52.933  81.096  1.00  0.00           N  
ATOM   3959  HE1 TRP   254      26.678  53.503  81.929  1.00  0.00           H  
ATOM   3960  CE2 TRP   254      25.957  51.862  80.713  1.00  0.00           C  
ATOM   3961  CZ2 TRP   254      24.737  51.377  81.160  1.00  0.00           C  
ATOM   3962  HZ2 TRP   254      24.419  51.717  82.135  1.00  0.00           H  
ATOM   3963  CH2 TRP   254      24.142  50.338  80.512  1.00  0.00           C  
ATOM   3964  HH2 TRP   254      23.370  49.823  81.064  1.00  0.00           H  
ATOM   3965  CZ3 TRP   254      24.721  49.817  79.329  1.00  0.00           C  
ATOM   3966  HZ3 TRP   254      24.433  48.898  78.840  1.00  0.00           H  
ATOM   3967  CE3 TRP   254      25.912  50.348  78.890  1.00  0.00           C  
ATOM   3968  HE3 TRP   254      26.459  49.759  78.169  1.00  0.00           H  
ATOM   3969  CD2 TRP   254      26.569  51.401  79.526  1.00  0.00           C  
ATOM   3970  C   TRP   254      31.029  52.046  79.961  1.00  0.00           C  
ATOM   3971  O   TRP   254      31.183  52.913  80.834  1.00  0.00           O  
ATOM   3972  N   LEU   255      31.514  50.790  80.214  1.00  0.00           N  
ATOM   3973  H   LEU   255      31.527  50.063  79.513  1.00  0.00           H  
ATOM   3974  CA  LEU   255      32.304  50.384  81.402  1.00  0.00           C  
ATOM   3975  HA  LEU   255      32.344  49.300  81.297  1.00  0.00           H  
ATOM   3976  CB  LEU   255      33.749  50.947  81.454  1.00  0.00           C  
ATOM   3977  HB2 LEU   255      33.850  52.020  81.615  1.00  0.00           H  
ATOM   3978  HB3 LEU   255      34.200  50.593  82.381  1.00  0.00           H  
ATOM   3979  CG  LEU   255      34.644  50.395  80.317  1.00  0.00           C  
ATOM   3980  HG  LEU   255      34.060  50.586  79.417  1.00  0.00           H  
ATOM   3981  CD1 LEU   255      35.965  51.151  80.148  1.00  0.00           C  
ATOM   3982 HD11 LEU   255      35.749  52.219  80.132  1.00  0.00           H  
ATOM   3983 HD12 LEU   255      36.615  50.963  81.002  1.00  0.00           H  
ATOM   3984 HD13 LEU   255      36.439  50.937  79.190  1.00  0.00           H  
ATOM   3985  CD2 LEU   255      34.899  48.905  80.340  1.00  0.00           C  
ATOM   3986 HD21 LEU   255      35.375  48.596  81.271  1.00  0.00           H  
ATOM   3987 HD22 LEU   255      33.980  48.348  80.158  1.00  0.00           H  
ATOM   3988 HD23 LEU   255      35.577  48.608  79.539  1.00  0.00           H  
ATOM   3989  C   LEU   255      31.601  50.640  82.675  1.00  0.00           C  
ATOM   3990  O   LEU   255      32.241  51.210  83.641  1.00  0.00           O  
ATOM   3991  N   PRO   256      30.349  50.220  82.806  1.00  0.00           N  
ATOM   3992  CD  PRO   256      29.438  49.485  82.012  1.00  0.00           C  
ATOM   3993  HD2 PRO   256      29.765  48.525  81.614  1.00  0.00           H  
ATOM   3994  HD3 PRO   256      29.179  50.200  81.231  1.00  0.00           H  
ATOM   3995  CG  PRO   256      28.245  49.249  82.813  1.00  0.00           C  
ATOM   3996  HG2 PRO   256      28.208  48.238  83.217  1.00  0.00           H  
ATOM   3997  HG3 PRO   256      27.343  49.331  82.207  1.00  0.00           H  
ATOM   3998  CB  PRO   256      28.186  50.432  83.804  1.00  0.00           C  
ATOM   3999  HB2 PRO   256      27.601  50.217  84.698  1.00  0.00           H  
ATOM   4000  HB3 PRO   256      27.743  51.328  83.370  1.00  0.00           H  
ATOM   4001  CA  PRO   256      29.629  50.663  84.050  1.00  0.00           C  
ATOM   4002  HA  PRO   256      29.716  51.736  84.224  1.00  0.00           H  
ATOM   4003  C   PRO   256      30.089  49.922  85.318  1.00  0.00           C  
ATOM   4004  O   PRO   256      30.826  48.896  85.274  1.00  0.00           O  
ATOM   4005  N   LYS   257      29.536  50.439  86.430  1.00  0.00           N  
ATOM   4006  H   LYS   257      29.080  51.341  86.417  1.00  0.00           H  
ATOM   4007  CA  LYS   257      29.588  49.772  87.697  1.00  0.00           C  
ATOM   4008  HA  LYS   257      30.546  49.282  87.872  1.00  0.00           H  
ATOM   4009  CB  LYS   257      29.432  50.778  88.869  1.00  0.00           C  
ATOM   4010  HB2 LYS   257      29.106  51.715  88.419  1.00  0.00           H  
ATOM   4011  HB3 LYS   257      28.637  50.561  89.583  1.00  0.00           H  
ATOM   4012  CG  LYS   257      30.836  51.062  89.570  1.00  0.00           C  
ATOM   4013  HG2 LYS   257      31.405  50.205  89.930  1.00  0.00           H  
ATOM   4014  HG3 LYS   257      31.472  51.422  88.761  1.00  0.00           H  
ATOM   4015  CD  LYS   257      30.829  52.065  90.793  1.00  0.00           C  
ATOM   4016  HD2 LYS   257      30.314  51.547  91.601  1.00  0.00           H  
ATOM   4017  HD3 LYS   257      31.815  52.392  91.125  1.00  0.00           H  
ATOM   4018  CE  LYS   257      29.964  53.321  90.488  1.00  0.00           C  
ATOM   4019  HE2 LYS   257      30.440  53.758  89.610  1.00  0.00           H  
ATOM   4020  HE3 LYS   257      28.910  53.068  90.376  1.00  0.00           H  
ATOM   4021  NZ  LYS   257      30.132  54.287  91.606  1.00  0.00           N  
ATOM   4022  HZ1 LYS   257      31.087  54.527  91.829  1.00  0.00           H  
ATOM   4023  HZ2 LYS   257      29.698  55.167  91.367  1.00  0.00           H  
ATOM   4024  HZ3 LYS   257      29.621  53.921  92.396  1.00  0.00           H  
ATOM   4025  C   LYS   257      28.506  48.678  87.670  1.00  0.00           C  
ATOM   4026  O   LYS   257      27.355  48.907  87.269  1.00  0.00           O  
ATOM   4027  OXT LYS   257      28.793  47.487  87.950  1.00  0.00           O  
TER    4028      LYS   257 
ATOM   4028  C2  UNK   258      27.839  32.827  52.771  1.00  0.00           C  
ATOM   4029  H4  UNK   258      26.780  33.051  52.594  1.00  0.00           H  
ATOM   4030  H5  UNK   258      27.888  32.106  53.596  1.00  0.00           H  
ATOM   4031  C1  UNK   258      28.530  34.199  53.135  1.00  0.00           C  
ATOM   4032  H2  UNK   258      27.931  34.671  53.924  1.00  0.00           H  
ATOM   4033  H3  UNK   258      29.572  34.043  53.442  1.00  0.00           H  
ATOM   4034  C   UNK   258      28.501  35.246  51.990  1.00  0.00           C  
ATOM   4035  H   UNK   258      29.060  36.180  52.124  1.00  0.00           H  
ATOM   4036  H1  UNK   258      27.502  35.651  51.787  1.00  0.00           H  
ATOM   4037  C5  UNK   258      28.913  34.599  50.627  1.00  0.00           C  
ATOM   4038  H9  UNK   258      30.009  34.631  50.660  1.00  0.00           H  
ATOM   4039  H10 UNK   258      28.614  35.295  49.834  1.00  0.00           H  
ATOM   4040  C4  UNK   258      28.320  33.188  50.399  1.00  0.00           C  
ATOM   4041  H7  UNK   258      27.238  33.322  50.277  1.00  0.00           H  
ATOM   4042  H8  UNK   258      28.666  32.848  49.415  1.00  0.00           H  
ATOM   4043  C3  UNK   258      28.455  32.190  51.522  1.00  0.00           C  
ATOM   4044  H6  UNK   258      27.777  31.380  51.229  1.00  0.00           H  
ATOM   4045  N   UNK   258      29.870  31.862  51.594  1.00  0.00           N  
ATOM   4046  H11 UNK   258      30.112  32.335  52.464  1.00  0.00           H  
ATOM   4047  S   UNK   258      30.191  30.443  52.271  1.00  0.00           S  
ATOM   4048  O1  UNK   258      29.087  29.589  52.024  1.00  0.00           O  
ATOM   4049  O2  UNK   258      31.371  30.033  51.563  1.00  0.00           O  
ATOM   4050  O   UNK   258      30.258  30.928  53.622  1.00  0.00           O  
TER    4051      UNK   258 
ATOM   4051 C116  PA   259      15.359  37.468  61.986  1.00  0.00           C  
ATOM   4052 H16R  PA   259      16.289  37.113  62.434  1.00  0.00           H  
ATOM   4053 H16S  PA   259      15.524  38.510  61.705  1.00  0.00           H  
ATOM   4054 H16T  PA   259      15.004  36.848  61.159  1.00  0.00           H  
ATOM   4055 C115  PA   259      14.503  37.535  63.190  1.00  0.00           C  
ATOM   4056 H15R  PA   259      13.559  37.968  62.854  1.00  0.00           H  
ATOM   4057 H15S  PA   259      14.290  36.576  63.666  1.00  0.00           H  
ATOM   4058 C114  PA   259      15.087  38.380  64.340  1.00  0.00           C  
ATOM   4059 H14R  PA   259      15.905  37.964  64.932  1.00  0.00           H  
ATOM   4060 H14S  PA   259      15.521  39.275  63.887  1.00  0.00           H  
ATOM   4061 C113  PA   259      14.003  38.924  65.267  1.00  0.00           C  
ATOM   4062 H13R  PA   259      14.429  39.713  65.890  1.00  0.00           H  
ATOM   4063 H13S  PA   259      13.120  39.293  64.742  1.00  0.00           H  
ATOM   4064 C112  PA   259      13.478  37.830  66.199  1.00  0.00           C  
ATOM   4065 H12R  PA   259      12.938  37.066  65.635  1.00  0.00           H  
ATOM   4066 H12S  PA   259      14.311  37.305  66.671  1.00  0.00           H  
ATOM   4067 C111  PA   259      12.512  38.436  67.263  1.00  0.00           C  
ATOM   4068 H11R  PA   259      13.106  39.113  67.880  1.00  0.00           H  
ATOM   4069 H11S  PA   259      11.657  38.842  66.719  1.00  0.00           H  
ATOM   4070 C110  PA   259      11.921  37.391  68.196  1.00  0.00           C  
ATOM   4071 H10R  PA   259      11.170  37.854  68.840  1.00  0.00           H  
ATOM   4072 H10S  PA   259      11.351  36.647  67.636  1.00  0.00           H  
ATOM   4073  C19  PA   259      12.968  36.750  69.204  1.00  0.00           C  
ATOM   4074  H9R  PA   259      12.483  35.889  69.668  1.00  0.00           H  
ATOM   4075  H9S  PA   259      13.821  36.256  68.734  1.00  0.00           H  
ATOM   4076  C18  PA   259      13.499  37.750  70.180  1.00  0.00           C  
ATOM   4077  H8R  PA   259      14.350  38.238  69.701  1.00  0.00           H  
ATOM   4078  H8S  PA   259      12.768  38.529  70.408  1.00  0.00           H  
ATOM   4079  C17  PA   259      13.974  37.025  71.488  1.00  0.00           C  
ATOM   4080  H7R  PA   259      13.876  37.637  72.387  1.00  0.00           H  
ATOM   4081  H7S  PA   259      13.333  36.211  71.832  1.00  0.00           H  
ATOM   4082  C16  PA   259      15.396  36.490  71.290  1.00  0.00           C  
ATOM   4083  H6R  PA   259      15.365  36.151  70.253  1.00  0.00           H  
ATOM   4084  H6S  PA   259      16.064  37.353  71.277  1.00  0.00           H  
ATOM   4085  C15  PA   259      15.749  35.346  72.279  1.00  0.00           C  
ATOM   4086  H5R  PA   259      15.525  35.681  73.294  1.00  0.00           H  
ATOM   4087  H5S  PA   259      15.098  34.490  72.089  1.00  0.00           H  
ATOM   4088  C14  PA   259      17.169  34.808  72.105  1.00  0.00           C  
ATOM   4089  H4R  PA   259      17.314  34.386  71.108  1.00  0.00           H  
ATOM   4090  H4S  PA   259      17.913  35.607  72.090  1.00  0.00           H  
ATOM   4091  C13  PA   259      17.615  33.937  73.262  1.00  0.00           C  
ATOM   4092  H3R  PA   259      17.519  34.390  74.251  1.00  0.00           H  
ATOM   4093  H3S  PA   259      16.902  33.110  73.298  1.00  0.00           H  
ATOM   4094  C12  PA   259      19.050  33.542  73.198  1.00  0.00           C  
ATOM   4095  H2R  PA   259      19.311  32.964  72.309  1.00  0.00           H  
ATOM   4096  H2S  PA   259      19.603  34.465  73.012  1.00  0.00           H  
ATOM   4097  C11  PC   260      19.600  32.928  74.468  1.00  0.00           C  
ATOM   4098  O12  PC   260      20.527  32.185  74.422  1.00  0.00           O  
ATOM   4099  O11  PC   260      19.058  33.509  75.568  1.00  0.00           O  
ATOM   4100  C1   PC   260      19.681  33.293  76.787  1.00  0.00           C  
ATOM   4101  HR   PC   260      18.996  33.497  77.614  1.00  0.00           H  
ATOM   4102  HS   PC   260      20.062  32.275  76.901  1.00  0.00           H  
ATOM   4103  C2   PC   260      20.946  34.085  76.924  1.00  0.00           C  
ATOM   4104  HX   PC   260      21.596  33.684  76.142  1.00  0.00           H  
ATOM   4105  C3   PC   260      21.661  33.997  78.295  1.00  0.00           C  
ATOM   4106  HA   PC   260      20.961  34.255  79.094  1.00  0.00           H  
ATOM   4107  HB   PC   260      21.940  32.982  78.589  1.00  0.00           H  
ATOM   4108  O31  PC   260      22.880  34.804  78.271  1.00  0.00           O  
ATOM   4109  P31  PC   260      23.902  34.957  79.466  1.00  0.00           P  
ATOM   4110  O32  PC   260      24.342  33.540  80.037  1.00  0.00           O  
ATOM   4111  C31  PC   260      24.156  33.188  81.362  1.00  0.00           C  
ATOM   4112  H1A  PC   260      24.531  33.999  81.991  1.00  0.00           H  
ATOM   4113  H1B  PC   260      23.112  32.935  81.569  1.00  0.00           H  
ATOM   4114  C32  PC   260      24.772  31.855  81.817  1.00  0.00           C  
ATOM   4115  H2A  PC   260      24.440  31.535  82.806  1.00  0.00           H  
ATOM   4116  H2B  PC   260      24.440  31.149  81.054  1.00  0.00           H  
ATOM   4117  N31  PC   260      26.302  31.756  81.900  1.00  0.00           N  
ATOM   4118  C33  PC   260      26.898  32.875  82.574  1.00  0.00           C  
ATOM   4119  H3A  PC   260      27.987  32.817  82.572  1.00  0.00           H  
ATOM   4120  H3B  PC   260      26.580  33.865  82.243  1.00  0.00           H  
ATOM   4121  H3C  PC   260      26.585  32.789  83.615  1.00  0.00           H  
ATOM   4122  C34  PC   260      26.847  30.448  82.368  1.00  0.00           C  
ATOM   4123  H4A  PC   260      27.936  30.516  82.392  1.00  0.00           H  
ATOM   4124  H4B  PC   260      26.561  30.230  83.398  1.00  0.00           H  
ATOM   4125  H4C  PC   260      26.540  29.605  81.748  1.00  0.00           H  
ATOM   4126  C35  PC   260      26.813  31.861  80.528  1.00  0.00           C  
ATOM   4127  H5A  PC   260      26.782  32.865  80.102  1.00  0.00           H  
ATOM   4128  H5B  PC   260      26.133  31.191  79.998  1.00  0.00           H  
ATOM   4129  H5C  PC   260      27.823  31.476  80.378  1.00  0.00           H  
ATOM   4130  O33  PC   260      25.034  35.608  78.805  1.00  0.00           O  
ATOM   4131  O34  PC   260      23.169  35.668  80.447  1.00  0.00           O  
ATOM   4132  O21  PC   260      20.567  35.466  76.775  1.00  0.00           O  
ATOM   4133  C21  PC   260      20.923  36.114  75.631  1.00  0.00           C  
ATOM   4134  O22  PC   260      21.533  35.575  74.706  1.00  0.00           O  
ATOM   4135  C12  OL   261      20.390  37.510  75.605  1.00  0.00           C  
ATOM   4136  H2R  OL   261      21.150  38.171  75.184  1.00  0.00           H  
ATOM   4137  H2S  OL   261      20.082  37.838  76.600  1.00  0.00           H  
ATOM   4138  C13  OL   261      19.126  37.704  74.736  1.00  0.00           C  
ATOM   4139  H3R  OL   261      18.289  37.549  75.421  1.00  0.00           H  
ATOM   4140  H3S  OL   261      18.923  36.946  73.976  1.00  0.00           H  
ATOM   4141  C14  OL   261      19.017  39.151  74.334  1.00  0.00           C  
ATOM   4142  H4R  OL   261      19.932  39.581  73.920  1.00  0.00           H  
ATOM   4143  H4S  OL   261      18.767  39.774  75.195  1.00  0.00           H  
ATOM   4144  C15  OL   261      18.102  39.429  73.114  1.00  0.00           C  
ATOM   4145  H5R  OL   261      17.121  38.963  73.230  1.00  0.00           H  
ATOM   4146  H5S  OL   261      18.474  38.952  72.206  1.00  0.00           H  
ATOM   4147  C16  OL   261      17.927  40.935  72.792  1.00  0.00           C  
ATOM   4148  H6R  OL   261      18.831  41.520  72.610  1.00  0.00           H  
ATOM   4149  H6S  OL   261      17.381  41.384  73.624  1.00  0.00           H  
ATOM   4150  C17  OL   261      16.924  41.137  71.648  1.00  0.00           C  
ATOM   4151  H7R  OL   261      16.513  42.123  71.874  1.00  0.00           H  
ATOM   4152  H7S  OL   261      16.072  40.463  71.539  1.00  0.00           H  
ATOM   4153  C18  OL   261      17.648  41.408  70.323  1.00  0.00           C  
ATOM   4154  H8R  OL   261      18.146  40.474  70.056  1.00  0.00           H  
ATOM   4155  H8S  OL   261      18.346  42.232  70.488  1.00  0.00           H  
ATOM   4156  C19  OL   261      16.624  41.696  69.274  1.00  0.00           C  
ATOM   4157  H9R  OL   261      15.921  42.440  69.641  1.00  0.00           H  
ATOM   4158 C110  OL   261      16.582  41.293  68.012  1.00  0.00           C  
ATOM   4159 H10R  OL   261      15.833  41.709  67.343  1.00  0.00           H  
ATOM   4160 C111  OL   261      17.510  40.339  67.364  1.00  0.00           C  
ATOM   4161 H11R  OL   261      17.061  39.345  67.416  1.00  0.00           H  
ATOM   4162 H11S  OL   261      18.482  40.233  67.850  1.00  0.00           H  
ATOM   4163 C112  OL   261      17.684  40.756  65.898  1.00  0.00           C  
ATOM   4164 H12R  OL   261      18.177  41.718  65.744  1.00  0.00           H  
ATOM   4165 H12S  OL   261      16.682  40.841  65.474  1.00  0.00           H  
ATOM   4166 C113  OL   261      18.550  39.695  65.137  1.00  0.00           C  
ATOM   4167 H13R  OL   261      18.012  38.757  65.287  1.00  0.00           H  
ATOM   4168 H13S  OL   261      19.501  39.428  65.602  1.00  0.00           H  
ATOM   4169 C114  OL   261      18.820  40.001  63.615  1.00  0.00           C  
ATOM   4170 H14R  OL   261      19.409  40.919  63.561  1.00  0.00           H  
ATOM   4171 H14S  OL   261      17.835  40.206  63.189  1.00  0.00           H  
ATOM   4172 C115  OL   261      19.432  38.868  62.756  1.00  0.00           C  
ATOM   4173 H15R  OL   261      18.800  37.987  62.894  1.00  0.00           H  
ATOM   4174 H15S  OL   261      20.431  38.603  63.107  1.00  0.00           H  
ATOM   4175 C116  OL   261      19.657  39.152  61.246  1.00  0.00           C  
ATOM   4176 H16R  OL   261      20.081  38.217  60.873  1.00  0.00           H  
ATOM   4177 H16S  OL   261      20.372  39.957  61.066  1.00  0.00           H  
ATOM   4178 C117  OL   261      18.322  39.390  60.460  1.00  0.00           C  
ATOM   4179 H17R  OL   261      17.708  40.188  60.883  1.00  0.00           H  
ATOM   4180 H17S  OL   261      17.760  38.457  60.378  1.00  0.00           H  
ATOM   4181 C118  OL   261      18.439  39.819  59.015  1.00  0.00           C  
ATOM   4182 H18R  OL   261      17.452  39.998  58.583  1.00  0.00           H  
ATOM   4183 H18S  OL   261      18.962  38.972  58.567  1.00  0.00           H  
ATOM   4184 H18T  OL   261      18.954  40.778  59.108  1.00  0.00           H  
TER    4185       OL   261 
ATOM   4185 C116  PA   262      47.969  40.710  55.903  1.00  0.00           C  
ATOM   4186 H16R  PA   262      47.450  39.750  55.928  1.00  0.00           H  
ATOM   4187 H16S  PA   262      48.864  40.590  55.288  1.00  0.00           H  
ATOM   4188 H16T  PA   262      47.339  41.447  55.401  1.00  0.00           H  
ATOM   4189 C115  PA   262      48.358  41.251  57.277  1.00  0.00           C  
ATOM   4190 H15R  PA   262      48.953  42.131  57.024  1.00  0.00           H  
ATOM   4191 H15S  PA   262      47.420  41.672  57.647  1.00  0.00           H  
ATOM   4192 C114  PA   262      49.201  40.243  58.094  1.00  0.00           C  
ATOM   4193 H14R  PA   262      48.800  39.228  58.057  1.00  0.00           H  
ATOM   4194 H14S  PA   262      50.225  40.113  57.736  1.00  0.00           H  
ATOM   4195 C113  PA   262      49.177  40.646  59.519  1.00  0.00           C  
ATOM   4196 H13R  PA   262      49.733  41.581  59.616  1.00  0.00           H  
ATOM   4197 H13S  PA   262      48.164  40.854  59.869  1.00  0.00           H  
ATOM   4198 C112  PA   262      49.819  39.592  60.428  1.00  0.00           C  
ATOM   4199 H12R  PA   262      49.300  38.648  60.248  1.00  0.00           H  
ATOM   4200 H12S  PA   262      50.829  39.297  60.139  1.00  0.00           H  
ATOM   4201 C111  PA   262      49.867  39.802  61.932  1.00  0.00           C  
ATOM   4202 H11R  PA   262      50.365  38.918  62.335  1.00  0.00           H  
ATOM   4203 H11S  PA   262      50.579  40.615  62.087  1.00  0.00           H  
ATOM   4204 C110  PA   262      48.561  39.778  62.735  1.00  0.00           C  
ATOM   4205 H10R  PA   262      47.989  40.696  62.588  1.00  0.00           H  
ATOM   4206 H10S  PA   262      47.741  39.111  62.459  1.00  0.00           H  
ATOM   4207  C19  PA   262      48.790  39.542  64.132  1.00  0.00           C  
ATOM   4208  H9R  PA   262      49.237  38.565  64.326  1.00  0.00           H  
ATOM   4209  H9S  PA   262      49.437  40.359  64.459  1.00  0.00           H  
ATOM   4210  C18  PA   262      47.645  39.734  65.025  1.00  0.00           C  
ATOM   4211  H8R  PA   262      47.237  40.746  65.063  1.00  0.00           H  
ATOM   4212  H8S  PA   262      46.830  39.097  64.674  1.00  0.00           H  
ATOM   4213  C17  PA   262      47.858  39.392  66.460  1.00  0.00           C  
ATOM   4214  H7R  PA   262      48.135  38.369  66.721  1.00  0.00           H  
ATOM   4215  H7S  PA   262      48.681  40.022  66.804  1.00  0.00           H  
ATOM   4216  C16  PA   262      46.637  39.666  67.225  1.00  0.00           C  
ATOM   4217  H6R  PA   262      46.193  40.609  66.898  1.00  0.00           H  
ATOM   4218  H6S  PA   262      45.921  38.879  66.979  1.00  0.00           H  
ATOM   4219  C15  PA   262      46.797  39.676  68.763  1.00  0.00           C  
ATOM   4220  H5R  PA   262      47.290  38.800  69.188  1.00  0.00           H  
ATOM   4221  H5S  PA   262      47.465  40.483  69.073  1.00  0.00           H  
ATOM   4222  C14  PA   262      45.412  39.767  69.477  1.00  0.00           C  
ATOM   4223  H4R  PA   262      44.971  40.751  69.309  1.00  0.00           H  
ATOM   4224  H4S  PA   262      44.878  38.986  68.932  1.00  0.00           H  
ATOM   4225  C13  PA   262      45.338  39.515  70.915  1.00  0.00           C  
ATOM   4226  H3R  PA   262      44.322  39.555  71.312  1.00  0.00           H  
ATOM   4227  H3S  PA   262      45.648  38.510  71.210  1.00  0.00           H  
ATOM   4228  C12  PA   262      46.277  40.494  71.633  1.00  0.00           C  
ATOM   4229  H2R  PA   262      47.255  40.287  71.194  1.00  0.00           H  
ATOM   4230  H2S  PA   262      45.927  41.505  71.413  1.00  0.00           H  
ATOM   4231  C11  PC   263      46.335  40.186  73.093  1.00  0.00           C  
ATOM   4232  O12  PC   263      46.319  39.044  73.483  1.00  0.00           O  
ATOM   4233  O11  PC   263      46.572  41.269  73.952  1.00  0.00           O  
ATOM   4234  C1   PC   263      46.938  41.118  75.330  1.00  0.00           C  
ATOM   4235  HR   PC   263      46.557  41.933  75.951  1.00  0.00           H  
ATOM   4236  HS   PC   263      46.331  40.324  75.774  1.00  0.00           H  
ATOM   4237  C2   PC   263      48.402  41.089  75.412  1.00  0.00           C  
ATOM   4238  HX   PC   263      48.855  40.344  74.753  1.00  0.00           H  
ATOM   4239  C3   PC   263      48.993  40.840  76.828  1.00  0.00           C  
ATOM   4240  HA   PC   263      48.769  39.778  76.953  1.00  0.00           H  
ATOM   4241  HB   PC   263      50.057  41.047  76.683  1.00  0.00           H  
ATOM   4242  O31  PC   263      48.374  41.747  77.811  1.00  0.00           O  
ATOM   4243  P31  PC   263      48.788  41.756  79.396  1.00  0.00           P  
ATOM   4244  O32  PC   263      48.184  40.359  79.873  1.00  0.00           O  
ATOM   4245  C31  PC   263      48.943  39.235  80.192  1.00  0.00           C  
ATOM   4246  H1A  PC   263      49.214  38.796  79.229  1.00  0.00           H  
ATOM   4247  H1B  PC   263      49.828  39.597  80.720  1.00  0.00           H  
ATOM   4248  C32  PC   263      48.183  38.262  81.140  1.00  0.00           C  
ATOM   4249  H2A  PC   263      47.300  37.864  80.638  1.00  0.00           H  
ATOM   4250  H2B  PC   263      48.837  37.406  81.306  1.00  0.00           H  
ATOM   4251  N31  PC   263      47.733  38.800  82.528  1.00  0.00           N  
ATOM   4252  C33  PC   263      46.554  39.706  82.365  1.00  0.00           C  
ATOM   4253  H3A  PC   263      45.736  39.130  81.930  1.00  0.00           H  
ATOM   4254  H3B  PC   263      46.501  40.157  83.357  1.00  0.00           H  
ATOM   4255  H3C  PC   263      46.824  40.477  81.642  1.00  0.00           H  
ATOM   4256  C34  PC   263      47.182  37.594  83.214  1.00  0.00           C  
ATOM   4257  H4A  PC   263      47.909  36.792  83.348  1.00  0.00           H  
ATOM   4258  H4B  PC   263      46.677  37.923  84.123  1.00  0.00           H  
ATOM   4259  H4C  PC   263      46.349  37.195  82.632  1.00  0.00           H  
ATOM   4260  C35  PC   263      48.930  39.403  83.195  1.00  0.00           C  
ATOM   4261  H5A  PC   263      48.732  39.344  84.266  1.00  0.00           H  
ATOM   4262  H5B  PC   263      49.042  40.428  82.837  1.00  0.00           H  
ATOM   4263  H5C  PC   263      49.759  38.744  82.930  1.00  0.00           H  
ATOM   4264  O33  PC   263      50.292  41.888  79.319  1.00  0.00           O  
ATOM   4265  O34  PC   263      48.177  42.765  80.196  1.00  0.00           O  
ATOM   4266  O21  PC   263      48.863  42.369  74.930  1.00  0.00           O  
ATOM   4267  C21  PC   263      49.190  42.541  73.637  1.00  0.00           C  
ATOM   4268  O22  PC   263      49.250  41.710  72.772  1.00  0.00           O  
ATOM   4269  C12  OL   264      49.272  44.045  73.342  1.00  0.00           C  
ATOM   4270  H2R  OL   264      48.736  44.728  74.004  1.00  0.00           H  
ATOM   4271  H2S  OL   264      48.884  44.242  72.340  1.00  0.00           H  
ATOM   4272  C13  OL   264      50.754  44.537  73.247  1.00  0.00           C  
ATOM   4273  H3R  OL   264      50.747  45.454  72.654  1.00  0.00           H  
ATOM   4274  H3S  OL   264      51.427  43.820  72.772  1.00  0.00           H  
ATOM   4275  C14  OL   264      51.314  45.040  74.624  1.00  0.00           C  
ATOM   4276  H4R  OL   264      51.640  44.124  75.121  1.00  0.00           H  
ATOM   4277  H4S  OL   264      50.454  45.420  75.180  1.00  0.00           H  
ATOM   4278  C15  OL   264      52.554  45.934  74.696  1.00  0.00           C  
ATOM   4279  H5R  OL   264      52.705  46.155  75.754  1.00  0.00           H  
ATOM   4280  H5S  OL   264      52.307  46.861  74.174  1.00  0.00           H  
ATOM   4281  C16  OL   264      53.808  45.363  74.028  1.00  0.00           C  
ATOM   4282  H6R  OL   264      53.529  44.832  73.115  1.00  0.00           H  
ATOM   4283  H6S  OL   264      54.301  44.628  74.668  1.00  0.00           H  
ATOM   4284  C17  OL   264      55.077  46.231  73.873  1.00  0.00           C  
ATOM   4285  H7R  OL   264      55.987  45.627  73.855  1.00  0.00           H  
ATOM   4286  H7S  OL   264      55.364  46.769  74.779  1.00  0.00           H  
ATOM   4287  C18  OL   264      54.938  47.010  72.537  1.00  0.00           C  
ATOM   4288  H8R  OL   264      55.872  47.573  72.483  1.00  0.00           H  
ATOM   4289  H8S  OL   264      54.043  47.635  72.554  1.00  0.00           H  
ATOM   4290  C19  OL   264      55.076  46.181  71.285  1.00  0.00           C  
ATOM   4291  H9R  OL   264      56.082  45.838  71.057  1.00  0.00           H  
ATOM   4292 C110  OL   264      54.193  45.768  70.450  1.00  0.00           C  
ATOM   4293 H10R  OL   264      54.622  45.232  69.608  1.00  0.00           H  
ATOM   4294 C111  OL   264      52.722  46.114  70.484  1.00  0.00           C  
ATOM   4295 H11R  OL   264      52.340  46.264  71.496  1.00  0.00           H  
ATOM   4296 H11S  OL   264      52.099  45.264  70.199  1.00  0.00           H  
ATOM   4297 C112  OL   264      52.488  47.351  69.548  1.00  0.00           C  
ATOM   4298 H12R  OL   264      52.769  47.157  68.511  1.00  0.00           H  
ATOM   4299 H12S  OL   264      53.150  48.164  69.854  1.00  0.00           H  
ATOM   4300 C113  OL   264      50.990  47.794  69.530  1.00  0.00           C  
ATOM   4301 H13R  OL   264      50.808  48.647  68.871  1.00  0.00           H  
ATOM   4302 H13S  OL   264      50.781  48.220  70.514  1.00  0.00           H  
ATOM   4303 C114  OL   264      50.037  46.704  69.513  1.00  0.00           C  
ATOM   4304 H14R  OL   264      50.011  46.268  70.514  1.00  0.00           H  
ATOM   4305 H14S  OL   264      50.290  45.903  68.815  1.00  0.00           H  
ATOM   4306 C115  OL   264      48.634  46.997  69.116  1.00  0.00           C  
ATOM   4307 H15R  OL   264      48.606  47.843  68.425  1.00  0.00           H  
ATOM   4308 H15S  OL   264      48.196  47.395  70.034  1.00  0.00           H  
ATOM   4309 C116  OL   264      47.810  45.780  68.651  1.00  0.00           C  
ATOM   4310 H16R  OL   264      46.815  46.229  68.681  1.00  0.00           H  
ATOM   4311 H16S  OL   264      47.844  45.015  69.429  1.00  0.00           H  
ATOM   4312 C117  OL   264      48.122  45.125  67.255  1.00  0.00           C  
ATOM   4313 H17R  OL   264      48.964  44.433  67.188  1.00  0.00           H  
ATOM   4314 H17S  OL   264      48.296  45.891  66.496  1.00  0.00           H  
ATOM   4315 C118  OL   264      47.024  44.218  66.793  1.00  0.00           C  
ATOM   4316 H18R  OL   264      47.159  43.745  65.818  1.00  0.00           H  
ATOM   4317 H18S  OL   264      46.102  44.799  66.869  1.00  0.00           H  
ATOM   4318 H18T  OL   264      46.901  43.438  67.547  1.00  0.00           H  
TER    4319       OL   264 
ATOM   4319 C116  PA   265      49.983  44.703  58.192  1.00  0.00           C  
ATOM   4320 H16R  PA   265      49.565  44.742  57.184  1.00  0.00           H  
ATOM   4321 H16S  PA   265      49.079  44.581  58.793  1.00  0.00           H  
ATOM   4322 H16T  PA   265      50.548  43.788  58.383  1.00  0.00           H  
ATOM   4323 C115  PA   265      50.694  46.012  58.687  1.00  0.00           C  
ATOM   4324 H15R  PA   265      51.387  46.442  57.962  1.00  0.00           H  
ATOM   4325 H15S  PA   265      49.888  46.740  58.799  1.00  0.00           H  
ATOM   4326 C114  PA   265      51.514  45.871  60.024  1.00  0.00           C  
ATOM   4327 H14R  PA   265      51.834  46.900  60.201  1.00  0.00           H  
ATOM   4328 H14S  PA   265      50.850  45.751  60.882  1.00  0.00           H  
ATOM   4329 C113  PA   265      52.674  44.860  59.935  1.00  0.00           C  
ATOM   4330 H13R  PA   265      52.286  43.929  59.517  1.00  0.00           H  
ATOM   4331 H13S  PA   265      53.335  45.219  59.142  1.00  0.00           H  
ATOM   4332 C112  PA   265      53.434  44.727  61.180  1.00  0.00           C  
ATOM   4333 H12R  PA   265      53.827  45.694  61.498  1.00  0.00           H  
ATOM   4334 H12S  PA   265      52.665  44.522  61.928  1.00  0.00           H  
ATOM   4335 C111  PA   265      54.595  43.729  61.159  1.00  0.00           C  
ATOM   4336 H11R  PA   265      54.138  42.749  61.012  1.00  0.00           H  
ATOM   4337 H11S  PA   265      55.208  43.970  60.288  1.00  0.00           H  
ATOM   4338 C110  PA   265      55.406  43.685  62.495  1.00  0.00           C  
ATOM   4339 H10R  PA   265      54.774  43.297  63.296  1.00  0.00           H  
ATOM   4340 H10S  PA   265      56.245  42.989  62.424  1.00  0.00           H  
ATOM   4341  C19  PA   265      56.025  45.002  62.907  1.00  0.00           C  
ATOM   4342  H9R  PA   265      56.381  45.490  61.996  1.00  0.00           H  
ATOM   4343  H9S  PA   265      55.249  45.650  63.319  1.00  0.00           H  
ATOM   4344  C18  PA   265      57.194  44.964  63.890  1.00  0.00           C  
ATOM   4345  H8R  PA   265      58.058  44.410  63.516  1.00  0.00           H  
ATOM   4346  H8S  PA   265      57.721  45.920  63.905  1.00  0.00           H  
ATOM   4347  C17  PA   265      56.877  44.544  65.349  1.00  0.00           C  
ATOM   4348  H7R  PA   265      55.975  45.076  65.657  1.00  0.00           H  
ATOM   4349  H7S  PA   265      56.716  43.467  65.265  1.00  0.00           H  
ATOM   4350  C16  PA   265      58.019  44.885  66.316  1.00  0.00           C  
ATOM   4351  H6R  PA   265      58.925  44.577  65.790  1.00  0.00           H  
ATOM   4352  H6S  PA   265      58.181  45.962  66.245  1.00  0.00           H  
ATOM   4353  C15  PA   265      57.736  44.399  67.747  1.00  0.00           C  
ATOM   4354  H5R  PA   265      56.835  44.837  68.181  1.00  0.00           H  
ATOM   4355  H5S  PA   265      57.431  43.351  67.720  1.00  0.00           H  
ATOM   4356  C14  PA   265      58.921  44.668  68.601  1.00  0.00           C  
ATOM   4357  H4R  PA   265      59.859  44.181  68.325  1.00  0.00           H  
ATOM   4358  H4S  PA   265      59.282  45.695  68.685  1.00  0.00           H  
ATOM   4359  C13  PA   265      58.696  44.215  70.029  1.00  0.00           C  
ATOM   4360  H3R  PA   265      57.890  44.795  70.485  1.00  0.00           H  
ATOM   4361  H3S  PA   265      58.633  43.155  70.283  1.00  0.00           H  
ATOM   4362  C12  PA   265      59.818  44.714  70.982  1.00  0.00           C  
ATOM   4363  H2R  PA   265      60.670  44.040  70.868  1.00  0.00           H  
ATOM   4364  H2S  PA   265      60.182  45.737  70.871  1.00  0.00           H  
ATOM   4365  C11  PC   266      59.435  44.561  72.457  1.00  0.00           C  
ATOM   4366  O12  PC   266      58.858  45.462  73.109  1.00  0.00           O  
ATOM   4367  O11  PC   266      59.598  43.325  72.882  1.00  0.00           O  
ATOM   4368  C1   PC   266      59.644  43.200  74.331  1.00  0.00           C  
ATOM   4369  HR   PC   266      60.557  43.649  74.730  1.00  0.00           H  
ATOM   4370  HS   PC   266      58.801  43.784  74.709  1.00  0.00           H  
ATOM   4371  C2   PC   266      59.344  41.753  74.716  1.00  0.00           C  
ATOM   4372  HX   PC   266      58.341  41.492  74.369  1.00  0.00           H  
ATOM   4373  C3   PC   266      59.447  41.478  76.180  1.00  0.00           C  
ATOM   4374  HA   PC   266      58.783  42.172  76.701  1.00  0.00           H  
ATOM   4375  HB   PC   266      59.209  40.422  76.325  1.00  0.00           H  
ATOM   4376  O31  PC   266      60.703  41.764  76.730  1.00  0.00           O  
ATOM   4377  P31  PC   266      60.895  41.672  78.302  1.00  0.00           P  
ATOM   4378  O32  PC   266      61.530  40.254  78.731  1.00  0.00           O  
ATOM   4379  C31  PC   266      60.654  39.170  78.945  1.00  0.00           C  
ATOM   4380  H1A  PC   266      59.797  39.446  79.564  1.00  0.00           H  
ATOM   4381  H1B  PC   266      60.338  38.791  77.970  1.00  0.00           H  
ATOM   4382  C32  PC   266      61.257  38.084  79.799  1.00  0.00           C  
ATOM   4383  H2A  PC   266      62.112  37.739  79.215  1.00  0.00           H  
ATOM   4384  H2B  PC   266      61.657  38.515  80.718  1.00  0.00           H  
ATOM   4385  N31  PC   266      60.439  36.893  80.299  1.00  0.00           N  
ATOM   4386  C33  PC   266      59.732  36.266  79.196  1.00  0.00           C  
ATOM   4387  H3A  PC   266      60.494  35.725  78.632  1.00  0.00           H  
ATOM   4388  H3B  PC   266      59.008  35.580  79.636  1.00  0.00           H  
ATOM   4389  H3C  PC   266      59.368  37.077  78.563  1.00  0.00           H  
ATOM   4390  C34  PC   266      61.400  36.009  81.034  1.00  0.00           C  
ATOM   4391  H4A  PC   266      62.066  36.444  81.780  1.00  0.00           H  
ATOM   4392  H4B  PC   266      60.784  35.302  81.592  1.00  0.00           H  
ATOM   4393  H4C  PC   266      61.942  35.503  80.234  1.00  0.00           H  
ATOM   4394  C35  PC   266      59.460  37.438  81.248  1.00  0.00           C  
ATOM   4395  H5A  PC   266      58.868  36.623  81.668  1.00  0.00           H  
ATOM   4396  H5B  PC   266      58.822  38.229  80.851  1.00  0.00           H  
ATOM   4397  H5C  PC   266      60.017  37.917  82.054  1.00  0.00           H  
ATOM   4398  O33  PC   266      61.916  42.706  78.668  1.00  0.00           O  
ATOM   4399  O34  PC   266      59.556  41.777  78.888  1.00  0.00           O  
ATOM   4400  O21  PC   266      60.241  40.919  74.010  1.00  0.00           O  
ATOM   4401  C21  PC   266      59.924  39.683  73.666  1.00  0.00           C  
ATOM   4402  O22  PC   266      58.957  39.043  73.968  1.00  0.00           O  
ATOM   4403  C12  OL   267      61.079  39.123  72.860  1.00  0.00           C  
ATOM   4404  H2R  OL   267      61.443  38.218  73.350  1.00  0.00           H  
ATOM   4405  H2S  OL   267      61.914  39.825  72.905  1.00  0.00           H  
ATOM   4406  C13  OL   267      60.666  38.903  71.404  1.00  0.00           C  
ATOM   4407  H3R  OL   267      60.540  39.931  71.056  1.00  0.00           H  
ATOM   4408  H3S  OL   267      59.704  38.426  71.209  1.00  0.00           H  
ATOM   4409  C14  OL   267      61.619  38.107  70.519  1.00  0.00           C  
ATOM   4410  H4R  OL   267      61.581  37.095  70.929  1.00  0.00           H  
ATOM   4411  H4S  OL   267      62.614  38.511  70.721  1.00  0.00           H  
ATOM   4412  C15  OL   267      61.400  38.142  68.970  1.00  0.00           C  
ATOM   4413  H5R  OL   267      61.436  39.146  68.542  1.00  0.00           H  
ATOM   4414  H5S  OL   267      60.402  37.791  68.699  1.00  0.00           H  
ATOM   4415  C16  OL   267      62.347  37.241  68.278  1.00  0.00           C  
ATOM   4416  H6R  OL   267      62.036  36.209  68.454  1.00  0.00           H  
ATOM   4417  H6S  OL   267      63.374  37.262  68.649  1.00  0.00           H  
ATOM   4418  C17  OL   267      62.291  37.615  66.796  1.00  0.00           C  
ATOM   4419  H7R  OL   267      62.614  38.654  66.712  1.00  0.00           H  
ATOM   4420  H7S  OL   267      61.244  37.668  66.489  1.00  0.00           H  
ATOM   4421  C18  OL   267      63.070  36.740  65.804  1.00  0.00           C  
ATOM   4422  H8R  OL   267      62.951  35.661  65.917  1.00  0.00           H  
ATOM   4423  H8S  OL   267      64.134  36.919  65.975  1.00  0.00           H  
ATOM   4424  C19  OL   267      62.774  36.986  64.317  1.00  0.00           C  
ATOM   4425  H9R  OL   267      61.966  36.352  63.962  1.00  0.00           H  
ATOM   4426 C110  OL   267      63.349  37.871  63.517  1.00  0.00           C  
ATOM   4427 H10R  OL   267      62.984  37.930  62.494  1.00  0.00           H  
ATOM   4428 C111  OL   267      64.398  38.888  63.872  1.00  0.00           C  
ATOM   4429 H11R  OL   267      65.376  38.589  63.491  1.00  0.00           H  
ATOM   4430 H11S  OL   267      64.517  38.907  64.957  1.00  0.00           H  
ATOM   4431 C112  OL   267      64.191  40.339  63.319  1.00  0.00           C  
ATOM   4432 H12R  OL   267      64.879  41.021  63.822  1.00  0.00           H  
ATOM   4433 H12S  OL   267      63.162  40.675  63.457  1.00  0.00           H  
ATOM   4434 C113  OL   267      64.408  40.430  61.789  1.00  0.00           C  
ATOM   4435 H13R  OL   267      63.716  39.687  61.385  1.00  0.00           H  
ATOM   4436 H13S  OL   267      65.446  40.137  61.618  1.00  0.00           H  
ATOM   4437 C114  OL   267      64.264  41.841  61.160  1.00  0.00           C  
ATOM   4438 H14R  OL   267      63.284  42.251  61.415  1.00  0.00           H  
ATOM   4439 H14S  OL   267      64.336  41.729  60.076  1.00  0.00           H  
ATOM   4440 C115  OL   267      65.207  42.888  61.692  1.00  0.00           C  
ATOM   4441 H15R  OL   267      66.136  42.794  61.125  1.00  0.00           H  
ATOM   4442 H15S  OL   267      65.474  42.688  62.732  1.00  0.00           H  
ATOM   4443 C116  OL   267      64.668  44.269  61.361  1.00  0.00           C  
ATOM   4444 H16R  OL   267      63.602  44.443  61.524  1.00  0.00           H  
ATOM   4445 H16S  OL   267      64.626  44.541  60.305  1.00  0.00           H  
ATOM   4446 C117  OL   267      65.438  45.444  61.987  1.00  0.00           C  
ATOM   4447 H17R  OL   267      66.459  45.376  61.605  1.00  0.00           H  
ATOM   4448 H17S  OL   267      65.486  45.357  63.074  1.00  0.00           H  
ATOM   4449 C118  OL   267      64.940  46.723  61.382  1.00  0.00           C  
ATOM   4450 H18R  OL   267      65.077  46.952  60.323  1.00  0.00           H  
ATOM   4451 H18S  OL   267      65.495  47.449  61.980  1.00  0.00           H  
ATOM   4452 H18T  OL   267      63.866  46.820  61.553  1.00  0.00           H  
TER    4453       OL   267 
ATOM   4453 C116  PA   268      11.538  41.929  60.009  1.00  0.00           C  
ATOM   4454 H16R  PA   268      11.904  41.026  59.515  1.00  0.00           H  
ATOM   4455 H16S  PA   268      12.223  42.638  59.539  1.00  0.00           H  
ATOM   4456 H16T  PA   268      10.511  42.172  59.729  1.00  0.00           H  
ATOM   4457 C115  PA   268      11.663  41.672  61.476  1.00  0.00           C  
ATOM   4458 H15R  PA   268      10.822  41.057  61.804  1.00  0.00           H  
ATOM   4459 H15S  PA   268      12.561  41.051  61.459  1.00  0.00           H  
ATOM   4460 C114  PA   268      11.675  42.954  62.342  1.00  0.00           C  
ATOM   4461 H14R  PA   268      12.536  43.577  62.095  1.00  0.00           H  
ATOM   4462 H14S  PA   268      10.774  43.482  62.022  1.00  0.00           H  
ATOM   4463 C113  PA   268      11.680  42.629  63.763  1.00  0.00           C  
ATOM   4464 H13R  PA   268      10.741  42.174  64.083  1.00  0.00           H  
ATOM   4465 H13S  PA   268      12.459  41.883  63.934  1.00  0.00           H  
ATOM   4466 C112  PA   268      11.931  43.796  64.799  1.00  0.00           C  
ATOM   4467 H12R  PA   268      12.910  44.244  64.614  1.00  0.00           H  
ATOM   4468 H12S  PA   268      11.152  44.562  64.783  1.00  0.00           H  
ATOM   4469 C111  PA   268      11.813  43.270  66.223  1.00  0.00           C  
ATOM   4470 H11R  PA   268      10.779  42.959  66.383  1.00  0.00           H  
ATOM   4471 H11S  PA   268      12.166  42.237  66.251  1.00  0.00           H  
ATOM   4472 C110  PA   268      12.342  44.149  67.389  1.00  0.00           C  
ATOM   4473 H10R  PA   268      13.229  44.639  66.982  1.00  0.00           H  
ATOM   4474 H10S  PA   268      11.583  44.930  67.468  1.00  0.00           H  
ATOM   4475  C19  PA   268      12.655  43.364  68.664  1.00  0.00           C  
ATOM   4476  H9R  PA   268      11.755  42.866  69.030  1.00  0.00           H  
ATOM   4477  H9S  PA   268      13.411  42.578  68.607  1.00  0.00           H  
ATOM   4478  C18  PA   268      13.169  44.284  69.780  1.00  0.00           C  
ATOM   4479  H8R  PA   268      14.039  44.818  69.392  1.00  0.00           H  
ATOM   4480  H8S  PA   268      12.392  45.047  69.861  1.00  0.00           H  
ATOM   4481  C17  PA   268      13.498  43.533  71.096  1.00  0.00           C  
ATOM   4482  H7R  PA   268      12.768  42.721  71.081  1.00  0.00           H  
ATOM   4483  H7S  PA   268      14.492  43.115  70.928  1.00  0.00           H  
ATOM   4484  C16  PA   268      13.524  44.297  72.423  1.00  0.00           C  
ATOM   4485  H6R  PA   268      13.969  43.668  73.197  1.00  0.00           H  
ATOM   4486  H6S  PA   268      14.236  45.112  72.276  1.00  0.00           H  
ATOM   4487  C15  PA   268      12.114  44.791  72.795  1.00  0.00           C  
ATOM   4488  H5R  PA   268      11.833  45.625  72.149  1.00  0.00           H  
ATOM   4489  H5S  PA   268      11.427  43.945  72.729  1.00  0.00           H  
ATOM   4490  C14  PA   268      12.050  45.409  74.255  1.00  0.00           C  
ATOM   4491  H4R  PA   268      12.576  44.827  75.015  1.00  0.00           H  
ATOM   4492  H4S  PA   268      12.587  46.358  74.316  1.00  0.00           H  
ATOM   4493  C13  PA   268      10.651  45.598  74.763  1.00  0.00           C  
ATOM   4494  H3R  PA   268       9.823  45.372  74.089  1.00  0.00           H  
ATOM   4495  H3S  PA   268      10.435  44.999  75.650  1.00  0.00           H  
ATOM   4496  C12  PA   268      10.357  47.029  75.145  1.00  0.00           C  
ATOM   4497  H2R  PA   268      10.726  47.742  74.404  1.00  0.00           H  
ATOM   4498  H2S  PA   268       9.299  47.294  75.207  1.00  0.00           H  
ATOM   4499  C11  PC   269      10.969  47.291  76.502  1.00  0.00           C  
ATOM   4500  O12  PC   269      11.362  46.441  77.369  1.00  0.00           O  
ATOM   4501  O11  PC   269      11.015  48.589  76.747  1.00  0.00           O  
ATOM   4502  C1   PC   269      11.905  49.248  77.697  1.00  0.00           C  
ATOM   4503  HR   PC   269      11.410  50.193  77.937  1.00  0.00           H  
ATOM   4504  HS   PC   269      11.923  48.668  78.624  1.00  0.00           H  
ATOM   4505  C2   PC   269      13.295  49.316  77.206  1.00  0.00           C  
ATOM   4506  HX   PC   269      13.599  48.307  76.917  1.00  0.00           H  
ATOM   4507  C3   PC   269      14.176  49.871  78.325  1.00  0.00           C  
ATOM   4508  HA   PC   269      14.226  49.199  79.186  1.00  0.00           H  
ATOM   4509  HB   PC   269      15.141  50.043  77.841  1.00  0.00           H  
ATOM   4510  O31  PC   269      13.690  51.157  78.824  1.00  0.00           O  
ATOM   4511  P31  PC   269      14.452  51.940  80.029  1.00  0.00           P  
ATOM   4512  O32  PC   269      14.370  50.821  81.098  1.00  0.00           O  
ATOM   4513  C31  PC   269      13.121  50.577  81.746  1.00  0.00           C  
ATOM   4514  H1A  PC   269      12.773  51.485  82.245  1.00  0.00           H  
ATOM   4515  H1B  PC   269      12.333  50.260  81.058  1.00  0.00           H  
ATOM   4516  C32  PC   269      13.331  49.476  82.733  1.00  0.00           C  
ATOM   4517  H2A  PC   269      12.338  49.279  83.140  1.00  0.00           H  
ATOM   4518  H2B  PC   269      13.687  48.595  82.198  1.00  0.00           H  
ATOM   4519  N31  PC   269      14.164  49.520  83.983  1.00  0.00           N  
ATOM   4520  C33  PC   269      13.828  50.649  84.797  1.00  0.00           C  
ATOM   4521  H3A  PC   269      14.330  50.531  85.759  1.00  0.00           H  
ATOM   4522  H3B  PC   269      14.223  51.567  84.359  1.00  0.00           H  
ATOM   4523  H3C  PC   269      12.745  50.724  84.899  1.00  0.00           H  
ATOM   4524  C34  PC   269      13.851  48.347  84.805  1.00  0.00           C  
ATOM   4525  H4A  PC   269      14.193  47.424  84.333  1.00  0.00           H  
ATOM   4526  H4B  PC   269      14.495  48.352  85.685  1.00  0.00           H  
ATOM   4527  H4C  PC   269      12.794  48.218  85.042  1.00  0.00           H  
ATOM   4528  C35  PC   269      15.594  49.658  83.679  1.00  0.00           C  
ATOM   4529  H5A  PC   269      15.673  50.499  82.988  1.00  0.00           H  
ATOM   4530  H5B  PC   269      15.985  48.746  83.226  1.00  0.00           H  
ATOM   4531  H5C  PC   269      16.122  49.898  84.603  1.00  0.00           H  
ATOM   4532  O33  PC   269      15.900  52.078  79.661  1.00  0.00           O  
ATOM   4533  O34  PC   269      13.656  53.212  80.470  1.00  0.00           O  
ATOM   4534  O21  PC   269      13.338  50.254  76.090  1.00  0.00           O  
ATOM   4535  C21  PC   269      14.295  50.081  75.154  1.00  0.00           C  
ATOM   4536  O22  PC   269      15.240  49.324  75.236  1.00  0.00           O  
ATOM   4537  C12  OL   270      14.155  51.001  74.073  1.00  0.00           C  
ATOM   4538  H2R  OL   270      15.143  51.229  73.666  1.00  0.00           H  
ATOM   4539  H2S  OL   270      13.687  51.852  74.572  1.00  0.00           H  
ATOM   4540  C13  OL   270      13.200  50.375  73.069  1.00  0.00           C  
ATOM   4541  H3R  OL   270      12.768  51.268  72.613  1.00  0.00           H  
ATOM   4542  H3S  OL   270      12.330  49.867  73.488  1.00  0.00           H  
ATOM   4543  C14  OL   270      13.832  49.768  71.913  1.00  0.00           C  
ATOM   4544  H4R  OL   270      14.215  48.767  72.122  1.00  0.00           H  
ATOM   4545  H4S  OL   270      14.678  50.355  71.548  1.00  0.00           H  
ATOM   4546  C15  OL   270      12.898  49.742  70.631  1.00  0.00           C  
ATOM   4547  H5R  OL   270      12.719  50.774  70.322  1.00  0.00           H  
ATOM   4548  H5S  OL   270      11.901  49.344  70.834  1.00  0.00           H  
ATOM   4549  C16  OL   270      13.570  48.968  69.451  1.00  0.00           C  
ATOM   4550  H6R  OL   270      14.055  48.151  69.989  1.00  0.00           H  
ATOM   4551  H6S  OL   270      14.388  49.612  69.124  1.00  0.00           H  
ATOM   4552  C17  OL   270      12.678  48.476  68.309  1.00  0.00           C  
ATOM   4553  H7R  OL   270      12.031  47.743  68.795  1.00  0.00           H  
ATOM   4554  H7S  OL   270      13.274  47.862  67.631  1.00  0.00           H  
ATOM   4555  C18  OL   270      11.912  49.530  67.499  1.00  0.00           C  
ATOM   4556  H8R  OL   270      12.640  50.260  67.141  1.00  0.00           H  
ATOM   4557  H8S  OL   270      11.218  50.090  68.129  1.00  0.00           H  
ATOM   4558  C19  OL   270      11.068  48.999  66.423  1.00  0.00           C  
ATOM   4559  H9R  OL   270      11.603  48.331  65.753  1.00  0.00           H  
ATOM   4560 C110  OL   270       9.774  49.318  66.159  1.00  0.00           C  
ATOM   4561 H10R  OL   270       9.190  48.814  65.393  1.00  0.00           H  
ATOM   4562 C111  OL   270       9.004  50.436  66.752  1.00  0.00           C  
ATOM   4563 H11R  OL   270       9.667  51.117  67.290  1.00  0.00           H  
ATOM   4564 H11S  OL   270       8.237  50.031  67.415  1.00  0.00           H  
ATOM   4565 C112  OL   270       8.373  51.110  65.590  1.00  0.00           C  
ATOM   4566 H12R  OL   270       7.545  51.781  65.828  1.00  0.00           H  
ATOM   4567 H12S  OL   270       8.021  50.345  64.895  1.00  0.00           H  
ATOM   4568 C113  OL   270       9.422  51.981  64.761  1.00  0.00           C  
ATOM   4569 H13R  OL   270       8.971  52.287  63.815  1.00  0.00           H  
ATOM   4570 H13S  OL   270      10.285  51.365  64.497  1.00  0.00           H  
ATOM   4571 C114  OL   270       9.798  53.239  65.478  1.00  0.00           C  
ATOM   4572 H14R  OL   270      10.292  53.040  66.432  1.00  0.00           H  
ATOM   4573 H14S  OL   270       8.918  53.754  65.868  1.00  0.00           H  
ATOM   4574 C115  OL   270      10.495  54.304  64.565  1.00  0.00           C  
ATOM   4575 H15R  OL   270      10.690  55.058  65.331  1.00  0.00           H  
ATOM   4576 H15S  OL   270       9.745  54.691  63.873  1.00  0.00           H  
ATOM   4577 C116  OL   270      11.724  53.993  63.708  1.00  0.00           C  
ATOM   4578 H16R  OL   270      11.408  53.441  62.820  1.00  0.00           H  
ATOM   4579 H16S  OL   270      12.509  53.402  64.185  1.00  0.00           H  
ATOM   4580 C117  OL   270      12.361  55.339  63.280  1.00  0.00           C  
ATOM   4581 H17R  OL   270      12.753  55.849  64.163  1.00  0.00           H  
ATOM   4582 H17S  OL   270      11.529  55.951  62.923  1.00  0.00           H  
ATOM   4583 C118  OL   270      13.549  55.242  62.238  1.00  0.00           C  
ATOM   4584 H18R  OL   270      13.253  54.520  61.473  1.00  0.00           H  
ATOM   4585 H18S  OL   270      14.450  54.944  62.779  1.00  0.00           H  
ATOM   4586 H18T  OL   270      13.734  56.143  61.649  1.00  0.00           H  
TER    4587       OL   270 
ATOM   4587 C116  PA   271      15.387  60.975  68.256  1.00  0.00           C  
ATOM   4588 H16R  PA   271      15.738  60.791  67.239  1.00  0.00           H  
ATOM   4589 H16S  PA   271      14.314  61.133  68.130  1.00  0.00           H  
ATOM   4590 H16T  PA   271      15.503  60.038  68.805  1.00  0.00           H  
ATOM   4591 C115  PA   271      16.034  62.135  68.907  1.00  0.00           C  
ATOM   4592 H15R  PA   271      15.607  62.186  69.910  1.00  0.00           H  
ATOM   4593 H15S  PA   271      17.087  61.876  69.033  1.00  0.00           H  
ATOM   4594 C114  PA   271      15.907  63.522  68.275  1.00  0.00           C  
ATOM   4595 H14R  PA   271      16.605  64.170  68.808  1.00  0.00           H  
ATOM   4596 H14S  PA   271      16.346  63.387  67.285  1.00  0.00           H  
ATOM   4597 C113  PA   271      14.406  64.016  68.377  1.00  0.00           C  
ATOM   4598 H13R  PA   271      13.880  63.815  69.312  1.00  0.00           H  
ATOM   4599 H13S  PA   271      14.360  65.107  68.398  1.00  0.00           H  
ATOM   4600 C112  PA   271      13.417  63.630  67.217  1.00  0.00           C  
ATOM   4601 H12R  PA   271      13.682  64.151  66.294  1.00  0.00           H  
ATOM   4602 H12S  PA   271      13.529  62.576  66.953  1.00  0.00           H  
ATOM   4603 C111  PA   271      11.951  63.873  67.436  1.00  0.00           C  
ATOM   4604 H11R  PA   271      11.425  63.520  66.547  1.00  0.00           H  
ATOM   4605 H11S  PA   271      11.603  63.211  68.232  1.00  0.00           H  
ATOM   4606 C110  PA   271      11.543  65.390  67.665  1.00  0.00           C  
ATOM   4607 H10R  PA   271      12.289  65.905  68.274  1.00  0.00           H  
ATOM   4608 H10S  PA   271      11.611  65.922  66.714  1.00  0.00           H  
ATOM   4609  C19  PA   271      10.215  65.621  68.319  1.00  0.00           C  
ATOM   4610  H9R  PA   271       9.476  65.277  67.592  1.00  0.00           H  
ATOM   4611  H9S  PA   271      10.030  65.027  69.217  1.00  0.00           H  
ATOM   4612  C18  PA   271      10.098  67.029  68.802  1.00  0.00           C  
ATOM   4613  H8R  PA   271      10.875  67.101  69.566  1.00  0.00           H  
ATOM   4614  H8S  PA   271      10.342  67.755  68.024  1.00  0.00           H  
ATOM   4615  C17  PA   271       8.747  67.403  69.349  1.00  0.00           C  
ATOM   4616  H7R  PA   271       7.919  67.356  68.640  1.00  0.00           H  
ATOM   4617  H7S  PA   271       8.621  66.551  70.021  1.00  0.00           H  
ATOM   4618  C16  PA   271       8.617  68.771  70.138  1.00  0.00           C  
ATOM   4619  H6R  PA   271       7.563  69.055  70.163  1.00  0.00           H  
ATOM   4620  H6S  PA   271       8.850  68.713  71.203  1.00  0.00           H  
ATOM   4621  C15  PA   271       9.355  69.970  69.608  1.00  0.00           C  
ATOM   4622  H5R  PA   271      10.431  69.818  69.718  1.00  0.00           H  
ATOM   4623  H5S  PA   271       9.144  69.981  68.537  1.00  0.00           H  
ATOM   4624  C14  PA   271       9.074  71.383  70.315  1.00  0.00           C  
ATOM   4625  H4R  PA   271       8.068  71.792  70.197  1.00  0.00           H  
ATOM   4626  H4S  PA   271       9.162  71.130  71.374  1.00  0.00           H  
ATOM   4627  C13  PA   271       9.957  72.502  69.935  1.00  0.00           C  
ATOM   4628  H3R  PA   271       9.791  72.683  68.871  1.00  0.00           H  
ATOM   4629  H3S  PA   271       9.594  73.382  70.470  1.00  0.00           H  
ATOM   4630  C12  PA   271      11.469  72.178  70.161  1.00  0.00           C  
ATOM   4631  H2R  PA   271      11.795  71.528  69.346  1.00  0.00           H  
ATOM   4632  H2S  PA   271      11.986  73.131  70.031  1.00  0.00           H  
ATOM   4633  C11  PC   272      11.752  71.732  71.629  1.00  0.00           C  
ATOM   4634  O12  PC   272      12.066  72.471  72.586  1.00  0.00           O  
ATOM   4635  O11  PC   272      11.620  70.416  71.777  1.00  0.00           O  
ATOM   4636  C1   PC   272      11.896  69.824  73.031  1.00  0.00           C  
ATOM   4637  HR   PC   272      12.975  69.856  73.200  1.00  0.00           H  
ATOM   4638  HS   PC   272      11.517  70.476  73.823  1.00  0.00           H  
ATOM   4639  C2   PC   272      11.218  68.471  73.226  1.00  0.00           C  
ATOM   4640  HX   PC   272      10.155  68.431  72.977  1.00  0.00           H  
ATOM   4641  C3   PC   272      11.337  67.947  74.654  1.00  0.00           C  
ATOM   4642  HA   PC   272      10.610  68.516  75.239  1.00  0.00           H  
ATOM   4643  HB   PC   272      11.124  66.891  74.836  1.00  0.00           H  
ATOM   4644  O31  PC   272      12.693  68.309  75.197  1.00  0.00           O  
ATOM   4645  P31  PC   272      13.097  68.465  76.708  1.00  0.00           P  
ATOM   4646  O32  PC   272      13.501  66.990  77.216  1.00  0.00           O  
ATOM   4647  C31  PC   272      12.455  66.024  77.289  1.00  0.00           C  
ATOM   4648  H1A  PC   272      11.607  66.560  77.723  1.00  0.00           H  
ATOM   4649  H1B  PC   272      12.235  65.587  76.312  1.00  0.00           H  
ATOM   4650  C32  PC   272      12.841  64.901  78.225  1.00  0.00           C  
ATOM   4651  H2A  PC   272      11.981  64.236  78.320  1.00  0.00           H  
ATOM   4652  H2B  PC   272      13.750  64.402  77.885  1.00  0.00           H  
ATOM   4653  N31  PC   272      13.194  65.244  79.625  1.00  0.00           N  
ATOM   4654  C33  PC   272      12.401  66.374  80.173  1.00  0.00           C  
ATOM   4655  H3A  PC   272      11.348  66.097  80.099  1.00  0.00           H  
ATOM   4656  H3B  PC   272      12.803  66.485  81.181  1.00  0.00           H  
ATOM   4657  H3C  PC   272      12.641  67.338  79.722  1.00  0.00           H  
ATOM   4658  C34  PC   272      12.854  64.017  80.430  1.00  0.00           C  
ATOM   4659  H4A  PC   272      11.807  63.781  80.234  1.00  0.00           H  
ATOM   4660  H4B  PC   272      13.456  63.215  80.001  1.00  0.00           H  
ATOM   4661  H4C  PC   272      13.066  64.260  81.472  1.00  0.00           H  
ATOM   4662  C35  PC   272      14.626  65.614  79.721  1.00  0.00           C  
ATOM   4663  H5A  PC   272      15.310  64.771  79.610  1.00  0.00           H  
ATOM   4664  H5B  PC   272      14.649  66.136  80.679  1.00  0.00           H  
ATOM   4665  H5C  PC   272      14.835  66.479  79.089  1.00  0.00           H  
ATOM   4666  O33  PC   272      14.424  69.139  76.785  1.00  0.00           O  
ATOM   4667  O34  PC   272      11.924  68.944  77.490  1.00  0.00           O  
ATOM   4668  O21  PC   272      11.942  67.542  72.350  1.00  0.00           O  
ATOM   4669  C21  PC   272      11.570  66.192  72.278  1.00  0.00           C  
ATOM   4670  O22  PC   272      10.520  65.707  72.670  1.00  0.00           O  
ATOM   4671  C12  OL   273      12.637  65.425  71.532  1.00  0.00           C  
ATOM   4672  H2R  OL   273      13.521  66.066  71.566  1.00  0.00           H  
ATOM   4673  H2S  OL   273      12.348  65.313  70.485  1.00  0.00           H  
ATOM   4674  C13  OL   273      12.960  64.104  72.158  1.00  0.00           C  
ATOM   4675  H3R  OL   273      13.585  63.611  71.411  1.00  0.00           H  
ATOM   4676  H3S  OL   273      12.053  63.517  72.319  1.00  0.00           H  
ATOM   4677  C14  OL   273      13.732  64.285  73.487  1.00  0.00           C  
ATOM   4678  H4R  OL   273      13.930  63.351  74.018  1.00  0.00           H  
ATOM   4679  H4S  OL   273      12.957  64.820  74.040  1.00  0.00           H  
ATOM   4680  C15  OL   273      15.028  65.101  73.408  1.00  0.00           C  
ATOM   4681  H5R  OL   273      15.461  64.969  74.401  1.00  0.00           H  
ATOM   4682  H5S  OL   273      14.951  66.168  73.187  1.00  0.00           H  
ATOM   4683  C16  OL   273      16.059  64.672  72.370  1.00  0.00           C  
ATOM   4684  H6R  OL   273      15.628  64.691  71.367  1.00  0.00           H  
ATOM   4685  H6S  OL   273      16.392  63.639  72.494  1.00  0.00           H  
ATOM   4686  C17  OL   273      17.299  65.493  72.541  1.00  0.00           C  
ATOM   4687  H7R  OL   273      17.805  65.354  73.499  1.00  0.00           H  
ATOM   4688  H7S  OL   273      17.054  66.532  72.769  1.00  0.00           H  
ATOM   4689  C18  OL   273      18.321  65.276  71.403  1.00  0.00           C  
ATOM   4690  H8R  OL   273      19.165  65.944  71.591  1.00  0.00           H  
ATOM   4691  H8S  OL   273      17.860  65.539  70.448  1.00  0.00           H  
ATOM   4692  C19  OL   273      18.791  63.860  71.334  1.00  0.00           C  
ATOM   4693  H9R  OL   273      18.371  63.361  72.203  1.00  0.00           H  
ATOM   4694 C110  OL   273      19.464  63.224  70.272  1.00  0.00           C  
ATOM   4695 H10R  OL   273      19.572  62.143  70.297  1.00  0.00           H  
ATOM   4696 C111  OL   273      19.918  63.977  69.015  1.00  0.00           C  
ATOM   4697 H11R  OL   273      20.877  64.453  69.231  1.00  0.00           H  
ATOM   4698 H11S  OL   273      19.226  64.788  68.780  1.00  0.00           H  
ATOM   4699 C112  OL   273      20.120  62.978  67.873  1.00  0.00           C  
ATOM   4700 H12R  OL   273      19.150  62.532  67.642  1.00  0.00           H  
ATOM   4701 H12S  OL   273      20.680  62.128  68.270  1.00  0.00           H  
ATOM   4702 C113  OL   273      20.711  63.757  66.657  1.00  0.00           C  
ATOM   4703 H13R  OL   273      21.652  64.172  67.024  1.00  0.00           H  
ATOM   4704 H13S  OL   273      20.113  64.658  66.505  1.00  0.00           H  
ATOM   4705 C114  OL   273      20.956  62.972  65.409  1.00  0.00           C  
ATOM   4706 H14R  OL   273      20.067  62.363  65.230  1.00  0.00           H  
ATOM   4707 H14S  OL   273      21.759  62.286  65.688  1.00  0.00           H  
ATOM   4708 C115  OL   273      21.269  63.912  64.329  1.00  0.00           C  
ATOM   4709 H15R  OL   273      21.988  64.690  64.596  1.00  0.00           H  
ATOM   4710 H15S  OL   273      20.442  64.618  64.224  1.00  0.00           H  
ATOM   4711 C116  OL   273      21.869  63.244  63.077  1.00  0.00           C  
ATOM   4712 H16R  OL   273      22.661  62.643  63.529  1.00  0.00           H  
ATOM   4713 H16S  OL   273      22.486  63.896  62.455  1.00  0.00           H  
ATOM   4714 C117  OL   273      20.956  62.419  62.148  1.00  0.00           C  
ATOM   4715 H17R  OL   273      20.577  61.575  62.727  1.00  0.00           H  
ATOM   4716 H17S  OL   273      21.515  62.035  61.292  1.00  0.00           H  
ATOM   4717 C118  OL   273      19.850  63.338  61.643  1.00  0.00           C  
ATOM   4718 H18R  OL   273      19.280  62.681  60.983  1.00  0.00           H  
ATOM   4719 H18S  OL   273      20.253  64.147  61.029  1.00  0.00           H  
ATOM   4720 H18T  OL   273      19.248  63.696  62.481  1.00  0.00           H  
TER    4721       OL   273 
ATOM   4721 C116  PA   274      38.380  55.262  59.918  1.00  0.00           C  
ATOM   4722 H16R  PA   274      38.663  54.754  60.842  1.00  0.00           H  
ATOM   4723 H16S  PA   274      38.676  54.557  59.139  1.00  0.00           H  
ATOM   4724 H16T  PA   274      37.288  55.256  59.904  1.00  0.00           H  
ATOM   4725 C115  PA   274      38.877  56.658  59.921  1.00  0.00           C  
ATOM   4726 H15R  PA   274      39.939  56.789  60.142  1.00  0.00           H  
ATOM   4727 H15S  PA   274      38.528  56.952  58.929  1.00  0.00           H  
ATOM   4728 C114  PA   274      38.163  57.499  60.948  1.00  0.00           C  
ATOM   4729 H14R  PA   274      37.105  57.333  60.736  1.00  0.00           H  
ATOM   4730 H14S  PA   274      38.359  57.161  61.968  1.00  0.00           H  
ATOM   4731 C113  PA   274      38.380  59.032  60.789  1.00  0.00           C  
ATOM   4732 H13R  PA   274      38.908  59.308  59.874  1.00  0.00           H  
ATOM   4733 H13S  PA   274      37.420  59.552  60.748  1.00  0.00           H  
ATOM   4734 C112  PA   274      39.205  59.784  61.834  1.00  0.00           C  
ATOM   4735 H12R  PA   274      40.147  59.242  61.942  1.00  0.00           H  
ATOM   4736 H12S  PA   274      39.429  60.750  61.376  1.00  0.00           H  
ATOM   4737 C111  PA   274      38.482  59.921  63.123  1.00  0.00           C  
ATOM   4738 H11R  PA   274      37.482  60.267  62.856  1.00  0.00           H  
ATOM   4739 H11S  PA   274      38.317  58.918  63.521  1.00  0.00           H  
ATOM   4740 C110  PA   274      39.279  60.858  64.033  1.00  0.00           C  
ATOM   4741 H10R  PA   274      40.257  60.383  64.134  1.00  0.00           H  
ATOM   4742 H10S  PA   274      39.468  61.820  63.551  1.00  0.00           H  
ATOM   4743  C19  PA   274      38.679  61.078  65.366  1.00  0.00           C  
ATOM   4744  H9R  PA   274      37.668  61.468  65.230  1.00  0.00           H  
ATOM   4745  H9S  PA   274      38.390  60.101  65.758  1.00  0.00           H  
ATOM   4746  C18  PA   274      39.531  61.896  66.380  1.00  0.00           C  
ATOM   4747  H8R  PA   274      40.485  61.365  66.364  1.00  0.00           H  
ATOM   4748  H8S  PA   274      39.602  62.898  65.950  1.00  0.00           H  
ATOM   4749  C17  PA   274      39.084  61.802  67.799  1.00  0.00           C  
ATOM   4750  H7R  PA   274      38.051  62.158  67.791  1.00  0.00           H  
ATOM   4751  H7S  PA   274      39.048  60.723  67.969  1.00  0.00           H  
ATOM   4752  C16  PA   274      40.033  62.504  68.734  1.00  0.00           C  
ATOM   4753  H6R  PA   274      41.054  62.119  68.781  1.00  0.00           H  
ATOM   4754  H6S  PA   274      40.137  63.510  68.323  1.00  0.00           H  
ATOM   4755  C15  PA   274      39.648  62.533  70.162  1.00  0.00           C  
ATOM   4756  H5R  PA   274      38.904  63.325  70.270  1.00  0.00           H  
ATOM   4757  H5S  PA   274      39.181  61.584  70.433  1.00  0.00           H  
ATOM   4758  C14  PA   274      40.788  62.896  71.087  1.00  0.00           C  
ATOM   4759  H4R  PA   274      41.458  62.034  71.110  1.00  0.00           H  
ATOM   4760  H4S  PA   274      41.253  63.814  70.722  1.00  0.00           H  
ATOM   4761  C13  PA   274      40.336  63.376  72.449  1.00  0.00           C  
ATOM   4762  H3R  PA   274      39.712  64.272  72.436  1.00  0.00           H  
ATOM   4763  H3S  PA   274      39.739  62.578  72.895  1.00  0.00           H  
ATOM   4764  C12  PA   274      41.527  63.623  73.398  1.00  0.00           C  
ATOM   4765  H2R  PA   274      42.218  62.779  73.354  1.00  0.00           H  
ATOM   4766  H2S  PA   274      42.126  64.520  73.227  1.00  0.00           H  
ATOM   4767  C11  PC   275      40.912  63.792  74.727  1.00  0.00           C  
ATOM   4768  O12  PC   275      40.146  64.659  75.071  1.00  0.00           O  
ATOM   4769  O11  PC   275      41.273  62.763  75.494  1.00  0.00           O  
ATOM   4770  C1   PC   275      40.846  62.791  76.917  1.00  0.00           C  
ATOM   4771  HR   PC   275      41.420  61.977  77.368  1.00  0.00           H  
ATOM   4772  HS   PC   275      41.193  63.695  77.423  1.00  0.00           H  
ATOM   4773  C2   PC   275      39.422  62.591  77.097  1.00  0.00           C  
ATOM   4774  HX   PC   275      38.944  63.464  76.647  1.00  0.00           H  
ATOM   4775  C3   PC   275      39.014  62.355  78.576  1.00  0.00           C  
ATOM   4776  HA   PC   275      39.169  63.214  79.234  1.00  0.00           H  
ATOM   4777  HB   PC   275      37.976  62.054  78.745  1.00  0.00           H  
ATOM   4778  O31  PC   275      39.709  61.308  79.152  1.00  0.00           O  
ATOM   4779  P31  PC   275      39.592  61.061  80.762  1.00  0.00           P  
ATOM   4780  O32  PC   275      39.685  59.493  80.894  1.00  0.00           O  
ATOM   4781  C31  PC   275      40.911  58.860  80.924  1.00  0.00           C  
ATOM   4782  H1A  PC   275      41.236  58.681  79.896  1.00  0.00           H  
ATOM   4783  H1B  PC   275      41.787  59.437  81.231  1.00  0.00           H  
ATOM   4784  C32  PC   275      40.828  57.453  81.444  1.00  0.00           C  
ATOM   4785  H2A  PC   275      39.899  56.950  81.167  1.00  0.00           H  
ATOM   4786  H2B  PC   275      41.681  56.875  81.086  1.00  0.00           H  
ATOM   4787  N31  PC   275      40.941  57.164  82.886  1.00  0.00           N  
ATOM   4788  C33  PC   275      39.871  57.817  83.690  1.00  0.00           C  
ATOM   4789  H3A  PC   275      38.890  57.340  83.670  1.00  0.00           H  
ATOM   4790  H3B  PC   275      40.155  58.023  84.723  1.00  0.00           H  
ATOM   4791  H3C  PC   275      39.821  58.869  83.405  1.00  0.00           H  
ATOM   4792  C34  PC   275      40.776  55.721  83.077  1.00  0.00           C  
ATOM   4793  H4A  PC   275      39.867  55.319  82.627  1.00  0.00           H  
ATOM   4794  H4B  PC   275      41.650  55.314  82.567  1.00  0.00           H  
ATOM   4795  H4C  PC   275      40.866  55.673  84.164  1.00  0.00           H  
ATOM   4796  C35  PC   275      42.297  57.483  83.409  1.00  0.00           C  
ATOM   4797  H5A  PC   275      42.541  57.095  84.399  1.00  0.00           H  
ATOM   4798  H5B  PC   275      42.207  58.525  83.722  1.00  0.00           H  
ATOM   4799  H5C  PC   275      43.122  57.260  82.731  1.00  0.00           H  
ATOM   4800  O33  PC   275      40.742  61.703  81.437  1.00  0.00           O  
ATOM   4801  O34  PC   275      38.199  61.462  81.205  1.00  0.00           O  
ATOM   4802  O21  PC   275      39.102  61.415  76.283  1.00  0.00           O  
ATOM   4803  C21  PC   275      37.834  61.177  76.014  1.00  0.00           C  
ATOM   4804  O22  PC   275      36.916  61.863  76.383  1.00  0.00           O  
ATOM   4805  C12  OL   276      37.790  59.883  75.231  1.00  0.00           C  
ATOM   4806  H2R  OL   276      37.628  59.136  76.012  1.00  0.00           H  
ATOM   4807  H2S  OL   276      38.700  59.601  74.697  1.00  0.00           H  
ATOM   4808  C13  OL   276      36.729  59.903  74.164  1.00  0.00           C  
ATOM   4809  H3R  OL   276      36.933  60.726  73.475  1.00  0.00           H  
ATOM   4810  H3S  OL   276      35.674  59.727  74.385  1.00  0.00           H  
ATOM   4811  C14  OL   276      36.872  58.704  73.192  1.00  0.00           C  
ATOM   4812  H4R  OL   276      37.812  58.882  72.666  1.00  0.00           H  
ATOM   4813  H4S  OL   276      36.004  58.682  72.529  1.00  0.00           H  
ATOM   4814  C15  OL   276      36.908  57.390  73.905  1.00  0.00           C  
ATOM   4815  H5R  OL   276      35.913  57.008  74.141  1.00  0.00           H  
ATOM   4816  H5S  OL   276      37.590  57.261  74.749  1.00  0.00           H  
ATOM   4817  C16  OL   276      37.378  56.315  72.917  1.00  0.00           C  
ATOM   4818  H6R  OL   276      37.270  55.427  73.544  1.00  0.00           H  
ATOM   4819  H6S  OL   276      38.420  56.475  72.634  1.00  0.00           H  
ATOM   4820  C17  OL   276      36.591  56.135  71.612  1.00  0.00           C  
ATOM   4821  H7R  OL   276      36.834  57.050  71.067  1.00  0.00           H  
ATOM   4822  H7S  OL   276      35.527  56.130  71.855  1.00  0.00           H  
ATOM   4823  C18  OL   276      36.935  54.846  70.816  1.00  0.00           C  
ATOM   4824  H8R  OL   276      36.749  53.931  71.381  1.00  0.00           H  
ATOM   4825  H8S  OL   276      38.022  54.902  70.731  1.00  0.00           H  
ATOM   4826  C19  OL   276      36.320  54.772  69.481  1.00  0.00           C  
ATOM   4827  H9R  OL   276      36.370  55.690  68.901  1.00  0.00           H  
ATOM   4828 C110  OL   276      35.732  53.688  68.889  1.00  0.00           C  
ATOM   4829 H10R  OL   276      35.230  53.857  67.940  1.00  0.00           H  
ATOM   4830 C111  OL   276      35.757  52.291  69.334  1.00  0.00           C  
ATOM   4831 H11R  OL   276      35.482  52.201  70.386  1.00  0.00           H  
ATOM   4832 H11S  OL   276      36.786  51.926  69.314  1.00  0.00           H  
ATOM   4833 C112  OL   276      34.979  51.294  68.529  1.00  0.00           C  
ATOM   4834 H12R  OL   276      35.378  50.295  68.721  1.00  0.00           H  
ATOM   4835 H12S  OL   276      35.089  51.499  67.462  1.00  0.00           H  
ATOM   4836 C113  OL   276      33.491  51.391  68.978  1.00  0.00           C  
ATOM   4837 H13R  OL   276      33.138  52.420  68.877  1.00  0.00           H  
ATOM   4838 H13S  OL   276      33.376  51.262  70.056  1.00  0.00           H  
ATOM   4839 C114  OL   276      32.644  50.329  68.378  1.00  0.00           C  
ATOM   4840 H14R  OL   276      33.140  49.389  68.629  1.00  0.00           H  
ATOM   4841 H14S  OL   276      32.576  50.420  67.292  1.00  0.00           H  
ATOM   4842 C115  OL   276      31.121  50.193  68.787  1.00  0.00           C  
ATOM   4843 H15R  OL   276      31.132  49.846  69.823  1.00  0.00           H  
ATOM   4844 H15S  OL   276      30.569  49.419  68.249  1.00  0.00           H  
ATOM   4845 C116  OL   276      30.377  51.537  68.667  1.00  0.00           C  
ATOM   4846 H16R  OL   276      30.775  52.068  67.800  1.00  0.00           H  
ATOM   4847 H16S  OL   276      30.805  52.216  69.407  1.00  0.00           H  
ATOM   4848 C117  OL   276      28.810  51.492  68.768  1.00  0.00           C  
ATOM   4849 H17R  OL   276      28.521  51.090  69.741  1.00  0.00           H  
ATOM   4850 H17S  OL   276      28.491  50.837  67.955  1.00  0.00           H  
ATOM   4851 C118  OL   276      28.063  52.798  68.561  1.00  0.00           C  
ATOM   4852 H18R  OL   276      26.986  52.661  68.674  1.00  0.00           H  
ATOM   4853 H18S  OL   276      28.293  53.276  67.606  1.00  0.00           H  
ATOM   4854 H18T  OL   276      28.353  53.503  69.343  1.00  0.00           H  
TER    4855       OL   276 
ATOM   4855 C116  PA   277      54.010   9.547  61.007  1.00  0.00           C  
ATOM   4856 H16R  PA   277      53.170   8.851  61.042  1.00  0.00           H  
ATOM   4857 H16S  PA   277      54.942   8.983  61.083  1.00  0.00           H  
ATOM   4858 H16T  PA   277      54.013   9.993  60.010  1.00  0.00           H  
ATOM   4859 C115  PA   277      53.804  10.520  62.200  1.00  0.00           C  
ATOM   4860 H15R  PA   277      54.569  11.299  62.208  1.00  0.00           H  
ATOM   4861 H15S  PA   277      52.843  10.993  61.992  1.00  0.00           H  
ATOM   4862 C114  PA   277      53.797   9.869  63.603  1.00  0.00           C  
ATOM   4863 H14R  PA   277      52.906   9.240  63.543  1.00  0.00           H  
ATOM   4864 H14S  PA   277      54.678   9.253  63.797  1.00  0.00           H  
ATOM   4865 C113  PA   277      53.550  10.792  64.798  1.00  0.00           C  
ATOM   4866 H13R  PA   277      54.116  11.726  64.807  1.00  0.00           H  
ATOM   4867 H13S  PA   277      52.513  11.133  64.758  1.00  0.00           H  
ATOM   4868 C112  PA   277      53.623  10.057  66.191  1.00  0.00           C  
ATOM   4869 H12R  PA   277      52.803   9.337  66.199  1.00  0.00           H  
ATOM   4870 H12S  PA   277      54.506   9.416  66.222  1.00  0.00           H  
ATOM   4871 C111  PA   277      53.400  10.990  67.422  1.00  0.00           C  
ATOM   4872 H11R  PA   277      52.447  11.441  67.140  1.00  0.00           H  
ATOM   4873 H11S  PA   277      53.272  10.306  68.264  1.00  0.00           H  
ATOM   4874 C110  PA   277      54.472  12.167  67.527  1.00  0.00           C  
ATOM   4875 H10R  PA   277      55.532  11.907  67.495  1.00  0.00           H  
ATOM   4876 H10S  PA   277      54.360  12.774  66.626  1.00  0.00           H  
ATOM   4877  C19  PA   277      54.241  12.960  68.802  1.00  0.00           C  
ATOM   4878  H9R  PA   277      53.167  13.156  68.787  1.00  0.00           H  
ATOM   4879  H9S  PA   277      54.398  12.314  69.668  1.00  0.00           H  
ATOM   4880  C18  PA   277      54.978  14.315  68.908  1.00  0.00           C  
ATOM   4881  H8R  PA   277      54.614  15.028  68.166  1.00  0.00           H  
ATOM   4882  H8S  PA   277      54.718  14.749  69.875  1.00  0.00           H  
ATOM   4883  C17  PA   277      56.474  14.214  68.942  1.00  0.00           C  
ATOM   4884  H7R  PA   277      56.858  13.969  67.949  1.00  0.00           H  
ATOM   4885  H7S  PA   277      56.924  15.175  69.197  1.00  0.00           H  
ATOM   4886  C16  PA   277      57.035  13.199  69.886  1.00  0.00           C  
ATOM   4887  H6R  PA   277      56.543  13.086  70.854  1.00  0.00           H  
ATOM   4888  H6S  PA   277      56.929  12.240  69.373  1.00  0.00           H  
ATOM   4889  C15  PA   277      58.565  13.368  70.096  1.00  0.00           C  
ATOM   4890  H5R  PA   277      58.980  12.666  70.822  1.00  0.00           H  
ATOM   4891  H5S  PA   277      58.985  13.069  69.133  1.00  0.00           H  
ATOM   4892  C14  PA   277      59.053  14.841  70.451  1.00  0.00           C  
ATOM   4893  H4R  PA   277      60.138  14.784  70.564  1.00  0.00           H  
ATOM   4894  H4S  PA   277      58.829  15.461  69.580  1.00  0.00           H  
ATOM   4895  C13  PA   277      58.375  15.349  71.736  1.00  0.00           C  
ATOM   4896  H3R  PA   277      58.747  16.352  71.954  1.00  0.00           H  
ATOM   4897  H3S  PA   277      57.316  15.501  71.515  1.00  0.00           H  
ATOM   4898  C12  PA   277      58.458  14.487  73.022  1.00  0.00           C  
ATOM   4899  H2R  PA   277      57.677  13.731  72.918  1.00  0.00           H  
ATOM   4900  H2S  PA   277      59.426  13.982  72.998  1.00  0.00           H  
ATOM   4901  C11  PC   278      58.140  15.178  74.302  1.00  0.00           C  
ATOM   4902  O12  PC   278      58.472  14.624  75.404  1.00  0.00           O  
ATOM   4903  O11  PC   278      57.363  16.276  74.274  1.00  0.00           O  
ATOM   4904  C1   PC   278      56.835  16.891  75.464  1.00  0.00           C  
ATOM   4905  HR   PC   278      55.939  17.411  75.115  1.00  0.00           H  
ATOM   4906  HS   PC   278      56.488  16.070  76.096  1.00  0.00           H  
ATOM   4907  C2   PC   278      57.946  17.834  75.989  1.00  0.00           C  
ATOM   4908  HX   PC   278      58.948  17.397  75.953  1.00  0.00           H  
ATOM   4909  C3   PC   278      57.575  18.230  77.450  1.00  0.00           C  
ATOM   4910  HA   PC   278      56.622  18.761  77.385  1.00  0.00           H  
ATOM   4911  HB   PC   278      57.583  17.390  78.150  1.00  0.00           H  
ATOM   4912  O31  PC   278      58.631  19.134  77.741  1.00  0.00           O  
ATOM   4913  P31  PC   278      58.799  19.909  79.155  1.00  0.00           P  
ATOM   4914  O32  PC   278      59.750  19.033  80.031  1.00  0.00           O  
ATOM   4915  C31  PC   278      61.026  18.698  79.450  1.00  0.00           C  
ATOM   4916  H1A  PC   278      60.828  18.185  78.505  1.00  0.00           H  
ATOM   4917  H1B  PC   278      61.534  19.655  79.309  1.00  0.00           H  
ATOM   4918  C32  PC   278      61.854  17.733  80.349  1.00  0.00           C  
ATOM   4919  H2A  PC   278      62.232  18.358  81.159  1.00  0.00           H  
ATOM   4920  H2B  PC   278      61.266  16.910  80.759  1.00  0.00           H  
ATOM   4921  N31  PC   278      63.066  17.109  79.668  1.00  0.00           N  
ATOM   4922  C33  PC   278      63.611  16.057  80.609  1.00  0.00           C  
ATOM   4923  H3A  PC   278      63.289  16.327  81.616  1.00  0.00           H  
ATOM   4924  H3B  PC   278      63.119  15.130  80.312  1.00  0.00           H  
ATOM   4925  H3C  PC   278      64.687  15.913  80.501  1.00  0.00           H  
ATOM   4926  C34  PC   278      62.732  16.456  78.384  1.00  0.00           C  
ATOM   4927  H4A  PC   278      62.525  17.120  77.544  1.00  0.00           H  
ATOM   4928  H4B  PC   278      63.636  15.940  78.058  1.00  0.00           H  
ATOM   4929  H4C  PC   278      61.918  15.732  78.439  1.00  0.00           H  
ATOM   4930  C35  PC   278      64.112  18.175  79.469  1.00  0.00           C  
ATOM   4931  H5A  PC   278      64.493  18.463  80.450  1.00  0.00           H  
ATOM   4932  H5B  PC   278      63.587  18.973  78.942  1.00  0.00           H  
ATOM   4933  H5C  PC   278      64.903  17.751  78.848  1.00  0.00           H  
ATOM   4934  O33  PC   278      59.602  21.167  78.906  1.00  0.00           O
[truncated: 4,493,008 more chars]
