# Supplementary material for: Prediction of dynamic allostery for the transmembrane domain of the sweet taste receptor subunit, TAS1R3
Source: Commun Biol. 2023 Apr 3;6:340. doi: 10.1038/s42003-023-04705-5 (PMC10070457; doi:10.1038/s42003-023-04705-5)
Supplement: Supplementary file 3 — Supplementary Data 1 [file 42003_2023_4705_MOESM3_ESM.zip › Supplementary Data 1/2_Final/GAI_hTAS1R3_Final.pdb]

CRYST1   68.258   68.258  119.541  90.00  90.00  90.00               1
ATOM      1  N   GLU     1      22.311  54.905  45.803  1.00  0.00           N  
ATOM      2  H1  GLU     1      23.155  54.763  46.340  1.00  0.00           H  
ATOM      3  H2  GLU     1      21.827  55.605  46.347  1.00  0.00           H  
ATOM      4  H3  GLU     1      22.470  55.320  44.896  1.00  0.00           H  
ATOM      5  CA  GLU     1      21.554  53.684  45.701  1.00  0.00           C  
ATOM      6  HA  GLU     1      20.607  53.916  45.214  1.00  0.00           H  
ATOM      7  CB  GLU     1      22.233  52.742  44.734  1.00  0.00           C  
ATOM      8  HB2 GLU     1      22.501  53.301  43.837  1.00  0.00           H  
ATOM      9  HB3 GLU     1      23.164  52.430  45.207  1.00  0.00           H  
ATOM     10  CG  GLU     1      21.384  51.558  44.331  1.00  0.00           C  
ATOM     11  HG2 GLU     1      21.976  50.854  43.746  1.00  0.00           H  
ATOM     12  HG3 GLU     1      21.042  51.093  45.255  1.00  0.00           H  
ATOM     13  CD  GLU     1      20.092  51.882  43.565  1.00  0.00           C  
ATOM     14  OE1 GLU     1      20.118  52.699  42.685  1.00  0.00           O  
ATOM     15  OE2 GLU     1      19.032  51.319  43.903  1.00  0.00           O  
ATOM     16  C   GLU     1      21.290  53.056  47.012  1.00  0.00           C  
ATOM     17  O   GLU     1      22.149  52.427  47.609  1.00  0.00           O  
ATOM     18  N   PRO     2      20.031  53.154  47.488  1.00  0.00           N  
ATOM     19  CD  PRO     2      18.796  53.733  46.875  1.00  0.00           C  
ATOM     20  HD2 PRO     2      18.424  53.159  46.026  1.00  0.00           H  
ATOM     21  HD3 PRO     2      19.016  54.719  46.466  1.00  0.00           H  
ATOM     22  CG  PRO     2      17.801  53.979  48.048  1.00  0.00           C  
ATOM     23  HG2 PRO     2      16.789  54.036  47.647  1.00  0.00           H  
ATOM     24  HG3 PRO     2      18.037  54.829  48.687  1.00  0.00           H  
ATOM     25  CB  PRO     2      18.056  52.742  48.847  1.00  0.00           C  
ATOM     26  HB2 PRO     2      17.647  51.881  48.319  1.00  0.00           H  
ATOM     27  HB3 PRO     2      17.836  52.725  49.915  1.00  0.00           H  
ATOM     28  CA  PRO     2      19.571  52.680  48.804  1.00  0.00           C  
ATOM     29  HA  PRO     2      20.021  53.384  49.504  1.00  0.00           H  
ATOM     30  C   PRO     2      20.096  51.284  49.214  1.00  0.00           C  
ATOM     31  O   PRO     2      20.637  51.223  50.272  1.00  0.00           O  
ATOM     32  N   ALA     3      20.060  50.306  48.409  1.00  0.00           N  
ATOM     33  H   ALA     3      19.581  50.395  47.525  1.00  0.00           H  
ATOM     34  CA  ALA     3      20.689  49.005  48.810  1.00  0.00           C  
ATOM     35  HA  ALA     3      20.086  48.545  49.592  1.00  0.00           H  
ATOM     36  CB  ALA     3      20.568  48.114  47.594  1.00  0.00           C  
ATOM     37  HB1 ALA     3      21.224  47.245  47.641  1.00  0.00           H  
ATOM     38  HB2 ALA     3      19.565  47.695  47.518  1.00  0.00           H  
ATOM     39  HB3 ALA     3      20.937  48.574  46.677  1.00  0.00           H  
ATOM     40  C   ALA     3      22.196  49.126  49.176  1.00  0.00           C  
ATOM     41  O   ALA     3      22.693  48.480  50.096  1.00  0.00           O  
ATOM     42  N   VAL     4      23.007  50.006  48.465  1.00  0.00           N  
ATOM     43  H   VAL     4      22.614  50.655  47.799  1.00  0.00           H  
ATOM     44  CA  VAL     4      24.373  50.279  48.843  1.00  0.00           C  
ATOM     45  HA  VAL     4      24.884  49.322  48.951  1.00  0.00           H  
ATOM     46  CB  VAL     4      25.143  51.005  47.656  1.00  0.00           C  
ATOM     47  HB  VAL     4      24.576  51.909  47.431  1.00  0.00           H  
ATOM     48  CG1 VAL     4      26.555  51.433  48.064  1.00  0.00           C  
ATOM     49 HG11 VAL     4      27.137  51.698  47.181  1.00  0.00           H  
ATOM     50 HG12 VAL     4      26.498  52.367  48.623  1.00  0.00           H  
ATOM     51 HG13 VAL     4      27.015  50.597  48.591  1.00  0.00           H  
ATOM     52  CG2 VAL     4      25.162  50.148  46.382  1.00  0.00           C  
ATOM     53 HG21 VAL     4      25.733  49.221  46.440  1.00  0.00           H  
ATOM     54 HG22 VAL     4      24.142  49.874  46.109  1.00  0.00           H  
ATOM     55 HG23 VAL     4      25.647  50.731  45.599  1.00  0.00           H  
ATOM     56  C   VAL     4      24.527  51.051  50.202  1.00  0.00           C  
ATOM     57  O   VAL     4      25.351  50.737  51.061  1.00  0.00           O  
ATOM     58  N   LEU     5      23.575  51.971  50.395  1.00  0.00           N  
ATOM     59  H   LEU     5      22.864  52.077  49.686  1.00  0.00           H  
ATOM     60  CA  LEU     5      23.490  52.810  51.622  1.00  0.00           C  
ATOM     61  HA  LEU     5      24.506  53.188  51.738  1.00  0.00           H  
ATOM     62  CB  LEU     5      22.498  53.990  51.241  1.00  0.00           C  
ATOM     63  HB2 LEU     5      22.926  54.611  50.454  1.00  0.00           H  
ATOM     64  HB3 LEU     5      21.568  53.620  50.809  1.00  0.00           H  
ATOM     65  CG  LEU     5      22.139  54.884  52.393  1.00  0.00           C  
ATOM     66  HG  LEU     5      21.831  54.370  53.304  1.00  0.00           H  
ATOM     67  CD1 LEU     5      23.368  55.735  52.699  1.00  0.00           C  
ATOM     68 HD11 LEU     5      23.897  55.936  51.768  1.00  0.00           H  
ATOM     69 HD12 LEU     5      23.197  56.763  53.018  1.00  0.00           H  
ATOM     70 HD13 LEU     5      24.038  55.279  53.428  1.00  0.00           H  
ATOM     71  CD2 LEU     5      20.966  55.864  52.104  1.00  0.00           C  
ATOM     72 HD21 LEU     5      21.200  56.534  51.276  1.00  0.00           H  
ATOM     73 HD22 LEU     5      20.032  55.339  51.907  1.00  0.00           H  
ATOM     74 HD23 LEU     5      20.780  56.425  53.020  1.00  0.00           H  
ATOM     75  C   LEU     5      23.080  51.939  52.794  1.00  0.00           C  
ATOM     76  O   LEU     5      23.628  52.197  53.908  1.00  0.00           O  
ATOM     77  N   LEU     6      22.317  50.871  52.531  1.00  0.00           N  
ATOM     78  H   LEU     6      21.907  50.669  51.631  1.00  0.00           H  
ATOM     79  CA  LEU     6      21.861  49.879  53.587  1.00  0.00           C  
ATOM     80  HA  LEU     6      21.715  50.414  54.525  1.00  0.00           H  
ATOM     81  CB  LEU     6      20.495  49.283  53.091  1.00  0.00           C  
ATOM     82  HB2 LEU     6      19.794  50.089  52.874  1.00  0.00           H  
ATOM     83  HB3 LEU     6      20.563  48.898  52.074  1.00  0.00           H  
ATOM     84  CG  LEU     6      19.712  48.203  53.894  1.00  0.00           C  
ATOM     85  HG  LEU     6      20.385  47.426  54.256  1.00  0.00           H  
ATOM     86  CD1 LEU     6      19.070  48.959  55.068  1.00  0.00           C  
ATOM     87 HD11 LEU     6      18.321  49.620  54.632  1.00  0.00           H  
ATOM     88 HD12 LEU     6      18.675  48.226  55.771  1.00  0.00           H  
ATOM     89 HD13 LEU     6      19.916  49.449  55.550  1.00  0.00           H  
ATOM     90  CD2 LEU     6      18.573  47.591  53.118  1.00  0.00           C  
ATOM     91 HD21 LEU     6      18.090  46.822  53.720  1.00  0.00           H  
ATOM     92 HD22 LEU     6      17.817  48.323  52.835  1.00  0.00           H  
ATOM     93 HD23 LEU     6      18.941  47.084  52.226  1.00  0.00           H  
ATOM     94  C   LEU     6      22.934  48.851  53.883  1.00  0.00           C  
ATOM     95  O   LEU     6      23.101  48.457  55.063  1.00  0.00           O  
ATOM     96  N   LEU     7      23.779  48.422  52.885  1.00  0.00           N  
ATOM     97  H   LEU     7      23.728  48.868  51.980  1.00  0.00           H  
ATOM     98  CA  LEU     7      25.007  47.546  53.130  1.00  0.00           C  
ATOM     99  HA  LEU     7      24.740  46.688  53.747  1.00  0.00           H  
ATOM    100  CB  LEU     7      25.609  47.017  51.849  1.00  0.00           C  
ATOM    101  HB2 LEU     7      25.684  47.879  51.186  1.00  0.00           H  
ATOM    102  HB3 LEU     7      26.635  46.687  52.013  1.00  0.00           H  
ATOM    103  CG  LEU     7      24.849  45.963  51.040  1.00  0.00           C  
ATOM    104  HG  LEU     7      23.814  46.301  51.088  1.00  0.00           H  
ATOM    105  CD1 LEU     7      25.161  46.117  49.519  1.00  0.00           C  
ATOM    106 HD11 LEU     7      24.437  45.565  48.920  1.00  0.00           H  
ATOM    107 HD12 LEU     7      25.080  47.162  49.220  1.00  0.00           H  
ATOM    108 HD13 LEU     7      26.139  45.800  49.155  1.00  0.00           H  
ATOM    109  CD2 LEU     7      24.925  44.552  51.613  1.00  0.00           C  
ATOM    110 HD21 LEU     7      24.494  44.448  52.609  1.00  0.00           H  
ATOM    111 HD22 LEU     7      24.444  43.904  50.880  1.00  0.00           H  
ATOM    112 HD23 LEU     7      25.953  44.202  51.710  1.00  0.00           H  
ATOM    113  C   LEU     7      26.191  48.392  53.820  1.00  0.00           C  
ATOM    114  O   LEU     7      27.019  47.761  54.515  1.00  0.00           O  
ATOM    115  N   LEU     8      26.210  49.671  53.543  1.00  0.00           N  
ATOM    116  H   LEU     8      25.520  50.063  52.919  1.00  0.00           H  
ATOM    117  CA  LEU     8      27.303  50.616  54.108  1.00  0.00           C  
ATOM    118  HA  LEU     8      28.255  50.090  54.033  1.00  0.00           H  
ATOM    119  CB  LEU     8      27.413  51.920  53.284  1.00  0.00           C  
ATOM    120  HB2 LEU     8      27.657  51.571  52.281  1.00  0.00           H  
ATOM    121  HB3 LEU     8      26.466  52.446  53.411  1.00  0.00           H  
ATOM    122  CG  LEU     8      28.643  52.890  53.661  1.00  0.00           C  
ATOM    123  HG  LEU     8      29.538  52.303  53.866  1.00  0.00           H  
ATOM    124  CD1 LEU     8      28.786  53.970  52.553  1.00  0.00           C  
ATOM    125 HD11 LEU     8      29.020  53.468  51.614  1.00  0.00           H  
ATOM    126 HD12 LEU     8      27.839  54.496  52.436  1.00  0.00           H  
ATOM    127 HD13 LEU     8      29.632  54.623  52.766  1.00  0.00           H  
ATOM    128  CD2 LEU     8      28.404  53.758  54.884  1.00  0.00           C  
ATOM    129 HD21 LEU     8      27.506  54.375  54.920  1.00  0.00           H  
ATOM    130 HD22 LEU     8      28.420  53.182  55.809  1.00  0.00           H  
ATOM    131 HD23 LEU     8      29.266  54.421  54.955  1.00  0.00           H  
ATOM    132  C   LEU     8      26.958  50.878  55.583  1.00  0.00           C  
ATOM    133  O   LEU     8      27.858  50.692  56.404  1.00  0.00           O  
ATOM    134  N   LEU     9      25.719  51.145  55.952  1.00  0.00           N  
ATOM    135  H   LEU     9      25.053  51.292  55.207  1.00  0.00           H  
ATOM    136  CA  LEU     9      25.144  51.056  57.309  1.00  0.00           C  
ATOM    137  HA  LEU     9      25.645  51.827  57.894  1.00  0.00           H  
ATOM    138  CB  LEU     9      23.678  51.309  57.175  1.00  0.00           C  
ATOM    139  HB2 LEU     9      23.538  52.232  56.612  1.00  0.00           H  
ATOM    140  HB3 LEU     9      23.338  50.472  56.566  1.00  0.00           H  
ATOM    141  CG  LEU     9      22.793  51.404  58.479  1.00  0.00           C  
ATOM    142  HG  LEU     9      22.813  50.381  58.855  1.00  0.00           H  
ATOM    143  CD1 LEU     9      23.426  52.299  59.590  1.00  0.00           C  
ATOM    144 HD11 LEU     9      23.748  53.249  59.163  1.00  0.00           H  
ATOM    145 HD12 LEU     9      22.704  52.395  60.401  1.00  0.00           H  
ATOM    146 HD13 LEU     9      24.402  51.924  59.900  1.00  0.00           H  
ATOM    147  CD2 LEU     9      21.405  51.832  58.047  1.00  0.00           C  
ATOM    148 HD21 LEU     9      20.639  51.582  58.781  1.00  0.00           H  
ATOM    149 HD22 LEU     9      21.362  52.914  57.929  1.00  0.00           H  
ATOM    150 HD23 LEU     9      21.224  51.306  57.109  1.00  0.00           H  
ATOM    151  C   LEU     9      25.489  49.706  57.933  1.00  0.00           C  
ATOM    152  O   LEU     9      25.979  49.701  59.047  1.00  0.00           O  
ATOM    153  N   LEU    10      25.230  48.517  57.319  1.00  0.00           N  
ATOM    154  H   LEU    10      24.711  48.630  56.460  1.00  0.00           H  
ATOM    155  CA  LEU    10      25.510  47.213  57.850  1.00  0.00           C  
ATOM    156  HA  LEU    10      24.872  47.236  58.734  1.00  0.00           H  
ATOM    157  CB  LEU    10      25.102  46.140  56.831  1.00  0.00           C  
ATOM    158  HB2 LEU    10      24.074  46.309  56.511  1.00  0.00           H  
ATOM    159  HB3 LEU    10      25.727  46.175  55.938  1.00  0.00           H  
ATOM    160  CG  LEU    10      25.227  44.734  57.391  1.00  0.00           C  
ATOM    161  HG  LEU    10      26.230  44.724  57.817  1.00  0.00           H  
ATOM    162  CD1 LEU    10      24.194  44.323  58.477  1.00  0.00           C  
ATOM    163 HD11 LEU    10      23.196  44.328  58.039  1.00  0.00           H  
ATOM    164 HD12 LEU    10      24.266  43.255  58.686  1.00  0.00           H  
ATOM    165 HD13 LEU    10      24.301  44.858  59.421  1.00  0.00           H  
ATOM    166  CD2 LEU    10      25.257  43.748  56.168  1.00  0.00           C  
ATOM    167 HD21 LEU    10      26.013  44.127  55.481  1.00  0.00           H  
ATOM    168 HD22 LEU    10      25.480  42.736  56.508  1.00  0.00           H  
ATOM    169 HD23 LEU    10      24.218  43.716  55.840  1.00  0.00           H  
ATOM    170  C   LEU    10      26.945  47.078  58.290  1.00  0.00           C  
ATOM    171  O   LEU    10      27.247  46.563  59.381  1.00  0.00           O  
ATOM    172  N   LEU    11      27.866  47.501  57.469  1.00  0.00           N  
ATOM    173  H   LEU    11      27.606  47.927  56.591  1.00  0.00           H  
ATOM    174  CA  LEU    11      29.266  47.453  57.613  1.00  0.00           C  
ATOM    175  HA  LEU    11      29.604  46.508  58.038  1.00  0.00           H  
ATOM    176  CB  LEU    11      29.947  47.780  56.209  1.00  0.00           C  
ATOM    177  HB2 LEU    11      29.482  47.123  55.474  1.00  0.00           H  
ATOM    178  HB3 LEU    11      29.758  48.839  56.035  1.00  0.00           H  
ATOM    179  CG  LEU    11      31.461  47.431  56.099  1.00  0.00           C  
ATOM    180  HG  LEU    11      31.659  46.366  56.226  1.00  0.00           H  
ATOM    181  CD1 LEU    11      31.721  47.806  54.573  1.00  0.00           C  
ATOM    182 HD11 LEU    11      31.264  47.021  53.970  1.00  0.00           H  
ATOM    183 HD12 LEU    11      31.328  48.790  54.315  1.00  0.00           H  
ATOM    184 HD13 LEU    11      32.793  47.775  54.378  1.00  0.00           H  
ATOM    185  CD2 LEU    11      32.396  48.217  57.092  1.00  0.00           C  
ATOM    186 HD21 LEU    11      33.448  48.160  56.814  1.00  0.00           H  
ATOM    187 HD22 LEU    11      32.109  49.264  57.183  1.00  0.00           H  
ATOM    188 HD23 LEU    11      32.411  47.682  58.042  1.00  0.00           H  
ATOM    189  C   LEU    11      29.688  48.511  58.668  1.00  0.00           C  
ATOM    190  O   LEU    11      30.608  48.302  59.483  1.00  0.00           O  
ATOM    191  N   SER    12      29.057  49.711  58.728  1.00  0.00           N  
ATOM    192  H   SER    12      28.488  49.926  57.921  1.00  0.00           H  
ATOM    193  CA  SER    12      29.331  50.666  59.795  1.00  0.00           C  
ATOM    194  HA  SER    12      30.367  50.998  59.871  1.00  0.00           H  
ATOM    195  CB  SER    12      28.555  51.968  59.615  1.00  0.00           C  
ATOM    196  HB2 SER    12      27.504  51.697  59.524  1.00  0.00           H  
ATOM    197  HB3 SER    12      28.609  52.588  60.511  1.00  0.00           H  
ATOM    198  OG  SER    12      29.065  52.702  58.480  1.00  0.00           O  
ATOM    199  HG  SER    12      28.786  52.222  57.697  1.00  0.00           H  
ATOM    200  C   SER    12      28.967  50.090  61.169  1.00  0.00           C  
ATOM    201  O   SER    12      29.754  50.313  62.132  1.00  0.00           O  
ATOM    202  N   LEU    13      27.809  49.370  61.317  1.00  0.00           N  
ATOM    203  H   LEU    13      27.190  49.220  60.534  1.00  0.00           H  
ATOM    204  CA  LEU    13      27.448  48.767  62.643  1.00  0.00           C  
ATOM    205  HA  LEU    13      27.531  49.563  63.384  1.00  0.00           H  
ATOM    206  CB  LEU    13      25.952  48.331  62.524  1.00  0.00           C  
ATOM    207  HB2 LEU    13      25.404  49.273  62.524  1.00  0.00           H  
ATOM    208  HB3 LEU    13      25.675  47.900  61.562  1.00  0.00           H  
ATOM    209  CG  LEU    13      25.341  47.501  63.654  1.00  0.00           C  
ATOM    210  HG  LEU    13      25.993  46.634  63.759  1.00  0.00           H  
ATOM    211  CD1 LEU    13      25.362  48.329  65.005  1.00  0.00           C  
ATOM    212 HD11 LEU    13      24.935  47.714  65.797  1.00  0.00           H  
ATOM    213 HD12 LEU    13      26.388  48.590  65.265  1.00  0.00           H  
ATOM    214 HD13 LEU    13      24.818  49.271  64.947  1.00  0.00           H  
ATOM    215  CD2 LEU    13      23.956  46.983  63.220  1.00  0.00           C  
ATOM    216 HD21 LEU    13      23.247  47.806  63.314  1.00  0.00           H  
ATOM    217 HD22 LEU    13      23.962  46.718  62.163  1.00  0.00           H  
ATOM    218 HD23 LEU    13      23.590  46.111  63.762  1.00  0.00           H  
ATOM    219  C   LEU    13      28.419  47.633  62.987  1.00  0.00           C  
ATOM    220  O   LEU    13      28.961  47.691  64.062  1.00  0.00           O  
ATOM    221  N   ALA    14      28.731  46.707  62.136  1.00  0.00           N  
ATOM    222  H   ALA    14      28.387  46.691  61.186  1.00  0.00           H  
ATOM    223  CA  ALA    14      29.674  45.585  62.387  1.00  0.00           C  
ATOM    224  HA  ALA    14      29.240  44.953  63.162  1.00  0.00           H  
ATOM    225  CB  ALA    14      29.794  44.770  61.057  1.00  0.00           C  
ATOM    226  HB1 ALA    14      30.178  45.442  60.289  1.00  0.00           H  
ATOM    227  HB2 ALA    14      30.432  43.894  61.177  1.00  0.00           H  
ATOM    228  HB3 ALA    14      28.814  44.402  60.753  1.00  0.00           H  
ATOM    229  C   ALA    14      31.031  46.152  62.839  1.00  0.00           C  
ATOM    230  O   ALA    14      31.464  45.809  63.932  1.00  0.00           O  
ATOM    231  N   LEU    15      31.682  46.996  62.089  1.00  0.00           N  
ATOM    232  H   LEU    15      31.152  47.371  61.315  1.00  0.00           H  
ATOM    233  CA  LEU    15      32.996  47.628  62.480  1.00  0.00           C  
ATOM    234  HA  LEU    15      33.704  46.806  62.586  1.00  0.00           H  
ATOM    235  CB  LEU    15      33.493  48.461  61.279  1.00  0.00           C  
ATOM    236  HB2 LEU    15      33.429  47.798  60.416  1.00  0.00           H  
ATOM    237  HB3 LEU    15      32.735  49.192  60.998  1.00  0.00           H  
ATOM    238  CG  LEU    15      34.850  49.172  61.462  1.00  0.00           C  
ATOM    239  HG  LEU    15      34.789  49.885  62.284  1.00  0.00           H  
ATOM    240  CD1 LEU    15      35.971  48.144  61.802  1.00  0.00           C  
ATOM    241 HD11 LEU    15      35.565  47.136  61.895  1.00  0.00           H  
ATOM    242 HD12 LEU    15      36.658  48.112  60.957  1.00  0.00           H  
ATOM    243 HD13 LEU    15      36.448  48.403  62.747  1.00  0.00           H  
ATOM    244  CD2 LEU    15      35.291  50.011  60.272  1.00  0.00           C  
ATOM    245 HD21 LEU    15      35.570  49.433  59.392  1.00  0.00           H  
ATOM    246 HD22 LEU    15      34.492  50.677  59.944  1.00  0.00           H  
ATOM    247 HD23 LEU    15      36.158  50.623  60.519  1.00  0.00           H  
ATOM    248  C   LEU    15      32.812  48.354  63.810  1.00  0.00           C  
ATOM    249  O   LEU    15      33.637  48.306  64.775  1.00  0.00           O  
ATOM    250  N   GLY    16      31.690  49.096  63.987  1.00  0.00           N  
ATOM    251  H   GLY    16      31.086  49.219  63.187  1.00  0.00           H  
ATOM    252  CA  GLY    16      31.379  49.875  65.162  1.00  0.00           C  
ATOM    253  HA2 GLY    16      32.098  50.694  65.189  1.00  0.00           H  
ATOM    254  HA3 GLY    16      30.350  50.230  65.107  1.00  0.00           H  
ATOM    255  C   GLY    16      31.366  49.069  66.473  1.00  0.00           C  
ATOM    256  O   GLY    16      31.799  49.557  67.520  1.00  0.00           O  
ATOM    257  N   LEU    17      30.982  47.795  66.459  1.00  0.00           N  
ATOM    258  H   LEU    17      30.594  47.479  65.582  1.00  0.00           H  
ATOM    259  CA  LEU    17      31.022  46.868  67.567  1.00  0.00           C  
ATOM    260  HA  LEU    17      30.728  47.422  68.459  1.00  0.00           H  
ATOM    261  CB  LEU    17      29.874  45.844  67.337  1.00  0.00           C  
ATOM    262  HB2 LEU    17      29.971  45.361  66.365  1.00  0.00           H  
ATOM    263  HB3 LEU    17      29.890  45.078  68.112  1.00  0.00           H  
ATOM    264  CG  LEU    17      28.453  46.472  67.510  1.00  0.00           C  
ATOM    265  HG  LEU    17      28.225  47.332  66.881  1.00  0.00           H  
ATOM    266  CD1 LEU    17      27.542  45.414  66.818  1.00  0.00           C  
ATOM    267 HD11 LEU    17      27.870  45.195  65.802  1.00  0.00           H  
ATOM    268 HD12 LEU    17      27.604  44.422  67.265  1.00  0.00           H  
ATOM    269 HD13 LEU    17      26.545  45.849  66.752  1.00  0.00           H  
ATOM    270  CD2 LEU    17      27.947  46.759  68.983  1.00  0.00           C  
ATOM    271 HD21 LEU    17      26.893  47.029  68.930  1.00  0.00           H  
ATOM    272 HD22 LEU    17      27.875  45.820  69.531  1.00  0.00           H  
ATOM    273 HD23 LEU    17      28.452  47.574  69.501  1.00  0.00           H  
ATOM    274  C   LEU    17      32.400  46.204  67.657  1.00  0.00           C  
ATOM    275  O   LEU    17      32.839  45.888  68.768  1.00  0.00           O  
ATOM    276  N   VAL    18      33.062  45.880  66.552  1.00  0.00           N  
ATOM    277  H   VAL    18      32.744  46.143  65.630  1.00  0.00           H  
ATOM    278  CA  VAL    18      34.371  45.235  66.713  1.00  0.00           C  
ATOM    279  HA  VAL    18      34.289  44.357  67.354  1.00  0.00           H  
ATOM    280  CB  VAL    18      34.824  44.780  65.332  1.00  0.00           C  
ATOM    281  HB  VAL    18      34.569  45.608  64.670  1.00  0.00           H  
ATOM    282  CG1 VAL    18      36.281  44.410  65.329  1.00  0.00           C  
ATOM    283 HG11 VAL    18      36.547  43.782  64.479  1.00  0.00           H  
ATOM    284 HG12 VAL    18      36.786  45.369  65.218  1.00  0.00           H  
ATOM    285 HG13 VAL    18      36.591  44.031  66.303  1.00  0.00           H  
ATOM    286  CG2 VAL    18      34.109  43.552  64.743  1.00  0.00           C  
ATOM    287 HG21 VAL    18      33.041  43.749  64.838  1.00  0.00           H  
ATOM    288 HG22 VAL    18      34.359  43.383  63.695  1.00  0.00           H  
ATOM    289 HG23 VAL    18      34.430  42.708  65.353  1.00  0.00           H  
ATOM    290  C   VAL    18      35.334  46.199  67.429  1.00  0.00           C  
ATOM    291  O   VAL    18      36.081  45.838  68.321  1.00  0.00           O  
ATOM    292  N   LEU    19      35.326  47.495  66.945  1.00  0.00           N  
ATOM    293  H   LEU    19      34.631  47.728  66.251  1.00  0.00           H  
ATOM    294  CA  LEU    19      36.032  48.596  67.681  1.00  0.00           C  
ATOM    295  HA  LEU    19      37.106  48.424  67.606  1.00  0.00           H  
ATOM    296  CB  LEU    19      35.677  49.952  66.979  1.00  0.00           C  
ATOM    297  HB2 LEU    19      34.601  49.941  66.806  1.00  0.00           H  
ATOM    298  HB3 LEU    19      35.801  50.796  67.657  1.00  0.00           H  
ATOM    299  CG  LEU    19      36.326  50.136  65.577  1.00  0.00           C  
ATOM    300  HG  LEU    19      36.056  49.196  65.095  1.00  0.00           H  
ATOM    301  CD1 LEU    19      35.705  51.400  64.946  1.00  0.00           C  
ATOM    302 HD11 LEU    19      35.853  52.296  65.548  1.00  0.00           H  
ATOM    303 HD12 LEU    19      36.089  51.514  63.932  1.00  0.00           H  
ATOM    304 HD13 LEU    19      34.619  51.378  64.855  1.00  0.00           H  
ATOM    305  CD2 LEU    19      37.853  50.275  65.505  1.00  0.00           C  
ATOM    306 HD21 LEU    19      38.265  49.402  66.011  1.00  0.00           H  
ATOM    307 HD22 LEU    19      38.150  50.299  64.457  1.00  0.00           H  
ATOM    308 HD23 LEU    19      38.202  51.197  65.971  1.00  0.00           H  
ATOM    309  C   LEU    19      35.689  48.674  69.148  1.00  0.00           C  
ATOM    310  O   LEU    19      36.542  48.884  69.958  1.00  0.00           O  
ATOM    311  N   ALA    20      34.414  48.623  69.488  1.00  0.00           N  
ATOM    312  H   ALA    20      33.733  48.560  68.744  1.00  0.00           H  
ATOM    313  CA  ALA    20      33.961  48.695  70.897  1.00  0.00           C  
ATOM    314  HA  ALA    20      34.388  49.616  71.296  1.00  0.00           H  
ATOM    315  CB  ALA    20      32.418  48.816  70.757  1.00  0.00           C  
ATOM    316  HB1 ALA    20      31.879  48.041  70.213  1.00  0.00           H  
ATOM    317  HB2 ALA    20      31.948  48.988  71.726  1.00  0.00           H  
ATOM    318  HB3 ALA    20      32.300  49.770  70.243  1.00  0.00           H  
ATOM    319  C   ALA    20      34.340  47.436  71.730  1.00  0.00           C  
ATOM    320  O   ALA    20      34.848  47.601  72.840  1.00  0.00           O  
ATOM    321  N   ALA    21      34.276  46.264  71.160  1.00  0.00           N  
ATOM    322  H   ALA    21      33.935  46.118  70.220  1.00  0.00           H  
ATOM    323  CA  ALA    21      34.717  45.080  71.897  1.00  0.00           C  
ATOM    324  HA  ALA    21      34.171  45.012  72.838  1.00  0.00           H  
ATOM    325  CB  ALA    21      34.249  43.962  70.948  1.00  0.00           C  
ATOM    326  HB1 ALA    21      33.160  43.905  70.935  1.00  0.00           H  
ATOM    327  HB2 ALA    21      34.556  44.190  69.928  1.00  0.00           H  
ATOM    328  HB3 ALA    21      34.659  42.991  71.225  1.00  0.00           H  
ATOM    329  C   ALA    21      36.309  45.094  72.041  1.00  0.00           C  
ATOM    330  O   ALA    21      36.854  44.660  73.064  1.00  0.00           O  
ATOM    331  N   LEU    22      37.069  45.601  71.043  1.00  0.00           N  
ATOM    332  H   LEU    22      36.553  45.783  70.194  1.00  0.00           H  
ATOM    333  CA  LEU    22      38.492  45.858  71.217  1.00  0.00           C  
ATOM    334  HA  LEU    22      38.871  44.902  71.578  1.00  0.00           H  
ATOM    335  CB  LEU    22      39.130  46.283  69.849  1.00  0.00           C  
ATOM    336  HB2 LEU    22      38.543  47.065  69.367  1.00  0.00           H  
ATOM    337  HB3 LEU    22      40.048  46.752  70.201  1.00  0.00           H  
ATOM    338  CG  LEU    22      39.352  45.123  68.913  1.00  0.00           C  
ATOM    339  HG  LEU    22      38.535  44.405  68.976  1.00  0.00           H  
ATOM    340  CD1 LEU    22      39.423  45.557  67.435  1.00  0.00           C  
ATOM    341 HD11 LEU    22      39.678  44.674  66.849  1.00  0.00           H  
ATOM    342 HD12 LEU    22      38.585  46.120  67.025  1.00  0.00           H  
ATOM    343 HD13 LEU    22      40.216  46.303  67.388  1.00  0.00           H  
ATOM    344  CD2 LEU    22      40.496  44.307  69.441  1.00  0.00           C  
ATOM    345 HD21 LEU    22      40.564  43.425  68.804  1.00  0.00           H  
ATOM    346 HD22 LEU    22      41.444  44.837  69.347  1.00  0.00           H  
ATOM    347 HD23 LEU    22      40.248  43.909  70.425  1.00  0.00           H  
ATOM    348  C   LEU    22      38.672  46.885  72.362  1.00  0.00           C  
ATOM    349  O   LEU    22      39.409  46.584  73.313  1.00  0.00           O  
ATOM    350  N   GLY    23      37.962  47.983  72.297  1.00  0.00           N  
ATOM    351  H   GLY    23      37.547  48.115  71.386  1.00  0.00           H  
ATOM    352  CA  GLY    23      38.109  49.073  73.227  1.00  0.00           C  
ATOM    353  HA2 GLY    23      39.091  49.516  73.058  1.00  0.00           H  
ATOM    354  HA3 GLY    23      37.329  49.803  73.010  1.00  0.00           H  
ATOM    355  C   GLY    23      37.928  48.651  74.672  1.00  0.00           C  
ATOM    356  O   GLY    23      38.582  49.115  75.599  1.00  0.00           O  
ATOM    357  N   LEU    24      37.008  47.764  74.895  1.00  0.00           N  
ATOM    358  H   LEU    24      36.485  47.350  74.137  1.00  0.00           H  
ATOM    359  CA  LEU    24      36.607  47.287  76.229  1.00  0.00           C  
ATOM    360  HA  LEU    24      36.637  48.175  76.861  1.00  0.00           H  
ATOM    361  CB  LEU    24      35.233  46.500  76.228  1.00  0.00           C  
ATOM    362  HB2 LEU    24      35.261  45.859  75.346  1.00  0.00           H  
ATOM    363  HB3 LEU    24      34.923  45.849  77.046  1.00  0.00           H  
ATOM    364  CG  LEU    24      34.044  47.530  75.990  1.00  0.00           C  
ATOM    365  HG  LEU    24      34.171  48.276  75.206  1.00  0.00           H  
ATOM    366  CD1 LEU    24      32.767  46.820  75.642  1.00  0.00           C  
ATOM    367 HD11 LEU    24      32.250  46.455  76.530  1.00  0.00           H  
ATOM    368 HD12 LEU    24      32.083  47.504  75.138  1.00  0.00           H  
ATOM    369 HD13 LEU    24      32.951  46.026  74.918  1.00  0.00           H  
ATOM    370  CD2 LEU    24      33.773  48.369  77.226  1.00  0.00           C  
ATOM    371 HD21 LEU    24      32.827  48.911  77.214  1.00  0.00           H  
ATOM    372 HD22 LEU    24      33.766  47.789  78.149  1.00  0.00           H  
ATOM    373 HD23 LEU    24      34.613  49.053  77.348  1.00  0.00           H  
ATOM    374  C   LEU    24      37.667  46.284  76.725  1.00  0.00           C  
ATOM    375  O   LEU    24      38.077  46.411  77.897  1.00  0.00           O  
ATOM    376  N   PHE    25      38.215  45.383  75.880  1.00  0.00           N  
ATOM    377  H   PHE    25      38.024  45.563  74.905  1.00  0.00           H  
ATOM    378  CA  PHE    25      39.339  44.401  76.120  1.00  0.00           C  
ATOM    379  HA  PHE    25      39.176  43.797  77.013  1.00  0.00           H  
ATOM    380  CB  PHE    25      39.445  43.486  74.882  1.00  0.00           C  
ATOM    381  HB2 PHE    25      38.518  42.930  74.739  1.00  0.00           H  
ATOM    382  HB3 PHE    25      39.563  44.121  74.005  1.00  0.00           H  
ATOM    383  CG  PHE    25      40.701  42.602  74.798  1.00  0.00           C  
ATOM    384  CD1 PHE    25      41.991  43.079  74.399  1.00  0.00           C  
ATOM    385  HD1 PHE    25      42.177  44.141  74.454  1.00  0.00           H  
ATOM    386  CE1 PHE    25      43.098  42.224  74.144  1.00  0.00           C  
ATOM    387  HE1 PHE    25      44.070  42.611  73.874  1.00  0.00           H  
ATOM    388  CZ  PHE    25      42.918  40.823  74.298  1.00  0.00           C  
ATOM    389  HZ  PHE    25      43.702  40.109  74.095  1.00  0.00           H  
ATOM    390  CE2 PHE    25      41.697  40.327  74.739  1.00  0.00           C  
ATOM    391  HE2 PHE    25      41.564  39.261  74.849  1.00  0.00           H  
ATOM    392  CD2 PHE    25      40.629  41.211  75.114  1.00  0.00           C  
ATOM    393  HD2 PHE    25      39.667  40.817  75.405  1.00  0.00           H  
ATOM    394  C   PHE    25      40.697  45.243  76.367  1.00  0.00           C  
ATOM    395  O   PHE    25      41.564  44.700  77.027  1.00  0.00           O  
ATOM    396  N   VAL    26      40.816  46.486  75.918  1.00  0.00           N  
ATOM    397  H   VAL    26      39.987  46.875  75.492  1.00  0.00           H  
ATOM    398  CA  VAL    26      42.029  47.305  76.020  1.00  0.00           C  
ATOM    399  HA  VAL    26      42.835  46.598  76.212  1.00  0.00           H  
ATOM    400  CB  VAL    26      42.389  48.072  74.700  1.00  0.00           C  
ATOM    401  HB  VAL    26      41.655  48.802  74.359  1.00  0.00           H  
ATOM    402  CG1 VAL    26      43.642  48.891  74.967  1.00  0.00           C  
ATOM    403 HG11 VAL    26      43.994  49.332  74.035  1.00  0.00           H  
ATOM    404 HG12 VAL    26      43.413  49.730  75.624  1.00  0.00           H  
ATOM    405 HG13 VAL    26      44.519  48.321  75.273  1.00  0.00           H  
ATOM    406  CG2 VAL    26      42.616  47.055  73.623  1.00  0.00           C  
ATOM    407 HG21 VAL    26      41.899  46.239  73.533  1.00  0.00           H  
ATOM    408 HG22 VAL    26      42.742  47.542  72.656  1.00  0.00           H  
ATOM    409 HG23 VAL    26      43.546  46.544  73.871  1.00  0.00           H  
ATOM    410  C   VAL    26      42.089  48.277  77.200  1.00  0.00           C  
ATOM    411  O   VAL    26      42.995  48.211  77.931  1.00  0.00           O  
ATOM    412  N   HID    27      41.020  49.059  77.452  1.00  0.00           N  
ATOM    413  H   HID    27      40.275  49.138  76.775  1.00  0.00           H  
ATOM    414  CA  HID    27      40.847  49.824  78.712  1.00  0.00           C  
ATOM    415  HA  HID    27      41.761  50.412  78.801  1.00  0.00           H  
ATOM    416  CB  HID    27      39.576  50.726  78.686  1.00  0.00           C  
ATOM    417  HB2 HID    27      39.769  51.485  77.928  1.00  0.00           H  
ATOM    418  HB3 HID    27      38.643  50.176  78.557  1.00  0.00           H  
ATOM    419  CG  HID    27      39.474  51.447  80.058  1.00  0.00           C  
ATOM    420  ND1 HID    27      38.617  51.127  81.050  1.00  0.00           N  
ATOM    421  HD1 HID    27      38.204  50.214  81.183  1.00  0.00           H  
ATOM    422  CE1 HID    27      38.817  52.003  82.014  1.00  0.00           C  
ATOM    423  HE1 HID    27      38.469  51.883  83.029  1.00  0.00           H  
ATOM    424  NE2 HID    27      39.773  52.889  81.725  1.00  0.00           N  
ATOM    425  CD2 HID    27      40.159  52.530  80.459  1.00  0.00           C  
ATOM    426  HD2 HID    27      40.953  52.986  79.886  1.00  0.00           H  
ATOM    427  C   HID    27      40.797  48.958  80.019  1.00  0.00           C  
ATOM    428  O   HID    27      41.583  49.173  80.941  1.00  0.00           O  
ATOM    429  N   HID    28      39.823  48.036  80.065  1.00  0.00           N  
ATOM    430  H   HID    28      39.165  48.010  79.299  1.00  0.00           H  
ATOM    431  CA  HID    28      39.556  47.114  81.231  1.00  0.00           C  
ATOM    432  HA  HID    28      39.750  47.799  82.057  1.00  0.00           H  
ATOM    433  CB  HID    28      38.114  46.648  81.228  1.00  0.00           C  
ATOM    434  HB2 HID    28      37.921  46.122  80.293  1.00  0.00           H  
ATOM    435  HB3 HID    28      37.952  45.935  82.036  1.00  0.00           H  
ATOM    436  CG  HID    28      37.040  47.737  81.340  1.00  0.00           C  
ATOM    437  ND1 HID    28      36.775  48.606  82.373  1.00  0.00           N  
ATOM    438  HD1 HID    28      37.257  48.745  83.250  1.00  0.00           H  
ATOM    439  CE1 HID    28      35.693  49.357  82.078  1.00  0.00           C  
ATOM    440  HE1 HID    28      35.210  50.077  82.722  1.00  0.00           H  
ATOM    441  NE2 HID    28      35.486  49.249  80.752  1.00  0.00           N  
ATOM    442  CD2 HID    28      36.231  48.150  80.327  1.00  0.00           C  
ATOM    443  HD2 HID    28      36.246  47.707  79.342  1.00  0.00           H  
ATOM    444  C   HID    28      40.536  45.880  81.320  1.00  0.00           C  
ATOM    445  O   HID    28      40.217  44.761  81.678  1.00  0.00           O  
ATOM    446  N   ARG    29      41.777  46.133  80.787  1.00  0.00           N  
ATOM    447  H   ARG    29      41.936  47.058  80.414  1.00  0.00           H  
ATOM    448  CA  ARG    29      42.805  45.083  80.679  1.00  0.00           C  
ATOM    449  HA  ARG    29      42.335  44.318  80.061  1.00  0.00           H  
ATOM    450  CB  ARG    29      44.027  45.788  79.973  1.00  0.00           C  
ATOM    451  HB2 ARG    29      44.862  45.089  80.032  1.00  0.00           H  
ATOM    452  HB3 ARG    29      43.742  45.837  78.922  1.00  0.00           H  
ATOM    453  CG  ARG    29      44.471  47.161  80.446  1.00  0.00           C  
ATOM    454  HG2 ARG    29      43.691  47.908  80.295  1.00  0.00           H  
ATOM    455  HG3 ARG    29      44.684  47.156  81.515  1.00  0.00           H  
ATOM    456  CD  ARG    29      45.717  47.569  79.681  1.00  0.00           C  
ATOM    457  HD2 ARG    29      46.427  46.758  79.846  1.00  0.00           H  
ATOM    458  HD3 ARG    29      45.578  47.601  78.600  1.00  0.00           H  
ATOM    459  NE  ARG    29      46.103  48.894  80.140  1.00  0.00           N  
ATOM    460  HE  ARG    29      46.778  48.927  80.891  1.00  0.00           H  
ATOM    461  CZ  ARG    29      45.622  50.066  79.838  1.00  0.00           C  
ATOM    462  NH1 ARG    29      44.661  50.219  79.011  1.00  0.00           N  
ATOM    463 HH11 ARG    29      44.384  49.401  78.488  1.00  0.00           H  
ATOM    464 HH12 ARG    29      44.136  51.081  78.970  1.00  0.00           H  
ATOM    465  NH2 ARG    29      46.265  51.064  80.222  1.00  0.00           N  
ATOM    466 HH21 ARG    29      47.104  50.795  80.715  1.00  0.00           H  
ATOM    467 HH22 ARG    29      46.009  52.009  79.973  1.00  0.00           H  
ATOM    468  C   ARG    29      43.064  44.378  82.071  1.00  0.00           C  
ATOM    469  O   ARG    29      43.420  43.177  82.107  1.00  0.00           O  
ATOM    470  N   ASP    30      42.909  45.109  83.178  1.00  0.00           N  
ATOM    471  H   ASP    30      42.823  46.116  83.186  1.00  0.00           H  
ATOM    472  CA  ASP    30      43.022  44.502  84.551  1.00  0.00           C  
ATOM    473  HA  ASP    30      43.833  43.773  84.571  1.00  0.00           H  
ATOM    474  CB  ASP    30      43.425  45.587  85.476  1.00  0.00           C  
ATOM    475  HB2 ASP    30      42.515  46.151  85.682  1.00  0.00           H  
ATOM    476  HB3 ASP    30      43.760  45.138  86.411  1.00  0.00           H  
ATOM    477  CG  ASP    30      44.599  46.447  84.965  1.00  0.00           C  
ATOM    478  OD1 ASP    30      44.537  47.656  84.840  1.00  0.00           O  
ATOM    479  OD2 ASP    30      45.705  45.899  84.878  1.00  0.00           O  
ATOM    480  C   ASP    30      41.815  43.684  85.004  1.00  0.00           C  
ATOM    481  O   ASP    30      41.909  42.958  86.018  1.00  0.00           O  
ATOM    482  N   SER    31      40.682  43.798  84.389  1.00  0.00           N  
ATOM    483  H   SER    31      40.671  44.294  83.510  1.00  0.00           H  
ATOM    484  CA  SER    31      39.391  43.126  84.880  1.00  0.00           C  
ATOM    485  HA  SER    31      39.247  43.335  85.940  1.00  0.00           H  
ATOM    486  CB  SER    31      38.177  43.686  84.143  1.00  0.00           C  
ATOM    487  HB2 SER    31      38.088  44.755  84.337  1.00  0.00           H  
ATOM    488  HB3 SER    31      38.233  43.575  83.060  1.00  0.00           H  
ATOM    489  OG  SER    31      36.935  43.181  84.556  1.00  0.00           O  
ATOM    490  HG  SER    31      36.285  43.887  84.544  1.00  0.00           H  
ATOM    491  C   SER    31      39.408  41.598  84.734  1.00  0.00           C  
ATOM    492  O   SER    31      39.821  41.108  83.682  1.00  0.00           O  
ATOM    493  N   PRO    32      38.804  40.882  85.692  1.00  0.00           N  
ATOM    494  CD  PRO    32      38.315  41.369  86.986  1.00  0.00           C  
ATOM    495  HD2 PRO    32      37.710  42.264  86.844  1.00  0.00           H  
ATOM    496  HD3 PRO    32      39.221  41.492  87.579  1.00  0.00           H  
ATOM    497  CG  PRO    32      37.586  40.159  87.583  1.00  0.00           C  
ATOM    498  HG2 PRO    32      36.533  40.135  87.301  1.00  0.00           H  
ATOM    499  HG3 PRO    32      37.759  40.187  88.659  1.00  0.00           H  
ATOM    500  CB  PRO    32      38.304  38.989  86.972  1.00  0.00           C  
ATOM    501  HB2 PRO    32      37.633  38.136  86.873  1.00  0.00           H  
ATOM    502  HB3 PRO    32      39.243  38.724  87.459  1.00  0.00           H  
ATOM    503  CA  PRO    32      38.639  39.442  85.655  1.00  0.00           C  
ATOM    504  HA  PRO    32      39.609  39.008  85.412  1.00  0.00           H  
ATOM    505  C   PRO    32      37.733  39.126  84.465  1.00  0.00           C  
ATOM    506  O   PRO    32      37.821  38.021  83.905  1.00  0.00           O  
ATOM    507  N   LEU    33      36.871  40.049  84.093  1.00  0.00           N  
ATOM    508  H   LEU    33      36.903  41.034  84.312  1.00  0.00           H  
ATOM    509  CA  LEU    33      35.909  39.775  82.987  1.00  0.00           C  
ATOM    510  HA  LEU    33      35.554  38.766  83.197  1.00  0.00           H  
ATOM    511  CB  LEU    33      34.844  40.928  82.999  1.00  0.00           C  
ATOM    512  HB2 LEU    33      35.340  41.895  82.905  1.00  0.00           H  
ATOM    513  HB3 LEU    33      34.176  40.865  82.140  1.00  0.00           H  
ATOM    514  CG  LEU    33      34.085  41.002  84.308  1.00  0.00           C  
ATOM    515  HG  LEU    33      34.762  41.000  85.162  1.00  0.00           H  
ATOM    516  CD1 LEU    33      33.343  42.319  84.487  1.00  0.00           C  
ATOM    517 HD11 LEU    33      32.639  42.423  83.661  1.00  0.00           H  
ATOM    518 HD12 LEU    33      32.748  42.304  85.400  1.00  0.00           H  
ATOM    519 HD13 LEU    33      33.994  43.193  84.515  1.00  0.00           H  
ATOM    520  CD2 LEU    33      33.014  39.825  84.629  1.00  0.00           C  
ATOM    521 HD21 LEU    33      32.606  39.943  85.633  1.00  0.00           H  
ATOM    522 HD22 LEU    33      32.338  39.953  83.783  1.00  0.00           H  
ATOM    523 HD23 LEU    33      33.584  38.897  84.569  1.00  0.00           H  
ATOM    524  C   LEU    33      36.675  39.775  81.612  1.00  0.00           C  
ATOM    525  O   LEU    33      36.261  39.176  80.646  1.00  0.00           O  
ATOM    526  N   VAL    34      37.833  40.485  81.503  1.00  0.00           N  
ATOM    527  H   VAL    34      38.155  40.902  82.365  1.00  0.00           H  
ATOM    528  CA  VAL    34      38.788  40.324  80.355  1.00  0.00           C  
ATOM    529  HA  VAL    34      38.262  40.095  79.428  1.00  0.00           H  
ATOM    530  CB  VAL    34      39.675  41.566  80.357  1.00  0.00           C  
ATOM    531  HB  VAL    34      39.966  41.781  81.385  1.00  0.00           H  
ATOM    532  CG1 VAL    34      40.896  41.446  79.430  1.00  0.00           C  
ATOM    533 HG11 VAL    34      41.284  42.445  79.232  1.00  0.00           H  
ATOM    534 HG12 VAL    34      41.645  40.846  79.948  1.00  0.00           H  
ATOM    535 HG13 VAL    34      40.536  40.967  78.519  1.00  0.00           H  
ATOM    536  CG2 VAL    34      38.719  42.541  79.660  1.00  0.00           C  
ATOM    537 HG21 VAL    34      38.073  42.901  80.461  1.00  0.00           H  
ATOM    538 HG22 VAL    34      39.323  43.436  79.509  1.00  0.00           H  
ATOM    539 HG23 VAL    34      38.184  42.124  78.807  1.00  0.00           H  
ATOM    540  C   VAL    34      39.663  39.111  80.515  1.00  0.00           C  
ATOM    541  O   VAL    34      39.764  38.274  79.616  1.00  0.00           O  
ATOM    542  N   GLN    35      40.261  38.809  81.684  1.00  0.00           N  
ATOM    543  H   GLN    35      40.312  39.549  82.370  1.00  0.00           H  
ATOM    544  CA  GLN    35      41.214  37.685  81.938  1.00  0.00           C  
ATOM    545  HA  GLN    35      41.938  37.754  81.126  1.00  0.00           H  
ATOM    546  CB  GLN    35      41.991  37.972  83.281  1.00  0.00           C  
ATOM    547  HB2 GLN    35      42.328  39.008  83.257  1.00  0.00           H  
ATOM    548  HB3 GLN    35      41.251  37.914  84.080  1.00  0.00           H  
ATOM    549  CG  GLN    35      43.307  37.170  83.425  1.00  0.00           C  
ATOM    550  HG2 GLN    35      43.604  37.140  84.474  1.00  0.00           H  
ATOM    551  HG3 GLN    35      43.185  36.109  83.207  1.00  0.00           H  
ATOM    552  CD  GLN    35      44.327  37.831  82.516  1.00  0.00           C  
ATOM    553  OE1 GLN    35      44.087  38.688  81.682  1.00  0.00           O  
ATOM    554  NE2 GLN    35      45.531  37.575  82.879  1.00  0.00           N  
ATOM    555 HE21 GLN    35      46.263  38.163  82.508  1.00  0.00           H  
ATOM    556 HE22 GLN    35      45.640  37.054  83.738  1.00  0.00           H  
ATOM    557  C   GLN    35      40.595  36.223  81.826  1.00  0.00           C  
ATOM    558  O   GLN    35      41.352  35.214  81.679  1.00  0.00           O  
ATOM    559  N   ALA    36      39.245  36.205  81.821  1.00  0.00           N  
ATOM    560  H   ALA    36      38.736  37.061  81.988  1.00  0.00           H  
ATOM    561  CA  ALA    36      38.598  34.952  81.427  1.00  0.00           C  
ATOM    562  HA  ALA    36      39.069  34.161  82.010  1.00  0.00           H  
ATOM    563  CB  ALA    36      37.131  34.980  81.879  1.00  0.00           C  
ATOM    564  HB1 ALA    36      36.749  33.969  81.742  1.00  0.00           H  
ATOM    565  HB2 ALA    36      36.983  35.319  82.905  1.00  0.00           H  
ATOM    566  HB3 ALA    36      36.576  35.674  81.247  1.00  0.00           H  
ATOM    567  C   ALA    36      38.736  34.571  79.947  1.00  0.00           C  
ATOM    568  O   ALA    36      38.727  33.361  79.636  1.00  0.00           O  
ATOM    569  N   SER    37      38.867  35.512  79.009  1.00  0.00           N  
ATOM    570  H   SER    37      38.947  36.477  79.296  1.00  0.00           H  
ATOM    571  CA  SER    37      38.863  35.374  77.511  1.00  0.00           C  
ATOM    572  HA  SER    37      37.992  34.800  77.193  1.00  0.00           H  
ATOM    573  CB  SER    37      38.613  36.717  76.745  1.00  0.00           C  
ATOM    574  HB2 SER    37      39.510  37.336  76.727  1.00  0.00           H  
ATOM    575  HB3 SER    37      38.288  36.430  75.745  1.00  0.00           H  
ATOM    576  OG  SER    37      37.555  37.459  77.225  1.00  0.00           O  
ATOM    577  HG  SER    37      37.390  38.222  76.666  1.00  0.00           H  
ATOM    578  C   SER    37      40.083  34.681  76.928  1.00  0.00           C  
ATOM    579  O   SER    37      41.087  34.428  77.591  1.00  0.00           O  
ATOM    580  N   GLY    38      40.029  34.441  75.612  1.00  0.00           N  
ATOM    581  H   GLY    38      39.127  34.646  75.205  1.00  0.00           H  
ATOM    582  CA  GLY    38      41.089  33.785  74.861  1.00  0.00           C  
ATOM    583  HA2 GLY    38      41.249  32.841  75.380  1.00  0.00           H  
ATOM    584  HA3 GLY    38      40.777  33.582  73.836  1.00  0.00           H  
ATOM    585  C   GLY    38      42.357  34.627  74.585  1.00  0.00           C  
ATOM    586  O   GLY    38      42.992  34.432  73.556  1.00  0.00           O  
ATOM    587  N   GLY    39      42.631  35.710  75.356  1.00  0.00           N  
ATOM    588  H   GLY    39      42.004  35.848  76.135  1.00  0.00           H  
ATOM    589  CA  GLY    39      43.657  36.753  75.235  1.00  0.00           C  
ATOM    590  HA2 GLY    39      43.258  37.726  75.521  1.00  0.00           H  
ATOM    591  HA3 GLY    39      44.387  36.610  76.032  1.00  0.00           H  
ATOM    592  C   GLY    39      44.179  37.155  73.854  1.00  0.00           C  
ATOM    593  O   GLY    39      43.556  37.981  73.224  1.00  0.00           O  
ATOM    594  N   PRO    40      45.384  36.662  73.502  1.00  0.00           N  
ATOM    595  CD  PRO    40      46.226  35.798  74.309  1.00  0.00           C  
ATOM    596  HD2 PRO    40      45.722  34.876  74.600  1.00  0.00           H  
ATOM    597  HD3 PRO    40      46.660  36.429  75.085  1.00  0.00           H  
ATOM    598  CG  PRO    40      47.322  35.450  73.279  1.00  0.00           C  
ATOM    599  HG2 PRO    40      46.992  34.581  72.710  1.00  0.00           H  
ATOM    600  HG3 PRO    40      48.304  35.231  73.698  1.00  0.00           H  
ATOM    601  CB  PRO    40      47.377  36.682  72.362  1.00  0.00           C  
ATOM    602  HB2 PRO    40      47.875  36.313  71.466  1.00  0.00           H  
ATOM    603  HB3 PRO    40      47.982  37.474  72.802  1.00  0.00           H  
ATOM    604  CA  PRO    40      45.933  37.173  72.226  1.00  0.00           C  
ATOM    605  HA  PRO    40      45.917  38.262  72.243  1.00  0.00           H  
ATOM    606  C   PRO    40      45.137  36.531  71.031  1.00  0.00           C  
ATOM    607  O   PRO    40      44.956  37.191  69.992  1.00  0.00           O  
ATOM    608  N   LEU    41      44.555  35.333  71.252  1.00  0.00           N  
ATOM    609  H   LEU    41      44.768  34.802  72.084  1.00  0.00           H  
ATOM    610  CA  LEU    41      43.575  34.810  70.269  1.00  0.00           C  
ATOM    611  HA  LEU    41      44.117  34.830  69.324  1.00  0.00           H  
ATOM    612  CB  LEU    41      43.202  33.375  70.572  1.00  0.00           C  
ATOM    613  HB2 LEU    41      44.054  32.699  70.500  1.00  0.00           H  
ATOM    614  HB3 LEU    41      42.750  33.336  71.563  1.00  0.00           H  
ATOM    615  CG  LEU    41      42.202  32.650  69.656  1.00  0.00           C  
ATOM    616  HG  LEU    41      41.271  33.215  69.720  1.00  0.00           H  
ATOM    617  CD1 LEU    41      42.657  32.741  68.153  1.00  0.00           C  
ATOM    618 HD11 LEU    41      41.716  32.778  67.604  1.00  0.00           H  
ATOM    619 HD12 LEU    41      43.223  33.644  67.924  1.00  0.00           H  
ATOM    620 HD13 LEU    41      43.246  31.888  67.817  1.00  0.00           H  
ATOM    621  CD2 LEU    41      41.955  31.142  69.928  1.00  0.00           C  
ATOM    622 HD21 LEU    41      41.407  31.092  70.869  1.00  0.00           H  
ATOM    623 HD22 LEU    41      41.334  30.685  69.157  1.00  0.00           H  
ATOM    624 HD23 LEU    41      42.979  30.776  70.004  1.00  0.00           H  
ATOM    625  C   LEU    41      42.342  35.802  70.174  1.00  0.00           C  
ATOM    626  O   LEU    41      41.870  36.113  69.089  1.00  0.00           O  
ATOM    627  N   ALA    42      41.783  36.321  71.303  1.00  0.00           N  
ATOM    628  H   ALA    42      42.257  36.040  72.149  1.00  0.00           H  
ATOM    629  CA  ALA    42      40.604  37.191  71.323  1.00  0.00           C  
ATOM    630  HA  ALA    42      39.766  36.826  70.730  1.00  0.00           H  
ATOM    631  CB  ALA    42      40.250  37.351  72.824  1.00  0.00           C  
ATOM    632  HB1 ALA    42      41.194  37.600  73.307  1.00  0.00           H  
ATOM    633  HB2 ALA    42      39.491  38.089  73.085  1.00  0.00           H  
ATOM    634  HB3 ALA    42      40.038  36.345  73.186  1.00  0.00           H  
ATOM    635  C   ALA    42      40.828  38.586  70.683  1.00  0.00           C  
ATOM    636  O   ALA    42      40.010  38.999  69.837  1.00  0.00           O  
ATOM    637  N   CYS    43      41.993  39.249  70.932  1.00  0.00           N  
ATOM    638  H   CYS    43      42.642  38.836  71.587  1.00  0.00           H  
ATOM    639  CA  CYS    43      42.491  40.385  70.179  1.00  0.00           C  
ATOM    640  HA  CYS    43      41.888  41.236  70.496  1.00  0.00           H  
ATOM    641  CB  CYS    43      43.881  40.672  70.724  1.00  0.00           C  
ATOM    642  HB2 CYS    43      43.891  40.678  71.814  1.00  0.00           H  
ATOM    643  HB3 CYS    43      44.441  39.827  70.323  1.00  0.00           H  
ATOM    644  SG  CYS    43      44.557  42.161  69.852  1.00  0.00           S  
ATOM    645  HG  CYS    43      45.842  41.989  70.174  1.00  0.00           H  
ATOM    646  C   CYS    43      42.556  40.133  68.694  1.00  0.00           C  
ATOM    647  O   CYS    43      42.011  40.871  67.857  1.00  0.00           O  
ATOM    648  N   PHE    44      43.204  38.973  68.350  1.00  0.00           N  
ATOM    649  H   PHE    44      43.415  38.306  69.078  1.00  0.00           H  
ATOM    650  CA  PHE    44      43.534  38.664  66.932  1.00  0.00           C  
ATOM    651  HA  PHE    44      44.096  39.499  66.513  1.00  0.00           H  
ATOM    652  CB  PHE    44      44.505  37.485  66.987  1.00  0.00           C  
ATOM    653  HB2 PHE    44      45.422  37.820  67.472  1.00  0.00           H  
ATOM    654  HB3 PHE    44      44.193  36.679  67.652  1.00  0.00           H  
ATOM    655  CG  PHE    44      44.735  36.699  65.729  1.00  0.00           C  
ATOM    656  CD1 PHE    44      43.936  35.636  65.249  1.00  0.00           C  
ATOM    657  HD1 PHE    44      43.117  35.351  65.893  1.00  0.00           H  
ATOM    658  CE1 PHE    44      44.212  34.885  64.052  1.00  0.00           C  
ATOM    659  HE1 PHE    44      43.512  34.118  63.753  1.00  0.00           H  
ATOM    660  CZ  PHE    44      45.410  35.213  63.419  1.00  0.00           C  
ATOM    661  HZ  PHE    44      45.607  34.749  62.464  1.00  0.00           H  
ATOM    662  CE2 PHE    44      46.242  36.251  63.812  1.00  0.00           C  
ATOM    663  HE2 PHE    44      47.106  36.404  63.182  1.00  0.00           H  
ATOM    664  CD2 PHE    44      45.974  36.977  64.977  1.00  0.00           C  
ATOM    665  HD2 PHE    44      46.689  37.670  65.394  1.00  0.00           H  
ATOM    666  C   PHE    44      42.219  38.471  66.227  1.00  0.00           C  
ATOM    667  O   PHE    44      42.092  39.050  65.167  1.00  0.00           O  
ATOM    668  N   GLY    45      41.313  37.623  66.707  1.00  0.00           N  
ATOM    669  H   GLY    45      41.539  37.150  67.570  1.00  0.00           H  
ATOM    670  CA  GLY    45      40.030  37.283  66.129  1.00  0.00           C  
ATOM    671  HA2 GLY    45      40.088  36.721  65.196  1.00  0.00           H  
ATOM    672  HA3 GLY    45      39.520  36.664  66.868  1.00  0.00           H  
ATOM    673  C   GLY    45      39.094  38.423  65.980  1.00  0.00           C  
ATOM    674  O   GLY    45      38.385  38.414  64.925  1.00  0.00           O  
ATOM    675  N   LEU    46      39.089  39.508  66.816  1.00  0.00           N  
ATOM    676  H   LEU    46      39.555  39.346  67.697  1.00  0.00           H  
ATOM    677  CA  LEU    46      38.270  40.655  66.545  1.00  0.00           C  
ATOM    678  HA  LEU    46      37.351  40.298  66.080  1.00  0.00           H  
ATOM    679  CB  LEU    46      38.067  41.492  67.797  1.00  0.00           C  
ATOM    680  HB2 LEU    46      39.005  41.491  68.351  1.00  0.00           H  
ATOM    681  HB3 LEU    46      38.022  42.552  67.545  1.00  0.00           H  
ATOM    682  CG  LEU    46      36.924  40.914  68.564  1.00  0.00           C  
ATOM    683  HG  LEU    46      36.907  39.826  68.518  1.00  0.00           H  
ATOM    684  CD1 LEU    46      37.030  41.211  70.072  1.00  0.00           C  
ATOM    685 HD11 LEU    46      37.874  40.577  70.346  1.00  0.00           H  
ATOM    686 HD12 LEU    46      37.161  42.274  70.274  1.00  0.00           H  
ATOM    687 HD13 LEU    46      36.179  40.871  70.662  1.00  0.00           H  
ATOM    688  CD2 LEU    46      35.672  41.607  68.119  1.00  0.00           C  
ATOM    689 HD21 LEU    46      34.858  41.154  68.686  1.00  0.00           H  
ATOM    690 HD22 LEU    46      35.660  42.682  68.297  1.00  0.00           H  
ATOM    691 HD23 LEU    46      35.498  41.422  67.059  1.00  0.00           H  
ATOM    692  C   LEU    46      38.949  41.541  65.485  1.00  0.00           C  
ATOM    693  O   LEU    46      38.335  41.997  64.582  1.00  0.00           O  
ATOM    694  N   VAL    47      40.299  41.704  65.442  1.00  0.00           N  
ATOM    695  H   VAL    47      40.834  41.377  66.234  1.00  0.00           H  
ATOM    696  CA  VAL    47      41.028  42.320  64.283  1.00  0.00           C  
ATOM    697  HA  VAL    47      40.670  43.334  64.100  1.00  0.00           H  
ATOM    698  CB  VAL    47      42.563  42.384  64.610  1.00  0.00           C  
ATOM    699  HB  VAL    47      42.772  41.562  65.294  1.00  0.00           H  
ATOM    700  CG1 VAL    47      43.378  42.256  63.427  1.00  0.00           C  
ATOM    701 HG11 VAL    47      44.417  42.338  63.748  1.00  0.00           H  
ATOM    702 HG12 VAL    47      43.240  41.323  62.880  1.00  0.00           H  
ATOM    703 HG13 VAL    47      43.194  43.079  62.736  1.00  0.00           H  
ATOM    704  CG2 VAL    47      42.861  43.654  65.388  1.00  0.00           C  
ATOM    705 HG21 VAL    47      43.900  43.679  65.716  1.00  0.00           H  
ATOM    706 HG22 VAL    47      42.780  44.475  64.676  1.00  0.00           H  
ATOM    707 HG23 VAL    47      42.188  43.864  66.219  1.00  0.00           H  
ATOM    708  C   VAL    47      40.733  41.567  62.980  1.00  0.00           C  
ATOM    709  O   VAL    47      40.489  42.257  62.020  1.00  0.00           O  
ATOM    710  N   CYS    48      40.613  40.255  63.016  1.00  0.00           N  
ATOM    711  H   CYS    48      40.842  39.737  63.853  1.00  0.00           H  
ATOM    712  CA  CYS    48      40.383  39.420  61.857  1.00  0.00           C  
ATOM    713  HA  CYS    48      40.973  39.738  60.998  1.00  0.00           H  
ATOM    714  CB  CYS    48      40.538  37.931  62.069  1.00  0.00           C  
ATOM    715  HB2 CYS    48      40.102  37.544  62.990  1.00  0.00           H  
ATOM    716  HB3 CYS    48      40.026  37.395  61.269  1.00  0.00           H  
ATOM    717  SG  CYS    48      42.276  37.577  62.041  1.00  0.00           S  
ATOM    718  HG  CYS    48      42.601  38.320  63.103  1.00  0.00           H  
ATOM    719  C   CYS    48      38.911  39.678  61.408  1.00  0.00           C  
ATOM    720  O   CYS    48      38.572  39.612  60.216  1.00  0.00           O  
ATOM    721  N   LEU    49      37.912  39.949  62.310  1.00  0.00           N  
ATOM    722  H   LEU    49      38.139  39.891  63.292  1.00  0.00           H  
ATOM    723  CA  LEU    49      36.510  40.298  61.973  1.00  0.00           C  
ATOM    724  HA  LEU    49      36.276  39.531  61.235  1.00  0.00           H  
ATOM    725  CB  LEU    49      35.487  40.353  63.191  1.00  0.00           C  
ATOM    726  HB2 LEU    49      35.741  41.082  63.960  1.00  0.00           H  
ATOM    727  HB3 LEU    49      34.551  40.769  62.819  1.00  0.00           H  
ATOM    728  CG  LEU    49      35.143  38.957  63.871  1.00  0.00           C  
ATOM    729  HG  LEU    49      36.044  38.373  64.062  1.00  0.00           H  
ATOM    730  CD1 LEU    49      34.449  39.264  65.189  1.00  0.00           C  
ATOM    731 HD11 LEU    49      33.477  39.741  65.068  1.00  0.00           H  
ATOM    732 HD12 LEU    49      34.458  38.282  65.662  1.00  0.00           H  
ATOM    733 HD13 LEU    49      35.004  39.977  65.799  1.00  0.00           H  
ATOM    734  CD2 LEU    49      34.357  38.023  63.006  1.00  0.00           C  
ATOM    735 HD21 LEU    49      34.563  37.015  63.369  1.00  0.00           H  
ATOM    736 HD22 LEU    49      33.299  38.223  63.175  1.00  0.00           H  
ATOM    737 HD23 LEU    49      34.572  38.191  61.951  1.00  0.00           H  
ATOM    738  C   LEU    49      36.473  41.680  61.357  1.00  0.00           C  
ATOM    739  O   LEU    49      35.813  41.897  60.306  1.00  0.00           O  
ATOM    740  N   GLY    50      37.175  42.680  61.897  1.00  0.00           N  
ATOM    741  H   GLY    50      37.642  42.544  62.782  1.00  0.00           H  
ATOM    742  CA  GLY    50      37.270  44.092  61.335  1.00  0.00           C  
ATOM    743  HA2 GLY    50      36.258  44.478  61.211  1.00  0.00           H  
ATOM    744  HA3 GLY    50      37.783  44.629  62.133  1.00  0.00           H  
ATOM    745  C   GLY    50      38.084  44.226  60.025  1.00  0.00           C  
ATOM    746  O   GLY    50      37.792  45.024  59.105  1.00  0.00           O  
ATOM    747  N   LEU    51      39.083  43.329  59.808  1.00  0.00           N  
ATOM    748  H   LEU    51      39.271  42.673  60.553  1.00  0.00           H  
ATOM    749  CA  LEU    51      39.727  43.130  58.489  1.00  0.00           C  
ATOM    750  HA  LEU    51      40.103  44.086  58.125  1.00  0.00           H  
ATOM    751  CB  LEU    51      40.927  42.197  58.814  1.00  0.00           C  
ATOM    752  HB2 LEU    51      41.592  42.722  59.499  1.00  0.00           H  
ATOM    753  HB3 LEU    51      40.477  41.326  59.290  1.00  0.00           H  
ATOM    754  CG  LEU    51      41.707  41.720  57.581  1.00  0.00           C  
ATOM    755  HG  LEU    51      41.056  40.970  57.131  1.00  0.00           H  
ATOM    756  CD1 LEU    51      42.052  42.792  56.558  1.00  0.00           C  
ATOM    757 HD11 LEU    51      42.607  43.635  56.969  1.00  0.00           H  
ATOM    758 HD12 LEU    51      42.711  42.334  55.821  1.00  0.00           H  
ATOM    759 HD13 LEU    51      41.141  43.128  56.061  1.00  0.00           H  
ATOM    760  CD2 LEU    51      43.073  41.125  58.032  1.00  0.00           C  
ATOM    761 HD21 LEU    51      43.565  41.800  58.732  1.00  0.00           H  
ATOM    762 HD22 LEU    51      43.002  40.185  58.579  1.00  0.00           H  
ATOM    763 HD23 LEU    51      43.580  40.917  57.089  1.00  0.00           H  
ATOM    764  C   LEU    51      38.807  42.542  57.529  1.00  0.00           C  
ATOM    765  O   LEU    51      38.720  43.102  56.430  1.00  0.00           O  
ATOM    766  N   VAL    52      37.960  41.634  57.941  1.00  0.00           N  
ATOM    767  H   VAL    52      38.197  41.115  58.774  1.00  0.00           H  
ATOM    768  CA  VAL    52      36.919  41.055  57.074  1.00  0.00           C  
ATOM    769  HA  VAL    52      37.430  40.782  56.151  1.00  0.00           H  
ATOM    770  CB  VAL    52      36.316  39.801  57.692  1.00  0.00           C  
ATOM    771  HB  VAL    52      36.265  39.912  58.775  1.00  0.00           H  
ATOM    772  CG1 VAL    52      34.926  39.452  57.248  1.00  0.00           C  
ATOM    773 HG11 VAL    52      34.930  38.943  56.284  1.00  0.00           H  
ATOM    774 HG12 VAL    52      34.549  38.780  58.019  1.00  0.00           H  
ATOM    775 HG13 VAL    52      34.266  40.319  57.244  1.00  0.00           H  
ATOM    776  CG2 VAL    52      37.318  38.602  57.480  1.00  0.00           C  
ATOM    777 HG21 VAL    52      37.013  37.816  58.171  1.00  0.00           H  
ATOM    778 HG22 VAL    52      37.270  38.213  56.463  1.00  0.00           H  
ATOM    779 HG23 VAL    52      38.387  38.722  57.658  1.00  0.00           H  
ATOM    780  C   VAL    52      35.904  42.137  56.700  1.00  0.00           C  
ATOM    781  O   VAL    52      35.504  42.165  55.505  1.00  0.00           O  
ATOM    782  N   CYS    53      35.400  42.982  57.587  1.00  0.00           N  
ATOM    783  H   CYS    53      35.785  42.977  58.520  1.00  0.00           H  
ATOM    784  CA  CYS    53      34.504  44.147  57.337  1.00  0.00           C  
ATOM    785  HA  CYS    53      33.609  43.714  56.891  1.00  0.00           H  
ATOM    786  CB  CYS    53      34.102  44.723  58.704  1.00  0.00           C  
ATOM    787  HB2 CYS    53      34.923  45.259  59.181  1.00  0.00           H  
ATOM    788  HB3 CYS    53      33.289  45.420  58.502  1.00  0.00           H  
ATOM    789  SG  CYS    53      33.338  43.461  59.802  1.00  0.00           S  
ATOM    790  HG  CYS    53      34.294  42.567  60.066  1.00  0.00           H  
ATOM    791  C   CYS    53      35.060  45.210  56.374  1.00  0.00           C  
ATOM    792  O   CYS    53      34.243  45.994  55.870  1.00  0.00           O  
ATOM    793  N   LEU    54      36.370  45.280  56.158  1.00  0.00           N  
ATOM    794  H   LEU    54      37.028  44.748  56.710  1.00  0.00           H  
ATOM    795  CA  LEU    54      37.028  46.200  55.236  1.00  0.00           C  
ATOM    796  HA  LEU    54      36.396  47.056  54.996  1.00  0.00           H  
ATOM    797  CB  LEU    54      38.260  46.797  56.003  1.00  0.00           C  
ATOM    798  HB2 LEU    54      38.775  45.935  56.428  1.00  0.00           H  
ATOM    799  HB3 LEU    54      38.925  47.316  55.312  1.00  0.00           H  
ATOM    800  CG  LEU    54      37.882  47.717  57.138  1.00  0.00           C  
ATOM    801  HG  LEU    54      37.013  47.390  57.708  1.00  0.00           H  
ATOM    802  CD1 LEU    54      39.083  47.882  58.062  1.00  0.00           C  
ATOM    803 HD11 LEU    54      39.411  46.896  58.390  1.00  0.00           H  
ATOM    804 HD12 LEU    54      39.778  48.453  57.447  1.00  0.00           H  
ATOM    805 HD13 LEU    54      38.787  48.492  58.916  1.00  0.00           H  
ATOM    806  CD2 LEU    54      37.517  49.049  56.551  1.00  0.00           C  
ATOM    807 HD21 LEU    54      37.299  49.747  57.359  1.00  0.00           H  
ATOM    808 HD22 LEU    54      38.411  49.462  56.083  1.00  0.00           H  
ATOM    809 HD23 LEU    54      36.703  48.943  55.834  1.00  0.00           H  
ATOM    810  C   LEU    54      37.403  45.421  53.937  1.00  0.00           C  
ATOM    811  O   LEU    54      37.267  46.000  52.879  1.00  0.00           O  
ATOM    812  N   SER    55      37.737  44.158  53.970  1.00  0.00           N  
ATOM    813  H   SER    55      37.735  43.667  54.853  1.00  0.00           H  
ATOM    814  CA  SER    55      38.149  43.416  52.719  1.00  0.00           C  
ATOM    815  HA  SER    55      38.736  44.171  52.197  1.00  0.00           H  
ATOM    816  CB  SER    55      39.027  42.206  53.003  1.00  0.00           C  
ATOM    817  HB2 SER    55      39.335  41.754  52.060  1.00  0.00           H  
ATOM    818  HB3 SER    55      39.989  42.484  53.433  1.00  0.00           H  
ATOM    819  OG  SER    55      38.406  41.282  53.843  1.00  0.00           O  
ATOM    820  HG  SER    55      39.122  40.907  54.362  1.00  0.00           H  
ATOM    821  C   SER    55      36.993  42.964  51.888  1.00  0.00           C  
ATOM    822  O   SER    55      37.219  42.671  50.715  1.00  0.00           O  
ATOM    823  N   VAL    56      35.769  43.046  52.475  1.00  0.00           N  
ATOM    824  H   VAL    56      35.752  43.080  53.484  1.00  0.00           H  
ATOM    825  CA  VAL    56      34.554  43.007  51.622  1.00  0.00           C  
ATOM    826  HA  VAL    56      34.530  42.121  50.988  1.00  0.00           H  
ATOM    827  CB  VAL    56      33.203  43.031  52.423  1.00  0.00           C  
ATOM    828  HB  VAL    56      32.430  42.913  51.664  1.00  0.00           H  
ATOM    829  CG1 VAL    56      32.951  41.904  53.409  1.00  0.00           C  
ATOM    830 HG11 VAL    56      33.171  42.246  54.420  1.00  0.00           H  
ATOM    831 HG12 VAL    56      31.882  41.697  53.448  1.00  0.00           H  
ATOM    832 HG13 VAL    56      33.462  40.979  53.141  1.00  0.00           H  
ATOM    833  CG2 VAL    56      32.841  44.404  53.077  1.00  0.00           C  
ATOM    834 HG21 VAL    56      33.042  45.192  52.352  1.00  0.00           H  
ATOM    835 HG22 VAL    56      31.768  44.436  53.266  1.00  0.00           H  
ATOM    836 HG23 VAL    56      33.371  44.615  54.006  1.00  0.00           H  
ATOM    837  C   VAL    56      34.464  44.125  50.556  1.00  0.00           C  
ATOM    838  O   VAL    56      33.875  43.912  49.530  1.00  0.00           O  
ATOM    839  N   LEU    57      35.173  45.240  50.740  1.00  0.00           N  
ATOM    840  H   LEU    57      35.622  45.428  51.625  1.00  0.00           H  
ATOM    841  CA  LEU    57      35.279  46.311  49.652  1.00  0.00           C  
ATOM    842  HA  LEU    57      34.324  46.636  49.240  1.00  0.00           H  
ATOM    843  CB  LEU    57      36.004  47.526  50.259  1.00  0.00           C  
ATOM    844  HB2 LEU    57      37.043  47.271  50.464  1.00  0.00           H  
ATOM    845  HB3 LEU    57      36.064  48.192  49.398  1.00  0.00           H  
ATOM    846  CG  LEU    57      35.228  48.173  51.421  1.00  0.00           C  
ATOM    847  HG  LEU    57      35.092  47.437  52.214  1.00  0.00           H  
ATOM    848  CD1 LEU    57      35.969  49.436  51.952  1.00  0.00           C  
ATOM    849 HD11 LEU    57      36.903  49.106  52.406  1.00  0.00           H  
ATOM    850 HD12 LEU    57      36.226  50.097  51.124  1.00  0.00           H  
ATOM    851 HD13 LEU    57      35.293  49.925  52.654  1.00  0.00           H  
ATOM    852  CD2 LEU    57      33.758  48.489  51.107  1.00  0.00           C  
ATOM    853 HD21 LEU    57      33.580  49.015  50.170  1.00  0.00           H  
ATOM    854 HD22 LEU    57      33.259  47.525  51.007  1.00  0.00           H  
ATOM    855 HD23 LEU    57      33.203  49.039  51.867  1.00  0.00           H  
ATOM    856  C   LEU    57      36.146  45.865  48.414  1.00  0.00           C  
ATOM    857  O   LEU    57      36.527  46.717  47.551  1.00  0.00           O  
ATOM    858  N   LEU    58      36.544  44.621  48.307  1.00  0.00           N  
ATOM    859  H   LEU    58      36.411  44.051  49.129  1.00  0.00           H  
ATOM    860  CA  LEU    58      37.304  44.101  47.164  1.00  0.00           C  
ATOM    861  HA  LEU    58      37.773  44.888  46.575  1.00  0.00           H  
ATOM    862  CB  LEU    58      38.391  42.976  47.426  1.00  0.00           C  
ATOM    863  HB2 LEU    58      37.861  42.150  47.901  1.00  0.00           H  
ATOM    864  HB3 LEU    58      38.823  42.680  46.470  1.00  0.00           H  
ATOM    865  CG  LEU    58      39.501  43.399  48.433  1.00  0.00           C  
ATOM    866  HG  LEU    58      39.060  43.751  49.366  1.00  0.00           H  
ATOM    867  CD1 LEU    58      40.360  42.144  48.742  1.00  0.00           C  
ATOM    868 HD11 LEU    58      40.750  41.679  47.837  1.00  0.00           H  
ATOM    869 HD12 LEU    58      41.202  42.530  49.316  1.00  0.00           H  
ATOM    870 HD13 LEU    58      39.951  41.340  49.355  1.00  0.00           H  
ATOM    871  CD2 LEU    58      40.384  44.535  47.848  1.00  0.00           C  
ATOM    872 HD21 LEU    58      40.946  44.213  46.971  1.00  0.00           H  
ATOM    873 HD22 LEU    58      39.794  45.360  47.448  1.00  0.00           H  
ATOM    874 HD23 LEU    58      41.142  44.797  48.585  1.00  0.00           H  
ATOM    875  C   LEU    58      36.302  43.411  46.286  1.00  0.00           C  
ATOM    876  O   LEU    58      36.662  42.975  45.215  1.00  0.00           O  
ATOM    877  N   PHE    59      35.095  43.154  46.750  1.00  0.00           N  
ATOM    878  H   PHE    59      34.861  43.543  47.652  1.00  0.00           H  
ATOM    879  CA  PHE    59      34.077  42.240  46.147  1.00  0.00           C  
ATOM    880  HA  PHE    59      34.600  41.371  45.749  1.00  0.00           H  
ATOM    881  CB  PHE    59      33.113  41.670  47.196  1.00  0.00           C  
ATOM    882  HB2 PHE    59      32.437  42.394  47.651  1.00  0.00           H  
ATOM    883  HB3 PHE    59      32.387  40.999  46.737  1.00  0.00           H  
ATOM    884  CG  PHE    59      33.578  40.710  48.277  1.00  0.00           C  
ATOM    885  CD1 PHE    59      34.957  40.313  48.464  1.00  0.00           C  
ATOM    886  HD1 PHE    59      35.621  40.647  47.680  1.00  0.00           H  
ATOM    887  CE1 PHE    59      35.306  39.567  49.600  1.00  0.00           C  
ATOM    888  HE1 PHE    59      36.350  39.313  49.704  1.00  0.00           H  
ATOM    889  CZ  PHE    59      34.332  39.220  50.560  1.00  0.00           C  
ATOM    890  HZ  PHE    59      34.652  38.759  51.483  1.00  0.00           H  
ATOM    891  CE2 PHE    59      32.973  39.601  50.399  1.00  0.00           C  
ATOM    892  HE2 PHE    59      32.219  39.269  51.097  1.00  0.00           H  
ATOM    893  CD2 PHE    59      32.612  40.286  49.220  1.00  0.00           C  
ATOM    894  HD2 PHE    59      31.551  40.371  49.038  1.00  0.00           H  
ATOM    895  C   PHE    59      33.277  42.805  44.986  1.00  0.00           C  
ATOM    896  O   PHE    59      33.296  42.166  43.894  1.00  0.00           O  
ATOM    897  N   PRO    60      32.606  43.991  45.144  1.00  0.00           N  
ATOM    898  CD  PRO    60      32.750  44.805  46.327  1.00  0.00           C  
ATOM    899  HD2 PRO    60      33.735  45.268  46.273  1.00  0.00           H  
ATOM    900  HD3 PRO    60      32.792  44.305  47.295  1.00  0.00           H  
ATOM    901  CG  PRO    60      31.575  45.790  46.358  1.00  0.00           C  
ATOM    902  HG2 PRO    60      31.998  46.756  46.633  1.00  0.00           H  
ATOM    903  HG3 PRO    60      30.747  45.402  46.952  1.00  0.00           H  
ATOM    904  CB  PRO    60      31.044  45.840  44.948  1.00  0.00           C  
ATOM    905  HB2 PRO    60      31.216  46.717  44.323  1.00  0.00           H  
ATOM    906  HB3 PRO    60      29.969  45.665  44.958  1.00  0.00           H  
ATOM    907  CA  PRO    60      31.644  44.602  44.269  1.00  0.00           C  
ATOM    908  HA  PRO    60      30.876  43.850  44.093  1.00  0.00           H  
ATOM    909  C   PRO    60      32.158  44.972  42.865  1.00  0.00           C  
ATOM    910  O   PRO    60      33.417  45.143  42.688  1.00  0.00           O  
ATOM    911  N   GLY    61      31.250  45.174  41.973  1.00  0.00           N  
ATOM    912  H   GLY    61      30.278  44.938  42.116  1.00  0.00           H  
ATOM    913  CA  GLY    61      31.486  45.516  40.578  1.00  0.00           C  
ATOM    914  HA2 GLY    61      30.517  45.536  40.079  1.00  0.00           H  
ATOM    915  HA3 GLY    61      31.905  46.510  40.420  1.00  0.00           H  
ATOM    916  C   GLY    61      32.216  44.487  39.699  1.00  0.00           C  
ATOM    917  O   GLY    61      32.272  43.274  40.007  1.00  0.00           O  
ATOM    918  N   GLN    62      32.591  44.932  38.500  1.00  0.00           N  
ATOM    919  H   GLN    62      32.622  45.919  38.285  1.00  0.00           H  
ATOM    920  CA  GLN    62      33.148  44.060  37.454  1.00  0.00           C  
ATOM    921  HA  GLN    62      32.305  43.399  37.256  1.00  0.00           H  
ATOM    922  CB  GLN    62      33.372  44.961  36.243  1.00  0.00           C  
ATOM    923  HB2 GLN    62      32.568  45.663  36.019  1.00  0.00           H  
ATOM    924  HB3 GLN    62      34.233  45.590  36.466  1.00  0.00           H  
ATOM    925  CG  GLN    62      33.715  44.189  35.004  1.00  0.00           C  
ATOM    926  HG2 GLN    62      34.523  43.480  35.187  1.00  0.00           H  
ATOM    927  HG3 GLN    62      32.825  43.602  34.775  1.00  0.00           H  
ATOM    928  CD  GLN    62      34.176  45.082  33.792  1.00  0.00           C  
ATOM    929  OE1 GLN    62      34.548  46.198  33.978  1.00  0.00           O  
ATOM    930  NE2 GLN    62      34.218  44.573  32.604  1.00  0.00           N  
ATOM    931 HE21 GLN    62      34.460  45.087  31.768  1.00  0.00           H  
ATOM    932 HE22 GLN    62      33.733  43.689  32.554  1.00  0.00           H  
ATOM    933  C   GLN    62      34.403  43.366  37.881  1.00  0.00           C  
ATOM    934  O   GLN    62      35.273  44.051  38.347  1.00  0.00           O  
ATOM    935  N   PRO    63      34.514  42.054  37.739  1.00  0.00           N  
ATOM    936  CD  PRO    63      33.626  41.124  37.148  1.00  0.00           C  
ATOM    937  HD2 PRO    63      33.540  41.427  36.104  1.00  0.00           H  
ATOM    938  HD3 PRO    63      32.615  41.111  37.554  1.00  0.00           H  
ATOM    939  CG  PRO    63      34.222  39.766  37.222  1.00  0.00           C  
ATOM    940  HG2 PRO    63      33.905  39.106  36.414  1.00  0.00           H  
ATOM    941  HG3 PRO    63      33.826  39.334  38.141  1.00  0.00           H  
ATOM    942  CB  PRO    63      35.711  39.974  37.404  1.00  0.00           C  
ATOM    943  HB2 PRO    63      36.272  39.973  36.469  1.00  0.00           H  
ATOM    944  HB3 PRO    63      36.168  39.198  38.018  1.00  0.00           H  
ATOM    945  CA  PRO    63      35.731  41.356  38.095  1.00  0.00           C  
ATOM    946  HA  PRO    63      35.649  41.134  39.159  1.00  0.00           H  
ATOM    947  C   PRO    63      37.107  42.059  37.760  1.00  0.00           C  
ATOM    948  O   PRO    63      37.361  42.713  36.715  1.00  0.00           O  
ATOM    949  N   SER    64      38.118  41.845  38.605  1.00  0.00           N  
ATOM    950  H   SER    64      37.904  41.576  39.555  1.00  0.00           H  
ATOM    951  CA  SER    64      39.527  42.151  38.350  1.00  0.00           C  
ATOM    952  HA  SER    64      39.750  42.217  37.285  1.00  0.00           H  
ATOM    953  CB  SER    64      39.737  43.527  38.982  1.00  0.00           C  
ATOM    954  HB2 SER    64      39.149  44.359  38.595  1.00  0.00           H  
ATOM    955  HB3 SER    64      39.431  43.541  40.028  1.00  0.00           H  
ATOM    956  OG  SER    64      41.041  43.908  39.117  1.00  0.00           O  
ATOM    957  HG  SER    64      41.115  44.744  39.582  1.00  0.00           H  
ATOM    958  C   SER    64      40.365  41.080  39.006  1.00  0.00           C  
ATOM    959  O   SER    64      40.197  40.824  40.202  1.00  0.00           O  
ATOM    960  N   PRO    65      41.265  40.369  38.290  1.00  0.00           N  
ATOM    961  CD  PRO    65      41.253  40.321  36.854  1.00  0.00           C  
ATOM    962  HD2 PRO    65      41.563  41.295  36.476  1.00  0.00           H  
ATOM    963  HD3 PRO    65      40.230  40.134  36.528  1.00  0.00           H  
ATOM    964  CG  PRO    65      42.146  39.129  36.456  1.00  0.00           C  
ATOM    965  HG2 PRO    65      42.588  39.198  35.462  1.00  0.00           H  
ATOM    966  HG3 PRO    65      41.597  38.189  36.509  1.00  0.00           H  
ATOM    967  CB  PRO    65      43.114  39.066  37.690  1.00  0.00           C  
ATOM    968  HB2 PRO    65      43.879  39.825  37.527  1.00  0.00           H  
ATOM    969  HB3 PRO    65      43.541  38.066  37.769  1.00  0.00           H  
ATOM    970  CA  PRO    65      42.204  39.363  38.867  1.00  0.00           C  
ATOM    971  HA  PRO    65      41.664  38.460  39.152  1.00  0.00           H  
ATOM    972  C   PRO    65      43.005  39.826  40.031  1.00  0.00           C  
ATOM    973  O   PRO    65      42.940  39.103  41.052  1.00  0.00           O  
ATOM    974  N   ALA    66      43.533  41.050  40.038  1.00  0.00           N  
ATOM    975  H   ALA    66      43.535  41.577  39.176  1.00  0.00           H  
ATOM    976  CA  ALA    66      44.172  41.803  41.158  1.00  0.00           C  
ATOM    977  HA  ALA    66      45.065  41.247  41.443  1.00  0.00           H  
ATOM    978  CB  ALA    66      44.504  43.242  40.709  1.00  0.00           C  
ATOM    979  HB1 ALA    66      44.957  43.787  41.537  1.00  0.00           H  
ATOM    980  HB2 ALA    66      45.259  43.274  39.924  1.00  0.00           H  
ATOM    981  HB3 ALA    66      43.576  43.641  40.299  1.00  0.00           H  
ATOM    982  C   ALA    66      43.360  41.746  42.499  1.00  0.00           C  
ATOM    983  O   ALA    66      43.960  41.763  43.572  1.00  0.00           O  
ATOM    984  N   ARG    67      42.085  41.784  42.347  1.00  0.00           N  
ATOM    985  H   ARG    67      41.741  42.227  41.506  1.00  0.00           H  
ATOM    986  CA  ARG    67      41.184  41.815  43.519  1.00  0.00           C  
ATOM    987  HA  ARG    67      41.628  42.231  44.423  1.00  0.00           H  
ATOM    988  CB  ARG    67      40.115  42.820  43.198  1.00  0.00           C  
ATOM    989  HB2 ARG    67      39.498  42.511  42.354  1.00  0.00           H  
ATOM    990  HB3 ARG    67      39.429  42.835  44.045  1.00  0.00           H  
ATOM    991  CG  ARG    67      40.600  44.206  43.038  1.00  0.00           C  
ATOM    992  HG2 ARG    67      41.350  44.502  43.771  1.00  0.00           H  
ATOM    993  HG3 ARG    67      41.137  44.288  42.093  1.00  0.00           H  
ATOM    994  CD  ARG    67      39.392  45.196  43.107  1.00  0.00           C  
ATOM    995  HD2 ARG    67      38.855  44.912  44.012  1.00  0.00           H  
ATOM    996  HD3 ARG    67      39.835  46.173  43.298  1.00  0.00           H  
ATOM    997  NE  ARG    67      38.456  45.260  42.029  1.00  0.00           N  
ATOM    998  HE  ARG    67      38.806  45.710  41.195  1.00  0.00           H  
ATOM    999  CZ  ARG    67      37.260  44.814  41.773  1.00  0.00           C  
ATOM   1000  NH1 ARG    67      36.678  44.110  42.667  1.00  0.00           N  
ATOM   1001 HH11 ARG    67      37.048  43.972  43.597  1.00  0.00           H  
ATOM   1002 HH12 ARG    67      35.747  43.835  42.389  1.00  0.00           H  
ATOM   1003  NH2 ARG    67      36.753  45.003  40.628  1.00  0.00           N  
ATOM   1004 HH21 ARG    67      37.172  45.602  39.931  1.00  0.00           H  
ATOM   1005 HH22 ARG    67      35.951  44.490  40.292  1.00  0.00           H  
ATOM   1006  C   ARG    67      40.646  40.395  43.795  1.00  0.00           C  
ATOM   1007  O   ARG    67      40.564  39.998  44.980  1.00  0.00           O  
ATOM   1008  N   CYX    68      40.459  39.457  42.812  1.00  0.00           N  
ATOM   1009  H   CYX    68      40.534  39.759  41.851  1.00  0.00           H  
ATOM   1010  CA  CYX    68      40.465  37.996  43.053  1.00  0.00           C  
ATOM   1011  HA  CYX    68      39.587  37.767  43.658  1.00  0.00           H  
ATOM   1012  CB  CYX    68      40.270  37.284  41.677  1.00  0.00           C  
ATOM   1013  HB2 CYX    68      41.049  37.696  41.034  1.00  0.00           H  
ATOM   1014  HB3 CYX    68      40.347  36.204  41.807  1.00  0.00           H  
ATOM   1015  SG  CYX    68      38.607  37.661  40.885  1.00  0.00           S  
ATOM   1016  C   CYX    68      41.666  37.349  43.803  1.00  0.00           C  
ATOM   1017  O   CYX    68      41.463  36.584  44.705  1.00  0.00           O  
ATOM   1018  N   LEU    69      42.866  37.796  43.501  1.00  0.00           N  
ATOM   1019  H   LEU    69      42.874  38.332  42.645  1.00  0.00           H  
ATOM   1020  CA  LEU    69      44.124  37.232  44.158  1.00  0.00           C  
ATOM   1021  HA  LEU    69      43.792  36.222  44.397  1.00  0.00           H  
ATOM   1022  CB  LEU    69      45.369  37.256  43.227  1.00  0.00           C  
ATOM   1023  HB2 LEU    69      45.406  38.266  42.817  1.00  0.00           H  
ATOM   1024  HB3 LEU    69      46.280  37.070  43.795  1.00  0.00           H  
ATOM   1025  CG  LEU    69      45.257  36.377  42.032  1.00  0.00           C  
ATOM   1026  HG  LEU    69      44.365  36.563  41.434  1.00  0.00           H  
ATOM   1027  CD1 LEU    69      46.518  36.662  41.210  1.00  0.00           C  
ATOM   1028 HD11 LEU    69      46.668  37.741  41.195  1.00  0.00           H  
ATOM   1029 HD12 LEU    69      47.350  36.229  41.765  1.00  0.00           H  
ATOM   1030 HD13 LEU    69      46.566  36.159  40.244  1.00  0.00           H  
ATOM   1031  CD2 LEU    69      45.387  34.843  42.341  1.00  0.00           C  
ATOM   1032 HD21 LEU    69      44.493  34.449  42.825  1.00  0.00           H  
ATOM   1033 HD22 LEU    69      45.587  34.311  41.411  1.00  0.00           H  
ATOM   1034 HD23 LEU    69      46.208  34.590  43.011  1.00  0.00           H  
ATOM   1035  C   LEU    69      44.325  38.004  45.481  1.00  0.00           C  
ATOM   1036  O   LEU    69      44.836  37.403  46.386  1.00  0.00           O  
ATOM   1037  N   ALA    70      43.938  39.227  45.549  1.00  0.00           N  
ATOM   1038  H   ALA    70      43.607  39.681  44.710  1.00  0.00           H  
ATOM   1039  CA  ALA    70      44.037  39.999  46.802  1.00  0.00           C  
ATOM   1040  HA  ALA    70      45.003  39.794  47.263  1.00  0.00           H  
ATOM   1041  CB  ALA    70      43.904  41.516  46.548  1.00  0.00           C  
ATOM   1042  HB1 ALA    70      44.630  41.911  45.839  1.00  0.00           H  
ATOM   1043  HB2 ALA    70      42.912  41.628  46.109  1.00  0.00           H  
ATOM   1044  HB3 ALA    70      44.070  42.067  47.474  1.00  0.00           H  
ATOM   1045  C   ALA    70      42.943  39.563  47.869  1.00  0.00           C  
ATOM   1046  O   ALA    70      42.988  39.616  49.103  1.00  0.00           O  
ATOM   1047  N   GLN    71      41.946  38.892  47.322  1.00  0.00           N  
ATOM   1048  H   GLN    71      41.918  38.884  46.313  1.00  0.00           H  
ATOM   1049  CA  GLN    71      40.772  38.396  48.096  1.00  0.00           C  
ATOM   1050  HA  GLN    71      40.628  39.171  48.850  1.00  0.00           H  
ATOM   1051  CB  GLN    71      39.558  38.445  47.166  1.00  0.00           C  
ATOM   1052  HB2 GLN    71      39.195  39.467  47.060  1.00  0.00           H  
ATOM   1053  HB3 GLN    71      39.797  37.876  46.268  1.00  0.00           H  
ATOM   1054  CG  GLN    71      38.329  37.749  47.813  1.00  0.00           C  
ATOM   1055  HG2 GLN    71      38.568  36.715  48.060  1.00  0.00           H  
ATOM   1056  HG3 GLN    71      38.102  38.175  48.791  1.00  0.00           H  
ATOM   1057  CD  GLN    71      37.074  37.655  46.887  1.00  0.00           C  
ATOM   1058  OE1 GLN    71      36.736  38.554  46.082  1.00  0.00           O  
ATOM   1059  NE2 GLN    71      36.279  36.577  46.993  1.00  0.00           N  
ATOM   1060 HE21 GLN    71      35.498  36.579  46.353  1.00  0.00           H  
ATOM   1061 HE22 GLN    71      36.541  35.848  47.642  1.00  0.00           H  
ATOM   1062  C   GLN    71      41.077  37.104  48.871  1.00  0.00           C  
ATOM   1063  O   GLN    71      40.455  36.933  49.909  1.00  0.00           O  
ATOM   1064  N   GLN    72      41.930  36.206  48.438  1.00  0.00           N  
ATOM   1065  H   GLN    72      42.172  36.386  47.474  1.00  0.00           H  
ATOM   1066  CA  GLN    72      42.345  35.083  49.251  1.00  0.00           C  
ATOM   1067  HA  GLN    72      41.402  34.710  49.652  1.00  0.00           H  
ATOM   1068  CB  GLN    72      42.925  33.970  48.441  1.00  0.00           C  
ATOM   1069  HB2 GLN    72      42.495  33.931  47.440  1.00  0.00           H  
ATOM   1070  HB3 GLN    72      43.934  34.230  48.119  1.00  0.00           H  
ATOM   1071  CG  GLN    72      42.830  32.537  49.129  1.00  0.00           C  
ATOM   1072  HG2 GLN    72      43.449  32.594  50.024  1.00  0.00           H  
ATOM   1073  HG3 GLN    72      41.796  32.319  49.395  1.00  0.00           H  
ATOM   1074  CD  GLN    72      43.460  31.512  48.198  1.00  0.00           C  
ATOM   1075  OE1 GLN    72      43.875  31.771  47.103  1.00  0.00           O  
ATOM   1076  NE2 GLN    72      43.533  30.338  48.653  1.00  0.00           N  
ATOM   1077 HE21 GLN    72      43.716  29.643  47.944  1.00  0.00           H  
ATOM   1078 HE22 GLN    72      43.185  29.943  49.515  1.00  0.00           H  
ATOM   1079  C   GLN    72      43.064  35.531  50.503  1.00  0.00           C  
ATOM   1080  O   GLN    72      42.544  35.344  51.629  1.00  0.00           O  
ATOM   1081  N   PRO    73      44.193  36.304  50.476  1.00  0.00           N  
ATOM   1082  CD  PRO    73      45.013  36.571  49.348  1.00  0.00           C  
ATOM   1083  HD2 PRO    73      44.608  37.372  48.730  1.00  0.00           H  
ATOM   1084  HD3 PRO    73      45.112  35.599  48.864  1.00  0.00           H  
ATOM   1085  CG  PRO    73      46.393  36.868  49.826  1.00  0.00           C  
ATOM   1086  HG2 PRO    73      46.937  37.540  49.161  1.00  0.00           H  
ATOM   1087  HG3 PRO    73      46.959  35.945  49.947  1.00  0.00           H  
ATOM   1088  CB  PRO    73      46.229  37.253  51.266  1.00  0.00           C  
ATOM   1089  HB2 PRO    73      46.275  38.337  51.365  1.00  0.00           H  
ATOM   1090  HB3 PRO    73      46.955  36.848  51.970  1.00  0.00           H  
ATOM   1091  CA  PRO    73      44.877  36.709  51.669  1.00  0.00           C  
ATOM   1092  HA  PRO    73      45.017  35.807  52.265  1.00  0.00           H  
ATOM   1093  C   PRO    73      44.132  37.747  52.461  1.00  0.00           C  
ATOM   1094  O   PRO    73      44.291  37.681  53.663  1.00  0.00           O  
ATOM   1095  N   LEU    74      43.370  38.661  51.921  1.00  0.00           N  
ATOM   1096  H   LEU    74      43.437  38.835  50.929  1.00  0.00           H  
ATOM   1097  CA  LEU    74      42.771  39.801  52.722  1.00  0.00           C  
ATOM   1098  HA  LEU    74      43.434  39.891  53.582  1.00  0.00           H  
ATOM   1099  CB  LEU    74      42.706  41.117  51.947  1.00  0.00           C  
ATOM   1100  HB2 LEU    74      42.008  40.893  51.140  1.00  0.00           H  
ATOM   1101  HB3 LEU    74      42.286  41.915  52.558  1.00  0.00           H  
ATOM   1102  CG  LEU    74      44.131  41.690  51.532  1.00  0.00           C  
ATOM   1103  HG  LEU    74      44.583  40.928  50.897  1.00  0.00           H  
ATOM   1104  CD1 LEU    74      43.991  43.013  50.877  1.00  0.00           C  
ATOM   1105 HD11 LEU    74      43.614  43.828  51.495  1.00  0.00           H  
ATOM   1106 HD12 LEU    74      44.939  43.230  50.385  1.00  0.00           H  
ATOM   1107 HD13 LEU    74      43.352  43.046  49.994  1.00  0.00           H  
ATOM   1108  CD2 LEU    74      45.021  41.957  52.763  1.00  0.00           C  
ATOM   1109 HD21 LEU    74      45.331  40.994  53.169  1.00  0.00           H  
ATOM   1110 HD22 LEU    74      45.882  42.564  52.483  1.00  0.00           H  
ATOM   1111 HD23 LEU    74      44.484  42.495  53.545  1.00  0.00           H  
ATOM   1112  C   LEU    74      41.368  39.453  53.258  1.00  0.00           C  
ATOM   1113  O   LEU    74      40.820  40.037  54.190  1.00  0.00           O  
ATOM   1114  N   SER    75      40.666  38.523  52.649  1.00  0.00           N  
ATOM   1115  H   SER    75      41.050  38.111  51.811  1.00  0.00           H  
ATOM   1116  CA  SER    75      39.357  38.057  52.957  1.00  0.00           C  
ATOM   1117  HA  SER    75      39.025  38.596  53.845  1.00  0.00           H  
ATOM   1118  CB  SER    75      38.291  38.269  51.893  1.00  0.00           C  
ATOM   1119  HB2 SER    75      38.187  39.339  51.711  1.00  0.00           H  
ATOM   1120  HB3 SER    75      38.453  37.647  51.012  1.00  0.00           H  
ATOM   1121  OG  SER    75      36.995  37.848  52.263  1.00  0.00           O  
ATOM   1122  HG  SER    75      36.592  38.476  52.868  1.00  0.00           H  
ATOM   1123  C   SER    75      39.403  36.650  53.467  1.00  0.00           C  
ATOM   1124  O   SER    75      39.245  36.353  54.590  1.00  0.00           O  
ATOM   1125  N   HID    76      39.690  35.688  52.531  1.00  0.00           N  
ATOM   1126  H   HID    76      39.897  35.998  51.593  1.00  0.00           H  
ATOM   1127  CA  HID    76      39.463  34.256  52.834  1.00  0.00           C  
ATOM   1128  HA  HID    76      38.425  34.168  53.155  1.00  0.00           H  
ATOM   1129  CB  HID    76      39.479  33.324  51.606  1.00  0.00           C  
ATOM   1130  HB2 HID    76      40.460  33.300  51.131  1.00  0.00           H  
ATOM   1131  HB3 HID    76      39.185  32.324  51.924  1.00  0.00           H  
ATOM   1132  CG  HID    76      38.502  33.786  50.553  1.00  0.00           C  
ATOM   1133  ND1 HID    76      38.606  33.394  49.260  1.00  0.00           N  
ATOM   1134  HD1 HID    76      39.143  32.612  48.911  1.00  0.00           H  
ATOM   1135  CE1 HID    76      37.860  34.203  48.506  1.00  0.00           C  
ATOM   1136  HE1 HID    76      37.702  34.117  47.441  1.00  0.00           H  
ATOM   1137  NE2 HID    76      37.116  35.041  49.258  1.00  0.00           N  
ATOM   1138  CD2 HID    76      37.490  34.743  50.608  1.00  0.00           C  
ATOM   1139  HD2 HID    76      37.129  35.287  51.468  1.00  0.00           H  
ATOM   1140  C   HID    76      40.389  33.833  53.984  1.00  0.00           C  
ATOM   1141  O   HID    76      39.969  33.036  54.803  1.00  0.00           O  
ATOM   1142  N   LEU    77      41.640  34.277  54.084  1.00  0.00           N  
ATOM   1143  H   LEU    77      41.984  34.766  53.269  1.00  0.00           H  
ATOM   1144  CA  LEU    77      42.570  33.820  55.097  1.00  0.00           C  
ATOM   1145  HA  LEU    77      42.556  32.730  55.087  1.00  0.00           H  
ATOM   1146  CB  LEU    77      43.958  34.367  54.589  1.00  0.00           C  
ATOM   1147  HB2 LEU    77      44.321  33.784  53.742  1.00  0.00           H  
ATOM   1148  HB3 LEU    77      43.891  35.362  54.149  1.00  0.00           H  
ATOM   1149  CG  LEU    77      44.981  34.356  55.757  1.00  0.00           C  
ATOM   1150  HG  LEU    77      44.613  34.966  56.582  1.00  0.00           H  
ATOM   1151  CD1 LEU    77      45.279  32.991  56.301  1.00  0.00           C  
ATOM   1152 HD11 LEU    77      44.513  32.445  56.853  1.00  0.00           H  
ATOM   1153 HD12 LEU    77      45.527  32.386  55.429  1.00  0.00           H  
ATOM   1154 HD13 LEU    77      46.170  32.919  56.924  1.00  0.00           H  
ATOM   1155  CD2 LEU    77      46.413  34.964  55.396  1.00  0.00           C  
ATOM   1156 HD21 LEU    77      46.332  35.901  54.845  1.00  0.00           H  
ATOM   1157 HD22 LEU    77      47.000  35.272  56.261  1.00  0.00           H  
ATOM   1158 HD23 LEU    77      46.992  34.240  54.823  1.00  0.00           H  
ATOM   1159  C   LEU    77      42.140  34.212  56.604  1.00  0.00           C  
ATOM   1160  O   LEU    77      42.094  33.293  57.447  1.00  0.00           O  
ATOM   1161  N   PRO    78      41.776  35.466  56.872  1.00  0.00           N  
ATOM   1162  CD  PRO    78      41.997  36.688  56.080  1.00  0.00           C  
ATOM   1163  HD2 PRO    78      41.491  36.712  55.114  1.00  0.00           H  
ATOM   1164  HD3 PRO    78      43.044  36.934  55.900  1.00  0.00           H  
ATOM   1165  CG  PRO    78      41.472  37.963  56.776  1.00  0.00           C  
ATOM   1166  HG2 PRO    78      40.488  38.193  56.368  1.00  0.00           H  
ATOM   1167  HG3 PRO    78      42.193  38.775  56.682  1.00  0.00           H  
ATOM   1168  CB  PRO    78      41.518  37.527  58.264  1.00  0.00           C  
ATOM   1169  HB2 PRO    78      40.696  37.958  58.836  1.00  0.00           H  
ATOM   1170  HB3 PRO    78      42.499  37.821  58.639  1.00  0.00           H  
ATOM   1171  CA  PRO    78      41.415  35.947  58.215  1.00  0.00           C  
ATOM   1172  HA  PRO    78      42.042  35.638  59.052  1.00  0.00           H  
ATOM   1173  C   PRO    78      39.976  35.461  58.446  1.00  0.00           C  
ATOM   1174  O   PRO    78      39.702  35.054  59.523  1.00  0.00           O  
ATOM   1175  N   LEU    79      39.191  35.214  57.453  1.00  0.00           N  
ATOM   1176  H   LEU    79      39.566  35.413  56.537  1.00  0.00           H  
ATOM   1177  CA  LEU    79      37.876  34.609  57.545  1.00  0.00           C  
ATOM   1178  HA  LEU    79      37.386  35.170  58.340  1.00  0.00           H  
ATOM   1179  CB  LEU    79      37.049  34.796  56.259  1.00  0.00           C  
ATOM   1180  HB2 LEU    79      36.668  35.816  56.308  1.00  0.00           H  
ATOM   1181  HB3 LEU    79      37.700  34.766  55.385  1.00  0.00           H  
ATOM   1182  CG  LEU    79      35.847  33.824  56.068  1.00  0.00           C  
ATOM   1183  HG  LEU    79      36.172  32.789  55.954  1.00  0.00           H  
ATOM   1184  CD1 LEU    79      34.876  33.900  57.257  1.00  0.00           C  
ATOM   1185 HD11 LEU    79      34.625  34.956  57.359  1.00  0.00           H  
ATOM   1186 HD12 LEU    79      33.959  33.370  56.996  1.00  0.00           H  
ATOM   1187 HD13 LEU    79      35.327  33.585  58.198  1.00  0.00           H  
ATOM   1188  CD2 LEU    79      35.097  34.107  54.712  1.00  0.00           C  
ATOM   1189 HD21 LEU    79      34.242  33.453  54.542  1.00  0.00           H  
ATOM   1190 HD22 LEU    79      34.718  35.128  54.681  1.00  0.00           H  
ATOM   1191 HD23 LEU    79      35.811  33.894  53.917  1.00  0.00           H  
ATOM   1192  C   LEU    79      38.011  33.153  58.022  1.00  0.00           C  
ATOM   1193  O   LEU    79      37.389  32.697  58.939  1.00  0.00           O  
ATOM   1194  N   THR    80      38.954  32.311  57.373  1.00  0.00           N  
ATOM   1195  H   THR    80      39.389  32.600  56.508  1.00  0.00           H  
ATOM   1196  CA  THR    80      39.396  30.984  57.764  1.00  0.00           C  
ATOM   1197  HA  THR    80      38.527  30.349  57.593  1.00  0.00           H  
ATOM   1198  CB  THR    80      40.614  30.478  57.050  1.00  0.00           C  
ATOM   1199  HB  THR    80      41.551  30.992  57.264  1.00  0.00           H  
ATOM   1200  CG2 THR    80      40.768  29.046  57.542  1.00  0.00           C  
ATOM   1201 HG21 THR    80      41.506  28.604  56.873  1.00  0.00           H  
ATOM   1202 HG22 THR    80      41.157  28.932  58.554  1.00  0.00           H  
ATOM   1203 HG23 THR    80      39.804  28.546  57.453  1.00  0.00           H  
ATOM   1204  OG1 THR    80      40.492  30.468  55.660  1.00  0.00           O  
ATOM   1205  HG1 THR    80      40.540  31.404  55.452  1.00  0.00           H  
ATOM   1206  C   THR    80      39.734  31.047  59.232  1.00  0.00           C  
ATOM   1207  O   THR    80      39.377  30.090  59.861  1.00  0.00           O  
ATOM   1208  N   GLY    81      40.458  32.076  59.689  1.00  0.00           N  
ATOM   1209  H   GLY    81      40.728  32.723  58.962  1.00  0.00           H  
ATOM   1210  CA  GLY    81      40.814  32.531  61.055  1.00  0.00           C  
ATOM   1211  HA2 GLY    81      41.515  31.824  61.497  1.00  0.00           H  
ATOM   1212  HA3 GLY    81      41.343  33.477  60.941  1.00  0.00           H  
ATOM   1213  C   GLY    81      39.602  32.687  61.967  1.00  0.00           C  
ATOM   1214  O   GLY    81      39.529  32.186  63.097  1.00  0.00           O  
ATOM   1215  N   CYS    82      38.645  33.467  61.575  1.00  0.00           N  
ATOM   1216  H   CYS    82      38.896  34.065  60.800  1.00  0.00           H  
ATOM   1217  CA  CYS    82      37.340  33.572  62.347  1.00  0.00           C  
ATOM   1218  HA  CYS    82      37.500  33.863  63.385  1.00  0.00           H  
ATOM   1219  CB  CYS    82      36.394  34.601  61.650  1.00  0.00           C  
ATOM   1220  HB2 CYS    82      36.164  34.300  60.628  1.00  0.00           H  
ATOM   1221  HB3 CYS    82      35.432  34.815  62.116  1.00  0.00           H  
ATOM   1222  SG  CYS    82      37.336  36.142  61.542  1.00  0.00           S  
ATOM   1223  HG  CYS    82      38.411  35.827  60.814  1.00  0.00           H  
ATOM   1224  C   CYS    82      36.604  32.169  62.568  1.00  0.00           C  
ATOM   1225  O   CYS    82      36.263  31.807  63.700  1.00  0.00           O  
ATOM   1226  N   LEU    83      36.421  31.349  61.460  1.00  0.00           N  
ATOM   1227  H   LEU    83      36.679  31.625  60.523  1.00  0.00           H  
ATOM   1228  CA  LEU    83      35.819  30.006  61.625  1.00  0.00           C  
ATOM   1229  HA  LEU    83      34.836  29.925  62.090  1.00  0.00           H  
ATOM   1230  CB  LEU    83      35.506  29.538  60.224  1.00  0.00           C  
ATOM   1231  HB2 LEU    83      36.441  29.560  59.665  1.00  0.00           H  
ATOM   1232  HB3 LEU    83      35.184  28.499  60.297  1.00  0.00           H  
ATOM   1233  CG  LEU    83      34.344  30.332  59.583  1.00  0.00           C  
ATOM   1234  HG  LEU    83      34.525  31.403  59.672  1.00  0.00           H  
ATOM   1235  CD1 LEU    83      34.418  29.834  58.150  1.00  0.00           C  
ATOM   1236 HD11 LEU    83      34.120  28.786  58.169  1.00  0.00           H  
ATOM   1237 HD12 LEU    83      33.640  30.364  57.599  1.00  0.00           H  
ATOM   1238 HD13 LEU    83      35.381  29.995  57.666  1.00  0.00           H  
ATOM   1239  CD2 LEU    83      33.010  30.033  60.246  1.00  0.00           C  
ATOM   1240 HD21 LEU    83      33.012  30.415  61.267  1.00  0.00           H  
ATOM   1241 HD22 LEU    83      32.305  30.665  59.706  1.00  0.00           H  
ATOM   1242 HD23 LEU    83      32.670  29.010  60.082  1.00  0.00           H  
ATOM   1243  C   LEU    83      36.672  28.991  62.416  1.00  0.00           C  
ATOM   1244  O   LEU    83      36.217  28.290  63.265  1.00  0.00           O  
ATOM   1245  N   SER    84      38.014  29.050  62.229  1.00  0.00           N  
ATOM   1246  H   SER    84      38.438  29.649  61.535  1.00  0.00           H  
ATOM   1247  CA  SER    84      38.922  28.316  63.161  1.00  0.00           C  
ATOM   1248  HA  SER    84      38.629  27.267  63.109  1.00  0.00           H  
ATOM   1249  CB  SER    84      40.411  28.424  62.808  1.00  0.00           C  
ATOM   1250  HB2 SER    84      40.850  29.420  62.855  1.00  0.00           H  
ATOM   1251  HB3 SER    84      41.142  27.845  63.373  1.00  0.00           H  
ATOM   1252  OG  SER    84      40.497  27.906  61.473  1.00  0.00           O  
ATOM   1253  HG  SER    84      40.016  28.446  60.843  1.00  0.00           H  
ATOM   1254  C   SER    84      38.783  28.673  64.671  1.00  0.00           C  
ATOM   1255  O   SER    84      38.824  27.819  65.577  1.00  0.00           O  
ATOM   1256  N   THR    85      38.817  30.010  64.920  1.00  0.00           N  
ATOM   1257  H   THR    85      38.820  30.674  64.159  1.00  0.00           H  
ATOM   1258  CA  THR    85      38.612  30.555  66.283  1.00  0.00           C  
ATOM   1259  HA  THR    85      39.295  30.131  67.019  1.00  0.00           H  
ATOM   1260  CB  THR    85      38.809  32.080  66.267  1.00  0.00           C  
ATOM   1261  HB  THR    85      38.059  32.482  65.586  1.00  0.00           H  
ATOM   1262  CG2 THR    85      38.680  32.560  67.699  1.00  0.00           C  
ATOM   1263 HG21 THR    85      37.643  32.770  67.960  1.00  0.00           H  
ATOM   1264 HG22 THR    85      39.303  31.929  68.334  1.00  0.00           H  
ATOM   1265 HG23 THR    85      39.158  33.531  67.825  1.00  0.00           H  
ATOM   1266  OG1 THR    85      40.089  32.344  65.775  1.00  0.00           O  
ATOM   1267  HG1 THR    85      40.210  32.144  64.843  1.00  0.00           H  
ATOM   1268  C   THR    85      37.194  30.178  66.773  1.00  0.00           C  
ATOM   1269  O   THR    85      37.083  29.856  67.976  1.00  0.00           O  
ATOM   1270  N   LEU    86      36.136  30.245  65.915  1.00  0.00           N  
ATOM   1271  H   LEU    86      36.259  30.557  64.962  1.00  0.00           H  
ATOM   1272  CA  LEU    86      34.822  29.919  66.271  1.00  0.00           C  
ATOM   1273  HA  LEU    86      34.481  30.621  67.032  1.00  0.00           H  
ATOM   1274  CB  LEU    86      33.814  30.029  65.119  1.00  0.00           C  
ATOM   1275  HB2 LEU    86      33.812  31.069  64.792  1.00  0.00           H  
ATOM   1276  HB3 LEU    86      34.100  29.505  64.207  1.00  0.00           H  
ATOM   1277  CG  LEU    86      32.346  29.707  65.353  1.00  0.00           C  
ATOM   1278  HG  LEU    86      32.255  28.644  65.576  1.00  0.00           H  
ATOM   1279  CD1 LEU    86      31.641  30.507  66.404  1.00  0.00           C  
ATOM   1280 HD11 LEU    86      30.761  29.939  66.705  1.00  0.00           H  
ATOM   1281 HD12 LEU    86      32.314  30.579  67.259  1.00  0.00           H  
ATOM   1282 HD13 LEU    86      31.584  31.564  66.143  1.00  0.00           H  
ATOM   1283  CD2 LEU    86      31.699  29.937  63.961  1.00  0.00           C  
ATOM   1284 HD21 LEU    86      31.794  30.987  63.685  1.00  0.00           H  
ATOM   1285 HD22 LEU    86      32.085  29.283  63.179  1.00  0.00           H  
ATOM   1286 HD23 LEU    86      30.623  29.770  64.012  1.00  0.00           H  
ATOM   1287  C   LEU    86      34.706  28.514  66.858  1.00  0.00           C  
ATOM   1288  O   LEU    86      33.918  28.252  67.735  1.00  0.00           O  
ATOM   1289  N   PHE    87      35.487  27.556  66.397  1.00  0.00           N  
ATOM   1290  H   PHE    87      36.074  27.808  65.614  1.00  0.00           H  
ATOM   1291  CA  PHE    87      35.500  26.235  66.941  1.00  0.00           C  
ATOM   1292  HA  PHE    87      34.503  25.838  67.130  1.00  0.00           H  
ATOM   1293  CB  PHE    87      36.334  25.338  65.916  1.00  0.00           C  
ATOM   1294  HB2 PHE    87      35.710  25.146  65.043  1.00  0.00           H  
ATOM   1295  HB3 PHE    87      37.235  25.898  65.664  1.00  0.00           H  
ATOM   1296  CG  PHE    87      36.768  24.023  66.490  1.00  0.00           C  
ATOM   1297  CD1 PHE    87      38.098  23.741  66.654  1.00  0.00           C  
ATOM   1298  HD1 PHE    87      38.752  24.550  66.364  1.00  0.00           H  
ATOM   1299  CE1 PHE    87      38.572  22.526  67.203  1.00  0.00           C  
ATOM   1300  HE1 PHE    87      39.601  22.316  67.455  1.00  0.00           H  
ATOM   1301  CZ  PHE    87      37.649  21.551  67.511  1.00  0.00           C  
ATOM   1302  HZ  PHE    87      37.958  20.623  67.968  1.00  0.00           H  
ATOM   1303  CE2 PHE    87      36.257  21.742  67.295  1.00  0.00           C  
ATOM   1304  HE2 PHE    87      35.516  20.962  67.393  1.00  0.00           H  
ATOM   1305  CD2 PHE    87      35.800  23.012  66.790  1.00  0.00           C  
ATOM   1306  HD2 PHE    87      34.741  23.198  66.688  1.00  0.00           H  
ATOM   1307  C   PHE    87      36.158  26.203  68.294  1.00  0.00           C  
ATOM   1308  O   PHE    87      35.699  25.546  69.181  1.00  0.00           O  
ATOM   1309  N   LEU    88      37.248  26.956  68.539  1.00  0.00           N  
ATOM   1310  H   LEU    88      37.594  27.502  67.763  1.00  0.00           H  
ATOM   1311  CA  LEU    88      37.921  26.982  69.849  1.00  0.00           C  
ATOM   1312  HA  LEU    88      37.885  26.023  70.366  1.00  0.00           H  
ATOM   1313  CB  LEU    88      39.377  27.506  69.860  1.00  0.00           C  
ATOM   1314  HB2 LEU    88      39.549  28.542  69.566  1.00  0.00           H  
ATOM   1315  HB3 LEU    88      39.627  27.652  70.911  1.00  0.00           H  
ATOM   1316  CG  LEU    88      40.389  26.645  69.160  1.00  0.00           C  
ATOM   1317  HG  LEU    88      40.486  27.030  68.145  1.00  0.00           H  
ATOM   1318  CD1 LEU    88      41.766  26.890  69.843  1.00  0.00           C  
ATOM   1319 HD11 LEU    88      42.579  26.259  69.483  1.00  0.00           H  
ATOM   1320 HD12 LEU    88      42.077  27.933  69.772  1.00  0.00           H  
ATOM   1321 HD13 LEU    88      41.796  26.499  70.860  1.00  0.00           H  
ATOM   1322  CD2 LEU    88      40.100  25.137  69.172  1.00  0.00           C  
ATOM   1323 HD21 LEU    88      40.897  24.553  68.713  1.00  0.00           H  
ATOM   1324 HD22 LEU    88      39.957  24.825  70.207  1.00  0.00           H  
ATOM   1325 HD23 LEU    88      39.123  24.939  68.731  1.00  0.00           H  
ATOM   1326  C   LEU    88      37.108  27.827  70.894  1.00  0.00           C  
ATOM   1327  O   LEU    88      37.328  27.478  72.075  1.00  0.00           O  
ATOM   1328  N   GLN    89      36.369  28.818  70.484  1.00  0.00           N  
ATOM   1329  H   GLN    89      36.340  29.007  69.493  1.00  0.00           H  
ATOM   1330  CA  GLN    89      35.311  29.418  71.312  1.00  0.00           C  
ATOM   1331  HA  GLN    89      35.771  29.884  72.184  1.00  0.00           H  
ATOM   1332  CB  GLN    89      34.705  30.598  70.539  1.00  0.00           C  
ATOM   1333  HB2 GLN    89      35.437  31.200  70.000  1.00  0.00           H  
ATOM   1334  HB3 GLN    89      34.066  30.101  69.809  1.00  0.00           H  
ATOM   1335  CG  GLN    89      33.800  31.476  71.383  1.00  0.00           C  
ATOM   1336  HG2 GLN    89      33.391  32.198  70.677  1.00  0.00           H  
ATOM   1337  HG3 GLN    89      33.063  30.843  71.878  1.00  0.00           H  
ATOM   1338  CD  GLN    89      34.484  32.322  72.479  1.00  0.00           C  
ATOM   1339  OE1 GLN    89      33.794  32.865  73.374  1.00  0.00           O  
ATOM   1340  NE2 GLN    89      35.803  32.399  72.507  1.00  0.00           N  
ATOM   1341 HE21 GLN    89      36.200  32.880  73.301  1.00  0.00           H  
ATOM   1342 HE22 GLN    89      36.386  31.834  71.905  1.00  0.00           H  
ATOM   1343  C   GLN    89      34.313  28.356  71.730  1.00  0.00           C  
ATOM   1344  O   GLN    89      34.084  28.246  72.921  1.00  0.00           O  
ATOM   1345  N   ALA    90      33.747  27.583  70.783  1.00  0.00           N  
ATOM   1346  H   ALA    90      33.965  27.724  69.807  1.00  0.00           H  
ATOM   1347  CA  ALA    90      32.760  26.498  71.050  1.00  0.00           C  
ATOM   1348  HA  ALA    90      31.808  26.923  71.369  1.00  0.00           H  
ATOM   1349  CB  ALA    90      32.268  25.831  69.688  1.00  0.00           C  
ATOM   1350  HB1 ALA    90      32.214  26.648  68.968  1.00  0.00           H  
ATOM   1351  HB2 ALA    90      32.981  25.108  69.290  1.00  0.00           H  
ATOM   1352  HB3 ALA    90      31.254  25.533  69.951  1.00  0.00           H  
ATOM   1353  C   ALA    90      33.311  25.479  72.146  1.00  0.00           C  
ATOM   1354  O   ALA    90      32.541  25.107  73.025  1.00  0.00           O  
ATOM   1355  N   ALA    91      34.616  25.100  72.129  1.00  0.00           N  
ATOM   1356  H   ALA    91      35.197  25.572  71.451  1.00  0.00           H  
ATOM   1357  CA  ALA    91      35.287  24.167  72.969  1.00  0.00           C  
ATOM   1358  HA  ALA    91      34.705  23.249  73.054  1.00  0.00           H  
ATOM   1359  CB  ALA    91      36.611  23.864  72.168  1.00  0.00           C  
ATOM   1360  HB1 ALA    91      37.088  22.981  72.592  1.00  0.00           H  
ATOM   1361  HB2 ALA    91      36.312  23.682  71.135  1.00  0.00           H  
ATOM   1362  HB3 ALA    91      37.262  24.738  72.157  1.00  0.00           H  
ATOM   1363  C   ALA    91      35.561  24.855  74.328  1.00  0.00           C  
ATOM   1364  O   ALA    91      35.508  24.209  75.311  1.00  0.00           O  
ATOM   1365  N   GLU    92      35.852  26.180  74.323  1.00  0.00           N  
ATOM   1366  H   GLU    92      35.976  26.682  73.455  1.00  0.00           H  
ATOM   1367  CA  GLU    92      36.098  26.967  75.551  1.00  0.00           C  
ATOM   1368  HA  GLU    92      36.668  26.293  76.192  1.00  0.00           H  
ATOM   1369  CB  GLU    92      36.967  28.193  75.354  1.00  0.00           C  
ATOM   1370  HB2 GLU    92      37.848  27.864  74.802  1.00  0.00           H  
ATOM   1371  HB3 GLU    92      36.545  29.001  74.756  1.00  0.00           H  
ATOM   1372  CG  GLU    92      37.524  28.767  76.718  1.00  0.00           C  
ATOM   1373  HG2 GLU    92      37.783  27.955  77.397  1.00  0.00           H  
ATOM   1374  HG3 GLU    92      38.520  29.170  76.537  1.00  0.00           H  
ATOM   1375  CD  GLU    92      36.589  29.763  77.467  1.00  0.00           C  
ATOM   1376  OE1 GLU    92      36.462  29.636  78.723  1.00  0.00           O  
ATOM   1377  OE2 GLU    92      36.223  30.748  76.881  1.00  0.00           O  
ATOM   1378  C   GLU    92      34.762  27.247  76.358  1.00  0.00           C  
ATOM   1379  O   GLU    92      34.770  26.913  77.548  1.00  0.00           O  
ATOM   1380  N   ILE    93      33.720  27.695  75.683  1.00  0.00           N  
ATOM   1381  H   ILE    93      33.754  27.754  74.675  1.00  0.00           H  
ATOM   1382  CA  ILE    93      32.325  27.776  76.201  1.00  0.00           C  
ATOM   1383  HA  ILE    93      32.318  28.531  76.987  1.00  0.00           H  
ATOM   1384  CB  ILE    93      31.238  28.261  75.141  1.00  0.00           C  
ATOM   1385  HB  ILE    93      31.377  27.583  74.299  1.00  0.00           H  
ATOM   1386  CG2 ILE    93      29.697  28.107  75.673  1.00  0.00           C  
ATOM   1387 HG21 ILE    93      29.064  28.094  74.785  1.00  0.00           H  
ATOM   1388 HG22 ILE    93      29.589  27.239  76.322  1.00  0.00           H  
ATOM   1389 HG23 ILE    93      29.460  29.003  76.247  1.00  0.00           H  
ATOM   1390  CG1 ILE    93      31.590  29.705  74.746  1.00  0.00           C  
ATOM   1391 HG12 ILE    93      31.324  30.387  75.553  1.00  0.00           H  
ATOM   1392 HG13 ILE    93      32.663  29.827  74.597  1.00  0.00           H  
ATOM   1393  CD1 ILE    93      30.809  30.140  73.567  1.00  0.00           C  
ATOM   1394 HD11 ILE    93      29.799  30.314  73.938  1.00  0.00           H  
ATOM   1395 HD12 ILE    93      31.285  31.004  73.103  1.00  0.00           H  
ATOM   1396 HD13 ILE    93      30.912  29.318  72.859  1.00  0.00           H  
ATOM   1397  C   ILE    93      31.911  26.469  76.873  1.00  0.00           C  
ATOM   1398  O   ILE    93      31.426  26.509  77.985  1.00  0.00           O  
ATOM   1399  N   PHE    94      32.060  25.384  76.150  1.00  0.00           N  
ATOM   1400  H   PHE    94      32.435  25.555  75.228  1.00  0.00           H  
ATOM   1401  CA  PHE    94      31.863  23.982  76.597  1.00  0.00           C  
ATOM   1402  HA  PHE    94      30.797  23.881  76.799  1.00  0.00           H  
ATOM   1403  CB  PHE    94      32.210  23.131  75.370  1.00  0.00           C  
ATOM   1404  HB2 PHE    94      31.453  23.390  74.631  1.00  0.00           H  
ATOM   1405  HB3 PHE    94      33.161  23.441  74.939  1.00  0.00           H  
ATOM   1406  CG  PHE    94      32.432  21.645  75.635  1.00  0.00           C  
ATOM   1407  CD1 PHE    94      33.290  20.956  74.744  1.00  0.00           C  
ATOM   1408  HD1 PHE    94      33.627  21.398  73.819  1.00  0.00           H  
ATOM   1409  CE1 PHE    94      33.575  19.562  74.928  1.00  0.00           C  
ATOM   1410  HE1 PHE    94      34.133  19.042  74.163  1.00  0.00           H  
ATOM   1411  CZ  PHE    94      33.047  18.890  76.063  1.00  0.00           C  
ATOM   1412  HZ  PHE    94      33.278  17.840  76.166  1.00  0.00           H  
ATOM   1413  CE2 PHE    94      32.144  19.526  76.936  1.00  0.00           C  
ATOM   1414  HE2 PHE    94      31.622  18.928  77.668  1.00  0.00           H  
ATOM   1415  CD2 PHE    94      31.851  20.888  76.730  1.00  0.00           C  
ATOM   1416  HD2 PHE    94      31.031  21.295  77.302  1.00  0.00           H  
ATOM   1417  C   PHE    94      32.818  23.663  77.796  1.00  0.00           C  
ATOM   1418  O   PHE    94      32.271  23.242  78.791  1.00  0.00           O  
ATOM   1419  N   VAL    95      34.156  23.858  77.715  1.00  0.00           N  
ATOM   1420  H   VAL    95      34.594  24.266  76.901  1.00  0.00           H  
ATOM   1421  CA  VAL    95      35.096  23.600  78.862  1.00  0.00           C  
ATOM   1422  HA  VAL    95      34.960  22.551  79.126  1.00  0.00           H  
ATOM   1423  CB  VAL    95      36.550  23.747  78.342  1.00  0.00           C  
ATOM   1424  HB  VAL    95      36.418  24.745  77.923  1.00  0.00           H  
ATOM   1425  CG1 VAL    95      37.629  23.781  79.426  1.00  0.00           C  
ATOM   1426 HG11 VAL    95      37.430  24.421  80.286  1.00  0.00           H  
ATOM   1427 HG12 VAL    95      38.092  22.851  79.753  1.00  0.00           H  
ATOM   1428 HG13 VAL    95      38.403  24.256  78.823  1.00  0.00           H  
ATOM   1429  CG2 VAL    95      36.903  22.622  77.267  1.00  0.00           C  
ATOM   1430 HG21 VAL    95      37.621  23.055  76.571  1.00  0.00           H  
ATOM   1431 HG22 VAL    95      37.326  21.777  77.811  1.00  0.00           H  
ATOM   1432 HG23 VAL    95      36.040  22.259  76.710  1.00  0.00           H  
ATOM   1433  C   VAL    95      34.794  24.412  80.140  1.00  0.00           C  
ATOM   1434  O   VAL    95      35.086  23.948  81.230  1.00  0.00           O  
ATOM   1435  N   GLU    96      34.064  25.526  80.034  1.00  0.00           N  
ATOM   1436  H   GLU    96      34.054  25.994  79.139  1.00  0.00           H  
ATOM   1437  CA  GLU    96      33.589  26.260  81.202  1.00  0.00           C  
ATOM   1438  HA  GLU    96      34.453  26.293  81.866  1.00  0.00           H  
ATOM   1439  CB  GLU    96      33.331  27.692  80.887  1.00  0.00           C  
ATOM   1440  HB2 GLU    96      34.189  28.073  80.334  1.00  0.00           H  
ATOM   1441  HB3 GLU    96      32.494  27.735  80.191  1.00  0.00           H  
ATOM   1442  CG  GLU    96      33.084  28.638  82.082  1.00  0.00           C  
ATOM   1443  HG2 GLU    96      32.020  28.620  82.317  1.00  0.00           H  
ATOM   1444  HG3 GLU    96      33.735  28.262  82.872  1.00  0.00           H  
ATOM   1445  CD  GLU    96      33.440  30.108  81.855  1.00  0.00           C  
ATOM   1446  OE1 GLU    96      33.929  30.751  82.764  1.00  0.00           O  
ATOM   1447  OE2 GLU    96      33.159  30.645  80.760  1.00  0.00           O  
ATOM   1448  C   GLU    96      32.493  25.582  81.923  1.00  0.00           C  
ATOM   1449  O   GLU    96      32.429  25.737  83.117  1.00  0.00           O  
ATOM   1450  N   SER    97      31.606  24.818  81.263  1.00  0.00           N  
ATOM   1451  H   SER    97      31.802  24.755  80.274  1.00  0.00           H  
ATOM   1452  CA  SER    97      30.740  23.852  81.944  1.00  0.00           C  
ATOM   1453  HA  SER    97      30.223  24.285  82.800  1.00  0.00           H  
ATOM   1454  CB  SER    97      29.663  23.526  80.936  1.00  0.00           C  
ATOM   1455  HB2 SER    97      28.923  23.018  81.553  1.00  0.00           H  
ATOM   1456  HB3 SER    97      29.233  24.460  80.576  1.00  0.00           H  
ATOM   1457  OG  SER    97      29.945  22.572  79.999  1.00  0.00           O  
ATOM   1458  HG  SER    97      30.717  22.898  79.532  1.00  0.00           H  
ATOM   1459  C   SER    97      31.380  22.678  82.585  1.00  0.00           C  
ATOM   1460  O   SER    97      30.860  22.202  83.644  1.00  0.00           O  
ATOM   1461  N   GLU    98      32.599  22.280  82.125  1.00  0.00           N  
ATOM   1462  H   GLU    98      32.974  22.875  81.399  1.00  0.00           H  
ATOM   1463  CA  GLU    98      33.342  21.159  82.711  1.00  0.00           C  
ATOM   1464  HA  GLU    98      32.642  20.521  83.251  1.00  0.00           H  
ATOM   1465  CB  GLU    98      34.035  20.357  81.656  1.00  0.00           C  
ATOM   1466  HB2 GLU    98      34.697  20.975  81.049  1.00  0.00           H  
ATOM   1467  HB3 GLU    98      34.724  19.619  82.065  1.00  0.00           H  
ATOM   1468  CG  GLU    98      33.058  19.632  80.659  1.00  0.00           C  
ATOM   1469  HG2 GLU    98      32.492  20.342  80.056  1.00  0.00           H  
ATOM   1470  HG3 GLU    98      33.728  19.170  79.934  1.00  0.00           H  
ATOM   1471  CD  GLU    98      32.301  18.527  81.420  1.00  0.00           C  
ATOM   1472  OE1 GLU    98      31.160  18.194  80.942  1.00  0.00           O  
ATOM   1473  OE2 GLU    98      32.755  17.984  82.475  1.00  0.00           O  
ATOM   1474  C   GLU    98      34.411  21.592  83.746  1.00  0.00           C  
ATOM   1475  O   GLU    98      35.069  20.783  84.355  1.00  0.00           O  
ATOM   1476  N   LEU    99      34.584  22.854  83.973  1.00  0.00           N  
ATOM   1477  H   LEU    99      34.127  23.406  83.261  1.00  0.00           H  
ATOM   1478  CA  LEU    99      35.501  23.507  84.977  1.00  0.00           C  
ATOM   1479  HA  LEU    99      36.429  22.941  84.890  1.00  0.00           H  
ATOM   1480  CB  LEU    99      35.673  25.023  84.533  1.00  0.00           C  
ATOM   1481  HB2 LEU    99      36.137  24.968  83.548  1.00  0.00           H  
ATOM   1482  HB3 LEU    99      34.734  25.537  84.327  1.00  0.00           H  
ATOM   1483  CG  LEU    99      36.673  26.042  85.231  1.00  0.00           C  
ATOM   1484  HG  LEU    99      36.464  26.193  86.290  1.00  0.00           H  
ATOM   1485  CD1 LEU    99      38.106  25.572  85.192  1.00  0.00           C  
ATOM   1486 HD11 LEU    99      38.400  25.509  84.144  1.00  0.00           H  
ATOM   1487 HD12 LEU    99      38.716  26.217  85.824  1.00  0.00           H  
ATOM   1488 HD13 LEU    99      38.140  24.588  85.659  1.00  0.00           H  
ATOM   1489  CD2 LEU    99      36.634  27.388  84.478  1.00  0.00           C  
ATOM   1490 HD21 LEU    99      35.587  27.688  84.432  1.00  0.00           H  
ATOM   1491 HD22 LEU    99      37.248  27.977  85.159  1.00  0.00           H  
ATOM   1492 HD23 LEU    99      37.107  27.432  83.497  1.00  0.00           H  
ATOM   1493  C   LEU    99      35.201  23.341  86.523  1.00  0.00           C  
ATOM   1494  O   LEU    99      36.137  23.291  87.314  1.00  0.00           O  
ATOM   1495  N   PRO   100      33.910  23.056  86.949  1.00  0.00           N  
ATOM   1496  CD  PRO   100      32.684  23.038  86.200  1.00  0.00           C  
ATOM   1497  HD2 PRO   100      32.434  22.101  85.702  1.00  0.00           H  
ATOM   1498  HD3 PRO   100      32.689  23.892  85.523  1.00  0.00           H  
ATOM   1499  CG  PRO   100      31.624  23.292  87.255  1.00  0.00           C  
ATOM   1500  HG2 PRO   100      30.653  22.815  87.123  1.00  0.00           H  
ATOM   1501  HG3 PRO   100      31.539  24.348  87.511  1.00  0.00           H  
ATOM   1502  CB  PRO   100      32.216  22.628  88.441  1.00  0.00           C  
ATOM   1503  HB2 PRO   100      32.010  21.567  88.300  1.00  0.00           H  
ATOM   1504  HB3 PRO   100      31.883  23.030  89.398  1.00  0.00           H  
ATOM   1505  CA  PRO   100      33.704  22.913  88.326  1.00  0.00           C  
ATOM   1506  HA  PRO   100      33.933  23.874  88.787  1.00  0.00           H  
ATOM   1507  C   PRO   100      34.492  21.855  88.989  1.00  0.00           C  
ATOM   1508  O   PRO   100      34.963  20.822  88.388  1.00  0.00           O  
ATOM   1509  N   LEU   101      34.569  21.835  90.328  1.00  0.00           N  
ATOM   1510  H   LEU   101      34.036  22.600  90.715  1.00  0.00           H  
ATOM   1511  CA  LEU   101      35.564  21.113  91.204  1.00  0.00           C  
ATOM   1512  HA  LEU   101      35.484  21.539  92.204  1.00  0.00           H  
ATOM   1513  CB  LEU   101      35.254  19.636  91.359  1.00  0.00           C  
ATOM   1514  HB2 LEU   101      35.645  19.077  90.509  1.00  0.00           H  
ATOM   1515  HB3 LEU   101      35.923  19.321  92.160  1.00  0.00           H  
ATOM   1516  CG  LEU   101      33.807  19.248  91.637  1.00  0.00           C  
ATOM   1517  HG  LEU   101      33.284  19.298  90.682  1.00  0.00           H  
ATOM   1518  CD1 LEU   101      33.862  17.751  92.044  1.00  0.00           C  
ATOM   1519 HD11 LEU   101      34.620  17.609  92.815  1.00  0.00           H  
ATOM   1520 HD12 LEU   101      32.911  17.367  92.413  1.00  0.00           H  
ATOM   1521 HD13 LEU   101      34.223  17.142  91.215  1.00  0.00           H  
ATOM   1522  CD2 LEU   101      33.103  19.915  92.755  1.00  0.00           C  
ATOM   1523 HD21 LEU   101      32.051  19.632  92.734  1.00  0.00           H  
ATOM   1524 HD22 LEU   101      33.717  19.753  93.640  1.00  0.00           H  
ATOM   1525 HD23 LEU   101      32.988  20.988  92.599  1.00  0.00           H  
ATOM   1526  C   LEU   101      37.016  21.384  90.851  1.00  0.00           C  
ATOM   1527  O   LEU   101      37.936  20.600  91.211  1.00  0.00           O  
ATOM   1528  N   SER   102      37.162  22.309  89.984  1.00  0.00           N  
ATOM   1529  H   SER   102      36.353  22.875  89.773  1.00  0.00           H  
ATOM   1530  CA  SER   102      38.392  22.597  89.208  1.00  0.00           C  
ATOM   1531  HA  SER   102      38.110  23.453  88.594  1.00  0.00           H  
ATOM   1532  CB  SER   102      39.465  23.276  90.118  1.00  0.00           C  
ATOM   1533  HB2 SER   102      39.044  24.172  90.575  1.00  0.00           H  
ATOM   1534  HB3 SER   102      39.721  22.640  90.965  1.00  0.00           H  
ATOM   1535  OG  SER   102      40.581  23.664  89.385  1.00  0.00           O  
ATOM   1536  HG  SER   102      40.776  22.923  88.806  1.00  0.00           H  
ATOM   1537  C   SER   102      38.843  21.453  88.335  1.00  0.00           C  
ATOM   1538  O   SER   102      40.031  21.245  88.230  1.00  0.00           O  
ATOM   1539  N   TRP   103      37.851  20.663  87.780  1.00  0.00           N  
ATOM   1540  H   TRP   103      36.892  20.963  87.886  1.00  0.00           H  
ATOM   1541  CA  TRP   103      38.177  19.553  86.979  1.00  0.00           C  
ATOM   1542  HA  TRP   103      38.893  18.968  87.556  1.00  0.00           H  
ATOM   1543  CB  TRP   103      36.946  18.754  86.767  1.00  0.00           C  
ATOM   1544  HB2 TRP   103      36.578  18.566  87.775  1.00  0.00           H  
ATOM   1545  HB3 TRP   103      36.183  19.317  86.229  1.00  0.00           H  
ATOM   1546  CG  TRP   103      37.171  17.447  86.062  1.00  0.00           C  
ATOM   1547  CD1 TRP   103      37.140  17.195  84.717  1.00  0.00           C  
ATOM   1548  HD1 TRP   103      36.774  17.844  83.936  1.00  0.00           H  
ATOM   1549  NE1 TRP   103      37.527  15.861  84.447  1.00  0.00           N  
ATOM   1550  HE1 TRP   103      37.502  15.440  83.529  1.00  0.00           H  
ATOM   1551  CE2 TRP   103      37.696  15.173  85.619  1.00  0.00           C  
ATOM   1552  CZ2 TRP   103      38.122  13.870  85.874  1.00  0.00           C  
ATOM   1553  HZ2 TRP   103      38.414  13.198  85.080  1.00  0.00           H  
ATOM   1554  CH2 TRP   103      38.149  13.415  87.196  1.00  0.00           C  
ATOM   1555  HH2 TRP   103      38.407  12.415  87.512  1.00  0.00           H  
ATOM   1556  CZ3 TRP   103      37.763  14.301  88.250  1.00  0.00           C  
ATOM   1557  HZ3 TRP   103      37.746  13.919  89.260  1.00  0.00           H  
ATOM   1558  CE3 TRP   103      37.621  15.633  87.943  1.00  0.00           C  
ATOM   1559  HE3 TRP   103      37.300  16.307  88.723  1.00  0.00           H  
ATOM   1560  CD2 TRP   103      37.549  16.124  86.651  1.00  0.00           C  
ATOM   1561  C   TRP   103      38.895  19.886  85.645  1.00  0.00           C  
ATOM   1562  O   TRP   103      40.092  19.606  85.560  1.00  0.00           O  
ATOM   1563  N   ALA   104      38.230  20.587  84.714  1.00  0.00           N  
ATOM   1564  H   ALA   104      37.228  20.664  84.814  1.00  0.00           H  
ATOM   1565  CA  ALA   104      38.734  21.051  83.432  1.00  0.00           C  
ATOM   1566  HA  ALA   104      39.391  20.218  83.185  1.00  0.00           H  
ATOM   1567  CB  ALA   104      37.588  21.168  82.373  1.00  0.00           C  
ATOM   1568  HB1 ALA   104      36.850  21.899  82.702  1.00  0.00           H  
ATOM   1569  HB2 ALA   104      37.989  21.549  81.433  1.00  0.00           H  
ATOM   1570  HB3 ALA   104      37.076  20.225  82.182  1.00  0.00           H  
ATOM   1571  C   ALA   104      39.692  22.273  83.529  1.00  0.00           C  
ATOM   1572  O   ALA   104      39.958  22.905  82.550  1.00  0.00           O  
ATOM   1573  N   ASP   105      40.192  22.669  84.679  1.00  0.00           N  
ATOM   1574  H   ASP   105      39.859  22.149  85.479  1.00  0.00           H  
ATOM   1575  CA  ASP   105      41.231  23.742  84.862  1.00  0.00           C  
ATOM   1576  HA  ASP   105      40.634  24.647  84.748  1.00  0.00           H  
ATOM   1577  CB  ASP   105      41.771  23.577  86.295  1.00  0.00           C  
ATOM   1578  HB2 ASP   105      40.926  23.616  86.982  1.00  0.00           H  
ATOM   1579  HB3 ASP   105      42.208  22.581  86.357  1.00  0.00           H  
ATOM   1580  CG  ASP   105      42.854  24.680  86.659  1.00  0.00           C  
ATOM   1581  OD1 ASP   105      42.578  25.964  86.664  1.00  0.00           O  
ATOM   1582  OD2 ASP   105      44.056  24.295  86.885  1.00  0.00           O  
ATOM   1583  C   ASP   105      42.411  23.743  83.919  1.00  0.00           C  
ATOM   1584  O   ASP   105      42.645  24.834  83.434  1.00  0.00           O  
ATOM   1585  N   ARG   106      43.146  22.756  83.628  1.00  0.00           N  
ATOM   1586  H   ARG   106      42.906  21.896  84.100  1.00  0.00           H  
ATOM   1587  CA  ARG   106      44.386  22.837  82.800  1.00  0.00           C  
ATOM   1588  HA  ARG   106      45.000  23.729  82.923  1.00  0.00           H  
ATOM   1589  CB  ARG   106      45.173  21.617  83.071  1.00  0.00           C  
ATOM   1590  HB2 ARG   106      44.740  20.644  82.836  1.00  0.00           H  
ATOM   1591  HB3 ARG   106      46.108  21.692  82.516  1.00  0.00           H  
ATOM   1592  CG  ARG   106      45.650  21.403  84.472  1.00  0.00           C  
ATOM   1593  HG2 ARG   106      45.979  22.380  84.825  1.00  0.00           H  
ATOM   1594  HG3 ARG   106      44.761  21.045  84.992  1.00  0.00           H  
ATOM   1595  CD  ARG   106      46.883  20.479  84.471  1.00  0.00           C  
ATOM   1596  HD2 ARG   106      47.618  20.953  83.821  1.00  0.00           H  
ATOM   1597  HD3 ARG   106      47.380  20.488  85.440  1.00  0.00           H  
ATOM   1598  NE  ARG   106      46.549  19.076  84.071  1.00  0.00           N  
ATOM   1599  HE  ARG   106      45.595  18.835  84.297  1.00  0.00           H  
ATOM   1600  CZ  ARG   106      47.243  18.268  83.354  1.00  0.00           C  
ATOM   1601  NH1 ARG   106      48.484  18.506  83.059  1.00  0.00           N  
ATOM   1602 HH11 ARG   106      48.906  19.370  83.366  1.00  0.00           H  
ATOM   1603 HH12 ARG   106      49.002  17.914  82.425  1.00  0.00           H  
ATOM   1604  NH2 ARG   106      46.805  17.210  82.884  1.00  0.00           N  
ATOM   1605 HH21 ARG   106      45.956  16.752  83.184  1.00  0.00           H  
ATOM   1606 HH22 ARG   106      47.386  16.589  82.340  1.00  0.00           H  
ATOM   1607  C   ARG   106      43.945  22.844  81.344  1.00  0.00           C  
ATOM   1608  O   ARG   106      44.470  23.676  80.601  1.00  0.00           O  
ATOM   1609  N   LEU   107      42.949  22.027  80.986  1.00  0.00           N  
ATOM   1610  H   LEU   107      42.542  21.406  81.671  1.00  0.00           H  
ATOM   1611  CA  LEU   107      42.375  22.117  79.628  1.00  0.00           C  
ATOM   1612  HA  LEU   107      43.189  21.731  79.014  1.00  0.00           H  
ATOM   1613  CB  LEU   107      41.290  21.036  79.635  1.00  0.00           C  
ATOM   1614  HB2 LEU   107      41.771  20.071  79.795  1.00  0.00           H  
ATOM   1615  HB3 LEU   107      40.529  21.251  80.385  1.00  0.00           H  
ATOM   1616  CG  LEU   107      40.481  20.932  78.340  1.00  0.00           C  
ATOM   1617  HG  LEU   107      39.939  21.861  78.164  1.00  0.00           H  
ATOM   1618  CD1 LEU   107      41.422  20.720  77.100  1.00  0.00           C  
ATOM   1619 HD11 LEU   107      40.835  20.351  76.259  1.00  0.00           H  
ATOM   1620 HD12 LEU   107      41.783  21.686  76.747  1.00  0.00           H  
ATOM   1621 HD13 LEU   107      42.376  20.218  77.263  1.00  0.00           H  
ATOM   1622  CD2 LEU   107      39.462  19.801  78.462  1.00  0.00           C  
ATOM   1623 HD21 LEU   107      38.813  20.047  79.302  1.00  0.00           H  
ATOM   1624 HD22 LEU   107      38.832  19.861  77.575  1.00  0.00           H  
ATOM   1625 HD23 LEU   107      39.958  18.830  78.486  1.00  0.00           H  
ATOM   1626  C   LEU   107      41.886  23.543  79.340  1.00  0.00           C  
ATOM   1627  O   LEU   107      42.126  24.006  78.265  1.00  0.00           O  
ATOM   1628  N   SER   108      41.215  24.158  80.264  1.00  0.00           N  
ATOM   1629  H   SER   108      40.904  23.568  81.023  1.00  0.00           H  
ATOM   1630  CA  SER   108      40.706  25.581  80.171  1.00  0.00           C  
ATOM   1631  HA  SER   108      40.145  25.625  79.237  1.00  0.00           H  
ATOM   1632  CB  SER   108      39.784  25.851  81.368  1.00  0.00           C  
ATOM   1633  HB2 SER   108      38.947  25.153  81.374  1.00  0.00           H  
ATOM   1634  HB3 SER   108      40.277  25.686  82.326  1.00  0.00           H  
ATOM   1635  OG  SER   108      39.250  27.200  81.403  1.00  0.00           O  
ATOM   1636  HG  SER   108      38.389  27.138  80.984  1.00  0.00           H  
ATOM   1637  C   SER   108      41.788  26.617  80.188  1.00  0.00           C  
ATOM   1638  O   SER   108      41.768  27.539  79.377  1.00  0.00           O  
ATOM   1639  N   GLY   109      42.875  26.388  80.938  1.00  0.00           N  
ATOM   1640  H   GLY   109      42.890  25.687  81.665  1.00  0.00           H  
ATOM   1641  CA  GLY   109      44.099  27.134  80.862  1.00  0.00           C  
ATOM   1642  HA2 GLY   109      44.023  28.181  81.156  1.00  0.00           H  
ATOM   1643  HA3 GLY   109      44.925  26.744  81.458  1.00  0.00           H  
ATOM   1644  C   GLY   109      44.770  26.969  79.510  1.00  0.00           C  
ATOM   1645  O   GLY   109      45.523  27.869  79.153  1.00  0.00           O  
ATOM   1646  N   CYS   110      44.536  25.891  78.740  1.00  0.00           N  
ATOM   1647  H   CYS   110      43.969  25.169  79.163  1.00  0.00           H  
ATOM   1648  CA  CYS   110      45.115  25.575  77.441  1.00  0.00           C  
ATOM   1649  HA  CYS   110      46.107  26.025  77.477  1.00  0.00           H  
ATOM   1650  CB  CYS   110      45.250  24.153  77.181  1.00  0.00           C  
ATOM   1651  HB2 CYS   110      44.274  23.674  77.262  1.00  0.00           H  
ATOM   1652  HB3 CYS   110      45.466  24.035  76.119  1.00  0.00           H  
ATOM   1653  SG  CYS   110      46.411  23.367  78.275  1.00  0.00           S  
ATOM   1654  HG  CYS   110      45.920  23.866  79.413  1.00  0.00           H  
ATOM   1655  C   CYS   110      44.303  26.269  76.342  1.00  0.00           C  
ATOM   1656  O   CYS   110      44.977  26.747  75.439  1.00  0.00           O  
ATOM   1657  N   LEU   111      42.977  26.395  76.481  1.00  0.00           N  
ATOM   1658  H   LEU   111      42.545  26.024  77.315  1.00  0.00           H  
ATOM   1659  CA  LEU   111      42.105  27.152  75.522  1.00  0.00           C  
ATOM   1660  HA  LEU   111      42.420  27.120  74.479  1.00  0.00           H  
ATOM   1661  CB  LEU   111      40.614  26.621  75.613  1.00  0.00           C  
ATOM   1662  HB2 LEU   111      40.507  26.521  76.693  1.00  0.00           H  
ATOM   1663  HB3 LEU   111      39.849  27.289  75.217  1.00  0.00           H  
ATOM   1664  CG  LEU   111      40.489  25.247  74.896  1.00  0.00           C  
ATOM   1665  HG  LEU   111      41.430  24.746  75.125  1.00  0.00           H  
ATOM   1666  CD1 LEU   111      39.376  24.411  75.507  1.00  0.00           C  
ATOM   1667 HD11 LEU   111      39.372  23.444  75.005  1.00  0.00           H  
ATOM   1668 HD12 LEU   111      39.509  24.202  76.568  1.00  0.00           H  
ATOM   1669 HD13 LEU   111      38.402  24.854  75.301  1.00  0.00           H  
ATOM   1670  CD2 LEU   111      40.297  25.441  73.454  1.00  0.00           C  
ATOM   1671 HD21 LEU   111      40.328  24.478  72.946  1.00  0.00           H  
ATOM   1672 HD22 LEU   111      39.286  25.819  73.299  1.00  0.00           H  
ATOM   1673 HD23 LEU   111      41.122  26.094  73.168  1.00  0.00           H  
ATOM   1674  C   LEU   111      42.099  28.721  75.732  1.00  0.00           C  
ATOM   1675  O   LEU   111      41.978  29.459  74.787  1.00  0.00           O  
ATOM   1676  N   ARG   112      42.299  29.153  76.945  1.00  0.00           N  
ATOM   1677  H   ARG   112      42.375  28.452  77.668  1.00  0.00           H  
ATOM   1678  CA  ARG   112      42.349  30.526  77.397  1.00  0.00           C  
ATOM   1679  HA  ARG   112      41.713  31.162  76.782  1.00  0.00           H  
ATOM   1680  CB  ARG   112      41.888  30.754  78.905  1.00  0.00           C  
ATOM   1681  HB2 ARG   112      42.311  29.966  79.527  1.00  0.00           H  
ATOM   1682  HB3 ARG   112      42.190  31.744  79.249  1.00  0.00           H  
ATOM   1683  CG  ARG   112      40.382  30.586  79.073  1.00  0.00           C  
ATOM   1684  HG2 ARG   112      39.943  31.299  78.375  1.00  0.00           H  
ATOM   1685  HG3 ARG   112      40.169  29.539  78.862  1.00  0.00           H  
ATOM   1686  CD  ARG   112      39.902  30.675  80.509  1.00  0.00           C  
ATOM   1687  HD2 ARG   112      40.210  29.818  81.107  1.00  0.00           H  
ATOM   1688  HD3 ARG   112      40.396  31.507  81.010  1.00  0.00           H  
ATOM   1689  NE  ARG   112      38.469  30.775  80.447  1.00  0.00           N  
ATOM   1690  HE  ARG   112      37.979  30.546  79.594  1.00  0.00           H  
ATOM   1691  CZ  ARG   112      37.601  30.990  81.433  1.00  0.00           C  
ATOM   1692  NH1 ARG   112      37.997  31.589  82.487  1.00  0.00           N  
ATOM   1693 HH11 ARG   112      38.918  31.565  82.900  1.00  0.00           H  
ATOM   1694 HH12 ARG   112      37.320  31.670  83.232  1.00  0.00           H  
ATOM   1695  NH2 ARG   112      36.355  30.698  81.278  1.00  0.00           N  
ATOM   1696 HH21 ARG   112      36.121  30.211  80.424  1.00  0.00           H  
ATOM   1697 HH22 ARG   112      35.710  30.993  81.997  1.00  0.00           H  
ATOM   1698  C   ARG   112      43.748  31.134  77.223  1.00  0.00           C  
ATOM   1699  O   ARG   112      43.890  32.261  76.825  1.00  0.00           O  
ATOM   1700  N   GLY   113      44.813  30.322  77.402  1.00  0.00           N  
ATOM   1701  H   GLY   113      44.617  29.366  77.661  1.00  0.00           H  
ATOM   1702  CA  GLY   113      46.203  30.767  77.121  1.00  0.00           C  
ATOM   1703  HA2 GLY   113      46.189  31.828  77.371  1.00  0.00           H  
ATOM   1704  HA3 GLY   113      46.904  30.227  77.758  1.00  0.00           H  
ATOM   1705  C   GLY   113      46.674  30.688  75.628  1.00  0.00           C  
ATOM   1706  O   GLY   113      45.830  30.322  74.785  1.00  0.00           O  
ATOM   1707  N   PRO   114      47.910  31.090  75.349  1.00  0.00           N  
ATOM   1708  CD  PRO   114      48.851  31.669  76.319  1.00  0.00           C  
ATOM   1709  HD2 PRO   114      49.363  30.836  76.801  1.00  0.00           H  
ATOM   1710  HD3 PRO   114      48.263  32.327  76.958  1.00  0.00           H  
ATOM   1711  CG  PRO   114      49.813  32.413  75.494  1.00  0.00           C  
ATOM   1712  HG2 PRO   114      50.797  32.145  75.877  1.00  0.00           H  
ATOM   1713  HG3 PRO   114      49.744  33.498  75.572  1.00  0.00           H  
ATOM   1714  CB  PRO   114      49.746  31.994  74.020  1.00  0.00           C  
ATOM   1715  HB2 PRO   114      50.550  31.279  73.843  1.00  0.00           H  
ATOM   1716  HB3 PRO   114      49.753  32.853  73.349  1.00  0.00           H  
ATOM   1717  CA  PRO   114      48.419  31.229  73.950  1.00  0.00           C  
ATOM   1718  HA  PRO   114      47.698  31.816  73.380  1.00  0.00           H  
ATOM   1719  C   PRO   114      48.484  29.861  73.146  1.00  0.00           C  
ATOM   1720  O   PRO   114      48.530  29.930  71.929  1.00  0.00           O  
ATOM   1721  N   TRP   115      48.401  28.657  73.779  1.00  0.00           N  
ATOM   1722  H   TRP   115      48.358  28.732  74.786  1.00  0.00           H  
ATOM   1723  CA  TRP   115      48.276  27.367  73.114  1.00  0.00           C  
ATOM   1724  HA  TRP   115      49.157  27.228  72.488  1.00  0.00           H  
ATOM   1725  CB  TRP   115      48.285  26.266  74.120  1.00  0.00           C  
ATOM   1726  HB2 TRP   115      47.648  26.372  74.998  1.00  0.00           H  
ATOM   1727  HB3 TRP   115      48.046  25.280  73.722  1.00  0.00           H  
ATOM   1728  CG  TRP   115      49.658  26.107  74.779  1.00  0.00           C  
ATOM   1729  CD1 TRP   115      50.714  26.965  74.768  1.00  0.00           C  
ATOM   1730  HD1 TRP   115      50.840  27.889  74.223  1.00  0.00           H  
ATOM   1731  NE1 TRP   115      51.691  26.460  75.681  1.00  0.00           N  
ATOM   1732  HE1 TRP   115      52.557  26.945  75.866  1.00  0.00           H  
ATOM   1733  CE2 TRP   115      51.298  25.333  76.379  1.00  0.00           C  
ATOM   1734  CZ2 TRP   115      51.983  24.542  77.310  1.00  0.00           C  
ATOM   1735  HZ2 TRP   115      52.964  24.778  77.697  1.00  0.00           H  
ATOM   1736  CH2 TRP   115      51.292  23.387  77.752  1.00  0.00           C  
ATOM   1737  HH2 TRP   115      51.679  22.694  78.484  1.00  0.00           H  
ATOM   1738  CZ3 TRP   115      49.952  23.103  77.228  1.00  0.00           C  
ATOM   1739  HZ3 TRP   115      49.499  22.159  77.492  1.00  0.00           H  
ATOM   1740  CE3 TRP   115      49.360  23.876  76.213  1.00  0.00           C  
ATOM   1741  HE3 TRP   115      48.549  23.478  75.620  1.00  0.00           H  
ATOM   1742  CD2 TRP   115      49.992  25.105  75.840  1.00  0.00           C  
ATOM   1743  C   TRP   115      47.087  27.433  72.086  1.00  0.00           C  
ATOM   1744  O   TRP   115      47.263  26.972  70.978  1.00  0.00           O  
ATOM   1745  N   ALA   116      46.013  28.074  72.428  1.00  0.00           N  
ATOM   1746  H   ALA   116      45.799  28.274  73.395  1.00  0.00           H  
ATOM   1747  CA  ALA   116      44.844  28.205  71.520  1.00  0.00           C  
ATOM   1748  HA  ALA   116      44.585  27.224  71.121  1.00  0.00           H  
ATOM   1749  CB  ALA   116      43.671  28.866  72.205  1.00  0.00           C  
ATOM   1750  HB1 ALA   116      42.878  28.911  71.459  1.00  0.00           H  
ATOM   1751  HB2 ALA   116      43.417  28.275  73.085  1.00  0.00           H  
ATOM   1752  HB3 ALA   116      43.919  29.876  72.530  1.00  0.00           H  
ATOM   1753  C   ALA   116      45.131  29.141  70.338  1.00  0.00           C  
ATOM   1754  O   ALA   116      44.593  28.917  69.230  1.00  0.00           O  
ATOM   1755  N   TRP   117      46.003  30.148  70.474  1.00  0.00           N  
ATOM   1756  H   TRP   117      46.604  30.181  71.285  1.00  0.00           H  
ATOM   1757  CA  TRP   117      46.354  31.046  69.293  1.00  0.00           C  
ATOM   1758  HA  TRP   117      45.377  31.309  68.885  1.00  0.00           H  
ATOM   1759  CB  TRP   117      46.931  32.363  69.735  1.00  0.00           C  
ATOM   1760  HB2 TRP   117      46.456  32.825  70.601  1.00  0.00           H  
ATOM   1761  HB3 TRP   117      47.944  32.242  70.118  1.00  0.00           H  
ATOM   1762  CG  TRP   117      47.114  33.424  68.606  1.00  0.00           C  
ATOM   1763  CD1 TRP   117      46.385  33.580  67.452  1.00  0.00           C  
ATOM   1764  HD1 TRP   117      45.589  32.936  67.110  1.00  0.00           H  
ATOM   1765  NE1 TRP   117      46.989  34.539  66.777  1.00  0.00           N  
ATOM   1766  HE1 TRP   117      46.523  34.909  65.961  1.00  0.00           H  
ATOM   1767  CE2 TRP   117      48.099  35.098  67.334  1.00  0.00           C  
ATOM   1768  CZ2 TRP   117      48.933  36.138  66.873  1.00  0.00           C  
ATOM   1769  HZ2 TRP   117      48.823  36.609  65.907  1.00  0.00           H  
ATOM   1770  CH2 TRP   117      49.896  36.499  67.839  1.00  0.00           C  
ATOM   1771  HH2 TRP   117      50.585  37.317  67.688  1.00  0.00           H  
ATOM   1772  CZ3 TRP   117      50.004  35.912  69.121  1.00  0.00           C  
ATOM   1773  HZ3 TRP   117      50.732  36.243  69.847  1.00  0.00           H  
ATOM   1774  CE3 TRP   117      49.123  34.915  69.473  1.00  0.00           C  
ATOM   1775  HE3 TRP   117      49.187  34.403  70.421  1.00  0.00           H  
ATOM   1776  CD2 TRP   117      48.149  34.462  68.592  1.00  0.00           C  
ATOM   1777  C   TRP   117      47.221  30.312  68.287  1.00  0.00           C  
ATOM   1778  O   TRP   117      47.007  30.543  67.035  1.00  0.00           O  
ATOM   1779  N   LEU   118      48.124  29.339  68.701  1.00  0.00           N  
ATOM   1780  H   LEU   118      48.126  29.226  69.705  1.00  0.00           H  
ATOM   1781  CA  LEU   118      49.105  28.644  67.797  1.00  0.00           C  
ATOM   1782  HA  LEU   118      49.383  29.331  66.998  1.00  0.00           H  
ATOM   1783  CB  LEU   118      50.366  28.137  68.573  1.00  0.00           C  
ATOM   1784  HB2 LEU   118      50.028  27.696  69.511  1.00  0.00           H  
ATOM   1785  HB3 LEU   118      50.865  27.448  67.892  1.00  0.00           H  
ATOM   1786  CG  LEU   118      51.351  29.433  68.739  1.00  0.00           C  
ATOM   1787  HG  LEU   118      51.929  29.633  67.837  1.00  0.00           H  
ATOM   1788  CD1 LEU   118      50.693  30.668  69.370  1.00  0.00           C  
ATOM   1789 HD11 LEU   118      50.207  30.367  70.298  1.00  0.00           H  
ATOM   1790 HD12 LEU   118      51.599  31.228  69.602  1.00  0.00           H  
ATOM   1791 HD13 LEU   118      50.027  31.102  68.624  1.00  0.00           H  
ATOM   1792  CD2 LEU   118      52.445  28.836  69.615  1.00  0.00           C  
ATOM   1793 HD21 LEU   118      52.135  28.579  70.629  1.00  0.00           H  
ATOM   1794 HD22 LEU   118      52.851  27.988  69.064  1.00  0.00           H  
ATOM   1795 HD23 LEU   118      53.263  29.553  69.689  1.00  0.00           H  
ATOM   1796  C   LEU   118      48.503  27.469  67.014  1.00  0.00           C  
ATOM   1797  O   LEU   118      48.867  27.291  65.832  1.00  0.00           O  
ATOM   1798  N   VAL   119      47.439  26.869  67.445  1.00  0.00           N  
ATOM   1799  H   VAL   119      47.068  27.310  68.274  1.00  0.00           H  
ATOM   1800  CA  VAL   119      46.541  25.946  66.817  1.00  0.00           C  
ATOM   1801  HA  VAL   119      47.150  25.212  66.289  1.00  0.00           H  
ATOM   1802  CB  VAL   119      45.745  25.136  67.895  1.00  0.00           C  
ATOM   1803  HB  VAL   119      45.077  25.841  68.391  1.00  0.00           H  
ATOM   1804  CG1 VAL   119      44.833  24.063  67.230  1.00  0.00           C  
ATOM   1805 HG11 VAL   119      44.027  24.464  66.616  1.00  0.00           H  
ATOM   1806 HG12 VAL   119      45.499  23.558  66.530  1.00  0.00           H  
ATOM   1807 HG13 VAL   119      44.443  23.424  68.023  1.00  0.00           H  
ATOM   1808  CG2 VAL   119      46.754  24.335  68.846  1.00  0.00           C  
ATOM   1809 HG21 VAL   119      47.246  23.631  68.174  1.00  0.00           H  
ATOM   1810 HG22 VAL   119      47.440  24.993  69.380  1.00  0.00           H  
ATOM   1811 HG23 VAL   119      46.301  23.839  69.705  1.00  0.00           H  
ATOM   1812  C   VAL   119      45.638  26.570  65.734  1.00  0.00           C  
ATOM   1813  O   VAL   119      45.566  25.991  64.623  1.00  0.00           O  
ATOM   1814  N   VAL   120      45.058  27.737  65.964  1.00  0.00           N  
ATOM   1815  H   VAL   120      45.196  28.279  66.805  1.00  0.00           H  
ATOM   1816  CA  VAL   120      44.389  28.614  64.978  1.00  0.00           C  
ATOM   1817  HA  VAL   120      43.522  28.104  64.559  1.00  0.00           H  
ATOM   1818  CB  VAL   120      43.848  29.844  65.707  1.00  0.00           C  
ATOM   1819  HB  VAL   120      44.581  30.127  66.463  1.00  0.00           H  
ATOM   1820  CG1 VAL   120      43.400  31.086  64.909  1.00  0.00           C  
ATOM   1821 HG11 VAL   120      43.034  31.904  65.530  1.00  0.00           H  
ATOM   1822 HG12 VAL   120      44.319  31.447  64.448  1.00  0.00           H  
ATOM   1823 HG13 VAL   120      42.617  30.767  64.222  1.00  0.00           H  
ATOM   1824  CG2 VAL   120      42.556  29.352  66.481  1.00  0.00           C  
ATOM   1825 HG21 VAL   120      42.835  28.376  66.877  1.00  0.00           H  
ATOM   1826 HG22 VAL   120      42.239  30.010  67.290  1.00  0.00           H  
ATOM   1827 HG23 VAL   120      41.664  29.215  65.869  1.00  0.00           H  
ATOM   1828  C   VAL   120      45.363  29.008  63.860  1.00  0.00           C  
ATOM   1829  O   VAL   120      45.076  29.011  62.696  1.00  0.00           O  
ATOM   1830  N   LEU   121      46.564  29.457  64.177  1.00  0.00           N  
ATOM   1831  H   LEU   121      46.714  29.491  65.175  1.00  0.00           H  
ATOM   1832  CA  LEU   121      47.615  29.820  63.279  1.00  0.00           C  
ATOM   1833  HA  LEU   121      47.195  30.531  62.567  1.00  0.00           H  
ATOM   1834  CB  LEU   121      48.800  30.512  63.994  1.00  0.00           C  
ATOM   1835  HB2 LEU   121      49.125  29.864  64.808  1.00  0.00           H  
ATOM   1836  HB3 LEU   121      49.723  30.622  63.425  1.00  0.00           H  
ATOM   1837  CG  LEU   121      48.495  31.925  64.513  1.00  0.00           C  
ATOM   1838  HG  LEU   121      47.457  31.910  64.845  1.00  0.00           H  
ATOM   1839  CD1 LEU   121      49.445  32.299  65.618  1.00  0.00           C  
ATOM   1840 HD11 LEU   121      49.405  33.376  65.777  1.00  0.00           H  
ATOM   1841 HD12 LEU   121      49.082  31.996  66.600  1.00  0.00           H  
ATOM   1842 HD13 LEU   121      50.483  31.975  65.534  1.00  0.00           H  
ATOM   1843  CD2 LEU   121      48.505  32.968  63.314  1.00  0.00           C  
ATOM   1844 HD21 LEU   121      49.494  33.056  62.865  1.00  0.00           H  
ATOM   1845 HD22 LEU   121      47.794  32.683  62.538  1.00  0.00           H  
ATOM   1846 HD23 LEU   121      48.303  33.941  63.761  1.00  0.00           H  
ATOM   1847  C   LEU   121      48.112  28.661  62.447  1.00  0.00           C  
ATOM   1848  O   LEU   121      48.337  28.803  61.233  1.00  0.00           O  
ATOM   1849  N   LEU   122      48.144  27.445  63.020  1.00  0.00           N  
ATOM   1850  H   LEU   122      48.077  27.358  64.024  1.00  0.00           H  
ATOM   1851  CA  LEU   122      48.342  26.168  62.216  1.00  0.00           C  
ATOM   1852  HA  LEU   122      49.161  26.335  61.516  1.00  0.00           H  
ATOM   1853  CB  LEU   122      48.804  25.097  63.140  1.00  0.00           C  
ATOM   1854  HB2 LEU   122      49.664  25.452  63.707  1.00  0.00           H  
ATOM   1855  HB3 LEU   122      47.992  24.953  63.852  1.00  0.00           H  
ATOM   1856  CG  LEU   122      49.070  23.676  62.569  1.00  0.00           C  
ATOM   1857  HG  LEU   122      48.157  23.279  62.126  1.00  0.00           H  
ATOM   1858  CD1 LEU   122      50.132  23.683  61.486  1.00  0.00           C  
ATOM   1859 HD11 LEU   122      51.036  24.086  61.942  1.00  0.00           H  
ATOM   1860 HD12 LEU   122      50.291  22.672  61.111  1.00  0.00           H  
ATOM   1861 HD13 LEU   122      49.847  24.237  60.591  1.00  0.00           H  
ATOM   1862  CD2 LEU   122      49.543  22.733  63.617  1.00  0.00           C  
ATOM   1863 HD21 LEU   122      50.529  22.997  64.001  1.00  0.00           H  
ATOM   1864 HD22 LEU   122      48.830  22.585  64.428  1.00  0.00           H  
ATOM   1865 HD23 LEU   122      49.550  21.737  63.174  1.00  0.00           H  
ATOM   1866  C   LEU   122      47.133  25.749  61.374  1.00  0.00           C  
ATOM   1867  O   LEU   122      47.265  25.456  60.183  1.00  0.00           O  
ATOM   1868  N   ALA   123      45.926  25.860  61.902  1.00  0.00           N  
ATOM   1869  H   ALA   123      45.971  25.998  62.901  1.00  0.00           H  
ATOM   1870  CA  ALA   123      44.690  25.795  61.193  1.00  0.00           C  
ATOM   1871  HA  ALA   123      44.569  24.774  60.830  1.00  0.00           H  
ATOM   1872  CB  ALA   123      43.492  26.008  62.208  1.00  0.00           C  
ATOM   1873  HB1 ALA   123      43.469  27.027  62.595  1.00  0.00           H  
ATOM   1874  HB2 ALA   123      42.467  25.947  61.843  1.00  0.00           H  
ATOM   1875  HB3 ALA   123      43.557  25.197  62.934  1.00  0.00           H  
ATOM   1876  C   ALA   123      44.688  26.701  59.944  1.00  0.00           C  
ATOM   1877  O   ALA   123      44.294  26.243  58.859  1.00  0.00           O  
ATOM   1878  N   MET   124      45.020  28.023  59.992  1.00  0.00           N  
ATOM   1879  H   MET   124      45.257  28.426  60.887  1.00  0.00           H  
ATOM   1880  CA  MET   124      45.053  28.998  58.839  1.00  0.00           C  
ATOM   1881  HA  MET   124      44.116  28.876  58.295  1.00  0.00           H  
ATOM   1882  CB  MET   124      45.224  30.391  59.505  1.00  0.00           C  
ATOM   1883  HB2 MET   124      46.180  30.362  60.027  1.00  0.00           H  
ATOM   1884  HB3 MET   124      45.248  31.204  58.779  1.00  0.00           H  
ATOM   1885  CG  MET   124      44.039  30.883  60.415  1.00  0.00           C  
ATOM   1886  HG2 MET   124      43.228  31.118  59.726  1.00  0.00           H  
ATOM   1887  HG3 MET   124      43.711  30.098  61.096  1.00  0.00           H  
ATOM   1888  SD  MET   124      44.253  32.376  61.397  1.00  0.00           S  
ATOM   1889  CE  MET   124      43.888  33.720  60.184  1.00  0.00           C  
ATOM   1890  HE1 MET   124      44.787  33.920  59.600  1.00  0.00           H  
ATOM   1891  HE2 MET   124      43.099  33.397  59.505  1.00  0.00           H  
ATOM   1892  HE3 MET   124      43.567  34.611  60.723  1.00  0.00           H  
ATOM   1893  C   MET   124      46.234  28.658  57.972  1.00  0.00           C  
ATOM   1894  O   MET   124      46.305  29.222  56.879  1.00  0.00           O  
ATOM   1895  N   LEU   125      47.248  27.906  58.395  1.00  0.00           N  
ATOM   1896  H   LEU   125      47.100  27.503  59.310  1.00  0.00           H  
ATOM   1897  CA  LEU   125      48.478  27.649  57.599  1.00  0.00           C  
ATOM   1898  HA  LEU   125      48.890  28.581  57.213  1.00  0.00           H  
ATOM   1899  CB  LEU   125      49.433  26.937  58.485  1.00  0.00           C  
ATOM   1900  HB2 LEU   125      49.540  27.535  59.390  1.00  0.00           H  
ATOM   1901  HB3 LEU   125      49.013  25.983  58.802  1.00  0.00           H  
ATOM   1902  CG  LEU   125      50.851  26.725  57.926  1.00  0.00           C  
ATOM   1903  HG  LEU   125      50.678  26.144  57.020  1.00  0.00           H  
ATOM   1904  CD1 LEU   125      51.570  27.942  57.467  1.00  0.00           C  
ATOM   1905 HD11 LEU   125      51.641  28.702  58.246  1.00  0.00           H  
ATOM   1906 HD12 LEU   125      52.538  27.665  57.050  1.00  0.00           H  
ATOM   1907 HD13 LEU   125      50.981  28.437  56.695  1.00  0.00           H  
ATOM   1908  CD2 LEU   125      51.554  25.754  58.834  1.00  0.00           C  
ATOM   1909 HD21 LEU   125      50.996  24.819  58.782  1.00  0.00           H  
ATOM   1910 HD22 LEU   125      52.596  25.606  58.551  1.00  0.00           H  
ATOM   1911 HD23 LEU   125      51.689  26.203  59.818  1.00  0.00           H  
ATOM   1912  C   LEU   125      48.057  26.880  56.284  1.00  0.00           C  
ATOM   1913  O   LEU   125      48.758  27.027  55.278  1.00  0.00           O  
ATOM   1914  N   VAL   126      46.955  26.115  56.274  1.00  0.00           N  
ATOM   1915  H   VAL   126      46.559  25.956  57.190  1.00  0.00           H  
ATOM   1916  CA  VAL   126      46.382  25.447  55.122  1.00  0.00           C  
ATOM   1917  HA  VAL   126      47.085  24.817  54.577  1.00  0.00           H  
ATOM   1918  CB  VAL   126      45.138  24.592  55.531  1.00  0.00           C  
ATOM   1919  HB  VAL   126      44.349  25.218  55.948  1.00  0.00           H  
ATOM   1920  CG1 VAL   126      44.427  23.802  54.444  1.00  0.00           C  
ATOM   1921 HG11 VAL   126      43.366  23.647  54.637  1.00  0.00           H  
ATOM   1922 HG12 VAL   126      44.362  24.381  53.522  1.00  0.00           H  
ATOM   1923 HG13 VAL   126      44.984  22.906  54.170  1.00  0.00           H  
ATOM   1924  CG2 VAL   126      45.540  23.469  56.569  1.00  0.00           C  
ATOM   1925 HG21 VAL   126      46.028  23.923  57.432  1.00  0.00           H  
ATOM   1926 HG22 VAL   126      44.567  23.080  56.869  1.00  0.00           H  
ATOM   1927 HG23 VAL   126      46.233  22.801  56.059  1.00  0.00           H  
ATOM   1928  C   VAL   126      46.034  26.501  54.088  1.00  0.00           C  
ATOM   1929  O   VAL   126      46.237  26.240  52.915  1.00  0.00           O  
ATOM   1930  N   GLU   127      45.425  27.625  54.465  1.00  0.00           N  
ATOM   1931  H   GLU   127      45.222  27.690  55.452  1.00  0.00           H  
ATOM   1932  CA  GLU   127      45.022  28.678  53.543  1.00  0.00           C  
ATOM   1933  HA  GLU   127      44.543  28.092  52.759  1.00  0.00           H  
ATOM   1934  CB  GLU   127      44.013  29.552  54.188  1.00  0.00           C  
ATOM   1935  HB2 GLU   127      43.233  29.028  54.740  1.00  0.00           H  
ATOM   1936  HB3 GLU   127      44.467  30.181  54.954  1.00  0.00           H  
ATOM   1937  CG  GLU   127      43.237  30.454  53.203  1.00  0.00           C  
ATOM   1938  HG2 GLU   127      42.578  31.093  53.790  1.00  0.00           H  
ATOM   1939  HG3 GLU   127      43.878  31.076  52.579  1.00  0.00           H  
ATOM   1940  CD  GLU   127      42.418  29.690  52.168  1.00  0.00           C  
ATOM   1941  OE1 GLU   127      41.991  28.535  52.474  1.00  0.00           O  
ATOM   1942  OE2 GLU   127      42.209  30.297  51.036  1.00  0.00           O  
ATOM   1943  C   GLU   127      46.151  29.461  52.824  1.00  0.00           C  
ATOM   1944  O   GLU   127      46.053  29.741  51.601  1.00  0.00           O  
ATOM   1945  N   VAL   128      47.191  29.848  53.544  1.00  0.00           N  
ATOM   1946  H   VAL   128      47.129  29.646  54.532  1.00  0.00           H  
ATOM   1947  CA  VAL   128      48.390  30.325  52.969  1.00  0.00           C  
ATOM   1948  HA  VAL   128      48.147  31.289  52.523  1.00  0.00           H  
ATOM   1949  CB  VAL   128      49.238  30.650  54.263  1.00  0.00           C  
ATOM   1950  HB  VAL   128      49.266  29.801  54.947  1.00  0.00           H  
ATOM   1951  CG1 VAL   128      50.754  30.865  54.009  1.00  0.00           C  
ATOM   1952 HG11 VAL   128      51.291  30.734  54.949  1.00  0.00           H  
ATOM   1953 HG12 VAL   128      51.238  30.134  53.363  1.00  0.00           H  
ATOM   1954 HG13 VAL   128      50.820  31.848  53.542  1.00  0.00           H  
ATOM   1955  CG2 VAL   128      48.644  31.922  54.926  1.00  0.00           C  
ATOM   1956 HG21 VAL   128      47.643  31.671  55.277  1.00  0.00           H  
ATOM   1957 HG22 VAL   128      49.187  32.229  55.820  1.00  0.00           H  
ATOM   1958 HG23 VAL   128      48.751  32.655  54.127  1.00  0.00           H  
ATOM   1959  C   VAL   128      49.038  29.445  51.987  1.00  0.00           C  
ATOM   1960  O   VAL   128      49.427  29.858  50.896  1.00  0.00           O  
ATOM   1961  N   ALA   129      49.130  28.189  52.284  1.00  0.00           N  
ATOM   1962  H   ALA   129      48.763  27.921  53.185  1.00  0.00           H  
ATOM   1963  CA  ALA   129      49.563  27.166  51.390  1.00  0.00           C  
ATOM   1964  HA  ALA   129      50.521  27.487  50.981  1.00  0.00           H  
ATOM   1965  CB  ALA   129      50.014  25.974  52.235  1.00  0.00           C  
ATOM   1966  HB1 ALA   129      49.198  25.792  52.934  1.00  0.00           H  
ATOM   1967  HB2 ALA   129      50.135  25.060  51.654  1.00  0.00           H  
ATOM   1968  HB3 ALA   129      50.933  26.288  52.731  1.00  0.00           H  
ATOM   1969  C   ALA   129      48.565  26.748  50.265  1.00  0.00           C  
ATOM   1970  O   ALA   129      49.012  26.788  49.149  1.00  0.00           O  
ATOM   1971  N   LEU   130      47.218  26.781  50.446  1.00  0.00           N  
ATOM   1972  H   LEU   130      46.926  26.738  51.412  1.00  0.00           H  
ATOM   1973  CA  LEU   130      46.254  26.688  49.317  1.00  0.00           C  
ATOM   1974  HA  LEU   130      46.486  25.806  48.720  1.00  0.00           H  
ATOM   1975  CB  LEU   130      44.792  26.505  49.770  1.00  0.00           C  
ATOM   1976  HB2 LEU   130      44.541  27.242  50.533  1.00  0.00           H  
ATOM   1977  HB3 LEU   130      44.134  26.670  48.918  1.00  0.00           H  
ATOM   1978  CG  LEU   130      44.466  25.093  50.309  1.00  0.00           C  
ATOM   1979  HG  LEU   130      44.898  24.756  51.251  1.00  0.00           H  
ATOM   1980  CD1 LEU   130      42.977  24.979  50.626  1.00  0.00           C  
ATOM   1981 HD11 LEU   130      42.401  24.682  49.749  1.00  0.00           H  
ATOM   1982 HD12 LEU   130      42.680  24.280  51.407  1.00  0.00           H  
ATOM   1983 HD13 LEU   130      42.617  25.937  51.000  1.00  0.00           H  
ATOM   1984  CD2 LEU   130      44.868  23.946  49.456  1.00  0.00           C  
ATOM   1985 HD21 LEU   130      44.428  24.002  48.460  1.00  0.00           H  
ATOM   1986 HD22 LEU   130      45.944  24.016  49.299  1.00  0.00           H  
ATOM   1987 HD23 LEU   130      44.712  22.935  49.831  1.00  0.00           H  
ATOM   1988  C   LEU   130      46.322  27.903  48.324  1.00  0.00           C  
ATOM   1989  O   LEU   130      46.347  27.817  47.155  1.00  0.00           O  
ATOM   1990  N   CYS   131      46.416  29.092  48.856  1.00  0.00           N  
ATOM   1991  H   CYS   131      46.353  29.131  49.863  1.00  0.00           H  
ATOM   1992  CA  CYS   131      46.779  30.400  48.216  1.00  0.00           C  
ATOM   1993  HA  CYS   131      46.009  30.701  47.505  1.00  0.00           H  
ATOM   1994  CB  CYS   131      46.742  31.602  49.173  1.00  0.00           C  
ATOM   1995  HB2 CYS   131      45.796  31.555  49.712  1.00  0.00           H  
ATOM   1996  HB3 CYS   131      47.556  31.507  49.891  1.00  0.00           H  
ATOM   1997  SG  CYS   131      46.755  33.205  48.224  1.00  0.00           S  
ATOM   1998  HG  CYS   131      45.993  32.975  47.152  1.00  0.00           H  
ATOM   1999  C   CYS   131      48.089  30.231  47.428  1.00  0.00           C  
ATOM   2000  O   CYS   131      48.117  30.513  46.227  1.00  0.00           O  
ATOM   2001  N   THR   132      49.086  29.622  48.060  1.00  0.00           N  
ATOM   2002  H   THR   132      48.919  29.333  49.013  1.00  0.00           H  
ATOM   2003  CA  THR   132      50.331  29.338  47.253  1.00  0.00           C  
ATOM   2004  HA  THR   132      50.606  30.284  46.789  1.00  0.00           H  
ATOM   2005  CB  THR   132      51.369  28.738  48.158  1.00  0.00           C  
ATOM   2006  HB  THR   132      50.959  27.818  48.573  1.00  0.00           H  
ATOM   2007  CG2 THR   132      52.634  28.333  47.396  1.00  0.00           C  
ATOM   2008 HG21 THR   132      53.127  29.227  47.014  1.00  0.00           H  
ATOM   2009 HG22 THR   132      53.444  28.025  48.058  1.00  0.00           H  
ATOM   2010 HG23 THR   132      52.485  27.590  46.612  1.00  0.00           H  
ATOM   2011  OG1 THR   132      51.793  29.662  49.152  1.00  0.00           O  
ATOM   2012  HG1 THR   132      51.012  29.981  49.611  1.00  0.00           H  
ATOM   2013  C   THR   132      50.118  28.397  46.089  1.00  0.00           C  
ATOM   2014  O   THR   132      50.564  28.579  44.963  1.00  0.00           O  
ATOM   2015  N   TRP   133      49.260  27.370  46.306  1.00  0.00           N  
ATOM   2016  H   TRP   133      48.978  27.217  47.264  1.00  0.00           H  
ATOM   2017  CA  TRP   133      48.957  26.464  45.238  1.00  0.00           C  
ATOM   2018  HA  TRP   133      49.898  26.067  44.857  1.00  0.00           H  
ATOM   2019  CB  TRP   133      48.150  25.340  45.750  1.00  0.00           C  
ATOM   2020  HB2 TRP   133      48.537  24.873  46.656  1.00  0.00           H  
ATOM   2021  HB3 TRP   133      47.171  25.671  46.098  1.00  0.00           H  
ATOM   2022  CG  TRP   133      47.808  24.259  44.776  1.00  0.00           C  
ATOM   2023  CD1 TRP   133      48.358  24.073  43.549  1.00  0.00           C  
ATOM   2024  HD1 TRP   133      49.145  24.665  43.105  1.00  0.00           H  
ATOM   2025  NE1 TRP   133      47.679  23.099  42.906  1.00  0.00           N  
ATOM   2026  HE1 TRP   133      48.017  22.646  42.070  1.00  0.00           H  
ATOM   2027  CE2 TRP   133      46.587  22.645  43.625  1.00  0.00           C  
ATOM   2028  CZ2 TRP   133      45.537  21.729  43.290  1.00  0.00           C  
ATOM   2029  HZ2 TRP   133      45.512  21.229  42.333  1.00  0.00           H  
ATOM   2030  CH2 TRP   133      44.467  21.521  44.140  1.00  0.00           C  
ATOM   2031  HH2 TRP   133      43.586  20.928  43.943  1.00  0.00           H  
ATOM   2032  CZ3 TRP   133      44.451  22.296  45.334  1.00  0.00           C  
ATOM   2033  HZ3 TRP   133      43.606  22.280  46.007  1.00  0.00           H  
ATOM   2034  CE3 TRP   133      45.557  23.112  45.727  1.00  0.00           C  
ATOM   2035  HE3 TRP   133      45.570  23.586  46.697  1.00  0.00           H  
ATOM   2036  CD2 TRP   133      46.624  23.366  44.859  1.00  0.00           C  
ATOM   2037  C   TRP   133      48.224  27.211  44.123  1.00  0.00           C  
ATOM   2038  O   TRP   133      48.632  27.062  42.994  1.00  0.00           O  
ATOM   2039  N   TYR   134      47.225  28.021  44.435  1.00  0.00           N  
ATOM   2040  H   TYR   134      46.945  28.059  45.405  1.00  0.00           H  
ATOM   2041  CA  TYR   134      46.284  28.416  43.450  1.00  0.00           C  
ATOM   2042  HA  TYR   134      45.989  27.528  42.891  1.00  0.00           H  
ATOM   2043  CB  TYR   134      45.003  28.984  44.153  1.00  0.00           C  
ATOM   2044  HB2 TYR   134      45.314  29.950  44.552  1.00  0.00           H  
ATOM   2045  HB3 TYR   134      44.418  29.250  43.272  1.00  0.00           H  
ATOM   2046  CG  TYR   134      44.090  28.101  45.001  1.00  0.00           C  
ATOM   2047  CD1 TYR   134      43.168  28.844  45.755  1.00  0.00           C  
ATOM   2048  HD1 TYR   134      43.087  29.917  45.663  1.00  0.00           H  
ATOM   2049  CE1 TYR   134      42.275  28.158  46.641  1.00  0.00           C  
ATOM   2050  HE1 TYR   134      41.599  28.664  47.314  1.00  0.00           H  
ATOM   2051  CZ  TYR   134      42.407  26.754  46.776  1.00  0.00           C  
ATOM   2052  OH  TYR   134      41.521  26.068  47.543  1.00  0.00           O  
ATOM   2053  HH  TYR   134      41.315  26.568  48.336  1.00  0.00           H  
ATOM   2054  CE2 TYR   134      43.320  25.994  45.986  1.00  0.00           C  
ATOM   2055  HE2 TYR   134      43.308  24.918  45.886  1.00  0.00           H  
ATOM   2056  CD2 TYR   134      44.168  26.720  45.099  1.00  0.00           C  
ATOM   2057  HD2 TYR   134      44.888  26.190  44.493  1.00  0.00           H  
ATOM   2058  C   TYR   134      46.876  29.416  42.464  1.00  0.00           C  
ATOM   2059  O   TYR   134      46.558  29.326  41.242  1.00  0.00           O  
ATOM   2060  N   LEU   135      47.909  30.163  42.882  1.00  0.00           N  
ATOM   2061  H   LEU   135      48.107  30.000  43.859  1.00  0.00           H  
ATOM   2062  CA  LEU   135      48.672  31.085  42.044  1.00  0.00           C  
ATOM   2063  HA  LEU   135      47.926  31.741  41.594  1.00  0.00           H  
ATOM   2064  CB  LEU   135      49.628  31.931  42.974  1.00  0.00           C  
ATOM   2065  HB2 LEU   135      49.116  32.319  43.854  1.00  0.00           H  
ATOM   2066  HB3 LEU   135      50.425  31.288  43.349  1.00  0.00           H  
ATOM   2067  CG  LEU   135      50.386  33.030  42.186  1.00  0.00           C  
ATOM   2068  HG  LEU   135      51.014  32.625  41.392  1.00  0.00           H  
ATOM   2069  CD1 LEU   135      49.563  34.121  41.509  1.00  0.00           C  
ATOM   2070 HD11 LEU   135      50.305  34.799  41.088  1.00  0.00           H  
ATOM   2071 HD12 LEU   135      49.090  33.640  40.652  1.00  0.00           H  
ATOM   2072 HD13 LEU   135      48.956  34.606  42.274  1.00  0.00           H  
ATOM   2073  CD2 LEU   135      51.255  33.732  43.162  1.00  0.00           C  
ATOM   2074 HD21 LEU   135      51.815  34.549  42.707  1.00  0.00           H  
ATOM   2075 HD22 LEU   135      50.690  34.240  43.943  1.00  0.00           H  
ATOM   2076 HD23 LEU   135      52.125  33.140  43.449  1.00  0.00           H  
ATOM   2077  C   LEU   135      49.511  30.453  40.976  1.00  0.00           C  
ATOM   2078  O   LEU   135      49.638  30.989  39.864  1.00  0.00           O  
ATOM   2079  N   VAL   136      49.995  29.226  41.284  1.00  0.00           N  
ATOM   2080  H   VAL   136      49.802  28.952  42.237  1.00  0.00           H  
ATOM   2081  CA  VAL   136      50.747  28.298  40.485  1.00  0.00           C  
ATOM   2082  HA  VAL   136      51.359  28.979  39.894  1.00  0.00           H  
ATOM   2083  CB  VAL   136      51.645  27.266  41.269  1.00  0.00           C  
ATOM   2084  HB  VAL   136      51.021  26.720  41.977  1.00  0.00           H  
ATOM   2085  CG1 VAL   136      52.273  26.202  40.297  1.00  0.00           C  
ATOM   2086 HG11 VAL   136      51.469  25.509  40.049  1.00  0.00           H  
ATOM   2087 HG12 VAL   136      52.482  26.634  39.319  1.00  0.00           H  
ATOM   2088 HG13 VAL   136      53.181  25.721  40.662  1.00  0.00           H  
ATOM   2089  CG2 VAL   136      52.775  28.027  41.898  1.00  0.00           C  
ATOM   2090 HG21 VAL   136      53.408  27.300  42.405  1.00  0.00           H  
ATOM   2091 HG22 VAL   136      53.141  28.662  41.091  1.00  0.00           H  
ATOM   2092 HG23 VAL   136      52.396  28.778  42.591  1.00  0.00           H  
ATOM   2093  C   VAL   136      49.824  27.615  39.491  1.00  0.00           C  
ATOM   2094  O   VAL   136      50.287  27.342  38.360  1.00  0.00           O  
ATOM   2095  N   ALA   137      48.590  27.267  39.842  1.00  0.00           N  
ATOM   2096  H   ALA   137      48.274  27.480  40.778  1.00  0.00           H  
ATOM   2097  CA  ALA   137      47.757  26.161  39.103  1.00  0.00           C  
ATOM   2098  HA  ALA   137      48.334  25.393  38.588  1.00  0.00           H  
ATOM   2099  CB  ALA   137      47.048  25.333  40.132  1.00  0.00           C  
ATOM   2100  HB1 ALA   137      46.283  25.821  40.736  1.00  0.00           H  
ATOM   2101  HB2 ALA   137      46.570  24.449  39.708  1.00  0.00           H  
ATOM   2102  HB3 ALA   137      47.803  24.874  40.770  1.00  0.00           H  
ATOM   2103  C   ALA   137      46.873  26.782  38.042  1.00  0.00           C  
ATOM   2104  O   ALA   137      46.953  26.517  36.867  1.00  0.00           O  
ATOM   2105  N   PHE   138      46.047  27.726  38.452  1.00  0.00           N  
ATOM   2106  H   PHE   138      46.079  28.041  39.411  1.00  0.00           H  
ATOM   2107  CA  PHE   138      45.019  28.363  37.580  1.00  0.00           C  
ATOM   2108  HA  PHE   138      44.735  27.638  36.817  1.00  0.00           H  
ATOM   2109  CB  PHE   138      43.842  28.653  38.484  1.00  0.00           C  
ATOM   2110  HB2 PHE   138      44.143  29.484  39.123  1.00  0.00           H  
ATOM   2111  HB3 PHE   138      42.979  28.896  37.863  1.00  0.00           H  
ATOM   2112  CG  PHE   138      43.364  27.406  39.237  1.00  0.00           C  
ATOM   2113  CD1 PHE   138      43.081  26.178  38.631  1.00  0.00           C  
ATOM   2114  HD1 PHE   138      43.182  26.182  37.556  1.00  0.00           H  
ATOM   2115  CE1 PHE   138      42.530  25.149  39.386  1.00  0.00           C  
ATOM   2116  HE1 PHE   138      42.339  24.226  38.860  1.00  0.00           H  
ATOM   2117  CZ  PHE   138      42.497  25.197  40.784  1.00  0.00           C  
ATOM   2118  HZ  PHE   138      42.158  24.361  41.378  1.00  0.00           H  
ATOM   2119  CE2 PHE   138      42.841  26.405  41.401  1.00  0.00           C  
ATOM   2120  HE2 PHE   138      42.753  26.552  42.467  1.00  0.00           H  
ATOM   2121  CD2 PHE   138      43.191  27.532  40.616  1.00  0.00           C  
ATOM   2122  HD2 PHE   138      43.330  28.487  41.101  1.00  0.00           H  
ATOM   2123  C   PHE   138      45.570  29.538  36.735  1.00  0.00           C  
ATOM   2124  O   PHE   138      46.425  30.303  37.161  1.00  0.00           O  
ATOM   2125  N   PRO   139      44.937  29.771  35.559  1.00  0.00           N  
ATOM   2126  CD  PRO   139      44.042  28.957  34.766  1.00  0.00           C  
ATOM   2127  HD2 PRO   139      43.063  28.733  35.189  1.00  0.00           H  
ATOM   2128  HD3 PRO   139      44.529  28.006  34.551  1.00  0.00           H  
ATOM   2129  CG  PRO   139      43.803  29.718  33.440  1.00  0.00           C  
ATOM   2130  HG2 PRO   139      42.850  30.240  33.517  1.00  0.00           H  
ATOM   2131  HG3 PRO   139      43.808  28.989  32.629  1.00  0.00           H  
ATOM   2132  CB  PRO   139      44.785  30.745  33.286  1.00  0.00           C  
ATOM   2133  HB2 PRO   139      44.321  31.616  32.824  1.00  0.00           H  
ATOM   2134  HB3 PRO   139      45.652  30.456  32.691  1.00  0.00           H  
ATOM   2135  CA  PRO   139      45.335  31.007  34.721  1.00  0.00           C  
ATOM   2136  HA  PRO   139      46.422  31.028  34.792  1.00  0.00           H  
ATOM   2137  C   PRO   139      44.860  32.387  35.154  1.00  0.00           C  
ATOM   2138  O   PRO   139      43.713  32.526  35.523  1.00  0.00           O  
ATOM   2139  N   PRO   140      45.802  33.385  35.227  1.00  0.00           N  
ATOM   2140  CD  PRO   140      47.220  33.402  34.853  1.00  0.00           C  
ATOM   2141  HD2 PRO   140      47.384  33.299  33.780  1.00  0.00           H  
ATOM   2142  HD3 PRO   140      47.726  32.596  35.385  1.00  0.00           H  
ATOM   2143  CG  PRO   140      47.821  34.714  35.238  1.00  0.00           C  
ATOM   2144  HG2 PRO   140      47.975  35.339  34.358  1.00  0.00           H  
ATOM   2145  HG3 PRO   140      48.707  34.500  35.835  1.00  0.00           H  
ATOM   2146  CB  PRO   140      46.957  35.276  36.299  1.00  0.00           C  
ATOM   2147  HB2 PRO   140      46.967  36.364  36.359  1.00  0.00           H  
ATOM   2148  HB3 PRO   140      47.270  34.862  37.257  1.00  0.00           H  
ATOM   2149  CA  PRO   140      45.533  34.683  35.893  1.00  0.00           C  
ATOM   2150  HA  PRO   140      44.999  34.444  36.813  1.00  0.00           H  
ATOM   2151  C   PRO   140      44.729  35.581  34.969  1.00  0.00           C  
ATOM   2152  O   PRO   140      45.157  36.529  34.268  1.00  0.00           O  
ATOM   2153  N   GLU   141      43.459  35.226  34.824  1.00  0.00           N  
ATOM   2154  H   GLU   141      43.103  34.413  35.307  1.00  0.00           H  
ATOM   2155  CA  GLU   141      42.654  35.521  33.571  1.00  0.00           C  
ATOM   2156  HA  GLU   141      43.072  36.466  33.224  1.00  0.00           H  
ATOM   2157  CB  GLU   141      42.926  34.483  32.463  1.00  0.00           C  
ATOM   2158  HB2 GLU   141      43.985  34.510  32.209  1.00  0.00           H  
ATOM   2159  HB3 GLU   141      42.735  33.520  32.937  1.00  0.00           H  
ATOM   2160  CG  GLU   141      42.198  34.681  31.127  1.00  0.00           C  
ATOM   2161  HG2 GLU   141      42.456  33.818  30.513  1.00  0.00           H  
ATOM   2162  HG3 GLU   141      41.128  34.648  31.333  1.00  0.00           H  
ATOM   2163  CD  GLU   141      42.668  35.942  30.417  1.00  0.00           C  
ATOM   2164  OE1 GLU   141      42.328  37.104  30.862  1.00  0.00           O  
ATOM   2165  OE2 GLU   141      43.441  35.788  29.470  1.00  0.00           O  
ATOM   2166  C   GLU   141      41.122  35.695  33.941  1.00  0.00           C  
ATOM   2167  O   GLU   141      40.722  35.510  35.085  1.00  0.00           O  
ATOM   2168  N   VAL   142      40.296  36.319  33.065  1.00  0.00           N  
ATOM   2169  H   VAL   142      40.615  36.407  32.110  1.00  0.00           H  
ATOM   2170  CA  VAL   142      38.858  36.432  33.153  1.00  0.00           C  
ATOM   2171  HA  VAL   142      38.466  35.964  34.056  1.00  0.00           H  
ATOM   2172  CB  VAL   142      38.557  37.932  33.224  1.00  0.00           C  
ATOM   2173  HB  VAL   142      38.869  38.416  32.299  1.00  0.00           H  
ATOM   2174  CG1 VAL   142      37.114  38.295  33.366  1.00  0.00           C  
ATOM   2175 HG11 VAL   142      36.867  37.762  34.285  1.00  0.00           H  
ATOM   2176 HG12 VAL   142      36.994  39.378  33.380  1.00  0.00           H  
ATOM   2177 HG13 VAL   142      36.646  37.929  32.452  1.00  0.00           H  
ATOM   2178  CG2 VAL   142      39.288  38.525  34.479  1.00  0.00           C  
ATOM   2179 HG21 VAL   142      38.981  38.007  35.387  1.00  0.00           H  
ATOM   2180 HG22 VAL   142      40.371  38.483  34.358  1.00  0.00           H  
ATOM   2181 HG23 VAL   142      38.981  39.557  34.647  1.00  0.00           H  
ATOM   2182  C   VAL   142      38.055  35.766  32.062  1.00  0.00           C  
ATOM   2183  O   VAL   142      38.493  35.840  30.880  1.00  0.00           O  
ATOM   2184  N   VAL   143      36.907  35.174  32.418  1.00  0.00           N  
ATOM   2185  H   VAL   143      36.626  35.112  33.386  1.00  0.00           H  
ATOM   2186  CA  VAL   143      36.003  34.434  31.512  1.00  0.00           C  
ATOM   2187  HA  VAL   143      35.952  35.045  30.612  1.00  0.00           H  
ATOM   2188  CB  VAL   143      36.651  33.037  31.265  1.00  0.00           C  
ATOM   2189  HB  VAL   143      37.733  33.090  31.147  1.00  0.00           H  
ATOM   2190  CG1 VAL   143      36.495  32.109  32.467  1.00  0.00           C  
ATOM   2191 HG11 VAL   143      37.163  32.554  33.203  1.00  0.00           H  
ATOM   2192 HG12 VAL   143      35.487  32.064  32.880  1.00  0.00           H  
ATOM   2193 HG13 VAL   143      36.916  31.108  32.373  1.00  0.00           H  
ATOM   2194  CG2 VAL   143      36.276  32.213  30.051  1.00  0.00           C  
ATOM   2195 HG21 VAL   143      35.240  31.918  30.218  1.00  0.00           H  
ATOM   2196 HG22 VAL   143      36.413  32.829  29.162  1.00  0.00           H  
ATOM   2197 HG23 VAL   143      36.789  31.260  29.919  1.00  0.00           H  
ATOM   2198  C   VAL   143      34.497  34.333  31.978  1.00  0.00           C  
ATOM   2199  O   VAL   143      34.230  34.370  33.161  1.00  0.00           O  
ATOM   2200  N   THR   144      33.605  34.054  31.033  1.00  0.00           N  
ATOM   2201  H   THR   144      34.009  34.048  30.108  1.00  0.00           H  
ATOM   2202  CA  THR   144      32.201  33.652  31.167  1.00  0.00           C  
ATOM   2203  HA  THR   144      31.662  34.448  31.680  1.00  0.00           H  
ATOM   2204  CB  THR   144      31.527  33.393  29.795  1.00  0.00           C  
ATOM   2205  HB  THR   144      32.183  32.713  29.250  1.00  0.00           H  
ATOM   2206  CG2 THR   144      30.100  32.890  29.694  1.00  0.00           C  
ATOM   2207 HG21 THR   144      30.118  31.812  29.852  1.00  0.00           H  
ATOM   2208 HG22 THR   144      29.391  33.393  30.351  1.00  0.00           H  
ATOM   2209 HG23 THR   144      29.729  32.966  28.671  1.00  0.00           H  
ATOM   2210  OG1 THR   144      31.619  34.664  29.024  1.00  0.00           O  
ATOM   2211  HG1 THR   144      32.535  34.859  28.813  1.00  0.00           H  
ATOM   2212  C   THR   144      32.017  32.446  32.024  1.00  0.00           C  
ATOM   2213  O   THR   144      32.653  31.372  31.763  1.00  0.00           O  
ATOM   2214  N   ASP   145      31.110  32.438  32.973  1.00  0.00           N  
ATOM   2215  H   ASP   145      30.482  33.221  33.084  1.00  0.00           H  
ATOM   2216  CA  ASP   145      30.792  31.260  33.835  1.00  0.00           C  
ATOM   2217  HA  ASP   145      31.700  30.941  34.347  1.00  0.00           H  
ATOM   2218  CB  ASP   145      29.744  31.635  34.917  1.00  0.00           C  
ATOM   2219  HB2 ASP   145      29.675  32.690  35.182  1.00  0.00           H  
ATOM   2220  HB3 ASP   145      28.737  31.459  34.541  1.00  0.00           H  
ATOM   2221  CG  ASP   145      30.035  30.885  36.175  1.00  0.00           C  
ATOM   2222  OD1 ASP   145      29.583  31.347  37.213  1.00  0.00           O  
ATOM   2223  OD2 ASP   145      30.507  29.707  36.114  1.00  0.00           O  
ATOM   2224  C   ASP   145      30.251  30.026  33.036  1.00  0.00           C  
ATOM   2225  O   ASP   145      29.538  30.086  31.983  1.00  0.00           O  
ATOM   2226  N   TRP   146      30.418  28.770  33.534  1.00  0.00           N  
ATOM   2227  H   TRP   146      30.848  28.585  34.430  1.00  0.00           H  
ATOM   2228  CA  TRP   146      30.229  27.595  32.770  1.00  0.00           C  
ATOM   2229  HA  TRP   146      30.564  27.831  31.760  1.00  0.00           H  
ATOM   2230  CB  TRP   146      31.107  26.475  33.393  1.00  0.00           C  
ATOM   2231  HB2 TRP   146      30.650  26.275  34.362  1.00  0.00           H  
ATOM   2232  HB3 TRP   146      30.993  25.554  32.821  1.00  0.00           H  
ATOM   2233  CG  TRP   146      32.560  26.839  33.619  1.00  0.00           C  
ATOM   2234  CD1 TRP   146      33.138  27.052  34.777  1.00  0.00           C  
ATOM   2235  HD1 TRP   146      32.632  27.177  35.723  1.00  0.00           H  
ATOM   2236  NE1 TRP   146      34.416  27.330  34.555  1.00  0.00           N  
ATOM   2237  HE1 TRP   146      35.101  27.512  35.275  1.00  0.00           H  
ATOM   2238  CE2 TRP   146      34.728  27.366  33.185  1.00  0.00           C  
ATOM   2239  CZ2 TRP   146      35.892  27.623  32.451  1.00  0.00           C  
ATOM   2240  HZ2 TRP   146      36.838  27.847  32.922  1.00  0.00           H  
ATOM   2241  CH2 TRP   146      35.922  27.394  31.081  1.00  0.00           C  
ATOM   2242  HH2 TRP   146      36.797  27.525  30.462  1.00  0.00           H  
ATOM   2243  CZ3 TRP   146      34.753  27.003  30.426  1.00  0.00           C  
ATOM   2244  HZ3 TRP   146      34.700  26.870  29.356  1.00  0.00           H  
ATOM   2245  CE3 TRP   146      33.582  26.874  31.168  1.00  0.00           C  
ATOM   2246  HE3 TRP   146      32.660  26.563  30.700  1.00  0.00           H  
ATOM   2247  CD2 TRP   146      33.543  26.977  32.566  1.00  0.00           C  
ATOM   2248  C   TRP   146      28.794  27.164  32.637  1.00  0.00           C  
ATOM   2249  O   TRP   146      28.496  26.164  32.043  1.00  0.00           O  
ATOM   2250  N   HID   147      27.885  27.875  33.370  1.00  0.00           N  
ATOM   2251  H   HID   147      28.159  28.740  33.813  1.00  0.00           H  
ATOM   2252  CA  HID   147      26.442  27.564  33.403  1.00  0.00           C  
ATOM   2253  HA  HID   147      26.455  26.599  33.910  1.00  0.00           H  
ATOM   2254  CB  HID   147      25.723  28.669  34.157  1.00  0.00           C  
ATOM   2255  HB2 HID   147      26.088  28.748  35.181  1.00  0.00           H  
ATOM   2256  HB3 HID   147      25.917  29.540  33.531  1.00  0.00           H  
ATOM   2257  CG  HID   147      24.197  28.500  34.183  1.00  0.00           C  
ATOM   2258  ND1 HID   147      23.530  27.600  35.073  1.00  0.00           N  
ATOM   2259  HD1 HID   147      23.929  26.956  35.742  1.00  0.00           H  
ATOM   2260  CE1 HID   147      22.194  27.710  34.835  1.00  0.00           C  
ATOM   2261  HE1 HID   147      21.487  27.168  35.445  1.00  0.00           H  
ATOM   2262  NE2 HID   147      21.985  28.640  33.879  1.00  0.00           N  
ATOM   2263  CD2 HID   147      23.230  29.094  33.398  1.00  0.00           C  
ATOM   2264  HD2 HID   147      23.361  29.786  32.579  1.00  0.00           H  
ATOM   2265  C   HID   147      25.779  27.225  32.024  1.00  0.00           C  
ATOM   2266  O   HID   147      26.062  27.916  31.064  1.00  0.00           O  
ATOM   2267  N   MET   148      24.965  26.171  31.925  1.00  0.00           N  
ATOM   2268  H   MET   148      24.728  25.738  32.806  1.00  0.00           H  
ATOM   2269  CA  MET   148      24.499  25.577  30.655  1.00  0.00           C  
ATOM   2270  HA  MET   148      25.385  25.259  30.105  1.00  0.00           H  
ATOM   2271  CB  MET   148      23.701  24.281  30.970  1.00  0.00           C  
ATOM   2272  HB2 MET   148      23.692  23.660  30.075  1.00  0.00           H  
ATOM   2273  HB3 MET   148      24.231  23.843  31.816  1.00  0.00           H  
ATOM   2274  CG  MET   148      22.293  24.405  31.527  1.00  0.00           C  
ATOM   2275  HG2 MET   148      21.943  23.385  31.690  1.00  0.00           H  
ATOM   2276  HG3 MET   148      22.243  24.978  32.453  1.00  0.00           H  
ATOM   2277  SD  MET   148      21.011  25.122  30.373  1.00  0.00           S  
ATOM   2278  CE  MET   148      20.910  23.940  29.125  1.00  0.00           C  
ATOM   2279  HE1 MET   148      19.969  24.063  28.589  1.00  0.00           H  
ATOM   2280  HE2 MET   148      21.738  23.891  28.417  1.00  0.00           H  
ATOM   2281  HE3 MET   148      20.814  22.960  29.593  1.00  0.00           H  
ATOM   2282  C   MET   148      23.894  26.531  29.587  1.00  0.00           C  
ATOM   2283  O   MET   148      24.031  26.222  28.426  1.00  0.00           O  
ATOM   2284  N   LEU   149      23.158  27.555  29.956  1.00  0.00           N  
ATOM   2285  H   LEU   149      23.075  27.855  30.917  1.00  0.00           H  
ATOM   2286  CA  LEU   149      22.529  28.495  29.064  1.00  0.00           C  
ATOM   2287  HA  LEU   149      22.635  28.077  28.063  1.00  0.00           H  
ATOM   2288  CB  LEU   149      21.097  28.624  29.470  1.00  0.00           C  
ATOM   2289  HB2 LEU   149      20.644  27.633  29.471  1.00  0.00           H  
ATOM   2290  HB3 LEU   149      20.994  28.951  30.505  1.00  0.00           H  
ATOM   2291  CG  LEU   149      20.306  29.530  28.516  1.00  0.00           C  
ATOM   2292  HG  LEU   149      20.791  30.499  28.393  1.00  0.00           H  
ATOM   2293  CD1 LEU   149      20.184  28.940  27.088  1.00  0.00           C  
ATOM   2294 HD11 LEU   149      19.482  28.110  27.175  1.00  0.00           H  
ATOM   2295 HD12 LEU   149      19.924  29.771  26.432  1.00  0.00           H  
ATOM   2296 HD13 LEU   149      21.148  28.515  26.811  1.00  0.00           H  
ATOM   2297  CD2 LEU   149      18.897  29.805  29.056  1.00  0.00           C  
ATOM   2298 HD21 LEU   149      19.061  30.141  30.080  1.00  0.00           H  
ATOM   2299 HD22 LEU   149      18.382  30.521  28.416  1.00  0.00           H  
ATOM   2300 HD23 LEU   149      18.307  28.888  29.059  1.00  0.00           H  
ATOM   2301  C   LEU   149      23.338  29.776  29.019  1.00  0.00           C  
ATOM   2302  O   LEU   149      23.264  30.481  30.024  1.00  0.00           O  
ATOM   2303  N   PRO   150      24.204  29.970  27.952  1.00  0.00           N  
ATOM   2304  CD  PRO   150      24.323  29.162  26.713  1.00  0.00           C  
ATOM   2305  HD2 PRO   150      23.541  29.479  26.023  1.00  0.00           H  
ATOM   2306  HD3 PRO   150      24.291  28.087  26.889  1.00  0.00           H  
ATOM   2307  CG  PRO   150      25.677  29.489  26.054  1.00  0.00           C  
ATOM   2308  HG2 PRO   150      25.681  29.353  24.973  1.00  0.00           H  
ATOM   2309  HG3 PRO   150      26.443  28.900  26.558  1.00  0.00           H  
ATOM   2310  CB  PRO   150      25.882  30.958  26.430  1.00  0.00           C  
ATOM   2311  HB2 PRO   150      25.437  31.527  25.613  1.00  0.00           H  
ATOM   2312  HB3 PRO   150      26.949  31.163  26.516  1.00  0.00           H  
ATOM   2313  CA  PRO   150      25.124  31.078  27.797  1.00  0.00           C  
ATOM   2314  HA  PRO   150      25.913  30.812  28.501  1.00  0.00           H  
ATOM   2315  C   PRO   150      24.520  32.472  28.061  1.00  0.00           C  
ATOM   2316  O   PRO   150      25.175  33.331  28.562  1.00  0.00           O  
ATOM   2317  N   THR   151      23.303  32.684  27.635  1.00  0.00           N  
ATOM   2318  H   THR   151      22.708  31.885  27.468  1.00  0.00           H  
ATOM   2319  CA  THR   151      22.556  33.911  27.818  1.00  0.00           C  
ATOM   2320  HA  THR   151      23.139  34.654  27.274  1.00  0.00           H  
ATOM   2321  CB  THR   151      21.178  33.805  27.062  1.00  0.00           C  
ATOM   2322  HB  THR   151      20.757  34.808  26.997  1.00  0.00           H  
ATOM   2323  CG2 THR   151      21.239  33.237  25.668  1.00  0.00           C  
ATOM   2324 HG21 THR   151      20.476  33.716  25.055  1.00  0.00           H  
ATOM   2325 HG22 THR   151      22.179  33.390  25.139  1.00  0.00           H  
ATOM   2326 HG23 THR   151      21.065  32.162  25.723  1.00  0.00           H  
ATOM   2327  OG1 THR   151      20.504  32.923  27.843  1.00  0.00           O  
ATOM   2328  HG1 THR   151      19.596  33.140  27.621  1.00  0.00           H  
ATOM   2329  C   THR   151      22.362  34.287  29.288  1.00  0.00           C  
ATOM   2330  O   THR   151      22.140  35.436  29.611  1.00  0.00           O  
ATOM   2331  N   GLU   152      22.358  33.319  30.153  1.00  0.00           N  
ATOM   2332  H   GLU   152      22.482  32.354  29.883  1.00  0.00           H  
ATOM   2333  CA  GLU   152      22.062  33.551  31.583  1.00  0.00           C  
ATOM   2334  HA  GLU   152      21.518  34.475  31.780  1.00  0.00           H  
ATOM   2335  CB  GLU   152      21.304  32.367  32.229  1.00  0.00           C  
ATOM   2336  HB2 GLU   152      21.806  31.410  32.089  1.00  0.00           H  
ATOM   2337  HB3 GLU   152      21.300  32.654  33.280  1.00  0.00           H  
ATOM   2338  CG  GLU   152      19.892  32.289  31.696  1.00  0.00           C  
ATOM   2339  HG2 GLU   152      19.886  32.092  30.624  1.00  0.00           H  
ATOM   2340  HG3 GLU   152      19.525  31.390  32.192  1.00  0.00           H  
ATOM   2341  CD  GLU   152      19.084  33.551  32.023  1.00  0.00           C  
ATOM   2342  OE1 GLU   152      18.533  34.276  31.139  1.00  0.00           O  
ATOM   2343  OE2 GLU   152      18.951  33.905  33.201  1.00  0.00           O  
ATOM   2344  C   GLU   152      23.480  33.668  32.316  1.00  0.00           C  
ATOM   2345  O   GLU   152      23.455  34.335  33.349  1.00  0.00           O  
ATOM   2346  N   ALA   153      24.566  33.121  31.814  1.00  0.00           N  
ATOM   2347  H   ALA   153      24.668  32.764  30.875  1.00  0.00           H  
ATOM   2348  CA  ALA   153      25.809  33.067  32.555  1.00  0.00           C  
ATOM   2349  HA  ALA   153      25.648  32.614  33.533  1.00  0.00           H  
ATOM   2350  CB  ALA   153      26.671  32.031  31.804  1.00  0.00           C  
ATOM   2351  HB1 ALA   153      27.379  31.573  32.493  1.00  0.00           H  
ATOM   2352  HB2 ALA   153      25.952  31.360  31.333  1.00  0.00           H  
ATOM   2353  HB3 ALA   153      27.178  32.675  31.085  1.00  0.00           H  
ATOM   2354  C   ALA   153      26.453  34.525  32.743  1.00  0.00           C  
ATOM   2355  O   ALA   153      26.327  35.417  31.874  1.00  0.00           O  
ATOM   2356  N   LEU   154      27.116  34.750  33.883  1.00  0.00           N  
ATOM   2357  H   LEU   154      27.022  34.019  34.574  1.00  0.00           H  
ATOM   2358  CA  LEU   154      27.892  35.954  34.112  1.00  0.00           C  
ATOM   2359  HA  LEU   154      27.480  36.823  33.601  1.00  0.00           H  
ATOM   2360  CB  LEU   154      27.755  36.195  35.634  1.00  0.00           C  
ATOM   2361  HB2 LEU   154      28.110  35.256  36.059  1.00  0.00           H  
ATOM   2362  HB3 LEU   154      28.334  37.064  35.945  1.00  0.00           H  
ATOM   2363  CG  LEU   154      26.378  36.422  36.233  1.00  0.00           C  
ATOM   2364  HG  LEU   154      25.811  35.624  35.752  1.00  0.00           H  
ATOM   2365  CD1 LEU   154      26.386  36.128  37.749  1.00  0.00           C  
ATOM   2366 HD11 LEU   154      27.191  36.626  38.289  1.00  0.00           H  
ATOM   2367 HD12 LEU   154      25.370  36.356  38.069  1.00  0.00           H  
ATOM   2368 HD13 LEU   154      26.616  35.066  37.846  1.00  0.00           H  
ATOM   2369  CD2 LEU   154      25.700  37.785  35.896  1.00  0.00           C  
ATOM   2370 HD21 LEU   154      25.630  37.904  34.815  1.00  0.00           H  
ATOM   2371 HD22 LEU   154      24.689  37.735  36.299  1.00  0.00           H  
ATOM   2372 HD23 LEU   154      26.251  38.618  36.333  1.00  0.00           H  
ATOM   2373  C   LEU   154      29.413  35.815  33.714  1.00  0.00           C  
ATOM   2374  O   LEU   154      29.819  34.777  33.139  1.00  0.00           O  
ATOM   2375  N   VAL   155      30.221  36.832  33.935  1.00  0.00           N  
ATOM   2376  H   VAL   155      29.679  37.650  34.175  1.00  0.00           H  
ATOM   2377  CA  VAL   155      31.665  36.868  33.930  1.00  0.00           C  
ATOM   2378  HA  VAL   155      31.938  35.981  33.357  1.00  0.00           H  
ATOM   2379  CB  VAL   155      32.186  38.131  33.173  1.00  0.00           C  
ATOM   2380  HB  VAL   155      31.919  39.034  33.723  1.00  0.00           H  
ATOM   2381  CG1 VAL   155      33.739  38.087  33.062  1.00  0.00           C  
ATOM   2382 HG11 VAL   155      34.159  37.962  34.060  1.00  0.00           H  
ATOM   2383 HG12 VAL   155      33.963  37.152  32.548  1.00  0.00           H  
ATOM   2384 HG13 VAL   155      34.235  38.930  32.582  1.00  0.00           H  
ATOM   2385  CG2 VAL   155      31.613  38.363  31.745  1.00  0.00           C  
ATOM   2386 HG21 VAL   155      30.526  38.356  31.829  1.00  0.00           H  
ATOM   2387 HG22 VAL   155      31.884  39.370  31.427  1.00  0.00           H  
ATOM   2388 HG23 VAL   155      32.051  37.592  31.111  1.00  0.00           H  
ATOM   2389  C   VAL   155      32.370  36.766  35.321  1.00  0.00           C  
ATOM   2390  O   VAL   155      31.856  37.327  36.392  1.00  0.00           O  
ATOM   2391  N   HID   156      33.515  36.053  35.488  1.00  0.00           N  
ATOM   2392  H   HID   156      33.886  35.605  34.663  1.00  0.00           H  
ATOM   2393  CA  HID   156      34.260  35.655  36.718  1.00  0.00           C  
ATOM   2394  HA  HID   156      34.153  36.519  37.374  1.00  0.00           H  
ATOM   2395  CB  HID   156      33.767  34.394  37.393  1.00  0.00           C  
ATOM   2396  HB2 HID   156      34.256  34.483  38.363  1.00  0.00           H  
ATOM   2397  HB3 HID   156      32.704  34.530  37.590  1.00  0.00           H  
ATOM   2398  CG  HID   156      34.105  33.077  36.723  1.00  0.00           C  
ATOM   2399  ND1 HID   156      33.830  32.647  35.418  1.00  0.00           N  
ATOM   2400  HD1 HID   156      33.432  33.137  34.630  1.00  0.00           H  
ATOM   2401  CE1 HID   156      34.554  31.473  35.273  1.00  0.00           C  
ATOM   2402  HE1 HID   156      34.476  30.882  34.373  1.00  0.00           H  
ATOM   2403  NE2 HID   156      35.051  31.023  36.488  1.00  0.00           N  
ATOM   2404  CD2 HID   156      34.857  32.095  37.344  1.00  0.00           C  
ATOM   2405  HD2 HID   156      35.314  32.206  38.316  1.00  0.00           H  
ATOM   2406  C   HID   156      35.797  35.480  36.430  1.00  0.00           C  
ATOM   2407  O   HID   156      36.260  35.185  35.331  1.00  0.00           O  
ATOM   2408  N   CYX   157      36.684  35.696  37.404  1.00  0.00           N  
ATOM   2409  H   CYX   157      36.306  35.931  38.310  1.00  0.00           H  
ATOM   2410  CA  CYX   157      38.127  35.403  37.171  1.00  0.00           C  
ATOM   2411  HA  CYX   157      38.467  35.877  36.251  1.00  0.00           H  
ATOM   2412  CB  CYX   157      38.869  35.851  38.430  1.00  0.00           C  
ATOM   2413  HB2 CYX   157      38.532  35.192  39.229  1.00  0.00           H  
ATOM   2414  HB3 CYX   157      39.901  35.517  38.322  1.00  0.00           H  
ATOM   2415  SG  CYX   157      38.948  37.663  38.915  1.00  0.00           S  
ATOM   2416  C   CYX   157      38.288  33.910  37.012  1.00  0.00           C  
ATOM   2417  O   CYX   157      37.765  33.110  37.793  1.00  0.00           O  
ATOM   2418  N   ARG   158      39.037  33.516  35.949  1.00  0.00           N  
ATOM   2419  H   ARG   158      39.524  34.228  35.423  1.00  0.00           H  
ATOM   2420  CA  ARG   158      39.469  32.092  35.638  1.00  0.00           C  
ATOM   2421  HA  ARG   158      38.574  31.474  35.705  1.00  0.00           H  
ATOM   2422  CB  ARG   158      40.018  32.012  34.189  1.00  0.00           C  
ATOM   2423  HB2 ARG   158      39.450  32.690  33.552  1.00  0.00           H  
ATOM   2424  HB3 ARG   158      41.078  32.266  34.182  1.00  0.00           H  
ATOM   2425  CG  ARG   158      39.915  30.578  33.691  1.00  0.00           C  
ATOM   2426  HG2 ARG   158      40.550  29.864  34.216  1.00  0.00           H  
ATOM   2427  HG3 ARG   158      38.877  30.287  33.850  1.00  0.00           H  
ATOM   2428  CD  ARG   158      40.098  30.571  32.156  1.00  0.00           C  
ATOM   2429  HD2 ARG   158      39.285  31.183  31.766  1.00  0.00           H  
ATOM   2430  HD3 ARG   158      41.062  31.003  31.889  1.00  0.00           H  
ATOM   2431  NE  ARG   158      40.150  29.261  31.668  1.00  0.00           N  
ATOM   2432  HE  ARG   158      40.720  28.591  32.166  1.00  0.00           H  
ATOM   2433  CZ  ARG   158      39.696  28.756  30.542  1.00  0.00           C  
ATOM   2434  NH1 ARG   158      39.198  29.571  29.688  1.00  0.00           N  
ATOM   2435 HH11 ARG   158      39.460  30.546  29.735  1.00  0.00           H  
ATOM   2436 HH12 ARG   158      38.714  29.216  28.876  1.00  0.00           H  
ATOM   2437  NH2 ARG   158      39.944  27.526  30.215  1.00  0.00           N  
ATOM   2438 HH21 ARG   158      40.517  26.949  30.814  1.00  0.00           H  
ATOM   2439 HH22 ARG   158      39.873  27.324  29.228  1.00  0.00           H  
ATOM   2440  C   ARG   158      40.317  31.451  36.703  1.00  0.00           C  
ATOM   2441  O   ARG   158      40.221  30.274  36.947  1.00  0.00           O  
ATOM   2442  N   THR   159      40.832  32.294  37.587  1.00  0.00           N  
ATOM   2443  H   THR   159      40.828  33.297  37.473  1.00  0.00           H  
ATOM   2444  CA  THR   159      41.503  31.902  38.813  1.00  0.00           C  
ATOM   2445  HA  THR   159      42.190  31.095  38.560  1.00  0.00           H  
ATOM   2446  CB  THR   159      42.340  33.006  39.428  1.00  0.00           C  
ATOM   2447  HB  THR   159      42.901  32.609  40.274  1.00  0.00           H  
ATOM   2448  CG2 THR   159      43.374  33.719  38.610  1.00  0.00           C  
ATOM   2449 HG21 THR   159      44.004  34.382  39.205  1.00  0.00           H  
ATOM   2450 HG22 THR   159      44.065  32.972  38.220  1.00  0.00           H  
ATOM   2451 HG23 THR   159      42.922  34.243  37.768  1.00  0.00           H  
ATOM   2452  OG1 THR   159      41.493  33.927  40.029  1.00  0.00           O  
ATOM   2453  HG1 THR   159      41.665  33.926  40.974  1.00  0.00           H  
ATOM   2454  C   THR   159      40.557  31.299  39.899  1.00  0.00           C  
ATOM   2455  O   THR   159      41.072  30.488  40.667  1.00  0.00           O  
ATOM   2456  N   ARG   160      39.261  31.645  39.859  1.00  0.00           N  
ATOM   2457  H   ARG   160      38.981  32.284  39.129  1.00  0.00           H  
ATOM   2458  CA  ARG   160      38.242  31.117  40.761  1.00  0.00           C  
ATOM   2459  HA  ARG   160      38.628  30.822  41.737  1.00  0.00           H  
ATOM   2460  CB  ARG   160      37.231  32.243  40.923  1.00  0.00           C  
ATOM   2461  HB2 ARG   160      36.653  32.428  40.018  1.00  0.00           H  
ATOM   2462  HB3 ARG   160      36.497  31.776  41.579  1.00  0.00           H  
ATOM   2463  CG  ARG   160      37.796  33.536  41.468  1.00  0.00           C  
ATOM   2464  HG2 ARG   160      38.166  33.270  42.458  1.00  0.00           H  
ATOM   2465  HG3 ARG   160      38.671  33.874  40.913  1.00  0.00           H  
ATOM   2466  CD  ARG   160      36.803  34.723  41.547  1.00  0.00           C  
ATOM   2467  HD2 ARG   160      37.224  35.517  42.163  1.00  0.00           H  
ATOM   2468  HD3 ARG   160      36.684  35.289  40.623  1.00  0.00           H  
ATOM   2469  NE  ARG   160      35.416  34.527  42.111  1.00  0.00           N  
ATOM   2470  HE  ARG   160      34.571  34.346  41.588  1.00  0.00           H  
ATOM   2471  CZ  ARG   160      35.160  34.398  43.360  1.00  0.00           C  
ATOM   2472  NH1 ARG   160      36.100  34.646  44.231  1.00  0.00           N  
ATOM   2473 HH11 ARG   160      37.047  34.712  43.888  1.00  0.00           H  
ATOM   2474 HH12 ARG   160      35.813  34.396  45.167  1.00  0.00           H  
ATOM   2475  NH2 ARG   160      33.962  34.001  43.769  1.00  0.00           N  
ATOM   2476 HH21 ARG   160      33.282  33.749  43.066  1.00  0.00           H  
ATOM   2477 HH22 ARG   160      33.785  33.931  44.761  1.00  0.00           H  
ATOM   2478  C   ARG   160      37.679  29.749  40.283  1.00  0.00           C  
ATOM   2479  O   ARG   160      36.550  29.672  39.783  1.00  0.00           O  
ATOM   2480  N   SER   161      38.480  28.690  40.453  1.00  0.00           N  
ATOM   2481  H   SER   161      39.393  28.898  40.832  1.00  0.00           H  
ATOM   2482  CA  SER   161      38.204  27.313  39.972  1.00  0.00           C  
ATOM   2483  HA  SER   161      37.890  27.473  38.941  1.00  0.00           H  
ATOM   2484  CB  SER   161      39.485  26.487  40.146  1.00  0.00           C  
ATOM   2485  HB2 SER   161      40.240  26.930  39.498  1.00  0.00           H  
ATOM   2486  HB3 SER   161      39.869  26.590  41.161  1.00  0.00           H  
ATOM   2487  OG  SER   161      39.288  25.161  39.705  1.00  0.00           O  
ATOM   2488  HG  SER   161      39.813  25.106  38.903  1.00  0.00           H  
ATOM   2489  C   SER   161      37.092  26.666  40.772  1.00  0.00           C  
ATOM   2490  O   SER   161      36.689  27.010  41.879  1.00  0.00           O  
ATOM   2491  N   TRP   162      36.426  25.661  40.215  1.00  0.00           N  
ATOM   2492  H   TRP   162      36.721  25.473  39.267  1.00  0.00           H  
ATOM   2493  CA  TRP   162      35.567  24.671  40.834  1.00  0.00           C  
ATOM   2494  HA  TRP   162      34.705  25.178  41.267  1.00  0.00           H  
ATOM   2495  CB  TRP   162      35.025  23.693  39.792  1.00  0.00           C  
ATOM   2496  HB2 TRP   162      34.410  22.934  40.276  1.00  0.00           H  
ATOM   2497  HB3 TRP   162      34.313  24.175  39.122  1.00  0.00           H  
ATOM   2498  CG  TRP   162      35.995  23.036  38.887  1.00  0.00           C  
ATOM   2499  CD1 TRP   162      36.481  21.820  39.069  1.00  0.00           C  
ATOM   2500  HD1 TRP   162      36.195  21.139  39.857  1.00  0.00           H  
ATOM   2501  NE1 TRP   162      37.421  21.561  38.098  1.00  0.00           N  
ATOM   2502  HE1 TRP   162      37.943  20.697  38.064  1.00  0.00           H  
ATOM   2503  CE2 TRP   162      37.621  22.681  37.262  1.00  0.00           C  
ATOM   2504  CZ2 TRP   162      38.511  22.883  36.166  1.00  0.00           C  
ATOM   2505  HZ2 TRP   162      39.253  22.122  35.974  1.00  0.00           H  
ATOM   2506  CH2 TRP   162      38.406  24.086  35.420  1.00  0.00           C  
ATOM   2507  HH2 TRP   162      39.109  24.159  34.603  1.00  0.00           H  
ATOM   2508  CZ3 TRP   162      37.471  25.037  35.807  1.00  0.00           C  
ATOM   2509  HZ3 TRP   162      37.399  25.942  35.222  1.00  0.00           H  
ATOM   2510  CE3 TRP   162      36.522  24.782  36.886  1.00  0.00           C  
ATOM   2511  HE3 TRP   162      35.899  25.586  37.248  1.00  0.00           H  
ATOM   2512  CD2 TRP   162      36.549  23.558  37.615  1.00  0.00           C  
ATOM   2513  C   TRP   162      36.270  23.902  41.963  1.00  0.00           C  
ATOM   2514  O   TRP   162      35.770  23.737  43.053  1.00  0.00           O  
ATOM   2515  N   VAL   163      37.531  23.568  41.767  1.00  0.00           N  
ATOM   2516  H   VAL   163      38.059  23.897  40.972  1.00  0.00           H  
ATOM   2517  CA  VAL   163      38.364  22.940  42.777  1.00  0.00           C  
ATOM   2518  HA  VAL   163      37.827  22.064  43.140  1.00  0.00           H  
ATOM   2519  CB  VAL   163      39.671  22.457  42.087  1.00  0.00           C  
ATOM   2520  HB  VAL   163      40.128  23.241  41.482  1.00  0.00           H  
ATOM   2521  CG1 VAL   163      40.824  22.038  43.048  1.00  0.00           C  
ATOM   2522 HG11 VAL   163      40.526  21.160  43.621  1.00  0.00           H  
ATOM   2523 HG12 VAL   163      41.595  21.722  42.345  1.00  0.00           H  
ATOM   2524 HG13 VAL   163      41.261  22.832  43.654  1.00  0.00           H  
ATOM   2525  CG2 VAL   163      39.450  21.274  41.147  1.00  0.00           C  
ATOM   2526 HG21 VAL   163      40.377  21.145  40.589  1.00  0.00           H  
ATOM   2527 HG22 VAL   163      39.231  20.313  41.612  1.00  0.00           H  
ATOM   2528 HG23 VAL   163      38.685  21.553  40.422  1.00  0.00           H  
ATOM   2529  C   VAL   163      38.579  23.702  44.056  1.00  0.00           C  
ATOM   2530  O   VAL   163      38.208  23.324  45.158  1.00  0.00           O  
ATOM   2531  N   SER   164      38.881  25.017  43.856  1.00  0.00           N  
ATOM   2532  H   SER   164      39.151  25.274  42.917  1.00  0.00           H  
ATOM   2533  CA  SER   164      39.021  26.001  44.964  1.00  0.00           C  
ATOM   2534  HA  SER   164      39.639  25.628  45.780  1.00  0.00           H  
ATOM   2535  CB  SER   164      39.791  27.282  44.504  1.00  0.00           C  
ATOM   2536  HB2 SER   164      39.618  28.113  45.188  1.00  0.00           H  
ATOM   2537  HB3 SER   164      40.856  27.049  44.523  1.00  0.00           H  
ATOM   2538  OG  SER   164      39.425  27.668  43.181  1.00  0.00           O  
ATOM   2539  HG  SER   164      38.615  28.157  43.341  1.00  0.00           H  
ATOM   2540  C   SER   164      37.661  26.298  45.693  1.00  0.00           C  
ATOM   2541  O   SER   164      37.701  26.310  46.927  1.00  0.00           O  
ATOM   2542  N   PHE   165      36.545  26.511  45.007  1.00  0.00           N  
ATOM   2543  H   PHE   165      36.593  26.434  44.001  1.00  0.00           H  
ATOM   2544  CA  PHE   165      35.250  26.655  45.570  1.00  0.00           C  
ATOM   2545  HA  PHE   165      35.092  27.378  46.370  1.00  0.00           H  
ATOM   2546  CB  PHE   165      34.228  26.848  44.435  1.00  0.00           C  
ATOM   2547  HB2 PHE   165      34.259  26.055  43.688  1.00  0.00           H  
ATOM   2548  HB3 PHE   165      33.191  26.749  44.757  1.00  0.00           H  
ATOM   2549  CG  PHE   165      34.258  28.216  43.809  1.00  0.00           C  
ATOM   2550  CD1 PHE   165      34.098  29.333  44.572  1.00  0.00           C  
ATOM   2551  HD1 PHE   165      33.999  29.190  45.638  1.00  0.00           H  
ATOM   2552  CE1 PHE   165      34.258  30.646  44.005  1.00  0.00           C  
ATOM   2553  HE1 PHE   165      34.196  31.498  44.666  1.00  0.00           H  
ATOM   2554  CZ  PHE   165      34.129  30.780  42.567  1.00  0.00           C  
ATOM   2555  HZ  PHE   165      34.129  31.747  42.087  1.00  0.00           H  
ATOM   2556  CE2 PHE   165      34.123  29.587  41.793  1.00  0.00           C  
ATOM   2557  HE2 PHE   165      34.060  29.690  40.720  1.00  0.00           H  
ATOM   2558  CD2 PHE   165      34.016  28.320  42.431  1.00  0.00           C  
ATOM   2559  HD2 PHE   165      33.942  27.504  41.727  1.00  0.00           H  
ATOM   2560  C   PHE   165      34.705  25.419  46.259  1.00  0.00           C  
ATOM   2561  O   PHE   165      34.122  25.520  47.307  1.00  0.00           O  
ATOM   2562  N   GLY   166      34.992  24.182  45.733  1.00  0.00           N  
ATOM   2563  H   GLY   166      35.599  24.227  44.926  1.00  0.00           H  
ATOM   2564  CA  GLY   166      34.517  22.949  46.318  1.00  0.00           C  
ATOM   2565  HA2 GLY   166      33.434  22.911  46.433  1.00  0.00           H  
ATOM   2566  HA3 GLY   166      34.683  22.196  45.547  1.00  0.00           H  
ATOM   2567  C   GLY   166      35.284  22.657  47.603  1.00  0.00           C  
ATOM   2568  O   GLY   166      34.637  22.356  48.569  1.00  0.00           O  
ATOM   2569  N   LEU   167      36.623  22.769  47.591  1.00  0.00           N  
ATOM   2570  H   LEU   167      37.024  23.140  46.742  1.00  0.00           H  
ATOM   2571  CA  LEU   167      37.450  22.734  48.812  1.00  0.00           C  
ATOM   2572  HA  LEU   167      37.234  21.766  49.265  1.00  0.00           H  
ATOM   2573  CB  LEU   167      38.902  22.959  48.488  1.00  0.00           C  
ATOM   2574  HB2 LEU   167      39.055  23.976  48.127  1.00  0.00           H  
ATOM   2575  HB3 LEU   167      39.448  22.896  49.429  1.00  0.00           H  
ATOM   2576  CG  LEU   167      39.729  21.975  47.538  1.00  0.00           C  
ATOM   2577  HG  LEU   167      39.217  21.707  46.614  1.00  0.00           H  
ATOM   2578  CD1 LEU   167      40.968  22.687  47.106  1.00  0.00           C  
ATOM   2579 HD11 LEU   167      41.549  22.052  46.437  1.00  0.00           H  
ATOM   2580 HD12 LEU   167      40.650  23.554  46.528  1.00  0.00           H  
ATOM   2581 HD13 LEU   167      41.611  23.023  47.920  1.00  0.00           H  
ATOM   2582  CD2 LEU   167      40.106  20.621  48.176  1.00  0.00           C  
ATOM   2583 HD21 LEU   167      40.714  19.985  47.532  1.00  0.00           H  
ATOM   2584 HD22 LEU   167      40.684  20.811  49.080  1.00  0.00           H  
ATOM   2585 HD23 LEU   167      39.139  20.211  48.467  1.00  0.00           H  
ATOM   2586  C   LEU   167      36.967  23.820  49.814  1.00  0.00           C  
ATOM   2587  O   LEU   167      36.836  23.488  51.007  1.00  0.00           O  
ATOM   2588  N   ALA   168      36.783  25.046  49.422  1.00  0.00           N  
ATOM   2589  H   ALA   168      36.956  25.263  48.450  1.00  0.00           H  
ATOM   2590  CA  ALA   168      36.304  26.034  50.369  1.00  0.00           C  
ATOM   2591  HA  ALA   168      36.897  25.987  51.283  1.00  0.00           H  
ATOM   2592  CB  ALA   168      36.430  27.455  49.809  1.00  0.00           C  
ATOM   2593  HB1 ALA   168      36.118  28.173  50.567  1.00  0.00           H  
ATOM   2594  HB2 ALA   168      37.443  27.770  49.561  1.00  0.00           H  
ATOM   2595  HB3 ALA   168      35.780  27.496  48.934  1.00  0.00           H  
ATOM   2596  C   ALA   168      34.895  25.767  50.918  1.00  0.00           C  
ATOM   2597  O   ALA   168      34.748  26.027  52.122  1.00  0.00           O  
ATOM   2598  N   HID   169      33.946  25.200  50.167  1.00  0.00           N  
ATOM   2599  H   HID   169      34.254  24.904  49.251  1.00  0.00           H  
ATOM   2600  CA  HID   169      32.610  24.770  50.647  1.00  0.00           C  
ATOM   2601  HA  HID   169      32.036  25.638  50.971  1.00  0.00           H  
ATOM   2602  CB  HID   169      31.832  24.174  49.496  1.00  0.00           C  
ATOM   2603  HB2 HID   169      31.754  24.970  48.756  1.00  0.00           H  
ATOM   2604  HB3 HID   169      32.396  23.321  49.119  1.00  0.00           H  
ATOM   2605  CG  HID   169      30.441  23.719  49.882  1.00  0.00           C  
ATOM   2606  ND1 HID   169      29.354  24.528  50.088  1.00  0.00           N  
ATOM   2607  HD1 HID   169      29.292  25.534  50.037  1.00  0.00           H  
ATOM   2608  CE1 HID   169      28.331  23.766  50.440  1.00  0.00           C  
ATOM   2609  HE1 HID   169      27.342  24.142  50.658  1.00  0.00           H  
ATOM   2610  NE2 HID   169      28.732  22.504  50.687  1.00  0.00           N  
ATOM   2611  CD2 HID   169      30.063  22.452  50.316  1.00  0.00           C  
ATOM   2612  HD2 HID   169      30.748  21.625  50.197  1.00  0.00           H  
ATOM   2613  C   HID   169      32.811  23.704  51.776  1.00  0.00           C  
ATOM   2614  O   HID   169      32.236  23.900  52.880  1.00  0.00           O  
ATOM   2615  N   ALA   170      33.689  22.746  51.533  1.00  0.00           N  
ATOM   2616  H   ALA   170      34.193  22.745  50.658  1.00  0.00           H  
ATOM   2617  CA  ALA   170      33.948  21.629  52.466  1.00  0.00           C  
ATOM   2618  HA  ALA   170      33.048  21.168  52.873  1.00  0.00           H  
ATOM   2619  CB  ALA   170      34.786  20.629  51.689  1.00  0.00           C  
ATOM   2620  HB1 ALA   170      34.811  19.733  52.311  1.00  0.00           H  
ATOM   2621  HB2 ALA   170      34.406  20.352  50.706  1.00  0.00           H  
ATOM   2622  HB3 ALA   170      35.770  21.085  51.585  1.00  0.00           H  
ATOM   2623  C   ALA   170      34.660  22.108  53.732  1.00  0.00           C  
ATOM   2624  O   ALA   170      34.447  21.660  54.912  1.00  0.00           O  
ATOM   2625  N   THR   171      35.579  23.025  53.531  1.00  0.00           N  
ATOM   2626  H   THR   171      35.706  23.301  52.568  1.00  0.00           H  
ATOM   2627  CA  THR   171      36.509  23.599  54.633  1.00  0.00           C  
ATOM   2628  HA  THR   171      36.837  22.746  55.227  1.00  0.00           H  
ATOM   2629  CB  THR   171      37.664  24.380  54.039  1.00  0.00           C  
ATOM   2630  HB  THR   171      37.375  25.205  53.388  1.00  0.00           H  
ATOM   2631  CG2 THR   171      38.546  25.080  55.031  1.00  0.00           C  
ATOM   2632 HG21 THR   171      38.874  24.296  55.714  1.00  0.00           H  
ATOM   2633 HG22 THR   171      39.403  25.498  54.505  1.00  0.00           H  
ATOM   2634 HG23 THR   171      38.074  25.917  55.545  1.00  0.00           H  
ATOM   2635  OG1 THR   171      38.403  23.441  53.366  1.00  0.00           O  
ATOM   2636  HG1 THR   171      37.874  23.294  52.579  1.00  0.00           H  
ATOM   2637  C   THR   171      35.558  24.438  55.539  1.00  0.00           C  
ATOM   2638  O   THR   171      35.471  24.263  56.733  1.00  0.00           O  
ATOM   2639  N   ASN   172      34.745  25.309  54.935  1.00  0.00           N  
ATOM   2640  H   ASN   172      34.965  25.565  53.983  1.00  0.00           H  
ATOM   2641  CA  ASN   172      33.743  26.131  55.684  1.00  0.00           C  
ATOM   2642  HA  ASN   172      34.238  26.786  56.401  1.00  0.00           H  
ATOM   2643  CB  ASN   172      33.136  27.109  54.619  1.00  0.00           C  
ATOM   2644  HB2 ASN   172      32.900  26.482  53.759  1.00  0.00           H  
ATOM   2645  HB3 ASN   172      32.237  27.573  55.026  1.00  0.00           H  
ATOM   2646  CG  ASN   172      34.071  28.252  54.331  1.00  0.00           C  
ATOM   2647  OD1 ASN   172      35.222  28.232  54.699  1.00  0.00           O  
ATOM   2648  ND2 ASN   172      33.652  29.172  53.490  1.00  0.00           N  
ATOM   2649 HD21 ASN   172      34.425  29.703  53.115  1.00  0.00           H  
ATOM   2650 HD22 ASN   172      32.748  29.073  53.049  1.00  0.00           H  
ATOM   2651  C   ASN   172      32.697  25.273  56.388  1.00  0.00           C  
ATOM   2652  O   ASN   172      32.423  25.524  57.547  1.00  0.00           O  
ATOM   2653  N   ALA   173      32.131  24.237  55.694  1.00  0.00           N  
ATOM   2654  H   ALA   173      32.355  24.202  54.710  1.00  0.00           H  
ATOM   2655  CA  ALA   173      31.057  23.412  56.268  1.00  0.00           C  
ATOM   2656  HA  ALA   173      30.195  24.008  56.568  1.00  0.00           H  
ATOM   2657  CB  ALA   173      30.508  22.402  55.104  1.00  0.00           C  
ATOM   2658  HB1 ALA   173      29.606  21.902  55.458  1.00  0.00           H  
ATOM   2659  HB2 ALA   173      30.261  22.846  54.139  1.00  0.00           H  
ATOM   2660  HB3 ALA   173      31.282  21.677  54.852  1.00  0.00           H  
ATOM   2661  C   ALA   173      31.603  22.645  57.461  1.00  0.00           C  
ATOM   2662  O   ALA   173      30.916  22.555  58.485  1.00  0.00           O  
ATOM   2663  N   THR   174      32.794  22.041  57.336  1.00  0.00           N  
ATOM   2664  H   THR   174      33.304  22.094  56.466  1.00  0.00           H  
ATOM   2665  CA  THR   174      33.463  21.194  58.405  1.00  0.00           C  
ATOM   2666  HA  THR   174      32.827  20.373  58.734  1.00  0.00           H  
ATOM   2667  CB  THR   174      34.796  20.597  57.942  1.00  0.00           C  
ATOM   2668  HB  THR   174      35.531  21.364  57.698  1.00  0.00           H  
ATOM   2669  CG2 THR   174      35.406  19.560  58.904  1.00  0.00           C  
ATOM   2670 HG21 THR   174      36.342  19.218  58.462  1.00  0.00           H  
ATOM   2671 HG22 THR   174      35.638  20.053  59.848  1.00  0.00           H  
ATOM   2672 HG23 THR   174      34.640  18.796  59.035  1.00  0.00           H  
ATOM   2673  OG1 THR   174      34.589  19.880  56.751  1.00  0.00           O  
ATOM   2674  HG1 THR   174      34.663  20.524  56.043  1.00  0.00           H  
ATOM   2675  C   THR   174      33.669  22.013  59.703  1.00  0.00           C  
ATOM   2676  O   THR   174      33.327  21.622  60.808  1.00  0.00           O  
ATOM   2677  N   LEU   175      34.206  23.259  59.590  1.00  0.00           N  
ATOM   2678  H   LEU   175      34.550  23.573  58.694  1.00  0.00           H  
ATOM   2679  CA  LEU   175      34.344  24.273  60.656  1.00  0.00           C  
ATOM   2680  HA  LEU   175      34.916  23.830  61.471  1.00  0.00           H  
ATOM   2681  CB  LEU   175      35.067  25.524  60.136  1.00  0.00           C  
ATOM   2682  HB2 LEU   175      34.512  25.941  59.296  1.00  0.00           H  
ATOM   2683  HB3 LEU   175      35.123  26.348  60.848  1.00  0.00           H  
ATOM   2684  CG  LEU   175      36.553  25.195  59.767  1.00  0.00           C  
ATOM   2685  HG  LEU   175      36.563  24.320  59.117  1.00  0.00           H  
ATOM   2686  CD1 LEU   175      37.260  26.344  59.100  1.00  0.00           C  
ATOM   2687 HD11 LEU   175      38.227  26.018  58.717  1.00  0.00           H  
ATOM   2688 HD12 LEU   175      36.735  26.613  58.184  1.00  0.00           H  
ATOM   2689 HD13 LEU   175      37.344  27.176  59.798  1.00  0.00           H  
ATOM   2690  CD2 LEU   175      37.282  24.738  61.022  1.00  0.00           C  
ATOM   2691 HD21 LEU   175      37.145  23.662  61.133  1.00  0.00           H  
ATOM   2692 HD22 LEU   175      38.327  24.985  60.838  1.00  0.00           H  
ATOM   2693 HD23 LEU   175      37.050  25.367  61.881  1.00  0.00           H  
ATOM   2694  C   LEU   175      32.922  24.609  61.285  1.00  0.00           C  
ATOM   2695  O   LEU   175      32.808  24.517  62.486  1.00  0.00           O  
ATOM   2696  N   ALA   176      31.875  24.868  60.495  1.00  0.00           N  
ATOM   2697  H   ALA   176      31.970  24.842  59.490  1.00  0.00           H  
ATOM   2698  CA  ALA   176      30.511  25.177  60.952  1.00  0.00           C  
ATOM   2699  HA  ALA   176      30.493  25.949  61.722  1.00  0.00           H  
ATOM   2700  CB  ALA   176      29.718  25.652  59.716  1.00  0.00           C  
ATOM   2701  HB1 ALA   176      29.712  24.909  58.919  1.00  0.00           H  
ATOM   2702  HB2 ALA   176      28.689  25.966  59.889  1.00  0.00           H  
ATOM   2703  HB3 ALA   176      30.183  26.568  59.350  1.00  0.00           H  
ATOM   2704  C   ALA   176      29.885  23.974  61.678  1.00  0.00           C  
ATOM   2705  O   ALA   176      29.270  24.096  62.766  1.00  0.00           O  
ATOM   2706  N   PHE   177      30.024  22.718  61.227  1.00  0.00           N  
ATOM   2707  H   PHE   177      30.469  22.620  60.326  1.00  0.00           H  
ATOM   2708  CA  PHE   177      29.643  21.506  61.893  1.00  0.00           C  
ATOM   2709  HA  PHE   177      28.607  21.527  62.233  1.00  0.00           H  
ATOM   2710  CB  PHE   177      29.767  20.282  60.968  1.00  0.00           C  
ATOM   2711  HB2 PHE   177      29.435  20.585  59.975  1.00  0.00           H  
ATOM   2712  HB3 PHE   177      30.815  20.008  60.845  1.00  0.00           H  
ATOM   2713  CG  PHE   177      29.063  19.001  61.339  1.00  0.00           C  
ATOM   2714  CD1 PHE   177      29.873  17.929  61.826  1.00  0.00           C  
ATOM   2715  HD1 PHE   177      30.939  18.073  61.920  1.00  0.00           H  
ATOM   2716  CE1 PHE   177      29.199  16.798  62.396  1.00  0.00           C  
ATOM   2717  HE1 PHE   177      29.802  15.967  62.733  1.00  0.00           H  
ATOM   2718  CZ  PHE   177      27.831  16.679  62.290  1.00  0.00           C  
ATOM   2719  HZ  PHE   177      27.416  15.706  62.511  1.00  0.00           H  
ATOM   2720  CE2 PHE   177      27.058  17.705  61.819  1.00  0.00           C  
ATOM   2721  HE2 PHE   177      25.987  17.574  61.868  1.00  0.00           H  
ATOM   2722  CD2 PHE   177      27.688  18.801  61.230  1.00  0.00           C  
ATOM   2723  HD2 PHE   177      27.057  19.530  60.744  1.00  0.00           H  
ATOM   2724  C   PHE   177      30.347  21.241  63.234  1.00  0.00           C  
ATOM   2725  O   PHE   177      29.735  20.756  64.175  1.00  0.00           O  
ATOM   2726  N   LEU   178      31.679  21.324  63.330  1.00  0.00           N  
ATOM   2727  H   LEU   178      32.230  21.594  62.527  1.00  0.00           H  
ATOM   2728  CA  LEU   178      32.398  21.200  64.572  1.00  0.00           C  
ATOM   2729  HA  LEU   178      32.258  20.222  65.032  1.00  0.00           H  
ATOM   2730  CB  LEU   178      33.934  21.147  64.303  1.00  0.00           C  
ATOM   2731  HB2 LEU   178      34.265  21.903  63.590  1.00  0.00           H  
ATOM   2732  HB3 LEU   178      34.449  21.347  65.242  1.00  0.00           H  
ATOM   2733  CG  LEU   178      34.526  19.806  63.751  1.00  0.00           C  
ATOM   2734  HG  LEU   178      33.940  19.378  62.938  1.00  0.00           H  
ATOM   2735  CD1 LEU   178      35.902  20.110  63.231  1.00  0.00           C  
ATOM   2736 HD11 LEU   178      36.264  19.140  62.889  1.00  0.00           H  
ATOM   2737 HD12 LEU   178      35.890  20.851  62.432  1.00  0.00           H  
ATOM   2738 HD13 LEU   178      36.516  20.674  63.933  1.00  0.00           H  
ATOM   2739  CD2 LEU   178      34.742  18.867  64.978  1.00  0.00           C  
ATOM   2740 HD21 LEU   178      33.751  18.757  65.420  1.00  0.00           H  
ATOM   2741 HD22 LEU   178      35.196  17.966  64.567  1.00  0.00           H  
ATOM   2742 HD23 LEU   178      35.328  19.280  65.799  1.00  0.00           H  
ATOM   2743  C   LEU   178      32.148  22.275  65.649  1.00  0.00           C  
ATOM   2744  O   LEU   178      31.927  21.869  66.796  1.00  0.00           O  
ATOM   2745  N   CYS   179      31.913  23.515  65.321  1.00  0.00           N  
ATOM   2746  H   CYS   179      31.973  23.858  64.373  1.00  0.00           H  
ATOM   2747  CA  CYS   179      31.204  24.467  66.145  1.00  0.00           C  
ATOM   2748  HA  CYS   179      31.751  24.615  67.076  1.00  0.00           H  
ATOM   2749  CB  CYS   179      31.050  25.824  65.537  1.00  0.00           C  
ATOM   2750  HB2 CYS   179      32.086  26.164  65.505  1.00  0.00           H  
ATOM   2751  HB3 CYS   179      30.621  25.726  64.540  1.00  0.00           H  
ATOM   2752  SG  CYS   179      30.082  26.966  66.546  1.00  0.00           S  
ATOM   2753  HG  CYS   179      30.049  27.949  65.642  1.00  0.00           H  
ATOM   2754  C   CYS   179      29.816  23.945  66.589  1.00  0.00           C  
ATOM   2755  O   CYS   179      29.511  24.004  67.788  1.00  0.00           O  
ATOM   2756  N   PHE   180      29.051  23.334  65.653  1.00  0.00           N  
ATOM   2757  H   PHE   180      29.399  23.171  64.719  1.00  0.00           H  
ATOM   2758  CA  PHE   180      27.765  22.812  66.075  1.00  0.00           C  
ATOM   2759  HA  PHE   180      27.256  23.547  66.699  1.00  0.00           H  
ATOM   2760  CB  PHE   180      26.900  22.603  64.805  1.00  0.00           C  
ATOM   2761  HB2 PHE   180      26.525  23.578  64.492  1.00  0.00           H  
ATOM   2762  HB3 PHE   180      27.452  22.303  63.914  1.00  0.00           H  
ATOM   2763  CG  PHE   180      25.797  21.532  64.929  1.00  0.00           C  
ATOM   2764  CD1 PHE   180      26.038  20.250  64.421  1.00  0.00           C  
ATOM   2765  HD1 PHE   180      26.983  20.050  63.938  1.00  0.00           H  
ATOM   2766  CE1 PHE   180      25.034  19.222  64.536  1.00  0.00           C  
ATOM   2767  HE1 PHE   180      25.323  18.274  64.106  1.00  0.00           H  
ATOM   2768  CZ  PHE   180      23.842  19.536  65.196  1.00  0.00           C  
ATOM   2769  HZ  PHE   180      23.125  18.730  65.246  1.00  0.00           H  
ATOM   2770  CE2 PHE   180      23.594  20.821  65.745  1.00  0.00           C  
ATOM   2771  HE2 PHE   180      22.645  20.991  66.232  1.00  0.00           H  
ATOM   2772  CD2 PHE   180      24.602  21.783  65.566  1.00  0.00           C  
ATOM   2773  HD2 PHE   180      24.470  22.787  65.942  1.00  0.00           H  
ATOM   2774  C   PHE   180      27.865  21.625  67.011  1.00  0.00           C  
ATOM   2775  O   PHE   180      27.069  21.546  68.000  1.00  0.00           O  
ATOM   2776  N   LEU   181      28.805  20.731  66.711  1.00  0.00           N  
ATOM   2777  H   LEU   181      29.347  20.971  65.893  1.00  0.00           H  
ATOM   2778  CA  LEU   181      29.164  19.671  67.735  1.00  0.00           C  
ATOM   2779  HA  LEU   181      28.290  19.030  67.858  1.00  0.00           H  
ATOM   2780  CB  LEU   181      30.267  18.725  67.238  1.00  0.00           C  
ATOM   2781  HB2 LEU   181      31.212  19.154  66.906  1.00  0.00           H  
ATOM   2782  HB3 LEU   181      30.500  18.001  68.019  1.00  0.00           H  
ATOM   2783  CG  LEU   181      29.893  17.962  65.921  1.00  0.00           C  
ATOM   2784  HG  LEU   181      29.854  18.602  65.039  1.00  0.00           H  
ATOM   2785  CD1 LEU   181      30.900  16.897  65.439  1.00  0.00           C  
ATOM   2786 HD11 LEU   181      30.842  16.821  64.353  1.00  0.00           H  
ATOM   2787 HD12 LEU   181      31.868  17.301  65.734  1.00  0.00           H  
ATOM   2788 HD13 LEU   181      30.862  15.991  66.045  1.00  0.00           H  
ATOM   2789  CD2 LEU   181      28.599  17.310  65.955  1.00  0.00           C  
ATOM   2790 HD21 LEU   181      28.442  16.542  65.198  1.00  0.00           H  
ATOM   2791 HD22 LEU   181      28.427  16.879  66.942  1.00  0.00           H  
ATOM   2792 HD23 LEU   181      27.786  17.957  65.625  1.00  0.00           H  
ATOM   2793  C   LEU   181      29.521  20.159  69.174  1.00  0.00           C  
ATOM   2794  O   LEU   181      28.924  19.602  70.086  1.00  0.00           O  
ATOM   2795  N   GLY   182      30.355  21.157  69.327  1.00  0.00           N  
ATOM   2796  H   GLY   182      30.787  21.604  68.532  1.00  0.00           H  
ATOM   2797  CA  GLY   182      30.807  21.693  70.672  1.00  0.00           C  
ATOM   2798  HA2 GLY   182      31.267  21.030  71.405  1.00  0.00           H  
ATOM   2799  HA3 GLY   182      31.552  22.461  70.462  1.00  0.00           H  
ATOM   2800  C   GLY   182      29.639  22.499  71.262  1.00  0.00           C  
ATOM   2801  O   GLY   182      29.270  22.382  72.450  1.00  0.00           O  
ATOM   2802  N   THR   183      28.844  23.168  70.392  1.00  0.00           N  
ATOM   2803  H   THR   183      29.119  23.011  69.432  1.00  0.00           H  
ATOM   2804  CA  THR   183      27.542  23.733  70.736  1.00  0.00           C  
ATOM   2805  HA  THR   183      27.573  24.430  71.574  1.00  0.00           H  
ATOM   2806  CB  THR   183      26.965  24.553  69.582  1.00  0.00           C  
ATOM   2807  HB  THR   183      26.602  23.900  68.789  1.00  0.00           H  
ATOM   2808  CG2 THR   183      25.729  25.410  69.943  1.00  0.00           C  
ATOM   2809 HG21 THR   183      24.911  24.883  69.451  1.00  0.00           H  
ATOM   2810 HG22 THR   183      25.540  25.441  71.016  1.00  0.00           H  
ATOM   2811 HG23 THR   183      25.718  26.418  69.529  1.00  0.00           H  
ATOM   2812  OG1 THR   183      27.885  25.475  69.026  1.00  0.00           O  
ATOM   2813  HG1 THR   183      28.584  24.966  68.609  1.00  0.00           H  
ATOM   2814  C   THR   183      26.468  22.688  71.201  1.00  0.00           C  
ATOM   2815  O   THR   183      25.628  22.941  72.084  1.00  0.00           O  
ATOM   2816  N   PHE   184      26.576  21.464  70.716  1.00  0.00           N  
ATOM   2817  H   PHE   184      27.241  21.324  69.968  1.00  0.00           H  
ATOM   2818  CA  PHE   184      25.671  20.393  71.110  1.00  0.00           C  
ATOM   2819  HA  PHE   184      24.656  20.748  71.290  1.00  0.00           H  
ATOM   2820  CB  PHE   184      25.609  19.448  69.964  1.00  0.00           C  
ATOM   2821  HB2 PHE   184      24.971  19.851  69.178  1.00  0.00           H  
ATOM   2822  HB3 PHE   184      26.577  19.443  69.461  1.00  0.00           H  
ATOM   2823  CG  PHE   184      25.344  18.002  70.138  1.00  0.00           C  
ATOM   2824  CD1 PHE   184      23.967  17.523  70.217  1.00  0.00           C  
ATOM   2825  HD1 PHE   184      23.207  18.220  69.898  1.00  0.00           H  
ATOM   2826  CE1 PHE   184      23.657  16.161  70.663  1.00  0.00           C  
ATOM   2827  HE1 PHE   184      22.619  15.942  70.868  1.00  0.00           H  
ATOM   2828  CZ  PHE   184      24.767  15.393  71.109  1.00  0.00           C  
ATOM   2829  HZ  PHE   184      24.565  14.419  71.529  1.00  0.00           H  
ATOM   2830  CE2 PHE   184      26.087  15.866  71.085  1.00  0.00           C  
ATOM   2831  HE2 PHE   184      26.888  15.199  71.365  1.00  0.00           H  
ATOM   2832  CD2 PHE   184      26.395  17.117  70.576  1.00  0.00           C  
ATOM   2833  HD2 PHE   184      27.389  17.522  70.693  1.00  0.00           H  
ATOM   2834  C   PHE   184      26.188  19.798  72.466  1.00  0.00           C  
ATOM   2835  O   PHE   184      25.317  19.416  73.315  1.00  0.00           O  
ATOM   2836  N   LEU   185      27.518  19.717  72.704  1.00  0.00           N  
ATOM   2837  H   LEU   185      28.227  20.156  72.134  1.00  0.00           H  
ATOM   2838  CA  LEU   185      28.028  19.089  73.944  1.00  0.00           C  
ATOM   2839  HA  LEU   185      27.530  18.162  74.229  1.00  0.00           H  
ATOM   2840  CB  LEU   185      29.488  19.012  73.843  1.00  0.00           C  
ATOM   2841  HB2 LEU   185      29.699  19.957  73.342  1.00  0.00           H  
ATOM   2842  HB3 LEU   185      29.895  18.991  74.854  1.00  0.00           H  
ATOM   2843  CG  LEU   185      30.003  17.852  72.966  1.00  0.00           C  
ATOM   2844  HG  LEU   185      29.339  17.683  72.118  1.00  0.00           H  
ATOM   2845  CD1 LEU   185      31.406  18.134  72.440  1.00  0.00           C  
ATOM   2846 HD11 LEU   185      31.376  18.872  71.639  1.00  0.00           H  
ATOM   2847 HD12 LEU   185      32.016  18.563  73.234  1.00  0.00           H  
ATOM   2848 HD13 LEU   185      31.896  17.210  72.133  1.00  0.00           H  
ATOM   2849  CD2 LEU   185      30.137  16.604  73.893  1.00  0.00           C  
ATOM   2850 HD21 LEU   185      31.007  16.746  74.534  1.00  0.00           H  
ATOM   2851 HD22 LEU   185      29.232  16.520  74.496  1.00  0.00           H  
ATOM   2852 HD23 LEU   185      30.395  15.760  73.253  1.00  0.00           H  
ATOM   2853  C   LEU   185      27.555  20.037  75.084  1.00  0.00           C  
ATOM   2854  O   LEU   185      27.354  19.569  76.179  1.00  0.00           O  
ATOM   2855  N   VAL   186      27.312  21.396  74.924  1.00  0.00           N  
ATOM   2856  H   VAL   186      27.531  21.775  74.014  1.00  0.00           H  
ATOM   2857  CA  VAL   186      27.003  22.281  76.049  1.00  0.00           C  
ATOM   2858  HA  VAL   186      27.095  21.667  76.944  1.00  0.00           H  
ATOM   2859  CB  VAL   186      28.062  23.472  76.112  1.00  0.00           C  
ATOM   2860  HB  VAL   186      29.015  22.953  76.012  1.00  0.00           H  
ATOM   2861  CG1 VAL   186      27.955  24.429  74.880  1.00  0.00           C  
ATOM   2862 HG11 VAL   186      27.028  25.002  74.864  1.00  0.00           H  
ATOM   2863 HG12 VAL   186      28.851  25.050  74.857  1.00  0.00           H  
ATOM   2864 HG13 VAL   186      27.914  23.927  73.913  1.00  0.00           H  
ATOM   2865  CG2 VAL   186      27.987  24.335  77.390  1.00  0.00           C  
ATOM   2866 HG21 VAL   186      28.782  25.079  77.363  1.00  0.00           H  
ATOM   2867 HG22 VAL   186      27.036  24.809  77.635  1.00  0.00           H  
ATOM   2868 HG23 VAL   186      28.271  23.668  78.204  1.00  0.00           H  
ATOM   2869  C   VAL   186      25.547  22.740  76.028  1.00  0.00           C  
ATOM   2870  O   VAL   186      25.213  23.847  76.381  1.00  0.00           O  
ATOM   2871  N   ARG   187      24.671  21.837  75.462  1.00  0.00           N  
ATOM   2872  H   ARG   187      25.053  20.906  75.381  1.00  0.00           H  
ATOM   2873  CA  ARG   187      23.324  22.160  75.224  1.00  0.00           C  
ATOM   2874  HA  ARG   187      23.256  23.148  74.769  1.00  0.00           H  
ATOM   2875  CB  ARG   187      22.782  21.244  74.061  1.00  0.00           C  
ATOM   2876  HB2 ARG   187      21.942  21.726  73.560  1.00  0.00           H  
ATOM   2877  HB3 ARG   187      23.599  21.193  73.340  1.00  0.00           H  
ATOM   2878  CG  ARG   187      22.353  19.826  74.637  1.00  0.00           C  
ATOM   2879  HG2 ARG   187      23.228  19.371  75.101  1.00  0.00           H  
ATOM   2880  HG3 ARG   187      21.490  19.900  75.298  1.00  0.00           H  
ATOM   2881  CD  ARG   187      21.970  19.054  73.430  1.00  0.00           C  
ATOM   2882  HD2 ARG   187      21.099  19.483  72.937  1.00  0.00           H  
ATOM   2883  HD3 ARG   187      22.770  19.027  72.690  1.00  0.00           H  
ATOM   2884  NE  ARG   187      21.669  17.718  73.778  1.00  0.00           N  
ATOM   2885  HE  ARG   187      20.766  17.415  73.443  1.00  0.00           H  
ATOM   2886  CZ  ARG   187      22.570  16.825  73.985  1.00  0.00           C  
ATOM   2887  NH1 ARG   187      23.834  17.040  74.025  1.00  0.00           N  
ATOM   2888 HH11 ARG   187      24.253  17.950  73.891  1.00  0.00           H  
ATOM   2889 HH12 ARG   187      24.518  16.416  74.426  1.00  0.00           H  
ATOM   2890  NH2 ARG   187      22.151  15.633  74.302  1.00  0.00           N  
ATOM   2891 HH21 ARG   187      21.211  15.483  74.640  1.00  0.00           H  
ATOM   2892 HH22 ARG   187      22.843  14.939  74.549  1.00  0.00           H  
ATOM   2893  C   ARG   187      22.477  22.322  76.442  1.00  0.00           C  
ATOM   2894  O   ARG   187      21.490  23.037  76.327  1.00  0.00           O  
ATOM   2895  N   SER   188      22.623  21.637  77.534  1.00  0.00           N  
ATOM   2896  H   SER   188      23.377  20.969  77.614  1.00  0.00           H  
ATOM   2897  CA  SER   188      21.572  21.548  78.599  1.00  0.00           C  
ATOM   2898  HA  SER   188      21.004  22.475  78.681  1.00  0.00           H  
ATOM   2899  CB  SER   188      20.398  20.496  78.186  1.00  0.00           C  
ATOM   2900  HB2 SER   188      19.630  20.492  78.959  1.00  0.00           H  
ATOM   2901  HB3 SER   188      19.920  20.893  77.290  1.00  0.00           H  
ATOM   2902  OG  SER   188      21.070  19.270  78.090  1.00  0.00           O  
ATOM   2903  HG  SER   188      20.647  18.662  77.479  1.00  0.00           H  
ATOM   2904  C   SER   188      22.094  21.307  80.000  1.00  0.00           C  
ATOM   2905  O   SER   188      21.381  21.563  81.004  1.00  0.00           O  
ATOM   2906  N   GLN   189      23.318  20.803  80.183  1.00  0.00           N  
ATOM   2907  H   GLN   189      23.840  20.637  79.335  1.00  0.00           H  
ATOM   2908  CA  GLN   189      24.071  20.970  81.438  1.00  0.00           C  
ATOM   2909  HA  GLN   189      23.474  20.534  82.240  1.00  0.00           H  
ATOM   2910  CB  GLN   189      25.343  20.129  81.478  1.00  0.00           C  
ATOM   2911  HB2 GLN   189      25.600  19.772  82.475  1.00  0.00           H  
ATOM   2912  HB3 GLN   189      24.963  19.229  80.993  1.00  0.00           H  
ATOM   2913  CG  GLN   189      26.734  20.697  80.912  1.00  0.00           C  
ATOM   2914  HG2 GLN   189      26.740  20.783  79.826  1.00  0.00           H  
ATOM   2915  HG3 GLN   189      26.979  21.680  81.315  1.00  0.00           H  
ATOM   2916  CD  GLN   189      27.813  19.648  81.256  1.00  0.00           C  
ATOM   2917  OE1 GLN   189      27.605  18.491  81.683  1.00  0.00           O  
ATOM   2918  NE2 GLN   189      29.066  19.999  80.889  1.00  0.00           N  
ATOM   2919 HE21 GLN   189      29.762  19.269  80.948  1.00  0.00           H  
ATOM   2920 HE22 GLN   189      29.328  20.934  80.610  1.00  0.00           H  
ATOM   2921  C   GLN   189      24.386  22.446  81.750  1.00  0.00           C  
ATOM   2922  O   GLN   189      24.516  23.237  80.764  1.00  0.00           O  
ATOM   2923  N   PRO   190      24.487  22.911  82.985  1.00  0.00           N  
ATOM   2924  CD  PRO   190      24.202  22.113  84.170  1.00  0.00           C  
ATOM   2925  HD2 PRO   190      24.767  21.180  84.176  1.00  0.00           H  
ATOM   2926  HD3 PRO   190      23.118  22.058  84.071  1.00  0.00           H  
ATOM   2927  CG  PRO   190      24.686  23.003  85.327  1.00  0.00           C  
ATOM   2928  HG2 PRO   190      25.740  22.906  85.586  1.00  0.00           H  
ATOM   2929  HG3 PRO   190      24.125  22.835  86.247  1.00  0.00           H  
ATOM   2930  CB  PRO   190      24.392  24.380  84.762  1.00  0.00           C  
ATOM   2931  HB2 PRO   190      24.963  25.095  85.355  1.00  0.00           H  
ATOM   2932  HB3 PRO   190      23.325  24.570  84.873  1.00  0.00           H  
ATOM   2933  CA  PRO   190      24.725  24.289  83.324  1.00  0.00           C  
ATOM   2934  HA  PRO   190      23.967  24.893  82.823  1.00  0.00           H  
ATOM   2935  C   PRO   190      26.191  24.702  82.971  1.00  0.00           C  
ATOM   2936  O   PRO   190      27.137  23.897  83.012  1.00  0.00           O  
ATOM   2937  N   GLY   191      26.412  26.021  82.770  1.00  0.00           N  
ATOM   2938  H   GLY   191      25.570  26.578  82.787  1.00  0.00           H  
ATOM   2939  CA  GLY   191      27.706  26.628  82.443  1.00  0.00           C  
ATOM   2940  HA2 GLY   191      28.565  26.128  82.890  1.00  0.00           H  
ATOM   2941  HA3 GLY   191      27.893  26.450  81.384  1.00  0.00           H  
ATOM   2942  C   GLY   191      27.688  28.144  82.623  1.00  0.00           C  
ATOM   2943  O   GLY   191      26.628  28.710  82.449  1.00  0.00           O  
ATOM   2944  N   ARG   192      28.813  28.769  82.963  1.00  0.00           N  
ATOM   2945  H   ARG   192      29.675  28.248  82.886  1.00  0.00           H  
ATOM   2946  CA  ARG   192      28.837  30.185  83.423  1.00  0.00           C  
ATOM   2947  HA  ARG   192      28.166  30.280  84.277  1.00  0.00           H  
ATOM   2948  CB  ARG   192      30.303  30.458  83.890  1.00  0.00           C  
ATOM   2949  HB2 ARG   192      30.992  30.194  83.089  1.00  0.00           H  
ATOM   2950  HB3 ARG   192      30.363  31.539  84.014  1.00  0.00           H  
ATOM   2951  CG  ARG   192      30.710  29.767  85.168  1.00  0.00           C  
ATOM   2952  HG2 ARG   192      29.972  29.958  85.946  1.00  0.00           H  
ATOM   2953  HG3 ARG   192      30.802  28.694  84.999  1.00  0.00           H  
ATOM   2954  CD  ARG   192      32.094  30.175  85.716  1.00  0.00           C  
ATOM   2955  HD2 ARG   192      32.793  29.860  84.941  1.00  0.00           H  
ATOM   2956  HD3 ARG   192      32.160  31.251  85.880  1.00  0.00           H  
ATOM   2957  NE  ARG   192      32.352  29.450  86.930  1.00  0.00           N  
ATOM   2958  HE  ARG   192      32.770  28.538  86.814  1.00  0.00           H  
ATOM   2959  CZ  ARG   192      32.178  29.866  88.225  1.00  0.00           C  
ATOM   2960  NH1 ARG   192      31.838  31.066  88.626  1.00  0.00           N  
ATOM   2961 HH11 ARG   192      31.326  31.697  88.027  1.00  0.00           H  
ATOM   2962 HH12 ARG   192      31.508  31.068  89.581  1.00  0.00           H  
ATOM   2963  NH2 ARG   192      32.479  29.031  89.131  1.00  0.00           N  
ATOM   2964 HH21 ARG   192      32.907  28.165  88.836  1.00  0.00           H  
ATOM   2965 HH22 ARG   192      32.483  29.306  90.103  1.00  0.00           H  
ATOM   2966  C   ARG   192      28.356  31.203  82.397  1.00  0.00           C  
ATOM   2967  O   ARG   192      28.594  30.948  81.235  1.00  0.00           O  
ATOM   2968  N   TYR   193      27.618  32.173  82.808  1.00  0.00           N  
ATOM   2969  H   TYR   193      27.619  32.201  83.817  1.00  0.00           H  
ATOM   2970  CA  TYR   193      26.970  33.284  82.033  1.00  0.00           C  
ATOM   2971  HA  TYR   193      26.300  33.682  82.795  1.00  0.00           H  
ATOM   2972  CB  TYR   193      27.817  34.528  81.736  1.00  0.00           C  
ATOM   2973  HB2 TYR   193      28.454  34.272  80.889  1.00  0.00           H  
ATOM   2974  HB3 TYR   193      27.106  35.333  81.546  1.00  0.00           H  
ATOM   2975  CG  TYR   193      28.690  35.047  82.867  1.00  0.00           C  
ATOM   2976  CD1 TYR   193      29.866  34.365  83.166  1.00  0.00           C  
ATOM   2977  HD1 TYR   193      30.156  33.531  82.545  1.00  0.00           H  
ATOM   2978  CE1 TYR   193      30.699  34.808  84.200  1.00  0.00           C  
ATOM   2979  HE1 TYR   193      31.629  34.298  84.402  1.00  0.00           H  
ATOM   2980  CZ  TYR   193      30.282  35.846  85.050  1.00  0.00           C  
ATOM   2981  OH  TYR   193      31.109  36.155  86.100  1.00  0.00           O  
ATOM   2982  HH  TYR   193      31.716  35.437  86.298  1.00  0.00           H  
ATOM   2983  CE2 TYR   193      29.077  36.579  84.707  1.00  0.00           C  
ATOM   2984  HE2 TYR   193      28.744  37.331  85.407  1.00  0.00           H  
ATOM   2985  CD2 TYR   193      28.285  36.157  83.644  1.00  0.00           C  
ATOM   2986  HD2 TYR   193      27.405  36.726  83.381  1.00  0.00           H  
ATOM   2987  C   TYR   193      26.037  32.928  80.811  1.00  0.00           C  
ATOM   2988  O   TYR   193      25.884  33.864  79.978  1.00  0.00           O  
ATOM   2989  N   ASN   194      25.573  31.681  80.707  1.00  0.00           N  
ATOM   2990  H   ASN   194      25.898  30.980  81.357  1.00  0.00           H  
ATOM   2991  CA  ASN   194      24.758  31.176  79.594  1.00  0.00           C  
ATOM   2992  HA  ASN   194      24.861  30.091  79.623  1.00  0.00           H  
ATOM   2993  CB  ASN   194      23.311  31.653  79.650  1.00  0.00           C  
ATOM   2994  HB2 ASN   194      23.342  32.742  79.656  1.00  0.00           H  
ATOM   2995  HB3 ASN   194      22.758  31.143  78.861  1.00  0.00           H  
ATOM   2996  CG  ASN   194      22.536  31.387  80.917  1.00  0.00           C  
ATOM   2997  OD1 ASN   194      22.499  32.231  81.828  1.00  0.00           O  
ATOM   2998  ND2 ASN   194      22.068  30.163  81.051  1.00  0.00           N  
ATOM   2999 HD21 ASN   194      21.573  29.833  81.867  1.00  0.00           H  
ATOM   3000 HD22 ASN   194      22.150  29.602  80.215  1.00  0.00           H  
ATOM   3001  C   ASN   194      25.419  31.435  78.198  1.00  0.00           C  
ATOM   3002  O   ASN   194      24.732  31.633  77.204  1.00  0.00           O  
ATOM   3003  N   ARG   195      26.686  31.572  78.189  1.00  0.00           N  
ATOM   3004  H   ARG   195      27.225  31.500  79.040  1.00  0.00           H  
ATOM   3005  CA  ARG   195      27.527  31.758  76.967  1.00  0.00           C  
ATOM   3006  HA  ARG   195      27.386  32.782  76.622  1.00  0.00           H  
ATOM   3007  CB  ARG   195      28.985  31.504  77.296  1.00  0.00           C  
ATOM   3008  HB2 ARG   195      29.038  30.602  77.905  1.00  0.00           H  
ATOM   3009  HB3 ARG   195      29.559  31.272  76.399  1.00  0.00           H  
ATOM   3010  CG  ARG   195      29.601  32.786  77.967  1.00  0.00           C  
ATOM   3011  HG2 ARG   195      29.530  33.593  77.238  1.00  0.00           H  
ATOM   3012  HG3 ARG   195      29.019  32.925  78.878  1.00  0.00           H  
ATOM   3013  CD  ARG   195      31.020  32.577  78.384  1.00  0.00           C  
ATOM   3014  HD2 ARG   195      31.334  33.292  79.144  1.00  0.00           H  
ATOM   3015  HD3 ARG   195      31.012  31.610  78.887  1.00  0.00           H  
ATOM   3016  NE  ARG   195      31.955  32.487  77.281  1.00  0.00           N  
ATOM   3017  HE  ARG   195      31.597  32.902  76.433  1.00  0.00           H  
ATOM   3018  CZ  ARG   195      33.115  31.887  77.199  1.00  0.00           C  
ATOM   3019  NH1 ARG   195      33.710  31.164  78.094  1.00  0.00           N  
ATOM   3020 HH11 ARG   195      33.138  30.965  78.902  1.00  0.00           H  
ATOM   3021 HH12 ARG   195      34.714  31.084  78.027  1.00  0.00           H  
ATOM   3022  NH2 ARG   195      33.849  31.953  76.165  1.00  0.00           N  
ATOM   3023 HH21 ARG   195      33.597  32.488  75.347  1.00  0.00           H  
ATOM   3024 HH22 ARG   195      34.705  31.418  76.214  1.00  0.00           H  
ATOM   3025  C   ARG   195      27.030  30.833  75.769  1.00  0.00           C  
ATOM   3026  O   ARG   195      27.133  31.284  74.670  1.00  0.00           O  
ATOM   3027  N   ALA   196      26.566  29.625  76.014  1.00  0.00           N  
ATOM   3028  H   ALA   196      26.364  29.314  76.953  1.00  0.00           H  
ATOM   3029  CA  ALA   196      26.040  28.598  75.102  1.00  0.00           C  
ATOM   3030  HA  ALA   196      26.731  28.190  74.365  1.00  0.00           H  
ATOM   3031  CB  ALA   196      25.640  27.382  75.921  1.00  0.00           C  
ATOM   3032  HB1 ALA   196      24.980  27.688  76.732  1.00  0.00           H  
ATOM   3033  HB2 ALA   196      25.097  26.609  75.377  1.00  0.00           H  
ATOM   3034  HB3 ALA   196      26.561  26.904  76.252  1.00  0.00           H  
ATOM   3035  C   ALA   196      24.849  29.215  74.335  1.00  0.00           C  
ATOM   3036  O   ALA   196      24.692  28.909  73.165  1.00  0.00           O  
ATOM   3037  N   ARG   197      23.992  30.081  74.965  1.00  0.00           N  
ATOM   3038  H   ARG   197      24.093  30.343  75.935  1.00  0.00           H  
ATOM   3039  CA  ARG   197      22.952  30.887  74.242  1.00  0.00           C  
ATOM   3040  HA  ARG   197      22.215  30.246  73.758  1.00  0.00           H  
ATOM   3041  CB  ARG   197      22.162  31.742  75.256  1.00  0.00           C  
ATOM   3042  HB2 ARG   197      22.181  31.158  76.176  1.00  0.00           H  
ATOM   3043  HB3 ARG   197      22.671  32.694  75.411  1.00  0.00           H  
ATOM   3044  CG  ARG   197      20.682  32.060  74.842  1.00  0.00           C  
ATOM   3045  HG2 ARG   197      20.698  32.434  73.818  1.00  0.00           H  
ATOM   3046  HG3 ARG   197      20.104  31.140  74.754  1.00  0.00           H  
ATOM   3047  CD  ARG   197      19.964  32.937  75.854  1.00  0.00           C  
ATOM   3048  HD2 ARG   197      20.512  33.878  75.898  1.00  0.00           H  
ATOM   3049  HD3 ARG   197      18.943  33.115  75.518  1.00  0.00           H  
ATOM   3050  NE  ARG   197      19.877  32.321  77.231  1.00  0.00           N  
ATOM   3051  HE  ARG   197      20.176  31.375  77.418  1.00  0.00           H  
ATOM   3052  CZ  ARG   197      19.795  32.976  78.403  1.00  0.00           C  
ATOM   3053  NH1 ARG   197      19.524  34.225  78.493  1.00  0.00           N  
ATOM   3054 HH11 ARG   197      19.679  34.797  77.675  1.00  0.00           H  
ATOM   3055 HH12 ARG   197      19.872  34.697  79.316  1.00  0.00           H  
ATOM   3056  NH2 ARG   197      19.927  32.367  79.509  1.00  0.00           N  
ATOM   3057 HH21 ARG   197      20.212  31.398  79.538  1.00  0.00           H  
ATOM   3058 HH22 ARG   197      19.702  32.921  80.323  1.00  0.00           H  
ATOM   3059  C   ARG   197      23.494  31.836  73.114  1.00  0.00           C  
ATOM   3060  O   ARG   197      22.945  31.884  72.013  1.00  0.00           O  
ATOM   3061  N   GLY   198      24.688  32.491  73.350  1.00  0.00           N  
ATOM   3062  H   GLY   198      25.253  32.361  74.177  1.00  0.00           H  
ATOM   3063  CA  GLY   198      25.382  33.284  72.243  1.00  0.00           C  
ATOM   3064  HA2 GLY   198      24.738  34.016  71.756  1.00  0.00           H  
ATOM   3065  HA3 GLY   198      25.992  34.020  72.766  1.00  0.00           H  
ATOM   3066  C   GLY   198      26.129  32.504  71.226  1.00  0.00           C  
ATOM   3067  O   GLY   198      26.059  32.879  70.022  1.00  0.00           O  
ATOM   3068  N   LEU   199      26.588  31.307  71.622  1.00  0.00           N  
ATOM   3069  H   LEU   199      26.561  31.177  72.623  1.00  0.00           H  
ATOM   3070  CA  LEU   199      27.174  30.272  70.773  1.00  0.00           C  
ATOM   3071  HA  LEU   199      27.993  30.801  70.286  1.00  0.00           H  
ATOM   3072  CB  LEU   199      27.777  29.155  71.650  1.00  0.00           C  
ATOM   3073  HB2 LEU   199      28.507  29.627  72.308  1.00  0.00           H  
ATOM   3074  HB3 LEU   199      27.073  28.646  72.307  1.00  0.00           H  
ATOM   3075  CG  LEU   199      28.476  28.039  70.900  1.00  0.00           C  
ATOM   3076  HG  LEU   199      27.739  27.571  70.247  1.00  0.00           H  
ATOM   3077  CD1 LEU   199      29.695  28.533  70.046  1.00  0.00           C  
ATOM   3078 HD11 LEU   199      30.035  27.642  69.518  1.00  0.00           H  
ATOM   3079 HD12 LEU   199      29.332  29.277  69.336  1.00  0.00           H  
ATOM   3080 HD13 LEU   199      30.545  28.750  70.692  1.00  0.00           H  
ATOM   3081  CD2 LEU   199      29.021  27.054  71.978  1.00  0.00           C  
ATOM   3082 HD21 LEU   199      29.729  27.440  72.711  1.00  0.00           H  
ATOM   3083 HD22 LEU   199      28.251  26.725  72.677  1.00  0.00           H  
ATOM   3084 HD23 LEU   199      29.506  26.205  71.497  1.00  0.00           H  
ATOM   3085  C   LEU   199      26.162  29.846  69.682  1.00  0.00           C  
ATOM   3086  O   LEU   199      26.480  29.724  68.511  1.00  0.00           O  
ATOM   3087  N   THR   200      24.976  29.625  70.184  1.00  0.00           N  
ATOM   3088  H   THR   200      25.046  29.658  71.191  1.00  0.00           H  
ATOM   3089  CA  THR   200      23.696  29.237  69.454  1.00  0.00           C  
ATOM   3090  HA  THR   200      23.923  28.424  68.764  1.00  0.00           H  
ATOM   3091  CB  THR   200      22.568  28.728  70.330  1.00  0.00           C  
ATOM   3092  HB  THR   200      22.138  29.600  70.823  1.00  0.00           H  
ATOM   3093  CG2 THR   200      21.470  28.228  69.342  1.00  0.00           C  
ATOM   3094 HG21 THR   200      20.687  27.722  69.907  1.00  0.00           H  
ATOM   3095 HG22 THR   200      21.049  29.108  68.856  1.00  0.00           H  
ATOM   3096 HG23 THR   200      22.001  27.573  68.652  1.00  0.00           H  
ATOM   3097  OG1 THR   200      22.957  27.744  71.254  1.00  0.00           O  
ATOM   3098  HG1 THR   200      23.586  28.076  71.899  1.00  0.00           H  
ATOM   3099  C   THR   200      23.314  30.418  68.513  1.00  0.00           C  
ATOM   3100  O   THR   200      23.028  30.188  67.313  1.00  0.00           O  
ATOM   3101  N   PHE   201      23.197  31.630  69.017  1.00  0.00           N  
ATOM   3102  H   PHE   201      23.408  31.759  69.996  1.00  0.00           H  
ATOM   3103  CA  PHE   201      22.827  32.827  68.185  1.00  0.00           C  
ATOM   3104  HA  PHE   201      21.784  32.856  67.868  1.00  0.00           H  
ATOM   3105  CB  PHE   201      22.856  34.079  69.103  1.00  0.00           C  
ATOM   3106  HB2 PHE   201      22.238  33.776  69.948  1.00  0.00           H  
ATOM   3107  HB3 PHE   201      23.877  34.219  69.458  1.00  0.00           H  
ATOM   3108  CG  PHE   201      22.300  35.376  68.548  1.00  0.00           C  
ATOM   3109  CD1 PHE   201      23.253  36.183  67.868  1.00  0.00           C  
ATOM   3110  HD1 PHE   201      24.200  35.876  67.451  1.00  0.00           H  
ATOM   3111  CE1 PHE   201      22.706  37.397  67.276  1.00  0.00           C  
ATOM   3112  HE1 PHE   201      23.346  37.925  66.586  1.00  0.00           H  
ATOM   3113  CZ  PHE   201      21.320  37.774  67.583  1.00  0.00           C  
ATOM   3114  HZ  PHE   201      20.962  38.712  67.184  1.00  0.00           H  
ATOM   3115  CE2 PHE   201      20.499  36.945  68.320  1.00  0.00           C  
ATOM   3116  HE2 PHE   201      19.479  37.226  68.538  1.00  0.00           H  
ATOM   3117  CD2 PHE   201      20.970  35.718  68.807  1.00  0.00           C  
ATOM   3118  HD2 PHE   201      20.274  35.131  69.389  1.00  0.00           H  
ATOM   3119  C   PHE   201      23.714  33.052  66.896  1.00  0.00           C  
ATOM   3120  O   PHE   201      23.213  33.346  65.808  1.00  0.00           O  
ATOM   3121  N   ALA   202      24.992  32.872  67.088  1.00  0.00           N  
ATOM   3122  H   ALA   202      25.249  32.421  67.954  1.00  0.00           H  
ATOM   3123  CA  ALA   202      25.976  32.844  66.011  1.00  0.00           C  
ATOM   3124  HA  ALA   202      25.871  33.813  65.522  1.00  0.00           H  
ATOM   3125  CB  ALA   202      27.333  32.608  66.635  1.00  0.00           C  
ATOM   3126  HB1 ALA   202      27.562  33.364  67.386  1.00  0.00           H  
ATOM   3127  HB2 ALA   202      27.309  31.595  67.037  1.00  0.00           H  
ATOM   3128  HB3 ALA   202      28.115  32.491  65.884  1.00  0.00           H  
ATOM   3129  C   ALA   202      25.741  31.802  64.908  1.00  0.00           C  
ATOM   3130  O   ALA   202      25.700  32.074  63.743  1.00  0.00           O  
ATOM   3131  N   MET   203      25.482  30.536  65.343  1.00  0.00           N  
ATOM   3132  H   MET   203      25.352  30.359  66.329  1.00  0.00           H  
ATOM   3133  CA  MET   203      25.215  29.449  64.386  1.00  0.00           C  
ATOM   3134  HA  MET   203      25.832  29.568  63.495  1.00  0.00           H  
ATOM   3135  CB  MET   203      25.492  28.049  65.012  1.00  0.00           C  
ATOM   3136  HB2 MET   203      25.018  27.882  65.979  1.00  0.00           H  
ATOM   3137  HB3 MET   203      25.112  27.312  64.305  1.00  0.00           H  
ATOM   3138  CG  MET   203      26.940  27.818  65.157  1.00  0.00           C  
ATOM   3139  HG2 MET   203      27.365  28.486  65.905  1.00  0.00           H  
ATOM   3140  HG3 MET   203      26.977  26.797  65.536  1.00  0.00           H  
ATOM   3141  SD  MET   203      27.973  27.930  63.712  1.00  0.00           S  
ATOM   3142  CE  MET   203      27.212  26.640  62.746  1.00  0.00           C  
ATOM   3143  HE1 MET   203      26.771  25.855  63.361  1.00  0.00           H  
ATOM   3144  HE2 MET   203      26.345  27.022  62.208  1.00  0.00           H  
ATOM   3145  HE3 MET   203      27.935  26.080  62.153  1.00  0.00           H  
ATOM   3146  C   MET   203      23.821  29.449  63.812  1.00  0.00           C  
ATOM   3147  O   MET   203      23.685  28.874  62.724  1.00  0.00           O  
ATOM   3148  N   LEU   204      22.922  30.199  64.393  1.00  0.00           N  
ATOM   3149  H   LEU   204      23.285  30.656  65.217  1.00  0.00           H  
ATOM   3150  CA  LEU   204      21.612  30.504  64.019  1.00  0.00           C  
ATOM   3151  HA  LEU   204      21.100  29.630  63.617  1.00  0.00           H  
ATOM   3152  CB  LEU   204      20.890  31.010  65.310  1.00  0.00           C  
ATOM   3153  HB2 LEU   204      20.949  30.230  66.069  1.00  0.00           H  
ATOM   3154  HB3 LEU   204      21.338  31.819  65.888  1.00  0.00           H  
ATOM   3155  CG  LEU   204      19.433  31.380  65.087  1.00  0.00           C  
ATOM   3156  HG  LEU   204      19.474  32.258  64.443  1.00  0.00           H  
ATOM   3157  CD1 LEU   204      18.427  30.340  64.499  1.00  0.00           C  
ATOM   3158 HD11 LEU   204      18.734  29.786  63.613  1.00  0.00           H  
ATOM   3159 HD12 LEU   204      18.283  29.512  65.193  1.00  0.00           H  
ATOM   3160 HD13 LEU   204      17.454  30.761  64.244  1.00  0.00           H  
ATOM   3161  CD2 LEU   204      18.835  31.834  66.472  1.00  0.00           C  
ATOM   3162 HD21 LEU   204      19.466  32.655  66.813  1.00  0.00           H  
ATOM   3163 HD22 LEU   204      17.824  32.219  66.340  1.00  0.00           H  
ATOM   3164 HD23 LEU   204      18.933  31.025  67.196  1.00  0.00           H  
ATOM   3165  C   LEU   204      21.534  31.555  62.912  1.00  0.00           C  
ATOM   3166  O   LEU   204      21.072  31.339  61.830  1.00  0.00           O  
ATOM   3167  N   ALA   205      22.098  32.762  63.114  1.00  0.00           N  
ATOM   3168  H   ALA   205      22.546  32.985  63.991  1.00  0.00           H  
ATOM   3169  CA  ALA   205      22.353  33.733  62.038  1.00  0.00           C  
ATOM   3170  HA  ALA   205      21.440  34.082  61.555  1.00  0.00           H  
ATOM   3171  CB  ALA   205      23.039  34.965  62.618  1.00  0.00           C  
ATOM   3172  HB1 ALA   205      23.058  35.775  61.889  1.00  0.00           H  
ATOM   3173  HB2 ALA   205      22.487  35.297  63.497  1.00  0.00           H  
ATOM   3174  HB3 ALA   205      24.021  34.756  63.042  1.00  0.00           H  
ATOM   3175  C   ALA   205      23.253  33.130  60.950  1.00  0.00           C  
ATOM   3176  O   ALA   205      22.984  33.413  59.784  1.00  0.00           O  
ATOM   3177  N   TYR   206      24.298  32.361  61.305  1.00  0.00           N  
ATOM   3178  H   TYR   206      24.362  32.043  62.262  1.00  0.00           H  
ATOM   3179  CA  TYR   206      25.104  31.817  60.246  1.00  0.00           C  
ATOM   3180  HA  TYR   206      25.347  32.678  59.624  1.00  0.00           H  
ATOM   3181  CB  TYR   206      26.362  31.254  60.905  1.00  0.00           C  
ATOM   3182  HB2 TYR   206      26.885  32.095  61.359  1.00  0.00           H  
ATOM   3183  HB3 TYR   206      26.095  30.508  61.654  1.00  0.00           H  
ATOM   3184  CG  TYR   206      27.385  30.616  59.894  1.00  0.00           C  
ATOM   3185  CD1 TYR   206      28.519  31.351  59.520  1.00  0.00           C  
ATOM   3186  HD1 TYR   206      28.702  32.348  59.891  1.00  0.00           H  
ATOM   3187  CE1 TYR   206      29.386  30.874  58.550  1.00  0.00           C  
ATOM   3188  HE1 TYR   206      30.117  31.497  58.056  1.00  0.00           H  
ATOM   3189  CZ  TYR   206      29.048  29.685  57.913  1.00  0.00           C  
ATOM   3190  OH  TYR   206      29.875  29.266  56.925  1.00  0.00           O  
ATOM   3191  HH  TYR   206      29.806  28.334  56.707  1.00  0.00           H  
ATOM   3192  CE2 TYR   206      27.984  28.896  58.285  1.00  0.00           C  
ATOM   3193  HE2 TYR   206      27.793  27.984  57.739  1.00  0.00           H  
ATOM   3194  CD2 TYR   206      27.176  29.371  59.325  1.00  0.00           C  
ATOM   3195  HD2 TYR   206      26.259  28.863  59.585  1.00  0.00           H  
ATOM   3196  C   TYR   206      24.327  30.821  59.415  1.00  0.00           C  
ATOM   3197  O   TYR   206      24.272  31.000  58.195  1.00  0.00           O  
ATOM   3198  N   PHE   207      23.626  29.876  60.065  1.00  0.00           N  
ATOM   3199  H   PHE   207      23.848  29.687  61.032  1.00  0.00           H  
ATOM   3200  CA  PHE   207      22.863  28.976  59.315  1.00  0.00           C  
ATOM   3201  HA  PHE   207      23.485  28.455  58.586  1.00  0.00           H  
ATOM   3202  CB  PHE   207      22.312  27.906  60.174  1.00  0.00           C  
ATOM   3203  HB2 PHE   207      23.147  27.276  60.480  1.00  0.00           H  
ATOM   3204  HB3 PHE   207      21.712  28.308  60.991  1.00  0.00           H  
ATOM   3205  CG  PHE   207      21.448  26.954  59.340  1.00  0.00           C  
ATOM   3206  CD1 PHE   207      20.055  26.922  59.548  1.00  0.00           C  
ATOM   3207  HD1 PHE   207      19.628  27.717  60.141  1.00  0.00           H  
ATOM   3208  CE1 PHE   207      19.221  25.965  58.986  1.00  0.00           C  
ATOM   3209  HE1 PHE   207      18.162  25.994  59.195  1.00  0.00           H  
ATOM   3210  CZ  PHE   207      19.798  25.009  58.155  1.00  0.00           C  
ATOM   3211  HZ  PHE   207      19.290  24.160  57.722  1.00  0.00           H  
ATOM   3212  CE2 PHE   207      21.198  24.997  57.831  1.00  0.00           C  
ATOM   3213  HE2 PHE   207      21.643  24.361  57.079  1.00  0.00           H  
ATOM   3214  CD2 PHE   207      22.000  26.015  58.438  1.00  0.00           C  
ATOM   3215  HD2 PHE   207      23.065  25.999  58.261  1.00  0.00           H  
ATOM   3216  C   PHE   207      21.626  29.522  58.497  1.00  0.00           C  
ATOM   3217  O   PHE   207      21.590  29.224  57.285  1.00  0.00           O  
ATOM   3218  N   ILE   208      20.734  30.392  59.041  1.00  0.00           N  
ATOM   3219  H   ILE   208      20.938  30.728  59.971  1.00  0.00           H  
ATOM   3220  CA  ILE   208      19.623  31.091  58.289  1.00  0.00           C  
ATOM   3221  HA  ILE   208      18.865  30.358  58.009  1.00  0.00           H  
ATOM   3222  CB  ILE   208      19.008  32.152  59.252  1.00  0.00           C  
ATOM   3223  HB  ILE   208      19.799  32.641  59.822  1.00  0.00           H  
ATOM   3224  CG2 ILE   208      18.105  33.245  58.572  1.00  0.00           C  
ATOM   3225 HG21 ILE   208      17.586  32.761  57.745  1.00  0.00           H  
ATOM   3226 HG22 ILE   208      17.387  33.606  59.308  1.00  0.00           H  
ATOM   3227 HG23 ILE   208      18.714  34.081  58.227  1.00  0.00           H  
ATOM   3228  CG1 ILE   208      18.023  31.385  60.123  1.00  0.00           C  
ATOM   3229 HG12 ILE   208      17.141  31.221  59.504  1.00  0.00           H  
ATOM   3230 HG13 ILE   208      18.462  30.414  60.351  1.00  0.00           H  
ATOM   3231  CD1 ILE   208      17.876  32.042  61.549  1.00  0.00           C  
ATOM   3232 HD11 ILE   208      17.095  31.451  62.027  1.00  0.00           H  
ATOM   3233 HD12 ILE   208      18.819  31.896  62.076  1.00  0.00           H  
ATOM   3234 HD13 ILE   208      17.560  33.084  61.509  1.00  0.00           H  
ATOM   3235  C   ILE   208      20.127  31.749  56.970  1.00  0.00           C  
ATOM   3236  O   ILE   208      19.448  31.739  55.919  1.00  0.00           O  
ATOM   3237  N   THR   209      21.357  32.235  57.023  1.00  0.00           N  
ATOM   3238  H   THR   209      21.948  31.994  57.805  1.00  0.00           H  
ATOM   3239  CA  THR   209      22.089  32.942  55.958  1.00  0.00           C  
ATOM   3240  HA  THR   209      21.401  33.593  55.420  1.00  0.00           H  
ATOM   3241  CB  THR   209      23.276  33.757  56.493  1.00  0.00           C  
ATOM   3242  HB  THR   209      24.047  33.044  56.785  1.00  0.00           H  
ATOM   3243  CG2 THR   209      23.915  34.604  55.442  1.00  0.00           C  
ATOM   3244 HG21 THR   209      24.985  34.663  55.644  1.00  0.00           H  
ATOM   3245 HG22 THR   209      23.977  34.161  54.448  1.00  0.00           H  
ATOM   3246 HG23 THR   209      23.471  35.599  55.416  1.00  0.00           H  
ATOM   3247  OG1 THR   209      23.021  34.722  57.497  1.00  0.00           O  
ATOM   3248  HG1 THR   209      22.917  34.247  58.325  1.00  0.00           H  
ATOM   3249  C   THR   209      22.648  31.877  54.888  1.00  0.00           C  
ATOM   3250  O   THR   209      22.491  32.113  53.696  1.00  0.00           O  
ATOM   3251  N   TRP   210      23.181  30.736  55.317  1.00  0.00           N  
ATOM   3252  H   TRP   210      23.212  30.526  56.305  1.00  0.00           H  
ATOM   3253  CA  TRP   210      23.864  29.715  54.476  1.00  0.00           C  
ATOM   3254  HA  TRP   210      24.430  30.255  53.717  1.00  0.00           H  
ATOM   3255  CB  TRP   210      24.808  28.877  55.326  1.00  0.00           C  
ATOM   3256  HB2 TRP   210      25.524  29.441  55.924  1.00  0.00           H  
ATOM   3257  HB3 TRP   210      24.219  28.359  56.083  1.00  0.00           H  
ATOM   3258  CG  TRP   210      25.701  27.880  54.690  1.00  0.00           C  
ATOM   3259  CD1 TRP   210      26.956  28.147  54.364  1.00  0.00           C  
ATOM   3260  HD1 TRP   210      27.527  29.052  54.511  1.00  0.00           H  
ATOM   3261  NE1 TRP   210      27.420  27.059  53.641  1.00  0.00           N  
ATOM   3262  HE1 TRP   210      28.301  27.180  53.162  1.00  0.00           H  
ATOM   3263  CE2 TRP   210      26.502  25.941  53.726  1.00  0.00           C  
ATOM   3264  CZ2 TRP   210      26.507  24.534  53.353  1.00  0.00           C  
ATOM   3265  HZ2 TRP   210      27.371  24.065  52.907  1.00  0.00           H  
ATOM   3266  CH2 TRP   210      25.318  23.753  53.550  1.00  0.00           C  
ATOM   3267  HH2 TRP   210      25.296  22.702  53.304  1.00  0.00           H  
ATOM   3268  CZ3 TRP   210      24.271  24.277  54.192  1.00  0.00           C  
ATOM   3269  HZ3 TRP   210      23.439  23.638  54.449  1.00  0.00           H  
ATOM   3270  CE3 TRP   210      24.222  25.626  54.583  1.00  0.00           C  
ATOM   3271  HE3 TRP   210      23.299  25.952  55.040  1.00  0.00           H  
ATOM   3272  CD2 TRP   210      25.387  26.497  54.434  1.00  0.00           C  
ATOM   3273  C   TRP   210      22.879  28.785  53.760  1.00  0.00           C  
ATOM   3274  O   TRP   210      23.129  28.495  52.610  1.00  0.00           O  
ATOM   3275  N   VAL   211      21.781  28.475  54.452  1.00  0.00           N  
ATOM   3276  H   VAL   211      21.644  28.762  55.411  1.00  0.00           H  
ATOM   3277  CA  VAL   211      20.689  27.607  53.949  1.00  0.00           C  
ATOM   3278  HA  VAL   211      21.075  26.685  53.514  1.00  0.00           H  
ATOM   3279  CB  VAL   211      19.765  27.105  55.079  1.00  0.00           C  
ATOM   3280  HB  VAL   211      20.302  26.635  55.902  1.00  0.00           H  
ATOM   3281  CG1 VAL   211      19.033  28.336  55.753  1.00  0.00           C  
ATOM   3282 HG11 VAL   211      18.161  28.694  55.205  1.00  0.00           H  
ATOM   3283 HG12 VAL   211      18.778  28.021  56.764  1.00  0.00           H  
ATOM   3284 HG13 VAL   211      19.657  29.224  55.859  1.00  0.00           H  
ATOM   3285  CG2 VAL   211      18.791  26.085  54.604  1.00  0.00           C  
ATOM   3286 HG21 VAL   211      19.287  25.353  53.965  1.00  0.00           H  
ATOM   3287 HG22 VAL   211      18.348  25.441  55.364  1.00  0.00           H  
ATOM   3288 HG23 VAL   211      17.985  26.522  54.014  1.00  0.00           H  
ATOM   3289  C   VAL   211      19.955  28.415  52.851  1.00  0.00           C  
ATOM   3290  O   VAL   211      19.295  27.787  51.994  1.00  0.00           O  
ATOM   3291  N   SER   212      20.005  29.763  52.879  1.00  0.00           N  
ATOM   3292  H   SER   212      20.450  30.242  53.649  1.00  0.00           H  
ATOM   3293  CA  SER   212      19.404  30.623  51.863  1.00  0.00           C  
ATOM   3294  HA  SER   212      18.513  30.137  51.465  1.00  0.00           H  
ATOM   3295  CB  SER   212      19.146  31.939  52.470  1.00  0.00           C  
ATOM   3296  HB2 SER   212      20.112  32.303  52.820  1.00  0.00           H  
ATOM   3297  HB3 SER   212      18.770  32.653  51.738  1.00  0.00           H  
ATOM   3298  OG  SER   212      18.115  31.854  53.436  1.00  0.00           O  
ATOM   3299  HG  SER   212      18.560  31.739  54.279  1.00  0.00           H  
ATOM   3300  C   SER   212      20.414  30.867  50.779  1.00  0.00           C  
ATOM   3301  O   SER   212      19.941  31.014  49.633  1.00  0.00           O  
ATOM   3302  N   PHE   213      21.736  30.842  51.072  1.00  0.00           N  
ATOM   3303  H   PHE   213      22.034  30.511  51.978  1.00  0.00           H  
ATOM   3304  CA  PHE   213      22.791  31.076  50.025  1.00  0.00           C  
ATOM   3305  HA  PHE   213      22.479  31.932  49.427  1.00  0.00           H  
ATOM   3306  CB  PHE   213      24.095  31.462  50.672  1.00  0.00           C  
ATOM   3307  HB2 PHE   213      23.899  32.147  51.497  1.00  0.00           H  
ATOM   3308  HB3 PHE   213      24.546  30.528  51.007  1.00  0.00           H  
ATOM   3309  CG  PHE   213      25.227  32.162  49.923  1.00  0.00           C  
ATOM   3310  CD1 PHE   213      26.253  31.369  49.359  1.00  0.00           C  
ATOM   3311  HD1 PHE   213      26.138  30.298  49.289  1.00  0.00           H  
ATOM   3312  CE1 PHE   213      27.348  31.952  48.704  1.00  0.00           C  
ATOM   3313  HE1 PHE   213      28.171  31.319  48.408  1.00  0.00           H  
ATOM   3314  CZ  PHE   213      27.450  33.322  48.690  1.00  0.00           C  
ATOM   3315  HZ  PHE   213      28.265  33.727  48.108  1.00  0.00           H  
ATOM   3316  CE2 PHE   213      26.363  34.110  49.059  1.00  0.00           C  
ATOM   3317  HE2 PHE   213      26.435  35.178  48.914  1.00  0.00           H  
ATOM   3318  CD2 PHE   213      25.240  33.550  49.711  1.00  0.00           C  
ATOM   3319  HD2 PHE   213      24.429  34.159  50.083  1.00  0.00           H  
ATOM   3320  C   PHE   213      23.029  29.942  49.016  1.00  0.00           C  
ATOM   3321  O   PHE   213      23.029  30.200  47.834  1.00  0.00           O  
ATOM   3322  N   VAL   214      23.212  28.664  49.416  1.00  0.00           N  
ATOM   3323  H   VAL   214      23.065  28.484  50.399  1.00  0.00           H  
ATOM   3324  CA  VAL   214      23.677  27.600  48.573  1.00  0.00           C  
ATOM   3325  HA  VAL   214      24.483  28.111  48.046  1.00  0.00           H  
ATOM   3326  CB  VAL   214      24.291  26.360  49.303  1.00  0.00           C  
ATOM   3327  HB  VAL   214      23.545  25.744  49.805  1.00  0.00           H  
ATOM   3328  CG1 VAL   214      24.798  25.304  48.283  1.00  0.00           C  
ATOM   3329 HG11 VAL   214      25.713  25.719  47.860  1.00  0.00           H  
ATOM   3330 HG12 VAL   214      25.085  24.409  48.835  1.00  0.00           H  
ATOM   3331 HG13 VAL   214      24.068  24.906  47.578  1.00  0.00           H  
ATOM   3332  CG2 VAL   214      25.426  26.591  50.365  1.00  0.00           C  
ATOM   3333 HG21 VAL   214      25.706  25.733  50.977  1.00  0.00           H  
ATOM   3334 HG22 VAL   214      26.330  27.016  49.930  1.00  0.00           H  
ATOM   3335 HG23 VAL   214      25.044  27.306  51.094  1.00  0.00           H  
ATOM   3336  C   VAL   214      22.673  27.105  47.502  1.00  0.00           C  
ATOM   3337  O   VAL   214      23.033  27.089  46.348  1.00  0.00           O  
ATOM   3338  N   PRO   215      21.437  26.736  47.873  1.00  0.00           N  
ATOM   3339  CD  PRO   215      21.005  26.572  49.278  1.00  0.00           C  
ATOM   3340  HD2 PRO   215      20.998  27.482  49.878  1.00  0.00           H  
ATOM   3341  HD3 PRO   215      21.604  25.773  49.715  1.00  0.00           H  
ATOM   3342  CG  PRO   215      19.600  26.009  49.234  1.00  0.00           C  
ATOM   3343  HG2 PRO   215      18.907  26.843  49.346  1.00  0.00           H  
ATOM   3344  HG3 PRO   215      19.460  25.268  50.020  1.00  0.00           H  
ATOM   3345  CB  PRO   215      19.457  25.361  47.855  1.00  0.00           C  
ATOM   3346  HB2 PRO   215      18.455  25.466  47.440  1.00  0.00           H  
ATOM   3347  HB3 PRO   215      19.665  24.296  47.962  1.00  0.00           H  
ATOM   3348  CA  PRO   215      20.508  26.077  46.988  1.00  0.00           C  
ATOM   3349  HA  PRO   215      21.025  25.302  46.421  1.00  0.00           H  
ATOM   3350  C   PRO   215      19.815  27.090  46.024  1.00  0.00           C  
ATOM   3351  O   PRO   215      19.272  26.808  44.925  1.00  0.00           O  
ATOM   3352  N   LEU   216      20.056  28.394  46.275  1.00  0.00           N  
ATOM   3353  H   LEU   216      20.500  28.593  47.160  1.00  0.00           H  
ATOM   3354  CA  LEU   216      19.924  29.437  45.297  1.00  0.00           C  
ATOM   3355  HA  LEU   216      19.057  29.180  44.688  1.00  0.00           H  
ATOM   3356  CB  LEU   216      19.547  30.766  45.936  1.00  0.00           C  
ATOM   3357  HB2 LEU   216      18.616  30.721  46.503  1.00  0.00           H  
ATOM   3358  HB3 LEU   216      20.349  31.013  46.632  1.00  0.00           H  
ATOM   3359  CG  LEU   216      19.407  31.985  44.996  1.00  0.00           C  
ATOM   3360  HG  LEU   216      20.363  32.060  44.477  1.00  0.00           H  
ATOM   3361  CD1 LEU   216      18.399  31.665  43.786  1.00  0.00           C  
ATOM   3362 HD11 LEU   216      18.190  32.634  43.332  1.00  0.00           H  
ATOM   3363 HD12 LEU   216      18.899  30.923  43.162  1.00  0.00           H  
ATOM   3364 HD13 LEU   216      17.520  31.204  44.236  1.00  0.00           H  
ATOM   3365  CD2 LEU   216      18.979  33.285  45.635  1.00  0.00           C  
ATOM   3366 HD21 LEU   216      18.914  34.104  44.919  1.00  0.00           H  
ATOM   3367 HD22 LEU   216      17.951  33.059  45.920  1.00  0.00           H  
ATOM   3368 HD23 LEU   216      19.588  33.385  46.533  1.00  0.00           H  
ATOM   3369  C   LEU   216      21.133  29.476  44.294  1.00  0.00           C  
ATOM   3370  O   LEU   216      20.921  29.174  43.136  1.00  0.00           O  
ATOM   3371  N   LEU   217      22.316  29.989  44.752  1.00  0.00           N  
ATOM   3372  H   LEU   217      22.306  30.247  45.729  1.00  0.00           H  
ATOM   3373  CA  LEU   217      23.433  30.403  43.913  1.00  0.00           C  
ATOM   3374  HA  LEU   217      23.041  30.989  43.081  1.00  0.00           H  
ATOM   3375  CB  LEU   217      24.428  31.362  44.633  1.00  0.00           C  
ATOM   3376  HB2 LEU   217      24.888  30.856  45.481  1.00  0.00           H  
ATOM   3377  HB3 LEU   217      25.244  31.542  43.933  1.00  0.00           H  
ATOM   3378  CG  LEU   217      23.899  32.724  45.223  1.00  0.00           C  
ATOM   3379  HG  LEU   217      23.145  32.522  45.984  1.00  0.00           H  
ATOM   3380  CD1 LEU   217      25.051  33.642  45.737  1.00  0.00           C  
ATOM   3381 HD11 LEU   217      24.758  34.689  45.826  1.00  0.00           H  
ATOM   3382 HD12 LEU   217      25.306  33.255  46.723  1.00  0.00           H  
ATOM   3383 HD13 LEU   217      25.965  33.487  45.163  1.00  0.00           H  
ATOM   3384  CD2 LEU   217      23.054  33.553  44.266  1.00  0.00           C  
ATOM   3385 HD21 LEU   217      23.656  34.174  43.602  1.00  0.00           H  
ATOM   3386 HD22 LEU   217      22.431  33.013  43.553  1.00  0.00           H  
ATOM   3387 HD23 LEU   217      22.427  34.253  44.819  1.00  0.00           H  
ATOM   3388  C   LEU   217      24.189  29.293  43.178  1.00  0.00           C  
ATOM   3389  O   LEU   217      24.834  29.614  42.160  1.00  0.00           O  
ATOM   3390  N   ALA   218      24.058  28.014  43.653  1.00  0.00           N  
ATOM   3391  H   ALA   218      23.451  27.805  44.434  1.00  0.00           H  
ATOM   3392  CA  ALA   218      24.490  26.889  42.866  1.00  0.00           C  
ATOM   3393  HA  ALA   218      25.476  27.057  42.434  1.00  0.00           H  
ATOM   3394  CB  ALA   218      24.564  25.685  43.853  1.00  0.00           C  
ATOM   3395  HB1 ALA   218      25.138  25.939  44.744  1.00  0.00           H  
ATOM   3396  HB2 ALA   218      23.540  25.491  44.174  1.00  0.00           H  
ATOM   3397  HB3 ALA   218      25.023  24.778  43.461  1.00  0.00           H  
ATOM   3398  C   ALA   218      23.667  26.704  41.624  1.00  0.00           C  
ATOM   3399  O   ALA   218      24.129  26.062  40.662  1.00  0.00           O  
ATOM   3400  N   ASN   219      22.471  27.320  41.486  1.00  0.00           N  
ATOM   3401  H   ASN   219      22.155  27.907  42.244  1.00  0.00           H  
ATOM   3402  CA  ASN   219      21.604  27.258  40.336  1.00  0.00           C  
ATOM   3403  HA  ASN   219      22.041  26.581  39.602  1.00  0.00           H  
ATOM   3404  CB  ASN   219      20.212  26.846  40.845  1.00  0.00           C  
ATOM   3405  HB2 ASN   219      19.801  27.509  41.605  1.00  0.00           H  
ATOM   3406  HB3 ASN   219      19.569  26.772  39.968  1.00  0.00           H  
ATOM   3407  CG  ASN   219      20.097  25.476  41.488  1.00  0.00           C  
ATOM   3408  OD1 ASN   219      20.158  24.469  40.823  1.00  0.00           O  
ATOM   3409  ND2 ASN   219      19.760  25.331  42.731  1.00  0.00           N  
ATOM   3410 HD21 ASN   219      19.619  24.410  43.120  1.00  0.00           H  
ATOM   3411 HD22 ASN   219      19.484  26.146  43.261  1.00  0.00           H  
ATOM   3412  C   ASN   219      21.717  28.591  39.553  1.00  0.00           C  
ATOM   3413  O   ASN   219      22.227  28.642  38.443  1.00  0.00           O  
ATOM   3414  N   VAL   220      21.224  29.666  40.150  1.00  0.00           N  
ATOM   3415  H   VAL   220      20.741  29.609  41.035  1.00  0.00           H  
ATOM   3416  CA  VAL   220      20.944  30.882  39.471  1.00  0.00           C  
ATOM   3417  HA  VAL   220      20.659  30.687  38.438  1.00  0.00           H  
ATOM   3418  CB  VAL   220      19.780  31.637  40.127  1.00  0.00           C  
ATOM   3419  HB  VAL   220      20.064  32.029  41.103  1.00  0.00           H  
ATOM   3420  CG1 VAL   220      19.114  32.856  39.342  1.00  0.00           C  
ATOM   3421 HG11 VAL   220      18.232  33.174  39.898  1.00  0.00           H  
ATOM   3422 HG12 VAL   220      19.846  33.663  39.314  1.00  0.00           H  
ATOM   3423 HG13 VAL   220      18.725  32.633  38.348  1.00  0.00           H  
ATOM   3424  CG2 VAL   220      18.649  30.625  40.349  1.00  0.00           C  
ATOM   3425 HG21 VAL   220      18.959  29.974  41.167  1.00  0.00           H  
ATOM   3426 HG22 VAL   220      17.702  31.128  40.544  1.00  0.00           H  
ATOM   3427 HG23 VAL   220      18.493  30.050  39.436  1.00  0.00           H  
ATOM   3428  C   VAL   220      22.110  31.830  39.421  1.00  0.00           C  
ATOM   3429  O   VAL   220      22.628  32.197  40.446  1.00  0.00           O  
ATOM   3430  N   GLN   221      22.444  32.387  38.269  1.00  0.00           N  
ATOM   3431  H   GLN   221      21.944  32.101  37.439  1.00  0.00           H  
ATOM   3432  CA  GLN   221      23.461  33.364  38.080  1.00  0.00           C  
ATOM   3433  HA  GLN   221      24.282  33.215  38.780  1.00  0.00           H  
ATOM   3434  CB  GLN   221      23.910  33.334  36.619  1.00  0.00           C  
ATOM   3435  HB2 GLN   221      23.007  33.493  36.030  1.00  0.00           H  
ATOM   3436  HB3 GLN   221      24.566  34.140  36.289  1.00  0.00           H  
ATOM   3437  CG  GLN   221      24.605  32.021  36.318  1.00  0.00           C  
ATOM   3438  HG2 GLN   221      24.158  31.171  36.833  1.00  0.00           H  
ATOM   3439  HG3 GLN   221      24.454  31.724  35.280  1.00  0.00           H  
ATOM   3440  CD  GLN   221      26.128  32.110  36.603  1.00  0.00           C  
ATOM   3441  OE1 GLN   221      26.913  32.854  36.015  1.00  0.00           O  
ATOM   3442  NE2 GLN   221      26.681  31.122  37.280  1.00  0.00           N  
ATOM   3443 HE21 GLN   221      27.683  31.122  37.402  1.00  0.00           H  
ATOM   3444 HE22 GLN   221      26.073  30.474  37.760  1.00  0.00           H  
ATOM   3445  C   GLN   221      22.929  34.763  38.455  1.00  0.00           C  
ATOM   3446  O   GLN   221      22.864  35.606  37.563  1.00  0.00           O  
ATOM   3447  N   VAL   222      22.662  35.079  39.709  1.00  0.00           N  
ATOM   3448  H   VAL   222      22.611  34.281  40.326  1.00  0.00           H  
ATOM   3449  CA  VAL   222      22.441  36.411  40.251  1.00  0.00           C  
ATOM   3450  HA  VAL   222      21.626  36.849  39.675  1.00  0.00           H  
ATOM   3451  CB  VAL   222      21.976  36.355  41.703  1.00  0.00           C  
ATOM   3452  HB  VAL   222      22.527  35.513  42.122  1.00  0.00           H  
ATOM   3453  CG1 VAL   222      22.268  37.656  42.491  1.00  0.00           C  
ATOM   3454 HG11 VAL   222      21.952  38.592  42.030  1.00  0.00           H  
ATOM   3455 HG12 VAL   222      21.809  37.677  43.479  1.00  0.00           H  
ATOM   3456 HG13 VAL   222      23.291  37.720  42.860  1.00  0.00           H  
ATOM   3457  CG2 VAL   222      20.506  35.898  41.863  1.00  0.00           C  
ATOM   3458 HG21 VAL   222      20.297  35.726  42.919  1.00  0.00           H  
ATOM   3459 HG22 VAL   222      19.868  36.755  41.646  1.00  0.00           H  
ATOM   3460 HG23 VAL   222      20.294  35.079  41.175  1.00  0.00           H  
ATOM   3461  C   VAL   222      23.653  37.366  39.999  1.00  0.00           C  
ATOM   3462  O   VAL   222      24.787  37.031  40.449  1.00  0.00           O  
ATOM   3463  N   VAL   223      23.494  38.484  39.282  1.00  0.00           N  
ATOM   3464  H   VAL   223      22.521  38.567  39.025  1.00  0.00           H  
ATOM   3465  CA  VAL   223      24.446  39.520  38.895  1.00  0.00           C  
ATOM   3466  HA  VAL   223      25.120  39.030  38.192  1.00  0.00           H  
ATOM   3467  CB  VAL   223      23.799  40.691  38.160  1.00  0.00           C  
ATOM   3468  HB  VAL   223      23.020  40.984  38.863  1.00  0.00           H  
ATOM   3469  CG1 VAL   223      24.757  41.816  37.888  1.00  0.00           C  
ATOM   3470 HG11 VAL   223      25.643  41.425  37.388  1.00  0.00           H  
ATOM   3471 HG12 VAL   223      24.265  42.563  37.265  1.00  0.00           H  
ATOM   3472 HG13 VAL   223      25.028  42.385  38.778  1.00  0.00           H  
ATOM   3473  CG2 VAL   223      23.220  40.273  36.807  1.00  0.00           C  
ATOM   3474 HG21 VAL   223      24.001  39.988  36.103  1.00  0.00           H  
ATOM   3475 HG22 VAL   223      22.504  39.499  37.084  1.00  0.00           H  
ATOM   3476 HG23 VAL   223      22.698  41.080  36.292  1.00  0.00           H  
ATOM   3477  C   VAL   223      25.164  39.999  40.124  1.00  0.00           C  
ATOM   3478  O   VAL   223      26.398  39.965  40.077  1.00  0.00           O  
ATOM   3479  N   LEU   224      24.383  40.369  41.132  1.00  0.00           N  
ATOM   3480  H   LEU   224      23.396  40.282  40.935  1.00  0.00           H  
ATOM   3481  CA  LEU   224      24.847  40.997  42.347  1.00  0.00           C  
ATOM   3482  HA  LEU   224      25.746  41.586  42.167  1.00  0.00           H  
ATOM   3483  CB  LEU   224      23.740  41.880  42.967  1.00  0.00           C  
ATOM   3484  HB2 LEU   224      22.831  41.322  42.741  1.00  0.00           H  
ATOM   3485  HB3 LEU   224      23.883  42.145  44.014  1.00  0.00           H  
ATOM   3486  CG  LEU   224      23.634  43.134  42.143  1.00  0.00           C  
ATOM   3487  HG  LEU   224      23.269  42.903  41.142  1.00  0.00           H  
ATOM   3488  CD1 LEU   224      22.575  43.904  42.846  1.00  0.00           C  
ATOM   3489 HD11 LEU   224      22.844  44.325  43.814  1.00  0.00           H  
ATOM   3490 HD12 LEU   224      22.374  44.770  42.215  1.00  0.00           H  
ATOM   3491 HD13 LEU   224      21.721  43.227  42.852  1.00  0.00           H  
ATOM   3492  CD2 LEU   224      24.839  44.002  42.021  1.00  0.00           C  
ATOM   3493 HD21 LEU   224      24.601  44.959  41.557  1.00  0.00           H  
ATOM   3494 HD22 LEU   224      25.285  44.236  42.988  1.00  0.00           H  
ATOM   3495 HD23 LEU   224      25.645  43.562  41.434  1.00  0.00           H  
ATOM   3496  C   LEU   224      25.488  39.959  43.337  1.00  0.00           C  
ATOM   3497  O   LEU   224      25.568  40.329  44.508  1.00  0.00           O  
ATOM   3498  N   ARG   225      25.881  38.795  42.949  1.00  0.00           N  
ATOM   3499  H   ARG   225      25.845  38.505  41.982  1.00  0.00           H  
ATOM   3500  CA  ARG   225      26.405  37.806  43.882  1.00  0.00           C  
ATOM   3501  HA  ARG   225      25.645  37.627  44.643  1.00  0.00           H  
ATOM   3502  CB  ARG   225      26.580  36.435  43.147  1.00  0.00           C  
ATOM   3503  HB2 ARG   225      26.830  35.647  43.858  1.00  0.00           H  
ATOM   3504  HB3 ARG   225      25.611  36.198  42.706  1.00  0.00           H  
ATOM   3505  CG  ARG   225      27.668  36.374  42.088  1.00  0.00           C  
ATOM   3506  HG2 ARG   225      27.585  37.109  41.287  1.00  0.00           H  
ATOM   3507  HG3 ARG   225      28.628  36.523  42.582  1.00  0.00           H  
ATOM   3508  CD  ARG   225      27.662  34.973  41.373  1.00  0.00           C  
ATOM   3509  HD2 ARG   225      27.629  34.152  42.090  1.00  0.00           H  
ATOM   3510  HD3 ARG   225      26.768  34.882  40.756  1.00  0.00           H  
ATOM   3511  NE  ARG   225      28.761  34.762  40.450  1.00  0.00           N  
ATOM   3512  HE  ARG   225      29.485  35.465  40.425  1.00  0.00           H  
ATOM   3513  CZ  ARG   225      28.865  33.771  39.585  1.00  0.00           C  
ATOM   3514  NH1 ARG   225      28.047  32.744  39.525  1.00  0.00           N  
ATOM   3515 HH11 ARG   225      27.227  32.749  40.115  1.00  0.00           H  
ATOM   3516 HH12 ARG   225      28.087  32.050  38.793  1.00  0.00           H  
ATOM   3517  NH2 ARG   225      29.863  33.715  38.770  1.00  0.00           N  
ATOM   3518 HH21 ARG   225      30.386  34.564  38.612  1.00  0.00           H  
ATOM   3519 HH22 ARG   225      29.894  32.989  38.068  1.00  0.00           H  
ATOM   3520  C   ARG   225      27.599  38.336  44.743  1.00  0.00           C  
ATOM   3521  O   ARG   225      27.625  37.976  45.910  1.00  0.00           O  
ATOM   3522  N   PRO   226      28.512  39.213  44.273  1.00  0.00           N  
ATOM   3523  CD  PRO   226      28.579  39.834  43.020  1.00  0.00           C  
ATOM   3524  HD2 PRO   226      28.010  40.751  43.171  1.00  0.00           H  
ATOM   3525  HD3 PRO   226      28.081  39.228  42.263  1.00  0.00           H  
ATOM   3526  CG  PRO   226      30.006  40.125  42.663  1.00  0.00           C  
ATOM   3527  HG2 PRO   226      30.049  40.951  41.954  1.00  0.00           H  
ATOM   3528  HG3 PRO   226      30.557  39.261  42.290  1.00  0.00           H  
ATOM   3529  CB  PRO   226      30.496  40.454  44.107  1.00  0.00           C  
ATOM   3530  HB2 PRO   226      30.450  41.540  44.189  1.00  0.00           H  
ATOM   3531  HB3 PRO   226      31.545  40.182  44.222  1.00  0.00           H  
ATOM   3532  CA  PRO   226      29.591  39.736  45.066  1.00  0.00           C  
ATOM   3533  HA  PRO   226      30.126  38.987  45.650  1.00  0.00           H  
ATOM   3534  C   PRO   226      28.922  40.658  46.136  1.00  0.00           C  
ATOM   3535  O   PRO   226      29.267  40.561  47.264  1.00  0.00           O  
ATOM   3536  N   ALA   227      27.964  41.566  45.804  1.00  0.00           N  
ATOM   3537  H   ALA   227      27.722  41.720  44.835  1.00  0.00           H  
ATOM   3538  CA  ALA   227      27.240  42.360  46.798  1.00  0.00           C  
ATOM   3539  HA  ALA   227      28.030  42.898  47.321  1.00  0.00           H  
ATOM   3540  CB  ALA   227      26.304  43.330  46.133  1.00  0.00           C  
ATOM   3541  HB1 ALA   227      26.710  43.686  45.186  1.00  0.00           H  
ATOM   3542  HB2 ALA   227      25.294  42.942  46.000  1.00  0.00           H  
ATOM   3543  HB3 ALA   227      26.230  44.194  46.793  1.00  0.00           H  
ATOM   3544  C   ALA   227      26.481  41.495  47.843  1.00  0.00           C  
ATOM   3545  O   ALA   227      26.440  41.826  49.058  1.00  0.00           O  
ATOM   3546  N   VAL   228      25.726  40.505  47.408  1.00  0.00           N  
ATOM   3547  H   VAL   228      25.686  40.366  46.409  1.00  0.00           H  
ATOM   3548  CA  VAL   228      24.952  39.594  48.300  1.00  0.00           C  
ATOM   3549  HA  VAL   228      24.209  40.182  48.837  1.00  0.00           H  
ATOM   3550  CB  VAL   228      24.113  38.600  47.542  1.00  0.00           C  
ATOM   3551  HB  VAL   228      24.720  38.144  46.760  1.00  0.00           H  
ATOM   3552  CG1 VAL   228      23.552  37.510  48.376  1.00  0.00           C  
ATOM   3553 HG11 VAL   228      24.274  36.755  48.689  1.00  0.00           H  
ATOM   3554 HG12 VAL   228      22.915  37.940  49.148  1.00  0.00           H  
ATOM   3555 HG13 VAL   228      22.932  36.849  47.770  1.00  0.00           H  
ATOM   3556  CG2 VAL   228      22.968  39.234  46.757  1.00  0.00           C  
ATOM   3557 HG21 VAL   228      23.338  40.064  46.156  1.00  0.00           H  
ATOM   3558 HG22 VAL   228      22.747  38.391  46.102  1.00  0.00           H  
ATOM   3559 HG23 VAL   228      22.131  39.521  47.394  1.00  0.00           H  
ATOM   3560  C   VAL   228      25.882  38.835  49.250  1.00  0.00           C  
ATOM   3561  O   VAL   228      25.749  38.888  50.474  1.00  0.00           O  
ATOM   3562  N   GLN   229      27.091  38.401  48.773  1.00  0.00           N  
ATOM   3563  H   GLN   229      27.311  38.503  47.793  1.00  0.00           H  
ATOM   3564  CA  GLN   229      28.153  37.620  49.616  1.00  0.00           C  
ATOM   3565  HA  GLN   229      27.680  36.765  50.100  1.00  0.00           H  
ATOM   3566  CB  GLN   229      29.256  37.180  48.634  1.00  0.00           C  
ATOM   3567  HB2 GLN   229      28.885  36.301  48.109  1.00  0.00           H  
ATOM   3568  HB3 GLN   229      29.566  37.927  47.904  1.00  0.00           H  
ATOM   3569  CG  GLN   229      30.582  36.751  49.228  1.00  0.00           C  
ATOM   3570  HG2 GLN   229      31.174  36.432  48.370  1.00  0.00           H  
ATOM   3571  HG3 GLN   229      31.094  37.630  49.618  1.00  0.00           H  
ATOM   3572  CD  GLN   229      30.604  35.586  50.247  1.00  0.00           C  
ATOM   3573  OE1 GLN   229      29.650  35.032  50.782  1.00  0.00           O  
ATOM   3574  NE2 GLN   229      31.776  35.111  50.488  1.00  0.00           N  
ATOM   3575 HE21 GLN   229      31.777  34.258  51.029  1.00  0.00           H  
ATOM   3576 HE22 GLN   229      32.664  35.547  50.284  1.00  0.00           H  
ATOM   3577  C   GLN   229      28.805  38.530  50.687  1.00  0.00           C  
ATOM   3578  O   GLN   229      29.027  38.035  51.759  1.00  0.00           O  
ATOM   3579  N   MET   230      29.065  39.794  50.355  1.00  0.00           N  
ATOM   3580  H   MET   230      28.796  40.090  49.427  1.00  0.00           H  
ATOM   3581  CA  MET   230      29.413  40.864  51.354  1.00  0.00           C  
ATOM   3582  HA  MET   230      30.365  40.696  51.857  1.00  0.00           H  
ATOM   3583  CB  MET   230      29.710  42.125  50.487  1.00  0.00           C  
ATOM   3584  HB2 MET   230      30.687  42.065  50.008  1.00  0.00           H  
ATOM   3585  HB3 MET   230      28.997  42.174  49.664  1.00  0.00           H  
ATOM   3586  CG  MET   230      29.601  43.435  51.303  1.00  0.00           C  
ATOM   3587  HG2 MET   230      28.535  43.625  51.424  1.00  0.00           H  
ATOM   3588  HG3 MET   230      30.100  43.272  52.259  1.00  0.00           H  
ATOM   3589  SD  MET   230      30.460  44.793  50.501  1.00  0.00           S  
ATOM   3590  CE  MET   230      29.560  46.207  51.265  1.00  0.00           C  
ATOM   3591  HE1 MET   230      29.433  46.926  50.456  1.00  0.00           H  
ATOM   3592  HE2 MET   230      28.575  45.909  51.624  1.00  0.00           H  
ATOM   3593  HE3 MET   230      30.119  46.708  52.056  1.00  0.00           H  
ATOM   3594  C   MET   230      28.324  41.041  52.378  1.00  0.00           C  
ATOM   3595  O   MET   230      28.602  40.881  53.612  1.00  0.00           O  
ATOM   3596  N   GLY   231      27.071  41.294  51.948  1.00  0.00           N  
ATOM   3597  H   GLY   231      26.902  41.283  50.953  1.00  0.00           H  
ATOM   3598  CA  GLY   231      25.900  41.367  52.897  1.00  0.00           C  
ATOM   3599  HA2 GLY   231      26.030  42.292  53.459  1.00  0.00           H  
ATOM   3600  HA3 GLY   231      25.003  41.358  52.277  1.00  0.00           H  
ATOM   3601  C   GLY   231      25.807  40.181  53.926  1.00  0.00           C  
ATOM   3602  O   GLY   231      25.862  40.427  55.135  1.00  0.00           O  
ATOM   3603  N   ALA   232      25.798  38.975  53.315  1.00  0.00           N  
ATOM   3604  H   ALA   232      25.827  38.883  52.309  1.00  0.00           H  
ATOM   3605  CA  ALA   232      25.699  37.676  54.098  1.00  0.00           C  
ATOM   3606  HA  ALA   232      24.707  37.576  54.539  1.00  0.00           H  
ATOM   3607  CB  ALA   232      25.710  36.604  53.036  1.00  0.00           C  
ATOM   3608  HB1 ALA   232      26.579  36.793  52.405  1.00  0.00           H  
ATOM   3609  HB2 ALA   232      25.833  35.624  53.497  1.00  0.00           H  
ATOM   3610  HB3 ALA   232      24.774  36.541  52.482  1.00  0.00           H  
ATOM   3611  C   ALA   232      26.808  37.440  55.057  1.00  0.00           C  
ATOM   3612  O   ALA   232      26.591  36.927  56.158  1.00  0.00           O  
ATOM   3613  N   LEU   233      28.068  37.777  54.661  1.00  0.00           N  
ATOM   3614  H   LEU   233      28.276  38.190  53.763  1.00  0.00           H  
ATOM   3615  CA  LEU   233      29.355  37.742  55.359  1.00  0.00           C  
ATOM   3616  HA  LEU   233      29.398  36.716  55.725  1.00  0.00           H  
ATOM   3617  CB  LEU   233      30.593  37.982  54.412  1.00  0.00           C  
ATOM   3618  HB2 LEU   233      30.533  37.355  53.523  1.00  0.00           H  
ATOM   3619  HB3 LEU   233      30.652  38.995  54.013  1.00  0.00           H  
ATOM   3620  CG  LEU   233      31.966  37.628  54.940  1.00  0.00           C  
ATOM   3621  HG  LEU   233      32.181  38.283  55.785  1.00  0.00           H  
ATOM   3622  CD1 LEU   233      32.091  36.288  55.577  1.00  0.00           C  
ATOM   3623 HD11 LEU   233      31.941  35.454  54.891  1.00  0.00           H  
ATOM   3624 HD12 LEU   233      33.105  36.154  55.954  1.00  0.00           H  
ATOM   3625 HD13 LEU   233      31.395  36.120  56.399  1.00  0.00           H  
ATOM   3626  CD2 LEU   233      33.088  37.787  53.934  1.00  0.00           C  
ATOM   3627 HD21 LEU   233      33.110  37.002  53.179  1.00  0.00           H  
ATOM   3628 HD22 LEU   233      32.911  38.741  53.438  1.00  0.00           H  
ATOM   3629 HD23 LEU   233      34.061  37.786  54.426  1.00  0.00           H  
ATOM   3630  C   LEU   233      29.400  38.581  56.615  1.00  0.00           C  
ATOM   3631  O   LEU   233      29.721  38.069  57.685  1.00  0.00           O  
ATOM   3632  N   LEU   234      29.030  39.862  56.452  1.00  0.00           N  
ATOM   3633  H   LEU   234      28.816  40.179  55.517  1.00  0.00           H  
ATOM   3634  CA  LEU   234      28.900  40.894  57.464  1.00  0.00           C  
ATOM   3635  HA  LEU   234      29.874  40.984  57.945  1.00  0.00           H  
ATOM   3636  CB  LEU   234      28.432  42.201  56.784  1.00  0.00           C  
ATOM   3637  HB2 LEU   234      27.511  41.967  56.251  1.00  0.00           H  
ATOM   3638  HB3 LEU   234      28.106  42.909  57.546  1.00  0.00           H  
ATOM   3639  CG  LEU   234      29.519  42.866  55.920  1.00  0.00           C  
ATOM   3640  HG  LEU   234      29.832  42.034  55.290  1.00  0.00           H  
ATOM   3641  CD1 LEU   234      28.908  44.001  55.161  1.00  0.00           C  
ATOM   3642 HD11 LEU   234      28.042  43.706  54.569  1.00  0.00           H  
ATOM   3643 HD12 LEU   234      28.673  44.858  55.793  1.00  0.00           H  
ATOM   3644 HD13 LEU   234      29.661  44.329  54.444  1.00  0.00           H  
ATOM   3645  CD2 LEU   234      30.647  43.383  56.666  1.00  0.00           C  
ATOM   3646 HD21 LEU   234      31.451  43.671  55.989  1.00  0.00           H  
ATOM   3647 HD22 LEU   234      30.295  44.236  57.246  1.00  0.00           H  
ATOM   3648 HD23 LEU   234      30.997  42.524  57.240  1.00  0.00           H  
ATOM   3649  C   LEU   234      27.815  40.411  58.489  1.00  0.00           C  
ATOM   3650  O   LEU   234      27.957  40.536  59.719  1.00  0.00           O  
ATOM   3651  N   LEU   235      26.796  39.724  58.003  1.00  0.00           N  
ATOM   3652  H   LEU   235      26.795  39.345  57.067  1.00  0.00           H  
ATOM   3653  CA  LEU   235      25.743  39.278  58.923  1.00  0.00           C  
ATOM   3654  HA  LEU   235      25.534  40.132  59.567  1.00  0.00           H  
ATOM   3655  CB  LEU   235      24.485  38.880  58.104  1.00  0.00           C  
ATOM   3656  HB2 LEU   235      24.675  38.484  57.106  1.00  0.00           H  
ATOM   3657  HB3 LEU   235      23.860  38.111  58.558  1.00  0.00           H  
ATOM   3658  CG  LEU   235      23.667  40.142  57.923  1.00  0.00           C  
ATOM   3659  HG  LEU   235      24.325  40.824  57.386  1.00  0.00           H  
ATOM   3660  CD1 LEU   235      22.593  39.772  56.837  1.00  0.00           C  
ATOM   3661 HD11 LEU   235      21.961  38.927  57.111  1.00  0.00           H  
ATOM   3662 HD12 LEU   235      21.955  40.610  56.556  1.00  0.00           H  
ATOM   3663 HD13 LEU   235      23.180  39.545  55.947  1.00  0.00           H  
ATOM   3664  CD2 LEU   235      22.960  40.751  59.168  1.00  0.00           C  
ATOM   3665 HD21 LEU   235      23.760  41.123  59.808  1.00  0.00           H  
ATOM   3666 HD22 LEU   235      22.181  41.477  58.934  1.00  0.00           H  
ATOM   3667 HD23 LEU   235      22.463  39.960  59.729  1.00  0.00           H  
ATOM   3668  C   LEU   235      26.211  38.044  59.702  1.00  0.00           C  
ATOM   3669  O   LEU   235      25.870  37.920  60.851  1.00  0.00           O  
ATOM   3670  N   CYS   236      27.108  37.231  59.174  1.00  0.00           N  
ATOM   3671  H   CYS   236      27.297  37.204  58.183  1.00  0.00           H  
ATOM   3672  CA  CYS   236      27.809  36.217  59.885  1.00  0.00           C  
ATOM   3673  HA  CYS   236      27.029  35.642  60.383  1.00  0.00           H  
ATOM   3674  CB  CYS   236      28.572  35.282  58.873  1.00  0.00           C  
ATOM   3675  HB2 CYS   236      29.167  35.920  58.219  1.00  0.00           H  
ATOM   3676  HB3 CYS   236      29.182  34.613  59.479  1.00  0.00           H  
ATOM   3677  SG  CYS   236      27.411  34.280  57.875  1.00  0.00           S  
ATOM   3678  HG  CYS   236      27.038  35.211  56.993  1.00  0.00           H  
ATOM   3679  C   CYS   236      28.823  36.818  60.956  1.00  0.00           C  
ATOM   3680  O   CYS   236      29.202  36.215  61.936  1.00  0.00           O  
ATOM   3681  N   VAL   237      29.404  37.951  60.568  1.00  0.00           N  
ATOM   3682  H   VAL   237      29.274  38.356  59.652  1.00  0.00           H  
ATOM   3683  CA  VAL   237      30.245  38.805  61.506  1.00  0.00           C  
ATOM   3684  HA  VAL   237      30.977  38.154  61.983  1.00  0.00           H  
ATOM   3685  CB  VAL   237      31.058  39.950  60.712  1.00  0.00           C  
ATOM   3686  HB  VAL   237      30.412  40.605  60.128  1.00  0.00           H  
ATOM   3687  CG1 VAL   237      31.835  40.799  61.726  1.00  0.00           C  
ATOM   3688 HG11 VAL   237      32.114  40.148  62.555  1.00  0.00           H  
ATOM   3689 HG12 VAL   237      32.723  41.244  61.277  1.00  0.00           H  
ATOM   3690 HG13 VAL   237      31.303  41.656  62.138  1.00  0.00           H  
ATOM   3691  CG2 VAL   237      32.062  39.491  59.711  1.00  0.00           C  
ATOM   3692 HG21 VAL   237      32.919  39.111  60.267  1.00  0.00           H  
ATOM   3693 HG22 VAL   237      31.685  38.667  59.104  1.00  0.00           H  
ATOM   3694 HG23 VAL   237      32.407  40.271  59.032  1.00  0.00           H  
ATOM   3695  C   VAL   237      29.503  39.258  62.750  1.00  0.00           C  
ATOM   3696  O   VAL   237      29.860  38.887  63.843  1.00  0.00           O  
ATOM   3697  N   LEU   238      28.327  39.844  62.513  1.00  0.00           N  
ATOM   3698  H   LEU   238      28.135  39.891  61.523  1.00  0.00           H  
ATOM   3699  CA  LEU   238      27.352  40.372  63.425  1.00  0.00           C  
ATOM   3700  HA  LEU   238      27.862  41.003  64.153  1.00  0.00           H  
ATOM   3701  CB  LEU   238      26.278  41.278  62.773  1.00  0.00           C  
ATOM   3702  HB2 LEU   238      25.963  40.664  61.930  1.00  0.00           H  
ATOM   3703  HB3 LEU   238      25.465  41.387  63.491  1.00  0.00           H  
ATOM   3704  CG  LEU   238      26.784  42.660  62.254  1.00  0.00           C  
ATOM   3705  HG  LEU   238      27.827  42.696  61.936  1.00  0.00           H  
ATOM   3706  CD1 LEU   238      25.912  43.144  61.086  1.00  0.00           C  
ATOM   3707 HD11 LEU   238      24.893  43.347  61.417  1.00  0.00           H  
ATOM   3708 HD12 LEU   238      26.265  44.076  60.646  1.00  0.00           H  
ATOM   3709 HD13 LEU   238      26.004  42.415  60.281  1.00  0.00           H  
ATOM   3710  CD2 LEU   238      26.780  43.759  63.437  1.00  0.00           C  
ATOM   3711 HD21 LEU   238      25.821  43.744  63.954  1.00  0.00           H  
ATOM   3712 HD22 LEU   238      27.548  43.585  64.190  1.00  0.00           H  
ATOM   3713 HD23 LEU   238      27.092  44.735  63.063  1.00  0.00           H  
ATOM   3714  C   LEU   238      26.779  39.197  64.267  1.00  0.00           C  
ATOM   3715  O   LEU   238      26.754  39.389  65.486  1.00  0.00           O  
ATOM   3716  N   GLY   239      26.514  38.028  63.719  1.00  0.00           N  
ATOM   3717  H   GLY   239      26.844  37.945  62.768  1.00  0.00           H  
ATOM   3718  CA  GLY   239      26.228  36.849  64.450  1.00  0.00           C  
ATOM   3719  HA2 GLY   239      25.523  37.107  65.240  1.00  0.00           H  
ATOM   3720  HA3 GLY   239      25.760  36.120  63.788  1.00  0.00           H  
ATOM   3721  C   GLY   239      27.430  36.317  65.279  1.00  0.00           C  
ATOM   3722  O   GLY   239      27.235  36.131  66.511  1.00  0.00           O  
ATOM   3723  N   ILE   240      28.639  36.117  64.707  1.00  0.00           N  
ATOM   3724  H   ILE   240      28.705  36.165  63.700  1.00  0.00           H  
ATOM   3725  CA  ILE   240      29.886  35.758  65.480  1.00  0.00           C  
ATOM   3726  HA  ILE   240      29.737  34.802  65.983  1.00  0.00           H  
ATOM   3727  CB  ILE   240      31.098  35.647  64.523  1.00  0.00           C  
ATOM   3728  HB  ILE   240      30.792  36.258  63.673  1.00  0.00           H  
ATOM   3729  CG2 ILE   240      32.437  36.048  65.087  1.00  0.00           C  
ATOM   3730 HG21 ILE   240      32.689  35.499  65.994  1.00  0.00           H  
ATOM   3731 HG22 ILE   240      33.260  35.825  64.407  1.00  0.00           H  
ATOM   3732 HG23 ILE   240      32.417  37.104  65.354  1.00  0.00           H  
ATOM   3733  CG1 ILE   240      31.164  34.200  64.032  1.00  0.00           C  
ATOM   3734 HG12 ILE   240      31.722  33.557  64.712  1.00  0.00           H  
ATOM   3735 HG13 ILE   240      30.141  33.829  63.976  1.00  0.00           H  
ATOM   3736  CD1 ILE   240      31.713  33.968  62.622  1.00  0.00           C  
ATOM   3737 HD11 ILE   240      31.850  32.917  62.369  1.00  0.00           H  
ATOM   3738 HD12 ILE   240      31.011  34.242  61.835  1.00  0.00           H  
ATOM   3739 HD13 ILE   240      32.694  34.414  62.454  1.00  0.00           H  
ATOM   3740  C   ILE   240      30.195  36.583  66.730  1.00  0.00           C  
ATOM   3741  O   ILE   240      30.731  36.062  67.713  1.00  0.00           O  
ATOM   3742  N   LEU   241      29.791  37.855  66.693  1.00  0.00           N  
ATOM   3743  H   LEU   241      29.530  38.346  65.849  1.00  0.00           H  
ATOM   3744  CA  LEU   241      29.984  38.763  67.891  1.00  0.00           C  
ATOM   3745  HA  LEU   241      31.026  38.621  68.175  1.00  0.00           H  
ATOM   3746  CB  LEU   241      29.672  40.198  67.492  1.00  0.00           C  
ATOM   3747  HB2 LEU   241      28.794  40.318  66.856  1.00  0.00           H  
ATOM   3748  HB3 LEU   241      29.480  40.663  68.459  1.00  0.00           H  
ATOM   3749  CG  LEU   241      30.781  40.944  66.705  1.00  0.00           C  
ATOM   3750  HG  LEU   241      31.091  40.313  65.872  1.00  0.00           H  
ATOM   3751  CD1 LEU   241      30.180  42.255  66.199  1.00  0.00           C  
ATOM   3752 HD11 LEU   241      30.062  42.915  67.058  1.00  0.00           H  
ATOM   3753 HD12 LEU   241      30.966  42.766  65.644  1.00  0.00           H  
ATOM   3754 HD13 LEU   241      29.312  42.211  65.540  1.00  0.00           H  
ATOM   3755  CD2 LEU   241      31.958  41.328  67.543  1.00  0.00           C  
ATOM   3756 HD21 LEU   241      31.746  41.943  68.418  1.00  0.00           H  
ATOM   3757 HD22 LEU   241      32.321  40.404  67.995  1.00  0.00           H  
ATOM   3758 HD23 LEU   241      32.806  41.717  66.980  1.00  0.00           H  
ATOM   3759  C   LEU   241      29.214  38.235  69.167  1.00  0.00           C  
ATOM   3760  O   LEU   241      29.496  38.717  70.284  1.00  0.00           O  
ATOM   3761  N   ALA   242      28.117  37.466  69.057  1.00  0.00           N  
ATOM   3762  H   ALA   242      27.626  37.353  68.182  1.00  0.00           H  
ATOM   3763  CA  ALA   242      27.504  36.754  70.238  1.00  0.00           C  
ATOM   3764  HA  ALA   242      27.596  37.385  71.121  1.00  0.00           H  
ATOM   3765  CB  ALA   242      26.050  36.401  69.810  1.00  0.00           C  
ATOM   3766  HB1 ALA   242      25.522  35.778  70.531  1.00  0.00           H  
ATOM   3767  HB2 ALA   242      25.493  37.287  69.506  1.00  0.00           H  
ATOM   3768  HB3 ALA   242      26.083  35.780  68.915  1.00  0.00           H  
ATOM   3769  C   ALA   242      28.189  35.517  70.714  1.00  0.00           C  
ATOM   3770  O   ALA   242      28.115  35.081  71.855  1.00  0.00           O  
ATOM   3771  N   ALA   243      28.883  34.797  69.788  1.00  0.00           N  
ATOM   3772  H   ALA   243      29.013  35.168  68.857  1.00  0.00           H  
ATOM   3773  CA  ALA   243      29.765  33.652  70.190  1.00  0.00           C  
ATOM   3774  HA  ALA   243      29.177  32.944  70.775  1.00  0.00           H  
ATOM   3775  CB  ALA   243      30.328  32.885  68.973  1.00  0.00           C  
ATOM   3776  HB1 ALA   243      30.884  33.503  68.267  1.00  0.00           H  
ATOM   3777  HB2 ALA   243      30.929  32.071  69.378  1.00  0.00           H  
ATOM   3778  HB3 ALA   243      29.455  32.607  68.384  1.00  0.00           H  
ATOM   3779  C   ALA   243      30.939  34.103  70.976  1.00  0.00           C  
ATOM   3780  O   ALA   243      31.191  33.590  72.061  1.00  0.00           O  
ATOM   3781  N   PHE   244      31.781  35.055  70.416  1.00  0.00           N  
ATOM   3782  H   PHE   244      31.562  35.458  69.516  1.00  0.00           H  
ATOM   3783  CA  PHE   244      33.037  35.431  71.100  1.00  0.00           C  
ATOM   3784  HA  PHE   244      33.572  34.535  71.414  1.00  0.00           H  
ATOM   3785  CB  PHE   244      33.966  36.228  70.146  1.00  0.00           C  
ATOM   3786  HB2 PHE   244      33.566  37.209  69.889  1.00  0.00           H  
ATOM   3787  HB3 PHE   244      34.847  36.542  70.704  1.00  0.00           H  
ATOM   3788  CG  PHE   244      34.410  35.648  68.839  1.00  0.00           C  
ATOM   3789  CD1 PHE   244      35.118  36.457  67.936  1.00  0.00           C  
ATOM   3790  HD1 PHE   244      35.360  37.476  68.198  1.00  0.00           H  
ATOM   3791  CE1 PHE   244      35.674  35.960  66.697  1.00  0.00           C  
ATOM   3792  HE1 PHE   244      36.168  36.717  66.107  1.00  0.00           H  
ATOM   3793  CZ  PHE   244      35.418  34.664  66.331  1.00  0.00           C  
ATOM   3794  HZ  PHE   244      35.625  34.216  65.371  1.00  0.00           H  
ATOM   3795  CE2 PHE   244      34.731  33.859  67.230  1.00  0.00           C  
ATOM   3796  HE2 PHE   244      34.390  32.880  66.926  1.00  0.00           H  
ATOM   3797  CD2 PHE   244      34.278  34.353  68.475  1.00  0.00           C  
ATOM   3798  HD2 PHE   244      33.662  33.658  69.026  1.00  0.00           H  
ATOM   3799  C   PHE   244      32.764  36.238  72.338  1.00  0.00           C  
ATOM   3800  O   PHE   244      32.541  37.425  72.225  1.00  0.00           O  
ATOM   3801  N   HID   245      32.890  35.649  73.565  1.00  0.00           N  
ATOM   3802  H   HID   245      33.146  34.672  73.533  1.00  0.00           H  
ATOM   3803  CA  HID   245      33.123  36.277  74.825  1.00  0.00           C  
ATOM   3804  HA  HID   245      33.123  35.493  75.582  1.00  0.00           H  
ATOM   3805  CB  HID   245      34.544  36.914  74.985  1.00  0.00           C  
ATOM   3806  HB2 HID   245      34.581  37.811  74.368  1.00  0.00           H  
ATOM   3807  HB3 HID   245      34.680  37.119  76.047  1.00  0.00           H  
ATOM   3808  CG  HID   245      35.711  36.026  74.602  1.00  0.00           C  
ATOM   3809  ND1 HID   245      36.431  36.239  73.508  1.00  0.00           N  
ATOM   3810  HD1 HID   245      36.339  36.986  72.835  1.00  0.00           H  
ATOM   3811  CE1 HID   245      37.388  35.300  73.471  1.00  0.00           C  
ATOM   3812  HE1 HID   245      38.025  34.995  72.654  1.00  0.00           H  
ATOM   3813  NE2 HID   245      37.164  34.458  74.477  1.00  0.00           N  
ATOM   3814  CD2 HID   245      36.099  34.936  75.228  1.00  0.00           C  
ATOM   3815  HD2 HID   245      35.740  34.639  76.202  1.00  0.00           H  
ATOM   3816  C   HID   245      32.027  37.278  75.277  1.00  0.00           C  
ATOM   3817  O   HID   245      32.236  38.024  76.209  1.00  0.00           O  
ATOM   3818  N   LEU   246      30.822  37.197  74.643  1.00  0.00           N  
ATOM   3819  H   LEU   246      30.746  36.529  73.889  1.00  0.00           H  
ATOM   3820  CA  LEU   246      29.797  38.218  74.666  1.00  0.00           C  
ATOM   3821  HA  LEU   246      30.223  39.047  74.100  1.00  0.00           H  
ATOM   3822  CB  LEU   246      28.643  37.703  73.839  1.00  0.00           C  
ATOM   3823  HB2 LEU   246      28.929  37.742  72.788  1.00  0.00           H  
ATOM   3824  HB3 LEU   246      28.521  36.650  74.093  1.00  0.00           H  
ATOM   3825  CG  LEU   246      27.301  38.420  74.122  1.00  0.00           C  
ATOM   3826  HG  LEU   246      26.988  38.221  75.147  1.00  0.00           H  
ATOM   3827  CD1 LEU   246      27.345  39.947  73.697  1.00  0.00           C  
ATOM   3828 HD11 LEU   246      26.355  40.374  73.855  1.00  0.00           H  
ATOM   3829 HD12 LEU   246      28.123  40.465  74.258  1.00  0.00           H  
ATOM   3830 HD13 LEU   246      27.469  40.057  72.619  1.00  0.00           H  
ATOM   3831  CD2 LEU   246      26.168  37.677  73.391  1.00  0.00           C  
ATOM   3832 HD21 LEU   246      26.363  36.607  73.476  1.00  0.00           H  
ATOM   3833 HD22 LEU   246      25.166  37.948  73.723  1.00  0.00           H  
ATOM   3834 HD23 LEU   246      26.045  37.969  72.349  1.00  0.00           H  
ATOM   3835  C   LEU   246      29.284  38.621  76.102  1.00  0.00           C  
ATOM   3836  O   LEU   246      29.325  39.863  76.287  1.00  0.00           O  
ATOM   3837  N   PRO   247      28.866  37.708  77.038  1.00  0.00           N  
ATOM   3838  CD  PRO   247      28.622  36.273  76.857  1.00  0.00           C  
ATOM   3839  HD2 PRO   247      29.470  35.726  76.444  1.00  0.00           H  
ATOM   3840  HD3 PRO   247      27.770  36.225  76.178  1.00  0.00           H  
ATOM   3841  CG  PRO   247      28.193  35.806  78.264  1.00  0.00           C  
ATOM   3842  HG2 PRO   247      29.066  35.479  78.829  1.00  0.00           H  
ATOM   3843  HG3 PRO   247      27.402  35.057  78.283  1.00  0.00           H  
ATOM   3844  CB  PRO   247      27.716  37.004  79.054  1.00  0.00           C  
ATOM   3845  HB2 PRO   247      28.083  36.859  80.070  1.00  0.00           H  
ATOM   3846  HB3 PRO   247      26.631  36.998  78.955  1.00  0.00           H  
ATOM   3847  CA  PRO   247      28.281  38.215  78.297  1.00  0.00           C  
ATOM   3848  HA  PRO   247      27.405  38.843  78.131  1.00  0.00           H  
ATOM   3849  C   PRO   247      29.281  38.906  79.258  1.00  0.00           C  
ATOM   3850  O   PRO   247      28.961  40.004  79.741  1.00  0.00           O  
ATOM   3851  N   ARG   248      30.472  38.382  79.511  1.00  0.00           N  
ATOM   3852  H   ARG   248      30.693  37.473  79.129  1.00  0.00           H  
ATOM   3853  CA  ARG   248      31.517  39.111  80.196  1.00  0.00           C  
ATOM   3854  HA  ARG   248      31.133  39.387  81.177  1.00  0.00           H  
ATOM   3855  CB  ARG   248      32.687  38.177  80.497  1.00  0.00           C  
ATOM   3856  HB2 ARG   248      33.282  37.902  79.626  1.00  0.00           H  
ATOM   3857  HB3 ARG   248      33.406  38.742  81.090  1.00  0.00           H  
ATOM   3858  CG  ARG   248      32.363  36.895  81.371  1.00  0.00           C  
ATOM   3859  HG2 ARG   248      31.827  37.199  82.270  1.00  0.00           H  
ATOM   3860  HG3 ARG   248      31.639  36.298  80.817  1.00  0.00           H  
ATOM   3861  CD  ARG   248      33.689  36.221  81.693  1.00  0.00           C  
ATOM   3862  HD2 ARG   248      34.120  35.859  80.759  1.00  0.00           H  
ATOM   3863  HD3 ARG   248      34.263  37.105  81.973  1.00  0.00           H  
ATOM   3864  NE  ARG   248      33.757  35.261  82.793  1.00  0.00           N  
ATOM   3865  HE  ARG   248      33.769  35.644  83.727  1.00  0.00           H  
ATOM   3866  CZ  ARG   248      33.618  34.013  82.587  1.00  0.00           C  
ATOM   3867  NH1 ARG   248      33.352  33.432  81.442  1.00  0.00           N  
ATOM   3868 HH11 ARG   248      33.322  33.949  80.575  1.00  0.00           H  
ATOM   3869 HH12 ARG   248      33.419  32.425  81.485  1.00  0.00           H  
ATOM   3870  NH2 ARG   248      33.735  33.218  83.621  1.00  0.00           N  
ATOM   3871 HH21 ARG   248      33.868  33.723  84.486  1.00  0.00           H  
ATOM   3872 HH22 ARG   248      33.750  32.210  83.551  1.00  0.00           H  
ATOM   3873  C   ARG   248      31.936  40.404  79.529  1.00  0.00           C  
ATOM   3874  O   ARG   248      32.355  41.398  80.144  1.00  0.00           O  
ATOM   3875  N   CYS   249      31.857  40.471  78.220  1.00  0.00           N  
ATOM   3876  H   CYS   249      31.551  39.612  77.786  1.00  0.00           H  
ATOM   3877  CA  CYS   249      32.287  41.582  77.304  1.00  0.00           C  
ATOM   3878  HA  CYS   249      33.186  42.066  77.685  1.00  0.00           H  
ATOM   3879  CB  CYS   249      32.553  40.969  75.933  1.00  0.00           C  
ATOM   3880  HB2 CYS   249      33.129  40.088  76.217  1.00  0.00           H  
ATOM   3881  HB3 CYS   249      31.584  40.645  75.553  1.00  0.00           H  
ATOM   3882  SG  CYS   249      33.340  42.087  74.788  1.00  0.00           S  
ATOM   3883  HG  CYS   249      32.407  43.035  74.656  1.00  0.00           H  
ATOM   3884  C   CYS   249      31.269  42.742  77.311  1.00  0.00           C  
ATOM   3885  O   CYS   249      31.699  43.887  77.340  1.00  0.00           O  
ATOM   3886  N   TYR   250      29.917  42.482  77.480  1.00  0.00           N  
ATOM   3887  H   TYR   250      29.623  41.520  77.571  1.00  0.00           H  
ATOM   3888  CA  TYR   250      28.896  43.453  77.792  1.00  0.00           C  
ATOM   3889  HA  TYR   250      29.027  44.397  77.263  1.00  0.00           H  
ATOM   3890  CB  TYR   250      27.588  42.854  77.239  1.00  0.00           C  
ATOM   3891  HB2 TYR   250      27.364  43.114  76.204  1.00  0.00           H  
ATOM   3892  HB3 TYR   250      27.506  41.768  77.175  1.00  0.00           H  
ATOM   3893  CG  TYR   250      26.304  43.252  77.952  1.00  0.00           C  
ATOM   3894  CD1 TYR   250      25.598  44.416  77.585  1.00  0.00           C  
ATOM   3895  HD1 TYR   250      25.962  45.035  76.778  1.00  0.00           H  
ATOM   3896  CE1 TYR   250      24.593  44.863  78.418  1.00  0.00           C  
ATOM   3897  HE1 TYR   250      24.162  45.851  78.335  1.00  0.00           H  
ATOM   3898  CZ  TYR   250      24.216  44.083  79.518  1.00  0.00           C  
ATOM   3899  OH  TYR   250      23.152  44.437  80.291  1.00  0.00           O  
ATOM   3900  HH  TYR   250      22.633  43.659  80.505  1.00  0.00           H  
ATOM   3901  CE2 TYR   250      24.738  42.765  79.693  1.00  0.00           C  
ATOM   3902  HE2 TYR   250      24.416  42.124  80.500  1.00  0.00           H  
ATOM   3903  CD2 TYR   250      25.877  42.363  78.929  1.00  0.00           C  
ATOM   3904  HD2 TYR   250      26.349  41.415  79.138  1.00  0.00           H  
ATOM   3905  C   TYR   250      28.799  43.862  79.276  1.00  0.00           C  
ATOM   3906  O   TYR   250      28.612  45.046  79.522  1.00  0.00           O  
ATOM   3907  N   LEU   251      29.233  43.026  80.189  1.00  0.00           N  
ATOM   3908  H   LEU   251      29.487  42.098  79.882  1.00  0.00           H  
ATOM   3909  CA  LEU   251      29.309  43.368  81.593  1.00  0.00           C  
ATOM   3910  HA  LEU   251      28.327  43.706  81.925  1.00  0.00           H  
ATOM   3911  CB  LEU   251      29.684  42.136  82.472  1.00  0.00           C  
ATOM   3912  HB2 LEU   251      30.341  41.502  81.876  1.00  0.00           H  
ATOM   3913  HB3 LEU   251      30.143  42.410  83.423  1.00  0.00           H  
ATOM   3914  CG  LEU   251      28.423  41.334  82.955  1.00  0.00           C  
ATOM   3915  HG  LEU   251      27.925  41.008  82.042  1.00  0.00           H  
ATOM   3916  CD1 LEU   251      28.909  40.040  83.617  1.00  0.00           C  
ATOM   3917 HD11 LEU   251      29.299  40.287  84.605  1.00  0.00           H  
ATOM   3918 HD12 LEU   251      28.118  39.308  83.779  1.00  0.00           H  
ATOM   3919 HD13 LEU   251      29.785  39.576  83.163  1.00  0.00           H  
ATOM   3920  CD2 LEU   251      27.450  41.999  83.889  1.00  0.00           C  
ATOM   3921 HD21 LEU   251      26.849  42.689  83.296  1.00  0.00           H  
ATOM   3922 HD22 LEU   251      26.774  41.208  84.214  1.00  0.00           H  
ATOM   3923 HD23 LEU   251      27.911  42.464  84.761  1.00  0.00           H  
ATOM   3924  C   LEU   251      30.293  44.508  81.860  1.00  0.00           C  
ATOM   3925  O   LEU   251      30.083  45.377  82.724  1.00  0.00           O  
ATOM   3926  N   LEU   252      31.292  44.719  81.028  1.00  0.00           N  
ATOM   3927  H   LEU   252      31.425  44.029  80.301  1.00  0.00           H  
ATOM   3928  CA  LEU   252      32.211  45.834  81.039  1.00  0.00           C  
ATOM   3929  HA  LEU   252      32.597  45.911  82.056  1.00  0.00           H  
ATOM   3930  CB  LEU   252      33.303  45.436  80.077  1.00  0.00           C  
ATOM   3931  HB2 LEU   252      32.865  45.136  79.125  1.00  0.00           H  
ATOM   3932  HB3 LEU   252      33.823  46.368  79.858  1.00  0.00           H  
ATOM   3933  CG  LEU   252      34.306  44.340  80.515  1.00  0.00           C  
ATOM   3934  HG  LEU   252      33.790  43.381  80.560  1.00  0.00           H  
ATOM   3935  CD1 LEU   252      35.304  44.193  79.391  1.00  0.00           C  
ATOM   3936 HD11 LEU   252      36.099  43.489  79.636  1.00  0.00           H  
ATOM   3937 HD12 LEU   252      34.797  43.895  78.473  1.00  0.00           H  
ATOM   3938 HD13 LEU   252      35.762  45.178  79.309  1.00  0.00           H  
ATOM   3939  CD2 LEU   252      35.015  44.839  81.766  1.00  0.00           C  
ATOM   3940 HD21 LEU   252      34.506  44.520  82.676  1.00  0.00           H  
ATOM   3941 HD22 LEU   252      36.016  44.410  81.798  1.00  0.00           H  
ATOM   3942 HD23 LEU   252      35.111  45.924  81.810  1.00  0.00           H  
ATOM   3943  C   LEU   252      31.585  47.189  80.651  1.00  0.00           C  
ATOM   3944  O   LEU   252      31.908  48.234  81.241  1.00  0.00           O  
ATOM   3945  N   MET   253      30.685  47.249  79.671  1.00  0.00           N  
ATOM   3946  H   MET   253      30.434  46.349  79.287  1.00  0.00           H  
ATOM   3947  CA  MET   253      29.832  48.397  79.199  1.00  0.00           C  
ATOM   3948  HA  MET   253      30.425  49.296  79.034  1.00  0.00           H  
ATOM   3949  CB  MET   253      29.085  48.071  77.882  1.00  0.00           C  
ATOM   3950  HB2 MET   253      29.949  47.847  77.257  1.00  0.00           H  
ATOM   3951  HB3 MET   253      28.403  47.225  77.964  1.00  0.00           H  
ATOM   3952  CG  MET   253      28.376  49.261  77.350  1.00  0.00           C  
ATOM   3953  HG2 MET   253      28.400  50.013  78.139  1.00  0.00           H  
ATOM   3954  HG3 MET   253      28.930  49.760  76.555  1.00  0.00           H  
ATOM   3955  SD  MET   253      26.728  49.021  76.686  1.00  0.00           S  
ATOM   3956  CE  MET   253      25.695  48.858  78.146  1.00  0.00           C  
ATOM   3957  HE1 MET   253      26.030  48.045  78.790  1.00  0.00           H  
ATOM   3958  HE2 MET   253      25.776  49.782  78.718  1.00  0.00           H  
ATOM   3959  HE3 MET   253      24.624  48.813  77.949  1.00  0.00           H  
ATOM   3960  C   MET   253      28.867  48.731  80.320  1.00  0.00           C  
ATOM   3961  O   MET   253      28.783  49.855  80.870  1.00  0.00           O  
ATOM   3962  N   ARG   254      28.067  47.753  80.837  1.00  0.00           N  
ATOM   3963  H   ARG   254      28.277  46.818  80.517  1.00  0.00           H  
ATOM   3964  CA  ARG   254      26.918  48.032  81.711  1.00  0.00           C  
ATOM   3965  HA  ARG   254      26.375  48.929  81.414  1.00  0.00           H  
ATOM   3966  CB  ARG   254      25.916  46.858  81.476  1.00  0.00           C  
ATOM   3967  HB2 ARG   254      25.684  46.694  80.424  1.00  0.00           H  
ATOM   3968  HB3 ARG   254      26.289  45.912  81.869  1.00  0.00           H  
ATOM   3969  CG  ARG   254      24.530  47.161  82.071  1.00  0.00           C  
ATOM   3970  HG2 ARG   254      24.055  46.191  82.215  1.00  0.00           H  
ATOM   3971  HG3 ARG   254      24.726  47.597  83.050  1.00  0.00           H  
ATOM   3972  CD  ARG   254      23.595  48.006  81.256  1.00  0.00           C  
ATOM   3973  HD2 ARG   254      23.931  49.012  81.004  1.00  0.00           H  
ATOM   3974  HD3 ARG   254      23.388  47.437  80.349  1.00  0.00           H  
ATOM   3975  NE  ARG   254      22.390  48.128  82.000  1.00  0.00           N  
ATOM   3976  HE  ARG   254      22.409  48.816  82.740  1.00  0.00           H  
ATOM   3977  CZ  ARG   254      21.321  47.387  81.955  1.00  0.00           C  
ATOM   3978  NH1 ARG   254      21.173  46.517  81.079  1.00  0.00           N  
ATOM   3979 HH11 ARG   254      21.769  46.173  80.340  1.00  0.00           H  
ATOM   3980 HH12 ARG   254      20.284  46.044  81.148  1.00  0.00           H  
ATOM   3981  NH2 ARG   254      20.237  47.709  82.629  1.00  0.00           N  
ATOM   3982 HH21 ARG   254      20.327  48.356  83.399  1.00  0.00           H  
ATOM   3983 HH22 ARG   254      19.412  47.136  82.521  1.00  0.00           H  
ATOM   3984  C   ARG   254      27.366  48.062  83.217  1.00  0.00           C  
ATOM   3985  O   ARG   254      26.581  48.425  84.073  1.00  0.00           O  
ATOM   3986  N   GLN   255      28.626  47.802  83.487  1.00  0.00           N  
ATOM   3987  H   GLN   255      29.058  47.486  82.630  1.00  0.00           H  
ATOM   3988  CA  GLN   255      29.343  47.539  84.798  1.00  0.00           C  
ATOM   3989  HA  GLN   255      30.353  47.251  84.503  1.00  0.00           H  
ATOM   3990  CB  GLN   255      29.539  48.880  85.658  1.00  0.00           C  
ATOM   3991  HB2 GLN   255      28.594  49.095  86.157  1.00  0.00           H  
ATOM   3992  HB3 GLN   255      30.330  48.793  86.402  1.00  0.00           H  
ATOM   3993  CG  GLN   255      29.857  50.095  84.850  1.00  0.00           C  
ATOM   3994  HG2 GLN   255      29.087  50.257  84.096  1.00  0.00           H  
ATOM   3995  HG3 GLN   255      29.905  50.950  85.524  1.00  0.00           H  
ATOM   3996  CD  GLN   255      31.145  50.108  83.964  1.00  0.00           C  
ATOM   3997  OE1 GLN   255      32.233  49.631  84.371  1.00  0.00           O  
ATOM   3998  NE2 GLN   255      31.028  50.560  82.703  1.00  0.00           N  
ATOM   3999 HE21 GLN   255      31.631  50.038  82.083  1.00  0.00           H  
ATOM   4000 HE22 GLN   255      30.094  50.728  82.356  1.00  0.00           H  
ATOM   4001  C   GLN   255      28.743  46.382  85.603  1.00  0.00           C  
ATOM   4002  O   GLN   255      27.511  46.160  85.633  1.00  0.00           O  
ATOM   4003  N   PRO   256      29.580  45.498  86.304  1.00  0.00           N  
ATOM   4004  CD  PRO   256      31.002  45.426  86.269  1.00  0.00           C  
ATOM   4005  HD2 PRO   256      31.453  46.408  86.408  1.00  0.00           H  
ATOM   4006  HD3 PRO   256      31.299  44.905  85.359  1.00  0.00           H  
ATOM   4007  CG  PRO   256      31.409  44.443  87.396  1.00  0.00           C  
ATOM   4008  HG2 PRO   256      31.558  45.149  88.213  1.00  0.00           H  
ATOM   4009  HG3 PRO   256      32.344  43.935  87.157  1.00  0.00           H  
ATOM   4010  CB  PRO   256      30.198  43.553  87.486  1.00  0.00           C  
ATOM   4011  HB2 PRO   256      30.131  42.919  88.369  1.00  0.00           H  
ATOM   4012  HB3 PRO   256      30.412  42.882  86.654  1.00  0.00           H  
ATOM   4013  CA  PRO   256      29.009  44.471  87.224  1.00  0.00           C  
ATOM   4014  HA  PRO   256      28.184  43.927  86.765  1.00  0.00           H  
ATOM   4015  C   PRO   256      28.435  45.045  88.523  1.00  0.00           C  
ATOM   4016  O   PRO   256      28.896  46.125  88.909  1.00  0.00           O  
ATOM   4017  N   GLY   257      27.472  44.281  89.125  1.00  0.00           N  
ATOM   4018  H   GLY   257      27.381  43.430  88.590  1.00  0.00           H  
ATOM   4019  CA  GLY   257      26.483  44.757  90.096  1.00  0.00           C  
ATOM   4020  HA2 GLY   257      26.307  43.892  90.735  1.00  0.00           H  
ATOM   4021  HA3 GLY   257      26.874  45.537  90.749  1.00  0.00           H  
ATOM   4022  C   GLY   257      25.219  45.348  89.363  1.00  0.00           C  
ATOM   4023  O   GLY   257      24.751  46.429  89.718  1.00  0.00           O  
ATOM   4024  OXT GLY   257      24.684  44.635  88.537  1.00  0.00           O  
TER    4025      GLY   257 
ATOM   4025  O3  UNK   258      31.016  33.518  45.471  1.00  0.00           O  
ATOM   4026  H38 UNK   258      31.118  33.095  46.341  1.00  0.00           H  
ATOM   4027  C26 UNK   258      30.942  32.522  44.434  1.00  0.00           C  
ATOM   4028  H36 UNK   258      30.714  32.982  43.464  1.00  0.00           H  
ATOM   4029  H37 UNK   258      31.920  32.051  44.273  1.00  0.00           H  
ATOM   4030  C24 UNK   258      29.916  31.401  44.825  1.00  0.00           C  
ATOM   4031  C25 UNK   258      28.516  32.037  45.078  1.00  0.00           C  
ATOM   4032  H33 UNK   258      28.509  32.871  45.791  1.00  0.00           H  
ATOM   4033  H34 UNK   258      27.909  31.312  45.633  1.00  0.00           H  
ATOM   4034  H35 UNK   258      28.086  32.444  44.154  1.00  0.00           H  
ATOM   4035  C19 UNK   258      29.856  30.366  43.585  1.00  0.00           C  
ATOM   4036  H5  UNK   258      30.935  30.304  43.393  1.00  0.00           H  
ATOM   4037  C18 UNK   258      29.390  30.979  42.214  1.00  0.00           C  
ATOM   4038  H27 UNK   258      28.317  31.194  42.142  1.00  0.00           H  
ATOM   4039  H28 UNK   258      29.860  31.969  42.174  1.00  0.00           H  
ATOM   4040  C17 UNK   258      29.830  30.076  41.044  1.00  0.00           C  
ATOM   4041  H25 UNK   258      29.437  30.435  40.086  1.00  0.00           H  
ATOM   4042  H26 UNK   258      30.922  30.184  41.029  1.00  0.00           H  
ATOM   4043  C16 UNK   258      29.368  28.616  41.137  1.00  0.00           C  
ATOM   4044  C34 UNK   258      27.753  28.688  40.934  1.00  0.00           C  
ATOM   4045  H45 UNK   258      27.211  29.403  41.565  1.00  0.00           H  
ATOM   4046  H46 UNK   258      27.349  27.675  41.054  1.00  0.00           H  
ATOM   4047  H47 UNK   258      27.480  29.143  39.974  1.00  0.00           H  
ATOM   4048  C11 UNK   258      29.904  27.562  40.015  1.00  0.00           C  
ATOM   4049  C40 UNK   258      31.482  27.329  40.067  1.00  0.00           C  
ATOM   4050  H56 UNK   258      31.782  26.733  40.939  1.00  0.00           H  
ATOM   4051  H57 UNK   258      32.063  28.238  40.264  1.00  0.00           H  
ATOM   4052  H58 UNK   258      31.891  26.824  39.183  1.00  0.00           H  
ATOM   4053  C10 UNK   258      29.518  28.008  38.580  1.00  0.00           C  
ATOM   4054  H20 UNK   258      28.627  28.613  38.370  1.00  0.00           H  
ATOM   4055  H21 UNK   258      30.192  28.828  38.303  1.00  0.00           H  
ATOM   4056  C9  UNK   258      29.461  26.921  37.496  1.00  0.00           C  
ATOM   4057  H3  UNK   258      30.456  26.467  37.423  1.00  0.00           H  
ATOM   4058  O11 UNK   258      29.077  27.526  36.282  1.00  0.00           O  
ATOM   4059  H59 UNK   258      29.695  28.276  36.242  1.00  0.00           H  
ATOM   4060  C8  UNK   258      28.571  25.740  37.882  1.00  0.00           C  
ATOM   4061  C41 UNK   258      27.098  26.325  38.101  1.00  0.00           C  
ATOM   4062  O12 UNK   258      26.212  25.162  38.421  1.00  0.00           O  
ATOM   4063  C42 UNK   258      25.145  25.041  37.623  1.00  0.00           C  
ATOM   4064  O13 UNK   258      24.843  25.633  36.613  1.00  0.00           O  
ATOM   4065  C43 UNK   258      24.398  23.794  37.877  1.00  0.00           C  
ATOM   4066  H62 UNK   258      24.815  23.249  38.733  1.00  0.00           H  
ATOM   4067  H63 UNK   258      24.513  23.334  36.887  1.00  0.00           H  
ATOM   4068  H64 UNK   258      23.332  24.024  37.996  1.00  0.00           H  
ATOM   4069  H60 UNK   258      26.748  26.960  37.277  1.00  0.00           H  
ATOM   4070  H61 UNK   258      27.082  26.935  39.013  1.00  0.00           H  
ATOM   4071  C7  UNK   258      28.615  24.574  36.791  1.00  0.00           C  
ATOM   4072  H2  UNK   258      27.856  23.842  37.094  1.00  0.00           H  
ATOM   4073  O14 UNK   258      28.330  25.186  35.516  1.00  0.00           O  
ATOM   4074  H65 UNK   258      28.494  26.145  35.534  1.00  0.00           H  
ATOM   4075  C6  UNK   258      29.903  23.704  36.670  1.00  0.00           C  
ATOM   4076  O2  UNK   258      29.523  22.717  35.710  1.00  0.00           O  
ATOM   4077  C5  UNK   258      30.372  22.291  34.703  1.00  0.00           C  
ATOM   4078  C3  UNK   258      29.827  21.058  33.963  1.00  0.00           C  
ATOM   4079  C2  UNK   258      28.902  20.274  34.538  1.00  0.00           C  
ATOM   4080  C1  UNK   258      28.292  19.058  33.867  1.00  0.00           C  
ATOM   4081  H13 UNK   258      28.810  18.651  32.990  1.00  0.00           H  
ATOM   4082  H14 UNK   258      27.241  19.273  33.637  1.00  0.00           H  
ATOM   4083  H15 UNK   258      28.283  18.223  34.579  1.00  0.00           H  
ATOM   4084  H16 UNK   258      28.535  20.396  35.555  1.00  0.00           H  
ATOM   4085  C4  UNK   258      30.342  20.750  32.569  1.00  0.00           C  
ATOM   4086  H17 UNK   258      29.495  20.841  31.877  1.00  0.00           H  
ATOM   4087  H18 UNK   258      30.770  19.741  32.548  1.00  0.00           H  
ATOM   4088  H19 UNK   258      31.182  21.399  32.295  1.00  0.00           H  
ATOM   4089  O1  UNK   258      31.345  22.949  34.397  1.00  0.00           O  
ATOM   4090  H1  UNK   258      30.619  24.468  36.342  1.00  0.00           H  
ATOM   4091  C37 UNK   258      30.299  23.074  37.964  1.00  0.00           C  
ATOM   4092  C38 UNK   258      29.293  22.051  38.510  1.00  0.00           C  
ATOM   4093  H50 UNK   258      28.329  22.504  38.772  1.00  0.00           H  
ATOM   4094  H51 UNK   258      29.659  21.731  39.493  1.00  0.00           H  
ATOM   4095  H52 UNK   258      29.043  21.149  37.937  1.00  0.00           H  
ATOM   4096  C39 UNK   258      31.678  22.404  37.845  1.00  0.00           C  
ATOM   4097  H53 UNK   258      32.076  21.975  38.773  1.00  0.00           H  
ATOM   4098  H54 UNK   258      32.475  23.069  37.491  1.00  0.00           H  
ATOM   4099  H55 UNK   258      31.624  21.547  37.162  1.00  0.00           H  
ATOM   4100  C36 UNK   258      30.409  24.176  38.995  1.00  0.00           C  
ATOM   4101  H48 UNK   258      30.680  23.675  39.932  1.00  0.00           H  
ATOM   4102  H49 UNK   258      31.317  24.753  38.779  1.00  0.00           H  
ATOM   4103  C35 UNK   258      29.100  25.079  39.210  1.00  0.00           C  
ATOM   4104  H12 UNK   258      28.327  24.431  39.641  1.00  0.00           H  
ATOM   4105  C12 UNK   258      29.439  26.094  40.338  1.00  0.00           C  
ATOM   4106  C13 UNK   258      29.243  25.687  41.624  1.00  0.00           C  
ATOM   4107  H22 UNK   258      28.806  24.710  41.822  1.00  0.00           H  
ATOM   4108  C14 UNK   258      29.271  26.570  42.825  1.00  0.00           C  
ATOM   4109  H23 UNK   258      29.964  26.091  43.527  1.00  0.00           H  
ATOM   4110  H24 UNK   258      28.329  26.359  43.346  1.00  0.00           H  
ATOM   4111  C15 UNK   258      29.670  28.096  42.573  1.00  0.00           C  
ATOM   4112  H4  UNK   258      30.766  28.135  42.549  1.00  0.00           H  
ATOM   4113  C20 UNK   258      29.350  28.932  43.907  1.00  0.00           C  
ATOM   4114  C33 UNK   258      27.791  29.063  44.104  1.00  0.00           C  
ATOM   4115  H42 UNK   258      27.511  29.962  43.542  1.00  0.00           H  
ATOM   4116  H43 UNK   258      27.525  29.154  45.164  1.00  0.00           H  
ATOM   4117  H44 UNK   258      27.262  28.213  43.655  1.00  0.00           H  
ATOM   4118  C21 UNK   258      29.902  28.375  45.356  1.00  0.00           C  
ATOM   4119  H29 UNK   258      30.920  27.973  45.280  1.00  0.00           H  
ATOM   4120  H30 UNK   258      29.277  27.492  45.545  1.00  0.00           H  
ATOM   4121  C22 UNK   258      29.743  29.395  46.475  1.00  0.00           C  
ATOM   4122  H31 UNK   258      30.179  28.984  47.395  1.00  0.00           H  
ATOM   4123  H32 UNK   258      28.734  29.633  46.834  1.00  0.00           H  
ATOM   4124  C23 UNK   258      30.451  30.703  46.161  1.00  0.00           C  
ATOM   4125  H6  UNK   258      31.453  30.282  46.014  1.00  0.00           H  
ATOM   4126  O4  UNK   258      30.356  31.544  47.374  1.00  0.00           O  
ATOM   4127  C27 UNK   258      31.460  31.788  48.237  1.00  0.00           C  
ATOM   4128  H7  UNK   258      31.166  32.545  48.973  1.00  0.00           H  
ATOM   4129  O5  UNK   258      32.534  32.397  47.499  1.00  0.00           O  
ATOM   4130  C28 UNK   258      31.878  30.443  48.881  1.00  0.00           C  
ATOM   4131  H8  UNK   258      31.958  29.730  48.051  1.00  0.00           H  
ATOM   4132  O10 UNK   258      30.870  30.112  49.792  1.00  0.00           O  
ATOM   4133  H41 UNK   258      30.246  30.851  49.905  1.00  0.00           H  
ATOM   4134  C29 UNK   258      33.254  30.588  49.583  1.00  0.00           C  
ATOM   4135  H9  UNK   258      33.078  31.206  50.472  1.00  0.00           H  
ATOM   4136  O9  UNK   258      33.860  29.302  50.008  1.00  0.00           O  
ATOM   4137  H40 UNK   258      34.789  29.589  49.973  1.00  0.00           H  
ATOM   4138  C30 UNK   258      34.320  31.212  48.630  1.00  0.00           C  
ATOM   4139  H10 UNK   258      34.359  30.503  47.794  1.00  0.00           H  
ATOM   4140  O8  UNK   258      35.578  31.276  49.232  1.00  0.00           O  
ATOM   4141  H39 UNK   258      36.264  31.286  48.542  1.00  0.00           H  
ATOM   4142  C31 UNK   258      33.886  32.538  48.077  1.00  0.00           C  
ATOM   4143  H11 UNK   258      33.933  33.263  48.900  1.00  0.00           H  
ATOM   4144  C32 UNK   258      34.867  33.007  47.027  1.00  0.00           C  
ATOM   4145  O7  UNK   258      35.853  32.390  46.841  1.00  0.00           O  
ATOM   4146  O6  UNK   258      34.582  33.960  46.307  1.00  0.00           O  
TER    4147      UNK   258 
ATOM   4147 C116  PA   259      45.513  44.279  58.929  1.00  0.00           C  
ATOM   4148 H16R  PA   259      45.804  43.669  58.071  1.00  0.00           H  
ATOM   4149 H16S  PA   259      44.425  44.335  58.843  1.00  0.00           H  
ATOM   4150 H16T  PA   259      45.714  43.567  59.732  1.00  0.00           H  
ATOM   4151 C115  PA   259      46.160  45.644  58.961  1.00  0.00           C  
ATOM   4152 H15R  PA   259      47.243  45.579  59.083  1.00  0.00           H  
ATOM   4153 H15S  PA   259      45.998  46.157  58.011  1.00  0.00           H  
ATOM   4154 C114  PA   259      45.787  46.375  60.254  1.00  0.00           C  
ATOM   4155 H14R  PA   259      45.710  47.438  60.017  1.00  0.00           H  
ATOM   4156 H14S  PA   259      44.727  46.133  60.348  1.00  0.00           H  
ATOM   4157 C113  PA   259      46.343  45.799  61.596  1.00  0.00           C  
ATOM   4158 H13R  PA   259      46.135  44.732  61.698  1.00  0.00           H  
ATOM   4159 H13S  PA   259      47.434  45.851  61.585  1.00  0.00           H  
ATOM   4160 C112  PA   259      45.611  46.459  62.732  1.00  0.00           C  
ATOM   4161 H12R  PA   259      45.699  47.547  62.764  1.00  0.00           H  
ATOM   4162 H12S  PA   259      44.548  46.217  62.674  1.00  0.00           H  
ATOM   4163 C111  PA   259      45.908  46.012  64.090  1.00  0.00           C  
ATOM   4164 H11R  PA   259      45.162  46.405  64.784  1.00  0.00           H  
ATOM   4165 H11S  PA   259      45.678  44.945  64.128  1.00  0.00           H  
ATOM   4166 C110  PA   259      47.318  46.056  64.683  1.00  0.00           C  
ATOM   4167 H10R  PA   259      47.992  45.327  64.229  1.00  0.00           H  
ATOM   4168 H10S  PA   259      47.756  47.037  64.488  1.00  0.00           H  
ATOM   4169  C19  PA   259      47.372  45.805  66.198  1.00  0.00           C  
ATOM   4170  H9R  PA   259      46.805  46.589  66.705  1.00  0.00           H  
ATOM   4171  H9S  PA   259      46.917  44.841  66.432  1.00  0.00           H  
ATOM   4172  C18  PA   259      48.844  45.803  66.692  1.00  0.00           C  
ATOM   4173  H8R  PA   259      49.432  45.040  66.177  1.00  0.00           H  
ATOM   4174  H8S  PA   259      49.407  46.705  66.445  1.00  0.00           H  
ATOM   4175  C17  PA   259      48.842  45.398  68.181  1.00  0.00           C  
ATOM   4176  H7R  PA   259      48.646  46.258  68.825  1.00  0.00           H  
ATOM   4177  H7S  PA   259      47.940  44.827  68.412  1.00  0.00           H  
ATOM   4178  C16  PA   259      49.962  44.474  68.692  1.00  0.00           C  
ATOM   4179  H6R  PA   259      49.956  43.504  68.189  1.00  0.00           H  
ATOM   4180  H6S  PA   259      50.958  44.893  68.532  1.00  0.00           H  
ATOM   4181  C15  PA   259      49.775  44.254  70.174  1.00  0.00           C  
ATOM   4182  H5R  PA   259      49.714  45.259  70.596  1.00  0.00           H  
ATOM   4183  H5S  PA   259      48.765  43.992  70.494  1.00  0.00           H  
ATOM   4184  C14  PA   259      51.013  43.514  70.741  1.00  0.00           C  
ATOM   4185  H4R  PA   259      50.734  42.474  70.918  1.00  0.00           H  
ATOM   4186  H4S  PA   259      51.874  43.525  70.069  1.00  0.00           H  
ATOM   4187  C13  PA   259      51.581  44.002  72.127  1.00  0.00           C  
ATOM   4188  H3R  PA   259      52.484  43.439  72.373  1.00  0.00           H  
ATOM   4189  H3S  PA   259      51.920  45.033  72.010  1.00  0.00           H  
ATOM   4190  C12  PA   259      50.558  43.979  73.248  1.00  0.00           C  
ATOM   4191  H2R  PA   259      50.956  44.390  74.179  1.00  0.00           H  
ATOM   4192  H2S  PA   259      49.711  44.626  73.012  1.00  0.00           H  
ATOM   4193  C11  PC   260      49.985  42.639  73.625  1.00  0.00           C  
ATOM   4194  O12  PC   260      50.444  41.565  73.289  1.00  0.00           O  
ATOM   4195  O11  PC   260      49.082  42.839  74.685  1.00  0.00           O  
ATOM   4196  C1   PC   260      48.635  41.634  75.344  1.00  0.00           C  
ATOM   4197  HR   PC   260      49.397  40.865  75.202  1.00  0.00           H  
ATOM   4198  HS   PC   260      48.549  41.971  76.381  1.00  0.00           H  
ATOM   4199  C2   PC   260      47.259  41.039  74.866  1.00  0.00           C  
ATOM   4200  HX   PC   260      46.545  41.839  74.652  1.00  0.00           H  
ATOM   4201  C3   PC   260      46.697  40.100  75.971  1.00  0.00           C  
ATOM   4202  HA   PC   260      46.652  40.735  76.859  1.00  0.00           H  
ATOM   4203  HB   PC   260      45.755  39.679  75.612  1.00  0.00           H  
ATOM   4204  O31  PC   260      47.539  38.922  76.112  1.00  0.00           O  
ATOM   4205  P31  PC   260      47.873  38.107  77.473  1.00  0.00           P  
ATOM   4206  O32  PC   260      46.577  37.234  77.833  1.00  0.00           O  
ATOM   4207  C31  PC   260      45.719  37.499  78.940  1.00  0.00           C  
ATOM   4208  H1A  PC   260      46.253  37.629  79.885  1.00  0.00           H  
ATOM   4209  H1B  PC   260      45.290  38.496  78.809  1.00  0.00           H  
ATOM   4210  C32  PC   260      44.636  36.434  79.013  1.00  0.00           C  
ATOM   4211  H2A  PC   260      44.103  36.752  79.911  1.00  0.00           H  
ATOM   4212  H2B  PC   260      44.035  36.557  78.112  1.00  0.00           H  
ATOM   4213  N31  PC   260      44.989  35.028  79.219  1.00  0.00           N  
ATOM   4214  C33  PC   260      45.926  34.368  78.243  1.00  0.00           C  
ATOM   4215  H3A  PC   260      46.814  35.003  78.264  1.00  0.00           H  
ATOM   4216  H3B  PC   260      46.110  33.410  78.731  1.00  0.00           H  
ATOM   4217  H3C  PC   260      45.381  34.311  77.299  1.00  0.00           H  
ATOM   4218  C34  PC   260      45.682  34.960  80.582  1.00  0.00           C  
ATOM   4219  H4A  PC   260      45.182  35.597  81.313  1.00  0.00           H  
ATOM   4220  H4B  PC   260      45.874  33.960  80.975  1.00  0.00           H  
ATOM   4221  H4C  PC   260      46.612  35.472  80.332  1.00  0.00           H  
ATOM   4222  C35  PC   260      43.718  34.245  79.297  1.00  0.00           C  
ATOM   4223  H5A  PC   260      43.869  33.253  79.725  1.00  0.00           H  
ATOM   4224  H5B  PC   260      43.379  34.103  78.270  1.00  0.00           H  
ATOM   4225  H5C  PC   260      42.975  34.899  79.757  1.00  0.00           H  
ATOM   4226  O33  PC   260      48.930  37.104  77.076  1.00  0.00           O  
ATOM   4227  O34  PC   260      48.060  39.101  78.538  1.00  0.00           O  
ATOM   4228  O21  PC   260      47.459  40.330  73.651  1.00  0.00           O  
ATOM   4229  C21  PC   260      47.650  40.975  72.487  1.00  0.00           C  
ATOM   4230  O22  PC   260      47.315  42.086  72.302  1.00  0.00           O  
ATOM   4231  C12  OL   261      48.122  40.078  71.443  1.00  0.00           C  
ATOM   4232  H2R  OL   261      47.456  39.213  71.456  1.00  0.00           H  
ATOM   4233  H2S  OL   261      49.086  39.671  71.756  1.00  0.00           H  
ATOM   4234  C13  OL   261      48.279  40.598  69.966  1.00  0.00           C  
ATOM   4235  H3R  OL   261      49.216  41.143  70.092  1.00  0.00           H  
ATOM   4236  H3S  OL   261      47.462  41.284  69.734  1.00  0.00           H  
ATOM   4237  C14  OL   261      48.349  39.479  68.946  1.00  0.00           C  
ATOM   4238  H4R  OL   261      47.573  38.724  69.090  1.00  0.00           H  
ATOM   4239  H4S  OL   261      49.278  38.984  69.237  1.00  0.00           H  
ATOM   4240  C15  OL   261      48.286  40.010  67.551  1.00  0.00           C  
ATOM   4241  H5R  OL   261      48.477  39.255  66.786  1.00  0.00           H  
ATOM   4242  H5S  OL   261      49.015  40.810  67.404  1.00  0.00           H  
ATOM   4243  C16  OL   261      46.887  40.567  67.167  1.00  0.00           C  
ATOM   4244  H6R  OL   261      46.373  41.208  67.887  1.00  0.00           H  
ATOM   4245  H6S  OL   261      46.237  39.691  67.120  1.00  0.00           H  
ATOM   4246  C17  OL   261      46.761  41.387  65.906  1.00  0.00           C  
ATOM   4247  H7R  OL   261      47.195  42.368  66.111  1.00  0.00           H  
ATOM   4248  H7S  OL   261      45.730  41.656  65.665  1.00  0.00           H  
ATOM   4249  C18  OL   261      47.548  40.769  64.712  1.00  0.00           C  
ATOM   4250  H8R  OL   261      47.221  39.742  64.538  1.00  0.00           H  
ATOM   4251  H8S  OL   261      48.627  40.926  64.779  1.00  0.00           H  
ATOM   4252  C19  OL   261      47.265  41.446  63.481  1.00  0.00           C  
ATOM   4253  H9R  OL   261      47.250  42.512  63.693  1.00  0.00           H  
ATOM   4254 C110  OL   261      47.038  41.085  62.181  1.00  0.00           C  
ATOM   4255 H10R  OL   261      47.100  41.819  61.381  1.00  0.00           H  
ATOM   4256 C111  OL   261      47.040  39.577  61.753  1.00  0.00           C  
ATOM   4257 H11R  OL   261      46.811  38.785  62.468  1.00  0.00           H  
ATOM   4258 H11S  OL   261      47.969  39.316  61.242  1.00  0.00           H  
ATOM   4259 C112  OL   261      45.826  39.381  60.796  1.00  0.00           C  
ATOM   4260 H12R  OL   261      45.870  39.977  59.882  1.00  0.00           H  
ATOM   4261 H12S  OL   261      44.848  39.668  61.190  1.00  0.00           H  
ATOM   4262 C113  OL   261      45.604  37.909  60.399  1.00  0.00           C  
ATOM   4263 H13R  OL   261      44.662  37.892  59.846  1.00  0.00           H  
ATOM   4264 H13S  OL   261      45.396  37.330  61.301  1.00  0.00           H  
ATOM   4265 C114  OL   261      46.772  37.218  59.604  1.00  0.00           C  
ATOM   4266 H14R  OL   261      46.619  36.181  59.298  1.00  0.00           H  
ATOM   4267 H14S  OL   261      47.612  37.188  60.302  1.00  0.00           H  
ATOM   4268 C115  OL   261      47.247  38.110  58.382  1.00  0.00           C  
ATOM   4269 H15R  OL   261      48.111  37.647  57.901  1.00  0.00           H  
ATOM   4270 H15S  OL   261      47.606  39.090  58.703  1.00  0.00           H  
ATOM   4271 C116  OL   261      46.202  38.199  57.248  1.00  0.00           C  
ATOM   4272 H16R  OL   261      45.322  38.462  57.838  1.00  0.00           H  
ATOM   4273 H16S  OL   261      45.864  37.236  56.861  1.00  0.00           H  
ATOM   4274 C117  OL   261      46.327  39.147  56.106  1.00  0.00           C  
ATOM   4275 H17R  OL   261      45.457  38.916  55.489  1.00  0.00           H  
ATOM   4276 H17S  OL   261      47.158  38.909  55.438  1.00  0.00           H  
ATOM   4277 C118  OL   261      46.600  40.547  56.532  1.00  0.00           C  
ATOM   4278 H18R  OL   261      45.809  40.974  57.153  1.00  0.00           H  
ATOM   4279 H18S  OL   261      46.647  41.261  55.707  1.00  0.00           H  
ATOM   4280 H18T  OL   261      47.540  40.754  57.047  1.00  0.00           H  
TER    4281       OL   261 
ATOM   4281 C116  PA   262      -2.224  30.463  54.394  1.00  0.00           C  
ATOM   4282 H16R  PA   262      -1.197  30.376  54.030  1.00  0.00           H  
ATOM   4283 H16S  PA   262      -2.601  31.330  53.847  1.00  0.00           H  
ATOM   4284 H16T  PA   262      -2.917  29.769  53.912  1.00  0.00           H  
ATOM   4285 C115  PA   262      -2.389  30.599  55.942  1.00  0.00           C  
ATOM   4286 H15R  PA   262      -2.181  29.642  56.426  1.00  0.00           H  
ATOM   4287 H15S  PA   262      -1.596  31.292  56.229  1.00  0.00           H  
ATOM   4288 C114  PA   262      -3.757  31.197  56.373  1.00  0.00           C  
ATOM   4289 H14R  PA   262      -3.928  32.010  55.665  1.00  0.00           H  
ATOM   4290 H14S  PA   262      -4.479  30.478  55.980  1.00  0.00           H  
ATOM   4291 C113  PA   262      -3.908  31.521  57.863  1.00  0.00           C  
ATOM   4292 H13R  PA   262      -3.464  30.727  58.467  1.00  0.00           H  
ATOM   4293 H13S  PA   262      -3.140  32.263  58.093  1.00  0.00           H  
ATOM   4294 C112  PA   262      -5.362  31.897  58.321  1.00  0.00           C  
ATOM   4295 H12R  PA   262      -5.622  32.936  58.109  1.00  0.00           H  
ATOM   4296 H12S  PA   262      -6.128  31.183  58.011  1.00  0.00           H  
ATOM   4297 C111  PA   262      -5.572  32.100  59.788  1.00  0.00           C  
ATOM   4298 H11R  PA   262      -4.852  32.840  60.144  1.00  0.00           H  
ATOM   4299 H11S  PA   262      -6.532  32.545  60.058  1.00  0.00           H  
ATOM   4300 C110  PA   262      -5.273  30.781  60.485  1.00  0.00           C  
ATOM   4301 H10R  PA   262      -5.827  29.920  60.103  1.00  0.00           H  
ATOM   4302 H10S  PA   262      -4.220  30.494  60.523  1.00  0.00           H  
ATOM   4303  C19  PA   262      -5.613  30.970  62.016  1.00  0.00           C  
ATOM   4304  H9R  PA   262      -6.629  31.362  62.103  1.00  0.00           H  
ATOM   4305  H9S  PA   262      -5.428  29.987  62.453  1.00  0.00           H  
ATOM   4306  C18  PA   262      -4.637  31.890  62.707  1.00  0.00           C  
ATOM   4307  H8R  PA   262      -3.638  31.452  62.666  1.00  0.00           H  
ATOM   4308  H8S  PA   262      -4.677  32.935  62.390  1.00  0.00           H  
ATOM   4309  C17  PA   262      -4.976  31.956  64.214  1.00  0.00           C  
ATOM   4310  H7R  PA   262      -5.683  32.783  64.310  1.00  0.00           H  
ATOM   4311  H7S  PA   262      -5.367  31.032  64.644  1.00  0.00           H  
ATOM   4312  C16  PA   262      -3.872  32.571  65.007  1.00  0.00           C  
ATOM   4313  H6R  PA   262      -2.911  32.231  64.617  1.00  0.00           H  
ATOM   4314  H6S  PA   262      -3.931  33.651  64.858  1.00  0.00           H  
ATOM   4315  C15  PA   262      -3.751  32.262  66.533  1.00  0.00           C  
ATOM   4316  H5R  PA   262      -4.701  32.488  67.022  1.00  0.00           H  
ATOM   4317  H5S  PA   262      -3.665  31.191  66.725  1.00  0.00           H  
ATOM   4318  C14  PA   262      -2.609  33.028  67.270  1.00  0.00           C  
ATOM   4319  H4R  PA   262      -1.670  32.806  66.758  1.00  0.00           H  
ATOM   4320  H4S  PA   262      -2.567  34.086  67.005  1.00  0.00           H  
ATOM   4321  C13  PA   262      -2.563  32.855  68.818  1.00  0.00           C  
ATOM   4322  H3R  PA   262      -3.145  31.973  69.096  1.00  0.00           H  
ATOM   4323  H3S  PA   262      -1.560  32.692  69.219  1.00  0.00           H  
ATOM   4324  C12  PA   262      -3.136  33.923  69.700  1.00  0.00           C  
ATOM   4325  H2R  PA   262      -2.752  34.911  69.438  1.00  0.00           H  
ATOM   4326  H2S  PA   262      -4.203  34.137  69.609  1.00  0.00           H  
ATOM   4327  C11  PC   263      -2.950  33.543  71.133  1.00  0.00           C  
ATOM   4328  O12  PC   263      -3.061  34.290  72.113  1.00  0.00           O  
ATOM   4329  O11  PC   263      -2.749  32.261  71.314  1.00  0.00           O  
ATOM   4330  C1   PC   263      -2.451  31.932  72.700  1.00  0.00           C  
ATOM   4331  HR   PC   263      -1.554  32.422  73.089  1.00  0.00           H  
ATOM   4332  HS   PC   263      -3.280  32.150  73.378  1.00  0.00           H  
ATOM   4333  C2   PC   263      -2.378  30.419  72.689  1.00  0.00           C  
ATOM   4334  HX   PC   263      -3.368  30.158  72.308  1.00  0.00           H  
ATOM   4335  C3   PC   263      -2.103  29.866  74.128  1.00  0.00           C  
ATOM   4336  HA   PC   263      -3.004  29.734  74.733  1.00  0.00           H  
ATOM   4337  HB   PC   263      -1.488  28.963  74.118  1.00  0.00           H  
ATOM   4338  O31  PC   263      -1.322  30.806  74.808  1.00  0.00           O  
ATOM   4339  P31  PC   263      -0.659  30.531  76.228  1.00  0.00           P  
ATOM   4340  O32  PC   263       0.086  31.959  76.421  1.00  0.00           O  
ATOM   4341  C31  PC   263      -0.695  33.130  76.607  1.00  0.00           C  
ATOM   4342  H1A  PC   263      -0.064  33.959  76.279  1.00  0.00           H  
ATOM   4343  H1B  PC   263      -1.628  33.122  76.038  1.00  0.00           H  
ATOM   4344  C32  PC   263      -1.029  33.357  78.093  1.00  0.00           C  
ATOM   4345  H2A  PC   263      -1.508  34.334  78.168  1.00  0.00           H  
ATOM   4346  H2B  PC   263      -1.846  32.707  78.409  1.00  0.00           H  
ATOM   4347  N31  PC   263      -0.018  33.278  79.217  1.00  0.00           N  
ATOM   4348  C33  PC   263      -0.525  33.944  80.456  1.00  0.00           C  
ATOM   4349  H3A  PC   263       0.211  34.044  81.255  1.00  0.00           H  
ATOM   4350  H3B  PC   263      -0.846  34.939  80.143  1.00  0.00           H  
ATOM   4351  H3C  PC   263      -1.370  33.384  80.857  1.00  0.00           H  
ATOM   4352  C34  PC   263       0.260  31.826  79.516  1.00  0.00           C  
ATOM   4353  H4A  PC   263       1.060  31.884  80.256  1.00  0.00           H  
ATOM   4354  H4B  PC   263      -0.648  31.301  79.813  1.00  0.00           H  
ATOM   4355  H4C  PC   263       0.716  31.395  78.623  1.00  0.00           H  
ATOM   4356  C35  PC   263       1.230  33.961  78.754  1.00  0.00           C  
ATOM   4357  H5A  PC   263       1.373  33.551  77.753  1.00  0.00           H  
ATOM   4358  H5B  PC   263       2.038  33.681  79.431  1.00  0.00           H  
ATOM   4359  H5C  PC   263       0.986  35.014  78.901  1.00  0.00           H  
ATOM   4360  O33  PC   263      -1.735  30.418  77.252  1.00  0.00           O  
ATOM   4361  O34  PC   263       0.352  29.552  76.131  1.00  0.00           O  
ATOM   4362  O21  PC   263      -1.301  30.072  71.893  1.00  0.00           O  
ATOM   4363  C21  PC   263      -1.360  28.782  71.357  1.00  0.00           C  
ATOM   4364  O22  PC   263      -2.061  27.868  71.707  1.00  0.00           O  
ATOM   4365  C12  OL   264      -0.363  28.690  70.216  1.00  0.00           C  
ATOM   4366  H2R  OL   264      -0.446  27.670  69.835  1.00  0.00           H  
ATOM   4367  H2S  OL   264       0.708  28.711  70.425  1.00  0.00           H  
ATOM   4368  C13  OL   264      -0.685  29.564  69.057  1.00  0.00           C  
ATOM   4369  H3R  OL   264      -1.270  30.438  69.350  1.00  0.00           H  
ATOM   4370  H3S  OL   264      -1.452  29.038  68.484  1.00  0.00           H  
ATOM   4371  C14  OL   264       0.557  29.926  68.181  1.00  0.00           C  
ATOM   4372  H4R  OL   264       0.944  28.985  67.785  1.00  0.00           H  
ATOM   4373  H4S  OL   264       1.292  30.270  68.911  1.00  0.00           H  
ATOM   4374  C15  OL   264       0.355  31.104  67.245  1.00  0.00           C  
ATOM   4375  H5R  OL   264       0.172  31.906  67.963  1.00  0.00           H  
ATOM   4376  H5S  OL   264      -0.526  30.951  66.618  1.00  0.00           H  
ATOM   4377  C16  OL   264       1.550  31.334  66.311  1.00  0.00           C  
ATOM   4378  H6R  OL   264       1.250  32.077  65.569  1.00  0.00           H  
ATOM   4379  H6S  OL   264       1.753  30.500  65.637  1.00  0.00           H  
ATOM   4380  C17  OL   264       2.957  31.584  66.943  1.00  0.00           C  
ATOM   4381  H7R  OL   264       3.336  30.702  67.464  1.00  0.00           H  
ATOM   4382  H7S  OL   264       2.804  32.369  67.686  1.00  0.00           H  
ATOM   4383  C18  OL   264       4.040  31.830  65.902  1.00  0.00           C  
ATOM   4384  H8R  OL   264       3.815  31.245  65.008  1.00  0.00           H  
ATOM   4385  H8S  OL   264       5.023  31.492  66.237  1.00  0.00           H  
ATOM   4386  C19  OL   264       4.095  33.302  65.496  1.00  0.00           C  
ATOM   4387  H9R  OL   264       3.454  33.610  64.674  1.00  0.00           H  
ATOM   4388 C110  OL   264       5.058  34.105  65.993  1.00  0.00           C  
ATOM   4389 H10R  OL   264       5.100  35.097  65.552  1.00  0.00           H  
ATOM   4390 C111  OL   264       5.967  33.835  67.149  1.00  0.00           C  
ATOM   4391 H11R  OL   264       6.974  33.551  66.838  1.00  0.00           H  
ATOM   4392 H11S  OL   264       5.644  32.982  67.750  1.00  0.00           H  
ATOM   4393 C112  OL   264       6.035  35.015  68.043  1.00  0.00           C  
ATOM   4394 H12R  OL   264       5.007  34.957  68.408  1.00  0.00           H  
ATOM   4395 H12S  OL   264       6.074  35.939  67.463  1.00  0.00           H  
ATOM   4396 C113  OL   264       7.025  34.843  69.180  1.00  0.00           C  
ATOM   4397 H13R  OL   264       6.970  33.778  69.417  1.00  0.00           H  
ATOM   4398 H13S  OL   264       6.727  35.465  70.026  1.00  0.00           H  
ATOM   4399 C114  OL   264       8.574  35.168  68.848  1.00  0.00           C  
ATOM   4400 H14R  OL   264       9.015  34.390  68.222  1.00  0.00           H  
ATOM   4401 H14S  OL   264       9.084  35.292  69.806  1.00  0.00           H  
ATOM   4402 C115  OL   264       8.943  36.499  68.102  1.00  0.00           C  
ATOM   4403 H15R  OL   264       8.766  37.371  68.736  1.00  0.00           H  
ATOM   4404 H15S  OL   264       8.274  36.615  67.247  1.00  0.00           H  
ATOM   4405 C116  OL   264      10.337  36.598  67.608  1.00  0.00           C  
ATOM   4406 H16R  OL   264      10.920  36.439  68.518  1.00  0.00           H  
ATOM   4407 H16S  OL   264      10.616  37.576  67.211  1.00  0.00           H  
ATOM   4408 C117  OL   264      10.798  35.542  66.613  1.00  0.00           C  
ATOM   4409 H17R  OL   264      11.236  34.645  67.058  1.00  0.00           H  
ATOM   4410 H17S  OL   264      11.554  36.057  66.017  1.00  0.00           H  
ATOM   4411 C118  OL   264       9.772  35.197  65.437  1.00  0.00           C  
ATOM   4412 H18R  OL   264       8.863  34.790  65.885  1.00  0.00           H  
ATOM   4413 H18S  OL   264      10.311  34.489  64.804  1.00  0.00           H  
ATOM   4414 H18T  OL   264       9.565  36.206  65.073  1.00  0.00           H  
TER    4415       OL   264 
ATOM   4415 C116  PA   265       6.369  59.857  55.078  1.00  0.00           C  
ATOM   4416 H16R  PA   265       6.876  60.194  54.171  1.00  0.00           H  
ATOM   4417 H16S  PA   265       5.343  60.225  55.150  1.00  0.00           H  
ATOM   4418 H16T  PA   265       6.329  58.766  55.066  1.00  0.00           H  
ATOM   4419 C115  PA   265       7.057  60.291  56.346  1.00  0.00           C  
ATOM   4420 H15R  PA   265       6.684  59.712  57.194  1.00  0.00           H  
ATOM   4421 H15S  PA   265       8.132  60.124  56.442  1.00  0.00           H  
ATOM   4422 C114  PA   265       6.789  61.772  56.714  1.00  0.00           C  
ATOM   4423 H14R  PA   265       7.179  62.426  55.932  1.00  0.00           H  
ATOM   4424 H14S  PA   265       5.704  61.895  56.688  1.00  0.00           H  
ATOM   4425 C113  PA   265       7.337  62.236  58.003  1.00  0.00           C  
ATOM   4426 H13R  PA   265       8.293  61.725  58.136  1.00  0.00           H  
ATOM   4427 H13S  PA   265       7.435  63.319  58.099  1.00  0.00           H  
ATOM   4428 C112  PA   265       6.491  61.672  59.172  1.00  0.00           C  
ATOM   4429 H12R  PA   265       5.493  62.105  59.082  1.00  0.00           H  
ATOM   4430 H12S  PA   265       6.363  60.589  59.115  1.00  0.00           H  
ATOM   4431 C111  PA   265       7.171  61.834  60.611  1.00  0.00           C  
ATOM   4432 H11R  PA   265       7.737  60.928  60.837  1.00  0.00           H  
ATOM   4433 H11S  PA   265       7.876  62.667  60.628  1.00  0.00           H  
ATOM   4434 C110  PA   265       6.048  61.962  61.736  1.00  0.00           C  
ATOM   4435 H10R  PA   265       5.397  62.813  61.524  1.00  0.00           H  
ATOM   4436 H10S  PA   265       5.391  61.116  61.524  1.00  0.00           H  
ATOM   4437  C19  PA   265       6.627  61.872  63.184  1.00  0.00           C  
ATOM   4438  H9R  PA   265       6.821  60.841  63.489  1.00  0.00           H  
ATOM   4439  H9S  PA   265       7.556  62.444  63.240  1.00  0.00           H  
ATOM   4440  C18  PA   265       5.598  62.244  64.235  1.00  0.00           C  
ATOM   4441  H8R  PA   265       5.527  63.308  63.999  1.00  0.00           H  
ATOM   4442  H8S  PA   265       4.619  61.801  64.043  1.00  0.00           H  
ATOM   4443  C17  PA   265       6.095  61.962  65.642  1.00  0.00           C  
ATOM   4444  H7R  PA   265       6.480  60.940  65.635  1.00  0.00           H  
ATOM   4445  H7S  PA   265       6.827  62.757  65.794  1.00  0.00           H  
ATOM   4446  C16  PA   265       5.101  62.004  66.804  1.00  0.00           C  
ATOM   4447  H6R  PA   265       4.544  61.066  66.772  1.00  0.00           H  
ATOM   4448  H6S  PA   265       5.705  61.884  67.706  1.00  0.00           H  
ATOM   4449  C15  PA   265       4.109  63.160  66.898  1.00  0.00           C  
ATOM   4450  H5R  PA   265       4.752  64.043  66.877  1.00  0.00           H  
ATOM   4451  H5S  PA   265       3.670  63.065  65.903  1.00  0.00           H  
ATOM   4452  C14  PA   265       3.116  63.022  68.022  1.00  0.00           C  
ATOM   4453  H4R  PA   265       2.278  63.686  67.802  1.00  0.00           H  
ATOM   4454  H4S  PA   265       2.670  62.045  67.826  1.00  0.00           H  
ATOM   4455  C13  PA   265       3.925  63.213  69.313  1.00  0.00           C  
ATOM   4456  H3R  PA   265       3.785  62.326  69.935  1.00  0.00           H  
ATOM   4457  H3S  PA   265       4.998  63.194  69.107  1.00  0.00           H  
ATOM   4458  C12  PA   265       3.611  64.408  70.140  1.00  0.00           C  
ATOM   4459  H2R  PA   265       3.974  65.262  69.563  1.00  0.00           H  
ATOM   4460  H2S  PA   265       2.558  64.622  70.335  1.00  0.00           H  
ATOM   4461  C11  PC   266       4.334  64.585  71.503  1.00  0.00           C  
ATOM   4462  O12  PC   266       4.143  63.769  72.391  1.00  0.00           O  
ATOM   4463  O11  PC   266       5.124  65.652  71.689  1.00  0.00           O  
ATOM   4464  C1   PC   266       5.856  65.804  72.984  1.00  0.00           C  
ATOM   4465  HR   PC   266       6.133  66.853  73.116  1.00  0.00           H  
ATOM   4466  HS   PC   266       5.171  65.484  73.772  1.00  0.00           H  
ATOM   4467  C2   PC   266       7.082  64.827  72.977  1.00  0.00           C  
ATOM   4468  HX   PC   266       6.842  64.019  72.281  1.00  0.00           H  
ATOM   4469  C3   PC   266       7.238  64.145  74.364  1.00  0.00           C  
ATOM   4470  HA   PC   266       6.412  63.430  74.367  1.00  0.00           H  
ATOM   4471  HB   PC   266       8.224  63.681  74.448  1.00  0.00           H  
ATOM   4472  O31  PC   266       7.136  65.105  75.407  1.00  0.00           O  
ATOM   4473  P31  PC   266       8.277  66.147  75.826  1.00  0.00           P  
ATOM   4474  O32  PC   266       7.908  67.329  74.875  1.00  0.00           O  
ATOM   4475  C31  PC   266       8.791  68.363  74.659  1.00  0.00           C  
ATOM   4476  H1A  PC   266       9.543  68.450  75.447  1.00  0.00           H  
ATOM   4477  H1B  PC   266       9.324  68.169  73.725  1.00  0.00           H  
ATOM   4478  C32  PC   266       7.917  69.608  74.471  1.00  0.00           C  
ATOM   4479  H2A  PC   266       7.387  69.580  73.518  1.00  0.00           H  
ATOM   4480  H2B  PC   266       7.080  69.749  75.157  1.00  0.00           H  
ATOM   4481  N31  PC   266       8.649  70.950  74.463  1.00  0.00           N  
ATOM   4482  C33  PC   266       7.701  72.029  74.077  1.00  0.00           C  
ATOM   4483  H3A  PC   266       7.500  72.020  73.005  1.00  0.00           H  
ATOM   4484  H3B  PC   266       6.869  72.158  74.770  1.00  0.00           H  
ATOM   4485  H3C  PC   266       8.273  72.957  74.138  1.00  0.00           H  
ATOM   4486  C34  PC   266       9.175  71.271  75.861  1.00  0.00           C  
ATOM   4487  H4A  PC   266       9.767  70.431  76.226  1.00  0.00           H  
ATOM   4488  H4B  PC   266       9.766  72.170  75.677  1.00  0.00           H  
ATOM   4489  H4C  PC   266       8.328  71.430  76.531  1.00  0.00           H  
ATOM   4490  C35  PC   266       9.833  70.870  73.621  1.00  0.00           C  
ATOM   4491  H5A  PC   266      10.545  70.201  74.108  1.00  0.00           H  
ATOM   4492  H5B  PC   266      10.127  71.912  73.487  1.00  0.00           H  
ATOM   4493  H5C  PC   266       9.700  70.309  72.695  1.00  0.00           H  
ATOM   4494  O33  PC   266       8.144  66.591  77.248  1.00  0.00           O  
ATOM   4495  O34  PC   266       9.550  65.629  75.403  1.00  0.00           O  
ATOM   4496  O21  PC   266       8.159  65.555  72.420  1.00  0.00           O  
ATOM   4497  C21  PC   266       9.264  64.888  71.991  1.00  0.00           C  
ATOM   4498  O22  PC   266       9.310  63.660  71.790  1.00  0.00           O  
ATOM   4499  C12  OL   267      10.472  65.851  71.842  1.00  0.00           C  
ATOM   4500  H2R  OL   267      10.586  66.403  72.777  1.00  0.00           H  
ATOM   4501  H2S  OL   267      10.177  66.641  71.148  1.00  0.00           H  
ATOM   4502  C13  OL   267      11.786  65.235  71.486  1.00  0.00           C  
ATOM   4503  H3R  OL   267      11.918  64.353  72.117  1.00  0.00           H  
ATOM   4504  H3S  OL   267      12.577  65.947  71.731  1.00  0.00           H  
ATOM   4505  C14  OL   267      12.015  64.758  70.013  1.00  0.00           C  
ATOM   4506  H4R  OL   267      11.823  65.604  69.350  1.00  0.00           H  
ATOM   4507  H4S  OL   267      11.417  63.877  69.772  1.00  0.00           H  
ATOM   4508  C15  OL   267      13.463  64.509  69.683  1.00  0.00           C  
ATOM   4509  H5R  OL   267      14.105  65.244  70.174  1.00  0.00           H  
ATOM   4510  H5S  OL   267      13.612  64.646  68.610  1.00  0.00           H  
ATOM   4511  C16  OL   267      14.064  63.136  69.951  1.00  0.00           C  
ATOM   4512  H6R  OL   267      13.928  63.012  71.027  1.00  0.00           H  
ATOM   4513  H6S  OL   267      15.134  63.115  69.735  1.00  0.00           H  
ATOM   4514  C17  OL   267      13.343  61.984  69.128  1.00  0.00           C  
ATOM   4515  H7R  OL   267      13.690  62.063  68.096  1.00  0.00           H  
ATOM   4516  H7S  OL   267      12.260  62.103  69.207  1.00  0.00           H  
ATOM   4517  C18  OL   267      13.752  60.553  69.456  1.00  0.00           C  
ATOM   4518  H8R  OL   267      13.486  60.325  70.491  1.00  0.00           H  
ATOM   4519  H8S  OL   267      14.787  60.299  69.222  1.00  0.00           H  
ATOM   4520  C19  OL   267      12.837  59.684  68.570  1.00  0.00           C  
ATOM   4521  H9R  OL   267      11.877  59.363  68.969  1.00  0.00           H  
ATOM   4522 C110  OL   267      13.122  59.069  67.425  1.00  0.00           C  
ATOM   4523 H10R  OL   267      12.275  58.570  66.961  1.00  0.00           H  
ATOM   4524 C111  OL   267      14.340  59.208  66.591  1.00  0.00           C  
ATOM   4525 H11R  OL   267      14.776  58.207  66.547  1.00  0.00           H  
ATOM   4526 H11S  OL   267      15.019  59.873  67.128  1.00  0.00           H  
ATOM   4527 C112  OL   267      14.114  59.742  65.172  1.00  0.00           C  
ATOM   4528 H12R  OL   267      13.488  60.636  65.198  1.00  0.00           H  
ATOM   4529 H12S  OL   267      13.478  58.995  64.693  1.00  0.00           H  
ATOM   4530 C113  OL   267      15.353  59.999  64.326  1.00  0.00           C  
ATOM   4531 H13R  OL   267      16.046  59.226  64.663  1.00  0.00           H  
ATOM   4532 H13S  OL   267      15.827  60.951  64.573  1.00  0.00           H  
ATOM   4533 C114  OL   267      15.146  59.862  62.859  1.00  0.00           C  
ATOM   4534 H14R  OL   267      14.331  60.523  62.556  1.00  0.00           H  
ATOM   4535 H14S  OL   267      14.782  58.856  62.640  1.00  0.00           H  
ATOM   4536 C115  OL   267      16.398  60.193  62.063  1.00  0.00           C  
ATOM   4537 H15R  OL   267      17.307  59.716  62.434  1.00  0.00           H  
ATOM   4538 H15S  OL   267      16.617  61.219  62.365  1.00  0.00           H  
ATOM   4539 C116  OL   267      16.283  60.068  60.582  1.00  0.00           C  
ATOM   4540 H16R  OL   267      17.196  60.552  60.227  1.00  0.00           H  
ATOM   4541 H16S  OL   267      15.608  60.776  60.097  1.00  0.00           H  
ATOM   4542 C117  OL   267      16.036  58.702  59.868  1.00  0.00           C  
ATOM   4543 H17R  OL   267      15.043  58.316  60.108  1.00  0.00           H  
ATOM   4544 H17S  OL   267      16.587  57.880  60.329  1.00  0.00           H  
ATOM   4545 C118  OL   267      16.316  58.634  58.394  1.00  0.00           C  
ATOM   4546 H18R  OL   267      15.887  57.668  58.121  1.00  0.00           H  
ATOM   4547 H18S  OL   267      17.375  58.597  58.132  1.00  0.00           H  
ATOM   4548 H18T  OL   267      15.800  59.414  57.829  1.00  0.00           H  
TER    4549       OL   267 
ATOM   4549 C116  PA   268      15.797  40.204  60.934  1.00  0.00           C  
ATOM   4550 H16R  PA   268      15.331  40.843  60.181  1.00  0.00           H  
ATOM   4551 H16S  PA   268      16.872  40.129  60.756  1.00  0.00           H  
ATOM   4552 H16T  PA   268      15.611  40.636  61.920  1.00  0.00           H  
ATOM   4553 C115  PA   268      15.283  38.852  60.690  1.00  0.00           C  
ATOM   4554 H15R  PA   268      14.213  38.794  60.480  1.00  0.00           H  
ATOM   4555 H15S  PA   268      15.764  38.496  59.776  1.00  0.00           H  
ATOM   4556 C114  PA   268      15.709  38.002  61.874  1.00  0.00           C  
ATOM   4557 H14R  PA   268      16.793  38.017  62.001  1.00  0.00           H  
ATOM   4558 H14S  PA   268      15.373  38.605  62.720  1.00  0.00           H  
ATOM   4559 C113  PA   268      14.977  36.696  61.886  1.00  0.00           C  
ATOM   4560 H13R  PA   268      15.288  36.172  62.792  1.00  0.00           H  
ATOM   4561 H13S  PA   268      13.904  36.843  62.021  1.00  0.00           H  
ATOM   4562 C112  PA   268      15.208  35.891  60.580  1.00  0.00           C  
ATOM   4563 H12R  PA   268      14.607  36.455  59.863  1.00  0.00           H  
ATOM   4564 H12S  PA   268      16.296  35.951  60.510  1.00  0.00           H  
ATOM   4565 C111  PA   268      14.753  34.532  60.557  1.00  0.00           C  
ATOM   4566 H11R  PA   268      15.172  34.105  59.643  1.00  0.00           H  
ATOM   4567 H11S  PA   268      15.200  34.009  61.405  1.00  0.00           H  
ATOM   4568 C110  PA   268      13.194  34.404  60.782  1.00  0.00           C  
ATOM   4569 H10R  PA   268      12.706  34.963  61.583  1.00  0.00           H  
ATOM   4570 H10S  PA   268      12.747  34.951  59.950  1.00  0.00           H  
ATOM   4571  C19  PA   268      12.535  32.989  60.624  1.00  0.00           C  
ATOM   4572  H9R  PA   268      11.461  33.158  60.721  1.00  0.00           H  
ATOM   4573  H9S  PA   268      12.714  32.615  59.614  1.00  0.00           H  
ATOM   4574  C18  PA   268      12.997  31.934  61.592  1.00  0.00           C  
ATOM   4575  H8R  PA   268      12.434  31.020  61.393  1.00  0.00           H  
ATOM   4576  H8S  PA   268      13.992  31.725  61.193  1.00  0.00           H  
ATOM   4577  C17  PA   268      12.837  32.227  63.085  1.00  0.00           C  
ATOM   4578  H7R  PA   268      11.870  32.716  63.222  1.00  0.00           H  
ATOM   4579  H7S  PA   268      12.773  31.350  63.732  1.00  0.00           H  
ATOM   4580  C16  PA   268      14.073  33.006  63.682  1.00  0.00           C  
ATOM   4581  H6R  PA   268      15.042  32.610  63.371  1.00  0.00           H  
ATOM   4582  H6S  PA   268      14.184  34.021  63.295  1.00  0.00           H  
ATOM   4583  C15  PA   268      14.008  33.249  65.207  1.00  0.00           C  
ATOM   4584  H5R  PA   268      13.092  33.756  65.516  1.00  0.00           H  
ATOM   4585  H5S  PA   268      13.979  32.281  65.712  1.00  0.00           H  
ATOM   4586  C14  PA   268      15.239  34.120  65.616  1.00  0.00           C  
ATOM   4587  H4R  PA   268      16.147  33.796  65.103  1.00  0.00           H  
ATOM   4588  H4S  PA   268      15.110  35.188  65.425  1.00  0.00           H  
ATOM   4589  C13  PA   268      15.417  34.051  67.150  1.00  0.00           C  
ATOM   4590  H3R  PA   268      14.550  34.585  67.546  1.00  0.00           H  
ATOM   4591  H3S  PA   268      15.223  33.062  67.569  1.00  0.00           H  
ATOM   4592  C12  PA   268      16.763  34.582  67.712  1.00  0.00           C  
ATOM   4593  H2R  PA   268      17.601  33.911  67.511  1.00  0.00           H  
ATOM   4594  H2S  PA   268      17.064  35.577  67.377  1.00  0.00           H  
ATOM   4595  C11  PC   269      16.651  34.707  69.197  1.00  0.00           C  
ATOM   4596  O12  PC   269      15.598  34.503  69.769  1.00  0.00           O  
ATOM   4597  O11  PC   269      17.829  34.879  69.923  1.00  0.00           O  
ATOM   4598  C1   PC   269      17.803  34.980  71.356  1.00  0.00           C  
ATOM   4599  HR   PC   269      17.080  35.668  71.801  1.00  0.00           H  
ATOM   4600  HS   PC   269      17.427  33.986  71.612  1.00  0.00           H  
ATOM   4601  C2   PC   269      19.161  35.164  71.985  1.00  0.00           C  
ATOM   4602  HX   PC   269      19.779  34.365  71.568  1.00  0.00           H  
ATOM   4603  C3   PC   269      19.108  35.089  73.519  1.00  0.00           C  
ATOM   4604  HA   PC   269      18.782  34.092  73.827  1.00  0.00           H  
ATOM   4605  HB   PC   269      20.128  35.146  73.908  1.00  0.00           H  
ATOM   4606  O31  PC   269      18.413  36.130  74.109  1.00  0.00           O  
ATOM   4607  P31  PC   269      18.187  36.295  75.704  1.00  0.00           P  
ATOM   4608  O32  PC   269      17.123  35.091  76.068  1.00  0.00           O  
ATOM   4609  C31  PC   269      15.784  35.458  75.955  1.00  0.00           C  
ATOM   4610  H1A  PC   269      15.465  36.052  76.815  1.00  0.00           H  
ATOM   4611  H1B  PC   269      15.718  36.007  75.012  1.00  0.00           H  
ATOM   4612  C32  PC   269      15.057  34.122  75.913  1.00  0.00           C  
ATOM   4613  H2A  PC   269      14.072  34.288  75.474  1.00  0.00           H  
ATOM   4614  H2B  PC   269      15.614  33.475  75.233  1.00  0.00           H  
ATOM   4615  N31  PC   269      14.821  33.370  77.158  1.00  0.00           N  
ATOM   4616  C33  PC   269      13.843  34.126  78.056  1.00  0.00           C  
ATOM   4617  H3A  PC   269      13.048  34.526  77.424  1.00  0.00           H  
ATOM   4618  H3B  PC   269      13.499  33.516  78.893  1.00  0.00           H  
ATOM   4619  H3C  PC   269      14.318  35.052  78.384  1.00  0.00           H  
ATOM   4620  C34  PC   269      14.126  32.113  76.840  1.00  0.00           C  
ATOM   4621  H4A  PC   269      14.573  31.625  75.972  1.00  0.00           H  
ATOM   4622  H4B  PC   269      13.970  31.545  77.758  1.00  0.00           H  
ATOM   4623  H4C  PC   269      13.098  32.340  76.551  1.00  0.00           H  
ATOM   4624  C35  PC   269      16.106  33.128  77.850  1.00  0.00           C  
ATOM   4625  H5A  PC   269      16.669  32.586  77.088  1.00  0.00           H  
ATOM   4626  H5B  PC   269      15.981  32.640  78.818  1.00  0.00           H  
ATOM   4627  H5C  PC   269      16.672  34.018  78.129  1.00  0.00           H  
ATOM   4628  O33  PC   269      19.453  35.957  76.396  1.00  0.00           O  
ATOM   4629  O34  PC   269      17.531  37.622  75.961  1.00  0.00           O  
ATOM   4630  O21  PC   269      19.774  36.526  71.731  1.00  0.00           O  
ATOM   4631  C21  PC   269      21.129  36.774  71.846  1.00  0.00           C  
ATOM   4632  O22  PC   269      21.942  35.854  72.056  1.00  0.00           O  
ATOM   4633  C12  OL   270      21.535  38.222  71.595  1.00  0.00           C  
ATOM   4634  H2R  OL   270      20.824  38.858  72.126  1.00  0.00           H  
ATOM   4635  H2S  OL   270      21.438  38.404  70.523  1.00  0.00           H  
ATOM   4636  C13  OL   270      22.920  38.527  72.231  1.00  0.00           C  
ATOM   4637  H3R  OL   270      23.700  38.036  71.645  1.00  0.00           H  
ATOM   4638  H3S  OL   270      22.955  38.078  73.226  1.00  0.00           H  
ATOM   4639  C14  OL   270      23.227  40.020  72.301  1.00  0.00           C  
ATOM   4640  H4R  OL   270      24.221  40.164  72.730  1.00  0.00           H  
ATOM   4641  H4S  OL   270      22.476  40.546  72.895  1.00  0.00           H  
ATOM   4642  C15  OL   270      23.103  40.662  70.903  1.00  0.00           C  
ATOM   4643  H5R  OL   270      22.822  41.711  71.013  1.00  0.00           H  
ATOM   4644  H5S  OL   270      22.326  40.222  70.275  1.00  0.00           H  
ATOM   4645  C16  OL   270      24.458  40.591  70.194  1.00  0.00           C  
ATOM   4646  H6R  OL   270      24.317  40.697  69.117  1.00  0.00           H  
ATOM   4647  H6S  OL   270      24.948  39.620  70.292  1.00  0.00           H  
ATOM   4648  C17  OL   270      25.441  41.705  70.508  1.00  0.00           C  
ATOM   4649  H7R  OL   270      25.513  41.956  71.569  1.00  0.00           H  
ATOM   4650  H7S  OL   270      24.993  42.603  70.077  1.00  0.00           H  
ATOM   4651  C18  OL   270      26.742  41.623  69.684  1.00  0.00           C  
ATOM   4652  H8R  OL   270      26.532  41.352  68.647  1.00  0.00           H  
ATOM   4653  H8S  OL   270      27.330  40.721  69.869  1.00  0.00           H  
ATOM   4654  C19  OL   270      27.579  42.850  69.624  1.00  0.00           C  
ATOM   4655  H9R  OL   270      27.115  43.588  68.975  1.00  0.00           H  
ATOM   4656 C110  OL   270      28.780  43.064  70.151  1.00  0.00           C  
ATOM   4657 H10R  OL   270      29.257  44.021  69.957  1.00  0.00           H  
ATOM   4658 C111  OL   270      29.644  42.239  71.054  1.00  0.00           C  
ATOM   4659 H11R  OL   270      30.676  42.320  70.707  1.00  0.00           H  
ATOM   4660 H11S  OL   270      29.412  41.173  71.001  1.00  0.00           H  
ATOM   4661 C112  OL   270      29.669  42.719  72.467  1.00  0.00           C  
ATOM   4662 H12R  OL   270      29.844  41.914  73.183  1.00  0.00           H  
ATOM   4663 H12S  OL   270      28.640  43.035  72.656  1.00  0.00           H  
ATOM   4664 C113  OL   270      30.605  43.858  72.856  1.00  0.00           C  
ATOM   4665 H13R  OL   270      30.561  44.759  72.241  1.00  0.00           H  
ATOM   4666 H13S  OL   270      31.609  43.452  72.716  1.00  0.00           H  
ATOM   4667 C114  OL   270      30.249  44.398  74.255  1.00  0.00           C  
ATOM   4668 H14R  OL   270      30.988  45.129  74.590  1.00  0.00           H  
ATOM   4669 H14S  OL   270      30.259  43.597  74.997  1.00  0.00           H  
ATOM   4670 C115  OL   270      28.831  45.109  74.393  1.00  0.00           C  
ATOM   4671 H15R  OL   270      28.833  45.613  75.362  1.00  0.00           H  
ATOM   4672 H15S  OL   270      28.054  44.342  74.391  1.00  0.00           H  
ATOM   4673 C116  OL   270      28.457  46.219  73.455  1.00  0.00           C  
ATOM   4674 H16R  OL   270      27.439  46.542  73.682  1.00  0.00           H  
ATOM   4675 H16S  OL   270      28.368  45.906  72.412  1.00  0.00           H  
ATOM   4676 C117  OL   270      29.271  47.526  73.569  1.00  0.00           C  
ATOM   4677 H17R  OL   270      30.279  47.387  73.173  1.00  0.00           H  
ATOM   4678 H17S  OL   270      29.412  47.760  74.626  1.00  0.00           H  
ATOM   4679 C118  OL   270      28.669  48.736  72.886  1.00  0.00           C  
ATOM   4680 H18R  OL   270      27.604  48.527  72.769  1.00  0.00           H  
ATOM   4681 H18S  OL   270      29.019  49.126  71.928  1.00  0.00           H  
ATOM   4682 H18T  OL   270      28.579  49.556  73.601  1.00  0.00           H  
TER    4683       OL   270 
ATOM   4683 C116  PA   271      15.333  50.194  63.104  1.00  0.00           C  
ATOM   4684 H16R  PA   271      14.409  50.746  62.917  1.00  0.00           H  
ATOM   4685 H16S  PA   271      15.059  49.638  64.004  1.00  0.00           H  
ATOM   4686 H16T  PA   271      15.441  49.534  62.241  1.00  0.00           H  
ATOM   4687 C115  PA   271      16.400  51.165  63.252  1.00  0.00           C  
ATOM   4688 H15R  PA   271      17.330  50.815  62.799  1.00  0.00           H  
ATOM   4689 H15S  PA   271      16.197  52.137  62.798  1.00  0.00           H  
ATOM   4690 C114  PA   271      16.664  51.487  64.676  1.00  0.00           C  
ATOM   4691 H14R  PA   271      15.669  51.411  65.119  1.00  0.00           H  
ATOM   4692 H14S  PA   271      17.099  50.593  65.128  1.00  0.00           H  
ATOM   4693 C113  PA   271      17.322  52.873  64.889  1.00  0.00           C  
ATOM   4694 H13R  PA   271      18.353  52.564  64.702  1.00  0.00           H  
ATOM   4695 H13S  PA   271      17.047  53.635  64.156  1.00  0.00           H  
ATOM   4696 C112  PA   271      17.159  53.464  66.296  1.00  0.00           C  
ATOM   4697 H12R  PA   271      16.101  53.415  66.561  1.00  0.00           H  
ATOM   4698 H12S  PA   271      17.532  52.693  66.974  1.00  0.00           H  
ATOM   4699 C111  PA   271      17.751  54.866  66.477  1.00  0.00           C  
ATOM   4700 H11R  PA   271      18.833  54.752  66.379  1.00  0.00           H  
ATOM   4701 H11S  PA   271      17.347  55.528  65.708  1.00  0.00           H  
ATOM   4702 C110  PA   271      17.399  55.510  67.817  1.00  0.00           C  
ATOM   4703 H10R  PA   271      16.353  55.303  68.054  1.00  0.00           H  
ATOM   4704 H10S  PA   271      17.818  55.004  68.690  1.00  0.00           H  
ATOM   4705  C19  PA   271      17.672  57.006  67.919  1.00  0.00           C  
ATOM   4706  H9R  PA   271      18.712  57.242  67.680  1.00  0.00           H  
ATOM   4707  H9S  PA   271      17.138  57.439  67.070  1.00  0.00           H  
ATOM   4708  C18  PA   271      17.363  57.612  69.280  1.00  0.00           C  
ATOM   4709  H8R  PA   271      18.170  57.434  69.993  1.00  0.00           H  
ATOM   4710  H8S  PA   271      17.302  58.695  69.155  1.00  0.00           H  
ATOM   4711  C17  PA   271      16.017  57.328  69.898  1.00  0.00           C  
ATOM   4712  H7R  PA   271      15.317  57.528  69.084  1.00  0.00           H  
ATOM   4713  H7S  PA   271      15.671  56.302  70.037  1.00  0.00           H  
ATOM   4714  C16  PA   271      15.807  58.132  71.159  1.00  0.00           C  
ATOM   4715  H6R  PA   271      16.757  58.002  71.681  1.00  0.00           H  
ATOM   4716  H6S  PA   271      15.737  59.212  71.018  1.00  0.00           H  
ATOM   4717  C15  PA   271      14.515  57.919  71.957  1.00  0.00           C  
ATOM   4718  H5R  PA   271      13.613  58.157  71.390  1.00  0.00           H  
ATOM   4719  H5S  PA   271      14.446  56.844  72.138  1.00  0.00           H  
ATOM   4720  C14  PA   271      14.364  58.649  73.233  1.00  0.00           C  
ATOM   4721  H4R  PA   271      13.671  58.206  73.951  1.00  0.00           H  
ATOM   4722  H4S  PA   271      15.313  58.505  73.754  1.00  0.00           H  
ATOM   4723  C13  PA   271      14.095  60.145  73.146  1.00  0.00           C  
ATOM   4724  H3R  PA   271      14.955  60.627  72.676  1.00  0.00           H  
ATOM   4725  H3S  PA   271      13.246  60.291  72.474  1.00  0.00           H  
ATOM   4726  C12  PA   271      13.854  60.819  74.515  1.00  0.00           C  
ATOM   4727  H2R  PA   271      12.962  60.419  75.002  1.00  0.00           H  
ATOM   4728  H2S  PA   271      14.586  60.826  75.325  1.00  0.00           H  
ATOM   4729  C11  PC   272      13.650  62.285  74.388  1.00  0.00           C  
ATOM   4730  O12  PC   272      12.593  62.892  74.082  1.00  0.00           O  
ATOM   4731  O11  PC   272      14.790  62.939  74.679  1.00  0.00           O  
ATOM   4732  C1   PC   272      14.831  64.343  74.626  1.00  0.00           C  
ATOM   4733  HR   PC   272      14.229  64.687  73.781  1.00  0.00           H  
ATOM   4734  HS   PC   272      14.160  64.629  75.440  1.00  0.00           H  
ATOM   4735  C2   PC   272      16.296  64.899  74.769  1.00  0.00           C  
ATOM   4736  HX   PC   272      17.029  64.157  74.442  1.00  0.00           H  
ATOM   4737  C3   PC   272      16.573  65.204  76.263  1.00  0.00           C  
ATOM   4738  HA   PC   272      16.674  64.268  76.818  1.00  0.00           H  
ATOM   4739  HB   PC   272      17.585  65.614  76.215  1.00  0.00           H  
ATOM   4740  O31  PC   272      15.624  66.048  76.922  1.00  0.00           O  
ATOM   4741  P31  PC   272      15.675  66.262  78.443  1.00  0.00           P  
ATOM   4742  O32  PC   272      15.280  64.866  79.088  1.00  0.00           O  
ATOM   4743  C31  PC   272      13.951  64.487  79.427  1.00  0.00           C  
ATOM   4744  H1A  PC   272      13.413  65.427  79.572  1.00  0.00           H  
ATOM   4745  H1B  PC   272      13.612  64.041  78.489  1.00  0.00           H  
ATOM   4746  C32  PC   272      13.745  63.410  80.475  1.00  0.00           C  
ATOM   4747  H2A  PC   272      12.709  63.362  80.815  1.00  0.00           H  
ATOM   4748  H2B  PC   272      13.814  62.465  79.933  1.00  0.00           H  
ATOM   4749  N31  PC   272      14.744  63.173  81.455  1.00  0.00           N  
ATOM   4750  C33  PC   272      15.047  64.383  82.387  1.00  0.00           C  
ATOM   4751  H3A  PC   272      15.830  64.128  83.104  1.00  0.00           H  
ATOM   4752  H3B  PC   272      15.391  65.184  81.731  1.00  0.00           H  
ATOM   4753  H3C  PC   272      14.120  64.678  82.881  1.00  0.00           H  
ATOM   4754  C34  PC   272      14.283  62.008  82.316  1.00  0.00           C  
ATOM   4755  H4A  PC   272      14.272  61.104  81.706  1.00  0.00           H  
ATOM   4756  H4B  PC   272      15.043  61.940  83.096  1.00  0.00           H  
ATOM   4757  H4C  PC   272      13.308  62.288  82.717  1.00  0.00           H  
ATOM   4758  C35  PC   272      15.987  62.643  80.919  1.00  0.00           C  
ATOM   4759  H5A  PC   272      16.799  62.686  81.646  1.00  0.00           H  
ATOM   4760  H5B  PC   272      16.343  63.379  80.198  1.00  0.00           H  
ATOM   4761  H5C  PC   272      15.828  61.666  80.460  1.00  0.00           H  
ATOM   4762  O33  PC   272      17.075  66.530  78.781  1.00  0.00           O  
ATOM   4763  O34  PC   272      14.632  67.310  78.684  1.00  0.00           O  
ATOM   4764  O21  PC   272      16.551  66.165  74.022  1.00  0.00           O  
ATOM   4765  C21  PC   272      16.688  66.107  72.713  1.00  0.00           C  
ATOM   4766  O22  PC   272      16.625  65.040  72.086  1.00  0.00           O  
ATOM   4767  C12  OL   273      17.017  67.444  72.133  1.00  0.00           C  
ATOM   4768  H2R  OL   273      18.101  67.522  72.240  1.00  0.00           H  
ATOM   4769  H2S  OL   273      16.570  68.301  72.641  1.00  0.00           H  
ATOM   4770  C13  OL   273      16.750  67.601  70.622  1.00  0.00           C  
ATOM   4771  H3R  OL   273      15.671  67.630  70.455  1.00  0.00           H  
ATOM   4772  H3S  OL   273      17.242  66.813  70.049  1.00  0.00           H  
ATOM   4773  C14  OL   273      17.325  68.872  69.963  1.00  0.00           C  
ATOM   4774  H4R  OL   273      18.398  68.717  69.836  1.00  0.00           H  
ATOM   4775  H4S  OL   273      17.184  69.580  70.783  1.00  0.00           H  
ATOM   4776  C15  OL   273      16.746  69.252  68.592  1.00  0.00           C  
ATOM   4777  H5R  OL   273      15.689  69.506  68.695  1.00  0.00           H  
ATOM   4778  H5S  OL   273      16.817  68.428  67.878  1.00  0.00           H  
ATOM   4779  C16  OL   273      17.404  70.507  68.063  1.00  0.00           C  
ATOM   4780  H6R  OL   273      18.489  70.384  68.076  1.00  0.00           H  
ATOM   4781  H6S  OL   273      17.233  71.459  68.571  1.00  0.00           H  
ATOM   4782  C17  OL   273      16.993  70.821  66.636  1.00  0.00           C  
ATOM   4783  H7R  OL   273      15.904  70.888  66.579  1.00  0.00           H  
ATOM   4784  H7S  OL   273      17.216  70.001  65.950  1.00  0.00           H  
ATOM   4785  C18  OL   273      17.505  72.116  65.925  1.00  0.00           C  
ATOM   4786  H8R  OL   273      17.164  73.025  66.425  1.00  0.00           H  
ATOM   4787  H8S  OL   273      17.047  72.144  64.934  1.00  0.00           H  
ATOM   4788  C19  OL   273      18.974  72.084  65.719  1.00  0.00           C  
ATOM   4789  H9R  OL   273      19.387  71.133  66.045  1.00  0.00           H  
ATOM   4790 C110  OL   273      19.723  73.053  65.309  1.00  0.00           C  
ATOM   4791 H10R  OL   273      20.789  72.866  65.214  1.00  0.00           H  
ATOM   4792 C111  OL   273      19.317  74.468  64.944  1.00  0.00           C  
ATOM   4793 H11R  OL   273      20.004  75.189  65.391  1.00  0.00           H  
ATOM   4794 H11S  OL   273      18.313  74.646  65.336  1.00  0.00           H  
ATOM   4795 C112  OL   273      19.230  74.750  63.453  1.00  0.00           C  
ATOM   4796 H12R  OL   273      18.601  73.981  63.001  1.00  0.00           H  
ATOM   4797 H12S  OL   273      20.253  74.532  63.139  1.00  0.00           H  
ATOM   4798 C113  OL   273      18.996  76.137  62.823  1.00  0.00           C  
ATOM   4799 H13R  OL   273      19.947  76.638  63.017  1.00  0.00           H  
ATOM   4800 H13S  OL   273      18.178  76.628  63.355  1.00  0.00           H  
ATOM   4801 C114  OL   273      18.931  76.102  61.284  1.00  0.00           C  
ATOM   4802 H14R  OL   273      17.999  75.593  61.032  1.00  0.00           H  
ATOM   4803 H14S  OL   273      19.762  75.596  60.789  1.00  0.00           H  
ATOM   4804 C115  OL   273      18.798  77.346  60.432  1.00  0.00           C  
ATOM   4805 H15R  OL   273      17.840  77.854  60.561  1.00  0.00           H  
ATOM   4806 H15S  OL   273      18.598  76.890  59.460  1.00  0.00           H  
ATOM   4807 C116  OL   273      20.002  78.206  60.477  1.00  0.00           C  
ATOM   4808 H16R  OL   273      20.881  77.564  60.393  1.00  0.00           H  
ATOM   4809 H16S  OL   273      20.103  78.577  61.499  1.00  0.00           H  
ATOM   4810 C117  OL   273      19.975  79.372  59.461  1.00  0.00           C  
ATOM   4811 H17R  OL   273      20.841  80.018  59.618  1.00  0.00           H  
ATOM   4812 H17S  OL   273      19.109  80.011  59.646  1.00  0.00           H  
ATOM   4813 C118  OL   273      19.868  79.034  57.966  1.00  0.00           C  
ATOM   4814 H18R  OL   273      20.824  78.600  57.666  1.00  0.00           H  
ATOM   4815 H18S  OL   273      19.890  79.924  57.334  1.00  0.00           H  
ATOM   4816 H18T  OL   273      19.120  78.282  57.703  1.00  0.00           H  
TER    4817       OL   273 
ATOM   4817 C116  PA   274      58.300  51.723  52.141  1.00  0.00           C  
ATOM   4818 H16R  PA   274      58.378  52.544  51.426  1.00  0.00           H  
ATOM   4819 H16S  PA   274      57.252  51.543  52.390  1.00  0.00           H  
ATOM   4820 H16T  PA   274      58.607  50.920  51.467  1.00  0.00           H  
ATOM   4821 C115  PA   274      59.249  51.870  53.343  1.00  0.00           C  
ATOM   4822 H15R  PA   274      59.481  50.869  53.713  1.00  0.00           H  
ATOM   4823 H15S  PA   274      60.127  52.395  52.961  1.00  0.00           H  
ATOM   4824 C114  PA   274      58.734  52.751  54.498  1.00  0.00           C  
ATOM   4825 H14R  PA   274      58.124  53.544  54.060  1.00  0.00           H  
ATOM   4826 H14S  PA   274      57.999  52.145  55.031  1.00  0.00           H  
ATOM   4827 C113  PA   274      59.728  53.463  55.371  1.00  0.00           C  
ATOM   4828 H13R  PA   274      60.596  52.887  55.699  1.00  0.00           H  
ATOM   4829 H13S  PA   274      60.315  54.285  54.955  1.00  0.00           H  
ATOM   4830 C112  PA   274      58.943  53.999  56.516  1.00  0.00           C  
ATOM   4831 H12R  PA   274      58.145  54.641  56.138  1.00  0.00           H  
ATOM   4832 H12S  PA   274      58.426  53.196  57.046  1.00  0.00           H  
ATOM   4833 C111  PA   274      59.825  54.820  57.415  1.00  0.00           C  
ATOM   4834 H11R  PA   274      60.654  54.156  57.671  1.00  0.00           H  
ATOM   4835 H11S  PA   274      60.331  55.589  56.829  1.00  0.00           H  
ATOM   4836 C110  PA   274      59.081  55.329  58.710  1.00  0.00           C  
ATOM   4837 H10R  PA   274      58.054  55.470  58.369  1.00  0.00           H  
ATOM   4838 H10S  PA   274      59.103  54.424  59.321  1.00  0.00           H  
ATOM   4839  C19  PA   274      59.728  56.557  59.265  1.00  0.00           C  
ATOM   4840  H9R  PA   274      60.657  56.186  59.702  1.00  0.00           H  
ATOM   4841  H9S  PA   274      60.094  57.260  58.514  1.00  0.00           H  
ATOM   4842  C18  PA   274      58.863  57.371  60.236  1.00  0.00           C  
ATOM   4843  H8R  PA   274      59.415  58.156  60.758  1.00  0.00           H  
ATOM   4844  H8S  PA   274      58.081  57.879  59.669  1.00  0.00           H  
ATOM   4845  C17  PA   274      58.168  56.492  61.249  1.00  0.00           C  
ATOM   4846  H7R  PA   274      57.491  55.726  60.865  1.00  0.00           H  
ATOM   4847  H7S  PA   274      58.953  55.915  61.744  1.00  0.00           H  
ATOM   4848  C16  PA   274      57.255  57.366  62.247  1.00  0.00           C  
ATOM   4849  H6R  PA   274      57.447  58.437  62.148  1.00  0.00           H  
ATOM   4850  H6S  PA   274      56.176  57.252  62.126  1.00  0.00           H  
ATOM   4851  C15  PA   274      57.649  56.972  63.642  1.00  0.00           C  
ATOM   4852  H5R  PA   274      57.800  55.898  63.766  1.00  0.00           H  
ATOM   4853  H5S  PA   274      58.508  57.544  64.000  1.00  0.00           H  
ATOM   4854  C14  PA   274      56.596  57.471  64.576  1.00  0.00           C  
ATOM   4855  H4R  PA   274      56.312  58.487  64.291  1.00  0.00           H  
ATOM   4856  H4S  PA   274      55.644  56.951  64.446  1.00  0.00           H  
ATOM   4857  C13  PA   274      56.929  57.455  66.045  1.00  0.00           C  
ATOM   4858  H3R  PA   274      57.221  56.409  66.164  1.00  0.00           H  
ATOM   4859  H3S  PA   274      57.676  58.192  66.347  1.00  0.00           H  
ATOM   4860  C12  PA   274      55.630  57.696  66.773  1.00  0.00           C  
ATOM   4861  H2R  PA   274      55.303  58.726  66.612  1.00  0.00           H  
ATOM   4862  H2S  PA   274      54.764  57.124  66.435  1.00  0.00           H  
ATOM   4863  C11  PC   275      55.795  57.520  68.194  1.00  0.00           C  
ATOM   4864  O12  PC   275      56.374  56.597  68.682  1.00  0.00           O  
ATOM   4865  O11  PC   275      55.249  58.554  68.929  1.00  0.00           O  
ATOM   4866  C1   PC   275      55.378  58.585  70.372  1.00  0.00           C  
ATOM   4867  HR   PC   275      54.831  59.454  70.747  1.00  0.00           H  
ATOM   4868  HS   PC   275      55.037  57.645  70.815  1.00  0.00           H  
ATOM   4869  C2   PC   275      56.908  58.820  70.679  1.00  0.00           C  
ATOM   4870  HX   PC   275      57.531  58.277  69.964  1.00  0.00           H  
ATOM   4871  C3   PC   275      57.260  58.295  72.122  1.00  0.00           C  
ATOM   4872  HA   PC   275      56.741  58.861  72.900  1.00  0.00           H  
ATOM   4873  HB   PC   275      56.926  57.255  72.177  1.00  0.00           H  
ATOM   4874  O31  PC   275      58.660  58.404  72.396  1.00  0.00           O  
ATOM   4875  P31  PC   275      59.233  58.248  73.923  1.00  0.00           P  
ATOM   4876  O32  PC   275      58.274  57.209  74.597  1.00  0.00           O  
ATOM   4877  C31  PC   275      58.413  55.843  74.334  1.00  0.00           C  
ATOM   4878  H1A  PC   275      58.212  55.513  73.312  1.00  0.00           H  
ATOM   4879  H1B  PC   275      59.426  55.512  74.578  1.00  0.00           H  
ATOM   4880  C32  PC   275      57.443  55.143  75.313  1.00  0.00           C  
ATOM   4881  H2A  PC   275      57.710  55.387  76.343  1.00  0.00           H  
ATOM   4882  H2B  PC   275      56.449  55.535  75.089  1.00  0.00           H  
ATOM   4883  N31  PC   275      57.485  53.635  75.139  1.00  0.00           N  
ATOM   4884  C33  PC   275      56.541  53.039  76.102  1.00  0.00           C  
ATOM   4885  H3A  PC   275      56.325  52.045  75.709  1.00  0.00           H  
ATOM   4886  H3B  PC   275      56.999  53.001  77.092  1.00  0.00           H  
ATOM   4887  H3C  PC   275      55.594  53.555  75.938  1.00  0.00           H  
ATOM   4888  C34  PC   275      57.071  53.293  73.767  1.00  0.00           C  
ATOM   4889  H4A  PC   275      57.831  53.629  73.059  1.00  0.00           H  
ATOM   4890  H4B  PC   275      56.920  52.212  73.755  1.00  0.00           H  
ATOM   4891  H4C  PC   275      56.129  53.780  73.512  1.00  0.00           H  
ATOM   4892  C35  PC   275      58.877  53.060  75.448  1.00  0.00           C  
ATOM   4893  H5A  PC   275      59.586  53.321  74.661  1.00  0.00           H  
ATOM   4894  H5B  PC   275      58.835  51.970  75.431  1.00  0.00           H  
ATOM   4895  H5C  PC   275      59.292  53.450  76.378  1.00  0.00           H  
ATOM   4896  O33  PC   275      60.527  57.578  73.859  1.00  0.00           O  
ATOM   4897  O34  PC   275      59.097  59.536  74.536  1.00  0.00           O  
ATOM   4898  O21  PC   275      57.144  60.231  70.659  1.00  0.00           O  
ATOM   4899  C21  PC   275      58.346  60.749  70.358  1.00  0.00           C  
ATOM   4900  O22  PC   275      59.219  60.176  69.752  1.00  0.00           O  
ATOM   4901  C12  OL   276      58.475  62.230  70.768  1.00  0.00           C  
ATOM   4902  H2R  OL   276      59.504  62.572  70.641  1.00  0.00           H  
ATOM   4903  H2S  OL   276      58.310  62.177  71.846  1.00  0.00           H  
ATOM   4904  C13  OL   276      57.491  63.136  70.088  1.00  0.00           C  
ATOM   4905  H3R  OL   276      57.436  63.983  70.775  1.00  0.00           H  
ATOM   4906  H3S  OL   276      56.482  62.718  70.048  1.00  0.00           H  
ATOM   4907  C14  OL   276      57.924  63.854  68.811  1.00  0.00           C  
ATOM   4908  H4R  OL   276      58.797  64.479  69.008  1.00  0.00           H  
ATOM   4909  H4S  OL   276      57.125  64.550  68.545  1.00  0.00           H  
ATOM   4910  C15  OL   276      58.187  62.946  67.644  1.00  0.00           C  
ATOM   4911  H5R  OL   276      58.872  62.181  68.016  1.00  0.00           H  
ATOM   4912  H5S  OL   276      58.650  63.586  66.890  1.00  0.00           H  
ATOM   4913  C16  OL   276      56.837  62.454  67.073  1.00  0.00           C  
ATOM   4914  H6R  OL   276      56.208  63.329  66.899  1.00  0.00           H  
ATOM   4915  H6S  OL   276      56.388  61.818  67.839  1.00  0.00           H  
ATOM   4916  C17  OL   276      56.868  61.554  65.851  1.00  0.00           C  
ATOM   4917  H7R  OL   276      56.118  60.760  65.844  1.00  0.00           H  
ATOM   4918  H7S  OL   276      57.842  61.097  65.661  1.00  0.00           H  
ATOM   4919  C18  OL   276      56.531  62.408  64.593  1.00  0.00           C  
ATOM   4920  H8R  OL   276      57.105  63.336  64.554  1.00  0.00           H  
ATOM   4921  H8S  OL   276      55.483  62.712  64.549  1.00  0.00           H  
ATOM   4922  C19  OL   276      56.864  61.596  63.362  1.00  0.00           C  
ATOM   4923  H9R  OL   276      57.945  61.575  63.253  1.00  0.00           H  
ATOM   4924 C110  OL   276      55.999  61.034  62.474  1.00  0.00           C  
ATOM   4925 H10R  OL   276      56.426  60.527  61.613  1.00  0.00           H  
ATOM   4926 C111  OL   276      54.521  60.817  62.631  1.00  0.00           C  
ATOM   4927 H11R  OL   276      54.112  61.405  63.455  1.00  0.00           H  
ATOM   4928 H11S  OL   276      54.376  59.770  62.907  1.00  0.00           H  
ATOM   4929 C112  OL   276      53.780  61.249  61.436  1.00  0.00           C  
ATOM   4930 H12R  OL   276      52.780  60.814  61.389  1.00  0.00           H  
ATOM   4931 H12S  OL   276      54.434  60.949  60.615  1.00  0.00           H  
ATOM   4932 C113  OL   276      53.704  62.789  61.433  1.00  0.00           C  
ATOM   4933 H13R  OL   276      54.710  63.177  61.609  1.00  0.00           H  
ATOM   4934 H13S  OL   276      53.143  63.107  62.314  1.00  0.00           H
[truncated: 4,575,175 more chars]
