# Supplementary material for: Prediction of dynamic allostery for the transmembrane domain of the sweet taste receptor subunit, TAS1R3
Source: Commun Biol. 2023 Apr 3;6:340. doi: 10.1038/s42003-023-04705-5 (PMC10070457; doi:10.1038/s42003-023-04705-5)
Supplement: Supplementary file 3 — Supplementary Data 1 [file 42003_2023_4705_MOESM3_ESM.zip › Supplementary Data 1/2_Final/GAI_mTas1r3_10ns.pdb]

CRYST1   68.720   68.720  115.544  90.00  90.00  90.00               1
ATOM      1  N   GLU     1      34.118  52.153  35.420  1.00  0.00           N  
ATOM      2  H1  GLU     1      34.472  51.211  35.504  1.00  0.00           H  
ATOM      3  H2  GLU     1      34.182  52.579  36.333  1.00  0.00           H  
ATOM      4  H3  GLU     1      34.709  52.737  34.846  1.00  0.00           H  
ATOM      5  CA  GLU     1      32.714  52.170  35.002  1.00  0.00           C  
ATOM      6  HA  GLU     1      32.527  53.187  34.658  1.00  0.00           H  
ATOM      7  CB  GLU     1      32.463  51.112  33.947  1.00  0.00           C  
ATOM      8  HB2 GLU     1      31.484  51.350  33.530  1.00  0.00           H  
ATOM      9  HB3 GLU     1      33.200  51.303  33.167  1.00  0.00           H  
ATOM     10  CG  GLU     1      32.626  49.590  34.340  1.00  0.00           C  
ATOM     11  HG2 GLU     1      33.177  49.040  33.577  1.00  0.00           H  
ATOM     12  HG3 GLU     1      33.115  49.441  35.302  1.00  0.00           H  
ATOM     13  CD  GLU     1      31.278  48.895  34.514  1.00  0.00           C  
ATOM     14  OE1 GLU     1      31.170  47.782  33.961  1.00  0.00           O  
ATOM     15  OE2 GLU     1      30.381  49.527  35.125  1.00  0.00           O  
ATOM     16  C   GLU     1      31.809  52.093  36.201  1.00  0.00           C  
ATOM     17  O   GLU     1      32.272  51.624  37.249  1.00  0.00           O  
ATOM     18  N   PRO     2      30.481  52.497  36.153  1.00  0.00           N  
ATOM     19  CD  PRO     2      29.930  53.227  35.022  1.00  0.00           C  
ATOM     20  HD2 PRO     2      29.860  52.500  34.213  1.00  0.00           H  
ATOM     21  HD3 PRO     2      30.611  54.027  34.733  1.00  0.00           H  
ATOM     22  CG  PRO     2      28.592  53.861  35.400  1.00  0.00           C  
ATOM     23  HG2 PRO     2      27.758  53.948  34.704  1.00  0.00           H  
ATOM     24  HG3 PRO     2      28.951  54.839  35.720  1.00  0.00           H  
ATOM     25  CB  PRO     2      28.196  52.869  36.540  1.00  0.00           C  
ATOM     26  HB2 PRO     2      27.782  51.947  36.132  1.00  0.00           H  
ATOM     27  HB3 PRO     2      27.494  53.374  37.203  1.00  0.00           H  
ATOM     28  CA  PRO     2      29.480  52.524  37.241  1.00  0.00           C  
ATOM     29  HA  PRO     2      29.801  53.377  37.840  1.00  0.00           H  
ATOM     30  C   PRO     2      29.379  51.372  38.273  1.00  0.00           C  
ATOM     31  O   PRO     2      29.379  51.501  39.494  1.00  0.00           O  
ATOM     32  N   VAL     3      29.431  50.167  37.720  1.00  0.00           N  
ATOM     33  H   VAL     3      29.546  50.063  36.722  1.00  0.00           H  
ATOM     34  CA  VAL     3      29.290  48.926  38.448  1.00  0.00           C  
ATOM     35  HA  VAL     3      28.496  48.971  39.194  1.00  0.00           H  
ATOM     36  CB  VAL     3      29.067  47.614  37.568  1.00  0.00           C  
ATOM     37  HB  VAL     3      29.895  47.376  36.899  1.00  0.00           H  
ATOM     38  CG1 VAL     3      29.107  46.369  38.457  1.00  0.00           C  
ATOM     39 HG11 VAL     3      28.908  45.434  37.934  1.00  0.00           H  
ATOM     40 HG12 VAL     3      30.062  46.286  38.976  1.00  0.00           H  
ATOM     41 HG13 VAL     3      28.438  46.459  39.313  1.00  0.00           H  
ATOM     42  CG2 VAL     3      27.711  47.815  36.776  1.00  0.00           C  
ATOM     43 HG21 VAL     3      27.650  47.049  36.003  1.00  0.00           H  
ATOM     44 HG22 VAL     3      26.917  47.881  37.520  1.00  0.00           H  
ATOM     45 HG23 VAL     3      27.754  48.716  36.165  1.00  0.00           H  
ATOM     46  C   VAL     3      30.550  48.710  39.292  1.00  0.00           C  
ATOM     47  O   VAL     3      30.435  48.527  40.462  1.00  0.00           O  
ATOM     48  N   VAL     4      31.697  48.941  38.690  1.00  0.00           N  
ATOM     49  H   VAL     4      31.695  49.143  37.700  1.00  0.00           H  
ATOM     50  CA  VAL     4      33.062  48.709  39.266  1.00  0.00           C  
ATOM     51  HA  VAL     4      33.056  47.880  39.973  1.00  0.00           H  
ATOM     52  CB  VAL     4      34.003  48.356  38.165  1.00  0.00           C  
ATOM     53  HB  VAL     4      33.943  49.264  37.565  1.00  0.00           H  
ATOM     54  CG1 VAL     4      35.425  48.160  38.495  1.00  0.00           C  
ATOM     55 HG11 VAL     4      35.838  48.998  39.056  1.00  0.00           H  
ATOM     56 HG12 VAL     4      35.505  47.277  39.129  1.00  0.00           H  
ATOM     57 HG13 VAL     4      35.994  47.971  37.584  1.00  0.00           H  
ATOM     58  CG2 VAL     4      33.540  47.080  37.446  1.00  0.00           C  
ATOM     59 HG21 VAL     4      34.377  46.413  37.239  1.00  0.00           H  
ATOM     60 HG22 VAL     4      32.857  46.483  38.050  1.00  0.00           H  
ATOM     61 HG23 VAL     4      33.010  47.354  36.534  1.00  0.00           H  
ATOM     62  C   VAL     4      33.512  49.809  40.149  1.00  0.00           C  
ATOM     63  O   VAL     4      33.926  49.544  41.261  1.00  0.00           O  
ATOM     64  N   LEU     5      33.341  51.058  39.748  1.00  0.00           N  
ATOM     65  H   LEU     5      33.113  51.271  38.787  1.00  0.00           H  
ATOM     66  CA  LEU     5      33.399  52.247  40.596  1.00  0.00           C  
ATOM     67  HA  LEU     5      34.454  52.344  40.854  1.00  0.00           H  
ATOM     68  CB  LEU     5      33.041  53.456  39.727  1.00  0.00           C  
ATOM     69  HB2 LEU     5      33.936  53.719  39.164  1.00  0.00           H  
ATOM     70  HB3 LEU     5      32.282  53.212  38.984  1.00  0.00           H  
ATOM     71  CG  LEU     5      32.830  54.746  40.623  1.00  0.00           C  
ATOM     72  HG  LEU     5      32.069  54.594  41.388  1.00  0.00           H  
ATOM     73  CD1 LEU     5      34.186  55.192  41.353  1.00  0.00           C  
ATOM     74 HD11 LEU     5      34.490  54.436  42.077  1.00  0.00           H  
ATOM     75 HD12 LEU     5      35.016  55.129  40.649  1.00  0.00           H  
ATOM     76 HD13 LEU     5      34.125  56.177  41.815  1.00  0.00           H  
ATOM     77  CD2 LEU     5      32.483  55.897  39.657  1.00  0.00           C  
ATOM     78 HD21 LEU     5      32.152  56.693  40.323  1.00  0.00           H  
ATOM     79 HD22 LEU     5      33.340  56.220  39.066  1.00  0.00           H  
ATOM     80 HD23 LEU     5      31.758  55.587  38.904  1.00  0.00           H  
ATOM     81  C   LEU     5      32.532  52.119  41.882  1.00  0.00           C  
ATOM     82  O   LEU     5      33.064  52.224  42.934  1.00  0.00           O  
ATOM     83  N   SER     6      31.230  51.821  41.803  1.00  0.00           N  
ATOM     84  H   SER     6      30.816  51.772  40.883  1.00  0.00           H  
ATOM     85  CA  SER     6      30.426  51.737  42.974  1.00  0.00           C  
ATOM     86  HA  SER     6      30.448  52.697  43.490  1.00  0.00           H  
ATOM     87  CB  SER     6      28.996  51.214  42.609  1.00  0.00           C  
ATOM     88  HB2 SER     6      28.492  51.926  41.956  1.00  0.00           H  
ATOM     89  HB3 SER     6      29.089  50.245  42.119  1.00  0.00           H  
ATOM     90  OG  SER     6      28.282  51.030  43.803  1.00  0.00           O  
ATOM     91  HG  SER     6      27.765  50.233  43.669  1.00  0.00           H  
ATOM     92  C   SER     6      30.997  50.635  43.944  1.00  0.00           C  
ATOM     93  O   SER     6      31.145  50.881  45.175  1.00  0.00           O  
ATOM     94  N   LEU     7      31.302  49.424  43.411  1.00  0.00           N  
ATOM     95  H   LEU     7      31.371  49.346  42.407  1.00  0.00           H  
ATOM     96  CA  LEU     7      31.848  48.293  44.148  1.00  0.00           C  
ATOM     97  HA  LEU     7      31.273  48.149  45.062  1.00  0.00           H  
ATOM     98  CB  LEU     7      31.882  47.168  43.217  1.00  0.00           C  
ATOM     99  HB2 LEU     7      32.255  47.633  42.304  1.00  0.00           H  
ATOM    100  HB3 LEU     7      32.505  46.344  43.565  1.00  0.00           H  
ATOM    101  CG  LEU     7      30.486  46.570  42.961  1.00  0.00           C  
ATOM    102  HG  LEU     7      29.827  47.387  42.666  1.00  0.00           H  
ATOM    103  CD1 LEU     7      30.499  45.639  41.747  1.00  0.00           C  
ATOM    104 HD11 LEU     7      31.198  46.047  41.018  1.00  0.00           H  
ATOM    105 HD12 LEU     7      30.763  44.598  41.935  1.00  0.00           H  
ATOM    106 HD13 LEU     7      29.550  45.670  41.212  1.00  0.00           H  
ATOM    107  CD2 LEU     7      29.807  45.758  44.109  1.00  0.00           C  
ATOM    108 HD21 LEU     7      30.510  45.100  44.621  1.00  0.00           H  
ATOM    109 HD22 LEU     7      29.498  46.461  44.882  1.00  0.00           H  
ATOM    110 HD23 LEU     7      29.005  45.127  43.726  1.00  0.00           H  
ATOM    111  C   LEU     7      33.231  48.617  44.620  1.00  0.00           C  
ATOM    112  O   LEU     7      33.584  48.158  45.704  1.00  0.00           O  
ATOM    113  N   LEU     8      33.957  49.641  44.101  1.00  0.00           N  
ATOM    114  H   LEU     8      33.583  49.940  43.212  1.00  0.00           H  
ATOM    115  CA  LEU     8      35.134  50.199  44.702  1.00  0.00           C  
ATOM    116  HA  LEU     8      35.705  49.442  45.239  1.00  0.00           H  
ATOM    117  CB  LEU     8      36.100  50.744  43.619  1.00  0.00           C  
ATOM    118  HB2 LEU     8      35.545  51.462  43.015  1.00  0.00           H  
ATOM    119  HB3 LEU     8      36.874  51.316  44.131  1.00  0.00           H  
ATOM    120  CG  LEU     8      36.743  49.642  42.712  1.00  0.00           C  
ATOM    121  HG  LEU     8      36.019  48.937  42.304  1.00  0.00           H  
ATOM    122  CD1 LEU     8      37.433  50.431  41.544  1.00  0.00           C  
ATOM    123 HD11 LEU     8      37.952  51.251  42.041  1.00  0.00           H  
ATOM    124 HD12 LEU     8      38.134  49.716  41.114  1.00  0.00           H  
ATOM    125 HD13 LEU     8      36.639  50.830  40.913  1.00  0.00           H  
ATOM    126  CD2 LEU     8      37.809  48.761  43.368  1.00  0.00           C  
ATOM    127 HD21 LEU     8      38.628  49.358  43.769  1.00  0.00           H  
ATOM    128 HD22 LEU     8      37.310  48.128  44.103  1.00  0.00           H  
ATOM    129 HD23 LEU     8      38.152  48.101  42.572  1.00  0.00           H  
ATOM    130  C   LEU     8      34.926  51.246  45.797  1.00  0.00           C  
ATOM    131  O   LEU     8      35.640  51.180  46.751  1.00  0.00           O  
ATOM    132  N   LEU     9      34.040  52.226  45.653  1.00  0.00           N  
ATOM    133  H   LEU     9      33.466  52.182  44.824  1.00  0.00           H  
ATOM    134  CA  LEU     9      33.724  53.134  46.807  1.00  0.00           C  
ATOM    135  HA  LEU     9      34.648  53.617  47.128  1.00  0.00           H  
ATOM    136  CB  LEU     9      32.947  54.382  46.307  1.00  0.00           C  
ATOM    137  HB2 LEU     9      32.684  54.139  45.278  1.00  0.00           H  
ATOM    138  HB3 LEU     9      32.114  54.504  47.000  1.00  0.00           H  
ATOM    139  CG  LEU     9      33.797  55.675  46.313  1.00  0.00           C  
ATOM    140  HG  LEU     9      34.277  55.807  47.282  1.00  0.00           H  
ATOM    141  CD1 LEU     9      34.925  55.622  45.299  1.00  0.00           C  
ATOM    142 HD11 LEU     9      35.554  54.784  45.601  1.00  0.00           H  
ATOM    143 HD12 LEU     9      34.565  55.383  44.298  1.00  0.00           H  
ATOM    144 HD13 LEU     9      35.589  56.486  45.328  1.00  0.00           H  
ATOM    145  CD2 LEU     9      32.803  56.873  46.052  1.00  0.00           C  
ATOM    146 HD21 LEU     9      33.438  57.728  45.818  1.00  0.00           H  
ATOM    147 HD22 LEU     9      32.198  56.642  45.175  1.00  0.00           H  
ATOM    148 HD23 LEU     9      32.239  56.923  46.983  1.00  0.00           H  
ATOM    149  C   LEU     9      33.149  52.363  47.963  1.00  0.00           C  
ATOM    150  O   LEU     9      33.255  52.654  49.123  1.00  0.00           O  
ATOM    151  N   LEU    10      32.427  51.292  47.632  1.00  0.00           N  
ATOM    152  H   LEU    10      32.261  51.000  46.680  1.00  0.00           H  
ATOM    153  CA  LEU    10      31.860  50.352  48.699  1.00  0.00           C  
ATOM    154  HA  LEU    10      31.646  50.897  49.619  1.00  0.00           H  
ATOM    155  CB  LEU    10      30.561  49.673  48.281  1.00  0.00           C  
ATOM    156  HB2 LEU    10      30.671  49.076  47.376  1.00  0.00           H  
ATOM    157  HB3 LEU    10      30.326  49.096  49.176  1.00  0.00           H  
ATOM    158  CG  LEU    10      29.404  50.692  48.114  1.00  0.00           C  
ATOM    159  HG  LEU    10      29.676  51.449  47.378  1.00  0.00           H  
ATOM    160  CD1 LEU    10      28.271  49.838  47.610  1.00  0.00           C  
ATOM    161 HD11 LEU    10      28.499  49.413  46.633  1.00  0.00           H  
ATOM    162 HD12 LEU    10      27.982  49.033  48.286  1.00  0.00           H  
ATOM    163 HD13 LEU    10      27.496  50.512  47.242  1.00  0.00           H  
ATOM    164  CD2 LEU    10      28.959  51.279  49.489  1.00  0.00           C  
ATOM    165 HD21 LEU    10      28.884  50.543  50.289  1.00  0.00           H  
ATOM    166 HD22 LEU    10      29.637  52.090  49.756  1.00  0.00           H  
ATOM    167 HD23 LEU    10      27.986  51.721  49.277  1.00  0.00           H  
ATOM    168  C   LEU    10      32.919  49.418  49.224  1.00  0.00           C  
ATOM    169  O   LEU    10      32.777  49.125  50.433  1.00  0.00           O  
ATOM    170  N   LEU    11      33.985  49.079  48.517  1.00  0.00           N  
ATOM    171  H   LEU    11      33.830  49.193  47.525  1.00  0.00           H  
ATOM    172  CA  LEU    11      35.132  48.453  49.135  1.00  0.00           C  
ATOM    173  HA  LEU    11      34.701  47.715  49.811  1.00  0.00           H  
ATOM    174  CB  LEU    11      36.028  47.771  48.085  1.00  0.00           C  
ATOM    175  HB2 LEU    11      35.496  46.904  47.693  1.00  0.00           H  
ATOM    176  HB3 LEU    11      36.201  48.527  47.319  1.00  0.00           H  
ATOM    177  CG  LEU    11      37.310  47.262  48.752  1.00  0.00           C  
ATOM    178  HG  LEU    11      37.910  48.078  49.155  1.00  0.00           H  
ATOM    179  CD1 LEU    11      36.945  46.178  49.833  1.00  0.00           C  
ATOM    180 HD11 LEU    11      36.553  46.705  50.702  1.00  0.00           H  
ATOM    181 HD12 LEU    11      36.233  45.481  49.391  1.00  0.00           H  
ATOM    182 HD13 LEU    11      37.877  45.706  50.144  1.00  0.00           H  
ATOM    183  CD2 LEU    11      38.203  46.747  47.546  1.00  0.00           C  
ATOM    184 HD21 LEU    11      38.517  47.544  46.871  1.00  0.00           H  
ATOM    185 HD22 LEU    11      39.149  46.430  47.984  1.00  0.00           H  
ATOM    186 HD23 LEU    11      37.737  45.880  47.078  1.00  0.00           H  
ATOM    187  C   LEU    11      35.809  49.470  50.073  1.00  0.00           C  
ATOM    188  O   LEU    11      36.190  49.187  51.202  1.00  0.00           O  
ATOM    189  N   CYS    12      35.902  50.762  49.686  1.00  0.00           N  
ATOM    190  H   CYS    12      35.508  51.092  48.817  1.00  0.00           H  
ATOM    191  CA  CYS    12      36.527  51.857  50.462  1.00  0.00           C  
ATOM    192  HA  CYS    12      37.565  51.627  50.701  1.00  0.00           H  
ATOM    193  CB  CYS    12      36.544  53.131  49.615  1.00  0.00           C  
ATOM    194  HB2 CYS    12      36.945  53.044  48.605  1.00  0.00           H  
ATOM    195  HB3 CYS    12      35.527  53.512  49.525  1.00  0.00           H  
ATOM    196  SG  CYS    12      37.514  54.405  50.521  1.00  0.00           S  
ATOM    197  HG  CYS    12      36.726  54.242  51.587  1.00  0.00           H  
ATOM    198  C   CYS    12      35.829  52.088  51.856  1.00  0.00           C  
ATOM    199  O   CYS    12      36.497  52.356  52.781  1.00  0.00           O  
ATOM    200  N   LEU    13      34.498  51.930  51.960  1.00  0.00           N  
ATOM    201  H   LEU    13      33.925  51.791  51.140  1.00  0.00           H  
ATOM    202  CA  LEU    13      33.640  51.984  53.153  1.00  0.00           C  
ATOM    203  HA  LEU    13      34.032  52.868  53.657  1.00  0.00           H  
ATOM    204  CB  LEU    13      32.196  51.966  52.616  1.00  0.00           C  
ATOM    205  HB2 LEU    13      32.159  52.931  52.110  1.00  0.00           H  
ATOM    206  HB3 LEU    13      32.013  51.147  51.921  1.00  0.00           H  
ATOM    207  CG  LEU    13      31.022  51.750  53.629  1.00  0.00           C  
ATOM    208  HG  LEU    13      31.452  51.887  54.621  1.00  0.00           H  
ATOM    209  CD1 LEU    13      29.814  52.659  53.334  1.00  0.00           C  
ATOM    210 HD11 LEU    13      29.310  52.870  54.278  1.00  0.00           H  
ATOM    211 HD12 LEU    13      30.192  53.528  52.797  1.00  0.00           H  
ATOM    212 HD13 LEU    13      29.081  52.153  52.706  1.00  0.00           H  
ATOM    213  CD2 LEU    13      30.428  50.363  53.574  1.00  0.00           C  
ATOM    214 HD21 LEU    13      30.118  50.107  52.561  1.00  0.00           H  
ATOM    215 HD22 LEU    13      31.125  49.571  53.847  1.00  0.00           H  
ATOM    216 HD23 LEU    13      29.594  50.355  54.276  1.00  0.00           H  
ATOM    217  C   LEU    13      34.057  50.827  54.053  1.00  0.00           C  
ATOM    218  O   LEU    13      34.614  51.070  55.140  1.00  0.00           O  
ATOM    219  N   VAL    14      33.952  49.589  53.614  1.00  0.00           N  
ATOM    220  H   VAL    14      33.659  49.331  52.683  1.00  0.00           H  
ATOM    221  CA  VAL    14      34.396  48.407  54.486  1.00  0.00           C  
ATOM    222  HA  VAL    14      33.797  48.375  55.396  1.00  0.00           H  
ATOM    223  CB  VAL    14      34.246  47.058  53.687  1.00  0.00           C  
ATOM    224  HB  VAL    14      34.636  47.176  52.676  1.00  0.00           H  
ATOM    225  CG1 VAL    14      34.912  45.842  54.313  1.00  0.00           C  
ATOM    226 HG11 VAL    14      34.792  44.943  53.707  1.00  0.00           H  
ATOM    227 HG12 VAL    14      35.985  45.986  54.433  1.00  0.00           H  
ATOM    228 HG13 VAL    14      34.471  45.623  55.285  1.00  0.00           H  
ATOM    229  CG2 VAL    14      32.803  46.643  53.535  1.00  0.00           C  
ATOM    230 HG21 VAL    14      32.214  47.470  53.137  1.00  0.00           H  
ATOM    231 HG22 VAL    14      32.641  45.694  53.024  1.00  0.00           H  
ATOM    232 HG23 VAL    14      32.351  46.606  54.526  1.00  0.00           H  
ATOM    233  C   VAL    14      35.859  48.460  54.950  1.00  0.00           C  
ATOM    234  O   VAL    14      36.192  48.330  56.090  1.00  0.00           O  
ATOM    235  N   LEU    15      36.792  48.683  54.009  1.00  0.00           N  
ATOM    236  H   LEU    15      36.532  48.527  53.046  1.00  0.00           H  
ATOM    237  CA  LEU    15      38.169  48.774  54.190  1.00  0.00           C  
ATOM    238  HA  LEU    15      38.529  47.841  54.625  1.00  0.00           H  
ATOM    239  CB  LEU    15      38.945  49.030  52.961  1.00  0.00           C  
ATOM    240  HB2 LEU    15      38.891  48.135  52.342  1.00  0.00           H  
ATOM    241  HB3 LEU    15      38.500  49.882  52.447  1.00  0.00           H  
ATOM    242  CG  LEU    15      40.456  49.227  53.223  1.00  0.00           C  
ATOM    243  HG  LEU    15      40.676  50.065  53.884  1.00  0.00           H  
ATOM    244  CD1 LEU    15      41.161  47.930  53.696  1.00  0.00           C  
ATOM    245 HD11 LEU    15      40.917  46.993  53.196  1.00  0.00           H  
ATOM    246 HD12 LEU    15      42.238  48.087  53.644  1.00  0.00           H  
ATOM    247 HD13 LEU    15      40.974  47.769  54.758  1.00  0.00           H  
ATOM    248  CD2 LEU    15      41.013  49.522  51.824  1.00  0.00           C  
ATOM    249 HD21 LEU    15      40.540  50.400  51.384  1.00  0.00           H  
ATOM    250 HD22 LEU    15      42.094  49.650  51.879  1.00  0.00           H  
ATOM    251 HD23 LEU    15      40.886  48.652  51.179  1.00  0.00           H  
ATOM    252  C   LEU    15      38.498  49.937  55.208  1.00  0.00           C  
ATOM    253  O   LEU    15      39.211  49.712  56.137  1.00  0.00           O  
ATOM    254  N   GLY    16      37.984  51.173  55.030  1.00  0.00           N  
ATOM    255  H   GLY    16      37.284  51.228  54.304  1.00  0.00           H  
ATOM    256  CA  GLY    16      38.275  52.344  55.846  1.00  0.00           C  
ATOM    257  HA2 GLY    16      39.320  52.642  55.771  1.00  0.00           H  
ATOM    258  HA3 GLY    16      37.692  53.178  55.455  1.00  0.00           H  
ATOM    259  C   GLY    16      37.892  52.094  57.276  1.00  0.00           C  
ATOM    260  O   GLY    16      38.730  52.189  58.163  1.00  0.00           O  
ATOM    261  N   LEU    17      36.660  51.580  57.425  1.00  0.00           N  
ATOM    262  H   LEU    17      36.139  51.366  56.587  1.00  0.00           H  
ATOM    263  CA  LEU    17      36.147  51.175  58.729  1.00  0.00           C  
ATOM    264  HA  LEU    17      36.365  52.016  59.387  1.00  0.00           H  
ATOM    265  CB  LEU    17      34.689  50.859  58.526  1.00  0.00           C  
ATOM    266  HB2 LEU    17      34.519  50.129  57.735  1.00  0.00           H  
ATOM    267  HB3 LEU    17      34.204  50.440  59.407  1.00  0.00           H  
ATOM    268  CG  LEU    17      33.879  52.142  58.142  1.00  0.00           C  
ATOM    269  HG  LEU    17      34.270  52.516  57.196  1.00  0.00           H  
ATOM    270  CD1 LEU    17      32.380  51.771  57.955  1.00  0.00           C  
ATOM    271 HD11 LEU    17      32.036  51.262  58.855  1.00  0.00           H  
ATOM    272 HD12 LEU    17      31.771  52.661  57.796  1.00  0.00           H  
ATOM    273 HD13 LEU    17      32.284  51.089  57.110  1.00  0.00           H  
ATOM    274  CD2 LEU    17      33.948  53.262  59.262  1.00  0.00           C  
ATOM    275 HD21 LEU    17      33.330  54.097  58.928  1.00  0.00           H  
ATOM    276 HD22 LEU    17      33.551  52.806  60.169  1.00  0.00           H  
ATOM    277 HD23 LEU    17      34.956  53.655  59.392  1.00  0.00           H  
ATOM    278  C   LEU    17      36.831  49.921  59.406  1.00  0.00           C  
ATOM    279  O   LEU    17      36.997  49.946  60.636  1.00  0.00           O  
ATOM    280  N   ALA    18      37.386  48.954  58.658  1.00  0.00           N  
ATOM    281  H   ALA    18      37.156  48.924  57.675  1.00  0.00           H  
ATOM    282  CA  ALA    18      38.214  47.854  59.239  1.00  0.00           C  
ATOM    283  HA  ALA    18      37.756  47.448  60.141  1.00  0.00           H  
ATOM    284  CB  ALA    18      38.319  46.703  58.226  1.00  0.00           C  
ATOM    285  HB1 ALA    18      38.930  45.925  58.685  1.00  0.00           H  
ATOM    286  HB2 ALA    18      37.289  46.378  58.084  1.00  0.00           H  
ATOM    287  HB3 ALA    18      38.674  47.128  57.287  1.00  0.00           H  
ATOM    288  C   ALA    18      39.579  48.376  59.667  1.00  0.00           C  
ATOM    289  O   ALA    18      39.984  48.057  60.766  1.00  0.00           O  
ATOM    290  N   LEU    19      40.327  49.161  58.892  1.00  0.00           N  
ATOM    291  H   LEU    19      39.909  49.362  57.994  1.00  0.00           H  
ATOM    292  CA  LEU    19      41.657  49.713  59.216  1.00  0.00           C  
ATOM    293  HA  LEU    19      42.323  48.910  59.534  1.00  0.00           H  
ATOM    294  CB  LEU    19      42.380  50.541  58.146  1.00  0.00           C  
ATOM    295  HB2 LEU    19      41.686  51.311  57.809  1.00  0.00           H  
ATOM    296  HB3 LEU    19      43.169  51.089  58.662  1.00  0.00           H  
ATOM    297  CG  LEU    19      42.928  49.615  56.955  1.00  0.00           C  
ATOM    298  HG  LEU    19      42.064  48.978  56.766  1.00  0.00           H  
ATOM    299  CD1 LEU    19      43.072  50.417  55.568  1.00  0.00           C  
ATOM    300 HD11 LEU    19      43.225  49.672  54.787  1.00  0.00           H  
ATOM    301 HD12 LEU    19      42.213  51.067  55.405  1.00  0.00           H  
ATOM    302 HD13 LEU    19      43.895  51.117  55.425  1.00  0.00           H  
ATOM    303  CD2 LEU    19      44.084  48.787  57.383  1.00  0.00           C  
ATOM    304 HD21 LEU    19      44.550  48.415  56.470  1.00  0.00           H  
ATOM    305 HD22 LEU    19      44.849  49.310  57.958  1.00  0.00           H  
ATOM    306 HD23 LEU    19      43.708  47.920  57.925  1.00  0.00           H  
ATOM    307  C   LEU    19      41.462  50.651  60.466  1.00  0.00           C  
ATOM    308  O   LEU    19      42.337  50.703  61.332  1.00  0.00           O  
ATOM    309  N   ALA    20      40.372  51.432  60.488  1.00  0.00           N  
ATOM    310  H   ALA    20      39.829  51.262  59.653  1.00  0.00           H  
ATOM    311  CA  ALA    20      39.959  52.280  61.632  1.00  0.00           C  
ATOM    312  HA  ALA    20      40.722  53.056  61.692  1.00  0.00           H  
ATOM    313  CB  ALA    20      38.631  53.059  61.306  1.00  0.00           C  
ATOM    314  HB1 ALA    20      38.863  53.721  60.472  1.00  0.00           H  
ATOM    315  HB2 ALA    20      37.712  52.495  61.150  1.00  0.00           H  
ATOM    316  HB3 ALA    20      38.558  53.826  62.078  1.00  0.00           H  
ATOM    317  C   ALA    20      39.710  51.519  62.908  1.00  0.00           C  
ATOM    318  O   ALA    20      40.250  51.710  63.974  1.00  0.00           O  
ATOM    319  N   ALA    21      39.086  50.394  62.816  1.00  0.00           N  
ATOM    320  H   ALA    21      38.769  50.190  61.879  1.00  0.00           H  
ATOM    321  CA  ALA    21      38.814  49.496  63.951  1.00  0.00           C  
ATOM    322  HA  ALA    21      38.417  50.150  64.728  1.00  0.00           H  
ATOM    323  CB  ALA    21      37.834  48.442  63.466  1.00  0.00           C  
ATOM    324  HB1 ALA    21      38.135  47.878  62.583  1.00  0.00           H  
ATOM    325  HB2 ALA    21      37.738  47.702  64.260  1.00  0.00           H  
ATOM    326  HB3 ALA    21      36.816  48.816  63.362  1.00  0.00           H  
ATOM    327  C   ALA    21      40.137  48.794  64.357  1.00  0.00           C  
ATOM    328  O   ALA    21      40.348  48.533  65.556  1.00  0.00           O  
ATOM    329  N   LEU    22      41.095  48.578  63.463  1.00  0.00           N  
ATOM    330  H   LEU    22      41.048  48.665  62.457  1.00  0.00           H  
ATOM    331  CA  LEU    22      42.445  48.142  63.920  1.00  0.00           C  
ATOM    332  HA  LEU    22      42.441  47.388  64.707  1.00  0.00           H  
ATOM    333  CB  LEU    22      43.062  47.490  62.595  1.00  0.00           C  
ATOM    334  HB2 LEU    22      42.342  46.834  62.104  1.00  0.00           H  
ATOM    335  HB3 LEU    22      43.288  48.268  61.865  1.00  0.00           H  
ATOM    336  CG  LEU    22      44.339  46.640  62.764  1.00  0.00           C  
ATOM    337  HG  LEU    22      45.189  47.297  62.953  1.00  0.00           H  
ATOM    338  CD1 LEU    22      44.361  45.654  63.841  1.00  0.00           C  
ATOM    339 HD11 LEU    22      43.505  44.981  63.828  1.00  0.00           H  
ATOM    340 HD12 LEU    22      45.269  45.056  63.759  1.00  0.00           H  
ATOM    341 HD13 LEU    22      44.297  46.116  64.826  1.00  0.00           H  
ATOM    342  CD2 LEU    22      44.732  45.896  61.450  1.00  0.00           C  
ATOM    343 HD21 LEU    22      44.047  45.055  61.348  1.00  0.00           H  
ATOM    344 HD22 LEU    22      44.636  46.515  60.558  1.00  0.00           H  
ATOM    345 HD23 LEU    22      45.773  45.575  61.410  1.00  0.00           H  
ATOM    346  C   LEU    22      43.320  49.258  64.441  1.00  0.00           C  
ATOM    347  O   LEU    22      44.115  49.088  65.294  1.00  0.00           O  
ATOM    348  N   GLY    23      43.162  50.471  63.927  1.00  0.00           N  
ATOM    349  H   GLY    23      42.701  50.432  63.029  1.00  0.00           H  
ATOM    350  CA  GLY    23      43.770  51.667  64.377  1.00  0.00           C  
ATOM    351  HA2 GLY    23      44.825  51.452  64.206  1.00  0.00           H  
ATOM    352  HA3 GLY    23      43.329  52.469  63.785  1.00  0.00           H  
ATOM    353  C   GLY    23      43.522  52.056  65.820  1.00  0.00           C  
ATOM    354  O   GLY    23      44.439  52.436  66.559  1.00  0.00           O  
ATOM    355  N   LEU    24      42.215  51.935  66.228  1.00  0.00           N  
ATOM    356  H   LEU    24      41.424  51.841  65.607  1.00  0.00           H  
ATOM    357  CA  LEU    24      41.843  52.024  67.581  1.00  0.00           C  
ATOM    358  HA  LEU    24      42.247  52.880  68.123  1.00  0.00           H  
ATOM    359  CB  LEU    24      40.247  52.167  67.739  1.00  0.00           C  
ATOM    360  HB2 LEU    24      39.698  51.493  67.081  1.00  0.00           H  
ATOM    361  HB3 LEU    24      39.974  52.040  68.786  1.00  0.00           H  
ATOM    362  CG  LEU    24      39.773  53.601  67.370  1.00  0.00           C  
ATOM    363  HG  LEU    24      39.993  53.860  66.335  1.00  0.00           H  
ATOM    364  CD1 LEU    24      38.206  53.505  67.370  1.00  0.00           C  
ATOM    365 HD11 LEU    24      37.768  54.429  66.992  1.00  0.00           H  
ATOM    366 HD12 LEU    24      37.956  52.694  66.687  1.00  0.00           H  
ATOM    367 HD13 LEU    24      37.766  53.318  68.350  1.00  0.00           H  
ATOM    368  CD2 LEU    24      40.249  54.743  68.284  1.00  0.00           C  
ATOM    369 HD21 LEU    24      39.616  55.612  68.104  1.00  0.00           H  
ATOM    370 HD22 LEU    24      40.143  54.471  69.334  1.00  0.00           H  
ATOM    371 HD23 LEU    24      41.310  54.984  68.221  1.00  0.00           H  
ATOM    372  C   LEU    24      42.362  50.838  68.517  1.00  0.00           C  
ATOM    373  O   LEU    24      42.739  51.095  69.700  1.00  0.00           O  
ATOM    374  N   SER    25      42.533  49.644  67.963  1.00  0.00           N  
ATOM    375  H   SER    25      42.374  49.599  66.967  1.00  0.00           H  
ATOM    376  CA  SER    25      43.032  48.498  68.621  1.00  0.00           C  
ATOM    377  HA  SER    25      42.562  48.445  69.603  1.00  0.00           H  
ATOM    378  CB  SER    25      42.556  47.357  67.755  1.00  0.00           C  
ATOM    379  HB2 SER    25      41.473  47.396  67.637  1.00  0.00           H  
ATOM    380  HB3 SER    25      42.999  47.471  66.766  1.00  0.00           H  
ATOM    381  OG  SER    25      43.045  46.113  68.103  1.00  0.00           O  
ATOM    382  HG  SER    25      43.997  46.158  67.993  1.00  0.00           H  
ATOM    383  C   SER    25      44.475  48.453  68.840  1.00  0.00           C  
ATOM    384  O   SER    25      44.960  47.977  69.866  1.00  0.00           O  
ATOM    385  N   VAL    26      45.268  48.998  67.908  1.00  0.00           N  
ATOM    386  H   VAL    26      44.827  49.325  67.060  1.00  0.00           H  
ATOM    387  CA  VAL    26      46.700  49.115  67.978  1.00  0.00           C  
ATOM    388  HA  VAL    26      46.981  48.215  68.526  1.00  0.00           H  
ATOM    389  CB  VAL    26      47.379  48.821  66.639  1.00  0.00           C  
ATOM    390  HB  VAL    26      46.746  48.089  66.137  1.00  0.00           H  
ATOM    391  CG1 VAL    26      47.387  49.961  65.605  1.00  0.00           C  
ATOM    392 HG11 VAL    26      47.876  49.432  64.788  1.00  0.00           H  
ATOM    393 HG12 VAL    26      46.405  50.409  65.455  1.00  0.00           H  
ATOM    394 HG13 VAL    26      47.980  50.838  65.865  1.00  0.00           H  
ATOM    395  CG2 VAL    26      48.850  48.211  66.750  1.00  0.00           C  
ATOM    396 HG21 VAL    26      49.230  48.012  65.748  1.00  0.00           H  
ATOM    397 HG22 VAL    26      49.513  48.925  67.239  1.00  0.00           H  
ATOM    398 HG23 VAL    26      48.842  47.313  67.368  1.00  0.00           H  
ATOM    399  C   VAL    26      47.204  50.292  68.808  1.00  0.00           C  
ATOM    400  O   VAL    26      48.385  50.333  69.156  1.00  0.00           O  
ATOM    401  N   HID    27      46.301  51.145  69.175  1.00  0.00           N  
ATOM    402  H   HID    27      45.364  51.117  68.798  1.00  0.00           H  
ATOM    403  CA  HID    27      46.562  52.151  70.142  1.00  0.00           C  
ATOM    404  HA  HID    27      47.607  52.449  70.054  1.00  0.00           H  
ATOM    405  CB  HID    27      45.871  53.501  69.806  1.00  0.00           C  
ATOM    406  HB2 HID    27      44.827  53.382  69.515  1.00  0.00           H  
ATOM    407  HB3 HID    27      45.735  54.170  70.655  1.00  0.00           H  
ATOM    408  CG  HID    27      46.669  54.279  68.774  1.00  0.00           C  
ATOM    409  ND1 HID    27      46.422  54.414  67.424  1.00  0.00           N  
ATOM    410  HD1 HID    27      45.821  53.758  66.946  1.00  0.00           H  
ATOM    411  CE1 HID    27      47.276  55.324  66.881  1.00  0.00           C  
ATOM    412  HE1 HID    27      47.295  55.676  65.860  1.00  0.00           H  
ATOM    413  NE2 HID    27      47.878  55.966  67.888  1.00  0.00           N  
ATOM    414  CD2 HID    27      47.550  55.350  69.066  1.00  0.00           C  
ATOM    415  HD2 HID    27      47.912  55.495  70.073  1.00  0.00           H  
ATOM    416  C   HID    27      46.232  51.688  71.582  1.00  0.00           C  
ATOM    417  O   HID    27      47.162  51.634  72.398  1.00  0.00           O  
ATOM    418  N   HID    28      44.951  51.209  71.743  1.00  0.00           N  
ATOM    419  H   HID    28      44.414  51.086  70.896  1.00  0.00           H  
ATOM    420  CA  HID    28      44.336  50.907  73.033  1.00  0.00           C  
ATOM    421  HA  HID    28      44.848  51.572  73.729  1.00  0.00           H  
ATOM    422  CB  HID    28      42.801  51.395  72.931  1.00  0.00           C  
ATOM    423  HB2 HID    28      42.249  50.846  72.168  1.00  0.00           H  
ATOM    424  HB3 HID    28      42.422  51.234  73.941  1.00  0.00           H  
ATOM    425  CG  HID    28      42.666  52.906  72.565  1.00  0.00           C  
ATOM    426  ND1 HID    28      43.357  53.904  73.256  1.00  0.00           N  
ATOM    427  HD1 HID    28      44.020  53.724  73.996  1.00  0.00           H  
ATOM    428  CE1 HID    28      43.016  55.076  72.597  1.00  0.00           C  
ATOM    429  HE1 HID    28      43.502  56.003  72.861  1.00  0.00           H  
ATOM    430  NE2 HID    28      42.297  54.858  71.548  1.00  0.00           N  
ATOM    431  CD2 HID    28      41.993  53.501  71.503  1.00  0.00           C  
ATOM    432  HD2 HID    28      41.520  52.969  70.692  1.00  0.00           H  
ATOM    433  C   HID    28      44.588  49.439  73.467  1.00  0.00           C  
ATOM    434  O   HID    28      43.772  48.793  74.078  1.00  0.00           O  
ATOM    435  N   TRP    29      45.787  48.897  73.254  1.00  0.00           N  
ATOM    436  H   TRP    29      46.394  49.415  72.636  1.00  0.00           H  
ATOM    437  CA  TRP    29      46.074  47.516  73.509  1.00  0.00           C  
ATOM    438  HA  TRP    29      45.284  46.930  73.040  1.00  0.00           H  
ATOM    439  CB  TRP    29      47.306  47.147  72.620  1.00  0.00           C  
ATOM    440  HB2 TRP    29      47.239  46.076  72.425  1.00  0.00           H  
ATOM    441  HB3 TRP    29      47.136  47.620  71.654  1.00  0.00           H  
ATOM    442  CG  TRP    29      48.678  47.563  73.087  1.00  0.00           C  
ATOM    443  CD1 TRP    29      49.506  48.416  72.447  1.00  0.00           C  
ATOM    444  HD1 TRP    29      49.317  48.783  71.449  1.00  0.00           H  
ATOM    445  NE1 TRP    29      50.670  48.684  73.128  1.00  0.00           N  
ATOM    446  HE1 TRP    29      51.483  49.159  72.761  1.00  0.00           H  
ATOM    447  CE2 TRP    29      50.692  47.917  74.253  1.00  0.00           C  
ATOM    448  CZ2 TRP    29      51.700  47.693  75.275  1.00  0.00           C  
ATOM    449  HZ2 TRP    29      52.599  48.286  75.199  1.00  0.00           H  
ATOM    450  CH2 TRP    29      51.509  46.852  76.358  1.00  0.00           C  
ATOM    451  HH2 TRP    29      52.222  46.819  77.169  1.00  0.00           H  
ATOM    452  CZ3 TRP    29      50.327  46.082  76.390  1.00  0.00           C  
ATOM    453  HZ3 TRP    29      50.224  45.405  77.225  1.00  0.00           H  
ATOM    454  CE3 TRP    29      49.327  46.272  75.409  1.00  0.00           C  
ATOM    455  HE3 TRP    29      48.409  45.718  75.538  1.00  0.00           H  
ATOM    456  CD2 TRP    29      49.433  47.215  74.325  1.00  0.00           C  
ATOM    457  C   TRP    29      46.040  46.982  74.944  1.00  0.00           C  
ATOM    458  O   TRP    29      45.852  45.789  75.170  1.00  0.00           O  
ATOM    459  N   ASP    30      45.974  47.873  75.892  1.00  0.00           N  
ATOM    460  H   ASP    30      45.983  48.835  75.585  1.00  0.00           H  
ATOM    461  CA  ASP    30      45.868  47.663  77.312  1.00  0.00           C  
ATOM    462  HA  ASP    30      45.971  46.593  77.493  1.00  0.00           H  
ATOM    463  CB  ASP    30      47.031  48.482  78.033  1.00  0.00           C  
ATOM    464  HB2 ASP    30      46.907  48.227  79.086  1.00  0.00           H  
ATOM    465  HB3 ASP    30      47.986  48.104  77.669  1.00  0.00           H  
ATOM    466  CG  ASP    30      46.944  49.885  77.882  1.00  0.00           C  
ATOM    467  OD1 ASP    30      47.531  50.630  78.670  1.00  0.00           O  
ATOM    468  OD2 ASP    30      46.165  50.402  77.017  1.00  0.00           O  
ATOM    469  C   ASP    30      44.488  48.122  77.820  1.00  0.00           C  
ATOM    470  O   ASP    30      44.225  48.309  79.032  1.00  0.00           O  
ATOM    471  N   SER    31      43.470  48.274  76.918  1.00  0.00           N  
ATOM    472  H   SER    31      43.663  48.366  75.931  1.00  0.00           H  
ATOM    473  CA  SER    31      42.067  48.454  77.266  1.00  0.00           C  
ATOM    474  HA  SER    31      41.944  49.260  77.989  1.00  0.00           H  
ATOM    475  CB  SER    31      41.136  48.716  76.127  1.00  0.00           C  
ATOM    476  HB2 SER    31      41.478  49.617  75.618  1.00  0.00           H  
ATOM    477  HB3 SER    31      41.337  47.864  75.476  1.00  0.00           H  
ATOM    478  OG  SER    31      39.786  48.872  76.485  1.00  0.00           O  
ATOM    479  HG  SER    31      39.503  49.790  76.485  1.00  0.00           H  
ATOM    480  C   SER    31      41.662  47.118  77.927  1.00  0.00           C  
ATOM    481  O   SER    31      41.938  46.078  77.322  1.00  0.00           O  
ATOM    482  N   PRO    32      40.766  47.108  78.928  1.00  0.00           N  
ATOM    483  CD  PRO    32      40.432  48.149  79.828  1.00  0.00           C  
ATOM    484  HD2 PRO    32      40.521  49.073  79.257  1.00  0.00           H  
ATOM    485  HD3 PRO    32      41.289  48.176  80.501  1.00  0.00           H  
ATOM    486  CG  PRO    32      39.154  47.781  80.417  1.00  0.00           C  
ATOM    487  HG2 PRO    32      38.306  47.931  79.749  1.00  0.00           H  
ATOM    488  HG3 PRO    32      38.859  48.310  81.323  1.00  0.00           H  
ATOM    489  CB  PRO    32      39.322  46.240  80.578  1.00  0.00           C  
ATOM    490  HB2 PRO    32      38.311  45.837  80.626  1.00  0.00           H  
ATOM    491  HB3 PRO    32      39.826  46.024  81.520  1.00  0.00           H  
ATOM    492  CA  PRO    32      40.086  45.851  79.279  1.00  0.00           C  
ATOM    493  HA  PRO    32      40.727  45.000  79.509  1.00  0.00           H  
ATOM    494  C   PRO    32      39.097  45.447  78.168  1.00  0.00           C  
ATOM    495  O   PRO    32      38.736  44.268  78.247  1.00  0.00           O  
ATOM    496  N   LEU    33      38.728  46.346  77.223  1.00  0.00           N  
ATOM    497  H   LEU    33      39.017  47.313  77.277  1.00  0.00           H  
ATOM    498  CA  LEU    33      37.975  45.806  76.092  1.00  0.00           C  
ATOM    499  HA  LEU    33      37.317  45.034  76.491  1.00  0.00           H  
ATOM    500  CB  LEU    33      37.217  47.009  75.400  1.00  0.00           C  
ATOM    501  HB2 LEU    33      36.489  47.391  76.116  1.00  0.00           H  
ATOM    502  HB3 LEU    33      37.909  47.829  75.207  1.00  0.00           H  
ATOM    503  CG  LEU    33      36.401  46.734  74.154  1.00  0.00           C  
ATOM    504  HG  LEU    33      35.888  47.663  73.904  1.00  0.00           H  
ATOM    505  CD1 LEU    33      37.072  46.356  72.784  1.00  0.00           C  
ATOM    506 HD11 LEU    33      36.317  46.421  72.000  1.00  0.00           H  
ATOM    507 HD12 LEU    33      37.806  47.069  72.410  1.00  0.00           H  
ATOM    508 HD13 LEU    33      37.600  45.405  72.849  1.00  0.00           H  
ATOM    509  CD2 LEU    33      35.309  45.655  74.440  1.00  0.00           C  
ATOM    510 HD21 LEU    33      34.636  45.995  75.227  1.00  0.00           H  
ATOM    511 HD22 LEU    33      34.631  45.658  73.587  1.00  0.00           H  
ATOM    512 HD23 LEU    33      35.660  44.647  74.665  1.00  0.00           H  
ATOM    513  C   LEU    33      38.802  45.067  75.038  1.00  0.00           C  
ATOM    514  O   LEU    33      38.377  44.039  74.598  1.00  0.00           O  
ATOM    515  N   VAL    34      40.006  45.509  74.647  1.00  0.00           N  
ATOM    516  H   VAL    34      40.294  46.367  75.095  1.00  0.00           H  
ATOM    517  CA  VAL    34      40.909  44.782  73.760  1.00  0.00           C  
ATOM    518  HA  VAL    34      40.341  44.532  72.864  1.00  0.00           H  
ATOM    519  CB  VAL    34      42.010  45.713  73.280  1.00  0.00           C  
ATOM    520  HB  VAL    34      42.410  46.057  74.234  1.00  0.00           H  
ATOM    521  CG1 VAL    34      43.221  45.102  72.480  1.00  0.00           C  
ATOM    522 HG11 VAL    34      43.845  44.508  73.148  1.00  0.00           H  
ATOM    523 HG12 VAL    34      42.709  44.363  71.863  1.00  0.00           H  
ATOM    524 HG13 VAL    34      43.802  45.831  71.915  1.00  0.00           H  
ATOM    525  CG2 VAL    34      41.466  46.814  72.456  1.00  0.00           C  
ATOM    526 HG21 VAL    34      42.154  47.654  72.354  1.00  0.00           H  
ATOM    527 HG22 VAL    34      41.018  46.363  71.571  1.00  0.00           H  
ATOM    528 HG23 VAL    34      40.582  47.347  72.805  1.00  0.00           H  
ATOM    529  C   VAL    34      41.440  43.496  74.380  1.00  0.00           C  
ATOM    530  O   VAL    34      41.388  42.503  73.748  1.00  0.00           O  
ATOM    531  N   GLN    35      41.764  43.554  75.676  1.00  0.00           N  
ATOM    532  H   GLN    35      41.617  44.476  76.061  1.00  0.00           H  
ATOM    533  CA  GLN    35      42.371  42.500  76.506  1.00  0.00           C  
ATOM    534  HA  GLN    35      43.140  41.961  75.954  1.00  0.00           H  
ATOM    535  CB  GLN    35      43.089  43.098  77.725  1.00  0.00           C  
ATOM    536  HB2 GLN    35      42.282  43.623  78.236  1.00  0.00           H  
ATOM    537  HB3 GLN    35      43.387  42.308  78.414  1.00  0.00           H  
ATOM    538  CG  GLN    35      44.425  43.874  77.443  1.00  0.00           C  
ATOM    539  HG2 GLN    35      45.053  43.255  76.802  1.00  0.00           H  
ATOM    540  HG3 GLN    35      44.184  44.833  76.985  1.00  0.00           H  
ATOM    541  CD  GLN    35      45.213  44.288  78.746  1.00  0.00           C  
ATOM    542  OE1 GLN    35      44.569  44.513  79.755  1.00  0.00           O  
ATOM    543  NE2 GLN    35      46.526  44.449  78.833  1.00  0.00           N  
ATOM    544 HE21 GLN    35      46.943  44.720  79.712  1.00  0.00           H  
ATOM    545 HE22 GLN    35      47.173  44.150  78.117  1.00  0.00           H  
ATOM    546  C   GLN    35      41.233  41.526  76.939  1.00  0.00           C  
ATOM    547  O   GLN    35      41.495  40.732  77.868  1.00  0.00           O  
ATOM    548  N   ALA    36      39.972  41.585  76.410  1.00  0.00           N  
ATOM    549  H   ALA    36      39.701  42.157  75.623  1.00  0.00           H  
ATOM    550  CA  ALA    36      38.920  40.739  76.975  1.00  0.00           C  
ATOM    551  HA  ALA    36      38.952  40.743  78.065  1.00  0.00           H  
ATOM    552  CB  ALA    36      37.606  41.392  76.565  1.00  0.00           C  
ATOM    553  HB1 ALA    36      37.593  41.501  75.480  1.00  0.00           H  
ATOM    554  HB2 ALA    36      36.789  40.720  76.829  1.00  0.00           H  
ATOM    555  HB3 ALA    36      37.555  42.365  77.052  1.00  0.00           H  
ATOM    556  C   ALA    36      38.987  39.275  76.555  1.00  0.00           C  
ATOM    557  O   ALA    36      39.978  38.953  75.850  1.00  0.00           O  
ATOM    558  N   SER    37      37.970  38.512  76.934  1.00  0.00           N  
ATOM    559  H   SER    37      37.358  38.960  77.600  1.00  0.00           H  
ATOM    560  CA  SER    37      37.654  37.224  76.411  1.00  0.00           C  
ATOM    561  HA  SER    37      38.550  36.623  76.565  1.00  0.00           H  
ATOM    562  CB  SER    37      36.427  36.660  77.093  1.00  0.00           C  
ATOM    563  HB2 SER    37      36.583  36.764  78.167  1.00  0.00           H  
ATOM    564  HB3 SER    37      35.526  37.240  76.893  1.00  0.00           H  
ATOM    565  OG  SER    37      36.217  35.261  76.688  1.00  0.00           O  
ATOM    566  HG  SER    37      36.854  34.700  77.138  1.00  0.00           H  
ATOM    567  C   SER    37      37.474  37.287  74.861  1.00  0.00           C  
ATOM    568  O   SER    37      37.109  38.371  74.345  1.00  0.00           O  
ATOM    569  N   GLY    38      37.888  36.298  74.197  1.00  0.00           N  
ATOM    570  H   GLY    38      38.028  35.469  74.758  1.00  0.00           H  
ATOM    571  CA  GLY    38      37.953  36.255  72.730  1.00  0.00           C  
ATOM    572  HA2 GLY    38      38.262  35.235  72.500  1.00  0.00           H  
ATOM    573  HA3 GLY    38      36.890  36.336  72.508  1.00  0.00           H  
ATOM    574  C   GLY    38      38.774  37.343  72.046  1.00  0.00           C  
ATOM    575  O   GLY    38      38.604  37.554  70.871  1.00  0.00           O  
ATOM    576  N   GLY    39      39.640  38.023  72.816  1.00  0.00           N  
ATOM    577  H   GLY    39      39.591  37.957  73.823  1.00  0.00           H  
ATOM    578  CA  GLY    39      40.537  39.085  72.225  1.00  0.00           C  
ATOM    579  HA2 GLY    39      39.998  40.004  71.995  1.00  0.00           H  
ATOM    580  HA3 GLY    39      41.266  39.353  72.989  1.00  0.00           H  
ATOM    581  C   GLY    39      41.393  38.651  71.033  1.00  0.00           C  
ATOM    582  O   GLY    39      41.425  39.401  70.075  1.00  0.00           O  
ATOM    583  N   SER    40      42.026  37.460  71.052  1.00  0.00           N  
ATOM    584  H   SER    40      42.153  36.999  71.942  1.00  0.00           H  
ATOM    585  CA  SER    40      42.851  36.992  69.988  1.00  0.00           C  
ATOM    586  HA  SER    40      43.563  37.767  69.706  1.00  0.00           H  
ATOM    587  CB  SER    40      43.551  35.730  70.453  1.00  0.00           C  
ATOM    588  HB2 SER    40      42.840  35.116  71.007  1.00  0.00           H  
ATOM    589  HB3 SER    40      43.944  35.092  69.661  1.00  0.00           H  
ATOM    590  OG  SER    40      44.710  36.136  71.123  1.00  0.00           O  
ATOM    591  HG  SER    40      44.587  35.882  72.041  1.00  0.00           H  
ATOM    592  C   SER    40      41.963  36.679  68.702  1.00  0.00           C  
ATOM    593  O   SER    40      42.378  37.185  67.640  1.00  0.00           O  
ATOM    594  N   GLN    41      40.796  36.076  68.825  1.00  0.00           N  
ATOM    595  H   GLN    41      40.602  35.668  69.729  1.00  0.00           H  
ATOM    596  CA  GLN    41      39.844  35.912  67.797  1.00  0.00           C  
ATOM    597  HA  GLN    41      40.346  35.314  67.037  1.00  0.00           H  
ATOM    598  CB  GLN    41      38.662  35.028  68.270  1.00  0.00           C  
ATOM    599  HB2 GLN    41      38.234  35.521  69.143  1.00  0.00           H  
ATOM    600  HB3 GLN    41      37.847  35.007  67.547  1.00  0.00           H  
ATOM    601  CG  GLN    41      38.968  33.559  68.609  1.00  0.00           C  
ATOM    602  HG2 GLN    41      39.810  33.387  69.278  1.00  0.00           H  
ATOM    603  HG3 GLN    41      38.056  33.210  69.094  1.00  0.00           H  
ATOM    604  CD  GLN    41      39.114  32.685  67.371  1.00  0.00           C  
ATOM    605  OE1 GLN    41      38.998  33.160  66.174  1.00  0.00           O  
ATOM    606  NE2 GLN    41      39.448  31.356  67.610  1.00  0.00           N  
ATOM    607 HE21 GLN    41      39.711  30.795  66.813  1.00  0.00           H  
ATOM    608 HE22 GLN    41      39.248  31.000  68.534  1.00  0.00           H  
ATOM    609  C   GLN    41      39.225  37.175  67.236  1.00  0.00           C  
ATOM    610  O   GLN    41      39.050  37.354  66.012  1.00  0.00           O  
ATOM    611  N   PHE    42      39.046  38.191  68.092  1.00  0.00           N  
ATOM    612  H   PHE    42      38.930  37.960  69.068  1.00  0.00           H  
ATOM    613  CA  PHE    42      38.591  39.497  67.646  1.00  0.00           C  
ATOM    614  HA  PHE    42      37.749  39.382  66.963  1.00  0.00           H  
ATOM    615  CB  PHE    42      38.227  40.440  68.841  1.00  0.00           C  
ATOM    616  HB2 PHE    42      37.577  39.886  69.519  1.00  0.00           H  
ATOM    617  HB3 PHE    42      39.212  40.627  69.269  1.00  0.00           H  
ATOM    618  CG  PHE    42      37.603  41.730  68.535  1.00  0.00           C  
ATOM    619  CD1 PHE    42      36.236  41.711  68.204  1.00  0.00           C  
ATOM    620  HD1 PHE    42      35.617  40.838  68.346  1.00  0.00           H  
ATOM    621  CE1 PHE    42      35.639  42.952  67.888  1.00  0.00           C  
ATOM    622  HE1 PHE    42      34.582  43.038  67.684  1.00  0.00           H  
ATOM    623  CZ  PHE    42      36.356  44.242  67.910  1.00  0.00           C  
ATOM    624  HZ  PHE    42      35.850  45.181  67.745  1.00  0.00           H  
ATOM    625  CE2 PHE    42      37.693  44.231  68.287  1.00  0.00           C  
ATOM    626  HE2 PHE    42      38.280  45.129  68.406  1.00  0.00           H  
ATOM    627  CD2 PHE    42      38.349  42.957  68.593  1.00  0.00           C  
ATOM    628  HD2 PHE    42      39.371  42.977  68.941  1.00  0.00           H  
ATOM    629  C   PHE    42      39.684  40.221  66.815  1.00  0.00           C  
ATOM    630  O   PHE    42      39.418  40.756  65.735  1.00  0.00           O  
ATOM    631  N   CYS    43      40.981  40.135  67.199  1.00  0.00           N  
ATOM    632  H   CYS    43      41.066  39.629  68.069  1.00  0.00           H  
ATOM    633  CA  CYS    43      42.105  40.658  66.471  1.00  0.00           C  
ATOM    634  HA  CYS    43      41.905  41.719  66.324  1.00  0.00           H  
ATOM    635  CB  CYS    43      43.384  40.436  67.286  1.00  0.00           C  
ATOM    636  HB2 CYS    43      43.290  40.781  68.316  1.00  0.00           H  
ATOM    637  HB3 CYS    43      43.616  39.371  67.244  1.00  0.00           H  
ATOM    638  SG  CYS    43      44.775  41.366  66.484  1.00  0.00           S  
ATOM    639  HG  CYS    43      44.656  42.323  67.408  1.00  0.00           H  
ATOM    640  C   CYS    43      42.236  39.924  65.080  1.00  0.00           C  
ATOM    641  O   CYS    43      42.492  40.469  64.065  1.00  0.00           O  
ATOM    642  N   PHE    44      42.020  38.569  65.084  1.00  0.00           N  
ATOM    643  H   PHE    44      41.761  38.071  65.924  1.00  0.00           H  
ATOM    644  CA  PHE    44      42.129  37.714  63.895  1.00  0.00           C  
ATOM    645  HA  PHE    44      43.116  37.763  63.435  1.00  0.00           H  
ATOM    646  CB  PHE    44      42.071  36.285  64.299  1.00  0.00           C  
ATOM    647  HB2 PHE    44      42.965  36.007  64.857  1.00  0.00           H  
ATOM    648  HB3 PHE    44      41.211  36.163  64.958  1.00  0.00           H  
ATOM    649  CG  PHE    44      41.911  35.311  63.118  1.00  0.00           C  
ATOM    650  CD1 PHE    44      43.058  34.816  62.559  1.00  0.00           C  
ATOM    651  HD1 PHE    44      44.013  34.918  63.052  1.00  0.00           H  
ATOM    652  CE1 PHE    44      42.962  34.041  61.325  1.00  0.00           C  
ATOM    653  HE1 PHE    44      43.874  33.759  60.821  1.00  0.00           H  
ATOM    654  CZ  PHE    44      41.709  33.760  60.737  1.00  0.00           C  
ATOM    655  HZ  PHE    44      41.655  33.287  59.767  1.00  0.00           H  
ATOM    656  CE2 PHE    44      40.506  34.347  61.292  1.00  0.00           C  
ATOM    657  HE2 PHE    44      39.534  34.333  60.820  1.00  0.00           H  
ATOM    658  CD2 PHE    44      40.659  35.095  62.474  1.00  0.00           C  
ATOM    659  HD2 PHE    44      39.766  35.576  62.845  1.00  0.00           H  
ATOM    660  C   PHE    44      41.101  38.128  62.826  1.00  0.00           C  
ATOM    661  O   PHE    44      41.391  38.011  61.626  1.00  0.00           O  
ATOM    662  N   GLY    45      39.885  38.572  63.225  1.00  0.00           N  
ATOM    663  H   GLY    45      39.582  38.456  64.182  1.00  0.00           H  
ATOM    664  CA  GLY    45      38.876  38.989  62.303  1.00  0.00           C  
ATOM    665  HA2 GLY    45      38.663  38.246  61.535  1.00  0.00           H  
ATOM    666  HA3 GLY    45      38.003  39.119  62.943  1.00  0.00           H  
ATOM    667  C   GLY    45      39.116  40.360  61.546  1.00  0.00           C  
ATOM    668  O   GLY    45      38.699  40.534  60.438  1.00  0.00           O  
ATOM    669  N   LEU    46      39.911  41.266  62.218  1.00  0.00           N  
ATOM    670  H   LEU    46      40.205  41.091  63.168  1.00  0.00           H  
ATOM    671  CA  LEU    46      40.494  42.464  61.607  1.00  0.00           C  
ATOM    672  HA  LEU    46      39.695  42.959  61.056  1.00  0.00           H  
ATOM    673  CB  LEU    46      41.034  43.479  62.621  1.00  0.00           C  
ATOM    674  HB2 LEU    46      41.865  43.029  63.164  1.00  0.00           H  
ATOM    675  HB3 LEU    46      41.468  44.292  62.039  1.00  0.00           H  
ATOM    676  CG  LEU    46      39.994  44.097  63.621  1.00  0.00           C  
ATOM    677  HG  LEU    46      39.225  43.372  63.889  1.00  0.00           H  
ATOM    678  CD1 LEU    46      40.678  44.580  64.886  1.00  0.00           C  
ATOM    679 HD11 LEU    46      39.920  44.948  65.577  1.00  0.00           H  
ATOM    680 HD12 LEU    46      41.261  43.819  65.404  1.00  0.00           H  
ATOM    681 HD13 LEU    46      41.375  45.367  64.597  1.00  0.00           H  
ATOM    682  CD2 LEU    46      39.406  45.269  62.892  1.00  0.00           C  
ATOM    683 HD21 LEU    46      39.979  46.196  62.898  1.00  0.00           H  
ATOM    684 HD22 LEU    46      38.892  44.941  61.988  1.00  0.00           H  
ATOM    685 HD23 LEU    46      38.588  45.524  63.565  1.00  0.00           H  
ATOM    686  C   LEU    46      41.525  42.113  60.478  1.00  0.00           C  
ATOM    687  O   LEU    46      41.384  42.784  59.431  1.00  0.00           O  
ATOM    688  N   ILE    47      42.365  41.075  60.624  1.00  0.00           N  
ATOM    689  H   ILE    47      42.391  40.559  61.492  1.00  0.00           H  
ATOM    690  CA  ILE    47      43.257  40.664  59.512  1.00  0.00           C  
ATOM    691  HA  ILE    47      43.502  41.602  59.013  1.00  0.00           H  
ATOM    692  CB  ILE    47      44.627  40.249  60.111  1.00  0.00           C  
ATOM    693  HB  ILE    47      45.432  40.158  59.381  1.00  0.00           H  
ATOM    694  CG2 ILE    47      44.979  41.179  61.238  1.00  0.00           C  
ATOM    695 HG21 ILE    47      44.984  42.225  60.935  1.00  0.00           H  
ATOM    696 HG22 ILE    47      44.270  41.138  62.065  1.00  0.00           H  
ATOM    697 HG23 ILE    47      45.936  40.885  61.671  1.00  0.00           H  
ATOM    698  CG1 ILE    47      44.656  38.762  60.537  1.00  0.00           C  
ATOM    699 HG12 ILE    47      43.946  38.615  61.350  1.00  0.00           H  
ATOM    700 HG13 ILE    47      44.375  38.059  59.753  1.00  0.00           H  
ATOM    701  CD1 ILE    47      46.003  38.103  60.985  1.00  0.00           C  
ATOM    702 HD11 ILE    47      46.626  38.175  60.094  1.00  0.00           H  
ATOM    703 HD12 ILE    47      46.601  38.578  61.762  1.00  0.00           H  
ATOM    704 HD13 ILE    47      45.928  37.015  60.990  1.00  0.00           H  
ATOM    705  C   ILE    47      42.576  39.709  58.549  1.00  0.00           C  
ATOM    706  O   ILE    47      42.806  39.846  57.326  1.00  0.00           O  
ATOM    707  N   CYS    48      41.510  38.992  58.965  1.00  0.00           N  
ATOM    708  H   CYS    48      41.139  38.997  59.904  1.00  0.00           H  
ATOM    709  CA  CYS    48      40.800  38.086  58.079  1.00  0.00           C  
ATOM    710  HA  CYS    48      41.593  37.587  57.522  1.00  0.00           H  
ATOM    711  CB  CYS    48      40.110  36.960  58.860  1.00  0.00           C  
ATOM    712  HB2 CYS    48      40.848  36.524  59.534  1.00  0.00           H  
ATOM    713  HB3 CYS    48      39.303  37.379  59.461  1.00  0.00           H  
ATOM    714  SG  CYS    48      39.311  35.728  57.778  1.00  0.00           S  
ATOM    715  HG  CYS    48      40.467  35.166  57.416  1.00  0.00           H  
ATOM    716  C   CYS    48      39.914  38.882  57.108  1.00  0.00           C  
ATOM    717  O   CYS    48      39.844  38.598  55.903  1.00  0.00           O  
ATOM    718  N   LEU    49      39.472  40.076  57.511  1.00  0.00           N  
ATOM    719  H   LEU    49      39.669  40.301  58.476  1.00  0.00           H  
ATOM    720  CA  LEU    49      38.872  41.091  56.627  1.00  0.00           C  
ATOM    721  HA  LEU    49      38.028  40.627  56.116  1.00  0.00           H  
ATOM    722  CB  LEU    49      38.426  42.289  57.433  1.00  0.00           C  
ATOM    723  HB2 LEU    49      39.145  42.430  58.241  1.00  0.00           H  
ATOM    724  HB3 LEU    49      38.265  43.170  56.812  1.00  0.00           H  
ATOM    725  CG  LEU    49      37.002  41.969  57.976  1.00  0.00           C  
ATOM    726  HG  LEU    49      36.993  40.974  58.422  1.00  0.00           H  
ATOM    727  CD1 LEU    49      36.401  42.982  58.997  1.00  0.00           C  
ATOM    728 HD11 LEU    49      35.465  42.512  59.297  1.00  0.00           H  
ATOM    729 HD12 LEU    49      37.127  43.045  59.807  1.00  0.00           H  
ATOM    730 HD13 LEU    49      36.298  44.001  58.624  1.00  0.00           H  
ATOM    731  CD2 LEU    49      35.969  41.981  56.878  1.00  0.00           C  
ATOM    732 HD21 LEU    49      34.953  42.081  57.258  1.00  0.00           H  
ATOM    733 HD22 LEU    49      36.158  42.899  56.322  1.00  0.00           H  
ATOM    734 HD23 LEU    49      36.068  41.176  56.149  1.00  0.00           H  
ATOM    735  C   LEU    49      39.945  41.578  55.547  1.00  0.00           C  
ATOM    736  O   LEU    49      39.504  41.880  54.453  1.00  0.00           O  
ATOM    737  N   GLY    50      41.283  41.443  55.860  1.00  0.00           N  
ATOM    738  H   GLY    50      41.607  41.191  56.783  1.00  0.00           H  
ATOM    739  CA  GLY    50      42.302  41.639  54.852  1.00  0.00           C  
ATOM    740  HA2 GLY    50      42.215  42.659  54.478  1.00  0.00           H  
ATOM    741  HA3 GLY    50      43.308  41.489  55.246  1.00  0.00           H  
ATOM    742  C   GLY    50      42.126  40.664  53.675  1.00  0.00           C  
ATOM    743  O   GLY    50      42.144  41.084  52.539  1.00  0.00           O  
ATOM    744  N   LEU    51      41.897  39.422  53.945  1.00  0.00           N  
ATOM    745  H   LEU    51      41.832  39.186  54.925  1.00  0.00           H  
ATOM    746  CA  LEU    51      41.734  38.314  53.015  1.00  0.00           C  
ATOM    747  HA  LEU    51      42.603  38.379  52.361  1.00  0.00           H  
ATOM    748  CB  LEU    51      41.777  36.901  53.615  1.00  0.00           C  
ATOM    749  HB2 LEU    51      42.694  36.863  54.204  1.00  0.00           H  
ATOM    750  HB3 LEU    51      40.903  36.721  54.241  1.00  0.00           H  
ATOM    751  CG  LEU    51      41.786  35.710  52.637  1.00  0.00           C  
ATOM    752  HG  LEU    51      40.828  35.535  52.147  1.00  0.00           H  
ATOM    753  CD1 LEU    51      42.921  35.787  51.620  1.00  0.00           C  
ATOM    754 HD11 LEU    51      43.859  36.025  52.121  1.00  0.00           H  
ATOM    755 HD12 LEU    51      42.994  34.855  51.061  1.00  0.00           H  
ATOM    756 HD13 LEU    51      42.764  36.574  50.881  1.00  0.00           H  
ATOM    757  CD2 LEU    51      42.186  34.438  53.428  1.00  0.00           C  
ATOM    758 HD21 LEU    51      41.501  34.077  54.195  1.00  0.00           H  
ATOM    759 HD22 LEU    51      42.256  33.585  52.753  1.00  0.00           H  
ATOM    760 HD23 LEU    51      43.164  34.538  53.898  1.00  0.00           H  
ATOM    761  C   LEU    51      40.445  38.483  52.247  1.00  0.00           C  
ATOM    762  O   LEU    51      40.452  38.270  51.032  1.00  0.00           O  
ATOM    763  N   PHE    52      39.404  39.063  52.919  1.00  0.00           N  
ATOM    764  H   PHE    52      39.467  39.220  53.914  1.00  0.00           H  
ATOM    765  CA  PHE    52      38.210  39.537  52.158  1.00  0.00           C  
ATOM    766  HA  PHE    52      37.887  38.684  51.561  1.00  0.00           H  
ATOM    767  CB  PHE    52      36.914  39.858  52.994  1.00  0.00           C  
ATOM    768  HB2 PHE    52      37.106  40.563  53.803  1.00  0.00           H  
ATOM    769  HB3 PHE    52      36.188  40.282  52.301  1.00  0.00           H  
ATOM    770  CG  PHE    52      36.313  38.572  53.624  1.00  0.00           C  
ATOM    771  CD1 PHE    52      36.914  37.666  54.531  1.00  0.00           C  
ATOM    772  HD1 PHE    52      37.936  37.933  54.756  1.00  0.00           H  
ATOM    773  CE1 PHE    52      36.213  36.639  55.120  1.00  0.00           C  
ATOM    774  HE1 PHE    52      36.660  36.008  55.874  1.00  0.00           H  
ATOM    775  CZ  PHE    52      34.886  36.369  54.783  1.00  0.00           C  
ATOM    776  HZ  PHE    52      34.320  35.568  55.236  1.00  0.00           H  
ATOM    777  CE2 PHE    52      34.320  37.125  53.746  1.00  0.00           C  
ATOM    778  HE2 PHE    52      33.328  36.855  53.417  1.00  0.00           H  
ATOM    779  CD2 PHE    52      34.975  38.242  53.232  1.00  0.00           C  
ATOM    780  HD2 PHE    52      34.399  38.748  52.471  1.00  0.00           H  
ATOM    781  C   PHE    52      38.540  40.648  51.199  1.00  0.00           C  
ATOM    782  O   PHE    52      38.186  40.407  50.014  1.00  0.00           O  
ATOM    783  N   CYS    53      39.355  41.645  51.567  1.00  0.00           N  
ATOM    784  H   CYS    53      39.620  41.839  52.522  1.00  0.00           H  
ATOM    785  CA  CYS    53      39.632  42.664  50.602  1.00  0.00           C  
ATOM    786  HA  CYS    53      38.635  42.863  50.210  1.00  0.00           H  
ATOM    787  CB  CYS    53      40.134  43.920  51.320  1.00  0.00           C  
ATOM    788  HB2 CYS    53      41.080  43.708  51.818  1.00  0.00           H  
ATOM    789  HB3 CYS    53      40.276  44.618  50.496  1.00  0.00           H  
ATOM    790  SG  CYS    53      38.936  44.520  52.565  1.00  0.00           S  
ATOM    791  HG  CYS    53      39.115  43.685  53.592  1.00  0.00           H  
ATOM    792  C   CYS    53      40.582  42.319  49.483  1.00  0.00           C  
ATOM    793  O   CYS    53      40.573  42.893  48.410  1.00  0.00           O  
ATOM    794  N   LEU    54      41.405  41.221  49.635  1.00  0.00           N  
ATOM    795  H   LEU    54      41.341  40.770  50.536  1.00  0.00           H  
ATOM    796  CA  LEU    54      42.338  40.606  48.608  1.00  0.00           C  
ATOM    797  HA  LEU    54      42.872  41.384  48.062  1.00  0.00           H  
ATOM    798  CB  LEU    54      43.274  39.630  49.342  1.00  0.00           C  
ATOM    799  HB2 LEU    54      42.702  39.016  50.037  1.00  0.00           H  
ATOM    800  HB3 LEU    54      43.698  39.135  48.468  1.00  0.00           H  
ATOM    801  CG  LEU    54      44.447  40.338  50.086  1.00  0.00           C  
ATOM    802  HG  LEU    54      43.976  41.017  50.797  1.00  0.00           H  
ATOM    803  CD1 LEU    54      45.140  39.123  50.795  1.00  0.00           C  
ATOM    804 HD11 LEU    54      44.449  38.481  51.341  1.00  0.00           H  
ATOM    805 HD12 LEU    54      45.743  38.589  50.059  1.00  0.00           H  
ATOM    806 HD13 LEU    54      45.723  39.513  51.629  1.00  0.00           H  
ATOM    807  CD2 LEU    54      45.430  41.123  49.207  1.00  0.00           C  
ATOM    808 HD21 LEU    54      46.222  41.483  49.865  1.00  0.00           H  
ATOM    809 HD22 LEU    54      45.927  40.546  48.428  1.00  0.00           H  
ATOM    810 HD23 LEU    54      45.061  42.020  48.710  1.00  0.00           H  
ATOM    811  C   LEU    54      41.430  39.981  47.532  1.00  0.00           C  
ATOM    812  O   LEU    54      41.520  40.327  46.372  1.00  0.00           O  
ATOM    813  N   SER    55      40.634  39.013  47.922  1.00  0.00           N  
ATOM    814  H   SER    55      40.629  38.816  48.912  1.00  0.00           H  
ATOM    815  CA  SER    55      39.671  38.366  47.093  1.00  0.00           C  
ATOM    816  HA  SER    55      40.143  37.770  46.312  1.00  0.00           H  
ATOM    817  CB  SER    55      38.947  37.371  47.942  1.00  0.00           C  
ATOM    818  HB2 SER    55      39.547  36.570  48.373  1.00  0.00           H  
ATOM    819  HB3 SER    55      38.372  37.839  48.741  1.00  0.00           H  
ATOM    820  OG  SER    55      38.108  36.612  47.178  1.00  0.00           O  
ATOM    821  HG  SER    55      38.377  35.690  47.178  1.00  0.00           H  
ATOM    822  C   SER    55      38.718  39.370  46.346  1.00  0.00           C  
ATOM    823  O   SER    55      38.376  39.106  45.177  1.00  0.00           O  
ATOM    824  N   VAL    56      38.428  40.567  46.975  1.00  0.00           N  
ATOM    825  H   VAL    56      38.707  40.705  47.936  1.00  0.00           H  
ATOM    826  CA  VAL    56      37.553  41.471  46.329  1.00  0.00           C  
ATOM    827  HA  VAL    56      36.754  40.897  45.859  1.00  0.00           H  
ATOM    828  CB  VAL    56      36.831  42.451  47.373  1.00  0.00           C  
ATOM    829  HB  VAL    56      37.607  42.820  48.044  1.00  0.00           H  
ATOM    830  CG1 VAL    56      36.075  43.603  46.753  1.00  0.00           C  
ATOM    831 HG11 VAL    56      35.127  43.238  46.358  1.00  0.00           H  
ATOM    832 HG12 VAL    56      35.857  44.288  47.572  1.00  0.00           H  
ATOM    833 HG13 VAL    56      36.657  44.103  45.978  1.00  0.00           H  
ATOM    834  CG2 VAL    56      35.735  41.643  48.150  1.00  0.00           C  
ATOM    835 HG21 VAL    56      36.050  40.650  48.469  1.00  0.00           H  
ATOM    836 HG22 VAL    56      35.575  42.229  49.055  1.00  0.00           H  
ATOM    837 HG23 VAL    56      34.934  41.520  47.421  1.00  0.00           H  
ATOM    838  C   VAL    56      38.227  42.272  45.206  1.00  0.00           C  
ATOM    839  O   VAL    56      37.676  42.395  44.135  1.00  0.00           O  
ATOM    840  N   LEU    57      39.526  42.603  45.449  1.00  0.00           N  
ATOM    841  H   LEU    57      40.063  42.335  46.262  1.00  0.00           H  
ATOM    842  CA  LEU    57      40.368  43.229  44.476  1.00  0.00           C  
ATOM    843  HA  LEU    57      39.824  44.039  43.991  1.00  0.00           H  
ATOM    844  CB  LEU    57      41.677  43.760  45.190  1.00  0.00           C  
ATOM    845  HB2 LEU    57      41.981  42.993  45.902  1.00  0.00           H  
ATOM    846  HB3 LEU    57      42.421  43.910  44.408  1.00  0.00           H  
ATOM    847  CG  LEU    57      41.328  45.077  45.871  1.00  0.00           C  
ATOM    848  HG  LEU    57      40.410  44.906  46.432  1.00  0.00           H  
ATOM    849  CD1 LEU    57      42.391  45.398  46.902  1.00  0.00           C  
ATOM    850 HD11 LEU    57      42.544  44.616  47.646  1.00  0.00           H  
ATOM    851 HD12 LEU    57      43.322  45.564  46.359  1.00  0.00           H  
ATOM    852 HD13 LEU    57      42.077  46.317  47.398  1.00  0.00           H  
ATOM    853  CD2 LEU    57      40.978  46.271  45.009  1.00  0.00           C  
ATOM    854 HD21 LEU    57      40.854  47.161  45.626  1.00  0.00           H  
ATOM    855 HD22 LEU    57      41.812  46.423  44.324  1.00  0.00           H  
ATOM    856 HD23 LEU    57      40.040  46.134  44.470  1.00  0.00           H  
ATOM    857  C   LEU    57      40.748  42.314  43.295  1.00  0.00           C  
ATOM    858  O   LEU    57      41.275  42.857  42.320  1.00  0.00           O  
ATOM    859  N   LEU    58      40.517  40.979  43.284  1.00  0.00           N  
ATOM    860  H   LEU    58      40.271  40.521  44.149  1.00  0.00           H  
ATOM    861  CA  LEU    58      40.782  40.173  42.066  1.00  0.00           C  
ATOM    862  HA  LEU    58      41.712  40.567  41.656  1.00  0.00           H  
ATOM    863  CB  LEU    58      40.983  38.718  42.508  1.00  0.00           C  
ATOM    864  HB2 LEU    58      41.747  38.722  43.285  1.00  0.00           H  
ATOM    865  HB3 LEU    58      40.040  38.383  42.941  1.00  0.00           H  
ATOM    866  CG  LEU    58      41.509  37.807  41.442  1.00  0.00           C  
ATOM    867  HG  LEU    58      42.037  38.338  40.650  1.00  0.00           H  
ATOM    868  CD1 LEU    58      42.413  36.656  41.925  1.00  0.00           C  
ATOM    869 HD11 LEU    58      41.917  36.042  42.676  1.00  0.00           H  
ATOM    870 HD12 LEU    58      42.714  36.019  41.093  1.00  0.00           H  
ATOM    871 HD13 LEU    58      43.291  37.094  42.401  1.00  0.00           H  
ATOM    872  CD2 LEU    58      40.229  37.132  40.829  1.00  0.00           C  
ATOM    873 HD21 LEU    58      39.767  36.442  41.535  1.00  0.00           H  
ATOM    874 HD22 LEU    58      39.558  37.912  40.469  1.00  0.00           H  
ATOM    875 HD23 LEU    58      40.560  36.479  40.022  1.00  0.00           H  
ATOM    876  C   LEU    58      39.704  40.326  40.948  1.00  0.00           C  
ATOM    877  O   LEU    58      40.066  40.231  39.789  1.00  0.00           O  
ATOM    878  N   PHE    59      38.418  40.464  41.237  1.00  0.00           N  
ATOM    879  H   PHE    59      38.267  40.419  42.234  1.00  0.00           H  
ATOM    880  CA  PHE    59      37.293  40.580  40.285  1.00  0.00           C  
ATOM    881  HA  PHE    59      37.271  39.685  39.663  1.00  0.00           H  
ATOM    882  CB  PHE    59      35.906  40.621  41.057  1.00  0.00           C  
ATOM    883  HB2 PHE    59      35.881  41.518  41.675  1.00  0.00           H  
ATOM    884  HB3 PHE    59      35.094  40.606  40.330  1.00  0.00           H  
ATOM    885  CG  PHE    59      35.595  39.448  41.900  1.00  0.00           C  
ATOM    886  CD1 PHE    59      35.529  39.545  43.316  1.00  0.00           C  
ATOM    887  HD1 PHE    59      35.791  40.476  43.796  1.00  0.00           H  
ATOM    888  CE1 PHE    59      35.359  38.438  44.152  1.00  0.00           C  
ATOM    889  HE1 PHE    59      35.323  38.651  45.210  1.00  0.00           H  
ATOM    890  CZ  PHE    59      35.060  37.200  43.586  1.00  0.00           C  
ATOM    891  HZ  PHE    59      34.760  36.355  44.187  1.00  0.00           H  
ATOM    892  CE2 PHE    59      34.983  37.113  42.164  1.00  0.00           C  
ATOM    893  HE2 PHE    59      34.715  36.191  41.670  1.00  0.00           H  
ATOM    894  CD2 PHE    59      35.278  38.196  41.354  1.00  0.00           C  
ATOM    895  HD2 PHE    59      35.148  38.047  40.293  1.00  0.00           H  
ATOM    896  C   PHE    59      37.428  41.805  39.335  1.00  0.00           C  
ATOM    897  O   PHE    59      37.431  41.625  38.095  1.00  0.00           O  
ATOM    898  N   PRO    60      37.785  43.056  39.855  1.00  0.00           N  
ATOM    899  CD  PRO    60      38.009  43.458  41.208  1.00  0.00           C  
ATOM    900  HD2 PRO    60      38.991  43.101  41.519  1.00  0.00           H  
ATOM    901  HD3 PRO    60      37.188  43.196  41.876  1.00  0.00           H  
ATOM    902  CG  PRO    60      38.081  45.001  41.237  1.00  0.00           C  
ATOM    903  HG2 PRO    60      39.108  45.349  41.349  1.00  0.00           H  
ATOM    904  HG3 PRO    60      37.515  45.418  42.069  1.00  0.00           H  
ATOM    905  CB  PRO    60      37.510  45.411  39.875  1.00  0.00           C  
ATOM    906  HB2 PRO    60      37.878  46.368  39.506  1.00  0.00           H  
ATOM    907  HB3 PRO    60      36.442  45.439  40.095  1.00  0.00           H  
ATOM    908  CA  PRO    60      37.984  44.259  39.007  1.00  0.00           C  
ATOM    909  HA  PRO    60      37.188  44.198  38.264  1.00  0.00           H  
ATOM    910  C   PRO    60      39.379  44.395  38.362  1.00  0.00           C  
ATOM    911  O   PRO    60      39.635  45.196  37.457  1.00  0.00           O  
ATOM    912  N   GLY    61      40.335  43.513  38.740  1.00  0.00           N  
ATOM    913  H   GLY    61      40.104  42.866  39.480  1.00  0.00           H  
ATOM    914  CA  GLY    61      41.696  43.489  38.263  1.00  0.00           C  
ATOM    915  HA2 GLY    61      42.157  44.476  38.302  1.00  0.00           H  
ATOM    916  HA3 GLY    61      42.280  42.846  38.923  1.00  0.00           H  
ATOM    917  C   GLY    61      41.895  43.000  36.900  1.00  0.00           C  
ATOM    918  O   GLY    61      41.224  42.079  36.355  1.00  0.00           O  
ATOM    919  N   ARG    62      42.970  43.455  36.210  1.00  0.00           N  
ATOM    920  H   ARG    62      43.490  44.232  36.591  1.00  0.00           H  
ATOM    921  CA  ARG    62      43.556  42.867  34.970  1.00  0.00           C  
ATOM    922  HA  ARG    62      42.760  43.029  34.244  1.00  0.00           H  
ATOM    923  CB  ARG    62      44.768  43.676  34.565  1.00  0.00           C  
ATOM    924  HB2 ARG    62      45.322  43.884  35.480  1.00  0.00           H  
ATOM    925  HB3 ARG    62      45.449  43.185  33.870  1.00  0.00           H  
ATOM    926  CG  ARG    62      44.308  45.015  33.937  1.00  0.00           C  
ATOM    927  HG2 ARG    62      43.796  44.894  32.983  1.00  0.00           H  
ATOM    928  HG3 ARG    62      43.649  45.563  34.611  1.00  0.00           H  
ATOM    929  CD  ARG    62      45.431  45.981  33.603  1.00  0.00           C  
ATOM    930  HD2 ARG    62      46.270  45.429  33.180  1.00  0.00           H  
ATOM    931  HD3 ARG    62      45.082  46.774  32.941  1.00  0.00           H  
ATOM    932  NE  ARG    62      45.810  46.677  34.812  1.00  0.00           N  
ATOM    933  HE  ARG    62      45.402  46.325  35.667  1.00  0.00           H  
ATOM    934  CZ  ARG    62      46.440  47.844  34.873  1.00  0.00           C  
ATOM    935  NH1 ARG    62      46.815  48.562  33.860  1.00  0.00           N  
ATOM    936 HH11 ARG    62      46.604  48.241  32.926  1.00  0.00           H  
ATOM    937 HH12 ARG    62      47.538  49.244  34.042  1.00  0.00           H  
ATOM    938  NH2 ARG    62      46.765  48.211  36.046  1.00  0.00           N  
ATOM    939 HH21 ARG    62      46.694  47.620  36.862  1.00  0.00           H  
ATOM    940 HH22 ARG    62      47.334  49.046  36.054  1.00  0.00           H  
ATOM    941  C   ARG    62      43.785  41.330  35.260  1.00  0.00           C  
ATOM    942  O   ARG    62      44.349  40.974  36.258  1.00  0.00           O  
ATOM    943  N   PRO    63      43.249  40.431  34.447  1.00  0.00           N  
ATOM    944  CD  PRO    63      42.452  40.638  33.232  1.00  0.00           C  
ATOM    945  HD2 PRO    63      42.982  41.285  32.532  1.00  0.00           H  
ATOM    946  HD3 PRO    63      41.505  41.102  33.510  1.00  0.00           H  
ATOM    947  CG  PRO    63      42.177  39.243  32.614  1.00  0.00           C  
ATOM    948  HG2 PRO    63      42.898  39.048  31.821  1.00  0.00           H  
ATOM    949  HG3 PRO    63      41.153  39.256  32.241  1.00  0.00           H  
ATOM    950  CB  PRO    63      42.463  38.177  33.753  1.00  0.00           C  
ATOM    951  HB2 PRO    63      42.846  37.228  33.379  1.00  0.00           H  
ATOM    952  HB3 PRO    63      41.628  38.078  34.447  1.00  0.00           H  
ATOM    953  CA  PRO    63      43.542  38.924  34.538  1.00  0.00           C  
ATOM    954  HA  PRO    63      43.426  38.720  35.602  1.00  0.00           H  
ATOM    955  C   PRO    63      44.973  38.582  33.919  1.00  0.00           C  
ATOM    956  O   PRO    63      45.499  39.108  32.974  1.00  0.00           O  
ATOM    957  N   SER    64      45.552  37.538  34.507  1.00  0.00           N  
ATOM    958  H   SER    64      45.125  37.173  35.346  1.00  0.00           H  
ATOM    959  CA  SER    64      46.808  36.978  34.082  1.00  0.00           C  
ATOM    960  HA  SER    64      46.940  37.091  33.006  1.00  0.00           H  
ATOM    961  CB  SER    64      47.933  37.822  34.698  1.00  0.00           C  
ATOM    962  HB2 SER    64      48.793  37.455  34.136  1.00  0.00           H  
ATOM    963  HB3 SER    64      47.749  38.868  34.455  1.00  0.00           H  
ATOM    964  OG  SER    64      48.185  37.593  36.115  1.00  0.00           O  
ATOM    965  HG  SER    64      48.797  38.253  36.450  1.00  0.00           H  
ATOM    966  C   SER    64      47.036  35.519  34.572  1.00  0.00           C  
ATOM    967  O   SER    64      46.279  35.028  35.358  1.00  0.00           O  
ATOM    968  N   SER    65      48.072  34.820  34.122  1.00  0.00           N  
ATOM    969  H   SER    65      48.611  35.193  33.353  1.00  0.00           H  
ATOM    970  CA  SER    65      48.421  33.491  34.658  1.00  0.00           C  
ATOM    971  HA  SER    65      47.620  32.814  34.365  1.00  0.00           H  
ATOM    972  CB  SER    65      49.677  32.880  34.080  1.00  0.00           C  
ATOM    973  HB2 SER    65      49.506  32.835  33.004  1.00  0.00           H  
ATOM    974  HB3 SER    65      50.465  33.554  34.413  1.00  0.00           H  
ATOM    975  OG  SER    65      50.055  31.615  34.472  1.00  0.00           O  
ATOM    976  HG  SER    65      49.404  30.986  34.153  1.00  0.00           H  
ATOM    977  C   SER    65      48.577  33.415  36.220  1.00  0.00           C  
ATOM    978  O   SER    65      48.127  32.367  36.806  1.00  0.00           O  
ATOM    979  N   ALA    66      48.962  34.474  36.918  1.00  0.00           N  
ATOM    980  H   ALA    66      49.294  35.237  36.346  1.00  0.00           H  
ATOM    981  CA  ALA    66      48.980  34.587  38.408  1.00  0.00           C  
ATOM    982  HA  ALA    66      49.417  33.685  38.837  1.00  0.00           H  
ATOM    983  CB  ALA    66      49.860  35.779  38.805  1.00  0.00           C  
ATOM    984  HB1 ALA    66      49.997  35.673  39.881  1.00  0.00           H  
ATOM    985  HB2 ALA    66      50.751  35.760  38.176  1.00  0.00           H  
ATOM    986  HB3 ALA    66      49.251  36.675  38.688  1.00  0.00           H  
ATOM    987  C   ALA    66      47.583  34.653  38.991  1.00  0.00           C  
ATOM    988  O   ALA    66      47.177  33.778  39.725  1.00  0.00           O  
ATOM    989  N   SER    67      46.750  35.547  38.572  1.00  0.00           N  
ATOM    990  H   SER    67      47.109  36.081  37.794  1.00  0.00           H  
ATOM    991  CA  SER    67      45.390  35.712  39.092  1.00  0.00           C  
ATOM    992  HA  SER    67      45.526  35.654  40.172  1.00  0.00           H  
ATOM    993  CB  SER    67      44.766  36.975  38.641  1.00  0.00           C  
ATOM    994  HB2 SER    67      43.841  37.077  39.208  1.00  0.00           H  
ATOM    995  HB3 SER    67      45.404  37.789  38.985  1.00  0.00           H  
ATOM    996  OG  SER    67      44.567  36.976  37.258  1.00  0.00           O  
ATOM    997  HG  SER    67      43.657  36.743  37.060  1.00  0.00           H  
ATOM    998  C   SER    67      44.458  34.539  38.725  1.00  0.00           C  
ATOM    999  O   SER    67      43.748  34.070  39.660  1.00  0.00           O  
ATOM   1000  N   CYX    68      44.492  34.019  37.530  1.00  0.00           N  
ATOM   1001  H   CYX    68      45.088  34.395  36.807  1.00  0.00           H  
ATOM   1002  CA  CYX    68      43.827  32.849  37.201  1.00  0.00           C  
ATOM   1003  HA  CYX    68      42.744  32.971  37.201  1.00  0.00           H  
ATOM   1004  CB  CYX    68      44.046  32.627  35.703  1.00  0.00           C  
ATOM   1005  HB2 CYX    68      45.106  32.561  35.457  1.00  0.00           H  
ATOM   1006  HB3 CYX    68      43.717  31.669  35.303  1.00  0.00           H  
ATOM   1007  SG  CYX    68      43.263  33.812  34.551  1.00  0.00           S  
ATOM   1008  C   CYX    68      44.304  31.586  37.954  1.00  0.00           C  
ATOM   1009  O   CYX    68      43.412  30.798  38.353  1.00  0.00           O  
ATOM   1010  N   LEU    69      45.572  31.354  38.344  1.00  0.00           N  
ATOM   1011  H   LEU    69      46.297  32.035  38.170  1.00  0.00           H  
ATOM   1012  CA  LEU    69      45.841  30.062  39.006  1.00  0.00           C  
ATOM   1013  HA  LEU    69      45.226  29.293  38.538  1.00  0.00           H  
ATOM   1014  CB  LEU    69      47.284  29.549  38.808  1.00  0.00           C  
ATOM   1015  HB2 LEU    69      47.570  29.750  37.775  1.00  0.00           H  
ATOM   1016  HB3 LEU    69      47.977  30.209  39.329  1.00  0.00           H  
ATOM   1017  CG  LEU    69      47.576  28.039  39.210  1.00  0.00           C  
ATOM   1018  HG  LEU    69      47.750  28.004  40.285  1.00  0.00           H  
ATOM   1019  CD1 LEU    69      46.526  27.051  38.775  1.00  0.00           C  
ATOM   1020 HD11 LEU    69      46.926  26.041  38.862  1.00  0.00           H  
ATOM   1021 HD12 LEU    69      45.600  27.212  39.328  1.00  0.00           H  
ATOM   1022 HD13 LEU    69      46.254  27.077  37.720  1.00  0.00           H  
ATOM   1023  CD2 LEU    69      48.911  27.581  38.615  1.00  0.00           C  
ATOM   1024 HD21 LEU    69      49.259  26.595  38.921  1.00  0.00           H  
ATOM   1025 HD22 LEU    69      48.887  27.603  37.526  1.00  0.00           H  
ATOM   1026 HD23 LEU    69      49.739  28.228  38.906  1.00  0.00           H  
ATOM   1027  C   LEU    69      45.393  30.044  40.508  1.00  0.00           C  
ATOM   1028  O   LEU    69      45.244  28.965  41.240  1.00  0.00           O  
ATOM   1029  N   ALA    70      45.335  31.295  40.996  1.00  0.00           N  
ATOM   1030  H   ALA    70      45.630  32.063  40.410  1.00  0.00           H  
ATOM   1031  CA  ALA    70      44.655  31.623  42.293  1.00  0.00           C  
ATOM   1032  HA  ALA    70      44.920  30.774  42.923  1.00  0.00           H  
ATOM   1033  CB  ALA    70      45.345  32.751  42.985  1.00  0.00           C  
ATOM   1034  HB1 ALA    70      45.185  33.625  42.354  1.00  0.00           H  
ATOM   1035  HB2 ALA    70      44.976  32.932  43.994  1.00  0.00           H  
ATOM   1036  HB3 ALA    70      46.380  32.409  42.973  1.00  0.00           H  
ATOM   1037  C   ALA    70      43.155  31.802  42.350  1.00  0.00           C  
ATOM   1038  O   ALA    70      42.502  31.757  43.409  1.00  0.00           O  
ATOM   1039  N   GLN    71      42.457  31.962  41.204  1.00  0.00           N  
ATOM   1040  H   GLN    71      43.108  31.980  40.432  1.00  0.00           H  
ATOM   1041  CA  GLN    71      41.157  32.610  41.092  1.00  0.00           C  
ATOM   1042  HA  GLN    71      41.254  33.646  41.419  1.00  0.00           H  
ATOM   1043  CB  GLN    71      40.725  32.437  39.611  1.00  0.00           C  
ATOM   1044  HB2 GLN    71      41.388  32.933  38.903  1.00  0.00           H  
ATOM   1045  HB3 GLN    71      40.552  31.391  39.358  1.00  0.00           H  
ATOM   1046  CG  GLN    71      39.370  33.210  39.433  1.00  0.00           C  
ATOM   1047  HG2 GLN    71      38.533  32.797  39.994  1.00  0.00           H  
ATOM   1048  HG3 GLN    71      39.588  34.234  39.738  1.00  0.00           H  
ATOM   1049  CD  GLN    71      38.903  33.179  37.998  1.00  0.00           C  
ATOM   1050  OE1 GLN    71      38.740  32.110  37.374  1.00  0.00           O  
ATOM   1051  NE2 GLN    71      38.662  34.291  37.356  1.00  0.00           N  
ATOM   1052 HE21 GLN    71      38.332  34.185  36.407  1.00  0.00           H  
ATOM   1053 HE22 GLN    71      38.446  35.123  37.886  1.00  0.00           H  
ATOM   1054  C   GLN    71      40.022  31.953  41.877  1.00  0.00           C  
ATOM   1055  O   GLN    71      39.185  32.584  42.554  1.00  0.00           O  
ATOM   1056  N   GLN    72      39.869  30.607  41.874  1.00  0.00           N  
ATOM   1057  H   GLN    72      40.593  30.053  41.440  1.00  0.00           H  
ATOM   1058  CA  GLN    72      38.866  29.835  42.637  1.00  0.00           C  
ATOM   1059  HA  GLN    72      37.916  30.369  42.650  1.00  0.00           H  
ATOM   1060  CB  GLN    72      38.515  28.575  41.882  1.00  0.00           C  
ATOM   1061  HB2 GLN    72      39.432  28.023  41.677  1.00  0.00           H  
ATOM   1062  HB3 GLN    72      37.860  27.848  42.361  1.00  0.00           H  
ATOM   1063  CG  GLN    72      37.862  28.867  40.521  1.00  0.00           C  
ATOM   1064  HG2 GLN    72      38.600  29.335  39.870  1.00  0.00           H  
ATOM   1065  HG3 GLN    72      37.693  27.901  40.044  1.00  0.00           H  
ATOM   1066  CD  GLN    72      36.685  29.795  40.555  1.00  0.00           C  
ATOM   1067  OE1 GLN    72      36.786  31.025  40.423  1.00  0.00           O  
ATOM   1068  NE2 GLN    72      35.604  29.308  41.046  1.00  0.00           N  
ATOM   1069 HE21 GLN    72      34.845  29.944  41.246  1.00  0.00           H  
ATOM   1070 HE22 GLN    72      35.510  28.303  41.012  1.00  0.00           H  
ATOM   1071  C   GLN    72      39.277  29.612  44.042  1.00  0.00           C  
ATOM   1072  O   GLN    72      38.564  30.080  44.906  1.00  0.00           O  
ATOM   1073  N   PRO    73      40.507  29.212  44.314  1.00  0.00           N  
ATOM   1074  CD  PRO    73      41.440  28.530  43.464  1.00  0.00           C  
ATOM   1075  HD2 PRO    73      41.840  29.178  42.684  1.00  0.00           H  
ATOM   1076  HD3 PRO    73      41.001  27.661  42.973  1.00  0.00           H  
ATOM   1077  CG  PRO    73      42.569  28.069  44.413  1.00  0.00           C  
ATOM   1078  HG2 PRO    73      43.523  28.069  43.887  1.00  0.00           H  
ATOM   1079  HG3 PRO    73      42.409  27.080  44.843  1.00  0.00           H  
ATOM   1080  CB  PRO    73      42.568  29.013  45.570  1.00  0.00           C  
ATOM   1081  HB2 PRO    73      43.153  29.908  45.360  1.00  0.00           H  
ATOM   1082  HB3 PRO    73      42.978  28.505  46.443  1.00  0.00           H  
ATOM   1083  CA  PRO    73      41.003  29.336  45.715  1.00  0.00           C  
ATOM   1084  HA  PRO    73      40.630  28.589  46.416  1.00  0.00           H  
ATOM   1085  C   PRO    73      40.741  30.652  46.437  1.00  0.00           C  
ATOM   1086  O   PRO    73      40.255  30.627  47.611  1.00  0.00           O  
ATOM   1087  N   MET    74      40.881  31.789  45.817  1.00  0.00           N  
ATOM   1088  H   MET    74      41.286  31.859  44.895  1.00  0.00           H  
ATOM   1089  CA  MET    74      40.585  33.116  46.323  1.00  0.00           C  
ATOM   1090  HA  MET    74      41.020  33.253  47.313  1.00  0.00           H  
ATOM   1091  CB  MET    74      41.155  34.187  45.339  1.00  0.00           C  
ATOM   1092  HB2 MET    74      40.921  33.874  44.321  1.00  0.00           H  
ATOM   1093  HB3 MET    74      40.723  35.154  45.596  1.00  0.00           H  
ATOM   1094  CG  MET    74      42.668  34.173  45.482  1.00  0.00           C  
ATOM   1095  HG2 MET    74      42.992  33.135  45.550  1.00  0.00           H  
ATOM   1096  HG3 MET    74      43.092  34.614  44.580  1.00  0.00           H  
ATOM   1097  SD  MET    74      43.334  35.140  46.888  1.00  0.00           S  
ATOM   1098  CE  MET    74      43.267  36.807  46.342  1.00  0.00           C  
ATOM   1099  HE1 MET    74      43.781  37.428  47.076  1.00  0.00           H  
ATOM   1100  HE2 MET    74      43.747  36.805  45.364  1.00  0.00           H  
ATOM   1101  HE3 MET    74      42.240  37.166  46.274  1.00  0.00           H  
ATOM   1102  C   MET    74      39.151  33.355  46.557  1.00  0.00           C  
ATOM   1103  O   MET    74      38.784  34.098  47.447  1.00  0.00           O  
ATOM   1104  N   ALA    75      38.232  32.762  45.860  1.00  0.00           N  
ATOM   1105  H   ALA    75      38.548  32.335  45.001  1.00  0.00           H  
ATOM   1106  CA  ALA    75      36.771  32.841  46.067  1.00  0.00           C  
ATOM   1107  HA  ALA    75      36.427  33.874  46.114  1.00  0.00           H  
ATOM   1108  CB  ALA    75      36.103  32.285  44.773  1.00  0.00           C  
ATOM   1109  HB1 ALA    75      35.015  32.316  44.835  1.00  0.00           H  
ATOM   1110  HB2 ALA    75      36.569  32.800  43.933  1.00  0.00           H  
ATOM   1111  HB3 ALA    75      36.460  31.256  44.729  1.00  0.00           H  
ATOM   1112  C   ALA    75      36.214  32.131  47.346  1.00  0.00           C  
ATOM   1113  O   ALA    75      35.211  32.564  47.854  1.00  0.00           O  
ATOM   1114  N   HID    76      36.896  31.115  47.834  1.00  0.00           N  
ATOM   1115  H   HID    76      37.790  30.922  47.406  1.00  0.00           H  
ATOM   1116  CA  HID    76      36.434  30.208  48.967  1.00  0.00           C  
ATOM   1117  HA  HID    76      35.431  30.551  49.223  1.00  0.00           H  
ATOM   1118  CB  HID    76      36.181  28.711  48.741  1.00  0.00           C  
ATOM   1119  HB2 HID    76      35.650  28.242  49.569  1.00  0.00           H  
ATOM   1120  HB3 HID    76      35.449  28.636  47.937  1.00  0.00           H  
ATOM   1121  CG  HID    76      37.268  27.810  48.374  1.00  0.00           C  
ATOM   1122  ND1 HID    76      37.120  26.385  48.481  1.00  0.00           N  
ATOM   1123  HD1 HID    76      36.612  25.974  49.250  1.00  0.00           H  
ATOM   1124  CE1 HID    76      37.986  25.848  47.583  1.00  0.00           C  
ATOM   1125  HE1 HID    76      38.038  24.783  47.412  1.00  0.00           H  
ATOM   1126  NE2 HID    76      38.700  26.744  46.965  1.00  0.00           N  
ATOM   1127  CD2 HID    76      38.253  27.974  47.472  1.00  0.00           C  
ATOM   1128  HD2 HID    76      38.434  28.951  47.048  1.00  0.00           H  
ATOM   1129  C   HID    76      37.260  30.520  50.252  1.00  0.00           C  
ATOM   1130  O   HID    76      36.712  30.888  51.323  1.00  0.00           O  
ATOM   1131  N   LEU    77      38.546  30.714  50.134  1.00  0.00           N  
ATOM   1132  H   LEU    77      38.982  30.671  49.224  1.00  0.00           H  
ATOM   1133  CA  LEU    77      39.495  31.079  51.234  1.00  0.00           C  
ATOM   1134  HA  LEU    77      39.537  30.153  51.807  1.00  0.00           H  
ATOM   1135  CB  LEU    77      40.920  31.458  50.672  1.00  0.00           C  
ATOM   1136  HB2 LEU    77      40.726  32.077  49.796  1.00  0.00           H  
ATOM   1137  HB3 LEU    77      41.529  31.960  51.424  1.00  0.00           H  
ATOM   1138  CG  LEU    77      41.644  30.195  50.305  1.00  0.00           C  
ATOM   1139  HG  LEU    77      41.009  29.447  49.832  1.00  0.00           H  
ATOM   1140  CD1 LEU    77      42.871  30.479  49.458  1.00  0.00           C  
ATOM   1141 HD11 LEU    77      43.579  30.963  50.132  1.00  0.00           H  
ATOM   1142 HD12 LEU    77      43.274  29.560  49.035  1.00  0.00           H  
ATOM   1143 HD13 LEU    77      42.662  31.260  48.727  1.00  0.00           H  
ATOM   1144  CD2 LEU    77      42.108  29.470  51.614  1.00  0.00           C  
ATOM   1145 HD21 LEU    77      42.277  30.123  52.470  1.00  0.00           H  
ATOM   1146 HD22 LEU    77      41.352  28.712  51.818  1.00  0.00           H  
ATOM   1147 HD23 LEU    77      42.965  28.836  51.385  1.00  0.00           H  
ATOM   1148  C   LEU    77      39.032  32.100  52.358  1.00  0.00           C  
ATOM   1149  O   LEU    77      39.395  31.918  53.527  1.00  0.00           O  
ATOM   1150  N   PRO    78      38.614  33.343  51.985  1.00  0.00           N  
ATOM   1151  CD  PRO    78      38.426  33.762  50.571  1.00  0.00           C  
ATOM   1152  HD2 PRO    78      37.625  33.127  50.191  1.00  0.00           H  
ATOM   1153  HD3 PRO    78      39.261  33.562  49.899  1.00  0.00           H  
ATOM   1154  CG  PRO    78      38.078  35.206  50.656  1.00  0.00           C  
ATOM   1155  HG2 PRO    78      37.418  35.567  49.867  1.00  0.00           H  
ATOM   1156  HG3 PRO    78      38.933  35.882  50.679  1.00  0.00           H  
ATOM   1157  CB  PRO    78      37.436  35.405  52.072  1.00  0.00           C  
ATOM   1158  HB2 PRO    78      36.356  35.317  51.948  1.00  0.00           H  
ATOM   1159  HB3 PRO    78      37.745  36.382  52.445  1.00  0.00           H  
ATOM   1160  CA  PRO    78      38.024  34.239  52.920  1.00  0.00           C  
ATOM   1161  HA  PRO    78      38.755  34.660  53.611  1.00  0.00           H  
ATOM   1162  C   PRO    78      36.999  33.594  53.834  1.00  0.00           C  
ATOM   1163  O   PRO    78      37.058  33.744  55.067  1.00  0.00           O  
ATOM   1164  N   LEU    79      36.133  32.802  53.211  1.00  0.00           N  
ATOM   1165  H   LEU    79      36.282  32.642  52.225  1.00  0.00           H  
ATOM   1166  CA  LEU    79      35.062  32.043  53.973  1.00  0.00           C  
ATOM   1167  HA  LEU    79      34.678  32.818  54.635  1.00  0.00           H  
ATOM   1168  CB  LEU    79      34.000  31.635  52.941  1.00  0.00           C  
ATOM   1169  HB2 LEU    79      34.469  30.922  52.262  1.00  0.00           H  
ATOM   1170  HB3 LEU    79      33.173  31.111  53.420  1.00  0.00           H  
ATOM   1171  CG  LEU    79      33.351  32.795  52.160  1.00  0.00           C  
ATOM   1172  HG  LEU    79      34.096  33.395  51.637  1.00  0.00           H  
ATOM   1173  CD1 LEU    79      32.528  32.161  51.013  1.00  0.00           C  
ATOM   1174 HD11 LEU    79      31.975  32.993  50.575  1.00  0.00           H  
ATOM   1175 HD12 LEU    79      33.110  31.774  50.177  1.00  0.00           H  
ATOM   1176 HD13 LEU    79      31.822  31.428  51.403  1.00  0.00           H  
ATOM   1177  CD2 LEU    79      32.498  33.748  53.013  1.00  0.00           C  
ATOM   1178 HD21 LEU    79      33.198  34.214  53.707  1.00  0.00           H  
ATOM   1179 HD22 LEU    79      32.023  34.496  52.379  1.00  0.00           H  
ATOM   1180 HD23 LEU    79      31.733  33.310  53.654  1.00  0.00           H  
ATOM   1181  C   LEU    79      35.674  30.981  54.835  1.00  0.00           C  
ATOM   1182  O   LEU    79      35.320  30.829  56.024  1.00  0.00           O  
ATOM   1183  N   THR    80      36.615  30.233  54.231  1.00  0.00           N  
ATOM   1184  H   THR    80      36.851  30.575  53.311  1.00  0.00           H  
ATOM   1185  CA  THR    80      37.419  29.321  55.096  1.00  0.00           C  
ATOM   1186  HA  THR    80      36.784  28.473  55.352  1.00  0.00           H  
ATOM   1187  CB  THR    80      38.574  28.804  54.239  1.00  0.00           C  
ATOM   1188  HB  THR    80      39.407  29.486  54.071  1.00  0.00           H  
ATOM   1189  CG2 THR    80      39.302  27.550  54.669  1.00  0.00           C  
ATOM   1190 HG21 THR    80      38.602  26.725  54.804  1.00  0.00           H  
ATOM   1191 HG22 THR    80      40.134  27.256  54.028  1.00  0.00           H  
ATOM   1192 HG23 THR    80      39.699  27.631  55.681  1.00  0.00           H  
ATOM   1193  OG1 THR    80      38.050  28.405  53.019  1.00  0.00           O  
ATOM   1194  HG1 THR    80      37.394  27.711  53.109  1.00  0.00           H  
ATOM   1195  C   THR    80      38.036  29.954  56.304  1.00  0.00           C  
ATOM   1196  O   THR    80      37.998  29.368  57.387  1.00  0.00           O  
ATOM   1197  N   GLY    81      38.628  31.165  56.193  1.00  0.00           N  
ATOM   1198  H   GLY    81      38.886  31.419  55.250  1.00  0.00           H  
ATOM   1199  CA  GLY    81      38.940  31.914  57.409  1.00  0.00           C  
ATOM   1200  HA2 GLY    81      39.806  31.456  57.887  1.00  0.00           H  
ATOM   1201  HA3 GLY    81      39.220  32.911  57.068  1.00  0.00           H  
ATOM   1202  C   GLY    81      37.760  32.150  58.380  1.00  0.00           C  
ATOM   1203  O   GLY    81      37.860  31.921  59.593  1.00  0.00           O  
ATOM   1204  N   CYS    82      36.678  32.763  57.882  1.00  0.00           N  
ATOM   1205  H   CYS    82      36.658  32.858  56.876  1.00  0.00           H  
ATOM   1206  CA  CYS    82      35.450  33.133  58.668  1.00  0.00           C  
ATOM   1207  HA  CYS    82      35.765  33.820  59.453  1.00  0.00           H  
ATOM   1208  CB  CYS    82      34.514  33.925  57.801  1.00  0.00           C  
ATOM   1209  HB2 CYS    82      35.015  34.629  57.137  1.00  0.00           H  
ATOM   1210  HB3 CYS    82      33.769  33.265  57.355  1.00  0.00           H  
ATOM   1211  SG  CYS    82      33.592  34.962  58.942  1.00  0.00           S  
ATOM   1212  HG  CYS    82      33.011  34.147  59.827  1.00  0.00           H  
ATOM   1213  C   CYS    82      34.770  32.007  59.435  1.00  0.00           C  
ATOM   1214  O   CYS    82      34.561  32.220  60.643  1.00  0.00           O  
ATOM   1215  N   LEU    83      34.646  30.863  58.824  1.00  0.00           N  
ATOM   1216  H   LEU    83      34.626  30.800  57.816  1.00  0.00           H  
ATOM   1217  CA  LEU    83      34.249  29.634  59.494  1.00  0.00           C  
ATOM   1218  HA  LEU    83      33.282  29.753  59.981  1.00  0.00           H  
ATOM   1219  CB  LEU    83      34.172  28.617  58.357  1.00  0.00           C  
ATOM   1220  HB2 LEU    83      35.139  28.691  57.859  1.00  0.00           H  
ATOM   1221  HB3 LEU    83      34.014  27.635  58.802  1.00  0.00           H  
ATOM   1222  CG  LEU    83      32.979  28.790  57.373  1.00  0.00           C  
ATOM   1223  HG  LEU    83      33.082  29.689  56.765  1.00  0.00           H  
ATOM   1224  CD1 LEU    83      32.916  27.503  56.489  1.00  0.00           C  
ATOM   1225 HD11 LEU    83      33.863  27.376  55.966  1.00  0.00           H  
ATOM   1226 HD12 LEU    83      32.581  26.656  57.088  1.00  0.00           H  
ATOM   1227 HD13 LEU    83      32.161  27.680  55.723  1.00  0.00           H  
ATOM   1228  CD2 LEU    83      31.641  28.887  58.143  1.00  0.00           C  
ATOM   1229 HD21 LEU    83      30.901  28.832  57.345  1.00  0.00           H  
ATOM   1230 HD22 LEU    83      31.481  28.006  58.765  1.00  0.00           H  
ATOM   1231 HD23 LEU    83      31.497  29.802  58.718  1.00  0.00           H  
ATOM   1232  C   LEU    83      35.244  29.138  60.555  1.00  0.00           C  
ATOM   1233  O   LEU    83      34.758  28.624  61.533  1.00  0.00           O  
ATOM   1234  N   SER    84      36.570  29.343  60.394  1.00  0.00           N  
ATOM   1235  H   SER    84      36.986  29.695  59.544  1.00  0.00           H  
ATOM   1236  CA  SER    84      37.510  28.864  61.388  1.00  0.00           C  
ATOM   1237  HA  SER    84      37.253  27.833  61.634  1.00  0.00           H  
ATOM   1238  CB  SER    84      38.897  28.928  60.825  1.00  0.00           C  
ATOM   1239  HB2 SER    84      39.080  29.954  60.504  1.00  0.00           H  
ATOM   1240  HB3 SER    84      39.568  28.635  61.632  1.00  0.00           H  
ATOM   1241  OG  SER    84      39.081  28.081  59.720  1.00  0.00           O  
ATOM   1242  HG  SER    84      38.620  28.446  58.961  1.00  0.00           H  
ATOM   1243  C   SER    84      37.326  29.648  62.683  1.00  0.00           C  
ATOM   1244  O   SER    84      37.136  29.001  63.734  1.00  0.00           O  
ATOM   1245  N   THR    85      37.360  30.998  62.623  1.00  0.00           N  
ATOM   1246  H   THR    85      37.541  31.490  61.760  1.00  0.00           H  
ATOM   1247  CA  THR    85      37.097  31.849  63.748  1.00  0.00           C  
ATOM   1248  HA  THR    85      37.789  31.567  64.542  1.00  0.00           H  
ATOM   1249  CB  THR    85      37.407  33.364  63.513  1.00  0.00           C  
ATOM   1250  HB  THR    85      38.440  33.399  63.167  1.00  0.00           H  
ATOM   1251  CG2 THR    85      36.623  34.070  62.360  1.00  0.00           C  
ATOM   1252 HG21 THR    85      36.764  33.439  61.482  1.00  0.00           H  
ATOM   1253 HG22 THR    85      35.542  34.206  62.408  1.00  0.00           H  
ATOM   1254 HG23 THR    85      37.065  35.056  62.221  1.00  0.00           H  
ATOM   1255  OG1 THR    85      37.224  34.165  64.687  1.00  0.00           O  
ATOM   1256  HG1 THR    85      37.920  33.873  65.281  1.00  0.00           H  
ATOM   1257  C   THR    85      35.669  31.606  64.255  1.00  0.00           C  
ATOM   1258  O   THR    85      35.583  31.421  65.494  1.00  0.00           O  
ATOM   1259  N   LEU    86      34.610  31.418  63.463  1.00  0.00           N  
ATOM   1260  H   LEU    86      34.613  31.532  62.459  1.00  0.00           H  
ATOM   1261  CA  LEU    86      33.345  30.992  64.100  1.00  0.00           C  
ATOM   1262  HA  LEU    86      33.163  31.709  64.900  1.00  0.00           H  
ATOM   1263  CB  LEU    86      32.180  31.012  63.094  1.00  0.00           C  
ATOM   1264  HB2 LEU    86      32.413  30.415  62.212  1.00  0.00           H  
ATOM   1265  HB3 LEU    86      31.336  30.540  63.597  1.00  0.00           H  
ATOM   1266  CG  LEU    86      31.705  32.332  62.492  1.00  0.00           C  
ATOM   1267  HG  LEU    86      32.560  32.730  61.946  1.00  0.00           H  
ATOM   1268  CD1 LEU    86      30.457  32.110  61.550  1.00  0.00           C  
ATOM   1269 HD11 LEU    86      30.789  31.398  60.794  1.00  0.00           H  
ATOM   1270 HD12 LEU    86      29.799  31.516  62.185  1.00  0.00           H  
ATOM   1271 HD13 LEU    86      30.094  33.068  61.179  1.00  0.00           H  
ATOM   1272  CD2 LEU    86      31.426  33.377  63.618  1.00  0.00           C  
ATOM   1273 HD21 LEU    86      30.515  33.069  64.132  1.00  0.00           H  
ATOM   1274 HD22 LEU    86      32.289  33.514  64.268  1.00  0.00           H  
ATOM   1275 HD23 LEU    86      31.195  34.316  63.116  1.00  0.00           H  
ATOM   1276  C   LEU    86      33.442  29.630  64.815  1.00  0.00           C  
ATOM   1277  O   LEU    86      33.020  29.531  65.950  1.00  0.00           O  
ATOM   1278  N   PHE    87      33.837  28.561  64.111  1.00  0.00           N  
ATOM   1279  H   PHE    87      34.070  28.642  63.132  1.00  0.00           H  
ATOM   1280  CA  PHE    87      33.654  27.205  64.577  1.00  0.00           C  
ATOM   1281  HA  PHE    87      32.626  27.087  64.918  1.00  0.00           H  
ATOM   1282  CB  PHE    87      34.014  26.212  63.468  1.00  0.00           C  
ATOM   1283  HB2 PHE    87      33.479  26.620  62.611  1.00  0.00           H  
ATOM   1284  HB3 PHE    87      35.043  26.414  63.168  1.00  0.00           H  
ATOM   1285  CG  PHE    87      33.750  24.716  63.628  1.00  0.00           C  
ATOM   1286  CD1 PHE    87      32.868  24.216  64.637  1.00  0.00           C  
ATOM   1287  HD1 PHE    87      32.492  24.850  65.426  1.00  0.00           H  
ATOM   1288  CE1 PHE    87      32.708  22.766  64.669  1.00  0.00           C  
ATOM   1289  HE1 PHE    87      32.083  22.246  65.380  1.00  0.00           H  
ATOM   1290  CZ  PHE    87      33.347  21.907  63.745  1.00  0.00           C  
ATOM   1291  HZ  PHE    87      33.085  20.865  63.636  1.00  0.00           H  
ATOM   1292  CE2 PHE    87      34.220  22.469  62.824  1.00  0.00           C  
ATOM   1293  HE2 PHE    87      34.780  21.859  62.130  1.00  0.00           H  
ATOM   1294  CD2 PHE    87      34.378  23.844  62.730  1.00  0.00           C  
ATOM   1295  HD2 PHE    87      35.052  24.196  61.963  1.00  0.00           H  
ATOM   1296  C   PHE    87      34.498  26.935  65.849  1.00  0.00           C  
ATOM   1297  O   PHE    87      34.076  26.202  66.725  1.00  0.00           O  
ATOM   1298  N   LEU    88      35.527  27.731  66.015  1.00  0.00           N  
ATOM   1299  H   LEU    88      35.827  28.310  65.244  1.00  0.00           H  
ATOM   1300  CA  LEU    88      36.515  27.703  67.113  1.00  0.00           C  
ATOM   1301  HA  LEU    88      36.445  26.688  67.505  1.00  0.00           H  
ATOM   1302  CB  LEU    88      37.982  28.109  66.681  1.00  0.00           C  
ATOM   1303  HB2 LEU    88      37.815  29.098  66.254  1.00  0.00           H  
ATOM   1304  HB3 LEU    88      38.575  28.162  67.594  1.00  0.00           H  
ATOM   1305  CG  LEU    88      38.609  27.089  65.660  1.00  0.00           C  
ATOM   1306  HG  LEU    88      38.024  27.019  64.743  1.00  0.00           H  
ATOM   1307  CD1 LEU    88      40.056  27.444  65.318  1.00  0.00           C  
ATOM   1308 HD11 LEU    88      40.147  28.161  64.502  1.00  0.00           H  
ATOM   1309 HD12 LEU    88      40.538  27.834  66.215  1.00  0.00           H  
ATOM   1310 HD13 LEU    88      40.702  26.592  65.110  1.00  0.00           H  
ATOM   1311  CD2 LEU    88      38.611  25.752  66.355  1.00  0.00           C  
ATOM   1312 HD21 LEU    88      39.285  25.053  65.860  1.00  0.00           H  
ATOM   1313 HD22 LEU    88      39.074  25.781  67.341  1.00  0.00           H  
ATOM   1314 HD23 LEU    88      37.666  25.220  66.460  1.00  0.00           H  
ATOM   1315  C   LEU    88      36.037  28.523  68.364  1.00  0.00           C  
ATOM   1316  O   LEU    88      36.184  28.105  69.494  1.00  0.00           O  
ATOM   1317  N   GLN    89      35.411  29.638  68.055  1.00  0.00           N  
ATOM   1318  H   GLN    89      35.354  29.896  67.080  1.00  0.00           H  
ATOM   1319  CA  GLN    89      34.736  30.552  69.027  1.00  0.00           C  
ATOM   1320  HA  GLN    89      35.395  30.816  69.854  1.00  0.00           H  
ATOM   1321  CB  GLN    89      34.176  31.791  68.359  1.00  0.00           C  
ATOM   1322  HB2 GLN    89      33.832  31.715  67.328  1.00  0.00           H  
ATOM   1323  HB3 GLN    89      33.299  32.128  68.913  1.00  0.00           H  
ATOM   1324  CG  GLN    89      35.322  32.909  68.421  1.00  0.00           C  
ATOM   1325  HG2 GLN    89      35.697  33.068  69.433  1.00  0.00           H  
ATOM   1326  HG3 GLN    89      36.166  32.538  67.840  1.00  0.00           H  
ATOM   1327  CD  GLN    89      34.783  34.243  67.899  1.00  0.00           C  
ATOM   1328  OE1 GLN    89      34.220  35.101  68.612  1.00  0.00           O  
ATOM   1329  NE2 GLN    89      34.841  34.478  66.571  1.00  0.00           N  
ATOM   1330 HE21 GLN    89      34.515  35.381  66.258  1.00  0.00           H  
ATOM   1331 HE22 GLN    89      35.316  33.808  65.983  1.00  0.00           H  
ATOM   1332  C   GLN    89      33.544  29.868  69.653  1.00  0.00           C  
ATOM   1333  O   GLN    89      33.442  29.878  70.911  1.00  0.00           O  
ATOM   1334  N   ALA    90      32.684  29.281  68.799  1.00  0.00           N  
ATOM   1335  H   ALA    90      33.128  29.231  67.893  1.00  0.00           H  
ATOM   1336  CA  ALA    90      31.453  28.589  69.246  1.00  0.00           C  
ATOM   1337  HA  ALA    90      30.945  29.257  69.942  1.00  0.00           H  
ATOM   1338  CB  ALA    90      30.500  28.410  68.039  1.00  0.00           C  
ATOM   1339  HB1 ALA    90      30.960  27.756  67.300  1.00  0.00           H  
ATOM   1340  HB2 ALA    90      29.559  27.998  68.404  1.00  0.00           H  
ATOM   1341  HB3 ALA    90      30.319  29.366  67.547  1.00  0.00           H  
ATOM   1342  C   ALA    90      31.747  27.280  70.050  1.00  0.00           C  
ATOM   1343  O   ALA    90      30.863  26.785  70.732  1.00  0.00           O  
ATOM   1344  N   ALA    91      33.017  26.841  70.073  1.00  0.00           N  
ATOM   1345  H   ALA    91      33.696  27.258  69.451  1.00  0.00           H  
ATOM   1346  CA  ALA    91      33.443  25.927  71.093  1.00  0.00           C  
ATOM   1347  HA  ALA    91      32.599  25.268  71.297  1.00  0.00           H  
ATOM   1348  CB  ALA    91      34.514  25.005  70.506  1.00  0.00           C  
ATOM   1349  HB1 ALA    91      34.239  24.650  69.512  1.00  0.00           H  
ATOM   1350  HB2 ALA    91      35.450  25.557  70.422  1.00  0.00           H  
ATOM   1351  HB3 ALA    91      34.796  24.266  71.256  1.00  0.00           H  
ATOM   1352  C   ALA    91      33.846  26.541  72.462  1.00  0.00           C  
ATOM   1353  O   ALA    91      33.302  26.202  73.518  1.00  0.00           O  
ATOM   1354  N   GLU    92      34.879  27.386  72.406  1.00  0.00           N  
ATOM   1355  H   GLU    92      35.295  27.552  71.501  1.00  0.00           H  
ATOM   1356  CA  GLU    92      35.443  28.081  73.592  1.00  0.00           C  
ATOM   1357  HA  GLU    92      35.808  27.347  74.311  1.00  0.00           H  
ATOM   1358  CB  GLU    92      36.578  29.023  73.083  1.00  0.00           C  
ATOM   1359  HB2 GLU    92      37.255  28.379  72.521  1.00  0.00           H  
ATOM   1360  HB3 GLU    92      36.167  29.700  72.334  1.00  0.00           H  
ATOM   1361  CG  GLU    92      37.426  29.820  74.037  1.00  0.00           C  
ATOM   1362  HG2 GLU    92      38.128  30.426  73.463  1.00  0.00           H  
ATOM   1363  HG3 GLU    92      36.678  30.487  74.464  1.00  0.00           H  
ATOM   1364  CD  GLU    92      38.211  28.992  75.077  1.00  0.00           C  
ATOM   1365  OE1 GLU    92      39.050  29.535  75.819  1.00  0.00           O  
ATOM   1366  OE2 GLU    92      38.116  27.762  75.087  1.00  0.00           O  
ATOM   1367  C   GLU    92      34.379  28.830  74.364  1.00  0.00           C  
ATOM   1368  O   GLU    92      34.499  29.005  75.568  1.00  0.00           O  
ATOM   1369  N   THR    93      33.300  29.135  73.740  1.00  0.00           N  
ATOM   1370  H   THR    93      33.301  29.018  72.737  1.00  0.00           H  
ATOM   1371  CA  THR    93      32.078  29.757  74.279  1.00  0.00           C  
ATOM   1372  HA  THR    93      32.456  30.750  74.524  1.00  0.00           H  
ATOM   1373  CB  THR    93      31.015  29.946  73.212  1.00  0.00           C  
ATOM   1374  HB  THR    93      30.688  29.001  72.777  1.00  0.00           H  
ATOM   1375  CG2 THR    93      29.726  30.580  73.800  1.00  0.00           C  
ATOM   1376 HG21 THR    93      29.246  29.670  74.158  1.00  0.00           H  
ATOM   1377 HG22 THR    93      29.870  31.280  74.623  1.00  0.00           H  
ATOM   1378 HG23 THR    93      29.092  31.033  73.038  1.00  0.00           H  
ATOM   1379  OG1 THR    93      31.502  30.816  72.214  1.00  0.00           O  
ATOM   1380  HG1 THR    93      32.220  30.410  71.724  1.00  0.00           H  
ATOM   1381  C   THR    93      31.524  28.984  75.457  1.00  0.00           C  
ATOM   1382  O   THR    93      30.946  29.555  76.357  1.00  0.00           O  
ATOM   1383  N   PHE    94      31.689  27.656  75.583  1.00  0.00           N  
ATOM   1384  H   PHE    94      32.303  27.208  74.918  1.00  0.00           H  
ATOM   1385  CA  PHE    94      31.272  26.850  76.734  1.00  0.00           C  
ATOM   1386  HA  PHE    94      30.431  27.268  77.287  1.00  0.00           H  
ATOM   1387  CB  PHE    94      30.953  25.398  76.281  1.00  0.00           C  
ATOM   1388  HB2 PHE    94      31.768  24.978  75.691  1.00  0.00           H  
ATOM   1389  HB3 PHE    94      31.010  24.679  77.098  1.00  0.00           H  
ATOM   1390  CG  PHE    94      29.650  25.213  75.529  1.00  0.00           C  
ATOM   1391  CD1 PHE    94      29.573  25.660  74.221  1.00  0.00           C  
ATOM   1392  HD1 PHE    94      30.425  26.056  73.689  1.00  0.00           H  
ATOM   1393  CE1 PHE    94      28.400  25.622  73.534  1.00  0.00           C  
ATOM   1394  HE1 PHE    94      28.326  26.122  72.580  1.00  0.00           H  
ATOM   1395  CZ  PHE    94      27.220  25.196  74.199  1.00  0.00           C  
ATOM   1396  HZ  PHE    94      26.314  25.229  73.612  1.00  0.00           H  
ATOM   1397  CE2 PHE    94      27.270  24.668  75.526  1.00  0.00           C  
ATOM   1398  HE2 PHE    94      26.350  24.320  75.973  1.00  0.00           H  
ATOM   1399  CD2 PHE    94      28.471  24.865  76.238  1.00  0.00           C  
ATOM   1400  HD2 PHE    94      28.426  24.515  77.258  1.00  0.00           H  
ATOM   1401  C   PHE    94      32.407  26.792  77.701  1.00  0.00           C  
ATOM   1402  O   PHE    94      32.226  26.577  78.949  1.00  0.00           O  
ATOM   1403  N   VAL    95      33.697  27.010  77.346  1.00  0.00           N  
ATOM   1404  H   VAL    95      33.887  27.425  76.445  1.00  0.00           H  
ATOM   1405  CA  VAL    95      34.816  26.987  78.336  1.00  0.00           C  
ATOM   1406  HA  VAL    95      34.611  26.182  79.042  1.00  0.00           H  
ATOM   1407  CB  VAL    95      36.150  26.860  77.564  1.00  0.00           C  
ATOM   1408  HB  VAL    95      36.367  27.700  76.904  1.00  0.00           H  
ATOM   1409  CG1 VAL    95      37.227  26.651  78.571  1.00  0.00           C  
ATOM   1410 HG11 VAL    95      38.195  26.768  78.082  1.00  0.00           H  
ATOM   1411 HG12 VAL    95      37.351  27.447  79.305  1.00  0.00           H  
ATOM   1412 HG13 VAL    95      37.125  25.752  79.178  1.00  0.00           H  
ATOM   1413  CG2 VAL    95      36.192  25.515  76.717  1.00  0.00           C  
ATOM   1414 HG21 VAL    95      36.017  24.698  77.416  1.00  0.00           H  
ATOM   1415 HG22 VAL    95      35.352  25.516  76.022  1.00  0.00           H  
ATOM   1416 HG23 VAL    95      37.068  25.388  76.081  1.00  0.00           H  
ATOM   1417  C   VAL    95      34.864  28.307  79.074  1.00  0.00           C  
ATOM   1418  O   VAL    95      35.106  28.259  80.271  1.00  0.00           O  
ATOM   1419  N   GLU    96      34.679  29.393  78.332  1.00  0.00           N  
ATOM   1420  H   GLU    96      34.597  29.293  77.331  1.00  0.00           H  
ATOM   1421  CA  GLU    96      34.489  30.733  78.848  1.00  0.00           C  
ATOM   1422  HA  GLU    96      35.134  30.858  79.718  1.00  0.00           H  
ATOM   1423  CB  GLU    96      35.164  31.792  77.811  1.00  0.00           C  
ATOM   1424  HB2 GLU    96      34.637  31.522  76.896  1.00  0.00           H  
ATOM   1425  HB3 GLU    96      34.835  32.803  78.052  1.00  0.00           H  
ATOM   1426  CG  GLU    96      36.644  31.713  77.625  1.00  0.00           C  
ATOM   1427  HG2 GLU    96      36.905  30.656  77.588  1.00  0.00           H  
ATOM   1428  HG3 GLU    96      36.906  32.153  76.663  1.00  0.00           H  
ATOM   1429  CD  GLU    96      37.317  32.536  78.685  1.00  0.00           C  
ATOM   1430  OE1 GLU    96      37.798  33.639  78.360  1.00  0.00           O  
ATOM   1431  OE2 GLU    96      37.172  32.173  79.911  1.00  0.00           O  
ATOM   1432  C   GLU    96      33.057  31.059  79.274  1.00  0.00           C  
ATOM   1433  O   GLU    96      32.606  32.183  79.162  1.00  0.00           O  
ATOM   1434  N   SER    97      32.273  30.084  79.719  1.00  0.00           N  
ATOM   1435  H   SER    97      32.678  29.166  79.838  1.00  0.00           H  
ATOM   1436  CA  SER    97      30.961  30.195  80.308  1.00  0.00           C  
ATOM   1437  HA  SER    97      30.435  31.033  79.850  1.00  0.00           H  
ATOM   1438  CB  SER    97      30.130  28.934  80.127  1.00  0.00           C  
ATOM   1439  HB2 SER    97      30.235  28.765  79.055  1.00  0.00           H  
ATOM   1440  HB3 SER    97      30.578  28.111  80.684  1.00  0.00           H  
ATOM   1441  OG  SER    97      28.738  28.924  80.509  1.00  0.00           O  
ATOM   1442  HG  SER    97      28.302  28.490  79.771  1.00  0.00           H  
ATOM   1443  C   SER    97      31.048  30.675  81.774  1.00  0.00           C  
ATOM   1444  O   SER    97      31.932  30.314  82.553  1.00  0.00           O  
ATOM   1445  N   GLU    98      30.116  31.450  82.226  1.00  0.00           N  
ATOM   1446  H   GLU    98      29.523  31.817  81.496  1.00  0.00           H  
ATOM   1447  CA  GLU    98      29.805  31.850  83.611  1.00  0.00           C  
ATOM   1448  HA  GLU    98      30.708  32.097  84.170  1.00  0.00           H  
ATOM   1449  CB  GLU    98      28.994  33.101  83.587  1.00  0.00           C  
ATOM   1450  HB2 GLU    98      29.525  33.815  82.957  1.00  0.00           H  
ATOM   1451  HB3 GLU    98      28.018  32.968  83.120  1.00  0.00           H  
ATOM   1452  CG  GLU    98      28.920  33.809  84.984  1.00  0.00           C  
ATOM   1453  HG2 GLU    98      28.025  33.421  85.472  1.00  0.00           H  
ATOM   1454  HG3 GLU    98      29.780  33.687  85.643  1.00  0.00           H  
ATOM   1455  CD  GLU    98      28.843  35.303  84.870  1.00  0.00           C  
ATOM   1456  OE1 GLU    98      27.815  35.933  85.225  1.00  0.00           O  
ATOM   1457  OE2 GLU    98      29.869  35.959  84.534  1.00  0.00           O  
ATOM   1458  C   GLU    98      29.184  30.712  84.330  1.00  0.00           C  
ATOM   1459  O   GLU    98      29.219  30.777  85.521  1.00  0.00           O  
ATOM   1460  N   LEU    99      28.569  29.764  83.736  1.00  0.00           N  
ATOM   1461  H   LEU    99      28.587  29.881  82.733  1.00  0.00           H  
ATOM   1462  CA  LEU    99      28.131  28.531  84.330  1.00  0.00           C  
ATOM   1463  HA  LEU    99      27.458  28.710  85.169  1.00  0.00           H  
ATOM   1464  CB  LEU    99      27.242  27.719  83.388  1.00  0.00           C  
ATOM   1465  HB2 LEU    99      27.786  27.525  82.464  1.00  0.00           H  
ATOM   1466  HB3 LEU    99      26.909  26.796  83.863  1.00  0.00           H  
ATOM   1467  CG  LEU    99      25.946  28.415  83.067  1.00  0.00           C  
ATOM   1468  HG  LEU    99      26.094  29.312  82.466  1.00  0.00           H  
ATOM   1469  CD1 LEU    99      25.158  27.467  82.092  1.00  0.00           C  
ATOM   1470 HD11 LEU    99      25.606  27.499  81.099  1.00  0.00           H  
ATOM   1471 HD12 LEU    99      25.141  26.433  82.435  1.00  0.00           H  
ATOM   1472 HD13 LEU    99      24.173  27.931  82.063  1.00  0.00           H  
ATOM   1473  CD2 LEU    99      25.157  28.646  84.437  1.00  0.00           C  
ATOM   1474 HD21 LEU    99      25.558  29.502  84.980  1.00  0.00           H  
ATOM   1475 HD22 LEU    99      24.144  28.936  84.157  1.00  0.00           H  
ATOM   1476 HD23 LEU    99      25.079  27.670  84.917  1.00  0.00           H  
ATOM   1477  C   LEU    99      29.278  27.618  84.873  1.00  0.00           C  
ATOM   1478  O   LEU    99      30.414  27.725  84.408  1.00  0.00           O  
ATOM   1479  N   PRO   100      29.047  26.661  85.804  1.00  0.00           N  
ATOM   1480  CD  PRO   100      27.960  26.781  86.796  1.00  0.00           C  
ATOM   1481  HD2 PRO   100      27.044  26.374  86.367  1.00  0.00           H  
ATOM   1482  HD3 PRO   100      27.775  27.815  87.087  1.00  0.00           H  
ATOM   1483  CG  PRO   100      28.528  26.023  87.970  1.00  0.00           C  
ATOM   1484  HG2 PRO   100      27.773  25.747  88.706  1.00  0.00           H  
ATOM   1485  HG3 PRO   100      29.230  26.617  88.556  1.00  0.00           H  
ATOM   1486  CB  PRO   100      29.253  24.810  87.330  1.00  0.00           C  
ATOM   1487  HB2 PRO   100      28.615  24.012  86.949  1.00  0.00           H  
ATOM   1488  HB3 PRO   100      30.011  24.421  88.009  1.00  0.00           H  
ATOM   1489  CA  PRO   100      29.935  25.607  86.207  1.00  0.00           C  
ATOM   1490  HA  PRO   100      30.838  26.013  86.662  1.00  0.00           H  
ATOM   1491  C   PRO   100      30.498  24.762  85.038  1.00  0.00           C  
ATOM   1492  O   PRO   100      29.768  24.578  84.093  1.00  0.00           O  
ATOM   1493  N   LEU   101      31.685  24.257  85.167  1.00  0.00           N  
ATOM   1494  H   LEU   101      32.216  24.346  86.022  1.00  0.00           H  
ATOM   1495  CA  LEU   101      32.397  23.378  84.138  1.00  0.00           C  
ATOM   1496  HA  LEU   101      31.768  23.365  83.248  1.00  0.00           H  
ATOM   1497  CB  LEU   101      33.633  24.168  83.812  1.00  0.00           C  
ATOM   1498  HB2 LEU   101      33.236  25.099  83.407  1.00  0.00           H  
ATOM   1499  HB3 LEU   101      34.295  24.280  84.671  1.00  0.00           H  
ATOM   1500  CG  LEU   101      34.439  23.590  82.658  1.00  0.00           C  
ATOM   1501  HG  LEU   101      34.842  22.633  82.990  1.00  0.00           H  
ATOM   1502  CD1 LEU   101      33.687  23.285  81.313  1.00  0.00           C  
ATOM   1503 HD11 LEU   101      34.375  23.043  80.503  1.00  0.00           H  
ATOM   1504 HD12 LEU   101      33.108  22.399  81.578  1.00  0.00           H  
ATOM   1505 HD13 LEU   101      33.092  24.073  80.853  1.00  0.00           H  
ATOM   1506  CD2 LEU   101      35.507  24.595  82.325  1.00  0.00           C  
ATOM   1507 HD21 LEU   101      36.301  24.307  81.636  1.00  0.00           H  
ATOM   1508 HD22 LEU   101      35.012  25.483  81.933  1.00  0.00           H  
ATOM   1509 HD23 LEU   101      36.062  24.900  83.212  1.00  0.00           H  
ATOM   1510  C   LEU   101      32.822  21.917  84.542  1.00  0.00           C  
ATOM   1511  O   LEU   101      33.667  21.823  85.431  1.00  0.00           O  
ATOM   1512  N   SER   102      32.219  20.878  83.931  1.00  0.00           N  
ATOM   1513  H   SER   102      31.443  21.142  83.340  1.00  0.00           H  
ATOM   1514  CA  SER   102      32.554  19.491  84.059  1.00  0.00           C  
ATOM   1515  HA  SER   102      32.289  19.203  85.076  1.00  0.00           H  
ATOM   1516  CB  SER   102      31.786  18.567  83.105  1.00  0.00           C  
ATOM   1517  HB2 SER   102      30.731  18.828  83.188  1.00  0.00           H  
ATOM   1518  HB3 SER   102      32.151  18.676  82.084  1.00  0.00           H  
ATOM   1519  OG  SER   102      31.897  17.227  83.485  1.00  0.00           O  
ATOM   1520  HG  SER   102      31.504  16.774  82.736  1.00  0.00           H  
ATOM   1521  C   SER   102      34.044  19.156  83.975  1.00  0.00           C  
ATOM   1522  O   SER   102      34.722  19.495  83.056  1.00  0.00           O  
ATOM   1523  N   TRP   103      34.559  18.439  84.999  1.00  0.00           N  
ATOM   1524  H   TRP   103      34.058  18.362  85.872  1.00  0.00           H  
ATOM   1525  CA  TRP   103      35.982  18.414  85.291  1.00  0.00           C  
ATOM   1526  HA  TRP   103      36.341  19.443  85.286  1.00  0.00           H  
ATOM   1527  CB  TRP   103      36.293  17.693  86.569  1.00  0.00           C  
ATOM   1528  HB2 TRP   103      35.632  18.226  87.251  1.00  0.00           H  
ATOM   1529  HB3 TRP   103      36.047  16.631  86.574  1.00  0.00           H  
ATOM   1530  CG  TRP   103      37.700  17.777  87.023  1.00  0.00           C  
ATOM   1531  CD1 TRP   103      38.504  18.852  86.847  1.00  0.00           C  
ATOM   1532  HD1 TRP   103      38.296  19.541  86.041  1.00  0.00           H  
ATOM   1533  NE1 TRP   103      39.691  18.709  87.517  1.00  0.00           N  
ATOM   1534  HE1 TRP   103      40.399  19.427  87.569  1.00  0.00           H  
ATOM   1535  CE2 TRP   103      39.555  17.710  88.443  1.00  0.00           C  
ATOM   1536  CZ2 TRP   103      40.381  17.321  89.503  1.00  0.00           C  
ATOM   1537  HZ2 TRP   103      41.296  17.816  89.791  1.00  0.00           H  
ATOM   1538  CH2 TRP   103      39.936  16.241  90.302  1.00  0.00           C  
ATOM   1539  HH2 TRP   103      40.545  15.885  91.120  1.00  0.00           H  
ATOM   1540  CZ3 TRP   103      38.688  15.631  90.081  1.00  0.00           C  
ATOM   1541  HZ3 TRP   103      38.424  14.824  90.748  1.00  0.00           H  
ATOM   1542  CE3 TRP   103      37.903  16.000  88.961  1.00  0.00           C  
ATOM   1543  HE3 TRP   103      36.957  15.495  88.834  1.00  0.00           H  
ATOM   1544  CD2 TRP   103      38.328  17.039  88.078  1.00  0.00           C  
ATOM   1545  C   TRP   103      36.799  17.934  84.034  1.00  0.00           C  
ATOM   1546  O   TRP   103      37.955  18.348  83.694  1.00  0.00           O  
ATOM   1547  N   ALA   104      36.220  16.935  83.316  1.00  0.00           N  
ATOM   1548  H   ALA   104      35.350  16.627  83.727  1.00  0.00           H  
ATOM   1549  CA  ALA   104      36.855  16.387  82.117  1.00  0.00           C  
ATOM   1550  HA  ALA   104      37.809  15.954  82.418  1.00  0.00           H  
ATOM   1551  CB  ALA   104      36.046  15.152  81.737  1.00  0.00           C  
ATOM   1552  HB1 ALA   104      36.576  14.643  80.932  1.00  0.00           H  
ATOM   1553  HB2 ALA   104      35.979  14.469  82.584  1.00  0.00           H  
ATOM   1554  HB3 ALA   104      35.102  15.520  81.335  1.00  0.00           H  
ATOM   1555  C   ALA   104      36.951  17.268  80.898  1.00  0.00           C  
ATOM   1556  O   ALA   104      37.925  17.108  80.180  1.00  0.00           O  
ATOM   1557  N   ASN   105      36.045  18.154  80.635  1.00  0.00           N  
ATOM   1558  H   ASN   105      35.356  18.359  81.345  1.00  0.00           H  
ATOM   1559  CA  ASN   105      36.200  19.132  79.542  1.00  0.00           C  
ATOM   1560  HA  ASN   105      36.590  18.628  78.657  1.00  0.00           H  
ATOM   1561  CB  ASN   105      34.874  19.892  79.343  1.00  0.00           C  
ATOM   1562  HB2 ASN   105      34.420  20.122  80.306  1.00  0.00           H  
ATOM   1563  HB3 ASN   105      35.099  20.772  78.741  1.00  0.00           H  
ATOM   1564  CG  ASN   105      33.744  19.140  78.607  1.00  0.00           C  
ATOM   1565  OD1 ASN   105      33.933  18.030  78.138  1.00  0.00           O  
ATOM   1566  ND2 ASN   105      32.517  19.549  78.846  1.00  0.00           N  
ATOM   1567 HD21 ASN   105      31.689  19.085  78.501  1.00  0.00           H  
ATOM   1568 HD22 ASN   105      32.331  20.411  79.338  1.00  0.00           H  
ATOM   1569  C   ASN   105      37.216  20.233  79.897  1.00  0.00           C  
ATOM   1570  O   ASN   105      37.647  20.897  78.968  1.00  0.00           O  
ATOM   1571  N   TRP   106      37.538  20.406  81.216  1.00  0.00           N  
ATOM   1572  H   TRP   106      37.091  19.801  81.890  1.00  0.00           H  
ATOM   1573  CA  TRP   106      38.317  21.546  81.671  1.00  0.00           C  
ATOM   1574  HA  TRP   106      37.922  22.396  81.116  1.00  0.00           H  
ATOM   1575  CB  TRP   106      37.990  21.922  83.109  1.00  0.00           C  
ATOM   1576  HB2 TRP   106      36.937  22.205  83.121  1.00  0.00           H  
ATOM   1577  HB3 TRP   106      37.986  20.943  83.587  1.00  0.00           H  
ATOM   1578  CG  TRP   106      38.882  22.845  83.840  1.00  0.00           C  
ATOM   1579  CD1 TRP   106      39.456  22.544  85.050  1.00  0.00           C  
ATOM   1580  HD1 TRP   106      39.425  21.604  85.581  1.00  0.00           H  
ATOM   1581  NE1 TRP   106      40.344  23.581  85.325  1.00  0.00           N  
ATOM   1582  HE1 TRP   106      41.080  23.474  86.008  1.00  0.00           H  
ATOM   1583  CE2 TRP   106      40.326  24.539  84.310  1.00  0.00           C  
ATOM   1584  CZ2 TRP   106      41.177  25.616  84.146  1.00  0.00           C  
ATOM   1585  HZ2 TRP   106      41.964  25.781  84.866  1.00  0.00           H  
ATOM   1586  CH2 TRP   106      40.941  26.399  83.017  1.00  0.00           C  
ATOM   1587  HH2 TRP   106      41.619  27.159  82.658  1.00  0.00           H  
ATOM   1588  CZ3 TRP   106      39.919  26.027  82.082  1.00  0.00           C  
ATOM   1589  HZ3 TRP   106      39.772  26.540  81.143  1.00  0.00           H  
ATOM   1590  CE3 TRP   106      39.201  24.874  82.246  1.00  0.00           C  
ATOM   1591  HE3 TRP   106      38.488  24.619  81.476  1.00  0.00           H  
ATOM   1592  CD2 TRP   106      39.383  24.108  83.366  1.00  0.00           C  
ATOM   1593  C   TRP   106      39.848  21.451  81.556  1.00  0.00           C  
ATOM   1594  O   TRP   106      40.495  22.266  80.882  1.00  0.00           O  
ATOM   1595  N   LEU   107      40.411  20.374  82.078  1.00  0.00           N  
ATOM   1596  H   LEU   107      39.776  19.687  82.457  1.00  0.00           H  
ATOM   1597  CA  LEU   107      41.891  20.089  81.949  1.00  0.00           C  
ATOM   1598  HA  LEU   107      42.461  21.007  82.090  1.00  0.00           H  
ATOM   1599  CB  LEU   107      42.254  19.029  82.912  1.00  0.00           C  
ATOM   1600  HB2 LEU   107      41.539  18.211  82.822  1.00  0.00           H  
ATOM   1601  HB3 LEU   107      43.234  18.619  82.667  1.00  0.00           H  
ATOM   1602  CG  LEU   107      42.205  19.601  84.361  1.00  0.00           C  
ATOM   1603  HG  LEU   107      41.267  20.111  84.582  1.00  0.00           H  
ATOM   1604  CD1 LEU   107      42.361  18.600  85.503  1.00  0.00           C  
ATOM   1605 HD11 LEU   107      42.099  19.198  86.375  1.00  0.00           H  
ATOM   1606 HD12 LEU   107      41.662  17.765  85.537  1.00  0.00           H  
ATOM   1607 HD13 LEU   107      43.397  18.283  85.626  1.00  0.00           H  
ATOM   1608  CD2 LEU   107      43.299  20.648  84.576  1.00  0.00           C  
ATOM   1609 HD21 LEU   107      42.973  21.533  84.029  1.00  0.00           H  
ATOM   1610 HD22 LEU   107      43.628  20.838  85.597  1.00  0.00           H  
ATOM   1611 HD23 LEU   107      44.197  20.235  84.117  1.00  0.00           H  
ATOM   1612  C   LEU   107      42.251  19.604  80.532  1.00  0.00           C  
ATOM   1613  O   LEU   107      43.429  19.593  80.131  1.00  0.00           O  
ATOM   1614  N   CYS   108      41.270  19.318  79.728  1.00  0.00           N  
ATOM   1615  H   CYS   108      40.378  19.129  80.163  1.00  0.00           H  
ATOM   1616  CA  CYS   108      41.406  18.781  78.342  1.00  0.00           C  
ATOM   1617  HA  CYS   108      42.319  18.194  78.243  1.00  0.00           H  
ATOM   1618  CB  CYS   108      40.330  17.769  78.033  1.00  0.00           C  
ATOM   1619  HB2 CYS   108      40.427  16.972  78.769  1.00  0.00           H  
ATOM   1620  HB3 CYS   108      39.372  18.267  78.183  1.00  0.00           H  
ATOM   1621  SG  CYS   108      40.318  17.077  76.422  1.00  0.00           S  
ATOM   1622  HG  CYS   108      40.522  15.772  76.622  1.00  0.00           H  
ATOM   1623  C   CYS   108      41.467  19.913  77.231  1.00  0.00           C  
ATOM   1624  O   CYS   108      40.443  20.226  76.586  1.00  0.00           O  
ATOM   1625  N   SER   109      42.675  20.460  76.963  1.00  0.00           N  
ATOM   1626  H   SER   109      43.446  20.176  77.549  1.00  0.00           H  
ATOM   1627  CA  SER   109      42.863  21.661  76.102  1.00  0.00           C  
ATOM   1628  HA  SER   109      41.976  22.286  76.211  1.00  0.00           H  
ATOM   1629  CB  SER   109      44.108  22.352  76.703  1.00  0.00           C  
ATOM   1630  HB2 SER   109      44.017  23.391  76.389  1.00  0.00           H  
ATOM   1631  HB3 SER   109      44.205  22.167  77.773  1.00  0.00           H  
ATOM   1632  OG  SER   109      45.314  21.894  76.143  1.00  0.00           O  
ATOM   1633  HG  SER   109      45.977  22.120  76.799  1.00  0.00           H  
ATOM   1634  C   SER   109      42.932  21.376  74.599  1.00  0.00           C  
ATOM   1635  O   SER   109      43.207  22.247  73.707  1.00  0.00           O  
ATOM   1636  N   TYR   110      42.735  20.101  74.177  1.00  0.00           N  
ATOM   1637  H   TYR   110      42.741  19.383  74.889  1.00  0.00           H  
ATOM   1638  CA  TYR   110      42.680  19.635  72.714  1.00  0.00           C  
ATOM   1639  HA  TYR   110      43.667  19.759  72.267  1.00  0.00           H  
ATOM   1640  CB  TYR   110      42.363  18.103  72.694  1.00  0.00           C  
ATOM   1641  HB2 TYR   110      43.260  17.623  73.084  1.00  0.00           H  
ATOM   1642  HB3 TYR   110      41.592  17.855  73.423  1.00  0.00           H  
ATOM   1643  CG  TYR   110      42.188  17.493  71.368  1.00  0.00           C  
ATOM   1644  CD1 TYR   110      43.299  17.282  70.478  1.00  0.00           C  
ATOM   1645  HD1 TYR   110      44.241  17.697  70.804  1.00  0.00           H  
ATOM   1646  CE1 TYR   110      43.036  16.620  69.259  1.00  0.00           C  
ATOM   1647  HE1 TYR   110      43.849  16.505  68.557  1.00  0.00           H  
ATOM   1648  CZ  TYR   110      41.768  16.105  69.001  1.00  0.00           C  
ATOM   1649  OH  TYR   110      41.450  15.491  67.864  1.00  0.00           O  
ATOM   1650  HH  TYR   110      40.601  15.890  67.661  1.00  0.00           H  
ATOM   1651  CE2 TYR   110      40.691  16.332  69.852  1.00  0.00           C  
ATOM   1652  HE2 TYR   110      39.736  15.838  69.747  1.00  0.00           H  
ATOM   1653  CD2 TYR   110      40.909  17.003  71.055  1.00  0.00           C  
ATOM   1654  HD2 TYR   110      40.093  17.156  71.746  1.00  0.00           H  
ATOM   1655  C   TYR   110      41.797  20.450  71.764  1.00  0.00           C  
ATOM   1656  O   TYR   110      40.595  20.423  71.859  1.00  0.00           O  
ATOM   1657  N   LEU   111      42.411  21.192  70.825  1.00  0.00           N  
ATOM   1658  H   LEU   111      43.412  21.246  70.947  1.00  0.00           H  
ATOM   1659  CA  LEU   111      41.789  22.107  69.852  1.00  0.00           C  
ATOM   1660  HA  LEU   111      42.596  22.268  69.138  1.00  0.00           H  
ATOM   1661  CB  LEU   111      40.713  21.318  69.001  1.00  0.00           C  
ATOM   1662  HB2 LEU   111      39.806  21.005  69.518  1.00  0.00           H  
ATOM   1663  HB3 LEU   111      40.401  22.058  68.264  1.00  0.00           H  
ATOM   1664  CG  LEU   111      41.263  20.126  68.198  1.00  0.00           C  
ATOM   1665  HG  LEU   111      41.630  19.356  68.877  1.00  0.00           H  
ATOM   1666  CD1 LEU   111      40.105  19.533  67.330  1.00  0.00           C  
ATOM   1667 HD11 LEU   111      40.006  20.174  66.454  1.00  0.00           H  
ATOM   1668 HD12 LEU   111      40.510  18.572  67.014  1.00  0.00           H  
ATOM   1669 HD13 LEU   111      39.092  19.475  67.728  1.00  0.00           H  
ATOM   1670  CD2 LEU   111      42.489  20.437  67.295  1.00  0.00           C  
ATOM   1671 HD21 LEU   111      43.312  20.279  67.992  1.00  0.00           H  
ATOM   1672 HD22 LEU   111      42.594  19.646  66.553  1.00  0.00           H  
ATOM   1673 HD23 LEU   111      42.532  21.418  66.822  1.00  0.00           H  
ATOM   1674  C   LEU   111      41.436  23.524  70.453  1.00  0.00           C  
ATOM   1675  O   LEU   111      40.632  24.285  69.858  1.00  0.00           O  
ATOM   1676  N   ARG   112      41.987  23.845  71.615  1.00  0.00           N  
ATOM   1677  H   ARG   112      42.486  23.080  72.046  1.00  0.00           H  
ATOM   1678  CA  ARG   112      41.998  25.145  72.245  1.00  0.00           C  
ATOM   1679  HA  ARG   112      41.346  25.819  71.689  1.00  0.00           H  
ATOM   1680  CB  ARG   112      41.509  25.023  73.664  1.00  0.00           C  
ATOM   1681  HB2 ARG   112      40.537  24.544  73.551  1.00  0.00           H  
ATOM   1682  HB3 ARG   112      42.141  24.308  74.189  1.00  0.00           H  
ATOM   1683  CG  ARG   112      41.368  26.215  74.585  1.00  0.00           C  
ATOM   1684  HG2 ARG   112      42.284  26.789  74.725  1.00  0.00           H  
ATOM   1685  HG3 ARG   112      40.567  26.754  74.078  1.00  0.00           H  
ATOM   1686  CD  ARG   112      40.852  25.774  76.011  1.00  0.00           C  
ATOM   1687  HD2 ARG   112      40.112  24.997  75.818  1.00  0.00           H  
ATOM   1688  HD3 ARG   112      41.684  25.273  76.506  1.00  0.00           H  
ATOM   1689  NE  ARG   112      40.367  26.973  76.700  1.00  0.00           N  
ATOM   1690  HE  ARG   112      39.672  27.437  76.132  1.00  0.00           H  
ATOM   1691  CZ  ARG   112      40.727  27.471  77.842  1.00  0.00           C  
ATOM   1692  NH1 ARG   112      41.374  26.808  78.779  1.00  0.00           N  
ATOM   1693 HH11 ARG   112      41.470  25.803  78.808  1.00  0.00           H  
ATOM   1694 HH12 ARG   112      41.479  27.279  79.667  1.00  0.00           H  
ATOM   1695  NH2 ARG   112      40.276  28.639  78.190  1.00  0.00           N  
ATOM   1696 HH21 ARG   112      39.735  29.091  77.467  1.00  0.00           H  
ATOM   1697 HH22 ARG   112      40.673  29.262  78.878  1.00  0.00           H  
ATOM   1698  C   ARG   112      43.417  25.784  72.190  1.00  0.00           C  
ATOM   1699  O   ARG   112      44.450  25.138  72.131  1.00  0.00           O  
ATOM   1700  N   GLY   113      43.461  27.141  72.121  1.00  0.00           N  
ATOM   1701  H   GLY   113      42.609  27.683  72.087  1.00  0.00           H  
ATOM   1702  CA  GLY   113      44.715  27.847  72.061  1.00  0.00           C  
ATOM   1703  HA2 GLY   113      44.599  28.806  72.566  1.00  0.00           H  
ATOM   1704  HA3 GLY   113      45.515  27.264  72.516  1.00  0.00           H  
ATOM   1705  C   GLY   113      45.202  28.196  70.622  1.00  0.00           C  
ATOM   1706  O   GLY   113      44.837  27.536  69.651  1.00  0.00           O  
ATOM   1707  N   LEU   114      46.049  29.205  70.567  1.00  0.00           N  
ATOM   1708  H   LEU   114      46.289  29.713  71.406  1.00  0.00           H  
ATOM   1709  CA  LEU   114      46.519  29.835  69.309  1.00  0.00           C  
ATOM   1710  HA  LEU   114      45.671  30.126  68.690  1.00  0.00           H  
ATOM   1711  CB  LEU   114      47.181  31.181  69.718  1.00  0.00           C  
ATOM   1712  HB2 LEU   114      47.820  31.003  70.583  1.00  0.00           H  
ATOM   1713  HB3 LEU   114      47.828  31.524  68.910  1.00  0.00           H  
ATOM   1714  CG  LEU   114      46.321  32.460  69.978  1.00  0.00           C  
ATOM   1715  HG  LEU   114      45.531  32.495  69.228  1.00  0.00           H  
ATOM   1716  CD1 LEU   114      45.783  32.568  71.411  1.00  0.00           C  
ATOM   1717 HD11 LEU   114      45.167  33.461  71.519  1.00  0.00           H  
ATOM   1718 HD12 LEU   114      45.125  31.722  71.610  1.00  0.00           H  
ATOM   1719 HD13 LEU   114      46.594  32.581  72.138  1.00  0.00           H  
ATOM   1720  CD2 LEU   114      47.182  33.668  69.698  1.00  0.00           C  
ATOM   1721 HD21 LEU   114      47.369  33.758  68.628  1.00  0.00           H  
ATOM   1722 HD22 LEU   114      46.514  34.489  69.957  1.00  0.00           H  
ATOM   1723 HD23 LEU   114      48.074  33.655  70.325  1.00  0.00           H  
ATOM   1724  C   LEU   114      47.337  28.809  68.473  1.00  0.00           C  
ATOM   1725  O   LEU   114      47.243  28.794  67.189  1.00  0.00           O  
ATOM   1726  N   TRP   115      48.166  27.930  69.088  1.00  0.00           N  
ATOM   1727  H   TRP   115      48.225  27.968  70.095  1.00  0.00           H  
ATOM   1728  CA  TRP   115      48.922  26.882  68.327  1.00  0.00           C  
ATOM   1729  HA  TRP   115      49.667  27.318  67.662  1.00  0.00           H  
ATOM   1730  CB  TRP   115      49.845  26.083  69.390  1.00  0.00           C  
ATOM   1731  HB2 TRP   115      50.200  25.166  68.920  1.00  0.00           H  
ATOM   1732  HB3 TRP   115      50.734  26.696  69.530  1.00  0.00           H  
ATOM   1733  CG  TRP   115      49.284  25.722  70.752  1.00  0.00           C  
ATOM   1734  CD1 TRP   115      48.643  24.587  71.159  1.00  0.00           C  
ATOM   1735  HD1 TRP   115      48.435  23.771  70.483  1.00  0.00           H  
ATOM   1736  NE1 TRP   115      48.001  24.828  72.349  1.00  0.00           N  
ATOM   1737  HE1 TRP   115      47.404  24.183  72.848  1.00  0.00           H  
ATOM   1738  CE2 TRP   115      48.478  26.018  72.936  1.00  0.00           C  
ATOM   1739  CZ2 TRP   115      48.216  26.701  74.172  1.00  0.00           C  
ATOM   1740  HZ2 TRP   115      47.741  26.361  75.081  1.00  0.00           H  
ATOM   1741  CH2 TRP   115      48.880  27.966  74.360  1.00  0.00           C  
ATOM   1742  HH2 TRP   115      48.882  28.370  75.361  1.00  0.00           H  
ATOM   1743  CZ3 TRP   115      49.687  28.555  73.389  1.00  0.00           C  
ATOM   1744  HZ3 TRP   115      50.070  29.551  73.561  1.00  0.00           H  
ATOM   1745  CE3 TRP   115      49.824  27.898  72.174  1.00  0.00           C  
ATOM   1746  HE3 TRP   115      50.269  28.327  71.288  1.00  0.00           H  
ATOM   1747  CD2 TRP   115      49.266  26.626  71.913  1.00  0.00           C  
ATOM   1748  C   TRP   115      48.091  25.883  67.524  1.00  0.00           C  
ATOM   1749  O   TRP   115      48.152  25.757  66.314  1.00  0.00           O  
ATOM   1750  N   ALA   116      47.114  25.236  68.179  1.00  0.00           N  
ATOM   1751  H   ALA   116      46.928  25.539  69.124  1.00  0.00           H  
ATOM   1752  CA  ALA   116      46.172  24.200  67.738  1.00  0.00           C  
ATOM   1753  HA  ALA   116      46.753  23.470  67.174  1.00  0.00           H  
ATOM   1754  CB  ALA   116      45.525  23.601  69.040  1.00  0.00           C  
ATOM   1755  HB1 ALA   116      44.991  22.709  68.712  1.00  0.00           H  
ATOM   1756  HB2 ALA   116      46.312  23.264  69.715  1.00  0.00           H  
ATOM   1757  HB3 ALA   116      44.923  24.311  69.608  1.00  0.00           H  
ATOM   1758  C   ALA   116      45.090  24.814  66.758  1.00  0.00           C  
ATOM   1759  O   ALA   116      44.548  24.130  65.899  1.00  0.00           O  
ATOM   1760  N   TRP   117      44.759  26.092  66.942  1.00  0.00           N  
ATOM   1761  H   TRP   117      45.123  26.547  67.767  1.00  0.00           H  
ATOM   1762  CA  TRP   117      43.900  26.917  66.033  1.00  0.00           C  
ATOM   1763  HA  TRP   117      42.996  26.384  65.740  1.00  0.00           H  
ATOM   1764  CB  TRP   117      43.534  28.253  66.704  1.00  0.00           C  
ATOM   1765  HB2 TRP   117      44.430  28.864  66.810  1.00  0.00           H  
ATOM   1766  HB3 TRP   117      43.025  28.938  66.027  1.00  0.00           H  
ATOM   1767  CG  TRP   117      42.682  28.123  67.920  1.00  0.00           C  
ATOM   1768  CD1 TRP   117      41.951  27.049  68.278  1.00  0.00           C  
ATOM   1769  HD1 TRP   117      41.871  26.066  67.838  1.00  0.00           H  
ATOM   1770  NE1 TRP   117      41.263  27.267  69.480  1.00  0.00           N  
ATOM   1771  HE1 TRP   117      40.735  26.524  69.916  1.00  0.00           H  
ATOM   1772  CE2 TRP   117      41.573  28.543  69.975  1.00  0.00           C  
ATOM   1773  CZ2 TRP   117      41.115  29.125  71.199  1.00  0.00           C  
ATOM   1774  HZ2 TRP   117      40.437  28.611  71.864  1.00  0.00           H  
ATOM   1775  CH2 TRP   117      41.545  30.458  71.429  1.00  0.00           C  
ATOM   1776  HH2 TRP   117      41.212  30.968  72.321  1.00  0.00           H  
ATOM   1777  CZ3 TRP   117      42.322  31.053  70.487  1.00  0.00           C  
ATOM   1778  HZ3 TRP   117      42.744  32.023  70.704  1.00  0.00           H  
ATOM   1779  CE3 TRP   117      42.816  30.437  69.275  1.00  0.00           C  
ATOM   1780  HE3 TRP   117      43.531  30.914  68.620  1.00  0.00           H  
ATOM   1781  CD2 TRP   117      42.380  29.124  68.959  1.00  0.00           C  
ATOM   1782  C   TRP   117      44.630  27.204  64.699  1.00  0.00           C  
ATOM   1783  O   TRP   117      43.940  27.245  63.689  1.00  0.00           O  
ATOM   1784  N   LEU   118      45.989  27.236  64.595  1.00  0.00           N  
ATOM   1785  H   LEU   118      46.540  27.108  65.433  1.00  0.00           H  
ATOM   1786  CA  LEU   118      46.817  27.150  63.356  1.00  0.00           C  
ATOM   1787  HA  LEU   118      46.356  27.817  62.628  1.00  0.00           H  
ATOM   1788  CB  LEU   118      48.284  27.585  63.632  1.00  0.00           C  
ATOM   1789  HB2 LEU   118      48.679  26.957  64.431  1.00  0.00           H  
ATOM   1790  HB3 LEU   118      48.916  27.384  62.768  1.00  0.00           H  
ATOM   1791  CG  LEU   118      48.321  29.049  63.958  1.00  0.00           C  
ATOM   1792  HG  LEU   118      47.487  29.368  64.583  1.00  0.00           H  
ATOM   1793  CD1 LEU   118      49.577  29.320  64.865  1.00  0.00           C  
ATOM   1794 HD11 LEU   118      49.472  28.923  65.875  1.00  0.00           H  
ATOM   1795 HD12 LEU   118      50.482  29.190  64.271  1.00  0.00           H  
ATOM   1796 HD13 LEU   118      49.499  30.391  65.052  1.00  0.00           H  
ATOM   1797  CD2 LEU   118      48.424  29.879  62.639  1.00  0.00           C  
ATOM   1798 HD21 LEU   118      48.829  30.870  62.844  1.00  0.00           H  
ATOM   1799 HD22 LEU   118      49.203  29.428  62.024  1.00  0.00           H  
ATOM   1800 HD23 LEU   118      47.517  29.910  62.034  1.00  0.00           H  
ATOM   1801  C   LEU   118      46.726  25.728  62.782  1.00  0.00           C  
ATOM   1802  O   LEU   118      46.437  25.634  61.619  1.00  0.00           O  
ATOM   1803  N   VAL   119      46.794  24.664  63.595  1.00  0.00           N  
ATOM   1804  H   VAL   119      46.966  24.899  64.562  1.00  0.00           H  
ATOM   1805  CA  VAL   119      46.601  23.238  63.108  1.00  0.00           C  
ATOM   1806  HA  VAL   119      47.284  23.064  62.277  1.00  0.00           H  
ATOM   1807  CB  VAL   119      46.829  22.145  64.213  1.00  0.00           C  
ATOM   1808  HB  VAL   119      46.372  22.654  65.061  1.00  0.00           H  
ATOM   1809  CG1 VAL   119      46.212  20.763  63.904  1.00  0.00           C  
ATOM   1810 HG11 VAL   119      46.521  20.088  64.703  1.00  0.00           H  
ATOM   1811 HG12 VAL   119      45.124  20.832  63.929  1.00  0.00           H  
ATOM   1812 HG13 VAL   119      46.504  20.495  62.889  1.00  0.00           H  
ATOM   1813  CG2 VAL   119      48.376  21.939  64.326  1.00  0.00           C  
ATOM   1814 HG21 VAL   119      48.742  21.716  63.324  1.00  0.00           H  
ATOM   1815 HG22 VAL   119      48.865  22.852  64.665  1.00  0.00           H  
ATOM   1816 HG23 VAL   119      48.477  21.118  65.037  1.00  0.00           H  
ATOM   1817  C   VAL   119      45.230  23.001  62.504  1.00  0.00           C  
ATOM   1818  O   VAL   119      45.076  22.420  61.446  1.00  0.00           O  
ATOM   1819  N   VAL   120      44.161  23.621  63.064  1.00  0.00           N  
ATOM   1820  H   VAL   120      44.264  24.034  63.980  1.00  0.00           H  
ATOM   1821  CA  VAL   120      42.803  23.662  62.396  1.00  0.00           C  
ATOM   1822  HA  VAL   120      42.536  22.638  62.136  1.00  0.00           H  
ATOM   1823  CB  VAL   120      41.757  24.198  63.411  1.00  0.00           C  
ATOM   1824  HB  VAL   120      42.156  25.088  63.898  1.00  0.00           H  
ATOM   1825  CG1 VAL   120      40.384  24.401  62.736  1.00  0.00           C  
ATOM   1826 HG11 VAL   120      39.686  24.623  63.543  1.00  0.00           H  
ATOM   1827 HG12 VAL   120      40.303  25.266  62.078  1.00  0.00           H  
ATOM   1828 HG13 VAL   120      39.908  23.496  62.359  1.00  0.00           H  
ATOM   1829  CG2 VAL   120      41.580  23.219  64.580  1.00  0.00           C  
ATOM   1830 HG21 VAL   120      40.948  22.385  64.277  1.00  0.00           H  
ATOM   1831 HG22 VAL   120      42.532  22.787  64.890  1.00  0.00           H  
ATOM   1832 HG23 VAL   120      41.254  23.797  65.445  1.00  0.00           H  
ATOM   1833  C   VAL   120      42.826  24.479  61.110  1.00  0.00           C  
ATOM   1834  O   VAL   120      42.268  24.089  60.064  1.00  0.00           O  
ATOM   1835  N   LEU   121      43.542  25.612  61.118  1.00  0.00           N  
ATOM   1836  H   LEU   121      44.094  25.767  61.950  1.00  0.00           H  
ATOM   1837  CA  LEU   121      43.592  26.514  60.008  1.00  0.00           C  
ATOM   1838  HA  LEU   121      42.580  26.813  59.735  1.00  0.00           H  
ATOM   1839  CB  LEU   121      44.211  27.819  60.469  1.00  0.00           C  
ATOM   1840  HB2 LEU   121      43.586  28.187  61.283  1.00  0.00           H  
ATOM   1841  HB3 LEU   121      45.256  27.660  60.733  1.00  0.00           H  
ATOM   1842  CG  LEU   121      44.235  28.985  59.457  1.00  0.00           C  
ATOM   1843  HG  LEU   121      44.680  28.595  58.542  1.00  0.00           H  
ATOM   1844  CD1 LEU   121      42.934  29.719  59.150  1.00  0.00           C  
ATOM   1845 HD11 LEU   121      42.382  28.961  58.594  1.00  0.00           H  
ATOM   1846 HD12 LEU   121      42.313  30.025  59.991  1.00  0.00           H  
ATOM   1847 HD13 LEU   121      43.120  30.566  58.490  1.00  0.00           H  
ATOM   1848  CD2 LEU   121      45.187  30.047  59.956  1.00  0.00           C  
ATOM   1849 HD21 LEU   121      45.391  30.790  59.184  1.00  0.00           H  
ATOM   1850 HD22 LEU   121      44.809  30.575  60.832  1.00  0.00           H  
ATOM   1851 HD23 LEU   121      46.103  29.493  60.163  1.00  0.00           H  
ATOM   1852  C   LEU   121      44.222  26.002  58.695  1.00  0.00           C  
ATOM   1853  O   LEU   121      43.652  26.130  57.641  1.00  0.00           O  
ATOM   1854  N   LEU   122      45.406  25.361  58.821  1.00  0.00           N  
ATOM   1855  H   LEU   122      45.753  25.340  59.769  1.00  0.00           H  
ATOM   1856  CA  LEU   122      45.930  24.542  57.725  1.00  0.00           C  
ATOM   1857  HA  LEU   122      46.156  25.176  56.868  1.00  0.00           H  
ATOM   1858  CB  LEU   122      47.230  23.904  58.145  1.00  0.00           C  
ATOM   1859  HB2 LEU   122      47.193  23.402  59.113  1.00  0.00           H  
ATOM   1860  HB3 LEU   122      47.446  23.050  57.503  1.00  0.00           H  
ATOM   1861  CG  LEU   122      48.518  24.764  58.166  1.00  0.00           C  
ATOM   1862  HG  LEU   122      48.519  25.287  57.209  1.00  0.00           H  
ATOM   1863  CD1 LEU   122      48.621  25.567  59.505  1.00  0.00           C  
ATOM   1864 HD11 LEU   122      48.454  25.029  60.439  1.00  0.00           H  
ATOM   1865 HD12 LEU   122      49.581  26.070  59.621  1.00  0.00           H  
ATOM   1866 HD13 LEU   122      47.972  26.441  59.448  1.00  0.00           H  
ATOM   1867  CD2 LEU   122      49.766  23.892  58.178  1.00  0.00           C  
ATOM   1868 HD21 LEU   122      50.141  23.730  59.188  1.00  0.00           H  
ATOM   1869 HD22 LEU   122      49.567  22.970  57.630  1.00  0.00           H  
ATOM   1870 HD23 LEU   122      50.574  24.353  57.611  1.00  0.00           H  
ATOM   1871  C   LEU   122      44.986  23.393  57.242  1.00  0.00           C  
ATOM   1872  O   LEU   122      44.807  23.351  56.050  1.00  0.00           O  
ATOM   1873  N   ALA   123      44.304  22.653  58.117  1.00  0.00           N  
ATOM   1874  H   ALA   123      44.231  23.092  59.023  1.00  0.00           H  
ATOM   1875  CA  ALA   123      43.384  21.617  57.792  1.00  0.00           C  
ATOM   1876  HA  ALA   123      43.927  20.907  57.169  1.00  0.00           H  
ATOM   1877  CB  ALA   123      43.076  20.754  59.064  1.00  0.00           C  
ATOM   1878  HB1 ALA   123      42.673  21.455  59.795  1.00  0.00           H  
ATOM   1879  HB2 ALA   123      42.343  19.978  58.848  1.00  0.00           H  
ATOM   1880  HB3 ALA   123      44.039  20.448  59.475  1.00  0.00           H  
ATOM   1881  C   ALA   123      42.104  22.150  57.090  1.00  0.00           C  
ATOM   1882  O   ALA   123      41.659  21.565  56.104  1.00  0.00           O  
ATOM   1883  N   THR   124      41.539  23.313  57.528  1.00  0.00           N  
ATOM   1884  H   THR   124      42.002  23.752  58.311  1.00  0.00           H  
ATOM   1885  CA  THR   124      40.395  23.902  56.779  1.00  0.00           C  
ATOM   1886  HA  THR   124      39.700  23.155  56.396  1.00  0.00           H  
ATOM   1887  CB  THR   124      39.630  24.951  57.619  1.00  0.00           C  
ATOM   1888  HB  THR   124      38.767  25.247  57.023  1.00  0.00           H  
ATOM   1889  CG2 THR   124      38.995  24.288  58.857  1.00  0.00           C  
ATOM   1890 HG21 THR   124      39.827  23.937  59.467  1.00  0.00           H  
ATOM   1891 HG22 THR   124      38.530  25.010  59.529  1.00  0.00           H  
ATOM   1892 HG23 THR   124      38.309  23.524  58.490  1.00  0.00           H  
ATOM   1893  OG1 THR   124      40.423  26.022  57.994  1.00  0.00           O  
ATOM   1894  HG1 THR   124      40.143  26.602  58.705  1.00  0.00           H  
ATOM   1895  C   THR   124      40.848  24.528  55.460  1.00  0.00           C  
ATOM   1896  O   THR   124      40.077  24.570  54.516  1.00  0.00           O  
ATOM   1897  N   PHE   125      42.102  25.048  55.351  1.00  0.00           N  
ATOM   1898  H   PHE   125      42.746  25.202  56.114  1.00  0.00           H  
ATOM   1899  CA  PHE   125      42.599  25.602  54.134  1.00  0.00           C  
ATOM   1900  HA  PHE   125      41.943  26.362  53.710  1.00  0.00           H  
ATOM   1901  CB  PHE   125      43.869  26.488  54.426  1.00  0.00           C  
ATOM   1902  HB2 PHE   125      44.409  25.999  55.238  1.00  0.00           H  
ATOM   1903  HB3 PHE   125      44.544  26.457  53.570  1.00  0.00           H  
ATOM   1904  CG  PHE   125      43.628  27.963  54.734  1.00  0.00           C  
ATOM   1905  CD1 PHE   125      42.535  28.408  55.532  1.00  0.00           C  
ATOM   1906  HD1 PHE   125      41.933  27.626  55.970  1.00  0.00           H  
ATOM   1907  CE1 PHE   125      42.361  29.730  55.788  1.00  0.00           C  
ATOM   1908  HE1 PHE   125      41.506  30.055  56.363  1.00  0.00           H  
ATOM   1909  CZ  PHE   125      43.199  30.699  55.203  1.00  0.00           C  
ATOM   1910  HZ  PHE   125      42.880  31.724  55.324  1.00  0.00           H  
ATOM   1911  CE2 PHE   125      44.293  30.314  54.421  1.00  0.00           C  
ATOM   1912  HE2 PHE   125      45.065  30.989  54.083  1.00  0.00           H  
ATOM   1913  CD2 PHE   125      44.450  28.933  54.126  1.00  0.00           C  
ATOM   1914  HD2 PHE   125      45.155  28.509  53.426  1.00  0.00           H  
ATOM   1915  C   PHE   125      42.749  24.559  52.963  1.00  0.00           C  
ATOM   1916  O   PHE   125      42.893  24.873  51.813  1.00  0.00           O  
ATOM   1917  N   VAL   126      42.657  23.303  53.319  1.00  0.00           N  
ATOM   1918  H   VAL   126      42.530  23.182  54.314  1.00  0.00           H  
ATOM   1919  CA  VAL   126      42.647  22.143  52.435  1.00  0.00           C  
ATOM   1920  HA  VAL   126      43.557  22.280  51.852  1.00  0.00           H  
ATOM   1921  CB  VAL   126      42.885  20.776  53.138  1.00  0.00           C  
ATOM   1922  HB  VAL   126      42.078  20.756  53.870  1.00  0.00           H  
ATOM   1923  CG1 VAL   126      42.884  19.475  52.281  1.00  0.00           C  
ATOM   1924 HG11 VAL   126      41.914  19.212  51.859  1.00  0.00           H  
ATOM   1925 HG12 VAL   126      43.553  19.727  51.458  1.00  0.00           H  
ATOM   1926 HG13 VAL   126      43.127  18.581  52.854  1.00  0.00           H  
ATOM   1927  CG2 VAL   126      44.278  20.816  53.726  1.00  0.00           C  
ATOM   1928 HG21 VAL   126      44.452  21.627  54.433  1.00  0.00           H  
ATOM   1929 HG22 VAL   126      44.507  19.863  54.202  1.00  0.00           H  
ATOM   1930 HG23 VAL   126      45.066  20.814  52.972  1.00  0.00           H  
ATOM   1931  C   VAL   126      41.476  22.091  51.419  1.00  0.00           C  
ATOM   1932  O   VAL   126      41.649  21.541  50.313  1.00  0.00           O  
ATOM   1933  N   GLU   127      40.389  22.760  51.780  1.00  0.00           N  
ATOM   1934  H   GLU   127      40.390  23.242  52.667  1.00  0.00           H  
ATOM   1935  CA  GLU   127      39.354  23.068  50.754  1.00  0.00           C  
ATOM   1936  HA  GLU   127      38.987  22.071  50.507  1.00  0.00           H  
ATOM   1937  CB  GLU   127      38.089  23.692  51.331  1.00  0.00           C  
ATOM   1938  HB2 GLU   127      37.242  23.426  50.700  1.00  0.00           H  
ATOM   1939  HB3 GLU   127      37.913  23.203  52.289  1.00  0.00           H  
ATOM   1940  CG  GLU   127      38.043  25.231  51.607  1.00  0.00           C  
ATOM   1941  HG2 GLU   127      38.414  25.509  52.593  1.00  0.00           H  
ATOM   1942  HG3 GLU   127      38.663  25.810  50.922  1.00  0.00           H  
ATOM   1943  CD  GLU   127      36.575  25.757  51.600  1.00  0.00           C  
ATOM   1944  OE1 GLU   127      35.731  25.430  50.678  1.00  0.00           O  
ATOM   1945  OE2 GLU   127      36.246  26.495  52.599  1.00  0.00           O  
ATOM   1946  C   GLU   127      39.887  23.699  49.510  1.00  0.00           C  
ATOM   1947  O   GLU   127      39.415  23.274  48.437  1.00  0.00           O  
ATOM   1948  N   ALA   128      40.830  24.623  49.629  1.00  0.00           N  
ATOM   1949  H   ALA   128      41.258  24.683  50.542  1.00  0.00           H  
ATOM   1950  CA  ALA   128      41.562  25.432  48.609  1.00  0.00           C  
ATOM   1951  HA  ALA   128      40.815  25.520  47.820  1.00  0.00           H  
ATOM   1952  CB  ALA   128      41.853  26.735  49.209  1.00  0.00           C  
ATOM   1953  HB1 ALA   128      40.958  27.119  49.699  1.00  0.00           H  
ATOM   1954  HB2 ALA   128      42.742  26.747  49.840  1.00  0.00           H  
ATOM   1955  HB3 ALA   128      42.073  27.468  48.433  1.00  0.00           H  
ATOM   1956  C   ALA   128      42.772  24.716  47.970  1.00  0.00           C  
ATOM   1957  O   ALA   128      43.185  24.984  46.823  1.00  0.00           O  
ATOM   1958  N   ALA   129      43.272  23.663  48.634  1.00  0.00           N  
ATOM   1959  H   ALA   129      42.827  23.363  49.490  1.00  0.00           H  
ATOM   1960  CA  ALA   129      44.273  22.702  48.104  1.00  0.00           C  
ATOM   1961  HA  ALA   129      44.992  23.272  47.516  1.00  0.00           H  
ATOM   1962  CB  ALA   129      45.076  21.977  49.247  1.00  0.00           C  
ATOM   1963  HB1 ALA   129      44.239  21.637  49.858  1.00  0.00           H  
ATOM   1964  HB2 ALA   129      45.628  21.171  48.766  1.00  0.00           H  
ATOM   1965  HB3 ALA   129      45.736  22.724  49.688  1.00  0.00           H  
ATOM   1966  C   ALA   129      43.671  21.748  47.174  1.00  0.00           C  
ATOM   1967  O   ALA   129      44.199  21.605  46.091  1.00  0.00           O  
ATOM   1968  N   LEU   130      42.598  21.081  47.610  1.00  0.00           N  
ATOM   1969  H   LEU   130      42.335  21.259  48.568  1.00  0.00           H  
ATOM   1970  CA  LEU   130      41.678  20.262  46.829  1.00  0.00           C  
ATOM   1971  HA  LEU   130      42.129  19.319  46.522  1.00  0.00           H  
ATOM   1972  CB  LEU   130      40.418  19.863  47.687  1.00  0.00           C  
ATOM   1973  HB2 LEU   130      40.734  19.361  48.601  1.00  0.00           H  
ATOM   1974  HB3 LEU   130      39.983  20.802  48.028  1.00  0.00           H  
ATOM   1975  CG  LEU   130      39.325  18.965  47.091  1.00  0.00           C  
ATOM   1976  HG  LEU   130      38.926  19.486  46.221  1.00  0.00           H  
ATOM   1977  CD1 LEU   130      40.033  17.662  46.742  1.00  0.00           C  
ATOM   1978 HD11 LEU   130      40.434  17.768  45.734  1.00  0.00           H  
ATOM   1979 HD12 LEU   130      40.774  17.405  47.500  1.00  0.00           H  
ATOM   1980 HD13 LEU   130      39.242  16.913  46.715  1.00  0.00           H  
ATOM   1981  CD2 LEU   130      38.210  18.797  48.070  1.00  0.00           C  
ATOM   1982 HD21 LEU   130      37.331  18.401  47.562  1.00  0.00           H  
ATOM   1983 HD22 LEU   130      38.402  18.081  48.869  1.00  0.00           H  
ATOM   1984 HD23 LEU   130      37.957  19.741  48.553  1.00  0.00           H  
ATOM   1985  C   LEU   130      41.175  20.942  45.604  1.00  0.00           C  
ATOM   1986  O   LEU   130      41.371  20.398  44.510  1.00  0.00           O  
ATOM   1987  N   CYS   131      40.981  22.266  45.740  1.00  0.00           N  
ATOM   1988  H   CYS   131      40.932  22.584  46.697  1.00  0.00           H  
ATOM   1989  CA  CYS   131      40.771  23.152  44.560  1.00  0.00           C  
ATOM   1990  HA  CYS   131      40.048  22.648  43.919  1.00  0.00           H  
ATOM   1991  CB  CYS   131      39.969  24.422  45.105  1.00  0.00           C  
ATOM   1992  HB2 CYS   131      38.977  24.135  45.452  1.00  0.00           H  
ATOM   1993  HB3 CYS   131      40.461  24.908  45.948  1.00  0.00           H  
ATOM   1994  SG  CYS   131      39.666  25.583  43.750  1.00  0.00           S  
ATOM   1995  HG  CYS   131      40.013  26.675  44.437  1.00  0.00           H  
ATOM   1996  C   CYS   131      42.031  23.401  43.627  1.00  0.00           C  
ATOM   1997  O   CYS   131      41.854  23.199  42.409  1.00  0.00           O  
ATOM   1998  N   ALA   132      43.201  23.815  44.071  1.00  0.00           N  
ATOM   1999  H   ALA   132      43.197  24.096  45.041  1.00  0.00           H  
ATOM   2000  CA  ALA   132      44.426  23.753  43.253  1.00  0.00           C  
ATOM   2001  HA  ALA   132      44.333  24.519  42.484  1.00  0.00           H  
ATOM   2002  CB  ALA   132      45.610  24.196  44.177  1.00  0.00           C  
ATOM   2003  HB1 ALA   132      45.408  25.235  44.439  1.00  0.00           H  
ATOM   2004  HB2 ALA   132      45.640  23.645  45.117  1.00  0.00           H  
ATOM   2005  HB3 ALA   132      46.567  24.084  43.668  1.00  0.00           H  
ATOM   2006  C   ALA   132      44.684  22.334  42.580  1.00  0.00           C  
ATOM   2007  O   ALA   132      45.064  22.261  41.399  1.00  0.00           O  
ATOM   2008  N   TRP   133      44.332  21.307  43.307  1.00  0.00           N  
ATOM   2009  H   TRP   133      44.053  21.420  44.271  1.00  0.00           H  
ATOM   2010  CA  TRP   133      44.625  19.940  42.816  1.00  0.00           C  
ATOM   2011  HA  TRP   133      45.653  19.784  42.488  1.00  0.00           H  
ATOM   2012  CB  TRP   133      44.549  18.961  44.005  1.00  0.00           C  
ATOM   2013  HB2 TRP   133      45.180  19.395  44.780  1.00  0.00           H  
ATOM   2014  HB3 TRP   133      43.566  18.960  44.475  1.00  0.00           H  
ATOM   2015  CG  TRP   133      44.940  17.530  43.750  1.00  0.00           C  
ATOM   2016  CD1 TRP   133      46.133  16.979  43.626  1.00  0.00           C  
ATOM   2017  HD1 TRP   133      47.080  17.493  43.705  1.00  0.00           H  
ATOM   2018  NE1 TRP   133      45.986  15.670  43.219  1.00  0.00           N  
ATOM   2019  HE1 TRP   133      46.735  15.040  42.968  1.00  0.00           H  
ATOM   2020  CE2 TRP   133      44.659  15.407  42.957  1.00  0.00           C  
ATOM   2021  CZ2 TRP   133      43.988  14.315  42.419  1.00  0.00           C  
ATOM   2022  HZ2 TRP   133      44.555  13.432  42.162  1.00  0.00           H  
ATOM   2023  CH2 TRP   133      42.611  14.348  42.249  1.00  0.00           C  
ATOM   2024  HH2 TRP   133      42.131  13.467  41.850  1.00  0.00           H  
ATOM   2025  CZ3 TRP   133      41.905  15.453  42.566  1.00  0.00           C  
ATOM   2026  HZ3 TRP   133      40.838  15.539  42.427  1.00  0.00           H  
ATOM   2027  CE3 TRP   133      42.572  16.645  43.054  1.00  0.00           C  
ATOM   2028  HE3 TRP   133      41.939  17.516  43.134  1.00  0.00           H  
ATOM   2029  CD2 TRP   133      43.977  16.621  43.236  1.00  0.00           C  
ATOM   2030  C   TRP   133      43.754  19.556  41.651  1.00  0.00           C  
ATOM   2031  O   TRP   133      44.186  18.787  40.802  1.00  0.00           O  
ATOM   2032  N   TYR   134      42.474  20.073  41.513  1.00  0.00           N  
ATOM   2033  H   TYR   134      42.197  20.686  42.267  1.00  0.00           H  
ATOM   2034  CA  TYR   134      41.677  19.979  40.260  1.00  0.00           C  
ATOM   2035  HA  TYR   134      41.723  18.933  39.955  1.00  0.00           H  
ATOM   2036  CB  TYR   134      40.189  20.326  40.532  1.00  0.00           C  
ATOM   2037  HB2 TYR   134      40.100  21.147  41.244  1.00  0.00           H  
ATOM   2038  HB3 TYR   134      39.706  20.630  39.603  1.00  0.00           H  
ATOM   2039  CG  TYR   134      39.421  19.090  41.086  1.00  0.00           C  
ATOM   2040  CD1 TYR   134      39.367  18.838  42.478  1.00  0.00           C  
ATOM   2041  HD1 TYR   134      39.710  19.514  43.247  1.00  0.00           H  
ATOM   2042  CE1 TYR   134      38.826  17.638  42.880  1.00  0.00           C  
ATOM   2043  HE1 TYR   134      38.865  17.349  43.919  1.00  0.00           H  
ATOM   2044  CZ  TYR   134      38.246  16.737  41.970  1.00  0.00           C  
ATOM   2045  OH  TYR   134      37.749  15.580  42.529  1.00  0.00           O  
ATOM   2046  HH  TYR   134      37.778  14.849  41.907  1.00  0.00           H  
ATOM   2047  CE2 TYR   134      38.248  16.995  40.567  1.00  0.00           C  
ATOM   2048  HE2 TYR   134      37.797  16.398  39.788  1.00  0.00           H  
ATOM   2049  CD2 TYR   134      38.898  18.185  40.161  1.00  0.00           C  
ATOM   2050  HD2 TYR   134      38.965  18.424  39.110  1.00  0.00           H  
ATOM   2051  C   TYR   134      42.304  20.970  39.190  1.00  0.00           C  
ATOM   2052  O   TYR   134      42.767  20.558  38.106  1.00  0.00           O  
ATOM   2053  N   LEU   135      42.389  22.267  39.568  1.00  0.00           N  
ATOM   2054  H   LEU   135      42.187  22.516  40.526  1.00  0.00           H  
ATOM   2055  CA  LEU   135      42.708  23.387  38.630  1.00  0.00           C  
ATOM   2056  HA  LEU   135      41.876  23.492  37.934  1.00  0.00           H  
ATOM   2057  CB  LEU   135      42.866  24.688  39.450  1.00  0.00           C  
ATOM   2058  HB2 LEU   135      43.371  24.591  40.411  1.00  0.00           H  
ATOM   2059  HB3 LEU   135      43.657  25.202  38.903  1.00  0.00           H  
ATOM   2060  CG  LEU   135      41.696  25.687  39.496  1.00  0.00           C  
ATOM   2061  HG  LEU   135      41.281  25.754  38.490  1.00  0.00           H  
ATOM   2062  CD1 LEU   135      40.532  25.204  40.348  1.00  0.00           C  
ATOM   2063 HD11 LEU   135      39.683  25.887  40.364  1.00  0.00           H  
ATOM   2064 HD12 LEU   135      40.212  24.222  39.999  1.00  0.00           H  
ATOM   2065 HD13 LEU   135      40.936  25.220  41.360  1.00  0.00           H  
ATOM   2066  CD2 LEU   135      41.856  27.113  40.017  1.00  0.00           C  
ATOM   2067 HD21 LEU   135      42.078  27.040  41.081  1.00  0.00           H  
ATOM   2068 HD22 LEU   135      42.563  27.653  39.387  1.00  0.00           H  
ATOM   2069 HD23 LEU   135      40.871  27.571  39.929  1.00  0.00           H  
ATOM   2070  C   LEU   135      43.964  23.085  37.844  1.00  0.00           C  
ATOM   2071  O   LEU   135      44.109  23.515  36.691  1.00  0.00           O  
ATOM   2072  N   ILE   136      44.986  22.422  38.408  1.00  0.00           N  
ATOM   2073  H   ILE   136      44.902  22.293  39.406  1.00  0.00           H  
ATOM   2074  CA  ILE   136      46.167  21.953  37.683  1.00  0.00           C  
ATOM   2075  HA  ILE   136      46.595  22.825  37.186  1.00  0.00           H  
ATOM   2076  CB  ILE   136      47.226  21.309  38.639  1.00  0.00           C  
ATOM   2077  HB  ILE   136      47.986  20.861  37.998  1.00  0.00           H  
ATOM   2078  CG2 ILE   136      48.011  22.376  39.449  1.00  0.00           C  
ATOM   2079 HG21 ILE   136      48.650  21.852  40.159  1.00  0.00           H  
ATOM   2080 HG22 ILE   136      48.678  23.028  38.886  1.00  0.00           H  
ATOM   2081 HG23 ILE   136      47.283  22.965  40.007  1.00  0.00           H  
ATOM   2082  CG1 ILE   136      46.686  20.061  39.402  1.00  0.00           C  
ATOM   2083 HG12 ILE   136      45.798  20.273  39.998  1.00  0.00           H  
ATOM   2084 HG13 ILE   136      46.298  19.398  38.629  1.00  0.00           H  
ATOM   2085  CD1 ILE   136      47.800  19.380  40.208  1.00  0.00           C  
ATOM   2086 HD11 ILE   136      48.527  18.985  39.498  1.00  0.00           H  
ATOM   2087 HD12 ILE   136      48.356  20.037  40.878  1.00  0.00           H  
ATOM   2088 HD13 ILE   136      47.462  18.492  40.743  1.00  0.00           H  
ATOM   2089  C   ILE   136      45.981  21.016  36.423  1.00  0.00           C  
ATOM   2090  O   ILE   136      46.770  21.137  35.533  1.00  0.00           O  
ATOM   2091  N   ALA   137      44.879  20.309  36.387  1.00  0.00           N  
ATOM   2092  H   ALA   137      44.233  20.384  37.159  1.00  0.00           H  
ATOM   2093  CA  ALA   137      44.503  19.540  35.198  1.00  0.00           C  
ATOM   2094  HA  ALA   137      45.298  18.799  35.113  1.00  0.00           H  
ATOM   2095  CB  ALA   137      43.169  18.743  35.544  1.00  0.00           C  
ATOM   2096  HB1 ALA   137      42.313  19.405  35.675  1.00  0.00           H  
ATOM   2097  HB2 ALA   137      42.941  18.137  34.666  1.00  0.00           H  
ATOM   2098  HB3 ALA   137      43.430  18.120  36.399  1.00  0.00           H  
ATOM   2099  C   ALA   137      44.308  20.317  33.811  1.00  0.00           C  
ATOM   2100  O   ALA   137      44.079  19.685  32.778  1.00  0.00           O  
ATOM   2101  N   PHE   138      44.370  21.635  33.868  1.00  0.00           N  
ATOM   2102  H   PHE   138      44.487  22.004  34.801  1.00  0.00           H  
ATOM   2103  CA  PHE   138      44.172  22.537  32.768  1.00  0.00           C  
ATOM   2104  HA  PHE   138      43.920  21.981  31.864  1.00  0.00           H  
ATOM   2105  CB  PHE   138      42.931  23.390  33.042  1.00  0.00           C  
ATOM   2106  HB2 PHE   138      43.274  24.139  33.755  1.00  0.00           H  
ATOM   2107  HB3 PHE   138      42.757  23.774  32.037  1.00  0.00           H  
ATOM   2108  CG  PHE   138      41.701  22.704  33.657  1.00  0.00           C  
ATOM   2109  CD1 PHE   138      41.113  21.636  32.986  1.00  0.00           C  
ATOM   2110  HD1 PHE   138      41.426  21.324  32.000  1.00  0.00           H  
ATOM   2111  CE1 PHE   138      40.061  20.935  33.553  1.00  0.00           C  
ATOM   2112  HE1 PHE   138      39.475  20.268  32.938  1.00  0.00           H  
ATOM   2113  CZ  PHE   138      39.645  21.150  34.851  1.00  0.00           C  
ATOM   2114  HZ  PHE   138      38.868  20.546  35.296  1.00  0.00           H  
ATOM   2115  CE2 PHE   138      40.273  22.152  35.565  1.00  0.00           C  
ATOM   2116  HE2 PHE   138      39.927  22.257  36.583  1.00  0.00           H  
ATOM   2117  CD2 PHE   138      41.277  22.975  35.007  1.00  0.00           C  
ATOM   2118  HD2 PHE   138      41.750  23.751  35.590  1.00  0.00           H  
ATOM   2119  C   PHE   138      45.398  23.404  32.491  1.00  0.00           C  
ATOM   2120  O   PHE   138      46.294  23.560  33.354  1.00  0.00           O  
ATOM   2121  N   PRO   139      45.377  24.086  31.323  1.00  0.00           N  
ATOM   2122  CD  PRO   139      44.645  23.796  30.046  1.00  0.00           C  
ATOM   2123  HD2 PRO   139      43.667  24.270  30.134  1.00  0.00           H  
ATOM   2124  HD3 PRO   139      44.673  22.733  29.804  1.00  0.00           H  
ATOM   2125  CG  PRO   139      45.471  24.515  29.030  1.00  0.00           C  
ATOM   2126  HG2 PRO   139      44.905  24.806  28.145  1.00  0.00           H  
ATOM   2127  HG3 PRO   139      46.332  23.890  28.794  1.00  0.00           H  
ATOM   2128  CB  PRO   139      46.032  25.770  29.782  1.00  0.00           C  
ATOM   2129  HB2 PRO   139      45.245  26.523  29.756  1.00  0.00           H  
ATOM   2130  HB3 PRO   139      46.922  26.171  29.298  1.00  0.00           H  
ATOM   2131  CA  PRO   139      46.311  25.227  31.145  1.00  0.00           C  
ATOM   2132  HA  PRO   139      47.354  24.920  31.216  1.00  0.00           H  
ATOM   2133  C   PRO   139      46.107  26.365  32.225  1.00  0.00           C  
ATOM   2134  O   PRO   139      44.956  26.787  32.470  1.00  0.00           O  
ATOM   2135  N   PRO   140      47.174  27.060  32.630  1.00  0.00           N  
ATOM   2136  CD  PRO   140      48.544  26.509  32.629  1.00  0.00           C  
ATOM   2137  HD2 PRO   140      48.861  26.603  31.590  1.00  0.00           H  
ATOM   2138  HD3 PRO   140      48.539  25.483  32.997  1.00  0.00           H  
ATOM   2139  CG  PRO   140      49.383  27.434  33.529  1.00  0.00           C  
ATOM   2140  HG2 PRO   140      49.802  28.192  32.868  1.00  0.00           H  
ATOM   2141  HG3 PRO   140      50.068  26.705  33.963  1.00  0.00           H  
ATOM   2142  CB  PRO   140      48.356  27.786  34.585  1.00  0.00           C  
ATOM   2143  HB2 PRO   140      48.633  28.645  35.197  1.00  0.00           H  
ATOM   2144  HB3 PRO   140      48.045  26.977  35.246  1.00  0.00           H  
ATOM   2145  CA  PRO   140      47.136  28.076  33.711  1.00  0.00           C  
ATOM   2146  HA  PRO   140      46.222  27.987  34.299  1.00  0.00           H  
ATOM   2147  C   PRO   140      47.166  29.461  33.027  1.00  0.00           C  
ATOM   2148  O   PRO   140      48.003  30.310  33.338  1.00  0.00           O  
ATOM   2149  N   GLU   141      46.193  29.767  32.156  1.00  0.00           N  
ATOM   2150  H   GLU   141      45.417  29.152  31.957  1.00  0.00           H  
ATOM   2151  CA  GLU   141      46.287  30.901  31.268  1.00  0.00           C  
ATOM   2152  HA  GLU   141      47.012  31.619  31.652  1.00  0.00           H  
ATOM   2153  CB  GLU   141      46.957  30.318  29.930  1.00  0.00           C  
ATOM   2154  HB2 GLU   141      47.479  31.137  29.436  1.00  0.00           H  
ATOM   2155  HB3 GLU   141      47.801  29.699  30.234  1.00  0.00           H  
ATOM   2156  CG  GLU   141      45.961  29.619  29.082  1.00  0.00           C  
ATOM   2157  HG2 GLU   141      45.476  28.805  29.621  1.00  0.00           H  
ATOM   2158  HG3 GLU   141      45.157  30.308  28.824  1.00  0.00           H  
ATOM   2159  CD  GLU   141      46.540  28.910  27.909  1.00  0.00           C  
ATOM   2160  OE1 GLU   141      45.746  28.196  27.180  1.00  0.00           O  
ATOM   2161  OE2 GLU   141      47.739  29.145  27.540  1.00  0.00           O  
ATOM   2162  C   GLU   141      44.937  31.639  31.038  1.00  0.00           C  
ATOM   2163  O   GLU   141      43.809  31.172  31.303  1.00  0.00           O  
ATOM   2164  N   VAL   142      45.034  32.856  30.433  1.00  0.00           N  
ATOM   2165  H   VAL   142      45.923  33.230  30.136  1.00  0.00           H  
ATOM   2166  CA  VAL   142      43.942  33.581  29.895  1.00  0.00           C  
ATOM   2167  HA  VAL   142      43.072  33.313  30.494  1.00  0.00           H  
ATOM   2168  CB  VAL   142      44.280  35.108  30.007  1.00  0.00           C  
ATOM   2169  HB  VAL   142      45.077  35.328  29.297  1.00  0.00           H  
ATOM   2170  CG1 VAL   142      42.946  35.805  29.424  1.00  0.00           C  
ATOM   2171 HG11 VAL   142      42.928  35.707  28.338  1.00  0.00           H  
ATOM   2172 HG12 VAL   142      41.995  35.439  29.810  1.00  0.00           H  
ATOM   2173 HG13 VAL   142      42.849  36.887  29.521  1.00  0.00           H  
ATOM   2174  CG2 VAL   142      44.648  35.840  31.381  1.00  0.00           C  
ATOM   2175 HG21 VAL   142      45.602  35.406  31.678  1.00  0.00           H  
ATOM   2176 HG22 VAL   142      44.748  36.913  31.217  1.00  0.00           H  
ATOM   2177 HG23 VAL   142      43.880  35.582  32.110  1.00  0.00           H  
ATOM   2178  C   VAL   142      43.631  33.224  28.416  1.00  0.00           C  
ATOM   2179  O   VAL   142      44.517  33.266  27.513  1.00  0.00           O  
ATOM   2180  N   VAL   143      42.345  32.964  28.163  1.00  0.00           N  
ATOM   2181  H   VAL   143      41.731  32.812  28.951  1.00  0.00           H  
ATOM   2182  CA  VAL   143      41.785  32.862  26.764  1.00  0.00           C  
ATOM   2183  HA  VAL   143      42.518  33.051  25.979  1.00  0.00           H  
ATOM   2184  CB  VAL   143      41.296  31.463  26.452  1.00  0.00           C  
ATOM   2185  HB  VAL   143      40.744  31.564  25.518  1.00  0.00           H  
ATOM   2186  CG1 VAL   143      42.465  30.478  26.276  1.00  0.00           C  
ATOM   2187 HG11 VAL   143      42.118  29.461  26.093  1.00  0.00           H  
ATOM   2188 HG12 VAL   143      43.135  30.798  25.479  1.00  0.00           H  
ATOM   2189 HG13 VAL   143      43.094  30.379  27.161  1.00  0.00           H  
ATOM   2190  CG2 VAL   143      40.375  30.911  27.536  1.00  0.00           C  
ATOM   2191 HG21 VAL   143      39.553  31.557  27.843  1.00  0.00           H  
ATOM   2192 HG22 VAL   143      39.947  30.018  27.080  1.00  0.00           H  
ATOM   2193 HG23 VAL   143      40.959  30.514  28.366  1.00  0.00           H  
ATOM   2194  C   VAL   143      40.693  33.928  26.426  1.00  0.00           C  
ATOM   2195  O   VAL   143      39.902  34.361  27.216  1.00  0.00           O  
ATOM   2196  N   THR   144      40.560  34.214  25.133  1.00  0.00           N  
ATOM   2197  H   THR   144      41.102  33.692  24.459  1.00  0.00           H  
ATOM   2198  CA  THR   144      39.533  35.064  24.512  1.00  0.00           C  
ATOM   2199  HA  THR   144      38.919  35.485  25.308  1.00  0.00           H  
ATOM   2200  CB  THR   144      40.268  36.130  23.658  1.00  0.00           C  
ATOM   2201  HB  THR   144      39.459  36.589  23.089  1.00  0.00           H  
ATOM   2202  CG2 THR   144      40.920  37.246  24.402  1.00  0.00           C  
ATOM   2203 HG21 THR   144      41.526  36.745  25.157  1.00  0.00           H  
ATOM   2204 HG22 THR   144      41.528  37.753  23.653  1.00  0.00           H  
ATOM   2205 HG23 THR   144      40.201  37.769  25.033  1.00  0.00           H  
ATOM   2206  OG1 THR   144      41.068  35.636  22.666  1.00  0.00           O  
ATOM   2207  HG1 THR   144      41.879  35.369  23.105  1.00  0.00           H  
ATOM   2208  C   THR   144      38.708  34.095  23.638  1.00  0.00           C  
ATOM   2209  O   THR   144      39.240  33.189  23.018  1.00  0.00           O  
ATOM   2210  N   ASP   145      37.431  34.494  23.590  1.00  0.00           N  
ATOM   2211  H   ASP   145      37.069  35.242  24.166  1.00  0.00           H  
ATOM   2212  CA  ASP   145      36.445  34.091  22.583  1.00  0.00           C  
ATOM   2213  HA  ASP   145      36.921  33.656  21.704  1.00  0.00           H  
ATOM   2214  CB  ASP   145      35.508  32.936  23.059  1.00  0.00           C  
ATOM   2215  HB2 ASP   145      36.086  32.244  23.672  1.00  0.00           H  
ATOM   2216  HB3 ASP   145      34.710  33.239  23.736  1.00  0.00           H  
ATOM   2217  CG  ASP   145      34.948  32.083  21.915  1.00  0.00           C  
ATOM   2218  OD1 ASP   145      34.184  31.137  22.147  1.00  0.00           O  
ATOM   2219  OD2 ASP   145      35.204  32.424  20.746  1.00  0.00           O  
ATOM   2220  C   ASP   145      35.694  35.263  22.027  1.00  0.00           C  
ATOM   2221  O   ASP   145      35.800  36.387  22.554  1.00  0.00           O  
ATOM   2222  N   TRP   146      34.993  35.192  20.896  1.00  0.00           N  
ATOM   2223  H   TRP   146      34.887  34.252  20.540  1.00  0.00           H  
ATOM   2224  CA  TRP   146      34.066  36.199  20.390  1.00  0.00           C  
ATOM   2225  HA  TRP   146      34.642  37.124  20.364  1.00  0.00           H  
ATOM   2226  CB  TRP   146      33.485  35.784  19.003  1.00  0.00           C  
ATOM   2227  HB2 TRP   146      32.965  34.837  19.147  1.00  0.00           H  
ATOM   2228  HB3 TRP   146      32.865  36.574  18.579  1.00  0.00           H  
ATOM   2229  CG  TRP   146      34.500  35.615  17.902  1.00  0.00           C  
ATOM   2230  CD1 TRP   146      34.631  34.527  17.041  1.00  0.00           C  
ATOM   2231  HD1 TRP   146      34.057  33.614  17.096  1.00  0.00           H  
ATOM   2232  NE1 TRP   146      35.822  34.707  16.291  1.00  0.00           N  
ATOM   2233  HE1 TRP   146      36.101  34.035  15.591  1.00  0.00           H  
ATOM   2234  CE2 TRP   146      36.322  36.020  16.453  1.00  0.00           C  
ATOM   2235  CZ2 TRP   146      37.342  36.690  15.838  1.00  0.00           C  
ATOM   2236  HZ2 TRP   146      38.025  36.251  15.125  1.00  0.00           H  
ATOM   2237  CH2 TRP   146      37.685  38.019  16.236  1.00  0.00           C  
ATOM   2238  HH2 TRP   146      38.511  38.572  15.814  1.00  0.00           H  
ATOM   2239  CZ3 TRP   146      36.883  38.629  17.201  1.00  0.00           C  
ATOM   2240  HZ3 TRP   146      37.054  39.607  17.627  1.00  0.00           H  
ATOM   2241  CE3 TRP   146      35.795  37.939  17.797  1.00  0.00           C  
ATOM   2242  HE3 TRP   146      35.086  38.546  18.339  1.00  0.00           H  
ATOM   2243  CD2 TRP   146      35.495  36.599  17.456  1.00  0.00           C  
ATOM   2244  C   TRP   146      33.001  36.534  21.376  1.00  0.00           C  
ATOM   2245  O   TRP   146      32.512  35.646  22.072  1.00  0.00           O  
ATOM   2246  N   SER   147      32.618  37.813  21.478  1.00  0.00           N  
ATOM   2247  H   SER   147      33.043  38.372  20.751  1.00  0.00           H  
ATOM   2248  CA  SER   147      31.324  38.269  22.127  1.00  0.00           C  
ATOM   2249  HA  SER   147      31.023  37.493  22.831  1.00  0.00           H  
ATOM   2250  CB  SER   147      31.599  39.593  22.847  1.00  0.00           C  
ATOM   2251  HB2 SER   147      32.310  39.354  23.638  1.00  0.00           H  
ATOM   2252  HB3 SER   147      32.062  40.292  22.150  1.00  0.00           H  
ATOM   2253  OG  SER   147      30.473  40.135  23.387  1.00  0.00           O  
ATOM   2254  HG  SER   147      30.693  40.738  24.101  1.00  0.00           H  
ATOM   2255  C   SER   147      30.153  38.435  21.126  1.00  0.00           C  
ATOM   2256  O   SER   147      30.373  38.416  19.858  1.00  0.00           O  
ATOM   2257  N   VAL   148      28.928  38.547  21.567  1.00  0.00           N  
ATOM   2258  H   VAL   148      28.869  38.493  22.574  1.00  0.00           H  
ATOM   2259  CA  VAL   148      27.709  38.886  20.763  1.00  0.00           C  
ATOM   2260  HA  VAL   148      27.649  38.081  20.030  1.00  0.00           H  
ATOM   2261  CB  VAL   148      26.487  38.875  21.593  1.00  0.00           C  
ATOM   2262  HB  VAL   148      26.576  37.966  22.188  1.00  0.00           H  
ATOM   2263  CG1 VAL   148      26.341  39.987  22.616  1.00  0.00           C  
ATOM   2264 HG11 VAL   148      27.132  39.923  23.363  1.00  0.00           H  
ATOM   2265 HG12 VAL   148      26.291  41.007  22.234  1.00  0.00           H  
ATOM   2266 HG13 VAL   148      25.499  39.744  23.264  1.00  0.00           H  
ATOM   2267  CG2 VAL   148      25.214  38.737  20.766  1.00  0.00           C  
ATOM   2268 HG21 VAL   148      25.047  39.721  20.330  1.00  0.00           H  
ATOM   2269 HG22 VAL   148      25.340  37.928  20.046  1.00  0.00           H  
ATOM   2270 HG23 VAL   148      24.374  38.495  21.418  1.00  0.00           H  
ATOM   2271  C   VAL   148      27.817  40.315  20.121  1.00  0.00           C  
ATOM   2272  O   VAL   148      27.343  40.533  18.986  1.00  0.00           O  
ATOM   2273  N   LEU   149      28.515  41.251  20.751  1.00  0.00           N  
ATOM   2274  H   LEU   149      28.825  40.930  21.657  1.00  0.00           H  
ATOM   2275  CA  LEU   149      28.886  42.616  20.315  1.00  0.00           C  
ATOM   2276  HA  LEU   149      28.020  42.962  19.750  1.00  0.00           H  
ATOM   2277  CB  LEU   149      29.284  43.589  21.432  1.00  0.00           C  
ATOM   2278  HB2 LEU   149      30.201  43.189  21.864  1.00  0.00           H  
ATOM   2279  HB3 LEU   149      29.608  44.549  21.030  1.00  0.00           H  
ATOM   2280  CG  LEU   149      28.192  43.667  22.606  1.00  0.00           C  
ATOM   2281  HG  LEU   149      28.233  42.714  23.132  1.00  0.00           H  
ATOM   2282  CD1 LEU   149      28.609  44.766  23.648  1.00  0.00           C  
ATOM   2283 HD11 LEU   149      29.002  45.644  23.136  1.00  0.00           H  
ATOM   2284 HD12 LEU   149      27.661  45.092  24.074  1.00  0.00           H  
ATOM   2285 HD13 LEU   149      29.344  44.326  24.323  1.00  0.00           H  
ATOM   2286  CD2 LEU   149      26.755  43.768  22.043  1.00  0.00           C  
ATOM   2287 HD21 LEU   149      26.089  43.555  22.879  1.00  0.00           H  
ATOM   2288 HD22 LEU   149      26.573  44.731  21.566  1.00  0.00           H  
ATOM   2289 HD23 LEU   149      26.563  43.000  21.294  1.00  0.00           H  
ATOM   2290  C   LEU   149      30.019  42.466  19.285  1.00  0.00           C  
ATOM   2291  O   LEU   149      31.018  41.772  19.554  1.00  0.00           O  
ATOM   2292  N   PRO   150      29.938  43.032  18.050  1.00  0.00           N  
ATOM   2293  CD  PRO   150      28.845  43.721  17.543  1.00  0.00           C  
ATOM   2294  HD2 PRO   150      28.695  44.564  18.217  1.00  0.00           H  
ATOM   2295  HD3 PRO   150      28.032  43.008  17.403  1.00  0.00           H  
ATOM   2296  CG  PRO   150      29.263  44.233  16.151  1.00  0.00           C  
ATOM   2297  HG2 PRO   150      29.692  45.228  16.270  1.00  0.00           H  
ATOM   2298  HG3 PRO   150      28.464  44.272  15.410  1.00  0.00           H  
ATOM   2299  CB  PRO   150      30.346  43.245  15.733  1.00  0.00           C  
ATOM   2300  HB2 PRO   150      31.102  43.640  15.055  1.00  0.00           H  
ATOM   2301  HB3 PRO   150      29.845  42.414  15.235  1.00  0.00           H  
ATOM   2302  CA  PRO   150      31.003  42.739  17.038  1.00  0.00           C  
ATOM   2303  HA  PRO   150      31.005  41.651  17.118  1.00  0.00           H  
ATOM   2304  C   PRO   150      32.483  43.215  17.231  1.00  0.00           C  
ATOM   2305  O   PRO   150      33.293  42.940  16.406  1.00  0.00           O  
ATOM   2306  N   THR   151      32.784  43.976  18.350  1.00  0.00           N  
ATOM   2307  H   THR   151      32.010  44.132  18.980  1.00  0.00           H  
ATOM   2308  CA  THR   151      34.087  44.702  18.683  1.00  0.00           C  
ATOM   2309  HA  THR   151      34.879  44.251  18.085  1.00  0.00           H  
ATOM   2310  CB  THR   151      33.917  46.231  18.460  1.00  0.00           C  
ATOM   2311  HB  THR   151      34.925  46.584  18.681  1.00  0.00           H  
ATOM   2312  CG2 THR   151      33.718  46.626  16.999  1.00  0.00           C  
ATOM   2313 HG21 THR   151      34.033  47.622  16.690  1.00  0.00           H  
ATOM   2314 HG22 THR   151      34.237  45.933  16.335  1.00  0.00           H  
ATOM   2315 HG23 THR   151      32.642  46.631  16.827  1.00  0.00           H  
ATOM   2316  OG1 THR   151      32.926  46.805  19.257  1.00  0.00           O  
ATOM   2317  HG1 THR   151      33.165  46.665  20.176  1.00  0.00           H  
ATOM   2318  C   THR   151      34.591  44.459  20.160  1.00  0.00           C  
ATOM   2319  O   THR   151      35.144  45.339  20.874  1.00  0.00           O  
ATOM   2320  N   GLU   152      34.424  43.207  20.544  1.00  0.00           N  
ATOM   2321  H   GLU   152      33.983  42.547  19.920  1.00  0.00           H  
ATOM   2322  CA  GLU   152      34.597  42.685  21.905  1.00  0.00           C  
ATOM   2323  HA  GLU   152      35.448  43.188  22.364  1.00  0.00           H  
ATOM   2324  CB  GLU   152      33.294  42.957  22.678  1.00  0.00           C  
ATOM   2325  HB2 GLU   152      33.186  44.042  22.685  1.00  0.00           H  
ATOM   2326  HB3 GLU   152      32.492  42.393  22.201  1.00  0.00           H  
ATOM   2327  CG  GLU   152      33.367  42.509  24.110  1.00  0.00           C  
ATOM   2328  HG2 GLU   152      32.430  42.804  24.582  1.00  0.00           H  
ATOM   2329  HG3 GLU   152      33.412  41.423  24.195  1.00  0.00           H  
ATOM   2330  CD  GLU   152      34.474  43.127  25.035  1.00  0.00           C  
ATOM   2331  OE1 GLU   152      35.324  43.907  24.560  1.00  0.00           O  
ATOM   2332  OE2 GLU   152      34.566  42.785  26.269  1.00  0.00           O  
ATOM   2333  C   GLU   152      34.952  41.229  21.813  1.00  0.00           C  
ATOM   2334  O   GLU   152      34.270  40.431  21.133  1.00  0.00           O  
ATOM   2335  N   VAL   153      35.983  40.843  22.601  1.00  0.00           N  
ATOM   2336  H   VAL   153      36.611  41.490  23.056  1.00  0.00           H  
ATOM   2337  CA  VAL   153      36.167  39.441  23.006  1.00  0.00           C  
ATOM   2338  HA  VAL   153      35.435  38.813  22.498  1.00  0.00           H  
ATOM   2339  CB  VAL   153      37.542  38.960  22.614  1.00  0.00           C  
ATOM   2340  HB  VAL   153      37.724  38.009  23.115  1.00  0.00           H  
ATOM   2341  CG1 VAL   153      37.570  38.759  21.082  1.00  0.00           C  
ATOM   2342 HG11 VAL   153      36.866  37.968  20.825  1.00  0.00           H  
ATOM   2343 HG12 VAL   153      37.279  39.642  20.513  1.00  0.00           H  
ATOM   2344 HG13 VAL   153      38.545  38.533  20.651  1.00  0.00           H  
ATOM   2345  CG2 VAL   153      38.825  39.804  23.117  1.00  0.00           C  
ATOM   2346 HG21 VAL   153      38.921  40.698  22.501  1.00  0.00           H  
ATOM   2347 HG22 VAL   153      38.911  40.029  24.180  1.00  0.00           H  
ATOM   2348 HG23 VAL   153      39.672  39.150  22.904  1.00  0.00           H  
ATOM   2349  C   VAL   153      35.981  39.284  24.437  1.00  0.00           C  
ATOM   2350  O   VAL   153      36.208  40.203  25.229  1.00  0.00           O  
ATOM   2351  N   LEU   154      35.615  38.088  24.780  1.00  0.00           N  
ATOM   2352  H   LEU   154      35.557  37.427  24.018  1.00  0.00           H  
ATOM   2353  CA  LEU   154      35.466  37.646  26.130  1.00  0.00           C  
ATOM   2354  HA  LEU   154      35.218  38.454  26.819  1.00  0.00           H  
ATOM   2355  CB  LEU   154      34.351  36.569  26.098  1.00  0.00           C  
ATOM   2356  HB2 LEU   154      34.648  35.703  25.507  1.00  0.00           H  
ATOM   2357  HB3 LEU   154      34.230  36.261  27.137  1.00  0.00           H  
ATOM   2358  CG  LEU   154      32.966  37.059  25.493  1.00  0.00           C  
ATOM   2359  HG  LEU   154      33.190  37.389  24.479  1.00  0.00           H  
ATOM   2360  CD1 LEU   154      32.010  35.839  25.428  1.00  0.00           C  
ATOM   2361 HD11 LEU   154      31.815  35.436  26.422  1.00  0.00           H  
ATOM   2362 HD12 LEU   154      31.121  36.172  24.893  1.00  0.00           H  
ATOM   2363 HD13 LEU   154      32.555  35.082  24.865  1.00  0.00           H  
ATOM   2364  CD2 LEU   154      32.261  38.193  26.231  1.00  0.00           C  
ATOM   2365 HD21 LEU   154      31.736  37.793  27.099  1.00  0.00           H  
ATOM   2366 HD22 LEU   154      32.871  39.064  26.470  1.00  0.00           H  
ATOM   2367 HD23 LEU   154      31.397  38.506  25.646  1.00  0.00           H  
ATOM   2368  C   LEU   154      36.741  37.031  26.690  1.00  0.00           C  
ATOM   2369  O   LEU   154      36.902  35.811  26.536  1.00  0.00           O  
ATOM   2370  N   GLU   155      37.636  37.757  27.380  1.00  0.00           N  
ATOM   2371  H   GLU   155      37.494  38.750  27.496  1.00  0.00           H  
ATOM   2372  CA  GLU   155      38.765  37.225  28.083  1.00  0.00           C  
ATOM   2373  HA  GLU   155      39.212  36.461  27.447  1.00  0.00           H  
ATOM   2374  CB  GLU   155      39.827  38.358  28.243  1.00  0.00           C  
ATOM   2375  HB2 GLU   155      40.715  37.815  28.565  1.00  0.00           H  
ATOM   2376  HB3 GLU   155      40.067  38.854  27.302  1.00  0.00           H  
ATOM   2377  CG  GLU   155      39.578  39.480  29.280  1.00  0.00           C  
ATOM   2378  HG2 GLU   155      39.325  39.055  30.251  1.00  0.00           H  
ATOM   2379  HG3 GLU   155      40.561  39.935  29.403  1.00  0.00           H  
ATOM   2380  CD  GLU   155      38.685  40.624  28.780  1.00  0.00           C  
ATOM   2381  OE1 GLU   155      37.652  40.368  28.148  1.00  0.00           O  
ATOM   2382  OE2 GLU   155      39.087  41.777  29.029  1.00  0.00           O  
ATOM   2383  C   GLU   155      38.392  36.624  29.431  1.00  0.00           C  
ATOM   2384  O   GLU   155      37.611  37.263  30.193  1.00  0.00           O  
ATOM   2385  N   HID   156      38.957  35.408  29.784  1.00  0.00           N  
ATOM   2386  H   HID   156      39.609  34.949  29.165  1.00  0.00           H  
ATOM   2387  CA  HID   156      38.623  34.656  31.007  1.00  0.00           C  
ATOM   2388  HA  HID   156      38.476  35.253  31.907  1.00  0.00           H  
ATOM   2389  CB  HID   156      37.178  34.025  30.638  1.00  0.00           C  
ATOM   2390  HB2 HID   156      36.876  33.458  31.518  1.00  0.00           H  
ATOM   2391  HB3 HID   156      36.512  34.870  30.811  1.00  0.00           H  
ATOM   2392  CG  HID   156      36.923  33.113  29.373  1.00  0.00           C  
ATOM   2393  ND1 HID   156      36.852  33.517  28.014  1.00  0.00           N  
ATOM   2394  HD1 HID   156      36.993  34.462  27.685  1.00  0.00           H  
ATOM   2395  CE1 HID   156      36.745  32.388  27.240  1.00  0.00           C  
ATOM   2396  HE1 HID   156      36.836  32.327  26.165  1.00  0.00           H  
ATOM   2397  NE2 HID   156      36.700  31.263  27.999  1.00  0.00           N  
ATOM   2398  CD2 HID   156      36.796  31.734  29.324  1.00  0.00           C  
ATOM   2399  HD2 HID   156      36.819  31.087  30.188  1.00  0.00           H  
ATOM   2400  C   HID   156      39.750  33.544  31.150  1.00  0.00           C  
ATOM   2401  O   HID   156      40.573  33.324  30.260  1.00  0.00           O  
ATOM   2402  N   CYX   157      39.752  32.938  32.324  1.00  0.00           N  
ATOM   2403  H   CYX   157      39.063  33.340  32.944  1.00  0.00           H  
ATOM   2404  CA  CYX   157      40.707  32.018  32.876  1.00  0.00           C  
ATOM   2405  HA  CYX   157      41.662  32.277  32.418  1.00  0.00           H  
ATOM   2406  CB  CYX   157      40.752  32.214  34.400  1.00  0.00           C  
ATOM   2407  HB2 CYX   157      39.717  32.083  34.714  1.00  0.00           H  
ATOM   2408  HB3 CYX   157      41.563  31.569  34.738  1.00  0.00           H  
ATOM   2409  SG  CYX   157      41.302  33.778  35.100  1.00  0.00           S  
ATOM   2410  C   CYX   157      40.337  30.585  32.462  1.00  0.00           C  
ATOM   2411  O   CYX   157      39.231  30.149  32.821  1.00  0.00           O  
ATOM   2412  N   HID   158      41.187  29.969  31.714  1.00  0.00           N  
ATOM   2413  H   HID   158      42.073  30.377  31.450  1.00  0.00           H  
ATOM   2414  CA  HID   158      41.068  28.661  31.102  1.00  0.00           C  
ATOM   2415  HA  HID   158      40.216  28.667  30.421  1.00  0.00           H  
ATOM   2416  CB  HID   158      42.232  28.328  30.188  1.00  0.00           C  
ATOM   2417  HB2 HID   158      42.429  29.337  29.824  1.00  0.00           H  
ATOM   2418  HB3 HID   158      43.109  27.904  30.676  1.00  0.00           H  
ATOM   2419  CG  HID   158      41.978  27.530  28.933  1.00  0.00           C  
ATOM   2420  ND1 HID   158      42.933  27.349  27.959  1.00  0.00           N  
ATOM   2421  HD1 HID   158      43.871  27.716  27.889  1.00  0.00           H  
ATOM   2422  CE1 HID   158      42.348  26.736  26.929  1.00  0.00           C  
ATOM   2423  HE1 HID   158      42.886  26.419  26.048  1.00  0.00           H  
ATOM   2424  NE2 HID   158      41.080  26.365  27.218  1.00  0.00           N  
ATOM   2425  CD2 HID   158      40.901  26.870  28.514  1.00  0.00           C  
ATOM   2426  HD2 HID   158      39.909  26.872  28.941  1.00  0.00           H  
ATOM   2427  C   HID   158      40.841  27.534  32.216  1.00  0.00           C  
ATOM   2428  O   HID   158      40.296  26.474  31.977  1.00  0.00           O  
ATOM   2429  N   VAL   159      41.239  27.806  33.453  1.00  0.00           N  
ATOM   2430  H   VAL   159      41.846  28.590  33.644  1.00  0.00           H  
ATOM   2431  CA  VAL   159      41.006  26.970  34.589  1.00  0.00           C  
ATOM   2432  HA  VAL   159      41.289  25.933  34.412  1.00  0.00           H  
ATOM   2433  CB  VAL   159      41.909  27.478  35.768  1.00  0.00           C  
ATOM   2434  HB  VAL   159      42.000  26.697  36.523  1.00  0.00           H  
ATOM   2435  CG1 VAL   159      43.332  27.934  35.391  1.00  0.00           C  
ATOM   2436 HG11 VAL   159      43.681  27.198  34.667  1.00  0.00           H  
ATOM   2437 HG12 VAL   159      43.507  28.973  35.111  1.00  0.00           H  
ATOM   2438 HG13 VAL   159      43.961  27.731  36.258  1.00  0.00           H  
ATOM   2439  CG2 VAL   159      41.276  28.627  36.605  1.00  0.00           C  
ATOM   2440 HG21 VAL   159      41.892  28.880  37.468  1.00  0.00           H  
ATOM   2441 HG22 VAL   159      41.034  29.506  36.007  1.00  0.00           H  
ATOM   2442 HG23 VAL   159      40.331  28.224  36.969  1.00  0.00           H  
ATOM   2443  C   VAL   159      39.530  26.827  34.976  1.00  0.00           C  
ATOM   2444  O   VAL   159      39.192  26.075  35.935  1.00  0.00           O  
ATOM   2445  N   ARG   160      38.608  27.610  34.377  1.00  0.00           N  
ATOM   2446  H   ARG   160      38.980  28.096  33.574  1.00  0.00           H  
ATOM   2447  CA  ARG   160      37.215  27.688  34.661  1.00  0.00           C  
ATOM   2448  HA  ARG   160      37.076  27.660  35.742  1.00  0.00           H  
ATOM   2449  CB  ARG   160      36.641  29.064  34.285  1.00  0.00           C  
ATOM   2450  HB2 ARG   160      36.827  29.233  33.225  1.00  0.00           H  
ATOM   2451  HB3 ARG   160      35.569  29.154  34.455  1.00  0.00           H  
ATOM   2452  CG  ARG   160      37.261  30.149  35.164  1.00  0.00           C  
ATOM   2453  HG2 ARG   160      37.152  29.953  36.231  1.00  0.00           H  
ATOM   2454  HG3 ARG   160      38.339  30.105  35.007  1.00  0.00           H  
ATOM   2455  CD  ARG   160      36.740  31.524  34.760  1.00  0.00           C  
ATOM   2456  HD2 ARG   160      37.435  32.227  35.219  1.00  0.00           H  
ATOM   2457  HD3 ARG   160      36.689  31.585  33.673  1.00  0.00           H  
ATOM   2458  NE  ARG   160      35.332  31.882  35.169  1.00  0.00           N  
ATOM   2459  HE  ARG   160      34.655  32.057  34.440  1.00  0.00           H  
ATOM   2460  CZ  ARG   160      35.115  32.430  36.371  1.00  0.00           C  
ATOM   2461  NH1 ARG   160      35.979  32.438  37.355  1.00  0.00           N  
ATOM   2462 HH11 ARG   160      36.871  31.975  37.256  1.00  0.00           H  
ATOM   2463 HH12 ARG   160      35.743  32.834  38.254  1.00  0.00           H  
ATOM   2464  NH2 ARG   160      34.018  33.009  36.672  1.00  0.00           N  
ATOM   2465 HH21 ARG   160      33.457  33.267  35.873  1.00  0.00           H  
ATOM   2466 HH22 ARG   160      33.970  33.666  37.438  1.00  0.00           H  
ATOM   2467  C   ARG   160      36.419  26.518  34.200  1.00  0.00           C  
ATOM   2468  O   ARG   160      35.413  26.539  33.484  1.00  0.00           O  
ATOM   2469  N   SER   161      36.883  25.288  34.605  1.00  0.00           N  
ATOM   2470  H   SER   161      37.787  25.321  35.055  1.00  0.00           H  
ATOM   2471  CA  SER   161      36.019  24.132  34.358  1.00  0.00           C  
ATOM   2472  HA  SER   161      35.762  24.266  33.307  1.00  0.00           H  
ATOM   2473  CB  SER   161      36.897  22.875  34.479  1.00  0.00           C  
ATOM   2474  HB2 SER   161      37.695  22.943  33.740  1.00  0.00           H  
ATOM   2475  HB3 SER   161      37.373  22.930  35.458  1.00  0.00           H  
ATOM   2476  OG  SER   161      36.249  21.627  34.361  1.00  0.00           O  
ATOM   2477  HG  SER   161      36.708  20.934  33.879  1.00  0.00           H  
ATOM   2478  C   SER   161      34.738  24.025  35.279  1.00  0.00           C  
ATOM   2479  O   SER   161      34.646  24.657  36.324  1.00  0.00           O  
ATOM   2480  N   TRP   162      33.688  23.294  34.776  1.00  0.00           N  
ATOM   2481  H   TRP   162      33.899  22.910  33.866  1.00  0.00           H  
ATOM   2482  CA  TRP   162      32.428  23.081  35.585  1.00  0.00           C  
ATOM   2483  HA  TRP   162      31.828  23.970  35.781  1.00  0.00           H  
ATOM   2484  CB  TRP   162      31.500  22.102  34.741  1.00  0.00           C  
ATOM   2485  HB2 TRP   162      31.968  21.121  34.664  1.00  0.00           H  
ATOM   2486  HB3 TRP   162      30.521  21.959  35.198  1.00  0.00           H  
ATOM   2487  CG  TRP   162      31.218  22.478  33.294  1.00  0.00           C  
ATOM   2488  CD1 TRP   162      30.136  23.074  32.722  1.00  0.00           C  
ATOM   2489  HD1 TRP   162      29.288  23.454  33.273  1.00  0.00           H  
ATOM   2490  NE1 TRP   162      30.329  23.155  31.326  1.00  0.00           N  
ATOM   2491  HE1 TRP   162      29.628  23.398  30.641  1.00  0.00           H  
ATOM   2492  CE2 TRP   162      31.562  22.664  30.973  1.00  0.00           C  
ATOM   2493  CZ2 TRP   162      32.182  22.460  29.690  1.00  0.00           C  
ATOM   2494  HZ2 TRP   162      31.632  22.720  28.798  1.00  0.00           H  
ATOM   2495  CH2 TRP   162      33.437  21.839  29.671  1.00  0.00           C  
ATOM   2496  HH2 TRP   162      33.982  21.623  28.764  1.00  0.00           H  
ATOM   2497  CZ3 TRP   162      33.974  21.306  30.884  1.00  0.00           C  
ATOM   2498  HZ3 TRP   162      34.836  20.655  30.909  1.00  0.00           H  
ATOM   2499  CE3 TRP   162      33.270  21.432  32.099  1.00  0.00           C  
ATOM   2500  HE3 TRP   162      33.487  20.905  33.017  1.00  0.00           H  
ATOM   2501  CD2 TRP   162      32.052  22.127  32.182  1.00  0.00           C  
ATOM   2502  C   TRP   162      32.703  22.584  37.007  1.00  0.00           C  
ATOM   2503  O   TRP   162      32.112  23.038  38.016  1.00  0.00           O  
ATOM   2504  N   VAL   163      33.689  21.744  37.204  1.00  0.00           N  
ATOM   2505  H   VAL   163      34.284  21.604  36.400  1.00  0.00           H  
ATOM   2506  CA  VAL   163      34.211  21.305  38.503  1.00  0.00           C  
ATOM   2507  HA  VAL   163      33.385  20.931  39.107  1.00  0.00           H  
ATOM   2508  CB  VAL   163      35.263  20.133  38.173  1.00  0.00           C  
ATOM   2509  HB  VAL   163      34.848  19.466  37.417  1.00  0.00           H  
ATOM   2510  CG1 VAL   163      36.679  20.526  37.624  1.00  0.00           C  
ATOM   2511 HG11 VAL   163      36.537  21.188  36.769  1.00  0.00           H  
ATOM   2512 HG12 VAL   163      37.289  20.994  38.395  1.00  0.00           H  
ATOM   2513 HG13 VAL   163      37.099  19.559  37.346  1.00  0.00           H  
ATOM   2514  CG2 VAL   163      35.515  19.274  39.435  1.00  0.00           C  
ATOM   2515 HG21 VAL   163      34.705  19.354  40.159  1.00  0.00           H  
ATOM   2516 HG22 VAL   163      35.666  18.207  39.268  1.00  0.00           H  
ATOM   2517 HG23 VAL   163      36.412  19.651  39.926  1.00  0.00           H  
ATOM   2518  C   VAL   163      34.903  22.416  39.293  1.00  0.00           C  
ATOM   2519  O   VAL   163      34.773  22.546  40.503  1.00  0.00           O  
ATOM   2520  N   SER   164      35.700  23.319  38.630  1.00  0.00           N  
ATOM   2521  H   SER   164      35.798  23.136  37.642  1.00  0.00           H  
ATOM   2522  CA  SER   164      36.337  24.460  39.336  1.00  0.00           C  
ATOM   2523  HA  SER   164      36.855  24.037  40.197  1.00  0.00           H  
ATOM   2524  CB  SER   164      37.352  24.972  38.349  1.00  0.00           C  
ATOM   2525  HB2 SER   164      36.832  25.474  37.533  1.00  0.00           H  
ATOM   2526  HB3 SER   164      38.032  25.664  38.846  1.00  0.00           H  
ATOM   2527  OG  SER   164      38.160  24.053  37.686  1.00  0.00           O  
ATOM   2528  HG  SER   164      38.738  24.528  37.083  1.00  0.00           H  
ATOM   2529  C   SER   164      35.420  25.606  39.760  1.00  0.00           C  
ATOM   2530  O   SER   164      35.716  26.267  40.780  1.00  0.00           O  
ATOM   2531  N   LEU   165      34.247  25.834  39.080  1.00  0.00           N  
ATOM   2532  H   LEU   165      34.126  25.285  38.241  1.00  0.00           H  
ATOM   2533  CA  LEU   165      33.122  26.657  39.582  1.00  0.00           C  
ATOM   2534  HA  LEU   165      33.516  27.443  40.227  1.00  0.00           H  
ATOM   2535  CB  LEU   165      32.393  27.294  38.352  1.00  0.00           C  
ATOM   2536  HB2 LEU   165      31.786  26.560  37.822  1.00  0.00           H  
ATOM   2537  HB3 LEU   165      31.771  28.141  38.643  1.00  0.00           H  
ATOM   2538  CG  LEU   165      33.301  27.942  37.345  1.00  0.00           C  
ATOM   2539  HG  LEU   165      33.898  27.142  36.909  1.00  0.00           H  
ATOM   2540  CD1 LEU   165      32.485  28.477  36.162  1.00  0.00           C  
ATOM   2541 HD11 LEU   165      33.052  28.408  35.233  1.00  0.00           H  
ATOM   2542 HD12 LEU   165      31.709  27.738  35.960  1.00  0.00           H  
ATOM   2543 HD13 LEU   165      32.024  29.414  36.475  1.00  0.00           H  
ATOM   2544  CD2 LEU   165      34.254  28.977  37.910  1.00  0.00           C  
ATOM   2545 HD21 LEU   165      34.924  28.606  38.686  1.00  0.00           H  
ATOM   2546 HD22 LEU   165      34.737  29.362  37.011  1.00  0.00           H  
ATOM   2547 HD23 LEU   165      33.724  29.837  38.320  1.00  0.00           H  
ATOM   2548  C   LEU   165      32.136  25.875  40.484  1.00  0.00           C  
ATOM   2549  O   LEU   165      31.374  26.531  41.136  1.00  0.00           O  
ATOM   2550  N   GLY   166      32.260  24.561  40.517  1.00  0.00           N  
ATOM   2551  H   GLY   166      32.642  24.119  39.694  1.00  0.00           H  
ATOM   2552  CA  GLY   166      31.389  23.747  41.350  1.00  0.00           C  
ATOM   2553  HA2 GLY   166      30.338  24.033  41.391  1.00  0.00           H  
ATOM   2554  HA3 GLY   166      31.479  22.719  40.998  1.00  0.00           H  
ATOM   2555  C   GLY   166      32.051  23.807  42.772  1.00  0.00           C  
ATOM   2556  O   GLY   166      31.240  24.038  43.693  1.00  0.00           O  
ATOM   2557  N   LEU   167      33.375  23.597  43.007  1.00  0.00           N  
ATOM   2558  H   LEU   167      33.975  23.500  42.200  1.00  0.00           H  
ATOM   2559  CA  LEU   167      33.861  23.380  44.337  1.00  0.00           C  
ATOM   2560  HA  LEU   167      33.352  22.507  44.745  1.00  0.00           H  
ATOM   2561  CB  LEU   167      35.345  23.039  44.221  1.00  0.00           C  
ATOM   2562  HB2 LEU   167      35.878  23.773  43.616  1.00  0.00           H  
ATOM   2563  HB3 LEU   167      35.734  22.989  45.238  1.00  0.00           H  
ATOM   2564  CG  LEU   167      35.706  21.678  43.497  1.00  0.00           C  
ATOM   2565  HG  LEU   167      35.062  21.687  42.618  1.00  0.00           H  
ATOM   2566  CD1 LEU   167      37.127  21.505  43.122  1.00  0.00           C  
ATOM   2567 HD11 LEU   167      37.766  21.522  44.005  1.00  0.00           H  
ATOM   2568 HD12 LEU   167      37.168  20.570  42.563  1.00  0.00           H  
ATOM   2569 HD13 LEU   167      37.525  22.201  42.384  1.00  0.00           H  
ATOM   2570  CD2 LEU   167      35.350  20.500  44.343  1.00  0.00           C  
ATOM   2571 HD21 LEU   167      34.296  20.500  44.623  1.00  0.00           H  
ATOM   2572 HD22 LEU   167      35.581  19.535  43.893  1.00  0.00           H  
ATOM   2573 HD23 LEU   167      35.916  20.493  45.274  1.00  0.00           H  
ATOM   2574  C   LEU   167      33.473  24.508  45.281  1.00  0.00           C  
ATOM   2575  O   LEU   167      32.705  24.300  46.196  1.00  0.00           O  
ATOM   2576  N   VAL   168      33.957  25.702  45.016  1.00  0.00           N  
ATOM   2577  H   VAL   168      34.587  25.825  44.236  1.00  0.00           H  
ATOM   2578  CA  VAL   168      34.017  26.842  45.977  1.00  0.00           C  
ATOM   2579  HA  VAL   168      34.739  26.533  46.732  1.00  0.00           H  
ATOM   2580  CB  VAL   168      34.608  28.055  45.227  1.00  0.00           C  
ATOM   2581  HB  VAL   168      34.649  28.867  45.953  1.00  0.00           H  
ATOM   2582  CG1 VAL   168      35.980  27.804  44.708  1.00  0.00           C  
ATOM   2583 HG11 VAL   168      35.930  27.052  43.920  1.00  0.00           H  
ATOM   2584 HG12 VAL   168      36.470  28.731  44.411  1.00  0.00           H  
ATOM   2585 HG13 VAL   168      36.571  27.488  45.567  1.00  0.00           H  
ATOM   2586  CG2 VAL   168      33.701  28.445  44.093  1.00  0.00           C  
ATOM   2587 HG21 VAL   168      32.766  28.769  44.549  1.00  0.00           H  
ATOM   2588 HG22 VAL   168      34.094  29.211  43.425  1.00  0.00           H  
ATOM   2589 HG23 VAL   168      33.456  27.616  43.429  1.00  0.00           H  
ATOM   2590  C   VAL   168      32.760  27.173  46.779  1.00  0.00           C  
ATOM   2591  O   VAL   168      32.793  27.541  47.973  1.00  0.00           O  
ATOM   2592  N   HID   169      31.580  26.880  46.112  1.00  0.00           N  
ATOM   2593  H   HID   169      31.651  26.475  45.190  1.00  0.00           H  
ATOM   2594  CA  HID   169      30.211  26.941  46.594  1.00  0.00           C  
ATOM   2595  HA  HID   169      30.158  27.874  47.156  1.00  0.00           H  
ATOM   2596  CB  HID   169      29.263  27.155  45.449  1.00  0.00           C  
ATOM   2597  HB2 HID   169      29.152  26.260  44.838  1.00  0.00           H  
ATOM   2598  HB3 HID   169      28.246  27.399  45.755  1.00  0.00           H  
ATOM   2599  CG  HID   169      29.594  28.293  44.541  1.00  0.00           C  
ATOM   2600  ND1 HID   169      29.889  28.251  43.204  1.00  0.00           N  
ATOM   2601  HD1 HID   169      30.101  27.387  42.725  1.00  0.00           H  
ATOM   2602  CE1 HID   169      30.241  29.489  42.764  1.00  0.00           C  
ATOM   2603  HE1 HID   169      30.685  29.652  41.793  1.00  0.00           H  
ATOM   2604  NE2 HID   169      30.279  30.281  43.824  1.00  0.00           N  
ATOM   2605  CD2 HID   169      29.841  29.576  44.908  1.00  0.00           C  
ATOM   2606  HD2 HID   169      29.879  29.971  45.912  1.00  0.00           H  
ATOM   2607  C   HID   169      29.807  25.880  47.607  1.00  0.00           C  
ATOM   2608  O   HID   169      29.141  26.095  48.630  1.00  0.00           O  
ATOM   2609  N   ILE   170      30.236  24.618  47.392  1.00  0.00           N  
ATOM   2610  H   ILE   170      30.921  24.502  46.659  1.00  0.00           H  
ATOM   2611  CA  ILE   170      29.797  23.435  48.090  1.00  0.00           C  
ATOM   2612  HA  ILE   170      28.895  23.640  48.666  1.00  0.00           H  
ATOM   2613  CB  ILE   170      29.362  22.383  47.082  1.00  0.00           C  
ATOM   2614  HB  ILE   170      30.306  21.983  46.712  1.00  0.00           H  
ATOM   2615  CG2 ILE   170      28.661  21.243  47.778  1.00  0.00           C  
ATOM   2616 HG21 ILE   170      28.208  20.475  47.150  1.00  0.00           H  
ATOM   2617 HG22 ILE   170      29.344  20.662  48.397  1.00  0.00           H  
ATOM   2618 HG23 ILE   170      27.839  21.581  48.410  1.00  0.00           H  
ATOM   2619  CG1 ILE   170      28.509  22.890  45.895  1.00  0.00           C  
ATOM   2620 HG12 ILE   170      27.669  23.388  46.379  1.00  0.00           H  
ATOM   2621 HG13 ILE   170      29.134  23.609  45.365  1.00  0.00           H  
ATOM   2622  CD1 ILE   170      28.199  21.849  44.901  1.00  0.00           C  
ATOM   2623 HD11 ILE   170      27.409  21.153  45.184  1.00  0.00           H  
ATOM   2624 HD12 ILE   170      27.772  22.386  44.054  1.00  0.00           H  
ATOM   2625 HD13 ILE   170      29.011  21.253  44.484  1.00  0.00           H  
ATOM   2626  C   ILE   170      30.878  22.886  49.070  1.00  0.00           C  
ATOM   2627  O   ILE   170      30.366  22.469  50.130  1.00  0.00           O  
ATOM   2628  N   THR   171      32.223  22.910  48.875  1.00  0.00           N  
ATOM   2629  H   THR   171      32.609  23.324  48.038  1.00  0.00           H  
ATOM   2630  CA  THR   171      33.118  22.569  49.974  1.00  0.00           C  
ATOM   2631  HA  THR   171      32.958  21.545  50.310  1.00  0.00           H  
ATOM   2632  CB  THR   171      34.581  22.581  49.529  1.00  0.00           C  
ATOM   2633  HB  THR   171      35.246  22.407  50.374  1.00  0.00           H  
ATOM   2634  CG2 THR   171      34.915  21.664  48.372  1.00  0.00           C  
ATOM   2635 HG21 THR   171      34.952  20.666  48.809  1.00  0.00           H  
ATOM   2636 HG22 THR   171      34.231  21.611  47.525  1.00  0.00           H  
ATOM   2637 HG23 THR   171      35.815  22.067  47.908  1.00  0.00           H  
ATOM   2638  OG1 THR   171      34.777  23.768  48.895  1.00  0.00           O  
ATOM   2639  HG1 THR   171      35.103  24.408  49.532  1.00  0.00           H  
ATOM   2640  C   THR   171      32.891  23.509  51.161  1.00  0.00           C  
ATOM   2641  O   THR   171      32.896  23.069  52.286  1.00  0.00           O  
ATOM   2642  N   ASN   172      32.763  24.786  50.866  1.00  0.00           N  
ATOM   2643  H   ASN   172      32.660  24.985  49.881  1.00  0.00           H  
ATOM   2644  CA  ASN   172      32.643  25.756  51.831  1.00  0.00           C  
ATOM   2645  HA  ASN   172      33.456  25.508  52.513  1.00  0.00           H  
ATOM   2646  CB  ASN   172      32.881  27.123  51.139  1.00  0.00           C  
ATOM   2647  HB2 ASN   172      33.830  27.227  50.613  1.00  0.00           H  
ATOM   2648  HB3 ASN   172      32.027  27.447  50.545  1.00  0.00           H  
ATOM   2649  CG  ASN   172      32.981  28.087  52.296  1.00  0.00           C  
ATOM   2650  OD1 ASN   172      32.042  28.788  52.542  1.00  0.00           O  
ATOM   2651  ND2 ASN   172      34.050  28.040  53.039  1.00  0.00           N  
ATOM   2652 HD21 ASN   172      34.155  28.603  53.871  1.00  0.00           H  
ATOM   2653 HD22 ASN   172      34.792  27.376  52.874  1.00  0.00           H  
ATOM   2654  C   ASN   172      31.302  25.627  52.582  1.00  0.00           C  
ATOM   2655  O   ASN   172      31.214  25.792  53.796  1.00  0.00           O  
ATOM   2656  N   ALA   173      30.199  25.279  51.869  1.00  0.00           N  
ATOM   2657  H   ALA   173      30.201  25.108  50.873  1.00  0.00           H  
ATOM   2658  CA  ALA   173      28.940  25.137  52.556  1.00  0.00           C  
ATOM   2659  HA  ALA   173      28.913  26.019  53.196  1.00  0.00           H  
ATOM   2660  CB  ALA   173      27.769  25.265  51.543  1.00  0.00           C  
ATOM   2661  HB1 ALA   173      26.919  25.495  52.184  1.00  0.00           H  
ATOM   2662  HB2 ALA   173      28.082  26.079  50.889  1.00  0.00           H  
ATOM   2663  HB3 ALA   173      27.611  24.382  50.923  1.00  0.00           H  
ATOM   2664  C   ALA   173      28.863  23.903  53.443  1.00  0.00           C  
ATOM   2665  O   ALA   173      28.226  24.050  54.470  1.00  0.00           O  
ATOM   2666  N   MET   174      29.608  22.814  53.154  1.00  0.00           N  
ATOM   2667  H   MET   174      30.111  22.886  52.281  1.00  0.00           H  
ATOM   2668  CA  MET   174      29.839  21.619  54.034  1.00  0.00           C  
ATOM   2669  HA  MET   174      28.865  21.267  54.374  1.00  0.00           H  
ATOM   2670  CB  MET   174      30.338  20.477  53.114  1.00  0.00           C  
ATOM   2671  HB2 MET   174      31.171  20.887  52.542  1.00  0.00           H  
ATOM   2672  HB3 MET   174      30.703  19.667  53.745  1.00  0.00           H  
ATOM   2673  CG  MET   174      29.237  20.038  52.149  1.00  0.00           C  
ATOM   2674  HG2 MET   174      28.901  20.812  51.459  1.00  0.00           H  
ATOM   2675  HG3 MET   174      29.839  19.470  51.440  1.00  0.00           H  
ATOM   2676  SD  MET   174      27.929  18.930  52.738  1.00  0.00           S  
ATOM   2677  CE  MET   174      26.813  18.864  51.322  1.00  0.00           C  
ATOM   2678  HE1 MET   174      26.607  19.891  51.023  1.00  0.00           H  
ATOM   2679  HE2 MET   174      27.375  18.319  50.563  1.00  0.00           H  
ATOM   2680  HE3 MET   174      25.855  18.361  51.453  1.00  0.00           H  
ATOM   2681  C   MET   174      30.768  21.797  55.214  1.00  0.00           C  
ATOM   2682  O   MET   174      30.462  21.351  56.335  1.00  0.00           O  
ATOM   2683  N   LEU   175      31.831  22.563  55.024  1.00  0.00           N  
ATOM   2684  H   LEU   175      32.168  22.769  54.094  1.00  0.00           H  
ATOM   2685  CA  LEU   175      32.594  23.183  56.100  1.00  0.00           C  
ATOM   2686  HA  LEU   175      32.900  22.352  56.736  1.00  0.00           H  
ATOM   2687  CB  LEU   175      33.936  23.817  55.599  1.00  0.00           C  
ATOM   2688  HB2 LEU   175      34.573  23.101  55.080  1.00  0.00           H  
ATOM   2689  HB3 LEU   175      33.775  24.556  54.815  1.00  0.00           H  
ATOM   2690  CG  LEU   175      34.735  24.516  56.686  1.00  0.00           C  
ATOM   2691  HG  LEU   175      34.102  25.212  57.236  1.00  0.00           H  
ATOM   2692  CD1 LEU   175      35.330  23.446  57.661  1.00  0.00           C  
ATOM   2693 HD11 LEU   175      34.549  22.786  58.039  1.00  0.00           H  
ATOM   2694 HD12 LEU   175      36.012  22.811  57.095  1.00  0.00           H  
ATOM   2695 HD13 LEU   175      35.798  23.964  58.498  1.00  0.00           H  
ATOM   2696  CD2 LEU   175      35.885  25.244  55.883  1.00  0.00           C  
ATOM   2697 HD21 LEU   175      36.573  25.639  56.630  1.00  0.00           H  
ATOM   2698 HD22 LEU   175      36.455  24.563  55.251  1.00  0.00           H  
ATOM   2699 HD23 LEU   175      35.597  25.985  55.137  1.00  0.00           H  
ATOM   2700  C   LEU   175      31.672  24.117  56.957  1.00  0.00           C  
ATOM   2701  O   LEU   175      31.604  23.970  58.212  1.00  0.00           O  
ATOM   2702  N   ALA   176      30.769  24.908  56.352  1.00  0.00           N  
ATOM   2703  H   ALA   176      30.850  25.122  55.368  1.00  0.00           H  
ATOM   2704  CA  ALA   176      29.899  25.803  57.089  1.00  0.00           C  
ATOM   2705  HA  ALA   176      30.434  26.455  57.780  1.00  0.00           H  
ATOM   2706  CB  ALA   176      29.211  26.748  56.149  1.00  0.00           C  
ATOM   2707  HB1 ALA   176      29.818  27.234  55.385  1.00  0.00           H  
ATOM   2708  HB2 ALA   176      28.549  26.187  55.491  1.00  0.00           H  
ATOM   2709  HB3 ALA   176      28.694  27.581  56.626  1.00  0.00           H  
ATOM   2710  C   ALA   176      28.868  25.006  57.941  1.00  0.00           C  
ATOM   2711  O   ALA   176      28.523  25.457  59.012  1.00  0.00           O  
ATOM   2712  N   PHE   177      28.409  23.847  57.457  1.00  0.00           N  
ATOM   2713  H   PHE   177      28.506  23.624  56.477  1.00  0.00           H  
ATOM   2714  CA  PHE   177      27.518  22.938  58.175  1.00  0.00           C  
ATOM   2715  HA  PHE   177      26.678  23.528  58.540  1.00  0.00           H  
ATOM   2716  CB  PHE   177      27.110  21.819  57.216  1.00  0.00           C  
ATOM   2717  HB2 PHE   177      28.005  21.351  56.808  1.00  0.00           H  
ATOM   2718  HB3 PHE   177      26.720  20.998  57.818  1.00  0.00           H  
ATOM   2719  CG  PHE   177      26.134  22.075  56.085  1.00  0.00           C  
ATOM   2720  CD1 PHE   177      25.409  23.342  56.042  1.00  0.00           C  
ATOM   2721  HD1 PHE   177      25.669  24.163  56.694  1.00  0.00           H  
ATOM   2722  CE1 PHE   177      24.588  23.584  55.000  1.00  0.00           C  
ATOM   2723  HE1 PHE   177      24.142  24.547  54.795  1.00  0.00           H  
ATOM   2724  CZ  PHE   177      24.156  22.521  54.191  1.00  0.00           C  
ATOM   2725  HZ  PHE   177      23.248  22.720  53.641  1.00  0.00           H  
ATOM   2726  CE2 PHE   177      24.671  21.276  54.375  1.00  0.00           C  
ATOM   2727  HE2 PHE   177      24.348  20.464  53.739  1.00  0.00           H  
ATOM   2728  CD2 PHE   177      25.691  20.945  55.333  1.00  0.00           C  
ATOM   2729  HD2 PHE   177      26.182  20.013  55.570  1.00  0.00           H  
ATOM   2730  C   PHE   177      28.231  22.408  59.434  1.00  0.00           C  
ATOM   2731  O   PHE   177      27.668  22.327  60.482  1.00  0.00           O  
ATOM   2732  N   LEU   178      29.554  22.074  59.357  1.00  0.00           N  
ATOM   2733  H   LEU   178      30.003  21.865  58.477  1.00  0.00           H  
ATOM   2734  CA  LEU   178      30.369  21.676  60.484  1.00  0.00           C  
ATOM   2735  HA  LEU   178      29.810  20.900  61.008  1.00  0.00           H  
ATOM   2736  CB  LEU   178      31.733  21.184  60.149  1.00  0.00           C  
ATOM   2737  HB2 LEU   178      32.249  21.961  59.586  1.00  0.00           H  
ATOM   2738  HB3 LEU   178      32.277  21.124  61.092  1.00  0.00           H  
ATOM   2739  CG  LEU   178      31.890  19.851  59.465  1.00  0.00           C  
ATOM   2740  HG  LEU   178      31.236  19.819  58.595  1.00  0.00           H  
ATOM   2741  CD1 LEU   178      33.324  19.672  58.992  1.00  0.00           C  
ATOM   2742 HD11 LEU   178      33.428  18.706  58.498  1.00  0.00           H  
ATOM   2743 HD12 LEU   178      33.438  20.418  58.205  1.00  0.00           H  
ATOM   2744 HD13 LEU   178      34.033  19.784  59.812  1.00  0.00           H  
ATOM   2745  CD2 LEU   178      31.490  18.649  60.442  1.00  0.00           C  
ATOM   2746 HD21 LEU   178      32.108  18.787  61.329  1.00  0.00           H  
ATOM   2747 HD22 LEU   178      30.417  18.640  60.630  1.00  0.00           H  
ATOM   2748 HD23 LEU   178      31.802  17.724  59.956  1.00  0.00           H  
ATOM   2749  C   LEU   178      30.387  22.809  61.546  1.00  0.00           C  
ATOM   2750  O   LEU   178      30.299  22.494  62.710  1.00  0.00           O  
ATOM   2751  N   CYS   179      30.387  24.094  61.086  1.00  0.00           N  
ATOM   2752  H   CYS   179      30.583  24.171  60.099  1.00  0.00           H  
ATOM   2753  CA  CYS   179      30.379  25.286  61.982  1.00  0.00           C  
ATOM   2754  HA  CYS   179      31.047  25.090  62.821  1.00  0.00           H  
ATOM   2755  CB  CYS   179      30.892  26.399  61.110  1.00  0.00           C  
ATOM   2756  HB2 CYS   179      31.951  26.249  60.900  1.00  0.00           H  
ATOM   2757  HB3 CYS   179      30.290  26.445  60.202  1.00  0.00           H  
ATOM   2758  SG  CYS   179      30.698  27.965  62.117  1.00  0.00           S  
ATOM   2759  HG  CYS   179      29.396  28.121  61.859  1.00  0.00           H  
ATOM   2760  C   CYS   179      29.000  25.473  62.514  1.00  0.00           C  
ATOM   2761  O   CYS   179      28.803  25.813  63.698  1.00  0.00           O  
ATOM   2762  N   PHE   180      27.962  25.211  61.726  1.00  0.00           N  
ATOM   2763  H   PHE   180      28.149  24.905  60.782  1.00  0.00           H  
ATOM   2764  CA  PHE   180      26.505  25.288  62.188  1.00  0.00           C  
ATOM   2765  HA  PHE   180      26.163  26.284  62.468  1.00  0.00           H  
ATOM   2766  CB  PHE   180      25.649  24.913  60.948  1.00  0.00           C  
ATOM   2767  HB2 PHE   180      25.840  25.565  60.096  1.00  0.00           H  
ATOM   2768  HB3 PHE   180      25.931  23.900  60.661  1.00  0.00           H  
ATOM   2769  CG  PHE   180      24.129  24.715  61.225  1.00  0.00           C  
ATOM   2770  CD1 PHE   180      23.341  25.903  61.255  1.00  0.00           C  
ATOM   2771  HD1 PHE   180      23.773  26.859  60.998  1.00  0.00           H  
ATOM   2772  CE1 PHE   180      22.013  25.761  61.601  1.00  0.00           C  
ATOM   2773  HE1 PHE   180      21.422  26.662  61.659  1.00  0.00           H  
ATOM   2774  CZ  PHE   180      21.448  24.559  61.934  1.00  0.00           C  
ATOM   2775  HZ  PHE   180      20.399  24.548  62.188  1.00  0.00           H  
ATOM   2776  CE2 PHE   180      22.180  23.351  61.827  1.00  0.00           C  
ATOM   2777  HE2 PHE   180      21.864  22.351  62.085  1.00  0.00           H  
ATOM   2778  CD2 PHE   180      23.534  23.496  61.503  1.00  0.00           C  
ATOM   2779  HD2 PHE   180      24.092  22.572  61.475  1.00  0.00           H  
ATOM   2780  C   PHE   180      26.081  24.321  63.315  1.00  0.00           C  
ATOM   2781  O   PHE   180      25.489  24.737  64.333  1.00  0.00           O  
ATOM   2782  N   LEU   181      26.532  23.075  63.181  1.00  0.00           N  
ATOM   2783  H   LEU   181      27.008  22.889  62.309  1.00  0.00           H  
ATOM   2784  CA  LEU   181      26.435  22.024  64.279  1.00  0.00           C  
ATOM   2785  HA  LEU   181      25.409  21.927  64.634  1.00  0.00           H  
ATOM   2786  CB  LEU   181      26.936  20.662  63.632  1.00  0.00           C  
ATOM   2787  HB2 LEU   181      27.960  20.865  63.320  1.00  0.00           H  
ATOM   2788  HB3 LEU   181      26.908  19.839  64.347  1.00  0.00           H  
ATOM   2789  CG  LEU   181      26.097  20.356  62.311  1.00  0.00           C  
ATOM   2790  HG  LEU   181      25.988  21.254  61.703  1.00  0.00           H  
ATOM   2791  CD1 LEU   181      26.880  19.385  61.486  1.00  0.00           C  
ATOM   2792 HD11 LEU   181      26.277  19.196  60.597  1.00  0.00           H  
ATOM   2793 HD12 LEU   181      27.773  19.834  61.052  1.00  0.00           H  
ATOM   2794 HD13 LEU   181      26.977  18.443  62.026  1.00  0.00           H  
ATOM   2795  CD2 LEU   181      24.764  19.783  62.590  1.00  0.00           C  
ATOM   2796 HD21 LEU   181      24.174  19.589  61.694  1.00  0.00           H  
ATOM   2797 HD22 LEU   181      24.834  18.833  63.121  1.00  0.00           H  
ATOM   2798 HD23 LEU   181      24.164  20.529  63.110  1.00  0.00           H  
ATOM   2799  C   LEU   181      27.314  22.430  65.498  1.00  0.00           C  
ATOM   2800  O   LEU   181      26.974  22.115  66.608  1.00  0.00           O  
ATOM   2801  N   GLY   182      28.528  22.970  65.234  1.00  0.00           N  
ATOM   2802  H   GLY   182      28.798  22.784  64.279  1.00  0.00           H  
ATOM   2803  CA  GLY   182      29.409  23.487  66.251  1.00  0.00           C  
ATOM   2804  HA2 GLY   182      29.664  22.713  66.974  1.00  0.00           H  
ATOM   2805  HA3 GLY   182      30.283  23.833  65.700  1.00  0.00           H  
ATOM   2806  C   GLY   182      28.909  24.745  66.915  1.00  0.00           C  
ATOM   2807  O   GLY   182      29.589  25.144  67.900  1.00  0.00           O  
ATOM   2808  N   THR   183      27.824  25.387  66.501  1.00  0.00           N  
ATOM   2809  H   THR   183      27.469  25.026  65.627  1.00  0.00           H  
ATOM   2810  CA  THR   183      27.335  26.692  66.986  1.00  0.00           C  
ATOM   2811  HA  THR   183      27.979  27.001  67.810  1.00  0.00           H  
ATOM   2812  CB  THR   183      27.501  27.763  65.836  1.00  0.00           C  
ATOM   2813  HB  THR   183      26.900  27.367  65.018  1.00  0.00           H  
ATOM   2814  CG2 THR   183      27.126  29.186  66.193  1.00  0.00           C  
ATOM   2815 HG21 THR   183      26.082  29.096  66.493  1.00  0.00           H  
ATOM   2816 HG22 THR   183      27.633  29.537  67.092  1.00  0.00           H  
ATOM   2817 HG23 THR   183      27.217  29.769  65.277  1.00  0.00           H  
ATOM   2818  OG1 THR   183      28.814  27.716  65.380  1.00  0.00           O  
ATOM   2819  HG1 THR   183      28.978  26.890  64.919  1.00  0.00           H  
ATOM   2820  C   THR   183      25.892  26.714  67.489  1.00  0.00           C  
ATOM   2821  O   THR   183      25.583  27.436  68.382  1.00  0.00           O  
ATOM   2822  N   PHE   184      24.979  25.816  67.097  1.00  0.00           N  
ATOM   2823  H   PHE   184      25.225  25.113  66.415  1.00  0.00           H  
ATOM   2824  CA  PHE   184      23.571  25.898  67.313  1.00  0.00           C  
ATOM   2825  HA  PHE   184      23.261  26.877  66.946  1.00  0.00           H  
ATOM   2826  CB  PHE   184      22.824  24.944  66.361  1.00  0.00           C  
ATOM   2827  HB2 PHE   184      21.766  25.204  66.338  1.00  0.00           H  
ATOM   2828  HB3 PHE   184      23.220  25.087  65.355  1.00  0.00           H  
ATOM   2829  CG  PHE   184      23.002  23.457  66.619  1.00  0.00           C  
ATOM   2830  CD1 PHE   184      23.659  22.949  67.786  1.00  0.00           C  
ATOM   2831  HD1 PHE   184      24.083  23.641  68.499  1.00  0.00           H  
ATOM   2832  CE1 PHE   184      23.915  21.590  67.944  1.00  0.00           C  
ATOM   2833  HE1 PHE   184      24.420  21.202  68.817  1.00  0.00           H  
ATOM   2834  CZ  PHE   184      23.476  20.642  66.968  1.00  0.00           C  
ATOM   2835  HZ  PHE   184      23.733  19.601  67.102  1.00  0.00           H  
ATOM   2836  CE2 PHE   184      22.891  21.201  65.778  1.00  0.00           C  
ATOM   2837  HE2 PHE   184      22.619  20.507  64.997  1.00  0.00           H  
ATOM   2838  CD2 PHE   184      22.613  22.532  65.609  1.00  0.00           C  
ATOM   2839  HD2 PHE   184      22.273  22.961  64.678  1.00  0.00           H  
ATOM   2840  C   PHE   184      23.066  25.927  68.817  1.00  0.00           C  
ATOM   2841  O   PHE   184      21.862  26.013  68.970  1.00  0.00           O  
ATOM   2842  N   LEU   185      23.890  25.814  69.916  1.00  0.00           N  
ATOM   2843  H   LEU   185      24.873  25.800  69.682  1.00  0.00           H  
ATOM   2844  CA  LEU   185      23.515  25.875  71.333  1.00  0.00           C  
ATOM   2845  HA  LEU   185      22.453  26.118  71.382  1.00  0.00           H  
ATOM   2846  CB  LEU   185      23.650  24.524  71.990  1.00  0.00           C  
ATOM   2847  HB2 LEU   185      24.680  24.168  71.985  1.00  0.00           H  
ATOM   2848  HB3 LEU   185      23.378  24.667  73.036  1.00  0.00           H  
ATOM   2849  CG  LEU   185      22.861  23.386  71.476  1.00  0.00           C  
ATOM   2850  HG  LEU   185      23.032  23.194  70.417  1.00  0.00           H  
ATOM   2851  CD1 LEU   185      23.293  22.084  72.153  1.00  0.00           C  
ATOM   2852 HD11 LEU   185      24.228  21.720  71.726  1.00  0.00           H  
ATOM   2853 HD12 LEU   185      23.225  22.233  73.230  1.00  0.00           H  
ATOM   2854 HD13 LEU   185      22.645  21.234  71.937  1.00  0.00           H  
ATOM   2855  CD2 LEU   185      21.309  23.531  71.696  1.00  0.00           C  
ATOM   2856 HD21 LEU   185      20.861  22.654  71.228  1.00  0.00           H  
ATOM   2857 HD22 LEU   185      21.030  23.616  72.746  1.00  0.00           H  
ATOM   2858 HD23 LEU   185      21.058  24.456  71.177  1.00  0.00           H  
ATOM   2859  C   LEU   185      24.124  27.073  72.075  1.00  0.00           C  
ATOM   2860  O   LEU   185      23.915  27.216  73.285  1.00  0.00           O  
ATOM   2861  N   VAL   186      24.951  27.882  71.431  1.00  0.00           N  
ATOM   2862  H   VAL   186      25.204  27.682  70.474  1.00  0.00           H  
ATOM   2863  CA  VAL   186      25.788  28.990  72.122  1.00  0.00           C  
ATOM   2864  HA  VAL   186      26.375  28.511  72.905  1.00  0.00           H  
ATOM   2865  CB  VAL   186      26.747  29.734  71.192  1.00  0.00           C  
ATOM   2866  HB  VAL   186      27.059  30.597  71.780  1.00  0.00           H  
ATOM   2867  CG1 VAL   186      27.992  28.927  70.775  1.00  0.00           C  
ATOM   2868 HG11 VAL   186      28.581  28.665  71.654  1.00  0.00           H  
ATOM   2869 HG12 VAL   186      27.692  27.929  70.457  1.00  0.00           H  
ATOM   2870 HG13 VAL   186      28.608  29.448  70.042  1.00  0.00           H  
ATOM   2871  CG2 VAL   186      26.073  30.333  69.943  1.00  0.00           C  
ATOM   2872 HG21 VAL   186      25.296  31.031  70.254  1.00  0.00           H  
ATOM   2873 HG22 VAL   186      26.790  30.812  69.277  1.00  0.00           H  
ATOM   2874 HG23 VAL   186      25.583  29.515  69.415  1.00  0.00           H  
ATOM   2875  C   VAL   186      24.866  29.968  72.862  1.00  0.00           C  
ATOM   2876  O   VAL   186      25.287  30.430  73.941  1.00  0.00           O  
ATOM   2877  N   GLN   187      23.694  30.350  72.345  1.00  0.00           N  
ATOM   2878  H   GLN   187      23.354  29.926  71.494  1.00  0.00           H  
ATOM   2879  CA  GLN   187      22.658  31.175  72.976  1.00  0.00           C  
ATOM   2880  HA  GLN   187      23.123  32.161  72.969  1.00  0.00           H  
ATOM   2881  CB  GLN   187      21.529  31.426  71.937  1.00  0.00           C  
ATOM   2882  HB2 GLN   187      20.942  32.158  72.493  1.00  0.00           H  
ATOM   2883  HB3 GLN   187      21.899  31.959  71.061  1.00  0.00           H  
ATOM   2884  CG  GLN   187      20.703  30.259  71.392  1.00  0.00           C  
ATOM   2885  HG2 GLN   187      20.109  29.901  72.233  1.00  0.00           H  
ATOM   2886  HG3 GLN   187      19.926  30.548  70.684  1.00  0.00           H  
ATOM   2887  CD  GLN   187      21.385  29.142  70.694  1.00  0.00           C  
ATOM   2888  OE1 GLN   187      22.531  29.208  70.252  1.00  0.00           O  
ATOM   2889  NE2 GLN   187      20.685  28.022  70.517  1.00  0.00           N  
ATOM   2890 HE21 GLN   187      21.103  27.252  70.015  1.00  0.00           H  
ATOM   2891 HE22 GLN   187      19.789  27.826  70.939  1.00  0.00           H  
ATOM   2892  C   GLN   187      22.058  30.736  74.388  1.00  0.00           C  
ATOM   2893  O   GLN   187      21.463  31.497  75.110  1.00  0.00           O  
ATOM   2894  N   SER   188      22.463  29.559  74.891  1.00  0.00           N  
ATOM   2895  H   SER   188      23.107  29.060  74.294  1.00  0.00           H  
ATOM   2896  CA  SER   188      22.317  29.077  76.274  1.00  0.00           C  
ATOM   2897  HA  SER   188      21.355  29.395  76.675  1.00  0.00           H  
ATOM   2898  CB  SER   188      22.381  27.584  76.256  1.00  0.00           C  
ATOM   2899  HB2 SER   188      22.281  27.128  77.241  1.00  0.00           H  
ATOM   2900  HB3 SER   188      21.646  27.128  75.592  1.00  0.00           H  
ATOM   2901  OG  SER   188      23.728  27.196  75.778  1.00  0.00           O  
ATOM   2902  HG  SER   188      23.574  26.693  74.975  1.00  0.00           H  
ATOM   2903  C   SER   188      23.433  29.709  77.167  1.00  0.00           C  
ATOM   2904  O   SER   188      23.228  29.639  78.398  1.00  0.00           O  
ATOM   2905  N   GLN   189      24.565  30.219  76.634  1.00  0.00           N  
ATOM   2906  H   GLN   189      24.576  30.332  75.630  1.00  0.00           H  
ATOM   2907  CA  GLN   189      25.789  30.357  77.501  1.00  0.00           C  
ATOM   2908  HA  GLN   189      25.710  29.678  78.350  1.00  0.00           H  
ATOM   2909  CB  GLN   189      27.068  29.840  76.702  1.00  0.00           C  
ATOM   2910  HB2 GLN   189      27.023  30.185  75.669  1.00  0.00           H  
ATOM   2911  HB3 GLN   189      28.031  30.109  77.136  1.00  0.00           H  
ATOM   2912  CG  GLN   189      27.006  28.335  76.553  1.00  0.00           C  
ATOM   2913  HG2 GLN   189      26.149  28.188  75.895  1.00  0.00           H  
ATOM   2914  HG3 GLN   189      27.858  27.938  76.000  1.00  0.00           H  
ATOM   2915  CD  GLN   189      26.716  27.483  77.853  1.00  0.00           C  
ATOM   2916  OE1 GLN   189      27.542  27.347  78.835  1.00  0.00           O  
ATOM   2917  NE2 GLN   189      25.510  27.050  77.951  1.00  0.00           N  
ATOM   2918 HE21 GLN   189      25.260  26.624  78.831  1.00  0.00           H  
ATOM   2919 HE22 GLN   189      24.845  27.109  77.193  1.00  0.00           H  
ATOM   2920  C   GLN   189      26.057  31.784  78.004  1.00  0.00           C  
ATOM   2921  O   GLN   189      26.666  32.640  77.339  1.00  0.00           O  
ATOM   2922  N   PRO   190      25.732  32.110  79.245  1.00  0.00           N  
ATOM   2923  CD  PRO   190      25.114  31.272  80.284  1.00  0.00           C  
ATOM   2924  HD2 PRO   190      25.367  30.216  80.384  1.00  0.00           H  
ATOM   2925  HD3 PRO   190      24.031  31.233  80.166  1.00  0.00           H  
ATOM   2926  CG  PRO   190      25.478  31.930  81.624  1.00  0.00           C  
ATOM   2927  HG2 PRO   190      26.534  31.680  81.720  1.00  0.00           H  
ATOM   2928  HG3 PRO   190      24.900  31.604  82.489  1.00  0.00           H  
ATOM   2929  CB  PRO   190      25.340  33.385  81.251  1.00  0.00           C  
ATOM   2930  HB2 PRO   190      25.729  33.975  82.081  1.00  0.00           H  
ATOM   2931  HB3 PRO   190      24.284  33.640  81.164  1.00  0.00           H  
ATOM   2932  CA  PRO   190      26.032  33.471  79.914  1.00  0.00           C  
ATOM   2933  HA  PRO   190      25.575  34.209  79.255  1.00  0.00           H  
ATOM   2934  C   PRO   190      27.495  33.819  80.090  1.00  0.00           C  
ATOM   2935  O   PRO   190      28.365  32.926  80.134  1.00  0.00           O  
ATOM   2936  N   GLY   191      27.799  35.083  80.347  1.00  0.00           N  
ATOM   2937  H   GLY   191      27.093  35.805  80.328  1.00  0.00           H  
ATOM   2938  CA  GLY   191      29.147  35.514  80.812  1.00  0.00           C  
ATOM   2939  HA2 GLY   191      29.012  36.095  81.724  1.00  0.00           H  
ATOM   2940  HA3 GLY   191      29.783  34.649  80.997  1.00  0.00           H  
ATOM   2941  C   GLY   191      29.917  36.444  79.784  1.00  0.00           C  
ATOM   2942  O   GLY   191      29.560  36.598  78.606  1.00  0.00           O  
ATOM   2943  N   ARG   192      31.070  36.954  80.315  1.00  0.00           N  
ATOM   2944  H   ARG   192      31.274  36.492  81.190  1.00  0.00           H  
ATOM   2945  CA  ARG   192      32.091  37.679  79.519  1.00  0.00           C  
ATOM   2946  HA  ARG   192      32.808  38.047  80.253  1.00  0.00           H  
ATOM   2947  CB  ARG   192      32.827  36.714  78.531  1.00  0.00           C  
ATOM   2948  HB2 ARG   192      32.221  36.438  77.668  1.00  0.00           H  
ATOM   2949  HB3 ARG   192      33.752  37.155  78.159  1.00  0.00           H  
ATOM   2950  CG  ARG   192      33.231  35.434  79.210  1.00  0.00           C  
ATOM   2951  HG2 ARG   192      32.372  34.974  79.698  1.00  0.00           H  
ATOM   2952  HG3 ARG   192      33.602  34.698  78.496  1.00  0.00           H  
ATOM   2953  CD  ARG   192      34.206  35.670  80.353  1.00  0.00           C  
ATOM   2954  HD2 ARG   192      34.938  36.337  79.899  1.00  0.00           H  
ATOM   2955  HD3 ARG   192      33.747  36.167  81.208  1.00  0.00           H  
ATOM   2956  NE  ARG   192      34.833  34.397  80.722  1.00  0.00           N  
ATOM   2957  HE  ARG   192      35.762  34.362  80.328  1.00  0.00           H  
ATOM   2958  CZ  ARG   192      34.458  33.389  81.505  1.00  0.00           C  
ATOM   2959  NH1 ARG   192      33.453  33.426  82.285  1.00  0.00           N  
ATOM   2960 HH11 ARG   192      32.858  34.215  82.492  1.00  0.00           H  
ATOM   2961 HH12 ARG   192      33.293  32.575  82.805  1.00  0.00           H  
ATOM   2962  NH2 ARG   192      35.137  32.351  81.588  1.00  0.00           N  
ATOM   2963 HH21 ARG   192      36.019  32.318  81.097  1.00  0.00           H  
ATOM   2964 HH22 ARG   192      34.880  31.761  82.366  1.00  0.00           H  
ATOM   2965  C   ARG   192      31.446  38.905  78.814  1.00  0.00           C  
ATOM   2966  O   ARG   192      31.880  39.381  77.755  1.00  0.00           O  
ATOM   2967  N   TYR   193      30.344  39.484  79.408  1.00  0.00           N  
ATOM   2968  H   TYR   193      30.291  39.171  80.367  1.00  0.00           H  
ATOM   2969  CA  TYR   193      29.469  40.524  78.821  1.00  0.00           C  
ATOM   2970  HA  TYR   193      28.638  40.697  79.505  1.00  0.00           H  
ATOM   2971  CB  TYR   193      30.136  41.924  78.609  1.00  0.00           C  
ATOM   2972  HB2 TYR   193      31.028  41.770  78.002  1.00  0.00           H  
ATOM   2973  HB3 TYR   193      29.420  42.453  77.980  1.00  0.00           H  
ATOM   2974  CG  TYR   193      30.468  42.889  79.793  1.00  0.00           C  
ATOM   2975  CD1 TYR   193      29.450  43.243  80.711  1.00  0.00           C  
ATOM   2976  HD1 TYR   193      28.420  43.094  80.424  1.00  0.00           H  
ATOM   2977  CE1 TYR   193      29.763  43.988  81.883  1.00  0.00           C  
ATOM   2978  HE1 TYR   193      29.022  44.249  82.624  1.00  0.00           H  
ATOM   2979  CZ  TYR   193      31.139  44.322  82.116  1.00  0.00           C  
ATOM   2980  OH  TYR   193      31.446  44.940  83.304  1.00  0.00           O  
ATOM   2981  HH  TYR   193      32.382  44.784  83.450  1.00  0.00           H  
ATOM   2982  CE2 TYR   193      32.141  44.050  81.162  1.00  0.00           C  
ATOM   2983  HE2 TYR   193      33.171  44.344  81.304  1.00  0.00           H  
ATOM   2984  CD2 TYR   193      31.766  43.333  80.014  1.00  0.00           C  
ATOM   2985  HD2 TYR   193      32.561  43.236  79.289  1.00  0.00           H  
ATOM   2986  C   TYR   193      28.893  39.932  77.587  1.00  0.00           C  
ATOM   2987  O   TYR   193      28.958  40.498  76.547  1.00  0.00           O  
ATOM   2988  N   ASN   194      28.151  38.866  77.701  1.00  0.00           N  
ATOM   2989  H   ASN   194      27.947  38.436  78.592  1.00  0.00           H  
ATOM   2990  CA  ASN   194      27.478  38.182  76.629  1.00  0.00           C  
ATOM   2991  HA  ASN   194      27.212  37.185  76.979  1.00  0.00           H  
ATOM   2992  CB  ASN   194      26.081  38.754  76.303  1.00  0.00           C  
ATOM   2993  HB2 ASN   194      25.651  39.118  77.236  1.00  0.00           H  
ATOM   2994  HB3 ASN   194      26.112  39.612  75.631  1.00  0.00           H  
ATOM   2995  CG  ASN   194      25.101  37.771  75.622  1.00  0.00           C  
ATOM   2996  OD1 ASN   194      25.192  36.580  75.655  1.00  0.00           O  
ATOM   2997  ND2 ASN   194      24.152  38.342  74.977  1.00  0.00           N  
ATOM   2998 HD21 ASN   194      23.542  37.776  74.404  1.00  0.00           H  
ATOM   2999 HD22 ASN   194      24.279  39.324  74.776  1.00  0.00           H  
ATOM   3000  C   ASN   194      28.433  37.976  75.398  1.00  0.00           C  
ATOM   3001  O   ASN   194      28.102  38.074  74.215  1.00  0.00           O  
ATOM   3002  N   ARG   195      29.697  37.487  75.591  1.00  0.00           N  
ATOM   3003  H   ARG   195      29.962  37.289  76.546  1.00  0.00           H  
ATOM   3004  CA  ARG   195      30.708  37.321  74.490  1.00  0.00           C  
ATOM   3005  HA  ARG   195      30.774  38.343  74.116  1.00  0.00           H  
ATOM   3006  CB  ARG   195      32.064  36.920  75.162  1.00  0.00           C  
ATOM   3007  HB2 ARG   195      32.189  37.576  76.024  1.00  0.00           H  
ATOM   3008  HB3 ARG   195      31.922  35.910  75.546  1.00  0.00           H  
ATOM   3009  CG  ARG   195      33.319  37.000  74.295  1.00  0.00           C  
ATOM   3010  HG2 ARG   195      34.248  36.955  74.863  1.00  0.00           H  
ATOM   3011  HG3 ARG   195      33.363  36.101  73.681  1.00  0.00           H  
ATOM   3012  CD  ARG   195      33.253  38.278  73.382  1.00  0.00           C  
ATOM   3013  HD2 ARG   195      32.315  38.230  72.830  1.00  0.00           H  
ATOM   3014  HD3 ARG   195      33.038  39.147  74.004  1.00  0.00           H  
ATOM   3015  NE  ARG   195      34.297  38.309  72.441  1.00  0.00           N  
ATOM   3016  HE  ARG   195      34.898  39.121  72.404  1.00  0.00           H  
ATOM   3017  CZ  ARG   195      34.443  37.620  71.331  1.00  0.00           C  
ATOM   3018  NH1 ARG   195      33.725  36.604  71.029  1.00  0.00           N  
ATOM   3019 HH11 ARG   195      32.984  36.329  71.658  1.00  0.00           H  
ATOM   3020 HH12 ARG   195      33.921  36.089  70.182  1.00  0.00           H  
ATOM   3021  NH2 ARG   195      35.313  38.086  70.451  1.00  0.00           N  
ATOM   3022 HH21 ARG   195      35.953  38.847  70.630  1.00  0.00           H  
ATOM   3023 HH22 ARG   195      35.374  37.717  69.513  1.00  0.00           H  
ATOM   3024  C   ARG   195      30.355  36.271  73.412  1.00  0.00           C  
ATOM   3025  O   ARG   195      31.015  36.187  72.340  1.00  0.00           O  
ATOM   3026  N   ALA   196      29.285  35.515  73.637  1.00  0.00           N  
ATOM   3027  H   ALA   196      28.987  35.550  74.601  1.00  0.00           H  
ATOM   3028  CA  ALA   196      28.734  34.470  72.804  1.00  0.00           C  
ATOM   3029  HA  ALA   196      29.559  33.922  72.350  1.00  0.00           H  
ATOM   3030  CB  ALA   196      27.993  33.573  73.772  1.00  0.00           C  
ATOM   3031  HB1 ALA   196      28.699  33.188  74.508  1.00  0.00           H  
ATOM   3032  HB2 ALA   196      27.314  34.176  74.375  1.00  0.00           H  
ATOM   3033  HB3 ALA   196      27.483  32.814  73.178  1.00  0.00           H  
ATOM   3034  C   ALA   196      27.916  34.945  71.530  1.00  0.00           C  
ATOM   3035  O   ALA   196      27.612  34.148  70.650  1.00  0.00           O  
ATOM   3036  N   ARG   197      27.397  36.155  71.633  1.00  0.00           N  
ATOM   3037  H   ARG   197      27.785  36.687  72.399  1.00  0.00           H  
ATOM   3038  CA  ARG   197      26.427  36.740  70.661  1.00  0.00           C  
ATOM   3039  HA  ARG   197      25.531  36.157  70.448  1.00  0.00           H  
ATOM   3040  CB  ARG   197      25.998  38.043  71.369  1.00  0.00           C  
ATOM   3041  HB2 ARG   197      25.431  37.639  72.208  1.00  0.00           H  
ATOM   3042  HB3 ARG   197      26.883  38.617  71.641  1.00  0.00           H  
ATOM   3043  CG  ARG   197      25.019  38.839  70.516  1.00  0.00           C  
ATOM   3044  HG2 ARG   197      25.558  39.480  69.818  1.00  0.00           H  
ATOM   3045  HG3 ARG   197      24.418  38.101  69.984  1.00  0.00           H  
ATOM   3046  CD  ARG   197      24.155  39.686  71.418  1.00  0.00           C  
ATOM   3047  HD2 ARG   197      23.641  39.071  72.157  1.00  0.00           H  
ATOM   3048  HD3 ARG   197      24.637  40.545  71.883  1.00  0.00           H  
ATOM   3049  NE  ARG   197      23.024  40.282  70.555  1.00  0.00           N  
ATOM   3050  HE  ARG   197      22.121  40.189  70.998  1.00  0.00           H  
ATOM   3051  CZ  ARG   197      23.063  40.877  69.383  1.00  0.00           C  
ATOM   3052  NH1 ARG   197      24.170  41.190  68.771  1.00  0.00           N  
ATOM   3053 HH11 ARG   197      25.076  41.201  69.217  1.00  0.00           H  
ATOM   3054 HH12 ARG   197      24.025  41.609  67.864  1.00  0.00           H  
ATOM   3055  NH2 ARG   197      21.917  41.098  68.796  1.00  0.00           N  
ATOM   3056 HH21 ARG   197      21.067  40.671  69.135  1.00  0.00           H  
ATOM   3057 HH22 ARG   197      21.936  41.592  67.915  1.00  0.00           H  
ATOM   3058  C   ARG   197      27.242  36.982  69.361  1.00  0.00           C  
ATOM   3059  O   ARG   197      28.430  36.817  69.221  1.00  0.00           O  
ATOM   3060  N   GLY   198      26.503  37.283  68.277  1.00  0.00           N  
ATOM   3061  H   GLY   198      25.521  37.400  68.480  1.00  0.00           H  
ATOM   3062  CA  GLY   198      27.058  37.516  66.907  1.00  0.00           C  
ATOM   3063  HA2 GLY   198      26.288  37.938  66.261  1.00  0.00           H  
ATOM   3064  HA3 GLY   198      27.905  38.202  66.934  1.00  0.00           H  
ATOM   3065  C   GLY   198      27.438  36.232  66.108  1.00  0.00           C  
ATOM   3066  O   GLY   198      27.466  36.278  64.863  1.00  0.00           O  
ATOM   3067  N   LEU   199      27.720  35.112  66.787  1.00  0.00           N  
ATOM   3068  H   LEU   199      27.547  35.084  67.781  1.00  0.00           H  
ATOM   3069  CA  LEU   199      28.115  33.840  66.118  1.00  0.00           C  
ATOM   3070  HA  LEU   199      28.914  34.032  65.402  1.00  0.00           H  
ATOM   3071  CB  LEU   199      28.859  32.805  67.115  1.00  0.00           C  
ATOM   3072  HB2 LEU   199      28.089  32.575  67.852  1.00  0.00           H  
ATOM   3073  HB3 LEU   199      29.132  31.941  66.509  1.00  0.00           H  
ATOM   3074  CG  LEU   199      29.920  33.384  68.022  1.00  0.00           C  
ATOM   3075  HG  LEU   199      29.537  34.280  68.509  1.00  0.00           H  
ATOM   3076  CD1 LEU   199      30.467  32.347  69.047  1.00  0.00           C  
ATOM   3077 HD11 LEU   199      29.628  32.002  69.652  1.00  0.00           H  
ATOM   3078 HD12 LEU   199      30.945  31.548  68.481  1.00  0.00           H  
ATOM   3079 HD13 LEU   199      31.157  32.782  69.769  1.00  0.00           H  
ATOM   3080  CD2 LEU   199      31.173  33.741  67.238  1.00  0.00           C  
ATOM   3081 HD21 LEU   199      30.923  34.295  66.333  1.00  0.00           H  
ATOM   3082 HD22 LEU   199      31.781  34.420  67.836  1.00  0.00           H  
ATOM   3083 HD23 LEU   199      31.666  32.807  66.968  1.00  0.00           H  
ATOM   3084  C   LEU   199      26.962  33.089  65.465  1.00  0.00           C  
ATOM   3085  O   LEU   199      27.140  32.684  64.306  1.00  0.00           O  
ATOM   3086  N   THR   200      25.745  33.042  65.981  1.00  0.00           N  
ATOM   3087  H   THR   200      25.623  33.367  66.930  1.00  0.00           H  
ATOM   3088  CA  THR   200      24.497  32.668  65.286  1.00  0.00           C  
ATOM   3089  HA  THR   200      24.725  31.744  64.755  1.00  0.00           H  
ATOM   3090  CB  THR   200      23.293  32.419  66.217  1.00  0.00           C  
ATOM   3091  HB  THR   200      22.520  32.065  65.535  1.00  0.00           H  
ATOM   3092  CG2 THR   200      23.335  31.210  67.140  1.00  0.00           C  
ATOM   3093 HG21 THR   200      22.504  31.392  67.821  1.00  0.00           H  
ATOM   3094 HG22 THR   200      23.530  30.253  66.656  1.00  0.00           H  
ATOM   3095 HG23 THR   200      24.281  31.174  67.681  1.00  0.00           H  
ATOM   3096  OG1 THR   200      22.844  33.542  66.868  1.00  0.00           O  
ATOM   3097  HG1 THR   200      23.432  33.640  67.620  1.00  0.00           H  
ATOM   3098  C   THR   200      24.140  33.643  64.158  1.00  0.00           C  
ATOM   3099  O   THR   200      23.596  33.185  63.131  1.00  0.00           O  
ATOM   3100  N   PHE   201      24.452  34.893  64.287  1.00  0.00           N  
ATOM   3101  H   PHE   201      24.804  35.216  65.177  1.00  0.00           H  
ATOM   3102  CA  PHE   201      24.165  35.855  63.232  1.00  0.00           C  
ATOM   3103  HA  PHE   201      23.292  35.525  62.670  1.00  0.00           H  
ATOM   3104  CB  PHE   201      23.861  37.276  63.905  1.00  0.00           C  
ATOM   3105  HB2 PHE   201      24.768  37.518  64.459  1.00  0.00           H  
ATOM   3106  HB3 PHE   201      23.816  38.116  63.211  1.00  0.00           H  
ATOM   3107  CG  PHE   201      22.714  37.368  64.870  1.00  0.00           C  
ATOM   3108  CD1 PHE   201      21.449  37.020  64.438  1.00  0.00           C  
ATOM   3109  HD1 PHE   201      21.257  36.634  63.447  1.00  0.00           H  
ATOM   3110  CE1 PHE   201      20.348  37.204  65.335  1.00  0.00           C  
ATOM   3111  HE1 PHE   201      19.350  36.882  65.077  1.00  0.00           H  
ATOM   3112  CZ  PHE   201      20.536  37.744  66.650  1.00  0.00           C  
ATOM   3113  HZ  PHE   201      19.718  37.803  67.353  1.00  0.00           H  
ATOM   3114  CE2 PHE   201      21.838  37.955  67.100  1.00  0.00           C  
ATOM   3115  HE2 PHE   201      22.082  38.034  68.150  1.00  0.00           H  
ATOM   3116  CD2 PHE   201      22.893  37.891  66.189  1.00  0.00           C  
ATOM   3117  HD2 PHE   201      23.900  38.167  66.465  1.00  0.00           H  
ATOM   3118  C   PHE   201      25.209  35.988  62.147  1.00  0.00           C  
ATOM   3119  O   PHE   201      24.746  36.427  61.109  1.00  0.00           O  
ATOM   3120  N   ALA   202      26.498  35.696  62.390  1.00  0.00           N  
ATOM   3121  H   ALA   202      26.975  35.567  63.271  1.00  0.00           H  
ATOM   3122  CA  ALA   202      27.455  35.606  61.316  1.00  0.00           C  
ATOM   3123  HA  ALA   202      27.375  36.492  60.686  1.00  0.00           H  
ATOM   3124  CB  ALA   202      28.803  35.763  61.885  1.00  0.00           C  
ATOM   3125  HB1 ALA   202      29.058  34.827  62.382  1.00  0.00           H  
ATOM   3126  HB2 ALA   202      29.556  35.875  61.105  1.00  0.00           H  
ATOM   3127  HB3 ALA   202      28.962  36.575  62.594  1.00  0.00           H  
ATOM   3128  C   ALA   202      27.233  34.353  60.511  1.00  0.00           C  
ATOM   3129  O   ALA   202      27.496  34.433  59.295  1.00  0.00           O  
ATOM   3130  N   MET   203      26.619  33.264  61.091  1.00  0.00           N  
ATOM   3131  H   MET   203      26.566  33.156  62.094  1.00  0.00           H  
ATOM   3132  CA  MET   203      26.160  32.140  60.305  1.00  0.00           C  
ATOM   3133  HA  MET   203      26.977  31.789  59.675  1.00  0.00           H  
ATOM   3134  CB  MET   203      25.698  31.002  61.224  1.00  0.00           C  
ATOM   3135  HB2 MET   203      24.993  31.453  61.922  1.00  0.00           H  
ATOM   3136  HB3 MET   203      25.078  30.253  60.732  1.00  0.00           H  
ATOM   3137  CG  MET   203      26.755  30.331  62.027  1.00  0.00           C  
ATOM   3138  HG2 MET   203      27.694  30.866  61.882  1.00  0.00           H  
ATOM   3139  HG3 MET   203      26.440  30.325  63.071  1.00  0.00           H  
ATOM   3140  SD  MET   203      26.922  28.591  61.434  1.00  0.00           S  
ATOM   3141  CE  MET   203      27.782  28.740  59.830  1.00  0.00           C  
ATOM   3142  HE1 MET   203      28.766  29.104  60.129  1.00  0.00           H  
ATOM   3143  HE2 MET   203      27.746  27.788  59.302  1.00  0.00           H  
ATOM   3144  HE3 MET   203      27.250  29.490  59.246  1.00  0.00           H  
ATOM   3145  C   MET   203      24.957  32.526  59.384  1.00  0.00           C  
ATOM   3146  O   MET   203      24.966  32.119  58.244  1.00  0.00           O  
ATOM   3147  N   LEU   204      23.930  33.211  59.879  1.00  0.00           N  
ATOM   3148  H   LEU   204      23.996  33.580  60.817  1.00  0.00           H  
ATOM   3149  CA  LEU   204      22.760  33.663  59.098  1.00  0.00           C  
ATOM   3150  HA  LEU   204      22.362  32.781  58.597  1.00  0.00           H  
ATOM   3151  CB  LEU   204      21.748  34.306  60.119  1.00  0.00           C  
ATOM   3152  HB2 LEU   204      21.495  33.518  60.829  1.00  0.00           H  
ATOM   3153  HB3 LEU   204      22.141  35.228  60.547  1.00  0.00           H  
ATOM   3154  CG  LEU   204      20.424  34.754  59.437  1.00  0.00           C  
ATOM   3155  HG  LEU   204      20.742  35.282  58.538  1.00  0.00           H  
ATOM   3156  CD1 LEU   204      19.439  33.727  58.924  1.00  0.00           C  
ATOM   3157 HD11 LEU   204      18.803  33.249  59.669  1.00  0.00           H  
ATOM   3158 HD12 LEU   204      18.699  34.236  58.306  1.00  0.00           H  
ATOM   3159 HD13 LEU   204      19.899  32.994  58.262  1.00  0.00           H  
ATOM   3160  CD2 LEU   204      19.759  35.777  60.362  1.00  0.00           C  
ATOM   3161 HD21 LEU   204      18.983  36.318  59.820  1.00  0.00           H  
ATOM   3162 HD22 LEU   204      19.371  35.325  61.275  1.00  0.00           H  
ATOM   3163 HD23 LEU   204      20.497  36.563  60.517  1.00  0.00           H  
ATOM   3164  C   LEU   204      23.207  34.697  57.985  1.00  0.00           C  
ATOM   3165  O   LEU   204      22.703  34.666  56.900  1.00  0.00           O  
ATOM   3166  N   ALA   205      24.217  35.516  58.233  1.00  0.00           N  
ATOM   3167  H   ALA   205      24.530  35.643  59.185  1.00  0.00           H  
ATOM   3168  CA  ALA   205      24.704  36.481  57.208  1.00  0.00           C  
ATOM   3169  HA  ALA   205      23.856  37.012  56.774  1.00  0.00           H  
ATOM   3170  CB  ALA   205      25.507  37.574  57.902  1.00  0.00           C  
ATOM   3171  HB1 ALA   205      24.910  38.071  58.667  1.00  0.00           H  
ATOM   3172  HB2 ALA   205      26.439  37.241  58.359  1.00  0.00           H  
ATOM   3173  HB3 ALA   205      25.832  38.383  57.247  1.00  0.00           H  
ATOM   3174  C   ALA   205      25.436  35.715  56.144  1.00  0.00           C  
ATOM   3175  O   ALA   205      25.159  35.956  54.968  1.00  0.00           O  
ATOM   3176  N   TYR   206      26.374  34.867  56.583  1.00  0.00           N  
ATOM   3177  H   TYR   206      26.656  34.754  57.546  1.00  0.00           H  
ATOM   3178  CA  TYR   206      26.899  33.876  55.598  1.00  0.00           C  
ATOM   3179  HA  TYR   206      27.551  34.408  54.905  1.00  0.00           H  
ATOM   3180  CB  TYR   206      27.737  32.793  56.341  1.00  0.00           C  
ATOM   3181  HB2 TYR   206      28.623  33.299  56.725  1.00  0.00           H  
ATOM   3182  HB3 TYR   206      27.164  32.335  57.147  1.00  0.00           H  
ATOM   3183  CG  TYR   206      28.175  31.705  55.396  1.00  0.00           C  
ATOM   3184  CD1 TYR   206      29.077  31.990  54.429  1.00  0.00           C  
ATOM   3185  HD1 TYR   206      29.571  32.951  54.424  1.00  0.00           H  
ATOM   3186  CE1 TYR   206      29.465  31.020  53.499  1.00  0.00           C  
ATOM   3187  HE1 TYR   206      30.205  31.256  52.749  1.00  0.00           H  
ATOM   3188  CZ  TYR   206      28.889  29.714  53.515  1.00  0.00           C  
ATOM   3189  OH  TYR   206      29.247  28.847  52.600  1.00  0.00           O  
ATOM   3190  HH  TYR   206      30.205  28.819  52.551  1.00  0.00           H  
ATOM   3191  CE2 TYR   206      27.896  29.343  54.463  1.00  0.00           C  
ATOM   3192  HE2 TYR   206      27.596  28.319  54.628  1.00  0.00           H  
ATOM   3193  CD2 TYR   206      27.558  30.361  55.481  1.00  0.00           C  
ATOM   3194  HD2 TYR   206      26.739  30.134  56.148  1.00  0.00           H  
ATOM   3195  C   TYR   206      25.801  33.140  54.798  1.00  0.00           C  
ATOM   3196  O   TYR   206      25.794  33.169  53.586  1.00  0.00           O  
ATOM   3197  N   PHE   207      24.784  32.499  55.462  1.00  0.00           N  
ATOM   3198  H   PHE   207      24.832  32.499  56.471  1.00  0.00           H  
ATOM   3199  CA  PHE   207      23.795  31.667  54.862  1.00  0.00           C  
ATOM   3200  HA  PHE   207      24.379  30.963  54.269  1.00  0.00           H  
ATOM   3201  CB  PHE   207      23.120  30.704  55.851  1.00  0.00           C  
ATOM   3202  HB2 PHE   207      22.714  31.176  56.746  1.00  0.00           H  
ATOM   3203  HB3 PHE   207      22.207  30.346  55.374  1.00  0.00           H  
ATOM   3204  CG  PHE   207      23.991  29.472  56.314  1.00  0.00           C  
ATOM   3205  CD1 PHE   207      24.479  28.519  55.383  1.00  0.00           C  
ATOM   3206  HD1 PHE   207      24.412  28.694  54.319  1.00  0.00           H  
ATOM   3207  CE1 PHE   207      25.156  27.363  55.885  1.00  0.00           C  
ATOM   3208  HE1 PHE   207      25.590  26.611  55.243  1.00  0.00           H  
ATOM   3209  CZ  PHE   207      25.277  27.235  57.306  1.00  0.00           C  
ATOM   3210  HZ  PHE   207      25.858  26.387  57.640  1.00  0.00           H  
ATOM   3211  CE2 PHE   207      24.676  28.125  58.208  1.00  0.00           C  
ATOM   3212  HE2 PHE   207      24.520  27.898  59.252  1.00  0.00           H  
ATOM   3213  CD2 PHE   207      24.110  29.304  57.669  1.00  0.00           C  
ATOM   3214  HD2 PHE   207      23.632  29.989  58.352  1.00  0.00           H  
ATOM   3215  C   PHE   207      22.799  32.443  53.952  1.00  0.00           C  
ATOM   3216  O   PHE   207      22.445  32.033  52.876  1.00  0.00           O  
ATOM   3217  N   ILE   208      22.354  33.632  54.386  1.00  0.00           N  
ATOM   3218  H   ILE   208      22.553  34.020  55.298  1.00  0.00           H  
ATOM   3219  CA  ILE   208      21.437  34.433  53.622  1.00  0.00           C  
ATOM   3220  HA  ILE   208      20.630  33.918  53.100  1.00  0.00           H  
ATOM   3221  CB  ILE   208      20.824  35.594  54.420  1.00  0.00           C  
ATOM   3222  HB  ILE   208      21.695  35.985  54.947  1.00  0.00           H  
ATOM   3223  CG2 ILE   208      20.100  36.797  53.745  1.00  0.00           C  
ATOM   3224 HG21 ILE   208      20.805  37.603  53.540  1.00  0.00           H  
ATOM   3225 HG22 ILE   208      19.643  36.440  52.822  1.00  0.00           H  
ATOM   3226 HG23 ILE   208      19.435  37.313  54.438  1.00  0.00           H  
ATOM   3227  CG1 ILE   208      19.902  34.969  55.493  1.00  0.00           C  
ATOM   3228 HG12 ILE   208      20.345  34.133  56.034  1.00  0.00           H  
ATOM   3229 HG13 ILE   208      19.734  35.711  56.273  1.00  0.00           H  
ATOM   3230  CD1 ILE   208      18.565  34.380  54.922  1.00  0.00           C  
ATOM   3231 HD11 ILE   208      17.954  33.927  55.703  1.00  0.00           H  
ATOM   3232 HD12 ILE   208      17.921  35.125  54.456  1.00  0.00           H  
ATOM   3233 HD13 ILE   208      18.776  33.531  54.271  1.00  0.00           H  
ATOM   3234  C   ILE   208      22.209  35.026  52.462  1.00  0.00           C  
ATOM   3235  O   ILE   208      21.556  35.299  51.407  1.00  0.00           O  
ATOM   3236  N   THR   209      23.510  35.218  52.538  1.00  0.00           N  
ATOM   3237  H   THR   209      23.971  35.018  53.414  1.00  0.00           H  
ATOM   3238  CA  THR   209      24.435  35.558  51.377  1.00  0.00           C  
ATOM   3239  HA  THR   209      24.045  36.492  50.971  1.00  0.00           H  
ATOM   3240  CB  THR   209      25.866  35.955  51.790  1.00  0.00           C  
ATOM   3241  HB  THR   209      26.239  35.075  52.314  1.00  0.00           H  
ATOM   3242  CG2 THR   209      26.740  36.316  50.571  1.00  0.00           C  
ATOM   3243 HG21 THR   209      26.866  35.544  49.812  1.00  0.00           H  
ATOM   3244 HG22 THR   209      26.241  37.151  50.078  1.00  0.00           H  
ATOM   3245 HG23 THR   209      27.733  36.596  50.922  1.00  0.00           H  
ATOM   3246  OG1 THR   209      25.795  37.060  52.662  1.00  0.00           O  
ATOM   3247  HG1 THR   209      25.548  36.789  53.549  1.00  0.00           H  
ATOM   3248  C   THR   209      24.488  34.427  50.375  1.00  0.00           C  
ATOM   3249  O   THR   209      24.183  34.655  49.205  1.00  0.00           O  
ATOM   3250  N   TRP   210      24.741  33.221  50.844  1.00  0.00           N  
ATOM   3251  H   TRP   210      24.655  33.112  51.845  1.00  0.00           H  
ATOM   3252  CA  TRP   210      24.904  31.934  50.086  1.00  0.00           C  
ATOM   3253  HA  TRP   210      25.808  32.092  49.498  1.00  0.00           H  
ATOM   3254  CB  TRP   210      25.310  30.818  51.098  1.00  0.00           C  
ATOM   3255  HB2 TRP   210      26.147  31.243  51.651  1.00  0.00           H  
ATOM   3256  HB3 TRP   210      24.503  30.696  51.822  1.00  0.00           H  
ATOM   3257  CG  TRP   210      25.770  29.508  50.489  1.00  0.00           C  
ATOM   3258  CD1 TRP   210      27.038  29.156  50.233  1.00  0.00           C  
ATOM   3259  HD1 TRP   210      27.884  29.773  50.499  1.00  0.00           H  
ATOM   3260  NE1 TRP   210      27.121  27.984  49.534  1.00  0.00           N  
ATOM   3261  HE1 TRP   210      27.946  27.425  49.367  1.00  0.00           H  
ATOM   3262  CE2 TRP   210      25.856  27.592  49.159  1.00  0.00           C  
ATOM   3263  CZ2 TRP   210      25.443  26.493  48.359  1.00  0.00           C  
ATOM   3264  HZ2 TRP   210      26.206  25.914  47.860  1.00  0.00           H  
ATOM   3265  CH2 TRP   210      24.066  26.284  48.243  1.00  0.00           C  
ATOM   3266  HH2 TRP   210      23.778  25.488  47.572  1.00  0.00           H  
ATOM   3267  CZ3 TRP   210      23.127  27.132  48.905  1.00  0.00           C  
ATOM   3268  HZ3 TRP   210      22.068  26.954  48.790  1.00  0.00           H  
ATOM   3269  CE3 TRP   210      23.614  28.243  49.654  1.00  0.00           C  
ATOM   3270  HE3 TRP   210      22.917  28.899  50.154  1.00  0.00           H  
ATOM   3271  CD2 TRP   210      25.008  28.437  49.881  1.00  0.00           C  
ATOM   3272  C   TRP   210      23.651  31.657  49.268  1.00  0.00           C  
ATOM   3273  O   TRP   210      23.665  31.547  48.062  1.00  0.00           O  
ATOM   3274  N   VAL   211      22.538  31.498  49.996  1.00  0.00           N  
ATOM   3275  H   VAL   211      22.499  31.720  50.981  1.00  0.00           H  
ATOM   3276  CA  VAL   211      21.236  31.090  49.460  1.00  0.00           C  
ATOM   3277  HA  VAL   211      21.591  30.229  48.894  1.00  0.00           H  
ATOM   3278  CB  VAL   211      20.379  30.676  50.635  1.00  0.00           C  
ATOM   3279  HB  VAL   211      21.007  30.339  51.460  1.00  0.00           H  
ATOM   3280  CG1 VAL   211      19.681  31.844  51.289  1.00  0.00           C  
ATOM   3281 HG11 VAL   211      19.379  31.554  52.295  1.00  0.00           H  
ATOM   3282 HG12 VAL   211      20.507  32.512  51.536  1.00  0.00           H  
ATOM   3283 HG13 VAL   211      18.860  32.292  50.730  1.00  0.00           H  
ATOM   3284  CG2 VAL   211      19.333  29.521  50.427  1.00  0.00           C  
ATOM   3285 HG21 VAL   211      18.461  29.905  49.898  1.00  0.00           H  
ATOM   3286 HG22 VAL   211      19.759  28.824  49.706  1.00  0.00           H  
ATOM   3287 HG23 VAL   211      18.930  29.207  51.390  1.00  0.00           H  
ATOM   3288  C   VAL   211      20.541  31.956  48.387  1.00  0.00           C  
ATOM   3289  O   VAL   211      19.481  31.715  47.868  1.00  0.00           O  
ATOM   3290  N   SER   212      21.158  33.063  48.061  1.00  0.00           N  
ATOM   3291  H   SER   212      21.929  33.230  48.692  1.00  0.00           H  
ATOM   3292  CA  SER   212      20.906  34.031  47.001  1.00  0.00           C  
ATOM   3293  HA  SER   212      20.034  33.754  46.409  1.00  0.00           H  
ATOM   3294  CB  SER   212      20.478  35.326  47.656  1.00  0.00           C  
ATOM   3295  HB2 SER   212      20.239  35.991  46.826  1.00  0.00           H  
ATOM   3296  HB3 SER   212      19.588  35.032  48.211  1.00  0.00           H  
ATOM   3297  OG  SER   212      21.466  35.927  48.355  1.00  0.00           O  
ATOM   3298  HG  SER   212      21.407  35.604  49.257  1.00  0.00           H  
ATOM   3299  C   SER   212      22.044  34.348  46.072  1.00  0.00           C  
ATOM   3300  O   SER   212      21.808  34.758  44.941  1.00  0.00           O  
ATOM   3301  N   PHE   213      23.272  34.052  46.477  1.00  0.00           N  
ATOM   3302  H   PHE   213      23.379  33.649  47.398  1.00  0.00           H  
ATOM   3303  CA  PHE   213      24.472  34.178  45.686  1.00  0.00           C  
ATOM   3304  HA  PHE   213      24.340  35.068  45.071  1.00  0.00           H  
ATOM   3305  CB  PHE   213      25.758  34.257  46.544  1.00  0.00           C  
ATOM   3306  HB2 PHE   213      25.794  35.223  47.048  1.00  0.00           H  
ATOM   3307  HB3 PHE   213      25.670  33.452  47.273  1.00  0.00           H  
ATOM   3308  CG  PHE   213      27.105  34.075  45.784  1.00  0.00           C  
ATOM   3309  CD1 PHE   213      27.435  34.851  44.706  1.00  0.00           C  
ATOM   3310  HD1 PHE   213      26.742  35.621  44.401  1.00  0.00           H  
ATOM   3311  CE1 PHE   213      28.689  34.714  44.121  1.00  0.00           C  
ATOM   3312  HE1 PHE   213      28.893  35.384  43.299  1.00  0.00           H  
ATOM   3313  CZ  PHE   213      29.586  33.682  44.537  1.00  0.00           C  
ATOM   3314  HZ  PHE   213      30.528  33.531  44.030  1.00  0.00           H  
ATOM   3315  CE2 PHE   213      29.244  32.879  45.630  1.00  0.00           C  
ATOM   3316  HE2 PHE   213      29.868  32.058  45.950  1.00  0.00           H  
ATOM   3317  CD2 PHE   213      27.965  33.067  46.253  1.00  0.00           C  
ATOM   3318  HD2 PHE   213      27.702  32.543  47.160  1.00  0.00           H  
ATOM   3319  C   PHE   213      24.574  33.088  44.697  1.00  0.00           C  
ATOM   3320  O   PHE   213      24.647  33.336  43.475  1.00  0.00           O  
ATOM   3321  N   VAL   214      24.603  31.820  45.136  1.00  0.00           N  
ATOM   3322  H   VAL   214      24.557  31.635  46.128  1.00  0.00           H  
ATOM   3323  CA  VAL   214      24.730  30.647  44.352  1.00  0.00           C  
ATOM   3324  HA  VAL   214      25.701  30.750  43.869  1.00  0.00           H  
ATOM   3325  CB  VAL   214      25.012  29.347  45.215  1.00  0.00           C  
ATOM   3326  HB  VAL   214      24.147  28.890  45.696  1.00  0.00           H  
ATOM   3327  CG1 VAL   214      25.476  28.201  44.344  1.00  0.00           C  
ATOM   3328 HG11 VAL   214      26.349  28.598  43.826  1.00  0.00           H  
ATOM   3329 HG12 VAL   214      25.626  27.350  45.009  1.00  0.00           H  
ATOM   3330 HG13 VAL   214      24.689  27.849  43.678  1.00  0.00           H  
ATOM   3331  CG2 VAL   214      26.091  29.648  46.278  1.00  0.00           C  
ATOM   3332 HG21 VAL   214      26.879  30.322  45.940  1.00  0.00           H  
ATOM   3333 HG22 VAL   214      25.609  30.273  47.030  1.00  0.00           H  
ATOM   3334 HG23 VAL   214      26.448  28.689  46.652  1.00  0.00           H  
ATOM   3335  C   VAL   214      23.592  30.501  43.259  1.00  0.00           C  
ATOM   3336  O   VAL   214      23.821  30.288  42.089  1.00  0.00           O  
ATOM   3337  N   PRO   215      22.316  30.613  43.684  1.00  0.00           N  
ATOM   3338  CD  PRO   215      21.783  30.767  45.068  1.00  0.00           C  
ATOM   3339  HD2 PRO   215      22.263  31.541  45.666  1.00  0.00           H  
ATOM   3340  HD3 PRO   215      21.781  29.807  45.585  1.00  0.00           H  
ATOM   3341  CG  PRO   215      20.429  31.297  44.814  1.00  0.00           C  
ATOM   3342  HG2 PRO   215      20.482  32.372  44.642  1.00  0.00           H  
ATOM   3343  HG3 PRO   215      19.702  31.025  45.580  1.00  0.00           H  
ATOM   3344  CB  PRO   215      19.988  30.565  43.541  1.00  0.00           C  
ATOM   3345  HB2 PRO   215      19.126  31.011  43.045  1.00  0.00           H  
ATOM   3346  HB3 PRO   215      19.819  29.527  43.830  1.00  0.00           H  
ATOM   3347  CA  PRO   215      21.250  30.516  42.692  1.00  0.00           C  
ATOM   3348  HA  PRO   215      21.250  29.620  42.072  1.00  0.00           H  
ATOM   3349  C   PRO   215      21.276  31.665  41.679  1.00  0.00           C  
ATOM   3350  O   PRO   215      20.980  31.431  40.545  1.00  0.00           O  
ATOM   3351  N   LEU   216      21.740  32.876  42.005  1.00  0.00           N  
ATOM   3352  H   LEU   216      21.983  33.107  42.958  1.00  0.00           H  
ATOM   3353  CA  LEU   216      22.085  33.885  40.967  1.00  0.00           C  
ATOM   3354  HA  LEU   216      21.255  34.095  40.293  1.00  0.00           H  
ATOM   3355  CB  LEU   216      22.400  35.207  41.768  1.00  0.00           C  
ATOM   3356  HB2 LEU   216      21.443  35.542  42.168  1.00  0.00           H  
ATOM   3357  HB3 LEU   216      23.123  34.992  42.555  1.00  0.00           H  
ATOM   3358  CG  LEU   216      22.813  36.463  40.943  1.00  0.00           C  
ATOM   3359  HG  LEU   216      23.710  36.243  40.363  1.00  0.00           H  
ATOM   3360  CD1 LEU   216      21.773  36.969  39.922  1.00  0.00           C  
ATOM   3361 HD11 LEU   216      22.122  37.888  39.450  1.00  0.00           H  
ATOM   3362 HD12 LEU   216      21.592  36.192  39.180  1.00  0.00           H  
ATOM   3363 HD13 LEU   216      20.857  37.250  40.442  1.00  0.00           H  
ATOM   3364  CD2 LEU   216      23.110  37.746  41.730  1.00  0.00           C  
ATOM   3365 HD21 LEU   216      22.191  37.999  42.260  1.00  0.00           H  
ATOM   3366 HD22 LEU   216      23.827  37.438  42.491  1.00  0.00           H  
ATOM   3367 HD23 LEU   216      23.439  38.594  41.130  1.00  0.00           H  
ATOM   3368  C   LEU   216      23.251  33.541  40.056  1.00  0.00           C  
ATOM   3369  O   LEU   216      23.150  33.684  38.834  1.00  0.00           O  
ATOM   3370  N   LEU   217      24.429  33.034  40.548  1.00  0.00           N  
ATOM   3371  H   LEU   217      24.420  32.971  41.556  1.00  0.00           H  
ATOM   3372  CA  LEU   217      25.591  32.707  39.698  1.00  0.00           C  
ATOM   3373  HA  LEU   217      25.815  33.518  39.004  1.00  0.00           H  
ATOM   3374  CB  LEU   217      26.771  32.562  40.711  1.00  0.00           C  
ATOM   3375  HB2 LEU   217      26.659  33.347  41.458  1.00  0.00           H  
ATOM   3376  HB3 LEU   217      26.660  31.570  41.149  1.00  0.00           H  
ATOM   3377  CG  LEU   217      28.116  32.648  39.919  1.00  0.00           C  
ATOM   3378  HG  LEU   217      28.070  32.172  38.940  1.00  0.00           H  
ATOM   3379  CD1 LEU   217      28.378  34.156  39.715  1.00  0.00           C  
ATOM   3380 HD11 LEU   217      28.430  34.698  40.660  1.00  0.00           H  
ATOM   3381 HD12 LEU   217      29.386  34.332  39.337  1.00  0.00           H  
ATOM   3382 HD13 LEU   217      27.667  34.551  38.990  1.00  0.00           H  
ATOM   3383  CD2 LEU   217      29.347  31.998  40.612  1.00  0.00           C  
ATOM   3384 HD21 LEU   217      29.190  30.933  40.778  1.00  0.00           H  
ATOM   3385 HD22 LEU   217      30.233  32.068  39.981  1.00  0.00           H  
ATOM   3386 HD23 LEU   217      29.581  32.643  41.459  1.00  0.00           H  
ATOM   3387  C   LEU   217      25.339  31.525  38.735  1.00  0.00           C  
ATOM   3388  O   LEU   217      25.811  31.681  37.644  1.00  0.00           O  
ATOM   3389  N   ALA   218      24.479  30.577  39.012  1.00  0.00           N  
ATOM   3390  H   ALA   218      24.192  30.681  39.975  1.00  0.00           H  
ATOM   3391  CA  ALA   218      23.844  29.640  38.152  1.00  0.00           C  
ATOM   3392  HA  ALA   218      24.555  29.175  37.470  1.00  0.00           H  
ATOM   3393  CB  ALA   218      23.183  28.571  39.047  1.00  0.00           C  
ATOM   3394  HB1 ALA   218      22.897  27.800  38.332  1.00  0.00           H  
ATOM   3395  HB2 ALA   218      23.856  28.161  39.800  1.00  0.00           H  
ATOM   3396  HB3 ALA   218      22.232  28.904  39.463  1.00  0.00           H  
ATOM   3397  C   ALA   218      22.812  30.190  37.142  1.00  0.00           C  
ATOM   3398  O   ALA   218      22.372  29.411  36.298  1.00  0.00           O  
ATOM   3399  N   ASN   219      22.622  31.546  37.088  1.00  0.00           N  
ATOM   3400  H   ASN   219      23.030  32.145  37.791  1.00  0.00           H  
ATOM   3401  CA  ASN   219      21.655  32.188  36.166  1.00  0.00           C  
ATOM   3402  HA  ASN   219      21.494  31.565  35.285  1.00  0.00           H  
ATOM   3403  CB  ASN   219      20.363  32.397  36.938  1.00  0.00           C  
ATOM   3404  HB2 ASN   219      20.610  32.991  37.819  1.00  0.00           H  
ATOM   3405  HB3 ASN   219      19.728  33.148  36.468  1.00  0.00           H  
ATOM   3406  CG  ASN   219      19.512  31.168  37.156  1.00  0.00           C  
ATOM   3407  OD1 ASN   219      18.828  30.715  36.248  1.00  0.00           O  
ATOM   3408  ND2 ASN   219      19.501  30.631  38.335  1.00  0.00           N  
ATOM   3409 HD21 ASN   219      19.019  29.762  38.513  1.00  0.00           H  
ATOM   3410 HD22 ASN   219      20.083  31.065  39.038  1.00  0.00           H  
ATOM   3411  C   ASN   219      22.007  33.495  35.474  1.00  0.00           C  
ATOM   3412  O   ASN   219      21.318  33.861  34.510  1.00  0.00           O  
ATOM   3413  N   VAL   220      23.109  34.167  35.871  1.00  0.00           N  
ATOM   3414  H   VAL   220      23.688  33.707  36.560  1.00  0.00           H  
ATOM   3415  CA  VAL   220      23.632  35.365  35.174  1.00  0.00           C  
ATOM   3416  HA  VAL   220      22.805  35.997  34.850  1.00  0.00           H  
ATOM   3417  CB  VAL   220      24.517  36.238  36.127  1.00  0.00           C  
ATOM   3418  HB  VAL   220      25.192  35.482  36.527  1.00  0.00           H  
ATOM   3419  CG1 VAL   220      25.354  37.352  35.529  1.00  0.00           C  
ATOM   3420 HG11 VAL   220      25.790  37.955  36.326  1.00  0.00           H  
ATOM   3421 HG12 VAL   220      26.173  36.966  34.922  1.00  0.00           H  
ATOM   3422 HG13 VAL   220      24.590  37.937  35.017  1.00  0.00           H  
ATOM   3423  CG2 VAL   220      23.653  36.811  37.210  1.00  0.00           C  
ATOM   3424 HG21 VAL   220      22.931  37.479  36.740  1.00  0.00           H  
ATOM   3425 HG22 VAL   220      23.141  36.003  37.733  1.00  0.00           H  
ATOM   3426 HG23 VAL   220      24.354  37.214  37.941  1.00  0.00           H  
ATOM   3427  C   VAL   220      24.452  34.930  33.965  1.00  0.00           C  
ATOM   3428  O   VAL   220      25.340  34.101  34.113  1.00  0.00           O  
ATOM   3429  N   GLN   221      24.118  35.389  32.748  1.00  0.00           N  
ATOM   3430  H   GLN   221      23.239  35.874  32.642  1.00  0.00           H  
ATOM   3431  CA  GLN   221      24.796  35.101  31.481  1.00  0.00           C  
ATOM   3432  HA  GLN   221      25.818  34.760  31.643  1.00  0.00           H  
ATOM   3433  CB  GLN   221      24.087  34.014  30.703  1.00  0.00           C  
ATOM   3434  HB2 GLN   221      23.081  34.337  30.434  1.00  0.00           H  
ATOM   3435  HB3 GLN   221      24.711  33.922  29.814  1.00  0.00           H  
ATOM   3436  CG  GLN   221      23.882  32.715  31.394  1.00  0.00           C  
ATOM   3437  HG2 GLN   221      24.867  32.436  31.771  1.00  0.00           H  
ATOM   3438  HG3 GLN   221      23.123  32.898  32.154  1.00  0.00           H  
ATOM   3439  CD  GLN   221      23.362  31.598  30.452  1.00  0.00           C  
ATOM   3440  OE1 GLN   221      23.417  31.598  29.223  1.00  0.00           O  
ATOM   3441  NE2 GLN   221      22.889  30.596  31.081  1.00  0.00           N  
ATOM   3442 HE21 GLN   221      22.641  29.780  30.539  1.00  0.00           H  
ATOM   3443 HE22 GLN   221      22.684  30.660  32.068  1.00  0.00           H  
ATOM   3444  C   GLN   221      25.030  36.364  30.597  1.00  0.00           C  
ATOM   3445  O   GLN   221      25.947  36.334  29.739  1.00  0.00           O  
ATOM   3446  N   VAL   222      24.420  37.550  30.787  1.00  0.00           N  
ATOM   3447  H   VAL   222      23.578  37.588  31.343  1.00  0.00           H  
ATOM   3448  CA  VAL   222      25.088  38.858  30.436  1.00  0.00           C  
ATOM   3449  HA  VAL   222      25.345  38.907  29.378  1.00  0.00           H  
ATOM   3450  CB  VAL   222      24.071  39.956  30.781  1.00  0.00           C  
ATOM   3451  HB  VAL   222      23.870  39.976  31.852  1.00  0.00           H  
ATOM   3452  CG1 VAL   222      24.680  41.272  30.289  1.00  0.00           C  
ATOM   3453 HG11 VAL   222      25.556  41.562  30.868  1.00  0.00           H  
ATOM   3454 HG12 VAL   222      24.785  41.234  29.204  1.00  0.00           H  
ATOM   3455 HG13 VAL   222      23.947  42.073  30.382  1.00  0.00           H  
ATOM   3456  CG2 VAL   222      22.772  39.789  30.064  1.00  0.00           C  
ATOM   3457 HG21 VAL   222      22.858  39.369  29.062  1.00  0.00           H  
ATOM   3458 HG22 VAL   222      22.120  39.174  30.684  1.00  0.00           H  
ATOM   3459 HG23 VAL   222      22.223  40.726  29.974  1.00  0.00           H  
ATOM   3460  C   VAL   222      26.336  38.954  31.295  1.00  0.00           C  
ATOM   3461  O   VAL   222      26.318  38.648  32.527  1.00  0.00           O  
ATOM   3462  N   ALA   223      27.449  39.487  30.739  1.00  0.00           N  
ATOM   3463  H   ALA   223      27.298  39.596  29.746  1.00  0.00           H  
ATOM   3464  CA  ALA   223      28.713  39.723  31.321  1.00  0.00           C  
ATOM   3465  HA  ALA   223      29.046  38.752  31.690  1.00  0.00           H  
ATOM   3466  CB  ALA   223      29.690  40.179  30.266  1.00  0.00           C  
ATOM   3467  HB1 ALA   223      30.678  40.336  30.699  1.00  0.00           H  
ATOM   3468  HB2 ALA   223      29.767  39.407  29.501  1.00  0.00           H  
ATOM   3469  HB3 ALA   223      29.251  41.037  29.758  1.00  0.00           H  
ATOM   3470  C   ALA   223      28.763  40.740  32.560  1.00  0.00           C  
ATOM   3471  O   ALA   223      28.951  41.932  32.404  1.00  0.00           O  
ATOM   3472  N   TYR   224      28.438  40.225  33.736  1.00  0.00           N  
ATOM   3473  H   TYR   224      27.981  39.325  33.734  1.00  0.00           H  
ATOM   3474  CA  TYR   224      28.465  40.841  35.073  1.00  0.00           C  
ATOM   3475  HA  TYR   224      29.072  41.742  34.992  1.00  0.00           H  
ATOM   3476  CB  TYR   224      27.003  41.232  35.437  1.00  0.00           C  
ATOM   3477  HB2 TYR   224      26.387  40.363  35.208  1.00  0.00           H  
ATOM   3478  HB3 TYR   224      26.810  41.456  36.486  1.00  0.00           H  
ATOM   3479  CG  TYR   224      26.559  42.452  34.604  1.00  0.00           C  
ATOM   3480  CD1 TYR   224      25.533  42.183  33.708  1.00  0.00           C  
ATOM   3481  HD1 TYR   224      25.299  41.167  33.425  1.00  0.00           H  
ATOM   3482  CE1 TYR   224      24.962  43.279  33.013  1.00  0.00           C  
ATOM   3483  HE1 TYR   224      24.115  43.080  32.373  1.00  0.00           H  
ATOM   3484  CZ  TYR   224      25.441  44.605  33.141  1.00  0.00           C  
ATOM   3485  OH  TYR   224      24.733  45.552  32.452  1.00  0.00           O  
ATOM   3486  HH  TYR   224      23.876  45.268  32.126  1.00  0.00           H  
ATOM   3487  CE2 TYR   224      26.500  44.820  34.059  1.00  0.00           C  
ATOM   3488  HE2 TYR   224      26.884  45.827  34.135  1.00  0.00           H  
ATOM   3489  CD2 TYR   224      27.123  43.733  34.766  1.00  0.00           C  
ATOM   3490  HD2 TYR   224      27.990  43.867  35.396  1.00  0.00           H  
ATOM   3491  C   TYR   224      29.016  39.730  36.039  1.00  0.00           C  
ATOM   3492  O   TYR   224      28.898  39.990  37.239  1.00  0.00           O  
ATOM   3493  N   GLN   225      29.402  38.526  35.594  1.00  0.00           N  
ATOM   3494  H   GLN   225      29.541  38.272  34.626  1.00  0.00           H  
ATOM   3495  CA  GLN   225      29.761  37.422  36.506  1.00  0.00           C  
ATOM   3496  HA  GLN   225      28.859  37.124  37.040  1.00  0.00           H  
ATOM   3497  CB  GLN   225      30.377  36.188  35.865  1.00  0.00           C  
ATOM   3498  HB2 GLN   225      31.350  36.457  35.454  1.00  0.00           H  
ATOM   3499  HB3 GLN   225      30.664  35.455  36.619  1.00  0.00           H  
ATOM   3500  CG  GLN   225      29.449  35.486  34.866  1.00  0.00           C  
ATOM   3501  HG2 GLN   225      30.047  34.667  34.466  1.00  0.00           H  
ATOM   3502  HG3 GLN   225      28.558  35.072  35.337  1.00  0.00           H  
ATOM   3503  CD  GLN   225      29.019  36.293  33.632  1.00  0.00           C  
ATOM   3504  OE1 GLN   225      29.713  37.163  33.037  1.00  0.00           O  
ATOM   3505  NE2 GLN   225      27.827  36.106  33.131  1.00  0.00           N  
ATOM   3506 HE21 GLN   225      27.666  36.577  32.252  1.00  0.00           H  
ATOM   3507 HE22 GLN   225      27.266  35.323  33.434  1.00  0.00           H  
ATOM   3508  C   GLN   225      30.659  37.925  37.588  1.00  0.00           C  
ATOM   3509  O   GLN   225      30.414  37.615  38.776  1.00  0.00           O  
ATOM   3510  N   PRO   226      31.769  38.663  37.341  1.00  0.00           N  
ATOM   3511  CD  PRO   226      32.339  39.099  36.060  1.00  0.00           C  
ATOM   3512  HD2 PRO   226      31.762  39.877  35.559  1.00  0.00           H  
ATOM   3513  HD3 PRO   226      32.524  38.259  35.390  1.00  0.00           H  
ATOM   3514  CG  PRO   226      33.720  39.695  36.179  1.00  0.00           C  
ATOM   3515  HG2 PRO   226      33.625  40.736  35.869  1.00  0.00           H  
ATOM   3516  HG3 PRO   226      34.579  39.253  35.675  1.00  0.00           H  
ATOM   3517  CB  PRO   226      33.972  39.536  37.705  1.00  0.00           C  
ATOM   3518  HB2 PRO   226      34.179  40.560  38.016  1.00  0.00           H  
ATOM   3519  HB3 PRO   226      34.813  38.906  37.995  1.00  0.00           H  
ATOM   3520  CA  PRO   226      32.682  39.072  38.370  1.00  0.00           C  
ATOM   3521  HA  PRO   226      32.972  38.192  38.945  1.00  0.00           H  
ATOM   3522  C   PRO   226      32.097  40.070  39.333  1.00  0.00           C  
ATOM   3523  O   PRO   226      32.081  39.812  40.499  1.00  0.00           O  
ATOM   3524  N   ALA   227      31.588  41.203  38.828  1.00  0.00           N  
ATOM   3525  H   ALA   227      31.659  41.421  37.844  1.00  0.00           H  
ATOM   3526  CA  ALA   227      30.809  42.149  39.668  1.00  0.00           C  
ATOM   3527  HA  ALA   227      31.587  42.652  40.242  1.00  0.00           H  
ATOM   3528  CB  ALA   227      30.030  43.156  38.825  1.00  0.00           C  
ATOM   3529  HB1 ALA   227      29.516  42.605  38.037  1.00  0.00           H  
ATOM   3530  HB2 ALA   227      29.424  43.820  39.441  1.00  0.00           H  
ATOM   3531  HB3 ALA   227      30.761  43.825  38.371  1.00  0.00           H  
ATOM   3532  C   ALA   227      29.752  41.500  40.615  1.00  0.00           C  
ATOM   3533  O   ALA   227      29.606  41.981  41.710  1.00  0.00           O  
ATOM   3534  N   VAL   228      29.093  40.437  40.204  1.00  0.00           N  
ATOM   3535  H   VAL   228      29.384  40.018  39.333  1.00  0.00           H  
ATOM   3536  CA  VAL   228      28.142  39.714  41.101  1.00  0.00           C  
ATOM   3537  HA  VAL   228      27.427  40.465  41.438  1.00  0.00           H  
ATOM   3538  CB  VAL   228      27.390  38.661  40.227  1.00  0.00           C  
ATOM   3539  HB  VAL   228      28.011  38.027  39.594  1.00  0.00           H  
ATOM   3540  CG1 VAL   228      26.524  37.678  40.983  1.00  0.00           C  
ATOM   3541 HG11 VAL   228      25.998  37.013  40.297  1.00  0.00           H  
ATOM   3542 HG12 VAL   228      27.178  37.056  41.593  1.00  0.00           H  
ATOM   3543 HG13 VAL   228      25.706  38.121  41.551  1.00  0.00           H  
ATOM   3544  CG2 VAL   228      26.375  39.508  39.432  1.00  0.00           C  
ATOM   3545 HG21 VAL   228      26.893  40.407  39.098  1.00  0.00           H  
ATOM   3546 HG22 VAL   228      26.070  38.865  38.606  1.00  0.00           H  
ATOM   3547 HG23 VAL   228      25.492  39.848  39.973  1.00  0.00           H  
ATOM   3548  C   VAL   228      28.753  39.037  42.311  1.00  0.00           C  
ATOM   3549  O   VAL   228      28.129  39.081  43.353  1.00  0.00           O  
ATOM   3550  N   GLN   229      29.891  38.355  42.082  1.00  0.00           N  
ATOM   3551  H   GLN   229      30.307  38.442  41.166  1.00  0.00           H  
ATOM   3552  CA  GLN   229      30.768  37.662  43.003  1.00  0.00           C  
ATOM   3553  HA  GLN   229      30.096  37.157  43.697  1.00  0.00           H  
ATOM   3554  CB  GLN   229      31.841  36.828  42.392  1.00  0.00           C  
ATOM   3555  HB2 GLN   229      32.375  37.538  41.761  1.00  0.00           H  
ATOM   3556  HB3 GLN   229      32.516  36.515  43.188  1.00  0.00           H  
ATOM   3557  CG  GLN   229      31.383  35.655  41.535  1.00  0.00           C  
ATOM   3558  HG2 GLN   229      30.789  34.941  42.106  1.00  0.00           H  
ATOM   3559  HG3 GLN   229      30.752  36.148  40.796  1.00  0.00           H  
ATOM   3560  CD  GLN   229      32.520  34.970  40.827  1.00  0.00           C  
ATOM   3561  OE1 GLN   229      32.884  35.297  39.719  1.00  0.00           O  
ATOM   3562  NE2 GLN   229      32.987  33.888  41.426  1.00  0.00           N  
ATOM   3563 HE21 GLN   229      33.767  33.441  40.967  1.00  0.00           H  
ATOM   3564 HE22 GLN   229      32.755  33.671  42.385  1.00  0.00           H  
ATOM   3565  C   GLN   229      31.397  38.682  43.951  1.00  0.00           C  
ATOM   3566  O   GLN   229      31.455  38.467  45.150  1.00  0.00           O  
ATOM   3567  N   MET   230      31.704  39.848  43.387  1.00  0.00           N  
ATOM   3568  H   MET   230      31.620  39.909  42.383  1.00  0.00           H  
ATOM   3569  CA  MET   230      32.309  40.971  44.107  1.00  0.00           C  
ATOM   3570  HA  MET   230      33.197  40.689  44.672  1.00  0.00           H  
ATOM   3571  CB  MET   230      32.843  42.065  43.102  1.00  0.00           C  
ATOM   3572  HB2 MET   230      33.577  41.614  42.434  1.00  0.00           H  
ATOM   3573  HB3 MET   230      32.011  42.513  42.558  1.00  0.00           H  
ATOM   3574  CG  MET   230      33.440  43.309  43.858  1.00  0.00           C  
ATOM   3575  HG2 MET   230      32.581  43.913  44.150  1.00  0.00           H  
ATOM   3576  HG3 MET   230      34.016  42.943  44.708  1.00  0.00           H  
ATOM   3577  SD  MET   230      34.543  44.303  42.745  1.00  0.00           S  
ATOM   3578  CE  MET   230      35.119  45.590  43.883  1.00  0.00           C  
ATOM   3579  HE1 MET   230      36.141  45.341  44.168  1.00  0.00           H  
ATOM   3580  HE2 MET   230      35.097  46.562  43.391  1.00  0.00           H  
ATOM   3581  HE3 MET   230      34.419  45.630  44.718  1.00  0.00           H  
ATOM   3582  C   MET   230      31.298  41.505  45.158  1.00  0.00           C  
ATOM   3583  O   MET   230      31.587  41.407  46.330  1.00  0.00           O  
ATOM   3584  N   GLY   231      30.059  41.902  44.682  1.00  0.00           N  
ATOM   3585  H   GLY   231      29.972  41.887  43.676  1.00  0.00           H  
ATOM   3586  CA  GLY   231      28.951  42.332  45.542  1.00  0.00           C  
ATOM   3587  HA2 GLY   231      29.361  43.159  46.121  1.00  0.00           H  
ATOM   3588  HA3 GLY   231      28.017  42.630  45.067  1.00  0.00           H  
ATOM   3589  C   GLY   231      28.642  41.312  46.657  1.00  0.00           C  
ATOM   3590  O   GLY   231      28.446  41.733  47.756  1.00  0.00           O  
ATOM   3591  N   ALA   232      28.712  40.037  46.344  1.00  0.00           N  
ATOM   3592  H   ALA   232      28.940  39.789  45.391  1.00  0.00           H  
ATOM   3593  CA  ALA   232      28.436  38.930  47.313  1.00  0.00           C  
ATOM   3594  HA  ALA   232      27.570  39.063  47.962  1.00  0.00           H  
ATOM   3595  CB  ALA   232      28.203  37.661  46.529  1.00  0.00           C  
ATOM   3596  HB1 ALA   232      27.470  37.801  45.735  1.00  0.00           H  
ATOM   3597  HB2 ALA   232      29.135  37.478  45.995  1.00  0.00           H  
ATOM   3598  HB3 ALA   232      27.919  36.917  47.274  1.00  0.00           H  
ATOM   3599  C   ALA   232      29.484  38.727  48.430  1.00  0.00           C  
ATOM   3600  O   ALA   232      29.027  38.719  49.610  1.00  0.00           O  
ATOM   3601  N   ILE   233      30.765  38.621  48.136  1.00  0.00           N  
ATOM   3602  H   ILE   233      31.087  38.566  47.181  1.00  0.00           H  
ATOM   3603  CA  ILE   233      31.765  38.504  49.255  1.00  0.00           C  
ATOM   3604  HA  ILE   233      31.420  37.858  50.062  1.00  0.00           H  
ATOM   3605  CB  ILE   233      33.226  38.288  48.704  1.00  0.00           C  
ATOM   3606  HB  ILE   233      33.464  39.116  48.036  1.00  0.00           H  
ATOM   3607  CG2 ILE   233      34.393  38.075  49.732  1.00  0.00           C  
ATOM   3608 HG21 ILE   233      34.146  37.201  50.333  1.00  0.00           H  
ATOM   3609 HG22 ILE   233      35.355  37.980  49.227  1.00  0.00           H  
ATOM   3610 HG23 ILE   233      34.447  38.951  50.378  1.00  0.00           H  
ATOM   3611  CG1 ILE   233      33.224  37.059  47.806  1.00  0.00           C  
ATOM   3612 HG12 ILE   233      32.610  37.131  46.909  1.00  0.00           H  
ATOM   3613 HG13 ILE   233      34.271  36.922  47.533  1.00  0.00           H  
ATOM   3614  CD1 ILE   233      32.741  35.718  48.374  1.00  0.00           C  
ATOM   3615 HD11 ILE   233      33.501  35.325  49.050  1.00  0.00           H  
ATOM   3616 HD12 ILE   233      31.797  35.981  48.852  1.00  0.00           H  
ATOM   3617 HD13 ILE   233      32.614  35.013  47.552  1.00  0.00           H  
ATOM   3618  C   ILE   233      31.795  39.830  50.046  1.00  0.00           C  
ATOM   3619  O   ILE   233      32.052  39.736  51.224  1.00  0.00           O  
ATOM   3620  N   LEU   234      31.591  41.012  49.405  1.00  0.00           N  
ATOM   3621  H   LEU   234      31.160  40.973  48.492  1.00  0.00           H  
ATOM   3622  CA  LEU   234      31.659  42.352  49.961  1.00  0.00           C  
ATOM   3623  HA  LEU   234      32.612  42.546  50.455  1.00  0.00           H  
ATOM   3624  CB  LEU   234      31.662  43.416  48.876  1.00  0.00           C  
ATOM   3625  HB2 LEU   234      32.411  43.199  48.115  1.00  0.00           H  
ATOM   3626  HB3 LEU   234      30.764  43.286  48.271  1.00  0.00           H  
ATOM   3627  CG  LEU   234      31.755  44.903  49.266  1.00  0.00           C  
ATOM   3628  HG  LEU   234      30.981  45.077  50.013  1.00  0.00           H  
ATOM   3629  CD1 LEU   234      33.086  44.979  50.144  1.00  0.00           C  
ATOM   3630 HD11 LEU   234      33.013  44.416  51.074  1.00  0.00           H  
ATOM   3631 HD12 LEU   234      33.920  44.732  49.487  1.00  0.00           H  
ATOM   3632 HD13 LEU   234      33.102  46.042  50.384  1.00  0.00           H  
ATOM   3633  CD2 LEU   234      31.754  45.897  48.096  1.00  0.00           C  
ATOM   3634 HD21 LEU   234      32.073  46.841  48.537  1.00  0.00           H  
ATOM   3635 HD22 LEU   234      32.498  45.617  47.350  1.00  0.00           H  
ATOM   3636 HD23 LEU   234      30.767  45.948  47.636  1.00  0.00           H  
ATOM   3637  C   LEU   234      30.553  42.642  50.945  1.00  0.00           C  
ATOM   3638  O   LEU   234      30.748  43.207  52.017  1.00  0.00           O  
ATOM   3639  N   VAL   235      29.345  42.168  50.615  1.00  0.00           N  
ATOM   3640  H   VAL   235      29.286  41.779  49.685  1.00  0.00           H  
ATOM   3641  CA  VAL   235      28.265  42.323  51.595  1.00  0.00           C  
ATOM   3642  HA  VAL   235      28.529  43.306  51.984  1.00  0.00           H  
ATOM   3643  CB  VAL   235      26.807  42.258  50.963  1.00  0.00           C  
ATOM   3644  HB  VAL   235      26.711  42.889  50.079  1.00  0.00           H  
ATOM   3645  CG1 VAL   235      26.312  40.811  50.654  1.00  0.00           C  
ATOM   3646 HG11 VAL   235      27.003  40.339  49.956  1.00  0.00           H  
ATOM   3647 HG12 VAL   235      26.427  40.242  51.577  1.00  0.00           H  
ATOM   3648 HG13 VAL   235      25.278  40.831  50.310  1.00  0.00           H  
ATOM   3649  CG2 VAL   235      25.856  42.887  52.001  1.00  0.00           C  
ATOM   3650 HG21 VAL   235      24.815  42.892  51.679  1.00  0.00           H  
ATOM   3651 HG22 VAL   235      25.886  42.186  52.835  1.00  0.00           H  
ATOM   3652 HG23 VAL   235      26.221  43.781  52.507  1.00  0.00           H  
ATOM   3653  C   VAL   235      28.354  41.364  52.757  1.00  0.00           C  
ATOM   3654  O   VAL   235      28.136  41.757  53.947  1.00  0.00           O  
ATOM   3655  N   CYS   236      29.068  40.223  52.562  1.00  0.00           N  
ATOM   3656  H   CYS   236      29.280  39.948  51.614  1.00  0.00           H  
ATOM   3657  CA  CYS   236      29.464  39.313  53.707  1.00  0.00           C  
ATOM   3658  HA  CYS   236      28.592  39.150  54.340  1.00  0.00           H  
ATOM   3659  CB  CYS   236      29.885  37.949  53.209  1.00  0.00           C  
ATOM   3660  HB2 CYS   236      29.110  37.455  52.622  1.00  0.00           H  
ATOM   3661  HB3 CYS   236      30.801  37.996  52.621  1.00  0.00           H  
ATOM   3662  SG  CYS   236      30.141  36.816  54.578  1.00  0.00           S  
ATOM   3663  HG  CYS   236      31.200  37.364  55.179  1.00  0.00           H  
ATOM   3664  C   CYS   236      30.583  39.997  54.527  1.00  0.00           C  
ATOM   3665  O   CYS   236      30.510  39.955  55.772  1.00  0.00           O  
ATOM   3666  N   ALA   237      31.520  40.719  53.977  1.00  0.00           N  
ATOM   3667  H   ALA   237      31.489  40.742  52.968  1.00  0.00           H  
ATOM   3668  CA  ALA   237      32.585  41.412  54.621  1.00  0.00           C  
ATOM   3669  HA  ALA   237      33.239  40.878  55.311  1.00  0.00           H  
ATOM   3670  CB  ALA   237      33.516  41.963  53.543  1.00  0.00           C  
ATOM   3671  HB1 ALA   237      34.299  42.568  53.999  1.00  0.00           H  
ATOM   3672  HB2 ALA   237      34.024  41.129  53.058  1.00  0.00           H  
ATOM   3673  HB3 ALA   237      32.982  42.420  52.711  1.00  0.00           H  
ATOM   3674  C   ALA   237      32.010  42.571  55.447  1.00  0.00           C  
ATOM   3675  O   ALA   237      32.443  42.749  56.631  1.00  0.00           O  
ATOM   3676  N   LEU   238      30.999  43.227  54.885  1.00  0.00           N  
ATOM   3677  H   LEU   238      30.830  43.012  53.913  1.00  0.00           H  
ATOM   3678  CA  LEU   238      30.201  44.209  55.696  1.00  0.00           C  
ATOM   3679  HA  LEU   238      30.921  44.858  56.195  1.00  0.00           H  
ATOM   3680  CB  LEU   238      29.328  45.078  54.725  1.00  0.00           C  
ATOM   3681  HB2 LEU   238      30.084  45.497  54.061  1.00  0.00           H  
ATOM   3682  HB3 LEU   238      28.719  44.378  54.152  1.00  0.00           H  
ATOM   3683  CG  LEU   238      28.387  46.157  55.211  1.00  0.00           C  
ATOM   3684  HG  LEU   238      27.634  45.702  55.853  1.00  0.00           H  
ATOM   3685  CD1 LEU   238      29.164  47.200  56.027  1.00  0.00           C  
ATOM   3686 HD11 LEU   238      28.622  48.112  56.279  1.00  0.00           H  
ATOM   3687 HD12 LEU   238      29.329  46.805  57.030  1.00  0.00           H  
ATOM   3688 HD13 LEU   238      30.066  47.490  55.487  1.00  0.00           H  
ATOM   3689  CD2 LEU   238      27.630  46.800  54.011  1.00  0.00           C  
ATOM   3690 HD21 LEU   238      26.883  47.519  54.348  1.00  0.00           H  
ATOM   3691 HD22 LEU   238      28.339  47.365  53.405  1.00  0.00           H  
ATOM   3692 HD23 LEU   238      27.193  45.940  53.504  1.00  0.00           H  
ATOM   3693  C   LEU   238      29.414  43.611  56.818  1.00  0.00           C  
ATOM   3694  O   LEU   238      29.277  44.212  57.846  1.00  0.00           O  
ATOM   3695  N   GLY   239      28.935  42.420  56.681  1.00  0.00           N  
ATOM   3696  H   GLY   239      29.264  41.965  55.841  1.00  0.00           H  
ATOM   3697  CA  GLY   239      28.342  41.573  57.714  1.00  0.00           C  
ATOM   3698  HA2 GLY   239      27.381  41.956  58.058  1.00  0.00           H  
ATOM   3699  HA3 GLY   239      28.085  40.623  57.245  1.00  0.00           H  
ATOM   3700  C   GLY   239      29.254  41.278  58.886  1.00  0.00           C  
ATOM   3701  O   GLY   239      28.986  41.600  60.001  1.00  0.00           O  
ATOM   3702  N   ILE   240      30.355  40.578  58.524  1.00  0.00           N  
ATOM   3703  H   ILE   240      30.562  40.338  57.565  1.00  0.00           H  
ATOM   3704  CA  ILE   240      31.466  40.362  59.473  1.00  0.00           C  
ATOM   3705  HA  ILE   240      31.194  39.617  60.220  1.00  0.00           H  
ATOM   3706  CB  ILE   240      32.567  39.612  58.627  1.00  0.00           C  
ATOM   3707  HB  ILE   240      32.753  40.211  57.735  1.00  0.00           H  
ATOM   3708  CG2 ILE   240      33.858  39.414  59.509  1.00  0.00           C  
ATOM   3709 HG21 ILE   240      33.583  39.165  60.534  1.00  0.00           H  
ATOM   3710 HG22 ILE   240      34.515  38.669  59.060  1.00  0.00           H  
ATOM   3711 HG23 ILE   240      34.380  40.369  59.451  1.00  0.00           H  
ATOM   3712  CG1 ILE   240      32.164  38.216  58.197  1.00  0.00           C  
ATOM   3713 HG12 ILE   240      32.253  37.537  59.046  1.00  0.00           H  
ATOM   3714 HG13 ILE   240      31.118  38.155  57.893  1.00  0.00           H  
ATOM   3715  CD1 ILE   240      32.877  37.762  56.946  1.00  0.00           C  
ATOM   3716 HD11 ILE   240      32.805  36.676  57.012  1.00  0.00           H  
ATOM   3717 HD12 ILE   240      32.312  38.174  56.110  1.00  0.00           H  
ATOM   3718 HD13 ILE   240      33.888  38.138  56.795  1.00  0.00           H  
ATOM   3719  C   ILE   240      31.981  41.641  60.141  1.00  0.00           C  
ATOM   3720  O   ILE   240      32.097  41.657  61.358  1.00  0.00           O  
ATOM   3721  N   LEU   241      32.002  42.777  59.393  1.00  0.00           N  
ATOM   3722  H   LEU   241      31.849  42.701  58.398  1.00  0.00           H  
ATOM   3723  CA  LEU   241      32.364  44.085  59.987  1.00  0.00           C  
ATOM   3724  HA  LEU   241      33.329  43.812  60.413  1.00  0.00           H  
ATOM   3725  CB  LEU   241      32.661  45.171  58.911  1.00  0.00           C  
ATOM   3726  HB2 LEU   241      33.329  44.590  58.275  1.00  0.00           H  
ATOM   3727  HB3 LEU   241      31.824  45.408  58.255  1.00  0.00           H  
ATOM   3728  CG  LEU   241      33.395  46.493  59.355  1.00  0.00           C  
ATOM   3729  HG  LEU   241      32.599  47.204  59.575  1.00  0.00           H  
ATOM   3730  CD1 LEU   241      34.292  46.345  60.589  1.00  0.00           C  
ATOM   3731 HD11 LEU   241      34.558  47.318  61.002  1.00  0.00           H  
ATOM   3732 HD12 LEU   241      33.706  45.958  61.422  1.00  0.00           H  
ATOM   3733 HD13 LEU   241      35.117  45.742  60.209  1.00  0.00           H  
ATOM   3734  CD2 LEU   241      34.277  47.221  58.276  1.00  0.00           C  
ATOM   3735 HD21 LEU   241      34.820  48.007  58.799  1.00  0.00           H  
ATOM   3736 HD22 LEU   241      35.020  46.509  57.915  1.00  0.00           H  
ATOM   3737 HD23 LEU   241      33.709  47.759  57.516  1.00  0.00           H  
ATOM   3738  C   LEU   241      31.420  44.450  61.079  1.00  0.00           C  
ATOM   3739  O   LEU   241      31.797  44.570  62.256  1.00  0.00           O  
ATOM   3740  N   VAL   242      30.169  44.704  60.677  1.00  0.00           N  
ATOM   3741  H   VAL   242      29.929  44.550  59.708  1.00  0.00           H  
ATOM   3742  CA  VAL   242      29.078  45.274  61.468  1.00  0.00           C  
ATOM   3743  HA  VAL   242      29.459  46.189  61.922  1.00  0.00           H  
ATOM   3744  CB  VAL   242      27.866  45.598  60.523  1.00  0.00           C  
ATOM   3745  HB  VAL   242      27.550  44.780  59.876  1.00  0.00           H  
ATOM   3746  CG1 VAL   242      26.578  46.089  61.353  1.00  0.00           C  
ATOM   3747 HG11 VAL   242      26.214  45.277  61.983  1.00  0.00           H  
ATOM   3748 HG12 VAL   242      26.768  46.946  61.999  1.00  0.00           H  
ATOM   3749 HG13 VAL   242      25.715  46.313  60.726  1.00  0.00           H  
ATOM   3750  CG2 VAL   242      28.349  46.843  59.739  1.00  0.00           C  
ATOM   3751 HG21 VAL   242      27.561  47.240  59.099  1.00  0.00           H  
ATOM   3752 HG22 VAL   242      28.760  47.528  60.480  1.00  0.00           H  
ATOM   3753 HG23 VAL   242      29.216  46.547  59.149  1.00  0.00           H  
ATOM   3754  C   VAL   242      28.624  44.390  62.571  1.00  0.00           C  
ATOM   3755  O   VAL   242      28.094  44.902  63.604  1.00  0.00           O  
ATOM   3756  N   THR   243      28.891  43.064  62.548  1.00  0.00           N  
ATOM   3757  H   THR   243      29.191  42.768  61.630  1.00  0.00           H  
ATOM   3758  CA  THR   243      28.457  42.096  63.619  1.00  0.00           C  
ATOM   3759  HA  THR   243      27.441  42.366  63.907  1.00  0.00           H  
ATOM   3760  CB  THR   243      28.362  40.697  62.994  1.00  0.00           C  
ATOM   3761  HB  THR   243      29.370  40.431  62.675  1.00  0.00           H  
ATOM   3762  CG2 THR   243      27.991  39.620  64.030  1.00  0.00           C  
ATOM   3763 HG21 THR   243      28.136  38.608  63.655  1.00  0.00           H  
ATOM   3764 HG22 THR   243      28.606  40.040  64.826  1.00  0.00           H  
ATOM   3765 HG23 THR   243      26.941  39.720  64.309  1.00  0.00           H  
ATOM   3766  OG1 THR   243      27.409  40.612  61.931  1.00  0.00           O  
ATOM   3767  HG1 THR   243      27.693  41.051  61.125  1.00  0.00           H  
ATOM   3768  C   THR   243      29.391  42.239  64.820  1.00  0.00           C  
ATOM   3769  O   THR   243      28.910  42.094  65.945  1.00  0.00           O  
ATOM   3770  N   PHE   244      30.682  42.460  64.547  1.00  0.00           N  
ATOM   3771  H   PHE   244      30.961  42.547  63.580  1.00  0.00           H  
ATOM   3772  CA  PHE   244      31.743  42.340  65.511  1.00  0.00           C  
ATOM   3773  HA  PHE   244      31.277  42.221  66.490  1.00  0.00           H  
ATOM   3774  CB  PHE   244      32.617  41.082  65.340  1.00  0.00           C  
ATOM   3775  HB2 PHE   244      33.334  41.190  64.526  1.00  0.00           H  
ATOM   3776  HB3 PHE   244      33.294  40.864  66.166  1.00  0.00           H  
ATOM   3777  CG  PHE   244      31.893  39.740  65.167  1.00  0.00           C  
ATOM   3778  CD1 PHE   244      31.915  39.055  63.885  1.00  0.00           C  
ATOM   3779  HD1 PHE   244      32.335  39.625  63.069  1.00  0.00           H  
ATOM   3780  CE1 PHE   244      31.307  37.800  63.753  1.00  0.00           C  
ATOM   3781  HE1 PHE   244      31.314  37.252  62.822  1.00  0.00           H  
ATOM   3782  CZ  PHE   244      30.768  37.141  64.878  1.00  0.00           C  
ATOM   3783  HZ  PHE   244      30.290  36.177  64.777  1.00  0.00           H  
ATOM   3784  CE2 PHE   244      30.705  37.870  66.064  1.00  0.00           C  
ATOM   3785  HE2 PHE   244      30.225  37.440  66.931  1.00  0.00           H  
ATOM   3786  CD2 PHE   244      31.187  39.177  66.277  1.00  0.00           C  
ATOM   3787  HD2 PHE   244      31.031  39.679  67.220  1.00  0.00           H  
ATOM   3788  C   PHE   244      32.607  43.658  65.639  1.00  0.00           C  
ATOM   3789  O   PHE   244      32.563  44.397  66.644  1.00  0.00           O  
ATOM   3790  N   HID   245      33.439  43.840  64.624  1.00  0.00           N  
ATOM   3791  H   HID   245      33.269  43.410  63.726  1.00  0.00           H  
ATOM   3792  CA  HID   245      34.551  44.777  64.743  1.00  0.00           C  
ATOM   3793  HA  HID   245      35.036  44.532  65.689  1.00  0.00           H  
ATOM   3794  CB  HID   245      35.656  44.520  63.675  1.00  0.00           C  
ATOM   3795  HB2 HID   245      35.298  44.803  62.685  1.00  0.00           H  
ATOM   3796  HB3 HID   245      36.489  45.108  64.061  1.00  0.00           H  
ATOM   3797  CG  HID   245      36.072  43.087  63.729  1.00  0.00           C  
ATOM   3798  ND1 HID   245      36.927  42.436  64.627  1.00  0.00           N  
ATOM   3799  HD1 HID   245      37.322  42.889  65.438  1.00  0.00           H  
ATOM   3800  CE1 HID   245      36.645  41.142  64.474  1.00  0.00           C  
ATOM   3801  HE1 HID   245      37.024  40.422  65.184  1.00  0.00           H  
ATOM   3802  NE2 HID   245      35.952  40.873  63.356  1.00  0.00           N  
ATOM   3803  CD2 HID   245      35.597  42.102  62.895  1.00  0.00           C  
ATOM   3804  HD2 HID   245      34.943  42.251  62.048  1.00  0.00           H  
ATOM   3805  C   HID   245      34.158  46.330  64.764  1.00  0.00           C  
ATOM   3806  O   HID   245      34.714  47.040  65.634  1.00  0.00           O  
ATOM   3807  N   LEU   246      33.086  46.698  64.032  1.00  0.00           N  
ATOM   3808  H   LEU   246      32.636  45.961  63.507  1.00  0.00           H  
ATOM   3809  CA  LEU   246      32.474  48.004  64.283  1.00  0.00           C  
ATOM   3810  HA  LEU   246      33.269  48.748  64.222  1.00  0.00           H  
ATOM   3811  CB  LEU   246      31.443  48.415  63.150  1.00  0.00           C  
ATOM   3812  HB2 LEU   246      31.693  48.040  62.157  1.00  0.00           H  
ATOM   3813  HB3 LEU   246      30.515  47.899  63.395  1.00  0.00           H  
ATOM   3814  CG  LEU   246      30.977  49.927  63.239  1.00  0.00           C  
ATOM   3815  HG  LEU   246      30.830  50.076  64.309  1.00  0.00           H  
ATOM   3816  CD1 LEU   246      32.074  50.881  62.708  1.00  0.00           C  
ATOM   3817 HD11 LEU   246      31.880  51.899  63.047  1.00  0.00           H  
ATOM   3818 HD12 LEU   246      33.030  50.653  63.179  1.00  0.00           H  
ATOM   3819 HD13 LEU   246      32.124  50.950  61.621  1.00  0.00           H  
ATOM   3820  CD2 LEU   246      29.718  50.235  62.561  1.00  0.00           C  
ATOM   3821 HD21 LEU   246      28.953  49.646  63.066  1.00  0.00           H  
ATOM   3822 HD22 LEU   246      29.498  51.302  62.602  1.00  0.00           H  
ATOM   3823 HD23 LEU   246      29.719  49.813  61.556  1.00  0.00           H  
ATOM   3824  C   LEU   246      31.928  48.186  65.714  1.00  0.00           C  
ATOM   3825  O   LEU   246      32.481  49.134  66.369  1.00  0.00           O  
ATOM   3826  N   PRO   247      30.959  47.336  66.210  1.00  0.00           N  
ATOM   3827  CD  PRO   247      30.186  46.268  65.472  1.00  0.00           C  
ATOM   3828  HD2 PRO   247      30.866  45.515  65.073  1.00  0.00           H  
ATOM   3829  HD3 PRO   247      29.577  46.680  64.667  1.00  0.00           H  
ATOM   3830  CG  PRO   247      29.068  45.768  66.421  1.00  0.00           C  
ATOM   3831  HG2 PRO   247      28.800  44.720  66.290  1.00  0.00           H  
ATOM   3832  HG3 PRO   247      28.165  46.324  66.169  1.00  0.00           H  
ATOM   3833  CB  PRO   247      29.548  46.111  67.850  1.00  0.00           C  
ATOM   3834  HB2 PRO   247      30.194  45.326  68.242  1.00  0.00           H  
ATOM   3835  HB3 PRO   247      28.824  46.263  68.650  1.00  0.00           H  
ATOM   3836  CA  PRO   247      30.429  47.400  67.540  1.00  0.00           C  
ATOM   3837  HA  PRO   247      29.776  48.265  67.657  1.00  0.00           H  
ATOM   3838  C   PRO   247      31.478  47.490  68.683  1.00  0.00           C  
ATOM   3839  O   PRO   247      31.397  48.427  69.513  1.00  0.00           O  
ATOM   3840  N   LYS   248      32.576  46.702  68.741  1.00  0.00           N  
ATOM   3841  H   LYS   248      32.614  45.863  68.180  1.00  0.00           H  
ATOM   3842  CA  LYS   248      33.488  46.786  69.883  1.00  0.00           C  
ATOM   3843  HA  LYS   248      32.884  47.032  70.756  1.00  0.00           H  
ATOM   3844  CB  LYS   248      33.978  45.423  70.276  1.00  0.00           C  
ATOM   3845  HB2 LYS   248      34.881  45.220  69.700  1.00  0.00           H  
ATOM   3846  HB3 LYS   248      34.216  45.474  71.339  1.00  0.00           H  
ATOM   3847  CG  LYS   248      32.998  44.199  70.265  1.00  0.00           C  
ATOM   3848  HG2 LYS   248      32.552  44.200  69.271  1.00  0.00           H  
ATOM   3849  HG3 LYS   248      33.629  43.310  70.261  1.00  0.00           H  
ATOM   3850  CD  LYS   248      31.918  44.240  71.409  1.00  0.00           C  
ATOM   3851  HD2 LYS   248      32.488  44.443  72.315  1.00  0.00           H  
ATOM   3852  HD3 LYS   248      31.271  45.117  71.364  1.00  0.00           H  
ATOM   3853  CE  LYS   248      31.127  42.937  71.523  1.00  0.00           C  
ATOM   3854  HE2 LYS   248      30.550  42.815  72.440  1.00  0.00           H  
ATOM   3855  HE3 LYS   248      30.440  42.992  70.678  1.00  0.00           H  
ATOM   3856  NZ  LYS   248      31.990  41.738  71.413  1.00  0.00           N  
ATOM   3857  HZ1 LYS   248      31.464  40.902  71.626  1.00  0.00           H  
ATOM   3858  HZ2 LYS   248      32.517  41.590  70.565  1.00  0.00           H  
ATOM   3859  HZ3 LYS   248      32.738  41.899  72.072  1.00  0.00           H  
ATOM   3860  C   LYS   248      34.644  47.842  69.828  1.00  0.00           C  
ATOM   3861  O   LYS   248      35.017  48.418  70.864  1.00  0.00           O  
ATOM   3862  N   CYS   249      35.155  48.198  68.634  1.00  0.00           N  
ATOM   3863  H   CYS   249      34.959  47.664  67.799  1.00  0.00           H  
ATOM   3864  CA  CYS   249      36.101  49.324  68.572  1.00  0.00           C  
ATOM   3865  HA  CYS   249      36.840  49.266  69.371  1.00  0.00           H  
ATOM   3866  CB  CYS   249      36.967  49.311  67.348  1.00  0.00           C  
ATOM   3867  HB2 CYS   249      36.257  49.418  66.528  1.00  0.00           H  
ATOM   3868  HB3 CYS   249      37.639  50.168  67.388  1.00  0.00           H  
ATOM   3869  SG  CYS   249      37.898  47.729  67.320  1.00  0.00           S  
ATOM   3870  HG  CYS   249      37.852  47.559  65.995  1.00  0.00           H  
ATOM   3871  C   CYS   249      35.469  50.711  68.816  1.00  0.00           C  
ATOM   3872  O   CYS   249      36.185  51.612  69.268  1.00  0.00           O  
ATOM   3873  N   TYR   250      34.188  50.849  68.388  1.00  0.00           N  
ATOM   3874  H   TYR   250      33.771  50.087  67.872  1.00  0.00           H  
ATOM   3875  CA  TYR   250      33.558  52.165  68.736  1.00  0.00           C  
ATOM   3876  HA  TYR   250      34.193  52.967  68.360  1.00  0.00           H  
ATOM   3877  CB  TYR   250      32.193  52.371  68.044  1.00  0.00           C  
ATOM   3878  HB2 TYR   250      32.255  52.114  66.986  1.00  0.00           H  
ATOM   3879  HB3 TYR   250      31.422  51.781  68.538  1.00  0.00           H  
ATOM   3880  CG  TYR   250      31.655  53.746  68.074  1.00  0.00           C  
ATOM   3881  CD1 TYR   250      31.860  54.654  66.993  1.00  0.00           C  
ATOM   3882  HD1 TYR   250      32.490  54.319  66.183  1.00  0.00           H  
ATOM   3883  CE1 TYR   250      31.231  55.897  67.066  1.00  0.00           C  
ATOM   3884  HE1 TYR   250      31.446  56.525  66.214  1.00  0.00           H  
ATOM   3885  CZ  TYR   250      30.342  56.314  68.108  1.00  0.00           C  
ATOM   3886  OH  TYR   250      29.930  57.643  68.115  1.00  0.00           O  
ATOM   3887  HH  TYR   250      29.135  57.772  68.638  1.00  0.00           H  
ATOM   3888  CE2 TYR   250      30.085  55.411  69.079  1.00  0.00           C  
ATOM   3889  HE2 TYR   250      29.398  55.634  69.882  1.00  0.00           H  
ATOM   3890  CD2 TYR   250      30.744  54.170  69.124  1.00  0.00           C  
ATOM   3891  HD2 TYR   250      30.523  53.477  69.923  1.00  0.00           H  
ATOM   3892  C   TYR   250      33.510  52.363  70.283  1.00  0.00           C  
ATOM   3893  O   TYR   250      33.572  53.506  70.779  1.00  0.00           O  
ATOM   3894  N   VAL   251      33.307  51.288  71.097  1.00  0.00           N  
ATOM   3895  H   VAL   251      33.095  50.436  70.598  1.00  0.00           H  
ATOM   3896  CA  VAL   251      33.436  51.276  72.576  1.00  0.00           C  
ATOM   3897  HA  VAL   251      32.675  51.976  72.920  1.00  0.00           H  
ATOM   3898  CB  VAL   251      32.964  49.902  73.193  1.00  0.00           C  
ATOM   3899  HB  VAL   251      33.635  49.196  72.703  1.00  0.00           H  
ATOM   3900  CG1 VAL   251      33.118  49.823  74.638  1.00  0.00           C  
ATOM   3901 HG11 VAL   251      34.172  49.901  74.906  1.00  0.00           H  
ATOM   3902 HG12 VAL   251      32.549  50.581  75.177  1.00  0.00           H  
ATOM   3903 HG13 VAL   251      32.897  48.795  74.926  1.00  0.00           H  
ATOM   3904  CG2 VAL   251      31.533  49.474  72.749  1.00  0.00           C  
ATOM   3905 HG21 VAL   251      30.944  48.855  73.426  1.00  0.00           H  
ATOM   3906 HG22 VAL   251      30.838  50.294  72.570  1.00  0.00           H  
ATOM   3907 HG23 VAL   251      31.602  48.899  71.826  1.00  0.00           H  
ATOM   3908  C   VAL   251      34.857  51.735  73.045  1.00  0.00           C  
ATOM   3909  O   VAL   251      34.853  52.385  74.042  1.00  0.00           O  
ATOM   3910  N   LEU   252      35.952  51.559  72.302  1.00  0.00           N  
ATOM   3911  H   LEU   252      35.764  50.980  71.496  1.00  0.00           H  
ATOM   3912  CA  LEU   252      37.208  52.155  72.664  1.00  0.00           C  
ATOM   3913  HA  LEU   252      37.324  51.788  73.684  1.00  0.00           H  
ATOM   3914  CB  LEU   252      38.360  51.646  71.780  1.00  0.00           C  
ATOM   3915  HB2 LEU   252      38.200  52.063  70.785  1.00  0.00           H  
ATOM   3916  HB3 LEU   252      39.289  52.193  71.944  1.00  0.00           H  
ATOM   3917  CG  LEU   252      38.429  50.089  71.828  1.00  0.00           C  
ATOM   3918  HG  LEU   252      37.417  49.687  71.792  1.00  0.00           H  
ATOM   3919  CD1 LEU   252      39.308  49.481  70.672  1.00  0.00           C  
ATOM   3920 HD11 LEU   252      38.844  49.900  69.779  1.00  0.00           H  
ATOM   3921 HD12 LEU   252      40.312  49.885  70.798  1.00  0.00           H  
ATOM   3922 HD13 LEU   252      39.375  48.393  70.652  1.00  0.00           H  
ATOM   3923  CD2 LEU   252      39.082  49.632  73.142  1.00  0.00           C  
ATOM   3924 HD21 LEU   252      40.110  49.965  72.999  1.00  0.00           H  
ATOM   3925 HD22 LEU   252      38.605  50.055  74.026  1.00  0.00           H  
ATOM   3926 HD23 LEU   252      38.903  48.557  73.163  1.00  0.00           H  
ATOM   3927  C   LEU   252      37.257  53.706  72.717  1.00  0.00           C  
ATOM   3928  O   LEU   252      38.182  54.209  73.333  1.00  0.00           O  
ATOM   3929  N   LEU   253      36.349  54.373  72.062  1.00  0.00           N  
ATOM   3930  H   LEU   253      35.725  53.746  71.574  1.00  0.00           H  
ATOM   3931  CA  LEU   253      36.296  55.898  71.921  1.00  0.00           C  
ATOM   3932  HA  LEU   253      37.308  56.280  71.787  1.00  0.00           H  
ATOM   3933  CB  LEU   253      35.421  56.261  70.784  1.00  0.00           C  
ATOM   3934  HB2 LEU   253      34.409  55.971  71.068  1.00  0.00           H  
ATOM   3935  HB3 LEU   253      35.472  57.350  70.765  1.00  0.00           H  
ATOM   3936  CG  LEU   253      35.637  55.733  69.396  1.00  0.00           C  
ATOM   3937  HG  LEU   253      35.529  54.650  69.461  1.00  0.00           H  
ATOM   3938  CD1 LEU   253      34.639  56.276  68.326  1.00  0.00           C  
ATOM   3939 HD11 LEU   253      33.734  55.694  68.499  1.00  0.00           H  
ATOM   3940 HD12 LEU   253      34.544  57.357  68.435  1.00  0.00           H  
ATOM   3941 HD13 LEU   253      34.972  55.997  67.326  1.00  0.00           H  
ATOM   3942  CD2 LEU   253      37.016  56.159  68.948  1.00  0.00           C  
ATOM   3943 HD21 LEU   253      37.050  56.056  67.863  1.00  0.00           H  
ATOM   3944 HD22 LEU   253      37.307  57.160  69.265  1.00  0.00           H  
ATOM   3945 HD23 LEU   253      37.666  55.390  69.364  1.00  0.00           H  
ATOM   3946  C   LEU   253      35.820  56.480  73.266  1.00  0.00           C  
ATOM   3947  O   LEU   253      36.029  57.640  73.592  1.00  0.00           O  
ATOM   3948  N   TRP   254      35.207  55.679  74.088  1.00  0.00           N  
ATOM   3949  H   TRP   254      35.155  54.685  73.921  1.00  0.00           H  
ATOM   3950  CA  TRP   254      34.424  56.156  75.207  1.00  0.00           C  
ATOM   3951  HA  TRP   254      34.600  57.228  75.292  1.00  0.00           H  
ATOM   3952  CB  TRP   254      32.960  55.819  74.917  1.00  0.00           C  
ATOM   3953  HB2 TRP   254      32.913  54.733  74.842  1.00  0.00           H  
ATOM   3954  HB3 TRP   254      32.348  56.150  75.756  1.00  0.00           H  
ATOM   3955  CG  TRP   254      32.433  56.454  73.672  1.00  0.00           C  
ATOM   3956  CD1 TRP   254      31.915  55.827  72.550  1.00  0.00           C  
ATOM   3957  HD1 TRP   254      31.934  54.757  72.399  1.00  0.00           H  
ATOM   3958  NE1 TRP   254      31.280  56.686  71.748  1.00  0.00           N  
ATOM   3959  HE1 TRP   254      30.804  56.411  70.900  1.00  0.00           H  
ATOM   3960  CE2 TRP   254      31.368  57.972  72.240  1.00  0.00           C  
ATOM   3961  CZ2 TRP   254      30.825  59.160  71.696  1.00  0.00           C  
ATOM   3962  HZ2 TRP   254      30.592  59.108  70.643  1.00  0.00           H  
ATOM   3963  CH2 TRP   254      30.818  60.313  72.453  1.00  0.00           C  
ATOM   3964  HH2 TRP   254      30.349  61.194  72.040  1.00  0.00           H  
ATOM   3965  CZ3 TRP   254      31.307  60.267  73.735  1.00  0.00           C  
ATOM   3966  HZ3 TRP   254      31.349  61.091  74.433  1.00  0.00           H  
ATOM   3967  CE3 TRP   254      31.926  59.090  74.281  1.00  0.00           C  
ATOM   3968  HE3 TRP   254      32.202  59.082  75.325  1.00  0.00           H  
ATOM   3969  CD2 TRP   254      31.951  57.876  73.497  1.00  0.00           C  
ATOM   3970  C   TRP   254      34.728  55.509  76.537  1.00  0.00           C  
ATOM   3971  O   TRP   254      34.728  56.272  77.519  1.00  0.00           O  
ATOM   3972  N   LEU   255      34.923  54.199  76.547  1.00  0.00           N  
ATOM   3973  H   LEU   255      34.766  53.762  75.650  1.00  0.00           H  
ATOM   3974  CA  LEU   255      35.080  53.307  77.709  1.00  0.00           C  
ATOM   3975  HA  LEU   255      34.177  53.350  78.319  1.00  0.00           H  
ATOM   3976  CB  LEU   255      35.129  51.796  77.302  1.00  0.00           C  
ATOM   3977  HB2 LEU   255      34.288  51.514  76.669  1.00  0.00           H  
ATOM   3978  HB3 LEU   255      36.049  51.512  76.791  1.00  0.00           H  
ATOM   3979  CG  LEU   255      35.302  50.819  78.616  1.00  0.00           C  
ATOM   3980  HG  LEU   255      36.039  51.215  79.315  1.00  0.00           H  
ATOM   3981  CD1 LEU   255      34.030  50.460  79.308  1.00  0.00           C  
ATOM   3982 HD11 LEU   255      34.342  49.781  80.102  1.00  0.00           H  
ATOM   3983 HD12 LEU   255      33.617  51.333  79.813  1.00  0.00           H  
ATOM   3984 HD13 LEU   255      33.291  49.999  78.653  1.00  0.00           H  
ATOM   3985  CD2 LEU   255      35.906  49.426  78.272  1.00  0.00           C  
ATOM   3986 HD21 LEU   255      35.934  48.740  79.119  1.00  0.00           H  
ATOM   3987 HD22 LEU   255      35.210  48.923  77.600  1.00  0.00           H  
ATOM   3988 HD23 LEU   255      36.920  49.525  77.886  1.00  0.00           H  
ATOM   3989  C   LEU   255      36.413  53.677  78.414  1.00  0.00           C  
ATOM   3990  O   LEU   255      37.535  53.667  77.849  1.00  0.00           O  
ATOM   3991  N   PRO   256      36.280  54.033  79.696  1.00  0.00           N  
ATOM   3992  CD  PRO   256      35.114  54.260  80.439  1.00  0.00           C  
ATOM   3993  HD2 PRO   256      34.653  53.277  80.540  1.00  0.00           H  
ATOM   3994  HD3 PRO   256      34.469  54.923  79.862  1.00  0.00           H  
ATOM   3995  CG  PRO   256      35.409  54.761  81.787  1.00  0.00           C  
ATOM   3996  HG2 PRO   256      35.455  54.080  82.638  1.00  0.00           H  
ATOM   3997  HG3 PRO   256      34.811  55.651  81.981  1.00  0.00           H  
ATOM   3998  CB  PRO   256      36.883  55.315  81.527  1.00  0.00           C  
ATOM   3999  HB2 PRO   256      37.521  55.355  82.410  1.00  0.00           H  
ATOM   4000  HB3 PRO   256      36.867  56.312  81.087  1.00  0.00           H  
ATOM   4001  CA  PRO   256      37.428  54.249  80.626  1.00  0.00           C  
ATOM   4002  HA  PRO   256      38.331  54.554  80.097  1.00  0.00           H  
ATOM   4003  C   PRO   256      37.751  52.929  81.370  1.00  0.00           C  
ATOM   4004  O   PRO   256      37.049  51.990  81.349  1.00  0.00           O  
ATOM   4005  N   LYS   257      38.952  52.793  81.853  1.00  0.00           N  
ATOM   4006  H   LYS   257      39.596  53.566  81.768  1.00  0.00           H  
ATOM   4007  CA  LYS   257      39.508  51.748  82.754  1.00  0.00           C  
ATOM   4008  HA  LYS   257      39.173  50.759  82.440  1.00  0.00           H  
ATOM   4009  CB  LYS   257      40.992  51.829  82.682  1.00  0.00           C  
ATOM   4010  HB2 LYS   257      41.164  52.827  83.085  1.00  0.00           H  
ATOM   4011  HB3 LYS   257      41.441  51.082  83.336  1.00  0.00           H  
ATOM   4012  CG  LYS   257      41.624  51.659  81.323  1.00  0.00           C  
ATOM   4013  HG2 LYS   257      41.315  50.713  80.878  1.00  0.00           H  
ATOM   4014  HG3 LYS   257      41.291  52.477  80.685  1.00  0.00           H  
ATOM   4015  CD  LYS   257      43.120  51.802  81.406  1.00  0.00           C  
ATOM   4016  HD2 LYS   257      43.141  52.885  81.527  1.00  0.00           H  
ATOM   4017  HD3 LYS   257      43.513  51.245  82.256  1.00  0.00           H  
ATOM   4018  CE  LYS   257      43.748  51.250  80.086  1.00  0.00           C  
ATOM   4019  HE2 LYS   257      43.497  50.208  79.887  1.00  0.00           H  
ATOM   4020  HE3 LYS   257      43.355  51.932  79.332  1.00  0.00           H  
ATOM   4021  NZ  LYS   257      45.224  51.389  80.099  1.00  0.00           N  
ATOM   4022  HZ1 LYS   257      45.668  51.362  79.192  1.00  0.00           H  
ATOM   4023  HZ2 LYS   257      45.519  52.229  80.575  1.00  0.00           H  
ATOM   4024  HZ3 LYS   257      45.604  50.553  80.520  1.00  0.00           H  
ATOM   4025  C   LYS   257      39.126  51.846  84.233  1.00  0.00           C  
ATOM   4026  O   LYS   257      38.696  50.857  84.887  1.00  0.00           O  
ATOM   4027  OXT LYS   257      39.127  52.953  84.764  1.00  0.00           O  
TER    4028      LYS   257 
ATOM   4028  O3  UNK   258      32.382  32.194  27.155  1.00  0.00           O  
ATOM   4029  H38 UNK   258      31.791  32.194  26.382  1.00  0.00           H  
ATOM   4030  C26 UNK   258      33.092  30.951  27.195  1.00  0.00           C  
ATOM   4031  H36 UNK   258      33.366  30.611  26.189  1.00  0.00           H  
ATOM   4032  H37 UNK   258      34.058  31.129  27.684  1.00  0.00           H  
ATOM   4033  C24 UNK   258      32.337  29.893  28.000  1.00  0.00           C  
ATOM   4034  C25 UNK   258      30.908  29.733  27.544  1.00  0.00           C  
ATOM   4035  H33 UNK   258      30.419  30.708  27.426  1.00  0.00           H  
ATOM   4036  H34 UNK   258      30.388  29.244  28.376  1.00  0.00           H  
ATOM   4037  H35 UNK   258      30.885  29.257  26.555  1.00  0.00           H  
ATOM   4038  C19 UNK   258      33.211  28.573  27.876  1.00  0.00           C  
ATOM   4039  H5  UNK   258      34.237  28.951  27.959  1.00  0.00           H  
ATOM   4040  C18 UNK   258      33.136  27.817  26.491  1.00  0.00           C  
ATOM   4041  H27 UNK   258      32.223  27.242  26.294  1.00  0.00           H  
ATOM   4042  H28 UNK   258      33.204  28.572  25.698  1.00  0.00           H  
ATOM   4043  C17 UNK   258      34.456  26.992  26.340  1.00  0.00           C  
ATOM   4044  H25 UNK   258      34.535  26.605  25.316  1.00  0.00           H  
ATOM   4045  H26 UNK   258      35.281  27.714  26.365  1.00  0.00           H  
ATOM   4046  C16 UNK   258      34.709  25.906  27.447  1.00  0.00           C  
ATOM   4047  C34 UNK   258      33.697  24.690  27.190  1.00  0.00           C  
ATOM   4048  H45 UNK   258      33.267  24.355  28.142  1.00  0.00           H  
ATOM   4049  H46 UNK   258      34.182  23.820  26.730  1.00  0.00           H  
ATOM   4050  H47 UNK   258      32.852  24.860  26.511  1.00  0.00           H  
ATOM   4051  C11 UNK   258      36.203  25.382  27.352  1.00  0.00           C  
ATOM   4052  C40 UNK   258      37.299  26.556  27.736  1.00  0.00           C  
ATOM   4053  H56 UNK   258      37.060  27.579  27.421  1.00  0.00           H  
ATOM   4054  H57 UNK   258      38.263  26.262  27.303  1.00  0.00           H  
ATOM   4055  H58 UNK   258      37.523  26.569  28.810  1.00  0.00           H  
ATOM   4056  C10 UNK   258      36.669  25.009  25.897  1.00  0.00           C  
ATOM   4057  H20 UNK   258      35.793  24.511  25.463  1.00  0.00           H  
ATOM   4058  H21 UNK   258      36.928  25.956  25.408  1.00  0.00           H  
ATOM   4059  C9  UNK   258      37.834  24.045  25.691  1.00  0.00           C  
ATOM   4060  H3  UNK   258      38.739  24.604  25.956  1.00  0.00           H  
ATOM   4061  O11 UNK   258      37.652  23.686  24.374  1.00  0.00           O  
ATOM   4062  H59 UNK   258      36.746  23.959  24.150  1.00  0.00           H  
ATOM   4063  C8  UNK   258      37.717  22.794  26.661  1.00  0.00           C  
ATOM   4064  C41 UNK   258      36.512  21.853  26.129  1.00  0.00           C  
ATOM   4065  O12 UNK   258      36.446  20.689  26.905  1.00  0.00           O  
ATOM   4066  C42 UNK   258      35.514  19.850  26.545  1.00  0.00           C  
ATOM   4067  O13 UNK   258      34.792  19.993  25.622  1.00  0.00           O  
ATOM   4068  C43 UNK   258      35.439  18.694  27.562  1.00  0.00           C  
ATOM   4069  H62 UNK   258      36.439  18.582  27.998  1.00  0.00           H  
ATOM   4070  H63 UNK   258      35.220  17.794  26.974  1.00  0.00           H  
ATOM   4071  H64 UNK   258      34.644  18.891  28.292  1.00  0.00           H  
ATOM   4072  H60 UNK   258      36.568  21.552  25.076  1.00  0.00           H  
ATOM   4073  H61 UNK   258      35.581  22.416  26.265  1.00  0.00           H  
ATOM   4074  C7  UNK   258      39.076  21.913  26.450  1.00  0.00           C  
ATOM   4075  H2  UNK   258      38.788  20.949  26.888  1.00  0.00           H  
ATOM   4076  O14 UNK   258      39.490  21.796  25.173  1.00  0.00           O  
ATOM   4077  H65 UNK   258      39.038  22.536  24.732  1.00  0.00           H  
ATOM   4078  C6  UNK   258      40.180  22.556  27.242  1.00  0.00           C  
ATOM   4079  O2  UNK   258      41.471  21.905  26.926  1.00  0.00           O  
ATOM   4080  C5  UNK   258      41.791  20.525  27.122  1.00  0.00           C  
ATOM   4081  C3  UNK   258      43.154  20.264  26.588  1.00  0.00           C  
ATOM   4082  C2  UNK   258      43.889  21.252  26.106  1.00  0.00           C  
ATOM   4083  C1  UNK   258      45.255  21.109  25.439  1.00  0.00           C  
ATOM   4084  H13 UNK   258      45.824  20.629  26.245  1.00  0.00           H  
ATOM   4085  H14 UNK   258      45.778  22.029  25.151  1.00  0.00           H  
ATOM   4086  H15 UNK   258      45.330  20.423  24.586  1.00  0.00           H  
ATOM   4087  H16 UNK   258      43.516  22.272  26.168  1.00  0.00           H  
ATOM   4088  C4  UNK   258      43.650  18.820  26.390  1.00  0.00           C  
ATOM   4089  H17 UNK   258      44.377  18.493  27.143  1.00  0.00           H  
ATOM   4090  H18 UNK   258      44.203  18.640  25.460  1.00  0.00           H  
ATOM   4091  H19 UNK   258      42.943  17.985  26.460  1.00  0.00           H  
ATOM   4092  O1  UNK   258      41.040  19.628  27.508  1.00  0.00           O  
ATOM   4093  H1  UNK   258      40.164  23.605  26.922  1.00  0.00           H  
ATOM   4094  C37 UNK   258      39.994  22.627  28.805  1.00  0.00           C  
ATOM   4095  C38 UNK   258      39.574  21.309  29.560  1.00  0.00           C  
ATOM   4096  H50 UNK   258      40.317  20.517  29.716  1.00  0.00           H  
ATOM   4097  H51 UNK   258      38.736  20.858  29.015  1.00  0.00           H  
ATOM   4098  H52 UNK   258      39.163  21.620  30.528  1.00  0.00           H  
ATOM   4099  C39 UNK   258      41.308  23.112  29.387  1.00  0.00           C  
ATOM   4100  H53 UNK   258      41.252  23.317  30.463  1.00  0.00           H  
ATOM   4101  H54 UNK   258      41.637  23.989  28.816  1.00  0.00           H  
ATOM   4102  H55 UNK   258      42.069  22.328  29.296  1.00  0.00           H  
ATOM   4103  C36 UNK   258      38.831  23.702  28.905  1.00  0.00           C  
ATOM   4104  H48 UNK   258      38.720  23.905  29.977  1.00  0.00           H  
ATOM   4105  H49 UNK   258      39.161  24.620  28.403  1.00  0.00           H  
ATOM   4106  C35 UNK   258      37.509  23.189  28.188  1.00  0.00           C  
ATOM   4107  H12 UNK   258      37.155  22.390  28.852  1.00  0.00           H  
ATOM   4108  C12 UNK   258      36.427  24.234  28.408  1.00  0.00           C  
ATOM   4109  C13 UNK   258      35.758  24.331  29.545  1.00  0.00           C  
ATOM   4110  H22 UNK   258      35.902  23.640  30.372  1.00  0.00           H  
ATOM   4111  C14 UNK   258      34.739  25.411  29.952  1.00  0.00           C  
ATOM   4112  H23 UNK   258      35.046  25.944  30.860  1.00  0.00           H  
ATOM   4113  H24 UNK   258      33.807  24.915  30.247  1.00  0.00           H  
ATOM   4114  C15 UNK   258      34.450  26.506  28.809  1.00  0.00           C  
ATOM   4115  H4  UNK   258      35.249  27.248  28.924  1.00  0.00           H  
ATOM   4116  C20 UNK   258      33.243  27.490  29.030  1.00  0.00           C  
ATOM   4117  C33 UNK   258      31.842  26.692  29.041  1.00  0.00           C  
ATOM   4118  H42 UNK   258      31.104  27.427  29.386  1.00  0.00           H  
ATOM   4119  H43 UNK   258      31.752  25.826  29.709  1.00  0.00           H  
ATOM   4120  H44 UNK   258      31.460  26.443  28.043  1.00  0.00           H  
ATOM   4121  C21 UNK   258      33.343  28.197  30.427  1.00  0.00           C  
ATOM   4122  H29 UNK   258      34.335  28.630  30.601  1.00  0.00           H  
ATOM   4123  H30 UNK   258      33.253  27.484  31.256  1.00  0.00           H  
ATOM   4124  C22 UNK   258      32.398  29.438  30.659  1.00  0.00           C  
ATOM   4125  H31 UNK   258      32.646  29.962  31.591  1.00  0.00           H  
ATOM   4126  H32 UNK   258      31.385  29.055  30.834  1.00  0.00           H  
ATOM   4127  C23 UNK   258      32.464  30.451  29.482  1.00  0.00           C  
ATOM   4128  H6  UNK   258      33.474  30.866  29.593  1.00  0.00           H  
ATOM   4129  O4  UNK   258      31.387  31.462  29.758  1.00  0.00           O  
ATOM   4130  C27 UNK   258      31.961  32.758  30.190  1.00  0.00           C  
ATOM   4131  H7  UNK   258      32.828  32.988  29.560  1.00  0.00           H  
ATOM   4132  O5  UNK   258      32.220  32.858  31.556  1.00  0.00           O  
ATOM   4133  C28 UNK   258      30.885  33.808  29.809  1.00  0.00           C  
ATOM   4134  H8  UNK   258      29.954  33.629  30.362  1.00  0.00           H  
ATOM   4135  O10 UNK   258      30.589  33.764  28.394  1.00  0.00           O  
ATOM   4136  H41 UNK   258      31.058  32.975  28.071  1.00  0.00           H  
ATOM   4137  C29 UNK   258      31.427  35.213  30.321  1.00  0.00           C  
ATOM   4138  H9  UNK   258      32.101  35.479  29.497  1.00  0.00           H  
ATOM   4139  O9  UNK   258      30.526  36.264  30.345  1.00  0.00           O  
ATOM   4140  H40 UNK   258      30.697  36.638  31.227  1.00  0.00           H  
ATOM   4141  C30 UNK   258      32.126  35.217  31.693  1.00  0.00           C  
ATOM   4142  H10 UNK   258      31.402  35.028  32.495  1.00  0.00           H  
ATOM   4143  O8  UNK   258      32.728  36.491  31.886  1.00  0.00           O  
ATOM   4144  H39 UNK   258      33.454  36.753  31.294  1.00  0.00           H  
ATOM   4145  C31 UNK   258      32.983  33.956  31.957  1.00  0.00           C  
ATOM   4146  H11 UNK   258      33.814  34.071  31.249  1.00  0.00           H  
ATOM   4147  C32 UNK   258      33.535  33.915  33.379  1.00  0.00           C  
ATOM   4148  O7  UNK   258      34.675  34.251  33.659  1.00  0.00           O  
ATOM   4149  O6  UNK   258      32.863  33.280  34.225  1.00  0.00           O  
TER    4150      UNK   258 
ATOM   4150 C116  PA   259       8.137  45.984  58.081  1.00  0.00           C  
ATOM   4151 H16R  PA   259       7.617  45.949  57.121  1.00  0.00           H  
ATOM   4152 H16S  PA   259       7.451  46.575  58.692  1.00  0.00           H  
ATOM   4153 H16T  PA   259       8.232  45.014  58.573  1.00  0.00           H  
ATOM   4154 C115  PA   259       9.462  46.651  57.997  1.00  0.00           C  
ATOM   4155 H15R  PA   259      10.043  45.931  57.416  1.00  0.00           H  
ATOM   4156 H15S  PA   259       9.189  47.599  57.530  1.00  0.00           H  
ATOM   4157 C114  PA   259      10.260  46.981  59.333  1.00  0.00           C  
ATOM   4158 H14R  PA   259      11.216  47.361  58.967  1.00  0.00           H  
ATOM   4159 H14S  PA   259       9.824  47.823  59.875  1.00  0.00           H  
ATOM   4160 C113  PA   259      10.438  45.776  60.210  1.00  0.00           C  
ATOM   4161 H13R  PA   259       9.484  45.550  60.691  1.00  0.00           H  
ATOM   4162 H13S  PA   259      10.679  44.891  59.616  1.00  0.00           H  
ATOM   4163 C112  PA   259      11.602  46.095  61.208  1.00  0.00           C  
ATOM   4164 H12R  PA   259      12.534  46.324  60.686  1.00  0.00           H  
ATOM   4165 H12S  PA   259      11.366  47.034  61.714  1.00  0.00           H  
ATOM   4166 C111  PA   259      11.699  45.010  62.286  1.00  0.00           C  
ATOM   4167 H11R  PA   259      10.752  44.924  62.822  1.00  0.00           H  
ATOM   4168 H11S  PA   259      11.800  44.033  61.809  1.00  0.00           H  
ATOM   4169 C110  PA   259      12.842  45.234  63.244  1.00  0.00           C  
ATOM   4170 H10R  PA   259      13.809  45.259  62.737  1.00  0.00           H  
ATOM   4171 H10S  PA   259      12.781  46.209  63.731  1.00  0.00           H  
ATOM   4172  C19  PA   259      12.953  44.303  64.441  1.00  0.00           C  
ATOM   4173  H9R  PA   259      13.772  44.590  65.104  1.00  0.00           H  
ATOM   4174  H9S  PA   259      12.321  44.666  65.254  1.00  0.00           H  
ATOM   4175  C18  PA   259      12.880  42.773  64.275  1.00  0.00           C  
ATOM   4176  H8R  PA   259      12.789  42.203  65.202  1.00  0.00           H  
ATOM   4177  H8S  PA   259      12.010  42.594  63.641  1.00  0.00           H  
ATOM   4178  C17  PA   259      14.097  42.163  63.591  1.00  0.00           C  
ATOM   4179  H7R  PA   259      14.293  42.543  62.586  1.00  0.00           H  
ATOM   4180  H7S  PA   259      15.031  42.305  64.140  1.00  0.00           H  
ATOM   4181  C16  PA   259      13.927  40.676  63.370  1.00  0.00           C  
ATOM   4182  H6R  PA   259      13.088  40.449  62.710  1.00  0.00           H  
ATOM   4183  H6S  PA   259      14.889  40.341  62.976  1.00  0.00           H  
ATOM   4184  C15  PA   259      13.781  39.903  64.756  1.00  0.00           C  
ATOM   4185  H5R  PA   259      14.613  40.058  65.446  1.00  0.00           H  
ATOM   4186  H5S  PA   259      12.944  40.303  65.333  1.00  0.00           H  
ATOM   4187  C14  PA   259      13.552  38.346  64.523  1.00  0.00           C  
ATOM   4188  H4R  PA   259      12.682  38.225  63.875  1.00  0.00           H  
ATOM   4189  H4S  PA   259      14.392  37.957  63.944  1.00  0.00           H  
ATOM   4190  C13  PA   259      13.527  37.395  65.668  1.00  0.00           C  
ATOM   4191  H3R  PA   259      13.593  38.028  66.555  1.00  0.00           H  
ATOM   4192  H3S  PA   259      12.537  36.954  65.535  1.00  0.00           H  
ATOM   4193  C12  PA   259      14.603  36.252  65.706  1.00  0.00           C  
ATOM   4194  H2R  PA   259      14.351  35.645  66.578  1.00  0.00           H  
ATOM   4195  H2S  PA   259      14.591  35.700  64.764  1.00  0.00           H  
ATOM   4196  C11  PC   260      15.852  36.953  66.084  1.00  0.00           C  
ATOM   4197  O12  PC   260      16.797  36.931  65.373  1.00  0.00           O  
ATOM   4198  O11  PC   260      15.724  37.699  67.263  1.00  0.00           O  
ATOM   4199  C1   PC   260      16.907  38.071  68.004  1.00  0.00           C  
ATOM   4200  HR   PC   260      17.608  38.483  67.274  1.00  0.00           H  
ATOM   4201  HS   PC   260      16.705  38.943  68.631  1.00  0.00           H  
ATOM   4202  C2   PC   260      17.446  36.920  68.847  1.00  0.00           C  
ATOM   4203  HX   PC   260      16.626  36.307  69.229  1.00  0.00           H  
ATOM   4204  C3   PC   260      18.218  37.220  70.168  1.00  0.00           C  
ATOM   4205  HA   PC   260      17.578  37.396  71.036  1.00  0.00           H  
ATOM   4206  HB   PC   260      18.824  36.373  70.499  1.00  0.00           H  
ATOM   4207  O31  PC   260      18.949  38.467  69.979  1.00  0.00           O  
ATOM   4208  P31  PC   260      19.928  38.924  71.155  1.00  0.00           P  
ATOM   4209  O32  PC   260      19.031  38.890  72.449  1.00  0.00           O  
ATOM   4210  C31  PC   260      19.511  39.582  73.556  1.00  0.00           C  
ATOM   4211  H1A  PC   260      20.455  39.086  73.795  1.00  0.00           H  
ATOM   4212  H1B  PC   260      19.608  40.667  73.465  1.00  0.00           H  
ATOM   4213  C32  PC   260      18.571  39.311  74.770  1.00  0.00           C  
ATOM   4214  H2A  PC   260      18.417  38.266  75.042  1.00  0.00           H  
ATOM   4215  H2B  PC   260      19.117  39.766  75.598  1.00  0.00           H  
ATOM   4216  N31  PC   260      17.183  39.958  74.775  1.00  0.00           N  
ATOM   4217  C33  PC   260      16.530  39.526  76.042  1.00  0.00           C  
ATOM   4218  H3A  PC   260      17.277  39.788  76.793  1.00  0.00           H  
ATOM   4219  H3B  PC   260      15.640  40.134  76.209  1.00  0.00           H  
ATOM   4220  H3C  PC   260      16.398  38.448  75.931  1.00  0.00           H  
ATOM   4221  C34  PC   260      17.125  41.497  74.691  1.00  0.00           C  
ATOM   4222  H4A  PC   260      17.631  41.881  73.803  1.00  0.00           H  
ATOM   4223  H4B  PC   260      16.065  41.748  74.637  1.00  0.00           H  
ATOM   4224  H4C  PC   260      17.677  41.922  75.530  1.00  0.00           H  
ATOM   4225  C35  PC   260      16.349  39.496  73.621  1.00  0.00           C  
ATOM   4226  H5A  PC   260      16.838  39.916  72.742  1.00  0.00           H  
ATOM   4227  H5B  PC   260      15.314  39.814  73.757  1.00  0.00           H  
ATOM   4228  H5C  PC   260      16.354  38.406  73.671  1.00  0.00           H  
ATOM   4229  O33  PC   260      21.039  37.912  71.354  1.00  0.00           O  
ATOM   4230  O34  PC   260      20.325  40.299  70.897  1.00  0.00           O  
ATOM   4231  O21  PC   260      18.250  36.134  67.946  1.00  0.00           O  
ATOM   4232  C21  PC   260      18.565  34.850  68.314  1.00  0.00           C  
ATOM   4233  O22  PC   260      18.179  34.232  69.301  1.00  0.00           O  
ATOM   4234  C12  OL   261      19.486  34.157  67.320  1.00  0.00           C  
ATOM   4235  H2R  OL   261      19.936  33.276  67.781  1.00  0.00           H  
ATOM   4236  H2S  OL   261      20.243  34.856  66.958  1.00  0.00           H  
ATOM   4237  C13  OL   261      18.627  33.807  66.182  1.00  0.00           C  
ATOM   4238  H3R  OL   261      18.248  34.694  65.669  1.00  0.00           H  
ATOM   4239  H3S  OL   261      17.855  33.132  66.556  1.00  0.00           H  
ATOM   4240  C14  OL   261      19.446  32.915  65.189  1.00  0.00           C  
ATOM   4241  H4R  OL   261      19.944  32.078  65.682  1.00  0.00           H  
ATOM   4242  H4S  OL   261      20.268  33.438  64.695  1.00  0.00           H  
ATOM   4243  C15  OL   261      18.663  32.162  64.046  1.00  0.00           C  
ATOM   4244  H5R  OL   261      17.833  31.682  64.569  1.00  0.00           H  
ATOM   4245  H5S  OL   261      19.261  31.434  63.495  1.00  0.00           H  
ATOM   4246  C16  OL   261      18.099  33.192  63.000  1.00  0.00           C  
ATOM   4247  H6R  OL   261      18.913  33.587  62.389  1.00  0.00           H  
ATOM   4248  H6S  OL   261      17.700  34.007  63.607  1.00  0.00           H  
ATOM   4249  C17  OL   261      16.947  32.547  62.184  1.00  0.00           C  
ATOM   4250  H7R  OL   261      16.712  33.234  61.369  1.00  0.00           H  
ATOM   4251  H7S  OL   261      16.033  32.465  62.777  1.00  0.00           H  
ATOM   4252  C18  OL   261      17.124  31.188  61.571  1.00  0.00           C  
ATOM   4253  H8R  OL   261      17.487  30.411  62.246  1.00  0.00           H  
ATOM   4254  H8S  OL   261      17.955  31.293  60.870  1.00  0.00           H  
ATOM   4255  C19  OL   261      15.876  30.687  60.962  1.00  0.00           C  
ATOM   4256  H9R  OL   261      14.985  30.708  61.584  1.00  0.00           H  
ATOM   4257 C110  OL   261      15.657  30.277  59.710  1.00  0.00           C  
ATOM   4258 H10R  OL   261      14.719  29.825  59.401  1.00  0.00           H  
ATOM   4259 C111  OL   261      16.718  30.224  58.604  1.00  0.00           C  
ATOM   4260 H11R  OL   261      17.330  29.327  58.719  1.00  0.00           H  
ATOM   4261 H11S  OL   261      17.473  30.993  58.780  1.00  0.00           H  
ATOM   4262 C112  OL   261      16.156  30.375  57.175  1.00  0.00           C  
ATOM   4263 H12R  OL   261      15.633  31.333  57.148  1.00  0.00           H  
ATOM   4264 H12S  OL   261      15.421  29.644  56.833  1.00  0.00           H  
ATOM   4265 C113  OL   261      17.256  30.412  56.095  1.00  0.00           C  
ATOM   4266 H13R  OL   261      17.977  31.103  56.535  1.00  0.00           H  
ATOM   4267 H13S  OL   261      16.968  30.893  55.158  1.00  0.00           H  
ATOM   4268 C114  OL   261      17.757  29.052  55.604  1.00  0.00           C  
ATOM   4269 H14R  OL   261      16.930  28.382  55.359  1.00  0.00           H  
ATOM   4270 H14S  OL   261      18.208  28.571  56.474  1.00  0.00           H  
ATOM   4271 C115  OL   261      18.740  29.034  54.481  1.00  0.00           C  
ATOM   4272 H15R  OL   261      19.517  29.767  54.709  1.00  0.00           H  
ATOM   4273 H15S  OL   261      18.235  29.370  53.573  1.00  0.00           H  
ATOM   4274 C116  OL   261      19.538  27.668  54.305  1.00  0.00           C  
ATOM   4275 H16R  OL   261      18.978  26.946  53.708  1.00  0.00           H  
ATOM   4276 H16S  OL   261      19.810  27.206  55.257  1.00  0.00           H  
ATOM   4277 C117  OL   261      20.811  27.772  53.478  1.00  0.00           C  
ATOM   4278 H17R  OL   261      21.642  27.815  54.186  1.00  0.00           H  
ATOM   4279 H17S  OL   261      20.805  28.697  52.898  1.00  0.00           H  
ATOM   4280 C118  OL   261      20.885  26.616  52.451  1.00  0.00           C  
ATOM   4281 H18R  OL   261      21.589  26.838  51.645  1.00  0.00           H  
ATOM   4282 H18S  OL   261      19.931  26.533  51.926  1.00  0.00           H  
ATOM   4283 H18T  OL   261      21.259  25.665  52.836  1.00  0.00           H  
TER    4284       OL   261 
ATOM   4284 C116  PA   262      30.107  14.734  51.676  1.00  0.00           C  
ATOM   4285 H16R  PA   262      29.071  15.031  51.856  1.00  0.00           H  
ATOM   4286 H16S  PA   262      29.887  13.668  51.593  1.00  0.00           H  
ATOM   4287 H16T  PA   262      30.500  15.054  50.709  1.00  0.00           H  
ATOM   4288 C115  PA   262      31.060  15.196  52.728  1.00  0.00           C  
ATOM   4289 H15R  PA   262      30.686  15.070  53.746  1.00  0.00           H  
ATOM   4290 H15S  PA   262      32.028  14.692  52.735  1.00  0.00           H  
ATOM   4291 C114  PA   262      31.403  16.650  52.427  1.00  0.00           C  
ATOM   4292 H14R  PA   262      31.647  16.769  51.369  1.00  0.00           H  
ATOM   4293 H14S  PA   262      30.489  17.192  52.676  1.00  0.00           H  
ATOM   4294 C113  PA   262      32.516  17.271  53.309  1.00  0.00           C  
ATOM   4295 H13R  PA   262      33.444  16.837  52.931  1.00  0.00           H  
ATOM   4296 H13S  PA   262      32.456  18.317  53.002  1.00  0.00           H  
ATOM   4297 C112  PA   262      32.321  17.182  54.846  1.00  0.00           C  
ATOM   4298 H12R  PA   262      33.109  17.916  55.028  1.00  0.00           H  
ATOM   4299 H12S  PA   262      31.442  17.671  55.272  1.00  0.00           H  
ATOM   4300 C111  PA   262      32.762  15.871  55.477  1.00  0.00           C  
ATOM   4301 H11R  PA   262      31.932  15.240  55.801  1.00  0.00           H  
ATOM   4302 H11S  PA   262      33.323  15.229  54.794  1.00  0.00           H  
ATOM   4303 C110  PA   262      33.608  16.148  56.658  1.00  0.00           C  
ATOM   4304 H10R  PA   262      34.287  16.976  56.442  1.00  0.00           H  
ATOM   4305 H10S  PA   262      32.911  16.555  57.393  1.00  0.00           H  
ATOM   4306  C19  PA   262      34.298  14.904  57.351  1.00  0.00           C  
ATOM   4307  H9R  PA   262      33.536  14.131  57.472  1.00  0.00           H  
ATOM   4308  H9S  PA   262      34.970  14.397  56.655  1.00  0.00           H  
ATOM   4309  C18  PA   262      35.098  15.326  58.642  1.00  0.00           C  
ATOM   4310  H8R  PA   262      35.799  14.551  58.959  1.00  0.00           H  
ATOM   4311  H8S  PA   262      35.844  16.100  58.449  1.00  0.00           H  
ATOM   4312  C17  PA   262      34.271  15.775  59.835  1.00  0.00           C  
ATOM   4313  H7R  PA   262      33.663  16.660  59.640  1.00  0.00           H  
ATOM   4314  H7S  PA   262      33.692  14.917  60.183  1.00  0.00           H  
ATOM   4315  C16  PA   262      35.244  16.238  60.972  1.00  0.00           C  
ATOM   4316  H6R  PA   262      36.009  15.476  61.137  1.00  0.00           H  
ATOM   4317  H6S  PA   262      35.687  17.163  60.598  1.00  0.00           H  
ATOM   4318  C15  PA   262      34.549  16.515  62.364  1.00  0.00           C  
ATOM   4319  H5R  PA   262      35.474  16.627  62.933  1.00  0.00           H  
ATOM   4320  H5S  PA   262      33.954  17.429  62.417  1.00  0.00           H  
ATOM   4321  C14  PA   262      34.061  15.245  63.051  1.00  0.00           C  
ATOM   4322  H4R  PA   262      33.289  14.822  62.404  1.00  0.00           H  
ATOM   4323  H4S  PA   262      34.946  14.605  63.043  1.00  0.00           H  
ATOM   4324  C13  PA   262      33.554  15.402  64.497  1.00  0.00           C  
ATOM   4325  H3R  PA   262      34.408  15.734  65.092  1.00  0.00           H  
ATOM   4326  H3S  PA   262      32.911  16.279  64.397  1.00  0.00           H  
ATOM   4327  C12  PA   262      33.045  14.128  65.209  1.00  0.00           C  
ATOM   4328  H2R  PA   262      32.223  13.587  64.737  1.00  0.00           H  
ATOM   4329  H2S  PA   262      33.873  13.423  65.308  1.00  0.00           H  
ATOM   4330  C11  PC   263      32.604  14.418  66.673  1.00  0.00           C  
ATOM   4331  O12  PC   263      33.305  14.460  67.617  1.00  0.00           O  
ATOM   4332  O11  PC   263      31.279  14.856  66.708  1.00  0.00           O  
ATOM   4333  C1   PC   263      30.742  15.147  68.005  1.00  0.00           C  
ATOM   4334  HR   PC   263      29.658  15.158  67.860  1.00  0.00           H  
ATOM   4335  HS   PC   263      31.045  14.365  68.705  1.00  0.00           H  
ATOM   4336  C2   PC   263      31.211  16.460  68.581  1.00  0.00           C  
ATOM   4337  HX   PC   263      32.299  16.551  68.621  1.00  0.00           H  
ATOM   4338  C3   PC   263      30.829  16.620  70.043  1.00  0.00           C  
ATOM   4339  HA   PC   263      31.264  15.725  70.496  1.00  0.00           H  
ATOM   4340  HB   PC   263      31.291  17.557  70.364  1.00  0.00           H  
ATOM   4341  O31  PC   263      29.453  16.733  70.324  1.00  0.00           O  
ATOM   4342  P31  PC   263      28.887  17.155  71.722  1.00  0.00           P  
ATOM   4343  O32  PC   263      29.529  18.555  72.057  1.00  0.00           O  
ATOM   4344  C31  PC   263      29.296  19.706  71.255  1.00  0.00           C  
ATOM   4345  H1A  PC   263      29.883  19.554  70.346  1.00  0.00           H  
ATOM   4346  H1B  PC   263      28.215  19.781  71.111  1.00  0.00           H  
ATOM   4347  C32  PC   263      29.894  20.842  72.058  1.00  0.00           C  
ATOM   4348  H2A  PC   263      30.836  20.497  72.486  1.00  0.00           H  
ATOM   4349  H2B  PC   263      30.145  21.643  71.360  1.00  0.00           H  
ATOM   4350  N31  PC   263      29.090  21.493  73.115  1.00  0.00           N  
ATOM   4351  C33  PC   263      27.802  21.996  72.578  1.00  0.00           C  
ATOM   4352  H3A  PC   263      27.115  21.189  72.319  1.00  0.00           H  
ATOM   4353  H3B  PC   263      27.167  22.666  73.159  1.00  0.00           H  
ATOM   4354  H3C  PC   263      28.098  22.489  71.651  1.00  0.00           H  
ATOM   4355  C34  PC   263      28.860  20.644  74.363  1.00  0.00           C  
ATOM   4356  H4A  PC   263      29.796  20.208  74.716  1.00  0.00           H  
ATOM   4357  H4B  PC   263      28.350  21.146  75.187  1.00  0.00           H  
ATOM   4358  H4C  PC   263      28.227  19.786  74.132  1.00  0.00           H  
ATOM   4359  C35  PC   263      30.018  22.620  73.496  1.00  0.00           C  
ATOM   4360  H5A  PC   263      30.220  23.158  72.569  1.00  0.00           H  
ATOM   4361  H5B  PC   263      30.901  22.289  74.045  1.00  0.00           H  
ATOM   4362  H5C  PC   263      29.433  23.238  74.178  1.00  0.00           H  
ATOM   4363  O33  PC   263      27.402  17.321  71.611  1.00  0.00           O  
ATOM   4364  O34  PC   263      29.441  16.108  72.610  1.00  0.00           O  
ATOM   4365  O21  PC   263      30.617  17.481  67.801  1.00  0.00           O  
ATOM   4366  C21  PC   263      31.041  18.760  67.812  1.00  0.00           C  
ATOM   4367  O22  PC   263      31.977  19.094  68.459  1.00  0.00           O  
ATOM   4368  C12  OL   264      30.131  19.700  67.091  1.00  0.00           C  
ATOM   4369  H2R  OL   264      30.647  20.649  66.932  1.00  0.00           H  
ATOM   4370  H2S  OL   264      29.359  20.009  67.798  1.00  0.00           H  
ATOM   4371  C13  OL   264      29.461  19.252  65.865  1.00  0.00           C  
ATOM   4372  H3R  OL   264      28.847  20.026  65.401  1.00  0.00           H  
ATOM   4373  H3S  OL   264      28.804  18.385  65.970  1.00  0.00           H  
ATOM   4374  C14  OL   264      30.420  18.915  64.735  1.00  0.00           C  
ATOM   4375  H4R  OL   264      31.357  18.531  65.142  1.00  0.00           H  
ATOM   4376  H4S  OL   264      30.750  19.765  64.135  1.00  0.00           H  
ATOM   4377  C15  OL   264      29.804  17.918  63.808  1.00  0.00           C  
ATOM   4378  H5R  OL   264      30.184  18.154  62.812  1.00  0.00           H  
ATOM   4379  H5S  OL   264      28.724  18.072  63.760  1.00  0.00           H  
ATOM   4380  C16  OL   264      29.923  16.498  64.299  1.00  0.00           C  
ATOM   4381  H6R  OL   264      30.041  16.453  65.383  1.00  0.00           H  
ATOM   4382  H6S  OL   264      30.914  16.193  63.955  1.00  0.00           H  
ATOM   4383  C17  OL   264      28.956  15.365  63.759  1.00  0.00           C  
ATOM   4384  H7R  OL   264      28.810  15.495  62.684  1.00  0.00           H  
ATOM   4385  H7S  OL   264      27.953  15.601  64.121  1.00  0.00           H  
ATOM   4386  C18  OL   264      29.426  13.948  64.161  1.00  0.00           C  
ATOM   4387  H8R  OL   264      29.322  13.805  65.239  1.00  0.00           H  
ATOM   4388  H8S  OL   264      30.498  14.028  63.965  1.00  0.00           H  
ATOM   4389  C19  OL   264      28.874  12.869  63.259  1.00  0.00           C  
ATOM   4390  H9R  OL   264      27.962  12.401  63.619  1.00  0.00           H  
ATOM   4391 C110  OL   264      29.302  12.359  62.107  1.00  0.00           C  
ATOM   4392 H10R  OL   264      28.711  11.649  61.534  1.00  0.00           H  
ATOM   4393 C111  OL   264      30.744  12.585  61.522  1.00  0.00           C  
ATOM   4394 H11R  OL   264      31.269  11.628  61.505  1.00  0.00           H  
ATOM   4395 H11S  OL   264      31.262  13.310  62.153  1.00  0.00           H  
ATOM   4396 C112  OL   264      30.751  13.333  60.200  1.00  0.00           C  
ATOM   4397 H12R  OL   264      30.653  12.607  59.390  1.00  0.00           H  
ATOM   4398 H12S  OL   264      31.707  13.770  59.904  1.00  0.00           H  
ATOM   4399 C113  OL   264      29.765  14.399  59.916  1.00  0.00           C  
ATOM   4400 H13R  OL   264      29.834  15.116  60.736  1.00  0.00           H  
ATOM   4401 H13S  OL   264      28.760  13.978  59.989  1.00  0.00           H  
ATOM   4402 C114  OL   264      29.940  15.071  58.536  1.00  0.00           C  
ATOM   4403 H14R  OL   264      30.103  14.218  57.873  1.00  0.00           H  
ATOM   4404 H14S  OL   264      30.878  15.620  58.430  1.00  0.00           H  
ATOM   4405 C115  OL   264      28.840  16.090  58.092  1.00  0.00           C  
ATOM   4406 H15R  OL   264      28.909  17.007  58.681  1.00  0.00           H  
ATOM   4407 H15S  OL   264      27.820  15.701  58.124  1.00  0.00           H  
ATOM   4408 C116  OL   264      28.930  16.635  56.665  1.00  0.00           C  
ATOM   4409 H16R  OL   264      29.153  15.858  55.930  1.00  0.00           H  
ATOM   4410 H16S  OL   264      29.736  17.367  56.579  1.00  0.00           H  
ATOM   4411 C117  OL   264      27.758  17.396  56.091  1.00  0.00           C  
ATOM   4412 H17R  OL   264      27.910  17.717  55.058  1.00  0.00           H  
ATOM   4413 H17S  OL   264      27.550  18.276  56.702  1.00  0.00           H  
ATOM   4414 C118  OL   264      26.440  16.583  56.110  1.00  0.00           C  
ATOM   4415 H18R  OL   264      25.998  16.549  57.108  1.00  0.00           H  
ATOM   4416 H18S  OL   264      26.618  15.554  55.791  1.00  0.00           H  
ATOM   4417 H18T  OL   264      25.751  17.057  55.407  1.00  0.00           H  
TER    4418       OL   264 
ATOM   4418 C116  PA   265       9.922  38.226  58.786  1.00  0.00           C  
ATOM   4419 H16R  PA   265       9.321  38.568  59.631  1.00  0.00           H  
ATOM   4420 H16S  PA   265       9.221  37.471  58.426  1.00  0.00           H  
ATOM   4421 H16T  PA   265       9.822  39.076  58.108  1.00  0.00           H  
ATOM   4422 C115  PA   265      11.344  37.694  59.038  1.00  0.00           C  
ATOM   4423 H15R  PA   265      11.170  36.919  59.787  1.00  0.00           H  
ATOM   4424 H15S  PA   265      11.788  37.156  58.198  1.00  0.00           H  
ATOM   4425 C114  PA   265      12.362  38.801  59.393  1.00  0.00           C  
ATOM   4426 H14R  PA   265      12.005  39.286  60.304  1.00  0.00           H  
ATOM   4427 H14S  PA   265      13.301  38.351  59.720  1.00  0.00           H  
ATOM   4428 C113  PA   265      12.624  39.871  58.334  1.00  0.00           C  
ATOM   4429 H13R  PA   265      13.066  39.386  57.461  1.00  0.00           H  
ATOM   4430 H13S  PA   265      11.687  40.305  57.980  1.00  0.00           H  
ATOM   4431 C112  PA   265      13.440  41.034  58.870  1.00  0.00           C  
ATOM   4432 H12R  PA   265      13.309  41.028  59.954  1.00  0.00           H  
ATOM   4433 H12S  PA   265      14.477  40.823  58.601  1.00  0.00           H  
ATOM   4434 C111  PA   265      13.032  42.334  58.249  1.00  0.00           C  
ATOM   4435 H11R  PA   265      13.322  42.518  57.212  1.00  0.00           H  
ATOM   4436 H11S  PA   265      11.986  42.497  58.517  1.00  0.00           H  
ATOM   4437 C110  PA   265      13.873  43.421  58.915  1.00  0.00           C  
ATOM   4438 H10R  PA   265      13.297  44.338  58.774  1.00  0.00           H  
ATOM   4439 H10S  PA   265      13.990  43.268  59.990  1.00  0.00           H  
ATOM   4440  C19  PA   265      15.302  43.566  58.341  1.00  0.00           C  
ATOM   4441  H9R  PA   265      15.675  42.571  58.088  1.00  0.00           H  
ATOM   4442  H9S  PA   265      15.371  44.008  57.345  1.00  0.00           H  
ATOM   4443  C18  PA   265      16.451  44.336  59.127  1.00  0.00           C  
ATOM   4444  H8R  PA   265      16.221  45.386  59.319  1.00  0.00           H  
ATOM   4445  H8S  PA   265      16.573  43.991  60.156  1.00  0.00           H  
ATOM   4446  C17  PA   265      17.769  44.231  58.384  1.00  0.00           C  
ATOM   4447  H7R  PA   265      18.174  43.217  58.385  1.00  0.00           H  
ATOM   4448  H7S  PA   265      17.580  44.362  57.316  1.00  0.00           H  
ATOM   4449  C16  PA   265      18.858  45.175  58.956  1.00  0.00           C  
ATOM   4450  H6R  PA   265      19.633  45.310  58.199  1.00  0.00           H  
ATOM   4451  H6S  PA   265      18.341  46.132  59.057  1.00  0.00           H  
ATOM   4452  C15  PA   265      19.470  44.729  60.311  1.00  0.00           C  
ATOM   4453  H5R  PA   265      18.752  44.818  61.129  1.00  0.00           H  
ATOM   4454  H5S  PA   265      19.847  43.706  60.260  1.00  0.00           H  
ATOM   4455  C14  PA   265      20.615  45.661  60.707  1.00  0.00           C  
ATOM   4456  H4R  PA   265      21.447  45.396  60.052  1.00  0.00           H  
ATOM   4457  H4S  PA   265      20.392  46.725  60.604  1.00  0.00           H  
ATOM   4458  C13  PA   265      21.252  45.353  62.100  1.00  0.00           C  
ATOM   4459  H3R  PA   265      20.578  45.478  62.951  1.00  0.00           H  
ATOM   4460  H3S  PA   265      21.427  44.277  62.160  1.00  0.00           H  
ATOM   4461  C12  PA   265      22.567  46.048  62.328  1.00  0.00           C  
ATOM   4462  H2R  PA   265      23.265  45.715  61.557  1.00  0.00           H  
ATOM   4463  H2S  PA   265      22.567  47.140  62.293  1.00  0.00           H  
ATOM   4464  C11  PC   266      23.035  45.729  63.709  1.00  0.00           C  
ATOM   4465  O12  PC   266      22.349  45.481  64.653  1.00  0.00           O  
ATOM   4466  O11  PC   266      24.339  45.920  63.901  1.00  0.00           O  
ATOM   4467  C1   PC   266      25.065  45.803  65.130  1.00  0.00           C  
ATOM   4468  HR   PC   266      26.114  45.833  64.825  1.00  0.00           H  
ATOM   4469  HS   PC   266      24.858  46.697  65.724  1.00  0.00           H  
ATOM   4470  C2   PC   266      24.868  44.539  65.976  1.00  0.00           C  
ATOM   4471  HX   PC   266      23.873  44.650  66.414  1.00  0.00           H  
ATOM   4472  C3   PC   266      25.964  44.368  67.042  1.00  0.00           C  
ATOM   4473  HA   PC   266      26.838  43.834  66.660  1.00  0.00           H  
ATOM   4474  HB   PC   266      26.118  45.376  67.435  1.00  0.00           H  
ATOM   4475  O31  PC   266      25.556  43.618  68.147  1.00  0.00           O  
ATOM   4476  P31  PC   266      26.476  43.549  69.455  1.00  0.00           P  
ATOM   4477  O32  PC   266      25.696  44.532  70.433  1.00  0.00           O  
ATOM   4478  C31  PC   266      24.434  44.052  70.815  1.00  0.00           C  
ATOM   4479  H1A  PC   266      23.834  43.979  69.904  1.00  0.00           H  
ATOM   4480  H1B  PC   266      24.529  43.137  71.406  1.00  0.00           H  
ATOM   4481  C32  PC   266      23.812  45.136  71.669  1.00  0.00           C  
ATOM   4482  H2A  PC   266      24.167  46.061  71.212  1.00  0.00           H  
ATOM   4483  H2B  PC   266      22.728  45.124  71.540  1.00  0.00           H  
ATOM   4484  N31  PC   266      24.068  45.212  73.169  1.00  0.00           N  
ATOM   4485  C33  PC   266      23.191  44.133  73.818  1.00  0.00           C  
ATOM   4486  H3A  PC   266      22.155  44.262  73.502  1.00  0.00           H  
ATOM   4487  H3B  PC   266      23.626  43.190  73.482  1.00  0.00           H  
ATOM   4488  H3C  PC   266      23.147  44.276  74.898  1.00  0.00           H  
ATOM   4489  C34  PC   266      25.461  44.883  73.539  1.00  0.00           C  
ATOM   4490  H4A  PC   266      26.153  45.543  73.014  1.00  0.00           H  
ATOM   4491  H4B  PC   266      25.459  45.032  74.620  1.00  0.00           H  
ATOM   4492  H4C  PC   266      25.635  43.871  73.172  1.00  0.00           H  
ATOM   4493  C35  PC   266      23.703  46.623  73.695  1.00  0.00           C  
ATOM   4494  H5A  PC   266      23.629  46.660  74.782  1.00  0.00           H  
ATOM   4495  H5B  PC   266      22.726  46.775  73.232  1.00  0.00           H  
ATOM   4496  H5C  PC   266      24.415  47.383  73.369  1.00  0.00           H  
ATOM   4497  O33  PC   266      26.248  42.171  69.940  1.00  0.00           O  
ATOM   4498  O34  PC   266      27.859  44.064  69.204  1.00  0.00           O  
ATOM   4499  O21  PC   266      24.843  43.456  64.955  1.00  0.00           O  
ATOM   4500  C21  PC   266      24.230  42.261  65.271  1.00  0.00           C  
ATOM   4501  O22  PC   266      23.646  42.155  66.322  1.00  0.00           O  
ATOM   4502  C12  OL   267      24.257  41.276  64.142  1.00  0.00           C  
ATOM   4503  H2R  OL   267      24.130  40.315  64.646  1.00  0.00           H  
ATOM   4504  H2S  OL   267      25.193  41.181  63.587  1.00  0.00           H  
ATOM   4505  C13  OL   267      23.194  41.775  63.164  1.00  0.00           C  
ATOM   4506  H3R  OL   267      23.562  42.724  62.769  1.00  0.00           H  
ATOM   4507  H3S  OL   267      22.226  41.910  63.652  1.00  0.00           H  
ATOM   4508  C14  OL   267      22.987  40.797  61.943  1.00  0.00           C  
ATOM   4509  H4R  OL   267      21.973  41.028  61.612  1.00  0.00           H  
ATOM   4510  H4S  OL   267      23.081  39.765  62.289  1.00  0.00           H  
ATOM   4511  C15  OL   267      23.960  41.013  60.704  1.00  0.00           C  
ATOM   4512  H5R  OL   267      23.649  40.182  60.068  1.00  0.00           H  
ATOM   4513  H5S  OL   267      24.997  40.900  61.025  1.00  0.00           H  
ATOM   4514  C16  OL   267      23.848  42.398  60.051  1.00  0.00           C  
ATOM   4515  H6R  OL   267      24.268  43.134  60.739  1.00  0.00           H  
ATOM   4516  H6S  OL   267      22.812  42.713  59.910  1.00  0.00           H  
ATOM   4517  C17  OL   267      24.489  42.385  58.700  1.00  0.00           C  
ATOM   4518  H7R  OL   267      23.712  41.862  58.139  1.00  0.00           H  
ATOM   4519  H7S  OL   267      25.267  41.624  58.605  1.00  0.00           H  
ATOM   4520  C18  OL   267      24.970  43.684  58.117  1.00  0.00           C  
ATOM   4521  H8R  OL   267      25.417  43.464  57.145  1.00  0.00           H  
ATOM   4522  H8S  OL   267      25.693  44.239  58.718  1.00  0.00           H  
ATOM   4523  C19  OL   267      23.740  44.458  57.828  1.00  0.00           C  
ATOM   4524  H9R  OL   267      22.913  43.789  57.604  1.00  0.00           H  
ATOM   4525 C110  OL   267      23.596  45.707  57.774  1.00  0.00           C  
ATOM   4526 H10R  OL   267      22.634  46.199  57.650  1.00  0.00           H  
ATOM   4527 C111  OL   267      24.604  46.850  57.775  1.00  0.00           C  
ATOM   4528 H11R  OL   267      25.563  46.463  57.423  1.00  0.00           H  
ATOM   4529 H11S  OL   267      24.772  47.153  58.811  1.00  0.00           H  
ATOM   4530 C112  OL   267      24.312  48.047  56.849  1.00  0.00           C  
ATOM   4531 H12R  OL   267      25.283  48.545  56.830  1.00  0.00           H  
ATOM   4532 H12S  OL   267      23.706  48.824  57.320  1.00  0.00           H  
ATOM   4533 C113  OL   267      23.715  47.798  55.405  1.00  0.00           C  
ATOM   4534 H13R  OL   267      22.764  47.261  55.384  1.00  0.00           H  
ATOM   4535 H13S  OL   267      24.298  47.114  54.785  1.00  0.00           H  
ATOM   4536 C114  OL   267      23.451  49.128  54.703  1.00  0.00           C  
ATOM   4537 H14R  OL   267      22.961  49.800  55.411  1.00  0.00           H  
ATOM   4538 H14S  OL   267      22.723  48.982  53.902  1.00  0.00           H  
ATOM   4539 C115  OL   267      24.631  49.920  54.170  1.00  0.00           C  
ATOM   4540 H15R  OL   267      25.320  49.320  53.573  1.00  0.00           H  
ATOM   4541 H15S  OL   267      25.275  50.351  54.940  1.00  0.00           H  
ATOM   4542 C116  OL   267      24.291  51.163  53.314  1.00  0.00           C  
ATOM   4543 H16R  OL   267      23.743  51.891  53.915  1.00  0.00           H  
ATOM   4544 H16S  OL   267      23.708  50.764  52.481  1.00  0.00           H  
ATOM   4545 C117  OL   267      25.583  51.866  52.748  1.00  0.00           C  
ATOM   4546 H17R  OL   267      26.115  51.139  52.131  1.00  0.00           H  
ATOM   4547 H17S  OL   267      26.212  52.225  53.566  1.00  0.00           H  
ATOM   4548 C118  OL   267      25.277  53.096  51.845  1.00  0.00           C  
ATOM   4549 H18R  OL   267      24.664  52.909  50.961  1.00  0.00           H  
ATOM   4550 H18S  OL   267      26.138  53.533  51.336  1.00  0.00           H  
ATOM   4551 H18T  OL   267      24.795  53.925  52.368  1.00  0.00           H  
TER    4552       OL   267 
ATOM   4552 C116  PA   268      17.602  41.089  54.809  1.00  0.00           C  
ATOM   4553 H16R  PA   268      17.751  40.996  55.887  1.00  0.00           H  
ATOM   4554 H16S  PA   268      18.084  41.868  54.214  1.00  0.00           H  
ATOM   4555 H16T  PA   268      18.077  40.189  54.412  1.00  0.00           H  
ATOM   4556 C115  PA   268      16.100  41.084  54.448  1.00  0.00           C  
ATOM   4557 H15R  PA   268      15.659  42.083  54.465  1.00  0.00           H  
ATOM   4558 H15S  PA   268      15.976  40.878  53.383  1.00  0.00           H  
ATOM   4559 C114  PA   268      15.262  40.099  55.245  1.00  0.00           C  
ATOM   4560 H14R  PA   268      15.112  40.605  56.202  1.00  0.00           H  
ATOM   4561 H14S  PA   268      14.315  39.910  54.737  1.00  0.00           H  
ATOM   4562 C113  PA   268      15.881  38.743  55.496  1.00  0.00           C  
ATOM   4563 H13R  PA   268      16.169  38.258  54.561  1.00  0.00           H  
ATOM   4564 H13S  PA   268      16.893  39.001  55.818  1.00  0.00           H  
ATOM   4565 C112  PA   268      15.159  37.753  56.476  1.00  0.00           C  
ATOM   4566 H12R  PA   268      15.040  38.197  57.467  1.00  0.00           H  
ATOM   4567 H12S  PA   268      14.161  37.436  56.166  1.00  0.00           H  
ATOM   4568 C111  PA   268      15.920  36.454  56.508  1.00  0.00           C  
ATOM   4569 H11R  PA   268      15.781  35.943  55.553  1.00  0.00           H  
ATOM   4570 H11S  PA   268      16.999  36.611  56.567  1.00  0.00           H  
ATOM   4571 C110  PA   268      15.670  35.354  57.543  1.00  0.00           C  
ATOM   4572 H10R  PA   268      16.445  34.590  57.455  1.00  0.00           H  
ATOM   4573 H10S  PA   268      15.927  35.759  58.524  1.00  0.00           H  
ATOM   4574  C19  PA   268      14.403  34.519  57.486  1.00  0.00           C  
ATOM   4575  H9R  PA   268      13.624  35.269  57.640  1.00  0.00           H  
ATOM   4576  H9S  PA   268      14.176  34.066  56.518  1.00  0.00           H  
ATOM   4577  C18  PA   268      14.151  33.524  58.641  1.00  0.00           C  
ATOM   4578  H8R  PA   268      13.346  32.846  58.348  1.00  0.00           H  
ATOM   4579  H8S  PA   268      15.013  32.855  58.620  1.00  0.00           H  
ATOM   4580  C17  PA   268      13.929  34.130  60.074  1.00  0.00           C  
ATOM   4581  H7R  PA   268      14.934  34.296  60.468  1.00  0.00           H  
ATOM   4582  H7S  PA   268      13.663  35.189  60.079  1.00  0.00           H  
ATOM   4583  C16  PA   268      12.950  33.222  60.967  1.00  0.00           C  
ATOM   4584  H6R  PA   268      11.976  33.499  60.558  1.00  0.00           H  
ATOM   4585  H6S  PA   268      13.154  32.184  60.697  1.00  0.00           H  
ATOM   4586  C15  PA   268      12.932  33.557  62.473  1.00  0.00           C  
ATOM   4587  H5R  PA   268      13.961  33.497  62.835  1.00  0.00           H  
ATOM   4588  H5S  PA   268      12.575  34.566  62.688  1.00  0.00           H  
ATOM   4589  C14  PA   268      12.092  32.737  63.468  1.00  0.00           C  
ATOM   4590  H4R  PA   268      11.047  33.055  63.474  1.00  0.00           H  
ATOM   4591  H4S  PA   268      12.079  31.702  63.120  1.00  0.00           H  
ATOM   4592  C13  PA   268      12.518  32.747  64.926  1.00  0.00           C  
ATOM   4593  H3R  PA   268      12.559  33.790  65.247  1.00  0.00           H  
ATOM   4594  H3S  PA   268      11.757  32.268  65.545  1.00  0.00           H  
ATOM   4595  C12  PA   268      13.882  32.178  65.174  1.00  0.00           C  
ATOM   4596  H2R  PA   268      13.900  31.106  64.967  1.00  0.00           H  
ATOM   4597  H2S  PA   268      14.653  32.695  64.599  1.00  0.00           H  
ATOM   4598  C11  PC   269      14.355  32.306  66.592  1.00  0.00           C  
ATOM   4599  O12  PC   269      14.111  33.413  67.144  1.00  0.00           O  
ATOM   4600  O11  PC   269      15.060  31.296  67.029  1.00  0.00           O  
ATOM   4601  C1   PC   269      15.502  31.240  68.457  1.00  0.00           C  
ATOM   4602  HR   PC   269      16.074  32.138  68.701  1.00  0.00           H  
ATOM   4603  HS   PC   269      14.642  31.195  69.131  1.00  0.00           H  
ATOM   4604  C2   PC   269      16.387  29.938  68.584  1.00  0.00           C  
ATOM   4605  HX   PC   269      15.867  29.181  67.992  1.00  0.00           H  
ATOM   4606  C3   PC   269      16.457  29.509  70.029  1.00  0.00           C  
ATOM   4607  HA   PC   269      15.457  29.604  70.461  1.00  0.00           H  
ATOM   4608  HB   PC   269      16.773  28.479  70.209  1.00  0.00           H  
ATOM   4609  O31  PC   269      17.286  30.400  70.722  1.00  0.00           O  
ATOM   4610  P31  PC   269      16.942  30.674  72.232  1.00  0.00           P  
ATOM   4611  O32  PC   269      15.462  31.292  72.227  1.00  0.00           O  
ATOM   4612  C31  PC   269      15.303  32.610  72.349  1.00  0.00           C  
ATOM   4613  H1A  PC   269      16.011  32.935  73.116  1.00  0.00           H  
ATOM   4614  H1B  PC   269      15.596  33.102  71.417  1.00  0.00           H  
ATOM   4615  C32  PC   269      13.803  32.898  72.498  1.00  0.00           C  
ATOM   4616  H2A  PC   269      13.672  33.975  72.606  1.00  0.00           H  
ATOM   4617  H2B  PC   269      13.237  32.530  71.642  1.00  0.00           H  
ATOM   4618  N31  PC   269      13.256  32.481  73.806  1.00  0.00           N  
ATOM   4619  C33  PC   269      13.683  33.453  74.877  1.00  0.00           C  
ATOM   4620  H3A  PC   269      13.541  32.840  75.769  1.00  0.00           H  
ATOM   4621  H3B  PC   269      14.721  33.762  74.750  1.00  0.00           H  
ATOM   4622  H3C  PC   269      13.071  34.355  74.820  1.00  0.00           H  
ATOM   4623  C34  PC   269      11.837  32.563  73.683  1.00  0.00           C  
ATOM   4624  H4A  PC   269      11.319  32.201  74.572  1.00  0.00           H  
ATOM   4625  H4B  PC   269      11.557  33.615  73.606  1.00  0.00           H  
ATOM   4626  H4C  PC   269      11.502  32.045  72.783  1.00  0.00           H  
ATOM   4627  C35  PC   269      13.480  31.061  74.055  1.00  0.00           C  
ATOM   4628  H5A  PC   269      13.187  30.532  73.146  1.00  0.00           H  
ATOM   4629  H5B  PC   269      12.811  30.665  74.820  1.00  0.00           H  
ATOM   4630  H5C  PC   269      14.545  30.914  74.238  1.00  0.00           H  
ATOM   4631  O33  PC   269      16.905  29.374  72.919  1.00  0.00           O  
ATOM   4632  O34  PC   269      17.927  31.695  72.721  1.00  0.00           O  
ATOM   4633  O21  PC   269      17.684  30.115  68.055  1.00  0.00           O  
ATOM   4634  C21  PC   269      18.292  28.951  67.752  1.00  0.00           C  
ATOM   4635  O22  PC   269      17.739  27.821  67.775  1.00  0.00           O  
ATOM   4636  C12  OL   270      19.653  29.071  67.190  1.00  0.00           C  
ATOM   4637  H2R  OL   270      20.372  28.551  67.827  1.00  0.00           H  
ATOM   4638  H2S  OL   270      19.882  30.124  67.364  1.00  0.00           H  
ATOM   4639  C13  OL   270      19.641  28.733  65.701  1.00  0.00           C  
ATOM   4640  H3R  OL   270      18.778  29.142  65.172  1.00  0.00           H  
ATOM   4641  H3S  OL   270      19.551  27.657  65.541  1.00  0.00           H  
ATOM   4642  C14  OL   270      20.935  29.243  65.083  1.00  0.00           C  
ATOM   4643  H4R  OL   270      21.659  28.588  65.570  1.00  0.00           H  
ATOM   4644  H4S  OL   270      21.098  30.286  65.364  1.00  0.00           H  
ATOM   4645  C15  OL   270      21.134  29.109  63.563  1.00  0.00           C  
ATOM   4646  H5R  OL   270      20.181  28.889  63.079  1.00  0.00           H  
ATOM   4647  H5S  OL   270      21.553  28.124  63.348  1.00  0.00           H  
ATOM   4648  C16  OL   270      21.963  30.172  62.817  1.00  0.00           C  
ATOM   4649  H6R  OL   270      22.914  30.134  63.353  1.00  0.00           H  
ATOM   4650  H6S  OL   270      21.535  31.166  62.961  1.00  0.00           H  
ATOM   4651  C17  OL   270      22.081  29.904  61.285  1.00  0.00           C  
ATOM   4652  H7R  OL   270      22.470  28.914  61.036  1.00  0.00           H  
ATOM   4653  H7S  OL   270      22.814  30.632  60.931  1.00  0.00           H  
ATOM   4654  C18  OL   270      20.812  30.077  60.479  1.00  0.00           C  
ATOM   4655  H8R  OL   270      20.247  30.991  60.679  1.00  0.00           H  
ATOM   4656  H8S  OL   270      20.134  29.233  60.623  1.00  0.00           H  
ATOM   4657  C19  OL   270      20.997  30.141  58.991  1.00  0.00           C  
ATOM   4658  H9R  OL   270      21.331  31.130  58.689  1.00  0.00           H  
ATOM   4659 C110  OL   270      20.834  29.115  58.136  1.00  0.00           C  
ATOM   4660 H10R  OL   270      21.113  29.323  57.106  1.00  0.00           H  
ATOM   4661 C111  OL   270      20.527  27.699  58.498  1.00  0.00           C  
ATOM   4662 H11R  OL   270      19.533  27.461  58.114  1.00  0.00           H  
ATOM   4663 H11S  OL   270      20.476  27.474  59.565  1.00  0.00           H  
ATOM   4664 C112  OL   270      21.396  26.720  57.810  1.00  0.00           C  
ATOM   4665 H12R  OL   270      22.451  26.890  58.037  1.00  0.00           H  
ATOM   4666 H12S  OL   270      21.363  26.882  56.730  1.00  0.00           H  
ATOM   4667 C113  OL   270      21.104  25.237  58.123  1.00  0.00           C  
ATOM   4668 H13R  OL   270      20.193  24.950  57.595  1.00  0.00           H  
ATOM   4669 H13S  OL   270      20.758  25.021  59.136  1.00  0.00           H  
ATOM   4670 C114  OL   270      22.201  24.208  57.926  1.00  0.00           C  
ATOM   4671 H14R  OL   270      23.153  24.536  58.348  1.00  0.00           H  
ATOM   4672 H14S  OL   270      22.415  24.259  56.856  1.00  0.00           H  
ATOM   4673 C115  OL   270      21.891  22.767  58.339  1.00  0.00           C  
ATOM   4674 H15R  OL   270      21.055  22.407  57.734  1.00  0.00           H  
ATOM   4675 H15S  OL   270      21.596  22.765  59.390  1.00  0.00           H  
ATOM   4676 C116  OL   270      23.079  21.884  58.203  1.00  0.00           C  
ATOM   4677 H16R  OL   270      23.793  22.121  58.995  1.00  0.00           H  
ATOM   4678 H16S  OL   270      23.454  22.162  57.216  1.00  0.00           H  
ATOM   4679 C117  OL   270      22.735  20.429  58.516  1.00  0.00           C  
ATOM   4680 H17R  OL   270      21.996  20.137  57.766  1.00  0.00           H  
ATOM   4681 H17S  OL   270      22.428  20.238  59.546  1.00  0.00           H  
ATOM   4682 C118  OL   270      23.956  19.513  58.357  1.00  0.00           C  
ATOM   4683 H18R  OL   270      23.598  18.481  58.350  1.00  0.00           H  
ATOM   4684 H18S  OL   270      24.738  19.533  59.120  1.00  0.00           H  
ATOM   4685 H18T  OL   270      24.347  19.709  57.357  1.00  0.00           H  
TER    4686       OL   270 
ATOM   4686 C116  PA   271      46.479  49.420  60.752  1.00  0.00           C  
ATOM   4687 H16R  PA   271      46.467  49.075  61.788  1.00  0.00           H  
ATOM   4688 H16S  PA   271      47.498  49.390  60.360  1.00  0.00           H  
ATOM   4689 H16T  PA   271      45.883  48.771  60.107  1.00  0.00           H  
ATOM   4690 C115  PA   271      45.920  50.864  60.673  1.00  0.00           C  
ATOM   4691 H15R  PA   271      45.881  51.148  59.619  1.00  0.00           H  
ATOM   4692 H15S  PA   271      44.915  50.779  61.093  1.00  0.00           H  
ATOM   4693 C114  PA   271      46.602  51.871  61.458  1.00  0.00           C  
ATOM   4694 H14R  PA   271      46.542  51.597  62.513  1.00  0.00           H  
ATOM   4695 H14S  PA   271      47.667  51.834  61.220  1.00  0.00           H  
ATOM   4696 C113  PA   271      46.111  53.335  61.099  1.00  0.00           C  
ATOM   4697 H13R  PA   271      46.104  53.578  60.035  1.00  0.00           H  
ATOM   4698 H13S  PA   271      45.034  53.243  61.254  1.00  0.00           H  
ATOM   4699 C112  PA   271      46.766  54.508  61.848  1.00  0.00           C  
ATOM   4700 H12R  PA   271      46.748  54.184  62.890  1.00  0.00           H  
ATOM   4701 H12S  PA   271      47.838  54.504  61.641  1.00  0.00           H  
ATOM   4702 C111  PA   271      46.159  55.961  61.735  1.00  0.00           C  
ATOM   4703 H11R  PA   271      45.966  56.282  60.709  1.00  0.00           H  
ATOM   4704 H11S  PA   271      45.160  55.976  62.174  1.00  0.00           H  
ATOM   4705 C110  PA   271      46.992  56.978  62.538  1.00  0.00           C  
ATOM   4706 H10R  PA   271      46.980  56.510  63.525  1.00  0.00           H  
ATOM   4707 H10S  PA   271      48.023  57.051  62.187  1.00  0.00           H  
ATOM   4708  C19  PA   271      46.446  58.342  62.641  1.00  0.00           C  
ATOM   4709  H9R  PA   271      46.016  58.519  61.653  1.00  0.00           H  
ATOM   4710  H9S  PA   271      45.490  58.301  63.168  1.00  0.00           H  
ATOM   4711  C18  PA   271      47.448  59.415  63.143  1.00  0.00           C  
ATOM   4712  H8R  PA   271      48.396  59.422  62.601  1.00  0.00           H  
ATOM   4713  H8S  PA   271      47.092  60.442  63.042  1.00  0.00           H  
ATOM   4714  C17  PA   271      47.873  59.230  64.570  1.00  0.00           C  
ATOM   4715  H7R  PA   271      46.958  59.403  65.139  1.00  0.00           H  
ATOM   4716  H7S  PA   271      48.282  58.246  64.810  1.00  0.00           H  
ATOM   4717  C16  PA   271      48.791  60.267  64.989  1.00  0.00           C  
ATOM   4718  H6R  PA   271      49.715  60.260  64.407  1.00  0.00           H  
ATOM   4719  H6S  PA   271      48.309  61.212  64.728  1.00  0.00           H  
ATOM   4720  C15  PA   271      49.309  60.062  66.410  1.00  0.00           C  
ATOM   4721  H5R  PA   271      49.890  59.153  66.576  1.00  0.00           H  
ATOM   4722  H5S  PA   271      50.096  60.812  66.507  1.00  0.00           H  
ATOM   4723  C14  PA   271      48.266  60.104  67.495  1.00  0.00           C  
ATOM   4724  H4R  PA   271      47.562  60.937  67.449  1.00  0.00           H  
ATOM   4725  H4S  PA   271      47.722  59.161  67.408  1.00  0.00           H  
ATOM   4726  C13  PA   271      48.735  60.115  68.895  1.00  0.00           C  
ATOM   4727  H3R  PA   271      49.571  59.442  69.095  1.00  0.00           H  
ATOM   4728  H3S  PA   271      49.053  61.151  69.031  1.00  0.00           H  
ATOM   4729  C12  PA   271      47.553  59.705  69.824  1.00  0.00           C  
ATOM   4730  H2R  PA   271      46.813  60.488  69.643  1.00  0.00           H  
ATOM   4731  H2S  PA   271      47.097  58.767  69.498  1.00  0.00           H  
ATOM   4732  C11  PC   272      48.030  59.545  71.253  1.00  0.00           C  
ATOM   4733  O12  PC   272      48.832  58.683  71.641  1.00  0.00           O  
ATOM   4734  O11  PC   272      47.483  60.522  71.990  1.00  0.00           O  
ATOM   4735  C1   PC   272      47.867  60.606  73.476  1.00  0.00           C  
ATOM   4736  HR   PC   272      47.114  61.198  74.004  1.00  0.00           H  
ATOM   4737  HS   PC   272      47.791  59.567  73.807  1.00  0.00           H  
ATOM   4738  C2   PC   272      49.269  61.222  73.693  1.00  0.00           C  
ATOM   4739  HX   PC   272      50.110  60.700  73.229  1.00  0.00           H  
ATOM   4740  C3   PC   272      49.590  61.376  75.210  1.00  0.00           C  
ATOM   4741  HA   PC   272      49.725  60.383  75.647  1.00  0.00           H  
ATOM   4742  HB   PC   272      50.511  61.940  75.380  1.00  0.00           H  
ATOM   4743  O31  PC   272      48.502  61.874  76.005  1.00  0.00           O  
ATOM   4744  P31  PC   272      48.589  62.175  77.561  1.00  0.00           P  
ATOM   4745  O32  PC   272      49.719  63.186  77.682  1.00  0.00           O  
ATOM   4746  C31  PC   272      49.486  64.454  77.258  1.00  0.00           C  
ATOM   4747  H1A  PC   272      49.526  64.549  76.170  1.00  0.00           H  
ATOM   4748  H1B  PC   272      48.511  64.862  77.535  1.00  0.00           H  
ATOM   4749  C32  PC   272      50.597  65.268  77.897  1.00  0.00           C  
ATOM   4750  H2A  PC   272      50.493  65.274  78.983  1.00  0.00           H  
ATOM   4751  H2B  PC   272      51.515  64.754  77.609  1.00  0.00           H  
ATOM   4752  N31  PC   272      50.732  66.681  77.412  1.00  0.00           N  
ATOM   4753  C33  PC   272      49.518  67.550  77.571  1.00  0.00           C  
ATOM   4754  H3A  PC   272      49.397  67.648  78.651  1.00  0.00           H  
ATOM   4755  H3B  PC   272      49.580  68.538  77.112  1.00  0.00           H  
ATOM   4756  H3C  PC   272      48.696  67.028  77.079  1.00  0.00           H  
ATOM   4757  C34  PC   272      51.946  67.243  78.177  1.00  0.00           C  
ATOM   4758  H4A  PC   272      52.167  68.245  77.806  1.00  0.00           H  
ATOM   4759  H4B  PC   272      51.480  67.287  79.162  1.00  0.00           H  
ATOM   4760  H4C  PC   272      52.865  66.656  78.201  1.00  0.00           H  
ATOM   4761  C35  PC   272      51.050  66.638  75.972  1.00  0.00           C  
ATOM   4762  H5A  PC   272      50.235  66.139  75.445  1.00  0.00           H  
ATOM   4763  H5B  PC   272      51.922  65.999  75.823  1.00  0.00           H  
ATOM   4764  H5C  PC   272      51.278  67.632  75.587  1.00  0.00           H  
ATOM   4765  O33  PC   272      47.300  62.734  77.919  1.00  0.00           O  
ATOM   4766  O34  PC   272      49.009  60.855  78.129  1.00  0.00           O  
ATOM   4767  O21  PC   272      49.233  62.559  73.070  1.00  0.00           O  
ATOM   4768  C21  PC   272      50.357  63.301  72.910  1.00  0.00           C  
ATOM   4769  O22  PC   272      51.441  63.014  73.348  1.00  0.00           O  
ATOM   4770  C12  OL   273      50.199  64.260  71.801  1.00  0.00           C  
ATOM   4771  H2R  OL   273      49.116  64.398  71.767  1.00  0.00           H  
ATOM   4772  H2S  OL   273      50.625  63.834  70.890  1.00  0.00           H  
ATOM   4773  C13  OL   273      50.893  65.584  71.981  1.00  0.00           C  
ATOM   4774  H3R  OL   273      51.725  65.657  71.278  1.00  0.00           H  
ATOM   4775  H3S  OL   273      51.397  65.657  72.946  1.00  0.00           H  
ATOM   4776  C14  OL   273      49.962  66.758  71.860  1.00  0.00           C  
ATOM   4777  H4R  OL   273      50.544  67.656  72.083  1.00  0.00           H  
ATOM   4778  H4S  OL   273      49.176  66.733  72.618  1.00  0.00           H  
ATOM   4779  C15  OL   273      49.129  66.912  70.520  1.00  0.00           C  
ATOM   4780  H5R  OL   273      48.697  67.910  70.632  1.00  0.00           H  
ATOM   4781  H5S  OL   273      48.239  66.287  70.420  1.00  0.00           H  
ATOM   4782  C16  OL   273      50.038  66.886  69.201  1.00  0.00           C  
ATOM   4783  H6R  OL   273      50.907  67.518  69.397  1.00  0.00           H  
ATOM   4784  H6S  OL   273      49.437  67.483  68.511  1.00  0.00           H  
ATOM   4785  C17  OL   273      50.449  65.619  68.578  1.00  0.00           C  
ATOM   4786  H7R  OL   273      50.614  64.843  69.329  1.00  0.00           H  
ATOM   4787  H7S  OL   273      51.381  65.709  68.016  1.00  0.00           H  
ATOM   4788  C18  OL   273      49.415  64.987  67.589  1.00  0.00           C  
ATOM   4789  H8R  OL   273      49.175  65.775  66.872  1.00  0.00           H  
ATOM   4790  H8S  OL   273      48.502  64.805  68.159  1.00  0.00           H  
ATOM   4791  C19  OL   273      49.766  63.746  66.811  1.00  0.00           C  
ATOM   4792  H9R  OL   273      49.611  62.906  67.483  1.00  0.00           H  
ATOM   4793 C110  OL   273      49.924  63.469  65.511  1.00  0.00           C  
ATOM   4794 H10R  OL   273      50.173  62.454  65.210  1.00  0.00           H  
ATOM   4795 C111  OL   273      50.000  64.392  64.321  1.00  0.00           C  
ATOM   4796 H11R  OL   273      51.034  64.520  63.992  1.00  0.00           H  
ATOM   4797 H11S  OL   273      49.647  65.371  64.651  1.00  0.00           H  
ATOM   4798 C112  OL   273      49.044  63.858  63.285  1.00  0.00           C  
ATOM   4799 H12R  OL   273      48.020  63.970  63.648  1.00  0.00           H  
ATOM   4800 H12S  OL   273      49.136  62.796  63.050  1.00  0.00           H  
ATOM   4801 C113  OL   273      49.247  64.673  61.945  1.00  0.00           C  
ATOM   4802 H13R  OL   273      50.297  64.613  61.653  1.00  0.00           H  
ATOM   4803 H13S  OL   273      49.082  65.742  62.094  1.00  0.00           H  
ATOM   4804 C114  OL   273      48.279  64.352  60.877  1.00  0.00           C  
ATOM   4805 H14R  OL   273      47.257  64.625  61.145  1.00  0.00           H  
ATOM   4806 H14S  OL   273      48.346  63.264  60.806  1.00  0.00           H  
ATOM   4807 C115  OL   273      48.775  65.095  59.523  1.00  0.00           C  
ATOM   4808 H15R  OL   273      49.831  64.859  59.375  1.00  0.00           H  
ATOM   4809 H15S  OL   273      48.633  66.170  59.647  1.00  0.00           H  
ATOM   4810 C116  OL   273      47.921  64.774  58.288  1.00  0.00           C  
ATOM   4811 H16R  OL   273      46.961  65.291  58.341  1.00  0.00           H  
ATOM   4812 H16S  OL   273      47.770  63.694  58.332  1.00  0.00           H  
ATOM   4813 C117  OL   273      48.541  65.307  56.968  1.00  0.00           C  
ATOM   4814 H17R  OL   273      49.544  65.660  57.217  1.00  0.00           H  
ATOM   4815 H17S  OL   273      48.104  66.270  56.695  1.00  0.00           H  
ATOM   4816 C118  OL   273      48.625  64.225  55.941  1.00  0.00           C  
ATOM   4817 H18R  OL   273      48.919  63.228  56.275  1.00  0.00           H  
ATOM   4818 H18S  OL   273      49.449  64.376  55.241  1.00  0.00           H  
ATOM   4819 H18T  OL   273      47.680  64.182  55.394  1.00  0.00           H  
TER    4820       OL   273 
ATOM   4820 C116  PA   274      43.715  34.212  57.640  1.00  0.00           C  
ATOM   4821 H16R  PA   274      44.043  33.368  57.029  1.00  0.00           H  
ATOM   4822 H16S  PA   274      42.652  34.444  57.550  1.00  0.00           H  
ATOM   4823 H16T  PA   274      43.795  34.021  58.712  1.00  0.00           H  
ATOM   4824 C115  PA   274      44.575  35.400  57.239  1.00  0.00           C  
ATOM   4825 H15R  PA   274      44.260  35.875  56.307  1.00  0.00           H  
ATOM   4826 H15S  PA   274      44.408  36.275  57.870  1.00  0.00           H  
ATOM   4827 C114  PA   274      46.102  35.150  57.073  1.00  0.00           C  
ATOM   4828 H14R  PA   274      46.185  34.363  56.322  1.00  0.00           H  
ATOM   4829 H14S  PA   274      46.671  35.926  56.556  1.00  0.00           H  
ATOM   4830 C113  PA   274      46.803  34.715  58.356  1.00  0.00           C  
ATOM   4831 H13R  PA   274      46.465  35.479  59.060  1.00  0.00           H  
ATOM   4832 H13S  PA   274      46.472  33.765  58.779  1.00  0.00           H  
ATOM   4833 C112  PA   274      48.381  34.751  58.253  1.00  0.00           C  
ATOM   4834 H12R  PA   274      48.681  33.911  57.622  1.00  0.00           H  
ATOM   4835 H12S  PA   274      48.803  35.646  57.791  1.00  0.00           H  
ATOM   4836 C111  PA   274      49.052  34.611  59.609  1.00  0.00           C  
ATOM   4837 H11R  PA   274      48.760  35.519  60.139  1.00  0.00           H  
ATOM   4838 H11S  PA   274      48.668  33.734  60.135  1.00  0.00           H  
ATOM   4839 C110  PA   274      50.613  34.359  59.508  1.00  0.00           C  
ATOM   4840 H10R  PA   274      50.884  33.768  58.630  1.00  0.00           H  
ATOM   4841 H10S  PA   274      51.103  35.294  59.228  1.00  0.00           H  
ATOM   4842  C19  PA   274      51.153  33.696  60.776  1.00  0.00           C  
ATOM   4843  H9R  PA   274      50.663  32.734  60.941  1.00  0.00           H  
ATOM   4844  H9S  PA   274      52.149  33.337  60.507  1.00  0.00           H  
ATOM   4845  C18  PA   274      51.377  34.647  61.919  1.00  0.00           C  
ATOM   4846  H8R  PA   274      51.911  35.451  61.408  1.00  0.00           H  
ATOM   4847  H8S  PA   274      50.405  35.133  62.025  1.00  0.00           H  
ATOM   4848  C17  PA   274      51.949  34.008  63.295  1.00  0.00           C  
ATOM   4849  H7R  PA   274      51.078  33.497  63.711  1.00  0.00           H  
ATOM   4850  H7S  PA   274      52.725  33.291  63.020  1.00  0.00           H  
ATOM   4851  C16  PA   274      52.489  35.060  64.267  1.00  0.00           C  
ATOM   4852  H6R  PA   274      53.392  35.513  63.853  1.00  0.00           H  
ATOM   4853  H6S  PA   274      51.807  35.909  64.338  1.00  0.00           H  
ATOM   4854  C15  PA   274      52.858  34.452  65.647  1.00  0.00           C  
ATOM   4855  H5R  PA   274      53.664  33.730  65.501  1.00  0.00           H  
ATOM   4856  H5S  PA   274      53.315  35.250  66.235  1.00  0.00           H  
ATOM   4857  C14  PA   274      51.672  33.782  66.363  1.00  0.00           C  
ATOM   4858  H4R  PA   274      50.886  34.454  66.712  1.00  0.00           H  
ATOM   4859  H4S  PA   274      51.098  33.154  65.679  1.00  0.00           H  
ATOM   4860  C13  PA   274      52.004  32.706  67.469  1.00  0.00           C  
ATOM   4861  H3R  PA   274      52.756  32.001  67.107  1.00  0.00           H  
ATOM   4862  H3S  PA   274      52.545  33.198  68.281  1.00  0.00           H  
ATOM   4863  C12  PA   274      50.777  32.040  68.041  1.00  0.00           C  
ATOM   4864  H2R  PA   274      50.174  32.856  68.445  1.00  0.00           H  
ATOM   4865  H2S  PA   274      50.278  31.381  67.328  1.00  0.00           H  
ATOM   4866  C11  PC   275      51.161  31.185  69.234  1.00  0.00           C  
ATOM   4867  O12  PC   275      51.419  29.984  69.178  1.00  0.00           O  
ATOM   4868  O11  PC   275      51.007  31.893  70.409  1.00  0.00           O  
ATOM   4869  C1   PC   275      51.271  31.241  71.747  1.00  0.00           C  
ATOM   4870  HR   PC   275      50.976  31.932  72.540  1.00  0.00           H  
ATOM   4871  HS   PC   275      50.599  30.399  71.929  1.00  0.00           H  
ATOM   4872  C2   PC   275      52.748  30.836  71.846  1.00  0.00           C  
ATOM   4873  HX   PC   275      53.087  30.175  71.045  1.00  0.00           H  
ATOM   4874  C3   PC   275      53.062  30.165  73.269  1.00  0.00           C  
ATOM   4875  HA   PC   275      53.619  30.956  73.777  1.00  0.00           H  
ATOM   4876  HB   PC   275      52.093  29.895  73.697  1.00  0.00           H  
ATOM   4877  O31  PC   275      53.905  29.064  73.145  1.00  0.00           O  
ATOM   4878  P31  PC   275      54.526  28.278  74.406  1.00  0.00           P  
ATOM   4879  O32  PC   275      55.845  29.000  74.726  1.00  0.00           O  
ATOM   4880  C31  PC   275      56.964  28.757  73.948  1.00  0.00           C  
ATOM   4881  H1A  PC   275      57.268  27.719  74.100  1.00  0.00           H  
ATOM   4882  H1B  PC   275      56.832  29.025  72.896  1.00  0.00           H  
ATOM   4883  C32  PC   275      58.017  29.669  74.634  1.00  0.00           C  
ATOM   4884  H2A  PC   275      57.847  29.635  75.711  1.00  0.00           H  
ATOM   4885  H2B  PC   275      58.979  29.265  74.318  1.00  0.00           H  
ATOM   4886  N31  PC   275      58.029  31.106  74.323  1.00  0.00           N  
ATOM   4887  C33  PC   275      58.935  31.661  75.351  1.00  0.00           C  
ATOM   4888  H3A  PC   275      58.518  31.500  76.347  1.00  0.00           H  
ATOM   4889  H3B  PC   275      59.984  31.407  75.192  1.00  0.00           H  
ATOM   4890  H3C  PC   275      58.863  32.744  75.238  1.00  0.00           H  
ATOM   4891  C34  PC   275      58.563  31.326  73.013  1.00  0.00           C  
ATOM   4892  H4A  PC   275      57.972  30.679  72.364  1.00  0.00           H  
ATOM   4893  H4B  PC   275      58.630  32.344  72.624  1.00  0.00           H  
ATOM   4894  H4C  PC   275      59.626  31.078  73.032  1.00  0.00           H  
ATOM   4895  C35  PC   275      56.717  31.751  74.460  1.00  0.00           C  
ATOM   4896  H5A  PC   275      56.276  31.641  75.452  1.00  0.00           H  
ATOM   4897  H5B  PC   275      56.020  31.383  73.705  1.00  0.00           H  
ATOM   4898  H5C  PC   275      56.905  32.825  74.435  1.00  0.00           H  
ATOM   4899  O33  PC   275      53.543  28.368  75.489  1.00  0.00           O  
ATOM   4900  O34  PC   275      54.765  26.871  74.016  1.00  0.00           O  
ATOM   4901  O21  PC   275      53.362  32.103  71.744  1.00  0.00           O  
ATOM   4902  C21  PC   275      54.640  32.295  71.448  1.00  0.00           C  
ATOM   4903  O22  PC   275      55.459  31.405  71.392  1.00  0.00           O  
ATOM   4904  C12  OL   276      55.051  33.738  71.145  1.00  0.00           C  
ATOM   4905  H2R  OL   276      54.796  34.296  72.049  1.00  0.00           H  
ATOM   4906  H2S  OL   276      54.373  34.204  70.428  1.00  0.00           H  
ATOM   4907  C13  OL   276      56.630  34.003  70.884  1.00  0.00           C  
ATOM   4908  H3R  OL   276      57.183  33.561  71.715  1.00  0.00           H  
ATOM   4909  H3S  OL   276      56.828  35.069  71.008  1.00  0.00           H  
ATOM   4910  C14  OL   276      57.038  33.418  69.575  1.00  0.00           C  
ATOM   4911  H4R  OL   276      56.969  32.329  69.612  1.00  0.00           H  
ATOM   4912  H4S  OL   276      58.044  33.743  69.303  1.00  0.00           H  
ATOM   4913  C15  OL   276      56.266  34.013  68.444  1.00  0.00           C  
ATOM   4914  H5R  OL   276      56.421  35.092  68.377  1.00  0.00           H  
ATOM   4915  H5S  OL   276      55.190  33.921  68.611  1.00  0.00           H  
ATOM   4916  C16  OL   276      56.720  33.247  67.114  1.00  0.00           C  
ATOM   4917  H6R  OL   276      55.780  33.008  66.611  1.00  0.00           H  
ATOM   4918  H6S  OL   276      57.177  32.258  67.183  1.00  0.00           H  
ATOM   4919  C17  OL   276      57.556  34.073  66.216  1.00  0.00           C  
ATOM   4920  H7R  OL   276      58.478  34.074  66.801  1.00  0.00           H  
ATOM   4921  H7S  OL   276      57.199  35.093  66.061  1.00  0.00           H  
ATOM   4922  C18  OL   276      57.730  33.604  64.746  1.00  0.00           C  
ATOM   4923  H8R  OL   276      56.790  33.254  64.316  1.00  0.00           H  
ATOM   4924  H8S  OL   276      58.300  32.673  64.796  1.00  0.00           H  
ATOM   4925  C19  OL   276      58.489  34.598  63.879  1.00  0.00           C  
ATOM   4926  H9R  OL   276      58.248  35.657  63.932  1.00  0.00           H  
ATOM   4927 C110  OL   276      59.615  34.360  63.133  1.00  0.00           C  
ATOM   4928 H10R  OL   276      60.158  35.171  62.654  1.00  0.00           H  
ATOM   4929 C111  OL   276      60.337  33.047  62.848  1.00  0.00           C  
ATOM   4930 H11R  OL   276      59.739  32.255  63.304  1.00  0.00           H  
ATOM   4931 H11S  OL   276      61.247  33.176  63.439  1.00  0.00           H  
ATOM   4932 C112  OL   276      60.590  32.762  61.379  1.00  0.00           C  
ATOM   4933 H12R  OL   276      61.372  32.002  61.446  1.00  0.00           H  
ATOM   4934 H12S  OL   276      61.148  33.632  61.029  1.00  0.00           H
[truncated: 4,468,264 more chars]
