# Supplementary material for: Prediction of dynamic allostery for the transmembrane domain of the sweet taste receptor subunit, TAS1R3
Source: Commun Biol. 2023 Apr 3;6:340. doi: 10.1038/s42003-023-04705-5 (PMC10070457; doi:10.1038/s42003-023-04705-5)
Supplement: Supplementary file 3 — Supplementary Data 1 [file 42003_2023_4705_MOESM3_ESM.zip › Supplementary Data 1/2_Final/Lactisole_hTAS1R3_Final.pdb]

CRYST1   68.972   68.972  116.858  90.00  90.00  90.00               1
ATOM      1  N   GLU     1      34.649  50.957  42.239  1.00  0.00           N  
ATOM      2  H1  GLU     1      34.753  51.924  42.513  1.00  0.00           H  
ATOM      3  H2  GLU     1      35.081  50.847  41.333  1.00  0.00           H  
ATOM      4  H3  GLU     1      35.222  50.393  42.851  1.00  0.00           H  
ATOM      5  CA  GLU     1      33.246  50.523  42.065  1.00  0.00           C  
ATOM      6  HA  GLU     1      32.894  50.919  41.112  1.00  0.00           H  
ATOM      7  CB  GLU     1      33.261  49.001  41.837  1.00  0.00           C  
ATOM      8  HB2 GLU     1      33.927  48.784  41.002  1.00  0.00           H  
ATOM      9  HB3 GLU     1      33.794  48.533  42.666  1.00  0.00           H  
ATOM     10  CG  GLU     1      31.877  48.235  41.717  1.00  0.00           C  
ATOM     11  HG2 GLU     1      32.060  47.161  41.685  1.00  0.00           H  
ATOM     12  HG3 GLU     1      31.322  48.390  42.642  1.00  0.00           H  
ATOM     13  CD  GLU     1      30.960  48.607  40.560  1.00  0.00           C  
ATOM     14  OE1 GLU     1      29.820  48.114  40.375  1.00  0.00           O  
ATOM     15  OE2 GLU     1      31.261  49.560  39.903  1.00  0.00           O  
ATOM     16  C   GLU     1      32.414  50.827  43.293  1.00  0.00           C  
ATOM     17  O   GLU     1      32.776  50.319  44.343  1.00  0.00           O  
ATOM     18  N   PRO     2      31.330  51.574  43.243  1.00  0.00           N  
ATOM     19  CD  PRO     2      30.573  51.973  42.066  1.00  0.00           C  
ATOM     20  HD2 PRO     2      29.877  51.196  41.751  1.00  0.00           H  
ATOM     21  HD3 PRO     2      31.216  52.191  41.213  1.00  0.00           H  
ATOM     22  CG  PRO     2      29.950  53.260  42.524  1.00  0.00           C  
ATOM     23  HG2 PRO     2      29.148  53.480  41.819  1.00  0.00           H  
ATOM     24  HG3 PRO     2      30.678  54.071  42.551  1.00  0.00           H  
ATOM     25  CB  PRO     2      29.534  53.062  43.965  1.00  0.00           C  
ATOM     26  HB2 PRO     2      28.534  52.638  43.872  1.00  0.00           H  
ATOM     27  HB3 PRO     2      29.505  53.989  44.538  1.00  0.00           H  
ATOM     28  CA  PRO     2      30.648  52.055  44.421  1.00  0.00           C  
ATOM     29  HA  PRO     2      31.427  52.612  44.941  1.00  0.00           H  
ATOM     30  C   PRO     2      30.171  51.008  45.444  1.00  0.00           C  
ATOM     31  O   PRO     2      30.411  51.118  46.632  1.00  0.00           O  
ATOM     32  N   ALA     3      29.646  49.882  44.970  1.00  0.00           N  
ATOM     33  H   ALA     3      29.549  49.822  43.966  1.00  0.00           H  
ATOM     34  CA  ALA     3      29.220  48.763  45.811  1.00  0.00           C  
ATOM     35  HA  ALA     3      28.425  49.091  46.480  1.00  0.00           H  
ATOM     36  CB  ALA     3      28.631  47.718  44.854  1.00  0.00           C  
ATOM     37  HB1 ALA     3      29.423  47.480  44.143  1.00  0.00           H  
ATOM     38  HB2 ALA     3      28.209  46.809  45.283  1.00  0.00           H  
ATOM     39  HB3 ALA     3      27.780  48.212  44.385  1.00  0.00           H  
ATOM     40  C   ALA     3      30.429  48.180  46.597  1.00  0.00           C  
ATOM     41  O   ALA     3      30.334  48.007  47.767  1.00  0.00           O  
ATOM     42  N   VAL     4      31.575  47.928  46.014  1.00  0.00           N  
ATOM     43  H   VAL     4      31.739  48.202  45.056  1.00  0.00           H  
ATOM     44  CA  VAL     4      32.754  47.284  46.624  1.00  0.00           C  
ATOM     45  HA  VAL     4      32.340  46.519  47.281  1.00  0.00           H  
ATOM     46  CB  VAL     4      33.622  46.688  45.436  1.00  0.00           C  
ATOM     47  HB  VAL     4      34.005  47.549  44.887  1.00  0.00           H  
ATOM     48  CG1 VAL     4      34.674  45.813  46.112  1.00  0.00           C  
ATOM     49 HG11 VAL     4      34.254  45.132  46.853  1.00  0.00           H  
ATOM     50 HG12 VAL     4      35.231  45.380  45.281  1.00  0.00           H  
ATOM     51 HG13 VAL     4      35.362  46.567  46.493  1.00  0.00           H  
ATOM     52  CG2 VAL     4      32.798  45.807  44.388  1.00  0.00           C  
ATOM     53 HG21 VAL     4      32.458  44.880  44.849  1.00  0.00           H  
ATOM     54 HG22 VAL     4      32.031  46.438  43.939  1.00  0.00           H  
ATOM     55 HG23 VAL     4      33.464  45.553  43.564  1.00  0.00           H  
ATOM     56  C   VAL     4      33.387  48.326  47.547  1.00  0.00           C  
ATOM     57  O   VAL     4      33.925  47.982  48.563  1.00  0.00           O  
ATOM     58  N   LEU     5      33.275  49.626  47.253  1.00  0.00           N  
ATOM     59  H   LEU     5      32.765  49.910  46.428  1.00  0.00           H  
ATOM     60  CA  LEU     5      33.845  50.704  48.008  1.00  0.00           C  
ATOM     61  HA  LEU     5      34.913  50.529  48.146  1.00  0.00           H  
ATOM     62  CB  LEU     5      33.691  51.972  47.141  1.00  0.00           C  
ATOM     63  HB2 LEU     5      34.064  51.672  46.162  1.00  0.00           H  
ATOM     64  HB3 LEU     5      32.627  52.210  47.132  1.00  0.00           H  
ATOM     65  CG  LEU     5      34.411  53.276  47.447  1.00  0.00           C  
ATOM     66  HG  LEU     5      34.387  53.792  46.487  1.00  0.00           H  
ATOM     67  CD1 LEU     5      33.785  54.048  48.619  1.00  0.00           C  
ATOM     68 HD11 LEU     5      34.123  55.084  48.593  1.00  0.00           H  
ATOM     69 HD12 LEU     5      32.695  54.044  48.602  1.00  0.00           H  
ATOM     70 HD13 LEU     5      34.067  53.458  49.491  1.00  0.00           H  
ATOM     71  CD2 LEU     5      35.880  53.017  47.859  1.00  0.00           C  
ATOM     72 HD21 LEU     5      36.365  53.981  48.014  1.00  0.00           H  
ATOM     73 HD22 LEU     5      35.906  52.431  48.778  1.00  0.00           H  
ATOM     74 HD23 LEU     5      36.369  52.492  47.038  1.00  0.00           H  
ATOM     75  C   LEU     5      33.096  50.856  49.375  1.00  0.00           C  
ATOM     76  O   LEU     5      33.758  50.957  50.408  1.00  0.00           O  
ATOM     77  N   LEU     6      31.794  50.814  49.451  1.00  0.00           N  
ATOM     78  H   LEU     6      31.255  50.695  48.605  1.00  0.00           H  
ATOM     79  CA  LEU     6      30.991  50.772  50.721  1.00  0.00           C  
ATOM     80  HA  LEU     6      31.297  51.627  51.323  1.00  0.00           H  
ATOM     81  CB  LEU     6      29.505  50.943  50.419  1.00  0.00           C  
ATOM     82  HB2 LEU     6      29.265  50.152  49.710  1.00  0.00           H  
ATOM     83  HB3 LEU     6      28.960  50.779  51.349  1.00  0.00           H  
ATOM     84  CG  LEU     6      28.950  52.299  49.858  1.00  0.00           C  
ATOM     85  HG  LEU     6      29.603  52.816  49.154  1.00  0.00           H  
ATOM     86  CD1 LEU     6      27.666  51.957  49.045  1.00  0.00           C  
ATOM     87 HD11 LEU     6      27.150  52.869  48.748  1.00  0.00           H  
ATOM     88 HD12 LEU     6      27.990  51.425  48.151  1.00  0.00           H  
ATOM     89 HD13 LEU     6      26.955  51.320  49.572  1.00  0.00           H  
ATOM     90  CD2 LEU     6      28.551  53.253  51.016  1.00  0.00           C  
ATOM     91 HD21 LEU     6      27.735  52.917  51.655  1.00  0.00           H  
ATOM     92 HD22 LEU     6      29.387  53.434  51.691  1.00  0.00           H  
ATOM     93 HD23 LEU     6      28.218  54.175  50.539  1.00  0.00           H  
ATOM     94  C   LEU     6      31.191  49.500  51.444  1.00  0.00           C  
ATOM     95  O   LEU     6      31.269  49.553  52.649  1.00  0.00           O  
ATOM     96  N   LEU     7      31.446  48.417  50.763  1.00  0.00           N  
ATOM     97  H   LEU     7      31.596  48.468  49.765  1.00  0.00           H  
ATOM     98  CA  LEU     7      31.805  47.231  51.423  1.00  0.00           C  
ATOM     99  HA  LEU     7      31.171  47.130  52.304  1.00  0.00           H  
ATOM    100  CB  LEU     7      31.631  45.986  50.453  1.00  0.00           C  
ATOM    101  HB2 LEU     7      32.098  46.257  49.506  1.00  0.00           H  
ATOM    102  HB3 LEU     7      32.067  45.144  50.991  1.00  0.00           H  
ATOM    103  CG  LEU     7      30.215  45.641  50.086  1.00  0.00           C  
ATOM    104  HG  LEU     7      29.691  46.516  49.701  1.00  0.00           H  
ATOM    105  CD1 LEU     7      30.326  44.704  48.897  1.00  0.00           C  
ATOM    106 HD11 LEU     7      31.287  44.191  48.874  1.00  0.00           H  
ATOM    107 HD12 LEU     7      29.583  43.911  48.984  1.00  0.00           H  
ATOM    108 HD13 LEU     7      30.215  45.265  47.969  1.00  0.00           H  
ATOM    109  CD2 LEU     7      29.234  45.025  51.210  1.00  0.00           C  
ATOM    110 HD21 LEU     7      28.356  44.514  50.814  1.00  0.00           H  
ATOM    111 HD22 LEU     7      29.831  44.404  51.877  1.00  0.00           H  
ATOM    112 HD23 LEU     7      28.864  45.886  51.766  1.00  0.00           H  
ATOM    113  C   LEU     7      33.282  47.242  52.025  1.00  0.00           C  
ATOM    114  O   LEU     7      33.387  46.871  53.187  1.00  0.00           O  
ATOM    115  N   LEU     8      34.263  47.784  51.284  1.00  0.00           N  
ATOM    116  H   LEU     8      34.100  48.022  50.316  1.00  0.00           H  
ATOM    117  CA  LEU     8      35.544  48.202  51.839  1.00  0.00           C  
ATOM    118  HA  LEU     8      36.073  47.330  52.225  1.00  0.00           H  
ATOM    119  CB  LEU     8      36.467  48.728  50.836  1.00  0.00           C  
ATOM    120  HB2 LEU     8      35.982  49.541  50.295  1.00  0.00           H  
ATOM    121  HB3 LEU     8      37.143  49.397  51.370  1.00  0.00           H  
ATOM    122  CG  LEU     8      37.051  47.777  49.846  1.00  0.00           C  
ATOM    123  HG  LEU     8      36.338  47.055  49.449  1.00  0.00           H  
ATOM    124  CD1 LEU     8      37.712  48.449  48.709  1.00  0.00           C  
ATOM    125 HD11 LEU     8      38.346  49.263  49.061  1.00  0.00           H  
ATOM    126 HD12 LEU     8      38.217  47.727  48.069  1.00  0.00           H  
ATOM    127 HD13 LEU     8      36.975  49.046  48.172  1.00  0.00           H  
ATOM    128  CD2 LEU     8      38.143  46.967  50.585  1.00  0.00           C  
ATOM    129 HD21 LEU     8      38.814  47.656  51.097  1.00  0.00           H  
ATOM    130 HD22 LEU     8      37.775  46.488  51.492  1.00  0.00           H  
ATOM    131 HD23 LEU     8      38.600  46.259  49.892  1.00  0.00           H  
ATOM    132  C   LEU     8      35.513  49.058  53.127  1.00  0.00           C  
ATOM    133  O   LEU     8      36.302  48.879  54.050  1.00  0.00           O  
ATOM    134  N   LEU     9      34.449  49.977  53.212  1.00  0.00           N  
ATOM    135  H   LEU     9      33.856  50.108  52.404  1.00  0.00           H  
ATOM    136  CA  LEU     9      34.242  50.813  54.353  1.00  0.00           C  
ATOM    137  HA  LEU     9      35.254  51.165  54.552  1.00  0.00           H  
ATOM    138  CB  LEU     9      33.344  51.955  54.013  1.00  0.00           C  
ATOM    139  HB2 LEU     9      33.895  52.688  53.424  1.00  0.00           H  
ATOM    140  HB3 LEU     9      32.469  51.560  53.496  1.00  0.00           H  
ATOM    141  CG  LEU     9      32.834  52.709  55.242  1.00  0.00           C  
ATOM    142  HG  LEU     9      32.329  51.956  55.848  1.00  0.00           H  
ATOM    143  CD1 LEU     9      33.983  53.395  56.062  1.00  0.00           C  
ATOM    144 HD11 LEU     9      34.737  53.699  55.335  1.00  0.00           H  
ATOM    145 HD12 LEU     9      33.666  54.347  56.488  1.00  0.00           H  
ATOM    146 HD13 LEU     9      34.462  52.815  56.851  1.00  0.00           H  
ATOM    147  CD2 LEU     9      31.864  53.815  54.856  1.00  0.00           C  
ATOM    148 HD21 LEU     9      31.256  54.104  55.713  1.00  0.00           H  
ATOM    149 HD22 LEU     9      32.425  54.634  54.406  1.00  0.00           H  
ATOM    150 HD23 LEU     9      31.174  53.360  54.146  1.00  0.00           H  
ATOM    151  C   LEU     9      33.767  49.999  55.554  1.00  0.00           C  
ATOM    152  O   LEU     9      34.281  50.156  56.648  1.00  0.00           O  
ATOM    153  N   LEU    10      32.810  49.070  55.353  1.00  0.00           N  
ATOM    154  H   LEU    10      32.421  49.012  54.423  1.00  0.00           H  
ATOM    155  CA  LEU    10      32.311  48.057  56.232  1.00  0.00           C  
ATOM    156  HA  LEU    10      31.981  48.547  57.148  1.00  0.00           H  
ATOM    157  CB  LEU    10      31.068  47.430  55.526  1.00  0.00           C  
ATOM    158  HB2 LEU    10      30.392  48.248  55.278  1.00  0.00           H  
ATOM    159  HB3 LEU    10      31.416  46.902  54.638  1.00  0.00           H  
ATOM    160  CG  LEU    10      30.349  46.274  56.285  1.00  0.00           C  
ATOM    161  HG  LEU    10      31.022  45.440  56.080  1.00  0.00           H  
ATOM    162  CD1 LEU    10      29.967  46.628  57.720  1.00  0.00           C  
ATOM    163 HD11 LEU    10      29.059  47.230  57.696  1.00  0.00           H  
ATOM    164 HD12 LEU    10      29.610  45.672  58.103  1.00  0.00           H  
ATOM    165 HD13 LEU    10      30.774  47.172  58.210  1.00  0.00           H  
ATOM    166  CD2 LEU    10      29.047  45.926  55.551  1.00  0.00           C  
ATOM    167 HD21 LEU    10      29.316  45.440  54.613  1.00  0.00           H  
ATOM    168 HD22 LEU    10      28.470  45.245  56.177  1.00  0.00           H  
ATOM    169 HD23 LEU    10      28.482  46.844  55.387  1.00  0.00           H  
ATOM    170  C   LEU    10      33.384  47.028  56.683  1.00  0.00           C  
ATOM    171  O   LEU    10      33.278  46.558  57.809  1.00  0.00           O  
ATOM    172  N   LEU    11      34.344  46.647  55.831  1.00  0.00           N  
ATOM    173  H   LEU    11      34.141  46.806  54.854  1.00  0.00           H  
ATOM    174  CA  LEU    11      35.582  45.895  56.195  1.00  0.00           C  
ATOM    175  HA  LEU    11      35.339  44.997  56.764  1.00  0.00           H  
ATOM    176  CB  LEU    11      36.386  45.607  54.861  1.00  0.00           C  
ATOM    177  HB2 LEU    11      35.736  44.975  54.256  1.00  0.00           H  
ATOM    178  HB3 LEU    11      36.662  46.556  54.401  1.00  0.00           H  
ATOM    179  CG  LEU    11      37.721  44.840  55.039  1.00  0.00           C  
ATOM    180  HG  LEU    11      37.597  44.061  55.791  1.00  0.00           H  
ATOM    181  CD1 LEU    11      38.094  44.163  53.730  1.00  0.00           C  
ATOM    182 HD11 LEU    11      38.163  44.904  52.934  1.00  0.00           H  
ATOM    183 HD12 LEU    11      38.951  43.490  53.740  1.00  0.00           H  
ATOM    184 HD13 LEU    11      37.330  43.448  53.424  1.00  0.00           H  
ATOM    185  CD2 LEU    11      38.959  45.684  55.488  1.00  0.00           C  
ATOM    186 HD21 LEU    11      38.897  45.932  56.547  1.00  0.00           H  
ATOM    187 HD22 LEU    11      39.861  45.077  55.417  1.00  0.00           H  
ATOM    188 HD23 LEU    11      38.930  46.462  54.725  1.00  0.00           H  
ATOM    189  C   LEU    11      36.487  46.717  57.159  1.00  0.00           C  
ATOM    190  O   LEU    11      36.879  46.329  58.269  1.00  0.00           O  
ATOM    191  N   SER    12      36.717  47.960  56.783  1.00  0.00           N  
ATOM    192  H   SER    12      36.303  48.156  55.883  1.00  0.00           H  
ATOM    193  CA  SER    12      37.674  48.845  57.468  1.00  0.00           C  
ATOM    194  HA  SER    12      38.631  48.325  57.435  1.00  0.00           H  
ATOM    195  CB  SER    12      37.849  50.107  56.607  1.00  0.00           C  
ATOM    196  HB2 SER    12      36.916  50.670  56.563  1.00  0.00           H  
ATOM    197  HB3 SER    12      38.537  50.805  57.084  1.00  0.00           H  
ATOM    198  OG  SER    12      38.370  49.835  55.331  1.00  0.00           O  
ATOM    199  HG  SER    12      37.834  49.297  54.743  1.00  0.00           H  
ATOM    200  C   SER    12      37.213  49.265  58.863  1.00  0.00           C  
ATOM    201  O   SER    12      38.033  49.375  59.783  1.00  0.00           O  
ATOM    202  N   LEU    13      35.932  49.448  58.995  1.00  0.00           N  
ATOM    203  H   LEU    13      35.352  49.336  58.176  1.00  0.00           H  
ATOM    204  CA  LEU    13      35.273  49.691  60.248  1.00  0.00           C  
ATOM    205  HA  LEU    13      35.815  50.434  60.834  1.00  0.00           H  
ATOM    206  CB  LEU    13      33.875  50.194  59.916  1.00  0.00           C  
ATOM    207  HB2 LEU    13      33.817  51.090  59.298  1.00  0.00           H  
ATOM    208  HB3 LEU    13      33.395  49.364  59.396  1.00  0.00           H  
ATOM    209  CG  LEU    13      32.911  50.466  61.086  1.00  0.00           C  
ATOM    210  HG  LEU    13      32.686  49.490  61.515  1.00  0.00           H  
ATOM    211  CD1 LEU    13      33.415  51.326  62.192  1.00  0.00           C  
ATOM    212 HD11 LEU    13      33.986  50.696  62.875  1.00  0.00           H  
ATOM    213 HD12 LEU    13      33.939  52.205  61.817  1.00  0.00           H  
ATOM    214 HD13 LEU    13      32.588  51.772  62.745  1.00  0.00           H  
ATOM    215  CD2 LEU    13      31.613  51.073  60.578  1.00  0.00           C  
ATOM    216 HD21 LEU    13      31.958  52.000  60.118  1.00  0.00           H  
ATOM    217 HD22 LEU    13      31.187  50.323  59.912  1.00  0.00           H  
ATOM    218 HD23 LEU    13      30.915  51.310  61.381  1.00  0.00           H  
ATOM    219  C   LEU    13      35.221  48.468  61.201  1.00  0.00           C  
ATOM    220  O   LEU    13      35.354  48.542  62.419  1.00  0.00           O  
ATOM    221  N   ALA    14      35.108  47.275  60.617  1.00  0.00           N  
ATOM    222  H   ALA    14      35.126  47.253  59.607  1.00  0.00           H  
ATOM    223  CA  ALA    14      35.055  45.987  61.326  1.00  0.00           C  
ATOM    224  HA  ALA    14      34.496  46.020  62.261  1.00  0.00           H  
ATOM    225  CB  ALA    14      34.447  44.917  60.385  1.00  0.00           C  
ATOM    226  HB1 ALA    14      33.366  45.057  60.374  1.00  0.00           H  
ATOM    227  HB2 ALA    14      34.879  45.014  59.389  1.00  0.00           H  
ATOM    228  HB3 ALA    14      34.643  43.893  60.703  1.00  0.00           H  
ATOM    229  C   ALA    14      36.340  45.550  61.855  1.00  0.00           C  
ATOM    230  O   ALA    14      36.497  45.237  63.032  1.00  0.00           O  
ATOM    231  N   LEU    15      37.362  45.630  60.943  1.00  0.00           N  
ATOM    232  H   LEU    15      37.169  45.815  59.969  1.00  0.00           H  
ATOM    233  CA  LEU    15      38.760  45.362  61.195  1.00  0.00           C  
ATOM    234  HA  LEU    15      39.004  44.342  61.495  1.00  0.00           H  
ATOM    235  CB  LEU    15      39.462  45.551  59.825  1.00  0.00           C  
ATOM    236  HB2 LEU    15      39.084  44.756  59.182  1.00  0.00           H  
ATOM    237  HB3 LEU    15      39.242  46.502  59.339  1.00  0.00           H  
ATOM    238  CG  LEU    15      41.031  45.507  59.812  1.00  0.00           C  
ATOM    239  HG  LEU    15      41.315  46.430  60.317  1.00  0.00           H  
ATOM    240  CD1 LEU    15      41.570  44.140  60.357  1.00  0.00           C  
ATOM    241 HD11 LEU    15      41.232  43.356  59.679  1.00  0.00           H  
ATOM    242 HD12 LEU    15      42.653  44.119  60.480  1.00  0.00           H  
ATOM    243 HD13 LEU    15      41.234  43.926  61.372  1.00  0.00           H  
ATOM    244  CD2 LEU    15      41.470  45.533  58.330  1.00  0.00           C  
ATOM    245 HD21 LEU    15      40.980  46.298  57.728  1.00  0.00           H  
ATOM    246 HD22 LEU    15      42.534  45.757  58.255  1.00  0.00           H  
ATOM    247 HD23 LEU    15      41.248  44.560  57.892  1.00  0.00           H  
ATOM    248  C   LEU    15      39.323  46.349  62.265  1.00  0.00           C  
ATOM    249  O   LEU    15      39.934  45.931  63.231  1.00  0.00           O  
ATOM    250  N   GLY    16      39.023  47.644  62.193  1.00  0.00           N  
ATOM    251  H   GLY    16      38.244  47.844  61.582  1.00  0.00           H  
ATOM    252  CA  GLY    16      39.229  48.706  63.217  1.00  0.00           C  
ATOM    253  HA2 GLY    16      40.285  48.906  63.398  1.00  0.00           H  
ATOM    254  HA3 GLY    16      38.861  49.673  62.873  1.00  0.00           H  
ATOM    255  C   GLY    16      38.588  48.509  64.520  1.00  0.00           C  
ATOM    256  O   GLY    16      39.291  48.538  65.497  1.00  0.00           O  
ATOM    257  N   LEU    17      37.284  48.182  64.501  1.00  0.00           N  
ATOM    258  H   LEU    17      36.778  48.314  63.638  1.00  0.00           H  
ATOM    259  CA  LEU    17      36.560  47.669  65.708  1.00  0.00           C  
ATOM    260  HA  LEU    17      36.688  48.407  66.500  1.00  0.00           H  
ATOM    261  CB  LEU    17      35.057  47.461  65.396  1.00  0.00           C  
ATOM    262  HB2 LEU    17      35.008  46.997  64.410  1.00  0.00           H  
ATOM    263  HB3 LEU    17      34.584  46.742  66.064  1.00  0.00           H  
ATOM    264  CG  LEU    17      34.193  48.735  65.407  1.00  0.00           C  
ATOM    265  HG  LEU    17      34.828  49.522  65.000  1.00  0.00           H  
ATOM    266  CD1 LEU    17      32.854  48.468  64.669  1.00  0.00           C  
ATOM    267 HD11 LEU    17      33.034  47.981  63.710  1.00  0.00           H  
ATOM    268 HD12 LEU    17      32.158  47.947  65.327  1.00  0.00           H  
ATOM    269 HD13 LEU    17      32.409  49.453  64.530  1.00  0.00           H  
ATOM    270  CD2 LEU    17      33.836  49.225  66.797  1.00  0.00           C  
ATOM    271 HD21 LEU    17      33.335  48.371  67.252  1.00  0.00           H  
ATOM    272 HD22 LEU    17      34.699  49.525  67.391  1.00  0.00           H  
ATOM    273 HD23 LEU    17      33.152  50.064  66.666  1.00  0.00           H  
ATOM    274  C   LEU    17      37.262  46.388  66.289  1.00  0.00           C  
ATOM    275  O   LEU    17      37.442  46.197  67.487  1.00  0.00           O  
ATOM    276  N   VAL    18      37.802  45.509  65.453  1.00  0.00           N  
ATOM    277  H   VAL    18      37.696  45.582  64.452  1.00  0.00           H  
ATOM    278  CA  VAL    18      38.588  44.368  65.989  1.00  0.00           C  
ATOM    279  HA  VAL    18      38.030  43.928  66.816  1.00  0.00           H  
ATOM    280  CB  VAL    18      38.908  43.297  64.877  1.00  0.00           C  
ATOM    281  HB  VAL    18      39.221  43.804  63.964  1.00  0.00           H  
ATOM    282  CG1 VAL    18      39.901  42.219  65.325  1.00  0.00           C  
ATOM    283 HG11 VAL    18      39.608  41.783  66.280  1.00  0.00           H  
ATOM    284 HG12 VAL    18      40.162  41.472  64.576  1.00  0.00           H  
ATOM    285 HG13 VAL    18      40.876  42.674  65.501  1.00  0.00           H  
ATOM    286  CG2 VAL    18      37.711  42.436  64.516  1.00  0.00           C  
ATOM    287 HG21 VAL    18      38.077  41.734  63.767  1.00  0.00           H  
ATOM    288 HG22 VAL    18      37.425  41.757  65.319  1.00  0.00           H  
ATOM    289 HG23 VAL    18      36.845  42.930  64.077  1.00  0.00           H  
ATOM    290  C   VAL    18      39.861  44.839  66.709  1.00  0.00           C  
ATOM    291  O   VAL    18      40.200  44.528  67.799  1.00  0.00           O  
ATOM    292  N   LEU    19      40.600  45.714  66.079  1.00  0.00           N  
ATOM    293  H   LEU    19      40.401  45.798  65.092  1.00  0.00           H  
ATOM    294  CA  LEU    19      41.860  46.382  66.672  1.00  0.00           C  
ATOM    295  HA  LEU    19      42.479  45.595  67.102  1.00  0.00           H  
ATOM    296  CB  LEU    19      42.770  47.053  65.536  1.00  0.00           C  
ATOM    297  HB2 LEU    19      42.142  47.849  65.135  1.00  0.00           H  
ATOM    298  HB3 LEU    19      43.615  47.510  66.050  1.00  0.00           H  
ATOM    299  CG  LEU    19      43.280  46.063  64.497  1.00  0.00           C  
ATOM    300  HG  LEU    19      42.557  45.256  64.375  1.00  0.00           H  
ATOM    301  CD1 LEU    19      43.509  46.894  63.229  1.00  0.00           C  
ATOM    302 HD11 LEU    19      42.505  47.197  62.930  1.00  0.00           H  
ATOM    303 HD12 LEU    19      44.144  47.758  63.424  1.00  0.00           H  
ATOM    304 HD13 LEU    19      43.829  46.311  62.365  1.00  0.00           H  
ATOM    305  CD2 LEU    19      44.674  45.600  64.814  1.00  0.00           C  
ATOM    306 HD21 LEU    19      45.387  46.419  64.715  1.00  0.00           H  
ATOM    307 HD22 LEU    19      44.831  45.323  65.856  1.00  0.00           H  
ATOM    308 HD23 LEU    19      44.955  44.854  64.070  1.00  0.00           H  
ATOM    309  C   LEU    19      41.589  47.343  67.859  1.00  0.00           C  
ATOM    310  O   LEU    19      42.426  47.452  68.735  1.00  0.00           O  
ATOM    311  N   ALA    20      40.399  47.875  68.015  1.00  0.00           N  
ATOM    312  H   ALA    20      39.747  47.722  67.259  1.00  0.00           H  
ATOM    313  CA  ALA    20      39.967  48.589  69.222  1.00  0.00           C  
ATOM    314  HA  ALA    20      40.740  49.236  69.636  1.00  0.00           H  
ATOM    315  CB  ALA    20      38.911  49.607  68.703  1.00  0.00           C  
ATOM    316  HB1 ALA    20      37.943  49.117  68.597  1.00  0.00           H  
ATOM    317  HB2 ALA    20      38.787  50.446  69.387  1.00  0.00           H  
ATOM    318  HB3 ALA    20      39.206  49.993  67.727  1.00  0.00           H  
ATOM    319  C   ALA    20      39.449  47.753  70.383  1.00  0.00           C  
ATOM    320  O   ALA    20      39.716  48.016  71.541  1.00  0.00           O  
ATOM    321  N   ALA    21      38.835  46.601  70.137  1.00  0.00           N  
ATOM    322  H   ALA    21      38.571  46.546  69.163  1.00  0.00           H  
ATOM    323  CA  ALA    21      38.587  45.655  71.076  1.00  0.00           C  
ATOM    324  HA  ALA    21      37.988  46.130  71.852  1.00  0.00           H  
ATOM    325  CB  ALA    21      37.512  44.728  70.340  1.00  0.00           C  
ATOM    326  HB1 ALA    21      36.522  45.134  70.132  1.00  0.00           H  
ATOM    327  HB2 ALA    21      37.805  44.228  69.417  1.00  0.00           H  
ATOM    328  HB3 ALA    21      37.216  43.967  71.061  1.00  0.00           H  
ATOM    329  C   ALA    21      39.753  44.952  71.700  1.00  0.00           C  
ATOM    330  O   ALA    21      39.768  44.584  72.862  1.00  0.00           O  
ATOM    331  N   LEU    22      40.769  44.801  70.879  1.00  0.00           N  
ATOM    332  H   LEU    22      40.679  45.171  69.944  1.00  0.00           H  
ATOM    333  CA  LEU    22      42.083  44.331  71.359  1.00  0.00           C  
ATOM    334  HA  LEU    22      41.932  43.433  71.957  1.00  0.00           H  
ATOM    335  CB  LEU    22      42.797  43.821  70.139  1.00  0.00           C  
ATOM    336  HB2 LEU    22      42.909  44.722  69.536  1.00  0.00           H  
ATOM    337  HB3 LEU    22      43.821  43.636  70.465  1.00  0.00           H  
ATOM    338  CG  LEU    22      42.179  42.550  69.487  1.00  0.00           C  
ATOM    339  HG  LEU    22      41.101  42.635  69.353  1.00  0.00           H  
ATOM    340  CD1 LEU    22      42.813  42.511  68.060  1.00  0.00           C  
ATOM    341 HD11 LEU    22      42.300  41.863  67.348  1.00  0.00           H  
ATOM    342 HD12 LEU    22      42.793  43.483  67.567  1.00  0.00           H  
ATOM    343 HD13 LEU    22      43.868  42.277  68.205  1.00  0.00           H  
ATOM    344  CD2 LEU    22      42.487  41.191  70.168  1.00  0.00           C  
ATOM    345 HD21 LEU    22      42.203  40.321  69.576  1.00  0.00           H  
ATOM    346 HD22 LEU    22      43.530  41.064  70.461  1.00  0.00           H  
ATOM    347 HD23 LEU    22      41.992  41.288  71.134  1.00  0.00           H  
ATOM    348  C   LEU    22      42.837  45.406  72.213  1.00  0.00           C  
ATOM    349  O   LEU    22      43.303  45.106  73.297  1.00  0.00           O  
ATOM    350  N   GLY    23      42.932  46.574  71.677  1.00  0.00           N  
ATOM    351  H   GLY    23      42.689  46.688  70.704  1.00  0.00           H  
ATOM    352  CA  GLY    23      43.526  47.718  72.481  1.00  0.00           C  
ATOM    353  HA2 GLY    23      44.546  47.521  72.810  1.00  0.00           H  
ATOM    354  HA3 GLY    23      43.496  48.615  71.862  1.00  0.00           H  
ATOM    355  C   GLY    23      42.774  47.999  73.795  1.00  0.00           C  
ATOM    356  O   GLY    23      43.423  48.470  74.693  1.00  0.00           O  
ATOM    357  N   LEU    24      41.521  47.626  73.992  1.00  0.00           N  
ATOM    358  H   LEU    24      41.088  47.148  73.214  1.00  0.00           H  
ATOM    359  CA  LEU    24      40.787  47.694  75.309  1.00  0.00           C  
ATOM    360  HA  LEU    24      40.862  48.698  75.729  1.00  0.00           H  
ATOM    361  CB  LEU    24      39.328  47.442  75.020  1.00  0.00           C  
ATOM    362  HB2 LEU    24      39.012  48.191  74.293  1.00  0.00           H  
ATOM    363  HB3 LEU    24      39.238  46.418  74.659  1.00  0.00           H  
ATOM    364  CG  LEU    24      38.349  47.530  76.216  1.00  0.00           C  
ATOM    365  HG  LEU    24      38.734  46.867  76.990  1.00  0.00           H  
ATOM    366  CD1 LEU    24      38.287  48.957  76.765  1.00  0.00           C  
ATOM    367 HD11 LEU    24      39.224  49.380  77.128  1.00  0.00           H  
ATOM    368 HD12 LEU    24      38.084  49.625  75.928  1.00  0.00           H  
ATOM    369 HD13 LEU    24      37.453  48.950  77.466  1.00  0.00           H  
ATOM    370  CD2 LEU    24      36.923  47.128  75.793  1.00  0.00           C  
ATOM    371 HD21 LEU    24      36.235  47.319  76.616  1.00  0.00           H  
ATOM    372 HD22 LEU    24      36.547  47.712  74.953  1.00  0.00           H  
ATOM    373 HD23 LEU    24      36.978  46.114  75.398  1.00  0.00           H  
ATOM    374  C   LEU    24      41.385  46.714  76.302  1.00  0.00           C  
ATOM    375  O   LEU    24      41.407  47.005  77.488  1.00  0.00           O  
ATOM    376  N   PHE    25      41.764  45.535  75.813  1.00  0.00           N  
ATOM    377  H   PHE    25      41.691  45.334  74.825  1.00  0.00           H  
ATOM    378  CA  PHE    25      42.291  44.451  76.605  1.00  0.00           C  
ATOM    379  HA  PHE    25      41.770  44.390  77.560  1.00  0.00           H  
ATOM    380  CB  PHE    25      42.186  43.066  75.915  1.00  0.00           C  
ATOM    381  HB2 PHE    25      42.426  43.164  74.856  1.00  0.00           H  
ATOM    382  HB3 PHE    25      42.886  42.422  76.447  1.00  0.00           H  
ATOM    383  CG  PHE    25      40.854  42.349  75.978  1.00  0.00           C  
ATOM    384  CD1 PHE    25      39.642  43.028  75.979  1.00  0.00           C  
ATOM    385  HD1 PHE    25      39.561  44.105  75.984  1.00  0.00           H  
ATOM    386  CE1 PHE    25      38.480  42.263  76.281  1.00  0.00           C  
ATOM    387  HE1 PHE    25      37.483  42.664  76.383  1.00  0.00           H  
ATOM    388  CZ  PHE    25      38.492  40.826  76.294  1.00  0.00           C  
ATOM    389  HZ  PHE    25      37.615  40.217  76.131  1.00  0.00           H  
ATOM    390  CE2 PHE    25      39.691  40.144  76.065  1.00  0.00           C  
ATOM    391  HE2 PHE    25      39.801  39.070  76.039  1.00  0.00           H  
ATOM    392  CD2 PHE    25      40.867  40.934  75.881  1.00  0.00           C  
ATOM    393  HD2 PHE    25      41.781  40.521  75.483  1.00  0.00           H  
ATOM    394  C   PHE    25      43.793  44.599  76.986  1.00  0.00           C  
ATOM    395  O   PHE    25      44.322  44.218  78.033  1.00  0.00           O  
ATOM    396  N   VAL    26      44.535  45.243  76.035  1.00  0.00           N  
ATOM    397  H   VAL    26      44.124  45.409  75.127  1.00  0.00           H  
ATOM    398  CA  VAL    26      45.859  45.771  76.309  1.00  0.00           C  
ATOM    399  HA  VAL    26      46.352  44.943  76.819  1.00  0.00           H  
ATOM    400  CB  VAL    26      46.727  46.227  75.066  1.00  0.00           C  
ATOM    401  HB  VAL    26      46.250  47.165  74.780  1.00  0.00           H  
ATOM    402  CG1 VAL    26      48.192  46.616  75.409  1.00  0.00           C  
ATOM    403 HG11 VAL    26      48.643  45.766  75.921  1.00  0.00           H  
ATOM    404 HG12 VAL    26      48.661  46.844  74.452  1.00  0.00           H  
ATOM    405 HG13 VAL    26      48.134  47.536  75.991  1.00  0.00           H  
ATOM    406  CG2 VAL    26      46.708  45.299  73.840  1.00  0.00           C  
ATOM    407 HG21 VAL    26      47.365  44.437  73.953  1.00  0.00           H  
ATOM    408 HG22 VAL    26      45.693  44.975  73.611  1.00  0.00           H  
ATOM    409 HG23 VAL    26      47.118  45.811  72.970  1.00  0.00           H  
ATOM    410  C   VAL    26      45.914  46.897  77.372  1.00  0.00           C  
ATOM    411  O   VAL    26      46.918  46.958  78.132  1.00  0.00           O  
ATOM    412  N   HID    27      44.849  47.743  77.469  1.00  0.00           N  
ATOM    413  H   HID    27      44.022  47.551  76.921  1.00  0.00           H  
ATOM    414  CA  HID    27      44.753  48.889  78.387  1.00  0.00           C  
ATOM    415  HA  HID    27      45.767  49.271  78.514  1.00  0.00           H  
ATOM    416  CB  HID    27      43.904  50.064  77.700  1.00  0.00           C  
ATOM    417  HB2 HID    27      44.400  50.473  76.820  1.00  0.00           H  
ATOM    418  HB3 HID    27      42.909  49.764  77.373  1.00  0.00           H  
ATOM    419  CG  HID    27      43.694  51.174  78.653  1.00  0.00           C  
ATOM    420  ND1 HID    27      44.666  51.976  79.181  1.00  0.00           N  
ATOM    421  HD1 HID    27      45.627  51.966  78.870  1.00  0.00           H  
ATOM    422  CE1 HID    27      44.184  52.814  80.114  1.00  0.00           C  
ATOM    423  HE1 HID    27      44.758  53.505  80.713  1.00  0.00           H  
ATOM    424  NE2 HID    27      42.861  52.533  80.168  1.00  0.00           N  
ATOM    425  CD2 HID    27      42.568  51.527  79.223  1.00  0.00           C  
ATOM    426  HD2 HID    27      41.596  51.081  79.072  1.00  0.00           H  
ATOM    427  C   HID    27      44.180  48.541  79.782  1.00  0.00           C  
ATOM    428  O   HID    27      44.956  48.673  80.806  1.00  0.00           O  
ATOM    429  N   HID    28      42.961  47.980  79.823  1.00  0.00           N  
ATOM    430  H   HID    28      42.554  47.692  78.945  1.00  0.00           H  
ATOM    431  CA  HID    28      42.392  47.551  81.179  1.00  0.00           C  
ATOM    432  HA  HID    28      42.736  48.273  81.920  1.00  0.00           H  
ATOM    433  CB  HID    28      40.830  47.630  81.066  1.00  0.00           C  
ATOM    434  HB2 HID    28      40.498  47.110  80.168  1.00  0.00           H  
ATOM    435  HB3 HID    28      40.493  47.289  82.045  1.00  0.00           H  
ATOM    436  CG  HID    28      40.137  49.000  80.914  1.00  0.00           C  
ATOM    437  ND1 HID    28      40.467  50.120  81.471  1.00  0.00           N  
ATOM    438  HD1 HID    28      41.244  50.279  82.096  1.00  0.00           H  
ATOM    439  CE1 HID    28      39.742  51.121  80.999  1.00  0.00           C  
ATOM    440  HE1 HID    28      39.887  52.147  81.303  1.00  0.00           H  
ATOM    441  NE2 HID    28      38.844  50.672  80.116  1.00  0.00           N  
ATOM    442  CD2 HID    28      39.087  49.269  80.025  1.00  0.00           C  
ATOM    443  HD2 HID    28      38.647  48.646  79.261  1.00  0.00           H  
ATOM    444  C   HID    28      42.823  46.172  81.649  1.00  0.00           C  
ATOM    445  O   HID    28      41.951  45.339  82.098  1.00  0.00           O  
ATOM    446  N   ARG    29      44.057  45.874  81.378  1.00  0.00           N  
ATOM    447  H   ARG    29      44.530  46.676  80.986  1.00  0.00           H  
ATOM    448  CA  ARG    29      44.682  44.459  81.398  1.00  0.00           C  
ATOM    449  HA  ARG    29      44.170  43.841  80.660  1.00  0.00           H  
ATOM    450  CB  ARG    29      46.133  44.585  80.875  1.00  0.00           C  
ATOM    451  HB2 ARG    29      46.655  43.635  80.995  1.00  0.00           H  
ATOM    452  HB3 ARG    29      46.081  44.806  79.809  1.00  0.00           H  
ATOM    453  CG  ARG    29      46.979  45.645  81.679  1.00  0.00           C  
ATOM    454  HG2 ARG    29      46.508  46.628  81.689  1.00  0.00           H  
ATOM    455  HG3 ARG    29      47.051  45.341  82.723  1.00  0.00           H  
ATOM    456  CD  ARG    29      48.292  45.561  80.904  1.00  0.00           C  
ATOM    457  HD2 ARG    29      48.837  44.631  81.064  1.00  0.00           H  
ATOM    458  HD3 ARG    29      48.112  45.822  79.861  1.00  0.00           H  
ATOM    459  NE  ARG    29      49.219  46.604  81.343  1.00  0.00           N  
ATOM    460  HE  ARG    29      49.738  46.302  82.155  1.00  0.00           H  
ATOM    461  CZ  ARG    29      49.127  47.882  81.067  1.00  0.00           C  
ATOM    462  NH1 ARG    29      48.272  48.405  80.251  1.00  0.00           N  
ATOM    463 HH11 ARG    29      47.576  47.868  79.754  1.00  0.00           H  
ATOM    464 HH12 ARG    29      48.429  49.353  79.940  1.00  0.00           H  
ATOM    465  NH2 ARG    29      50.006  48.625  81.624  1.00  0.00           N  
ATOM    466 HH21 ARG    29      50.772  48.167  82.096  1.00  0.00           H  
ATOM    467 HH22 ARG    29      50.093  49.606  81.403  1.00  0.00           H  
ATOM    468  C   ARG    29      44.598  43.845  82.799  1.00  0.00           C  
ATOM    469  O   ARG    29      44.789  42.615  82.976  1.00  0.00           O  
ATOM    470  N   ASP    30      44.336  44.658  83.828  1.00  0.00           N  
ATOM    471  H   ASP    30      44.443  45.650  83.670  1.00  0.00           H  
ATOM    472  CA  ASP    30      44.197  44.335  85.187  1.00  0.00           C  
ATOM    473  HA  ASP    30      44.931  43.575  85.455  1.00  0.00           H  
ATOM    474  CB  ASP    30      44.544  45.640  85.963  1.00  0.00           C  
ATOM    475  HB2 ASP    30      43.849  46.466  85.813  1.00  0.00           H  
ATOM    476  HB3 ASP    30      44.314  45.407  87.003  1.00  0.00           H  
ATOM    477  CG  ASP    30      45.951  46.071  85.724  1.00  0.00           C  
ATOM    478  OD1 ASP    30      46.872  45.218  85.774  1.00  0.00           O  
ATOM    479  OD2 ASP    30      46.133  47.295  85.704  1.00  0.00           O  
ATOM    480  C   ASP    30      42.719  43.884  85.438  1.00  0.00           C  
ATOM    481  O   ASP    30      42.497  43.153  86.426  1.00  0.00           O  
ATOM    482  N   SER    31      41.756  44.301  84.606  1.00  0.00           N  
ATOM    483  H   SER    31      42.117  44.798  83.805  1.00  0.00           H  
ATOM    484  CA  SER    31      40.310  44.057  84.906  1.00  0.00           C  
ATOM    485  HA  SER    31      40.120  44.485  85.891  1.00  0.00           H  
ATOM    486  CB  SER    31      39.412  44.888  83.933  1.00  0.00           C  
ATOM    487  HB2 SER    31      39.457  45.915  84.293  1.00  0.00           H  
ATOM    488  HB3 SER    31      39.714  44.888  82.886  1.00  0.00           H  
ATOM    489  OG  SER    31      38.084  44.386  84.043  1.00  0.00           O  
ATOM    490  HG  SER    31      37.676  45.039  84.616  1.00  0.00           H  
ATOM    491  C   SER    31      39.994  42.544  84.771  1.00  0.00           C  
ATOM    492  O   SER    31      40.407  41.908  83.783  1.00  0.00           O  
ATOM    493  N   PRO    32      39.144  41.965  85.662  1.00  0.00           N  
ATOM    494  CD  PRO    32      38.607  42.611  86.853  1.00  0.00           C  
ATOM    495  HD2 PRO    32      37.945  43.424  86.555  1.00  0.00           H  
ATOM    496  HD3 PRO    32      39.434  43.100  87.368  1.00  0.00           H  
ATOM    497  CG  PRO    32      37.934  41.515  87.630  1.00  0.00           C  
ATOM    498  HG2 PRO    32      36.845  41.534  87.578  1.00  0.00           H  
ATOM    499  HG3 PRO    32      38.357  41.598  88.631  1.00  0.00           H  
ATOM    500  CB  PRO    32      38.272  40.164  86.921  1.00  0.00           C  
ATOM    501  HB2 PRO    32      37.463  39.444  87.044  1.00  0.00           H  
ATOM    502  HB3 PRO    32      39.189  39.800  87.382  1.00  0.00           H  
ATOM    503  CA  PRO    32      38.620  40.617  85.526  1.00  0.00           C  
ATOM    504  HA  PRO    32      39.361  39.852  85.299  1.00  0.00           H  
ATOM    505  C   PRO    32      37.450  40.487  84.479  1.00  0.00           C  
ATOM    506  O   PRO    32      37.012  39.376  84.189  1.00  0.00           O  
ATOM    507  N   LEU    33      37.019  41.625  83.858  1.00  0.00           N  
ATOM    508  H   LEU    33      37.337  42.494  84.264  1.00  0.00           H  
ATOM    509  CA  LEU    33      36.067  41.717  82.730  1.00  0.00           C  
ATOM    510  HA  LEU    33      35.422  40.844  82.832  1.00  0.00           H  
ATOM    511  CB  LEU    33      35.171  43.001  82.801  1.00  0.00           C  
ATOM    512  HB2 LEU    33      35.804  43.883  82.708  1.00  0.00           H  
ATOM    513  HB3 LEU    33      34.521  43.044  81.928  1.00  0.00           H  
ATOM    514  CG  LEU    33      34.481  43.113  84.160  1.00  0.00           C  
ATOM    515  HG  LEU    33      35.227  43.218  84.948  1.00  0.00           H  
ATOM    516  CD1 LEU    33      33.596  44.313  84.400  1.00  0.00           C  
ATOM    517 HD11 LEU    33      32.711  44.120  83.793  1.00  0.00           H  
ATOM    518 HD12 LEU    33      33.395  44.234  85.468  1.00  0.00           H  
ATOM    519 HD13 LEU    33      34.143  45.248  84.282  1.00  0.00           H  
ATOM    520  CD2 LEU    33      33.612  41.836  84.424  1.00  0.00           C  
ATOM    521 HD21 LEU    33      34.292  41.020  84.668  1.00  0.00           H  
ATOM    522 HD22 LEU    33      32.813  41.931  85.159  1.00  0.00           H  
ATOM    523 HD23 LEU    33      33.178  41.551  83.466  1.00  0.00           H  
ATOM    524  C   LEU    33      36.734  41.543  81.441  1.00  0.00           C  
ATOM    525  O   LEU    33      35.992  41.382  80.415  1.00  0.00           O  
ATOM    526  N   VAL    34      38.056  41.478  81.372  1.00  0.00           N  
ATOM    527  H   VAL    34      38.558  41.678  82.225  1.00  0.00           H  
ATOM    528  CA  VAL    34      38.782  40.862  80.234  1.00  0.00           C  
ATOM    529  HA  VAL    34      38.448  41.395  79.345  1.00  0.00           H  
ATOM    530  CB  VAL    34      40.277  41.106  80.454  1.00  0.00           C  
ATOM    531  HB  VAL    34      40.500  40.801  81.477  1.00  0.00           H  
ATOM    532  CG1 VAL    34      41.213  40.361  79.449  1.00  0.00           C  
ATOM    533 HG11 VAL    34      40.839  40.585  78.450  1.00  0.00           H  
ATOM    534 HG12 VAL    34      42.235  40.674  79.664  1.00  0.00           H  
ATOM    535 HG13 VAL    34      41.219  39.282  79.601  1.00  0.00           H  
ATOM    536  CG2 VAL    34      40.486  42.606  80.300  1.00  0.00           C  
ATOM    537 HG21 VAL    34      39.860  43.229  80.939  1.00  0.00           H  
ATOM    538 HG22 VAL    34      41.525  42.700  80.615  1.00  0.00           H  
ATOM    539 HG23 VAL    34      40.322  42.958  79.281  1.00  0.00           H  
ATOM    540  C   VAL    34      38.292  39.400  80.190  1.00  0.00           C  
ATOM    541  O   VAL    34      37.767  38.976  79.222  1.00  0.00           O  
ATOM    542  N   GLN    35      38.348  38.673  81.307  1.00  0.00           N  
ATOM    543  H   GLN    35      38.777  39.099  82.116  1.00  0.00           H  
ATOM    544  CA  GLN    35      38.028  37.258  81.365  1.00  0.00           C  
ATOM    545  HA  GLN    35      38.477  36.773  80.498  1.00  0.00           H  
ATOM    546  CB  GLN    35      38.748  36.500  82.501  1.00  0.00           C  
ATOM    547  HB2 GLN    35      38.433  36.814  83.496  1.00  0.00           H  
ATOM    548  HB3 GLN    35      38.457  35.451  82.442  1.00  0.00           H  
ATOM    549  CG  GLN    35      40.275  36.468  82.401  1.00  0.00           C  
ATOM    550  HG2 GLN    35      40.630  35.915  83.271  1.00  0.00           H  
ATOM    551  HG3 GLN    35      40.562  35.954  81.483  1.00  0.00           H  
ATOM    552  CD  GLN    35      40.990  37.880  82.509  1.00  0.00           C  
ATOM    553  OE1 GLN    35      40.599  38.757  83.320  1.00  0.00           O  
ATOM    554  NE2 GLN    35      42.119  38.090  81.872  1.00  0.00           N  
ATOM    555 HE21 GLN    35      42.667  38.926  82.017  1.00  0.00           H  
ATOM    556 HE22 GLN    35      42.449  37.411  81.201  1.00  0.00           H  
ATOM    557  C   GLN    35      36.572  36.947  81.193  1.00  0.00           C  
ATOM    558  O   GLN    35      36.191  35.985  80.423  1.00  0.00           O  
ATOM    559  N   ALA    36      35.655  37.768  81.738  1.00  0.00           N  
ATOM    560  H   ALA    36      36.017  38.540  82.280  1.00  0.00           H  
ATOM    561  CA  ALA    36      34.281  37.666  81.267  1.00  0.00           C  
ATOM    562  HA  ALA    36      33.938  36.639  81.393  1.00  0.00           H  
ATOM    563  CB  ALA    36      33.529  38.555  82.244  1.00  0.00           C  
ATOM    564  HB1 ALA    36      32.470  38.391  82.044  1.00  0.00           H  
ATOM    565  HB2 ALA    36      33.889  38.324  83.246  1.00  0.00           H  
ATOM    566  HB3 ALA    36      33.777  39.566  81.921  1.00  0.00           H  
ATOM    567  C   ALA    36      33.923  38.237  79.819  1.00  0.00           C  
ATOM    568  O   ALA    36      32.809  38.018  79.300  1.00  0.00           O  
ATOM    569  N   SER    37      34.866  39.003  79.256  1.00  0.00           N  
ATOM    570  H   SER    37      35.799  38.906  79.632  1.00  0.00           H  
ATOM    571  CA  SER    37      34.762  39.290  77.815  1.00  0.00           C  
ATOM    572  HA  SER    37      33.703  39.327  77.561  1.00  0.00           H  
ATOM    573  CB  SER    37      35.261  40.628  77.325  1.00  0.00           C  
ATOM    574  HB2 SER    37      36.284  40.761  77.679  1.00  0.00           H  
ATOM    575  HB3 SER    37      35.227  40.748  76.242  1.00  0.00           H  
ATOM    576  OG  SER    37      34.649  41.762  77.864  1.00  0.00           O  
ATOM    577  HG  SER    37      34.840  41.747  78.805  1.00  0.00           H  
ATOM    578  C   SER    37      35.277  38.156  76.884  1.00  0.00           C  
ATOM    579  O   SER    37      35.242  38.159  75.680  1.00  0.00           O  
ATOM    580  N   GLY    38      35.727  37.084  77.609  1.00  0.00           N  
ATOM    581  H   GLY    38      35.681  37.130  78.617  1.00  0.00           H  
ATOM    582  CA  GLY    38      36.240  35.804  77.110  1.00  0.00           C  
ATOM    583  HA2 GLY    38      35.811  34.957  77.647  1.00  0.00           H  
ATOM    584  HA3 GLY    38      35.862  35.682  76.095  1.00  0.00           H  
ATOM    585  C   GLY    38      37.714  35.703  76.993  1.00  0.00           C  
ATOM    586  O   GLY    38      38.183  34.703  76.416  1.00  0.00           O  
ATOM    587  N   GLY    39      38.562  36.643  77.572  1.00  0.00           N  
ATOM    588  H   GLY    39      38.277  37.550  77.914  1.00  0.00           H  
ATOM    589  CA  GLY    39      39.949  36.221  77.947  1.00  0.00           C  
ATOM    590  HA2 GLY    39      40.479  37.070  78.380  1.00  0.00           H  
ATOM    591  HA3 GLY    39      39.878  35.505  78.767  1.00  0.00           H  
ATOM    592  C   GLY    39      40.716  35.698  76.742  1.00  0.00           C  
ATOM    593  O   GLY    39      40.561  36.289  75.630  1.00  0.00           O  
ATOM    594  N   PRO    40      41.711  34.771  76.895  1.00  0.00           N  
ATOM    595  CD  PRO    40      42.086  34.231  78.131  1.00  0.00           C  
ATOM    596  HD2 PRO    40      41.512  33.347  78.412  1.00  0.00           H  
ATOM    597  HD3 PRO    40      41.990  34.884  78.999  1.00  0.00           H  
ATOM    598  CG  PRO    40      43.516  33.721  77.927  1.00  0.00           C  
ATOM    599  HG2 PRO    40      43.851  32.900  78.561  1.00  0.00           H  
ATOM    600  HG3 PRO    40      44.236  34.502  78.171  1.00  0.00           H  
ATOM    601  CB  PRO    40      43.602  33.404  76.391  1.00  0.00           C  
ATOM    602  HB2 PRO    40      43.308  32.355  76.347  1.00  0.00           H  
ATOM    603  HB3 PRO    40      44.610  33.611  76.033  1.00  0.00           H  
ATOM    604  CA  PRO    40      42.583  34.317  75.774  1.00  0.00           C  
ATOM    605  HA  PRO    40      43.162  35.192  75.478  1.00  0.00           H  
ATOM    606  C   PRO    40      41.937  33.691  74.548  1.00  0.00           C  
ATOM    607  O   PRO    40      42.474  34.016  73.465  1.00  0.00           O  
ATOM    608  N   LEU    41      40.878  32.930  74.695  1.00  0.00           N  
ATOM    609  H   LEU    41      40.651  32.834  75.675  1.00  0.00           H  
ATOM    610  CA  LEU    41      40.126  32.313  73.612  1.00  0.00           C  
ATOM    611  HA  LEU    41      40.778  31.844  72.875  1.00  0.00           H  
ATOM    612  CB  LEU    41      39.134  31.289  74.105  1.00  0.00           C  
ATOM    613  HB2 LEU    41      38.469  31.659  74.886  1.00  0.00           H  
ATOM    614  HB3 LEU    41      38.549  30.856  73.292  1.00  0.00           H  
ATOM    615  CG  LEU    41      39.678  29.970  74.753  1.00  0.00           C  
ATOM    616  HG  LEU    41      40.234  30.260  75.645  1.00  0.00           H  
ATOM    617  CD1 LEU    41      38.468  29.122  75.181  1.00  0.00           C  
ATOM    618 HD11 LEU    41      37.900  29.635  75.958  1.00  0.00           H  
ATOM    619 HD12 LEU    41      37.796  28.823  74.377  1.00  0.00           H  
ATOM    620 HD13 LEU    41      38.887  28.206  75.598  1.00  0.00           H  
ATOM    621  CD2 LEU    41      40.585  29.097  73.787  1.00  0.00           C  
ATOM    622 HD21 LEU    41      41.553  29.521  73.521  1.00  0.00           H  
ATOM    623 HD22 LEU    41      40.884  28.127  74.186  1.00  0.00           H  
ATOM    624 HD23 LEU    41      40.057  29.002  72.838  1.00  0.00           H  
ATOM    625  C   LEU    41      39.310  33.389  72.797  1.00  0.00           C  
ATOM    626  O   LEU    41      39.493  33.464  71.590  1.00  0.00           O  
ATOM    627  N   ALA    42      38.680  34.407  73.422  1.00  0.00           N  
ATOM    628  H   ALA    42      38.725  34.400  74.431  1.00  0.00           H  
ATOM    629  CA  ALA    42      38.018  35.484  72.693  1.00  0.00           C  
ATOM    630  HA  ALA    42      37.506  35.066  71.826  1.00  0.00           H  
ATOM    631  CB  ALA    42      36.898  36.156  73.442  1.00  0.00           C  
ATOM    632  HB1 ALA    42      37.203  36.504  74.429  1.00  0.00           H  
ATOM    633  HB2 ALA    42      36.514  37.037  72.927  1.00  0.00           H  
ATOM    634  HB3 ALA    42      36.074  35.450  73.545  1.00  0.00           H  
ATOM    635  C   ALA    42      39.036  36.498  72.117  1.00  0.00           C  
ATOM    636  O   ALA    42      38.986  36.956  70.967  1.00  0.00           O  
ATOM    637  N   CYS    43      40.123  36.705  72.835  1.00  0.00           N  
ATOM    638  H   CYS    43      40.269  36.360  73.773  1.00  0.00           H  
ATOM    639  CA  CYS    43      41.137  37.642  72.279  1.00  0.00           C  
ATOM    640  HA  CYS    43      40.608  38.556  72.009  1.00  0.00           H  
ATOM    641  CB  CYS    43      42.123  37.937  73.490  1.00  0.00           C  
ATOM    642  HB2 CYS    43      41.605  38.203  74.411  1.00  0.00           H  
ATOM    643  HB3 CYS    43      42.803  37.098  73.637  1.00  0.00           H  
ATOM    644  SG  CYS    43      43.042  39.433  73.185  1.00  0.00           S  
ATOM    645  HG  CYS    43      43.823  39.287  74.259  1.00  0.00           H  
ATOM    646  C   CYS    43      41.761  37.039  70.968  1.00  0.00           C  
ATOM    647  O   CYS    43      41.978  37.800  70.075  1.00  0.00           O  
ATOM    648  N   PHE    44      41.830  35.688  70.777  1.00  0.00           N  
ATOM    649  H   PHE    44      41.702  35.154  71.625  1.00  0.00           H  
ATOM    650  CA  PHE    44      42.255  34.951  69.576  1.00  0.00           C  
ATOM    651  HA  PHE    44      43.044  35.448  69.010  1.00  0.00           H  
ATOM    652  CB  PHE    44      42.835  33.547  70.016  1.00  0.00           C  
ATOM    653  HB2 PHE    44      43.601  33.559  70.791  1.00  0.00           H  
ATOM    654  HB3 PHE    44      42.078  32.868  70.409  1.00  0.00           H  
ATOM    655  CG  PHE    44      43.550  32.920  68.848  1.00  0.00           C  
ATOM    656  CD1 PHE    44      44.663  33.586  68.225  1.00  0.00           C  
ATOM    657  HD1 PHE    44      45.100  34.526  68.529  1.00  0.00           H  
ATOM    658  CE1 PHE    44      45.159  33.059  67.028  1.00  0.00           C  
ATOM    659  HE1 PHE    44      45.954  33.611  66.548  1.00  0.00           H  
ATOM    660  CZ  PHE    44      44.626  31.855  66.487  1.00  0.00           C  
ATOM    661  HZ  PHE    44      44.952  31.539  65.507  1.00  0.00           H  
ATOM    662  CE2 PHE    44      43.529  31.225  67.012  1.00  0.00           C  
ATOM    663  HE2 PHE    44      43.210  30.262  66.641  1.00  0.00           H  
ATOM    664  CD2 PHE    44      43.030  31.720  68.279  1.00  0.00           C  
ATOM    665  HD2 PHE    44      42.103  31.276  68.612  1.00  0.00           H  
ATOM    666  C   PHE    44      41.042  34.842  68.625  1.00  0.00           C  
ATOM    667  O   PHE    44      41.256  34.959  67.448  1.00  0.00           O  
ATOM    668  N   GLY    45      39.821  34.670  69.103  1.00  0.00           N  
ATOM    669  H   GLY    45      39.853  34.402  70.076  1.00  0.00           H  
ATOM    670  CA  GLY    45      38.571  34.707  68.346  1.00  0.00           C  
ATOM    671  HA2 GLY    45      38.353  33.888  67.660  1.00  0.00           H  
ATOM    672  HA3 GLY    45      37.722  34.672  69.029  1.00  0.00           H  
ATOM    673  C   GLY    45      38.466  36.023  67.539  1.00  0.00           C  
ATOM    674  O   GLY    45      38.147  36.057  66.359  1.00  0.00           O  
ATOM    675  N   LEU    46      38.957  37.086  68.108  1.00  0.00           N  
ATOM    676  H   LEU    46      39.107  37.156  69.105  1.00  0.00           H  
ATOM    677  CA  LEU    46      39.100  38.447  67.514  1.00  0.00           C  
ATOM    678  HA  LEU    46      38.103  38.624  67.109  1.00  0.00           H  
ATOM    679  CB  LEU    46      39.406  39.424  68.662  1.00  0.00           C  
ATOM    680  HB2 LEU    46      40.036  38.886  69.370  1.00  0.00           H  
ATOM    681  HB3 LEU    46      39.921  40.210  68.109  1.00  0.00           H  
ATOM    682  CG  LEU    46      38.206  39.970  69.379  1.00  0.00           C  
ATOM    683  HG  LEU    46      37.610  39.167  69.814  1.00  0.00           H  
ATOM    684  CD1 LEU    46      38.555  41.086  70.403  1.00  0.00           C  
ATOM    685 HD11 LEU    46      38.949  41.978  69.915  1.00  0.00           H  
ATOM    686 HD12 LEU    46      37.598  41.374  70.837  1.00  0.00           H  
ATOM    687 HD13 LEU    46      39.282  40.676  71.104  1.00  0.00           H  
ATOM    688  CD2 LEU    46      37.327  40.845  68.486  1.00  0.00           C  
ATOM    689 HD21 LEU    46      37.889  41.693  68.095  1.00  0.00           H  
ATOM    690 HD22 LEU    46      36.816  40.306  67.689  1.00  0.00           H  
ATOM    691 HD23 LEU    46      36.524  41.272  69.087  1.00  0.00           H  
ATOM    692  C   LEU    46      40.203  38.529  66.370  1.00  0.00           C  
ATOM    693  O   LEU    46      39.962  39.104  65.285  1.00  0.00           O  
ATOM    694  N   VAL    47      41.368  37.956  66.573  1.00  0.00           N  
ATOM    695  H   VAL    47      41.463  37.495  67.467  1.00  0.00           H  
ATOM    696  CA  VAL    47      42.410  37.745  65.543  1.00  0.00           C  
ATOM    697  HA  VAL    47      42.619  38.756  65.193  1.00  0.00           H  
ATOM    698  CB  VAL    47      43.638  36.980  66.227  1.00  0.00           C  
ATOM    699  HB  VAL    47      43.350  36.047  66.712  1.00  0.00           H  
ATOM    700  CG1 VAL    47      44.751  36.776  65.247  1.00  0.00           C  
ATOM    701 HG11 VAL    47      44.970  37.785  64.896  1.00  0.00           H  
ATOM    702 HG12 VAL    47      45.661  36.368  65.687  1.00  0.00           H  
ATOM    703 HG13 VAL    47      44.402  36.226  64.373  1.00  0.00           H  
ATOM    704  CG2 VAL    47      44.364  37.794  67.350  1.00  0.00           C  
ATOM    705 HG21 VAL    47      44.860  38.703  67.009  1.00  0.00           H  
ATOM    706 HG22 VAL    47      43.629  37.956  68.139  1.00  0.00           H  
ATOM    707 HG23 VAL    47      45.090  37.283  67.982  1.00  0.00           H  
ATOM    708  C   VAL    47      41.666  36.998  64.365  1.00  0.00           C  
ATOM    709  O   VAL    47      41.896  37.282  63.210  1.00  0.00           O  
ATOM    710  N   CYS    48      40.906  35.905  64.678  1.00  0.00           N  
ATOM    711  H   CYS    48      40.986  35.556  65.622  1.00  0.00           H  
ATOM    712  CA  CYS    48      40.208  35.032  63.649  1.00  0.00           C  
ATOM    713  HA  CYS    48      40.932  34.612  62.951  1.00  0.00           H  
ATOM    714  CB  CYS    48      39.572  33.826  64.336  1.00  0.00           C  
ATOM    715  HB2 CYS    48      38.921  34.101  65.165  1.00  0.00           H  
ATOM    716  HB3 CYS    48      38.975  33.223  63.652  1.00  0.00           H  
ATOM    717  SG  CYS    48      40.953  32.799  64.964  1.00  0.00           S  
ATOM    718  HG  CYS    48      41.130  33.433  66.127  1.00  0.00           H  
ATOM    719  C   CYS    48      39.261  35.909  62.829  1.00  0.00           C  
ATOM    720  O   CYS    48      39.456  35.912  61.613  1.00  0.00           O  
ATOM    721  N   LEU    49      38.437  36.749  63.505  1.00  0.00           N  
ATOM    722  H   LEU    49      38.421  36.729  64.514  1.00  0.00           H  
ATOM    723  CA  LEU    49      37.485  37.694  62.875  1.00  0.00           C  
ATOM    724  HA  LEU    49      36.739  37.065  62.390  1.00  0.00           H  
ATOM    725  CB  LEU    49      36.622  38.458  63.962  1.00  0.00           C  
ATOM    726  HB2 LEU    49      37.364  38.865  64.649  1.00  0.00           H  
ATOM    727  HB3 LEU    49      36.196  39.260  63.359  1.00  0.00           H  
ATOM    728  CG  LEU    49      35.581  37.585  64.797  1.00  0.00           C  
ATOM    729  HG  LEU    49      36.079  36.648  65.048  1.00  0.00           H  
ATOM    730  CD1 LEU    49      35.138  38.357  66.068  1.00  0.00           C  
ATOM    731 HD11 LEU    49      35.997  38.692  66.649  1.00  0.00           H  
ATOM    732 HD12 LEU    49      34.476  39.128  65.674  1.00  0.00           H  
ATOM    733 HD13 LEU    49      34.504  37.718  66.683  1.00  0.00           H  
ATOM    734  CD2 LEU    49      34.348  37.139  63.988  1.00  0.00           C  
ATOM    735 HD21 LEU    49      33.575  36.669  64.595  1.00  0.00           H  
ATOM    736 HD22 LEU    49      33.835  38.005  63.570  1.00  0.00           H  
ATOM    737 HD23 LEU    49      34.712  36.528  63.161  1.00  0.00           H  
ATOM    738  C   LEU    49      38.097  38.722  61.984  1.00  0.00           C  
ATOM    739  O   LEU    49      37.471  39.020  60.910  1.00  0.00           O  
ATOM    740  N   GLY    50      39.271  39.304  62.406  1.00  0.00           N  
ATOM    741  H   GLY    50      39.746  38.966  63.231  1.00  0.00           H  
ATOM    742  CA  GLY    50      39.974  40.158  61.474  1.00  0.00           C  
ATOM    743  HA2 GLY    50      39.389  41.022  61.158  1.00  0.00           H  
ATOM    744  HA3 GLY    50      40.755  40.556  62.121  1.00  0.00           H  
ATOM    745  C   GLY    50      40.463  39.535  60.181  1.00  0.00           C  
ATOM    746  O   GLY    50      40.560  40.226  59.146  1.00  0.00           O  
ATOM    747  N   LEU    51      40.715  38.256  60.241  1.00  0.00           N  
ATOM    748  H   LEU    51      40.480  37.758  61.088  1.00  0.00           H  
ATOM    749  CA  LEU    51      41.227  37.474  59.158  1.00  0.00           C  
ATOM    750  HA  LEU    51      41.920  38.092  58.587  1.00  0.00           H  
ATOM    751  CB  LEU    51      42.098  36.243  59.669  1.00  0.00           C  
ATOM    752  HB2 LEU    51      41.539  35.518  60.261  1.00  0.00           H  
ATOM    753  HB3 LEU    51      42.487  35.669  58.828  1.00  0.00           H  
ATOM    754  CG  LEU    51      43.387  36.696  60.476  1.00  0.00           C  
ATOM    755  HG  LEU    51      43.015  37.532  61.067  1.00  0.00           H  
ATOM    756  CD1 LEU    51      44.064  35.481  61.226  1.00  0.00           C  
ATOM    757 HD11 LEU    51      43.340  35.017  61.895  1.00  0.00           H  
ATOM    758 HD12 LEU    51      44.386  34.740  60.494  1.00  0.00           H  
ATOM    759 HD13 LEU    51      44.858  35.868  61.864  1.00  0.00           H  
ATOM    760  CD2 LEU    51      44.434  37.268  59.540  1.00  0.00           C  
ATOM    761 HD21 LEU    51      43.904  38.076  59.035  1.00  0.00           H  
ATOM    762 HD22 LEU    51      45.319  37.676  60.028  1.00  0.00           H  
ATOM    763 HD23 LEU    51      44.809  36.487  58.879  1.00  0.00           H  
ATOM    764  C   LEU    51      40.153  36.989  58.168  1.00  0.00           C  
ATOM    765  O   LEU    51      40.348  37.056  56.950  1.00  0.00           O  
ATOM    766  N   VAL    52      38.899  36.984  58.652  1.00  0.00           N  
ATOM    767  H   VAL    52      38.767  36.962  59.653  1.00  0.00           H  
ATOM    768  CA  VAL    52      37.768  36.912  57.640  1.00  0.00           C  
ATOM    769  HA  VAL    52      37.978  36.236  56.811  1.00  0.00           H  
ATOM    770  CB  VAL    52      36.366  36.558  58.243  1.00  0.00           C  
ATOM    771  HB  VAL    52      36.036  37.265  59.004  1.00  0.00           H  
ATOM    772  CG1 VAL    52      35.287  36.547  57.152  1.00  0.00           C  
ATOM    773 HG11 VAL    52      34.397  36.082  57.574  1.00  0.00           H  
ATOM    774 HG12 VAL    52      35.099  37.594  56.914  1.00  0.00           H  
ATOM    775 HG13 VAL    52      35.480  35.972  56.246  1.00  0.00           H  
ATOM    776  CG2 VAL    52      36.445  35.153  58.813  1.00  0.00           C  
ATOM    777 HG21 VAL    52      35.481  34.860  59.231  1.00  0.00           H  
ATOM    778 HG22 VAL    52      36.856  34.397  58.144  1.00  0.00           H  
ATOM    779 HG23 VAL    52      36.988  35.349  59.737  1.00  0.00           H  
ATOM    780  C   VAL    52      37.704  38.263  56.897  1.00  0.00           C  
ATOM    781  O   VAL    52      37.662  38.328  55.647  1.00  0.00           O  
ATOM    782  N   CYS    53      37.861  39.396  57.571  1.00  0.00           N  
ATOM    783  H   CYS    53      37.991  39.275  58.566  1.00  0.00           H  
ATOM    784  CA  CYS    53      37.766  40.684  56.951  1.00  0.00           C  
ATOM    785  HA  CYS    53      36.829  40.772  56.400  1.00  0.00           H  
ATOM    786  CB  CYS    53      37.773  41.739  58.042  1.00  0.00           C  
ATOM    787  HB2 CYS    53      38.634  41.582  58.691  1.00  0.00           H  
ATOM    788  HB3 CYS    53      37.989  42.695  57.566  1.00  0.00           H  
ATOM    789  SG  CYS    53      36.176  41.687  58.983  1.00  0.00           S  
ATOM    790  HG  CYS    53      36.429  40.463  59.456  1.00  0.00           H  
ATOM    791  C   CYS    53      38.931  40.969  55.895  1.00  0.00           C  
ATOM    792  O   CYS    53      38.769  41.399  54.733  1.00  0.00           O  
ATOM    793  N   LEU    54      40.180  40.603  56.252  1.00  0.00           N  
ATOM    794  H   LEU    54      40.236  40.336  57.224  1.00  0.00           H  
ATOM    795  CA  LEU    54      41.369  40.710  55.370  1.00  0.00           C  
ATOM    796  HA  LEU    54      41.381  41.717  54.955  1.00  0.00           H  
ATOM    797  CB  LEU    54      42.572  40.439  56.275  1.00  0.00           C  
ATOM    798  HB2 LEU    54      42.339  39.716  57.057  1.00  0.00           H  
ATOM    799  HB3 LEU    54      43.415  40.084  55.682  1.00  0.00           H  
ATOM    800  CG  LEU    54      42.936  41.784  57.027  1.00  0.00           C  
ATOM    801  HG  LEU    54      42.091  42.143  57.614  1.00  0.00           H  
ATOM    802  CD1 LEU    54      44.067  41.453  57.971  1.00  0.00           C  
ATOM    803 HD11 LEU    54      44.302  42.279  58.643  1.00  0.00           H  
ATOM    804 HD12 LEU    54      43.773  40.589  58.569  1.00  0.00           H  
ATOM    805 HD13 LEU    54      44.991  41.218  57.444  1.00  0.00           H  
ATOM    806  CD2 LEU    54      43.220  43.033  56.157  1.00  0.00           C  
ATOM    807 HD21 LEU    54      42.236  43.404  55.867  1.00  0.00           H  
ATOM    808 HD22 LEU    54      43.648  43.817  56.782  1.00  0.00           H  
ATOM    809 HD23 LEU    54      43.973  42.783  55.411  1.00  0.00           H  
ATOM    810  C   LEU    54      41.346  39.733  54.134  1.00  0.00           C  
ATOM    811  O   LEU    54      41.900  40.207  53.088  1.00  0.00           O  
ATOM    812  N   SER    55      40.717  38.563  54.184  1.00  0.00           N  
ATOM    813  H   SER    55      40.494  38.267  55.123  1.00  0.00           H  
ATOM    814  CA  SER    55      40.566  37.596  53.060  1.00  0.00           C  
ATOM    815  HA  SER    55      41.517  37.501  52.536  1.00  0.00           H  
ATOM    816  CB  SER    55      40.213  36.234  53.614  1.00  0.00           C  
ATOM    817  HB2 SER    55      40.055  35.520  52.806  1.00  0.00           H  
ATOM    818  HB3 SER    55      41.047  35.965  54.262  1.00  0.00           H  
ATOM    819  OG  SER    55      39.067  36.162  54.440  1.00  0.00           O  
ATOM    820  HG  SER    55      39.124  36.748  55.198  1.00  0.00           H  
ATOM    821  C   SER    55      39.493  37.934  51.989  1.00  0.00           C  
ATOM    822  O   SER    55      39.731  37.471  50.914  1.00  0.00           O  
ATOM    823  N   VAL    56      38.371  38.596  52.325  1.00  0.00           N  
ATOM    824  H   VAL    56      38.271  38.939  53.270  1.00  0.00           H  
ATOM    825  CA  VAL    56      37.295  38.938  51.267  1.00  0.00           C  
ATOM    826  HA  VAL    56      37.092  37.916  50.947  1.00  0.00           H  
ATOM    827  CB  VAL    56      35.964  39.515  51.897  1.00  0.00           C  
ATOM    828  HB  VAL    56      35.239  39.626  51.090  1.00  0.00           H  
ATOM    829  CG1 VAL    56      35.299  38.500  52.865  1.00  0.00           C  
ATOM    830 HG11 VAL    56      34.844  37.688  52.296  1.00  0.00           H  
ATOM    831 HG12 VAL    56      35.989  38.049  53.578  1.00  0.00           H  
ATOM    832 HG13 VAL    56      34.576  39.092  53.425  1.00  0.00           H  
ATOM    833  CG2 VAL    56      36.359  40.720  52.762  1.00  0.00           C  
ATOM    834 HG21 VAL    56      37.249  41.242  52.411  1.00  0.00           H  
ATOM    835 HG22 VAL    56      35.534  41.415  52.921  1.00  0.00           H  
ATOM    836 HG23 VAL    56      36.539  40.460  53.805  1.00  0.00           H  
ATOM    837  C   VAL    56      37.806  39.879  50.150  1.00  0.00           C  
ATOM    838  O   VAL    56      36.982  40.278  49.318  1.00  0.00           O  
ATOM    839  N   LEU    57      39.125  40.228  50.093  1.00  0.00           N  
ATOM    840  H   LEU    57      39.774  39.945  50.813  1.00  0.00           H  
ATOM    841  CA  LEU    57      39.627  40.987  48.971  1.00  0.00           C  
ATOM    842  HA  LEU    57      38.991  41.777  48.571  1.00  0.00           H  
ATOM    843  CB  LEU    57      40.960  41.672  49.446  1.00  0.00           C  
ATOM    844  HB2 LEU    57      41.633  40.865  49.737  1.00  0.00           H  
ATOM    845  HB3 LEU    57      41.381  42.292  48.656  1.00  0.00           H  
ATOM    846  CG  LEU    57      40.758  42.629  50.671  1.00  0.00           C  
ATOM    847  HG  LEU    57      40.410  42.142  51.582  1.00  0.00           H  
ATOM    848  CD1 LEU    57      42.107  43.111  51.175  1.00  0.00           C  
ATOM    849 HD11 LEU    57      42.112  43.797  52.022  1.00  0.00           H  
ATOM    850 HD12 LEU    57      42.715  42.252  51.459  1.00  0.00           H  
ATOM    851 HD13 LEU    57      42.500  43.721  50.361  1.00  0.00           H  
ATOM    852  CD2 LEU    57      39.711  43.693  50.408  1.00  0.00           C  
ATOM    853 HD21 LEU    57      38.761  43.229  50.141  1.00  0.00           H  
ATOM    854 HD22 LEU    57      39.679  44.215  51.364  1.00  0.00           H  
ATOM    855 HD23 LEU    57      39.932  44.370  49.583  1.00  0.00           H  
ATOM    856  C   LEU    57      39.864  40.121  47.733  1.00  0.00           C  
ATOM    857  O   LEU    57      39.690  40.567  46.641  1.00  0.00           O  
ATOM    858  N   LEU    58      40.023  38.777  47.882  1.00  0.00           N  
ATOM    859  H   LEU    58      40.015  38.264  48.752  1.00  0.00           H  
ATOM    860  CA  LEU    58      40.241  37.803  46.809  1.00  0.00           C  
ATOM    861  HA  LEU    58      40.967  38.286  46.154  1.00  0.00           H  
ATOM    862  CB  LEU    58      40.922  36.494  47.430  1.00  0.00           C  
ATOM    863  HB2 LEU    58      40.194  36.064  48.118  1.00  0.00           H  
ATOM    864  HB3 LEU    58      40.956  35.710  46.673  1.00  0.00           H  
ATOM    865  CG  LEU    58      42.298  36.748  47.986  1.00  0.00           C  
ATOM    866  HG  LEU    58      42.182  37.508  48.759  1.00  0.00           H  
ATOM    867  CD1 LEU    58      42.676  35.469  48.747  1.00  0.00           C  
ATOM    868 HD11 LEU    58      42.393  34.659  48.075  1.00  0.00           H  
ATOM    869 HD12 LEU    58      43.725  35.421  49.039  1.00  0.00           H  
ATOM    870 HD13 LEU    58      42.162  35.471  49.708  1.00  0.00           H  
ATOM    871  CD2 LEU    58      43.292  37.129  46.882  1.00  0.00           C  
ATOM    872 HD21 LEU    58      42.913  38.035  46.410  1.00  0.00           H  
ATOM    873 HD22 LEU    58      44.259  37.387  47.315  1.00  0.00           H  
ATOM    874 HD23 LEU    58      43.315  36.398  46.073  1.00  0.00           H  
ATOM    875  C   LEU    58      38.989  37.488  45.917  1.00  0.00           C  
ATOM    876  O   LEU    58      39.209  36.828  44.892  1.00  0.00           O  
ATOM    877  N   PHE    59      37.782  37.852  46.336  1.00  0.00           N  
ATOM    878  H   PHE    59      37.685  38.134  47.301  1.00  0.00           H  
ATOM    879  CA  PHE    59      36.577  37.695  45.573  1.00  0.00           C  
ATOM    880  HA  PHE    59      36.645  36.774  44.993  1.00  0.00           H  
ATOM    881  CB  PHE    59      35.327  37.470  46.507  1.00  0.00           C  
ATOM    882  HB2 PHE    59      35.203  38.218  47.290  1.00  0.00           H  
ATOM    883  HB3 PHE    59      34.452  37.384  45.862  1.00  0.00           H  
ATOM    884  CG  PHE    59      35.498  36.183  47.327  1.00  0.00           C  
ATOM    885  CD1 PHE    59      35.298  34.922  46.754  1.00  0.00           C  
ATOM    886  HD1 PHE    59      35.117  34.795  45.696  1.00  0.00           H  
ATOM    887  CE1 PHE    59      35.211  33.782  47.544  1.00  0.00           C  
ATOM    888  HE1 PHE    59      34.895  32.846  47.107  1.00  0.00           H  
ATOM    889  CZ  PHE    59      35.481  33.870  48.901  1.00  0.00           C  
ATOM    890  HZ  PHE    59      35.411  32.931  49.429  1.00  0.00           H  
ATOM    891  CE2 PHE    59      35.691  35.096  49.501  1.00  0.00           C  
ATOM    892  HE2 PHE    59      35.949  35.135  50.549  1.00  0.00           H  
ATOM    893  CD2 PHE    59      35.650  36.243  48.740  1.00  0.00           C  
ATOM    894  HD2 PHE    59      35.679  37.235  49.165  1.00  0.00           H  
ATOM    895  C   PHE    59      36.351  38.726  44.436  1.00  0.00           C  
ATOM    896  O   PHE    59      36.319  38.262  43.265  1.00  0.00           O  
ATOM    897  N   PRO    60      36.169  40.032  44.668  1.00  0.00           N  
ATOM    898  CD  PRO    60      35.931  40.595  45.997  1.00  0.00           C  
ATOM    899  HD2 PRO    60      36.665  40.256  46.728  1.00  0.00           H  
ATOM    900  HD3 PRO    60      34.948  40.203  46.258  1.00  0.00           H  
ATOM    901  CG  PRO    60      35.642  42.084  45.798  1.00  0.00           C  
ATOM    902  HG2 PRO    60      36.524  42.614  46.160  1.00  0.00           H  
ATOM    903  HG3 PRO    60      34.759  42.340  46.383  1.00  0.00           H  
ATOM    904  CB  PRO    60      35.426  42.322  44.298  1.00  0.00           C  
ATOM    905  HB2 PRO    60      35.844  43.254  43.918  1.00  0.00           H  
ATOM    906  HB3 PRO    60      34.354  42.444  44.140  1.00  0.00           H  
ATOM    907  CA  PRO    60      36.027  41.078  43.625  1.00  0.00           C  
ATOM    908  HA  PRO    60      35.427  40.838  42.747  1.00  0.00           H  
ATOM    909  C   PRO    60      37.338  41.398  42.982  1.00  0.00           C  
ATOM    910  O   PRO    60      38.384  41.189  43.655  1.00  0.00           O  
ATOM    911  N   GLY    61      37.278  42.026  41.796  1.00  0.00           N  
ATOM    912  H   GLY    61      36.377  42.004  41.340  1.00  0.00           H  
ATOM    913  CA  GLY    61      38.480  42.242  40.884  1.00  0.00           C  
ATOM    914  HA2 GLY    61      38.307  43.124  40.267  1.00  0.00           H  
ATOM    915  HA3 GLY    61      39.388  42.222  41.487  1.00  0.00           H  
ATOM    916  C   GLY    61      38.483  41.047  39.852  1.00  0.00           C  
ATOM    917  O   GLY    61      37.715  40.095  39.967  1.00  0.00           O  
ATOM    918  N   GLN    62      39.407  41.135  38.845  1.00  0.00           N  
ATOM    919  H   GLN    62      40.158  41.811  38.831  1.00  0.00           H  
ATOM    920  CA  GLN    62      39.294  40.242  37.670  1.00  0.00           C  
ATOM    921  HA  GLN    62      38.276  40.450  37.342  1.00  0.00           H  
ATOM    922  CB  GLN    62      40.219  40.819  36.427  1.00  0.00           C  
ATOM    923  HB2 GLN    62      41.223  40.949  36.832  1.00  0.00           H  
ATOM    924  HB3 GLN    62      40.238  40.196  35.533  1.00  0.00           H  
ATOM    925  CG  GLN    62      39.778  42.167  36.034  1.00  0.00           C  
ATOM    926  HG2 GLN    62      39.496  42.799  36.876  1.00  0.00           H  
ATOM    927  HG3 GLN    62      40.600  42.681  35.536  1.00  0.00           H  
ATOM    928  CD  GLN    62      38.579  42.086  35.017  1.00  0.00           C  
ATOM    929  OE1 GLN    62      37.633  41.316  35.124  1.00  0.00           O  
ATOM    930  NE2 GLN    62      38.729  42.923  34.047  1.00  0.00           N  
ATOM    931 HE21 GLN    62      38.159  42.729  33.236  1.00  0.00           H  
ATOM    932 HE22 GLN    62      39.638  43.303  33.824  1.00  0.00           H  
ATOM    933  C   GLN    62      39.575  38.778  38.092  1.00  0.00           C  
ATOM    934  O   GLN    62      40.697  38.391  38.547  1.00  0.00           O  
ATOM    935  N   PRO    63      38.630  37.764  37.873  1.00  0.00           N  
ATOM    936  CD  PRO    63      37.300  37.998  37.380  1.00  0.00           C  
ATOM    937  HD2 PRO    63      37.226  38.771  36.615  1.00  0.00           H  
ATOM    938  HD3 PRO    63      36.760  38.324  38.269  1.00  0.00           H  
ATOM    939  CG  PRO    63      36.776  36.625  36.856  1.00  0.00           C  
ATOM    940  HG2 PRO    63      37.126  36.478  35.834  1.00  0.00           H  
ATOM    941  HG3 PRO    63      35.716  36.430  37.018  1.00  0.00           H  
ATOM    942  CB  PRO    63      37.511  35.645  37.806  1.00  0.00           C  
ATOM    943  HB2 PRO    63      37.635  34.634  37.418  1.00  0.00           H  
ATOM    944  HB3 PRO    63      36.862  35.507  38.671  1.00  0.00           H  
ATOM    945  CA  PRO    63      38.849  36.344  38.156  1.00  0.00           C  
ATOM    946  HA  PRO    63      39.023  36.184  39.220  1.00  0.00           H  
ATOM    947  C   PRO    63      39.997  35.759  37.423  1.00  0.00           C  
ATOM    948  O   PRO    63      39.966  35.789  36.217  1.00  0.00           O  
ATOM    949  N   SER    64      40.933  35.096  38.163  1.00  0.00           N  
ATOM    950  H   SER    64      40.886  35.153  39.170  1.00  0.00           H  
ATOM    951  CA  SER    64      42.038  34.479  37.590  1.00  0.00           C  
ATOM    952  HA  SER    64      41.760  34.174  36.581  1.00  0.00           H  
ATOM    953  CB  SER    64      43.135  35.447  37.294  1.00  0.00           C  
ATOM    954  HB2 SER    64      43.973  34.953  36.803  1.00  0.00           H  
ATOM    955  HB3 SER    64      42.709  36.272  36.723  1.00  0.00           H  
ATOM    956  OG  SER    64      43.577  35.885  38.562  1.00  0.00           O  
ATOM    957  HG  SER    64      44.279  36.533  38.472  1.00  0.00           H  
ATOM    958  C   SER    64      42.473  33.221  38.319  1.00  0.00           C  
ATOM    959  O   SER    64      42.035  33.077  39.438  1.00  0.00           O  
ATOM    960  N   PRO    65      43.283  32.265  37.772  1.00  0.00           N  
ATOM    961  CD  PRO    65      43.747  32.172  36.397  1.00  0.00           C  
ATOM    962  HD2 PRO    65      44.576  32.864  36.254  1.00  0.00           H  
ATOM    963  HD3 PRO    65      42.845  32.320  35.803  1.00  0.00           H  
ATOM    964  CG  PRO    65      44.296  30.733  36.266  1.00  0.00           C  
ATOM    965  HG2 PRO    65      45.165  30.605  35.621  1.00  0.00           H  
ATOM    966  HG3 PRO    65      43.466  30.164  35.846  1.00  0.00           H  
ATOM    967  CB  PRO    65      44.597  30.297  37.717  1.00  0.00           C  
ATOM    968  HB2 PRO    65      45.605  30.591  38.011  1.00  0.00           H  
ATOM    969  HB3 PRO    65      44.471  29.220  37.833  1.00  0.00           H  
ATOM    970  CA  PRO    65      43.555  31.067  38.494  1.00  0.00           C  
ATOM    971  HA  PRO    65      42.600  30.543  38.537  1.00  0.00           H  
ATOM    972  C   PRO    65      44.089  31.294  39.849  1.00  0.00           C  
ATOM    973  O   PRO    65      43.551  30.804  40.800  1.00  0.00           O  
ATOM    974  N   ALA    66      45.123  32.155  40.024  1.00  0.00           N  
ATOM    975  H   ALA    66      45.618  32.605  39.268  1.00  0.00           H  
ATOM    976  CA  ALA    66      45.702  32.474  41.386  1.00  0.00           C  
ATOM    977  HA  ALA    66      46.314  31.673  41.800  1.00  0.00           H  
ATOM    978  CB  ALA    66      46.755  33.634  41.188  1.00  0.00           C  
ATOM    979  HB1 ALA    66      47.412  33.762  42.048  1.00  0.00           H  
ATOM    980  HB2 ALA    66      47.370  33.322  40.344  1.00  0.00           H  
ATOM    981  HB3 ALA    66      46.174  34.542  41.029  1.00  0.00           H  
ATOM    982  C   ALA    66      44.637  32.942  42.428  1.00  0.00           C  
ATOM    983  O   ALA    66      44.585  32.511  43.571  1.00  0.00           O  
ATOM    984  N   ARG    67      43.692  33.867  41.968  1.00  0.00           N  
ATOM    985  H   ARG    67      43.937  34.232  41.059  1.00  0.00           H  
ATOM    986  CA  ARG    67      42.629  34.397  42.837  1.00  0.00           C  
ATOM    987  HA  ARG    67      43.095  34.748  43.758  1.00  0.00           H  
ATOM    988  CB  ARG    67      41.840  35.468  42.019  1.00  0.00           C  
ATOM    989  HB2 ARG    67      41.837  35.296  40.943  1.00  0.00           H  
ATOM    990  HB3 ARG    67      40.769  35.335  42.175  1.00  0.00           H  
ATOM    991  CG  ARG    67      42.252  36.871  42.372  1.00  0.00           C  
ATOM    992  HG2 ARG    67      41.889  37.218  43.339  1.00  0.00           H  
ATOM    993  HG3 ARG    67      43.342  36.868  42.336  1.00  0.00           H  
ATOM    994  CD  ARG    67      41.552  37.676  41.293  1.00  0.00           C  
ATOM    995  HD2 ARG    67      42.060  37.548  40.337  1.00  0.00           H  
ATOM    996  HD3 ARG    67      40.518  37.332  41.311  1.00  0.00           H  
ATOM    997  NE  ARG    67      41.605  39.097  41.576  1.00  0.00           N  
ATOM    998  HE  ARG    67      42.291  39.554  40.992  1.00  0.00           H  
ATOM    999  CZ  ARG    67      40.987  39.722  42.578  1.00  0.00           C  
ATOM   1000  NH1 ARG    67      40.257  39.240  43.499  1.00  0.00           N  
ATOM   1001 HH11 ARG    67      40.208  38.237  43.613  1.00  0.00           H  
ATOM   1002 HH12 ARG    67      39.726  39.883  44.069  1.00  0.00           H  
ATOM   1003  NH2 ARG    67      41.224  41.002  42.719  1.00  0.00           N  
ATOM   1004 HH21 ARG    67      41.801  41.481  42.044  1.00  0.00           H  
ATOM   1005 HH22 ARG    67      40.815  41.430  43.538  1.00  0.00           H  
ATOM   1006  C   ARG    67      41.590  33.236  43.162  1.00  0.00           C  
ATOM   1007  O   ARG    67      41.146  33.056  44.289  1.00  0.00           O  
ATOM   1008  N   CYX    68      41.141  32.437  42.161  1.00  0.00           N  
ATOM   1009  H   CYX    68      41.614  32.647  41.293  1.00  0.00           H  
ATOM   1010  CA  CYX    68      40.180  31.367  42.179  1.00  0.00           C  
ATOM   1011  HA  CYX    68      39.238  31.748  42.574  1.00  0.00           H  
ATOM   1012  CB  CYX    68      39.865  30.989  40.709  1.00  0.00           C  
ATOM   1013  HB2 CYX    68      40.782  30.636  40.237  1.00  0.00           H  
ATOM   1014  HB3 CYX    68      39.155  30.163  40.761  1.00  0.00           H  
ATOM   1015  SG  CYX    68      39.181  32.279  39.593  1.00  0.00           S  
ATOM   1016  C   CYX    68      40.684  30.192  42.967  1.00  0.00           C  
ATOM   1017  O   CYX    68      39.845  29.460  43.481  1.00  0.00           O  
ATOM   1018  N   LEU    69      42.031  29.982  43.038  1.00  0.00           N  
ATOM   1019  H   LEU    69      42.591  30.723  42.641  1.00  0.00           H  
ATOM   1020  CA  LEU    69      42.809  29.020  43.715  1.00  0.00           C  
ATOM   1021  HA  LEU    69      42.235  28.094  43.677  1.00  0.00           H  
ATOM   1022  CB  LEU    69      44.267  28.945  43.083  1.00  0.00           C  
ATOM   1023  HB2 LEU    69      44.304  28.514  42.083  1.00  0.00           H  
ATOM   1024  HB3 LEU    69      44.624  29.972  43.001  1.00  0.00           H  
ATOM   1025  CG  LEU    69      45.331  28.147  43.951  1.00  0.00           C  
ATOM   1026  HG  LEU    69      45.291  28.367  45.017  1.00  0.00           H  
ATOM   1027  CD1 LEU    69      45.156  26.605  43.781  1.00  0.00           C  
ATOM   1028 HD11 LEU    69      45.421  26.232  42.792  1.00  0.00           H  
ATOM   1029 HD12 LEU    69      45.922  26.158  44.416  1.00  0.00           H  
ATOM   1030 HD13 LEU    69      44.113  26.378  44.002  1.00  0.00           H  
ATOM   1031  CD2 LEU    69      46.702  28.549  43.530  1.00  0.00           C  
ATOM   1032 HD21 LEU    69      46.786  29.631  43.629  1.00  0.00           H  
ATOM   1033 HD22 LEU    69      47.418  28.027  44.164  1.00  0.00           H  
ATOM   1034 HD23 LEU    69      46.763  28.414  42.450  1.00  0.00           H  
ATOM   1035  C   LEU    69      42.839  29.438  45.178  1.00  0.00           C  
ATOM   1036  O   LEU    69      42.606  28.612  46.048  1.00  0.00           O  
ATOM   1037  N   ALA    70      42.914  30.742  45.504  1.00  0.00           N  
ATOM   1038  H   ALA    70      43.232  31.329  44.746  1.00  0.00           H  
ATOM   1039  CA  ALA    70      43.093  31.232  46.866  1.00  0.00           C  
ATOM   1040  HA  ALA    70      43.425  30.369  47.444  1.00  0.00           H  
ATOM   1041  CB  ALA    70      44.117  32.404  46.856  1.00  0.00           C  
ATOM   1042  HB1 ALA    70      44.961  31.941  46.345  1.00  0.00           H  
ATOM   1043  HB2 ALA    70      43.717  33.329  46.438  1.00  0.00           H  
ATOM   1044  HB3 ALA    70      44.488  32.647  47.851  1.00  0.00           H  
ATOM   1045  C   ALA    70      41.778  31.777  47.566  1.00  0.00           C  
ATOM   1046  O   ALA    70      41.708  31.739  48.803  1.00  0.00           O  
ATOM   1047  N   GLN    71      40.682  32.181  46.888  1.00  0.00           N  
ATOM   1048  H   GLN    71      40.665  32.149  45.878  1.00  0.00           H  
ATOM   1049  CA  GLN    71      39.518  32.915  47.469  1.00  0.00           C  
ATOM   1050  HA  GLN    71      39.887  33.704  48.124  1.00  0.00           H  
ATOM   1051  CB  GLN    71      38.598  33.634  46.476  1.00  0.00           C  
ATOM   1052  HB2 GLN    71      37.772  34.132  46.983  1.00  0.00           H  
ATOM   1053  HB3 GLN    71      39.243  34.338  45.949  1.00  0.00           H  
ATOM   1054  CG  GLN    71      37.908  32.698  45.501  1.00  0.00           C  
ATOM   1055  HG2 GLN    71      38.683  32.044  45.102  1.00  0.00           H  
ATOM   1056  HG3 GLN    71      37.136  32.054  45.921  1.00  0.00           H  
ATOM   1057  CD  GLN    71      37.293  33.448  44.392  1.00  0.00           C  
ATOM   1058  OE1 GLN    71      36.180  33.252  43.937  1.00  0.00           O  
ATOM   1059  NE2 GLN    71      37.876  34.550  43.845  1.00  0.00           N  
ATOM   1060 HE21 GLN    71      37.269  35.090  43.244  1.00  0.00           H  
ATOM   1061 HE22 GLN    71      38.698  35.006  44.213  1.00  0.00           H  
ATOM   1062  C   GLN    71      38.682  32.045  48.434  1.00  0.00           C  
ATOM   1063  O   GLN    71      38.164  32.557  49.411  1.00  0.00           O  
ATOM   1064  N   GLN    72      38.580  30.740  48.233  1.00  0.00           N  
ATOM   1065  H   GLN    72      38.943  30.456  47.334  1.00  0.00           H  
ATOM   1066  CA  GLN    72      37.997  29.791  49.173  1.00  0.00           C  
ATOM   1067  HA  GLN    72      37.041  30.174  49.528  1.00  0.00           H  
ATOM   1068  CB  GLN    72      37.576  28.605  48.345  1.00  0.00           C  
ATOM   1069  HB2 GLN    72      37.086  29.022  47.466  1.00  0.00           H  
ATOM   1070  HB3 GLN    72      38.470  28.080  48.008  1.00  0.00           H  
ATOM   1071  CG  GLN    72      36.696  27.531  48.967  1.00  0.00           C  
ATOM   1072  HG2 GLN    72      37.110  27.157  49.904  1.00  0.00           H  
ATOM   1073  HG3 GLN    72      35.802  28.015  49.361  1.00  0.00           H  
ATOM   1074  CD  GLN    72      36.233  26.457  47.881  1.00  0.00           C  
ATOM   1075  OE1 GLN    72      36.063  26.721  46.704  1.00  0.00           O  
ATOM   1076  NE2 GLN    72      36.029  25.193  48.238  1.00  0.00           N  
ATOM   1077 HE21 GLN    72      35.797  24.470  47.572  1.00  0.00           H  
ATOM   1078 HE22 GLN    72      36.378  24.978  49.160  1.00  0.00           H  
ATOM   1079  C   GLN    72      38.900  29.458  50.342  1.00  0.00           C  
ATOM   1080  O   GLN    72      38.578  29.782  51.475  1.00  0.00           O  
ATOM   1081  N   PRO    73      40.088  28.857  50.278  1.00  0.00           N  
ATOM   1082  CD  PRO    73      40.855  28.709  49.070  1.00  0.00           C  
ATOM   1083  HD2 PRO    73      40.770  29.508  48.333  1.00  0.00           H  
ATOM   1084  HD3 PRO    73      40.647  27.750  48.594  1.00  0.00           H  
ATOM   1085  CG  PRO    73      42.317  28.650  49.443  1.00  0.00           C  
ATOM   1086  HG2 PRO    73      42.873  29.578  49.572  1.00  0.00           H  
ATOM   1087  HG3 PRO    73      42.728  28.079  48.610  1.00  0.00           H  
ATOM   1088  CB  PRO    73      42.175  27.824  50.676  1.00  0.00           C  
ATOM   1089  HB2 PRO    73      43.088  27.843  51.271  1.00  0.00           H  
ATOM   1090  HB3 PRO    73      42.087  26.786  50.353  1.00  0.00           H  
ATOM   1091  CA  PRO    73      40.936  28.350  51.387  1.00  0.00           C  
ATOM   1092  HA  PRO    73      40.438  27.505  51.863  1.00  0.00           H  
ATOM   1093  C   PRO    73      41.069  29.463  52.457  1.00  0.00           C  
ATOM   1094  O   PRO    73      41.019  29.118  53.645  1.00  0.00           O  
ATOM   1095  N   LEU    74      41.381  30.678  52.040  1.00  0.00           N  
ATOM   1096  H   LEU    74      41.431  30.682  51.031  1.00  0.00           H  
ATOM   1097  CA  LEU    74      41.665  31.778  52.897  1.00  0.00           C  
ATOM   1098  HA  LEU    74      42.213  31.296  53.706  1.00  0.00           H  
ATOM   1099  CB  LEU    74      42.663  32.709  52.338  1.00  0.00           C  
ATOM   1100  HB2 LEU    74      42.155  33.141  51.476  1.00  0.00           H  
ATOM   1101  HB3 LEU    74      42.810  33.543  53.025  1.00  0.00           H  
ATOM   1102  CG  LEU    74      44.032  32.154  51.934  1.00  0.00           C  
ATOM   1103  HG  LEU    74      43.997  31.503  51.061  1.00  0.00           H  
ATOM   1104  CD1 LEU    74      44.914  33.299  51.529  1.00  0.00           C  
ATOM   1105 HD11 LEU    74      44.877  33.966  52.390  1.00  0.00           H  
ATOM   1106 HD12 LEU    74      45.913  32.923  51.307  1.00  0.00           H  
ATOM   1107 HD13 LEU    74      44.450  33.759  50.656  1.00  0.00           H  
ATOM   1108  CD2 LEU    74      44.681  31.358  53.002  1.00  0.00           C  
ATOM   1109 HD21 LEU    74      45.688  31.114  52.661  1.00  0.00           H  
ATOM   1110 HD22 LEU    74      44.607  32.039  53.849  1.00  0.00           H  
ATOM   1111 HD23 LEU    74      44.258  30.401  53.307  1.00  0.00           H  
ATOM   1112  C   LEU    74      40.484  32.440  53.552  1.00  0.00           C  
ATOM   1113  O   LEU    74      40.562  33.253  54.469  1.00  0.00           O  
ATOM   1114  N   SER    75      39.286  32.126  53.060  1.00  0.00           N  
ATOM   1115  H   SER    75      39.237  31.757  52.121  1.00  0.00           H  
ATOM   1116  CA  SER    75      38.016  32.595  53.760  1.00  0.00           C  
ATOM   1117  HA  SER    75      38.166  33.389  54.492  1.00  0.00           H  
ATOM   1118  CB  SER    75      37.100  33.269  52.762  1.00  0.00           C  
ATOM   1119  HB2 SER    75      36.319  33.650  53.420  1.00  0.00           H  
ATOM   1120  HB3 SER    75      37.717  34.080  52.377  1.00  0.00           H  
ATOM   1121  OG  SER    75      36.626  32.357  51.770  1.00  0.00           O  
ATOM   1122  HG  SER    75      36.999  32.719  50.963  1.00  0.00           H  
ATOM   1123  C   SER    75      37.303  31.557  54.632  1.00  0.00           C  
ATOM   1124  O   SER    75      36.636  31.871  55.654  1.00  0.00           O  
ATOM   1125  N   HID    76      37.482  30.303  54.213  1.00  0.00           N  
ATOM   1126  H   HID    76      38.072  30.154  53.407  1.00  0.00           H  
ATOM   1127  CA  HID    76      37.103  29.221  55.107  1.00  0.00           C  
ATOM   1128  HA  HID    76      36.072  29.319  55.446  1.00  0.00           H  
ATOM   1129  CB  HID    76      37.212  27.904  54.335  1.00  0.00           C  
ATOM   1130  HB2 HID    76      38.240  27.818  53.983  1.00  0.00           H  
ATOM   1131  HB3 HID    76      37.091  27.100  55.061  1.00  0.00           H  
ATOM   1132  CG  HID    76      36.251  27.714  53.181  1.00  0.00           C  
ATOM   1133  ND1 HID    76      35.894  26.475  52.724  1.00  0.00           N  
ATOM   1134  HD1 HID    76      36.389  25.629  52.969  1.00  0.00           H  
ATOM   1135  CE1 HID    76      34.868  26.547  51.844  1.00  0.00           C  
ATOM   1136  HE1 HID    76      34.379  25.712  51.364  1.00  0.00           H  
ATOM   1137  NE2 HID    76      34.562  27.851  51.769  1.00  0.00           N  
ATOM   1138  CD2 HID    76      35.390  28.582  52.626  1.00  0.00           C  
ATOM   1139  HD2 HID    76      35.199  29.610  52.896  1.00  0.00           H  
ATOM   1140  C   HID    76      37.926  29.141  56.433  1.00  0.00           C  
ATOM   1141  O   HID    76      37.271  28.957  57.443  1.00  0.00           O  
ATOM   1142  N   LEU    77      39.234  29.060  56.366  1.00  0.00           N  
ATOM   1143  H   LEU    77      39.749  29.398  55.565  1.00  0.00           H  
ATOM   1144  CA  LEU    77      40.047  28.858  57.538  1.00  0.00           C  
ATOM   1145  HA  LEU    77      39.730  27.863  57.849  1.00  0.00           H  
ATOM   1146  CB  LEU    77      41.520  28.611  57.244  1.00  0.00           C  
ATOM   1147  HB2 LEU    77      41.794  29.348  56.489  1.00  0.00           H  
ATOM   1148  HB3 LEU    77      42.118  28.679  58.153  1.00  0.00           H  
ATOM   1149  CG  LEU    77      41.767  27.164  56.616  1.00  0.00           C  
ATOM   1150  HG  LEU    77      41.106  26.990  55.767  1.00  0.00           H  
ATOM   1151  CD1 LEU    77      43.211  26.961  56.158  1.00  0.00           C  
ATOM   1152 HD11 LEU    77      43.810  27.384  56.965  1.00  0.00           H  
ATOM   1153 HD12 LEU    77      43.449  25.897  56.145  1.00  0.00           H  
ATOM   1154 HD13 LEU    77      43.463  27.525  55.261  1.00  0.00           H  
ATOM   1155  CD2 LEU    77      41.471  25.991  57.555  1.00  0.00           C  
ATOM   1156 HD21 LEU    77      41.478  25.109  56.913  1.00  0.00           H  
ATOM   1157 HD22 LEU    77      42.260  25.943  58.305  1.00  0.00           H  
ATOM   1158 HD23 LEU    77      40.487  26.023  58.022  1.00  0.00           H  
ATOM   1159  C   LEU    77      39.914  29.796  58.715  1.00  0.00           C  
ATOM   1160  O   LEU    77      39.887  29.274  59.827  1.00  0.00           O  
ATOM   1161  N   PRO    78      39.772  31.133  58.511  1.00  0.00           N  
ATOM   1162  CD  PRO    78      40.063  31.900  57.289  1.00  0.00           C  
ATOM   1163  HD2 PRO    78      39.494  31.580  56.416  1.00  0.00           H  
ATOM   1164  HD3 PRO    78      41.127  31.983  57.068  1.00  0.00           H  
ATOM   1165  CG  PRO    78      39.632  33.348  57.608  1.00  0.00           C  
ATOM   1166  HG2 PRO    78      38.617  33.384  57.211  1.00  0.00           H  
ATOM   1167  HG3 PRO    78      40.206  34.053  57.006  1.00  0.00           H  
ATOM   1168  CB  PRO    78      39.736  33.428  59.136  1.00  0.00           C  
ATOM   1169  HB2 PRO    78      39.081  34.187  59.565  1.00  0.00           H  
ATOM   1170  HB3 PRO    78      40.759  33.752  59.327  1.00  0.00           H  
ATOM   1171  CA  PRO    78      39.486  32.018  59.656  1.00  0.00           C  
ATOM   1172  HA  PRO    78      40.125  32.026  60.538  1.00  0.00           H  
ATOM   1173  C   PRO    78      38.102  31.903  60.251  1.00  0.00           C  
ATOM   1174  O   PRO    78      37.897  32.309  61.385  1.00  0.00           O  
ATOM   1175  N   LEU    79      37.132  31.366  59.454  1.00  0.00           N  
ATOM   1176  H   LEU    79      37.338  31.127  58.495  1.00  0.00           H  
ATOM   1177  CA  LEU    79      35.694  31.204  59.880  1.00  0.00           C  
ATOM   1178  HA  LEU    79      35.456  32.087  60.474  1.00  0.00           H  
ATOM   1179  CB  LEU    79      34.723  31.129  58.649  1.00  0.00           C  
ATOM   1180  HB2 LEU    79      34.794  32.028  58.036  1.00  0.00           H  
ATOM   1181  HB3 LEU    79      35.020  30.206  58.152  1.00  0.00           H  
ATOM   1182  CG  LEU    79      33.155  31.068  58.872  1.00  0.00           C  
ATOM   1183  HG  LEU    79      32.891  30.226  59.512  1.00  0.00           H  
ATOM   1184  CD1 LEU    79      32.777  32.341  59.707  1.00  0.00           C  
ATOM   1185 HD11 LEU    79      33.029  33.247  59.157  1.00  0.00           H  
ATOM   1186 HD12 LEU    79      31.698  32.228  59.819  1.00  0.00           H  
ATOM   1187 HD13 LEU    79      33.158  32.159  60.712  1.00  0.00           H  
ATOM   1188  CD2 LEU    79      32.411  31.055  57.584  1.00  0.00           C  
ATOM   1189 HD21 LEU    79      32.815  31.826  56.928  1.00  0.00           H  
ATOM   1190 HD22 LEU    79      32.597  30.134  57.032  1.00  0.00           H  
ATOM   1191 HD23 LEU    79      31.359  31.220  57.817  1.00  0.00           H  
ATOM   1192  C   LEU    79      35.726  30.060  60.793  1.00  0.00           C  
ATOM   1193  O   LEU    79      35.328  30.179  61.945  1.00  0.00           O  
ATOM   1194  N   THR    80      36.096  28.883  60.283  1.00  0.00           N  
ATOM   1195  H   THR    80      36.369  28.817  59.313  1.00  0.00           H  
ATOM   1196  CA  THR    80      36.321  27.677  61.121  1.00  0.00           C  
ATOM   1197  HA  THR    80      35.386  27.219  61.447  1.00  0.00           H  
ATOM   1198  CB  THR    80      37.058  26.646  60.244  1.00  0.00           C  
ATOM   1199  HB  THR    80      37.909  27.100  59.738  1.00  0.00           H  
ATOM   1200  CG2 THR    80      37.525  25.341  60.945  1.00  0.00           C  
ATOM   1201 HG21 THR    80      38.279  25.629  61.678  1.00  0.00           H  
ATOM   1202 HG22 THR    80      36.684  24.876  61.459  1.00  0.00           H  
ATOM   1203 HG23 THR    80      37.968  24.686  60.195  1.00  0.00           H  
ATOM   1204  OG1 THR    80      36.193  26.217  59.177  1.00  0.00           O  
ATOM   1205  HG1 THR    80      35.789  27.011  58.820  1.00  0.00           H  
ATOM   1206  C   THR    80      37.261  27.929  62.310  1.00  0.00           C  
ATOM   1207  O   THR    80      36.987  27.463  63.466  1.00  0.00           O  
ATOM   1208  N   GLY    81      38.401  28.647  62.187  1.00  0.00           N  
ATOM   1209  H   GLY    81      38.583  29.043  61.275  1.00  0.00           H  
ATOM   1210  CA  GLY    81      39.213  29.131  63.262  1.00  0.00           C  
ATOM   1211  HA2 GLY    81      39.731  28.341  63.807  1.00  0.00           H  
ATOM   1212  HA3 GLY    81      39.910  29.812  62.773  1.00  0.00           H  
ATOM   1213  C   GLY    81      38.541  29.992  64.376  1.00  0.00           C  
ATOM   1214  O   GLY    81      38.751  29.778  65.574  1.00  0.00           O  
ATOM   1215  N   CYS    82      37.630  30.826  63.950  1.00  0.00           N  
ATOM   1216  H   CYS    82      37.562  31.089  62.977  1.00  0.00           H  
ATOM   1217  CA  CYS    82      36.757  31.529  64.815  1.00  0.00           C  
ATOM   1218  HA  CYS    82      37.452  31.811  65.606  1.00  0.00           H  
ATOM   1219  CB  CYS    82      36.162  32.821  64.271  1.00  0.00           C  
ATOM   1220  HB2 CYS    82      36.901  33.497  63.841  1.00  0.00           H  
ATOM   1221  HB3 CYS    82      35.393  32.445  63.596  1.00  0.00           H  
ATOM   1222  SG  CYS    82      35.480  33.775  65.626  1.00  0.00           S  
ATOM   1223  HG  CYS    82      36.318  34.806  65.482  1.00  0.00           H  
ATOM   1224  C   CYS    82      35.721  30.623  65.467  1.00  0.00           C  
ATOM   1225  O   CYS    82      35.469  30.690  66.685  1.00  0.00           O  
ATOM   1226  N   LEU    83      35.025  29.698  64.691  1.00  0.00           N  
ATOM   1227  H   LEU    83      35.154  29.823  63.697  1.00  0.00           H  
ATOM   1228  CA  LEU    83      33.915  28.828  65.139  1.00  0.00           C  
ATOM   1229  HA  LEU    83      33.268  29.464  65.744  1.00  0.00           H  
ATOM   1230  CB  LEU    83      33.157  28.288  63.926  1.00  0.00           C  
ATOM   1231  HB2 LEU    83      33.851  27.790  63.248  1.00  0.00           H  
ATOM   1232  HB3 LEU    83      32.500  27.496  64.286  1.00  0.00           H  
ATOM   1233  CG  LEU    83      32.412  29.404  63.162  1.00  0.00           C  
ATOM   1234  HG  LEU    83      33.122  30.178  62.870  1.00  0.00           H  
ATOM   1235  CD1 LEU    83      32.033  28.693  61.860  1.00  0.00           C  
ATOM   1236 HD11 LEU    83      31.602  29.501  61.269  1.00  0.00           H  
ATOM   1237 HD12 LEU    83      32.856  28.253  61.296  1.00  0.00           H  
ATOM   1238 HD13 LEU    83      31.244  27.941  61.885  1.00  0.00           H  
ATOM   1239  CD2 LEU    83      31.201  30.014  63.783  1.00  0.00           C  
ATOM   1240 HD21 LEU    83      31.554  30.624  64.615  1.00  0.00           H  
ATOM   1241 HD22 LEU    83      30.604  30.535  63.035  1.00  0.00           H  
ATOM   1242 HD23 LEU    83      30.603  29.258  64.293  1.00  0.00           H  
ATOM   1243  C   LEU    83      34.378  27.679  66.080  1.00  0.00           C  
ATOM   1244  O   LEU    83      33.674  27.203  66.972  1.00  0.00           O  
ATOM   1245  N   SER    84      35.640  27.169  65.897  1.00  0.00           N  
ATOM   1246  H   SER    84      36.038  27.399  64.998  1.00  0.00           H  
ATOM   1247  CA  SER    84      36.347  26.306  66.869  1.00  0.00           C  
ATOM   1248  HA  SER    84      35.693  25.515  67.236  1.00  0.00           H  
ATOM   1249  CB  SER    84      37.483  25.672  66.194  1.00  0.00           C  
ATOM   1250  HB2 SER    84      37.873  24.869  66.819  1.00  0.00           H  
ATOM   1251  HB3 SER    84      37.261  25.142  65.268  1.00  0.00           H  
ATOM   1252  OG  SER    84      38.517  26.647  65.887  1.00  0.00           O  
ATOM   1253  HG  SER    84      38.414  26.895  64.965  1.00  0.00           H  
ATOM   1254  C   SER    84      36.798  27.026  68.186  1.00  0.00           C  
ATOM   1255  O   SER    84      36.494  26.539  69.269  1.00  0.00           O  
ATOM   1256  N   THR    85      37.332  28.246  68.110  1.00  0.00           N  
ATOM   1257  H   THR    85      37.785  28.572  67.268  1.00  0.00           H  
ATOM   1258  CA  THR    85      37.798  29.030  69.322  1.00  0.00           C  
ATOM   1259  HA  THR    85      38.419  28.339  69.892  1.00  0.00           H  
ATOM   1260  CB  THR    85      38.719  30.188  68.818  1.00  0.00           C  
ATOM   1261  HB  THR    85      38.158  30.920  68.237  1.00  0.00           H  
ATOM   1262  CG2 THR    85      39.411  30.902  69.948  1.00  0.00           C  
ATOM   1263 HG21 THR    85      38.675  31.353  70.613  1.00  0.00           H  
ATOM   1264 HG22 THR    85      40.135  30.245  70.429  1.00  0.00           H  
ATOM   1265 HG23 THR    85      39.948  31.744  69.510  1.00  0.00           H  
ATOM   1266  OG1 THR    85      39.747  29.741  68.044  1.00  0.00           O  
ATOM   1267  HG1 THR    85      39.402  29.755  67.148  1.00  0.00           H  
ATOM   1268  C   THR    85      36.613  29.521  70.113  1.00  0.00           C  
ATOM   1269  O   THR    85      36.651  29.455  71.351  1.00  0.00           O  
ATOM   1270  N   LEU    86      35.519  29.947  69.475  1.00  0.00           N  
ATOM   1271  H   LEU    86      35.583  29.952  68.467  1.00  0.00           H  
ATOM   1272  CA  LEU    86      34.316  30.329  70.226  1.00  0.00           C  
ATOM   1273  HA  LEU    86      34.532  31.046  71.017  1.00  0.00           H  
ATOM   1274  CB  LEU    86      33.313  31.112  69.307  1.00  0.00           C  
ATOM   1275  HB2 LEU    86      33.095  30.529  68.412  1.00  0.00           H  
ATOM   1276  HB3 LEU    86      32.300  31.137  69.710  1.00  0.00           H  
ATOM   1277  CG  LEU    86      33.686  32.577  69.040  1.00  0.00           C  
ATOM   1278  HG  LEU    86      34.709  32.653  68.671  1.00  0.00           H  
ATOM   1279  CD1 LEU    86      32.767  33.119  67.925  1.00  0.00           C  
ATOM   1280 HD11 LEU    86      32.658  32.314  67.199  1.00  0.00           H  
ATOM   1281 HD12 LEU    86      31.798  33.394  68.342  1.00  0.00           H  
ATOM   1282 HD13 LEU    86      33.244  33.918  67.356  1.00  0.00           H  
ATOM   1283  CD2 LEU    86      33.697  33.486  70.311  1.00  0.00           C  
ATOM   1284 HD21 LEU    86      32.717  33.348  70.767  1.00  0.00           H  
ATOM   1285 HD22 LEU    86      34.424  33.309  71.103  1.00  0.00           H  
ATOM   1286 HD23 LEU    86      33.719  34.562  70.136  1.00  0.00           H  
ATOM   1287  C   LEU    86      33.612  29.069  70.889  1.00  0.00           C  
ATOM   1288  O   LEU    86      33.081  29.210  71.980  1.00  0.00           O  
ATOM   1289  N   PHE    87      33.700  27.912  70.247  1.00  0.00           N  
ATOM   1290  H   PHE    87      34.083  27.905  69.312  1.00  0.00           H  
ATOM   1291  CA  PHE    87      33.296  26.671  70.903  1.00  0.00           C  
ATOM   1292  HA  PHE    87      32.251  26.835  71.167  1.00  0.00           H  
ATOM   1293  CB  PHE    87      33.302  25.485  69.871  1.00  0.00           C  
ATOM   1294  HB2 PHE    87      32.568  25.703  69.096  1.00  0.00           H  
ATOM   1295  HB3 PHE    87      34.309  25.292  69.499  1.00  0.00           H  
ATOM   1296  CG  PHE    87      32.838  24.161  70.453  1.00  0.00           C  
ATOM   1297  CD1 PHE    87      33.785  23.113  70.729  1.00  0.00           C  
ATOM   1298  HD1 PHE    87      34.843  23.184  70.520  1.00  0.00           H  
ATOM   1299  CE1 PHE    87      33.351  21.933  71.343  1.00  0.00           C  
ATOM   1300  HE1 PHE    87      34.136  21.224  71.561  1.00  0.00           H  
ATOM   1301  CZ  PHE    87      31.956  21.731  71.622  1.00  0.00           C  
ATOM   1302  HZ  PHE    87      31.571  20.807  72.030  1.00  0.00           H  
ATOM   1303  CE2 PHE    87      31.105  22.901  71.491  1.00  0.00           C  
ATOM   1304  HE2 PHE    87      30.102  22.823  71.882  1.00  0.00           H  
ATOM   1305  CD2 PHE    87      31.540  24.081  70.882  1.00  0.00           C  
ATOM   1306  HD2 PHE    87      30.904  24.930  70.681  1.00  0.00           H  
ATOM   1307  C   PHE    87      33.972  26.282  72.213  1.00  0.00           C  
ATOM   1308  O   PHE    87      33.262  25.928  73.149  1.00  0.00           O  
ATOM   1309  N   LEU    88      35.333  26.410  72.199  1.00  0.00           N  
ATOM   1310  H   LEU    88      35.872  26.639  71.377  1.00  0.00           H  
ATOM   1311  CA  LEU    88      36.117  26.173  73.430  1.00  0.00           C  
ATOM   1312  HA  LEU    88      35.925  25.170  73.812  1.00  0.00           H  
ATOM   1313  CB  LEU    88      37.611  26.286  73.200  1.00  0.00           C  
ATOM   1314  HB2 LEU    88      37.778  27.294  72.822  1.00  0.00           H  
ATOM   1315  HB3 LEU    88      38.204  26.356  74.112  1.00  0.00           H  
ATOM   1316  CG  LEU    88      38.163  25.204  72.259  1.00  0.00           C  
ATOM   1317  HG  LEU    88      37.431  24.863  71.526  1.00  0.00           H  
ATOM   1318  CD1 LEU    88      39.339  25.862  71.601  1.00  0.00           C  
ATOM   1319 HD11 LEU    88      39.798  25.080  70.995  1.00  0.00           H  
ATOM   1320 HD12 LEU    88      38.992  26.707  71.007  1.00  0.00           H  
ATOM   1321 HD13 LEU    88      40.146  26.080  72.301  1.00  0.00           H  
ATOM   1322  CD2 LEU    88      38.734  24.015  72.977  1.00  0.00           C  
ATOM   1323 HD21 LEU    88      37.894  23.596  73.532  1.00  0.00           H  
ATOM   1324 HD22 LEU    88      39.086  23.225  72.314  1.00  0.00           H  
ATOM   1325 HD23 LEU    88      39.504  24.428  73.628  1.00  0.00           H  
ATOM   1326  C   LEU    88      35.524  26.974  74.602  1.00  0.00           C  
ATOM   1327  O   LEU    88      35.293  26.417  75.666  1.00  0.00           O  
ATOM   1328  N   GLN    89      35.250  28.259  74.391  1.00  0.00           N  
ATOM   1329  H   GLN    89      35.223  28.666  73.467  1.00  0.00           H  
ATOM   1330  CA  GLN    89      34.734  29.086  75.511  1.00  0.00           C  
ATOM   1331  HA  GLN    89      35.425  28.938  76.341  1.00  0.00           H  
ATOM   1332  CB  GLN    89      34.772  30.506  74.986  1.00  0.00           C  
ATOM   1333  HB2 GLN    89      35.734  30.800  74.569  1.00  0.00           H  
ATOM   1334  HB3 GLN    89      34.029  30.576  74.191  1.00  0.00           H  
ATOM   1335  CG  GLN    89      34.457  31.660  76.004  1.00  0.00           C  
ATOM   1336  HG2 GLN    89      34.625  32.630  75.536  1.00  0.00           H  
ATOM   1337  HG3 GLN    89      33.385  31.685  76.198  1.00  0.00           H  
ATOM   1338  CD  GLN    89      35.134  31.592  77.350  1.00  0.00           C  
ATOM   1339  OE1 GLN    89      36.044  32.417  77.528  1.00  0.00           O  
ATOM   1340  NE2 GLN    89      34.731  30.796  78.308  1.00  0.00           N  
ATOM   1341 HE21 GLN    89      35.172  30.901  79.211  1.00  0.00           H  
ATOM   1342 HE22 GLN    89      34.093  30.023  78.185  1.00  0.00           H  
ATOM   1343  C   GLN    89      33.332  28.717  75.969  1.00  0.00           C  
ATOM   1344  O   GLN    89      33.021  28.792  77.162  1.00  0.00           O  
ATOM   1345  N   ALA    90      32.497  28.179  75.016  1.00  0.00           N  
ATOM   1346  H   ALA    90      32.769  28.132  74.044  1.00  0.00           H  
ATOM   1347  CA  ALA    90      31.163  27.602  75.197  1.00  0.00           C  
ATOM   1348  HA  ALA    90      30.638  28.387  75.740  1.00  0.00           H  
ATOM   1349  CB  ALA    90      30.308  27.461  73.898  1.00  0.00           C  
ATOM   1350  HB1 ALA    90      29.363  26.917  73.902  1.00  0.00           H  
ATOM   1351  HB2 ALA    90      30.142  28.482  73.556  1.00  0.00           H  
ATOM   1352  HB3 ALA    90      30.982  27.064  73.139  1.00  0.00           H  
ATOM   1353  C   ALA    90      31.098  26.280  75.942  1.00  0.00           C  
ATOM   1354  O   ALA    90      30.158  26.212  76.806  1.00  0.00           O  
ATOM   1355  N   ALA    91      32.070  25.395  75.818  1.00  0.00           N  
ATOM   1356  H   ALA    91      32.620  25.626  75.002  1.00  0.00           H  
ATOM   1357  CA  ALA    91      32.388  24.218  76.553  1.00  0.00           C  
ATOM   1358  HA  ALA    91      31.406  23.821  76.814  1.00  0.00           H  
ATOM   1359  CB  ALA    91      33.024  23.144  75.691  1.00  0.00           C  
ATOM   1360  HB1 ALA    91      34.018  23.502  75.424  1.00  0.00           H  
ATOM   1361  HB2 ALA    91      32.846  22.245  76.282  1.00  0.00           H  
ATOM   1362  HB3 ALA    91      32.579  23.075  74.698  1.00  0.00           H  
ATOM   1363  C   ALA    91      32.996  24.420  77.996  1.00  0.00           C  
ATOM   1364  O   ALA    91      32.489  23.785  78.912  1.00  0.00           O  
ATOM   1365  N   GLU    92      33.955  25.346  78.131  1.00  0.00           N  
ATOM   1366  H   GLU    92      34.358  25.687  77.270  1.00  0.00           H  
ATOM   1367  CA  GLU    92      34.410  25.745  79.464  1.00  0.00           C  
ATOM   1368  HA  GLU    92      34.847  24.909  80.010  1.00  0.00           H  
ATOM   1369  CB  GLU    92      35.521  26.808  79.372  1.00  0.00           C  
ATOM   1370  HB2 GLU    92      36.360  26.285  78.914  1.00  0.00           H  
ATOM   1371  HB3 GLU    92      35.304  27.526  78.582  1.00  0.00           H  
ATOM   1372  CG  GLU    92      35.926  27.451  80.735  1.00  0.00           C  
ATOM   1373  HG2 GLU    92      35.543  26.792  81.514  1.00  0.00           H  
ATOM   1374  HG3 GLU    92      37.010  27.456  80.842  1.00  0.00           H  
ATOM   1375  CD  GLU    92      35.353  28.841  81.093  1.00  0.00           C  
ATOM   1376  OE1 GLU    92      35.893  29.822  80.642  1.00  0.00           O  
ATOM   1377  OE2 GLU    92      34.521  29.028  81.956  1.00  0.00           O  
ATOM   1378  C   GLU    92      33.209  26.241  80.342  1.00  0.00           C  
ATOM   1379  O   GLU    92      32.909  25.695  81.394  1.00  0.00           O  
ATOM   1380  N   ILE    93      32.502  27.229  79.792  1.00  0.00           N  
ATOM   1381  H   ILE    93      32.966  27.673  79.011  1.00  0.00           H  
ATOM   1382  CA  ILE    93      31.152  27.686  80.257  1.00  0.00           C  
ATOM   1383  HA  ILE    93      31.264  28.254  81.180  1.00  0.00           H  
ATOM   1384  CB  ILE    93      30.562  28.690  79.178  1.00  0.00           C  
ATOM   1385  HB  ILE    93      30.556  28.176  78.216  1.00  0.00           H  
ATOM   1386  CG2 ILE    93      29.015  28.987  79.405  1.00  0.00           C  
ATOM   1387 HG21 ILE    93      28.418  29.284  78.543  1.00  0.00           H  
ATOM   1388 HG22 ILE    93      28.514  28.051  79.654  1.00  0.00           H  
ATOM   1389 HG23 ILE    93      28.811  29.621  80.267  1.00  0.00           H  
ATOM   1390  CG1 ILE    93      31.295  30.034  79.157  1.00  0.00           C  
ATOM   1391 HG12 ILE    93      30.946  30.461  80.097  1.00  0.00           H  
ATOM   1392 HG13 ILE    93      32.347  29.819  79.346  1.00  0.00           H  
ATOM   1393  CD1 ILE    93      30.861  31.056  78.045  1.00  0.00           C  
ATOM   1394 HD11 ILE    93      30.748  30.490  77.121  1.00  0.00           H  
ATOM   1395 HD12 ILE    93      29.831  31.386  78.173  1.00  0.00           H  
ATOM   1396 HD13 ILE    93      31.488  31.944  77.962  1.00  0.00           H  
ATOM   1397  C   ILE    93      30.183  26.559  80.605  1.00  0.00           C  
ATOM   1398  O   ILE    93      29.507  26.595  81.618  1.00  0.00           O  
ATOM   1399  N   PHE    94      30.032  25.583  79.773  1.00  0.00           N  
ATOM   1400  H   PHE    94      30.612  25.672  78.951  1.00  0.00           H  
ATOM   1401  CA  PHE    94      29.162  24.376  79.977  1.00  0.00           C  
ATOM   1402  HA  PHE    94      28.138  24.695  80.172  1.00  0.00           H  
ATOM   1403  CB  PHE    94      29.102  23.508  78.700  1.00  0.00           C  
ATOM   1404  HB2 PHE    94      28.799  24.129  77.857  1.00  0.00           H  
ATOM   1405  HB3 PHE    94      30.071  23.082  78.439  1.00  0.00           H  
ATOM   1406  CG  PHE    94      28.229  22.185  78.784  1.00  0.00           C  
ATOM   1407  CD1 PHE    94      28.859  20.909  78.856  1.00  0.00           C  
ATOM   1408  HD1 PHE    94      29.936  20.836  78.868  1.00  0.00           H  
ATOM   1409  CE1 PHE    94      28.151  19.698  78.738  1.00  0.00           C  
ATOM   1410  HE1 PHE    94      28.644  18.737  78.708  1.00  0.00           H  
ATOM   1411  CZ  PHE    94      26.764  19.777  78.634  1.00  0.00           C  
ATOM   1412  HZ  PHE    94      26.154  18.886  78.610  1.00  0.00           H  
ATOM   1413  CE2 PHE    94      26.081  20.974  78.558  1.00  0.00           C  
ATOM   1414  HE2 PHE    94      25.035  20.867  78.309  1.00  0.00           H  
ATOM   1415  CD2 PHE    94      26.836  22.183  78.554  1.00  0.00           C  
ATOM   1416  HD2 PHE    94      26.445  23.163  78.323  1.00  0.00           H  
ATOM   1417  C   PHE    94      29.461  23.493  81.246  1.00  0.00           C  
ATOM   1418  O   PHE    94      28.549  23.242  82.043  1.00  0.00           O  
ATOM   1419  N   VAL    95      30.719  23.140  81.489  1.00  0.00           N  
ATOM   1420  H   VAL    95      31.438  23.327  80.804  1.00  0.00           H  
ATOM   1421  CA  VAL    95      31.183  22.420  82.732  1.00  0.00           C  
ATOM   1422  HA  VAL    95      30.465  21.667  83.058  1.00  0.00           H  
ATOM   1423  CB  VAL    95      32.519  21.784  82.353  1.00  0.00           C  
ATOM   1424  HB  VAL    95      33.302  22.453  81.995  1.00  0.00           H  
ATOM   1425  CG1 VAL    95      33.185  21.180  83.656  1.00  0.00           C  
ATOM   1426 HG11 VAL    95      33.952  20.489  83.305  1.00  0.00           H  
ATOM   1427 HG12 VAL    95      33.799  21.952  84.119  1.00  0.00           H  
ATOM   1428 HG13 VAL    95      32.498  20.583  84.256  1.00  0.00           H  
ATOM   1429  CG2 VAL    95      32.305  20.797  81.190  1.00  0.00           C  
ATOM   1430 HG21 VAL    95      31.880  21.383  80.376  1.00  0.00           H  
ATOM   1431 HG22 VAL    95      33.267  20.421  80.839  1.00  0.00           H  
ATOM   1432 HG23 VAL    95      31.613  20.014  81.499  1.00  0.00           H  
ATOM   1433  C   VAL    95      31.214  23.434  83.908  1.00  0.00           C  
ATOM   1434  O   VAL    95      30.938  22.987  85.044  1.00  0.00           O  
ATOM   1435  N   GLU    96      31.618  24.734  83.683  1.00  0.00           N  
ATOM   1436  H   GLU    96      31.736  25.039  82.727  1.00  0.00           H  
ATOM   1437  CA  GLU    96      31.730  25.790  84.716  1.00  0.00           C  
ATOM   1438  HA  GLU    96      32.379  25.486  85.538  1.00  0.00           H  
ATOM   1439  CB  GLU    96      32.394  26.952  84.106  1.00  0.00           C  
ATOM   1440  HB2 GLU    96      33.386  26.774  83.693  1.00  0.00           H  
ATOM   1441  HB3 GLU    96      31.673  27.385  83.412  1.00  0.00           H  
ATOM   1442  CG  GLU    96      32.622  28.024  85.248  1.00  0.00           C  
ATOM   1443  HG2 GLU    96      32.894  27.441  86.128  1.00  0.00           H  
ATOM   1444  HG3 GLU    96      33.386  28.718  84.897  1.00  0.00           H  
ATOM   1445  CD  GLU    96      31.428  29.004  85.543  1.00  0.00           C  
ATOM   1446  OE1 GLU    96      31.329  29.417  86.673  1.00  0.00           O  
ATOM   1447  OE2 GLU    96      30.813  29.475  84.561  1.00  0.00           O  
ATOM   1448  C   GLU    96      30.290  25.987  85.253  1.00  0.00           C  
ATOM   1449  O   GLU    96      30.206  26.503  86.418  1.00  0.00           O  
ATOM   1450  N   SER    97      29.178  25.675  84.532  1.00  0.00           N  
ATOM   1451  H   SER    97      29.281  25.439  83.555  1.00  0.00           H  
ATOM   1452  CA  SER    97      27.837  26.066  84.969  1.00  0.00           C  
ATOM   1453  HA  SER    97      27.778  27.145  85.106  1.00  0.00           H  
ATOM   1454  CB  SER    97      26.753  25.627  83.959  1.00  0.00           C  
ATOM   1455  HB2 SER    97      25.821  26.028  84.356  1.00  0.00           H  
ATOM   1456  HB3 SER    97      26.893  26.138  83.006  1.00  0.00           H  
ATOM   1457  OG  SER    97      26.698  24.227  83.668  1.00  0.00           O  
ATOM   1458  HG  SER    97      27.437  23.904  83.147  1.00  0.00           H  
ATOM   1459  C   SER    97      27.486  25.530  86.380  1.00  0.00           C  
ATOM   1460  O   SER    97      26.962  26.259  87.223  1.00  0.00           O  
ATOM   1461  N   GLU    98      28.005  24.329  86.783  1.00  0.00           N  
ATOM   1462  H   GLU    98      28.511  23.900  86.021  1.00  0.00           H  
ATOM   1463  CA  GLU    98      27.945  23.684  88.064  1.00  0.00           C  
ATOM   1464  HA  GLU    98      27.390  24.280  88.789  1.00  0.00           H  
ATOM   1465  CB  GLU    98      27.198  22.318  87.846  1.00  0.00           C  
ATOM   1466  HB2 GLU    98      27.660  21.827  86.990  1.00  0.00           H  
ATOM   1467  HB3 GLU    98      27.326  21.651  88.699  1.00  0.00           H  
ATOM   1468  CG  GLU    98      25.687  22.486  87.662  1.00  0.00           C  
ATOM   1469  HG2 GLU    98      25.327  22.864  88.619  1.00  0.00           H  
ATOM   1470  HG3 GLU    98      25.439  23.175  86.854  1.00  0.00           H  
ATOM   1471  CD  GLU    98      25.060  21.100  87.253  1.00  0.00           C  
ATOM   1472  OE1 GLU    98      23.932  20.772  87.600  1.00  0.00           O  
ATOM   1473  OE2 GLU    98      25.720  20.284  86.595  1.00  0.00           O  
ATOM   1474  C   GLU    98      29.280  23.397  88.649  1.00  0.00           C  
ATOM   1475  O   GLU    98      29.353  22.808  89.764  1.00  0.00           O  
ATOM   1476  N   LEU    99      30.402  23.718  87.940  1.00  0.00           N  
ATOM   1477  H   LEU    99      30.400  24.235  87.072  1.00  0.00           H  
ATOM   1478  CA  LEU    99      31.753  23.451  88.467  1.00  0.00           C  
ATOM   1479  HA  LEU    99      31.663  23.175  89.517  1.00  0.00           H  
ATOM   1480  CB  LEU    99      32.502  22.202  87.814  1.00  0.00           C  
ATOM   1481  HB2 LEU    99      31.774  21.400  87.692  1.00  0.00           H  
ATOM   1482  HB3 LEU    99      32.853  22.474  86.819  1.00  0.00           H  
ATOM   1483  CG  LEU    99      33.733  21.678  88.489  1.00  0.00           C  
ATOM   1484  HG  LEU    99      34.593  22.341  88.583  1.00  0.00           H  
ATOM   1485  CD1 LEU    99      33.489  21.163  89.922  1.00  0.00           C  
ATOM   1486 HD11 LEU    99      34.424  20.767  90.318  1.00  0.00           H  
ATOM   1487 HD12 LEU    99      33.082  21.851  90.663  1.00  0.00           H  
ATOM   1488 HD13 LEU    99      32.721  20.389  89.902  1.00  0.00           H  
ATOM   1489  CD2 LEU    99      34.359  20.522  87.637  1.00  0.00           C  
ATOM   1490 HD21 LEU    99      33.624  19.753  87.400  1.00  0.00           H  
ATOM   1491 HD22 LEU    99      34.776  20.948  86.725  1.00  0.00           H  
ATOM   1492 HD23 LEU    99      35.184  20.111  88.219  1.00  0.00           H  
ATOM   1493  C   LEU    99      32.624  24.754  88.439  1.00  0.00           C  
ATOM   1494  O   LEU    99      33.616  24.837  87.699  1.00  0.00           O  
ATOM   1495  N   PRO   100      32.331  25.737  89.321  1.00  0.00           N  
ATOM   1496  CD  PRO   100      31.252  25.603  90.396  1.00  0.00           C  
ATOM   1497  HD2 PRO   100      31.705  25.179  91.293  1.00  0.00           H  
ATOM   1498  HD3 PRO   100      30.395  25.030  90.043  1.00  0.00           H  
ATOM   1499  CG  PRO   100      30.850  27.051  90.885  1.00  0.00           C  
ATOM   1500  HG2 PRO   100      30.596  27.074  91.945  1.00  0.00           H  
ATOM   1501  HG3 PRO   100      30.166  27.632  90.266  1.00  0.00           H  
ATOM   1502  CB  PRO   100      32.206  27.667  90.723  1.00  0.00           C  
ATOM   1503  HB2 PRO   100      32.840  27.313  91.536  1.00  0.00           H  
ATOM   1504  HB3 PRO   100      32.135  28.748  90.604  1.00  0.00           H  
ATOM   1505  CA  PRO   100      32.661  27.128  89.376  1.00  0.00           C  
ATOM   1506  HA  PRO   100      32.086  27.769  88.707  1.00  0.00           H  
ATOM   1507  C   PRO   100      34.146  27.426  89.129  1.00  0.00           C  
ATOM   1508  O   PRO   100      34.552  28.438  88.558  1.00  0.00           O  
ATOM   1509  N   LEU   101      35.099  26.693  89.734  1.00  0.00           N  
ATOM   1510  H   LEU   101      34.860  25.841  90.220  1.00  0.00           H  
ATOM   1511  CA  LEU   101      36.476  26.988  89.596  1.00  0.00           C  
ATOM   1512  HA  LEU   101      36.471  28.061  89.786  1.00  0.00           H  
ATOM   1513  CB  LEU   101      37.386  26.312  90.613  1.00  0.00           C  
ATOM   1514  HB2 LEU   101      37.053  25.278  90.531  1.00  0.00           H  
ATOM   1515  HB3 LEU   101      38.430  26.481  90.347  1.00  0.00           H  
ATOM   1516  CG  LEU   101      37.242  26.701  92.028  1.00  0.00           C  
ATOM   1517  HG  LEU   101      36.234  26.394  92.306  1.00  0.00           H  
ATOM   1518  CD1 LEU   101      38.411  26.106  92.824  1.00  0.00           C  
ATOM   1519 HD11 LEU   101      38.154  25.887  93.860  1.00  0.00           H  
ATOM   1520 HD12 LEU   101      38.696  25.104  92.501  1.00  0.00           H  
ATOM   1521 HD13 LEU   101      39.210  26.828  92.651  1.00  0.00           H  
ATOM   1522  CD2 LEU   101      37.253  28.122  92.337  1.00  0.00           C  
ATOM   1523 HD21 LEU   101      37.430  28.297  93.398  1.00  0.00           H  
ATOM   1524 HD22 LEU   101      38.120  28.532  91.818  1.00  0.00           H  
ATOM   1525 HD23 LEU   101      36.291  28.534  92.035  1.00  0.00           H  
ATOM   1526  C   LEU   101      37.060  26.855  88.116  1.00  0.00           C  
ATOM   1527  O   LEU   101      38.152  27.382  87.855  1.00  0.00           O  
ATOM   1528  N   SER   102      36.330  26.195  87.233  1.00  0.00           N  
ATOM   1529  H   SER   102      35.406  25.872  87.485  1.00  0.00           H  
ATOM   1530  CA  SER   102      36.679  26.053  85.815  1.00  0.00           C  
ATOM   1531  HA  SER   102      37.643  25.544  85.790  1.00  0.00           H  
ATOM   1532  CB  SER   102      35.624  25.233  85.112  1.00  0.00           C  
ATOM   1533  HB2 SER   102      34.674  25.748  84.974  1.00  0.00           H  
ATOM   1534  HB3 SER   102      35.931  24.967  84.101  1.00  0.00           H  
ATOM   1535  OG  SER   102      35.331  24.033  85.832  1.00  0.00           O  
ATOM   1536  HG  SER   102      34.633  24.158  86.479  1.00  0.00           H  
ATOM   1537  C   SER   102      36.770  27.443  85.111  1.00  0.00           C  
ATOM   1538  O   SER   102      37.321  27.512  84.031  1.00  0.00           O  
ATOM   1539  N   TRP   103      36.267  28.523  85.693  1.00  0.00           N  
ATOM   1540  H   TRP   103      35.969  28.408  86.651  1.00  0.00           H  
ATOM   1541  CA  TRP   103      36.148  29.891  85.283  1.00  0.00           C  
ATOM   1542  HA  TRP   103      35.422  29.977  84.475  1.00  0.00           H  
ATOM   1543  CB  TRP   103      35.657  30.726  86.497  1.00  0.00           C  
ATOM   1544  HB2 TRP   103      34.618  30.401  86.551  1.00  0.00           H  
ATOM   1545  HB3 TRP   103      36.147  30.366  87.402  1.00  0.00           H  
ATOM   1546  CG  TRP   103      35.810  32.202  86.363  1.00  0.00           C  
ATOM   1547  CD1 TRP   103      36.936  32.855  86.815  1.00  0.00           C  
ATOM   1548  HD1 TRP   103      37.761  32.399  87.342  1.00  0.00           H  
ATOM   1549  NE1 TRP   103      36.875  34.187  86.486  1.00  0.00           N  
ATOM   1550  HE1 TRP   103      37.492  34.929  86.786  1.00  0.00           H  
ATOM   1551  CE2 TRP   103      35.648  34.413  85.830  1.00  0.00           C  
ATOM   1552  CZ2 TRP   103      35.226  35.639  85.252  1.00  0.00           C  
ATOM   1553  HZ2 TRP   103      35.823  36.532  85.373  1.00  0.00           H  
ATOM   1554  CH2 TRP   103      33.960  35.610  84.676  1.00  0.00           C  
ATOM   1555  HH2 TRP   103      33.415  36.508  84.423  1.00  0.00           H  
ATOM   1556  CZ3 TRP   103      33.224  34.437  84.523  1.00  0.00           C  
ATOM   1557  HZ3 TRP   103      32.263  34.530  84.038  1.00  0.00           H  
ATOM   1558  CE3 TRP   103      33.770  33.183  84.931  1.00  0.00           C  
ATOM   1559  HE3 TRP   103      33.101  32.336  84.887  1.00  0.00           H  
ATOM   1560  CD2 TRP   103      34.985  33.158  85.727  1.00  0.00           C  
ATOM   1561  C   TRP   103      37.521  30.335  84.655  1.00  0.00           C  
ATOM   1562  O   TRP   103      38.487  30.654  85.317  1.00  0.00           O  
ATOM   1563  N   ALA   104      37.560  30.573  83.288  1.00  0.00           N  
ATOM   1564  H   ALA   104      36.720  30.333  82.782  1.00  0.00           H  
ATOM   1565  CA  ALA   104      38.690  30.913  82.454  1.00  0.00           C  
ATOM   1566  HA  ALA   104      38.432  30.387  81.535  1.00  0.00           H  
ATOM   1567  CB  ALA   104      38.753  32.433  82.219  1.00  0.00           C  
ATOM   1568  HB1 ALA   104      37.735  32.782  82.043  1.00  0.00           H  
ATOM   1569  HB2 ALA   104      39.177  32.872  83.122  1.00  0.00           H  
ATOM   1570  HB3 ALA   104      39.270  32.739  81.310  1.00  0.00           H  
ATOM   1571  C   ALA   104      40.091  30.224  82.781  1.00  0.00           C  
ATOM   1572  O   ALA   104      41.125  30.784  82.638  1.00  0.00           O  
ATOM   1573  N   ASP   105      40.005  28.946  83.284  1.00  0.00           N  
ATOM   1574  H   ASP   105      39.084  28.537  83.338  1.00  0.00           H  
ATOM   1575  CA  ASP   105      41.125  28.257  83.972  1.00  0.00           C  
ATOM   1576  HA  ASP   105      41.582  29.030  84.590  1.00  0.00           H  
ATOM   1577  CB  ASP   105      40.618  27.140  84.909  1.00  0.00           C  
ATOM   1578  HB2 ASP   105      39.823  27.541  85.537  1.00  0.00           H  
ATOM   1579  HB3 ASP   105      40.103  26.419  84.273  1.00  0.00           H  
ATOM   1580  CG  ASP   105      41.698  26.501  85.800  1.00  0.00           C  
ATOM   1581  OD1 ASP   105      42.596  27.182  86.273  1.00  0.00           O  
ATOM   1582  OD2 ASP   105      41.596  25.275  86.175  1.00  0.00           O  
ATOM   1583  C   ASP   105      42.215  27.762  83.032  1.00  0.00           C  
ATOM   1584  O   ASP   105      41.944  27.200  81.960  1.00  0.00           O  
ATOM   1585  N   ARG   106      43.475  28.005  83.435  1.00  0.00           N  
ATOM   1586  H   ARG   106      43.642  28.537  84.277  1.00  0.00           H  
ATOM   1587  CA  ARG   106      44.659  27.461  82.687  1.00  0.00           C  
ATOM   1588  HA  ARG   106      44.410  27.277  81.642  1.00  0.00           H  
ATOM   1589  CB  ARG   106      45.827  28.406  82.798  1.00  0.00           C  
ATOM   1590  HB2 ARG   106      46.056  28.492  83.860  1.00  0.00           H  
ATOM   1591  HB3 ARG   106      46.759  27.978  82.428  1.00  0.00           H  
ATOM   1592  CG  ARG   106      45.642  29.769  82.183  1.00  0.00           C  
ATOM   1593  HG2 ARG   106      45.724  29.729  81.097  1.00  0.00           H  
ATOM   1594  HG3 ARG   106      44.722  30.263  82.494  1.00  0.00           H  
ATOM   1595  CD  ARG   106      46.720  30.781  82.753  1.00  0.00           C  
ATOM   1596  HD2 ARG   106      46.596  30.851  83.834  1.00  0.00           H  
ATOM   1597  HD3 ARG   106      47.744  30.477  82.534  1.00  0.00           H  
ATOM   1598  NE  ARG   106      46.597  32.114  82.162  1.00  0.00           N  
ATOM   1599  HE  ARG   106      46.125  32.839  82.683  1.00  0.00           H  
ATOM   1600  CZ  ARG   106      47.012  32.434  80.901  1.00  0.00           C  
ATOM   1601  NH1 ARG   106      47.680  31.641  80.064  1.00  0.00           N  
ATOM   1602 HH11 ARG   106      48.133  30.809  80.413  1.00  0.00           H  
ATOM   1603 HH12 ARG   106      47.921  32.103  79.199  1.00  0.00           H  
ATOM   1604  NH2 ARG   106      46.743  33.563  80.425  1.00  0.00           N  
ATOM   1605 HH21 ARG   106      46.213  34.267  80.917  1.00  0.00           H  
ATOM   1606 HH22 ARG   106      47.166  33.770  79.531  1.00  0.00           H  
ATOM   1607  C   ARG   106      45.028  26.038  83.166  1.00  0.00           C  
ATOM   1608  O   ARG   106      45.566  25.341  82.336  1.00  0.00           O  
ATOM   1609  N   LEU   107      44.671  25.631  84.405  1.00  0.00           N  
ATOM   1610  H   LEU   107      44.260  26.335  85.001  1.00  0.00           H  
ATOM   1611  CA  LEU   107      45.201  24.418  85.020  1.00  0.00           C  
ATOM   1612  HA  LEU   107      46.125  24.280  84.459  1.00  0.00           H  
ATOM   1613  CB  LEU   107      45.679  24.673  86.485  1.00  0.00           C  
ATOM   1614  HB2 LEU   107      44.825  24.636  87.160  1.00  0.00           H  
ATOM   1615  HB3 LEU   107      46.311  23.811  86.698  1.00  0.00           H  
ATOM   1616  CG  LEU   107      46.519  25.968  86.746  1.00  0.00           C  
ATOM   1617  HG  LEU   107      45.752  26.741  86.782  1.00  0.00           H  
ATOM   1618  CD1 LEU   107      47.060  25.897  88.190  1.00  0.00           C  
ATOM   1619 HD11 LEU   107      47.608  26.799  88.461  1.00  0.00           H  
ATOM   1620 HD12 LEU   107      46.174  25.863  88.824  1.00  0.00           H  
ATOM   1621 HD13 LEU   107      47.609  24.960  88.287  1.00  0.00           H  
ATOM   1622  CD2 LEU   107      47.698  26.256  85.719  1.00  0.00           C  
ATOM   1623 HD21 LEU   107      47.342  26.586  84.743  1.00  0.00           H  
ATOM   1624 HD22 LEU   107      48.230  27.106  86.145  1.00  0.00           H  
ATOM   1625 HD23 LEU   107      48.307  25.356  85.639  1.00  0.00           H  
ATOM   1626  C   LEU   107      44.341  23.103  84.905  1.00  0.00           C  
ATOM   1627  O   LEU   107      44.803  22.004  85.131  1.00  0.00           O  
ATOM   1628  N   SER   108      43.118  23.302  84.501  1.00  0.00           N  
ATOM   1629  H   SER   108      42.818  24.221  84.209  1.00  0.00           H  
ATOM   1630  CA  SER   108      42.239  22.094  84.261  1.00  0.00           C  
ATOM   1631  HA  SER   108      42.372  21.495  85.162  1.00  0.00           H  
ATOM   1632  CB  SER   108      40.789  22.566  84.177  1.00  0.00           C  
ATOM   1633  HB2 SER   108      40.828  23.460  83.555  1.00  0.00           H  
ATOM   1634  HB3 SER   108      40.118  21.799  83.790  1.00  0.00           H  
ATOM   1635  OG  SER   108      40.400  23.050  85.540  1.00  0.00           O  
ATOM   1636  HG  SER   108      41.059  23.647  85.902  1.00  0.00           H  
ATOM   1637  C   SER   108      42.560  21.268  83.071  1.00  0.00           C  
ATOM   1638  O   SER   108      43.096  21.772  82.099  1.00  0.00           O  
ATOM   1639  N   GLY   109      42.198  19.993  83.100  1.00  0.00           N  
ATOM   1640  H   GLY   109      41.610  19.637  83.840  1.00  0.00           H  
ATOM   1641  CA  GLY   109      42.272  19.121  81.890  1.00  0.00           C  
ATOM   1642  HA2 GLY   109      43.294  18.992  81.534  1.00  0.00           H  
ATOM   1643  HA3 GLY   109      41.910  18.151  82.229  1.00  0.00           H  
ATOM   1644  C   GLY   109      41.289  19.454  80.768  1.00  0.00           C  
ATOM   1645  O   GLY   109      40.189  19.810  81.107  1.00  0.00           O  
ATOM   1646  N   CYS   110      41.637  19.245  79.480  1.00  0.00           N  
ATOM   1647  H   CYS   110      42.579  18.888  79.401  1.00  0.00           H  
ATOM   1648  CA  CYS   110      40.979  19.867  78.321  1.00  0.00           C  
ATOM   1649  HA  CYS   110      41.488  19.544  77.413  1.00  0.00           H  
ATOM   1650  CB  CYS   110      39.561  19.327  78.141  1.00  0.00           C  
ATOM   1651  HB2 CYS   110      38.915  19.873  78.829  1.00  0.00           H  
ATOM   1652  HB3 CYS   110      39.155  19.426  77.134  1.00  0.00           H  
ATOM   1653  SG  CYS   110      39.473  17.529  78.502  1.00  0.00           S  
ATOM   1654  HG  CYS   110      40.166  17.305  77.382  1.00  0.00           H  
ATOM   1655  C   CYS   110      41.059  21.409  78.212  1.00  0.00           C  
ATOM   1656  O   CYS   110      40.456  22.008  77.334  1.00  0.00           O  
ATOM   1657  N   LEU   111      41.869  22.070  79.076  1.00  0.00           N  
ATOM   1658  H   LEU   111      42.420  21.450  79.653  1.00  0.00           H  
ATOM   1659  CA  LEU   111      42.267  23.407  78.901  1.00  0.00           C  
ATOM   1660  HA  LEU   111      42.022  23.718  77.886  1.00  0.00           H  
ATOM   1661  CB  LEU   111      41.454  24.355  79.802  1.00  0.00           C  
ATOM   1662  HB2 LEU   111      41.335  24.053  80.842  1.00  0.00           H  
ATOM   1663  HB3 LEU   111      41.882  25.356  79.741  1.00  0.00           H  
ATOM   1664  CG  LEU   111      39.971  24.698  79.242  1.00  0.00           C  
ATOM   1665  HG  LEU   111      39.414  23.792  79.001  1.00  0.00           H  
ATOM   1666  CD1 LEU   111      39.221  25.254  80.465  1.00  0.00           C  
ATOM   1667 HD11 LEU   111      39.717  26.096  80.947  1.00  0.00           H  
ATOM   1668 HD12 LEU   111      38.262  25.578  80.060  1.00  0.00           H  
ATOM   1669 HD13 LEU   111      39.032  24.453  81.180  1.00  0.00           H  
ATOM   1670  CD2 LEU   111      39.819  25.547  77.968  1.00  0.00           C  
ATOM   1671 HD21 LEU   111      38.802  25.540  77.578  1.00  0.00           H  
ATOM   1672 HD22 LEU   111      40.097  26.570  78.222  1.00  0.00           H  
ATOM   1673 HD23 LEU   111      40.413  25.074  77.186  1.00  0.00           H  
ATOM   1674  C   LEU   111      43.784  23.686  79.096  1.00  0.00           C  
ATOM   1675  O   LEU   111      44.304  24.546  78.396  1.00  0.00           O  
ATOM   1676  N   ARG   112      44.453  22.912  80.011  1.00  0.00           N  
ATOM   1677  H   ARG   112      43.927  22.489  80.763  1.00  0.00           H  
ATOM   1678  CA  ARG   112      45.860  22.810  80.267  1.00  0.00           C  
ATOM   1679  HA  ARG   112      46.139  23.807  80.608  1.00  0.00           H  
ATOM   1680  CB  ARG   112      46.123  21.859  81.363  1.00  0.00           C  
ATOM   1681  HB2 ARG   112      47.185  21.890  81.603  1.00  0.00           H  
ATOM   1682  HB3 ARG   112      45.549  22.280  82.189  1.00  0.00           H  
ATOM   1683  CG  ARG   112      45.820  20.368  81.200  1.00  0.00           C  
ATOM   1684  HG2 ARG   112      44.782  20.180  80.926  1.00  0.00           H  
ATOM   1685  HG3 ARG   112      46.561  19.930  80.532  1.00  0.00           H  
ATOM   1686  CD  ARG   112      45.970  19.555  82.482  1.00  0.00           C  
ATOM   1687  HD2 ARG   112      46.969  19.834  82.817  1.00  0.00           H  
ATOM   1688  HD3 ARG   112      45.199  19.889  83.176  1.00  0.00           H  
ATOM   1689  NE  ARG   112      45.886  18.083  82.274  1.00  0.00           N  
ATOM   1690  HE  ARG   112      45.216  17.720  81.612  1.00  0.00           H  
ATOM   1691  CZ  ARG   112      46.521  17.250  83.018  1.00  0.00           C  
ATOM   1692  NH1 ARG   112      47.249  17.495  84.051  1.00  0.00           N  
ATOM   1693 HH11 ARG   112      47.410  18.476  84.227  1.00  0.00           H  
ATOM   1694 HH12 ARG   112      47.780  16.758  84.491  1.00  0.00           H  
ATOM   1695  NH2 ARG   112      46.373  15.954  82.704  1.00  0.00           N  
ATOM   1696 HH21 ARG   112      45.813  15.753  81.888  1.00  0.00           H  
ATOM   1697 HH22 ARG   112      46.899  15.298  83.262  1.00  0.00           H  
ATOM   1698  C   ARG   112      46.860  22.622  79.045  1.00  0.00           C  
ATOM   1699  O   ARG   112      46.604  21.706  78.260  1.00  0.00           O  
ATOM   1700  N   GLY   113      47.867  23.480  78.859  1.00  0.00           N  
ATOM   1701  H   GLY   113      47.856  24.261  79.499  1.00  0.00           H  
ATOM   1702  CA  GLY   113      48.886  23.386  77.784  1.00  0.00           C  
ATOM   1703  HA2 GLY   113      49.751  24.028  77.950  1.00  0.00           H  
ATOM   1704  HA3 GLY   113      49.372  22.434  77.998  1.00  0.00           H  
ATOM   1705  C   GLY   113      48.424  23.607  76.350  1.00  0.00           C  
ATOM   1706  O   GLY   113      47.354  24.184  76.209  1.00  0.00           O  
ATOM   1707  N   PRO   114      49.078  23.204  75.218  1.00  0.00           N  
ATOM   1708  CD  PRO   114      50.460  22.614  75.145  1.00  0.00           C  
ATOM   1709  HD2 PRO   114      50.647  21.912  75.957  1.00  0.00           H  
ATOM   1710  HD3 PRO   114      51.108  23.485  75.231  1.00  0.00           H  
ATOM   1711  CG  PRO   114      50.517  21.957  73.750  1.00  0.00           C  
ATOM   1712  HG2 PRO   114      49.874  21.080  73.674  1.00  0.00           H  
ATOM   1713  HG3 PRO   114      51.529  21.940  73.347  1.00  0.00           H  
ATOM   1714  CB  PRO   114      49.701  23.067  72.911  1.00  0.00           C  
ATOM   1715  HB2 PRO   114      49.404  22.773  71.904  1.00  0.00           H  
ATOM   1716  HB3 PRO   114      50.402  23.870  72.683  1.00  0.00           H  
ATOM   1717  CA  PRO   114      48.607  23.533  73.863  1.00  0.00           C  
ATOM   1718  HA  PRO   114      48.490  24.606  73.709  1.00  0.00           H  
ATOM   1719  C   PRO   114      47.234  22.865  73.364  1.00  0.00           C  
ATOM   1720  O   PRO   114      46.799  23.313  72.333  1.00  0.00           O  
ATOM   1721  N   TRP   115      46.702  21.849  74.078  1.00  0.00           N  
ATOM   1722  H   TRP   115      47.150  21.661  74.963  1.00  0.00           H  
ATOM   1723  CA  TRP   115      45.651  20.884  73.467  1.00  0.00           C  
ATOM   1724  HA  TRP   115      45.994  20.492  72.509  1.00  0.00           H  
ATOM   1725  CB  TRP   115      45.281  19.812  74.433  1.00  0.00           C  
ATOM   1726  HB2 TRP   115      46.029  19.021  74.491  1.00  0.00           H  
ATOM   1727  HB3 TRP   115      45.259  20.304  75.405  1.00  0.00           H  
ATOM   1728  CG  TRP   115      43.993  19.157  74.161  1.00  0.00           C  
ATOM   1729  CD1 TRP   115      42.939  19.219  75.002  1.00  0.00           C  
ATOM   1730  HD1 TRP   115      42.996  19.708  75.963  1.00  0.00           H  
ATOM   1731  NE1 TRP   115      41.874  18.472  74.486  1.00  0.00           N  
ATOM   1732  HE1 TRP   115      41.046  18.247  75.019  1.00  0.00           H  
ATOM   1733  CE2 TRP   115      42.111  17.962  73.248  1.00  0.00           C  
ATOM   1734  CZ2 TRP   115      41.409  17.227  72.340  1.00  0.00           C  
ATOM   1735  HZ2 TRP   115      40.363  17.021  72.515  1.00  0.00           H  
ATOM   1736  CH2 TRP   115      42.117  16.670  71.246  1.00  0.00           C  
ATOM   1737  HH2 TRP   115      41.644  15.888  70.670  1.00  0.00           H  
ATOM   1738  CZ3 TRP   115      43.417  17.041  70.934  1.00  0.00           C  
ATOM   1739  HZ3 TRP   115      43.794  16.631  70.009  1.00  0.00           H  
ATOM   1740  CE3 TRP   115      44.123  17.910  71.826  1.00  0.00           C  
ATOM   1741  HE3 TRP   115      45.146  18.204  71.646  1.00  0.00           H  
ATOM   1742  CD2 TRP   115      43.506  18.360  72.994  1.00  0.00           C  
ATOM   1743  C   TRP   115      44.388  21.648  73.010  1.00  0.00           C  
ATOM   1744  O   TRP   115      43.640  21.261  72.132  1.00  0.00           O  
ATOM   1745  N   ALA   116      44.018  22.677  73.719  1.00  0.00           N  
ATOM   1746  H   ALA   116      44.551  22.907  74.545  1.00  0.00           H  
ATOM   1747  CA  ALA   116      42.853  23.570  73.434  1.00  0.00           C  
ATOM   1748  HA  ALA   116      41.947  22.982  73.582  1.00  0.00           H  
ATOM   1749  CB  ALA   116      42.877  24.707  74.458  1.00  0.00           C  
ATOM   1750  HB1 ALA   116      42.941  24.282  75.460  1.00  0.00           H  
ATOM   1751  HB2 ALA   116      43.848  25.198  74.399  1.00  0.00           H  
ATOM   1752  HB3 ALA   116      41.992  25.341  74.415  1.00  0.00           H  
ATOM   1753  C   ALA   116      43.057  24.119  72.021  1.00  0.00           C  
ATOM   1754  O   ALA   116      42.148  24.078  71.166  1.00  0.00           O  
ATOM   1755  N   TRP   117      44.272  24.726  71.726  1.00  0.00           N  
ATOM   1756  H   TRP   117      44.973  24.700  72.453  1.00  0.00           H  
ATOM   1757  CA  TRP   117      44.578  25.238  70.299  1.00  0.00           C  
ATOM   1758  HA  TRP   117      43.737  25.805  69.899  1.00  0.00           H  
ATOM   1759  CB  TRP   117      45.728  26.251  70.386  1.00  0.00           C  
ATOM   1760  HB2 TRP   117      46.582  25.574  70.379  1.00  0.00           H  
ATOM   1761  HB3 TRP   117      45.901  26.854  69.494  1.00  0.00           H  
ATOM   1762  CG  TRP   117      45.933  27.125  71.621  1.00  0.00           C  
ATOM   1763  CD1 TRP   117      47.028  26.985  72.503  1.00  0.00           C  
ATOM   1764  HD1 TRP   117      47.788  26.220  72.553  1.00  0.00           H  
ATOM   1765  NE1 TRP   117      47.132  28.117  73.304  1.00  0.00           N  
ATOM   1766  HE1 TRP   117      48.039  28.246  73.729  1.00  0.00           H  
ATOM   1767  CE2 TRP   117      46.171  28.999  73.035  1.00  0.00           C  
ATOM   1768  CZ2 TRP   117      45.954  30.337  73.378  1.00  0.00           C  
ATOM   1769  HZ2 TRP   117      46.610  30.980  73.946  1.00  0.00           H  
ATOM   1770  CH2 TRP   117      44.807  31.013  72.966  1.00  0.00           C  
ATOM   1771  HH2 TRP   117      44.621  31.998  73.369  1.00  0.00           H  
ATOM   1772  CZ3 TRP   117      43.862  30.268  72.230  1.00  0.00           C  
ATOM   1773  HZ3 TRP   117      42.912  30.687  71.935  1.00  0.00           H  
ATOM   1774  CE3 TRP   117      44.149  28.995  71.682  1.00  0.00           C  
ATOM   1775  HE3 TRP   117      43.587  28.608  70.845  1.00  0.00           H  
ATOM   1776  CD2 TRP   117      45.298  28.339  72.067  1.00  0.00           C  
ATOM   1777  C   TRP   117      44.791  24.167  69.326  1.00  0.00           C  
ATOM   1778  O   TRP   117      44.661  24.443  68.193  1.00  0.00           O  
ATOM   1779  N   LEU   118      45.239  23.018  69.735  1.00  0.00           N  
ATOM   1780  H   LEU   118      45.527  22.934  70.699  1.00  0.00           H  
ATOM   1781  CA  LEU   118      45.294  21.791  68.912  1.00  0.00           C  
ATOM   1782  HA  LEU   118      45.810  22.014  67.978  1.00  0.00           H  
ATOM   1783  CB  LEU   118      46.109  20.715  69.663  1.00  0.00           C  
ATOM   1784  HB2 LEU   118      45.561  20.590  70.597  1.00  0.00           H  
ATOM   1785  HB3 LEU   118      46.078  19.759  69.141  1.00  0.00           H  
ATOM   1786  CG  LEU   118      47.584  21.101  69.929  1.00  0.00           C  
ATOM   1787  HG  LEU   118      47.654  21.927  70.636  1.00  0.00           H  
ATOM   1788  CD1 LEU   118      48.380  19.919  70.519  1.00  0.00           C  
ATOM   1789 HD11 LEU   118      49.411  20.262  70.610  1.00  0.00           H  
ATOM   1790 HD12 LEU   118      47.995  19.726  71.520  1.00  0.00           H  
ATOM   1791 HD13 LEU   118      48.271  18.949  70.034  1.00  0.00           H  
ATOM   1792  CD2 LEU   118      48.328  21.420  68.627  1.00  0.00           C  
ATOM   1793 HD21 LEU   118      48.303  20.562  67.955  1.00  0.00           H  
ATOM   1794 HD22 LEU   118      47.897  22.289  68.131  1.00  0.00           H  
ATOM   1795 HD23 LEU   118      49.365  21.673  68.850  1.00  0.00           H  
ATOM   1796  C   LEU   118      43.819  21.326  68.567  1.00  0.00           C  
ATOM   1797  O   LEU   118      43.740  20.843  67.416  1.00  0.00           O  
ATOM   1798  N   VAL   119      42.775  21.586  69.425  1.00  0.00           N  
ATOM   1799  H   VAL   119      42.913  21.697  70.419  1.00  0.00           H  
ATOM   1800  CA  VAL   119      41.433  21.308  68.871  1.00  0.00           C  
ATOM   1801  HA  VAL   119      41.441  20.336  68.378  1.00  0.00           H  
ATOM   1802  CB  VAL   119      40.511  21.273  70.105  1.00  0.00           C  
ATOM   1803  HB  VAL   119      40.564  22.184  70.701  1.00  0.00           H  
ATOM   1804  CG1 VAL   119      39.044  21.012  69.700  1.00  0.00           C  
ATOM   1805 HG11 VAL   119      38.510  21.844  69.242  1.00  0.00           H  
ATOM   1806 HG12 VAL   119      38.998  20.124  69.069  1.00  0.00           H  
ATOM   1807 HG13 VAL   119      38.487  20.762  70.603  1.00  0.00           H  
ATOM   1808  CG2 VAL   119      40.936  20.249  71.156  1.00  0.00           C  
ATOM   1809 HG21 VAL   119      40.264  19.392  71.194  1.00  0.00           H  
ATOM   1810 HG22 VAL   119      41.935  19.870  70.941  1.00  0.00           H  
ATOM   1811 HG23 VAL   119      41.056  20.797  72.091  1.00  0.00           H  
ATOM   1812  C   VAL   119      41.050  22.314  67.794  1.00  0.00           C  
ATOM   1813  O   VAL   119      40.210  21.934  66.942  1.00  0.00           O  
ATOM   1814  N   VAL   120      41.522  23.539  67.846  1.00  0.00           N  
ATOM   1815  H   VAL   120      42.163  23.623  68.622  1.00  0.00           H  
ATOM   1816  CA  VAL   120      41.447  24.542  66.753  1.00  0.00           C  
ATOM   1817  HA  VAL   120      40.444  24.656  66.342  1.00  0.00           H  
ATOM   1818  CB  VAL   120      41.911  25.969  67.307  1.00  0.00           C  
ATOM   1819  HB  VAL   120      42.879  25.892  67.803  1.00  0.00           H  
ATOM   1820  CG1 VAL   120      41.896  27.014  66.141  1.00  0.00           C  
ATOM   1821 HG11 VAL   120      40.934  26.982  65.630  1.00  0.00           H  
ATOM   1822 HG12 VAL   120      42.131  27.968  66.612  1.00  0.00           H  
ATOM   1823 HG13 VAL   120      42.701  26.813  65.434  1.00  0.00           H  
ATOM   1824  CG2 VAL   120      40.894  26.420  68.313  1.00  0.00           C  
ATOM   1825 HG21 VAL   120      40.779  25.690  69.114  1.00  0.00           H  
ATOM   1826 HG22 VAL   120      41.373  27.344  68.640  1.00  0.00           H  
ATOM   1827 HG23 VAL   120      39.922  26.672  67.890  1.00  0.00           H  
ATOM   1828  C   VAL   120      42.321  24.176  65.479  1.00  0.00           C  
ATOM   1829  O   VAL   120      41.822  24.199  64.362  1.00  0.00           O  
ATOM   1830  N   LEU   121      43.504  23.659  65.712  1.00  0.00           N  
ATOM   1831  H   LEU   121      43.870  23.767  66.647  1.00  0.00           H  
ATOM   1832  CA  LEU   121      44.348  23.152  64.590  1.00  0.00           C  
ATOM   1833  HA  LEU   121      44.307  23.952  63.850  1.00  0.00           H  
ATOM   1834  CB  LEU   121      45.866  22.921  65.003  1.00  0.00           C  
ATOM   1835  HB2 LEU   121      46.092  23.929  65.351  1.00  0.00           H  
ATOM   1836  HB3 LEU   121      45.931  22.108  65.726  1.00  0.00           H  
ATOM   1837  CG  LEU   121      46.837  22.682  63.784  1.00  0.00           C  
ATOM   1838  HG  LEU   121      46.426  21.883  63.166  1.00  0.00           H  
ATOM   1839  CD1 LEU   121      46.878  23.966  62.902  1.00  0.00           C  
ATOM   1840 HD11 LEU   121      47.627  23.789  62.130  1.00  0.00           H  
ATOM   1841 HD12 LEU   121      45.885  24.112  62.476  1.00  0.00           H  
ATOM   1842 HD13 LEU   121      47.171  24.808  63.529  1.00  0.00           H  
ATOM   1843  CD2 LEU   121      48.308  22.397  64.261  1.00  0.00           C  
ATOM   1844 HD21 LEU   121      48.499  21.404  64.669  1.00  0.00           H  
ATOM   1845 HD22 LEU   121      49.005  22.466  63.426  1.00  0.00           H  
ATOM   1846 HD23 LEU   121      48.554  23.118  65.040  1.00  0.00           H  
ATOM   1847  C   LEU   121      43.753  21.916  63.907  1.00  0.00           C  
ATOM   1848  O   LEU   121      43.874  21.863  62.680  1.00  0.00           O  
ATOM   1849  N   LEU   122      43.192  20.951  64.677  1.00  0.00           N  
ATOM   1850  H   LEU   122      43.093  21.195  65.652  1.00  0.00           H  
ATOM   1851  CA  LEU   122      42.443  19.772  64.122  1.00  0.00           C  
ATOM   1852  HA  LEU   122      42.991  19.381  63.265  1.00  0.00           H  
ATOM   1853  CB  LEU   122      42.195  18.790  65.276  1.00  0.00           C  
ATOM   1854  HB2 LEU   122      41.790  19.422  66.066  1.00  0.00           H  
ATOM   1855  HB3 LEU   122      41.552  17.985  64.920  1.00  0.00           H  
ATOM   1856  CG  LEU   122      43.542  18.230  65.910  1.00  0.00           C  
ATOM   1857  HG  LEU   122      44.193  19.063  66.174  1.00  0.00           H  
ATOM   1858  CD1 LEU   122      43.172  17.461  67.211  1.00  0.00           C  
ATOM   1859 HD11 LEU   122      42.325  16.810  66.995  1.00  0.00           H  
ATOM   1860 HD12 LEU   122      44.019  16.940  67.659  1.00  0.00           H  
ATOM   1861 HD13 LEU   122      42.817  18.142  67.984  1.00  0.00           H  
ATOM   1862  CD2 LEU   122      44.251  17.318  64.963  1.00  0.00           C  
ATOM   1863 HD21 LEU   122      45.068  16.710  65.352  1.00  0.00           H  
ATOM   1864 HD22 LEU   122      43.437  16.740  64.526  1.00  0.00           H  
ATOM   1865 HD23 LEU   122      44.585  17.882  64.092  1.00  0.00           H  
ATOM   1866  C   LEU   122      41.114  20.188  63.344  1.00  0.00           C  
ATOM   1867  O   LEU   122      40.894  19.701  62.220  1.00  0.00           O  
ATOM   1868  N   ALA   123      40.402  21.245  63.741  1.00  0.00           N  
ATOM   1869  H   ALA   123      40.744  21.662  64.595  1.00  0.00           H  
ATOM   1870  CA  ALA   123      39.268  21.788  62.998  1.00  0.00           C  
ATOM   1871  HA  ALA   123      38.546  21.009  62.756  1.00  0.00           H  
ATOM   1872  CB  ALA   123      38.510  22.736  63.941  1.00  0.00           C  
ATOM   1873  HB1 ALA   123      39.129  23.524  64.369  1.00  0.00           H  
ATOM   1874  HB2 ALA   123      37.677  23.177  63.395  1.00  0.00           H  
ATOM   1875  HB3 ALA   123      38.203  22.134  64.797  1.00  0.00           H  
ATOM   1876  C   ALA   123      39.701  22.424  61.626  1.00  0.00           C  
ATOM   1877  O   ALA   123      39.174  22.146  60.495  1.00  0.00           O  
ATOM   1878  N   MET   124      40.816  23.158  61.707  1.00  0.00           N  
ATOM   1879  H   MET   124      41.215  23.363  62.612  1.00  0.00           H  
ATOM   1880  CA  MET   124      41.500  23.662  60.503  1.00  0.00           C  
ATOM   1881  HA  MET   124      40.808  24.224  59.876  1.00  0.00           H  
ATOM   1882  CB  MET   124      42.625  24.621  60.897  1.00  0.00           C  
ATOM   1883  HB2 MET   124      43.243  24.002  61.548  1.00  0.00           H  
ATOM   1884  HB3 MET   124      43.357  24.878  60.132  1.00  0.00           H  
ATOM   1885  CG  MET   124      42.109  25.907  61.524  1.00  0.00           C  
ATOM   1886  HG2 MET   124      41.654  26.493  60.725  1.00  0.00           H  
ATOM   1887  HG3 MET   124      41.285  25.731  62.215  1.00  0.00           H  
ATOM   1888  SD  MET   124      43.399  26.909  62.093  1.00  0.00           S  
ATOM   1889  CE  MET   124      42.661  28.533  62.573  1.00  0.00           C  
ATOM   1890  HE1 MET   124      43.394  29.306  62.806  1.00  0.00           H  
ATOM   1891  HE2 MET   124      41.899  28.863  61.868  1.00  0.00           H  
ATOM   1892  HE3 MET   124      41.999  28.408  63.429  1.00  0.00           H  
ATOM   1893  C   MET   124      41.915  22.596  59.499  1.00  0.00           C  
ATOM   1894  O   MET   124      41.837  22.834  58.305  1.00  0.00           O  
ATOM   1895  N   LEU   125      42.329  21.403  60.042  1.00  0.00           N  
ATOM   1896  H   LEU   125      42.319  21.338  61.050  1.00  0.00           H  
ATOM   1897  CA  LEU   125      42.886  20.253  59.392  1.00  0.00           C  
ATOM   1898  HA  LEU   125      43.591  20.658  58.666  1.00  0.00           H  
ATOM   1899  CB  LEU   125      43.566  19.278  60.303  1.00  0.00           C  
ATOM   1900  HB2 LEU   125      44.205  19.834  60.989  1.00  0.00           H  
ATOM   1901  HB3 LEU   125      42.810  18.755  60.889  1.00  0.00           H  
ATOM   1902  CG  LEU   125      44.402  18.160  59.634  1.00  0.00           C  
ATOM   1903  HG  LEU   125      43.684  17.671  58.976  1.00  0.00           H  
ATOM   1904  CD1 LEU   125      45.597  18.644  58.862  1.00  0.00           C  
ATOM   1905 HD11 LEU   125      45.370  19.434  58.146  1.00  0.00           H  
ATOM   1906 HD12 LEU   125      46.311  19.047  59.581  1.00  0.00           H  
ATOM   1907 HD13 LEU   125      46.141  17.777  58.487  1.00  0.00           H  
ATOM   1908  CD2 LEU   125      44.932  17.124  60.617  1.00  0.00           C  
ATOM   1909 HD21 LEU   125      45.723  17.543  61.239  1.00  0.00           H  
ATOM   1910 HD22 LEU   125      44.129  16.705  61.223  1.00  0.00           H  
ATOM   1911 HD23 LEU   125      45.436  16.359  60.026  1.00  0.00           H  
ATOM   1912  C   LEU   125      41.738  19.541  58.581  1.00  0.00           C  
ATOM   1913  O   LEU   125      41.928  19.179  57.466  1.00  0.00           O  
ATOM   1914  N   VAL   126      40.582  19.375  59.195  1.00  0.00           N  
ATOM   1915  H   VAL   126      40.454  19.558  60.180  1.00  0.00           H  
ATOM   1916  CA  VAL   126      39.397  18.934  58.402  1.00  0.00           C  
ATOM   1917  HA  VAL   126      39.645  17.971  57.955  1.00  0.00           H  
ATOM   1918  CB  VAL   126      38.177  18.782  59.248  1.00  0.00           C  
ATOM   1919  HB  VAL   126      37.794  19.762  59.532  1.00  0.00           H  
ATOM   1920  CG1 VAL   126      36.969  18.193  58.539  1.00  0.00           C  
ATOM   1921 HG11 VAL   126      36.649  19.029  57.915  1.00  0.00           H  
ATOM   1922 HG12 VAL   126      37.274  17.298  57.997  1.00  0.00           H  
ATOM   1923 HG13 VAL   126      36.195  17.837  59.219  1.00  0.00           H  
ATOM   1924  CG2 VAL   126      38.495  17.849  60.472  1.00  0.00           C  
ATOM   1925 HG21 VAL   126      37.679  17.749  61.187  1.00  0.00           H  
ATOM   1926 HG22 VAL   126      38.912  16.887  60.176  1.00  0.00           H  
ATOM   1927 HG23 VAL   126      39.236  18.318  61.120  1.00  0.00           H  
ATOM   1928  C   VAL   126      39.127  19.866  57.248  1.00  0.00           C  
ATOM   1929  O   VAL   126      38.830  19.417  56.152  1.00  0.00           O  
ATOM   1930  N   GLU   127      39.034  21.159  57.532  1.00  0.00           N  
ATOM   1931  H   GLU   127      39.003  21.414  58.509  1.00  0.00           H  
ATOM   1932  CA  GLU   127      38.622  22.112  56.463  1.00  0.00           C  
ATOM   1933  HA  GLU   127      37.659  21.781  56.074  1.00  0.00           H  
ATOM   1934  CB  GLU   127      38.386  23.437  57.049  1.00  0.00           C  
ATOM   1935  HB2 GLU   127      37.583  23.441  57.786  1.00  0.00           H  
ATOM   1936  HB3 GLU   127      39.275  23.922  57.454  1.00  0.00           H  
ATOM   1937  CG  GLU   127      37.990  24.477  56.009  1.00  0.00           C  
ATOM   1938  HG2 GLU   127      37.553  25.277  56.606  1.00  0.00           H  
ATOM   1939  HG3 GLU   127      38.918  24.881  55.603  1.00  0.00           H  
ATOM   1940  CD  GLU   127      36.999  23.997  54.916  1.00  0.00           C  
ATOM   1941  OE1 GLU   127      35.852  23.735  55.369  1.00  0.00           O  
ATOM   1942  OE2 GLU   127      37.278  24.089  53.698  1.00  0.00           O  
ATOM   1943  C   GLU   127      39.655  22.083  55.287  1.00  0.00           C  
ATOM   1944  O   GLU   127      39.351  21.832  54.106  1.00  0.00           O  
ATOM   1945  N   VAL   128      40.963  22.236  55.612  1.00  0.00           N  
ATOM   1946  H   VAL   128      41.158  22.542  56.554  1.00  0.00           H  
ATOM   1947  CA  VAL   128      41.964  22.256  54.568  1.00  0.00           C  
ATOM   1948  HA  VAL   128      41.699  22.907  53.734  1.00  0.00           H  
ATOM   1949  CB  VAL   128      43.260  22.718  55.171  1.00  0.00           C  
ATOM   1950  HB  VAL   128      42.937  23.558  55.787  1.00  0.00           H  
ATOM   1951  CG1 VAL   128      44.158  21.760  55.935  1.00  0.00           C  
ATOM   1952 HG11 VAL   128      44.785  22.327  56.623  1.00  0.00           H  
ATOM   1953 HG12 VAL   128      43.534  21.061  56.492  1.00  0.00           H  
ATOM   1954 HG13 VAL   128      44.822  21.117  55.358  1.00  0.00           H  
ATOM   1955  CG2 VAL   128      44.166  23.278  54.078  1.00  0.00           C  
ATOM   1956 HG21 VAL   128      45.022  23.786  54.522  1.00  0.00           H  
ATOM   1957 HG22 VAL   128      44.624  22.521  53.442  1.00  0.00           H  
ATOM   1958 HG23 VAL   128      43.575  23.960  53.468  1.00  0.00           H  
ATOM   1959  C   VAL   128      42.118  20.897  53.826  1.00  0.00           C  
ATOM   1960  O   VAL   128      42.492  20.888  52.634  1.00  0.00           O  
ATOM   1961  N   ALA   129      41.824  19.759  54.409  1.00  0.00           N  
ATOM   1962  H   ALA   129      41.496  19.754  55.365  1.00  0.00           H  
ATOM   1963  CA  ALA   129      41.855  18.465  53.713  1.00  0.00           C  
ATOM   1964  HA  ALA   129      42.815  18.371  53.207  1.00  0.00           H  
ATOM   1965  CB  ALA   129      41.812  17.383  54.831  1.00  0.00           C  
ATOM   1966  HB1 ALA   129      42.704  17.579  55.426  1.00  0.00           H  
ATOM   1967  HB2 ALA   129      40.868  17.528  55.356  1.00  0.00           H  
ATOM   1968  HB3 ALA   129      41.799  16.437  54.289  1.00  0.00           H  
ATOM   1969  C   ALA   129      40.703  18.261  52.656  1.00  0.00           C  
ATOM   1970  O   ALA   129      41.001  17.899  51.546  1.00  0.00           O  
ATOM   1971  N   LEU   130      39.475  18.463  53.075  1.00  0.00           N  
ATOM   1972  H   LEU   130      39.329  18.539  54.072  1.00  0.00           H  
ATOM   1973  CA  LEU   130      38.400  18.686  52.070  1.00  0.00           C  
ATOM   1974  HA  LEU   130      38.321  17.833  51.396  1.00  0.00           H  
ATOM   1975  CB  LEU   130      36.990  18.925  52.676  1.00  0.00           C  
ATOM   1976  HB2 LEU   130      37.040  19.973  52.972  1.00  0.00           H  
ATOM   1977  HB3 LEU   130      36.338  18.875  51.804  1.00  0.00           H  
ATOM   1978  CG  LEU   130      36.471  17.909  53.824  1.00  0.00           C  
ATOM   1979  HG  LEU   130      37.143  17.682  54.651  1.00  0.00           H  
ATOM   1980  CD1 LEU   130      35.162  18.330  54.423  1.00  0.00           C  
ATOM   1981 HD11 LEU   130      35.360  19.278  54.923  1.00  0.00           H  
ATOM   1982 HD12 LEU   130      34.414  18.476  53.643  1.00  0.00           H  
ATOM   1983 HD13 LEU   130      34.929  17.561  55.160  1.00  0.00           H  
ATOM   1984  CD2 LEU   130      36.272  16.577  53.041  1.00  0.00           C  
ATOM   1985 HD21 LEU   130      35.828  15.846  53.716  1.00  0.00           H  
ATOM   1986 HD22 LEU   130      35.711  16.605  52.106  1.00  0.00           H  
ATOM   1987 HD23 LEU   130      37.208  16.118  52.724  1.00  0.00           H  
ATOM   1988  C   LEU   130      38.723  19.833  51.060  1.00  0.00           C  
ATOM   1989  O   LEU   130      38.473  19.600  49.852  1.00  0.00           O  
ATOM   1990  N   CYS   131      39.314  20.986  51.453  1.00  0.00           N  
ATOM   1991  H   CYS   131      39.510  21.133  52.433  1.00  0.00           H  
ATOM   1992  CA  CYS   131      39.698  22.025  50.455  1.00  0.00           C  
ATOM   1993  HA  CYS   131      38.862  22.235  49.787  1.00  0.00           H  
ATOM   1994  CB  CYS   131      40.153  23.270  51.201  1.00  0.00           C  
ATOM   1995  HB2 CYS   131      39.378  23.455  51.945  1.00  0.00           H  
ATOM   1996  HB3 CYS   131      41.051  23.102  51.795  1.00  0.00           H  
ATOM   1997  SG  CYS   131      40.354  24.782  50.251  1.00  0.00           S  
ATOM   1998  HG  CYS   131      40.343  25.682  51.238  1.00  0.00           H  
ATOM   1999  C   CYS   131      40.813  21.553  49.454  1.00  0.00           C  
ATOM   2000  O   CYS   131      40.820  22.001  48.256  1.00  0.00           O  
ATOM   2001  N   THR   132      41.559  20.555  49.955  1.00  0.00           N  
ATOM   2002  H   THR   132      41.492  20.365  50.945  1.00  0.00           H  
ATOM   2003  CA  THR   132      42.623  20.020  49.018  1.00  0.00           C  
ATOM   2004  HA  THR   132      42.964  20.833  48.377  1.00  0.00           H  
ATOM   2005  CB  THR   132      43.786  19.393  49.747  1.00  0.00           C  
ATOM   2006  HB  THR   132      43.500  18.604  50.443  1.00  0.00           H  
ATOM   2007  CG2 THR   132      44.839  18.823  48.801  1.00  0.00           C  
ATOM   2008 HG21 THR   132      44.426  17.884  48.433  1.00  0.00           H  
ATOM   2009 HG22 THR   132      45.058  19.574  48.041  1.00  0.00           H  
ATOM   2010 HG23 THR   132      45.769  18.568  49.309  1.00  0.00           H  
ATOM   2011  OG1 THR   132      44.421  20.366  50.529  1.00  0.00           O  
ATOM   2012  HG1 THR   132      43.704  20.645  51.103  1.00  0.00           H  
ATOM   2013  C   THR   132      41.981  18.994  48.121  1.00  0.00           C  
ATOM   2014  O   THR   132      42.228  18.970  46.918  1.00  0.00           O  
ATOM   2015  N   TRP   133      41.148  18.049  48.623  1.00  0.00           N  
ATOM   2016  H   TRP   133      41.048  17.874  49.613  1.00  0.00           H  
ATOM   2017  CA  TRP   133      40.559  17.132  47.672  1.00  0.00           C  
ATOM   2018  HA  TRP   133      41.405  16.705  47.134  1.00  0.00           H  
ATOM   2019  CB  TRP   133      39.821  16.066  48.540  1.00  0.00           C  
ATOM   2020  HB2 TRP   133      40.351  15.867  49.471  1.00  0.00           H  
ATOM   2021  HB3 TRP   133      38.953  16.557  48.980  1.00  0.00           H  
ATOM   2022  CG  TRP   133      39.493  14.792  47.938  1.00  0.00           C  
ATOM   2023  CD1 TRP   133      39.683  14.470  46.655  1.00  0.00           C  
ATOM   2024  HD1 TRP   133      40.075  15.108  45.876  1.00  0.00           H  
ATOM   2025  NE1 TRP   133      39.093  13.216  46.378  1.00  0.00           N  
ATOM   2026  HE1 TRP   133      39.146  12.635  45.554  1.00  0.00           H  
ATOM   2027  CE2 TRP   133      38.675  12.615  47.511  1.00  0.00           C  
ATOM   2028  CZ2 TRP   133      38.290  11.285  47.776  1.00  0.00           C  
ATOM   2029  HZ2 TRP   133      38.201  10.549  46.990  1.00  0.00           H  
ATOM   2030  CH2 TRP   133      37.951  10.903  49.099  1.00  0.00           C  
ATOM   2031  HH2 TRP   133      37.734   9.858  49.261  1.00  0.00           H  
ATOM   2032  CZ3 TRP   133      38.113  11.890  50.100  1.00  0.00           C  
ATOM   2033  HZ3 TRP   133      37.644  11.705  51.055  1.00  0.00           H  
ATOM   2034  CE3 TRP   133      38.659  13.196  49.863  1.00  0.00           C  
ATOM   2035  HE3 TRP   133      38.824  13.916  50.651  1.00  0.00           H  
ATOM   2036  CD2 TRP   133      38.976  13.565  48.557  1.00  0.00           C  
ATOM   2037  C   TRP   133      39.575  17.826  46.726  1.00  0.00           C  
ATOM   2038  O   TRP   133      39.315  17.315  45.629  1.00  0.00           O  
ATOM   2039  N   TYR   134      39.142  19.068  47.031  1.00  0.00           N  
ATOM   2040  H   TYR   134      39.188  19.261  48.021  1.00  0.00           H  
ATOM   2041  CA  TYR   134      38.454  19.982  46.175  1.00  0.00           C  
ATOM   2042  HA  TYR   134      37.747  19.394  45.590  1.00  0.00           H  
ATOM   2043  CB  TYR   134      37.571  21.042  47.005  1.00  0.00           C  
ATOM   2044  HB2 TYR   134      36.919  20.561  47.733  1.00  0.00           H  
ATOM   2045  HB3 TYR   134      38.312  21.646  47.529  1.00  0.00           H  
ATOM   2046  CG  TYR   134      36.818  21.993  46.143  1.00  0.00           C  
ATOM   2047  CD1 TYR   134      35.701  21.584  45.368  1.00  0.00           C  
ATOM   2048  HD1 TYR   134      35.281  20.612  45.581  1.00  0.00           H  
ATOM   2049  CE1 TYR   134      35.088  22.292  44.330  1.00  0.00           C  
ATOM   2050  HE1 TYR   134      34.279  21.883  43.741  1.00  0.00           H  
ATOM   2051  CZ  TYR   134      35.715  23.494  44.016  1.00  0.00           C  
ATOM   2052  OH  TYR   134      35.219  24.186  42.873  1.00  0.00           O  
ATOM   2053  HH  TYR   134      34.350  23.860  42.631  1.00  0.00           H  
ATOM   2054  CE2 TYR   134      36.755  24.015  44.845  1.00  0.00           C  
ATOM   2055  HE2 TYR   134      37.151  24.949  44.474  1.00  0.00           H  
ATOM   2056  CD2 TYR   134      37.194  23.340  45.989  1.00  0.00           C  
ATOM   2057  HD2 TYR   134      38.016  23.671  46.607  1.00  0.00           H  
ATOM   2058  C   TYR   134      39.277  20.654  45.084  1.00  0.00           C  
ATOM   2059  O   TYR   134      38.933  20.493  43.926  1.00  0.00           O  
ATOM   2060  N   LEU   135      40.421  21.198  45.427  1.00  0.00           N  
ATOM   2061  H   LEU   135      40.506  21.377  46.417  1.00  0.00           H  
ATOM   2062  CA  LEU   135      41.250  21.829  44.374  1.00  0.00           C  
ATOM   2063  HA  LEU   135      40.573  22.313  43.670  1.00  0.00           H  
ATOM   2064  CB  LEU   135      41.968  23.075  44.952  1.00  0.00           C  
ATOM   2065  HB2 LEU   135      42.672  22.680  45.684  1.00  0.00           H  
ATOM   2066  HB3 LEU   135      42.402  23.687  44.160  1.00  0.00           H  
ATOM   2067  CG  LEU   135      41.008  24.103  45.685  1.00  0.00           C  
ATOM   2068  HG  LEU   135      40.403  23.544  46.399  1.00  0.00           H  
ATOM   2069  CD1 LEU   135      41.794  25.084  46.516  1.00  0.00           C  
ATOM   2070 HD11 LEU   135      41.149  25.806  47.016  1.00  0.00           H  
ATOM   2071 HD12 LEU   135      42.451  24.467  47.130  1.00  0.00           H  
ATOM   2072 HD13 LEU   135      42.501  25.669  45.928  1.00  0.00           H  
ATOM   2073  CD2 LEU   135      40.189  24.913  44.678  1.00  0.00           C  
ATOM   2074 HD21 LEU   135      39.519  24.244  44.139  1.00  0.00           H  
ATOM   2075 HD22 LEU   135      39.591  25.617  45.257  1.00  0.00           H  
ATOM   2076 HD23 LEU   135      40.889  25.446  44.034  1.00  0.00           H  
ATOM   2077  C   LEU   135      42.111  20.849  43.516  1.00  0.00           C  
ATOM   2078  O   LEU   135      42.672  21.256  42.496  1.00  0.00           O  
ATOM   2079  N   VAL   136      42.100  19.545  43.879  1.00  0.00           N  
ATOM   2080  H   VAL   136      41.737  19.330  44.796  1.00  0.00           H  
ATOM   2081  CA  VAL   136      42.577  18.459  43.024  1.00  0.00           C  
ATOM   2082  HA  VAL   136      43.356  18.915  42.413  1.00  0.00           H  
ATOM   2083  CB  VAL   136      43.062  17.365  43.897  1.00  0.00           C  
ATOM   2084  HB  VAL   136      42.331  17.155  44.678  1.00  0.00           H  
ATOM   2085  CG1 VAL   136      43.526  16.105  43.158  1.00  0.00           C  
ATOM   2086 HG11 VAL   136      42.720  15.611  42.615  1.00  0.00           H  
ATOM   2087 HG12 VAL   136      44.098  16.367  42.269  1.00  0.00           H  
ATOM   2088 HG13 VAL   136      44.007  15.401  43.837  1.00  0.00           H  
ATOM   2089  CG2 VAL   136      44.431  17.849  44.560  1.00  0.00           C  
ATOM   2090 HG21 VAL   136      44.710  17.070  45.270  1.00  0.00           H  
ATOM   2091 HG22 VAL   136      45.230  18.074  43.854  1.00  0.00           H  
ATOM   2092 HG23 VAL   136      44.261  18.696  45.226  1.00  0.00           H  
ATOM   2093  C   VAL   136      41.437  18.078  42.027  1.00  0.00           C  
ATOM   2094  O   VAL   136      41.559  18.275  40.802  1.00  0.00           O  
ATOM   2095  N   ALA   137      40.342  17.597  42.582  1.00  0.00           N  
ATOM   2096  H   ALA   137      40.168  17.573  43.577  1.00  0.00           H  
ATOM   2097  CA  ALA   137      39.233  16.986  41.759  1.00  0.00           C  
ATOM   2098  HA  ALA   137      39.757  16.259  41.138  1.00  0.00           H  
ATOM   2099  CB  ALA   137      38.163  16.276  42.700  1.00  0.00           C  
ATOM   2100  HB1 ALA   137      37.367  15.924  42.043  1.00  0.00           H  
ATOM   2101  HB2 ALA   137      38.667  15.518  43.300  1.00  0.00           H  
ATOM   2102  HB3 ALA   137      37.759  17.041  43.363  1.00  0.00           H  
ATOM   2103  C   ALA   137      38.526  18.047  40.894  1.00  0.00           C  
ATOM   2104  O   ALA   137      37.824  17.674  39.936  1.00  0.00           O  
ATOM   2105  N   PHE   138      38.610  19.341  41.163  1.00  0.00           N  
ATOM   2106  H   PHE   138      39.051  19.567  42.043  1.00  0.00           H  
ATOM   2107  CA  PHE   138      38.259  20.526  40.349  1.00  0.00           C  
ATOM   2108  HA  PHE   138      37.977  20.258  39.331  1.00  0.00           H  
ATOM   2109  CB  PHE   138      36.910  21.214  40.839  1.00  0.00           C  
ATOM   2110  HB2 PHE   138      37.144  21.768  41.748  1.00  0.00           H  
ATOM   2111  HB3 PHE   138      36.644  21.986  40.117  1.00  0.00           H  
ATOM   2112  CG  PHE   138      35.737  20.240  41.142  1.00  0.00           C  
ATOM   2113  CD1 PHE   138      34.645  20.010  40.241  1.00  0.00           C  
ATOM   2114  HD1 PHE   138      34.725  20.480  39.272  1.00  0.00           H  
ATOM   2115  CE1 PHE   138      33.576  19.226  40.512  1.00  0.00           C  
ATOM   2116  HE1 PHE   138      32.790  19.042  39.795  1.00  0.00           H  
ATOM   2117  CZ  PHE   138      33.351  18.797  41.848  1.00  0.00           C  
ATOM   2118  HZ  PHE   138      32.521  18.184  42.165  1.00  0.00           H  
ATOM   2119  CE2 PHE   138      34.429  18.938  42.685  1.00  0.00           C  
ATOM   2120  HE2 PHE   138      34.419  18.532  43.685  1.00  0.00           H  
ATOM   2121  CD2 PHE   138      35.677  19.480  42.309  1.00  0.00           C  
ATOM   2122  HD2 PHE   138      36.370  19.594  43.130  1.00  0.00           H  
ATOM   2123  C   PHE   138      39.444  21.615  40.266  1.00  0.00           C  
ATOM   2124  O   PHE   138      39.725  22.356  41.173  1.00  0.00           O  
ATOM   2125  N   PRO   139      40.155  21.775  39.105  1.00  0.00           N  
ATOM   2126  CD  PRO   139      40.132  20.859  38.019  1.00  0.00           C  
ATOM   2127  HD2 PRO   139      39.313  21.131  37.353  1.00  0.00           H  
ATOM   2128  HD3 PRO   139      39.920  19.858  38.394  1.00  0.00           H  
ATOM   2129  CG  PRO   139      41.590  20.963  37.416  1.00  0.00           C  
ATOM   2130  HG2 PRO   139      41.546  20.698  36.360  1.00  0.00           H  
ATOM   2131  HG3 PRO   139      42.257  20.358  38.030  1.00  0.00           H  
ATOM   2132  CB  PRO   139      41.922  22.424  37.516  1.00  0.00           C  
ATOM   2133  HB2 PRO   139      41.380  22.960  36.737  1.00  0.00           H  
ATOM   2134  HB3 PRO   139      42.984  22.634  37.645  1.00  0.00           H  
ATOM   2135  CA  PRO   139      41.176  22.777  38.840  1.00  0.00           C  
ATOM   2136  HA  PRO   139      41.865  22.756  39.685  1.00  0.00           H  
ATOM   2137  C   PRO   139      40.539  24.189  38.920  1.00  0.00           C  
ATOM   2138  O   PRO   139      39.496  24.372  38.278  1.00  0.00           O  
ATOM   2139  N   PRO   140      41.249  25.170  39.480  1.00  0.00           N  
ATOM   2140  CD  PRO   140      42.538  25.010  40.126  1.00  0.00           C  
ATOM   2141  HD2 PRO   140      43.225  24.710  39.335  1.00  0.00           H  
ATOM   2142  HD3 PRO   140      42.488  24.196  40.849  1.00  0.00           H  
ATOM   2143  CG  PRO   140      42.955  26.403  40.608  1.00  0.00           C  
ATOM   2144  HG2 PRO   140      43.748  26.907  40.056  1.00  0.00           H  
ATOM   2145  HG3 PRO   140      43.084  26.400  41.690  1.00  0.00           H  
ATOM   2146  CB  PRO   140      41.692  27.282  40.543  1.00  0.00           C  
ATOM   2147  HB2 PRO   140      41.952  28.340  40.490  1.00  0.00           H  
ATOM   2148  HB3 PRO   140      41.235  27.168  41.526  1.00  0.00           H  
ATOM   2149  CA  PRO   140      40.799  26.546  39.503  1.00  0.00           C  
ATOM   2150  HA  PRO   140      39.728  26.459  39.686  1.00  0.00           H  
ATOM   2151  C   PRO   140      40.912  27.188  38.144  1.00  0.00           C  
ATOM   2152  O   PRO   140      41.937  27.708  37.722  1.00  0.00           O  
ATOM   2153  N   GLU   141      39.803  27.079  37.369  1.00  0.00           N  
ATOM   2154  H   GLU   141      39.062  26.471  37.688  1.00  0.00           H  
ATOM   2155  CA  GLU   141      39.663  27.683  35.986  1.00  0.00           C  
ATOM   2156  HA  GLU   141      40.635  27.951  35.571  1.00  0.00           H  
ATOM   2157  CB  GLU   141      39.397  26.574  34.899  1.00  0.00           C  
ATOM   2158  HB2 GLU   141      39.539  26.990  33.902  1.00  0.00           H  
ATOM   2159  HB3 GLU   141      40.156  25.810  35.067  1.00  0.00           H  
ATOM   2160  CG  GLU   141      38.044  25.984  35.039  1.00  0.00           C  
ATOM   2161  HG2 GLU   141      37.855  25.797  36.096  1.00  0.00           H  
ATOM   2162  HG3 GLU   141      37.323  26.638  34.550  1.00  0.00           H  
ATOM   2163  CD  GLU   141      37.957  24.653  34.196  1.00  0.00           C  
ATOM   2164  OE1 GLU   141      37.148  23.716  34.540  1.00  0.00           O  
ATOM   2165  OE2 GLU   141      38.831  24.485  33.317  1.00  0.00           O  
ATOM   2166  C   GLU   141      38.655  28.829  35.891  1.00  0.00           C  
ATOM   2167  O   GLU   141      37.712  28.934  36.708  1.00  0.00           O  
ATOM   2168  N   VAL   142      38.810  29.702  34.908  1.00  0.00           N  
ATOM   2169  H   VAL   142      39.647  29.580  34.356  1.00  0.00           H  
ATOM   2170  CA  VAL   142      37.873  30.813  34.490  1.00  0.00           C  
ATOM   2171  HA  VAL   142      37.372  31.075  35.422  1.00  0.00           H  
ATOM   2172  CB  VAL   142      38.487  32.053  33.851  1.00  0.00           C  
ATOM   2173  HB  VAL   142      37.715  32.822  33.856  1.00  0.00           H  
ATOM   2174  CG1 VAL   142      39.689  32.527  34.668  1.00  0.00           C  
ATOM   2175 HG11 VAL   142      40.544  31.889  34.446  1.00  0.00           H  
ATOM   2176 HG12 VAL   142      40.024  33.528  34.396  1.00  0.00           H  
ATOM   2177 HG13 VAL   142      39.474  32.454  35.734  1.00  0.00           H  
ATOM   2178  CG2 VAL   142      38.988  31.991  32.448  1.00  0.00           C  
ATOM   2179 HG21 VAL   142      39.723  31.187  32.400  1.00  0.00           H  
ATOM   2180 HG22 VAL   142      38.200  31.792  31.723  1.00  0.00           H  
ATOM   2181 HG23 VAL   142      39.366  32.968  32.148  1.00  0.00           H  
ATOM   2182  C   VAL   142      36.742  30.234  33.568  1.00  0.00           C  
ATOM   2183  O   VAL   142      36.848  29.188  32.953  1.00  0.00           O  
ATOM   2184  N   VAL   143      35.546  30.867  33.494  1.00  0.00           N  
ATOM   2185  H   VAL   143      35.476  31.692  34.073  1.00  0.00           H  
ATOM   2186  CA  VAL   143      34.550  30.745  32.440  1.00  0.00           C  
ATOM   2187  HA  VAL   143      35.135  30.564  31.539  1.00  0.00           H  
ATOM   2188  CB  VAL   143      33.548  29.565  32.735  1.00  0.00           C  
ATOM   2189  HB  VAL   143      34.153  28.673  32.893  1.00  0.00           H  
ATOM   2190  CG1 VAL   143      32.749  29.848  34.047  1.00  0.00           C  
ATOM   2191 HG11 VAL   143      31.805  30.337  33.808  1.00  0.00           H  
ATOM   2192 HG12 VAL   143      32.334  28.917  34.433  1.00  0.00           H  
ATOM   2193 HG13 VAL   143      33.379  30.361  34.774  1.00  0.00           H  
ATOM   2194  CG2 VAL   143      32.655  29.086  31.556  1.00  0.00           C  
ATOM   2195 HG21 VAL   143      33.356  28.904  30.742  1.00  0.00           H  
ATOM   2196 HG22 VAL   143      32.088  28.187  31.799  1.00  0.00           H  
ATOM   2197 HG23 VAL   143      32.019  29.860  31.127  1.00  0.00           H  
ATOM   2198  C   VAL   143      33.793  31.986  32.292  1.00  0.00           C  
ATOM   2199  O   VAL   143      33.743  32.894  33.129  1.00  0.00           O  
ATOM   2200  N   THR   144      33.005  32.035  31.210  1.00  0.00           N  
ATOM   2201  H   THR   144      33.077  31.316  30.505  1.00  0.00           H  
ATOM   2202  CA  THR   144      31.877  32.940  30.995  1.00  0.00           C  
ATOM   2203  HA  THR   144      32.263  33.873  31.406  1.00  0.00           H  
ATOM   2204  CB  THR   144      31.580  33.149  29.471  1.00  0.00           C  
ATOM   2205  HB  THR   144      30.789  33.876  29.288  1.00  0.00           H  
ATOM   2206  CG2 THR   144      32.820  33.823  28.855  1.00  0.00           C  
ATOM   2207 HG21 THR   144      32.910  34.852  29.205  1.00  0.00           H  
ATOM   2208 HG22 THR   144      33.671  33.154  28.986  1.00  0.00           H  
ATOM   2209 HG23 THR   144      32.674  33.685  27.783  1.00  0.00           H  
ATOM   2210  OG1 THR   144      31.376  31.894  28.801  1.00  0.00           O  
ATOM   2211  HG1 THR   144      30.470  31.580  28.850  1.00  0.00           H  
ATOM   2212  C   THR   144      30.637  32.453  31.705  1.00  0.00           C  
ATOM   2213  O   THR   144      30.302  31.338  31.651  1.00  0.00           O  
ATOM   2214  N   ASP   145      29.979  33.439  32.331  1.00  0.00           N  
ATOM   2215  H   ASP   145      30.419  34.347  32.278  1.00  0.00           H  
ATOM   2216  CA  ASP   145      28.849  33.290  33.197  1.00  0.00           C  
ATOM   2217  HA  ASP   145      29.130  33.074  34.228  1.00  0.00           H  
ATOM   2218  CB  ASP   145      28.153  34.651  33.335  1.00  0.00           C  
ATOM   2219  HB2 ASP   145      28.915  35.378  33.615  1.00  0.00           H  
ATOM   2220  HB3 ASP   145      27.826  35.032  32.368  1.00  0.00           H  
ATOM   2221  CG  ASP   145      27.018  34.710  34.376  1.00  0.00           C  
ATOM   2222  OD1 ASP   145      26.342  35.771  34.368  1.00  0.00           O  
ATOM   2223  OD2 ASP   145      26.862  33.663  35.066  1.00  0.00           O  
ATOM   2224  C   ASP   145      27.876  32.369  32.616  1.00  0.00           C  
ATOM   2225  O   ASP   145      27.392  32.499  31.554  1.00  0.00           O  
ATOM   2226  N   TRP   146      27.531  31.332  33.436  1.00  0.00           N  
ATOM   2227  H   TRP   146      28.001  31.318  34.329  1.00  0.00           H  
ATOM   2228  CA  TRP   146      26.662  30.171  32.997  1.00  0.00           C  
ATOM   2229  HA  TRP   146      27.047  29.636  32.128  1.00  0.00           H  
ATOM   2230  CB  TRP   146      26.509  29.199  34.195  1.00  0.00           C  
ATOM   2231  HB2 TRP   146      25.971  29.710  34.993  1.00  0.00           H  
ATOM   2232  HB3 TRP   146      25.868  28.372  33.889  1.00  0.00           H  
ATOM   2233  CG  TRP   146      27.691  28.653  34.867  1.00  0.00           C  
ATOM   2234  CD1 TRP   146      28.210  27.452  34.601  1.00  0.00           C  
ATOM   2235  HD1 TRP   146      27.800  26.687  33.958  1.00  0.00           H  
ATOM   2236  NE1 TRP   146      29.369  27.236  35.363  1.00  0.00           N  
ATOM   2237  HE1 TRP   146      29.863  26.359  35.449  1.00  0.00           H  
ATOM   2238  CE2 TRP   146      29.590  28.339  36.205  1.00  0.00           C  
ATOM   2239  CZ2 TRP   146      30.614  28.676  37.099  1.00  0.00           C  
ATOM   2240  HZ2 TRP   146      31.342  27.928  37.378  1.00  0.00           H  
ATOM   2241  CH2 TRP   146      30.584  29.875  37.770  1.00  0.00           C  
ATOM   2242  HH2 TRP   146      31.336  30.106  38.510  1.00  0.00           H  
ATOM   2243  CZ3 TRP   146      29.545  30.806  37.429  1.00  0.00           C  
ATOM   2244  HZ3 TRP   146      29.542  31.791  37.870  1.00  0.00           H  
ATOM   2245  CE3 TRP   146      28.585  30.520  36.449  1.00  0.00           C  
ATOM   2246  HE3 TRP   146      27.831  31.282  36.318  1.00  0.00           H  
ATOM   2247  CD2 TRP   146      28.594  29.237  35.817  1.00  0.00           C  
ATOM   2248  C   TRP   146      25.196  30.566  32.641  1.00  0.00           C  
ATOM   2249  O   TRP   146      24.665  29.981  31.733  1.00  0.00           O  
ATOM   2250  N   HID   147      24.623  31.524  33.412  1.00  0.00           N  
ATOM   2251  H   HID   147      25.132  31.819  34.233  1.00  0.00           H  
ATOM   2252  CA  HID   147      23.228  31.975  33.235  1.00  0.00           C  
ATOM   2253  HA  HID   147      22.604  31.083  33.261  1.00  0.00           H  
ATOM   2254  CB  HID   147      22.786  32.889  34.387  1.00  0.00           C  
ATOM   2255  HB2 HID   147      23.245  33.866  34.236  1.00  0.00           H  
ATOM   2256  HB3 HID   147      21.725  33.086  34.231  1.00  0.00           H  
ATOM   2257  CG  HID   147      23.326  32.519  35.702  1.00  0.00           C  
ATOM   2258  ND1 HID   147      24.606  32.639  36.226  1.00  0.00           N  
ATOM   2259  HD1 HID   147      25.340  33.191  35.807  1.00  0.00           H  
ATOM   2260  CE1 HID   147      24.649  32.063  37.464  1.00  0.00           C  
ATOM   2261  HE1 HID   147      25.447  32.226  38.173  1.00  0.00           H  
ATOM   2262  NE2 HID   147      23.446  31.507  37.747  1.00  0.00           N  
ATOM   2263  CD2 HID   147      22.654  31.703  36.586  1.00  0.00           C  
ATOM   2264  HD2 HID   147      21.675  31.328  36.326  1.00  0.00           H  
ATOM   2265  C   HID   147      23.083  32.784  31.845  1.00  0.00           C  
ATOM   2266  O   HID   147      21.993  33.318  31.506  1.00  0.00           O  
ATOM   2267  N   MET   148      24.184  32.966  31.067  1.00  0.00           N  
ATOM   2268  H   MET   148      25.046  32.605  31.451  1.00  0.00           H  
ATOM   2269  CA  MET   148      24.180  33.851  29.932  1.00  0.00           C  
ATOM   2270  HA  MET   148      23.181  34.149  29.612  1.00  0.00           H  
ATOM   2271  CB  MET   148      25.070  35.057  30.285  1.00  0.00           C  
ATOM   2272  HB2 MET   148      26.046  34.676  30.585  1.00  0.00           H  
ATOM   2273  HB3 MET   148      25.203  35.735  29.442  1.00  0.00           H  
ATOM   2274  CG  MET   148      24.509  35.974  31.471  1.00  0.00           C  
ATOM   2275  HG2 MET   148      24.213  35.478  32.395  1.00  0.00           H  
ATOM   2276  HG3 MET   148      25.277  36.680  31.788  1.00  0.00           H  
ATOM   2277  SD  MET   148      23.192  36.913  30.736  1.00  0.00           S  
ATOM   2278  CE  MET   148      24.235  38.302  30.214  1.00  0.00           C  
ATOM   2279  HE1 MET   148      24.301  38.932  31.101  1.00  0.00           H  
ATOM   2280  HE2 MET   148      25.227  37.896  30.014  1.00  0.00           H  
ATOM   2281  HE3 MET   148      23.689  38.779  29.400  1.00  0.00           H  
ATOM   2282  C   MET   148      24.867  33.225  28.678  1.00  0.00           C  
ATOM   2283  O   MET   148      25.397  32.079  28.821  1.00  0.00           O  
ATOM   2284  N   LEU   149      24.849  33.883  27.561  1.00  0.00           N  
ATOM   2285  H   LEU   149      24.552  34.849  27.574  1.00  0.00           H  
ATOM   2286  CA  LEU   149      25.598  33.542  26.341  1.00  0.00           C  
ATOM   2287  HA  LEU   149      25.775  32.474  26.469  1.00  0.00           H  
ATOM   2288  CB  LEU   149      24.736  33.876  25.085  1.00  0.00           C  
ATOM   2289  HB2 LEU   149      24.223  34.768  25.445  1.00  0.00           H  
ATOM   2290  HB3 LEU   149      25.310  34.102  24.187  1.00  0.00           H  
ATOM   2291  CG  LEU   149      23.798  32.741  24.666  1.00  0.00           C  
ATOM   2292  HG  LEU   149      24.421  31.985  24.187  1.00  0.00           H  
ATOM   2293  CD1 LEU   149      23.040  32.045  25.797  1.00  0.00           C  
ATOM   2294 HD11 LEU   149      22.343  31.273  25.471  1.00  0.00           H  
ATOM   2295 HD12 LEU   149      23.718  31.607  26.530  1.00  0.00           H  
ATOM   2296 HD13 LEU   149      22.484  32.796  26.360  1.00  0.00           H  
ATOM   2297  CD2 LEU   149      22.865  33.385  23.577  1.00  0.00           C  
ATOM   2298 HD21 LEU   149      22.361  32.623  22.983  1.00  0.00           H  
ATOM   2299 HD22 LEU   149      22.135  34.002  24.100  1.00  0.00           H  
ATOM   2300 HD23 LEU   149      23.465  33.862  22.801  1.00  0.00           H  
ATOM   2301  C   LEU   149      27.005  34.237  26.293  1.00  0.00           C  
ATOM   2302  O   LEU   149      27.072  35.338  26.792  1.00  0.00           O  
ATOM   2303  N   PRO   150      28.128  33.656  25.785  1.00  0.00           N  
ATOM   2304  CD  PRO   150      28.187  32.314  25.333  1.00  0.00           C  
ATOM   2305  HD2 PRO   150      27.337  32.124  24.677  1.00  0.00           H  
ATOM   2306  HD3 PRO   150      28.139  31.659  26.203  1.00  0.00           H  
ATOM   2307  CG  PRO   150      29.581  32.193  24.672  1.00  0.00           C  
ATOM   2308  HG2 PRO   150      29.451  32.561  23.653  1.00  0.00           H  
ATOM   2309  HG3 PRO   150      29.975  31.179  24.731  1.00  0.00           H  
ATOM   2310  CB  PRO   150      30.480  33.110  25.580  1.00  0.00           C  
ATOM   2311  HB2 PRO   150      31.386  33.440  25.073  1.00  0.00           H  
ATOM   2312  HB3 PRO   150      30.630  32.522  26.485  1.00  0.00           H  
ATOM   2313  CA  PRO   150      29.467  34.243  25.959  1.00  0.00           C  
ATOM   2314  HA  PRO   150      29.694  34.502  26.993  1.00  0.00           H  
ATOM   2315  C   PRO   150      29.764  35.472  25.139  1.00  0.00           C  
ATOM   2316  O   PRO   150      30.625  36.247  25.588  1.00  0.00           O  
ATOM   2317  N   THR   151      29.131  35.687  24.052  1.00  0.00           N  
ATOM   2318  H   THR   151      28.522  34.997  23.636  1.00  0.00           H  
ATOM   2319  CA  THR   151      29.174  37.002  23.372  1.00  0.00           C  
ATOM   2320  HA  THR   151      30.197  37.346  23.218  1.00  0.00           H  
ATOM   2321  CB  THR   151      28.389  37.027  22.027  1.00  0.00           C  
ATOM   2322  HB  THR   151      28.279  37.964  21.480  1.00  0.00           H  
ATOM   2323  CG2 THR   151      29.079  36.010  21.088  1.00  0.00           C  
ATOM   2324 HG21 THR   151      30.116  36.321  20.965  1.00  0.00           H  
ATOM   2325 HG22 THR   151      29.125  35.014  21.528  1.00  0.00           H  
ATOM   2326 HG23 THR   151      28.679  36.073  20.076  1.00  0.00           H  
ATOM   2327  OG1 THR   151      27.098  36.470  22.128  1.00  0.00           O  
ATOM   2328  HG1 THR   151      26.482  37.097  22.514  1.00  0.00           H  
ATOM   2329  C   THR   151      28.604  38.104  24.289  1.00  0.00           C  
ATOM   2330  O   THR   151      29.171  39.232  24.318  1.00  0.00           O  
ATOM   2331  N   GLU   152      27.652  37.816  25.192  1.00  0.00           N  
ATOM   2332  H   GLU   152      27.339  36.864  25.313  1.00  0.00           H  
ATOM   2333  CA  GLU   152      27.092  38.777  26.169  1.00  0.00           C  
ATOM   2334  HA  GLU   152      27.259  39.772  25.756  1.00  0.00           H  
ATOM   2335  CB  GLU   152      25.525  38.633  26.234  1.00  0.00           C  
ATOM   2336  HB2 GLU   152      25.318  37.568  26.342  1.00  0.00           H  
ATOM   2337  HB3 GLU   152      25.275  39.078  27.197  1.00  0.00           H  
ATOM   2338  CG  GLU   152      24.846  39.404  25.098  1.00  0.00           C  
ATOM   2339  HG2 GLU   152      23.803  39.106  25.205  1.00  0.00           H  
ATOM   2340  HG3 GLU   152      24.828  40.482  25.257  1.00  0.00           H  
ATOM   2341  CD  GLU   152      25.222  39.204  23.618  1.00  0.00           C  
ATOM   2342  OE1 GLU   152      25.369  40.177  22.864  1.00  0.00           O  
ATOM   2343  OE2 GLU   152      25.135  38.048  23.084  1.00  0.00           O  
ATOM   2344  C   GLU   152      27.730  38.791  27.585  1.00  0.00           C  
ATOM   2345  O   GLU   152      27.803  39.774  28.314  1.00  0.00           O  
ATOM   2346  N   ALA   153      28.157  37.657  28.092  1.00  0.00           N  
ATOM   2347  H   ALA   153      28.191  36.780  27.592  1.00  0.00           H  
ATOM   2348  CA  ALA   153      28.641  37.424  29.526  1.00  0.00           C  
ATOM   2349  HA  ALA   153      27.793  37.514  30.205  1.00  0.00           H  
ATOM   2350  CB  ALA   153      29.029  35.929  29.714  1.00  0.00           C  
ATOM   2351  HB1 ALA   153      29.835  35.803  28.991  1.00  0.00           H  
ATOM   2352  HB2 ALA   153      29.373  35.875  30.747  1.00  0.00           H  
ATOM   2353  HB3 ALA   153      28.177  35.276  29.526  1.00  0.00           H  
ATOM   2354  C   ALA   153      29.860  38.381  29.943  1.00  0.00           C  
ATOM   2355  O   ALA   153      30.743  38.592  29.174  1.00  0.00           O  
ATOM   2356  N   LEU   154      30.054  38.451  31.214  1.00  0.00           N  
ATOM   2357  H   LEU   154      29.256  38.092  31.719  1.00  0.00           H  
ATOM   2358  CA  LEU   154      31.240  38.647  31.960  1.00  0.00           C  
ATOM   2359  HA  LEU   154      32.008  39.077  31.318  1.00  0.00           H  
ATOM   2360  CB  LEU   154      30.868  39.541  33.178  1.00  0.00           C  
ATOM   2361  HB2 LEU   154      29.901  39.233  33.575  1.00  0.00           H  
ATOM   2362  HB3 LEU   154      31.556  39.393  34.011  1.00  0.00           H  
ATOM   2363  CG  LEU   154      30.763  41.051  32.972  1.00  0.00           C  
ATOM   2364  HG  LEU   154      30.147  41.196  32.084  1.00  0.00           H  
ATOM   2365  CD1 LEU   154      30.042  41.862  34.095  1.00  0.00           C  
ATOM   2366 HD11 LEU   154      30.690  41.830  34.971  1.00  0.00           H  
ATOM   2367 HD12 LEU   154      29.865  42.903  33.824  1.00  0.00           H  
ATOM   2368 HD13 LEU   154      29.073  41.461  34.391  1.00  0.00           H  
ATOM   2369  CD2 LEU   154      32.077  41.743  32.576  1.00  0.00           C  
ATOM   2370 HD21 LEU   154      31.896  42.805  32.406  1.00  0.00           H  
ATOM   2371 HD22 LEU   154      32.841  41.471  33.304  1.00  0.00           H  
ATOM   2372 HD23 LEU   154      32.365  41.313  31.617  1.00  0.00           H  
ATOM   2373  C   LEU   154      31.758  37.343  32.577  1.00  0.00           C  
ATOM   2374  O   LEU   154      30.939  36.493  32.903  1.00  0.00           O  
ATOM   2375  N   VAL   155      33.032  37.257  32.862  1.00  0.00           N  
ATOM   2376  H   VAL   155      33.695  38.001  32.699  1.00  0.00           H  
ATOM   2377  CA  VAL   155      33.682  36.033  33.405  1.00  0.00           C  
ATOM   2378  HA  VAL   155      33.151  35.180  32.983  1.00  0.00           H  
ATOM   2379  CB  VAL   155      35.218  36.006  32.939  1.00  0.00           C  
ATOM   2380  HB  VAL   155      35.638  36.958  33.265  1.00  0.00           H  
ATOM   2381  CG1 VAL   155      36.203  34.928  33.500  1.00  0.00           C  
ATOM   2382 HG11 VAL   155      35.813  34.012  33.057  1.00  0.00           H  
ATOM   2383 HG12 VAL   155      37.255  35.115  33.284  1.00  0.00           H  
ATOM   2384 HG13 VAL   155      36.073  34.713  34.560  1.00  0.00           H  
ATOM   2385  CG2 VAL   155      35.391  36.008  31.451  1.00  0.00           C  
ATOM   2386 HG21 VAL   155      36.420  36.349  31.338  1.00  0.00           H  
ATOM   2387 HG22 VAL   155      35.272  34.982  31.100  1.00  0.00           H  
ATOM   2388 HG23 VAL   155      34.767  36.715  30.905  1.00  0.00           H  
ATOM   2389  C   VAL   155      33.637  35.920  34.887  1.00  0.00           C  
ATOM   2390  O   VAL   155      33.723  36.901  35.634  1.00  0.00           O  
ATOM   2391  N   HID   156      33.455  34.680  35.405  1.00  0.00           N  
ATOM   2392  H   HID   156      33.514  33.895  34.773  1.00  0.00           H  
ATOM   2393  CA  HID   156      33.515  34.363  36.853  1.00  0.00           C  
ATOM   2394  HA  HID   156      33.888  35.277  37.314  1.00  0.00           H  
ATOM   2395  CB  HID   156      31.999  34.092  37.300  1.00  0.00           C  
ATOM   2396  HB2 HID   156      31.345  34.886  36.939  1.00  0.00           H  
ATOM   2397  HB3 HID   156      31.553  33.167  36.934  1.00  0.00           H  
ATOM   2398  CG  HID   156      31.939  34.221  38.808  1.00  0.00           C  
ATOM   2399  ND1 HID   156      31.838  35.366  39.547  1.00  0.00           N  
ATOM   2400  HD1 HID   156      31.751  36.284  39.136  1.00  0.00           H  
ATOM   2401  CE1 HID   156      31.602  35.078  40.820  1.00  0.00           C  
ATOM   2402  HE1 HID   156      31.531  35.843  41.579  1.00  0.00           H  
ATOM   2403  NE2 HID   156      31.537  33.755  40.940  1.00  0.00           N  
ATOM   2404  CD2 HID   156      31.845  33.212  39.691  1.00  0.00           C  
ATOM   2405  HD2 HID   156      31.816  32.156  39.467  1.00  0.00           H  
ATOM   2406  C   HID   156      34.608  33.284  37.010  1.00  0.00           C  
ATOM   2407  O   HID   156      34.824  32.428  36.127  1.00  0.00           O  
ATOM   2408  N   CYX   157      35.125  33.112  38.272  1.00  0.00           N  
ATOM   2409  H   CYX   157      34.853  33.784  38.975  1.00  0.00           H  
ATOM   2410  CA  CYX   157      35.856  31.836  38.560  1.00  0.00           C  
ATOM   2411  HA  CYX   157      36.747  31.685  37.950  1.00  0.00           H  
ATOM   2412  CB  CYX   157      36.272  31.855  40.060  1.00  0.00           C  
ATOM   2413  HB2 CYX   157      35.346  32.017  40.613  1.00  0.00           H  
ATOM   2414  HB3 CYX   157      36.639  30.858  40.302  1.00  0.00           H  
ATOM   2415  SG  CYX   157      37.535  33.074  40.479  1.00  0.00           S  
ATOM   2416  C   CYX   157      34.917  30.636  38.374  1.00  0.00           C  
ATOM   2417  O   CYX   157      33.823  30.692  38.864  1.00  0.00           O  
ATOM   2418  N   ARG   158      35.249  29.592  37.580  1.00  0.00           N  
ATOM   2419  H   ARG   158      36.073  29.715  37.009  1.00  0.00           H  
ATOM   2420  CA  ARG   158      34.359  28.425  37.347  1.00  0.00           C  
ATOM   2421  HA  ARG   158      33.404  28.933  37.212  1.00  0.00           H  
ATOM   2422  CB  ARG   158      34.688  27.682  36.048  1.00  0.00           C  
ATOM   2423  HB2 ARG   158      34.818  28.363  35.207  1.00  0.00           H  
ATOM   2424  HB3 ARG   158      35.652  27.179  36.112  1.00  0.00           H  
ATOM   2425  CG  ARG   158      33.749  26.620  35.694  1.00  0.00           C  
ATOM   2426  HG2 ARG   158      33.807  25.794  36.402  1.00  0.00           H  
ATOM   2427  HG3 ARG   158      32.799  27.140  35.576  1.00  0.00           H  
ATOM   2428  CD  ARG   158      33.962  25.984  34.335  1.00  0.00           C  
ATOM   2429  HD2 ARG   158      33.709  26.780  33.635  1.00  0.00           H  
ATOM   2430  HD3 ARG   158      34.938  25.498  34.303  1.00  0.00           H  
ATOM   2431  NE  ARG   158      32.950  24.897  34.069  1.00  0.00           N  
ATOM   2432  HE  ARG   158      31.988  25.092  33.830  1.00  0.00           H  
ATOM   2433  CZ  ARG   158      33.265  23.623  33.813  1.00  0.00           C  
ATOM   2434  NH1 ARG   158      34.409  23.042  33.963  1.00  0.00           N  
ATOM   2435 HH11 ARG   158      35.213  23.540  34.318  1.00  0.00           H  
ATOM   2436 HH12 ARG   158      34.498  22.114  33.574  1.00  0.00           H  
ATOM   2437  NH2 ARG   158      32.282  22.873  33.392  1.00  0.00           N  
ATOM   2438 HH21 ARG   158      31.370  23.231  33.148  1.00  0.00           H  
ATOM   2439 HH22 ARG   158      32.393  21.900  33.146  1.00  0.00           H  
ATOM   2440  C   ARG   158      34.192  27.536  38.637  1.00  0.00           C  
ATOM   2441  O   ARG   158      33.214  26.756  38.710  1.00  0.00           O  
ATOM   2442  N   THR   159      35.029  27.724  39.678  1.00  0.00           N  
ATOM   2443  H   THR   159      35.646  28.524  39.666  1.00  0.00           H  
ATOM   2444  CA  THR   159      34.969  26.934  40.904  1.00  0.00           C  
ATOM   2445  HA  THR   159      34.846  25.880  40.652  1.00  0.00           H  
ATOM   2446  CB  THR   159      36.148  27.109  41.769  1.00  0.00           C  
ATOM   2447  HB  THR   159      36.028  26.619  42.735  1.00  0.00           H  
ATOM   2448  CG2 THR   159      37.391  26.590  41.070  1.00  0.00           C  
ATOM   2449 HG21 THR   159      38.269  26.730  41.700  1.00  0.00           H  
ATOM   2450 HG22 THR   159      37.161  25.526  41.004  1.00  0.00           H  
ATOM   2451 HG23 THR   159      37.585  27.021  40.088  1.00  0.00           H  
ATOM   2452  OG1 THR   159      36.448  28.424  42.046  1.00  0.00           O  
ATOM   2453  HG1 THR   159      36.566  28.584  42.985  1.00  0.00           H  
ATOM   2454  C   THR   159      33.748  27.230  41.782  1.00  0.00           C  
ATOM   2455  O   THR   159      33.457  26.564  42.754  1.00  0.00           O  
ATOM   2456  N   ARG   160      33.007  28.276  41.548  1.00  0.00           N  
ATOM   2457  H   ARG   160      33.232  28.789  40.708  1.00  0.00           H  
ATOM   2458  CA  ARG   160      31.925  28.833  42.391  1.00  0.00           C  
ATOM   2459  HA  ARG   160      32.027  28.471  43.414  1.00  0.00           H  
ATOM   2460  CB  ARG   160      32.053  30.361  42.277  1.00  0.00           C  
ATOM   2461  HB2 ARG   160      31.854  30.639  41.243  1.00  0.00           H  
ATOM   2462  HB3 ARG   160      31.228  30.726  42.889  1.00  0.00           H  
ATOM   2463  CG  ARG   160      33.399  30.952  42.740  1.00  0.00           C  
ATOM   2464  HG2 ARG   160      34.087  30.710  41.930  1.00  0.00           H  
ATOM   2465  HG3 ARG   160      33.464  32.033  42.856  1.00  0.00           H  
ATOM   2466  CD  ARG   160      33.990  30.385  44.036  1.00  0.00           C  
ATOM   2467  HD2 ARG   160      34.178  29.322  43.887  1.00  0.00           H  
ATOM   2468  HD3 ARG   160      34.946  30.870  44.230  1.00  0.00           H  
ATOM   2469  NE  ARG   160      33.113  30.532  45.188  1.00  0.00           N  
ATOM   2470  HE  ARG   160      32.225  31.012  45.146  1.00  0.00           H  
ATOM   2471  CZ  ARG   160      33.424  30.174  46.364  1.00  0.00           C  
ATOM   2472  NH1 ARG   160      34.365  29.425  46.732  1.00  0.00           N  
ATOM   2473 HH11 ARG   160      35.120  29.131  46.130  1.00  0.00           H  
ATOM   2474 HH12 ARG   160      34.395  29.198  47.716  1.00  0.00           H  
ATOM   2475  NH2 ARG   160      32.557  30.490  47.231  1.00  0.00           N  
ATOM   2476 HH21 ARG   160      31.766  31.051  46.948  1.00  0.00           H  
ATOM   2477 HH22 ARG   160      32.651  30.226  48.201  1.00  0.00           H  
ATOM   2478  C   ARG   160      30.648  28.244  41.914  1.00  0.00           C  
ATOM   2479  O   ARG   160      29.991  28.809  41.028  1.00  0.00           O  
ATOM   2480  N   SER   161      30.232  27.175  42.570  1.00  0.00           N  
ATOM   2481  H   SER   161      30.774  26.878  43.369  1.00  0.00           H  
ATOM   2482  CA  SER   161      28.849  26.599  42.491  1.00  0.00           C  
ATOM   2483  HA  SER   161      28.103  27.378  42.332  1.00  0.00           H  
ATOM   2484  CB  SER   161      28.786  25.701  41.223  1.00  0.00           C  
ATOM   2485  HB2 SER   161      27.778  25.304  41.106  1.00  0.00           H  
ATOM   2486  HB3 SER   161      28.985  26.406  40.415  1.00  0.00           H  
ATOM   2487  OG  SER   161      29.850  24.726  41.381  1.00  0.00           O  
ATOM   2488  HG  SER   161      29.302  23.940  41.431  1.00  0.00           H  
ATOM   2489  C   SER   161      28.347  25.872  43.763  1.00  0.00           C  
ATOM   2490  O   SER   161      29.053  25.940  44.725  1.00  0.00           O  
ATOM   2491  N   TRP   162      27.230  25.129  43.810  1.00  0.00           N  
ATOM   2492  H   TRP   162      26.704  24.940  42.969  1.00  0.00           H  
ATOM   2493  CA  TRP   162      26.846  24.402  45.013  1.00  0.00           C  
ATOM   2494  HA  TRP   162      26.754  25.199  45.750  1.00  0.00           H  
ATOM   2495  CB  TRP   162      25.513  23.714  44.985  1.00  0.00           C  
ATOM   2496  HB2 TRP   162      25.328  23.257  44.013  1.00  0.00           H  
ATOM   2497  HB3 TRP   162      25.530  22.932  45.745  1.00  0.00           H  
ATOM   2498  CG  TRP   162      24.336  24.565  45.332  1.00  0.00           C  
ATOM   2499  CD1 TRP   162      23.728  25.415  44.513  1.00  0.00           C  
ATOM   2500  HD1 TRP   162      23.871  25.467  43.444  1.00  0.00           H  
ATOM   2501  NE1 TRP   162      22.657  25.956  45.121  1.00  0.00           N  
ATOM   2502  HE1 TRP   162      22.000  26.538  44.621  1.00  0.00           H  
ATOM   2503  CE2 TRP   162      22.782  25.814  46.471  1.00  0.00           C  
ATOM   2504  CZ2 TRP   162      22.017  26.327  47.573  1.00  0.00           C  
ATOM   2505  HZ2 TRP   162      21.177  27.006  47.540  1.00  0.00           H  
ATOM   2506  CH2 TRP   162      22.396  25.892  48.863  1.00  0.00           C  
ATOM   2507  HH2 TRP   162      21.923  26.221  49.776  1.00  0.00           H  
ATOM   2508  CZ3 TRP   162      23.534  25.053  49.085  1.00  0.00           C  
ATOM   2509  HZ3 TRP   162      23.857  24.845  50.094  1.00  0.00           H  
ATOM   2510  CE3 TRP   162      24.249  24.567  47.966  1.00  0.00           C  
ATOM   2511  HE3 TRP   162      25.085  23.889  48.057  1.00  0.00           H  
ATOM   2512  CD2 TRP   162      23.841  24.861  46.638  1.00  0.00           C  
ATOM   2513  C   TRP   162      27.946  23.406  45.552  1.00  0.00           C  
ATOM   2514  O   TRP   162      27.918  23.125  46.725  1.00  0.00           O  
ATOM   2515  N   VAL   163      28.916  22.931  44.791  1.00  0.00           N  
ATOM   2516  H   VAL   163      28.975  23.018  43.786  1.00  0.00           H  
ATOM   2517  CA  VAL   163      30.045  22.212  45.381  1.00  0.00           C  
ATOM   2518  HA  VAL   163      29.591  21.498  46.067  1.00  0.00           H  
ATOM   2519  CB  VAL   163      30.895  21.469  44.377  1.00  0.00           C  
ATOM   2520  HB  VAL   163      30.238  20.877  43.740  1.00  0.00           H  
ATOM   2521  CG1 VAL   163      31.602  22.297  43.340  1.00  0.00           C  
ATOM   2522 HG11 VAL   163      30.887  22.935  42.820  1.00  0.00           H  
ATOM   2523 HG12 VAL   163      32.468  22.867  43.675  1.00  0.00           H  
ATOM   2524 HG13 VAL   163      31.965  21.636  42.553  1.00  0.00           H  
ATOM   2525  CG2 VAL   163      31.936  20.553  45.069  1.00  0.00           C  
ATOM   2526 HG21 VAL   163      31.540  19.898  45.846  1.00  0.00           H  
ATOM   2527 HG22 VAL   163      32.461  19.935  44.341  1.00  0.00           H  
ATOM   2528 HG23 VAL   163      32.790  21.088  45.483  1.00  0.00           H  
ATOM   2529  C   VAL   163      30.927  22.962  46.433  1.00  0.00           C  
ATOM   2530  O   VAL   163      31.055  22.609  47.606  1.00  0.00           O  
ATOM   2531  N   SER   164      31.436  24.159  46.057  1.00  0.00           N  
ATOM   2532  H   SER   164      31.164  24.474  45.136  1.00  0.00           H  
ATOM   2533  CA  SER   164      32.018  25.137  46.966  1.00  0.00           C  
ATOM   2534  HA  SER   164      32.811  24.675  47.554  1.00  0.00           H  
ATOM   2535  CB  SER   164      32.810  26.154  46.139  1.00  0.00           C  
ATOM   2536  HB2 SER   164      33.276  26.833  46.853  1.00  0.00           H  
ATOM   2537  HB3 SER   164      33.618  25.590  45.672  1.00  0.00           H  
ATOM   2538  OG  SER   164      31.930  26.842  45.207  1.00  0.00           O  
ATOM   2539  HG  SER   164      32.435  26.848  44.391  1.00  0.00           H  
ATOM   2540  C   SER   164      31.056  25.861  47.888  1.00  0.00           C  
ATOM   2541  O   SER   164      31.489  26.137  49.023  1.00  0.00           O  
ATOM   2542  N   PHE   165      29.752  26.044  47.566  1.00  0.00           N  
ATOM   2543  H   PHE   165      29.466  25.706  46.658  1.00  0.00           H  
ATOM   2544  CA  PHE   165      28.869  26.488  48.588  1.00  0.00           C  
ATOM   2545  HA  PHE   165      29.253  27.375  49.092  1.00  0.00           H  
ATOM   2546  CB  PHE   165      27.446  26.714  47.990  1.00  0.00           C  
ATOM   2547  HB2 PHE   165      27.137  25.736  47.622  1.00  0.00           H  
ATOM   2548  HB3 PHE   165      26.721  26.867  48.790  1.00  0.00           H  
ATOM   2549  CG  PHE   165      27.181  27.681  46.794  1.00  0.00           C  
ATOM   2550  CD1 PHE   165      28.226  28.264  46.100  1.00  0.00           C  
ATOM   2551  HD1 PHE   165      29.257  28.137  46.393  1.00  0.00           H  
ATOM   2552  CE1 PHE   165      27.925  29.096  45.003  1.00  0.00           C  
ATOM   2553  HE1 PHE   165      28.779  29.573  44.546  1.00  0.00           H  
ATOM   2554  CZ  PHE   165      26.607  29.228  44.543  1.00  0.00           C  
ATOM   2555  HZ  PHE   165      26.392  29.778  43.639  1.00  0.00           H  
ATOM   2556  CE2 PHE   165      25.576  28.567  45.180  1.00  0.00           C  
ATOM   2557  HE2 PHE   165      24.575  28.764  44.824  1.00  0.00           H  
ATOM   2558  CD2 PHE   165      25.830  27.897  46.398  1.00  0.00           C  
ATOM   2559  HD2 PHE   165      25.085  27.484  47.061  1.00  0.00           H  
ATOM   2560  C   PHE   165      28.639  25.441  49.652  1.00  0.00           C  
ATOM   2561  O   PHE   165      28.615  25.726  50.833  1.00  0.00           O  
ATOM   2562  N   GLY   166      28.584  24.163  49.240  1.00  0.00           N  
ATOM   2563  H   GLY   166      28.640  24.033  48.240  1.00  0.00           H  
ATOM   2564  CA  GLY   166      28.253  23.097  50.109  1.00  0.00           C  
ATOM   2565  HA2 GLY   166      27.453  23.448  50.761  1.00  0.00           H  
ATOM   2566  HA3 GLY   166      27.939  22.208  49.562  1.00  0.00           H  
ATOM   2567  C   GLY   166      29.420  22.801  51.053  1.00  0.00           C  
ATOM   2568  O   GLY   166      29.290  22.849  52.264  1.00  0.00           O  
ATOM   2569  N   LEU   167      30.690  22.883  50.584  1.00  0.00           N  
ATOM   2570  H   LEU   167      30.822  22.828  49.585  1.00  0.00           H  
ATOM   2571  CA  LEU   167      31.912  22.787  51.366  1.00  0.00           C  
ATOM   2572  HA  LEU   167      31.893  21.851  51.924  1.00  0.00           H  
ATOM   2573  CB  LEU   167      33.135  22.800  50.426  1.00  0.00           C  
ATOM   2574  HB2 LEU   167      32.888  23.601  49.730  1.00  0.00           H  
ATOM   2575  HB3 LEU   167      34.047  23.019  50.981  1.00  0.00           H  
ATOM   2576  CG  LEU   167      33.315  21.437  49.689  1.00  0.00           C  
ATOM   2577  HG  LEU   167      32.332  21.070  49.394  1.00  0.00           H  
ATOM   2578  CD1 LEU   167      34.169  21.729  48.491  1.00  0.00           C  
ATOM   2579 HD11 LEU   167      35.108  22.150  48.849  1.00  0.00           H  
ATOM   2580 HD12 LEU   167      34.305  20.812  47.918  1.00  0.00           H  
ATOM   2581 HD13 LEU   167      33.711  22.465  47.830  1.00  0.00           H  
ATOM   2582  CD2 LEU   167      34.072  20.267  50.379  1.00  0.00           C  
ATOM   2583 HD21 LEU   167      33.958  19.367  49.774  1.00  0.00           H  
ATOM   2584 HD22 LEU   167      35.150  20.366  50.504  1.00  0.00           H  
ATOM   2585 HD23 LEU   167      33.642  19.981  51.339  1.00  0.00           H  
ATOM   2586  C   LEU   167      32.079  23.954  52.359  1.00  0.00           C  
ATOM   2587  O   LEU   167      32.655  23.795  53.392  1.00  0.00           O  
ATOM   2588  N   ALA   168      31.479  25.130  52.146  1.00  0.00           N  
ATOM   2589  H   ALA   168      30.916  25.190  51.310  1.00  0.00           H  
ATOM   2590  CA  ALA   168      31.353  26.220  53.166  1.00  0.00           C  
ATOM   2591  HA  ALA   168      32.283  26.406  53.701  1.00  0.00           H  
ATOM   2592  CB  ALA   168      31.107  27.443  52.316  1.00  0.00           C  
ATOM   2593  HB1 ALA   168      31.268  28.342  52.911  1.00  0.00           H  
ATOM   2594  HB2 ALA   168      31.750  27.463  51.436  1.00  0.00           H  
ATOM   2595  HB3 ALA   168      30.092  27.508  51.922  1.00  0.00           H  
ATOM   2596  C   ALA   168      30.255  26.011  54.253  1.00  0.00           C  
ATOM   2597  O   ALA   168      30.389  26.738  55.266  1.00  0.00           O  
ATOM   2598  N   HID   169      29.317  25.041  54.153  1.00  0.00           N  
ATOM   2599  H   HID   169      29.313  24.515  53.290  1.00  0.00           H  
ATOM   2600  CA  HID   169      28.456  24.641  55.255  1.00  0.00           C  
ATOM   2601  HA  HID   169      28.151  25.520  55.821  1.00  0.00           H  
ATOM   2602  CB  HID   169      27.145  24.052  54.798  1.00  0.00           C  
ATOM   2603  HB2 HID   169      27.306  23.174  54.171  1.00  0.00           H  
ATOM   2604  HB3 HID   169      26.547  23.900  55.697  1.00  0.00           H  
ATOM   2605  CG  HID   169      26.273  24.844  53.883  1.00  0.00           C  
ATOM   2606  ND1 HID   169      26.515  25.331  52.648  1.00  0.00           N  
ATOM   2607  HD1 HID   169      27.428  25.304  52.217  1.00  0.00           H  
ATOM   2608  CE1 HID   169      25.440  25.938  52.089  1.00  0.00           C  
ATOM   2609  HE1 HID   169      25.430  26.543  51.194  1.00  0.00           H  
ATOM   2610  NE2 HID   169      24.436  25.833  52.944  1.00  0.00           N  
ATOM   2611  CD2 HID   169      24.992  25.263  54.150  1.00  0.00           C  
ATOM   2612  HD2 HID   169      24.501  25.216  55.111  1.00  0.00           H  
ATOM   2613  C   HID   169      29.048  23.592  56.261  1.00  0.00           C  
ATOM   2614  O   HID   169      28.724  23.586  57.468  1.00  0.00           O  
ATOM   2615  N   ALA   170      29.811  22.579  55.712  1.00  0.00           N  
ATOM   2616  H   ALA   170      30.089  22.585  54.741  1.00  0.00           H  
ATOM   2617  CA  ALA   170      29.897  21.353  56.543  1.00  0.00           C  
ATOM   2618  HA  ALA   170      28.887  20.989  56.730  1.00  0.00           H  
ATOM   2619  CB  ALA   170      30.668  20.311  55.730  1.00  0.00           C  
ATOM   2620  HB1 ALA   170      31.488  20.837  55.243  1.00  0.00           H  
ATOM   2621  HB2 ALA   170      31.136  19.612  56.422  1.00  0.00           H  
ATOM   2622  HB3 ALA   170      29.997  19.875  54.989  1.00  0.00           H  
ATOM   2623  C   ALA   170      30.472  21.530  57.909  1.00  0.00           C  
ATOM   2624  O   ALA   170      29.826  21.440  58.953  1.00  0.00           O  
ATOM   2625  N   THR   171      31.735  21.912  57.884  1.00  0.00           N  
ATOM   2626  H   THR   171      32.180  21.948  56.978  1.00  0.00           H  
ATOM   2627  CA  THR   171      32.591  22.191  59.093  1.00  0.00           C  
ATOM   2628  HA  THR   171      32.579  21.432  59.876  1.00  0.00           H  
ATOM   2629  CB  THR   171      34.006  22.401  58.694  1.00  0.00           C  
ATOM   2630  HB  THR   171      34.085  23.330  58.129  1.00  0.00           H  
ATOM   2631  CG2 THR   171      35.024  22.495  59.798  1.00  0.00           C  
ATOM   2632 HG21 THR   171      34.670  23.295  60.448  1.00  0.00           H  
ATOM   2633 HG22 THR   171      35.153  21.549  60.323  1.00  0.00           H  
ATOM   2634 HG23 THR   171      35.999  22.850  59.464  1.00  0.00           H  
ATOM   2635  OG1 THR   171      34.369  21.357  57.809  1.00  0.00           O  
ATOM   2636  HG1 THR   171      34.136  21.766  56.972  1.00  0.00           H  
ATOM   2637  C   THR   171      32.219  23.432  59.949  1.00  0.00           C  
ATOM   2638  O   THR   171      32.237  23.313  61.157  1.00  0.00           O  
ATOM   2639  N   ASN   172      31.690  24.531  59.305  1.00  0.00           N  
ATOM   2640  H   ASN   172      31.701  24.579  58.296  1.00  0.00           H  
ATOM   2641  CA  ASN   172      31.189  25.698  59.913  1.00  0.00           C  
ATOM   2642  HA  ASN   172      31.948  25.905  60.668  1.00  0.00           H  
ATOM   2643  CB  ASN   172      31.182  26.734  58.881  1.00  0.00           C  
ATOM   2644  HB2 ASN   172      30.575  26.445  58.024  1.00  0.00           H  
ATOM   2645  HB3 ASN   172      30.708  27.622  59.301  1.00  0.00           H  
ATOM   2646  CG  ASN   172      32.523  27.228  58.295  1.00  0.00           C  
ATOM   2647  OD1 ASN   172      33.430  27.557  58.997  1.00  0.00           O  
ATOM   2648  ND2 ASN   172      32.638  27.287  57.032  1.00  0.00           N  
ATOM   2649 HD21 ASN   172      33.513  27.432  56.547  1.00  0.00           H  
ATOM   2650 HD22 ASN   172      31.807  27.049  56.510  1.00  0.00           H  
ATOM   2651  C   ASN   172      29.906  25.526  60.764  1.00  0.00           C  
ATOM   2652  O   ASN   172      29.798  25.730  61.982  1.00  0.00           O  
ATOM   2653  N   ALA   173      28.879  25.004  60.137  1.00  0.00           N  
ATOM   2654  H   ALA   173      28.991  24.852  59.144  1.00  0.00           H  
ATOM   2655  CA  ALA   173      27.579  24.708  60.762  1.00  0.00           C  
ATOM   2656  HA  ALA   173      27.015  25.568  61.123  1.00  0.00           H  
ATOM   2657  CB  ALA   173      26.741  24.106  59.641  1.00  0.00           C  
ATOM   2658  HB1 ALA   173      25.712  23.983  59.976  1.00  0.00           H  
ATOM   2659  HB2 ALA   173      26.962  24.675  58.738  1.00  0.00           H  
ATOM   2660  HB3 ALA   173      27.121  23.129  59.344  1.00  0.00           H  
ATOM   2661  C   ALA   173      27.708  23.638  61.793  1.00  0.00           C  
ATOM   2662  O   ALA   173      27.007  23.654  62.778  1.00  0.00           O  
ATOM   2663  N   THR   174      28.574  22.631  61.521  1.00  0.00           N  
ATOM   2664  H   THR   174      29.087  22.616  60.650  1.00  0.00           H  
ATOM   2665  CA  THR   174      28.787  21.508  62.413  1.00  0.00           C  
ATOM   2666  HA  THR   174      27.785  21.206  62.718  1.00  0.00           H  
ATOM   2667  CB  THR   174      29.555  20.305  61.934  1.00  0.00           C  
ATOM   2668  HB  THR   174      30.511  20.612  61.510  1.00  0.00           H  
ATOM   2669  CG2 THR   174      29.745  19.217  62.993  1.00  0.00           C  
ATOM   2670 HG21 THR   174      30.190  18.385  62.446  1.00  0.00           H  
ATOM   2671 HG22 THR   174      30.577  19.436  63.663  1.00  0.00           H  
ATOM   2672 HG23 THR   174      28.759  18.998  63.401  1.00  0.00           H  
ATOM   2673  OG1 THR   174      28.942  19.774  60.852  1.00  0.00           O  
ATOM   2674  HG1 THR   174      29.235  20.284  60.093  1.00  0.00           H  
ATOM   2675  C   THR   174      29.436  22.125  63.681  1.00  0.00           C  
ATOM   2676  O   THR   174      28.882  21.913  64.783  1.00  0.00           O  
ATOM   2677  N   LEU   175      30.485  22.923  63.628  1.00  0.00           N  
ATOM   2678  H   LEU   175      30.865  23.200  62.735  1.00  0.00           H  
ATOM   2679  CA  LEU   175      30.966  23.673  64.810  1.00  0.00           C  
ATOM   2680  HA  LEU   175      31.128  22.916  65.577  1.00  0.00           H  
ATOM   2681  CB  LEU   175      32.267  24.383  64.510  1.00  0.00           C  
ATOM   2682  HB2 LEU   175      32.148  25.002  63.620  1.00  0.00           H  
ATOM   2683  HB3 LEU   175      32.541  24.946  65.402  1.00  0.00           H  
ATOM   2684  CG  LEU   175      33.454  23.390  64.219  1.00  0.00           C  
ATOM   2685  HG  LEU   175      33.123  22.557  63.599  1.00  0.00           H  
ATOM   2686  CD1 LEU   175      34.676  24.104  63.593  1.00  0.00           C  
ATOM   2687 HD11 LEU   175      35.278  24.667  64.306  1.00  0.00           H  
ATOM   2688 HD12 LEU   175      35.330  23.443  63.024  1.00  0.00           H  
ATOM   2689 HD13 LEU   175      34.305  24.666  62.736  1.00  0.00           H  
ATOM   2690  CD2 LEU   175      33.972  22.837  65.599  1.00  0.00           C  
ATOM   2691 HD21 LEU   175      34.070  23.566  66.403  1.00  0.00           H  
ATOM   2692 HD22 LEU   175      33.112  22.239  65.899  1.00  0.00           H  
ATOM   2693 HD23 LEU   175      34.919  22.313  65.470  1.00  0.00           H  
ATOM   2694  C   LEU   175      30.100  24.723  65.488  1.00  0.00           C  
ATOM   2695  O   LEU   175      30.058  24.890  66.709  1.00  0.00           O  
ATOM   2696  N   ALA   176      29.316  25.398  64.665  1.00  0.00           N  
ATOM   2697  H   ALA   176      29.401  25.045  63.723  1.00  0.00           H  
ATOM   2698  CA  ALA   176      28.307  26.392  65.096  1.00  0.00           C  
ATOM   2699  HA  ALA   176      28.839  27.028  65.803  1.00  0.00           H  
ATOM   2700  CB  ALA   176      27.897  27.197  63.882  1.00  0.00           C  
ATOM   2701  HB1 ALA   176      27.412  26.526  63.172  1.00  0.00           H  
ATOM   2702  HB2 ALA   176      27.248  27.983  64.269  1.00  0.00           H  
ATOM   2703  HB3 ALA   176      28.710  27.796  63.474  1.00  0.00           H  
ATOM   2704  C   ALA   176      27.185  25.776  65.919  1.00  0.00           C  
ATOM   2705  O   ALA   176      26.795  26.319  66.929  1.00  0.00           O  
ATOM   2706  N   PHE   177      26.594  24.626  65.456  1.00  0.00           N  
ATOM   2707  H   PHE   177      27.010  24.149  64.669  1.00  0.00           H  
ATOM   2708  CA  PHE   177      25.536  23.856  66.137  1.00  0.00           C  
ATOM   2709  HA  PHE   177      24.610  24.428  66.200  1.00  0.00           H  
ATOM   2710  CB  PHE   177      25.349  22.540  65.434  1.00  0.00           C  
ATOM   2711  HB2 PHE   177      24.690  22.630  64.570  1.00  0.00           H  
ATOM   2712  HB3 PHE   177      26.259  22.204  64.937  1.00  0.00           H  
ATOM   2713  CG  PHE   177      24.867  21.356  66.149  1.00  0.00           C  
ATOM   2714  CD1 PHE   177      25.588  20.144  66.250  1.00  0.00           C  
ATOM   2715  HD1 PHE   177      26.605  20.055  65.897  1.00  0.00           H  
ATOM   2716  CE1 PHE   177      25.004  18.946  66.719  1.00  0.00           C  
ATOM   2717  HE1 PHE   177      25.605  18.049  66.763  1.00  0.00           H  
ATOM   2718  CZ  PHE   177      23.731  18.937  67.210  1.00  0.00           C  
ATOM   2719  HZ  PHE   177      23.428  18.133  67.864  1.00  0.00           H  
ATOM   2720  CE2 PHE   177      22.965  20.195  67.081  1.00  0.00           C  
ATOM   2721  HE2 PHE   177      21.948  20.264  67.438  1.00  0.00           H  
ATOM   2722  CD2 PHE   177      23.564  21.368  66.574  1.00  0.00           C  
ATOM   2723  HD2 PHE   177      23.033  22.271  66.310  1.00  0.00           H  
ATOM   2724  C   PHE   177      25.983  23.629  67.585  1.00  0.00           C  
ATOM   2725  O   PHE   177      25.183  23.873  68.524  1.00  0.00           O  
ATOM   2726  N   LEU   178      27.208  23.179  67.824  1.00  0.00           N  
ATOM   2727  H   LEU   178      27.812  23.016  67.031  1.00  0.00           H  
ATOM   2728  CA  LEU   178      27.744  22.972  69.117  1.00  0.00           C  
ATOM   2729  HA  LEU   178      27.054  22.331  69.666  1.00  0.00           H  
ATOM   2730  CB  LEU   178      29.038  22.240  68.831  1.00  0.00           C  
ATOM   2731  HB2 LEU   178      29.800  22.910  68.435  1.00  0.00           H  
ATOM   2732  HB3 LEU   178      29.489  21.892  69.760  1.00  0.00           H  
ATOM   2733  CG  LEU   178      29.002  20.909  68.017  1.00  0.00           C  
ATOM   2734  HG  LEU   178      28.419  21.088  67.114  1.00  0.00           H  
ATOM   2735  CD1 LEU   178      30.363  20.508  67.581  1.00  0.00           C  
ATOM   2736 HD11 LEU   178      30.916  21.332  67.130  1.00  0.00           H  
ATOM   2737 HD12 LEU   178      30.840  20.143  68.491  1.00  0.00           H  
ATOM   2738 HD13 LEU   178      30.353  19.762  66.786  1.00  0.00           H  
ATOM   2739  CD2 LEU   178      28.351  19.743  68.719  1.00  0.00           C  
ATOM   2740 HD21 LEU   178      28.982  19.456  69.560  1.00  0.00           H  
ATOM   2741 HD22 LEU   178      27.368  20.025  69.096  1.00  0.00           H  
ATOM   2742 HD23 LEU   178      28.371  18.914  68.012  1.00  0.00           H  
ATOM   2743  C   LEU   178      27.911  24.246  69.955  1.00  0.00           C  
ATOM   2744  O   LEU   178      27.543  24.217  71.126  1.00  0.00           O  
ATOM   2745  N   CYS   179      28.564  25.357  69.468  1.00  0.00           N  
ATOM   2746  H   CYS   179      28.832  25.357  68.494  1.00  0.00           H  
ATOM   2747  CA  CYS   179      28.716  26.527  70.380  1.00  0.00           C  
ATOM   2748  HA  CYS   179      29.330  26.163  71.204  1.00  0.00           H  
ATOM   2749  CB  CYS   179      29.576  27.552  69.655  1.00  0.00           C  
ATOM   2750  HB2 CYS   179      30.554  27.187  69.341  1.00  0.00           H  
ATOM   2751  HB3 CYS   179      29.007  27.891  68.789  1.00  0.00           H  
ATOM   2752  SG  CYS   179      30.058  28.983  70.736  1.00  0.00           S  
ATOM   2753  HG  CYS   179      31.199  28.342  71.004  1.00  0.00           H  
ATOM   2754  C   CYS   179      27.313  27.034  70.787  1.00  0.00           C  
ATOM   2755  O   CYS   179      27.097  27.487  71.913  1.00  0.00           O  
ATOM   2756  N   PHE   180      26.339  27.042  69.798  1.00  0.00           N  
ATOM   2757  H   PHE   180      26.723  26.826  68.890  1.00  0.00           H  
ATOM   2758  CA  PHE   180      24.878  27.293  69.989  1.00  0.00           C  
ATOM   2759  HA  PHE   180      24.723  28.295  70.389  1.00  0.00           H  
ATOM   2760  CB  PHE   180      24.212  27.216  68.625  1.00  0.00           C  
ATOM   2761  HB2 PHE   180      24.743  27.883  67.945  1.00  0.00           H  
ATOM   2762  HB3 PHE   180      24.382  26.210  68.242  1.00  0.00           H  
ATOM   2763  CG  PHE   180      22.711  27.504  68.544  1.00  0.00           C  
ATOM   2764  CD1 PHE   180      22.193  28.769  69.009  1.00  0.00           C  
ATOM   2765  HD1 PHE   180      22.856  29.520  69.414  1.00  0.00           H  
ATOM   2766  CE1 PHE   180      20.837  28.827  69.232  1.00  0.00           C  
ATOM   2767  HE1 PHE   180      20.426  29.714  69.692  1.00  0.00           H  
ATOM   2768  CZ  PHE   180      19.983  27.763  68.895  1.00  0.00           C  
ATOM   2769  HZ  PHE   180      18.913  27.848  69.008  1.00  0.00           H  
ATOM   2770  CE2 PHE   180      20.466  26.600  68.182  1.00  0.00           C  
ATOM   2771  HE2 PHE   180      19.916  25.832  67.660  1.00  0.00           H  
ATOM   2772  CD2 PHE   180      21.826  26.478  68.050  1.00  0.00           C  
ATOM   2773  HD2 PHE   180      22.326  25.616  67.633  1.00  0.00           H  
ATOM   2774  C   PHE   180      24.331  26.414  71.039  1.00  0.00           C  
ATOM   2775  O   PHE   180      23.916  26.924  72.122  1.00  0.00           O  
ATOM   2776  N   LEU   181      24.359  25.100  70.934  1.00  0.00           N  
ATOM   2777  H   LEU   181      24.998  24.627  70.311  1.00  0.00           H  
ATOM   2778  CA  LEU   181      23.551  24.396  71.938  1.00  0.00           C  
ATOM   2779  HA  LEU   181      22.571  24.823  72.155  1.00  0.00           H  
ATOM   2780  CB  LEU   181      23.189  23.061  71.346  1.00  0.00           C  
ATOM   2781  HB2 LEU   181      24.139  22.759  70.905  1.00  0.00           H  
ATOM   2782  HB3 LEU   181      22.903  22.375  72.144  1.00  0.00           H  
ATOM   2783  CG  LEU   181      22.036  23.206  70.272  1.00  0.00           C  
ATOM   2784  HG  LEU   181      22.370  23.884  69.487  1.00  0.00           H  
ATOM   2785  CD1 LEU   181      21.872  21.863  69.616  1.00  0.00           C  
ATOM   2786 HD11 LEU   181      21.566  21.113  70.346  1.00  0.00           H  
ATOM   2787 HD12 LEU   181      21.179  21.932  68.778  1.00  0.00           H  
ATOM   2788 HD13 LEU   181      22.839  21.580  69.201  1.00  0.00           H  
ATOM   2789  CD2 LEU   181      20.684  23.670  70.758  1.00  0.00           C  
ATOM   2790 HD21 LEU   181      20.273  22.897  71.408  1.00  0.00           H  
ATOM   2791 HD22 LEU   181      20.859  24.644  71.213  1.00  0.00           H  
ATOM   2792 HD23 LEU   181      20.000  23.601  69.912  1.00  0.00           H  
ATOM   2793  C   LEU   181      24.288  24.357  73.360  1.00  0.00           C  
ATOM   2794  O   LEU   181      23.537  24.336  74.380  1.00  0.00           O  
ATOM   2795  N   GLY   182      25.661  24.361  73.359  1.00  0.00           N  
ATOM   2796  H   GLY   182      26.149  24.118  72.509  1.00  0.00           H  
ATOM   2797  CA  GLY   182      26.464  24.427  74.640  1.00  0.00           C  
ATOM   2798  HA2 GLY   182      26.166  23.672  75.368  1.00  0.00           H  
ATOM   2799  HA3 GLY   182      27.521  24.337  74.390  1.00  0.00           H  
ATOM   2800  C   GLY   182      26.261  25.779  75.385  1.00  0.00           C  
ATOM   2801  O   GLY   182      25.994  25.574  76.569  1.00  0.00           O  
ATOM   2802  N   THR   183      26.112  26.963  74.739  1.00  0.00           N  
ATOM   2803  H   THR   183      26.517  27.125  73.828  1.00  0.00           H  
ATOM   2804  CA  THR   183      25.630  28.119  75.424  1.00  0.00           C  
ATOM   2805  HA  THR   183      26.241  28.096  76.327  1.00  0.00           H  
ATOM   2806  CB  THR   183      25.865  29.423  74.704  1.00  0.00           C  
ATOM   2807  HB  THR   183      25.446  30.236  75.297  1.00  0.00           H  
ATOM   2808  CG2 THR   183      27.371  29.701  74.640  1.00  0.00           C  
ATOM   2809 HG21 THR   183      28.004  28.838  74.435  1.00  0.00           H  
ATOM   2810 HG22 THR   183      27.513  30.402  73.818  1.00  0.00           H  
ATOM   2811 HG23 THR   183      27.694  30.230  75.536  1.00  0.00           H  
ATOM   2812  OG1 THR   183      25.387  29.483  73.394  1.00  0.00           O  
ATOM   2813  HG1 THR   183      25.991  29.009  72.818  1.00  0.00           H  
ATOM   2814  C   THR   183      24.114  28.059  75.745  1.00  0.00           C  
ATOM   2815  O   THR   183      23.742  28.484  76.838  1.00  0.00           O  
ATOM   2816  N   PHE   184      23.266  27.596  74.786  1.00  0.00           N  
ATOM   2817  H   PHE   184      23.657  27.297  73.903  1.00  0.00           H  
ATOM   2818  CA  PHE   184      21.826  27.755  74.996  1.00  0.00           C  
ATOM   2819  HA  PHE   184      21.567  28.812  75.045  1.00  0.00           H  
ATOM   2820  CB  PHE   184      21.113  27.180  73.762  1.00  0.00           C  
ATOM   2821  HB2 PHE   184      21.579  27.624  72.882  1.00  0.00           H  
ATOM   2822  HB3 PHE   184      21.359  26.119  73.712  1.00  0.00           H  
ATOM   2823  CG  PHE   184      19.559  27.294  73.704  1.00  0.00           C  
ATOM   2824  CD1 PHE   184      18.974  28.451  73.127  1.00  0.00           C  
ATOM   2825  HD1 PHE   184      19.605  29.241  72.748  1.00  0.00           H  
ATOM   2826  CE1 PHE   184      17.598  28.637  73.297  1.00  0.00           C  
ATOM   2827  HE1 PHE   184      17.142  29.569  73.000  1.00  0.00           H  
ATOM   2828  CZ  PHE   184      16.799  27.586  73.793  1.00  0.00           C  
ATOM   2829  HZ  PHE   184      15.755  27.825  73.930  1.00  0.00           H  
ATOM   2830  CE2 PHE   184      17.411  26.454  74.319  1.00  0.00           C  
ATOM   2831  HE2 PHE   184      16.715  25.791  74.812  1.00  0.00           H  
ATOM   2832  CD2 PHE   184      18.784  26.292  74.261  1.00  0.00           C  
ATOM   2833  HD2 PHE   184      19.202  25.418  74.738  1.00  0.00           H  
ATOM   2834  C   PHE   184      21.429  27.014  76.249  1.00  0.00           C  
ATOM   2835  O   PHE   184      20.532  27.495  76.980  1.00  0.00           O  
ATOM   2836  N   LEU   185      22.072  25.890  76.557  1.00  0.00           N  
ATOM   2837  H   LEU   185      22.716  25.556  75.854  1.00  0.00           H  
ATOM   2838  CA  LEU   185      21.717  25.098  77.731  1.00  0.00           C  
ATOM   2839  HA  LEU   185      20.636  24.951  77.733  1.00  0.00           H  
ATOM   2840  CB  LEU   185      22.391  23.732  77.582  1.00  0.00           C  
ATOM   2841  HB2 LEU   185      23.446  23.785  77.311  1.00  0.00           H  
ATOM   2842  HB3 LEU   185      22.263  23.226  78.538  1.00  0.00           H  
ATOM   2843  CG  LEU   185      21.827  22.872  76.482  1.00  0.00           C  
ATOM   2844  HG  LEU   185      21.655  23.386  75.536  1.00  0.00           H  
ATOM   2845  CD1 LEU   185      22.692  21.700  76.184  1.00  0.00           C  
ATOM   2846 HD11 LEU   185      23.695  22.018  75.902  1.00  0.00           H  
ATOM   2847 HD12 LEU   185      22.751  21.019  77.034  1.00  0.00           H  
ATOM   2848 HD13 LEU   185      22.330  21.159  75.310  1.00  0.00           H  
ATOM   2849  CD2 LEU   185      20.453  22.253  76.887  1.00  0.00           C  
ATOM   2850 HD21 LEU   185      20.042  21.730  76.023  1.00  0.00           H  
ATOM   2851 HD22 LEU   185      20.636  21.635  77.766  1.00  0.00           H  
ATOM   2852 HD23 LEU   185      19.816  23.086  77.182  1.00  0.00           H  
ATOM   2853  C   LEU   185      22.044  25.780  79.084  1.00  0.00           C  
ATOM   2854  O   LEU   185      21.486  25.289  80.099  1.00  0.00           O  
ATOM   2855  N   VAL   186      22.832  26.890  79.122  1.00  0.00           N  
ATOM   2856  H   VAL   186      23.050  27.311  78.230  1.00  0.00           H  
ATOM   2857  CA  VAL   186      23.422  27.400  80.306  1.00  0.00           C  
ATOM   2858  HA  VAL   186      23.001  26.975  81.216  1.00  0.00           H  
ATOM   2859  CB  VAL   186      24.963  27.204  80.315  1.00  0.00           C  
ATOM   2860  HB  VAL   186      25.320  27.596  79.363  1.00  0.00           H  
ATOM   2861  CG1 VAL   186      25.774  27.983  81.390  1.00  0.00           C  
ATOM   2862 HG11 VAL   186      26.831  27.722  81.338  1.00  0.00           H  
ATOM   2863 HG12 VAL   186      25.645  29.056  81.251  1.00  0.00           H  
ATOM   2864 HG13 VAL   186      25.290  27.751  82.339  1.00  0.00           H  
ATOM   2865  CG2 VAL   186      25.114  25.660  80.417  1.00  0.00           C  
ATOM   2866 HG21 VAL   186      24.943  25.324  81.439  1.00  0.00           H  
ATOM   2867 HG22 VAL   186      24.567  25.068  79.683  1.00  0.00           H  
ATOM   2868 HG23 VAL   186      26.159  25.409  80.235  1.00  0.00           H  
ATOM   2869  C   VAL   186      23.020  28.816  80.446  1.00  0.00           C  
ATOM   2870  O   VAL   186      23.039  29.346  81.599  1.00  0.00           O  
ATOM   2871  N   ARG   187      22.581  29.548  79.463  1.00  0.00           N  
ATOM   2872  H   ARG   187      22.519  29.119  78.551  1.00  0.00           H  
ATOM   2873  CA  ARG   187      22.309  31.034  79.381  1.00  0.00           C  
ATOM   2874  HA  ARG   187      23.242  31.577  79.527  1.00  0.00           H  
ATOM   2875  CB  ARG   187      21.974  31.364  77.950  1.00  0.00           C  
ATOM   2876  HB2 ARG   187      22.010  32.434  77.749  1.00  0.00           H  
ATOM   2877  HB3 ARG   187      22.702  30.869  77.306  1.00  0.00           H  
ATOM   2878  CG  ARG   187      20.579  30.964  77.463  1.00  0.00           C  
ATOM   2879  HG2 ARG   187      20.535  29.877  77.524  1.00  0.00           H  
ATOM   2880  HG3 ARG   187      19.882  31.540  78.073  1.00  0.00           H  
ATOM   2881  CD  ARG   187      20.326  31.396  75.986  1.00  0.00           C  
ATOM   2882  HD2 ARG   187      20.607  32.422  75.746  1.00  0.00           H  
ATOM   2883  HD3 ARG   187      20.855  30.756  75.280  1.00  0.00           H  
ATOM   2884  NE  ARG   187      18.888  31.406  75.562  1.00  0.00           N  
ATOM   2885  HE  ARG   187      18.574  32.185  75.001  1.00  0.00           H  
ATOM   2886  CZ  ARG   187      17.883  30.594  75.932  1.00  0.00           C  
ATOM   2887  NH1 ARG   187      18.077  29.421  76.560  1.00  0.00           N  
ATOM   2888 HH11 ARG   187      19.042  29.150  76.681  1.00  0.00           H  
ATOM   2889 HH12 ARG   187      17.259  28.919  76.875  1.00  0.00           H  
ATOM   2890  NH2 ARG   187      16.732  30.981  75.697  1.00  0.00           N  
ATOM   2891 HH21 ARG   187      16.811  31.897  75.277  1.00  0.00           H  
ATOM   2892 HH22 ARG   187      15.967  30.341  75.853  1.00  0.00           H  
ATOM   2893  C   ARG   187      21.303  31.661  80.418  1.00  0.00           C  
ATOM   2894  O   ARG   187      21.262  32.881  80.534  1.00  0.00           O  
ATOM   2895  N   SER   188      20.547  30.864  81.201  1.00  0.00           N  
ATOM   2896  H   SER   188      20.623  29.863  81.092  1.00  0.00           H  
ATOM   2897  CA  SER   188      19.796  31.396  82.333  1.00  0.00           C  
ATOM   2898  HA  SER   188      19.481  32.433  82.220  1.00  0.00           H  
ATOM   2899  CB  SER   188      18.584  30.474  82.665  1.00  0.00           C  
ATOM   2900  HB2 SER   188      19.019  29.508  82.920  1.00  0.00           H  
ATOM   2901  HB3 SER   188      18.136  30.851  83.584  1.00  0.00           H  
ATOM   2902  OG  SER   188      17.674  30.370  81.620  1.00  0.00           O  
ATOM   2903  HG  SER   188      17.129  31.140  81.801  1.00  0.00           H  
ATOM   2904  C   SER   188      20.529  31.422  83.666  1.00  0.00           C  
ATOM   2905  O   SER   188      20.017  32.039  84.599  1.00  0.00           O  
ATOM   2906  N   GLN   189      21.693  30.795  83.856  1.00  0.00           N  
ATOM   2907  H   GLN   189      22.084  30.288  83.074  1.00  0.00           H  
ATOM   2908  CA  GLN   189      22.448  30.695  85.064  1.00  0.00           C  
ATOM   2909  HA  GLN   189      21.787  30.385  85.874  1.00  0.00           H  
ATOM   2910  CB  GLN   189      23.568  29.612  84.957  1.00  0.00           C  
ATOM   2911  HB2 GLN   189      24.286  29.971  84.219  1.00  0.00           H  
ATOM   2912  HB3 GLN   189      24.114  29.481  85.891  1.00  0.00           H  
ATOM   2913  CG  GLN   189      22.999  28.299  84.500  1.00  0.00           C  
ATOM   2914  HG2 GLN   189      22.419  28.317  83.578  1.00  0.00           H  
ATOM   2915  HG3 GLN   189      23.886  27.680  84.364  1.00  0.00           H  
ATOM   2916  CD  GLN   189      22.109  27.646  85.597  1.00  0.00           C  
ATOM   2917  OE1 GLN   189      21.393  28.266  86.391  1.00  0.00           O  
ATOM   2918  NE2 GLN   189      21.988  26.344  85.748  1.00  0.00           N  
ATOM   2919 HE21 GLN   189      21.277  25.877  86.292  1.00  0.00           H  
ATOM   2920 HE22 GLN   189      22.555  25.677  85.243  1.00  0.00           H  
ATOM   2921  C   GLN   189      22.926  32.057  85.543  1.00  0.00           C  
ATOM   2922  O   GLN   189      23.126  32.955  84.706  1.00  0.00           O  
ATOM   2923  N   PRO   190      23.021  32.283  86.919  1.00  0.00           N  
ATOM   2924  CD  PRO   190      22.678  31.399  87.982  1.00  0.00           C  
ATOM   2925  HD2 PRO   190      23.326  30.551  87.760  1.00  0.00           H  
ATOM   2926  HD3 PRO   190      21.609  31.183  87.993  1.00  0.00           H  
ATOM   2927  CG  PRO   190      23.092  32.006  89.286  1.00  0.00           C  
ATOM   2928  HG2 PRO   190      24.159  31.783  89.325  1.00  0.00           H  
ATOM   2929  HG3 PRO   190      22.465  31.744  90.139  1.00  0.00           H  
ATOM   2930  CB  PRO   190      22.973  33.481  89.065  1.00  0.00           C  
ATOM   2931  HB2 PRO   190      23.713  34.078  89.597  1.00  0.00           H  
ATOM   2932  HB3 PRO   190      21.984  33.908  89.228  1.00  0.00           H  
ATOM   2933  CA  PRO   190      23.382  33.572  87.553  1.00  0.00           C  
ATOM   2934  HA  PRO   190      22.856  34.399  87.075  1.00  0.00           H  
ATOM   2935  C   PRO   190      24.883  33.820  87.338  1.00  0.00           C  
ATOM   2936  O   PRO   190      25.765  32.960  87.343  1.00  0.00           O  
ATOM   2937  N   GLY   191      25.200  35.085  87.472  1.00  0.00           N  
ATOM   2938  H   GLY   191      24.494  35.806  87.517  1.00  0.00           H  
ATOM   2939  CA  GLY   191      26.621  35.503  87.631  1.00  0.00           C  
ATOM   2940  HA2 GLY   191      26.645  36.496  88.079  1.00  0.00           H  
ATOM   2941  HA3 GLY   191      27.154  34.859  88.331  1.00  0.00           H  
ATOM   2942  C   GLY   191      27.431  35.475  86.346  1.00  0.00           C  
ATOM   2943  O   GLY   191      26.757  35.610  85.270  1.00  0.00           O  
ATOM   2944  N   ARG   192      28.728  35.359  86.487  1.00  0.00           N  
ATOM   2945  H   ARG   192      29.072  35.600  87.406  1.00  0.00           H  
ATOM   2946  CA  ARG   192      29.677  35.227  85.320  1.00  0.00           C  
ATOM   2947  HA  ARG   192      30.728  35.117  85.589  1.00  0.00           H  
ATOM   2948  CB  ARG   192      29.486  33.894  84.588  1.00  0.00           C  
ATOM   2949  HB2 ARG   192      28.448  33.784  84.274  1.00  0.00           H  
ATOM   2950  HB3 ARG   192      30.162  33.820  83.737  1.00  0.00           H  
ATOM   2951  CG  ARG   192      29.654  32.668  85.521  1.00  0.00           C  
ATOM   2952  HG2 ARG   192      29.923  31.796  84.924  1.00  0.00           H  
ATOM   2953  HG3 ARG   192      30.487  32.787  86.214  1.00  0.00           H  
ATOM   2954  CD  ARG   192      28.467  32.139  86.214  1.00  0.00           C  
ATOM   2955  HD2 ARG   192      28.258  32.784  87.068  1.00  0.00           H  
ATOM   2956  HD3 ARG   192      27.558  31.988  85.631  1.00  0.00           H  
ATOM   2957  NE  ARG   192      28.834  30.786  86.764  1.00  0.00           N  
ATOM   2958  HE  ARG   192      29.747  30.435  86.515  1.00  0.00           H  
ATOM   2959  CZ  ARG   192      28.224  30.003  87.610  1.00  0.00           C  
ATOM   2960  NH1 ARG   192      26.970  30.283  88.002  1.00  0.00           N  
ATOM   2961 HH11 ARG   192      26.478  31.043  87.555  1.00  0.00           H  
ATOM   2962 HH12 ARG   192      26.446  29.538  88.439  1.00  0.00           H  
ATOM   2963  NH2 ARG   192      28.732  28.842  88.025  1.00  0.00           N  
ATOM   2964 HH21 ARG   192      29.527  28.512  87.497  1.00  0.00           H  
ATOM   2965 HH22 ARG   192      28.284  28.261  88.719  1.00  0.00           H  
ATOM   2966  C   ARG   192      29.614  36.506  84.366  1.00  0.00           C  
ATOM   2967  O   ARG   192      30.168  36.463  83.226  1.00  0.00           O  
ATOM   2968  N   TYR   193      28.833  37.479  84.758  1.00  0.00           N  
ATOM   2969  H   TYR   193      28.501  37.469  85.712  1.00  0.00           H  
ATOM   2970  CA  TYR   193      28.572  38.702  84.002  1.00  0.00           C  
ATOM   2971  HA  TYR   193      27.827  39.155  84.655  1.00  0.00           H  
ATOM   2972  CB  TYR   193      29.771  39.603  83.789  1.00  0.00           C  
ATOM   2973  HB2 TYR   193      30.468  39.136  83.094  1.00  0.00           H  
ATOM   2974  HB3 TYR   193      29.413  40.473  83.239  1.00  0.00           H  
ATOM   2975  CG  TYR   193      30.586  39.937  85.059  1.00  0.00           C  
ATOM   2976  CD1 TYR   193      30.177  40.961  85.973  1.00  0.00           C  
ATOM   2977  HD1 TYR   193      29.336  41.588  85.716  1.00  0.00           H  
ATOM   2978  CE1 TYR   193      30.812  41.082  87.212  1.00  0.00           C  
ATOM   2979  HE1 TYR   193      30.434  41.710  88.005  1.00  0.00           H  
ATOM   2980  CZ  TYR   193      31.894  40.211  87.531  1.00  0.00           C  
ATOM   2981  OH  TYR   193      32.486  40.275  88.741  1.00  0.00           O  
ATOM   2982  HH  TYR   193      33.333  39.825  88.710  1.00  0.00           H  
ATOM   2983  CE2 TYR   193      32.279  39.183  86.594  1.00  0.00           C  
ATOM   2984  HE2 TYR   193      33.129  38.592  86.902  1.00  0.00           H  
ATOM   2985  CD2 TYR   193      31.652  39.063  85.377  1.00  0.00           C  
ATOM   2986  HD2 TYR   193      32.032  38.321  84.690  1.00  0.00           H  
ATOM   2987  C   TYR   193      27.727  38.465  82.698  1.00  0.00           C  
ATOM   2988  O   TYR   193      28.125  38.890  81.653  1.00  0.00           O  
ATOM   2989  N   ASN   194      26.670  37.661  82.818  1.00  0.00           N  
ATOM   2990  H   ASN   194      26.388  37.389  83.749  1.00  0.00           H  
ATOM   2991  CA  ASN   194      25.755  37.262  81.775  1.00  0.00           C  
ATOM   2992  HA  ASN   194      25.039  36.502  82.087  1.00  0.00           H  
ATOM   2993  CB  ASN   194      24.927  38.528  81.470  1.00  0.00           C  
ATOM   2994  HB2 ASN   194      25.605  39.288  81.081  1.00  0.00           H  
ATOM   2995  HB3 ASN   194      24.264  38.211  80.665  1.00  0.00           H  
ATOM   2996  CG  ASN   194      24.055  39.114  82.574  1.00  0.00           C  
ATOM   2997  OD1 ASN   194      24.511  39.689  83.566  1.00  0.00           O  
ATOM   2998  ND2 ASN   194      22.765  39.013  82.493  1.00  0.00           N  
ATOM   2999 HD21 ASN   194      22.396  39.127  83.427  1.00  0.00           H  
ATOM   3000 HD22 ASN   194      22.377  38.429  81.766  1.00  0.00           H  
ATOM   3001  C   ASN   194      26.517  36.677  80.527  1.00  0.00           C  
ATOM   3002  O   ASN   194      26.044  36.835  79.426  1.00  0.00           O  
ATOM   3003  N   ARG   195      27.628  35.883  80.653  1.00  0.00           N  
ATOM   3004  H   ARG   195      28.022  35.602  81.540  1.00  0.00           H  
ATOM   3005  CA  ARG   195      28.563  35.650  79.483  1.00  0.00           C  
ATOM   3006  HA  ARG   195      28.512  36.648  79.048  1.00  0.00           H  
ATOM   3007  CB  ARG   195      30.080  35.323  79.941  1.00  0.00           C  
ATOM   3008  HB2 ARG   195      30.806  35.439  79.136  1.00  0.00           H  
ATOM   3009  HB3 ARG   195      30.261  36.069  80.715  1.00  0.00           H  
ATOM   3010  CG  ARG   195      30.214  33.903  80.537  1.00  0.00           C  
ATOM   3011  HG2 ARG   195      29.516  33.797  81.368  1.00  0.00           H  
ATOM   3012  HG3 ARG   195      29.998  33.122  79.809  1.00  0.00           H  
ATOM   3013  CD  ARG   195      31.605  33.675  81.144  1.00  0.00           C  
ATOM   3014  HD2 ARG   195      32.470  33.852  80.505  1.00  0.00           H  
ATOM   3015  HD3 ARG   195      31.676  34.453  81.903  1.00  0.00           H  
ATOM   3016  NE  ARG   195      31.596  32.361  81.895  1.00  0.00           N  
ATOM   3017  HE  ARG   195      30.720  32.070  82.305  1.00  0.00           H  
ATOM   3018  CZ  ARG   195      32.498  31.432  81.845  1.00  0.00           C  
ATOM   3019  NH1 ARG   195      33.630  31.646  81.274  1.00  0.00           N  
ATOM   3020 HH11 ARG   195      33.923  32.511  80.843  1.00  0.00           H  
ATOM   3021 HH12 ARG   195      34.303  30.901  81.164  1.00  0.00           H  
ATOM   3022  NH2 ARG   195      32.259  30.333  82.450  1.00  0.00           N  
ATOM   3023 HH21 ARG   195      31.477  30.166  83.067  1.00  0.00           H  
ATOM   3024 HH22 ARG   195      32.907  29.577  82.284  1.00  0.00           H  
ATOM   3025  C   ARG   195      28.193  34.768  78.365  1.00  0.00           C  
ATOM   3026  O   ARG   195      28.637  34.972  77.223  1.00  0.00           O  
ATOM   3027  N   ALA   196      27.341  33.764  78.620  1.00  0.00           N  
ATOM   3028  H   ALA   196      27.016  33.578  79.558  1.00  0.00           H  
ATOM   3029  CA  ALA   196      26.694  32.917  77.623  1.00  0.00           C  
ATOM   3030  HA  ALA   196      27.444  32.345  77.077  1.00  0.00           H  
ATOM   3031  CB  ALA   196      25.987  31.782  78.484  1.00  0.00           C  
ATOM   3032  HB1 ALA   196      25.513  30.956  77.953  1.00  0.00           H  
ATOM   3033  HB2 ALA   196      26.719  31.450  79.220  1.00  0.00           H  
ATOM   3034  HB3 ALA   196      25.181  32.324  78.978  1.00  0.00           H  
ATOM   3035  C   ALA   196      25.690  33.514  76.556  1.00  0.00           C  
ATOM   3036  O   ALA   196      25.834  33.230  75.353  1.00  0.00           O  
ATOM   3037  N   ARG   197      24.810  34.450  76.988  1.00  0.00           N  
ATOM   3038  H   ARG   197      24.870  34.612  77.983  1.00  0.00           H  
ATOM   3039  CA  ARG   197      23.588  34.879  76.247  1.00  0.00           C  
ATOM   3040  HA  ARG   197      22.942  34.017  76.078  1.00  0.00           H  
ATOM   3041  CB  ARG   197      22.677  35.816  77.039  1.00  0.00           C  
ATOM   3042  HB2 ARG   197      22.286  35.300  77.916  1.00  0.00           H  
ATOM   3043  HB3 ARG   197      23.300  36.698  77.186  1.00  0.00           H  
ATOM   3044  CG  ARG   197      21.394  36.268  76.186  1.00  0.00           C  
ATOM   3045  HG2 ARG   197      21.648  36.634  75.191  1.00  0.00           H  
ATOM   3046  HG3 ARG   197      20.852  35.367  75.900  1.00  0.00           H  
ATOM   3047  CD  ARG   197      20.664  37.425  76.812  1.00  0.00           C  
ATOM   3048  HD2 ARG   197      20.915  37.519  77.869  1.00  0.00           H  
ATOM   3049  HD3 ARG   197      20.935  38.314  76.243  1.00  0.00           H  
ATOM   3050  NE  ARG   197      19.155  37.343  76.621  1.00  0.00           N  
ATOM   3051  HE  ARG   197      18.879  36.506  76.128  1.00  0.00           H  
ATOM   3052  CZ  ARG   197      18.232  38.300  76.722  1.00  0.00           C  
ATOM   3053  NH1 ARG   197      18.411  39.409  77.325  1.00  0.00           N  
ATOM   3054 HH11 ARG   197      19.253  39.598  77.851  1.00  0.00           H  
ATOM   3055 HH12 ARG   197      17.802  40.210  77.248  1.00  0.00           H  
ATOM   3056  NH2 ARG   197      17.060  38.037  76.219  1.00  0.00           N  
ATOM   3057 HH21 ARG   197      16.993  37.047  76.030  1.00  0.00           H  
ATOM   3058 HH22 ARG   197      16.247  38.577  76.482  1.00  0.00           H  
ATOM   3059  C   ARG   197      24.033  35.558  74.939  1.00  0.00           C  
ATOM   3060  O   ARG   197      23.597  35.175  73.850  1.00  0.00           O  
ATOM   3061  N   GLY   198      25.064  36.354  74.967  1.00  0.00           N  
ATOM   3062  H   GLY   198      25.331  36.605  75.908  1.00  0.00           H  
ATOM   3063  CA  GLY   198      25.624  37.052  73.820  1.00  0.00           C  
ATOM   3064  HA2 GLY   198      24.952  37.677  73.231  1.00  0.00           H  
ATOM   3065  HA3 GLY   198      26.400  37.716  74.199  1.00  0.00           H  
ATOM   3066  C   GLY   198      26.365  36.124  72.820  1.00  0.00           C  
ATOM   3067  O   GLY   198      26.358  36.410  71.661  1.00  0.00           O  
ATOM   3068  N   LEU   199      26.857  35.001  73.285  1.00  0.00           N  
ATOM   3069  H   LEU   199      26.820  34.782  74.270  1.00  0.00           H  
ATOM   3070  CA  LEU   199      27.472  33.925  72.430  1.00  0.00           C  
ATOM   3071  HA  LEU   199      28.013  34.486  71.667  1.00  0.00           H  
ATOM   3072  CB  LEU   199      28.618  33.270  73.143  1.00  0.00           C  
ATOM   3073  HB2 LEU   199      29.354  34.029  73.408  1.00  0.00           H  
ATOM   3074  HB3 LEU   199      28.225  32.802  74.046  1.00  0.00           H  
ATOM   3075  CG  LEU   199      29.420  32.266  72.348  1.00  0.00           C  
ATOM   3076  HG  LEU   199      28.781  31.426  72.075  1.00  0.00           H  
ATOM   3077  CD1 LEU   199      30.167  32.883  71.142  1.00  0.00           C  
ATOM   3078 HD11 LEU   199      30.701  33.746  71.541  1.00  0.00           H  
ATOM   3079 HD12 LEU   199      30.825  32.168  70.649  1.00  0.00           H  
ATOM   3080 HD13 LEU   199      29.458  32.991  70.321  1.00  0.00           H  
ATOM   3081  CD2 LEU   199      30.467  31.622  73.295  1.00  0.00           C  
ATOM   3082 HD21 LEU   199      29.988  31.186  74.172  1.00  0.00           H  
ATOM   3083 HD22 LEU   199      30.848  30.798  72.693  1.00  0.00           H  
ATOM   3084 HD23 LEU   199      31.192  32.429  73.404  1.00  0.00           H  
ATOM   3085  C   LEU   199      26.384  33.100  71.788  1.00  0.00           C  
ATOM   3086  O   LEU   199      26.520  32.846  70.647  1.00  0.00           O  
ATOM   3087  N   THR   200      25.293  32.742  72.526  1.00  0.00           N  
ATOM   3088  H   THR   200      25.351  32.929  73.517  1.00  0.00           H  
ATOM   3089  CA  THR   200      24.076  32.210  71.968  1.00  0.00           C  
ATOM   3090  HA  THR   200      24.312  31.223  71.571  1.00  0.00           H  
ATOM   3091  CB  THR   200      22.911  32.064  73.030  1.00  0.00           C  
ATOM   3092  HB  THR   200      22.381  32.959  73.356  1.00  0.00           H  
ATOM   3093  CG2 THR   200      21.875  31.233  72.309  1.00  0.00           C  
ATOM   3094 HG21 THR   200      22.407  30.296  72.145  1.00  0.00           H  
ATOM   3095 HG22 THR   200      21.115  30.939  73.033  1.00  0.00           H  
ATOM   3096 HG23 THR   200      21.535  31.802  71.444  1.00  0.00           H  
ATOM   3097  OG1 THR   200      23.417  31.373  74.143  1.00  0.00           O  
ATOM   3098  HG1 THR   200      24.067  30.756  73.798  1.00  0.00           H  
ATOM   3099  C   THR   200      23.649  33.089  70.838  1.00  0.00           C  
ATOM   3100  O   THR   200      23.392  32.621  69.749  1.00  0.00           O  
ATOM   3101  N   PHE   201      23.466  34.391  71.113  1.00  0.00           N  
ATOM   3102  H   PHE   201      23.481  34.725  72.066  1.00  0.00           H  
ATOM   3103  CA  PHE   201      23.033  35.377  70.099  1.00  0.00           C  
ATOM   3104  HA  PHE   201      22.061  35.059  69.722  1.00  0.00           H  
ATOM   3105  CB  PHE   201      22.711  36.727  70.795  1.00  0.00           C  
ATOM   3106  HB2 PHE   201      23.626  37.120  71.238  1.00  0.00           H  
ATOM   3107  HB3 PHE   201      22.441  37.425  70.003  1.00  0.00           H  
ATOM   3108  CG  PHE   201      21.645  36.882  71.854  1.00  0.00           C  
ATOM   3109  CD1 PHE   201      21.429  38.143  72.441  1.00  0.00           C  
ATOM   3110  HD1 PHE   201      22.169  38.924  72.343  1.00  0.00           H  
ATOM   3111  CE1 PHE   201      20.353  38.228  73.243  1.00  0.00           C  
ATOM   3112  HE1 PHE   201      20.137  39.210  73.635  1.00  0.00           H  
ATOM   3113  CZ  PHE   201      19.445  37.166  73.394  1.00  0.00           C  
ATOM   3114  HZ  PHE   201      18.616  37.350  74.061  1.00  0.00           H  
ATOM   3115  CE2 PHE   201      19.676  35.899  72.876  1.00  0.00           C  
ATOM   3116  HE2 PHE   201      18.948  35.120  73.046  1.00  0.00           H  
ATOM   3117  CD2 PHE   201      20.728  35.798  72.018  1.00  0.00           C  
ATOM   3118  HD2 PHE   201      20.930  34.864  71.517  1.00  0.00           H  
ATOM   3119  C   PHE   201      23.996  35.547  68.847  1.00  0.00           C  
ATOM   3120  O   PHE   201      23.485  35.783  67.756  1.00  0.00           O  
ATOM   3121  N   ALA   202      25.298  35.402  69.054  1.00  0.00           N  
ATOM   3122  H   ALA   202      25.596  35.333  70.017  1.00  0.00           H  
ATOM   3123  CA  ALA   202      26.235  35.431  67.988  1.00  0.00           C  
ATOM   3124  HA  ALA   202      26.085  36.300  67.348  1.00  0.00           H  
ATOM   3125  CB  ALA   202      27.640  35.533  68.658  1.00  0.00           C  
ATOM   3126  HB1 ALA   202      27.825  36.402  69.289  1.00  0.00           H  
ATOM   3127  HB2 ALA   202      27.611  34.855  69.511  1.00  0.00           H  
ATOM   3128  HB3 ALA   202      28.437  35.140  68.027  1.00  0.00           H  
ATOM   3129  C   ALA   202      26.191  34.143  67.142  1.00  0.00           C  
ATOM   3130  O   ALA   202      26.240  34.299  65.939  1.00  0.00           O  
ATOM   3131  N   MET   203      26.087  32.890  67.646  1.00  0.00           N  
ATOM   3132  H   MET   203      26.295  32.709  68.618  1.00  0.00           H  
ATOM   3133  CA  MET   203      25.878  31.710  66.780  1.00  0.00           C  
ATOM   3134  HA  MET   203      26.710  31.727  66.075  1.00  0.00           H  
ATOM   3135  CB  MET   203      26.028  30.504  67.693  1.00  0.00           C  
ATOM   3136  HB2 MET   203      25.312  30.549  68.514  1.00  0.00           H  
ATOM   3137  HB3 MET   203      25.722  29.649  67.089  1.00  0.00           H  
ATOM   3138  CG  MET   203      27.376  30.188  68.222  1.00  0.00           C  
ATOM   3139  HG2 MET   203      27.855  30.848  68.945  1.00  0.00           H  
ATOM   3140  HG3 MET   203      27.260  29.236  68.739  1.00  0.00           H  
ATOM   3141  SD  MET   203      28.547  29.957  66.864  1.00  0.00           S  
ATOM   3142  CE  MET   203      29.355  31.608  67.027  1.00  0.00           C  
ATOM   3143  HE1 MET   203      28.776  32.427  66.600  1.00  0.00           H  
ATOM   3144  HE2 MET   203      29.612  31.856  68.057  1.00  0.00           H  
ATOM   3145  HE3 MET   203      30.281  31.512  66.459  1.00  0.00           H  
ATOM   3146  C   MET   203      24.561  31.726  66.016  1.00  0.00           C  
ATOM   3147  O   MET   203      24.560  31.331  64.886  1.00  0.00           O  
ATOM   3148  N   LEU   204      23.569  32.126  66.738  1.00  0.00           N  
ATOM   3149  H   LEU   204      23.662  32.160  67.744  1.00  0.00           H  
ATOM   3150  CA  LEU   204      22.277  32.296  66.136  1.00  0.00           C  
ATOM   3151  HA  LEU   204      22.122  31.313  65.691  1.00  0.00           H  
ATOM   3152  CB  LEU   204      21.288  32.601  67.187  1.00  0.00           C  
ATOM   3153  HB2 LEU   204      21.355  31.768  67.887  1.00  0.00           H  
ATOM   3154  HB3 LEU   204      21.444  33.542  67.714  1.00  0.00           H  
ATOM   3155  CG  LEU   204      19.832  32.658  66.608  1.00  0.00           C  
ATOM   3156  HG  LEU   204      19.642  33.564  66.031  1.00  0.00           H  
ATOM   3157  CD1 LEU   204      19.377  31.530  65.746  1.00  0.00           C  
ATOM   3158 HD11 LEU   204      18.351  31.728  65.437  1.00  0.00           H  
ATOM   3159 HD12 LEU   204      20.003  31.448  64.857  1.00  0.00           H  
ATOM   3160 HD13 LEU   204      19.459  30.598  66.304  1.00  0.00           H  
ATOM   3161  CD2 LEU   204      18.796  32.502  67.770  1.00  0.00           C  
ATOM   3162 HD21 LEU   204      18.836  31.524  68.249  1.00  0.00           H  
ATOM   3163 HD22 LEU   204      18.992  33.202  68.582  1.00  0.00           H  
ATOM   3164 HD23 LEU   204      17.756  32.678  67.493  1.00  0.00           H  
ATOM   3165  C   LEU   204      22.293  33.378  64.980  1.00  0.00           C  
ATOM   3166  O   LEU   204      21.694  33.121  63.954  1.00  0.00           O  
ATOM   3167  N   ALA   205      23.050  34.449  65.175  1.00  0.00           N  
ATOM   3168  H   ALA   205      23.495  34.582  66.072  1.00  0.00           H  
ATOM   3169  CA  ALA   205      23.131  35.466  64.164  1.00  0.00           C  
ATOM   3170  HA  ALA   205      22.095  35.744  63.966  1.00  0.00           H  
ATOM   3171  CB  ALA   205      23.740  36.723  64.703  1.00  0.00           C  
ATOM   3172  HB1 ALA   205      23.325  36.866  65.701  1.00  0.00           H  
ATOM   3173  HB2 ALA   205      24.818  36.683  64.853  1.00  0.00           H  
ATOM   3174  HB3 ALA   205      23.334  37.565  64.141  1.00  0.00           H  
ATOM   3175  C   ALA   205      23.790  35.110  62.852  1.00  0.00           C  
ATOM   3176  O   ALA   205      23.344  35.449  61.802  1.00  0.00           O  
ATOM   3177  N   TYR   206      24.792  34.237  63.036  1.00  0.00           N  
ATOM   3178  H   TYR   206      24.967  33.888  63.968  1.00  0.00           H  
ATOM   3179  CA  TYR   206      25.356  33.517  61.890  1.00  0.00           C  
ATOM   3180  HA  TYR   206      25.814  34.201  61.176  1.00  0.00           H  
ATOM   3181  CB  TYR   206      26.572  32.655  62.488  1.00  0.00           C  
ATOM   3182  HB2 TYR   206      27.415  33.338  62.596  1.00  0.00           H  
ATOM   3183  HB3 TYR   206      26.296  32.267  63.468  1.00  0.00           H  
ATOM   3184  CG  TYR   206      26.926  31.446  61.552  1.00  0.00           C  
ATOM   3185  CD1 TYR   206      27.557  31.653  60.343  1.00  0.00           C  
ATOM   3186  HD1 TYR   206      27.950  32.615  60.048  1.00  0.00           H  
ATOM   3187  CE1 TYR   206      27.650  30.532  59.466  1.00  0.00           C  
ATOM   3188  HE1 TYR   206      28.075  30.549  58.473  1.00  0.00           H  
ATOM   3189  CZ  TYR   206      27.340  29.225  59.883  1.00  0.00           C  
ATOM   3190  OH  TYR   206      27.831  28.155  59.154  1.00  0.00           O  
ATOM   3191  HH  TYR   206      28.106  28.390  58.265  1.00  0.00           H  
ATOM   3192  CE2 TYR   206      26.772  28.994  61.210  1.00  0.00           C  
ATOM   3193  HE2 TYR   206      26.594  27.990  61.567  1.00  0.00           H  
ATOM   3194  CD2 TYR   206      26.557  30.113  61.958  1.00  0.00           C  
ATOM   3195  HD2 TYR   206      26.010  29.969  62.878  1.00  0.00           H  
ATOM   3196  C   TYR   206      24.387  32.702  61.116  1.00  0.00           C  
ATOM   3197  O   TYR   206      24.328  32.897  59.876  1.00  0.00           O  
ATOM   3198  N   PHE   207      23.611  31.808  61.794  1.00  0.00           N  
ATOM   3199  H   PHE   207      23.662  31.813  62.802  1.00  0.00           H  
ATOM   3200  CA  PHE   207      22.565  30.987  61.181  1.00  0.00           C  
ATOM   3201  HA  PHE   207      22.956  30.567  60.255  1.00  0.00           H  
ATOM   3202  CB  PHE   207      22.011  29.896  62.091  1.00  0.00           C  
ATOM   3203  HB2 PHE   207      21.718  30.468  62.972  1.00  0.00           H  
ATOM   3204  HB3 PHE   207      21.178  29.395  61.596  1.00  0.00           H  
ATOM   3205  CG  PHE   207      23.024  28.854  62.485  1.00  0.00           C  
ATOM   3206  CD1 PHE   207      23.370  27.861  61.496  1.00  0.00           C  
ATOM   3207  HD1 PHE   207      23.021  27.954  60.478  1.00  0.00           H  
ATOM   3208  CE1 PHE   207      24.266  26.817  61.890  1.00  0.00           C  
ATOM   3209  HE1 PHE   207      24.618  26.184  61.089  1.00  0.00           H  
ATOM   3210  CZ  PHE   207      24.615  26.597  63.266  1.00  0.00           C  
ATOM   3211  HZ  PHE   207      25.336  25.836  63.521  1.00  0.00           H  
ATOM   3212  CE2 PHE   207      24.125  27.531  64.237  1.00  0.00           C  
ATOM   3213  HE2 PHE   207      24.404  27.552  65.281  1.00  0.00           H  
ATOM   3214  CD2 PHE   207      23.342  28.648  63.840  1.00  0.00           C  
ATOM   3215  HD2 PHE   207      23.108  29.384  64.595  1.00  0.00           H  
ATOM   3216  C   PHE   207      21.367  31.779  60.554  1.00  0.00           C  
ATOM   3217  O   PHE   207      21.017  31.519  59.394  1.00  0.00           O  
ATOM   3218  N   ILE   208      20.658  32.657  61.313  1.00  0.00           N  
ATOM   3219  H   ILE   208      21.013  32.742  62.255  1.00  0.00           H  
ATOM   3220  CA  ILE   208      19.711  33.675  60.780  1.00  0.00           C  
ATOM   3221  HA  ILE   208      18.825  33.116  60.478  1.00  0.00           H  
ATOM   3222  CB  ILE   208      19.234  34.680  61.835  1.00  0.00           C  
ATOM   3223  HB  ILE   208      20.148  35.170  62.170  1.00  0.00           H  
ATOM   3224  CG2 ILE   208      18.174  35.611  61.261  1.00  0.00           C  
ATOM   3225 HG21 ILE   208      17.391  35.099  60.701  1.00  0.00           H  
ATOM   3226 HG22 ILE   208      17.594  36.168  61.997  1.00  0.00           H  
ATOM   3227 HG23 ILE   208      18.603  36.257  60.494  1.00  0.00           H  
ATOM   3228  CG1 ILE   208      18.602  33.931  62.986  1.00  0.00           C  
ATOM   3229 HG12 ILE   208      17.853  33.219  62.639  1.00  0.00           H  
ATOM   3230 HG13 ILE   208      19.494  33.468  63.407  1.00  0.00           H  
ATOM   3231  CD1 ILE   208      18.061  34.786  64.149  1.00  0.00           C  
ATOM   3232 HD11 ILE   208      17.878  34.092  64.969  1.00  0.00           H  
ATOM   3233 HD12 ILE   208      18.774  35.571  64.397  1.00  0.00           H  
ATOM   3234 HD13 ILE   208      17.056  35.058  63.825  1.00  0.00           H  
ATOM   3235  C   ILE   208      20.185  34.391  59.539  1.00  0.00           C  
ATOM   3236  O   ILE   208      19.439  34.558  58.552  1.00  0.00           O  
ATOM   3237  N   THR   209      21.501  34.695  59.495  1.00  0.00           N  
ATOM   3238  H   THR   209      21.994  34.547  60.364  1.00  0.00           H  
ATOM   3239  CA  THR   209      22.204  35.143  58.261  1.00  0.00           C  
ATOM   3240  HA  THR   209      21.592  35.946  57.849  1.00  0.00           H  
ATOM   3241  CB  THR   209      23.578  35.782  58.531  1.00  0.00           C  
ATOM   3242  HB  THR   209      24.125  34.984  59.033  1.00  0.00           H  
ATOM   3243  CG2 THR   209      24.232  36.324  57.232  1.00  0.00           C  
ATOM   3244 HG21 THR   209      23.516  36.758  56.534  1.00  0.00           H  
ATOM   3245 HG22 THR   209      24.858  37.190  57.446  1.00  0.00           H  
ATOM   3246 HG23 THR   209      24.899  35.596  56.771  1.00  0.00           H  
ATOM   3247  OG1 THR   209      23.341  36.938  59.330  1.00  0.00           O  
ATOM   3248  HG1 THR   209      23.339  36.654  60.247  1.00  0.00           H  
ATOM   3249  C   THR   209      22.186  34.096  57.165  1.00  0.00           C  
ATOM   3250  O   THR   209      21.612  34.313  56.080  1.00  0.00           O  
ATOM   3251  N   TRP   210      22.761  32.959  57.500  1.00  0.00           N  
ATOM   3252  H   TRP   210      23.138  32.996  58.437  1.00  0.00           H  
ATOM   3253  CA  TRP   210      23.296  32.023  56.522  1.00  0.00           C  
ATOM   3254  HA  TRP   210      23.869  32.559  55.766  1.00  0.00           H  
ATOM   3255  CB  TRP   210      24.336  31.135  57.142  1.00  0.00           C  
ATOM   3256  HB2 TRP   210      25.088  31.839  57.497  1.00  0.00           H  
ATOM   3257  HB3 TRP   210      23.818  30.663  57.977  1.00  0.00           H  
ATOM   3258  CG  TRP   210      24.936  30.195  56.150  1.00  0.00           C  
ATOM   3259  CD1 TRP   210      24.387  29.020  55.690  1.00  0.00           C  
ATOM   3260  HD1 TRP   210      23.439  28.594  55.985  1.00  0.00           H  
ATOM   3261  NE1 TRP   210      25.164  28.439  54.721  1.00  0.00           N  
ATOM   3262  HE1 TRP   210      24.926  27.597  54.216  1.00  0.00           H  
ATOM   3263  CE2 TRP   210      26.309  29.190  54.449  1.00  0.00           C  
ATOM   3264  CZ2 TRP   210      27.381  28.951  53.613  1.00  0.00           C  
ATOM   3265  HZ2 TRP   210      27.403  28.048  53.020  1.00  0.00           H  
ATOM   3266  CH2 TRP   210      28.369  29.993  53.537  1.00  0.00           C  
ATOM   3267  HH2 TRP   210      29.286  29.853  52.985  1.00  0.00           H  
ATOM   3268  CZ3 TRP   210      28.162  31.184  54.180  1.00  0.00           C  
ATOM   3269  HZ3 TRP   210      28.846  32.006  54.027  1.00  0.00           H  
ATOM   3270  CE3 TRP   210      27.128  31.374  55.102  1.00  0.00           C  
ATOM   3271  HE3 TRP   210      26.944  32.244  55.715  1.00  0.00           H  
ATOM   3272  CD2 TRP   210      26.126  30.349  55.266  1.00  0.00           C  
ATOM   3273  C   TRP   210      22.125  31.273  55.819  1.00  0.00           C  
ATOM   3274  O   TRP   210      22.213  31.145  54.609  1.00  0.00           O  
ATOM   3275  N   VAL   211      21.026  30.999  56.557  1.00  0.00           N  
ATOM   3276  H   VAL   211      21.073  31.208  57.544  1.00  0.00           H  
ATOM   3277  CA  VAL   211      19.763  30.369  55.998  1.00  0.00           C  
ATOM   3278  HA  VAL   211      20.128  29.536  55.397  1.00  0.00           H  
ATOM   3279  CB  VAL   211      18.838  29.821  57.187  1.00  0.00           C  
ATOM   3280  HB  VAL   211      18.004  29.426  56.606  1.00  0.00           H  
ATOM   3281  CG1 VAL   211      19.450  28.640  57.956  1.00  0.00           C  
ATOM   3282 HG11 VAL   211      20.122  29.028  58.721  1.00  0.00           H  
ATOM   3283 HG12 VAL   211      18.697  28.070  58.500  1.00  0.00           H  
ATOM   3284 HG13 VAL   211      20.072  28.176  57.190  1.00  0.00           H  
ATOM   3285  CG2 VAL   211      18.105  30.873  57.998  1.00  0.00           C  
ATOM   3286 HG21 VAL   211      18.890  31.576  58.275  1.00  0.00           H  
ATOM   3287 HG22 VAL   211      17.551  31.532  57.329  1.00  0.00           H  
ATOM   3288 HG23 VAL   211      17.487  30.487  58.808  1.00  0.00           H  
ATOM   3289  C   VAL   211      19.021  31.386  55.063  1.00  0.00           C  
ATOM   3290  O   VAL   211      18.265  30.958  54.200  1.00  0.00           O  
ATOM   3291  N   SER   212      19.163  32.763  55.322  1.00  0.00           N  
ATOM   3292  H   SER   212      19.685  33.047  56.138  1.00  0.00           H  
ATOM   3293  CA  SER   212      18.651  33.769  54.427  1.00  0.00           C  
ATOM   3294  HA  SER   212      17.733  33.525  53.892  1.00  0.00           H  
ATOM   3295  CB  SER   212      18.321  35.041  55.241  1.00  0.00           C  
ATOM   3296  HB2 SER   212      19.245  35.487  55.607  1.00  0.00           H  
ATOM   3297  HB3 SER   212      17.662  35.621  54.594  1.00  0.00           H  
ATOM   3298  OG  SER   212      17.723  34.734  56.445  1.00  0.00           O  
ATOM   3299  HG  SER   212      18.448  34.941  57.040  1.00  0.00           H  
ATOM   3300  C   SER   212      19.597  34.135  53.234  1.00  0.00           C  
ATOM   3301  O   SER   212      19.126  34.690  52.248  1.00  0.00           O  
ATOM   3302  N   PHE   213      20.929  33.875  53.342  1.00  0.00           N  
ATOM   3303  H   PHE   213      21.273  33.703  54.276  1.00  0.00           H  
ATOM   3304  CA  PHE   213      21.837  33.757  52.245  1.00  0.00           C  
ATOM   3305  HA  PHE   213      21.762  34.734  51.768  1.00  0.00           H  
ATOM   3306  CB  PHE   213      23.246  33.691  52.818  1.00  0.00           C  
ATOM   3307  HB2 PHE   213      23.377  34.316  53.702  1.00  0.00           H  
ATOM   3308  HB3 PHE   213      23.399  32.676  53.186  1.00  0.00           H  
ATOM   3309  CG  PHE   213      24.467  33.927  51.899  1.00  0.00           C  
ATOM   3310  CD1 PHE   213      25.498  32.984  51.793  1.00  0.00           C  
ATOM   3311  HD1 PHE   213      25.541  32.107  52.423  1.00  0.00           H  
ATOM   3312  CE1 PHE   213      26.546  33.260  50.931  1.00  0.00           C  
ATOM   3313  HE1 PHE   213      27.409  32.611  50.931  1.00  0.00           H  
ATOM   3314  CZ  PHE   213      26.625  34.400  50.132  1.00  0.00           C  
ATOM   3315  HZ  PHE   213      27.392  34.647  49.413  1.00  0.00           H  
ATOM   3316  CE2 PHE   213      25.692  35.400  50.342  1.00  0.00           C  
ATOM   3317  HE2 PHE   213      25.784  36.362  49.862  1.00  0.00           H  
ATOM   3318  CD2 PHE   213      24.662  35.203  51.302  1.00  0.00           C  
ATOM   3319  HD2 PHE   213      23.900  35.939  51.512  1.00  0.00           H  
ATOM   3320  C   PHE   213      21.422  32.687  51.291  1.00  0.00           C  
ATOM   3321  O   PHE   213      21.560  32.960  50.102  1.00  0.00           O  
ATOM   3322  N   VAL   214      20.979  31.468  51.737  1.00  0.00           N  
ATOM   3323  H   VAL   214      20.885  31.311  52.730  1.00  0.00           H  
ATOM   3324  CA  VAL   214      20.746  30.362  50.808  1.00  0.00           C  
ATOM   3325  HA  VAL   214      21.707  30.262  50.303  1.00  0.00           H  
ATOM   3326  CB  VAL   214      20.398  29.184  51.607  1.00  0.00           C  
ATOM   3327  HB  VAL   214      19.635  29.530  52.304  1.00  0.00           H  
ATOM   3328  CG1 VAL   214      19.842  28.123  50.696  1.00  0.00           C  
ATOM   3329 HG11 VAL   214      20.468  27.977  49.815  1.00  0.00           H  
ATOM   3330 HG12 VAL   214      19.701  27.191  51.243  1.00  0.00           H  
ATOM   3331 HG13 VAL   214      18.826  28.437  50.454  1.00  0.00           H  
ATOM   3332  CG2 VAL   214      21.613  28.584  52.397  1.00  0.00           C  
ATOM   3333 HG21 VAL   214      22.350  28.079  51.772  1.00  0.00           H  
ATOM   3334 HG22 VAL   214      22.179  29.364  52.906  1.00  0.00           H  
ATOM   3335 HG23 VAL   214      21.294  27.858  53.145  1.00  0.00           H  
ATOM   3336  C   VAL   214      19.677  30.725  49.669  1.00  0.00           C  
ATOM   3337  O   VAL   214      19.908  30.450  48.545  1.00  0.00           O  
ATOM   3338  N   PRO   215      18.574  31.465  49.891  1.00  0.00           N  
ATOM   3339  CD  PRO   215      17.857  31.378  51.162  1.00  0.00           C  
ATOM   3340  HD2 PRO   215      18.288  31.848  52.046  1.00  0.00           H  
ATOM   3341  HD3 PRO   215      17.696  30.321  51.376  1.00  0.00           H  
ATOM   3342  CG  PRO   215      16.522  32.155  50.981  1.00  0.00           C  
ATOM   3343  HG2 PRO   215      16.404  32.955  51.712  1.00  0.00           H  
ATOM   3344  HG3 PRO   215      15.631  31.534  50.891  1.00  0.00           H  
ATOM   3345  CB  PRO   215      16.721  32.799  49.592  1.00  0.00           C  
ATOM   3346  HB2 PRO   215      17.139  33.792  49.754  1.00  0.00           H  
ATOM   3347  HB3 PRO   215      15.769  32.717  49.066  1.00  0.00           H  
ATOM   3348  CA  PRO   215      17.763  32.025  48.823  1.00  0.00           C  
ATOM   3349  HA  PRO   215      17.220  31.239  48.299  1.00  0.00           H  
ATOM   3350  C   PRO   215      18.567  32.783  47.738  1.00  0.00           C  
ATOM   3351  O   PRO   215      18.209  32.648  46.571  1.00  0.00           O  
ATOM   3352  N   LEU   216      19.634  33.559  48.132  1.00  0.00           N  
ATOM   3353  H   LEU   216      19.819  33.442  49.118  1.00  0.00           H  
ATOM   3354  CA  LEU   216      20.499  34.324  47.265  1.00  0.00           C  
ATOM   3355  HA  LEU   216      19.813  34.923  46.667  1.00  0.00           H  
ATOM   3356  CB  LEU   216      21.401  35.388  47.928  1.00  0.00           C  
ATOM   3357  HB2 LEU   216      22.224  34.948  48.491  1.00  0.00           H  
ATOM   3358  HB3 LEU   216      21.848  35.848  47.047  1.00  0.00           H  
ATOM   3359  CG  LEU   216      20.874  36.526  48.854  1.00  0.00           C  
ATOM   3360  HG  LEU   216      20.636  36.037  49.799  1.00  0.00           H  
ATOM   3361  CD1 LEU   216      21.862  37.618  49.148  1.00  0.00           C  
ATOM   3362 HD11 LEU   216      22.319  38.029  48.248  1.00  0.00           H  
ATOM   3363 HD12 LEU   216      21.499  38.387  49.830  1.00  0.00           H  
ATOM   3364 HD13 LEU   216      22.755  37.208  49.620  1.00  0.00           H  
ATOM   3365  CD2 LEU   216      19.630  37.194  48.275  1.00  0.00           C  
ATOM   3366 HD21 LEU   216      19.282  37.865  49.061  1.00  0.00           H  
ATOM   3367 HD22 LEU   216      19.698  37.723  47.325  1.00  0.00           H  
ATOM   3368 HD23 LEU   216      18.771  36.525  48.233  1.00  0.00           H  
ATOM   3369  C   LEU   216      21.384  33.409  46.366  1.00  0.00           C  
ATOM   3370  O   LEU   216      21.516  33.587  45.157  1.00  0.00           O  
ATOM   3371  N   LEU   217      21.849  32.311  46.956  1.00  0.00           N  
ATOM   3372  H   LEU   217      21.615  32.211  47.933  1.00  0.00           H  
ATOM   3373  CA  LEU   217      22.704  31.323  46.389  1.00  0.00           C  
ATOM   3374  HA  LEU   217      23.450  31.881  45.823  1.00  0.00           H  
ATOM   3375  CB  LEU   217      23.276  30.454  47.587  1.00  0.00           C  
ATOM   3376  HB2 LEU   217      22.528  30.098  48.295  1.00  0.00           H  
ATOM   3377  HB3 LEU   217      23.729  29.531  47.226  1.00  0.00           H  
ATOM   3378  CG  LEU   217      24.318  30.995  48.484  1.00  0.00           C  
ATOM   3379  HG  LEU   217      23.932  31.917  48.917  1.00  0.00           H  
ATOM   3380  CD1 LEU   217      24.836  30.059  49.603  1.00  0.00           C  
ATOM   3381 HD11 LEU   217      24.089  29.928  50.386  1.00  0.00           H  
ATOM   3382 HD12 LEU   217      25.001  29.126  49.064  1.00  0.00           H  
ATOM   3383 HD13 LEU   217      25.789  30.328  50.059  1.00  0.00           H  
ATOM   3384  CD2 LEU   217      25.486  31.264  47.601  1.00  0.00           C  
ATOM   3385 HD21 LEU   217      25.241  32.018  46.852  1.00  0.00           H  
ATOM   3386 HD22 LEU   217      26.265  31.594  48.288  1.00  0.00           H  
ATOM   3387 HD23 LEU   217      25.815  30.352  47.102  1.00  0.00           H  
ATOM   3388  C   LEU   217      21.919  30.413  45.376  1.00  0.00           C  
ATOM   3389  O   LEU   217      22.402  30.013  44.379  1.00  0.00           O  
ATOM   3390  N   ALA   218      20.609  30.141  45.645  1.00  0.00           N  
ATOM   3391  H   ALA   218      20.294  30.556  46.510  1.00  0.00           H  
ATOM   3392  CA  ALA   218      19.587  29.537  44.778  1.00  0.00           C  
ATOM   3393  HA  ALA   218      19.949  28.586  44.389  1.00  0.00           H  
ATOM   3394  CB  ALA   218      18.402  29.181  45.610  1.00  0.00           C  
ATOM   3395  HB1 ALA   218      17.663  28.675  44.988  1.00  0.00           H  
ATOM   3396  HB2 ALA   218      18.856  28.569  46.388  1.00  0.00           H  
ATOM   3397  HB3 ALA   218      17.999  30.000  46.205  1.00  0.00           H  
ATOM   3398  C   ALA   218      19.230  30.393  43.562  1.00  0.00           C  
ATOM   3399  O   ALA   218      18.804  29.832  42.556  1.00  0.00           O  
ATOM   3400  N   ASN   219      19.399  31.732  43.558  1.00  0.00           N  
ATOM   3401  H   ASN   219      19.711  32.124  44.435  1.00  0.00           H  
ATOM   3402  CA  ASN   219      19.089  32.735  42.525  1.00  0.00           C  
ATOM   3403  HA  ASN   219      18.765  32.178  41.646  1.00  0.00           H  
ATOM   3404  CB  ASN   219      17.904  33.665  43.039  1.00  0.00           C  
ATOM   3405  HB2 ASN   219      18.199  34.028  44.023  1.00  0.00           H  
ATOM   3406  HB3 ASN   219      17.720  34.503  42.366  1.00  0.00           H  
ATOM   3407  CG  ASN   219      16.677  32.809  43.136  1.00  0.00           C  
ATOM   3408  OD1 ASN   219      16.069  32.520  42.149  1.00  0.00           O  
ATOM   3409  ND2 ASN   219      16.378  32.399  44.312  1.00  0.00           N  
ATOM   3410 HD21 ASN   219      15.586  31.783  44.432  1.00  0.00           H  
ATOM   3411 HD22 ASN   219      16.916  32.607  45.141  1.00  0.00           H  
ATOM   3412  C   ASN   219      20.312  33.514  42.055  1.00  0.00           C  
ATOM   3413  O   ASN   219      20.218  34.732  41.818  1.00  0.00           O  
ATOM   3414  N   VAL   220      21.461  32.864  42.018  1.00  0.00           N  
ATOM   3415  H   VAL   220      21.406  31.858  42.092  1.00  0.00           H  
ATOM   3416  CA  VAL   220      22.738  33.480  41.784  1.00  0.00           C  
ATOM   3417  HA  VAL   220      22.651  34.335  42.454  1.00  0.00           H  
ATOM   3418  CB  VAL   220      23.844  32.538  42.283  1.00  0.00           C  
ATOM   3419  HB  VAL   220      23.490  32.237  43.269  1.00  0.00           H  
ATOM   3420  CG1 VAL   220      24.217  31.367  41.336  1.00  0.00           C  
ATOM   3421 HG11 VAL   220      23.266  30.845  41.232  1.00  0.00           H  
ATOM   3422 HG12 VAL   220      24.446  31.730  40.334  1.00  0.00           H  
ATOM   3423 HG13 VAL   220      24.970  30.743  41.817  1.00  0.00           H  
ATOM   3424  CG2 VAL   220      25.197  33.209  42.595  1.00  0.00           C  
ATOM   3425 HG21 VAL   220      25.831  32.427  43.015  1.00  0.00           H  
ATOM   3426 HG22 VAL   220      25.722  33.431  41.666  1.00  0.00           H  
ATOM   3427 HG23 VAL   220      25.155  34.129  43.177  1.00  0.00           H  
ATOM   3428  C   VAL   220      22.989  34.132  40.444  1.00  0.00           C  
ATOM   3429  O   VAL   220      24.148  34.538  40.069  1.00  0.00           O  
ATOM   3430  N   GLN   221      21.978  34.389  39.603  1.00  0.00           N  
ATOM   3431  H   GLN   221      21.082  34.079  39.952  1.00  0.00           H  
ATOM   3432  CA  GLN   221      22.084  35.057  38.301  1.00  0.00           C  
ATOM   3433  HA  GLN   221      22.823  34.437  37.794  1.00  0.00           H  
ATOM   3434  CB  GLN   221      20.836  35.007  37.459  1.00  0.00           C  
ATOM   3435  HB2 GLN   221      20.913  35.801  36.717  1.00  0.00           H  
ATOM   3436  HB3 GLN   221      20.699  34.035  36.985  1.00  0.00           H  
ATOM   3437  CG  GLN   221      19.605  35.464  38.222  1.00  0.00           C  
ATOM   3438  HG2 GLN   221      19.913  36.315  38.829  1.00  0.00           H  
ATOM   3439  HG3 GLN   221      18.944  35.889  37.466  1.00  0.00           H  
ATOM   3440  CD  GLN   221      18.776  34.396  38.974  1.00  0.00           C  
ATOM   3441  OE1 GLN   221      19.253  33.413  39.519  1.00  0.00           O  
ATOM   3442  NE2 GLN   221      17.485  34.531  39.124  1.00  0.00           N  
ATOM   3443 HE21 GLN   221      17.020  33.792  39.632  1.00  0.00           H  
ATOM   3444 HE22 GLN   221      17.012  35.391  38.885  1.00  0.00           H  
ATOM   3445  C   GLN   221      22.575  36.517  38.327  1.00  0.00           C  
ATOM   3446  O   GLN   221      22.925  36.958  37.242  1.00  0.00           O  
ATOM   3447  N   VAL   222      22.657  37.205  39.414  1.00  0.00           N  
ATOM   3448  H   VAL   222      22.420  36.644  40.220  1.00  0.00           H  
ATOM   3449  CA  VAL   222      22.919  38.628  39.555  1.00  0.00           C  
ATOM   3450  HA  VAL   222      22.312  39.180  38.837  1.00  0.00           H  
ATOM   3451  CB  VAL   222      22.506  39.137  40.953  1.00  0.00           C  
ATOM   3452  HB  VAL   222      22.804  40.186  40.971  1.00  0.00           H  
ATOM   3453  CG1 VAL   222      20.955  38.957  41.032  1.00  0.00           C  
ATOM   3454 HG11 VAL   222      20.637  39.360  40.071  1.00  0.00           H  
ATOM   3455 HG12 VAL   222      20.573  37.938  41.092  1.00  0.00           H  
ATOM   3456 HG13 VAL   222      20.564  39.698  41.730  1.00  0.00           H  
ATOM   3457  CG2 VAL   222      23.227  38.521  42.063  1.00  0.00           C  
ATOM   3458 HG21 VAL   222      24.299  38.661  41.924  1.00  0.00           H  
ATOM   3459 HG22 VAL   222      22.848  38.841  43.034  1.00  0.00           H  
ATOM   3460 HG23 VAL   222      23.055  37.445  42.054  1.00  0.00           H  
ATOM   3461  C   VAL   222      24.311  39.111  39.288  1.00  0.00           C  
ATOM   3462  O   VAL   222      25.239  38.412  39.476  1.00  0.00           O  
ATOM   3463  N   VAL   223      24.434  40.359  38.790  1.00  0.00           N  
ATOM   3464  H   VAL   223      23.544  40.824  38.680  1.00  0.00           H  
ATOM   3465  CA  VAL   223      25.663  40.868  38.158  1.00  0.00           C  
ATOM   3466  HA  VAL   223      26.061  39.993  37.645  1.00  0.00           H  
ATOM   3467  CB  VAL   223      25.357  42.002  37.123  1.00  0.00           C  
ATOM   3468  HB  VAL   223      24.785  41.433  36.390  1.00  0.00           H  
ATOM   3469  CG1 VAL   223      24.515  43.152  37.666  1.00  0.00           C  
ATOM   3470 HG11 VAL   223      24.152  43.778  36.851  1.00  0.00           H  
ATOM   3471 HG12 VAL   223      23.673  42.679  38.173  1.00  0.00           H  
ATOM   3472 HG13 VAL   223      25.074  43.773  38.366  1.00  0.00           H  
ATOM   3473  CG2 VAL   223      26.531  42.537  36.316  1.00  0.00           C  
ATOM   3474 HG21 VAL   223      26.963  41.600  35.963  1.00  0.00           H  
ATOM   3475 HG22 VAL   223      26.160  43.149  35.495  1.00  0.00           H  
ATOM   3476 HG23 VAL   223      27.226  43.147  36.893  1.00  0.00           H  
ATOM   3477  C   VAL   223      26.650  41.299  39.244  1.00  0.00           C  
ATOM   3478  O   VAL   223      27.877  41.242  38.983  1.00  0.00           O  
ATOM   3479  N   LEU   224      26.213  41.561  40.468  1.00  0.00           N  
ATOM   3480  H   LEU   224      25.211  41.600  40.590  1.00  0.00           H  
ATOM   3481  CA  LEU   224      27.163  41.857  41.643  1.00  0.00           C  
ATOM   3482  HA  LEU   224      28.056  42.398  41.330  1.00  0.00           H  
ATOM   3483  CB  LEU   224      26.262  42.681  42.668  1.00  0.00           C  
ATOM   3484  HB2 LEU   224      25.194  42.619  42.462  1.00  0.00           H  
ATOM   3485  HB3 LEU   224      26.356  42.319  43.692  1.00  0.00           H  
ATOM   3486  CG  LEU   224      26.505  44.135  42.590  1.00  0.00           C  
ATOM   3487  HG  LEU   224      27.580  44.269  42.704  1.00  0.00           H  
ATOM   3488  CD1 LEU   224      26.067  44.678  41.259  1.00  0.00           C  
ATOM   3489 HD11 LEU   224      25.019  44.430  41.088  1.00  0.00           H  
ATOM   3490 HD12 LEU   224      26.176  45.760  41.177  1.00  0.00           H  
ATOM   3491 HD13 LEU   224      26.610  44.236  40.424  1.00  0.00           H  
ATOM   3492  CD2 LEU   224      25.842  44.862  43.733  1.00  0.00           C  
ATOM   3493 HD21 LEU   224      26.163  45.902  43.792  1.00  0.00           H  
ATOM   3494 HD22 LEU   224      24.759  44.856  43.612  1.00  0.00           H  
ATOM   3495 HD23 LEU   224      26.160  44.408  44.672  1.00  0.00           H  
ATOM   3496  C   LEU   224      27.625  40.547  42.360  1.00  0.00           C  
ATOM   3497  O   LEU   224      28.292  40.702  43.356  1.00  0.00           O  
ATOM   3498  N   ARG   225      27.508  39.339  41.864  1.00  0.00           N  
ATOM   3499  H   ARG   225      26.768  39.277  41.180  1.00  0.00           H  
ATOM   3500  CA  ARG   225      28.017  38.143  42.505  1.00  0.00           C  
ATOM   3501  HA  ARG   225      27.356  37.808  43.304  1.00  0.00           H  
ATOM   3502  CB  ARG   225      27.989  36.998  41.513  1.00  0.00           C  
ATOM   3503  HB2 ARG   225      26.924  36.887  41.305  1.00  0.00           H  
ATOM   3504  HB3 ARG   225      28.464  37.192  40.551  1.00  0.00           H  
ATOM   3505  CG  ARG   225      28.448  35.691  42.149  1.00  0.00           C  
ATOM   3506  HG2 ARG   225      29.450  35.779  42.569  1.00  0.00           H  
ATOM   3507  HG3 ARG   225      27.848  35.475  43.033  1.00  0.00           H  
ATOM   3508  CD  ARG   225      28.251  34.664  41.105  1.00  0.00           C  
ATOM   3509  HD2 ARG   225      27.196  34.596  40.840  1.00  0.00           H  
ATOM   3510  HD3 ARG   225      28.883  34.892  40.247  1.00  0.00           H  
ATOM   3511  NE  ARG   225      28.680  33.400  41.584  1.00  0.00           N  
ATOM   3512  HE  ARG   225      28.909  33.315  42.564  1.00  0.00           H  
ATOM   3513  CZ  ARG   225      28.411  32.207  41.058  1.00  0.00           C  
ATOM   3514  NH1 ARG   225      27.879  32.083  39.877  1.00  0.00           N  
ATOM   3515 HH11 ARG   225      27.912  32.819  39.185  1.00  0.00           H  
ATOM   3516 HH12 ARG   225      27.482  31.199  39.595  1.00  0.00           H  
ATOM   3517  NH2 ARG   225      28.808  31.173  41.734  1.00  0.00           N  
ATOM   3518 HH21 ARG   225      29.219  31.390  42.631  1.00  0.00           H  
ATOM   3519 HH22 ARG   225      29.032  30.318  41.246  1.00  0.00           H  
ATOM   3520  C   ARG   225      29.381  38.307  43.221  1.00  0.00           C  
ATOM   3521  O   ARG   225      29.474  38.044  44.420  1.00  0.00           O  
ATOM   3522  N   PRO   226      30.506  38.807  42.615  1.00  0.00           N  
ATOM   3523  CD  PRO   226      30.701  39.181  41.219  1.00  0.00           C  
ATOM   3524  HD2 PRO   226      30.244  40.145  40.994  1.00  0.00           H  
ATOM   3525  HD3 PRO   226      30.329  38.404  40.550  1.00  0.00           H  
ATOM   3526  CG  PRO   226      32.178  39.311  41.080  1.00  0.00           C  
ATOM   3527  HG2 PRO   226      32.375  39.902  40.186  1.00  0.00           H  
ATOM   3528  HG3 PRO   226      32.715  38.370  40.968  1.00  0.00           H  
ATOM   3529  CB  PRO   226      32.718  39.704  42.462  1.00  0.00           C  
ATOM   3530  HB2 PRO   226      32.788  40.791  42.506  1.00  0.00           H  
ATOM   3531  HB3 PRO   226      33.771  39.451  42.586  1.00  0.00           H  
ATOM   3532  CA  PRO   226      31.747  39.162  43.420  1.00  0.00           C  
ATOM   3533  HA  PRO   226      32.199  38.250  43.810  1.00  0.00           H  
ATOM   3534  C   PRO   226      31.510  40.064  44.702  1.00  0.00           C  
ATOM   3535  O   PRO   226      32.059  39.841  45.794  1.00  0.00           O  
ATOM   3536  N   ALA   227      30.563  41.022  44.645  1.00  0.00           N  
ATOM   3537  H   ALA   227      30.025  41.188  43.807  1.00  0.00           H  
ATOM   3538  CA  ALA   227      30.159  41.931  45.768  1.00  0.00           C  
ATOM   3539  HA  ALA   227      31.014  42.280  46.347  1.00  0.00           H  
ATOM   3540  CB  ALA   227      29.291  43.115  45.256  1.00  0.00           C  
ATOM   3541  HB1 ALA   227      29.711  43.664  44.413  1.00  0.00           H  
ATOM   3542  HB2 ALA   227      28.399  42.694  44.792  1.00  0.00           H  
ATOM   3543  HB3 ALA   227      28.997  43.797  46.054  1.00  0.00           H  
ATOM   3544  C   ALA   227      29.376  41.157  46.753  1.00  0.00           C  
ATOM   3545  O   ALA   227      29.587  41.237  47.926  1.00  0.00           O  
ATOM   3546  N   VAL   228      28.346  40.350  46.313  1.00  0.00           N  
ATOM   3547  H   VAL   228      28.298  40.220  45.312  1.00  0.00           H  
ATOM   3548  CA  VAL   228      27.658  39.315  47.136  1.00  0.00           C  
ATOM   3549  HA  VAL   228      27.099  39.788  47.943  1.00  0.00           H  
ATOM   3550  CB  VAL   228      26.553  38.563  46.284  1.00  0.00           C  
ATOM   3551  HB  VAL   228      26.891  37.974  45.432  1.00  0.00           H  
ATOM   3552  CG1 VAL   228      25.862  37.552  47.247  1.00  0.00           C  
ATOM   3553 HG11 VAL   228      24.939  37.236  46.762  1.00  0.00           H  
ATOM   3554 HG12 VAL   228      26.567  36.724  47.327  1.00  0.00           H  
ATOM   3555 HG13 VAL   228      25.790  37.984  48.244  1.00  0.00           H  
ATOM   3556  CG2 VAL   228      25.409  39.484  45.923  1.00  0.00           C  
ATOM   3557 HG21 VAL   228      25.739  40.352  45.352  1.00  0.00           H  
ATOM   3558 HG22 VAL   228      24.667  39.038  45.261  1.00  0.00           H  
ATOM   3559 HG23 VAL   228      24.798  39.847  46.750  1.00  0.00           H  
ATOM   3560  C   VAL   228      28.721  38.411  47.857  1.00  0.00           C  
ATOM   3561  O   VAL   228      28.557  38.215  49.045  1.00  0.00           O  
ATOM   3562  N   GLN   229      29.705  37.810  47.185  1.00  0.00           N  
ATOM   3563  H   GLN   229      29.575  37.816  46.184  1.00  0.00           H  
ATOM   3564  CA  GLN   229      30.828  37.049  47.754  1.00  0.00           C  
ATOM   3565  HA  GLN   229      30.358  36.228  48.296  1.00  0.00           H  
ATOM   3566  CB  GLN   229      31.821  36.489  46.747  1.00  0.00           C  
ATOM   3567  HB2 GLN   229      32.260  37.252  46.104  1.00  0.00           H  
ATOM   3568  HB3 GLN   229      32.636  35.955  47.236  1.00  0.00           H  
ATOM   3569  CG  GLN   229      31.187  35.493  45.822  1.00  0.00           C  
ATOM   3570  HG2 GLN   229      30.900  34.610  46.394  1.00  0.00           H  
ATOM   3571  HG3 GLN   229      30.322  35.858  45.268  1.00  0.00           H  
ATOM   3572  CD  GLN   229      32.102  35.162  44.682  1.00  0.00           C  
ATOM   3573  OE1 GLN   229      33.119  35.795  44.358  1.00  0.00           O  
ATOM   3574  NE2 GLN   229      31.928  34.023  44.049  1.00  0.00           N  
ATOM   3575 HE21 GLN   229      32.359  33.886  43.146  1.00  0.00           H  
ATOM   3576 HE22 GLN   229      31.018  33.599  44.164  1.00  0.00           H  
ATOM   3577  C   GLN   229      31.670  37.807  48.797  1.00  0.00           C  
ATOM   3578  O   GLN   229      31.947  37.211  49.790  1.00  0.00           O  
ATOM   3579  N   MET   230      32.115  39.053  48.648  1.00  0.00           N  
ATOM   3580  H   MET   230      31.793  39.479  47.791  1.00  0.00           H  
ATOM   3581  CA  MET   230      32.672  39.806  49.685  1.00  0.00           C  
ATOM   3582  HA  MET   230      33.455  39.180  50.112  1.00  0.00           H  
ATOM   3583  CB  MET   230      33.183  41.129  49.143  1.00  0.00           C  
ATOM   3584  HB2 MET   230      34.064  40.981  48.518  1.00  0.00           H  
ATOM   3585  HB3 MET   230      32.362  41.465  48.510  1.00  0.00           H  
ATOM   3586  CG  MET   230      33.415  42.192  50.195  1.00  0.00           C  
ATOM   3587  HG2 MET   230      32.508  42.462  50.736  1.00  0.00           H  
ATOM   3588  HG3 MET   230      33.978  41.753  51.019  1.00  0.00           H  
ATOM   3589  SD  MET   230      34.362  43.670  49.610  1.00  0.00           S  
ATOM   3590  CE  MET   230      35.876  43.311  50.565  1.00  0.00           C  
ATOM   3591  HE1 MET   230      36.517  44.098  50.165  1.00  0.00           H  
ATOM   3592  HE2 MET   230      35.616  43.305  51.623  1.00  0.00           H  
ATOM   3593  HE3 MET   230      36.286  42.316  50.389  1.00  0.00           H  
ATOM   3594  C   MET   230      31.628  40.026  50.787  1.00  0.00           C  
ATOM   3595  O   MET   230      31.760  39.723  51.949  1.00  0.00           O  
ATOM   3596  N   GLY   231      30.516  40.646  50.449  1.00  0.00           N  
ATOM   3597  H   GLY   231      30.383  40.939  49.492  1.00  0.00           H  
ATOM   3598  CA  GLY   231      29.780  41.451  51.422  1.00  0.00           C  
ATOM   3599  HA2 GLY   231      30.500  42.097  51.923  1.00  0.00           H  
ATOM   3600  HA3 GLY   231      29.047  42.153  51.025  1.00  0.00           H  
ATOM   3601  C   GLY   231      28.863  40.566  52.393  1.00  0.00           C  
ATOM   3602  O   GLY   231      28.545  41.047  53.474  1.00  0.00           O  
ATOM   3603  N   ALA   232      28.556  39.346  51.997  1.00  0.00           N  
ATOM   3604  H   ALA   232      28.746  39.067  51.045  1.00  0.00           H  
ATOM   3605  CA  ALA   232      27.879  38.409  52.961  1.00  0.00           C  
ATOM   3606  HA  ALA   232      27.068  38.969  53.427  1.00  0.00           H  
ATOM   3607  CB  ALA   232      27.503  37.232  52.152  1.00  0.00           C  
ATOM   3608  HB1 ALA   232      27.397  36.342  52.772  1.00  0.00           H  
ATOM   3609  HB2 ALA   232      26.501  37.444  51.781  1.00  0.00           H  
ATOM   3610  HB3 ALA   232      28.178  37.085  51.309  1.00  0.00           H  
ATOM   3611  C   ALA   232      28.790  37.848  54.084  1.00  0.00           C  
ATOM   3612  O   ALA   232      28.367  37.598  55.237  1.00  0.00           O  
ATOM   3613  N   LEU   233      30.110  37.567  53.800  1.00  0.00           N  
ATOM   3614  H   LEU   233      30.454  37.658  52.854  1.00  0.00           H  
ATOM   3615  CA  LEU   233      31.096  37.216  54.831  1.00  0.00           C  
ATOM   3616  HA  LEU   233      30.795  36.326  55.384  1.00  0.00           H  
ATOM   3617  CB  LEU   233      32.405  36.800  54.136  1.00  0.00           C  
ATOM   3618  HB2 LEU   233      32.540  37.394  53.232  1.00  0.00           H  
ATOM   3619  HB3 LEU   233      33.196  37.028  54.850  1.00  0.00           H  
ATOM   3620  CG  LEU   233      32.468  35.276  53.789  1.00  0.00           C  
ATOM   3621  HG  LEU   233      32.301  34.607  54.632  1.00  0.00           H  
ATOM   3622  CD1 LEU   233      31.422  34.892  52.769  1.00  0.00           C  
ATOM   3623 HD11 LEU   233      31.704  35.437  51.868  1.00  0.00           H  
ATOM   3624 HD12 LEU   233      31.576  33.864  52.440  1.00  0.00           H  
ATOM   3625 HD13 LEU   233      30.400  35.008  53.130  1.00  0.00           H  
ATOM   3626  CD2 LEU   233      33.874  35.004  53.246  1.00  0.00           C  
ATOM   3627 HD21 LEU   233      34.563  35.172  54.074  1.00  0.00           H  
ATOM   3628 HD22 LEU   233      33.910  33.955  52.956  1.00  0.00           H  
ATOM   3629 HD23 LEU   233      33.987  35.635  52.364  1.00  0.00           H  
ATOM   3630  C   LEU   233      31.405  38.330  55.825  1.00  0.00           C  
ATOM   3631  O   LEU   233      31.450  38.050  57.034  1.00  0.00           O  
ATOM   3632  N   LEU   234      31.511  39.611  55.368  1.00  0.00           N  
ATOM   3633  H   LEU   234      31.361  39.694  54.373  1.00  0.00           H  
ATOM   3634  CA  LEU   234      31.460  40.823  56.224  1.00  0.00           C  
ATOM   3635  HA  LEU   234      32.262  40.700  56.952  1.00  0.00           H  
ATOM   3636  CB  LEU   234      31.603  42.095  55.305  1.00  0.00           C  
ATOM   3637  HB2 LEU   234      30.747  42.136  54.632  1.00  0.00           H  
ATOM   3638  HB3 LEU   234      31.484  42.912  56.017  1.00  0.00           H  
ATOM   3639  CG  LEU   234      32.907  42.244  54.526  1.00  0.00           C  
ATOM   3640  HG  LEU   234      32.998  41.422  53.816  1.00  0.00           H  
ATOM   3641  CD1 LEU   234      32.994  43.584  53.794  1.00  0.00           C  
ATOM   3642 HD11 LEU   234      32.872  44.360  54.549  1.00  0.00           H  
ATOM   3643 HD12 LEU   234      33.855  43.906  53.209  1.00  0.00           H  
ATOM   3644 HD13 LEU   234      32.097  43.582  53.175  1.00  0.00           H  
ATOM   3645  CD2 LEU   234      34.090  42.226  55.443  1.00  0.00           C  
ATOM   3646 HD21 LEU   234      35.020  42.387  54.897  1.00  0.00           H  
ATOM   3647 HD22 LEU   234      33.907  42.860  56.310  1.00  0.00           H  
ATOM   3648 HD23 LEU   234      34.232  41.272  55.950  1.00  0.00           H  
ATOM   3649  C   LEU   234      30.324  40.906  57.195  1.00  0.00           C  
ATOM   3650  O   LEU   234      30.566  41.137  58.369  1.00  0.00           O  
ATOM   3651  N   LEU   235      29.125  40.513  56.719  1.00  0.00           N  
ATOM   3652  H   LEU   235      28.995  40.410  55.723  1.00  0.00           H  
ATOM   3653  CA  LEU   235      27.984  40.494  57.597  1.00  0.00           C  
ATOM   3654  HA  LEU   235      28.006  41.483  58.054  1.00  0.00           H  
ATOM   3655  CB  LEU   235      26.734  40.485  56.594  1.00  0.00           C  
ATOM   3656  HB2 LEU   235      26.754  41.331  55.908  1.00  0.00           H  
ATOM   3657  HB3 LEU   235      26.657  39.557  56.027  1.00  0.00           H  
ATOM   3658  CG  LEU   235      25.389  40.518  57.410  1.00  0.00           C  
ATOM   3659  HG  LEU   235      25.460  39.666  58.086  1.00  0.00           H  
ATOM   3660  CD1 LEU   235      25.244  41.758  58.255  1.00  0.00           C  
ATOM   3661 HD11 LEU   235      24.240  41.779  58.678  1.00  0.00           H  
ATOM   3662 HD12 LEU   235      25.902  41.879  59.115  1.00  0.00           H  
ATOM   3663 HD13 LEU   235      25.453  42.555  57.542  1.00  0.00           H  
ATOM   3664  CD2 LEU   235      24.180  40.324  56.458  1.00  0.00           C  
ATOM   3665 HD21 LEU   235      24.375  39.396  55.920  1.00  0.00           H  
ATOM   3666 HD22 LEU   235      23.343  40.299  57.155  1.00  0.00           H  
ATOM   3667 HD23 LEU   235      24.125  41.085  55.679  1.00  0.00           H  
ATOM   3668  C   LEU   235      28.017  39.344  58.661  1.00  0.00           C  
ATOM   3669  O   LEU   235      27.537  39.587  59.789  1.00  0.00           O  
ATOM   3670  N   CYS   236      28.422  38.102  58.327  1.00  0.00           N  
ATOM   3671  H   CYS   236      28.654  37.842  57.379  1.00  0.00           H  
ATOM   3672  CA  CYS   236      28.555  37.031  59.292  1.00  0.00           C  
ATOM   3673  HA  CYS   236      27.575  36.790  59.705  1.00  0.00           H  
ATOM   3674  CB  CYS   236      29.039  35.824  58.409  1.00  0.00           C  
ATOM   3675  HB2 CYS   236      29.853  36.046  57.719  1.00  0.00           H  
ATOM   3676  HB3 CYS   236      29.224  34.983  59.078  1.00  0.00           H  
ATOM   3677  SG  CYS   236      27.768  35.138  57.347  1.00  0.00           S  
ATOM   3678  HG  CYS   236      27.468  36.204  56.601  1.00  0.00           H  
ATOM   3679  C   CYS   236      29.511  37.449  60.369  1.00  0.00           C  
ATOM   3680  O   CYS   236      29.342  37.071  61.545  1.00  0.00           O  
ATOM   3681  N   VAL   237      30.596  38.217  60.053  1.00  0.00           N  
ATOM   3682  H   VAL   237      30.750  38.418  59.075  1.00  0.00           H  
ATOM   3683  CA  VAL   237      31.504  38.737  61.042  1.00  0.00           C  
ATOM   3684  HA  VAL   237      31.778  37.819  61.562  1.00  0.00           H  
ATOM   3685  CB  VAL   237      32.793  39.252  60.316  1.00  0.00           C  
ATOM   3686  HB  VAL   237      32.376  39.675  59.402  1.00  0.00           H  
ATOM   3687  CG1 VAL   237      33.509  40.156  61.312  1.00  0.00           C  
ATOM   3688 HG11 VAL   237      33.658  39.585  62.229  1.00  0.00           H  
ATOM   3689 HG12 VAL   237      34.486  40.413  60.904  1.00  0.00           H  
ATOM   3690 HG13 VAL   237      32.988  41.110  61.388  1.00  0.00           H  
ATOM   3691  CG2 VAL   237      33.635  38.051  59.944  1.00  0.00           C  
ATOM   3692 HG21 VAL   237      34.413  38.546  59.363  1.00  0.00           H  
ATOM   3693 HG22 VAL   237      33.978  37.484  60.809  1.00  0.00           H  
ATOM   3694 HG23 VAL   237      33.073  37.328  59.353  1.00  0.00           H  
ATOM   3695  C   VAL   237      30.852  39.735  61.983  1.00  0.00           C  
ATOM   3696  O   VAL   237      30.873  39.656  63.267  1.00  0.00           O  
ATOM   3697  N   LEU   238      30.143  40.685  61.361  1.00  0.00           N  
ATOM   3698  H   LEU   238      30.021  40.566  60.365  1.00  0.00           H  
ATOM   3699  CA  LEU   238      29.263  41.728  61.957  1.00  0.00           C  
ATOM   3700  HA  LEU   238      29.875  42.307  62.649  1.00  0.00           H  
ATOM   3701  CB  LEU   238      28.674  42.561  60.876  1.00  0.00           C  
ATOM   3702  HB2 LEU   238      29.124  42.363  59.903  1.00  0.00           H  
ATOM   3703  HB3 LEU   238      27.648  42.203  60.790  1.00  0.00           H  
ATOM   3704  CG  LEU   238      28.631  44.093  61.043  1.00  0.00           C  
ATOM   3705  HG  LEU   238      28.073  44.555  60.229  1.00  0.00           H  
ATOM   3706  CD1 LEU   238      27.891  44.540  62.347  1.00  0.00           C  
ATOM   3707 HD11 LEU   238      27.090  43.816  62.497  1.00  0.00           H  
ATOM   3708 HD12 LEU   238      28.558  44.449  63.204  1.00  0.00           H  
ATOM   3709 HD13 LEU   238      27.521  45.561  62.247  1.00  0.00           H  
ATOM   3710  CD2 LEU   238      30.025  44.635  60.946  1.00  0.00           C  
ATOM   3711 HD21 LEU   238      30.646  44.466  61.826  1.00  0.00           H  
ATOM   3712 HD22 LEU   238      30.551  44.161  60.118  1.00  0.00           H  
ATOM   3713 HD23 LEU   238      29.993  45.702  60.729  1.00  0.00           H  
ATOM   3714  C   LEU   238      28.117  41.219  62.842  1.00  0.00           C  
ATOM   3715  O   LEU   238      27.905  41.774  63.880  1.00  0.00           O  
ATOM   3716  N   GLY   239      27.461  40.066  62.561  1.00  0.00           N  
ATOM   3717  H   GLY   239      27.741  39.675  61.673  1.00  0.00           H  
ATOM   3718  CA  GLY   239      26.473  39.358  63.386  1.00  0.00           C  
ATOM   3719  HA2 GLY   239      25.730  40.112  63.645  1.00  0.00           H  
ATOM   3720  HA3 GLY   239      25.928  38.638  62.775  1.00  0.00           H  
ATOM   3721  C   GLY   239      27.074  38.662  64.590  1.00  0.00           C  
ATOM   3722  O   GLY   239      26.390  38.637  65.606  1.00  0.00           O  
ATOM   3723  N   ILE   240      28.225  38.128  64.494  1.00  0.00           N  
ATOM   3724  H   ILE   240      28.630  38.101  63.569  1.00  0.00           H  
ATOM   3725  CA  ILE   240      29.072  37.689  65.602  1.00  0.00           C  
ATOM   3726  HA  ILE   240      28.481  37.014  66.221  1.00  0.00           H  
ATOM   3727  CB  ILE   240      30.233  36.786  65.193  1.00  0.00           C  
ATOM   3728  HB  ILE   240      30.747  37.410  64.461  1.00  0.00           H  
ATOM   3729  CG2 ILE   240      31.199  36.603  66.340  1.00  0.00           C  
ATOM   3730 HG21 ILE   240      32.078  36.126  65.905  1.00  0.00           H  
ATOM   3731 HG22 ILE   240      31.485  37.596  66.685  1.00  0.00           H  
ATOM   3732 HG23 ILE   240      30.674  36.043  67.114  1.00  0.00           H  
ATOM   3733  CG1 ILE   240      29.796  35.481  64.447  1.00  0.00           C  
ATOM   3734 HG12 ILE   240      29.162  34.944  65.153  1.00  0.00           H  
ATOM   3735 HG13 ILE   240      29.028  35.658  63.694  1.00  0.00           H  
ATOM   3736  CD1 ILE   240      30.963  34.726  63.713  1.00  0.00           C  
ATOM   3737 HD11 ILE   240      31.484  35.365  63.000  1.00  0.00           H  
ATOM   3738 HD12 ILE   240      31.736  34.489  64.445  1.00  0.00           H  
ATOM   3739 HD13 ILE   240      30.490  33.815  63.346  1.00  0.00           H  
ATOM   3740  C   ILE   240      29.474  38.932  66.491  1.00  0.00           C  
ATOM   3741  O   ILE   240      29.115  39.059  67.662  1.00  0.00           O  
ATOM   3742  N   LEU   241      30.272  39.855  65.948  1.00  0.00           N  
ATOM   3743  H   LEU   241      30.498  39.697  64.976  1.00  0.00           H  
ATOM   3744  CA  LEU   241      30.745  41.077  66.601  1.00  0.00           C  
ATOM   3745  HA  LEU   241      31.374  40.827  67.455  1.00  0.00           H  
ATOM   3746  CB  LEU   241      31.435  42.027  65.585  1.00  0.00           C  
ATOM   3747  HB2 LEU   241      30.878  42.042  64.648  1.00  0.00           H  
ATOM   3748  HB3 LEU   241      31.355  42.989  66.091  1.00  0.00           H  
ATOM   3749  CG  LEU   241      32.948  41.644  65.172  1.00  0.00           C  
ATOM   3750  HG  LEU   241      32.913  40.719  64.597  1.00  0.00           H  
ATOM   3751  CD1 LEU   241      33.647  42.687  64.174  1.00  0.00           C  
ATOM   3752 HD11 LEU   241      33.844  43.647  64.650  1.00  0.00           H  
ATOM   3753 HD12 LEU   241      34.572  42.256  63.792  1.00  0.00           H  
ATOM   3754 HD13 LEU   241      32.948  42.882  63.361  1.00  0.00           H  
ATOM   3755  CD2 LEU   241      33.957  41.590  66.339  1.00  0.00           C  
ATOM   3756 HD21 LEU   241      33.727  40.900  67.151  1.00  0.00           H  
ATOM   3757 HD22 LEU   241      35.003  41.430  66.076  1.00  0.00           H  
ATOM   3758 HD23 LEU   241      33.795  42.566  66.798  1.00  0.00           H  
ATOM   3759  C   LEU   241      29.609  41.839  67.360  1.00  0.00           C  
ATOM   3760  O   LEU   241      29.793  42.080  68.580  1.00  0.00           O  
ATOM   3761  N   ALA   242      28.537  42.355  66.714  1.00  0.00           N  
ATOM   3762  H   ALA   242      28.465  42.126  65.733  1.00  0.00           H  
ATOM   3763  CA  ALA   242      27.508  43.212  67.367  1.00  0.00           C  
ATOM   3764  HA  ALA   242      28.037  44.035  67.846  1.00  0.00           H  
ATOM   3765  CB  ALA   242      26.657  43.825  66.297  1.00  0.00           C  
ATOM   3766  HB1 ALA   242      27.264  44.023  65.413  1.00  0.00           H  
ATOM   3767  HB2 ALA   242      26.031  42.991  65.979  1.00  0.00           H  
ATOM   3768  HB3 ALA   242      26.085  44.689  66.634  1.00  0.00           H  
ATOM   3769  C   ALA   242      26.650  42.475  68.411  1.00  0.00           C  
ATOM   3770  O   ALA   242      25.962  43.150  69.255  1.00  0.00           O  
ATOM   3771  N   ALA   243      26.535  41.152  68.348  1.00  0.00           N  
ATOM   3772  H   ALA   243      27.012  40.647  67.615  1.00  0.00           H  
ATOM   3773  CA  ALA   243      25.730  40.366  69.288  1.00  0.00           C  
ATOM   3774  HA  ALA   243      24.905  40.954  69.689  1.00  0.00           H  
ATOM   3775  CB  ALA   243      25.311  39.070  68.535  1.00  0.00           C  
ATOM   3776  HB1 ALA   243      24.686  38.461  69.189  1.00  0.00           H  
ATOM   3777  HB2 ALA   243      24.666  39.328  67.695  1.00  0.00           H  
ATOM   3778  HB3 ALA   243      26.251  38.629  68.203  1.00  0.00           H  
ATOM   3779  C   ALA   243      26.541  39.896  70.488  1.00  0.00           C  
ATOM   3780  O   ALA   243      25.973  39.565  71.488  1.00  0.00           O  
ATOM   3781  N   PHE   244      27.882  39.793  70.471  1.00  0.00           N  
ATOM   3782  H   PHE   244      28.248  40.038  69.562  1.00  0.00           H  
ATOM   3783  CA  PHE   244      28.859  39.489  71.564  1.00  0.00           C  
ATOM   3784  HA  PHE   244      28.439  39.554  72.568  1.00  0.00           H  
ATOM   3785  CB  PHE   244      29.393  38.057  71.344  1.00  0.00           C  
ATOM   3786  HB2 PHE   244      28.518  37.410  71.282  1.00  0.00           H  
ATOM   3787  HB3 PHE   244      29.839  37.995  70.351  1.00  0.00           H  
ATOM   3788  CG  PHE   244      30.383  37.574  72.358  1.00  0.00           C  
ATOM   3789  CD1 PHE   244      29.837  37.075  73.590  1.00  0.00           C  
ATOM   3790  HD1 PHE   244      28.771  37.010  73.746  1.00  0.00           H  
ATOM   3791  CE1 PHE   244      30.787  36.589  74.510  1.00  0.00           C  
ATOM   3792  HE1 PHE   244      30.447  36.050  75.382  1.00  0.00           H  
ATOM   3793  CZ  PHE   244      32.194  36.721  74.315  1.00  0.00           C  
ATOM   3794  HZ  PHE   244      32.971  36.341  74.962  1.00  0.00           H  
ATOM   3795  CE2 PHE   244      32.657  37.334  73.165  1.00  0.00           C  
ATOM   3796  HE2 PHE   244      33.706  37.525  72.993  1.00  0.00           H  
ATOM   3797  CD2 PHE   244      31.788  37.608  72.100  1.00  0.00           C  
ATOM   3798  HD2 PHE   244      32.114  37.938  71.125  1.00  0.00           H  
ATOM   3799  C   PHE   244      30.075  40.439  71.724  1.00  0.00           C  
ATOM   3800  O   PHE   244      30.237  40.981  72.821  1.00  0.00           O  
ATOM   3801  N   HID   245      30.838  40.748  70.685  1.00  0.00           N  
ATOM   3802  H   HID   245      30.407  40.545  69.794  1.00  0.00           H  
ATOM   3803  CA  HID   245      32.116  41.472  70.891  1.00  0.00           C  
ATOM   3804  HA  HID   245      32.550  41.118  71.826  1.00  0.00           H  
ATOM   3805  CB  HID   245      33.177  41.112  69.855  1.00  0.00           C  
ATOM   3806  HB2 HID   245      32.703  41.416  68.921  1.00  0.00           H  
ATOM   3807  HB3 HID   245      34.011  41.782  70.065  1.00  0.00           H  
ATOM   3808  CG  HID   245      33.694  39.682  69.882  1.00  0.00           C  
ATOM   3809  ND1 HID   245      34.562  39.151  70.730  1.00  0.00           N  
ATOM   3810  HD1 HID   245      34.958  39.622  71.531  1.00  0.00           H  
ATOM   3811  CE1 HID   245      34.796  37.897  70.370  1.00  0.00           C  
ATOM   3812  HE1 HID   245      35.264  37.155  71.000  1.00  0.00           H  
ATOM   3813  NE2 HID   245      33.989  37.548  69.369  1.00  0.00           N  
ATOM   3814  CD2 HID   245      33.354  38.720  68.977  1.00  0.00           C  
ATOM   3815  HD2 HID   245      32.723  38.961  68.134  1.00  0.00           H  
ATOM   3816  C   HID   245      31.981  42.939  71.302  1.00  0.00           C  
ATOM   3817  O   HID   245      32.651  43.381  72.209  1.00  0.00           O  
ATOM   3818  N   LEU   246      31.007  43.619  70.746  1.00  0.00           N  
ATOM   3819  H   LEU   246      30.494  43.086  70.058  1.00  0.00           H  
ATOM   3820  CA  LEU   246      30.794  45.024  71.026  1.00  0.00           C  
ATOM   3821  HA  LEU   246      31.725  45.567  71.188  1.00  0.00           H  
ATOM   3822  CB  LEU   246      30.150  45.821  69.875  1.00  0.00           C  
ATOM   3823  HB2 LEU   246      29.104  45.537  69.762  1.00  0.00           H  
ATOM   3824  HB3 LEU   246      30.205  46.837  70.266  1.00  0.00           H  
ATOM   3825  CG  LEU   246      30.826  45.739  68.499  1.00  0.00           C  
ATOM   3826  HG  LEU   246      30.483  44.846  67.977  1.00  0.00           H  
ATOM   3827  CD1 LEU   246      30.428  46.914  67.653  1.00  0.00           C  
ATOM   3828 HD11 LEU   246      30.653  46.941  66.587  1.00  0.00           H  
ATOM   3829 HD12 LEU   246      29.369  47.113  67.820  1.00  0.00           H  
ATOM   3830 HD13 LEU   246      31.102  47.692  68.011  1.00  0.00           H  
ATOM   3831  CD2 LEU   246      32.370  45.756  68.446  1.00  0.00           C  
ATOM   3832 HD21 LEU   246      32.781  46.679  68.854  1.00  0.00           H  
ATOM   3833 HD22 LEU   246      32.696  44.864  68.981  1.00  0.00           H  
ATOM   3834 HD23 LEU   246      32.716  45.546  67.434  1.00  0.00           H  
ATOM   3835  C   LEU   246      30.060  45.176  72.405  1.00  0.00           C  
ATOM   3836  O   LEU   246      30.681  45.784  73.269  1.00  0.00           O  
ATOM   3837  N   PRO   247      28.998  44.494  72.785  1.00  0.00           N  
ATOM   3838  CD  PRO   247      28.208  43.799  71.849  1.00  0.00           C  
ATOM   3839  HD2 PRO   247      28.680  42.832  71.670  1.00  0.00           H  
ATOM   3840  HD3 PRO   247      28.150  44.248  70.857  1.00  0.00           H  
ATOM   3841  CG  PRO   247      26.837  43.493  72.547  1.00  0.00           C  
ATOM   3842  HG2 PRO   247      26.470  42.525  72.204  1.00  0.00           H  
ATOM   3843  HG3 PRO   247      26.076  44.258  72.392  1.00  0.00           H  
ATOM   3844  CB  PRO   247      27.173  43.507  74.026  1.00  0.00           C  
ATOM   3845  HB2 PRO   247      27.530  42.537  74.372  1.00  0.00           H  
ATOM   3846  HB3 PRO   247      26.330  43.817  74.643  1.00  0.00           H  
ATOM   3847  CA  PRO   247      28.409  44.433  74.174  1.00  0.00           C  
ATOM   3848  HA  PRO   247      28.137  45.474  74.348  1.00  0.00           H  
ATOM   3849  C   PRO   247      29.321  43.937  75.304  1.00  0.00           C  
ATOM   3850  O   PRO   247      29.113  44.296  76.419  1.00  0.00           O  
ATOM   3851  N   ARG   248      30.330  43.128  75.021  1.00  0.00           N  
ATOM   3852  H   ARG   248      30.297  42.691  74.111  1.00  0.00           H  
ATOM   3853  CA  ARG   248      31.337  42.622  76.014  1.00  0.00           C  
ATOM   3854  HA  ARG   248      30.771  42.432  76.926  1.00  0.00           H  
ATOM   3855  CB  ARG   248      31.939  41.373  75.382  1.00  0.00           C  
ATOM   3856  HB2 ARG   248      32.274  41.501  74.353  1.00  0.00           H  
ATOM   3857  HB3 ARG   248      32.895  41.047  75.793  1.00  0.00           H  
ATOM   3858  CG  ARG   248      31.079  40.058  75.436  1.00  0.00           C  
ATOM   3859  HG2 ARG   248      30.043  40.258  75.159  1.00  0.00           H  
ATOM   3860  HG3 ARG   248      31.660  39.380  74.811  1.00  0.00           H  
ATOM   3861  CD  ARG   248      31.062  39.335  76.782  1.00  0.00           C  
ATOM   3862  HD2 ARG   248      31.188  38.272  76.578  1.00  0.00           H  
ATOM   3863  HD3 ARG   248      31.842  39.759  77.414  1.00  0.00           H  
ATOM   3864  NE  ARG   248      29.709  39.470  77.459  1.00  0.00           N  
ATOM   3865  HE  ARG   248      28.970  39.878  76.904  1.00  0.00           H  
ATOM   3866  CZ  ARG   248      29.330  39.288  78.738  1.00  0.00           C  
ATOM   3867  NH1 ARG   248      30.066  38.893  79.706  1.00  0.00           N  
ATOM   3868 HH11 ARG   248      31.060  38.876  79.531  1.00  0.00           H  
ATOM   3869 HH12 ARG   248      29.577  39.008  80.582  1.00  0.00           H  
ATOM   3870  NH2 ARG   248      28.053  39.468  78.945  1.00  0.00           N  
ATOM   3871 HH21 ARG   248      27.540  39.727  78.115  1.00  0.00           H  
ATOM   3872 HH22 ARG   248      27.658  39.586  79.867  1.00  0.00           H  
ATOM   3873  C   ARG   248      32.400  43.731  76.321  1.00  0.00           C  
ATOM   3874  O   ARG   248      32.718  43.967  77.481  1.00  0.00           O  
ATOM   3875  N   CYS   249      32.817  44.433  75.292  1.00  0.00           N  
ATOM   3876  H   CYS   249      32.642  44.021  74.386  1.00  0.00           H  
ATOM   3877  CA  CYS   249      33.666  45.638  75.298  1.00  0.00           C  
ATOM   3878  HA  CYS   249      34.477  45.480  76.009  1.00  0.00           H  
ATOM   3879  CB  CYS   249      34.397  45.839  73.928  1.00  0.00           C  
ATOM   3880  HB2 CYS   249      33.659  45.925  73.130  1.00  0.00           H  
ATOM   3881  HB3 CYS   249      34.938  46.775  74.070  1.00  0.00           H  
ATOM   3882  SG  CYS   249      35.582  44.485  73.457  1.00  0.00           S  
ATOM   3883  HG  CYS   249      34.570  43.650  73.203  1.00  0.00           H  
ATOM   3884  C   CYS   249      32.934  46.855  75.847  1.00  0.00           C  
ATOM   3885  O   CYS   249      33.567  47.613  76.503  1.00  0.00           O  
ATOM   3886  N   TYR   250      31.641  47.024  75.666  1.00  0.00           N  
ATOM   3887  H   TYR   250      31.159  46.438  75.000  1.00  0.00           H  
ATOM   3888  CA  TYR   250      30.780  47.835  76.511  1.00  0.00           C  
ATOM   3889  HA  TYR   250      31.040  48.889  76.413  1.00  0.00           H  
ATOM   3890  CB  TYR   250      29.299  47.835  76.038  1.00  0.00           C  
ATOM   3891  HB2 TYR   250      29.196  48.457  75.150  1.00  0.00           H  
ATOM   3892  HB3 TYR   250      28.989  46.801  75.888  1.00  0.00           H  
ATOM   3893  CG  TYR   250      28.291  48.518  76.942  1.00  0.00           C  
ATOM   3894  CD1 TYR   250      27.293  47.739  77.622  1.00  0.00           C  
ATOM   3895  HD1 TYR   250      27.248  46.663  77.537  1.00  0.00           H  
ATOM   3896  CE1 TYR   250      26.186  48.327  78.263  1.00  0.00           C  
ATOM   3897  HE1 TYR   250      25.340  47.743  78.594  1.00  0.00           H  
ATOM   3898  CZ  TYR   250      26.200  49.690  78.369  1.00  0.00           C  
ATOM   3899  OH  TYR   250      25.124  50.285  78.969  1.00  0.00           O  
ATOM   3900  HH  TYR   250      25.478  51.055  79.420  1.00  0.00           H  
ATOM   3901  CE2 TYR   250      27.274  50.478  77.859  1.00  0.00           C  
ATOM   3902  HE2 TYR   250      27.286  51.547  78.013  1.00  0.00           H  
ATOM   3903  CD2 TYR   250      28.278  49.915  77.045  1.00  0.00           C  
ATOM   3904  HD2 TYR   250      29.011  50.506  76.514  1.00  0.00           H  
ATOM   3905  C   TYR   250      30.900  47.548  78.015  1.00  0.00           C  
ATOM   3906  O   TYR   250      31.307  48.445  78.801  1.00  0.00           O  
ATOM   3907  N   LEU   251      30.626  46.338  78.480  1.00  0.00           N  
ATOM   3908  H   LEU   251      30.113  45.655  77.942  1.00  0.00           H  
ATOM   3909  CA  LEU   251      30.755  45.910  79.872  1.00  0.00           C  
ATOM   3910  HA  LEU   251      30.008  46.533  80.365  1.00  0.00           H  
ATOM   3911  CB  LEU   251      30.406  44.425  79.896  1.00  0.00           C  
ATOM   3912  HB2 LEU   251      29.324  44.323  79.809  1.00  0.00           H  
ATOM   3913  HB3 LEU   251      30.781  43.923  79.004  1.00  0.00           H  
ATOM   3914  CG  LEU   251      30.791  43.679  81.203  1.00  0.00           C  
ATOM   3915  HG  LEU   251      31.874  43.781  81.269  1.00  0.00           H  
ATOM   3916  CD1 LEU   251      30.064  44.100  82.496  1.00  0.00           C  
ATOM   3917 HD11 LEU   251      29.052  43.695  82.513  1.00  0.00           H  
ATOM   3918 HD12 LEU   251      30.652  43.744  83.342  1.00  0.00           H  
ATOM   3919 HD13 LEU   251      29.827  45.160  82.585  1.00  0.00           H  
ATOM   3920  CD2 LEU   251      30.674  42.172  81.011  1.00  0.00           C  
ATOM   3921 HD21 LEU   251      31.038  41.690  81.919  1.00  0.00           H  
ATOM   3922 HD22 LEU   251      29.625  41.915  80.862  1.00  0.00           H  
ATOM   3923 HD23 LEU   251      31.165  41.848  80.094  1.00  0.00           H  
ATOM   3924  C   LEU   251      32.130  46.295  80.489  1.00  0.00           C  
ATOM   3925  O   LEU   251      32.254  46.736  81.617  1.00  0.00           O  
ATOM   3926  N   LEU   252      33.179  46.177  79.685  1.00  0.00           N  
ATOM   3927  H   LEU   252      32.925  45.813  78.777  1.00  0.00           H  
ATOM   3928  CA  LEU   252      34.525  46.574  80.105  1.00  0.00           C  
ATOM   3929  HA  LEU   252      34.497  46.382  81.178  1.00  0.00           H  
ATOM   3930  CB  LEU   252      35.449  45.570  79.385  1.00  0.00           C  
ATOM   3931  HB2 LEU   252      35.215  44.542  79.661  1.00  0.00           H  
ATOM   3932  HB3 LEU   252      35.334  45.616  78.302  1.00  0.00           H  
ATOM   3933  CG  LEU   252      36.959  45.672  79.651  1.00  0.00           C  
ATOM   3934  HG  LEU   252      37.300  46.685  79.439  1.00  0.00           H  
ATOM   3935  CD1 LEU   252      37.447  45.320  80.988  1.00  0.00           C  
ATOM   3936 HD11 LEU   252      36.909  45.941  81.705  1.00  0.00           H  
ATOM   3937 HD12 LEU   252      37.134  44.284  81.111  1.00  0.00           H  
ATOM   3938 HD13 LEU   252      38.512  45.540  81.054  1.00  0.00           H  
ATOM   3939  CD2 LEU   252      37.628  44.649  78.750  1.00  0.00           C  
ATOM   3940 HD21 LEU   252      37.232  44.751  77.740  1.00  0.00           H  
ATOM   3941 HD22 LEU   252      38.687  44.843  78.583  1.00  0.00           H  
ATOM   3942 HD23 LEU   252      37.456  43.621  79.071  1.00  0.00           H  
ATOM   3943  C   LEU   252      34.983  48.018  79.963  1.00  0.00           C  
ATOM   3944  O   LEU   252      35.780  48.400  80.786  1.00  0.00           O  
ATOM   3945  N   MET   253      34.485  48.865  79.015  1.00  0.00           N  
ATOM   3946  H   MET   253      33.732  48.467  78.473  1.00  0.00           H  
ATOM   3947  CA  MET   253      34.849  50.304  78.879  1.00  0.00           C  
ATOM   3948  HA  MET   253      35.904  50.444  79.115  1.00  0.00           H  
ATOM   3949  CB  MET   253      34.593  50.783  77.423  1.00  0.00           C  
ATOM   3950  HB2 MET   253      35.197  51.671  77.237  1.00  0.00           H  
ATOM   3951  HB3 MET   253      34.964  50.039  76.719  1.00  0.00           H  
ATOM   3952  CG  MET   253      33.139  51.211  77.037  1.00  0.00           C  
ATOM   3953  HG2 MET   253      32.431  50.672  77.666  1.00  0.00           H  
ATOM   3954  HG3 MET   253      32.906  52.275  77.056  1.00  0.00           H  
ATOM   3955  SD  MET   253      32.850  50.711  75.319  1.00  0.00           S  
ATOM   3956  CE  MET   253      32.158  52.183  74.721  1.00  0.00           C  
ATOM   3957  HE1 MET   253      31.789  51.834  73.757  1.00  0.00           H  
ATOM   3958  HE2 MET   253      31.310  52.396  75.372  1.00  0.00           H  
ATOM   3959  HE3 MET   253      32.904  52.959  74.893  1.00  0.00           H  
ATOM   3960  C   MET   253      34.043  51.116  79.923  1.00  0.00           C  
ATOM   3961  O   MET   253      34.536  52.163  80.331  1.00  0.00           O  
ATOM   3962  N   ARG   254      32.865  50.655  80.306  1.00  0.00           N  
ATOM   3963  H   ARG   254      32.594  49.694  80.160  1.00  0.00           H  
ATOM   3964  CA  ARG   254      31.859  51.536  81.072  1.00  0.00           C  
ATOM   3965  HA  ARG   254      31.981  52.540  80.666  1.00  0.00           H  
ATOM   3966  CB  ARG   254      30.373  51.044  80.868  1.00  0.00           C  
ATOM   3967  HB2 ARG   254      29.683  51.818  81.204  1.00  0.00           H  
ATOM   3968  HB3 ARG   254      30.218  50.899  79.798  1.00  0.00           H  
ATOM   3969  CG  ARG   254      30.065  49.700  81.566  1.00  0.00           C  
ATOM   3970  HG2 ARG   254      30.704  48.890  81.215  1.00  0.00           H  
ATOM   3971  HG3 ARG   254      30.066  49.808  82.650  1.00  0.00           H  
ATOM   3972  CD  ARG   254      28.677  49.217  81.202  1.00  0.00           C  
ATOM   3973  HD2 ARG   254      28.651  48.830  80.183  1.00  0.00           H  
ATOM   3974  HD3 ARG   254      28.608  48.272  81.740  1.00  0.00           H  
ATOM   3975  NE  ARG   254      27.537  50.072  81.620  1.00  0.00           N  
ATOM   3976  HE  ARG   254      27.315  50.832  80.993  1.00  0.00           H  
ATOM   3977  CZ  ARG   254      26.614  49.885  82.598  1.00  0.00           C  
ATOM   3978  NH1 ARG   254      26.728  49.198  83.686  1.00  0.00           N  
ATOM   3979 HH11 ARG   254      27.509  48.568  83.802  1.00  0.00           H  
ATOM   3980 HH12 ARG   254      25.943  49.092  84.313  1.00  0.00           H  
ATOM   3981  NH2 ARG   254      25.556  50.599  82.532  1.00  0.00           N  
ATOM   3982 HH21 ARG   254      25.386  51.056  81.648  1.00  0.00           H  
ATOM   3983 HH22 ARG   254      24.784  50.535  83.180  1.00  0.00           H  
ATOM   3984  C   ARG   254      32.119  51.606  82.623  1.00  0.00           C  
ATOM   3985  O   ARG   254      32.597  50.583  83.141  1.00  0.00           O  
ATOM   3986  N   GLN   255      31.668  52.595  83.272  1.00  0.00           N  
ATOM   3987  H   GLN   255      31.363  53.411  82.761  1.00  0.00           H  
ATOM   3988  CA  GLN   255      31.281  52.643  84.708  1.00  0.00           C  
ATOM   3989  HA  GLN   255      32.149  52.239  85.229  1.00  0.00           H  
ATOM   3990  CB  GLN   255      31.126  54.090  85.213  1.00  0.00           C  
ATOM   3991  HB2 GLN   255      31.998  54.681  84.937  1.00  0.00           H  
ATOM   3992  HB3 GLN   255      30.237  54.424  84.678  1.00  0.00           H  
ATOM   3993  CG  GLN   255      30.708  54.170  86.744  1.00  0.00           C  
ATOM   3994  HG2 GLN   255      30.040  53.357  87.030  1.00  0.00           H  
ATOM   3995  HG3 GLN   255      31.607  54.102  87.356  1.00  0.00           H  
ATOM   3996  CD  GLN   255      29.949  55.470  87.148  1.00  0.00           C  
ATOM   3997  OE1 GLN   255      28.806  55.521  87.349  1.00  0.00           O  
ATOM   3998  NE2 GLN   255      30.599  56.585  87.284  1.00  0.00           N  
ATOM   3999 HE21 GLN   255      30.095  57.372  87.667  1.00  0.00           H  
ATOM   4000 HE22 GLN   255      31.580  56.601  87.044  1.00  0.00           H  
ATOM   4001  C   GLN   255      30.079  51.715  84.923  1.00  0.00           C  
ATOM   4002  O   GLN   255      29.053  51.913  84.262  1.00  0.00           O  
ATOM   4003  N   PRO   256      30.123  50.767  85.898  1.00  0.00           N  
ATOM   4004  CD  PRO   256      31.254  50.323  86.686  1.00  0.00           C  
ATOM   4005  HD2 PRO   256      31.572  51.123  87.355  1.00  0.00           H  
ATOM   4006  HD3 PRO   256      32.071  50.130  85.991  1.00  0.00           H  
ATOM   4007  CG  PRO   256      30.936  49.001  87.274  1.00  0.00           C  
ATOM   4008  HG2 PRO   256      31.376  48.729  88.234  1.00  0.00           H  
ATOM   4009  HG3 PRO   256      31.290  48.289  86.530  1.00  0.00           H  
ATOM   4010  CB  PRO   256      29.428  49.031  87.416  1.00  0.00           C  
ATOM   4011  HB2 PRO   256      29.072  49.434  88.364  1.00  0.00           H  
ATOM   4012  HB3 PRO   256      28.943  48.056  87.463  1.00  0.00           H  
ATOM   4013  CA  PRO   256      28.937  49.959  86.373  1.00  0.00           C  
ATOM   4014  HA  PRO   256      28.737  49.472  85.419  1.00  0.00           H  
ATOM   4015  C   PRO   256      27.766  50.793  86.795  1.00  0.00           C  
ATOM   4016  O   PRO   256      27.857  52.006  86.947  1.00  0.00           O  
ATOM   4017  N   GLY   257      26.636  50.087  87.038  1.00  0.00           N  
ATOM   4018  H   GLY   257      26.809  49.094  87.085  1.00  0.00           H  
ATOM   4019  CA  GLY   257      25.184  50.528  87.091  1.00  0.00           C  
ATOM   4020  HA2 GLY   257      24.686  50.133  87.977  1.00  0.00           H  
ATOM   4021  HA3 GLY   257      25.237  51.616  87.049  1.00  0.00           H  
ATOM   4022  C   GLY   257      24.495  50.096  85.803  1.00  0.00           C  
ATOM   4023  O   GLY   257      24.230  51.006  84.979  1.00  0.00           O  
ATOM   4024  OXT GLY   257      24.432  48.893  85.507  1.00  0.00           O  
TER    4025      GLY   257 
ATOM   4025  O   UNK   258      30.723  31.674  45.689  1.00  0.00           O  
ATOM   4026  C2  UNK   258      29.608  32.093  45.303  1.00  0.00           C  
ATOM   4027  O3  UNK   258      29.523  32.485  44.128  1.00  0.00           O  
ATOM   4028  C1  UNK   258      28.470  32.436  46.322  1.00  0.00           C  
ATOM   4029  C   UNK   258      27.536  33.597  45.698  1.00  0.00           C  
ATOM   4030  H1  UNK   258      26.957  33.950  46.561  1.00  0.00           H  
ATOM   4031  H2  UNK   258      26.775  33.230  44.998  1.00  0.00           H  
ATOM   4032  H3  UNK   258      28.117  34.446  45.319  1.00  0.00           H  
ATOM   4033  H   UNK   258      27.799  31.596  46.540  1.00  0.00           H  
ATOM   4034  O1  UNK   258      28.844  32.999  47.602  1.00  0.00           O  
ATOM   4035  C3  UNK   258      29.631  32.256  48.468  1.00  0.00           C  
ATOM   4036  C4  UNK   258      30.767  32.781  49.126  1.00  0.00           C  
ATOM   4037  H4  UNK   258      31.066  33.792  48.865  1.00  0.00           H  
ATOM   4038  C5  UNK   258      31.466  32.177  50.163  1.00  0.00           C  
ATOM   4039  H5  UNK   258      32.342  32.689  50.548  1.00  0.00           H  
ATOM   4040  C6  UNK   258      31.023  30.928  50.647  1.00  0.00           C  
ATOM   4041  O2  UNK   258      31.507  30.377  51.820  1.00  0.00           O  
ATOM   4042  C9  UNK   258      32.702  30.897  52.305  1.00  0.00           C  
ATOM   4043  H8  UNK   258      32.611  31.967  52.530  1.00  0.00           H  
ATOM   4044  H9  UNK   258      33.448  30.632  51.546  1.00  0.00           H  
ATOM   4045  H10 UNK   258      33.043  30.341  53.186  1.00  0.00           H  
ATOM   4046  C7  UNK   258      29.908  30.317  50.014  1.00  0.00           C  
ATOM   4047  H6  UNK   258      29.602  29.361  50.429  1.00  0.00           H  
ATOM   4048  C8  UNK   258      29.225  30.935  48.936  1.00  0.00           C  
ATOM   4049  H7  UNK   258      28.305  30.519  48.538  1.00  0.00           H  
TER    4050      UNK   258 
ATOM   4050 C116  PA   259      48.742  35.452  64.805  1.00  0.00           C  
ATOM   4051 H16R  PA   259      49.348  34.913  64.074  1.00  0.00           H  
ATOM   4052 H16S  PA   259      47.911  35.796  64.185  1.00  0.00           H  
ATOM   4053 H16T  PA   259      48.485  34.677  65.530  1.00  0.00           H  
ATOM   4054 C115  PA   259      49.335  36.619  65.617  1.00  0.00           C  
ATOM   4055 H15R  PA   259      50.160  36.293  66.254  1.00  0.00           H  
ATOM   4056 H15S  PA   259      49.869  37.332  64.986  1.00  0.00           H  
ATOM   4057 C114  PA   259      48.338  37.290  66.551  1.00  0.00           C  
ATOM   4058 H14R  PA   259      47.681  37.716  65.790  1.00  0.00           H  
ATOM   4059 H14S  PA   259      47.727  36.660  67.201  1.00  0.00           H  
ATOM   4060 C113  PA   259      48.898  38.405  67.391  1.00  0.00           C  
ATOM   4061 H13R  PA   259      49.910  38.087  67.649  1.00  0.00           H  
ATOM   4062 H13S  PA   259      49.071  39.334  66.844  1.00  0.00           H  
ATOM   4063 C112  PA   259      47.983  38.747  68.598  1.00  0.00           C  
ATOM   4064 H12R  PA   259      46.923  38.747  68.335  1.00  0.00           H  
ATOM   4065 H12S  PA   259      48.046  37.933  69.324  1.00  0.00           H  
ATOM   4066 C111  PA   259      48.243  40.004  69.309  1.00  0.00           C  
ATOM   4067 H11R  PA   259      49.294  40.260  69.461  1.00  0.00           H  
ATOM   4068 H11S  PA   259      47.913  40.765  68.599  1.00  0.00           H  
ATOM   4069 C110  PA   259      47.334  40.309  70.534  1.00  0.00           C  
ATOM   4070 H10R  PA   259      47.380  41.375  70.765  1.00  0.00           H  
ATOM   4071 H10S  PA   259      46.360  40.029  70.127  1.00  0.00           H  
ATOM   4072  C19  PA   259      47.798  39.615  71.763  1.00  0.00           C  
ATOM   4073  H9R  PA   259      48.033  38.571  71.547  1.00  0.00           H  
ATOM   4074  H9S  PA   259      48.777  39.961  72.101  1.00  0.00           H  
ATOM   4075  C18  PA   259      46.855  39.620  72.988  1.00  0.00           C  
ATOM   4076  H8R  PA   259      45.835  39.727  72.612  1.00  0.00           H  
ATOM   4077  H8S  PA   259      46.866  38.632  73.453  1.00  0.00           H  
ATOM   4078  C17  PA   259      47.333  40.686  73.953  1.00  0.00           C  
ATOM   4079  H7R  PA   259      48.304  40.475  74.404  1.00  0.00           H  
ATOM   4080  H7S  PA   259      47.500  41.654  73.478  1.00  0.00           H  
ATOM   4081  C16  PA   259      46.412  40.820  75.174  1.00  0.00           C  
ATOM   4082  H6R  PA   259      45.398  40.958  74.791  1.00  0.00           H  
ATOM   4083  H6S  PA   259      46.538  39.947  75.818  1.00  0.00           H  
ATOM   4084  C15  PA   259      46.736  42.005  76.009  1.00  0.00           C  
ATOM   4085  H5R  PA   259      46.662  42.934  75.441  1.00  0.00           H  
ATOM   4086  H5S  PA   259      45.919  42.297  76.671  1.00  0.00           H  
ATOM   4087  C14  PA   259      47.955  41.824  76.826  1.00  0.00           C  
ATOM   4088  H4R  PA   259      47.942  40.913  77.429  1.00  0.00           H  
ATOM   4089  H4S  PA   259      48.794  41.647  76.151  1.00  0.00           H  
ATOM   4090  C13  PA   259      48.225  42.918  77.854  1.00  0.00           C  
ATOM   4091  H3R  PA   259      48.298  43.946  77.493  1.00  0.00           H  
ATOM   4092  H3S  PA   259      47.311  42.844  78.448  1.00  0.00           H  
ATOM   4093  C12  PA   259      49.417  42.793  78.710  1.00  0.00           C  
ATOM   4094  H2R  PA   259      50.318  42.734  78.096  1.00  0.00           H  
ATOM   4095  H2S  PA   259      49.589  43.672  79.334  1.00  0.00           H  
ATOM   4096  C11  PC   260      49.280  41.525  79.575  1.00  0.00           C  
ATOM   4097  O12  PC   260      49.944  40.497  79.360  1.00  0.00           O  
ATOM   4098  O11  PC   260      48.353  41.603  80.552  1.00  0.00           O  
ATOM   4099  C1   PC   260      47.766  40.412  81.138  1.00  0.00           C  
ATOM   4100  HR   PC   260      48.554  39.692  81.375  1.00  0.00           H  
ATOM   4101  HS   PC   260      47.223  40.672  82.051  1.00  0.00           H  
ATOM   4102  C2   PC   260      46.738  39.720  80.225  1.00  0.00           C  
ATOM   4103  HX   PC   260      46.112  40.501  79.786  1.00  0.00           H  
ATOM   4104  C3   PC   260      45.922  38.720  81.056  1.00  0.00           C  
ATOM   4105  HA   PC   260      45.198  39.219  81.705  1.00  0.00           H  
ATOM   4106  HB   PC   260      45.449  37.992  80.392  1.00  0.00           H  
ATOM   4107  O31  PC   260      46.807  37.936  81.932  1.00  0.00           O  
ATOM   4108  P31  PC   260      46.244  36.653  82.706  1.00  0.00           P  
ATOM   4109  O32  PC   260      44.954  37.235  83.343  1.00  0.00           O  
ATOM   4110  C31  PC   260      45.077  38.166  84.415  1.00  0.00           C  
ATOM   4111  H1A  PC   260      45.646  37.813  85.279  1.00  0.00           H  
ATOM   4112  H1B  PC   260      45.698  39.027  84.155  1.00  0.00           H  
ATOM   4113  C32  PC   260      43.679  38.472  84.930  1.00  0.00           C  
ATOM   4114  H2A  PC   260      43.176  38.892  84.058  1.00  0.00           H  
ATOM   4115  H2B  PC   260      43.064  37.600  85.159  1.00  0.00           H  
ATOM   4116  N31  PC   260      43.514  39.452  86.014  1.00  0.00           N  
ATOM   4117  C33  PC   260      44.234  40.668  85.483  1.00  0.00           C  
ATOM   4118  H3A  PC   260      43.779  41.460  86.079  1.00  0.00           H  
ATOM   4119  H3B  PC   260      45.315  40.525  85.530  1.00  0.00           H  
ATOM   4120  H3C  PC   260      43.925  41.008  84.493  1.00  0.00           H  
ATOM   4121  C34  PC   260      42.112  39.725  86.321  1.00  0.00           C  
ATOM   4122  H4A  PC   260      41.677  38.996  87.006  1.00  0.00           H  
ATOM   4123  H4B  PC   260      42.059  40.678  86.850  1.00  0.00           H  
ATOM   4124  H4C  PC   260      41.497  39.847  85.429  1.00  0.00           H  
ATOM   4125  C35  PC   260      44.230  39.020  87.207  1.00  0.00           C  
ATOM   4126  H5A  PC   260      45.279  38.987  86.908  1.00  0.00           H  
ATOM   4127  H5B  PC   260      43.924  38.016  87.506  1.00  0.00           H  
ATOM   4128  H5C  PC   260      44.110  39.697  88.054  1.00  0.00           H  
ATOM   4129  O33  PC   260      45.857  35.774  81.609  1.00  0.00           O  
ATOM   4130  O34  PC   260      47.257  36.292  83.736  1.00  0.00           O  
ATOM   4131  O21  PC   260      47.274  39.000  79.123  1.00  0.00           O  
ATOM   4132  C21  PC   260      46.484  38.531  78.116  1.00  0.00           C  
ATOM   4133  O22  PC   260      45.305  38.725  78.063  1.00  0.00           O  
ATOM   4134  C12  OL   261      47.152  37.679  77.071  1.00  0.00           C  
ATOM   4135  H2R  OL   261      47.691  36.895  77.607  1.00  0.00           H  
ATOM   4136  H2S  OL   261      47.857  38.354  76.581  1.00  0.00           H  
ATOM   4137  C13  OL   261      46.310  37.011  76.066  1.00  0.00           C  
ATOM   4138  H3R  OL   261      45.769  37.770  75.498  1.00  0.00           H  
ATOM   4139  H3S  OL   261      45.584  36.405  76.612  1.00  0.00           H  
ATOM   4140  C14  OL   261      47.074  36.005  75.196  1.00  0.00           C  
ATOM   4141  H4R  OL   261      47.362  35.207  75.884  1.00  0.00           H  
ATOM   4142  H4S  OL   261      47.977  36.545  74.902  1.00  0.00           H  
ATOM   4143  C15  OL   261      46.358  35.484  73.945  1.00  0.00           C  
ATOM   4144  H5R  OL   261      46.524  36.280  73.216  1.00  0.00           H  
ATOM   4145  H5S  OL   261      45.297  35.287  74.111  1.00  0.00           H  
ATOM   4146  C16  OL   261      47.028  34.194  73.386  1.00  0.00           C  
ATOM   4147  H6R  OL   261      46.649  33.367  73.990  1.00  0.00           H  
ATOM   4148  H6S  OL   261      48.105  34.285  73.542  1.00  0.00           H  
ATOM   4149  C17  OL   261      46.758  34.015  71.898  1.00  0.00           C  
ATOM   4150  H7R  OL   261      45.691  34.200  71.758  1.00  0.00           H  
ATOM   4151  H7S  OL   261      46.938  32.997  71.548  1.00  0.00           H  
ATOM   4152  C18  OL   261      47.415  35.039  70.968  1.00  0.00           C  
ATOM   4153  H8R  OL   261      47.079  36.051  71.203  1.00  0.00           H  
ATOM   4154  H8S  OL   261      46.967  34.943  69.977  1.00  0.00           H  
ATOM   4155  C19  OL   261      48.921  34.867  70.705  1.00  0.00           C  
ATOM   4156  H9R  OL   261      49.617  35.328  71.402  1.00  0.00           H  
ATOM   4157 C110  OL   261      49.415  34.138  69.726  1.00  0.00           C  
ATOM   4158 H10R  OL   261      50.490  34.037  69.602  1.00  0.00           H  
ATOM   4159 C111  OL   261      48.608  33.474  68.731  1.00  0.00           C  
ATOM   4160 H11R  OL   261      48.226  34.222  68.034  1.00  0.00           H  
ATOM   4161 H11S  OL   261      47.740  32.927  69.106  1.00  0.00           H  
ATOM   4162 C112  OL   261      49.462  32.439  67.887  1.00  0.00           C  
ATOM   4163 H12R  OL   261      49.954  31.652  68.462  1.00  0.00           H  
ATOM   4164 H12S  OL   261      50.150  33.060  67.310  1.00  0.00           H  
ATOM   4165 C113  OL   261      48.547  31.787  66.742  1.00  0.00           C  
ATOM   4166 H13R  OL   261      48.208  32.546  66.034  1.00  0.00           H  
ATOM   4167 H13S  OL   261      47.654  31.365  67.208  1.00  0.00           H  
ATOM   4168 C114  OL   261      49.200  30.748  65.888  1.00  0.00           C  
ATOM   4169 H14R  OL   261      49.801  30.141  66.569  1.00  0.00           H  
ATOM   4170 H14S  OL   261      49.886  31.108  65.119  1.00  0.00           H  
ATOM   4171 C115  OL   261      48.260  29.758  65.183  1.00  0.00           C  
ATOM   4172 H15R  OL   261      48.964  29.343  64.459  1.00  0.00           H  
ATOM   4173 H15S  OL   261      47.509  30.250  64.561  1.00  0.00           H  
ATOM   4174 C116  OL   261      47.443  28.831  66.168  1.00  0.00           C  
ATOM   4175 H16R  OL   261      46.590  29.338  66.623  1.00  0.00           H  
ATOM   4176 H16S  OL   261      48.084  28.594  67.019  1.00  0.00           H  
ATOM   4177 C117  OL   261      46.870  27.565  65.574  1.00  0.00           C  
ATOM   4178 H17R  OL   261      47.486  26.668  65.485  1.00  0.00           H  
ATOM   4179 H17S  OL   261      46.638  27.806  64.535  1.00  0.00           H  
ATOM   4180 C118  OL   261      45.549  27.062  66.152  1.00  0.00           C  
ATOM   4181 H18R  OL   261      44.708  27.722  65.930  1.00  0.00           H  
ATOM   4182 H18S  OL   261      45.712  26.752  67.186  1.00  0.00           H  
ATOM   4183 H18T  OL   261      45.300  26.123  65.653  1.00  0.00           H  
TER    4184       OL   261 
ATOM   4184 C116  PA   262       7.462  15.011  64.729  1.00  0.00           C  
ATOM   4185 H16R  PA   262       6.667  15.684  64.398  1.00  0.00           H  
ATOM   4186 H16S  PA   262       8.313  15.154  64.059  1.00  0.00           H  
ATOM   4187 H16T  PA   262       7.840  15.452  65.653  1.00  0.00           H  
ATOM   4188 C115  PA   262       7.037  13.475  64.860  1.00  0.00           C  
ATOM   4189 H15R  PA   262       6.923  13.131  63.829  1.00  0.00           H  
ATOM   4190 H15S  PA   262       7.935  12.953  65.196  1.00  0.00           H  
ATOM   4191 C114  PA   262       5.794  13.118  65.797  1.00  0.00           C  
ATOM   4192 H14R  PA   262       4.878  13.555  65.394  1.00  0.00           H  
ATOM   4193 H14S  PA   262       5.589  12.055  65.654  1.00  0.00           H  
ATOM   4194 C113  PA   262       5.862  13.578  67.241  1.00  0.00           C  
ATOM   4195 H13R  PA   262       6.727  13.102  67.707  1.00  0.00           H  
ATOM   4196 H13S  PA   262       5.944  14.650  67.434  1.00  0.00           H  
ATOM   4197 C112  PA   262       4.618  13.239  68.059  1.00  0.00           C  
ATOM   4198 H12R  PA   262       3.718  13.723  67.674  1.00  0.00           H  
ATOM   4199 H12S  PA   262       4.309  12.194  67.996  1.00  0.00           H  
ATOM   4200 C111  PA   262       4.785  13.608  69.551  1.00  0.00           C  
ATOM   4201 H11R  PA   262       3.954  13.050  69.988  1.00  0.00           H  
ATOM   4202 H11S  PA   262       5.755  13.178  69.808  1.00  0.00           H  
ATOM   4203 C110  PA   262       4.960  15.073  70.059  1.00  0.00           C  
ATOM   4204 H10R  PA   262       5.493  15.628  69.284  1.00  0.00           H  
ATOM   4205 H10S  PA   262       3.943  15.448  70.192  1.00  0.00           H  
ATOM   4206  C19  PA   262       5.656  15.344  71.438  1.00  0.00           C  
ATOM   4207  H9R  PA   262       4.814  15.602  72.083  1.00  0.00           H  
ATOM   4208  H9S  PA   262       6.213  14.482  71.813  1.00  0.00           H  
ATOM   4209  C18  PA   262       6.732  16.478  71.362  1.00  0.00           C  
ATOM   4210  H8R  PA   262       7.346  16.364  70.466  1.00  0.00           H  
ATOM   4211  H8S  PA   262       6.241  17.379  70.989  1.00  0.00           H  
ATOM   4212  C17  PA   262       7.456  16.810  72.679  1.00  0.00           C  
ATOM   4213  H7R  PA   262       6.594  16.663  73.334  1.00  0.00           H  
ATOM   4214  H7S  PA   262       8.182  16.029  72.912  1.00  0.00           H  
ATOM   4215  C16  PA   262       8.031  18.259  72.769  1.00  0.00           C  
ATOM   4216  H6R  PA   262       8.957  18.435  72.217  1.00  0.00           H  
ATOM   4217  H6S  PA   262       7.240  18.935  72.435  1.00  0.00           H  
ATOM   4218  C15  PA   262       8.467  18.724  74.085  1.00  0.00           C  
ATOM   4219  H5R  PA   262       9.333  18.144  74.411  1.00  0.00           H  
ATOM   4220  H5S  PA   262       8.807  19.759  74.013  1.00  0.00           H  
ATOM   4221  C14  PA   262       7.452  18.590  75.217  1.00  0.00           C  
ATOM   4222  H4R  PA   262       6.485  18.457  74.727  1.00  0.00           H  
ATOM   4223  H4S  PA   262       7.649  17.596  75.626  1.00  0.00           H  
ATOM   4224  C13  PA   262       7.563  19.662  76.296  1.00  0.00           C  
ATOM   4225  H3R  PA   262       8.629  19.871  76.404  1.00  0.00           H  
ATOM   4226  H3S  PA   262       7.045  20.571  75.982  1.00  0.00           H  
ATOM   4227  C12  PA   262       7.080  19.189  77.656  1.00  0.00           C  
ATOM   4228  H2R  PA   262       6.063  18.806  77.543  1.00  0.00           H  
ATOM   4229  H2S  PA   262       7.766  18.372  77.890  1.00  0.00           H  
ATOM   4230  C11  PC   263       7.185  20.192  78.758  1.00  0.00           C  
ATOM   4231  O12  PC   263       7.819  21.233  78.725  1.00  0.00           O  
ATOM   4232  O11  PC   263       6.489  19.933  79.880  1.00  0.00           O  
ATOM   4233  C1   PC   263       6.686  20.785  81.037  1.00  0.00           C  
ATOM   4234  HR   PC   263       6.434  20.176  81.908  1.00  0.00           H  
ATOM   4235  HS   PC   263       7.761  20.954  81.142  1.00  0.00           H  
ATOM   4236  C2   PC   263       5.755  22.002  80.912  1.00  0.00           C  
ATOM   4237  HX   PC   263       6.260  22.729  80.272  1.00  0.00           H  
ATOM   4238  C3   PC   263       5.545  22.618  82.310  1.00  0.00           C  
ATOM   4239  HA   PC   263       6.462  23.033  82.735  1.00  0.00           H  
ATOM   4240  HB   PC   263       4.874  23.479  82.256  1.00  0.00           H  
ATOM   4241  O31  PC   263       5.039  21.684  83.334  1.00  0.00           O  
ATOM   4242  P31  PC   263       4.783  22.120  84.888  1.00  0.00           P  
ATOM   4243  O32  PC   263       6.205  22.636  85.429  1.00  0.00           O  
ATOM   4244  C31  PC   263       7.327  21.765  85.586  1.00  0.00           C  
ATOM   4245  H1A  PC   263       7.112  21.080  86.410  1.00  0.00           H  
ATOM   4246  H1B  PC   263       7.500  21.172  84.684  1.00  0.00           H  
ATOM   4247  C32  PC   263       8.575  22.612  85.988  1.00  0.00           C  
ATOM   4248  H2A  PC   263       9.478  22.237  85.505  1.00  0.00           H  
ATOM   4249  H2B  PC   263       8.363  23.643  85.702  1.00  0.00           H  
ATOM   4250  N31  PC   263       8.973  22.561  87.397  1.00  0.00           N  
ATOM   4251  C33  PC   263       9.279  21.125  87.757  1.00  0.00           C  
ATOM   4252  H3A  PC   263       8.328  20.595  87.683  1.00  0.00           H  
ATOM   4253  H3B  PC   263       9.854  20.744  86.912  1.00  0.00           H  
ATOM   4254  H3C  PC   263       9.678  21.006  88.766  1.00  0.00           H  
ATOM   4255  C34  PC   263      10.049  23.504  87.645  1.00  0.00           C  
ATOM   4256  H4A  PC   263       9.636  24.511  87.716  1.00  0.00           H  
ATOM   4257  H4B  PC   263      10.358  23.219  88.652  1.00  0.00           H  
ATOM   4258  H4C  PC   263      10.877  23.430  86.939  1.00  0.00           H  
ATOM   4259  C35  PC   263       7.911  23.021  88.255  1.00  0.00           C  
ATOM   4260  H5A  PC   263       7.430  23.938  87.912  1.00  0.00           H  
ATOM   4261  H5B  PC   263       8.248  23.217  89.274  1.00  0.00           H  
ATOM   4262  H5C  PC   263       7.225  22.172  88.247  1.00  0.00           H  
ATOM   4263  O33  PC   263       3.881  23.317  84.785  1.00  0.00           O  
ATOM   4264  O34  PC   263       4.293  20.978  85.643  1.00  0.00           O  
ATOM   4265  O21  PC   263       4.592  21.533  80.250  1.00  0.00           O  
ATOM   4266  C21  PC   263       3.529  22.363  79.994  1.00  0.00           C  
ATOM   4267  O22  PC   263       3.587  23.564  80.115  1.00  0.00           O  
ATOM   4268  C12  OL   264       2.255  21.646  79.707  1.00  0.00           C  
ATOM   4269  H2R  OL   264       1.670  21.788  80.618  1.00  0.00           H  
ATOM   4270  H2S  OL   264       2.484  20.578  79.680  1.00  0.00           H  
ATOM   4271  C13  OL   264       1.638  22.073  78.394  1.00  0.00           C  
ATOM   4272  H3R  OL   264       1.670  23.164  78.428  1.00  0.00           H  
ATOM   4273  H3S  OL   264       0.584  21.825  78.542  1.00  0.00           H  
ATOM   4274  C14  OL   264       2.233  21.624  77.043  1.00  0.00           C  
ATOM   4275  H4R  OL   264       1.828  22.355  76.340  1.00  0.00           H  
ATOM   4276  H4S  OL   264       1.859  20.611  76.881  1.00  0.00           H  
ATOM   4277  C15  OL   264       3.748  21.788  76.942  1.00  0.00           C  
ATOM   4278  H5R  OL   264       4.213  21.011  77.551  1.00  0.00           H  
ATOM   4279  H5S  OL   264       4.138  22.776  77.198  1.00  0.00           H  
ATOM   4280  C16  OL   264       4.101  21.705  75.452  1.00  0.00           C  
ATOM   4281  H6R  OL   264       5.100  22.132  75.557  1.00  0.00           H  
ATOM   4282  H6S  OL   264       3.503  22.353  74.808  1.00  0.00           H  
ATOM   4283  C17  OL   264       4.069  20.307  74.860  1.00  0.00           C  
ATOM   4284  H7R  OL   264       3.025  19.993  74.798  1.00  0.00           H  
ATOM   4285  H7S  OL   264       4.486  19.604  75.584  1.00  0.00           H  
ATOM   4286  C18  OL   264       4.776  20.225  73.481  1.00  0.00           C  
ATOM   4287  H8R  OL   264       5.775  20.514  73.815  1.00  0.00           H  
ATOM   4288  H8S  OL   264       4.283  21.026  72.927  1.00  0.00           H  
ATOM   4289  C19  OL   264       4.480  18.843  73.068  1.00  0.00           C  
ATOM   4290  H9R  OL   264       4.922  18.094  73.719  1.00  0.00           H  
ATOM   4291 C110  OL   264       3.864  18.511  71.922  1.00  0.00           C  
ATOM   4292 H10R  OL   264       3.740  17.444  71.759  1.00  0.00           H  
ATOM   4293 C111  OL   264       3.387  19.321  70.763  1.00  0.00           C  
ATOM   4294 H11R  OL   264       4.193  19.248  70.030  1.00  0.00           H  
ATOM   4295 H11S  OL   264       3.246  20.388  70.952  1.00  0.00           H  
ATOM   4296 C112  OL   264       2.105  18.760  70.148  1.00  0.00           C  
ATOM   4297 H12R  OL   264       2.010  19.304  69.206  1.00  0.00           H  
ATOM   4298 H12S  OL   264       1.210  19.033  70.712  1.00  0.00           H  
ATOM   4299 C113  OL   264       1.990  17.326  69.611  1.00  0.00           C  
ATOM   4300 H13R  OL   264       2.056  16.713  70.512  1.00  0.00           H  
ATOM   4301 H13S  OL   264       2.955  17.233  69.108  1.00  0.00           H  
ATOM   4302 C114  OL   264       0.732  16.981  68.828  1.00  0.00           C  
ATOM   4303 H14R  OL   264       0.733  17.488  67.861  1.00  0.00           H  
ATOM   4304 H14S  OL   264      -0.183  17.335  69.308  1.00  0.00           H  
ATOM   4305 C115  OL   264       0.689  15.487  68.538  1.00  0.00           C  
ATOM   4306 H15R  OL   264       0.752  15.016  69.521  1.00  0.00           H  
ATOM   4307 H15S  OL   264       1.521  15.115  67.938  1.00  0.00           H  
ATOM   4308 C116  OL   264      -0.688  15.034  67.907  1.00  0.00           C  
ATOM   4309 H16R  OL   264      -0.740  15.704  67.046  1.00  0.00           H  
ATOM   4310 H16S  OL   264      -1.549  15.134  68.571  1.00  0.00           H  
ATOM   4311 C117  OL   264      -0.417  13.684  67.260  1.00  0.00           C  
ATOM   4312 H17R  OL   264       0.221  12.993  67.815  1.00  0.00           H  
ATOM   4313 H17S  OL   264       0.017  13.897  66.281  1.00  0.00           H  
ATOM   4314 C118  OL   264      -1.756  12.975  66.966  1.00  0.00           C  
ATOM   4315 H18R  OL   264      -2.244  12.805  67.929  1.00  0.00           H  
ATOM   4316 H18S  OL   264      -1.493  12.001  66.549  1.00  0.00           H  
ATOM   4317 H18T  OL   264      -2.390  13.561  66.297  1.00  0.00           H  
TER    4318       OL   264 
ATOM   4318 C116  PA   265      36.635  15.729  75.130  1.00  0.00           C  
ATOM   4319 H16R  PA   265      37.303  16.023  75.942  1.00  0.00           H  
ATOM   4320 H16S  PA   265      37.199  14.953  74.608  1.00  0.00           H  
ATOM   4321 H16T  PA   265      35.795  15.269  75.654  1.00  0.00           H  
ATOM   4322 C115  PA   265      36.429  16.996  74.349  1.00  0.00           C  
ATOM   4323 H15R  PA   265      35.857  16.637  73.491  1.00  0.00           H  
ATOM   4324 H15S  PA   265      35.692  17.645  74.826  1.00  0.00           H  
ATOM   4325 C114  PA   265      37.688  17.612  73.786  1.00  0.00           C  
ATOM   4326 H14R  PA   265      38.354  17.833  74.622  1.00  0.00           H  
ATOM   4327 H14S  PA   265      38.415  16.877  73.434  1.00  0.00           H  
ATOM   4328 C113  PA   265      37.488  18.787  72.789  1.00  0.00           C  
ATOM   4329 H13R  PA   265      38.514  19.155  72.727  1.00  0.00           H  
ATOM   4330 H13S  PA   265      37.148  18.331  71.856  1.00  0.00           H  
ATOM   4331 C112  PA   265      36.525  19.987  73.335  1.00  0.00           C  
ATOM   4332 H12R  PA   265      36.406  20.812  72.630  1.00  0.00           H  
ATOM   4333 H12S  PA   265      35.510  19.635  73.532  1.00  0.00           H  
ATOM   4334 C111  PA   265      37.012  20.577  74.702  1.00  0.00           C  
ATOM   4335 H11R  PA   265      37.082  19.863  75.525  1.00  0.00           H  
ATOM   4336 H11S  PA   265      38.015  20.993  74.586  1.00  0.00           H  
ATOM   4337 C110  PA   265      36.186  21.704  75.119  1.00  0.00           C  
ATOM   4338 H10R  PA   265      36.241  22.447  74.321  1.00  0.00           H  
ATOM   4339 H10S  PA   265      35.132  21.418  75.109  1.00  0.00           H  
ATOM   4340  C19  PA   265      36.677  22.430  76.396  1.00  0.00           C  
ATOM   4341  H9R  PA   265      37.715  22.768  76.382  1.00  0.00           H  
ATOM   4342  H9S  PA   265      36.120  23.351  76.576  1.00  0.00           H  
ATOM   4343  C18  PA   265      36.382  21.633  77.770  1.00  0.00           C  
ATOM   4344  H8R  PA   265      35.327  21.536  78.036  1.00  0.00           H  
ATOM   4345  H8S  PA   265      36.767  20.614  77.686  1.00  0.00           H  
ATOM   4346  C17  PA   265      37.003  22.316  78.983  1.00  0.00           C  
ATOM   4347  H7R  PA   265      37.957  21.786  79.013  1.00  0.00           H  
ATOM   4348  H7S  PA   265      37.069  23.363  78.678  1.00  0.00           H  
ATOM   4349  C16  PA   265      36.086  22.192  80.213  1.00  0.00           C  
ATOM   4350  H6R  PA   265      35.170  22.670  79.862  1.00  0.00           H  
ATOM   4351  H6S  PA   265      35.885  21.121  80.284  1.00  0.00           H  
ATOM   4352  C15  PA   265      36.641  22.672  81.562  1.00  0.00           C  
ATOM   4353  H5R  PA   265      36.864  23.738  81.480  1.00  0.00           H  
ATOM   4354  H5S  PA   265      35.844  22.487  82.284  1.00  0.00           H  
ATOM   4355  C14  PA   265      37.940  21.981  82.064  1.00  0.00           C  
ATOM   4356  H4R  PA   265      38.604  21.720  81.238  1.00  0.00           H  
ATOM   4357  H4S  PA   265      38.462  22.793  82.574  1.00  0.00           H  
ATOM   4358  C13  PA   265      37.866  20.832  83.076  1.00  0.00           C  
ATOM   4359  H3R  PA   265      37.245  19.991  82.761  1.00  0.00           H  
ATOM   4360  H3S  PA   265      38.844  20.378  83.245  1.00  0.00           H  
ATOM   4361  C12  PA   265      37.299  21.357  84.414  1.00  0.00           C  
ATOM   4362  H2R  PA   265      38.040  22.095  84.729  1.00  0.00           H  
ATOM   4363  H2S  PA   265      36.279  21.748  84.418  1.00  0.00           H  
ATOM   4364  C11  PC   266      37.258  20.268  85.471  1.00  0.00           C  
ATOM   4365  O12  PC   266      37.920  20.214  86.493  1.00  0.00           O  
ATOM   4366  O11  PC   266      36.410  19.302  85.099  1.00  0.00           O  
ATOM   4367  C1   PC   266      36.272  18.055  85.790  1.00  0.00           C  
ATOM   4368  HR   PC   266      37.155  17.438  85.601  1.00  0.00           H  
ATOM   4369  HS   PC   266      36.234  18.223  86.869  1.00  0.00           H  
ATOM   4370  C2   PC   266      35.000  17.351  85.380  1.00  0.00           C  
ATOM   4371  HX   PC   266      34.132  17.995  85.539  1.00  0.00           H  
ATOM   4372  C3   PC   266      34.748  16.007  86.031  1.00  0.00           C  
ATOM   4373  HA   PC   266      34.206  16.218  86.957  1.00  0.00           H  
ATOM   4374  HB   PC   266      34.040  15.376  85.488  1.00  0.00           H  
ATOM   4375  O31  PC   266      35.900  15.332  86.347  1.00  0.00           O  
ATOM   4376  P31  PC   266      35.941  13.984  87.151  1.00  0.00           P  
ATOM   4377  O32  PC   266      35.685  14.413  88.686  1.00  0.00           O  
ATOM   4378  C31  PC   266      36.654  15.000  89.533  1.00  0.00           C  
ATOM   4379  H1A  PC   266      37.074  15.793  88.910  1.00  0.00           H  
ATOM   4380  H1B  PC   266      36.190  15.452  90.413  1.00  0.00           H  
ATOM   4381  C32  PC   266      37.803  14.056  89.921  1.00  0.00           C  
ATOM   4382  H2A  PC   266      38.024  13.553  88.978  1.00  0.00           H  
ATOM   4383  H2B  PC   266      38.608  14.671  90.327  1.00  0.00           H  
ATOM   4384  N31  PC   266      37.514  13.023  90.927  1.00  0.00           N  
ATOM   4385  C33  PC   266      38.659  12.089  91.153  1.00  0.00           C  
ATOM   4386  H3A  PC   266      38.415  11.280  91.843  1.00  0.00           H  
ATOM   4387  H3B  PC   266      38.827  11.566  90.211  1.00  0.00           H  
ATOM   4388  H3C  PC   266      39.585  12.628  91.354  1.00  0.00           H  
ATOM   4389  C34  PC   266      37.130  13.684  92.180  1.00  0.00           C  
ATOM   4390  H4A  PC   266      38.021  13.983  92.733  1.00  0.00           H  
ATOM   4391  H4B  PC   266      36.493  14.545  91.971  1.00  0.00           H  
ATOM   4392  H4C  PC   266      36.597  12.944  92.779  1.00  0.00           H  
ATOM   4393  C35  PC   266      36.331  12.181  90.517  1.00  0.00           C  
ATOM   4394  H5A  PC   266      35.527  12.899  90.349  1.00  0.00           H  
ATOM   4395  H5B  PC   266      36.209  11.538  91.390  1.00  0.00           H  
ATOM   4396  H5C  PC   266      36.609  11.531  89.687  1.00  0.00           H  
ATOM   4397  O33  PC   266      34.890  13.081  86.646  1.00  0.00           O  
ATOM   4398  O34  PC   266      37.359  13.468  87.174  1.00  0.00           O  
ATOM   4399  O21  PC   266      35.143  17.036  83.963  1.00  0.00           O  
ATOM   4400  C21  PC   266      33.997  17.015  83.228  1.00  0.00           C  
ATOM   4401  O22  PC   266      32.881  17.399  83.508  1.00  0.00           O  
ATOM   4402  C12  OL   267      34.427  16.497  81.854  1.00  0.00           C  
ATOM   4403  H2R  OL   267      33.589  16.054  81.312  1.00  0.00           H  
ATOM   4404  H2S  OL   267      35.213  15.800  82.152  1.00  0.00           H  
ATOM   4405  C13  OL   267      35.262  17.581  81.107  1.00  0.00           C  
ATOM   4406  H3R  OL   267      36.032  17.910  81.807  1.00  0.00           H  
ATOM   4407  H3S  OL   267      34.550  18.403  81.015  1.00  0.00           H  
ATOM   4408  C14  OL   267      35.880  17.038  79.833  1.00  0.00           C  
ATOM   4409  H4R  OL   267      36.769  16.454  80.080  1.00  0.00           H  
ATOM   4410  H4S  OL   267      36.259  17.921  79.314  1.00  0.00           H  
ATOM   4411  C15  OL   267      34.862  16.271  78.985  1.00  0.00           C  
ATOM   4412  H5R  OL   267      34.567  15.378  79.541  1.00  0.00           H  
ATOM   4413  H5S  OL   267      35.375  15.847  78.119  1.00  0.00           H  
ATOM   4414  C16  OL   267      33.541  16.816  78.556  1.00  0.00           C  
ATOM   4415  H6R  OL   267      32.820  17.061  79.339  1.00  0.00           H  
ATOM   4416  H6S  OL   267      32.961  16.055  78.031  1.00  0.00           H  
ATOM   4417  C17  OL   267      33.748  18.016  77.668  1.00  0.00           C  
ATOM   4418  H7R  OL   267      34.399  17.700  76.850  1.00  0.00           H  
ATOM   4419  H7S  OL   267      34.274  18.776  78.250  1.00  0.00           H  
ATOM   4420  C18  OL   267      32.394  18.617  77.168  1.00  0.00           C  
ATOM   4421  H8R  OL   267      31.828  19.067  77.986  1.00  0.00           H  
ATOM   4422  H8S  OL   267      31.877  17.683  76.938  1.00  0.00           H  
ATOM   4423  C19  OL   267      32.559  19.533  75.972  1.00  0.00           C  
ATOM   4424  H9R  OL   267      33.568  19.868  75.744  1.00  0.00           H  
ATOM   4425 C110  OL   267      31.553  19.638  75.061  1.00  0.00           C  
ATOM   4426 H10R  OL   267      31.732  19.957  74.038  1.00  0.00           H  
ATOM   4427 C111  OL   267      30.086  19.471  75.404  1.00  0.00           C  
ATOM   4428 H11R  OL   267      29.942  19.830  76.425  1.00  0.00           H  
ATOM   4429 H11S  OL   267      29.914  18.403  75.255  1.00  0.00           H  
ATOM   4430 C112  OL   267      29.179  20.125  74.340  1.00  0.00           C  
ATOM   4431 H12R  OL   267      29.298  19.538  73.427  1.00  0.00           H  
ATOM   4432 H12S  OL   267      29.564  21.106  74.053  1.00  0.00           H  
ATOM   4433 C113  OL   267      27.679  20.298  74.669  1.00  0.00           C  
ATOM   4434 H13R  OL   267      27.407  20.744  75.628  1.00  0.00           H  
ATOM   4435 H13S  OL   267      27.369  19.257  74.776  1.00  0.00           H  
ATOM   4436 C114  OL   267      26.909  21.113  73.616  1.00  0.00           C  
ATOM   4437 H14R  OL   267      27.293  22.129  73.724  1.00  0.00           H  
ATOM   4438 H14S  OL   267      25.884  21.144  73.991  1.00  0.00           H  
ATOM   4439 C115  OL   267      26.837  20.603  72.138  1.00  0.00           C  
ATOM   4440 H15R  OL   267      27.719  20.871  71.553  1.00  0.00           H  
ATOM   4441 H15S  OL   267      26.101  21.204  71.599  1.00  0.00           H  
ATOM   4442 C116  OL   267      26.530  19.090  72.059  1.00  0.00           C  
ATOM   4443 H16R  OL   267      27.359  18.639  72.607  1.00  0.00           H  
ATOM   4444 H16S  OL   267      26.637  18.723  71.036  1.00  0.00           H  
ATOM   4445 C117  OL   267      25.230  18.639  72.680  1.00  0.00           C  
ATOM   4446 H17R  OL   267      25.227  18.707  73.770  1.00  0.00           H  
ATOM   4447 H17S  OL   267      25.068  17.565  72.565  1.00  0.00           H  
ATOM   4448 C118  OL   267      24.040  19.300  72.042  1.00  0.00           C  
ATOM   4449 H18R  OL   267      24.102  19.345  70.953  1.00  0.00           H  
ATOM   4450 H18S  OL   267      23.985  20.319  72.430  1.00  0.00           H  
ATOM   4451 H18T  OL   267      23.167  18.702  72.311  1.00  0.00           H  
TER    4452       OL   267 
ATOM   4452 C116  PA   268      22.031  24.415  64.561  1.00  0.00           C  
ATOM   4453 H16R  PA   268      21.960  25.308  65.185  1.00  0.00           H  
ATOM   4454 H16S  PA   268      22.171  24.579  63.491  1.00  0.00           H  
ATOM   4455 H16T  PA   268      22.879  23.750  64.740  1.00  0.00           H  
ATOM   4456 C115  PA   268      20.660  23.682  64.489  1.00  0.00           C  
ATOM   4457 H15R  PA   268      19.953  24.371  64.021  1.00  0.00           H  
ATOM   4458 H15S  PA   268      20.802  22.868  63.774  1.00  0.00           H  
ATOM   4459 C114  PA   268      20.197  23.071  65.767  1.00  0.00           C  
ATOM   4460 H14R  PA   268      20.898  22.257  65.964  1.00  0.00           H  
ATOM   4461 H14S  PA   268      20.177  23.732  66.636  1.00  0.00           H  
ATOM   4462 C113  PA   268      18.826  22.383  65.805  1.00  0.00           C  
ATOM   4463 H13R  PA   268      18.043  23.071  65.480  1.00  0.00           H  
ATOM   4464 H13S  PA   268      18.929  21.476  65.206  1.00  0.00           H  
ATOM   4465 C112  PA   268      18.417  22.109  67.275  1.00  0.00           C  
ATOM   4466 H12R  PA   268      19.123  21.418  67.739  1.00  0.00           H  
ATOM   4467 H12S  PA   268      18.269  23.067  67.777  1.00  0.00           H  
ATOM   4468 C111  PA   268      17.108  21.373  67.476  1.00  0.00           C  
ATOM   4469 H11R  PA   268      16.449  21.651  66.650  1.00  0.00           H  
ATOM   4470 H11S  PA   268      17.324  20.315  67.310  1.00  0.00           H  
ATOM   4471 C110  PA   268      16.279  21.549  68.705  1.00  0.00           C  
ATOM   4472 H10R  PA   268      15.682  22.458  68.611  1.00  0.00           H  
ATOM   4473 H10S  PA   268      15.579  20.712  68.751  1.00  0.00           H  
ATOM   4474  C19  PA   268      17.086  21.535  70.020  1.00  0.00           C  
ATOM   4475  H9R  PA   268      17.725  20.651  69.992  1.00  0.00           H  
ATOM   4476  H9S  PA   268      17.718  22.424  70.069  1.00  0.00           H  
ATOM   4477  C18  PA   268      16.209  21.484  71.305  1.00  0.00           C  
ATOM   4478  H8R  PA   268      15.277  22.044  71.196  1.00  0.00           H  
ATOM   4479  H8S  PA   268      15.868  20.457  71.454  1.00  0.00           H  
ATOM   4480  C17  PA   268      16.822  22.083  72.550  1.00  0.00           C  
ATOM   4481  H7R  PA   268      17.876  21.808  72.627  1.00  0.00           H  
ATOM   4482  H7S  PA   268      16.878  23.174  72.556  1.00  0.00           H  
ATOM   4483  C16  PA   268      16.172  21.698  73.838  1.00  0.00           C  
ATOM   4484  H6R  PA   268      15.125  21.989  73.732  1.00  0.00           H  
ATOM   4485  H6S  PA   268      16.079  20.611  73.880  1.00  0.00           H  
ATOM   4486  C15  PA   268      16.649  22.380  75.147  1.00  0.00           C  
ATOM   4487  H5R  PA   268      17.614  22.048  75.534  1.00  0.00           H  
ATOM   4488  H5S  PA   268      16.791  23.447  74.959  1.00  0.00           H  
ATOM   4489  C14  PA   268      15.687  22.396  76.331  1.00  0.00           C  
ATOM   4490  H4R  PA   268      15.124  23.277  76.015  1.00  0.00           H  
ATOM   4491  H4S  PA   268      15.033  21.525  76.413  1.00  0.00           H  
ATOM   4492  C13  PA   268      16.328  22.537  77.616  1.00  0.00           C  
ATOM   4493  H3R  PA   268      17.121  23.286  77.568  1.00  0.00           H  
ATOM   4494  H3S  PA   268      15.738  22.963  78.431  1.00  0.00           H  
ATOM   4495  C12  PA   268      16.920  21.194  78.067  1.00  0.00           C  
ATOM   4496  H2R  PA   268      16.155  20.435  78.246  1.00  0.00           H  
ATOM   4497  H2S  PA   268      17.608  20.820  77.305  1.00  0.00           H  
ATOM   4498  C11  PC   269      17.892  21.292  79.251  1.00  0.00           C  
ATOM   4499  O12  PC   269      17.896  22.206  80.075  1.00  0.00           O  
ATOM   4500  O11  PC   269      18.781  20.267  79.306  1.00  0.00           O  
ATOM   4501  C1   PC   269      19.643  20.362  80.544  1.00  0.00           C  
ATOM   4502  HR   PC   269      20.308  21.217  80.403  1.00  0.00           H  
ATOM   4503  HS   PC   269      19.040  20.489  81.446  1.00  0.00           H  
ATOM   4504  C2   PC   269      20.490  19.073  80.615  1.00  0.00           C  
ATOM   4505  HX   PC   269      19.964  18.128  80.775  1.00  0.00           H  
ATOM   4506  C3   PC   269      21.571  19.188  81.816  1.00  0.00           C  
ATOM   4507  HA   PC   269      21.168  18.735  82.726  1.00  0.00           H  
ATOM   4508  HB   PC   269      22.493  18.647  81.592  1.00  0.00           H  
ATOM   4509  O31  PC   269      22.031  20.523  82.028  1.00  0.00           O  
ATOM   4510  P31  PC   269      22.948  20.978  83.227  1.00  0.00           P  
ATOM   4511  O32  PC   269      24.354  20.431  82.758  1.00  0.00           O  
ATOM   4512  C31  PC   269      25.184  21.249  81.964  1.00  0.00           C  
ATOM   4513  H1A  PC   269      24.694  21.312  80.989  1.00  0.00           H  
ATOM   4514  H1B  PC   269      25.226  22.251  82.398  1.00  0.00           H  
ATOM   4515  C32  PC   269      26.500  20.546  81.772  1.00  0.00           C  
ATOM   4516  H2A  PC   269      26.573  19.647  81.158  1.00  0.00           H  
ATOM   4517  H2B  PC   269      27.275  21.220  81.406  1.00  0.00           H  
ATOM   4518  N31  PC   269      27.253  20.051  82.987  1.00  0.00           N  
ATOM   4519  C33  PC   269      28.619  19.740  82.458  1.00  0.00           C  
ATOM   4520  H3A  PC   269      29.295  19.361  83.226  1.00  0.00           H  
ATOM   4521  H3B  PC   269      28.498  18.992  81.673  1.00  0.00           H  
ATOM   4522  H3C  PC   269      29.036  20.650  82.025  1.00  0.00           H  
ATOM   4523  C34  PC   269      27.359  21.129  83.985  1.00  0.00           C  
ATOM   4524  H4A  PC   269      28.069  21.799  83.497  1.00  0.00           H  
ATOM   4525  H4B  PC   269      26.328  21.439  84.161  1.00  0.00           H  
ATOM   4526  H4C  PC   269      27.683  20.553  84.854  1.00  0.00           H  
ATOM   4527  C35  PC   269      26.596  18.882  83.611  1.00  0.00           C  
ATOM   4528  H5A  PC   269      27.174  18.579  84.485  1.00  0.00           H  
ATOM   4529  H5B  PC   269      26.606  18.215  82.747  1.00  0.00           H  
ATOM   4530  H5C  PC   269      25.587  19.042  83.993  1.00  0.00           H  
ATOM   4531  O33  PC   269      23.020  22.420  83.261  1.00  0.00           O  
ATOM   4532  O34  PC   269      22.503  20.301  84.420  1.00  0.00           O  
ATOM   4533  O21  PC   269      21.235  19.020  79.344  1.00  0.00           O  
ATOM   4534  C21  PC   269      21.816  17.883  79.006  1.00  0.00           C  
ATOM   4535  O22  PC   269      21.597  16.881  79.603  1.00  0.00           O  
ATOM   4536  C12  OL   270      22.733  18.010  77.869  1.00  0.00           C  
ATOM   4537  H2R  OL   270      23.229  18.982  77.892  1.00  0.00           H  
ATOM   4538  H2S  OL   270      22.167  17.911  76.940  1.00  0.00           H  
ATOM   4539  C13  OL   270      23.846  16.929  77.829  1.00  0.00           C  
ATOM   4540  H3R  OL   270      23.426  15.922  77.885  1.00  0.00           H  
ATOM   4541  H3S  OL   270      24.556  17.096  78.641  1.00  0.00           H  
ATOM   4542  C14  OL   270      24.593  16.999  76.532  1.00  0.00           C  
ATOM   4543  H4R  OL   270      24.829  18.029  76.258  1.00  0.00           H  
ATOM   4544  H4S  OL   270      24.051  16.519  75.714  1.00  0.00           H  
ATOM   4545  C15  OL   270      25.951  16.191  76.747  1.00  0.00           C  
ATOM   4546  H5R  OL   270      25.722  15.125  76.687  1.00  0.00           H  
ATOM   4547  H5S  OL   270      26.452  16.580  77.636  1.00  0.00           H  
ATOM   4548  C16  OL   270      26.843  16.422  75.506  1.00  0.00           C  
ATOM   4549  H6R  OL   270      26.977  17.504  75.448  1.00  0.00           H  
ATOM   4550  H6S  OL   270      26.211  16.105  74.673  1.00  0.00           H  
ATOM   4551  C17  OL   270      28.217  15.851  75.501  1.00  0.00           C  
ATOM   4552  H7R  OL   270      28.371  14.973  76.132  1.00  0.00           H  
ATOM   4553  H7S  OL   270      28.784  16.607  76.047  1.00  0.00           H  
ATOM   4554  C18  OL   270      28.719  15.551  74.157  1.00  0.00           C  
ATOM   4555  H8R  OL   270      29.781  15.303  74.204  1.00  0.00           H  
ATOM   4556  H8S  OL   270      28.735  16.452  73.540  1.00  0.00           H  
ATOM   4557  C19  OL   270      28.083  14.335  73.602  1.00  0.00           C  
ATOM   4558  H9R  OL   270      28.167  13.460  74.241  1.00  0.00           H  
ATOM   4559 C110  OL   270      27.545  14.142  72.356  1.00  0.00           C  
ATOM   4560 H10R  OL   270      27.203  13.186  71.969  1.00  0.00           H  
ATOM   4561 C111  OL   270      27.418  15.286  71.358  1.00  0.00           C  
ATOM   4562 H11R  OL   270      27.785  16.240  71.742  1.00  0.00           H  
ATOM   4563 H11S  OL   270      26.369  15.484  71.129  1.00  0.00           H  
ATOM   4564 C112  OL   270      28.189  14.776  70.215  1.00  0.00           C  
ATOM   4565 H12R  OL   270      27.812  13.803  69.894  1.00  0.00           H  
ATOM   4566 H12S  OL   270      29.199  14.661  70.615  1.00  0.00           H  
ATOM   4567 C113  OL   270      28.214  15.935  69.141  1.00  0.00           C  
ATOM   4568 H13R  OL   270      28.617  16.877  69.519  1.00  0.00           H  
ATOM   4569 H13S  OL   270      27.254  16.335  68.810  1.00  0.00           H  
ATOM   4570 C114  OL   270      28.862  15.574  67.782  1.00  0.00           C  
ATOM   4571 H14R  OL   270      28.385  16.256  67.074  1.00  0.00           H  
ATOM   4572 H14S  OL   270      28.494  14.556  67.640  1.00  0.00           H  
ATOM   4573 C115  OL   270      30.399  15.582  67.704  1.00  0.00           C  
ATOM   4574 H15R  OL   270      30.687  14.935  68.536  1.00  0.00           H  
ATOM   4575 H15S  OL   270      30.830  16.559  67.931  1.00  0.00           H  
ATOM   4576 C116  OL   270      30.812  14.881  66.474  1.00  0.00           C  
ATOM   4577 H16R  OL   270      30.442  13.854  66.515  1.00  0.00           H  
ATOM   4578 H16S  OL   270      31.903  14.825  66.471  1.00  0.00           H  
ATOM   4579 C117  OL   270      30.435  15.498  65.160  1.00  0.00           C  
ATOM   4580 H17R  OL   270      30.775  16.535  65.210  1.00  0.00           H  
ATOM   4581 H17S  OL   270      29.387  15.513  64.854  1.00  0.00           H  
ATOM   4582 C118  OL   270      31.123  14.820  63.956  1.00  0.00           C  
ATOM   4583 H18R  OL   270      30.718  13.814  63.832  1.00  0.00           H  
ATOM   4584 H18S  OL   270      32.179  14.676  64.194  1.00  0.00           H  
ATOM   4585 H18T  OL   270      30.854  15.257  62.992  1.00  0.00           H  
TER    4586       OL   270 
ATOM   4586 C116  PA   271      46.192  45.200  69.585  1.00  0.00           C  
ATOM   4587 H16R  PA   271      45.344  44.523  69.707  1.00  0.00           H  
ATOM   4588 H16S  PA   271      46.409  45.571  70.589  1.00  0.00           H  
ATOM   4589 H16T  PA   271      46.986  44.568  69.183  1.00  0.00           H  
ATOM   4590 C115  PA   271      45.871  46.366  68.675  1.00  0.00           C  
ATOM   4591 H15R  PA   271      46.066  46.148  67.623  1.00  0.00           H  
ATOM   4592 H15S  PA   271      44.785  46.451  68.753  1.00  0.00           H  
ATOM   4593 C114  PA   271      46.681  47.713  68.977  1.00  0.00           C  
ATOM   4594 H14R  PA   271      47.722  47.392  69.044  1.00  0.00           H  
ATOM   4595 H14S  PA   271      46.538  48.343  68.097  1.00  0.00           H  
ATOM   4596 C113  PA   271      46.281  48.387  70.261  1.00  0.00           C  
ATOM   4597 H13R  PA   271      45.357  48.945  70.096  1.00  0.00           H  
ATOM   4598 H13S  PA   271      46.167  47.584  70.992  1.00  0.00           H  
ATOM   4599 C112  PA   271      47.376  49.377  70.706  1.00  0.00           C  
ATOM   4600 H12R  PA   271      48.275  48.787  70.518  1.00  0.00           H  
ATOM   4601 H12S  PA   271      47.286  50.259  70.067  1.00  0.00           H  
ATOM   4602 C111  PA   271      47.346  49.900  72.092  1.00  0.00           C  
ATOM   4603 H11R  PA   271      47.912  49.149  72.648  1.00  0.00           H  
ATOM   4604 H11S  PA   271      48.067  50.718  72.040  1.00  0.00           H  
ATOM   4605 C110  PA   271      46.075  50.444  72.614  1.00  0.00           C  
ATOM   4606 H10R  PA   271      45.751  51.145  71.841  1.00  0.00           H  
ATOM   4607 H10S  PA   271      45.443  49.573  72.801  1.00  0.00           H  
ATOM   4608  C19  PA   271      46.302  51.289  73.890  1.00  0.00           C  
ATOM   4609  H9R  PA   271      46.537  50.499  74.606  1.00  0.00           H  
ATOM   4610  H9S  PA   271      47.096  52.029  73.766  1.00  0.00           H  
ATOM   4611  C18  PA   271      45.098  51.988  74.366  1.00  0.00           C  
ATOM   4612  H8R  PA   271      44.583  52.499  73.549  1.00  0.00           H  
ATOM   4613  H8S  PA   271      44.382  51.245  74.725  1.00  0.00           H  
ATOM   4614  C17  PA   271      45.490  53.067  75.451  1.00  0.00           C  
ATOM   4615  H7R  PA   271      46.169  52.653  76.199  1.00  0.00           H  
ATOM   4616  H7S  PA   271      46.000  53.884  74.935  1.00  0.00           H  
ATOM   4617  C16  PA   271      44.305  53.712  76.036  1.00  0.00           C  
ATOM   4618  H6R  PA   271      43.552  54.026  75.310  1.00  0.00           H  
ATOM   4619  H6S  PA   271      43.817  52.975  76.677  1.00  0.00           H  
ATOM   4620  C15  PA   271      44.729  54.986  76.856  1.00  0.00           C  
ATOM   4621  H5R  PA   271      45.536  54.719  77.542  1.00  0.00           H  
ATOM   4622  H5S  PA   271      45.067  55.734  76.136  1.00  0.00           H  
ATOM   4623  C14  PA   271      43.538  55.513  77.532  1.00  0.00           C  
ATOM   4624  H4R  PA   271      42.553  55.485  77.059  1.00  0.00           H  
ATOM   4625  H4S  PA   271      43.276  55.110  78.512  1.00  0.00           H  
ATOM   4626  C13  PA   271      43.771  56.988  77.854  1.00  0.00           C  
ATOM   4627  H3R  PA   271      44.775  57.172  78.241  1.00  0.00           H  
ATOM   4628  H3S  PA   271      43.774  57.606  76.954  1.00  0.00           H  
ATOM   4629  C12  PA   271      42.750  57.647  78.791  1.00  0.00           C  
ATOM   4630  H2R  PA   271      43.058  58.691  78.876  1.00  0.00           H  
ATOM   4631  H2S  PA   271      41.786  57.434  78.324  1.00  0.00           H  
ATOM   4632  C11  PC   272      42.782  56.968  80.140  1.00  0.00           C  
ATOM   4633  O12  PC   272      43.832  56.900  80.779  1.00  0.00           O  
ATOM   4634  O11  PC   272      41.583  56.511  80.525  1.00  0.00           O  
ATOM   4635  C1   PC   272      41.555  55.567  81.646  1.00  0.00           C  
ATOM   4636  HR   PC   272      41.841  54.547  81.378  1.00  0.00           H  
ATOM   4637  HS   PC   272      42.074  55.977  82.516  1.00  0.00           H  
ATOM   4638  C2   PC   272      40.027  55.467  82.029  1.00  0.00           C  
ATOM   4639  HX   PC   272      39.467  56.405  81.989  1.00  0.00           H  
ATOM   4640  C3   PC   272      39.780  54.769  83.392  1.00  0.00           C  
ATOM   4641  HA   PC   272      40.235  55.389  84.169  1.00  0.00           H  
ATOM   4642  HB   PC   272      38.726  54.611  83.635  1.00  0.00           H  
ATOM   4643  O31  PC   272      40.460  53.625  83.217  1.00  0.00           O  
ATOM   4644  P31  PC   272      40.536  52.526  84.348  1.00  0.00           P  
ATOM   4645  O32  PC   272      39.428  51.538  83.953  1.00  0.00           O  
ATOM   4646  C31  PC   272      39.257  50.308  84.717  1.00  0.00           C  
ATOM   4647  H1A  PC   272      40.164  49.699  84.704  1.00  0.00           H  
ATOM   4648  H1B  PC   272      38.979  50.596  85.734  1.00  0.00           H  
ATOM   4649  C32  PC   272      38.148  49.434  84.163  1.00  0.00           C  
ATOM   4650  H2A  PC   272      38.511  48.947  83.257  1.00  0.00           H  
ATOM   4651  H2B  PC   272      37.859  48.721  84.937  1.00  0.00           H  
ATOM   4652  N31  PC   272      36.756  50.033  83.832  1.00  0.00           N  
ATOM   4653  C33  PC   272      36.315  50.694  85.095  1.00  0.00           C  
ATOM   4654  H3A  PC   272      37.174  51.065  85.656  1.00  0.00           H  
ATOM   4655  H3B  PC   272      35.734  51.539  84.724  1.00  0.00           H  
ATOM   4656  H3C  PC   272      35.654  50.062  85.691  1.00  0.00           H  
ATOM   4657  C34  PC   272      36.670  51.042  82.759  1.00  0.00           C  
ATOM   4658  H4A  PC   272      35.630  51.363  82.681  1.00  0.00           H  
ATOM   4659  H4B  PC   272      37.275  51.899  83.058  1.00  0.00           H  
ATOM   4660  H4C  PC   272      37.007  50.645  81.801  1.00  0.00           H  
ATOM   4661  C35  PC   272      35.810  48.851  83.622  1.00  0.00           C  
ATOM   4662  H5A  PC   272      35.705  48.396  84.608  1.00  0.00           H  
ATOM   4663  H5B  PC   272      36.303  48.117  82.983  1.00  0.00           H  
ATOM   4664  H5C  PC   272      34.885  49.196  83.158  1.00  0.00           H  
ATOM   4665  O33  PC   272      41.902  51.960  84.276  1.00  0.00           O  
ATOM   4666  O34  PC   272      40.149  53.100  85.659  1.00  0.00           O  
ATOM   4667  O21  PC   272      39.495  54.686  80.909  1.00  0.00           O  
ATOM   4668  C21  PC   272      38.211  54.712  80.501  1.00  0.00           C  
ATOM   4669  O22  PC   272      37.296  55.194  81.121  1.00  0.00           O  
ATOM   4670  C12  OL   273      38.055  54.023  79.163  1.00  0.00           C  
ATOM   4671  H2R  OL   273      37.350  54.561  78.525  1.00  0.00           H  
ATOM   4672  H2S  OL   273      37.532  53.087  79.366  1.00  0.00           H  
ATOM   4673  C13  OL   273      39.422  53.806  78.535  1.00  0.00           C  
ATOM   4674  H3R  OL   273      40.082  53.114  79.063  1.00  0.00           H  
ATOM   4675  H3S  OL   273      39.898  54.773  78.361  1.00  0.00           H  
ATOM   4676  C14  OL   273      39.264  53.140  77.199  1.00  0.00           C  
ATOM   4677  H4R  OL   273      38.539  53.679  76.585  1.00  0.00           H  
ATOM   4678  H4S  OL   273      38.792  52.160  77.292  1.00  0.00           H  
ATOM   4679  C15  OL   273      40.546  52.775  76.430  1.00  0.00           C  
ATOM   4680  H5R  OL   273      41.115  52.033  76.994  1.00  0.00           H  
ATOM   4681  H5S  OL   273      41.173  53.668  76.393  1.00  0.00           H  
ATOM   4682  C16  OL   273      40.306  52.281  75.037  1.00  0.00           C  
ATOM   4683  H6R  OL   273      39.760  53.083  74.536  1.00  0.00           H  
ATOM   4684  H6S  OL   273      39.700  51.379  75.141  1.00  0.00           H  
ATOM   4685  C17  OL   273      41.568  51.976  74.330  1.00  0.00           C  
ATOM   4686  H7R  OL   273      41.938  51.171  74.968  1.00  0.00           H  
ATOM   4687  H7S  OL   273      42.288  52.797  74.352  1.00  0.00           H  
ATOM   4688  C18  OL   273      41.415  51.301  72.944  1.00  0.00           C  
ATOM   4689  H8R  OL   273      40.864  50.374  73.119  1.00  0.00           H  
ATOM   4690  H8S  OL   273      42.438  50.970  72.753  1.00  0.00           H  
ATOM   4691  C19  OL   273      40.793  52.146  71.887  1.00  0.00           C  
ATOM   4692  H9R  OL   273      39.710  52.175  71.799  1.00  0.00           H  
ATOM   4693 C110  OL   273      41.553  52.853  71.049  1.00  0.00           C  
ATOM   4694 H10R  OL   273      41.072  53.463  70.288  1.00  0.00           H  
ATOM   4695 C111  OL   273      43.085  52.945  70.989  1.00  0.00           C  
ATOM   4696 H11R  OL   273      43.464  52.342  71.817  1.00  0.00           H  
ATOM   4697 H11S  OL   273      43.485  53.940  71.193  1.00  0.00           H  
ATOM   4698 C112  OL   273      43.610  52.490  69.617  1.00  0.00           C  
ATOM   4699 H12R  OL   273      44.606  52.926  69.515  1.00  0.00           H  
ATOM   4700 H12S  OL   273      43.100  53.240  69.008  1.00  0.00           H  
ATOM   4701 C113  OL   273      43.478  51.010  69.344  1.00  0.00           C  
ATOM   4702 H13R  OL   273      42.414  50.803  69.213  1.00  0.00           H  
ATOM   4703 H13S  OL   273      43.741  50.535  70.292  1.00  0.00           H  
ATOM   4704 C114  OL   273      44.234  50.318  68.146  1.00  0.00           C  
ATOM   4705 H14R  OL   273      44.089  49.237  68.187  1.00  0.00           H  
ATOM   4706 H14S  OL   273      45.288  50.460  68.394  1.00  0.00           H  
ATOM   4707 C115  OL   273      43.923  50.803  66.713  1.00  0.00           C  
ATOM   4708 H15R  OL   273      44.408  50.299  65.875  1.00  0.00           H  
ATOM   4709 H15S  OL   273      44.169  51.861  66.603  1.00  0.00           H  
ATOM   4710 C116  OL   273      42.367  50.677  66.485  1.00  0.00           C  
ATOM   4711 H16R  OL   273      41.692  51.120  67.221  1.00  0.00           H  
ATOM   4712 H16S  OL   273      42.155  49.606  66.531  1.00  0.00           H  
ATOM   4713 C117  OL   273      41.896  51.201  65.050  1.00  0.00           C  
ATOM   4714 H17R  OL   273      41.742  52.281  65.090  1.00  0.00           H  
ATOM   4715 H17S  OL   273      40.825  50.999  64.976  1.00  0.00           H  
ATOM   4716 C118  OL   273      42.624  50.612  63.824  1.00  0.00           C  
ATOM   4717 H18R  OL   273      42.590  49.521  63.800  1.00  0.00           H  
ATOM   4718 H18S  OL   273      43.655  50.943  63.679  1.00  0.00           H  
ATOM   4719 H18T  OL   273      42.017  50.872  62.955  1.00  0.00           H  
TER    4720       OL   273 
ATOM   4720 C116  PA   274      40.962   0.945  59.833  1.00  0.00           C  
ATOM   4721 H16R  PA   274      41.250  -0.108  59.793  1.00  0.00           H  
ATOM   4722 H16S  PA   274      41.594   1.621  59.255  1.00  0.00           H  
ATOM   4723 H16T  PA   274      39.941   1.091  59.473  1.00  0.00           H  
ATOM   4724 C115  PA   274      40.928   1.315  61.299  1.00  0.00           C  
ATOM   4725 H15R  PA   274      41.905   1.211  61.775  1.00  0.00           H  
ATOM   4726 H15S  PA   274      40.791   2.398  61.302  1.00  0.00           H  
ATOM   4727 C114  PA   274      39.852   0.517  62.089  1.00  0.00           C  
ATOM   4728 H14R  PA   274      38.875   0.840  61.723  1.00  0.00           H  
ATOM   4729 H14S  PA   274      40.020  -0.523  61.802  1.00  0.00           H  
ATOM   4730 C113  PA   274      39.904   0.669  63.596  1.00  0.00           C  
ATOM   4731 H13R  PA   274      40.107   1.717  63.825  1.00  0.00           H  
ATOM   4732 H13S  PA   274      38.919   0.486  64.031  1.00  0.00           H  
ATOM   4733 C112  PA   274      40.960  -0.174  64.276  1.00  0.00           C  
ATOM   4734 H12R  PA   274      41.198  -0.959  63.556  1.00  0.00           H  
ATOM   4735 H12S  PA   274      41.905   0.353  64.425  1.00  0.00           H  
ATOM   4736 C111  PA   274      40.640  -0.545  65.750  1.00  0.00           C  
ATOM   4737 H11R  PA   274      39.586  -0.822  65.689  1.00  0.00           H  
ATOM   4738 H11S  PA   274      41.111  -1.488  66.037  1.00  0.00           H  
ATOM   4739 C110  PA   274      40.731   0.426  66.890  1.00  0.00           C  
ATOM   4740 H10R  PA   274      41.758   0.569  67.233  1.00  0.00           H  
ATOM   4741 H10S  PA   274      40.486   1.412  66.488  1.00  0.00           H  
ATOM   4742  C19  PA   274      39.933   0.006  68.145  1.00  0.00           C  
ATOM   4743  H9R  PA   274      40.041   0.874  68.799  1.00  0.00           H  
ATOM   4744  H9S  PA   274      38.871  -0.080  67.905  1.00  0.00           H  
ATOM   4745  C18  PA   274      40.487  -1.210  68.984  1.00  0.00           C  
ATOM   4746  H8R  PA   274      40.476  -2.158  68.443  1.00  0.00           H  
ATOM   4747  H8S  PA   274      41.550  -1.076  69.199  1.00  0.00           H  
ATOM   4748  C17  PA   274      39.591  -1.582  70.161  1.00  0.00           C  
ATOM   4749  H7R  PA   274      38.563  -1.554  69.796  1.00  0.00           H  
ATOM   4750  H7S  PA   274      39.791  -2.613  70.461  1.00  0.00           H  
ATOM   4751  C16  PA   274      39.801  -0.727  71.399  1.00  0.00           C  
ATOM   4752  H6R  PA   274      40.825  -0.861  71.756  1.00  0.00           H  
ATOM   4753  H6S  PA   274      39.626   0.347  71.310  1.00  0.00           H  
ATOM   4754  C15  PA   274      39.019  -1.316  72.655  1.00  0.00           C  
ATOM   4755  H5R  PA   274      39.276  -2.339  72.935  1.00  0.00           H  
ATOM   4756  H5S  PA   274      39.320  -0.730  73.526  1.00  0.00           H  
ATOM   4757  C14  PA   274      37.497  -1.316  72.545  1.00  0.00           C  
ATOM   4758  H4R  PA   274      37.128  -0.313  72.321  1.00  0.00           H  
ATOM   4759  H4S  PA   274      37.225  -1.927  71.682  1.00  0.00           H  
ATOM   4760  C13  PA   274      36.885  -1.908  73.790  1.00  0.00           C  
ATOM   4761  H3R  PA   274      35.854  -2.165  73.537  1.00  0.00           H  
ATOM   4762  H3S  PA   274      37.347  -2.845  74.111  1.00  0.00           H  
ATOM   4763  C12  PA   274      36.870  -0.859  74.929  1.00  0.00           C  
ATOM   4764  H2R  PA   274      37.894  -0.731  75.285  1.00  0.00           H  
ATOM   4765  H2S  PA   274      36.544   0.076  74.469  1.00  0.00           H  
ATOM   4766  C11  PC   275      35.944  -1.088  76.088  1.00  0.00           C  
ATOM   4767  O12  PC   275      36.031  -2.087  76.803  1.00  0.00           O  
ATOM   4768  O11  PC   275      35.033  -0.113  76.199  1.00  0.00           O  
ATOM   4769  C1   PC   275      34.049  -0.145  77.217  1.00  0.00           C  
ATOM   4770  HR   PC   275      33.487  -1.080  77.159  1.00  0.00           H  
ATOM   4771  HS   PC   275      34.454  -0.185  78.231  1.00  0.00           H  
ATOM   4772  C2   PC   275      33.130   1.111  77.288  1.00  0.00           C  
ATOM   4773  HX   PC   275      33.829   1.950  77.246  1.00  0.00           H  
ATOM   4774  C3   PC   275      32.169   1.001  78.502  1.00  0.00           C  
ATOM   4775  HA   PC   275      32.833   1.231  79.339  1.00  0.00           H  
ATOM   4776  HB   PC   275      31.414   1.791  78.498  1.00  0.00           H  
ATOM   4777  O31  PC   275      31.563  -0.248  78.660  1.00  0.00           O  
ATOM   4778  P31  PC   275      30.818  -0.517  80.062  1.00  0.00           P  
ATOM   4779  O32  PC   275      30.990  -2.128  80.178  1.00  0.00           O  
ATOM   4780  C31  PC   275      32.345  -2.607  79.971  1.00  0.00           C  
ATOM   4781  H1A  PC   275      32.486  -2.469  78.896  1.00  0.00           H  
ATOM   4782  H1B  PC   275      33.034  -2.081  80.638  1.00  0.00           H  
ATOM   4783  C32  PC   275      32.347  -4.022  80.481  1.00  0.00           C  
ATOM   4784  H2A  PC   275      32.363  -4.091  81.569  1.00  0.00           H  
ATOM   4785  H2B  PC   275      31.409  -4.433  80.104  1.00  0.00           H  
ATOM   4786  N31  PC   275      33.441  -4.864  80.050  1.00  0.00           N  
ATOM   4787  C33  PC   275      34.629  -4.638  80.872  1.00  0.00           C  
ATOM   4788  H3A  PC   275      35.143  -3.692  80.696  1.00  0.00           H  
ATOM   4789  H3B  PC   275      34.377  -4.704  81.931  1.00  0.00           H  
ATOM   4790  H3C  PC   275      35.403  -5.359  80.603  1.00  0.00           H  
ATOM   4791  C34  PC   275      33.066  -6.296  80.352  1.00  0.00           C  
ATOM   4792  H4A  PC   275      33.897  -6.980  80.176  1.00  0.00           H  
ATOM   4793  H4B  PC   275      32.847  -6.283  81.421  1.00  0.00           H  
ATOM   4794  H4C  PC   275      32.201  -6.437  79.702  1.00  0.00           H  
ATOM   4795  C35  PC   275      33.734  -4.671  78.558  1.00  0.00           C  
ATOM   4796  H5A  PC   275      32.844  -4.805  77.942  1.00  0.00           H  
ATOM   4797  H5B  PC   275      34.551  -5.289  78.182  1.00  0.00           H  
ATOM   4798  H5C  PC   275      34.189  -3.695  78.382  1.00  0.00           H  
ATOM   4799  O33  PC   275      31.642   0.078  81.158  1.00  0.00           O  
ATOM   4800  O34  PC   275      29.373  -0.156  79.965  1.00  0.00           O  
ATOM   4801  O21  PC   275      32.356   1.011  76.067  1.00  0.00           O  
ATOM   4802  C21  PC   275      31.677   2.144  75.671  1.00  0.00           C  
ATOM   4803  O22  PC   275      31.710   3.153  76.269  1.00  0.00           O  
ATOM   4804  C12  OL   276      30.757   1.879  74.468  1.00  0.00           C  
ATOM   4805  H2R  OL   276      29.792   2.223  74.847  1.00  0.00           H  
ATOM   4806  H2S  OL   276      30.822   0.805  74.280  1.00  0.00           H  
ATOM   4807  C13  OL   276      31.417   2.657  73.305  1.00  0.00           C  
ATOM   4808  H3R  OL   276      32.478   2.753  73.543  1.00  0.00           H  
ATOM   4809  H3S  OL   276      31.021   3.653  73.516  1.00  0.00           H  
ATOM   4810  C14  OL   276      31.172   2.136  71.971  1.00  0.00           C  
ATOM   4811  H4R  OL   276      30.112   1.885  71.894  1.00  0.00           H  
ATOM   4812  H4S  OL   276      31.709   1.198  71.817  1.00  0.00           H  
ATOM   4813  C15  OL   276      31.516   3.180  71.018  1.00  0.00           C  
ATOM   4814  H5R  OL   276      32.605   3.257  71.039  1.00  0.00           H  
ATOM   4815  H5S  OL   276      31.259   4.176  71.383  1.00  0.00           H  
ATOM   4816  C16  OL   276      30.862   2.902  69.662  1.00  0.00           C  
ATOM   4817  H6R  OL   276      29.892   3.404  69.675  1.00  0.00           H  
ATOM   4818  H6S  OL   276      30.816   1.819  69.530  1.00  0.00           H  
ATOM   4819  C17  OL   276      31.571   3.555  68.474  1.00  0.00           C  
ATOM   4820  H7R  OL   276      32.587   3.169  68.375  1.00  0.00           H  
ATOM   4821  H7S  OL   276      31.665   4.640  68.552  1.00  0.00           H  
ATOM   4822  C18  OL   276      30.661   3.269  67.253  1.00  0.00           C  
ATOM   4823  H8R  OL   276      29.629   3.531  67.496  1.00  0.00           H  
ATOM   4824  H8S  OL   276      30.619   2.224  66.938  1.00  0.00           H  
ATOM   4825  C19  OL   276      31.226   4.045  66.078  1.00  0.00           C  
ATOM   4826  H9R  OL   276      31.782   4.955  66.291  1.00  0.00           H  
ATOM   4827 C110  OL   276      31.178   3.674  64.815  1.00  0.00           C  
ATOM   4828 H10R  OL   276      31.810   4.290  64.181  1.00  0.00           H  
ATOM   4829 C111  OL   276      30.538   2.550  64.126  1.00  0.00           C  
ATOM   4830 H11R  OL   276      30.309   1.640  64.683  1.00  0.00           H  
ATOM   4831 H11S  OL   276      31.106   2.077  63.322  1.00  0.00           H  
ATOM   4832 C112  OL   276      29.194   3.025  63.508  1.00  0.00           C  
ATOM   4833 H12R  OL   276      29.506   3.781  62.785  1.00  0.00           H  
ATOM   4834 H12S  OL   276      28.708   3.744  64.169  1.00  0.00           H  
ATOM   4835 C113  OL   276      28.301   1.851  62.970  1.00  0.00           C  
ATOM   4836 H13R  OL   276      27.378   2.292  62.588  1.00  0.00           H  
ATOM   4837 H13S  OL   276      28.024   1.230  63.825  1.00  0.00           H  
ATOM   4838 C114  OL   276      28.893   1.076  61.808  1.00  0.00           C  
ATOM   4839 H14R  OL   276      28.146   0.390  61.403  1.00  0.00           H  
ATOM   4840 H14S  OL   276      29.691   0.406  62.136  1.00  0.00           H  
ATOM   4841 C115  OL   276      29.588   2.008  60.686  1.00  0.00           C  
ATOM   4842 H15R  OL   276      30.359   2.626  61.152  1.00  0.00           H  
ATOM   4843 H15S  OL   276      28.793   2.671  60.338  1.00  0.00           H  
ATOM   4844 C116  OL   276      30.211   1.258  59.499  1.00  0.00           C  
ATOM   4845 H16R  OL   276      29.377   1.076  58.818  1.00  0.00           H  
ATOM   4846 H16S  OL   276      30.577   0.242  59.663  1.00  0.00           H  
ATOM   4847 C117  OL   276      31.310   2.112  58.824  1.00  0.00           C  
ATOM   4848 H17R  OL   276      31.707   1.722  57.885  1.00  0.00           H  
ATOM   4849 H17S  OL   276      32.114   2.174  59.562  1.00  0.00           H  
ATOM   4850 C118  OL   276      30.941   3.598  58.732  1.00  0.00           C  
ATOM   4851 H18R  OL   276      30.874   4.154  59.670  1.00  0.00           H  
ATOM   4852 H18S  OL   276      29.931   3.503  58.327  1.00  0.00           H  
ATOM   4853 H18T  OL   276      31.643   4.143  58.097  1.00  0.00           H  
TER    4854       OL   276 
ATOM   4854 C116  PA   277      47.029  12.633  57.585  1.00  0.00           C  
ATOM   4855 H16R  PA   277      47.113  12.188  56.592  1.00  0.00           H  
ATOM   4856 H16S  PA   277      47.119  13.720  57.536  1.00  0.00           H  
ATOM   4857 H16T  PA   277      46.031  12.529  58.015  1.00  0.00           H  
ATOM   4858 C115  PA   277      48.080  12.254  58.576  1.00  0.00           C  
ATOM   4859 H15R  PA   277      48.023  11.173  58.722  1.00  0.00           H  
ATOM   4860 H15S  PA   277      49.065  12.509  58.179  1.00  0.00           H  
ATOM   4861 C114  PA   277      47.954  12.919  59.993  1.00  0.00           C  
ATOM   4862 H14R  PA   277      48.985  12.827  60.340  1.00  0.00           H  
ATOM   4863 H14S  PA   277      47.727  13.984  59.904  1.00  0.00           H  
ATOM   4864 C113  PA   277      47.062  12.186  60.946  1.00  0.00           C  
ATOM   4865 H13R  PA   277      46.018  12.264  60.634  1.00  0.00           H  
ATOM   4866 H13S  PA   277      47.432  11.159  60.976  1.00  0.00           H  
ATOM   4867 C112  PA   277      46.962  12.788  62.350  1.00  0.00           C  
ATOM   4868 H12R  PA   277      47.921  12.543  62.813  1.00  0.00           H  
ATOM   4869 H12S  PA   277      46.839  13.851  62.133  1.00  0.00           H  
ATOM   4870 C111  PA   277      45.861  12.283  63.206  1.00  0.00           C  
ATOM   4871 H11R  PA   277      44.950  11.991  62.679  1.00  0.00           H  
ATOM   4872 H11S  PA   277      46.226  11.336  63.611  1.00  0.00           H  
ATOM   4873 C110  PA   277      45.384  13.210  64.185  1.00  0.00           C  
ATOM   4874 H10R  PA   277      46.149  13.597  64.861  1.00  0.00           H  
ATOM   4875 H10S  PA   277      45.064  14.182  63.803  1.00  0.00           H  
ATOM   4876  C19  PA   277      44.230  12.677  65.029  1.00  0.00           C  
ATOM   4877  H9R  PA   277      43.383  12.468  64.373  1.00  0.00           H  
ATOM   4878  H9S  PA   277      44.371  11.694  65.483  1.00  0.00           H  
ATOM   4879  C18  PA   277      43.646  13.736  65.984  1.00  0.00           C  
ATOM   4880  H8R  PA   277      44.471  14.126  66.584  1.00  0.00           H  
ATOM   4881  H8S  PA   277      43.316  14.540  65.323  1.00  0.00           H  
ATOM   4882  C17  PA   277      42.556  13.203  66.900  1.00  0.00           C  
ATOM   4883  H7R  PA   277      41.887  13.956  67.321  1.00  0.00           H  
ATOM   4884  H7S  PA   277      41.909  12.537  66.325  1.00  0.00           H  
ATOM   4885  C16  PA   277      43.144  12.483  68.182  1.00  0.00           C  
ATOM   4886  H6R  PA   277      42.475  11.647  68.397  1.00  0.00           H  
ATOM   4887  H6S  PA   277      44.076  11.964  67.949  1.00  0.00           H  
ATOM   4888  C15  PA   277      43.132  13.267  69.520  1.00  0.00           C  
ATOM   4889  H5R  PA   277      43.786  14.119  69.326  1.00  0.00           H  
ATOM   4890  H5S  PA   277      42.189  13.767  69.749  1.00  0.00           H  
ATOM   4891  C14  PA   277      43.481  12.419  70.681  1.00  0.00           C  
ATOM   4892  H4R  PA   277      42.763  11.612  70.843  1.00  0.00           H  
ATOM   4893  H4S  PA   277      44.418  11.858  70.661  1.00  0.00           H  
ATOM   4894  C13  PA   277      43.523  13.193  72.014  1.00  0.00           C  
ATOM   4895  H3R  PA   277      44.192  14.040  71.852  1.00  0.00           H  
ATOM   4896  H3S  PA   277      42.489  13.522  72.135  1.00  0.00           H  
ATOM   4897  C12  PA   277      43.922  12.281  73.182  1.00  0.00           C  
ATOM   4898  H2R  PA   277      43.284  11.400  73.281  1.00  0.00           H  
ATOM   4899  H2S  PA   277      44.805  11.661  73.012  1.00  0.00           H  
ATOM   4900  C11  PC   278      43.984  12.888  74.530  1.00  0.00           C  
ATOM   4901  O12  PC   278      43.498  12.390  75.575  1.00  0.00           O  
ATOM   4902  O11  PC   278      44.743  13.978  74.509  1.00  0.00           O  
ATOM   4903  C1   PC   278      44.775  14.899  75.646  1.00  0.00           C  
ATOM   4904  HR   PC   278      44.784  14.243  76.520  1.00  0.00           H  
ATOM   4905  HS   PC   278      45.565  15.654  75.665  1.00  0.00           H  
ATOM   4906  C2   PC   278      43.478  15.687  75.731  1.00  0.00           C  
ATOM   4907  HX   PC   278      43.492  16.193  74.762  1.00  0.00           H  
ATOM   4908  C3   PC   278      43.568  16.549  77.056  1.00  0.00           C  
ATOM   4909  HA   PC   278      44.375  17.264  76.876  1.00  0.00           H  
ATOM   4910  HB   PC   278      42.692  17.180  77.228  1.00  0.00           H  
ATOM   4911  O31  PC   278      43.930  15.843  78.268  1.00  0.00           O  
ATOM   4912  P31  PC   278      43.864  16.447  79.697  1.00  0.00           P  
ATOM   4913  O32  PC   278      42.396  16.400  80.098  1.00  0.00           O  
ATOM   4914  C31  PC   278      41.802  15.163  80.453  1.00  0.00           C  
ATOM   4915  H1A  PC   278      41.454  14.633  79.563  1.00  0.00           H  
ATOM   4916  H1B  PC   278      42.432  14.617  81.160  1.00  0.00           H  
ATOM   4917  C32  PC   278      40.510  15.497  81.172  1.00  0.00           C  
ATOM   4918  H2A  PC   278      40.712  16.409  81.736  1.00  0.00           H  
ATOM   4919  H2B  PC   278      39.828  15.883  80.413  1.00  0.00           H  
ATOM   4920  N31  PC   278      39.649  14.376  81.901  1.00  0.00           N  
ATOM   4921  C33  PC   278      38.300  14.825  82.355  1.00  0.00           C  
ATOM   4922  H3A  PC   278      37.788  14.934  81.398  1.00  0.00           H  
ATOM   4923  H3B  PC   278      37.750  13.965  82.738  1.00  0.00           H  
ATOM   4924  H3C  PC   278      38.060  15.760  82.866  1.00  0.00           H  
ATOM   4925  C34  PC   278      39.472  13.090  81.045  1.00  0.00           C  
ATOM   4926  H4A  PC   278      39.039  12.278  81.629  1.00  0.00           H  
ATOM   4927  H4B  PC   278      38.909  13.276  80.129  1.00  0.00           H  
ATOM   4928  H4C  PC   278      40.464  12.770  80.722  1.00  0.00           H  
ATOM   4929  C35  PC   278      40.501  13.948  83.073  1.00  0.00           C  
ATOM   4930  H5A  PC   278      40.853  14.905  83.459  1.00  0.00           H  
ATOM   4931  H5B  PC   278      41.376  13.377  82.757  1.00  0.00           H  
ATOM   4932  H5C  PC   278      39.921  13.371  83.796  1.00  0.00           H  
ATOM   4933  O33  PC   278      44.623  15.577  80.611  1.00  0.00           O  
ATOM   4934  O34  PC   278      44.253  17.858  79.583  1.00  0.00           O
[truncated: 4,528,766 more chars]
