# Supplementary material for: Prediction of dynamic allostery for the transmembrane domain of the sweet taste receptor subunit, TAS1R3
Source: Commun Biol. 2023 Apr 3;6:340. doi: 10.1038/s42003-023-04705-5 (PMC10070457; doi:10.1038/s42003-023-04705-5)
Supplement: Supplementary file 3 — Supplementary Data 1 [file 42003_2023_4705_MOESM3_ESM.zip › Supplementary Data 1/2_Final/Lactisole_mTas1r3_Final.pdb]

CRYST1   67.796   67.796  119.294  90.00  90.00  90.00               1
ATOM      1  N   GLU     1      34.739  53.397  39.322  1.00  0.00           N  
ATOM      2  H1  GLU     1      34.461  54.233  39.816  1.00  0.00           H  
ATOM      3  H2  GLU     1      35.367  53.620  38.563  1.00  0.00           H  
ATOM      4  H3  GLU     1      35.266  52.890  40.018  1.00  0.00           H  
ATOM      5  CA  GLU     1      33.642  52.560  38.882  1.00  0.00           C  
ATOM      6  HA  GLU     1      33.148  53.022  38.027  1.00  0.00           H  
ATOM      7  CB  GLU     1      34.143  51.163  38.395  1.00  0.00           C  
ATOM      8  HB2 GLU     1      35.044  51.379  37.821  1.00  0.00           H  
ATOM      9  HB3 GLU     1      34.554  50.649  39.263  1.00  0.00           H  
ATOM     10  CG  GLU     1      33.178  50.245  37.630  1.00  0.00           C  
ATOM     11  HG2 GLU     1      32.845  50.706  36.700  1.00  0.00           H  
ATOM     12  HG3 GLU     1      33.768  49.379  37.331  1.00  0.00           H  
ATOM     13  CD  GLU     1      31.975  49.668  38.401  1.00  0.00           C  
ATOM     14  OE1 GLU     1      32.080  49.496  39.633  1.00  0.00           O  
ATOM     15  OE2 GLU     1      30.850  49.586  37.825  1.00  0.00           O  
ATOM     16  C   GLU     1      32.710  52.436  40.061  1.00  0.00           C  
ATOM     17  O   GLU     1      33.205  52.404  41.192  1.00  0.00           O  
ATOM     18  N   PRO     2      31.370  52.649  39.921  1.00  0.00           N  
ATOM     19  CD  PRO     2      30.664  52.954  38.684  1.00  0.00           C  
ATOM     20  HD2 PRO     2      30.380  52.097  38.074  1.00  0.00           H  
ATOM     21  HD3 PRO     2      31.232  53.644  38.060  1.00  0.00           H  
ATOM     22  CG  PRO     2      29.374  53.678  39.027  1.00  0.00           C  
ATOM     23  HG2 PRO     2      28.566  53.408  38.348  1.00  0.00           H  
ATOM     24  HG3 PRO     2      29.742  54.693  39.178  1.00  0.00           H  
ATOM     25  CB  PRO     2      29.040  53.075  40.368  1.00  0.00           C  
ATOM     26  HB2 PRO     2      28.701  52.061  40.156  1.00  0.00           H  
ATOM     27  HB3 PRO     2      28.427  53.604  41.098  1.00  0.00           H  
ATOM     28  CA  PRO     2      30.469  52.939  41.065  1.00  0.00           C  
ATOM     29  HA  PRO     2      30.895  53.886  41.398  1.00  0.00           H  
ATOM     30  C   PRO     2      30.509  51.856  42.115  1.00  0.00           C  
ATOM     31  O   PRO     2      30.454  52.175  43.253  1.00  0.00           O  
ATOM     32  N   VAL     3      30.611  50.627  41.619  1.00  0.00           N  
ATOM     33  H   VAL     3      30.972  50.410  40.701  1.00  0.00           H  
ATOM     34  CA  VAL     3      30.340  49.417  42.495  1.00  0.00           C  
ATOM     35  HA  VAL     3      29.698  49.732  43.318  1.00  0.00           H  
ATOM     36  CB  VAL     3      29.625  48.327  41.599  1.00  0.00           C  
ATOM     37  HB  VAL     3      30.271  47.980  40.792  1.00  0.00           H  
ATOM     38  CG1 VAL     3      29.143  47.171  42.498  1.00  0.00           C  
ATOM     39 HG11 VAL     3      28.564  46.471  41.896  1.00  0.00           H  
ATOM     40 HG12 VAL     3      30.014  46.597  42.812  1.00  0.00           H  
ATOM     41 HG13 VAL     3      28.573  47.654  43.292  1.00  0.00           H  
ATOM     42  CG2 VAL     3      28.393  48.808  40.810  1.00  0.00           C  
ATOM     43 HG21 VAL     3      27.616  49.094  41.517  1.00  0.00           H  
ATOM     44 HG22 VAL     3      28.717  49.608  40.144  1.00  0.00           H  
ATOM     45 HG23 VAL     3      27.823  48.091  40.219  1.00  0.00           H  
ATOM     46  C   VAL     3      31.637  48.966  43.183  1.00  0.00           C  
ATOM     47  O   VAL     3      31.596  48.780  44.424  1.00  0.00           O  
ATOM     48  N   VAL     4      32.777  48.964  42.547  1.00  0.00           N  
ATOM     49  H   VAL     4      32.681  49.034  41.544  1.00  0.00           H  
ATOM     50  CA  VAL     4      34.079  48.730  43.166  1.00  0.00           C  
ATOM     51  HA  VAL     4      34.003  47.921  43.892  1.00  0.00           H  
ATOM     52  CB  VAL     4      35.115  48.376  42.105  1.00  0.00           C  
ATOM     53  HB  VAL     4      35.093  49.069  41.264  1.00  0.00           H  
ATOM     54  CG1 VAL     4      36.520  48.179  42.617  1.00  0.00           C  
ATOM     55 HG11 VAL     4      36.769  49.091  43.160  1.00  0.00           H  
ATOM     56 HG12 VAL     4      36.554  47.345  43.318  1.00  0.00           H  
ATOM     57 HG13 VAL     4      37.223  48.008  41.802  1.00  0.00           H  
ATOM     58  CG2 VAL     4      34.666  47.063  41.406  1.00  0.00           C  
ATOM     59 HG21 VAL     4      33.579  47.081  41.323  1.00  0.00           H  
ATOM     60 HG22 VAL     4      35.279  46.784  40.549  1.00  0.00           H  
ATOM     61 HG23 VAL     4      34.737  46.330  42.209  1.00  0.00           H  
ATOM     62  C   VAL     4      34.379  49.871  44.122  1.00  0.00           C  
ATOM     63  O   VAL     4      34.911  49.610  45.208  1.00  0.00           O  
ATOM     64  N   LEU     5      34.050  51.147  43.778  1.00  0.00           N  
ATOM     65  H   LEU     5      33.522  51.288  42.929  1.00  0.00           H  
ATOM     66  CA  LEU     5      34.052  52.269  44.734  1.00  0.00           C  
ATOM     67  HA  LEU     5      35.048  52.432  45.144  1.00  0.00           H  
ATOM     68  CB  LEU     5      33.650  53.540  43.999  1.00  0.00           C  
ATOM     69  HB2 LEU     5      34.404  53.834  43.268  1.00  0.00           H  
ATOM     70  HB3 LEU     5      32.699  53.464  43.471  1.00  0.00           H  
ATOM     71  CG  LEU     5      33.490  54.812  44.736  1.00  0.00           C  
ATOM     72  HG  LEU     5      32.730  54.755  45.515  1.00  0.00           H  
ATOM     73  CD1 LEU     5      34.740  55.356  45.451  1.00  0.00           C  
ATOM     74 HD11 LEU     5      35.069  54.677  46.238  1.00  0.00           H  
ATOM     75 HD12 LEU     5      35.533  55.506  44.718  1.00  0.00           H  
ATOM     76 HD13 LEU     5      34.465  56.339  45.833  1.00  0.00           H  
ATOM     77  CD2 LEU     5      32.994  55.916  43.905  1.00  0.00           C  
ATOM     78 HD21 LEU     5      32.909  56.836  44.482  1.00  0.00           H  
ATOM     79 HD22 LEU     5      33.744  56.188  43.162  1.00  0.00           H  
ATOM     80 HD23 LEU     5      32.074  55.725  43.353  1.00  0.00           H  
ATOM     81  C   LEU     5      33.157  52.043  45.969  1.00  0.00           C  
ATOM     82  O   LEU     5      33.713  52.184  47.044  1.00  0.00           O  
ATOM     83  N   SER     6      31.943  51.636  45.804  1.00  0.00           N  
ATOM     84  H   SER     6      31.601  51.419  44.878  1.00  0.00           H  
ATOM     85  CA  SER     6      31.119  51.484  46.925  1.00  0.00           C  
ATOM     86  HA  SER     6      31.113  52.420  47.485  1.00  0.00           H  
ATOM     87  CB  SER     6      29.749  51.132  46.456  1.00  0.00           C  
ATOM     88  HB2 SER     6      29.779  50.180  45.926  1.00  0.00           H  
ATOM     89  HB3 SER     6      29.136  50.901  47.327  1.00  0.00           H  
ATOM     90  OG  SER     6      29.076  52.163  45.799  1.00  0.00           O  
ATOM     91  HG  SER     6      29.424  52.271  44.911  1.00  0.00           H  
ATOM     92  C   SER     6      31.604  50.397  47.856  1.00  0.00           C  
ATOM     93  O   SER     6      31.321  50.608  49.055  1.00  0.00           O  
ATOM     94  N   LEU     7      32.269  49.311  47.422  1.00  0.00           N  
ATOM     95  H   LEU     7      32.681  49.421  46.507  1.00  0.00           H  
ATOM     96  CA  LEU     7      32.703  48.218  48.359  1.00  0.00           C  
ATOM     97  HA  LEU     7      31.931  48.056  49.111  1.00  0.00           H  
ATOM     98  CB  LEU     7      32.816  46.842  47.560  1.00  0.00           C  
ATOM     99  HB2 LEU     7      33.501  46.936  46.718  1.00  0.00           H  
ATOM    100  HB3 LEU     7      33.255  46.082  48.206  1.00  0.00           H  
ATOM    101  CG  LEU     7      31.478  46.209  47.100  1.00  0.00           C  
ATOM    102  HG  LEU     7      30.795  46.906  46.613  1.00  0.00           H  
ATOM    103  CD1 LEU     7      31.817  45.108  46.069  1.00  0.00           C  
ATOM    104 HD11 LEU     7      32.713  44.498  46.185  1.00  0.00           H  
ATOM    105 HD12 LEU     7      30.936  44.511  45.834  1.00  0.00           H  
ATOM    106 HD13 LEU     7      32.103  45.657  45.172  1.00  0.00           H  
ATOM    107  CD2 LEU     7      30.750  45.541  48.233  1.00  0.00           C  
ATOM    108 HD21 LEU     7      31.331  44.697  48.605  1.00  0.00           H  
ATOM    109 HD22 LEU     7      30.509  46.327  48.949  1.00  0.00           H  
ATOM    110 HD23 LEU     7      29.757  45.194  47.948  1.00  0.00           H  
ATOM    111  C   LEU     7      33.973  48.545  49.143  1.00  0.00           C  
ATOM    112  O   LEU     7      34.019  48.286  50.351  1.00  0.00           O  
ATOM    113  N   LEU     8      34.759  49.350  48.518  1.00  0.00           N  
ATOM    114  H   LEU     8      34.537  49.417  47.535  1.00  0.00           H  
ATOM    115  CA  LEU     8      35.917  49.965  49.130  1.00  0.00           C  
ATOM    116  HA  LEU     8      36.325  49.193  49.782  1.00  0.00           H  
ATOM    117  CB  LEU     8      37.041  50.102  48.035  1.00  0.00           C  
ATOM    118  HB2 LEU     8      36.733  50.738  47.205  1.00  0.00           H  
ATOM    119  HB3 LEU     8      37.895  50.594  48.500  1.00  0.00           H  
ATOM    120  CG  LEU     8      37.464  48.785  47.267  1.00  0.00           C  
ATOM    121  HG  LEU     8      36.594  48.222  46.931  1.00  0.00           H  
ATOM    122  CD1 LEU     8      38.157  49.104  45.927  1.00  0.00           C  
ATOM    123 HD11 LEU     8      38.227  48.179  45.355  1.00  0.00           H  
ATOM    124 HD12 LEU     8      37.489  49.776  45.387  1.00  0.00           H  
ATOM    125 HD13 LEU     8      39.161  49.492  46.101  1.00  0.00           H  
ATOM    126  CD2 LEU     8      38.445  47.859  48.055  1.00  0.00           C  
ATOM    127 HD21 LEU     8      37.871  47.324  48.810  1.00  0.00           H  
ATOM    128 HD22 LEU     8      38.803  47.059  47.407  1.00  0.00           H  
ATOM    129 HD23 LEU     8      39.374  48.295  48.424  1.00  0.00           H  
ATOM    130  C   LEU     8      35.719  51.189  50.082  1.00  0.00           C  
ATOM    131  O   LEU     8      36.461  51.425  51.033  1.00  0.00           O  
ATOM    132  N   LEU     9      34.632  51.970  49.886  1.00  0.00           N  
ATOM    133  H   LEU     9      34.085  52.029  49.039  1.00  0.00           H  
ATOM    134  CA  LEU     9      34.177  53.007  50.867  1.00  0.00           C  
ATOM    135  HA  LEU     9      35.022  53.565  51.271  1.00  0.00           H  
ATOM    136  CB  LEU     9      33.011  53.842  50.262  1.00  0.00           C  
ATOM    137  HB2 LEU     9      32.178  53.240  49.898  1.00  0.00           H  
ATOM    138  HB3 LEU     9      32.610  54.431  51.087  1.00  0.00           H  
ATOM    139  CG  LEU     9      33.581  54.731  49.121  1.00  0.00           C  
ATOM    140  HG  LEU     9      34.341  54.184  48.562  1.00  0.00           H  
ATOM    141  CD1 LEU     9      32.380  55.235  48.207  1.00  0.00           C  
ATOM    142 HD11 LEU     9      31.865  54.443  47.664  1.00  0.00           H  
ATOM    143 HD12 LEU     9      31.748  56.032  48.600  1.00  0.00           H  
ATOM    144 HD13 LEU     9      32.941  55.809  47.469  1.00  0.00           H  
ATOM    145  CD2 LEU     9      34.287  55.937  49.714  1.00  0.00           C  
ATOM    146 HD21 LEU     9      33.622  56.581  50.290  1.00  0.00           H  
ATOM    147 HD22 LEU     9      35.126  55.649  50.348  1.00  0.00           H  
ATOM    148 HD23 LEU     9      34.620  56.544  48.871  1.00  0.00           H  
ATOM    149  C   LEU     9      33.678  52.252  52.108  1.00  0.00           C  
ATOM    150  O   LEU     9      34.196  52.496  53.203  1.00  0.00           O  
ATOM    151  N   LEU    10      32.718  51.334  51.902  1.00  0.00           N  
ATOM    152  H   LEU    10      32.283  51.192  51.001  1.00  0.00           H  
ATOM    153  CA  LEU    10      32.270  50.466  52.885  1.00  0.00           C  
ATOM    154  HA  LEU    10      31.846  51.064  53.691  1.00  0.00           H  
ATOM    155  CB  LEU    10      31.144  49.584  52.339  1.00  0.00           C  
ATOM    156  HB2 LEU    10      30.465  50.267  51.828  1.00  0.00           H  
ATOM    157  HB3 LEU    10      31.630  48.924  51.621  1.00  0.00           H  
ATOM    158  CG  LEU    10      30.340  48.716  53.375  1.00  0.00           C  
ATOM    159  HG  LEU    10      30.988  47.895  53.683  1.00  0.00           H  
ATOM    160  CD1 LEU    10      29.772  49.468  54.568  1.00  0.00           C  
ATOM    161 HD11 LEU    10      30.574  49.938  55.137  1.00  0.00           H  
ATOM    162 HD12 LEU    10      29.185  50.341  54.283  1.00  0.00           H  
ATOM    163 HD13 LEU    10      29.139  48.847  55.201  1.00  0.00           H  
ATOM    164  CD2 LEU    10      29.309  47.995  52.557  1.00  0.00           C  
ATOM    165 HD21 LEU    10      28.702  47.311  53.150  1.00  0.00           H  
ATOM    166 HD22 LEU    10      28.496  48.649  52.241  1.00  0.00           H  
ATOM    167 HD23 LEU    10      29.661  47.422  51.699  1.00  0.00           H  
ATOM    168  C   LEU    10      33.207  49.595  53.702  1.00  0.00           C  
ATOM    169  O   LEU    10      33.035  49.345  54.907  1.00  0.00           O  
ATOM    170  N   LEU    11      34.273  49.111  53.093  1.00  0.00           N  
ATOM    171  H   LEU    11      34.196  49.089  52.086  1.00  0.00           H  
ATOM    172  CA  LEU    11      35.508  48.575  53.773  1.00  0.00           C  
ATOM    173  HA  LEU    11      35.132  47.789  54.429  1.00  0.00           H  
ATOM    174  CB  LEU    11      36.313  47.968  52.641  1.00  0.00           C  
ATOM    175  HB2 LEU    11      35.593  47.395  52.057  1.00  0.00           H  
ATOM    176  HB3 LEU    11      36.705  48.723  51.959  1.00  0.00           H  
ATOM    177  CG  LEU    11      37.554  47.151  52.992  1.00  0.00           C  
ATOM    178  HG  LEU    11      38.233  47.795  53.550  1.00  0.00           H  
ATOM    179  CD1 LEU    11      37.321  45.973  53.883  1.00  0.00           C  
ATOM    180 HD11 LEU    11      36.738  45.254  53.307  1.00  0.00           H  
ATOM    181 HD12 LEU    11      38.277  45.537  54.170  1.00  0.00           H  
ATOM    182 HD13 LEU    11      36.815  46.413  54.743  1.00  0.00           H  
ATOM    183  CD2 LEU    11      38.243  46.679  51.768  1.00  0.00           C  
ATOM    184 HD21 LEU    11      37.540  46.334  51.009  1.00  0.00           H  
ATOM    185 HD22 LEU    11      38.606  47.603  51.319  1.00  0.00           H  
ATOM    186 HD23 LEU    11      39.104  46.013  51.707  1.00  0.00           H  
ATOM    187  C   LEU    11      36.311  49.510  54.584  1.00  0.00           C  
ATOM    188  O   LEU    11      36.828  49.085  55.630  1.00  0.00           O  
ATOM    189  N   CYS    12      36.272  50.857  54.318  1.00  0.00           N  
ATOM    190  H   CYS    12      35.860  51.145  53.442  1.00  0.00           H  
ATOM    191  CA  CYS    12      36.741  51.911  55.205  1.00  0.00           C  
ATOM    192  HA  CYS    12      37.740  51.624  55.533  1.00  0.00           H  
ATOM    193  CB  CYS    12      37.049  53.067  54.344  1.00  0.00           C  
ATOM    194  HB2 CYS    12      37.445  52.625  53.430  1.00  0.00           H  
ATOM    195  HB3 CYS    12      36.108  53.590  54.174  1.00  0.00           H  
ATOM    196  SG  CYS    12      38.381  54.090  55.029  1.00  0.00           S  
ATOM    197  HG  CYS    12      37.680  54.386  56.127  1.00  0.00           H  
ATOM    198  C   CYS    12      35.906  52.387  56.482  1.00  0.00           C  
ATOM    199  O   CYS    12      36.494  52.761  57.517  1.00  0.00           O  
ATOM    200  N   LEU    13      34.620  52.223  56.403  1.00  0.00           N  
ATOM    201  H   LEU    13      34.249  51.993  55.493  1.00  0.00           H  
ATOM    202  CA  LEU    13      33.675  52.279  57.538  1.00  0.00           C  
ATOM    203  HA  LEU    13      33.859  53.221  58.053  1.00  0.00           H  
ATOM    204  CB  LEU    13      32.262  52.257  57.019  1.00  0.00           C  
ATOM    205  HB2 LEU    13      32.059  53.141  56.415  1.00  0.00           H  
ATOM    206  HB3 LEU    13      32.203  51.349  56.419  1.00  0.00           H  
ATOM    207  CG  LEU    13      31.119  52.253  57.987  1.00  0.00           C  
ATOM    208  HG  LEU    13      31.161  51.298  58.510  1.00  0.00           H  
ATOM    209  CD1 LEU    13      31.159  53.477  58.919  1.00  0.00           C  
ATOM    210 HD11 LEU    13      30.230  53.506  59.489  1.00  0.00           H  
ATOM    211 HD12 LEU    13      31.973  53.297  59.621  1.00  0.00           H  
ATOM    212 HD13 LEU    13      31.383  54.383  58.356  1.00  0.00           H  
ATOM    213  CD2 LEU    13      29.712  52.273  57.351  1.00  0.00           C  
ATOM    214 HD21 LEU    13      29.616  51.277  56.918  1.00  0.00           H  
ATOM    215 HD22 LEU    13      28.892  52.423  58.054  1.00  0.00           H  
ATOM    216 HD23 LEU    13      29.622  52.913  56.473  1.00  0.00           H  
ATOM    217  C   LEU    13      34.040  51.088  58.449  1.00  0.00           C  
ATOM    218  O   LEU    13      34.203  51.324  59.666  1.00  0.00           O  
ATOM    219  N   VAL    14      34.307  49.859  57.907  1.00  0.00           N  
ATOM    220  H   VAL    14      34.237  49.779  56.903  1.00  0.00           H  
ATOM    221  CA  VAL    14      34.805  48.700  58.708  1.00  0.00           C  
ATOM    222  HA  VAL    14      34.168  48.521  59.574  1.00  0.00           H  
ATOM    223  CB  VAL    14      34.929  47.497  57.782  1.00  0.00           C  
ATOM    224  HB  VAL    14      35.275  47.842  56.807  1.00  0.00           H  
ATOM    225  CG1 VAL    14      35.913  46.436  58.248  1.00  0.00           C  
ATOM    226 HG11 VAL    14      35.781  46.292  59.320  1.00  0.00           H  
ATOM    227 HG12 VAL    14      35.613  45.454  57.882  1.00  0.00           H  
ATOM    228 HG13 VAL    14      36.934  46.712  57.985  1.00  0.00           H  
ATOM    229  CG2 VAL    14      33.533  46.944  57.627  1.00  0.00           C  
ATOM    230 HG21 VAL    14      33.644  46.137  56.902  1.00  0.00           H  
ATOM    231 HG22 VAL    14      33.156  46.673  58.613  1.00  0.00           H  
ATOM    232 HG23 VAL    14      32.971  47.653  57.019  1.00  0.00           H  
ATOM    233  C   VAL    14      36.131  49.034  59.315  1.00  0.00           C  
ATOM    234  O   VAL    14      36.172  48.950  60.558  1.00  0.00           O  
ATOM    235  N   LEU    15      37.068  49.583  58.550  1.00  0.00           N  
ATOM    236  H   LEU    15      36.899  49.614  57.555  1.00  0.00           H  
ATOM    237  CA  LEU    15      38.389  50.092  59.083  1.00  0.00           C  
ATOM    238  HA  LEU    15      38.779  49.236  59.633  1.00  0.00           H  
ATOM    239  CB  LEU    15      39.370  50.335  57.962  1.00  0.00           C  
ATOM    240  HB2 LEU    15      39.193  49.670  57.117  1.00  0.00           H  
ATOM    241  HB3 LEU    15      39.184  51.327  57.553  1.00  0.00           H  
ATOM    242  CG  LEU    15      40.816  50.137  58.399  1.00  0.00           C  
ATOM    243  HG  LEU    15      40.904  50.561  59.399  1.00  0.00           H  
ATOM    244  CD1 LEU    15      41.227  48.670  58.390  1.00  0.00           C  
ATOM    245 HD11 LEU    15      41.113  48.306  57.369  1.00  0.00           H  
ATOM    246 HD12 LEU    15      42.300  48.591  58.564  1.00  0.00           H  
ATOM    247 HD13 LEU    15      40.638  48.074  59.087  1.00  0.00           H  
ATOM    248  CD2 LEU    15      41.703  51.041  57.506  1.00  0.00           C  
ATOM    249 HD21 LEU    15      42.753  50.937  57.777  1.00  0.00           H  
ATOM    250 HD22 LEU    15      41.662  50.600  56.511  1.00  0.00           H  
ATOM    251 HD23 LEU    15      41.570  52.111  57.344  1.00  0.00           H  
ATOM    252  C   LEU    15      38.283  51.202  60.099  1.00  0.00           C  
ATOM    253  O   LEU    15      39.031  51.173  61.019  1.00  0.00           O  
ATOM    254  N   GLY    16      37.346  52.117  59.993  1.00  0.00           N  
ATOM    255  H   GLY    16      36.802  52.070  59.143  1.00  0.00           H  
ATOM    256  CA  GLY    16      37.004  53.103  61.023  1.00  0.00           C  
ATOM    257  HA2 GLY    16      37.879  53.658  61.361  1.00  0.00           H  
ATOM    258  HA3 GLY    16      36.231  53.819  60.744  1.00  0.00           H  
ATOM    259  C   GLY    16      36.412  52.453  62.256  1.00  0.00           C  
ATOM    260  O   GLY    16      36.883  52.881  63.342  1.00  0.00           O  
ATOM    261  N   LEU    17      35.471  51.534  62.168  1.00  0.00           N  
ATOM    262  H   LEU    17      35.103  51.253  61.270  1.00  0.00           H  
ATOM    263  CA  LEU    17      34.961  50.934  63.414  1.00  0.00           C  
ATOM    264  HA  LEU    17      34.628  51.668  64.147  1.00  0.00           H  
ATOM    265  CB  LEU    17      33.817  50.047  63.032  1.00  0.00           C  
ATOM    266  HB2 LEU    17      34.079  49.411  62.186  1.00  0.00           H  
ATOM    267  HB3 LEU    17      33.513  49.355  63.818  1.00  0.00           H  
ATOM    268  CG  LEU    17      32.518  50.867  62.676  1.00  0.00           C  
ATOM    269  HG  LEU    17      32.738  51.718  62.031  1.00  0.00           H  
ATOM    270  CD1 LEU    17      31.468  50.072  61.938  1.00  0.00           C  
ATOM    271 HD11 LEU    17      31.144  49.164  62.448  1.00  0.00           H  
ATOM    272 HD12 LEU    17      30.547  50.601  61.695  1.00  0.00           H  
ATOM    273 HD13 LEU    17      31.973  49.889  60.990  1.00  0.00           H  
ATOM    274  CD2 LEU    17      31.838  51.404  63.951  1.00  0.00           C  
ATOM    275 HD21 LEU    17      30.993  51.990  63.589  1.00  0.00           H  
ATOM    276 HD22 LEU    17      31.280  50.618  64.459  1.00  0.00           H  
ATOM    277 HD23 LEU    17      32.547  51.792  64.682  1.00  0.00           H  
ATOM    278  C   LEU    17      36.100  50.059  64.099  1.00  0.00           C  
ATOM    279  O   LEU    17      36.135  49.868  65.314  1.00  0.00           O  
ATOM    280  N   ALA    18      36.976  49.451  63.322  1.00  0.00           N  
ATOM    281  H   ALA    18      36.839  49.563  62.327  1.00  0.00           H  
ATOM    282  CA  ALA    18      38.108  48.694  63.830  1.00  0.00           C  
ATOM    283  HA  ALA    18      37.892  47.894  64.539  1.00  0.00           H  
ATOM    284  CB  ALA    18      38.770  48.003  62.583  1.00  0.00           C  
ATOM    285  HB1 ALA    18      38.017  47.728  61.844  1.00  0.00           H  
ATOM    286  HB2 ALA    18      39.613  48.476  62.080  1.00  0.00           H  
ATOM    287  HB3 ALA    18      39.113  47.030  62.935  1.00  0.00           H  
ATOM    288  C   ALA    18      39.099  49.602  64.512  1.00  0.00           C  
ATOM    289  O   ALA    18      39.667  49.230  65.536  1.00  0.00           O  
ATOM    290  N   LEU    19      39.420  50.773  63.966  1.00  0.00           N  
ATOM    291  H   LEU    19      39.016  51.121  63.108  1.00  0.00           H  
ATOM    292  CA  LEU    19      40.434  51.698  64.522  1.00  0.00           C  
ATOM    293  HA  LEU    19      41.392  51.236  64.762  1.00  0.00           H  
ATOM    294  CB  LEU    19      40.765  52.757  63.461  1.00  0.00           C  
ATOM    295  HB2 LEU    19      39.823  53.166  63.096  1.00  0.00           H  
ATOM    296  HB3 LEU    19      41.279  53.572  63.972  1.00  0.00           H  
ATOM    297  CG  LEU    19      41.577  52.318  62.161  1.00  0.00           C  
ATOM    298  HG  LEU    19      41.471  51.325  61.726  1.00  0.00           H  
ATOM    299  CD1 LEU    19      41.449  53.349  61.119  1.00  0.00           C  
ATOM    300 HD11 LEU    19      40.556  53.100  60.546  1.00  0.00           H  
ATOM    301 HD12 LEU    19      41.396  54.357  61.529  1.00  0.00           H  
ATOM    302 HD13 LEU    19      42.348  53.257  60.508  1.00  0.00           H  
ATOM    303  CD2 LEU    19      43.052  52.435  62.561  1.00  0.00           C  
ATOM    304 HD21 LEU    19      43.233  51.761  63.399  1.00  0.00           H  
ATOM    305 HD22 LEU    19      43.651  52.258  61.668  1.00  0.00           H  
ATOM    306 HD23 LEU    19      43.289  53.451  62.875  1.00  0.00           H  
ATOM    307  C   LEU    19      39.774  52.389  65.803  1.00  0.00           C  
ATOM    308  O   LEU    19      40.433  52.923  66.732  1.00  0.00           O  
ATOM    309  N   ALA    20      38.459  52.285  66.006  1.00  0.00           N  
ATOM    310  H   ALA    20      37.896  52.000  65.217  1.00  0.00           H  
ATOM    311  CA  ALA    20      37.701  52.847  67.152  1.00  0.00           C  
ATOM    312  HA  ALA    20      38.243  53.714  67.529  1.00  0.00           H  
ATOM    313  CB  ALA    20      36.388  53.275  66.612  1.00  0.00           C  
ATOM    314  HB1 ALA    20      35.721  53.582  67.416  1.00  0.00           H  
ATOM    315  HB2 ALA    20      36.499  54.129  65.944  1.00  0.00           H  
ATOM    316  HB3 ALA    20      35.784  52.442  66.254  1.00  0.00           H  
ATOM    317  C   ALA    20      37.581  51.781  68.239  1.00  0.00           C  
ATOM    318  O   ALA    20      37.893  52.132  69.362  1.00  0.00           O  
ATOM    319  N   ALA    21      37.256  50.519  67.949  1.00  0.00           N  
ATOM    320  H   ALA    21      36.921  50.279  67.027  1.00  0.00           H  
ATOM    321  CA  ALA    21      37.489  49.477  68.970  1.00  0.00           C  
ATOM    322  HA  ALA    21      36.915  49.671  69.876  1.00  0.00           H  
ATOM    323  CB  ALA    21      36.977  48.127  68.390  1.00  0.00           C  
ATOM    324  HB1 ALA    21      37.143  47.338  69.124  1.00  0.00           H  
ATOM    325  HB2 ALA    21      35.900  48.158  68.225  1.00  0.00           H  
ATOM    326  HB3 ALA    21      37.503  47.894  67.464  1.00  0.00           H  
ATOM    327  C   ALA    21      38.984  49.441  69.472  1.00  0.00           C  
ATOM    328  O   ALA    21      39.176  49.482  70.666  1.00  0.00           O  
ATOM    329  N   LEU    22      39.984  49.586  68.482  1.00  0.00           N  
ATOM    330  H   LEU    22      39.725  49.525  67.507  1.00  0.00           H  
ATOM    331  CA  LEU    22      41.407  49.772  68.748  1.00  0.00           C  
ATOM    332  HA  LEU    22      41.840  48.898  69.236  1.00  0.00           H  
ATOM    333  CB  LEU    22      42.189  49.817  67.436  1.00  0.00           C  
ATOM    334  HB2 LEU    22      42.154  48.855  66.924  1.00  0.00           H  
ATOM    335  HB3 LEU    22      41.746  50.514  66.725  1.00  0.00           H  
ATOM    336  CG  LEU    22      43.667  50.412  67.546  1.00  0.00           C  
ATOM    337  HG  LEU    22      43.749  51.305  68.166  1.00  0.00           H  
ATOM    338  CD1 LEU    22      44.595  49.370  68.195  1.00  0.00           C  
ATOM    339 HD11 LEU    22      44.530  48.519  67.517  1.00  0.00           H  
ATOM    340 HD12 LEU    22      45.627  49.705  68.306  1.00  0.00           H  
ATOM    341 HD13 LEU    22      44.334  49.122  69.223  1.00  0.00           H  
ATOM    342  CD2 LEU    22      44.248  50.715  66.105  1.00  0.00           C  
ATOM    343 HD21 LEU    22      44.943  49.938  65.788  1.00  0.00           H  
ATOM    344 HD22 LEU    22      43.440  50.831  65.382  1.00  0.00           H  
ATOM    345 HD23 LEU    22      44.904  51.585  66.128  1.00  0.00           H  
ATOM    346  C   LEU    22      41.702  50.932  69.727  1.00  0.00           C  
ATOM    347  O   LEU    22      42.140  50.741  70.834  1.00  0.00           O  
ATOM    348  N   GLY    23      41.179  52.141  69.419  1.00  0.00           N  
ATOM    349  H   GLY    23      40.644  52.165  68.563  1.00  0.00           H  
ATOM    350  CA  GLY    23      41.129  53.291  70.367  1.00  0.00           C  
ATOM    351  HA2 GLY    23      42.157  53.652  70.393  1.00  0.00           H  
ATOM    352  HA3 GLY    23      40.459  54.056  69.973  1.00  0.00           H  
ATOM    353  C   GLY    23      40.707  52.998  71.837  1.00  0.00           C  
ATOM    354  O   GLY    23      41.457  53.192  72.797  1.00  0.00           O  
ATOM    355  N   LEU    24      39.527  52.565  72.089  1.00  0.00           N  
ATOM    356  H   LEU    24      38.940  52.317  71.306  1.00  0.00           H  
ATOM    357  CA  LEU    24      38.827  52.327  73.357  1.00  0.00           C  
ATOM    358  HA  LEU    24      39.054  53.153  74.032  1.00  0.00           H  
ATOM    359  CB  LEU    24      37.316  52.258  73.136  1.00  0.00           C  
ATOM    360  HB2 LEU    24      37.081  53.076  72.456  1.00  0.00           H  
ATOM    361  HB3 LEU    24      37.017  51.348  72.615  1.00  0.00           H  
ATOM    362  CG  LEU    24      36.490  52.358  74.379  1.00  0.00           C  
ATOM    363  HG  LEU    24      36.718  51.532  75.053  1.00  0.00           H  
ATOM    364  CD1 LEU    24      36.637  53.775  75.013  1.00  0.00           C  
ATOM    365 HD11 LEU    24      36.465  54.492  74.209  1.00  0.00           H  
ATOM    366 HD12 LEU    24      35.830  53.937  75.727  1.00  0.00           H  
ATOM    367 HD13 LEU    24      37.558  53.702  75.591  1.00  0.00           H  
ATOM    368  CD2 LEU    24      35.027  52.302  73.922  1.00  0.00           C  
ATOM    369 HD21 LEU    24      34.807  53.014  73.127  1.00  0.00           H  
ATOM    370 HD22 LEU    24      34.869  51.321  73.473  1.00  0.00           H  
ATOM    371 HD23 LEU    24      34.391  52.389  74.803  1.00  0.00           H  
ATOM    372  C   LEU    24      39.362  51.112  74.086  1.00  0.00           C  
ATOM    373  O   LEU    24      39.441  51.112  75.273  1.00  0.00           O  
ATOM    374  N   SER    25      39.968  50.141  73.425  1.00  0.00           N  
ATOM    375  H   SER    25      39.964  50.240  72.420  1.00  0.00           H  
ATOM    376  CA  SER    25      40.711  49.000  73.966  1.00  0.00           C  
ATOM    377  HA  SER    25      40.165  48.541  74.790  1.00  0.00           H  
ATOM    378  CB  SER    25      40.815  47.983  72.907  1.00  0.00           C  
ATOM    379  HB2 SER    25      41.505  48.284  72.119  1.00  0.00           H  
ATOM    380  HB3 SER    25      41.356  47.131  73.319  1.00  0.00           H  
ATOM    381  OG  SER    25      39.577  47.508  72.445  1.00  0.00           O  
ATOM    382  HG  SER    25      39.265  48.287  71.979  1.00  0.00           H  
ATOM    383  C   SER    25      42.127  49.501  74.498  1.00  0.00           C  
ATOM    384  O   SER    25      42.436  49.311  75.711  1.00  0.00           O  
ATOM    385  N   VAL    26      42.936  50.169  73.633  1.00  0.00           N  
ATOM    386  H   VAL    26      42.767  50.244  72.640  1.00  0.00           H  
ATOM    387  CA  VAL    26      44.260  50.671  74.172  1.00  0.00           C  
ATOM    388  HA  VAL    26      44.662  49.848  74.762  1.00  0.00           H  
ATOM    389  CB  VAL    26      45.234  50.998  73.076  1.00  0.00           C  
ATOM    390  HB  VAL    26      46.248  51.122  73.455  1.00  0.00           H  
ATOM    391  CG1 VAL    26      45.439  49.764  72.231  1.00  0.00           C  
ATOM    392 HG11 VAL    26      46.115  49.990  71.406  1.00  0.00           H  
ATOM    393 HG12 VAL    26      45.979  49.042  72.844  1.00  0.00           H  
ATOM    394 HG13 VAL    26      44.494  49.520  71.747  1.00  0.00           H  
ATOM    395  CG2 VAL    26      45.038  52.219  72.307  1.00  0.00           C  
ATOM    396 HG21 VAL    26      45.389  53.094  72.856  1.00  0.00           H  
ATOM    397 HG22 VAL    26      45.712  52.095  71.459  1.00  0.00           H  
ATOM    398 HG23 VAL    26      43.994  52.289  72.003  1.00  0.00           H  
ATOM    399  C   VAL    26      44.088  51.796  75.185  1.00  0.00           C  
ATOM    400  O   VAL    26      44.969  51.935  76.021  1.00  0.00           O  
ATOM    401  N   HID    27      42.977  52.587  75.190  1.00  0.00           N  
ATOM    402  H   HID    27      42.300  52.538  74.442  1.00  0.00           H  
ATOM    403  CA  HID    27      42.654  53.586  76.204  1.00  0.00           C  
ATOM    404  HA  HID    27      43.554  54.186  76.335  1.00  0.00           H  
ATOM    405  CB  HID    27      41.558  54.528  75.683  1.00  0.00           C  
ATOM    406  HB2 HID    27      41.858  54.924  74.713  1.00  0.00           H  
ATOM    407  HB3 HID    27      40.608  54.028  75.495  1.00  0.00           H  
ATOM    408  CG  HID    27      41.142  55.751  76.565  1.00  0.00           C  
ATOM    409  ND1 HID    27      40.254  55.824  77.639  1.00  0.00           N  
ATOM    410  HD1 HID    27      39.640  55.042  77.818  1.00  0.00           H  
ATOM    411  CE1 HID    27      40.409  57.018  78.220  1.00  0.00           C  
ATOM    412  HE1 HID    27      40.047  57.365  79.176  1.00  0.00           H  
ATOM    413  NE2 HID    27      41.339  57.688  77.622  1.00  0.00           N  
ATOM    414  CD2 HID    27      41.912  56.841  76.662  1.00  0.00           C  
ATOM    415  HD2 HID    27      42.808  57.065  76.102  1.00  0.00           H  
ATOM    416  C   HID    27      42.156  52.974  77.569  1.00  0.00           C  
ATOM    417  O   HID    27      42.146  53.704  78.532  1.00  0.00           O  
ATOM    418  N   HID    28      41.863  51.673  77.565  1.00  0.00           N  
ATOM    419  H   HID    28      41.910  51.199  76.675  1.00  0.00           H  
ATOM    420  CA  HID    28      41.431  50.962  78.784  1.00  0.00           C  
ATOM    421  HA  HID    28      41.646  51.607  79.636  1.00  0.00           H  
ATOM    422  CB  HID    28      39.915  50.791  78.753  1.00  0.00           C  
ATOM    423  HB2 HID    28      39.559  50.320  77.837  1.00  0.00           H  
ATOM    424  HB3 HID    28      39.615  50.108  79.548  1.00  0.00           H  
ATOM    425  CG  HID    28      39.223  52.112  79.002  1.00  0.00           C  
ATOM    426  ND1 HID    28      39.281  52.953  80.100  1.00  0.00           N  
ATOM    427  HD1 HID    28      39.593  52.637  81.008  1.00  0.00           H  
ATOM    428  CE1 HID    28      38.565  54.023  79.796  1.00  0.00           C  
ATOM    429  HE1 HID    28      38.323  54.833  80.468  1.00  0.00           H  
ATOM    430  NE2 HID    28      38.122  53.988  78.503  1.00  0.00           N  
ATOM    431  CD2 HID    28      38.526  52.754  78.017  1.00  0.00           C  
ATOM    432  HD2 HID    28      38.359  52.263  77.070  1.00  0.00           H  
ATOM    433  C   HID    28      42.205  49.630  79.042  1.00  0.00           C  
ATOM    434  O   HID    28      41.625  48.652  79.527  1.00  0.00           O  
ATOM    435  N   TRP    29      43.454  49.593  78.622  1.00  0.00           N  
ATOM    436  H   TRP    29      43.812  50.371  78.085  1.00  0.00           H  
ATOM    437  CA  TRP    29      44.249  48.352  78.694  1.00  0.00           C  
ATOM    438  HA  TRP    29      43.885  47.592  78.002  1.00  0.00           H  
ATOM    439  CB  TRP    29      45.569  48.606  77.992  1.00  0.00           C  
ATOM    440  HB2 TRP    29      46.106  47.665  77.872  1.00  0.00           H  
ATOM    441  HB3 TRP    29      45.353  49.046  77.018  1.00  0.00           H  
ATOM    442  CG  TRP    29      46.644  49.494  78.610  1.00  0.00           C  
ATOM    443  CD1 TRP    29      47.352  50.341  77.883  1.00  0.00           C  
ATOM    444  HD1 TRP    29      47.191  50.541  76.833  1.00  0.00           H  
ATOM    445  NE1 TRP    29      48.331  50.910  78.706  1.00  0.00           N  
ATOM    446  HE1 TRP    29      48.972  51.639  78.426  1.00  0.00           H  
ATOM    447  CE2 TRP    29      48.278  50.406  80.000  1.00  0.00           C  
ATOM    448  CZ2 TRP    29      48.998  50.635  81.155  1.00  0.00           C  
ATOM    449  HZ2 TRP    29      49.726  51.432  81.130  1.00  0.00           H  
ATOM    450  CH2 TRP    29      48.787  49.892  82.342  1.00  0.00           C  
ATOM    451  HH2 TRP    29      49.277  50.092  83.284  1.00  0.00           H  
ATOM    452  CZ3 TRP    29      47.819  48.854  82.324  1.00  0.00           C  
ATOM    453  HZ3 TRP    29      47.622  48.225  83.179  1.00  0.00           H  
ATOM    454  CE3 TRP    29      47.113  48.612  81.095  1.00  0.00           C  
ATOM    455  HE3 TRP    29      46.421  47.783  81.074  1.00  0.00           H  
ATOM    456  CD2 TRP    29      47.213  49.443  79.983  1.00  0.00           C  
ATOM    457  C   TRP    29      44.321  47.604  80.015  1.00  0.00           C  
ATOM    458  O   TRP    29      44.447  46.373  80.013  1.00  0.00           O  
ATOM    459  N   ASP    30      44.159  48.329  81.087  1.00  0.00           N  
ATOM    460  H   ASP    30      44.012  49.307  80.880  1.00  0.00           H  
ATOM    461  CA  ASP    30      44.052  47.838  82.462  1.00  0.00           C  
ATOM    462  HA  ASP    30      44.827  47.114  82.712  1.00  0.00           H  
ATOM    463  CB  ASP    30      44.357  49.059  83.333  1.00  0.00           C  
ATOM    464  HB2 ASP    30      44.356  48.778  84.386  1.00  0.00           H  
ATOM    465  HB3 ASP    30      45.379  49.275  83.023  1.00  0.00           H  
ATOM    466  CG  ASP    30      43.567  50.392  83.144  1.00  0.00           C  
ATOM    467  OD1 ASP    30      43.415  51.222  84.082  1.00  0.00           O  
ATOM    468  OD2 ASP    30      43.098  50.696  82.015  1.00  0.00           O  
ATOM    469  C   ASP    30      42.719  47.151  82.789  1.00  0.00           C  
ATOM    470  O   ASP    30      42.549  46.832  83.972  1.00  0.00           O  
ATOM    471  N   SER    31      41.683  47.078  81.913  1.00  0.00           N  
ATOM    472  H   SER    31      41.891  47.472  81.006  1.00  0.00           H  
ATOM    473  CA  SER    31      40.275  46.685  82.145  1.00  0.00           C  
ATOM    474  HA  SER    31      40.010  47.097  83.118  1.00  0.00           H  
ATOM    475  CB  SER    31      39.377  47.424  81.126  1.00  0.00           C  
ATOM    476  HB2 SER    31      39.519  48.504  81.164  1.00  0.00           H  
ATOM    477  HB3 SER    31      39.592  47.015  80.139  1.00  0.00           H  
ATOM    478  OG  SER    31      38.051  47.076  81.358  1.00  0.00           O  
ATOM    479  HG  SER    31      37.656  47.536  82.103  1.00  0.00           H  
ATOM    480  C   SER    31      40.055  45.151  82.257  1.00  0.00           C  
ATOM    481  O   SER    31      40.482  44.463  81.343  1.00  0.00           O  
ATOM    482  N   PRO    32      39.291  44.634  83.190  1.00  0.00           N  
ATOM    483  CD  PRO    32      38.599  45.364  84.255  1.00  0.00           C  
ATOM    484  HD2 PRO    32      38.203  46.355  84.031  1.00  0.00           H  
ATOM    485  HD3 PRO    32      39.263  45.587  85.090  1.00  0.00           H  
ATOM    486  CG  PRO    32      37.519  44.333  84.737  1.00  0.00           C  
ATOM    487  HG2 PRO    32      36.651  44.456  84.089  1.00  0.00           H  
ATOM    488  HG3 PRO    32      37.289  44.559  85.778  1.00  0.00           H  
ATOM    489  CB  PRO    32      38.173  42.991  84.464  1.00  0.00           C  
ATOM    490  HB2 PRO    32      37.439  42.185  84.460  1.00  0.00           H  
ATOM    491  HB3 PRO    32      38.857  42.736  85.274  1.00  0.00           H  
ATOM    492  CA  PRO    32      38.821  43.223  83.124  1.00  0.00           C  
ATOM    493  HA  PRO    32      39.692  42.582  82.994  1.00  0.00           H  
ATOM    494  C   PRO    32      37.857  42.905  81.948  1.00  0.00           C  
ATOM    495  O   PRO    32      37.612  41.740  81.667  1.00  0.00           O  
ATOM    496  N   LEU    33      37.326  43.929  81.307  1.00  0.00           N  
ATOM    497  H   LEU    33      37.630  44.859  81.558  1.00  0.00           H  
ATOM    498  CA  LEU    33      36.789  43.849  79.974  1.00  0.00           C  
ATOM    499  HA  LEU    33      36.121  42.989  79.938  1.00  0.00           H  
ATOM    500  CB  LEU    33      35.839  45.094  79.602  1.00  0.00           C  
ATOM    501  HB2 LEU    33      36.508  45.954  79.637  1.00  0.00           H  
ATOM    502  HB3 LEU    33      35.529  44.982  78.563  1.00  0.00           H  
ATOM    503  CG  LEU    33      34.535  45.157  80.421  1.00  0.00           C  
ATOM    504  HG  LEU    33      34.645  44.860  81.464  1.00  0.00           H  
ATOM    505  CD1 LEU    33      33.989  46.507  80.370  1.00  0.00           C  
ATOM    506 HD11 LEU    33      32.994  46.592  80.808  1.00  0.00           H  
ATOM    507 HD12 LEU    33      34.671  47.237  80.808  1.00  0.00           H  
ATOM    508 HD13 LEU    33      33.818  46.870  79.356  1.00  0.00           H  
ATOM    509  CD2 LEU    33      33.389  44.243  79.724  1.00  0.00           C  
ATOM    510 HD21 LEU    33      32.536  44.336  80.397  1.00  0.00           H  
ATOM    511 HD22 LEU    33      33.101  44.558  78.721  1.00  0.00           H  
ATOM    512 HD23 LEU    33      33.733  43.209  79.714  1.00  0.00           H  
ATOM    513  C   LEU    33      37.845  43.524  78.962  1.00  0.00           C  
ATOM    514  O   LEU    33      37.837  42.506  78.300  1.00  0.00           O  
ATOM    515  N   VAL    34      38.787  44.437  78.815  1.00  0.00           N  
ATOM    516  H   VAL    34      38.673  45.328  79.276  1.00  0.00           H  
ATOM    517  CA  VAL    34      39.820  44.409  77.751  1.00  0.00           C  
ATOM    518  HA  VAL    34      39.298  44.350  76.796  1.00  0.00           H  
ATOM    519  CB  VAL    34      40.816  45.564  77.718  1.00  0.00           C  
ATOM    520  HB  VAL    34      41.302  45.623  78.692  1.00  0.00           H  
ATOM    521  CG1 VAL    34      41.951  45.454  76.636  1.00  0.00           C  
ATOM    522 HG11 VAL    34      42.569  44.567  76.773  1.00  0.00           H  
ATOM    523 HG12 VAL    34      41.397  45.374  75.701  1.00  0.00           H  
ATOM    524 HG13 VAL    34      42.573  46.349  76.622  1.00  0.00           H  
ATOM    525  CG2 VAL    34      39.968  46.817  77.442  1.00  0.00           C  
ATOM    526 HG21 VAL    34      39.619  46.952  76.419  1.00  0.00           H  
ATOM    527 HG22 VAL    34      39.187  46.927  78.195  1.00  0.00           H  
ATOM    528 HG23 VAL    34      40.706  47.619  77.437  1.00  0.00           H  
ATOM    529  C   VAL    34      40.683  43.144  77.953  1.00  0.00           C  
ATOM    530  O   VAL    34      41.062  42.489  76.987  1.00  0.00           O  
ATOM    531  N   GLN    35      40.920  42.724  79.177  1.00  0.00           N  
ATOM    532  H   GLN    35      40.662  43.395  79.885  1.00  0.00           H  
ATOM    533  CA  GLN    35      41.525  41.493  79.597  1.00  0.00           C  
ATOM    534  HA  GLN    35      42.057  41.054  78.753  1.00  0.00           H  
ATOM    535  CB  GLN    35      42.386  41.795  80.850  1.00  0.00           C  
ATOM    536  HB2 GLN    35      41.777  42.141  81.686  1.00  0.00           H  
ATOM    537  HB3 GLN    35      43.007  40.928  81.073  1.00  0.00           H  
ATOM    538  CG  GLN    35      43.378  43.011  80.759  1.00  0.00           C  
ATOM    539  HG2 GLN    35      44.014  42.838  79.890  1.00  0.00           H  
ATOM    540  HG3 GLN    35      42.897  43.916  80.390  1.00  0.00           H  
ATOM    541  CD  GLN    35      44.056  43.365  82.107  1.00  0.00           C  
ATOM    542  OE1 GLN    35      43.627  42.824  83.180  1.00  0.00           O  
ATOM    543  NE2 GLN    35      45.059  44.175  82.175  1.00  0.00           N  
ATOM    544 HE21 GLN    35      45.523  44.203  83.072  1.00  0.00           H  
ATOM    545 HE22 GLN    35      45.292  44.763  81.388  1.00  0.00           H  
ATOM    546  C   GLN    35      40.652  40.263  79.902  1.00  0.00           C  
ATOM    547  O   GLN    35      41.071  39.375  80.649  1.00  0.00           O  
ATOM    548  N   ALA    36      39.424  40.201  79.400  1.00  0.00           N  
ATOM    549  H   ALA    36      39.017  40.923  78.822  1.00  0.00           H  
ATOM    550  CA  ALA    36      38.529  38.998  79.542  1.00  0.00           C  
ATOM    551  HA  ALA    36      38.411  38.833  80.613  1.00  0.00           H  
ATOM    552  CB  ALA    36      37.120  39.320  79.047  1.00  0.00           C  
ATOM    553  HB1 ALA    36      36.396  38.518  79.191  1.00  0.00           H  
ATOM    554  HB2 ALA    36      36.902  40.296  79.478  1.00  0.00           H  
ATOM    555  HB3 ALA    36      37.143  39.523  77.976  1.00  0.00           H  
ATOM    556  C   ALA    36      39.251  37.785  78.865  1.00  0.00           C  
ATOM    557  O   ALA    36      40.182  37.950  77.966  1.00  0.00           O  
ATOM    558  N   SER    37      38.716  36.613  79.112  1.00  0.00           N  
ATOM    559  H   SER    37      38.147  36.595  79.946  1.00  0.00           H  
ATOM    560  CA  SER    37      38.936  35.324  78.529  1.00  0.00           C  
ATOM    561  HA  SER    37      40.003  35.113  78.451  1.00  0.00           H  
ATOM    562  CB  SER    37      38.128  34.184  79.218  1.00  0.00           C  
ATOM    563  HB2 SER    37      38.177  34.276  80.303  1.00  0.00           H  
ATOM    564  HB3 SER    37      37.063  34.278  79.004  1.00  0.00           H  
ATOM    565  OG  SER    37      38.499  32.896  78.870  1.00  0.00           O  
ATOM    566  HG  SER    37      37.926  32.278  79.329  1.00  0.00           H  
ATOM    567  C   SER    37      38.656  35.351  76.999  1.00  0.00           C  
ATOM    568  O   SER    37      37.995  36.241  76.517  1.00  0.00           O  
ATOM    569  N   GLY    38      39.059  34.208  76.338  1.00  0.00           N  
ATOM    570  H   GLY    38      39.544  33.508  76.882  1.00  0.00           H  
ATOM    571  CA  GLY    38      38.879  33.710  75.022  1.00  0.00           C  
ATOM    572  HA2 GLY    38      39.172  32.665  75.123  1.00  0.00           H  
ATOM    573  HA3 GLY    38      37.832  33.763  74.724  1.00  0.00           H  
ATOM    574  C   GLY    38      39.824  34.432  74.016  1.00  0.00           C  
ATOM    575  O   GLY    38      39.470  34.836  72.946  1.00  0.00           O  
ATOM    576  N   GLY    39      41.082  34.540  74.404  1.00  0.00           N  
ATOM    577  H   GLY    39      41.317  34.089  75.276  1.00  0.00           H  
ATOM    578  CA  GLY    39      42.126  35.206  73.712  1.00  0.00           C  
ATOM    579  HA2 GLY    39      41.772  36.232  73.611  1.00  0.00           H  
ATOM    580  HA3 GLY    39      43.026  35.256  74.325  1.00  0.00           H  
ATOM    581  C   GLY    39      42.553  34.603  72.385  1.00  0.00           C  
ATOM    582  O   GLY    39      43.032  35.291  71.477  1.00  0.00           O  
ATOM    583  N   SER    40      42.220  33.287  72.250  1.00  0.00           N  
ATOM    584  H   SER    40      41.841  32.788  73.042  1.00  0.00           H  
ATOM    585  CA  SER    40      42.513  32.517  71.004  1.00  0.00           C  
ATOM    586  HA  SER    40      43.442  32.962  70.649  1.00  0.00           H  
ATOM    587  CB  SER    40      42.794  31.017  71.227  1.00  0.00           C  
ATOM    588  HB2 SER    40      42.984  30.540  70.265  1.00  0.00           H  
ATOM    589  HB3 SER    40      43.715  30.966  71.807  1.00  0.00           H  
ATOM    590  OG  SER    40      41.698  30.296  71.775  1.00  0.00           O  
ATOM    591  HG  SER    40      41.583  30.533  72.698  1.00  0.00           H  
ATOM    592  C   SER    40      41.505  32.849  69.869  1.00  0.00           C  
ATOM    593  O   SER    40      41.857  33.397  68.917  1.00  0.00           O  
ATOM    594  N   GLN    41      40.176  32.697  70.209  1.00  0.00           N  
ATOM    595  H   GLN    41      39.890  32.441  71.143  1.00  0.00           H  
ATOM    596  CA  GLN    41      39.055  33.153  69.314  1.00  0.00           C  
ATOM    597  HA  GLN    41      39.139  32.761  68.300  1.00  0.00           H  
ATOM    598  CB  GLN    41      37.800  32.326  69.803  1.00  0.00           C  
ATOM    599  HB2 GLN    41      37.050  32.481  69.028  1.00  0.00           H  
ATOM    600  HB3 GLN    41      38.159  31.302  69.700  1.00  0.00           H  
ATOM    601  CG  GLN    41      37.225  32.561  71.307  1.00  0.00           C  
ATOM    602  HG2 GLN    41      37.499  33.574  71.601  1.00  0.00           H  
ATOM    603  HG3 GLN    41      36.144  32.453  71.215  1.00  0.00           H  
ATOM    604  CD  GLN    41      37.924  31.640  72.283  1.00  0.00           C  
ATOM    605  OE1 GLN    41      39.070  31.813  72.621  1.00  0.00           O  
ATOM    606  NE2 GLN    41      37.312  30.584  72.718  1.00  0.00           N  
ATOM    607 HE21 GLN    41      37.771  30.022  73.421  1.00  0.00           H  
ATOM    608 HE22 GLN    41      36.364  30.455  72.396  1.00  0.00           H  
ATOM    609  C   GLN    41      38.822  34.674  69.210  1.00  0.00           C  
ATOM    610  O   GLN    41      38.458  35.199  68.174  1.00  0.00           O  
ATOM    611  N   PHE    42      39.354  35.451  70.156  1.00  0.00           N  
ATOM    612  H   PHE    42      39.624  35.025  71.031  1.00  0.00           H  
ATOM    613  CA  PHE    42      39.613  36.951  69.965  1.00  0.00           C  
ATOM    614  HA  PHE    42      38.683  37.358  69.570  1.00  0.00           H  
ATOM    615  CB  PHE    42      40.013  37.546  71.359  1.00  0.00           C  
ATOM    616  HB2 PHE    42      39.322  37.263  72.153  1.00  0.00           H  
ATOM    617  HB3 PHE    42      40.989  37.170  71.669  1.00  0.00           H  
ATOM    618  CG  PHE    42      40.157  39.076  71.322  1.00  0.00           C  
ATOM    619  CD1 PHE    42      41.411  39.760  71.215  1.00  0.00           C  
ATOM    620  HD1 PHE    42      42.304  39.167  71.088  1.00  0.00           H  
ATOM    621  CE1 PHE    42      41.465  41.152  71.362  1.00  0.00           C  
ATOM    622  HE1 PHE    42      42.435  41.622  71.296  1.00  0.00           H  
ATOM    623  CZ  PHE    42      40.264  41.900  71.367  1.00  0.00           C  
ATOM    624  HZ  PHE    42      40.356  42.974  71.298  1.00  0.00           H  
ATOM    625  CE2 PHE    42      39.080  41.211  71.343  1.00  0.00           C  
ATOM    626  HE2 PHE    42      38.193  41.827  71.334  1.00  0.00           H  
ATOM    627  CD2 PHE    42      39.001  39.828  71.461  1.00  0.00           C  
ATOM    628  HD2 PHE    42      38.015  39.389  71.484  1.00  0.00           H  
ATOM    629  C   PHE    42      40.642  37.291  68.933  1.00  0.00           C  
ATOM    630  O   PHE    42      40.409  38.010  67.984  1.00  0.00           O  
ATOM    631  N   CYS    43      41.806  36.660  69.144  1.00  0.00           N  
ATOM    632  H   CYS    43      41.960  36.091  69.964  1.00  0.00           H  
ATOM    633  CA  CYS    43      42.841  36.882  68.170  1.00  0.00           C  
ATOM    634  HA  CYS    43      43.155  37.926  68.147  1.00  0.00           H  
ATOM    635  CB  CYS    43      44.149  36.148  68.730  1.00  0.00           C  
ATOM    636  HB2 CYS    43      44.424  36.531  69.712  1.00  0.00           H  
ATOM    637  HB3 CYS    43      43.848  35.103  68.808  1.00  0.00           H  
ATOM    638  SG  CYS    43      45.510  36.251  67.508  1.00  0.00           S  
ATOM    639  HG  CYS    43      44.716  36.267  66.434  1.00  0.00           H  
ATOM    640  C   CYS    43      42.602  36.275  66.743  1.00  0.00           C  
ATOM    641  O   CYS    43      42.925  36.953  65.759  1.00  0.00           O  
ATOM    642  N   PHE    44      41.826  35.154  66.627  1.00  0.00           N  
ATOM    643  H   PHE    44      41.631  34.654  67.482  1.00  0.00           H  
ATOM    644  CA  PHE    44      41.319  34.586  65.392  1.00  0.00           C  
ATOM    645  HA  PHE    44      42.111  34.572  64.643  1.00  0.00           H  
ATOM    646  CB  PHE    44      40.891  33.135  65.730  1.00  0.00           C  
ATOM    647  HB2 PHE    44      41.489  32.757  66.559  1.00  0.00           H  
ATOM    648  HB3 PHE    44      39.998  33.215  66.349  1.00  0.00           H  
ATOM    649  CG  PHE    44      40.583  31.992  64.749  1.00  0.00           C  
ATOM    650  CD1 PHE    44      40.108  30.705  65.244  1.00  0.00           C  
ATOM    651  HD1 PHE    44      39.838  30.541  66.276  1.00  0.00           H  
ATOM    652  CE1 PHE    44      39.911  29.653  64.327  1.00  0.00           C  
ATOM    653  HE1 PHE    44      39.515  28.686  64.599  1.00  0.00           H  
ATOM    654  CZ  PHE    44      40.101  29.845  62.942  1.00  0.00           C  
ATOM    655  HZ  PHE    44      39.790  28.982  62.371  1.00  0.00           H  
ATOM    656  CE2 PHE    44      40.559  31.053  62.456  1.00  0.00           C  
ATOM    657  HE2 PHE    44      40.679  31.173  61.390  1.00  0.00           H  
ATOM    658  CD2 PHE    44      40.865  32.134  63.352  1.00  0.00           C  
ATOM    659  HD2 PHE    44      41.332  33.025  62.959  1.00  0.00           H  
ATOM    660  C   PHE    44      40.211  35.418  64.665  1.00  0.00           C  
ATOM    661  O   PHE    44      40.313  35.598  63.436  1.00  0.00           O  
ATOM    662  N   GLY    45      39.262  36.012  65.361  1.00  0.00           N  
ATOM    663  H   GLY    45      39.140  35.761  66.332  1.00  0.00           H  
ATOM    664  CA  GLY    45      38.352  37.012  64.831  1.00  0.00           C  
ATOM    665  HA2 GLY    45      37.824  36.583  63.980  1.00  0.00           H  
ATOM    666  HA3 GLY    45      37.623  37.325  65.579  1.00  0.00           H  
ATOM    667  C   GLY    45      38.931  38.280  64.139  1.00  0.00           C  
ATOM    668  O   GLY    45      38.529  38.785  63.110  1.00  0.00           O  
ATOM    669  N   LEU    46      40.146  38.607  64.693  1.00  0.00           N  
ATOM    670  H   LEU    46      40.370  38.328  65.638  1.00  0.00           H  
ATOM    671  CA  LEU    46      40.937  39.726  64.052  1.00  0.00           C  
ATOM    672  HA  LEU    46      40.228  40.498  63.750  1.00  0.00           H  
ATOM    673  CB  LEU    46      41.911  40.343  65.185  1.00  0.00           C  
ATOM    674  HB2 LEU    46      42.464  39.570  65.717  1.00  0.00           H  
ATOM    675  HB3 LEU    46      42.588  41.114  64.817  1.00  0.00           H  
ATOM    676  CG  LEU    46      41.181  41.108  66.307  1.00  0.00           C  
ATOM    677  HG  LEU    46      40.412  40.398  66.611  1.00  0.00           H  
ATOM    678  CD1 LEU    46      42.076  41.689  67.469  1.00  0.00           C  
ATOM    679 HD11 LEU    46      42.664  42.577  67.236  1.00  0.00           H  
ATOM    680 HD12 LEU    46      41.388  42.089  68.214  1.00  0.00           H  
ATOM    681 HD13 LEU    46      42.502  40.822  67.973  1.00  0.00           H  
ATOM    682  CD2 LEU    46      40.440  42.309  65.733  1.00  0.00           C  
ATOM    683 HD21 LEU    46      39.501  42.073  65.232  1.00  0.00           H  
ATOM    684 HD22 LEU    46      40.196  42.971  66.564  1.00  0.00           H  
ATOM    685 HD23 LEU    46      41.110  42.758  65.000  1.00  0.00           H  
ATOM    686  C   LEU    46      41.621  39.216  62.748  1.00  0.00           C  
ATOM    687  O   LEU    46      41.824  39.977  61.856  1.00  0.00           O  
ATOM    688  N   ILE    47      42.149  37.956  62.759  1.00  0.00           N  
ATOM    689  H   ILE    47      42.139  37.443  63.629  1.00  0.00           H  
ATOM    690  CA  ILE    47      42.864  37.435  61.596  1.00  0.00           C  
ATOM    691  HA  ILE    47      43.528  38.180  61.158  1.00  0.00           H  
ATOM    692  CB  ILE    47      43.681  36.198  61.905  1.00  0.00           C  
ATOM    693  HB  ILE    47      42.982  35.495  62.359  1.00  0.00           H  
ATOM    694  CG2 ILE    47      44.469  35.828  60.667  1.00  0.00           C  
ATOM    695 HG21 ILE    47      43.819  35.654  59.809  1.00  0.00           H  
ATOM    696 HG22 ILE    47      45.163  36.623  60.395  1.00  0.00           H  
ATOM    697 HG23 ILE    47      45.055  34.921  60.814  1.00  0.00           H  
ATOM    698  CG1 ILE    47      44.669  36.678  63.056  1.00  0.00           C  
ATOM    699 HG12 ILE    47      45.517  37.187  62.596  1.00  0.00           H  
ATOM    700 HG13 ILE    47      44.236  37.402  63.746  1.00  0.00           H  
ATOM    701  CD1 ILE    47      45.296  35.593  63.809  1.00  0.00           C  
ATOM    702 HD11 ILE    47      44.561  34.946  64.288  1.00  0.00           H  
ATOM    703 HD12 ILE    47      45.858  34.967  63.116  1.00  0.00           H  
ATOM    704 HD13 ILE    47      46.003  36.060  64.495  1.00  0.00           H  
ATOM    705  C   ILE    47      41.723  37.241  60.527  1.00  0.00           C  
ATOM    706  O   ILE    47      41.936  37.608  59.364  1.00  0.00           O  
ATOM    707  N   CYS    48      40.588  36.656  60.849  1.00  0.00           N  
ATOM    708  H   CYS    48      40.487  36.426  61.828  1.00  0.00           H  
ATOM    709  CA  CYS    48      39.428  36.636  59.908  1.00  0.00           C  
ATOM    710  HA  CYS    48      39.733  35.971  59.100  1.00  0.00           H  
ATOM    711  CB  CYS    48      38.259  36.030  60.709  1.00  0.00           C  
ATOM    712  HB2 CYS    48      38.176  36.452  61.711  1.00  0.00           H  
ATOM    713  HB3 CYS    48      37.274  36.112  60.250  1.00  0.00           H  
ATOM    714  SG  CYS    48      38.527  34.273  61.027  1.00  0.00           S  
ATOM    715  HG  CYS    48      39.148  34.113  62.200  1.00  0.00           H  
ATOM    716  C   CYS    48      39.082  38.018  59.408  1.00  0.00           C  
ATOM    717  O   CYS    48      38.930  38.172  58.168  1.00  0.00           O  
ATOM    718  N   LEU    49      38.964  39.082  60.239  1.00  0.00           N  
ATOM    719  H   LEU    49      39.097  38.874  61.218  1.00  0.00           H  
ATOM    720  CA  LEU    49      38.607  40.370  59.826  1.00  0.00           C  
ATOM    721  HA  LEU    49      37.669  40.512  59.288  1.00  0.00           H  
ATOM    722  CB  LEU    49      38.482  41.229  61.031  1.00  0.00           C  
ATOM    723  HB2 LEU    49      37.621  40.815  61.557  1.00  0.00           H  
ATOM    724  HB3 LEU    49      39.390  41.193  61.633  1.00  0.00           H  
ATOM    725  CG  LEU    49      38.217  42.779  60.810  1.00  0.00           C  
ATOM    726  HG  LEU    49      39.084  43.213  60.311  1.00  0.00           H  
ATOM    727  CD1 LEU    49      36.989  43.036  59.906  1.00  0.00           C  
ATOM    728 HD11 LEU    49      36.049  42.634  60.282  1.00  0.00           H  
ATOM    729 HD12 LEU    49      36.781  44.104  59.970  1.00  0.00           H  
ATOM    730 HD13 LEU    49      37.102  42.770  58.855  1.00  0.00           H  
ATOM    731  CD2 LEU    49      38.067  43.519  62.123  1.00  0.00           C  
ATOM    732 HD21 LEU    49      37.326  43.011  62.740  1.00  0.00           H  
ATOM    733 HD22 LEU    49      39.034  43.624  62.617  1.00  0.00           H  
ATOM    734 HD23 LEU    49      37.721  44.544  61.994  1.00  0.00           H  
ATOM    735  C   LEU    49      39.646  40.879  58.737  1.00  0.00           C  
ATOM    736  O   LEU    49      39.314  41.385  57.672  1.00  0.00           O  
ATOM    737  N   GLY    50      40.901  40.679  59.019  1.00  0.00           N  
ATOM    738  H   GLY    50      41.064  40.240  59.914  1.00  0.00           H  
ATOM    739  CA  GLY    50      42.086  40.941  58.239  1.00  0.00           C  
ATOM    740  HA2 GLY    50      42.255  42.016  58.171  1.00  0.00           H  
ATOM    741  HA3 GLY    50      42.910  40.363  58.656  1.00  0.00           H  
ATOM    742  C   GLY    50      41.919  40.356  56.844  1.00  0.00           C  
ATOM    743  O   GLY    50      41.827  41.057  55.836  1.00  0.00           O  
ATOM    744  N   LEU    51      41.662  39.001  56.796  1.00  0.00           N  
ATOM    745  H   LEU    51      41.748  38.555  57.699  1.00  0.00           H  
ATOM    746  CA  LEU    51      41.425  38.277  55.541  1.00  0.00           C  
ATOM    747  HA  LEU    51      42.215  38.518  54.830  1.00  0.00           H  
ATOM    748  CB  LEU    51      41.581  36.879  55.871  1.00  0.00           C  
ATOM    749  HB2 LEU    51      41.166  36.593  56.838  1.00  0.00           H  
ATOM    750  HB3 LEU    51      40.975  36.236  55.233  1.00  0.00           H  
ATOM    751  CG  LEU    51      43.019  36.357  55.901  1.00  0.00           C  
ATOM    752  HG  LEU    51      43.375  36.356  54.871  1.00  0.00           H  
ATOM    753  CD1 LEU    51      44.083  37.066  56.764  1.00  0.00           C  
ATOM    754 HD11 LEU    51      43.737  37.328  57.764  1.00  0.00           H  
ATOM    755 HD12 LEU    51      45.004  36.497  56.885  1.00  0.00           H  
ATOM    756 HD13 LEU    51      44.262  38.031  56.289  1.00  0.00           H  
ATOM    757  CD2 LEU    51      42.983  34.930  56.422  1.00  0.00           C  
ATOM    758 HD21 LEU    51      42.584  34.879  57.435  1.00  0.00           H  
ATOM    759 HD22 LEU    51      42.353  34.289  55.805  1.00  0.00           H  
ATOM    760 HD23 LEU    51      43.948  34.442  56.286  1.00  0.00           H  
ATOM    761  C   LEU    51      40.142  38.591  54.859  1.00  0.00           C  
ATOM    762  O   LEU    51      40.107  38.677  53.605  1.00  0.00           O  
ATOM    763  N   PHE    52      39.002  38.838  55.548  1.00  0.00           N  
ATOM    764  H   PHE    52      38.941  38.512  56.502  1.00  0.00           H  
ATOM    765  CA  PHE    52      37.823  39.370  54.819  1.00  0.00           C  
ATOM    766  HA  PHE    52      37.442  38.665  54.079  1.00  0.00           H  
ATOM    767  CB  PHE    52      36.714  39.618  55.858  1.00  0.00           C  
ATOM    768  HB2 PHE    52      37.106  40.165  56.715  1.00  0.00           H  
ATOM    769  HB3 PHE    52      35.966  40.164  55.284  1.00  0.00           H  
ATOM    770  CG  PHE    52      35.925  38.381  56.288  1.00  0.00           C  
ATOM    771  CD1 PHE    52      35.934  37.936  57.604  1.00  0.00           C  
ATOM    772  HD1 PHE    52      36.587  38.406  58.325  1.00  0.00           H  
ATOM    773  CE1 PHE    52      34.927  36.985  57.922  1.00  0.00           C  
ATOM    774  HE1 PHE    52      34.897  36.763  58.979  1.00  0.00           H  
ATOM    775  CZ  PHE    52      34.243  36.198  56.920  1.00  0.00           C  
ATOM    776  HZ  PHE    52      33.573  35.383  57.152  1.00  0.00           H  
ATOM    777  CE2 PHE    52      34.437  36.603  55.594  1.00  0.00           C  
ATOM    778  HE2 PHE    52      33.866  36.119  54.815  1.00  0.00           H  
ATOM    779  CD2 PHE    52      35.144  37.765  55.287  1.00  0.00           C  
ATOM    780  HD2 PHE    52      35.147  38.213  54.304  1.00  0.00           H  
ATOM    781  C   PHE    52      38.241  40.650  54.084  1.00  0.00           C  
ATOM    782  O   PHE    52      37.870  40.755  52.875  1.00  0.00           O  
ATOM    783  N   CYS    53      39.005  41.539  54.702  1.00  0.00           N  
ATOM    784  H   CYS    53      39.262  41.361  55.663  1.00  0.00           H  
ATOM    785  CA  CYS    53      39.423  42.797  54.100  1.00  0.00           C  
ATOM    786  HA  CYS    53      38.528  43.399  53.946  1.00  0.00           H  
ATOM    787  CB  CYS    53      40.351  43.689  55.055  1.00  0.00           C  
ATOM    788  HB2 CYS    53      41.307  43.243  55.329  1.00  0.00           H  
ATOM    789  HB3 CYS    53      40.685  44.525  54.440  1.00  0.00           H  
ATOM    790  SG  CYS    53      39.590  44.405  56.536  1.00  0.00           S  
ATOM    791  HG  CYS    53      39.438  43.211  57.115  1.00  0.00           H  
ATOM    792  C   CYS    53      40.131  42.632  52.825  1.00  0.00           C  
ATOM    793  O   CYS    53      39.792  43.365  51.862  1.00  0.00           O  
ATOM    794  N   LEU    54      41.171  41.760  52.740  1.00  0.00           N  
ATOM    795  H   LEU    54      41.409  41.252  53.580  1.00  0.00           H  
ATOM    796  CA  LEU    54      41.980  41.472  51.526  1.00  0.00           C  
ATOM    797  HA  LEU    54      42.365  42.440  51.206  1.00  0.00           H  
ATOM    798  CB  LEU    54      43.308  40.731  51.973  1.00  0.00           C  
ATOM    799  HB2 LEU    54      42.975  39.723  52.218  1.00  0.00           H  
ATOM    800  HB3 LEU    54      43.991  40.704  51.123  1.00  0.00           H  
ATOM    801  CG  LEU    54      44.089  41.257  53.213  1.00  0.00           C  
ATOM    802  HG  LEU    54      43.435  41.489  54.054  1.00  0.00           H  
ATOM    803  CD1 LEU    54      45.047  40.168  53.706  1.00  0.00           C  
ATOM    804 HD11 LEU    54      45.837  40.104  52.958  1.00  0.00           H  
ATOM    805 HD12 LEU    54      45.479  40.484  54.656  1.00  0.00           H  
ATOM    806 HD13 LEU    54      44.481  39.257  53.900  1.00  0.00           H  
ATOM    807  CD2 LEU    54      44.870  42.551  52.814  1.00  0.00           C  
ATOM    808 HD21 LEU    54      44.070  43.237  52.534  1.00  0.00           H  
ATOM    809 HD22 LEU    54      45.528  42.946  53.588  1.00  0.00           H  
ATOM    810 HD23 LEU    54      45.403  42.436  51.870  1.00  0.00           H  
ATOM    811  C   LEU    54      41.189  40.931  50.381  1.00  0.00           C  
ATOM    812  O   LEU    54      41.463  41.286  49.212  1.00  0.00           O  
ATOM    813  N   SER    55      40.141  40.167  50.694  1.00  0.00           N  
ATOM    814  H   SER    55      40.189  39.762  51.618  1.00  0.00           H  
ATOM    815  CA  SER    55      39.185  39.616  49.766  1.00  0.00           C  
ATOM    816  HA  SER    55      39.767  38.899  49.186  1.00  0.00           H  
ATOM    817  CB  SER    55      38.168  38.814  50.554  1.00  0.00           C  
ATOM    818  HB2 SER    55      37.500  39.506  51.066  1.00  0.00           H  
ATOM    819  HB3 SER    55      37.593  38.183  49.877  1.00  0.00           H  
ATOM    820  OG  SER    55      38.780  37.955  51.456  1.00  0.00           O  
ATOM    821  HG  SER    55      39.131  38.430  52.213  1.00  0.00           H  
ATOM    822  C   SER    55      38.586  40.710  48.891  1.00  0.00           C  
ATOM    823  O   SER    55      38.609  40.489  47.749  1.00  0.00           O  
ATOM    824  N   VAL    56      38.173  41.837  49.468  1.00  0.00           N  
ATOM    825  H   VAL    56      38.164  41.989  50.466  1.00  0.00           H  
ATOM    826  CA  VAL    56      37.566  42.913  48.640  1.00  0.00           C  
ATOM    827  HA  VAL    56      36.867  42.414  47.968  1.00  0.00           H  
ATOM    828  CB  VAL    56      36.724  43.807  49.563  1.00  0.00           C  
ATOM    829  HB  VAL    56      37.396  44.225  50.312  1.00  0.00           H  
ATOM    830  CG1 VAL    56      36.084  44.931  48.770  1.00  0.00           C  
ATOM    831 HG11 VAL    56      35.308  44.385  48.233  1.00  0.00           H  
ATOM    832 HG12 VAL    56      35.628  45.588  49.511  1.00  0.00           H  
ATOM    833 HG13 VAL    56      36.847  45.439  48.180  1.00  0.00           H  
ATOM    834  CG2 VAL    56      35.707  42.946  50.376  1.00  0.00           C  
ATOM    835 HG21 VAL    56      34.735  43.373  50.626  1.00  0.00           H  
ATOM    836 HG22 VAL    56      35.482  42.098  49.729  1.00  0.00           H  
ATOM    837 HG23 VAL    56      36.214  42.492  51.227  1.00  0.00           H  
ATOM    838  C   VAL    56      38.513  43.621  47.709  1.00  0.00           C  
ATOM    839  O   VAL    56      38.133  44.130  46.647  1.00  0.00           O  
ATOM    840  N   LEU    57      39.833  43.586  47.943  1.00  0.00           N  
ATOM    841  H   LEU    57      40.152  43.013  48.712  1.00  0.00           H  
ATOM    842  CA  LEU    57      40.833  44.043  47.028  1.00  0.00           C  
ATOM    843  HA  LEU    57      40.477  44.948  46.535  1.00  0.00           H  
ATOM    844  CB  LEU    57      42.082  44.512  47.728  1.00  0.00           C  
ATOM    845  HB2 LEU    57      42.503  43.747  48.380  1.00  0.00           H  
ATOM    846  HB3 LEU    57      42.879  44.572  46.988  1.00  0.00           H  
ATOM    847  CG  LEU    57      42.078  45.924  48.393  1.00  0.00           C  
ATOM    848  HG  LEU    57      41.764  46.606  47.602  1.00  0.00           H  
ATOM    849  CD1 LEU    57      41.053  45.998  49.505  1.00  0.00           C  
ATOM    850 HD11 LEU    57      41.024  47.043  49.813  1.00  0.00           H  
ATOM    851 HD12 LEU    57      40.059  45.778  49.117  1.00  0.00           H  
ATOM    852 HD13 LEU    57      41.275  45.442  50.415  1.00  0.00           H  
ATOM    853  CD2 LEU    57      43.522  46.344  48.667  1.00  0.00           C  
ATOM    854 HD21 LEU    57      44.255  46.220  47.870  1.00  0.00           H  
ATOM    855 HD22 LEU    57      43.574  47.407  48.901  1.00  0.00           H  
ATOM    856 HD23 LEU    57      43.853  45.696  49.479  1.00  0.00           H  
ATOM    857  C   LEU    57      41.124  43.039  45.968  1.00  0.00           C  
ATOM    858  O   LEU    57      41.553  43.502  44.943  1.00  0.00           O  
ATOM    859  N   LEU    58      41.097  41.734  46.319  1.00  0.00           N  
ATOM    860  H   LEU    58      40.832  41.627  47.288  1.00  0.00           H  
ATOM    861  CA  LEU    58      41.402  40.568  45.431  1.00  0.00           C  
ATOM    862  HA  LEU    58      42.253  40.872  44.821  1.00  0.00           H  
ATOM    863  CB  LEU    58      41.758  39.319  46.353  1.00  0.00           C  
ATOM    864  HB2 LEU    58      42.501  39.584  47.105  1.00  0.00           H  
ATOM    865  HB3 LEU    58      40.789  39.133  46.816  1.00  0.00           H  
ATOM    866  CG  LEU    58      42.039  37.960  45.712  1.00  0.00           C  
ATOM    867  HG  LEU    58      41.191  37.673  45.090  1.00  0.00           H  
ATOM    868  CD1 LEU    58      43.293  37.949  44.753  1.00  0.00           C  
ATOM    869 HD11 LEU    58      43.130  38.747  44.028  1.00  0.00           H  
ATOM    870 HD12 LEU    58      44.183  38.150  45.349  1.00  0.00           H  
ATOM    871 HD13 LEU    58      43.568  36.976  44.348  1.00  0.00           H  
ATOM    872  CD2 LEU    58      42.181  36.784  46.746  1.00  0.00           C  
ATOM    873 HD21 LEU    58      42.517  35.869  46.257  1.00  0.00           H  
ATOM    874 HD22 LEU    58      43.021  37.055  47.385  1.00  0.00           H  
ATOM    875 HD23 LEU    58      41.251  36.685  47.306  1.00  0.00           H  
ATOM    876  C   LEU    58      40.207  40.126  44.478  1.00  0.00           C  
ATOM    877  O   LEU    58      40.376  39.560  43.400  1.00  0.00           O  
ATOM    878  N   PHE    59      38.901  40.351  44.887  1.00  0.00           N  
ATOM    879  H   PHE    59      38.765  40.653  45.841  1.00  0.00           H  
ATOM    880  CA  PHE    59      37.714  39.820  44.090  1.00  0.00           C  
ATOM    881  HA  PHE    59      37.901  38.941  43.475  1.00  0.00           H  
ATOM    882  CB  PHE    59      36.676  39.326  45.037  1.00  0.00           C  
ATOM    883  HB2 PHE    59      36.573  40.044  45.851  1.00  0.00           H  
ATOM    884  HB3 PHE    59      35.749  39.291  44.464  1.00  0.00           H  
ATOM    885  CG  PHE    59      36.940  37.993  45.605  1.00  0.00           C  
ATOM    886  CD1 PHE    59      36.737  37.859  47.000  1.00  0.00           C  
ATOM    887  HD1 PHE    59      36.364  38.617  47.673  1.00  0.00           H  
ATOM    888  CE1 PHE    59      37.100  36.667  47.624  1.00  0.00           C  
ATOM    889  HE1 PHE    59      37.110  36.512  48.693  1.00  0.00           H  
ATOM    890  CZ  PHE    59      37.507  35.555  46.855  1.00  0.00           C  
ATOM    891  HZ  PHE    59      37.699  34.632  47.382  1.00  0.00           H  
ATOM    892  CE2 PHE    59      37.460  35.619  45.465  1.00  0.00           C  
ATOM    893  HE2 PHE    59      37.751  34.722  44.940  1.00  0.00           H  
ATOM    894  CD2 PHE    59      37.285  36.864  44.836  1.00  0.00           C  
ATOM    895  HD2 PHE    59      37.382  36.904  43.761  1.00  0.00           H  
ATOM    896  C   PHE    59      37.307  40.780  42.941  1.00  0.00           C  
ATOM    897  O   PHE    59      36.763  40.318  41.962  1.00  0.00           O  
ATOM    898  N   PRO    60      37.605  42.120  42.867  1.00  0.00           N  
ATOM    899  CD  PRO    60      37.815  42.976  44.030  1.00  0.00           C  
ATOM    900  HD2 PRO    60      38.859  43.115  44.311  1.00  0.00           H  
ATOM    901  HD3 PRO    60      37.303  42.667  44.942  1.00  0.00           H  
ATOM    902  CG  PRO    60      37.263  44.330  43.615  1.00  0.00           C  
ATOM    903  HG2 PRO    60      37.801  45.149  44.091  1.00  0.00           H  
ATOM    904  HG3 PRO    60      36.181  44.426  43.706  1.00  0.00           H  
ATOM    905  CB  PRO    60      37.620  44.365  42.180  1.00  0.00           C  
ATOM    906  HB2 PRO    60      38.698  44.527  42.161  1.00  0.00           H  
ATOM    907  HB3 PRO    60      37.034  45.047  41.564  1.00  0.00           H  
ATOM    908  CA  PRO    60      37.254  42.945  41.698  1.00  0.00           C  
ATOM    909  HA  PRO    60      36.199  42.822  41.453  1.00  0.00           H  
ATOM    910  C   PRO    60      38.060  42.631  40.478  1.00  0.00           C  
ATOM    911  O   PRO    60      39.160  42.059  40.522  1.00  0.00           O  
ATOM    912  N   GLY    61      37.595  43.038  39.228  1.00  0.00           N  
ATOM    913  H   GLY    61      36.696  43.496  39.280  1.00  0.00           H  
ATOM    914  CA  GLY    61      38.255  42.913  37.949  1.00  0.00           C  
ATOM    915  HA2 GLY    61      37.738  43.640  37.322  1.00  0.00           H  
ATOM    916  HA3 GLY    61      39.321  43.112  38.056  1.00  0.00           H  
ATOM    917  C   GLY    61      38.161  41.548  37.360  1.00  0.00           C  
ATOM    918  O   GLY    61      37.722  40.566  37.995  1.00  0.00           O  
ATOM    919  N   ARG    62      38.701  41.373  36.149  1.00  0.00           N  
ATOM    920  H   ARG    62      38.960  42.215  35.656  1.00  0.00           H  
ATOM    921  CA  ARG    62      38.802  40.095  35.429  1.00  0.00           C  
ATOM    922  HA  ARG    62      37.857  39.575  35.589  1.00  0.00           H  
ATOM    923  CB  ARG    62      39.007  40.310  33.951  1.00  0.00           C  
ATOM    924  HB2 ARG    62      39.854  40.994  33.899  1.00  0.00           H  
ATOM    925  HB3 ARG    62      39.233  39.340  33.510  1.00  0.00           H  
ATOM    926  CG  ARG    62      37.704  40.930  33.432  1.00  0.00           C  
ATOM    927  HG2 ARG    62      36.853  40.250  33.406  1.00  0.00           H  
ATOM    928  HG3 ARG    62      37.458  41.747  34.110  1.00  0.00           H  
ATOM    929  CD  ARG    62      37.792  41.512  32.026  1.00  0.00           C  
ATOM    930  HD2 ARG    62      36.838  41.931  31.705  1.00  0.00           H  
ATOM    931  HD3 ARG    62      38.564  42.281  32.042  1.00  0.00           H  
ATOM    932  NE  ARG    62      38.173  40.497  31.030  1.00  0.00           N  
ATOM    933  HE  ARG    62      38.213  39.540  31.351  1.00  0.00           H  
ATOM    934  CZ  ARG    62      38.380  40.656  29.722  1.00  0.00           C  
ATOM    935  NH1 ARG    62      38.500  41.842  29.216  1.00  0.00           N  
ATOM    936 HH11 ARG    62      38.365  42.663  29.788  1.00  0.00           H  
ATOM    937 HH12 ARG    62      38.427  41.868  28.209  1.00  0.00           H  
ATOM    938  NH2 ARG    62      38.439  39.638  28.877  1.00  0.00           N  
ATOM    939 HH21 ARG    62      38.080  38.752  29.203  1.00  0.00           H  
ATOM    940 HH22 ARG    62      38.628  39.717  27.888  1.00  0.00           H  
ATOM    941  C   ARG    62      39.896  39.231  35.989  1.00  0.00           C  
ATOM    942  O   ARG    62      40.922  39.808  36.325  1.00  0.00           O  
ATOM    943  N   PRO    63      39.709  37.987  36.230  1.00  0.00           N  
ATOM    944  CD  PRO    63      38.425  37.295  36.130  1.00  0.00           C  
ATOM    945  HD2 PRO    63      38.125  37.413  35.089  1.00  0.00           H  
ATOM    946  HD3 PRO    63      37.683  37.760  36.780  1.00  0.00           H  
ATOM    947  CG  PRO    63      38.759  35.782  36.446  1.00  0.00           C  
ATOM    948  HG2 PRO    63      39.113  35.256  35.560  1.00  0.00           H  
ATOM    949  HG3 PRO    63      37.939  35.170  36.822  1.00  0.00           H  
ATOM    950  CB  PRO    63      39.902  35.970  37.470  1.00  0.00           C  
ATOM    951  HB2 PRO    63      40.529  35.080  37.524  1.00  0.00           H  
ATOM    952  HB3 PRO    63      39.443  36.172  38.438  1.00  0.00           H  
ATOM    953  CA  PRO    63      40.717  37.150  36.871  1.00  0.00           C  
ATOM    954  HA  PRO    63      41.282  37.679  37.638  1.00  0.00           H  
ATOM    955  C   PRO    63      41.788  36.709  35.860  1.00  0.00           C  
ATOM    956  O   PRO    63      41.871  37.274  34.813  1.00  0.00           O  
ATOM    957  N   SER    64      42.746  35.907  36.353  1.00  0.00           N  
ATOM    958  H   SER    64      42.566  35.488  37.254  1.00  0.00           H  
ATOM    959  CA  SER    64      43.858  35.274  35.562  1.00  0.00           C  
ATOM    960  HA  SER    64      43.403  35.101  34.587  1.00  0.00           H  
ATOM    961  CB  SER    64      45.110  36.145  35.431  1.00  0.00           C  
ATOM    962  HB2 SER    64      45.716  35.737  34.621  1.00  0.00           H  
ATOM    963  HB3 SER    64      44.844  37.175  35.195  1.00  0.00           H  
ATOM    964  OG  SER    64      45.878  36.057  36.571  1.00  0.00           O  
ATOM    965  HG  SER    64      46.688  36.551  36.421  1.00  0.00           H  
ATOM    966  C   SER    64      44.164  33.849  36.127  1.00  0.00           C  
ATOM    967  O   SER    64      43.761  33.662  37.262  1.00  0.00           O  
ATOM    968  N   SER    65      44.707  32.916  35.358  1.00  0.00           N  
ATOM    969  H   SER    65      44.714  33.242  34.402  1.00  0.00           H  
ATOM    970  CA  SER    65      45.045  31.599  35.690  1.00  0.00           C  
ATOM    971  HA  SER    65      44.148  31.099  36.057  1.00  0.00           H  
ATOM    972  CB  SER    65      45.623  30.808  34.469  1.00  0.00           C  
ATOM    973  HB2 SER    65      45.763  29.832  34.933  1.00  0.00           H  
ATOM    974  HB3 SER    65      44.893  30.747  33.661  1.00  0.00           H  
ATOM    975  OG  SER    65      46.819  31.391  33.912  1.00  0.00           O  
ATOM    976  HG  SER    65      46.558  31.651  33.026  1.00  0.00           H  
ATOM    977  C   SER    65      45.937  31.481  36.979  1.00  0.00           C  
ATOM    978  O   SER    65      45.718  30.731  37.888  1.00  0.00           O  
ATOM    979  N   ALA    66      46.768  32.493  37.142  1.00  0.00           N  
ATOM    980  H   ALA    66      46.757  33.134  36.361  1.00  0.00           H  
ATOM    981  CA  ALA    66      47.482  32.749  38.368  1.00  0.00           C  
ATOM    982  HA  ALA    66      47.573  31.727  38.736  1.00  0.00           H  
ATOM    983  CB  ALA    66      48.924  33.310  38.125  1.00  0.00           C  
ATOM    984  HB1 ALA    66      48.772  34.246  37.587  1.00  0.00           H  
ATOM    985  HB2 ALA    66      49.402  33.445  39.095  1.00  0.00           H  
ATOM    986  HB3 ALA    66      49.471  32.657  37.444  1.00  0.00           H  
ATOM    987  C   ALA    66      46.705  33.512  39.475  1.00  0.00           C  
ATOM    988  O   ALA    66      46.800  33.142  40.669  1.00  0.00           O  
ATOM    989  N   SER    67      45.991  34.603  39.129  1.00  0.00           N  
ATOM    990  H   SER    67      45.916  34.873  38.158  1.00  0.00           H  
ATOM    991  CA  SER    67      45.152  35.318  40.135  1.00  0.00           C  
ATOM    992  HA  SER    67      45.746  35.750  40.941  1.00  0.00           H  
ATOM    993  CB  SER    67      44.358  36.412  39.400  1.00  0.00           C  
ATOM    994  HB2 SER    67      45.028  37.132  38.928  1.00  0.00           H  
ATOM    995  HB3 SER    67      43.721  36.003  38.615  1.00  0.00           H  
ATOM    996  OG  SER    67      43.334  37.067  40.208  1.00  0.00           O  
ATOM    997  HG  SER    67      43.817  37.547  40.885  1.00  0.00           H  
ATOM    998  C   SER    67      44.286  34.290  40.917  1.00  0.00           C  
ATOM    999  O   SER    67      44.145  34.293  42.172  1.00  0.00           O  
ATOM   1000  N   CYX    68      43.687  33.376  40.202  1.00  0.00           N  
ATOM   1001  H   CYX    68      43.690  33.336  39.193  1.00  0.00           H  
ATOM   1002  CA  CYX    68      42.820  32.296  40.757  1.00  0.00           C  
ATOM   1003  HA  CYX    68      42.017  32.764  41.326  1.00  0.00           H  
ATOM   1004  CB  CYX    68      42.272  31.567  39.551  1.00  0.00           C  
ATOM   1005  HB2 CYX    68      43.104  31.327  38.888  1.00  0.00           H  
ATOM   1006  HB3 CYX    68      41.828  30.648  39.932  1.00  0.00           H  
ATOM   1007  SG  CYX    68      41.099  32.572  38.704  1.00  0.00           S  
ATOM   1008  C   CYX    68      43.444  31.259  41.713  1.00  0.00           C  
ATOM   1009  O   CYX    68      42.642  30.626  42.451  1.00  0.00           O  
ATOM   1010  N   LEU    69      44.757  31.080  41.751  1.00  0.00           N  
ATOM   1011  H   LEU    69      45.332  31.716  41.219  1.00  0.00           H  
ATOM   1012  CA  LEU    69      45.413  30.194  42.758  1.00  0.00           C  
ATOM   1013  HA  LEU    69      44.892  29.241  42.850  1.00  0.00           H  
ATOM   1014  CB  LEU    69      46.904  29.928  42.393  1.00  0.00           C  
ATOM   1015  HB2 LEU    69      47.376  30.896  42.563  1.00  0.00           H  
ATOM   1016  HB3 LEU    69      47.283  29.155  43.062  1.00  0.00           H  
ATOM   1017  CG  LEU    69      47.081  29.421  40.910  1.00  0.00           C  
ATOM   1018  HG  LEU    69      46.709  30.156  40.196  1.00  0.00           H  
ATOM   1019  CD1 LEU    69      48.523  29.086  40.626  1.00  0.00           C  
ATOM   1020 HD11 LEU    69      48.654  28.663  39.630  1.00  0.00           H  
ATOM   1021 HD12 LEU    69      49.062  30.034  40.620  1.00  0.00           H  
ATOM   1022 HD13 LEU    69      49.049  28.540  41.409  1.00  0.00           H  
ATOM   1023  CD2 LEU    69      46.199  28.190  40.827  1.00  0.00           C  
ATOM   1024 HD21 LEU    69      46.384  27.620  39.917  1.00  0.00           H  
ATOM   1025 HD22 LEU    69      46.479  27.572  41.680  1.00  0.00           H  
ATOM   1026 HD23 LEU    69      45.157  28.510  40.790  1.00  0.00           H  
ATOM   1027  C   LEU    69      45.370  30.771  44.148  1.00  0.00           C  
ATOM   1028  O   LEU    69      45.366  30.050  45.123  1.00  0.00           O  
ATOM   1029  N   ALA    70      45.302  32.113  44.278  1.00  0.00           N  
ATOM   1030  H   ALA    70      45.337  32.580  43.383  1.00  0.00           H  
ATOM   1031  CA  ALA    70      44.891  32.772  45.482  1.00  0.00           C  
ATOM   1032  HA  ALA    70      45.262  32.299  46.391  1.00  0.00           H  
ATOM   1033  CB  ALA    70      45.398  34.249  45.429  1.00  0.00           C  
ATOM   1034  HB1 ALA    70      45.066  34.761  44.526  1.00  0.00           H  
ATOM   1035  HB2 ALA    70      45.113  34.783  46.335  1.00  0.00           H  
ATOM   1036  HB3 ALA    70      46.483  34.314  45.344  1.00  0.00           H  
ATOM   1037  C   ALA    70      43.279  32.826  45.618  1.00  0.00           C  
ATOM   1038  O   ALA    70      42.859  32.666  46.748  1.00  0.00           O  
ATOM   1039  N   GLN    71      42.503  33.130  44.546  1.00  0.00           N  
ATOM   1040  H   GLN    71      42.929  33.488  43.703  1.00  0.00           H  
ATOM   1041  CA  GLN    71      41.064  33.343  44.693  1.00  0.00           C  
ATOM   1042  HA  GLN    71      40.794  34.058  45.469  1.00  0.00           H  
ATOM   1043  CB  GLN    71      40.452  33.966  43.426  1.00  0.00           C  
ATOM   1044  HB2 GLN    71      40.571  33.268  42.597  1.00  0.00           H  
ATOM   1045  HB3 GLN    71      39.378  34.039  43.601  1.00  0.00           H  
ATOM   1046  CG  GLN    71      40.860  35.423  43.017  1.00  0.00           C  
ATOM   1047  HG2 GLN    71      40.915  35.959  43.965  1.00  0.00           H  
ATOM   1048  HG3 GLN    71      41.851  35.315  42.575  1.00  0.00           H  
ATOM   1049  CD  GLN    71      40.006  36.040  41.904  1.00  0.00           C  
ATOM   1050  OE1 GLN    71      39.334  35.354  41.166  1.00  0.00           O  
ATOM   1051  NE2 GLN    71      40.077  37.312  41.763  1.00  0.00           N  
ATOM   1052 HE21 GLN    71      39.308  37.644  41.199  1.00  0.00           H  
ATOM   1053 HE22 GLN    71      40.406  37.879  42.531  1.00  0.00           H  
ATOM   1054  C   GLN    71      40.315  32.072  45.103  1.00  0.00           C  
ATOM   1055  O   GLN    71      39.327  32.220  45.812  1.00  0.00           O  
ATOM   1056  N   GLN    72      40.793  30.893  44.727  1.00  0.00           N  
ATOM   1057  H   GLN    72      41.628  30.757  44.176  1.00  0.00           H  
ATOM   1058  CA  GLN    72      40.038  29.711  45.123  1.00  0.00           C  
ATOM   1059  HA  GLN    72      38.997  29.935  44.890  1.00  0.00           H  
ATOM   1060  CB  GLN    72      40.497  28.539  44.312  1.00  0.00           C  
ATOM   1061  HB2 GLN    72      40.151  28.791  43.310  1.00  0.00           H  
ATOM   1062  HB3 GLN    72      41.582  28.469  44.386  1.00  0.00           H  
ATOM   1063  CG  GLN    72      39.962  27.144  44.728  1.00  0.00           C  
ATOM   1064  HG2 GLN    72      40.413  26.487  43.984  1.00  0.00           H  
ATOM   1065  HG3 GLN    72      40.402  26.755  45.646  1.00  0.00           H  
ATOM   1066  CD  GLN    72      38.367  27.007  44.672  1.00  0.00           C  
ATOM   1067  OE1 GLN    72      37.685  27.767  43.984  1.00  0.00           O  
ATOM   1068  NE2 GLN    72      37.895  26.048  45.395  1.00  0.00           N  
ATOM   1069 HE21 GLN    72      36.888  26.019  45.464  1.00  0.00           H  
ATOM   1070 HE22 GLN    72      38.464  25.554  46.068  1.00  0.00           H  
ATOM   1071  C   GLN    72      40.094  29.523  46.671  1.00  0.00           C  
ATOM   1072  O   GLN    72      39.096  29.548  47.277  1.00  0.00           O  
ATOM   1073  N   PRO    73      41.331  29.381  47.265  1.00  0.00           N  
ATOM   1074  CD  PRO    73      42.737  29.233  46.691  1.00  0.00           C  
ATOM   1075  HD2 PRO    73      43.027  30.157  46.191  1.00  0.00           H  
ATOM   1076  HD3 PRO    73      42.916  28.397  46.014  1.00  0.00           H  
ATOM   1077  CG  PRO    73      43.686  28.935  47.825  1.00  0.00           C  
ATOM   1078  HG2 PRO    73      44.602  29.525  47.842  1.00  0.00           H  
ATOM   1079  HG3 PRO    73      43.795  27.851  47.860  1.00  0.00           H  
ATOM   1080  CB  PRO    73      42.887  29.571  49.029  1.00  0.00           C  
ATOM   1081  HB2 PRO    73      43.076  30.644  49.059  1.00  0.00           H  
ATOM   1082  HB3 PRO    73      43.047  29.000  49.944  1.00  0.00           H  
ATOM   1083  CA  PRO    73      41.388  29.351  48.703  1.00  0.00           C  
ATOM   1084  HA  PRO    73      41.113  28.378  49.109  1.00  0.00           H  
ATOM   1085  C   PRO    73      40.667  30.565  49.389  1.00  0.00           C  
ATOM   1086  O   PRO    73      39.983  30.338  50.410  1.00  0.00           O  
ATOM   1087  N   MET    74      40.762  31.774  48.866  1.00  0.00           N  
ATOM   1088  H   MET    74      41.175  31.760  47.944  1.00  0.00           H  
ATOM   1089  CA  MET    74      40.158  32.965  49.547  1.00  0.00           C  
ATOM   1090  HA  MET    74      40.206  32.987  50.636  1.00  0.00           H  
ATOM   1091  CB  MET    74      40.920  34.256  49.149  1.00  0.00           C  
ATOM   1092  HB2 MET    74      40.901  34.370  48.065  1.00  0.00           H  
ATOM   1093  HB3 MET    74      40.428  35.152  49.528  1.00  0.00           H  
ATOM   1094  CG  MET    74      42.363  34.369  49.765  1.00  0.00           C  
ATOM   1095  HG2 MET    74      42.870  33.405  49.761  1.00  0.00           H  
ATOM   1096  HG3 MET    74      42.939  35.111  49.213  1.00  0.00           H  
ATOM   1097  SD  MET    74      42.432  34.825  51.556  1.00  0.00           S  
ATOM   1098  CE  MET    74      42.219  36.596  51.438  1.00  0.00           C  
ATOM   1099  HE1 MET    74      42.857  37.056  50.683  1.00  0.00           H  
ATOM   1100  HE2 MET    74      41.170  36.811  51.235  1.00  0.00           H  
ATOM   1101  HE3 MET    74      42.434  36.956  52.444  1.00  0.00           H  
ATOM   1102  C   MET    74      38.643  33.051  49.260  1.00  0.00           C  
ATOM   1103  O   MET    74      37.994  33.924  49.836  1.00  0.00           O  
ATOM   1104  N   ALA    75      38.086  32.132  48.492  1.00  0.00           N  
ATOM   1105  H   ALA    75      38.636  31.538  47.888  1.00  0.00           H  
ATOM   1106  CA  ALA    75      36.596  32.113  48.359  1.00  0.00           C  
ATOM   1107  HA  ALA    75      36.289  33.156  48.293  1.00  0.00           H  
ATOM   1108  CB  ALA    75      36.206  31.501  47.084  1.00  0.00           C  
ATOM   1109  HB1 ALA    75      35.137  31.617  46.909  1.00  0.00           H  
ATOM   1110  HB2 ALA    75      36.716  32.063  46.301  1.00  0.00           H  
ATOM   1111  HB3 ALA    75      36.544  30.465  47.120  1.00  0.00           H  
ATOM   1112  C   ALA    75      35.849  31.451  49.633  1.00  0.00           C  
ATOM   1113  O   ALA    75      34.661  31.632  49.823  1.00  0.00           O  
ATOM   1114  N   HID    76      36.568  30.673  50.442  1.00  0.00           N  
ATOM   1115  H   HID    76      37.547  30.537  50.234  1.00  0.00           H  
ATOM   1116  CA  HID    76      36.083  29.884  51.539  1.00  0.00           C  
ATOM   1117  HA  HID    76      35.123  30.317  51.819  1.00  0.00           H  
ATOM   1118  CB  HID    76      35.925  28.410  51.149  1.00  0.00           C  
ATOM   1119  HB2 HID    76      35.386  27.935  51.968  1.00  0.00           H  
ATOM   1120  HB3 HID    76      35.337  28.405  50.232  1.00  0.00           H  
ATOM   1121  CG  HID    76      37.130  27.560  50.778  1.00  0.00           C  
ATOM   1122  ND1 HID    76      38.034  26.997  51.626  1.00  0.00           N  
ATOM   1123  HD1 HID    76      37.900  26.820  52.611  1.00  0.00           H  
ATOM   1124  CE1 HID    76      38.983  26.442  50.884  1.00  0.00           C  
ATOM   1125  HE1 HID    76      39.753  25.756  51.204  1.00  0.00           H  
ATOM   1126  NE2 HID    76      38.793  26.680  49.546  1.00  0.00           N  
ATOM   1127  CD2 HID    76      37.560  27.415  49.504  1.00  0.00           C  
ATOM   1128  HD2 HID    76      37.197  27.828  48.574  1.00  0.00           H  
ATOM   1129  C   HID    76      36.955  30.027  52.838  1.00  0.00           C  
ATOM   1130  O   HID    76      36.301  30.123  53.875  1.00  0.00           O  
ATOM   1131  N   LEU    77      38.279  30.036  52.907  1.00  0.00           N  
ATOM   1132  H   LEU    77      38.787  30.031  52.033  1.00  0.00           H  
ATOM   1133  CA  LEU    77      39.094  30.060  54.175  1.00  0.00           C  
ATOM   1134  HA  LEU    77      38.833  29.170  54.749  1.00  0.00           H  
ATOM   1135  CB  LEU    77      40.614  30.098  53.851  1.00  0.00           C  
ATOM   1136  HB2 LEU    77      41.017  30.967  53.332  1.00  0.00           H  
ATOM   1137  HB3 LEU    77      40.907  30.063  54.900  1.00  0.00           H  
ATOM   1138  CG  LEU    77      41.133  28.905  53.085  1.00  0.00           C  
ATOM   1139  HG  LEU    77      40.472  28.861  52.219  1.00  0.00           H  
ATOM   1140  CD1 LEU    77      42.619  29.115  52.655  1.00  0.00           C  
ATOM   1141 HD11 LEU    77      43.071  29.015  53.642  1.00  0.00           H  
ATOM   1142 HD12 LEU    77      42.972  28.285  52.043  1.00  0.00           H  
ATOM   1143 HD13 LEU    77      42.788  30.035  52.095  1.00  0.00           H  
ATOM   1144  CD2 LEU    77      40.953  27.597  53.890  1.00  0.00           C  
ATOM   1145 HD21 LEU    77      39.983  27.351  54.321  1.00  0.00           H  
ATOM   1146 HD22 LEU    77      41.212  26.818  53.172  1.00  0.00           H  
ATOM   1147 HD23 LEU    77      41.715  27.577  54.669  1.00  0.00           H  
ATOM   1148  C   LEU    77      38.632  31.202  55.057  1.00  0.00           C  
ATOM   1149  O   LEU    77      38.333  30.872  56.243  1.00  0.00           O  
ATOM   1150  N   PRO    78      38.421  32.465  54.651  1.00  0.00           N  
ATOM   1151  CD  PRO    78      38.691  33.051  53.359  1.00  0.00           C  
ATOM   1152  HD2 PRO    78      37.886  32.937  52.632  1.00  0.00           H  
ATOM   1153  HD3 PRO    78      39.612  32.624  52.961  1.00  0.00           H  
ATOM   1154  CG  PRO    78      38.888  34.521  53.585  1.00  0.00           C  
ATOM   1155  HG2 PRO    78      38.628  35.081  52.687  1.00  0.00           H  
ATOM   1156  HG3 PRO    78      39.907  34.814  53.841  1.00  0.00           H  
ATOM   1157  CB  PRO    78      37.976  34.826  54.793  1.00  0.00           C  
ATOM   1158  HB2 PRO    78      36.965  34.875  54.389  1.00  0.00           H  
ATOM   1159  HB3 PRO    78      38.374  35.692  55.321  1.00  0.00           H  
ATOM   1160  CA  PRO    78      37.993  33.509  55.641  1.00  0.00           C  
ATOM   1161  HA  PRO    78      38.806  33.496  56.368  1.00  0.00           H  
ATOM   1162  C   PRO    78      36.628  33.290  56.231  1.00  0.00           C  
ATOM   1163  O   PRO    78      36.336  33.774  57.317  1.00  0.00           O  
ATOM   1164  N   LEU    79      35.762  32.645  55.431  1.00  0.00           N  
ATOM   1165  H   LEU    79      36.125  32.182  54.611  1.00  0.00           H  
ATOM   1166  CA  LEU    79      34.540  32.164  56.011  1.00  0.00           C  
ATOM   1167  HA  LEU    79      34.174  32.956  56.663  1.00  0.00           H  
ATOM   1168  CB  LEU    79      33.498  31.868  54.909  1.00  0.00           C  
ATOM   1169  HB2 LEU    79      33.979  31.198  54.196  1.00  0.00           H  
ATOM   1170  HB3 LEU    79      32.666  31.343  55.378  1.00  0.00           H  
ATOM   1171  CG  LEU    79      32.993  33.070  54.073  1.00  0.00           C  
ATOM   1172  HG  LEU    79      32.948  33.989  54.657  1.00  0.00           H  
ATOM   1173  CD1 LEU    79      34.056  33.457  52.942  1.00  0.00           C  
ATOM   1174 HD11 LEU    79      34.915  34.051  53.255  1.00  0.00           H  
ATOM   1175 HD12 LEU    79      34.292  32.522  52.435  1.00  0.00           H  
ATOM   1176 HD13 LEU    79      33.478  34.059  52.241  1.00  0.00           H  
ATOM   1177  CD2 LEU    79      31.695  32.551  53.346  1.00  0.00           C  
ATOM   1178 HD21 LEU    79      30.764  32.732  53.884  1.00  0.00           H  
ATOM   1179 HD22 LEU    79      31.573  33.098  52.411  1.00  0.00           H  
ATOM   1180 HD23 LEU    79      31.816  31.500  53.082  1.00  0.00           H  
ATOM   1181  C   LEU    79      34.670  30.903  56.891  1.00  0.00           C  
ATOM   1182  O   LEU    79      33.964  30.785  57.860  1.00  0.00           O  
ATOM   1183  N   THR    80      35.559  29.985  56.534  1.00  0.00           N  
ATOM   1184  H   THR    80      35.991  30.029  55.622  1.00  0.00           H  
ATOM   1185  CA  THR    80      35.796  28.801  57.375  1.00  0.00           C  
ATOM   1186  HA  THR    80      34.795  28.398  57.530  1.00  0.00           H  
ATOM   1187  CB  THR    80      36.738  27.810  56.744  1.00  0.00           C  
ATOM   1188  HB  THR    80      37.732  28.200  56.522  1.00  0.00           H  
ATOM   1189  CG2 THR    80      36.891  26.535  57.557  1.00  0.00           C  
ATOM   1190 HG21 THR    80      35.953  26.033  57.790  1.00  0.00           H  
ATOM   1191 HG22 THR    80      37.469  25.867  56.918  1.00  0.00           H  
ATOM   1192 HG23 THR    80      37.451  26.578  58.492  1.00  0.00           H  
ATOM   1193  OG1 THR    80      36.222  27.438  55.504  1.00  0.00           O  
ATOM   1194  HG1 THR    80      36.879  26.844  55.132  1.00  0.00           H  
ATOM   1195  C   THR    80      36.360  29.284  58.651  1.00  0.00           C  
ATOM   1196  O   THR    80      35.867  28.943  59.713  1.00  0.00           O  
ATOM   1197  N   GLY    81      37.360  30.191  58.596  1.00  0.00           N  
ATOM   1198  H   GLY    81      37.901  30.341  57.756  1.00  0.00           H  
ATOM   1199  CA  GLY    81      37.743  30.925  59.849  1.00  0.00           C  
ATOM   1200  HA2 GLY    81      38.237  30.234  60.532  1.00  0.00           H  
ATOM   1201  HA3 GLY    81      38.584  31.539  59.527  1.00  0.00           H  
ATOM   1202  C   GLY    81      36.638  31.648  60.640  1.00  0.00           C  
ATOM   1203  O   GLY    81      36.654  31.616  61.883  1.00  0.00           O  
ATOM   1204  N   CYS    82      35.688  32.270  59.914  1.00  0.00           N  
ATOM   1205  H   CYS    82      35.841  32.484  58.939  1.00  0.00           H  
ATOM   1206  CA  CYS    82      34.581  33.052  60.542  1.00  0.00           C  
ATOM   1207  HA  CYS    82      35.085  33.823  61.125  1.00  0.00           H  
ATOM   1208  CB  CYS    82      33.751  33.817  59.546  1.00  0.00           C  
ATOM   1209  HB2 CYS    82      34.351  34.302  58.776  1.00  0.00           H  
ATOM   1210  HB3 CYS    82      33.059  33.131  59.057  1.00  0.00           H  
ATOM   1211  SG  CYS    82      32.753  35.116  60.374  1.00  0.00           S  
ATOM   1212  HG  CYS    82      32.057  34.239  61.104  1.00  0.00           H  
ATOM   1213  C   CYS    82      33.640  32.142  61.347  1.00  0.00           C  
ATOM   1214  O   CYS    82      33.394  32.466  62.525  1.00  0.00           O  
ATOM   1215  N   LEU    83      33.154  31.030  60.798  1.00  0.00           N  
ATOM   1216  H   LEU    83      33.543  30.773  59.902  1.00  0.00           H  
ATOM   1217  CA  LEU    83      32.318  30.023  61.422  1.00  0.00           C  
ATOM   1218  HA  LEU    83      31.431  30.578  61.728  1.00  0.00           H  
ATOM   1219  CB  LEU    83      31.871  29.049  60.354  1.00  0.00           C  
ATOM   1220  HB2 LEU    83      31.383  29.538  59.511  1.00  0.00           H  
ATOM   1221  HB3 LEU    83      32.807  28.709  59.909  1.00  0.00           H  
ATOM   1222  CG  LEU    83      31.054  27.861  60.858  1.00  0.00           C  
ATOM   1223  HG  LEU    83      31.695  27.218  61.460  1.00  0.00           H  
ATOM   1224  CD1 LEU    83      29.826  28.158  61.631  1.00  0.00           C  
ATOM   1225 HD11 LEU    83      29.188  27.275  61.675  1.00  0.00           H  
ATOM   1226 HD12 LEU    83      30.070  28.476  62.645  1.00  0.00           H  
ATOM   1227 HD13 LEU    83      29.350  28.994  61.119  1.00  0.00           H  
ATOM   1228  CD2 LEU    83      30.592  26.927  59.775  1.00  0.00           C  
ATOM   1229 HD21 LEU    83      29.892  27.374  59.070  1.00  0.00           H  
ATOM   1230 HD22 LEU    83      31.508  26.688  59.234  1.00  0.00           H  
ATOM   1231 HD23 LEU    83      30.273  25.998  60.248  1.00  0.00           H  
ATOM   1232  C   LEU    83      33.012  29.402  62.608  1.00  0.00           C  
ATOM   1233  O   LEU    83      32.366  29.259  63.630  1.00  0.00           O  
ATOM   1234  N   SER    84      34.268  28.987  62.450  1.00  0.00           N  
ATOM   1235  H   SER    84      34.578  28.950  61.490  1.00  0.00           H  
ATOM   1236  CA  SER    84      35.145  28.429  63.499  1.00  0.00           C  
ATOM   1237  HA  SER    84      34.581  27.660  64.026  1.00  0.00           H  
ATOM   1238  CB  SER    84      36.489  28.085  62.895  1.00  0.00           C  
ATOM   1239  HB2 SER    84      37.005  28.973  62.532  1.00  0.00           H  
ATOM   1240  HB3 SER    84      37.021  27.563  63.690  1.00  0.00           H  
ATOM   1241  OG  SER    84      36.364  27.202  61.800  1.00  0.00           O  
ATOM   1242  HG  SER    84      36.014  27.684  61.047  1.00  0.00           H  
ATOM   1243  C   SER    84      35.520  29.436  64.614  1.00  0.00           C  
ATOM   1244  O   SER    84      36.029  28.965  65.637  1.00  0.00           O  
ATOM   1245  N   THR    85      35.412  30.724  64.385  1.00  0.00           N  
ATOM   1246  H   THR    85      35.204  31.000  63.435  1.00  0.00           H  
ATOM   1247  CA  THR    85      35.619  31.705  65.436  1.00  0.00           C  
ATOM   1248  HA  THR    85      36.425  31.415  66.111  1.00  0.00           H  
ATOM   1249  CB  THR    85      36.053  33.094  64.914  1.00  0.00           C  
ATOM   1250  HB  THR    85      35.299  33.375  64.179  1.00  0.00           H  
ATOM   1251  CG2 THR    85      36.127  34.113  66.014  1.00  0.00           C  
ATOM   1252 HG21 THR    85      35.126  34.376  66.356  1.00  0.00           H  
ATOM   1253 HG22 THR    85      36.656  33.680  66.862  1.00  0.00           H  
ATOM   1254 HG23 THR    85      36.682  34.997  65.698  1.00  0.00           H  
ATOM   1255  OG1 THR    85      37.339  32.932  64.312  1.00  0.00           O  
ATOM   1256  HG1 THR    85      37.187  32.517  63.460  1.00  0.00           H  
ATOM   1257  C   THR    85      34.364  31.840  66.320  1.00  0.00           C  
ATOM   1258  O   THR    85      34.382  31.774  67.528  1.00  0.00           O  
ATOM   1259  N   LEU    86      33.158  31.995  65.709  1.00  0.00           N  
ATOM   1260  H   LEU    86      33.143  31.858  64.709  1.00  0.00           H  
ATOM   1261  CA  LEU    86      31.826  31.977  66.420  1.00  0.00           C  
ATOM   1262  HA  LEU    86      31.905  32.788  67.145  1.00  0.00           H  
ATOM   1263  CB  LEU    86      30.671  32.391  65.421  1.00  0.00           C  
ATOM   1264  HB2 LEU    86      31.048  33.367  65.117  1.00  0.00           H  
ATOM   1265  HB3 LEU    86      30.597  31.585  64.691  1.00  0.00           H  
ATOM   1266  CG  LEU    86      29.331  32.704  66.119  1.00  0.00           C  
ATOM   1267  HG  LEU    86      29.519  33.223  67.059  1.00  0.00           H  
ATOM   1268  CD1 LEU    86      28.368  33.539  65.121  1.00  0.00           C  
ATOM   1269 HD11 LEU    86      28.763  34.539  64.943  1.00  0.00           H  
ATOM   1270 HD12 LEU    86      28.269  33.053  64.150  1.00  0.00           H  
ATOM   1271 HD13 LEU    86      27.431  33.776  65.625  1.00  0.00           H  
ATOM   1272  CD2 LEU    86      28.494  31.458  66.422  1.00  0.00           C  
ATOM   1273 HD21 LEU    86      28.985  30.693  67.024  1.00  0.00           H  
ATOM   1274 HD22 LEU    86      27.607  31.827  66.937  1.00  0.00           H  
ATOM   1275 HD23 LEU    86      28.318  30.938  65.481  1.00  0.00           H  
ATOM   1276  C   LEU    86      31.618  30.706  67.269  1.00  0.00           C  
ATOM   1277  O   LEU    86      31.255  30.827  68.414  1.00  0.00           O  
ATOM   1278  N   PHE    87      31.798  29.503  66.748  1.00  0.00           N  
ATOM   1279  H   PHE    87      32.004  29.378  65.767  1.00  0.00           H  
ATOM   1280  CA  PHE    87      31.743  28.347  67.618  1.00  0.00           C  
ATOM   1281  HA  PHE    87      30.745  28.093  67.975  1.00  0.00           H  
ATOM   1282  CB  PHE    87      32.163  27.082  66.753  1.00  0.00           C  
ATOM   1283  HB2 PHE    87      31.585  27.136  65.831  1.00  0.00           H  
ATOM   1284  HB3 PHE    87      33.200  27.243  66.458  1.00  0.00           H  
ATOM   1285  CG  PHE    87      32.071  25.704  67.353  1.00  0.00           C  
ATOM   1286  CD1 PHE    87      32.943  24.666  66.950  1.00  0.00           C  
ATOM   1287  HD1 PHE    87      33.775  24.937  66.318  1.00  0.00           H  
ATOM   1288  CE1 PHE    87      32.868  23.366  67.452  1.00  0.00           C  
ATOM   1289  HE1 PHE    87      33.525  22.569  67.135  1.00  0.00           H  
ATOM   1290  CZ  PHE    87      31.810  23.002  68.325  1.00  0.00           C  
ATOM   1291  HZ  PHE    87      31.796  22.034  68.803  1.00  0.00           H  
ATOM   1292  CE2 PHE    87      30.916  24.016  68.706  1.00  0.00           C  
ATOM   1293  HE2 PHE    87      30.193  23.728  69.454  1.00  0.00           H  
ATOM   1294  CD2 PHE    87      31.009  25.345  68.159  1.00  0.00           C  
ATOM   1295  HD2 PHE    87      30.252  26.039  68.495  1.00  0.00           H  
ATOM   1296  C   PHE    87      32.647  28.326  68.855  1.00  0.00           C  
ATOM   1297  O   PHE    87      32.173  27.953  69.952  1.00  0.00           O  
ATOM   1298  N   LEU    88      33.866  28.841  68.754  1.00  0.00           N  
ATOM   1299  H   LEU    88      34.187  29.130  67.841  1.00  0.00           H  
ATOM   1300  CA  LEU    88      34.780  28.894  69.915  1.00  0.00           C  
ATOM   1301  HA  LEU    88      34.610  27.966  70.461  1.00  0.00           H  
ATOM   1302  CB  LEU    88      36.199  29.063  69.407  1.00  0.00           C  
ATOM   1303  HB2 LEU    88      36.198  29.678  68.507  1.00  0.00           H  
ATOM   1304  HB3 LEU    88      36.733  29.607  70.186  1.00  0.00           H  
ATOM   1305  CG  LEU    88      36.840  27.767  68.993  1.00  0.00           C  
ATOM   1306  HG  LEU    88      36.190  27.288  68.260  1.00  0.00           H  
ATOM   1307  CD1 LEU    88      38.217  28.065  68.335  1.00  0.00           C  
ATOM   1308 HD11 LEU    88      38.961  28.552  68.965  1.00  0.00           H  
ATOM   1309 HD12 LEU    88      38.686  27.160  67.946  1.00  0.00           H  
ATOM   1310 HD13 LEU    88      38.017  28.760  67.520  1.00  0.00           H  
ATOM   1311  CD2 LEU    88      37.063  26.945  70.243  1.00  0.00           C  
ATOM   1312 HD21 LEU    88      36.137  26.702  70.762  1.00  0.00           H  
ATOM   1313 HD22 LEU    88      37.515  25.992  69.967  1.00  0.00           H  
ATOM   1314 HD23 LEU    88      37.623  27.549  70.957  1.00  0.00           H  
ATOM   1315  C   LEU    88      34.318  29.969  70.891  1.00  0.00           C  
ATOM   1316  O   LEU    88      34.522  29.793  72.083  1.00  0.00           O  
ATOM   1317  N   GLN    89      33.919  31.090  70.403  1.00  0.00           N  
ATOM   1318  H   GLN    89      33.743  31.046  69.409  1.00  0.00           H  
ATOM   1319  CA  GLN    89      33.219  32.166  71.205  1.00  0.00           C  
ATOM   1320  HA  GLN    89      33.866  32.477  72.025  1.00  0.00           H  
ATOM   1321  CB  GLN    89      32.809  33.380  70.285  1.00  0.00           C  
ATOM   1322  HB2 GLN    89      32.299  33.074  69.371  1.00  0.00           H  
ATOM   1323  HB3 GLN    89      32.086  34.005  70.810  1.00  0.00           H  
ATOM   1324  CG  GLN    89      34.015  34.265  69.784  1.00  0.00           C  
ATOM   1325  HG2 GLN    89      34.757  33.715  69.206  1.00  0.00           H  
ATOM   1326  HG3 GLN    89      33.565  35.017  69.136  1.00  0.00           H  
ATOM   1327  CD  GLN    89      34.547  35.169  70.978  1.00  0.00           C  
ATOM   1328  OE1 GLN    89      34.054  35.102  72.082  1.00  0.00           O  
ATOM   1329  NE2 GLN    89      35.467  36.115  70.781  1.00  0.00           N  
ATOM   1330 HE21 GLN    89      35.898  36.546  71.587  1.00  0.00           H  
ATOM   1331 HE22 GLN    89      35.804  36.215  69.835  1.00  0.00           H  
ATOM   1332  C   GLN    89      31.997  31.505  71.956  1.00  0.00           C  
ATOM   1333  O   GLN    89      31.892  31.616  73.192  1.00  0.00           O  
ATOM   1334  N   ALA    90      31.184  30.620  71.295  1.00  0.00           N  
ATOM   1335  H   ALA    90      31.229  30.559  70.288  1.00  0.00           H  
ATOM   1336  CA  ALA    90      30.222  29.814  72.016  1.00  0.00           C  
ATOM   1337  HA  ALA    90      29.718  30.558  72.632  1.00  0.00           H  
ATOM   1338  CB  ALA    90      29.238  29.191  70.911  1.00  0.00           C  
ATOM   1339  HB1 ALA    90      29.664  28.603  70.098  1.00  0.00           H  
ATOM   1340  HB2 ALA    90      28.358  28.734  71.364  1.00  0.00           H  
ATOM   1341  HB3 ALA    90      28.865  30.090  70.420  1.00  0.00           H  
ATOM   1342  C   ALA    90      30.827  28.817  73.038  1.00  0.00           C  
ATOM   1343  O   ALA    90      30.209  28.522  74.083  1.00  0.00           O  
ATOM   1344  N   ALA    91      32.038  28.260  72.825  1.00  0.00           N  
ATOM   1345  H   ALA    91      32.548  28.400  71.964  1.00  0.00           H  
ATOM   1346  CA  ALA    91      32.678  27.403  73.813  1.00  0.00           C  
ATOM   1347  HA  ALA    91      32.069  26.629  74.280  1.00  0.00           H  
ATOM   1348  CB  ALA    91      33.746  26.572  73.102  1.00  0.00           C  
ATOM   1349  HB1 ALA    91      33.259  25.925  72.373  1.00  0.00           H  
ATOM   1350  HB2 ALA    91      34.510  27.200  72.643  1.00  0.00           H  
ATOM   1351  HB3 ALA    91      34.246  25.869  73.768  1.00  0.00           H  
ATOM   1352  C   ALA    91      33.178  28.227  75.012  1.00  0.00           C  
ATOM   1353  O   ALA    91      33.001  27.813  76.148  1.00  0.00           O  
ATOM   1354  N   GLU    92      33.826  29.418  74.835  1.00  0.00           N  
ATOM   1355  H   GLU    92      34.034  29.711  73.891  1.00  0.00           H  
ATOM   1356  CA  GLU    92      34.139  30.378  76.005  1.00  0.00           C  
ATOM   1357  HA  GLU    92      34.760  29.744  76.638  1.00  0.00           H  
ATOM   1358  CB  GLU    92      34.972  31.627  75.446  1.00  0.00           C  
ATOM   1359  HB2 GLU    92      35.728  31.269  74.748  1.00  0.00           H  
ATOM   1360  HB3 GLU    92      34.338  32.281  74.847  1.00  0.00           H  
ATOM   1361  CG  GLU    92      35.677  32.430  76.609  1.00  0.00           C  
ATOM   1362  HG2 GLU    92      35.927  31.786  77.451  1.00  0.00           H  
ATOM   1363  HG3 GLU    92      36.634  32.769  76.213  1.00  0.00           H  
ATOM   1364  CD  GLU    92      34.780  33.547  77.179  1.00  0.00           C  
ATOM   1365  OE1 GLU    92      34.563  33.654  78.404  1.00  0.00           O  
ATOM   1366  OE2 GLU    92      34.241  34.387  76.387  1.00  0.00           O  
ATOM   1367  C   GLU    92      32.848  30.715  76.842  1.00  0.00           C  
ATOM   1368  O   GLU    92      32.956  30.600  78.067  1.00  0.00           O  
ATOM   1369  N   THR    93      31.687  30.869  76.207  1.00  0.00           N  
ATOM   1370  H   THR    93      31.787  31.134  75.238  1.00  0.00           H  
ATOM   1371  CA  THR    93      30.467  31.029  76.931  1.00  0.00           C  
ATOM   1372  HA  THR    93      30.597  31.804  77.686  1.00  0.00           H  
ATOM   1373  CB  THR    93      29.323  31.558  75.957  1.00  0.00           C  
ATOM   1374  HB  THR    93      29.097  30.929  75.096  1.00  0.00           H  
ATOM   1375  CG2 THR    93      28.055  31.880  76.691  1.00  0.00           C  
ATOM   1376 HG21 THR    93      27.530  31.009  77.082  1.00  0.00           H  
ATOM   1377 HG22 THR    93      28.362  32.540  77.502  1.00  0.00           H  
ATOM   1378 HG23 THR    93      27.467  32.443  75.966  1.00  0.00           H  
ATOM   1379  OG1 THR    93      29.811  32.757  75.476  1.00  0.00           O  
ATOM   1380  HG1 THR    93      30.425  32.479  74.793  1.00  0.00           H  
ATOM   1381  C   THR    93      30.058  29.696  77.620  1.00  0.00           C  
ATOM   1382  O   THR    93      29.843  29.885  78.819  1.00  0.00           O  
ATOM   1383  N   PHE    94      30.127  28.543  76.965  1.00  0.00           N  
ATOM   1384  H   PHE    94      30.169  28.585  75.956  1.00  0.00           H  
ATOM   1385  CA  PHE    94      29.761  27.283  77.635  1.00  0.00           C  
ATOM   1386  HA  PHE    94      28.766  27.242  78.079  1.00  0.00           H  
ATOM   1387  CB  PHE    94      30.006  26.114  76.671  1.00  0.00           C  
ATOM   1388  HB2 PHE    94      29.593  26.296  75.678  1.00  0.00           H  
ATOM   1389  HB3 PHE    94      31.092  26.058  76.607  1.00  0.00           H  
ATOM   1390  CG  PHE    94      29.334  24.806  77.142  1.00  0.00           C  
ATOM   1391  CD1 PHE    94      27.891  24.608  77.258  1.00  0.00           C  
ATOM   1392  HD1 PHE    94      27.252  25.407  76.912  1.00  0.00           H  
ATOM   1393  CE1 PHE    94      27.404  23.428  77.677  1.00  0.00           C  
ATOM   1394  HE1 PHE    94      26.332  23.329  77.758  1.00  0.00           H  
ATOM   1395  CZ  PHE    94      28.229  22.375  78.035  1.00  0.00           C  
ATOM   1396  HZ  PHE    94      27.800  21.470  78.439  1.00  0.00           H  
ATOM   1397  CE2 PHE    94      29.630  22.580  78.051  1.00  0.00           C  
ATOM   1398  HE2 PHE    94      30.286  21.777  78.351  1.00  0.00           H  
ATOM   1399  CD2 PHE    94      30.206  23.822  77.634  1.00  0.00           C  
ATOM   1400  HD2 PHE    94      31.260  24.034  77.738  1.00  0.00           H  
ATOM   1401  C   PHE    94      30.602  27.058  78.938  1.00  0.00           C  
ATOM   1402  O   PHE    94      30.032  26.541  79.948  1.00  0.00           O  
ATOM   1403  N   VAL    95      31.830  27.528  78.971  1.00  0.00           N  
ATOM   1404  H   VAL    95      32.194  27.875  78.095  1.00  0.00           H  
ATOM   1405  CA  VAL    95      32.798  27.252  80.090  1.00  0.00           C  
ATOM   1406  HA  VAL    95      32.404  26.354  80.565  1.00  0.00           H  
ATOM   1407  CB  VAL    95      34.163  26.837  79.463  1.00  0.00           C  
ATOM   1408  HB  VAL    95      34.026  26.327  78.509  1.00  0.00           H  
ATOM   1409  CG1 VAL    95      35.083  28.149  79.392  1.00  0.00           C  
ATOM   1410 HG11 VAL    95      35.993  27.844  78.875  1.00  0.00           H  
ATOM   1411 HG12 VAL    95      34.595  28.938  78.820  1.00  0.00           H  
ATOM   1412 HG13 VAL    95      35.479  28.544  80.328  1.00  0.00           H  
ATOM   1413  CG2 VAL    95      34.921  25.871  80.361  1.00  0.00           C  
ATOM   1414 HG21 VAL    95      35.210  26.437  81.247  1.00  0.00           H  
ATOM   1415 HG22 VAL    95      34.301  24.979  80.452  1.00  0.00           H  
ATOM   1416 HG23 VAL    95      35.831  25.506  79.887  1.00  0.00           H  
ATOM   1417  C   VAL    95      32.809  28.325  81.222  1.00  0.00           C  
ATOM   1418  O   VAL    95      33.590  28.221  82.103  1.00  0.00           O  
ATOM   1419  N   GLU    96      31.866  29.253  81.154  1.00  0.00           N  
ATOM   1420  H   GLU    96      31.200  29.259  80.395  1.00  0.00           H  
ATOM   1421  CA  GLU    96      31.760  30.309  82.176  1.00  0.00           C  
ATOM   1422  HA  GLU    96      32.744  30.767  82.277  1.00  0.00           H  
ATOM   1423  CB  GLU    96      30.830  31.381  81.616  1.00  0.00           C  
ATOM   1424  HB2 GLU    96      31.264  31.725  80.677  1.00  0.00           H  
ATOM   1425  HB3 GLU    96      29.880  30.899  81.386  1.00  0.00           H  
ATOM   1426  CG  GLU    96      30.774  32.643  82.456  1.00  0.00           C  
ATOM   1427  HG2 GLU    96      30.260  32.460  83.400  1.00  0.00           H  
ATOM   1428  HG3 GLU    96      31.782  32.996  82.668  1.00  0.00           H  
ATOM   1429  CD  GLU    96      29.861  33.724  81.835  1.00  0.00           C  
ATOM   1430  OE1 GLU    96      29.561  34.671  82.616  1.00  0.00           O  
ATOM   1431  OE2 GLU    96      29.636  33.741  80.633  1.00  0.00           O  
ATOM   1432  C   GLU    96      31.223  29.903  83.648  1.00  0.00           C  
ATOM   1433  O   GLU    96      31.622  30.567  84.608  1.00  0.00           O  
ATOM   1434  N   SER    97      30.279  28.939  83.687  1.00  0.00           N  
ATOM   1435  H   SER    97      29.902  28.785  82.762  1.00  0.00           H  
ATOM   1436  CA  SER    97      29.346  28.926  84.756  1.00  0.00           C  
ATOM   1437  HA  SER    97      29.829  29.303  85.657  1.00  0.00           H  
ATOM   1438  CB  SER    97      28.220  29.951  84.460  1.00  0.00           C  
ATOM   1439  HB2 SER    97      27.449  29.888  85.229  1.00  0.00           H  
ATOM   1440  HB3 SER    97      28.686  30.935  84.511  1.00  0.00           H  
ATOM   1441  OG  SER    97      27.534  29.743  83.202  1.00  0.00           O  
ATOM   1442  HG  SER    97      26.961  30.507  83.104  1.00  0.00           H  
ATOM   1443  C   SER    97      28.662  27.543  84.843  1.00  0.00           C  
ATOM   1444  O   SER    97      28.699  26.714  83.936  1.00  0.00           O  
ATOM   1445  N   GLU    98      27.964  27.317  85.910  1.00  0.00           N  
ATOM   1446  H   GLU    98      27.970  28.077  86.575  1.00  0.00           H  
ATOM   1447  CA  GLU    98      27.289  26.131  86.347  1.00  0.00           C  
ATOM   1448  HA  GLU    98      26.838  26.439  87.291  1.00  0.00           H  
ATOM   1449  CB  GLU    98      26.160  25.762  85.344  1.00  0.00           C  
ATOM   1450  HB2 GLU    98      26.492  25.661  84.311  1.00  0.00           H  
ATOM   1451  HB3 GLU    98      25.863  24.800  85.761  1.00  0.00           H  
ATOM   1452  CG  GLU    98      24.917  26.698  85.296  1.00  0.00           C  
ATOM   1453  HG2 GLU    98      25.332  27.705  85.310  1.00  0.00           H  
ATOM   1454  HG3 GLU    98      24.243  26.599  84.445  1.00  0.00           H  
ATOM   1455  CD  GLU    98      23.965  26.518  86.526  1.00  0.00           C  
ATOM   1456  OE1 GLU    98      23.814  27.439  87.374  1.00  0.00           O  
ATOM   1457  OE2 GLU    98      23.448  25.386  86.625  1.00  0.00           O  
ATOM   1458  C   GLU    98      28.213  24.948  86.612  1.00  0.00           C  
ATOM   1459  O   GLU    98      27.782  23.794  86.694  1.00  0.00           O  
ATOM   1460  N   LEU    99      29.531  25.163  86.726  1.00  0.00           N  
ATOM   1461  H   LEU    99      29.914  26.081  86.548  1.00  0.00           H  
ATOM   1462  CA  LEU    99      30.530  24.106  86.909  1.00  0.00           C  
ATOM   1463  HA  LEU    99      30.343  23.442  86.065  1.00  0.00           H  
ATOM   1464  CB  LEU    99      31.886  24.750  86.764  1.00  0.00           C  
ATOM   1465  HB2 LEU    99      31.911  25.668  87.353  1.00  0.00           H  
ATOM   1466  HB3 LEU    99      32.583  24.055  87.232  1.00  0.00           H  
ATOM   1467  CG  LEU    99      32.498  24.895  85.369  1.00  0.00           C  
ATOM   1468  HG  LEU    99      32.279  23.965  84.844  1.00  0.00           H  
ATOM   1469  CD1 LEU    99      31.895  26.000  84.520  1.00  0.00           C  
ATOM   1470 HD11 LEU    99      32.083  26.992  84.929  1.00  0.00           H  
ATOM   1471 HD12 LEU    99      32.372  25.902  83.544  1.00  0.00           H  
ATOM   1472 HD13 LEU    99      30.839  25.767  84.382  1.00  0.00           H  
ATOM   1473  CD2 LEU    99      34.005  25.143  85.379  1.00  0.00           C  
ATOM   1474 HD21 LEU    99      34.580  24.242  85.595  1.00  0.00           H  
ATOM   1475 HD22 LEU    99      34.309  25.621  84.448  1.00  0.00           H  
ATOM   1476 HD23 LEU    99      34.199  26.001  86.022  1.00  0.00           H  
ATOM   1477  C   LEU    99      30.379  23.418  88.255  1.00  0.00           C  
ATOM   1478  O   LEU    99      30.117  24.047  89.264  1.00  0.00           O  
ATOM   1479  N   PRO   100      30.701  22.092  88.359  1.00  0.00           N  
ATOM   1480  CD  PRO   100      31.038  21.208  87.224  1.00  0.00           C  
ATOM   1481  HD2 PRO   100      32.081  21.442  87.011  1.00  0.00           H  
ATOM   1482  HD3 PRO   100      30.395  21.302  86.348  1.00  0.00           H  
ATOM   1483  CG  PRO   100      30.882  19.748  87.810  1.00  0.00           C  
ATOM   1484  HG2 PRO   100      31.874  19.418  88.118  1.00  0.00           H  
ATOM   1485  HG3 PRO   100      30.353  19.042  87.171  1.00  0.00           H  
ATOM   1486  CB  PRO   100      29.983  19.932  89.017  1.00  0.00           C  
ATOM   1487  HB2 PRO   100      29.979  19.085  89.702  1.00  0.00           H  
ATOM   1488  HB3 PRO   100      28.988  20.089  88.602  1.00  0.00           H  
ATOM   1489  CA  PRO   100      30.482  21.256  89.590  1.00  0.00           C  
ATOM   1490  HA  PRO   100      29.654  21.702  90.140  1.00  0.00           H  
ATOM   1491  C   PRO   100      31.707  21.127  90.485  1.00  0.00           C  
ATOM   1492  O   PRO   100      32.851  20.993  89.947  1.00  0.00           O  
ATOM   1493  N   LEU   101      31.464  21.229  91.807  1.00  0.00           N  
ATOM   1494  H   LEU   101      30.552  21.135  92.229  1.00  0.00           H  
ATOM   1495  CA  LEU   101      32.490  21.423  92.812  1.00  0.00           C  
ATOM   1496  HA  LEU   101      33.027  22.304  92.463  1.00  0.00           H  
ATOM   1497  CB  LEU   101      31.922  21.643  94.221  1.00  0.00           C  
ATOM   1498  HB2 LEU   101      31.118  20.942  94.449  1.00  0.00           H  
ATOM   1499  HB3 LEU   101      32.761  21.402  94.874  1.00  0.00           H  
ATOM   1500  CG  LEU   101      31.331  23.005  94.601  1.00  0.00           C  
ATOM   1501  HG  LEU   101      32.088  23.750  94.356  1.00  0.00           H  
ATOM   1502  CD1 LEU   101      30.070  23.350  93.892  1.00  0.00           C  
ATOM   1503 HD11 LEU   101      29.820  24.408  93.961  1.00  0.00           H  
ATOM   1504 HD12 LEU   101      30.083  22.953  92.876  1.00  0.00           H  
ATOM   1505 HD13 LEU   101      29.268  22.897  94.475  1.00  0.00           H  
ATOM   1506  CD2 LEU   101      31.052  23.011  96.082  1.00  0.00           C  
ATOM   1507 HD21 LEU   101      30.359  22.227  96.387  1.00  0.00           H  
ATOM   1508 HD22 LEU   101      31.951  22.756  96.642  1.00  0.00           H  
ATOM   1509 HD23 LEU   101      30.712  23.955  96.509  1.00  0.00           H  
ATOM   1510  C   LEU   101      33.645  20.371  92.876  1.00  0.00           C  
ATOM   1511  O   LEU   101      34.820  20.609  93.207  1.00  0.00           O  
ATOM   1512  N   SER   102      33.260  19.151  92.515  1.00  0.00           N  
ATOM   1513  H   SER   102      32.279  18.916  92.564  1.00  0.00           H  
ATOM   1514  CA  SER   102      34.185  18.046  92.301  1.00  0.00           C  
ATOM   1515  HA  SER   102      35.116  18.238  92.834  1.00  0.00           H  
ATOM   1516  CB  SER   102      33.480  16.776  92.795  1.00  0.00           C  
ATOM   1517  HB2 SER   102      33.038  16.747  93.791  1.00  0.00           H  
ATOM   1518  HB3 SER   102      32.621  16.518  92.176  1.00  0.00           H  
ATOM   1519  OG  SER   102      34.427  15.647  92.690  1.00  0.00           O  
ATOM   1520  HG  SER   102      33.854  14.877  92.672  1.00  0.00           H  
ATOM   1521  C   SER   102      34.623  17.838  90.800  1.00  0.00           C  
ATOM   1522  O   SER   102      33.813  17.506  89.935  1.00  0.00           O  
ATOM   1523  N   TRP   103      35.959  18.017  90.546  1.00  0.00           N  
ATOM   1524  H   TRP   103      36.585  18.124  91.332  1.00  0.00           H  
ATOM   1525  CA  TRP   103      36.689  18.118  89.322  1.00  0.00           C  
ATOM   1526  HA  TRP   103      36.321  18.985  88.774  1.00  0.00           H  
ATOM   1527  CB  TRP   103      38.104  18.383  89.621  1.00  0.00           C  
ATOM   1528  HB2 TRP   103      38.582  17.646  90.267  1.00  0.00           H  
ATOM   1529  HB3 TRP   103      38.629  18.472  88.670  1.00  0.00           H  
ATOM   1530  CG  TRP   103      38.369  19.696  90.309  1.00  0.00           C  
ATOM   1531  CD1 TRP   103      38.981  19.831  91.502  1.00  0.00           C  
ATOM   1532  HD1 TRP   103      39.418  19.025  92.073  1.00  0.00           H  
ATOM   1533  NE1 TRP   103      38.878  21.184  91.848  1.00  0.00           N  
ATOM   1534  HE1 TRP   103      39.100  21.604  92.739  1.00  0.00           H  
ATOM   1535  CE2 TRP   103      38.173  21.934  90.908  1.00  0.00           C  
ATOM   1536  CZ2 TRP   103      37.980  23.314  90.815  1.00  0.00           C  
ATOM   1537  HZ2 TRP   103      38.401  24.039  91.496  1.00  0.00           H  
ATOM   1538  CH2 TRP   103      37.174  23.762  89.726  1.00  0.00           C  
ATOM   1539  HH2 TRP   103      36.880  24.798  89.639  1.00  0.00           H  
ATOM   1540  CZ3 TRP   103      36.840  22.924  88.671  1.00  0.00           C  
ATOM   1541  HZ3 TRP   103      36.319  23.340  87.821  1.00  0.00           H  
ATOM   1542  CE3 TRP   103      37.190  21.566  88.741  1.00  0.00           C  
ATOM   1543  HE3 TRP   103      37.098  20.958  87.853  1.00  0.00           H  
ATOM   1544  CD2 TRP   103      37.922  21.006  89.859  1.00  0.00           C  
ATOM   1545  C   TRP   103      36.341  16.880  88.411  1.00  0.00           C  
ATOM   1546  O   TRP   103      36.255  17.039  87.193  1.00  0.00           O  
ATOM   1547  N   ALA   104      36.068  15.687  88.938  1.00  0.00           N  
ATOM   1548  H   ALA   104      36.133  15.565  89.938  1.00  0.00           H  
ATOM   1549  CA  ALA   104      35.600  14.519  88.251  1.00  0.00           C  
ATOM   1550  HA  ALA   104      36.404  14.146  87.617  1.00  0.00           H  
ATOM   1551  CB  ALA   104      35.273  13.341  89.159  1.00  0.00           C  
ATOM   1552  HB1 ALA   104      36.224  13.019  89.582  1.00  0.00           H  
ATOM   1553  HB2 ALA   104      34.538  13.715  89.872  1.00  0.00           H  
ATOM   1554  HB3 ALA   104      34.844  12.483  88.642  1.00  0.00           H  
ATOM   1555  C   ALA   104      34.350  14.772  87.350  1.00  0.00           C  
ATOM   1556  O   ALA   104      34.304  14.171  86.266  1.00  0.00           O  
ATOM   1557  N   ASN   105      33.408  15.602  87.771  1.00  0.00           N  
ATOM   1558  H   ASN   105      33.543  15.925  88.719  1.00  0.00           H  
ATOM   1559  CA  ASN   105      32.191  15.963  87.060  1.00  0.00           C  
ATOM   1560  HA  ASN   105      31.792  15.124  86.490  1.00  0.00           H  
ATOM   1561  CB  ASN   105      31.137  16.241  88.156  1.00  0.00           C  
ATOM   1562  HB2 ASN   105      31.568  17.049  88.746  1.00  0.00           H  
ATOM   1563  HB3 ASN   105      30.208  16.627  87.736  1.00  0.00           H  
ATOM   1564  CG  ASN   105      30.786  15.126  89.077  1.00  0.00           C  
ATOM   1565  OD1 ASN   105      31.544  14.184  89.322  1.00  0.00           O  
ATOM   1566  ND2 ASN   105      29.603  15.096  89.606  1.00  0.00           N  
ATOM   1567 HD21 ASN   105      29.590  14.425  90.361  1.00  0.00           H  
ATOM   1568 HD22 ASN   105      29.066  15.949  89.662  1.00  0.00           H  
ATOM   1569  C   ASN   105      32.452  16.989  86.009  1.00  0.00           C  
ATOM   1570  O   ASN   105      31.801  17.027  84.982  1.00  0.00           O  
ATOM   1571  N   TRP   106      33.484  17.818  86.168  1.00  0.00           N  
ATOM   1572  H   TRP   106      34.184  17.714  86.888  1.00  0.00           H  
ATOM   1573  CA  TRP   106      33.878  18.791  85.125  1.00  0.00           C  
ATOM   1574  HA  TRP   106      32.996  19.295  84.729  1.00  0.00           H  
ATOM   1575  CB  TRP   106      34.758  19.911  85.672  1.00  0.00           C  
ATOM   1576  HB2 TRP   106      34.193  20.409  86.460  1.00  0.00           H  
ATOM   1577  HB3 TRP   106      35.636  19.451  86.125  1.00  0.00           H  
ATOM   1578  CG  TRP   106      35.043  20.936  84.619  1.00  0.00           C  
ATOM   1579  CD1 TRP   106      34.138  21.450  83.736  1.00  0.00           C  
ATOM   1580  HD1 TRP   106      33.173  20.987  83.588  1.00  0.00           H  
ATOM   1581  NE1 TRP   106      34.755  22.210  82.796  1.00  0.00           N  
ATOM   1582  HE1 TRP   106      34.359  22.292  81.870  1.00  0.00           H  
ATOM   1583  CE2 TRP   106      35.996  22.612  83.319  1.00  0.00           C  
ATOM   1584  CZ2 TRP   106      36.974  23.549  83.000  1.00  0.00           C  
ATOM   1585  HZ2 TRP   106      36.854  24.157  82.115  1.00  0.00           H  
ATOM   1586  CH2 TRP   106      38.186  23.660  83.737  1.00  0.00           C  
ATOM   1587  HH2 TRP   106      38.886  24.452  83.511  1.00  0.00           H  
ATOM   1588  CZ3 TRP   106      38.390  22.761  84.801  1.00  0.00           C  
ATOM   1589  HZ3 TRP   106      39.283  22.947  85.378  1.00  0.00           H  
ATOM   1590  CE3 TRP   106      37.416  21.798  85.153  1.00  0.00           C  
ATOM   1591  HE3 TRP   106      37.594  21.205  86.038  1.00  0.00           H  
ATOM   1592  CD2 TRP   106      36.172  21.717  84.407  1.00  0.00           C  
ATOM   1593  C   TRP   106      34.528  18.044  83.964  1.00  0.00           C  
ATOM   1594  O   TRP   106      34.382  18.537  82.809  1.00  0.00           O  
ATOM   1595  N   LEU   107      35.202  16.921  84.225  1.00  0.00           N  
ATOM   1596  H   LEU   107      35.360  16.786  85.213  1.00  0.00           H  
ATOM   1597  CA  LEU   107      36.032  16.280  83.171  1.00  0.00           C  
ATOM   1598  HA  LEU   107      36.717  17.012  82.744  1.00  0.00           H  
ATOM   1599  CB  LEU   107      36.814  15.126  83.745  1.00  0.00           C  
ATOM   1600  HB2 LEU   107      36.177  14.741  84.541  1.00  0.00           H  
ATOM   1601  HB3 LEU   107      36.971  14.398  82.950  1.00  0.00           H  
ATOM   1602  CG  LEU   107      38.162  15.536  84.426  1.00  0.00           C  
ATOM   1603  HG  LEU   107      38.042  16.384  85.100  1.00  0.00           H  
ATOM   1604  CD1 LEU   107      38.721  14.356  85.225  1.00  0.00           C  
ATOM   1605 HD11 LEU   107      39.702  14.599  85.633  1.00  0.00           H  
ATOM   1606 HD12 LEU   107      37.943  14.090  85.941  1.00  0.00           H  
ATOM   1607 HD13 LEU   107      38.830  13.466  84.605  1.00  0.00           H  
ATOM   1608  CD2 LEU   107      39.264  15.914  83.425  1.00  0.00           C  
ATOM   1609 HD21 LEU   107      39.497  14.991  82.894  1.00  0.00           H  
ATOM   1610 HD22 LEU   107      38.885  16.591  82.659  1.00  0.00           H  
ATOM   1611 HD23 LEU   107      40.141  16.325  83.924  1.00  0.00           H  
ATOM   1612  C   LEU   107      35.199  15.692  81.987  1.00  0.00           C  
ATOM   1613  O   LEU   107      35.728  15.616  80.854  1.00  0.00           O  
ATOM   1614  N   CYS   108      33.907  15.409  82.267  1.00  0.00           N  
ATOM   1615  H   CYS   108      33.596  15.495  83.224  1.00  0.00           H  
ATOM   1616  CA  CYS   108      32.922  14.855  81.302  1.00  0.00           C  
ATOM   1617  HA  CYS   108      33.378  14.047  80.731  1.00  0.00           H  
ATOM   1618  CB  CYS   108      31.697  14.353  82.146  1.00  0.00           C  
ATOM   1619  HB2 CYS   108      30.911  15.095  82.286  1.00  0.00           H  
ATOM   1620  HB3 CYS   108      31.198  13.661  81.468  1.00  0.00           H  
ATOM   1621  SG  CYS   108      32.294  13.570  83.702  1.00  0.00           S  
ATOM   1622  HG  CYS   108      32.755  12.544  82.982  1.00  0.00           H  
ATOM   1623  C   CYS   108      32.444  15.742  80.064  1.00  0.00           C  
ATOM   1624  O   CYS   108      32.209  15.107  78.957  1.00  0.00           O  
ATOM   1625  N   SER   109      32.494  17.078  80.256  1.00  0.00           N  
ATOM   1626  H   SER   109      32.539  17.439  81.198  1.00  0.00           H  
ATOM   1627  CA  SER   109      32.220  18.059  79.193  1.00  0.00           C  
ATOM   1628  HA  SER   109      31.387  17.590  78.669  1.00  0.00           H  
ATOM   1629  CB  SER   109      31.876  19.390  79.650  1.00  0.00           C  
ATOM   1630  HB2 SER   109      31.759  19.989  78.746  1.00  0.00           H  
ATOM   1631  HB3 SER   109      30.899  19.412  80.134  1.00  0.00           H  
ATOM   1632  OG  SER   109      32.810  19.948  80.473  1.00  0.00           O  
ATOM   1633  HG  SER   109      32.573  19.543  81.311  1.00  0.00           H  
ATOM   1634  C   SER   109      33.357  18.245  78.228  1.00  0.00           C  
ATOM   1635  O   SER   109      34.500  18.027  78.587  1.00  0.00           O  
ATOM   1636  N   TYR   110      32.908  18.512  77.031  1.00  0.00           N  
ATOM   1637  H   TYR   110      31.916  18.620  76.874  1.00  0.00           H  
ATOM   1638  CA  TYR   110      33.743  18.829  75.935  1.00  0.00           C  
ATOM   1639  HA  TYR   110      34.676  18.265  75.923  1.00  0.00           H  
ATOM   1640  CB  TYR   110      32.926  18.446  74.662  1.00  0.00           C  
ATOM   1641  HB2 TYR   110      32.021  19.052  74.693  1.00  0.00           H  
ATOM   1642  HB3 TYR   110      33.468  18.776  73.775  1.00  0.00           H  
ATOM   1643  CG  TYR   110      32.535  16.965  74.581  1.00  0.00           C  
ATOM   1644  CD1 TYR   110      31.184  16.628  74.631  1.00  0.00           C  
ATOM   1645  HD1 TYR   110      30.463  17.386  74.900  1.00  0.00           H  
ATOM   1646  CE1 TYR   110      30.706  15.295  74.536  1.00  0.00           C  
ATOM   1647  HE1 TYR   110      29.659  15.060  74.655  1.00  0.00           H  
ATOM   1648  CZ  TYR   110      31.660  14.257  74.351  1.00  0.00           C  
ATOM   1649  OH  TYR   110      31.196  12.990  74.339  1.00  0.00           O  
ATOM   1650  HH  TYR   110      30.253  12.918  74.175  1.00  0.00           H  
ATOM   1651  CE2 TYR   110      33.011  14.650  74.101  1.00  0.00           C  
ATOM   1652  HE2 TYR   110      33.712  13.946  73.677  1.00  0.00           H  
ATOM   1653  CD2 TYR   110      33.441  15.984  74.207  1.00  0.00           C  
ATOM   1654  HD2 TYR   110      34.429  16.354  73.974  1.00  0.00           H  
ATOM   1655  C   TYR   110      34.116  20.298  75.778  1.00  0.00           C  
ATOM   1656  O   TYR   110      33.325  21.162  76.164  1.00  0.00           O  
ATOM   1657  N   LEU   111      35.302  20.573  75.244  1.00  0.00           N  
ATOM   1658  H   LEU   111      35.899  19.833  74.903  1.00  0.00           H  
ATOM   1659  CA  LEU   111      35.857  21.827  74.955  1.00  0.00           C  
ATOM   1660  HA  LEU   111      36.832  21.586  74.533  1.00  0.00           H  
ATOM   1661  CB  LEU   111      34.989  22.544  73.836  1.00  0.00           C  
ATOM   1662  HB2 LEU   111      33.957  22.636  74.172  1.00  0.00           H  
ATOM   1663  HB3 LEU   111      35.431  23.536  73.743  1.00  0.00           H  
ATOM   1664  CG  LEU   111      35.163  21.822  72.497  1.00  0.00           C  
ATOM   1665  HG  LEU   111      34.884  20.770  72.558  1.00  0.00           H  
ATOM   1666  CD1 LEU   111      34.034  22.337  71.604  1.00  0.00           C  
ATOM   1667 HD11 LEU   111      33.116  21.961  72.056  1.00  0.00           H  
ATOM   1668 HD12 LEU   111      34.028  23.421  71.490  1.00  0.00           H  
ATOM   1669 HD13 LEU   111      33.986  21.913  70.601  1.00  0.00           H  
ATOM   1670  CD2 LEU   111      36.491  22.048  71.774  1.00  0.00           C  
ATOM   1671 HD21 LEU   111      36.580  23.086  71.453  1.00  0.00           H  
ATOM   1672 HD22 LEU   111      37.237  21.744  72.509  1.00  0.00           H  
ATOM   1673 HD23 LEU   111      36.423  21.455  70.862  1.00  0.00           H  
ATOM   1674  C   LEU   111      36.164  22.750  76.171  1.00  0.00           C  
ATOM   1675  O   LEU   111      35.753  23.938  76.178  1.00  0.00           O  
ATOM   1676  N   ARG   112      36.661  22.264  77.294  1.00  0.00           N  
ATOM   1677  H   ARG   112      37.187  21.408  77.191  1.00  0.00           H  
ATOM   1678  CA  ARG   112      36.774  22.980  78.596  1.00  0.00           C  
ATOM   1679  HA  ARG   112      35.818  23.388  78.925  1.00  0.00           H  
ATOM   1680  CB  ARG   112      37.227  21.857  79.610  1.00  0.00           C  
ATOM   1681  HB2 ARG   112      38.066  21.291  79.204  1.00  0.00           H  
ATOM   1682  HB3 ARG   112      37.428  22.257  80.604  1.00  0.00           H  
ATOM   1683  CG  ARG   112      36.031  20.850  79.891  1.00  0.00           C  
ATOM   1684  HG2 ARG   112      35.156  21.405  80.227  1.00  0.00           H  
ATOM   1685  HG3 ARG   112      35.609  20.491  78.952  1.00  0.00           H  
ATOM   1686  CD  ARG   112      36.330  19.627  80.768  1.00  0.00           C  
ATOM   1687  HD2 ARG   112      36.041  19.900  81.783  1.00  0.00           H  
ATOM   1688  HD3 ARG   112      35.607  18.824  80.624  1.00  0.00           H  
ATOM   1689  NE  ARG   112      37.679  19.057  80.519  1.00  0.00           N  
ATOM   1690  HE  ARG   112      38.239  19.243  81.338  1.00  0.00           H  
ATOM   1691  CZ  ARG   112      38.102  18.198  79.669  1.00  0.00           C  
ATOM   1692  NH1 ARG   112      37.370  17.861  78.639  1.00  0.00           N  
ATOM   1693 HH11 ARG   112      36.404  18.155  78.661  1.00  0.00           H  
ATOM   1694 HH12 ARG   112      37.785  17.442  77.819  1.00  0.00           H  
ATOM   1695  NH2 ARG   112      39.334  17.771  79.693  1.00  0.00           N  
ATOM   1696 HH21 ARG   112      39.890  18.110  80.465  1.00  0.00           H  
ATOM   1697 HH22 ARG   112      39.574  17.290  78.837  1.00  0.00           H  
ATOM   1698  C   ARG   112      37.884  24.128  78.581  1.00  0.00           C  
ATOM   1699  O   ARG   112      38.081  24.726  79.599  1.00  0.00           O  
ATOM   1700  N   GLY   113      38.579  24.309  77.488  1.00  0.00           N  
ATOM   1701  H   GLY   113      38.344  23.708  76.711  1.00  0.00           H  
ATOM   1702  CA  GLY   113      39.754  25.206  77.381  1.00  0.00           C  
ATOM   1703  HA2 GLY   113      39.439  26.242  77.253  1.00  0.00           H  
ATOM   1704  HA3 GLY   113      40.366  25.036  78.267  1.00  0.00           H  
ATOM   1705  C   GLY   113      40.574  24.771  76.139  1.00  0.00           C  
ATOM   1706  O   GLY   113      40.201  23.834  75.322  1.00  0.00           O  
ATOM   1707  N   LEU   114      41.640  25.559  76.011  1.00  0.00           N  
ATOM   1708  H   LEU   114      41.611  26.307  76.689  1.00  0.00           H  
ATOM   1709  CA  LEU   114      42.591  25.690  74.939  1.00  0.00           C  
ATOM   1710  HA  LEU   114      42.114  26.350  74.214  1.00  0.00           H  
ATOM   1711  CB  LEU   114      43.907  26.400  75.393  1.00  0.00           C  
ATOM   1712  HB2 LEU   114      43.690  27.309  75.953  1.00  0.00           H  
ATOM   1713  HB3 LEU   114      44.503  25.740  76.024  1.00  0.00           H  
ATOM   1714  CG  LEU   114      44.818  26.827  74.235  1.00  0.00           C  
ATOM   1715  HG  LEU   114      44.599  26.165  73.398  1.00  0.00           H  
ATOM   1716  CD1 LEU   114      44.682  28.230  73.656  1.00  0.00           C  
ATOM   1717 HD11 LEU   114      45.330  28.284  72.781  1.00  0.00           H  
ATOM   1718 HD12 LEU   114      43.688  28.411  73.245  1.00  0.00           H  
ATOM   1719 HD13 LEU   114      44.971  28.825  74.521  1.00  0.00           H  
ATOM   1720  CD2 LEU   114      46.276  26.567  74.662  1.00  0.00           C  
ATOM   1721 HD21 LEU   114      46.992  26.842  73.888  1.00  0.00           H  
ATOM   1722 HD22 LEU   114      46.414  27.211  75.531  1.00  0.00           H  
ATOM   1723 HD23 LEU   114      46.484  25.520  74.882  1.00  0.00           H  
ATOM   1724  C   LEU   114      43.008  24.353  74.257  1.00  0.00           C  
ATOM   1725  O   LEU   114      42.843  24.123  73.074  1.00  0.00           O  
ATOM   1726  N   TRP   115      43.594  23.451  75.080  1.00  0.00           N  
ATOM   1727  H   TRP   115      43.681  23.745  76.042  1.00  0.00           H  
ATOM   1728  CA  TRP   115      44.206  22.246  74.588  1.00  0.00           C  
ATOM   1729  HA  TRP   115      45.092  22.657  74.105  1.00  0.00           H  
ATOM   1730  CB  TRP   115      44.645  21.357  75.814  1.00  0.00           C  
ATOM   1731  HB2 TRP   115      45.263  20.477  75.636  1.00  0.00           H  
ATOM   1732  HB3 TRP   115      45.243  22.003  76.457  1.00  0.00           H  
ATOM   1733  CG  TRP   115      43.555  20.859  76.700  1.00  0.00           C  
ATOM   1734  CD1 TRP   115      42.961  19.644  76.603  1.00  0.00           C  
ATOM   1735  HD1 TRP   115      43.267  18.898  75.884  1.00  0.00           H  
ATOM   1736  NE1 TRP   115      41.988  19.494  77.629  1.00  0.00           N  
ATOM   1737  HE1 TRP   115      41.422  18.666  77.748  1.00  0.00           H  
ATOM   1738  CE2 TRP   115      41.818  20.698  78.239  1.00  0.00           C  
ATOM   1739  CZ2 TRP   115      40.916  21.182  79.255  1.00  0.00           C  
ATOM   1740  HZ2 TRP   115      40.144  20.483  79.542  1.00  0.00           H  
ATOM   1741  CH2 TRP   115      40.979  22.491  79.794  1.00  0.00           C  
ATOM   1742  HH2 TRP   115      40.265  22.736  80.566  1.00  0.00           H  
ATOM   1743  CZ3 TRP   115      42.034  23.368  79.300  1.00  0.00           C  
ATOM   1744  HZ3 TRP   115      42.056  24.384  79.664  1.00  0.00           H  
ATOM   1745  CE3 TRP   115      43.035  22.850  78.338  1.00  0.00           C  
ATOM   1746  HE3 TRP   115      43.784  23.516  77.937  1.00  0.00           H  
ATOM   1747  CD2 TRP   115      42.923  21.518  77.763  1.00  0.00           C  
ATOM   1748  C   TRP   115      43.302  21.371  73.652  1.00  0.00           C  
ATOM   1749  O   TRP   115      43.761  20.915  72.583  1.00  0.00           O  
ATOM   1750  N   ALA   116      42.062  21.209  73.982  1.00  0.00           N  
ATOM   1751  H   ALA   116      41.831  21.380  74.950  1.00  0.00           H  
ATOM   1752  CA  ALA   116      40.942  20.808  73.085  1.00  0.00           C  
ATOM   1753  HA  ALA   116      41.374  19.904  72.656  1.00  0.00           H  
ATOM   1754  CB  ALA   116      39.679  20.357  73.978  1.00  0.00           C  
ATOM   1755  HB1 ALA   116      39.964  19.458  74.526  1.00  0.00           H  
ATOM   1756  HB2 ALA   116      39.694  21.131  74.744  1.00  0.00           H  
ATOM   1757  HB3 ALA   116      38.744  20.155  73.456  1.00  0.00           H  
ATOM   1758  C   ALA   116      40.584  21.811  71.996  1.00  0.00           C  
ATOM   1759  O   ALA   116      40.541  21.395  70.820  1.00  0.00           O  
ATOM   1760  N   TRP   117      40.326  23.098  72.288  1.00  0.00           N  
ATOM   1761  H   TRP   117      40.292  23.281  73.281  1.00  0.00           H  
ATOM   1762  CA  TRP   117      40.081  24.129  71.285  1.00  0.00           C  
ATOM   1763  HA  TRP   117      39.116  23.978  70.801  1.00  0.00           H  
ATOM   1764  CB  TRP   117      40.078  25.529  71.970  1.00  0.00           C  
ATOM   1765  HB2 TRP   117      41.022  25.680  72.494  1.00  0.00           H  
ATOM   1766  HB3 TRP   117      40.018  26.302  71.205  1.00  0.00           H  
ATOM   1767  CG  TRP   117      38.925  25.794  72.956  1.00  0.00           C  
ATOM   1768  CD1 TRP   117      38.064  24.891  73.406  1.00  0.00           C  
ATOM   1769  HD1 TRP   117      37.942  23.877  73.055  1.00  0.00           H  
ATOM   1770  NE1 TRP   117      37.267  25.512  74.325  1.00  0.00           N  
ATOM   1771  HE1 TRP   117      36.625  24.976  74.892  1.00  0.00           H  
ATOM   1772  CE2 TRP   117      37.658  26.819  74.542  1.00  0.00           C  
ATOM   1773  CZ2 TRP   117      37.197  27.751  75.442  1.00  0.00           C  
ATOM   1774  HZ2 TRP   117      36.425  27.401  76.112  1.00  0.00           H  
ATOM   1775  CH2 TRP   117      38.053  28.850  75.669  1.00  0.00           C  
ATOM   1776  HH2 TRP   117      37.791  29.556  76.443  1.00  0.00           H  
ATOM   1777  CZ3 TRP   117      39.070  29.174  74.808  1.00  0.00           C  
ATOM   1778  HZ3 TRP   117      39.561  30.122  74.971  1.00  0.00           H  
ATOM   1779  CE3 TRP   117      39.390  28.228  73.786  1.00  0.00           C  
ATOM   1780  HE3 TRP   117      40.141  28.420  73.034  1.00  0.00           H  
ATOM   1781  CD2 TRP   117      38.771  26.991  73.728  1.00  0.00           C  
ATOM   1782  C   TRP   117      41.123  24.154  70.151  1.00  0.00           C  
ATOM   1783  O   TRP   117      40.772  24.259  68.974  1.00  0.00           O  
ATOM   1784  N   LEU   118      42.376  23.693  70.317  1.00  0.00           N  
ATOM   1785  H   LEU   118      42.636  23.468  71.267  1.00  0.00           H  
ATOM   1786  CA  LEU   118      43.505  23.716  69.335  1.00  0.00           C  
ATOM   1787  HA  LEU   118      43.856  24.716  69.079  1.00  0.00           H  
ATOM   1788  CB  LEU   118      44.613  22.939  69.991  1.00  0.00           C  
ATOM   1789  HB2 LEU   118      44.717  23.177  71.050  1.00  0.00           H  
ATOM   1790  HB3 LEU   118      44.343  21.886  69.908  1.00  0.00           H  
ATOM   1791  CG  LEU   118      45.947  23.246  69.279  1.00  0.00           C  
ATOM   1792  HG  LEU   118      45.904  22.872  68.256  1.00  0.00           H  
ATOM   1793  CD1 LEU   118      46.236  24.749  69.200  1.00  0.00           C  
ATOM   1794 HD11 LEU   118      45.789  25.125  68.281  1.00  0.00           H  
ATOM   1795 HD12 LEU   118      45.827  25.253  70.076  1.00  0.00           H  
ATOM   1796 HD13 LEU   118      47.305  24.950  69.127  1.00  0.00           H  
ATOM   1797  CD2 LEU   118      47.151  22.487  70.002  1.00  0.00           C  
ATOM   1798 HD21 LEU   118      47.137  22.869  71.023  1.00  0.00           H  
ATOM   1799 HD22 LEU   118      46.880  21.431  70.010  1.00  0.00           H  
ATOM   1800 HD23 LEU   118      48.129  22.679  69.562  1.00  0.00           H  
ATOM   1801  C   LEU   118      43.174  23.105  67.915  1.00  0.00           C  
ATOM   1802  O   LEU   118      43.605  23.660  66.854  1.00  0.00           O  
ATOM   1803  N   VAL   119      42.369  21.997  68.039  1.00  0.00           N  
ATOM   1804  H   VAL   119      41.926  21.927  68.944  1.00  0.00           H  
ATOM   1805  CA  VAL   119      41.903  21.270  66.811  1.00  0.00           C  
ATOM   1806  HA  VAL   119      42.797  20.951  66.276  1.00  0.00           H  
ATOM   1807  CB  VAL   119      41.009  20.132  67.331  1.00  0.00           C  
ATOM   1808  HB  VAL   119      40.337  20.643  68.021  1.00  0.00           H  
ATOM   1809  CG1 VAL   119      40.258  19.441  66.171  1.00  0.00           C  
ATOM   1810 HG11 VAL   119      39.697  18.598  66.576  1.00  0.00           H  
ATOM   1811 HG12 VAL   119      39.693  20.157  65.573  1.00  0.00           H  
ATOM   1812 HG13 VAL   119      40.951  19.101  65.401  1.00  0.00           H  
ATOM   1813  CG2 VAL   119      41.847  19.080  68.044  1.00  0.00           C  
ATOM   1814 HG21 VAL   119      41.148  18.267  68.242  1.00  0.00           H  
ATOM   1815 HG22 VAL   119      42.556  18.489  67.465  1.00  0.00           H  
ATOM   1816 HG23 VAL   119      42.258  19.572  68.926  1.00  0.00           H  
ATOM   1817  C   VAL   119      41.110  22.210  65.908  1.00  0.00           C  
ATOM   1818  O   VAL   119      41.417  22.391  64.709  1.00  0.00           O  
ATOM   1819  N   VAL   120      40.127  22.845  66.513  1.00  0.00           N  
ATOM   1820  H   VAL   120      39.849  22.499  67.420  1.00  0.00           H  
ATOM   1821  CA  VAL   120      39.287  23.956  65.989  1.00  0.00           C  
ATOM   1822  HA  VAL   120      39.030  23.495  65.035  1.00  0.00           H  
ATOM   1823  CB  VAL   120      38.004  24.134  66.856  1.00  0.00           C  
ATOM   1824  HB  VAL   120      38.156  24.785  67.717  1.00  0.00           H  
ATOM   1825  CG1 VAL   120      36.798  24.748  66.150  1.00  0.00           C  
ATOM   1826 HG11 VAL   120      37.096  25.616  65.562  1.00  0.00           H  
ATOM   1827 HG12 VAL   120      36.424  24.038  65.412  1.00  0.00           H  
ATOM   1828 HG13 VAL   120      36.009  25.061  66.834  1.00  0.00           H  
ATOM   1829  CG2 VAL   120      37.372  22.843  67.244  1.00  0.00           C  
ATOM   1830 HG21 VAL   120      36.373  22.980  67.659  1.00  0.00           H  
ATOM   1831 HG22 VAL   120      37.348  22.139  66.412  1.00  0.00           H  
ATOM   1832 HG23 VAL   120      37.907  22.404  68.086  1.00  0.00           H  
ATOM   1833  C   VAL   120      39.934  25.256  65.648  1.00  0.00           C  
ATOM   1834  O   VAL   120      39.340  26.004  64.805  1.00  0.00           O  
ATOM   1835  N   LEU   121      41.139  25.574  66.167  1.00  0.00           N  
ATOM   1836  H   LEU   121      41.528  24.994  66.897  1.00  0.00           H  
ATOM   1837  CA  LEU   121      41.975  26.761  65.688  1.00  0.00           C  
ATOM   1838  HA  LEU   121      41.228  27.532  65.501  1.00  0.00           H  
ATOM   1839  CB  LEU   121      43.043  27.221  66.734  1.00  0.00           C  
ATOM   1840  HB2 LEU   121      43.563  26.290  66.961  1.00  0.00           H  
ATOM   1841  HB3 LEU   121      43.738  27.975  66.366  1.00  0.00           H  
ATOM   1842  CG  LEU   121      42.476  27.714  68.125  1.00  0.00           C  
ATOM   1843  HG  LEU   121      41.879  26.831  68.353  1.00  0.00           H  
ATOM   1844  CD1 LEU   121      43.646  27.944  69.113  1.00  0.00           C  
ATOM   1845 HD11 LEU   121      44.206  27.023  69.273  1.00  0.00           H  
ATOM   1846 HD12 LEU   121      44.286  28.793  68.874  1.00  0.00           H  
ATOM   1847 HD13 LEU   121      43.172  28.154  70.071  1.00  0.00           H  
ATOM   1848  CD2 LEU   121      41.599  28.904  67.921  1.00  0.00           C  
ATOM   1849 HD21 LEU   121      41.349  29.430  68.842  1.00  0.00           H  
ATOM   1850 HD22 LEU   121      42.031  29.727  67.352  1.00  0.00           H  
ATOM   1851 HD23 LEU   121      40.699  28.604  67.384  1.00  0.00           H  
ATOM   1852  C   LEU   121      42.715  26.354  64.406  1.00  0.00           C  
ATOM   1853  O   LEU   121      42.739  27.172  63.452  1.00  0.00           O  
ATOM   1854  N   LEU   122      43.413  25.187  64.427  1.00  0.00           N  
ATOM   1855  H   LEU   122      43.403  24.735  65.330  1.00  0.00           H  
ATOM   1856  CA  LEU   122      44.090  24.512  63.368  1.00  0.00           C  
ATOM   1857  HA  LEU   122      44.694  25.283  62.889  1.00  0.00           H  
ATOM   1858  CB  LEU   122      45.196  23.516  63.887  1.00  0.00           C  
ATOM   1859  HB2 LEU   122      44.594  22.708  64.305  1.00  0.00           H  
ATOM   1860  HB3 LEU   122      45.681  23.152  62.981  1.00  0.00           H  
ATOM   1861  CG  LEU   122      46.296  24.134  64.898  1.00  0.00           C  
ATOM   1862  HG  LEU   122      45.792  24.547  65.772  1.00  0.00           H  
ATOM   1863  CD1 LEU   122      47.158  23.049  65.377  1.00  0.00           C  
ATOM   1864 HD11 LEU   122      47.327  22.351  64.557  1.00  0.00           H  
ATOM   1865 HD12 LEU   122      48.164  23.322  65.694  1.00  0.00           H  
ATOM   1866 HD13 LEU   122      46.686  22.451  66.157  1.00  0.00           H  
ATOM   1867  CD2 LEU   122      47.223  25.146  64.155  1.00  0.00           C  
ATOM   1868 HD21 LEU   122      48.048  25.489  64.780  1.00  0.00           H  
ATOM   1869 HD22 LEU   122      47.491  24.706  63.194  1.00  0.00           H  
ATOM   1870 HD23 LEU   122      46.527  25.958  63.945  1.00  0.00           H  
ATOM   1871  C   LEU   122      43.251  23.807  62.240  1.00  0.00           C  
ATOM   1872  O   LEU   122      43.845  23.285  61.284  1.00  0.00           O  
ATOM   1873  N   ALA   123      41.924  23.842  62.260  1.00  0.00           N  
ATOM   1874  H   ALA   123      41.383  24.254  63.006  1.00  0.00           H  
ATOM   1875  CA  ALA   123      41.030  23.191  61.216  1.00  0.00           C  
ATOM   1876  HA  ALA   123      41.390  22.190  60.979  1.00  0.00           H  
ATOM   1877  CB  ALA   123      39.637  22.959  61.821  1.00  0.00           C  
ATOM   1878  HB1 ALA   123      39.338  23.587  62.661  1.00  0.00           H  
ATOM   1879  HB2 ALA   123      38.820  22.964  61.100  1.00  0.00           H  
ATOM   1880  HB3 ALA   123      39.718  21.934  62.181  1.00  0.00           H  
ATOM   1881  C   ALA   123      40.950  23.958  59.915  1.00  0.00           C  
ATOM   1882  O   ALA   123      41.224  23.316  58.888  1.00  0.00           O  
ATOM   1883  N   THR   124      40.796  25.335  59.971  1.00  0.00           N  
ATOM   1884  H   THR   124      40.663  25.687  60.908  1.00  0.00           H  
ATOM   1885  CA  THR   124      41.021  26.241  58.837  1.00  0.00           C  
ATOM   1886  HA  THR   124      40.236  26.081  58.098  1.00  0.00           H  
ATOM   1887  CB  THR   124      41.040  27.758  59.182  1.00  0.00           C  
ATOM   1888  HB  THR   124      41.864  27.929  59.876  1.00  0.00           H  
ATOM   1889  CG2 THR   124      41.372  28.723  58.032  1.00  0.00           C  
ATOM   1890 HG21 THR   124      40.695  28.606  57.185  1.00  0.00           H  
ATOM   1891 HG22 THR   124      41.226  29.743  58.388  1.00  0.00           H  
ATOM   1892 HG23 THR   124      42.429  28.606  57.793  1.00  0.00           H  
ATOM   1893  OG1 THR   124      39.778  28.074  59.754  1.00  0.00           O  
ATOM   1894  HG1 THR   124      39.663  27.468  60.490  1.00  0.00           H  
ATOM   1895  C   THR   124      42.442  25.920  58.102  1.00  0.00           C  
ATOM   1896  O   THR   124      42.565  26.128  56.878  1.00  0.00           O  
ATOM   1897  N   PHE   125      43.431  25.686  58.950  1.00  0.00           N  
ATOM   1898  H   PHE   125      43.360  25.674  59.957  1.00  0.00           H  
ATOM   1899  CA  PHE   125      44.822  25.496  58.413  1.00  0.00           C  
ATOM   1900  HA  PHE   125      45.037  26.255  57.661  1.00  0.00           H  
ATOM   1901  CB  PHE   125      45.802  25.728  59.594  1.00  0.00           C  
ATOM   1902  HB2 PHE   125      45.298  26.247  60.409  1.00  0.00           H  
ATOM   1903  HB3 PHE   125      46.162  24.868  60.160  1.00  0.00           H  
ATOM   1904  CG  PHE   125      47.018  26.502  59.286  1.00  0.00           C  
ATOM   1905  CD1 PHE   125      48.066  25.982  58.411  1.00  0.00           C  
ATOM   1906  HD1 PHE   125      47.970  24.970  58.045  1.00  0.00           H  
ATOM   1907  CE1 PHE   125      49.060  26.843  58.052  1.00  0.00           C  
ATOM   1908  HE1 PHE   125      49.790  26.532  57.320  1.00  0.00           H  
ATOM   1909  CZ  PHE   125      49.157  28.113  58.541  1.00  0.00           C  
ATOM   1910  HZ  PHE   125      49.833  28.808  58.066  1.00  0.00           H  
ATOM   1911  CE2 PHE   125      48.178  28.649  59.408  1.00  0.00           C  
ATOM   1912  HE2 PHE   125      48.222  29.672  59.752  1.00  0.00           H  
ATOM   1913  CD2 PHE   125      47.082  27.817  59.814  1.00  0.00           C  
ATOM   1914  HD2 PHE   125      46.338  28.203  60.495  1.00  0.00           H  
ATOM   1915  C   PHE   125      45.127  24.168  57.735  1.00  0.00           C  
ATOM   1916  O   PHE   125      45.756  24.101  56.685  1.00  0.00           O  
ATOM   1917  N   VAL   126      44.541  23.103  58.228  1.00  0.00           N  
ATOM   1918  H   VAL   126      44.083  23.213  59.122  1.00  0.00           H  
ATOM   1919  CA  VAL   126      44.371  21.838  57.493  1.00  0.00           C  
ATOM   1920  HA  VAL   126      45.345  21.596  57.070  1.00  0.00           H  
ATOM   1921  CB  VAL   126      43.824  20.724  58.357  1.00  0.00           C  
ATOM   1922  HB  VAL   126      42.871  20.939  58.841  1.00  0.00           H  
ATOM   1923  CG1 VAL   126      43.927  19.424  57.562  1.00  0.00           C  
ATOM   1924 HG11 VAL   126      44.920  19.308  57.127  1.00  0.00           H  
ATOM   1925 HG12 VAL   126      43.757  18.577  58.227  1.00  0.00           H  
ATOM   1926 HG13 VAL   126      43.183  19.333  56.771  1.00  0.00           H  
ATOM   1927  CG2 VAL   126      44.779  20.517  59.564  1.00  0.00           C  
ATOM   1928 HG21 VAL   126      44.914  21.388  60.205  1.00  0.00           H  
ATOM   1929 HG22 VAL   126      44.300  19.760  60.185  1.00  0.00           H  
ATOM   1930 HG23 VAL   126      45.748  20.215  59.165  1.00  0.00           H  
ATOM   1931  C   VAL   126      43.494  22.006  56.248  1.00  0.00           C  
ATOM   1932  O   VAL   126      43.969  21.615  55.156  1.00  0.00           O  
ATOM   1933  N   GLU   127      42.259  22.595  56.286  1.00  0.00           N  
ATOM   1934  H   GLU   127      41.925  22.992  57.153  1.00  0.00           H  
ATOM   1935  CA  GLU   127      41.442  22.922  55.087  1.00  0.00           C  
ATOM   1936  HA  GLU   127      41.164  22.004  54.569  1.00  0.00           H  
ATOM   1937  CB  GLU   127      40.083  23.585  55.366  1.00  0.00           C  
ATOM   1938  HB2 GLU   127      39.532  22.767  55.830  1.00  0.00           H  
ATOM   1939  HB3 GLU   127      40.184  24.286  56.194  1.00  0.00           H  
ATOM   1940  CG  GLU   127      39.385  24.228  54.149  1.00  0.00           C  
ATOM   1941  HG2 GLU   127      39.809  25.191  53.864  1.00  0.00           H  
ATOM   1942  HG3 GLU   127      39.466  23.579  53.276  1.00  0.00           H  
ATOM   1943  CD  GLU   127      37.929  24.416  54.280  1.00  0.00           C  
ATOM   1944  OE1 GLU   127      37.297  23.421  54.668  1.00  0.00           O  
ATOM   1945  OE2 GLU   127      37.467  25.557  54.169  1.00  0.00           O  
ATOM   1946  C   GLU   127      42.230  23.757  54.033  1.00  0.00           C  
ATOM   1947  O   GLU   127      42.156  23.492  52.838  1.00  0.00           O  
ATOM   1948  N   ALA   128      43.131  24.635  54.454  1.00  0.00           N  
ATOM   1949  H   ALA   128      43.264  24.843  55.433  1.00  0.00           H  
ATOM   1950  CA  ALA   128      44.030  25.340  53.516  1.00  0.00           C  
ATOM   1951  HA  ALA   128      43.370  25.787  52.773  1.00  0.00           H  
ATOM   1952  CB  ALA   128      44.799  26.466  54.198  1.00  0.00           C  
ATOM   1953  HB1 ALA   128      45.460  26.950  53.479  1.00  0.00           H  
ATOM   1954  HB2 ALA   128      44.120  27.274  54.471  1.00  0.00           H  
ATOM   1955  HB3 ALA   128      45.457  26.116  54.993  1.00  0.00           H  
ATOM   1956  C   ALA   128      44.961  24.379  52.823  1.00  0.00           C  
ATOM   1957  O   ALA   128      45.045  24.548  51.627  1.00  0.00           O  
ATOM   1958  N   ALA   129      45.548  23.395  53.549  1.00  0.00           N  
ATOM   1959  H   ALA   129      45.298  23.298  54.522  1.00  0.00           H  
ATOM   1960  CA  ALA   129      46.637  22.503  53.032  1.00  0.00           C  
ATOM   1961  HA  ALA   129      47.296  23.116  52.417  1.00  0.00           H  
ATOM   1962  CB  ALA   129      47.510  22.077  54.160  1.00  0.00           C  
ATOM   1963  HB1 ALA   129      47.890  22.979  54.641  1.00  0.00           H  
ATOM   1964  HB2 ALA   129      46.997  21.373  54.814  1.00  0.00           H  
ATOM   1965  HB3 ALA   129      48.413  21.640  53.733  1.00  0.00           H  
ATOM   1966  C   ALA   129      46.138  21.387  52.065  1.00  0.00           C  
ATOM   1967  O   ALA   129      46.851  20.879  51.221  1.00  0.00           O  
ATOM   1968  N   LEU   130      44.903  21.027  52.228  1.00  0.00           N  
ATOM   1969  H   LEU   130      44.479  21.455  53.038  1.00  0.00           H  
ATOM   1970  CA  LEU   130      44.078  20.190  51.330  1.00  0.00           C  
ATOM   1971  HA  LEU   130      44.623  19.327  50.947  1.00  0.00           H  
ATOM   1972  CB  LEU   130      42.836  19.578  52.085  1.00  0.00           C  
ATOM   1973  HB2 LEU   130      42.175  20.368  52.441  1.00  0.00           H  
ATOM   1974  HB3 LEU   130      42.359  19.006  51.290  1.00  0.00           H  
ATOM   1975  CG  LEU   130      43.256  18.740  53.295  1.00  0.00           C  
ATOM   1976  HG  LEU   130      43.742  19.357  54.051  1.00  0.00           H  
ATOM   1977  CD1 LEU   130      42.046  18.186  54.074  1.00  0.00           C  
ATOM   1978 HD11 LEU   130      41.484  17.395  53.578  1.00  0.00           H  
ATOM   1979 HD12 LEU   130      42.437  17.765  55.000  1.00  0.00           H  
ATOM   1980 HD13 LEU   130      41.345  18.976  54.344  1.00  0.00           H  
ATOM   1981  CD2 LEU   130      44.167  17.584  52.926  1.00  0.00           C  
ATOM   1982 HD21 LEU   130      43.586  16.770  52.492  1.00  0.00           H  
ATOM   1983 HD22 LEU   130      44.970  17.816  52.226  1.00  0.00           H  
ATOM   1984 HD23 LEU   130      44.660  17.300  53.856  1.00  0.00           H  
ATOM   1985  C   LEU   130      43.635  20.976  50.115  1.00  0.00           C  
ATOM   1986  O   LEU   130      43.845  20.472  49.021  1.00  0.00           O  
ATOM   1987  N   CYS   131      42.957  22.118  50.290  1.00  0.00           N  
ATOM   1988  H   CYS   131      42.905  22.456  51.240  1.00  0.00           H  
ATOM   1989  CA  CYS   131      42.791  23.094  49.202  1.00  0.00           C  
ATOM   1990  HA  CYS   131      42.109  22.580  48.525  1.00  0.00           H  
ATOM   1991  CB  CYS   131      42.130  24.301  49.792  1.00  0.00           C  
ATOM   1992  HB2 CYS   131      41.047  24.188  49.843  1.00  0.00           H  
ATOM   1993  HB3 CYS   131      42.538  24.480  50.787  1.00  0.00           H  
ATOM   1994  SG  CYS   131      42.276  25.774  48.780  1.00  0.00           S  
ATOM   1995  HG  CYS   131      41.713  26.624  49.644  1.00  0.00           H  
ATOM   1996  C   CYS   131      44.117  23.321  48.397  1.00  0.00           C  
ATOM   1997  O   CYS   131      44.164  23.281  47.153  1.00  0.00           O  
ATOM   1998  N   ALA   132      45.177  23.531  49.127  1.00  0.00           N  
ATOM   1999  H   ALA   132      44.948  23.524  50.111  1.00  0.00           H  
ATOM   2000  CA  ALA   132      46.561  23.700  48.572  1.00  0.00           C  
ATOM   2001  HA  ALA   132      46.443  24.590  47.955  1.00  0.00           H  
ATOM   2002  CB  ALA   132      47.585  23.970  49.639  1.00  0.00           C  
ATOM   2003  HB1 ALA   132      48.409  24.382  49.057  1.00  0.00           H  
ATOM   2004  HB2 ALA   132      47.280  24.837  50.225  1.00  0.00           H  
ATOM   2005  HB3 ALA   132      47.863  23.140  50.288  1.00  0.00           H  
ATOM   2006  C   ALA   132      46.885  22.575  47.599  1.00  0.00           C  
ATOM   2007  O   ALA   132      47.434  22.664  46.485  1.00  0.00           O  
ATOM   2008  N   TRP   133      46.690  21.344  48.136  1.00  0.00           N  
ATOM   2009  H   TRP   133      46.496  21.258  49.124  1.00  0.00           H  
ATOM   2010  CA  TRP   133      47.114  20.084  47.483  1.00  0.00           C  
ATOM   2011  HA  TRP   133      48.156  20.188  47.178  1.00  0.00           H  
ATOM   2012  CB  TRP   133      47.010  18.947  48.406  1.00  0.00           C  
ATOM   2013  HB2 TRP   133      47.452  19.185  49.374  1.00  0.00           H  
ATOM   2014  HB3 TRP   133      45.948  18.913  48.647  1.00  0.00           H  
ATOM   2015  CG  TRP   133      47.670  17.638  48.077  1.00  0.00           C  
ATOM   2016  CD1 TRP   133      48.408  17.389  46.956  1.00  0.00           C  
ATOM   2017  HD1 TRP   133      48.458  18.027  46.086  1.00  0.00           H  
ATOM   2018  NE1 TRP   133      49.031  16.127  47.062  1.00  0.00           N  
ATOM   2019  HE1 TRP   133      49.679  15.714  46.406  1.00  0.00           H  
ATOM   2020  CE2 TRP   133      48.670  15.511  48.275  1.00  0.00           C  
ATOM   2021  CZ2 TRP   133      49.101  14.278  48.863  1.00  0.00           C  
ATOM   2022  HZ2 TRP   133      49.824  13.655  48.358  1.00  0.00           H  
ATOM   2023  CH2 TRP   133      48.493  13.923  50.111  1.00  0.00           C  
ATOM   2024  HH2 TRP   133      48.787  13.056  50.684  1.00  0.00           H  
ATOM   2025  CZ3 TRP   133      47.578  14.765  50.722  1.00  0.00           C  
ATOM   2026  HZ3 TRP   133      47.264  14.472  51.713  1.00  0.00           H  
ATOM   2027  CE3 TRP   133      47.248  16.000  50.159  1.00  0.00           C  
ATOM   2028  HE3 TRP   133      46.712  16.694  50.788  1.00  0.00           H  
ATOM   2029  CD2 TRP   133      47.798  16.435  48.906  1.00  0.00           C  
ATOM   2030  C   TRP   133      46.281  19.891  46.163  1.00  0.00           C  
ATOM   2031  O   TRP   133      46.750  19.508  45.115  1.00  0.00           O  
ATOM   2032  N   TYR   134      44.946  20.112  46.239  1.00  0.00           N  
ATOM   2033  H   TYR   134      44.618  20.442  47.135  1.00  0.00           H  
ATOM   2034  CA  TYR   134      44.041  20.018  45.056  1.00  0.00           C  
ATOM   2035  HA  TYR   134      43.938  18.986  44.722  1.00  0.00           H  
ATOM   2036  CB  TYR   134      42.596  20.574  45.367  1.00  0.00           C  
ATOM   2037  HB2 TYR   134      42.714  21.480  45.962  1.00  0.00           H  
ATOM   2038  HB3 TYR   134      42.211  20.782  44.369  1.00  0.00           H  
ATOM   2039  CG  TYR   134      41.679  19.686  46.059  1.00  0.00           C  
ATOM   2040  CD1 TYR   134      41.287  18.526  45.391  1.00  0.00           C  
ATOM   2041  HD1 TYR   134      41.486  18.497  44.330  1.00  0.00           H  
ATOM   2042  CE1 TYR   134      40.500  17.575  46.111  1.00  0.00           C  
ATOM   2043  HE1 TYR   134      40.276  16.630  45.640  1.00  0.00           H  
ATOM   2044  CZ  TYR   134      40.149  17.749  47.462  1.00  0.00           C  
ATOM   2045  OH  TYR   134      39.347  16.796  48.027  1.00  0.00           O  
ATOM   2046  HH  TYR   134      39.059  17.146  48.873  1.00  0.00           H  
ATOM   2047  CE2 TYR   134      40.544  18.958  48.072  1.00  0.00           C  
ATOM   2048  HE2 TYR   134      40.160  19.153  49.063  1.00  0.00           H  
ATOM   2049  CD2 TYR   134      41.329  19.912  47.401  1.00  0.00           C  
ATOM   2050  HD2 TYR   134      41.621  20.850  47.849  1.00  0.00           H  
ATOM   2051  C   TYR   134      44.640  20.846  43.915  1.00  0.00           C  
ATOM   2052  O   TYR   134      44.585  20.295  42.809  1.00  0.00           O  
ATOM   2053  N   LEU   135      45.054  22.072  44.120  1.00  0.00           N  
ATOM   2054  H   LEU   135      45.180  22.444  45.050  1.00  0.00           H  
ATOM   2055  CA  LEU   135      45.371  22.969  43.004  1.00  0.00           C  
ATOM   2056  HA  LEU   135      44.681  22.694  42.205  1.00  0.00           H  
ATOM   2057  CB  LEU   135      45.341  24.464  43.451  1.00  0.00           C  
ATOM   2058  HB2 LEU   135      46.186  24.611  44.124  1.00  0.00           H  
ATOM   2059  HB3 LEU   135      45.534  25.048  42.551  1.00  0.00           H  
ATOM   2060  CG  LEU   135      44.057  24.945  44.072  1.00  0.00           C  
ATOM   2061  HG  LEU   135      43.615  24.197  44.731  1.00  0.00           H  
ATOM   2062  CD1 LEU   135      44.102  26.397  44.706  1.00  0.00           C  
ATOM   2063 HD11 LEU   135      43.093  26.670  45.014  1.00  0.00           H  
ATOM   2064 HD12 LEU   135      44.760  26.417  45.575  1.00  0.00           H  
ATOM   2065 HD13 LEU   135      44.387  27.069  43.896  1.00  0.00           H  
ATOM   2066  CD2 LEU   135      43.111  25.071  42.891  1.00  0.00           C  
ATOM   2067 HD21 LEU   135      43.507  25.834  42.221  1.00  0.00           H  
ATOM   2068 HD22 LEU   135      42.980  24.139  42.342  1.00  0.00           H  
ATOM   2069 HD23 LEU   135      42.107  25.332  43.225  1.00  0.00           H  
ATOM   2070  C   LEU   135      46.752  22.742  42.439  1.00  0.00           C  
ATOM   2071  O   LEU   135      47.002  23.120  41.303  1.00  0.00           O  
ATOM   2072  N   ILE   136      47.650  22.051  43.161  1.00  0.00           N  
ATOM   2073  H   ILE   136      47.428  21.908  44.136  1.00  0.00           H  
ATOM   2074  CA  ILE   136      48.806  21.281  42.659  1.00  0.00           C  
ATOM   2075  HA  ILE   136      49.477  21.989  42.172  1.00  0.00           H  
ATOM   2076  CB  ILE   136      49.752  20.613  43.680  1.00  0.00           C  
ATOM   2077  HB  ILE   136      49.117  19.845  44.122  1.00  0.00           H  
ATOM   2078  CG2 ILE   136      50.957  19.918  43.094  1.00  0.00           C  
ATOM   2079 HG21 ILE   136      51.616  20.726  42.777  1.00  0.00           H  
ATOM   2080 HG22 ILE   136      51.505  19.265  43.774  1.00  0.00           H  
ATOM   2081 HG23 ILE   136      50.848  19.261  42.231  1.00  0.00           H  
ATOM   2082  CG1 ILE   136      50.275  21.583  44.817  1.00  0.00           C  
ATOM   2083 HG12 ILE   136      51.108  22.176  44.439  1.00  0.00           H  
ATOM   2084 HG13 ILE   136      49.515  22.249  45.226  1.00  0.00           H  
ATOM   2085  CD1 ILE   136      50.672  20.731  45.983  1.00  0.00           C  
ATOM   2086 HD11 ILE   136      49.896  19.987  46.162  1.00  0.00           H  
ATOM   2087 HD12 ILE   136      51.602  20.165  45.934  1.00  0.00           H  
ATOM   2088 HD13 ILE   136      50.652  21.273  46.928  1.00  0.00           H  
ATOM   2089  C   ILE   136      48.418  20.270  41.580  1.00  0.00           C  
ATOM   2090  O   ILE   136      49.119  20.109  40.553  1.00  0.00           O  
ATOM   2091  N   ALA   137      47.377  19.454  41.869  1.00  0.00           N  
ATOM   2092  H   ALA   137      46.768  19.516  42.673  1.00  0.00           H  
ATOM   2093  CA  ALA   137      46.957  18.365  40.891  1.00  0.00           C  
ATOM   2094  HA  ALA   137      47.804  17.906  40.380  1.00  0.00           H  
ATOM   2095  CB  ALA   137      46.330  17.284  41.757  1.00  0.00           C  
ATOM   2096  HB1 ALA   137      46.326  16.339  41.213  1.00  0.00           H  
ATOM   2097  HB2 ALA   137      46.893  17.144  42.680  1.00  0.00           H  
ATOM   2098  HB3 ALA   137      45.274  17.484  41.937  1.00  0.00           H  
ATOM   2099  C   ALA   137      45.976  18.877  39.738  1.00  0.00           C  
ATOM   2100  O   ALA   137      45.997  18.203  38.671  1.00  0.00           O  
ATOM   2101  N   PHE   138      45.171  19.948  39.932  1.00  0.00           N  
ATOM   2102  H   PHE   138      45.141  20.359  40.854  1.00  0.00           H  
ATOM   2103  CA  PHE   138      44.421  20.652  38.814  1.00  0.00           C  
ATOM   2104  HA  PHE   138      44.188  19.866  38.095  1.00  0.00           H  
ATOM   2105  CB  PHE   138      43.144  21.283  39.323  1.00  0.00           C  
ATOM   2106  HB2 PHE   138      43.346  22.046  40.076  1.00  0.00           H  
ATOM   2107  HB3 PHE   138      42.730  21.759  38.434  1.00  0.00           H  
ATOM   2108  CG  PHE   138      42.150  20.364  39.960  1.00  0.00           C  
ATOM   2109  CD1 PHE   138      41.570  20.852  41.115  1.00  0.00           C  
ATOM   2110  HD1 PHE   138      41.786  21.882  41.356  1.00  0.00           H  
ATOM   2111  CE1 PHE   138      40.713  20.047  41.931  1.00  0.00           C  
ATOM   2112  HE1 PHE   138      40.300  20.484  42.828  1.00  0.00           H  
ATOM   2113  CZ  PHE   138      40.334  18.794  41.411  1.00  0.00           C  
ATOM   2114  HZ  PHE   138      39.739  18.119  42.008  1.00  0.00           H  
ATOM   2115  CE2 PHE   138      40.895  18.308  40.223  1.00  0.00           C  
ATOM   2116  HE2 PHE   138      40.513  17.397  39.786  1.00  0.00           H  
ATOM   2117  CD2 PHE   138      41.832  19.072  39.549  1.00  0.00           C  
ATOM   2118  HD2 PHE   138      42.262  18.611  38.671  1.00  0.00           H  
ATOM   2119  C   PHE   138      45.338  21.699  38.118  1.00  0.00           C  
ATOM   2120  O   PHE   138      46.063  22.416  38.723  1.00  0.00           O  
ATOM   2121  N   PRO   139      45.318  21.824  36.747  1.00  0.00           N  
ATOM   2122  CD  PRO   139      44.503  20.971  35.876  1.00  0.00           C  
ATOM   2123  HD2 PRO   139      43.493  21.381  35.849  1.00  0.00           H  
ATOM   2124  HD3 PRO   139      44.394  19.901  36.057  1.00  0.00           H  
ATOM   2125  CG  PRO   139      45.256  21.177  34.554  1.00  0.00           C  
ATOM   2126  HG2 PRO   139      44.684  20.730  33.740  1.00  0.00           H  
ATOM   2127  HG3 PRO   139      46.121  20.514  34.585  1.00  0.00           H  
ATOM   2128  CB  PRO   139      45.617  22.623  34.573  1.00  0.00           C  
ATOM   2129  HB2 PRO   139      44.895  23.323  34.152  1.00  0.00           H  
ATOM   2130  HB3 PRO   139      46.451  22.774  33.888  1.00  0.00           H  
ATOM   2131  CA  PRO   139      45.898  22.925  36.036  1.00  0.00           C  
ATOM   2132  HA  PRO   139      46.976  22.789  36.118  1.00  0.00           H  
ATOM   2133  C   PRO   139      45.376  24.341  36.445  1.00  0.00           C  
ATOM   2134  O   PRO   139      44.212  24.512  36.831  1.00  0.00           O  
ATOM   2135  N   PRO   140      46.281  25.313  36.305  1.00  0.00           N  
ATOM   2136  CD  PRO   140      47.640  25.221  35.763  1.00  0.00           C  
ATOM   2137  HD2 PRO   140      47.567  24.812  34.755  1.00  0.00           H  
ATOM   2138  HD3 PRO   140      48.260  24.591  36.401  1.00  0.00           H  
ATOM   2139  CG  PRO   140      48.265  26.658  35.737  1.00  0.00           C  
ATOM   2140  HG2 PRO   140      48.132  27.092  34.746  1.00  0.00           H  
ATOM   2141  HG3 PRO   140      49.283  26.637  36.128  1.00  0.00           H  
ATOM   2142  CB  PRO   140      47.284  27.373  36.551  1.00  0.00           C  
ATOM   2143  HB2 PRO   140      47.288  28.435  36.303  1.00  0.00           H  
ATOM   2144  HB3 PRO   140      47.666  27.393  37.572  1.00  0.00           H  
ATOM   2145  CA  PRO   140      45.927  26.743  36.413  1.00  0.00           C  
ATOM   2146  HA  PRO   140      45.287  26.873  37.286  1.00  0.00           H  
ATOM   2147  C   PRO   140      45.122  27.214  35.128  1.00  0.00           C  
ATOM   2148  O   PRO   140      45.598  27.298  34.007  1.00  0.00           O  
ATOM   2149  N   GLU   141      43.897  27.631  35.374  1.00  0.00           N  
ATOM   2150  H   GLU   141      43.620  27.649  36.345  1.00  0.00           H  
ATOM   2151  CA  GLU   141      42.924  27.886  34.235  1.00  0.00           C  
ATOM   2152  HA  GLU   141      43.449  28.302  33.375  1.00  0.00           H  
ATOM   2153  CB  GLU   141      42.360  26.499  33.744  1.00  0.00           C  
ATOM   2154  HB2 GLU   141      43.200  25.856  33.481  1.00  0.00           H  
ATOM   2155  HB3 GLU   141      41.798  25.995  34.530  1.00  0.00           H  
ATOM   2156  CG  GLU   141      41.330  26.443  32.504  1.00  0.00           C  
ATOM   2157  HG2 GLU   141      41.015  25.417  32.315  1.00  0.00           H  
ATOM   2158  HG3 GLU   141      40.474  26.981  32.912  1.00  0.00           H  
ATOM   2159  CD  GLU   141      41.852  27.091  31.208  1.00  0.00           C  
ATOM   2160  OE1 GLU   141      41.645  26.476  30.131  1.00  0.00           O  
ATOM   2161  OE2 GLU   141      42.399  28.163  31.233  1.00  0.00           O  
ATOM   2162  C   GLU   141      41.722  28.871  34.600  1.00  0.00           C  
ATOM   2163  O   GLU   141      41.242  28.987  35.698  1.00  0.00           O  
ATOM   2164  N   VAL   142      41.283  29.518  33.510  1.00  0.00           N  
ATOM   2165  H   VAL   142      41.646  29.185  32.629  1.00  0.00           H  
ATOM   2166  CA  VAL   142      40.210  30.609  33.487  1.00  0.00           C  
ATOM   2167  HA  VAL   142      39.583  30.383  34.350  1.00  0.00           H  
ATOM   2168  CB  VAL   142      40.721  32.056  33.769  1.00  0.00           C  
ATOM   2169  HB  VAL   142      41.505  32.304  33.053  1.00  0.00           H  
ATOM   2170  CG1 VAL   142      39.617  33.133  33.343  1.00  0.00           C  
ATOM   2171 HG11 VAL   142      38.723  33.027  33.958  1.00  0.00           H  
ATOM   2172 HG12 VAL   142      39.936  34.151  33.563  1.00  0.00           H  
ATOM   2173 HG13 VAL   142      39.352  33.014  32.293  1.00  0.00           H  
ATOM   2174  CG2 VAL   142      41.122  32.365  35.211  1.00  0.00           C  
ATOM   2175 HG21 VAL   142      40.235  32.271  35.838  1.00  0.00           H  
ATOM   2176 HG22 VAL   142      41.924  31.736  35.597  1.00  0.00           H  
ATOM   2177 HG23 VAL   142      41.514  33.360  35.423  1.00  0.00           H  
ATOM   2178  C   VAL   142      39.355  30.403  32.284  1.00  0.00           C  
ATOM   2179  O   VAL   142      39.804  30.161  31.198  1.00  0.00           O  
ATOM   2180  N   VAL   143      38.036  30.595  32.457  1.00  0.00           N  
ATOM   2181  H   VAL   143      37.613  30.757  33.360  1.00  0.00           H  
ATOM   2182  CA  VAL   143      37.049  30.356  31.321  1.00  0.00           C  
ATOM   2183  HA  VAL   143      37.531  30.524  30.358  1.00  0.00           H  
ATOM   2184  CB  VAL   143      36.596  28.926  31.379  1.00  0.00           C  
ATOM   2185  HB  VAL   143      36.350  28.850  32.438  1.00  0.00           H  
ATOM   2186  CG1 VAL   143      35.361  28.604  30.553  1.00  0.00           C  
ATOM   2187 HG11 VAL   143      34.873  27.643  30.717  1.00  0.00           H  
ATOM   2188 HG12 VAL   143      34.509  29.195  30.891  1.00  0.00           H  
ATOM   2189 HG13 VAL   143      35.503  28.650  29.473  1.00  0.00           H  
ATOM   2190  CG2 VAL   143      37.734  27.906  31.097  1.00  0.00           C  
ATOM   2191 HG21 VAL   143      38.248  28.210  30.185  1.00  0.00           H  
ATOM   2192 HG22 VAL   143      38.504  27.925  31.869  1.00  0.00           H  
ATOM   2193 HG23 VAL   143      37.445  26.855  31.097  1.00  0.00           H  
ATOM   2194  C   VAL   143      35.853  31.313  31.314  1.00  0.00           C  
ATOM   2195  O   VAL   143      35.246  31.541  32.373  1.00  0.00           O  
ATOM   2196  N   THR   144      35.470  31.765  30.167  1.00  0.00           N  
ATOM   2197  H   THR   144      36.052  31.449  29.405  1.00  0.00           H  
ATOM   2198  CA  THR   144      34.243  32.526  29.829  1.00  0.00           C  
ATOM   2199  HA  THR   144      34.053  33.248  30.623  1.00  0.00           H  
ATOM   2200  CB  THR   144      34.393  33.209  28.453  1.00  0.00           C  
ATOM   2201  HB  THR   144      33.464  33.769  28.338  1.00  0.00           H  
ATOM   2202  CG2 THR   144      35.498  34.228  28.367  1.00  0.00           C  
ATOM   2203 HG21 THR   144      35.347  34.950  29.170  1.00  0.00           H  
ATOM   2204 HG22 THR   144      36.492  33.821  28.552  1.00  0.00           H  
ATOM   2205 HG23 THR   144      35.407  34.763  27.422  1.00  0.00           H  
ATOM   2206  OG1 THR   144      34.683  32.338  27.392  1.00  0.00           O  
ATOM   2207  HG1 THR   144      34.076  31.600  27.489  1.00  0.00           H  
ATOM   2208  C   THR   144      32.926  31.638  29.830  1.00  0.00           C  
ATOM   2209  O   THR   144      32.919  30.761  28.955  1.00  0.00           O  
ATOM   2210  N   ASP   145      31.896  31.813  30.660  1.00  0.00           N  
ATOM   2211  H   ASP   145      31.871  32.559  31.341  1.00  0.00           H  
ATOM   2212  CA  ASP   145      30.681  31.030  30.435  1.00  0.00           C  
ATOM   2213  HA  ASP   145      30.898  29.963  30.480  1.00  0.00           H  
ATOM   2214  CB  ASP   145      29.811  31.280  31.625  1.00  0.00           C  
ATOM   2215  HB2 ASP   145      29.982  32.299  31.971  1.00  0.00           H  
ATOM   2216  HB3 ASP   145      28.764  31.169  31.340  1.00  0.00           H  
ATOM   2217  CG  ASP   145      30.080  30.353  32.811  1.00  0.00           C  
ATOM   2218  OD1 ASP   145      30.051  29.107  32.628  1.00  0.00           O  
ATOM   2219  OD2 ASP   145      30.160  30.916  33.898  1.00  0.00           O  
ATOM   2220  C   ASP   145      29.897  31.332  29.113  1.00  0.00           C  
ATOM   2221  O   ASP   145      29.977  32.455  28.629  1.00  0.00           O  
ATOM   2222  N   TRP   146      29.115  30.420  28.492  1.00  0.00           N  
ATOM   2223  H   TRP   146      29.033  29.509  28.921  1.00  0.00           H  
ATOM   2224  CA  TRP   146      28.060  30.754  27.488  1.00  0.00           C  
ATOM   2225  HA  TRP   146      28.455  31.483  26.780  1.00  0.00           H  
ATOM   2226  CB  TRP   146      27.759  29.472  26.673  1.00  0.00           C  
ATOM   2227  HB2 TRP   146      28.701  29.050  26.323  1.00  0.00           H  
ATOM   2228  HB3 TRP   146      27.349  28.734  27.362  1.00  0.00           H  
ATOM   2229  CG  TRP   146      26.786  29.490  25.471  1.00  0.00           C  
ATOM   2230  CD1 TRP   146      27.085  29.573  24.158  1.00  0.00           C  
ATOM   2231  HD1 TRP   146      28.053  29.688  23.693  1.00  0.00           H  
ATOM   2232  NE1 TRP   146      25.898  29.534  23.380  1.00  0.00           N  
ATOM   2233  HE1 TRP   146      26.017  29.572  22.378  1.00  0.00           H  
ATOM   2234  CE2 TRP   146      24.785  29.283  24.085  1.00  0.00           C  
ATOM   2235  CZ2 TRP   146      23.400  29.146  23.712  1.00  0.00           C  
ATOM   2236  HZ2 TRP   146      23.114  29.137  22.670  1.00  0.00           H  
ATOM   2237  CH2 TRP   146      22.533  28.934  24.699  1.00  0.00           C  
ATOM   2238  HH2 TRP   146      21.522  28.719  24.384  1.00  0.00           H  
ATOM   2239  CZ3 TRP   146      22.979  28.844  26.103  1.00  0.00           C  
ATOM   2240  HZ3 TRP   146      22.263  28.557  26.859  1.00  0.00           H  
ATOM   2241  CE3 TRP   146      24.386  29.020  26.411  1.00  0.00           C  
ATOM   2242  HE3 TRP   146      24.697  29.015  27.445  1.00  0.00           H  
ATOM   2243  CD2 TRP   146      25.323  29.267  25.430  1.00  0.00           C  
ATOM   2244  C   TRP   146      26.761  31.405  28.087  1.00  0.00           C  
ATOM   2245  O   TRP   146      26.534  31.172  29.244  1.00  0.00           O  
ATOM   2246  N   SER   147      25.924  32.115  27.337  1.00  0.00           N  
ATOM   2247  H   SER   147      26.215  32.178  26.372  1.00  0.00           H  
ATOM   2248  CA  SER   147      24.620  32.569  27.859  1.00  0.00           C  
ATOM   2249  HA  SER   147      24.161  31.705  28.339  1.00  0.00           H  
ATOM   2250  CB  SER   147      24.791  33.711  28.910  1.00  0.00           C  
ATOM   2251  HB2 SER   147      25.204  33.293  29.828  1.00  0.00           H  
ATOM   2252  HB3 SER   147      25.430  34.474  28.466  1.00  0.00           H  
ATOM   2253  OG  SER   147      23.639  34.299  29.242  1.00  0.00           O  
ATOM   2254  HG  SER   147      23.786  35.022  29.856  1.00  0.00           H  
ATOM   2255  C   SER   147      23.616  33.053  26.822  1.00  0.00           C  
ATOM   2256  O   SER   147      23.958  33.566  25.733  1.00  0.00           O  
ATOM   2257  N   VAL   148      22.363  32.711  27.057  1.00  0.00           N  
ATOM   2258  H   VAL   148      22.115  32.323  27.956  1.00  0.00           H  
ATOM   2259  CA  VAL   148      21.279  33.401  26.354  1.00  0.00           C  
ATOM   2260  HA  VAL   148      21.302  33.109  25.305  1.00  0.00           H  
ATOM   2261  CB  VAL   148      19.922  32.824  26.855  1.00  0.00           C  
ATOM   2262  HB  VAL   148      19.197  33.350  26.233  1.00  0.00           H  
ATOM   2263  CG1 VAL   148      19.865  31.254  26.549  1.00  0.00           C  
ATOM   2264 HG11 VAL   148      20.355  30.613  27.283  1.00  0.00           H  
ATOM   2265 HG12 VAL   148      18.834  30.937  26.392  1.00  0.00           H  
ATOM   2266 HG13 VAL   148      20.432  31.178  25.621  1.00  0.00           H  
ATOM   2267  CG2 VAL   148      19.485  33.020  28.287  1.00  0.00           C  
ATOM   2268 HG21 VAL   148      18.422  32.789  28.355  1.00  0.00           H  
ATOM   2269 HG22 VAL   148      19.977  32.285  28.925  1.00  0.00           H  
ATOM   2270 HG23 VAL   148      19.665  34.029  28.659  1.00  0.00           H  
ATOM   2271  C   VAL   148      21.255  34.930  26.338  1.00  0.00           C  
ATOM   2272  O   VAL   148      20.676  35.494  25.452  1.00  0.00           O  
ATOM   2273  N   LEU   149      21.999  35.563  27.261  1.00  0.00           N  
ATOM   2274  H   LEU   149      22.270  34.999  28.054  1.00  0.00           H  
ATOM   2275  CA  LEU   149      22.312  36.958  27.502  1.00  0.00           C  
ATOM   2276  HA  LEU   149      22.043  37.494  26.591  1.00  0.00           H  
ATOM   2277  CB  LEU   149      21.422  37.564  28.616  1.00  0.00           C  
ATOM   2278  HB2 LEU   149      21.727  37.189  29.593  1.00  0.00           H  
ATOM   2279  HB3 LEU   149      21.710  38.612  28.704  1.00  0.00           H  
ATOM   2280  CG  LEU   149      19.883  37.556  28.393  1.00  0.00           C  
ATOM   2281  HG  LEU   149      19.548  36.542  28.176  1.00  0.00           H  
ATOM   2282  CD1 LEU   149      19.118  37.941  29.669  1.00  0.00           C  
ATOM   2283 HD11 LEU   149      18.055  37.708  29.605  1.00  0.00           H  
ATOM   2284 HD12 LEU   149      19.626  37.483  30.517  1.00  0.00           H  
ATOM   2285 HD13 LEU   149      19.260  39.018  29.760  1.00  0.00           H  
ATOM   2286  CD2 LEU   149      19.629  38.489  27.241  1.00  0.00           C  
ATOM   2287 HD21 LEU   149      19.970  39.487  27.515  1.00  0.00           H  
ATOM   2288 HD22 LEU   149      20.178  38.120  26.374  1.00  0.00           H  
ATOM   2289 HD23 LEU   149      18.547  38.622  27.223  1.00  0.00           H  
ATOM   2290  C   LEU   149      23.824  37.218  27.743  1.00  0.00           C  
ATOM   2291  O   LEU   149      24.311  37.469  28.903  1.00  0.00           O  
ATOM   2292  N   PRO   150      24.621  36.922  26.669  1.00  0.00           N  
ATOM   2293  CD  PRO   150      24.179  36.885  25.285  1.00  0.00           C  
ATOM   2294  HD2 PRO   150      23.798  37.871  25.020  1.00  0.00           H  
ATOM   2295  HD3 PRO   150      23.471  36.092  25.047  1.00  0.00           H  
ATOM   2296  CG  PRO   150      25.413  36.614  24.408  1.00  0.00           C  
ATOM   2297  HG2 PRO   150      25.624  37.443  23.732  1.00  0.00           H  
ATOM   2298  HG3 PRO   150      25.366  35.797  23.689  1.00  0.00           H  
ATOM   2299  CB  PRO   150      26.505  36.243  25.441  1.00  0.00           C  
ATOM   2300  HB2 PRO   150      27.494  36.593  25.146  1.00  0.00           H  
ATOM   2301  HB3 PRO   150      26.519  35.165  25.604  1.00  0.00           H  
ATOM   2302  CA  PRO   150      26.082  36.825  26.760  1.00  0.00           C  
ATOM   2303  HA  PRO   150      26.319  36.058  27.498  1.00  0.00           H  
ATOM   2304  C   PRO   150      26.878  38.097  27.085  1.00  0.00           C  
ATOM   2305  O   PRO   150      28.001  37.963  27.547  1.00  0.00           O  
ATOM   2306  N   THR   151      26.361  39.344  26.871  1.00  0.00           N  
ATOM   2307  H   THR   151      25.411  39.572  26.612  1.00  0.00           H  
ATOM   2308  CA  THR   151      27.113  40.592  27.291  1.00  0.00           C  
ATOM   2309  HA  THR   151      28.142  40.382  26.997  1.00  0.00           H  
ATOM   2310  CB  THR   151      26.504  41.822  26.568  1.00  0.00           C  
ATOM   2311  HB  THR   151      26.833  42.764  27.006  1.00  0.00           H  
ATOM   2312  CG2 THR   151      26.990  41.792  25.079  1.00  0.00           C  
ATOM   2313 HG21 THR   151      28.076  41.714  25.111  1.00  0.00           H  
ATOM   2314 HG22 THR   151      26.478  41.021  24.503  1.00  0.00           H  
ATOM   2315 HG23 THR   151      26.817  42.742  24.573  1.00  0.00           H  
ATOM   2316  OG1 THR   151      25.066  41.751  26.563  1.00  0.00           O  
ATOM   2317  HG1 THR   151      24.719  41.983  27.428  1.00  0.00           H  
ATOM   2318  C   THR   151      27.069  40.890  28.838  1.00  0.00           C  
ATOM   2319  O   THR   151      27.563  41.919  29.302  1.00  0.00           O  
ATOM   2320  N   GLU   152      26.455  39.989  29.572  1.00  0.00           N  
ATOM   2321  H   GLU   152      26.133  39.139  29.132  1.00  0.00           H  
ATOM   2322  CA  GLU   152      26.240  40.095  31.035  1.00  0.00           C  
ATOM   2323  HA  GLU   152      26.613  41.078  31.324  1.00  0.00           H  
ATOM   2324  CB  GLU   152      24.658  40.037  31.367  1.00  0.00           C  
ATOM   2325  HB2 GLU   152      24.404  38.989  31.525  1.00  0.00           H  
ATOM   2326  HB3 GLU   152      24.281  40.640  32.192  1.00  0.00           H  
ATOM   2327  CG  GLU   152      23.792  40.602  30.229  1.00  0.00           C  
ATOM   2328  HG2 GLU   152      23.972  40.034  29.317  1.00  0.00           H  
ATOM   2329  HG3 GLU   152      22.706  40.516  30.269  1.00  0.00           H  
ATOM   2330  CD  GLU   152      24.124  42.086  29.957  1.00  0.00           C  
ATOM   2331  OE1 GLU   152      24.398  42.495  28.803  1.00  0.00           O  
ATOM   2332  OE2 GLU   152      23.760  42.906  30.828  1.00  0.00           O  
ATOM   2333  C   GLU   152      27.026  39.026  31.943  1.00  0.00           C  
ATOM   2334  O   GLU   152      26.886  39.062  33.138  1.00  0.00           O  
ATOM   2335  N   VAL   153      27.780  38.041  31.376  1.00  0.00           N  
ATOM   2336  H   VAL   153      27.841  37.975  30.370  1.00  0.00           H  
ATOM   2337  CA  VAL   153      28.669  37.179  32.134  1.00  0.00           C  
ATOM   2338  HA  VAL   153      28.256  37.163  33.143  1.00  0.00           H  
ATOM   2339  CB  VAL   153      28.530  35.730  31.583  1.00  0.00           C  
ATOM   2340  HB  VAL   153      29.211  35.101  32.158  1.00  0.00           H  
ATOM   2341  CG1 VAL   153      27.220  35.032  31.646  1.00  0.00           C  
ATOM   2342 HG11 VAL   153      26.834  34.818  32.643  1.00  0.00           H  
ATOM   2343 HG12 VAL   153      26.439  35.609  31.151  1.00  0.00           H  
ATOM   2344 HG13 VAL   153      27.180  34.037  31.201  1.00  0.00           H  
ATOM   2345  CG2 VAL   153      28.993  35.491  30.149  1.00  0.00           C  
ATOM   2346 HG21 VAL   153      28.210  35.811  29.461  1.00  0.00           H  
ATOM   2347 HG22 VAL   153      29.840  36.135  29.912  1.00  0.00           H  
ATOM   2348 HG23 VAL   153      29.186  34.419  30.098  1.00  0.00           H  
ATOM   2349  C   VAL   153      30.119  37.642  32.230  1.00  0.00           C  
ATOM   2350  O   VAL   153      30.541  38.320  31.256  1.00  0.00           O  
ATOM   2351  N   LEU   154      30.859  37.271  33.301  1.00  0.00           N  
ATOM   2352  H   LEU   154      30.407  36.738  34.030  1.00  0.00           H  
ATOM   2353  CA  LEU   154      32.284  37.430  33.533  1.00  0.00           C  
ATOM   2354  HA  LEU   154      32.778  37.932  32.701  1.00  0.00           H  
ATOM   2355  CB  LEU   154      32.420  38.271  34.808  1.00  0.00           C  
ATOM   2356  HB2 LEU   154      31.949  39.240  34.643  1.00  0.00           H  
ATOM   2357  HB3 LEU   154      31.938  37.760  35.642  1.00  0.00           H  
ATOM   2358  CG  LEU   154      33.828  38.441  35.314  1.00  0.00           C  
ATOM   2359  HG  LEU   154      34.330  37.474  35.292  1.00  0.00           H  
ATOM   2360  CD1 LEU   154      34.637  39.451  34.403  1.00  0.00           C  
ATOM   2361 HD11 LEU   154      34.527  39.201  33.348  1.00  0.00           H  
ATOM   2362 HD12 LEU   154      34.267  40.435  34.692  1.00  0.00           H  
ATOM   2363 HD13 LEU   154      35.642  39.204  34.746  1.00  0.00           H  
ATOM   2364  CD2 LEU   154      33.883  38.947  36.703  1.00  0.00           C  
ATOM   2365 HD21 LEU   154      34.886  39.232  37.019  1.00  0.00           H  
ATOM   2366 HD22 LEU   154      33.106  39.701  36.826  1.00  0.00           H  
ATOM   2367 HD23 LEU   154      33.557  38.121  37.335  1.00  0.00           H  
ATOM   2368  C   LEU   154      33.002  36.073  33.513  1.00  0.00           C  
ATOM   2369  O   LEU   154      32.402  35.050  33.918  1.00  0.00           O  
ATOM   2370  N   GLU   155      34.264  35.938  33.035  1.00  0.00           N  
ATOM   2371  H   GLU   155      34.628  36.831  32.734  1.00  0.00           H  
ATOM   2372  CA  GLU   155      35.057  34.704  33.029  1.00  0.00           C  
ATOM   2373  HA  GLU   155      34.429  33.844  32.795  1.00  0.00           H  
ATOM   2374  CB  GLU   155      36.331  34.857  32.176  1.00  0.00           C  
ATOM   2375  HB2 GLU   155      36.888  33.931  32.318  1.00  0.00           H  
ATOM   2376  HB3 GLU   155      36.005  35.040  31.152  1.00  0.00           H  
ATOM   2377  CG  GLU   155      37.251  36.063  32.463  1.00  0.00           C  
ATOM   2378  HG2 GLU   155      36.990  36.412  33.462  1.00  0.00           H  
ATOM   2379  HG3 GLU   155      38.307  35.798  32.407  1.00  0.00           H  
ATOM   2380  CD  GLU   155      36.973  37.227  31.418  1.00  0.00           C  
ATOM   2381  OE1 GLU   155      35.805  37.594  31.229  1.00  0.00           O  
ATOM   2382  OE2 GLU   155      37.966  37.760  30.868  1.00  0.00           O  
ATOM   2383  C   GLU   155      35.401  34.356  34.532  1.00  0.00           C  
ATOM   2384  O   GLU   155      35.590  35.290  35.392  1.00  0.00           O  
ATOM   2385  N   HID   156      35.509  33.020  34.801  1.00  0.00           N  
ATOM   2386  H   HID   156      35.526  32.388  34.013  1.00  0.00           H  
ATOM   2387  CA  HID   156      35.601  32.471  36.152  1.00  0.00           C  
ATOM   2388  HA  HID   156      35.596  33.290  36.870  1.00  0.00           H  
ATOM   2389  CB  HID   156      34.286  31.838  36.487  1.00  0.00           C  
ATOM   2390  HB2 HID   156      34.144  31.717  37.561  1.00  0.00           H  
ATOM   2391  HB3 HID   156      33.426  32.458  36.233  1.00  0.00           H  
ATOM   2392  CG  HID   156      34.097  30.425  35.946  1.00  0.00           C  
ATOM   2393  ND1 HID   156      34.009  30.120  34.646  1.00  0.00           N  
ATOM   2394  HD1 HID   156      33.915  30.825  33.928  1.00  0.00           H  
ATOM   2395  CE1 HID   156      34.009  28.778  34.452  1.00  0.00           C  
ATOM   2396  HE1 HID   156      34.123  28.319  33.481  1.00  0.00           H  
ATOM   2397  NE2 HID   156      34.260  28.192  35.601  1.00  0.00           N  
ATOM   2398  CD2 HID   156      34.372  29.240  36.570  1.00  0.00           C  
ATOM   2399  HD2 HID   156      34.709  29.069  37.582  1.00  0.00           H  
ATOM   2400  C   HID   156      36.848  31.537  36.341  1.00  0.00           C  
ATOM   2401  O   HID   156      37.416  30.927  35.397  1.00  0.00           O  
ATOM   2402  N   CYX   157      37.189  31.381  37.604  1.00  0.00           N  
ATOM   2403  H   CYX   157      36.612  31.903  38.248  1.00  0.00           H  
ATOM   2404  CA  CYX   157      38.338  30.611  37.979  1.00  0.00           C  
ATOM   2405  HA  CYX   157      39.189  30.871  37.349  1.00  0.00           H  
ATOM   2406  CB  CYX   157      38.731  30.964  39.406  1.00  0.00           C  
ATOM   2407  HB2 CYX   157      37.845  30.818  40.024  1.00  0.00           H  
ATOM   2408  HB3 CYX   157      39.504  30.245  39.678  1.00  0.00           H  
ATOM   2409  SG  CYX   157      39.387  32.627  39.680  1.00  0.00           S  
ATOM   2410  C   CYX   157      37.985  29.112  37.752  1.00  0.00           C  
ATOM   2411  O   CYX   157      37.112  28.592  38.527  1.00  0.00           O  
ATOM   2412  N   HID   158      38.572  28.501  36.750  1.00  0.00           N  
ATOM   2413  H   HID   158      39.177  29.002  36.116  1.00  0.00           H  
ATOM   2414  CA  HID   158      38.252  27.112  36.457  1.00  0.00           C  
ATOM   2415  HA  HID   158      37.199  26.927  36.668  1.00  0.00           H  
ATOM   2416  CB  HID   158      38.417  26.935  34.987  1.00  0.00           C  
ATOM   2417  HB2 HID   158      38.278  27.911  34.521  1.00  0.00           H  
ATOM   2418  HB3 HID   158      39.426  26.654  34.686  1.00  0.00           H  
ATOM   2419  CG  HID   158      37.347  26.058  34.357  1.00  0.00           C  
ATOM   2420  ND1 HID   158      36.022  26.419  34.131  1.00  0.00           N  
ATOM   2421  HD1 HID   158      35.521  27.079  34.709  1.00  0.00           H  
ATOM   2422  CE1 HID   158      35.457  25.546  33.441  1.00  0.00           C  
ATOM   2423  HE1 HID   158      34.393  25.434  33.289  1.00  0.00           H  
ATOM   2424  NE2 HID   158      36.346  24.646  33.000  1.00  0.00           N  
ATOM   2425  CD2 HID   158      37.581  24.949  33.580  1.00  0.00           C  
ATOM   2426  HD2 HID   158      38.528  24.489  33.339  1.00  0.00           H  
ATOM   2427  C   HID   158      39.062  26.100  37.289  1.00  0.00           C  
ATOM   2428  O   HID   158      38.673  24.948  37.330  1.00  0.00           O  
ATOM   2429  N   VAL   159      40.087  26.449  38.059  1.00  0.00           N  
ATOM   2430  H   VAL   159      40.374  27.365  37.745  1.00  0.00           H  
ATOM   2431  CA  VAL   159      40.690  25.678  39.165  1.00  0.00           C  
ATOM   2432  HA  VAL   159      41.358  24.891  38.815  1.00  0.00           H  
ATOM   2433  CB  VAL   159      41.585  26.658  39.947  1.00  0.00           C  
ATOM   2434  HB  VAL   159      42.316  26.012  40.433  1.00  0.00           H  
ATOM   2435  CG1 VAL   159      42.518  27.494  39.004  1.00  0.00           C  
ATOM   2436 HG11 VAL   159      43.328  28.074  39.446  1.00  0.00           H  
ATOM   2437 HG12 VAL   159      42.964  26.852  38.244  1.00  0.00           H  
ATOM   2438 HG13 VAL   159      41.945  28.247  38.463  1.00  0.00           H  
ATOM   2439  CG2 VAL   159      40.934  27.605  40.925  1.00  0.00           C  
ATOM   2440 HG21 VAL   159      40.146  28.067  40.330  1.00  0.00           H  
ATOM   2441 HG22 VAL   159      40.428  27.230  41.814  1.00  0.00           H  
ATOM   2442 HG23 VAL   159      41.715  28.329  41.158  1.00  0.00           H  
ATOM   2443  C   VAL   159      39.735  24.961  40.119  1.00  0.00           C  
ATOM   2444  O   VAL   159      40.164  24.052  40.822  1.00  0.00           O  
ATOM   2445  N   ARG   160      38.459  25.337  40.253  1.00  0.00           N  
ATOM   2446  H   ARG   160      38.112  26.020  39.594  1.00  0.00           H  
ATOM   2447  CA  ARG   160      37.525  24.769  41.127  1.00  0.00           C  
ATOM   2448  HA  ARG   160      37.769  24.641  42.181  1.00  0.00           H  
ATOM   2449  CB  ARG   160      36.167  25.608  41.141  1.00  0.00           C  
ATOM   2450  HB2 ARG   160      35.439  25.048  41.727  1.00  0.00           H  
ATOM   2451  HB3 ARG   160      36.439  26.563  41.591  1.00  0.00           H  
ATOM   2452  CG  ARG   160      35.493  26.000  39.762  1.00  0.00           C  
ATOM   2453  HG2 ARG   160      36.164  26.592  39.139  1.00  0.00           H  
ATOM   2454  HG3 ARG   160      35.281  25.033  39.306  1.00  0.00           H  
ATOM   2455  CD  ARG   160      34.166  26.799  39.927  1.00  0.00           C  
ATOM   2456  HD2 ARG   160      33.892  27.241  38.970  1.00  0.00           H  
ATOM   2457  HD3 ARG   160      33.355  26.165  40.287  1.00  0.00           H  
ATOM   2458  NE  ARG   160      34.387  27.938  40.824  1.00  0.00           N  
ATOM   2459  HE  ARG   160      35.300  28.089  41.228  1.00  0.00           H  
ATOM   2460  CZ  ARG   160      33.414  28.821  41.156  1.00  0.00           C  
ATOM   2461  NH1 ARG   160      32.314  28.916  40.497  1.00  0.00           N  
ATOM   2462 HH11 ARG   160      32.253  28.618  39.534  1.00  0.00           H  
ATOM   2463 HH12 ARG   160      31.754  29.734  40.692  1.00  0.00           H  
ATOM   2464  NH2 ARG   160      33.561  29.652  42.149  1.00  0.00           N  
ATOM   2465 HH21 ARG   160      34.499  29.714  42.521  1.00  0.00           H  
ATOM   2466 HH22 ARG   160      32.831  30.322  42.342  1.00  0.00           H  
ATOM   2467  C   ARG   160      37.076  23.365  40.582  1.00  0.00           C  
ATOM   2468  O   ARG   160      37.280  23.110  39.391  1.00  0.00           O  
ATOM   2469  N   SER   161      36.497  22.495  41.406  1.00  0.00           N  
ATOM   2470  H   SER   161      36.387  22.701  42.388  1.00  0.00           H  
ATOM   2471  CA  SER   161      35.912  21.214  40.998  1.00  0.00           C  
ATOM   2472  HA  SER   161      35.510  21.313  39.989  1.00  0.00           H  
ATOM   2473  CB  SER   161      37.042  20.238  40.799  1.00  0.00           C  
ATOM   2474  HB2 SER   161      37.510  20.441  39.836  1.00  0.00           H  
ATOM   2475  HB3 SER   161      37.751  20.152  41.622  1.00  0.00           H  
ATOM   2476  OG  SER   161      36.446  19.013  40.615  1.00  0.00           O  
ATOM   2477  HG  SER   161      36.770  18.499  39.871  1.00  0.00           H  
ATOM   2478  C   SER   161      34.895  20.853  42.078  1.00  0.00           C  
ATOM   2479  O   SER   161      34.882  21.352  43.241  1.00  0.00           O  
ATOM   2480  N   TRP   162      33.972  19.999  41.704  1.00  0.00           N  
ATOM   2481  H   TRP   162      33.932  19.780  40.719  1.00  0.00           H  
ATOM   2482  CA  TRP   162      32.960  19.437  42.591  1.00  0.00           C  
ATOM   2483  HA  TRP   162      32.292  20.213  42.965  1.00  0.00           H  
ATOM   2484  CB  TRP   162      32.165  18.301  41.938  1.00  0.00           C  
ATOM   2485  HB2 TRP   162      32.588  17.998  40.980  1.00  0.00           H  
ATOM   2486  HB3 TRP   162      32.163  17.447  42.616  1.00  0.00           H  
ATOM   2487  CG  TRP   162      30.782  18.712  41.510  1.00  0.00           C  
ATOM   2488  CD1 TRP   162      30.315  18.881  40.231  1.00  0.00           C  
ATOM   2489  HD1 TRP   162      30.953  18.784  39.365  1.00  0.00           H  
ATOM   2490  NE1 TRP   162      28.938  19.130  40.255  1.00  0.00           N  
ATOM   2491  HE1 TRP   162      28.501  19.354  39.373  1.00  0.00           H  
ATOM   2492  CE2 TRP   162      28.364  18.998  41.535  1.00  0.00           C  
ATOM   2493  CZ2 TRP   162      27.014  19.009  42.026  1.00  0.00           C  
ATOM   2494  HZ2 TRP   162      26.217  18.967  41.299  1.00  0.00           H  
ATOM   2495  CH2 TRP   162      26.911  18.794  43.433  1.00  0.00           C  
ATOM   2496  HH2 TRP   162      25.952  18.624  43.899  1.00  0.00           H  
ATOM   2497  CZ3 TRP   162      28.032  18.656  44.259  1.00  0.00           C  
ATOM   2498  HZ3 TRP   162      27.861  18.485  45.311  1.00  0.00           H  
ATOM   2499  CE3 TRP   162      29.301  18.542  43.709  1.00  0.00           C  
ATOM   2500  HE3 TRP   162      30.160  18.423  44.352  1.00  0.00           H  
ATOM   2501  CD2 TRP   162      29.536  18.702  42.322  1.00  0.00           C  
ATOM   2502  C   TRP   162      33.672  18.883  43.808  1.00  0.00           C  
ATOM   2503  O   TRP   162      33.074  18.970  44.884  1.00  0.00           O  
ATOM   2504  N   VAL   163      34.869  18.222  43.704  1.00  0.00           N  
ATOM   2505  H   VAL   163      35.222  18.067  42.771  1.00  0.00           H  
ATOM   2506  CA  VAL   163      35.460  17.508  44.864  1.00  0.00           C  
ATOM   2507  HA  VAL   163      34.693  16.849  45.270  1.00  0.00           H  
ATOM   2508  CB  VAL   163      36.576  16.543  44.440  1.00  0.00           C  
ATOM   2509  HB  VAL   163      36.182  15.968  43.603  1.00  0.00           H  
ATOM   2510  CG1 VAL   163      37.767  17.227  43.796  1.00  0.00           C  
ATOM   2511 HG11 VAL   163      38.556  16.497  43.612  1.00  0.00           H  
ATOM   2512 HG12 VAL   163      37.479  17.658  42.837  1.00  0.00           H  
ATOM   2513 HG13 VAL   163      38.172  18.007  44.440  1.00  0.00           H  
ATOM   2514  CG2 VAL   163      37.155  15.670  45.555  1.00  0.00           C  
ATOM   2515 HG21 VAL   163      36.349  15.212  46.130  1.00  0.00           H  
ATOM   2516 HG22 VAL   163      37.844  14.904  45.198  1.00  0.00           H  
ATOM   2517 HG23 VAL   163      37.774  16.312  46.180  1.00  0.00           H  
ATOM   2518  C   VAL   163      35.883  18.445  45.975  1.00  0.00           C  
ATOM   2519  O   VAL   163      35.778  18.191  47.197  1.00  0.00           O  
ATOM   2520  N   SER   164      36.432  19.565  45.500  1.00  0.00           N  
ATOM   2521  H   SER   164      36.296  19.767  44.520  1.00  0.00           H  
ATOM   2522  CA  SER   164      37.325  20.462  46.401  1.00  0.00           C  
ATOM   2523  HA  SER   164      37.945  19.741  46.933  1.00  0.00           H  
ATOM   2524  CB  SER   164      38.278  21.296  45.596  1.00  0.00           C  
ATOM   2525  HB2 SER   164      38.889  21.885  46.280  1.00  0.00           H  
ATOM   2526  HB3 SER   164      39.016  20.679  45.084  1.00  0.00           H  
ATOM   2527  OG  SER   164      37.656  22.175  44.664  1.00  0.00           O  
ATOM   2528  HG  SER   164      38.376  22.598  44.191  1.00  0.00           H  
ATOM   2529  C   SER   164      36.319  21.349  47.219  1.00  0.00           C  
ATOM   2530  O   SER   164      36.313  21.328  48.450  1.00  0.00           O  
ATOM   2531  N   LEU   165      35.438  21.971  46.453  1.00  0.00           N  
ATOM   2532  H   LEU   165      35.401  21.905  45.446  1.00  0.00           H  
ATOM   2533  CA  LEU   165      34.337  22.674  47.119  1.00  0.00           C  
ATOM   2534  HA  LEU   165      34.699  23.469  47.771  1.00  0.00           H  
ATOM   2535  CB  LEU   165      33.541  23.431  46.009  1.00  0.00           C  
ATOM   2536  HB2 LEU   165      33.376  22.705  45.214  1.00  0.00           H  
ATOM   2537  HB3 LEU   165      32.565  23.773  46.353  1.00  0.00           H  
ATOM   2538  CG  LEU   165      34.222  24.679  45.459  1.00  0.00           C  
ATOM   2539  HG  LEU   165      35.297  24.504  45.419  1.00  0.00           H  
ATOM   2540  CD1 LEU   165      33.786  24.881  44.024  1.00  0.00           C  
ATOM   2541 HD11 LEU   165      34.111  25.830  43.598  1.00  0.00           H  
ATOM   2542 HD12 LEU   165      34.115  24.050  43.400  1.00  0.00           H  
ATOM   2543 HD13 LEU   165      32.700  24.862  43.931  1.00  0.00           H  
ATOM   2544  CD2 LEU   165      33.826  25.946  46.321  1.00  0.00           C  
ATOM   2545 HD21 LEU   165      34.225  26.806  45.782  1.00  0.00           H  
ATOM   2546 HD22 LEU   165      32.744  25.993  46.449  1.00  0.00           H  
ATOM   2547 HD23 LEU   165      34.323  25.869  47.288  1.00  0.00           H  
ATOM   2548  C   LEU   165      33.379  21.758  47.847  1.00  0.00           C  
ATOM   2549  O   LEU   165      32.808  22.158  48.888  1.00  0.00           O  
ATOM   2550  N   GLY   166      33.198  20.487  47.538  1.00  0.00           N  
ATOM   2551  H   GLY   166      33.616  20.081  46.713  1.00  0.00           H  
ATOM   2552  CA  GLY   166      32.368  19.541  48.304  1.00  0.00           C  
ATOM   2553  HA2 GLY   166      31.392  19.981  48.508  1.00  0.00           H  
ATOM   2554  HA3 GLY   166      32.097  18.688  47.682  1.00  0.00           H  
ATOM   2555  C   GLY   166      33.011  19.044  49.646  1.00  0.00           C  
ATOM   2556  O   GLY   166      32.311  18.852  50.604  1.00  0.00           O  
ATOM   2557  N   LEU   167      34.353  18.901  49.582  1.00  0.00           N  
ATOM   2558  H   LEU   167      34.788  19.141  48.703  1.00  0.00           H  
ATOM   2559  CA  LEU   167      35.137  18.792  50.841  1.00  0.00           C  
ATOM   2560  HA  LEU   167      34.672  17.905  51.271  1.00  0.00           H  
ATOM   2561  CB  LEU   167      36.635  18.485  50.573  1.00  0.00           C  
ATOM   2562  HB2 LEU   167      36.687  17.582  49.965  1.00  0.00           H  
ATOM   2563  HB3 LEU   167      37.101  19.338  50.080  1.00  0.00           H  
ATOM   2564  CG  LEU   167      37.361  18.177  51.969  1.00  0.00           C  
ATOM   2565  HG  LEU   167      37.293  19.018  52.659  1.00  0.00           H  
ATOM   2566  CD1 LEU   167      36.917  16.974  52.852  1.00  0.00           C  
ATOM   2567 HD11 LEU   167      37.449  17.002  53.803  1.00  0.00           H  
ATOM   2568 HD12 LEU   167      35.896  17.127  53.202  1.00  0.00           H  
ATOM   2569 HD13 LEU   167      37.083  16.060  52.281  1.00  0.00           H  
ATOM   2570  CD2 LEU   167      38.876  17.909  51.769  1.00  0.00           C  
ATOM   2571 HD21 LEU   167      39.246  17.554  52.731  1.00  0.00           H  
ATOM   2572 HD22 LEU   167      39.058  17.282  50.897  1.00  0.00           H  
ATOM   2573 HD23 LEU   167      39.447  18.782  51.452  1.00  0.00           H  
ATOM   2574  C   LEU   167      34.986  20.042  51.819  1.00  0.00           C  
ATOM   2575  O   LEU   167      34.744  19.825  53.018  1.00  0.00           O  
ATOM   2576  N   VAL   168      35.027  21.293  51.235  1.00  0.00           N  
ATOM   2577  H   VAL   168      35.311  21.314  50.266  1.00  0.00           H  
ATOM   2578  CA  VAL   168      34.750  22.516  51.968  1.00  0.00           C  
ATOM   2579  HA  VAL   168      35.386  22.606  52.850  1.00  0.00           H  
ATOM   2580  CB  VAL   168      34.948  23.791  51.181  1.00  0.00           C  
ATOM   2581  HB  VAL   168      34.457  23.582  50.230  1.00  0.00           H  
ATOM   2582  CG1 VAL   168      34.511  25.103  52.000  1.00  0.00           C  
ATOM   2583 HG11 VAL   168      34.685  26.007  51.417  1.00  0.00           H  
ATOM   2584 HG12 VAL   168      33.440  25.028  52.189  1.00  0.00           H  
ATOM   2585 HG13 VAL   168      34.982  25.118  52.983  1.00  0.00           H  
ATOM   2586  CG2 VAL   168      36.398  23.966  50.668  1.00  0.00           C  
ATOM   2587 HG21 VAL   168      36.637  24.861  50.093  1.00  0.00           H  
ATOM   2588 HG22 VAL   168      36.926  23.949  51.621  1.00  0.00           H  
ATOM   2589 HG23 VAL   168      36.672  23.108  50.053  1.00  0.00           H  
ATOM   2590  C   VAL   168      33.341  22.617  52.549  1.00  0.00           C  
ATOM   2591  O   VAL   168      33.174  22.869  53.721  1.00  0.00           O  
ATOM   2592  N   HID   169      32.363  22.182  51.740  1.00  0.00           N  
ATOM   2593  H   HID   169      32.700  21.854  50.846  1.00  0.00           H  
ATOM   2594  CA  HID   169      30.920  22.003  52.108  1.00  0.00           C  
ATOM   2595  HA  HID   169      30.515  22.945  52.477  1.00  0.00           H  
ATOM   2596  CB  HID   169      30.121  21.581  50.812  1.00  0.00           C  
ATOM   2597  HB2 HID   169      30.492  22.037  49.894  1.00  0.00           H  
ATOM   2598  HB3 HID   169      30.152  20.502  50.661  1.00  0.00           H  
ATOM   2599  CG  HID   169      28.741  22.103  51.016  1.00  0.00           C  
ATOM   2600  ND1 HID   169      28.420  23.447  50.788  1.00  0.00           N  
ATOM   2601  HD1 HID   169      29.005  24.163  50.382  1.00  0.00           H  
ATOM   2602  CE1 HID   169      27.232  23.704  51.405  1.00  0.00           C  
ATOM   2603  HE1 HID   169      26.681  24.634  51.403  1.00  0.00           H  
ATOM   2604  NE2 HID   169      26.802  22.548  51.998  1.00  0.00           N  
ATOM   2605  CD2 HID   169      27.756  21.572  51.803  1.00  0.00           C  
ATOM   2606  HD2 HID   169      27.693  20.599  52.266  1.00  0.00           H  
ATOM   2607  C   HID   169      30.750  21.025  53.289  1.00  0.00           C  
ATOM   2608  O   HID   169      30.021  21.427  54.240  1.00  0.00           O  
ATOM   2609  N   ILE   170      31.433  19.824  53.318  1.00  0.00           N  
ATOM   2610  H   ILE   170      32.068  19.681  52.546  1.00  0.00           H  
ATOM   2611  CA  ILE   170      31.275  18.845  54.394  1.00  0.00           C  
ATOM   2612  HA  ILE   170      30.214  18.711  54.603  1.00  0.00           H  
ATOM   2613  CB  ILE   170      31.649  17.447  53.873  1.00  0.00           C  
ATOM   2614  HB  ILE   170      32.522  17.470  53.221  1.00  0.00           H  
ATOM   2615  CG2 ILE   170      31.817  16.452  54.935  1.00  0.00           C  
ATOM   2616 HG21 ILE   170      30.844  16.254  55.384  1.00  0.00           H  
ATOM   2617 HG22 ILE   170      32.262  15.494  54.666  1.00  0.00           H  
ATOM   2618 HG23 ILE   170      32.453  16.841  55.730  1.00  0.00           H  
ATOM   2619  CG1 ILE   170      30.498  16.936  52.950  1.00  0.00           C  
ATOM   2620 HG12 ILE   170      29.677  16.594  53.580  1.00  0.00           H  
ATOM   2621 HG13 ILE   170      30.237  17.701  52.219  1.00  0.00           H  
ATOM   2622  CD1 ILE   170      30.978  15.654  52.133  1.00  0.00           C  
ATOM   2623 HD11 ILE   170      31.663  15.931  51.332  1.00  0.00           H  
ATOM   2624 HD12 ILE   170      31.501  14.950  52.781  1.00  0.00           H  
ATOM   2625 HD13 ILE   170      30.088  15.143  51.766  1.00  0.00           H  
ATOM   2626  C   ILE   170      31.978  19.323  55.668  1.00  0.00           C  
ATOM   2627  O   ILE   170      31.461  19.132  56.763  1.00  0.00           O  
ATOM   2628  N   THR   171      33.024  20.140  55.471  1.00  0.00           N  
ATOM   2629  H   THR   171      33.344  20.306  54.528  1.00  0.00           H  
ATOM   2630  CA  THR   171      33.867  20.648  56.542  1.00  0.00           C  
ATOM   2631  HA  THR   171      34.111  19.855  57.249  1.00  0.00           H  
ATOM   2632  CB  THR   171      35.237  21.182  56.056  1.00  0.00           C  
ATOM   2633  HB  THR   171      34.930  21.778  55.197  1.00  0.00           H  
ATOM   2634  CG2 THR   171      35.990  21.852  57.231  1.00  0.00           C  
ATOM   2635 HG21 THR   171      35.644  22.832  57.560  1.00  0.00           H  
ATOM   2636 HG22 THR   171      35.817  21.231  58.110  1.00  0.00           H  
ATOM   2637 HG23 THR   171      37.043  22.006  56.995  1.00  0.00           H  
ATOM   2638  OG1 THR   171      36.027  20.120  55.601  1.00  0.00           O  
ATOM   2639  HG1 THR   171      35.653  19.835  54.764  1.00  0.00           H  
ATOM   2640  C   THR   171      33.060  21.722  57.300  1.00  0.00           C  
ATOM   2641  O   THR   171      33.184  21.856  58.485  1.00  0.00           O  
ATOM   2642  N   ASN   172      32.422  22.617  56.587  1.00  0.00           N  
ATOM   2643  H   ASN   172      32.547  22.562  55.586  1.00  0.00           H  
ATOM   2644  CA  ASN   172      31.679  23.776  57.127  1.00  0.00           C  
ATOM   2645  HA  ASN   172      32.193  24.197  57.991  1.00  0.00           H  
ATOM   2646  CB  ASN   172      31.566  25.038  56.198  1.00  0.00           C  
ATOM   2647  HB2 ASN   172      31.170  24.711  55.237  1.00  0.00           H  
ATOM   2648  HB3 ASN   172      30.783  25.662  56.629  1.00  0.00           H  
ATOM   2649  CG  ASN   172      32.936  25.720  56.132  1.00  0.00           C  
ATOM   2650  OD1 ASN   172      33.170  26.719  56.769  1.00  0.00           O  
ATOM   2651  ND2 ASN   172      33.899  25.243  55.388  1.00  0.00           N  
ATOM   2652 HD21 ASN   172      34.798  25.652  55.598  1.00  0.00           H  
ATOM   2653 HD22 ASN   172      33.867  24.394  54.842  1.00  0.00           H  
ATOM   2654  C   ASN   172      30.282  23.304  57.693  1.00  0.00           C  
ATOM   2655  O   ASN   172      29.814  23.859  58.703  1.00  0.00           O  
ATOM   2656  N   ALA   173      29.643  22.281  57.149  1.00  0.00           N  
ATOM   2657  H   ALA   173      30.022  21.844  56.321  1.00  0.00           H  
ATOM   2658  CA  ALA   173      28.354  21.629  57.617  1.00  0.00           C  
ATOM   2659  HA  ALA   173      27.606  22.379  57.878  1.00  0.00           H  
ATOM   2660  CB  ALA   173      27.758  20.857  56.461  1.00  0.00           C  
ATOM   2661  HB1 ALA   173      27.416  21.472  55.628  1.00  0.00           H  
ATOM   2662  HB2 ALA   173      28.520  20.246  55.977  1.00  0.00           H  
ATOM   2663  HB3 ALA   173      26.891  20.261  56.743  1.00  0.00           H  
ATOM   2664  C   ALA   173      28.596  20.814  58.951  1.00  0.00           C  
ATOM   2665  O   ALA   173      27.667  20.582  59.669  1.00  0.00           O  
ATOM   2666  N   MET   174      29.823  20.255  59.118  1.00  0.00           N  
ATOM   2667  H   MET   174      30.470  20.294  58.342  1.00  0.00           H  
ATOM   2668  CA  MET   174      30.364  19.706  60.340  1.00  0.00           C  
ATOM   2669  HA  MET   174      29.683  19.009  60.828  1.00  0.00           H  
ATOM   2670  CB  MET   174      31.697  19.046  60.089  1.00  0.00           C  
ATOM   2671  HB2 MET   174      31.457  18.221  59.418  1.00  0.00           H  
ATOM   2672  HB3 MET   174      32.423  19.695  59.598  1.00  0.00           H  
ATOM   2673  CG  MET   174      32.255  18.518  61.426  1.00  0.00           C  
ATOM   2674  HG2 MET   174      31.542  18.783  62.207  1.00  0.00           H  
ATOM   2675  HG3 MET   174      32.422  17.464  61.203  1.00  0.00           H  
ATOM   2676  SD  MET   174      33.891  19.152  61.869  1.00  0.00           S  
ATOM   2677  CE  MET   174      34.897  18.558  60.486  1.00  0.00           C  
ATOM   2678  HE1 MET   174      34.585  17.534  60.277  1.00  0.00           H  
ATOM   2679  HE2 MET   174      34.668  18.992  59.513  1.00  0.00           H  
ATOM   2680  HE3 MET   174      35.974  18.605  60.650  1.00  0.00           H  
ATOM   2681  C   MET   174      30.426  20.789  61.428  1.00  0.00           C  
ATOM   2682  O   MET   174      29.748  20.702  62.518  1.00  0.00           O  
ATOM   2683  N   LEU   175      31.227  21.882  61.176  1.00  0.00           N  
ATOM   2684  H   LEU   175      31.531  22.060  60.229  1.00  0.00           H  
ATOM   2685  CA  LEU   175      31.317  22.970  62.070  1.00  0.00           C  
ATOM   2686  HA  LEU   175      31.661  22.603  63.037  1.00  0.00           H  
ATOM   2687  CB  LEU   175      32.309  23.965  61.494  1.00  0.00           C  
ATOM   2688  HB2 LEU   175      31.945  24.181  60.490  1.00  0.00           H  
ATOM   2689  HB3 LEU   175      32.306  24.932  61.997  1.00  0.00           H  
ATOM   2690  CG  LEU   175      33.808  23.497  61.323  1.00  0.00           C  
ATOM   2691  HG  LEU   175      33.852  22.562  60.764  1.00  0.00           H  
ATOM   2692  CD1 LEU   175      34.567  24.610  60.538  1.00  0.00           C  
ATOM   2693 HD11 LEU   175      33.979  24.687  59.623  1.00  0.00           H  
ATOM   2694 HD12 LEU   175      34.536  25.489  61.181  1.00  0.00           H  
ATOM   2695 HD13 LEU   175      35.576  24.287  60.282  1.00  0.00           H  
ATOM   2696  CD2 LEU   175      34.464  23.304  62.729  1.00  0.00           C  
ATOM   2697 HD21 LEU   175      35.446  22.843  62.625  1.00  0.00           H  
ATOM   2698 HD22 LEU   175      34.732  24.330  62.985  1.00  0.00           H  
ATOM   2699 HD23 LEU   175      33.861  22.765  63.460  1.00  0.00           H  
ATOM   2700  C   LEU   175      30.026  23.558  62.488  1.00  0.00           C  
ATOM   2701  O   LEU   175      29.792  23.705  63.690  1.00  0.00           O  
ATOM   2702  N   ALA   176      29.178  24.002  61.565  1.00  0.00           N  
ATOM   2703  H   ALA   176      29.365  24.001  60.572  1.00  0.00           H  
ATOM   2704  CA  ALA   176      27.915  24.687  61.861  1.00  0.00           C  
ATOM   2705  HA  ALA   176      28.073  25.486  62.586  1.00  0.00           H  
ATOM   2706  CB  ALA   176      27.264  25.391  60.645  1.00  0.00           C  
ATOM   2707  HB1 ALA   176      27.798  26.247  60.231  1.00  0.00           H  
ATOM   2708  HB2 ALA   176      27.121  24.670  59.840  1.00  0.00           H  
ATOM   2709  HB3 ALA   176      26.314  25.707  61.077  1.00  0.00           H  
ATOM   2710  C   ALA   176      26.872  23.826  62.560  1.00  0.00           C  
ATOM   2711  O   ALA   176      26.132  24.472  63.303  1.00  0.00           O  
ATOM   2712  N   PHE   177      26.804  22.485  62.389  1.00  0.00           N  
ATOM   2713  H   PHE   177      27.525  21.978  61.894  1.00  0.00           H  
ATOM   2714  CA  PHE   177      25.814  21.604  63.226  1.00  0.00           C  
ATOM   2715  HA  PHE   177      24.813  22.020  63.342  1.00  0.00           H  
ATOM   2716  CB  PHE   177      25.696  20.339  62.379  1.00  0.00           C  
ATOM   2717  HB2 PHE   177      25.193  20.546  61.435  1.00  0.00           H  
ATOM   2718  HB3 PHE   177      26.711  20.028  62.132  1.00  0.00           H  
ATOM   2719  CG  PHE   177      25.012  19.189  63.045  1.00  0.00           C  
ATOM   2720  CD1 PHE   177      25.703  18.207  63.828  1.00  0.00           C  
ATOM   2721  HD1 PHE   177      26.779  18.130  63.792  1.00  0.00           H  
ATOM   2722  CE1 PHE   177      24.895  17.328  64.584  1.00  0.00           C  
ATOM   2723  HE1 PHE   177      25.340  16.544  65.178  1.00  0.00           H  
ATOM   2724  CZ  PHE   177      23.504  17.462  64.729  1.00  0.00           C  
ATOM   2725  HZ  PHE   177      22.983  16.903  65.492  1.00  0.00           H  
ATOM   2726  CE2 PHE   177      22.904  18.449  63.959  1.00  0.00           C  
ATOM   2727  HE2 PHE   177      21.853  18.555  64.180  1.00  0.00           H  
ATOM   2728  CD2 PHE   177      23.584  19.335  63.113  1.00  0.00           C  
ATOM   2729  HD2 PHE   177      23.128  20.219  62.693  1.00  0.00           H  
ATOM   2730  C   PHE   177      26.283  21.362  64.686  1.00  0.00           C  
ATOM   2731  O   PHE   177      25.506  21.564  65.601  1.00  0.00           O  
ATOM   2732  N   LEU   178      27.611  21.229  64.895  1.00  0.00           N  
ATOM   2733  H   LEU   178      28.213  21.246  64.084  1.00  0.00           H  
ATOM   2734  CA  LEU   178      28.145  21.144  66.316  1.00  0.00           C  
ATOM   2735  HA  LEU   178      27.475  20.496  66.881  1.00  0.00           H  
ATOM   2736  CB  LEU   178      29.511  20.527  66.334  1.00  0.00           C  
ATOM   2737  HB2 LEU   178      30.138  21.221  65.774  1.00  0.00           H  
ATOM   2738  HB3 LEU   178      29.834  20.584  67.373  1.00  0.00           H  
ATOM   2739  CG  LEU   178      29.667  19.083  65.734  1.00  0.00           C  
ATOM   2740  HG  LEU   178      29.244  19.029  64.730  1.00  0.00           H  
ATOM   2741  CD1 LEU   178      31.126  18.561  65.679  1.00  0.00           C  
ATOM   2742 HD11 LEU   178      31.711  19.153  64.975  1.00  0.00           H  
ATOM   2743 HD12 LEU   178      31.604  18.621  66.657  1.00  0.00           H  
ATOM   2744 HD13 LEU   178      31.184  17.543  65.294  1.00  0.00           H  
ATOM   2745  CD2 LEU   178      28.873  18.187  66.739  1.00  0.00           C  
ATOM   2746 HD21 LEU   178      29.197  18.437  67.749  1.00  0.00           H  
ATOM   2747 HD22 LEU   178      27.832  18.486  66.610  1.00  0.00           H  
ATOM   2748 HD23 LEU   178      29.168  17.157  66.541  1.00  0.00           H  
ATOM   2749  C   LEU   178      28.039  22.549  66.997  1.00  0.00           C  
ATOM   2750  O   LEU   178      27.847  22.696  68.169  1.00  0.00           O  
ATOM   2751  N   CYS   179      28.255  23.617  66.153  1.00  0.00           N  
ATOM   2752  H   CYS   179      28.911  23.600  65.385  1.00  0.00           H  
ATOM   2753  CA  CYS   179      27.808  24.970  66.592  1.00  0.00           C  
ATOM   2754  HA  CYS   179      28.301  25.124  67.552  1.00  0.00           H  
ATOM   2755  CB  CYS   179      28.246  26.026  65.618  1.00  0.00           C  
ATOM   2756  HB2 CYS   179      29.285  26.013  65.288  1.00  0.00           H  
ATOM   2757  HB3 CYS   179      27.587  26.020  64.749  1.00  0.00           H  
ATOM   2758  SG  CYS   179      28.112  27.598  66.489  1.00  0.00           S  
ATOM   2759  HG  CYS   179      26.809  27.712  66.762  1.00  0.00           H  
ATOM   2760  C   CYS   179      26.318  25.142  66.935  1.00  0.00           C  
ATOM   2761  O   CYS   179      26.071  25.518  68.043  1.00  0.00           O  
ATOM   2762  N   PHE   180      25.349  24.889  66.079  1.00  0.00           N  
ATOM   2763  H   PHE   180      25.609  24.679  65.126  1.00  0.00           H  
ATOM   2764  CA  PHE   180      23.930  24.967  66.422  1.00  0.00           C  
ATOM   2765  HA  PHE   180      23.707  26.000  66.692  1.00  0.00           H  
ATOM   2766  CB  PHE   180      23.181  24.524  65.126  1.00  0.00           C  
ATOM   2767  HB2 PHE   180      22.244  24.044  65.408  1.00  0.00           H  
ATOM   2768  HB3 PHE   180      23.698  23.740  64.572  1.00  0.00           H  
ATOM   2769  CG  PHE   180      22.812  25.632  64.106  1.00  0.00           C  
ATOM   2770  CD1 PHE   180      22.224  26.812  64.567  1.00  0.00           C  
ATOM   2771  HD1 PHE   180      21.921  26.904  65.599  1.00  0.00           H  
ATOM   2772  CE1 PHE   180      21.945  27.892  63.649  1.00  0.00           C  
ATOM   2773  HE1 PHE   180      21.472  28.791  64.013  1.00  0.00           H  
ATOM   2774  CZ  PHE   180      22.235  27.693  62.277  1.00  0.00           C  
ATOM   2775  HZ  PHE   180      22.128  28.500  61.567  1.00  0.00           H  
ATOM   2776  CE2 PHE   180      22.756  26.458  61.859  1.00  0.00           C  
ATOM   2777  HE2 PHE   180      23.037  26.457  60.816  1.00  0.00           H  
ATOM   2778  CD2 PHE   180      23.043  25.425  62.755  1.00  0.00           C  
ATOM   2779  HD2 PHE   180      23.511  24.503  62.442  1.00  0.00           H  
ATOM   2780  C   PHE   180      23.600  24.162  67.622  1.00  0.00           C  
ATOM   2781  O   PHE   180      22.989  24.750  68.534  1.00  0.00           O  
ATOM   2782  N   LEU   181      24.124  22.892  67.740  1.00  0.00           N  
ATOM   2783  H   LEU   181      24.575  22.516  66.918  1.00  0.00           H  
ATOM   2784  CA  LEU   181      23.937  21.961  68.913  1.00  0.00           C  
ATOM   2785  HA  LEU   181      22.853  21.914  69.017  1.00  0.00           H  
ATOM   2786  CB  LEU   181      24.349  20.622  68.700  1.00  0.00           C  
ATOM   2787  HB2 LEU   181      24.098  20.172  67.740  1.00  0.00           H  
ATOM   2788  HB3 LEU   181      25.437  20.569  68.675  1.00  0.00           H  
ATOM   2789  CG  LEU   181      23.901  19.670  69.775  1.00  0.00           C  
ATOM   2790  HG  LEU   181      24.047  20.041  70.790  1.00  0.00           H  
ATOM   2791  CD1 LEU   181      22.464  19.132  69.578  1.00  0.00           C  
ATOM   2792 HD11 LEU   181      22.238  18.387  70.341  1.00  0.00           H  
ATOM   2793 HD12 LEU   181      21.771  19.966  69.688  1.00  0.00           H  
ATOM   2794 HD13 LEU   181      22.337  18.608  68.631  1.00  0.00           H  
ATOM   2795  CD2 LEU   181      24.756  18.452  69.624  1.00  0.00           C  
ATOM   2796 HD21 LEU   181      25.817  18.696  69.682  1.00  0.00           H  
ATOM   2797 HD22 LEU   181      24.582  17.592  70.271  1.00  0.00           H  
ATOM   2798 HD23 LEU   181      24.505  17.992  68.668  1.00  0.00           H  
ATOM   2799  C   LEU   181      24.525  22.518  70.227  1.00  0.00           C  
ATOM   2800  O   LEU   181      23.805  22.576  71.263  1.00  0.00           O  
ATOM   2801  N   GLY   182      25.753  23.027  70.180  1.00  0.00           N  
ATOM   2802  H   GLY   182      26.240  22.918  69.302  1.00  0.00           H  
ATOM   2803  CA  GLY   182      26.351  23.628  71.324  1.00  0.00           C  
ATOM   2804  HA2 GLY   182      26.048  22.957  72.128  1.00  0.00           H  
ATOM   2805  HA3 GLY   182      27.415  23.470  71.152  1.00  0.00           H  
ATOM   2806  C   GLY   182      25.906  25.045  71.690  1.00  0.00           C  
ATOM   2807  O   GLY   182      26.004  25.478  72.836  1.00  0.00           O  
ATOM   2808  N   THR   183      25.297  25.815  70.760  1.00  0.00           N  
ATOM   2809  H   THR   183      25.184  25.332  69.879  1.00  0.00           H  
ATOM   2810  CA  THR   183      24.447  27.026  70.964  1.00  0.00           C  
ATOM   2811  HA  THR   183      24.985  27.750  71.576  1.00  0.00           H  
ATOM   2812  CB  THR   183      24.103  27.767  69.656  1.00  0.00           C  
ATOM   2813  HB  THR   183      23.494  27.091  69.057  1.00  0.00           H  
ATOM   2814  CG2 THR   183      23.202  29.029  69.783  1.00  0.00           C  
ATOM   2815 HG21 THR   183      22.175  28.701  69.942  1.00  0.00           H  
ATOM   2816 HG22 THR   183      23.602  29.571  70.640  1.00  0.00           H  
ATOM   2817 HG23 THR   183      23.276  29.735  68.956  1.00  0.00           H  
ATOM   2818  OG1 THR   183      25.273  28.165  68.951  1.00  0.00           O  
ATOM   2819  HG1 THR   183      25.643  27.388  68.525  1.00  0.00           H  
ATOM   2820  C   THR   183      23.175  26.713  71.701  1.00  0.00           C  
ATOM   2821  O   THR   183      22.922  27.387  72.742  1.00  0.00           O  
ATOM   2822  N   PHE   184      22.486  25.654  71.287  1.00  0.00           N  
ATOM   2823  H   PHE   184      22.660  25.363  70.336  1.00  0.00           H  
ATOM   2824  CA  PHE   184      21.322  25.120  72.024  1.00  0.00           C  
ATOM   2825  HA  PHE   184      20.639  25.968  72.068  1.00  0.00           H  
ATOM   2826  CB  PHE   184      20.602  23.992  71.282  1.00  0.00           C  
ATOM   2827  HB2 PHE   184      20.375  24.373  70.286  1.00  0.00           H  
ATOM   2828  HB3 PHE   184      21.287  23.171  71.072  1.00  0.00           H  
ATOM   2829  CG  PHE   184      19.320  23.552  71.760  1.00  0.00           C  
ATOM   2830  CD1 PHE   184      18.249  24.434  71.881  1.00  0.00           C  
ATOM   2831  HD1 PHE   184      18.503  25.407  71.489  1.00  0.00           H  
ATOM   2832  CE1 PHE   184      17.050  24.019  72.420  1.00  0.00           C  
ATOM   2833  HE1 PHE   184      16.256  24.750  72.386  1.00  0.00           H  
ATOM   2834  CZ  PHE   184      16.886  22.741  72.881  1.00  0.00           C  
ATOM   2835  HZ  PHE   184      15.965  22.390  73.322  1.00  0.00           H  
ATOM   2836  CE2 PHE   184      17.961  21.784  72.769  1.00  0.00           C  
ATOM   2837  HE2 PHE   184      17.877  20.771  73.133  1.00  0.00           H  
ATOM   2838  CD2 PHE   184      19.189  22.205  72.164  1.00  0.00           C  
ATOM   2839  HD2 PHE   184      20.020  21.533  72.009  1.00  0.00           H  
ATOM   2840  C   PHE   184      21.560  24.647  73.471  1.00  0.00           C  
ATOM   2841  O   PHE   184      20.881  25.095  74.390  1.00  0.00           O  
ATOM   2842  N   LEU   185      22.657  23.922  73.723  1.00  0.00           N  
ATOM   2843  H   LEU   185      23.200  23.653  72.915  1.00  0.00           H  
ATOM   2844  CA  LEU   185      23.187  23.666  75.007  1.00  0.00           C  
ATOM   2845  HA  LEU   185      22.498  23.079  75.614  1.00  0.00           H  
ATOM   2846  CB  LEU   185      24.382  22.728  74.818  1.00  0.00           C  
ATOM   2847  HB2 LEU   185      25.137  23.150  74.154  1.00  0.00           H  
ATOM   2848  HB3 LEU   185      24.868  22.648  75.790  1.00  0.00           H  
ATOM   2849  CG  LEU   185      24.020  21.258  74.380  1.00  0.00           C  
ATOM   2850  HG  LEU   185      23.378  21.214  73.500  1.00  0.00           H  
ATOM   2851  CD1 LEU   185      25.328  20.535  74.159  1.00  0.00           C  
ATOM   2852 HD11 LEU   185      25.251  19.455  74.032  1.00  0.00           H  
ATOM   2853 HD12 LEU   185      25.798  21.006  73.296  1.00  0.00           H  
ATOM   2854 HD13 LEU   185      26.010  20.539  75.009  1.00  0.00           H  
ATOM   2855  CD2 LEU   185      23.187  20.555  75.459  1.00  0.00           C  
ATOM   2856 HD21 LEU   185      23.397  20.879  76.478  1.00  0.00           H  
ATOM   2857 HD22 LEU   185      22.141  20.720  75.201  1.00  0.00           H  
ATOM   2858 HD23 LEU   185      23.448  19.497  75.440  1.00  0.00           H  
ATOM   2859  C   LEU   185      23.477  24.877  75.860  1.00  0.00           C  
ATOM   2860  O   LEU   185      23.171  24.977  77.021  1.00  0.00           O  
ATOM   2861  N   VAL   186      24.098  25.870  75.219  1.00  0.00           N  
ATOM   2862  H   VAL   186      24.339  25.683  74.256  1.00  0.00           H  
ATOM   2863  CA  VAL   186      24.483  27.098  75.901  1.00  0.00           C  
ATOM   2864  HA  VAL   186      25.146  26.799  76.713  1.00  0.00           H  
ATOM   2865  CB  VAL   186      25.378  27.939  74.985  1.00  0.00           C  
ATOM   2866  HB  VAL   186      24.914  28.052  74.005  1.00  0.00           H  
ATOM   2867  CG1 VAL   186      25.550  29.392  75.476  1.00  0.00           C  
ATOM   2868 HG11 VAL   186      25.793  29.442  76.538  1.00  0.00           H  
ATOM   2869 HG12 VAL   186      26.403  29.862  74.986  1.00  0.00           H  
ATOM   2870 HG13 VAL   186      24.629  29.930  75.251  1.00  0.00           H  
ATOM   2871  CG2 VAL   186      26.840  27.360  74.917  1.00  0.00           C  
ATOM   2872 HG21 VAL   186      27.312  27.731  74.007  1.00  0.00           H  
ATOM   2873 HG22 VAL   186      27.460  27.559  75.791  1.00  0.00           H  
ATOM   2874 HG23 VAL   186      26.929  26.277  74.822  1.00  0.00           H  
ATOM   2875  C   VAL   186      23.325  27.887  76.511  1.00  0.00           C  
ATOM   2876  O   VAL   186      23.547  28.661  77.371  1.00  0.00           O  
ATOM   2877  N   GLN   187      22.059  27.599  76.204  1.00  0.00           N  
ATOM   2878  H   GLN   187      21.850  26.681  75.839  1.00  0.00           H  
ATOM   2879  CA  GLN   187      20.981  28.254  76.862  1.00  0.00           C  
ATOM   2880  HA  GLN   187      21.261  29.302  76.970  1.00  0.00           H  
ATOM   2881  CB  GLN   187      19.796  28.199  75.901  1.00  0.00           C  
ATOM   2882  HB2 GLN   187      19.417  27.196  75.704  1.00  0.00           H  
ATOM   2883  HB3 GLN   187      18.894  28.587  76.373  1.00  0.00           H  
ATOM   2884  CG  GLN   187      20.076  28.921  74.596  1.00  0.00           C  
ATOM   2885  HG2 GLN   187      20.137  29.999  74.742  1.00  0.00           H  
ATOM   2886  HG3 GLN   187      20.988  28.543  74.133  1.00  0.00           H  
ATOM   2887  CD  GLN   187      19.147  28.545  73.478  1.00  0.00           C  
ATOM   2888  OE1 GLN   187      18.224  27.712  73.544  1.00  0.00           O  
ATOM   2889  NE2 GLN   187      19.371  28.922  72.228  1.00  0.00           N  
ATOM   2890 HE21 GLN   187      18.719  28.677  71.497  1.00  0.00           H  
ATOM   2891 HE22 GLN   187      20.125  29.565  72.029  1.00  0.00           H  
ATOM   2892  C   GLN   187      20.646  27.832  78.330  1.00  0.00           C  
ATOM   2893  O   GLN   187      20.146  28.578  79.178  1.00  0.00           O  
ATOM   2894  N   SER   188      21.119  26.615  78.709  1.00  0.00           N  
ATOM   2895  H   SER   188      21.659  26.174  77.979  1.00  0.00           H  
ATOM   2896  CA  SER   188      20.884  25.973  79.993  1.00  0.00           C  
ATOM   2897  HA  SER   188      19.869  26.253  80.277  1.00  0.00           H  
ATOM   2898  CB  SER   188      20.935  24.469  79.885  1.00  0.00           C  
ATOM   2899  HB2 SER   188      21.922  24.091  79.621  1.00  0.00           H  
ATOM   2900  HB3 SER   188      20.614  24.001  80.816  1.00  0.00           H  
ATOM   2901  OG  SER   188      20.068  23.953  78.811  1.00  0.00           O  
ATOM   2902  HG  SER   188      19.431  24.640  78.601  1.00  0.00           H  
ATOM   2903  C   SER   188      21.779  26.483  81.158  1.00  0.00           C  
ATOM   2904  O   SER   188      21.775  25.820  82.180  1.00  0.00           O  
ATOM   2905  N   GLN   189      22.453  27.594  80.989  1.00  0.00           N  
ATOM   2906  H   GLN   189      22.333  28.196  80.187  1.00  0.00           H  
ATOM   2907  CA  GLN   189      23.249  28.219  82.098  1.00  0.00           C  
ATOM   2908  HA  GLN   189      23.036  27.855  83.103  1.00  0.00           H  
ATOM   2909  CB  GLN   189      24.714  27.805  81.825  1.00  0.00           C  
ATOM   2910  HB2 GLN   189      25.236  28.183  82.705  1.00  0.00           H  
ATOM   2911  HB3 GLN   189      24.708  26.724  81.690  1.00  0.00           H  
ATOM   2912  CG  GLN   189      25.249  28.418  80.507  1.00  0.00           C  
ATOM   2913  HG2 GLN   189      24.542  28.425  79.677  1.00  0.00           H  
ATOM   2914  HG3 GLN   189      25.605  29.410  80.783  1.00  0.00           H  
ATOM   2915  CD  GLN   189      26.511  27.636  80.069  1.00  0.00           C  
ATOM   2916  OE1 GLN   189      26.450  26.795  79.175  1.00  0.00           O  
ATOM   2917  NE2 GLN   189      27.612  28.013  80.659  1.00  0.00           N  
ATOM   2918 HE21 GLN   189      28.405  27.502  80.299  1.00  0.00           H  
ATOM   2919 HE22 GLN   189      27.565  28.706  81.392  1.00  0.00           H  
ATOM   2920  C   GLN   189      23.184  29.768  82.142  1.00  0.00           C  
ATOM   2921  O   GLN   189      23.015  30.256  81.015  1.00  0.00           O  
ATOM   2922  N   PRO   190      23.398  30.534  83.224  1.00  0.00           N  
ATOM   2923  CD  PRO   190      23.474  30.068  84.575  1.00  0.00           C  
ATOM   2924  HD2 PRO   190      24.175  29.236  84.649  1.00  0.00           H  
ATOM   2925  HD3 PRO   190      22.585  29.802  85.146  1.00  0.00           H  
ATOM   2926  CG  PRO   190      24.031  31.310  85.307  1.00  0.00           C  
ATOM   2927  HG2 PRO   190      25.112  31.327  85.161  1.00  0.00           H  
ATOM   2928  HG3 PRO   190      23.790  31.302  86.370  1.00  0.00           H  
ATOM   2929  CB  PRO   190      23.355  32.458  84.637  1.00  0.00           C  
ATOM   2930  HB2 PRO   190      23.877  33.382  84.886  1.00  0.00           H  
ATOM   2931  HB3 PRO   190      22.348  32.611  85.027  1.00  0.00           H  
ATOM   2932  CA  PRO   190      23.412  32.023  83.117  1.00  0.00           C  
ATOM   2933  HA  PRO   190      22.569  32.494  82.612  1.00  0.00           H  
ATOM   2934  C   PRO   190      24.749  32.553  82.569  1.00  0.00           C  
ATOM   2935  O   PRO   190      25.776  31.895  82.549  1.00  0.00           O  
ATOM   2936  N   GLY   191      24.753  33.806  82.071  1.00  0.00           N  
ATOM   2937  H   GLY   191      23.882  34.313  82.016  1.00  0.00           H  
ATOM   2938  CA  GLY   191      25.933  34.383  81.382  1.00  0.00           C  
ATOM   2939  HA2 GLY   191      26.822  34.135  81.961  1.00  0.00           H  
ATOM   2940  HA3 GLY   191      26.131  33.996  80.382  1.00  0.00           H  
ATOM   2941  C   GLY   191      25.760  35.869  81.139  1.00  0.00           C  
ATOM   2942  O   GLY   191      24.641  36.382  81.015  1.00  0.00           O  
ATOM   2943  N   ARG   192      26.899  36.531  81.018  1.00  0.00           N  
ATOM   2944  H   ARG   192      27.779  36.039  80.961  1.00  0.00           H  
ATOM   2945  CA  ARG   192      27.040  38.020  80.943  1.00  0.00           C  
ATOM   2946  HA  ARG   192      26.570  38.175  81.914  1.00  0.00           H  
ATOM   2947  CB  ARG   192      28.547  38.419  80.861  1.00  0.00           C  
ATOM   2948  HB2 ARG   192      28.957  37.966  81.764  1.00  0.00           H  
ATOM   2949  HB3 ARG   192      28.975  37.943  79.979  1.00  0.00           H  
ATOM   2950  CG  ARG   192      28.924  39.904  80.941  1.00  0.00           C  
ATOM   2951  HG2 ARG   192      29.919  40.153  80.572  1.00  0.00           H  
ATOM   2952  HG3 ARG   192      28.249  40.515  80.342  1.00  0.00           H  
ATOM   2953  CD  ARG   192      28.758  40.382  82.403  1.00  0.00           C  
ATOM   2954  HD2 ARG   192      27.726  40.353  82.753  1.00  0.00           H  
ATOM   2955  HD3 ARG   192      29.247  39.699  83.097  1.00  0.00           H  
ATOM   2956  NE  ARG   192      29.425  41.689  82.564  1.00  0.00           N  
ATOM   2957  HE  ARG   192      30.433  41.736  82.611  1.00  0.00           H  
ATOM   2958  CZ  ARG   192      28.836  42.779  83.029  1.00  0.00           C  
ATOM   2959  NH1 ARG   192      27.575  42.954  83.280  1.00  0.00           N  
ATOM   2960 HH11 ARG   192      26.836  42.285  83.117  1.00  0.00           H  
ATOM   2961 HH12 ARG   192      27.368  43.796  83.798  1.00  0.00           H  
ATOM   2962  NH2 ARG   192      29.667  43.731  83.336  1.00  0.00           N  
ATOM   2963 HH21 ARG   192      30.673  43.715  83.252  1.00  0.00           H  
ATOM   2964 HH22 ARG   192      29.381  44.608  83.749  1.00  0.00           H  
ATOM   2965  C   ARG   192      26.242  38.692  79.859  1.00  0.00           C  
ATOM   2966  O   ARG   192      26.393  38.348  78.687  1.00  0.00           O  
ATOM   2967  N   TYR   193      25.594  39.794  80.305  1.00  0.00           N  
ATOM   2968  H   TYR   193      25.347  39.958  81.271  1.00  0.00           H  
ATOM   2969  CA  TYR   193      24.744  40.441  79.234  1.00  0.00           C  
ATOM   2970  HA  TYR   193      24.205  41.310  79.609  1.00  0.00           H  
ATOM   2971  CB  TYR   193      25.636  41.147  78.103  1.00  0.00           C  
ATOM   2972  HB2 TYR   193      25.922  40.331  77.440  1.00  0.00           H  
ATOM   2973  HB3 TYR   193      25.078  41.857  77.492  1.00  0.00           H  
ATOM   2974  CG  TYR   193      26.949  41.858  78.431  1.00  0.00           C  
ATOM   2975  CD1 TYR   193      26.985  42.696  79.589  1.00  0.00           C  
ATOM   2976  HD1 TYR   193      26.073  42.817  80.154  1.00  0.00           H  
ATOM   2977  CE1 TYR   193      28.115  43.517  79.851  1.00  0.00           C  
ATOM   2978  HE1 TYR   193      28.169  44.171  80.709  1.00  0.00           H  
ATOM   2979  CZ  TYR   193      29.240  43.270  79.114  1.00  0.00           C  
ATOM   2980  OH  TYR   193      30.364  43.954  79.233  1.00  0.00           O  
ATOM   2981  HH  TYR   193      31.119  43.363  79.280  1.00  0.00           H  
ATOM   2982  CE2 TYR   193      29.246  42.233  78.072  1.00  0.00           C  
ATOM   2983  HE2 TYR   193      30.184  41.973  77.605  1.00  0.00           H  
ATOM   2984  CD2 TYR   193      28.096  41.579  77.730  1.00  0.00           C  
ATOM   2985  HD2 TYR   193      28.143  40.829  76.953  1.00  0.00           H  
ATOM   2986  C   TYR   193      23.644  39.541  78.612  1.00  0.00           C  
ATOM   2987  O   TYR   193      23.006  40.038  77.648  1.00  0.00           O  
ATOM   2988  N   ASN   194      23.338  38.384  79.156  1.00  0.00           N  
ATOM   2989  H   ASN   194      23.695  38.131  80.066  1.00  0.00           H  
ATOM   2990  CA  ASN   194      22.697  37.272  78.413  1.00  0.00           C  
ATOM   2991  HA  ASN   194      22.950  36.380  78.985  1.00  0.00           H  
ATOM   2992  CB  ASN   194      21.132  37.517  78.487  1.00  0.00           C  
ATOM   2993  HB2 ASN   194      20.824  37.795  79.495  1.00  0.00           H  
ATOM   2994  HB3 ASN   194      20.994  38.377  77.832  1.00  0.00           H  
ATOM   2995  CG  ASN   194      20.360  36.325  77.910  1.00  0.00           C  
ATOM   2996  OD1 ASN   194      20.794  35.197  77.976  1.00  0.00           O  
ATOM   2997  ND2 ASN   194      19.180  36.535  77.357  1.00  0.00           N  
ATOM   2998 HD21 ASN   194      18.614  35.734  77.114  1.00  0.00           H  
ATOM   2999 HD22 ASN   194      18.784  37.458  77.458  1.00  0.00           H  
ATOM   3000  C   ASN   194      23.328  37.035  77.019  1.00  0.00           C  
ATOM   3001  O   ASN   194      22.606  36.961  76.026  1.00  0.00           O  
ATOM   3002  N   ARG   195      24.670  36.819  76.953  1.00  0.00           N  
ATOM   3003  H   ARG   195      25.179  37.058  77.792  1.00  0.00           H  
ATOM   3004  CA  ARG   195      25.454  36.532  75.712  1.00  0.00           C  
ATOM   3005  HA  ARG   195      25.223  37.294  74.967  1.00  0.00           H  
ATOM   3006  CB  ARG   195      26.976  36.675  75.969  1.00  0.00           C  
ATOM   3007  HB2 ARG   195      27.549  36.713  75.042  1.00  0.00           H  
ATOM   3008  HB3 ARG   195      27.075  37.659  76.426  1.00  0.00           H  
ATOM   3009  CG  ARG   195      27.680  35.586  76.836  1.00  0.00           C  
ATOM   3010  HG2 ARG   195      27.023  35.236  77.632  1.00  0.00           H  
ATOM   3011  HG3 ARG   195      27.841  34.773  76.128  1.00  0.00           H  
ATOM   3012  CD  ARG   195      29.133  36.093  77.180  1.00  0.00           C  
ATOM   3013  HD2 ARG   195      29.707  36.298  76.276  1.00  0.00           H  
ATOM   3014  HD3 ARG   195      29.128  37.066  77.672  1.00  0.00           H  
ATOM   3015  NE  ARG   195      29.995  35.208  78.041  1.00  0.00           N  
ATOM   3016  HE  ARG   195      29.517  34.776  78.819  1.00  0.00           H  
ATOM   3017  CZ  ARG   195      31.297  34.980  77.969  1.00  0.00           C  
ATOM   3018  NH1 ARG   195      32.093  35.695  77.280  1.00  0.00           N  
ATOM   3019 HH11 ARG   195      31.848  36.625  76.971  1.00  0.00           H  
ATOM   3020 HH12 ARG   195      33.035  35.345  77.181  1.00  0.00           H  
ATOM   3021  NH2 ARG   195      31.840  34.014  78.647  1.00  0.00           N  
ATOM   3022 HH21 ARG   195      31.302  33.659  79.424  1.00  0.00           H  
ATOM   3023 HH22 ARG   195      32.793  33.725  78.476  1.00  0.00           H  
ATOM   3024  C   ARG   195      25.034  35.227  74.918  1.00  0.00           C  
ATOM   3025  O   ARG   195      25.197  35.146  73.719  1.00  0.00           O  
ATOM   3026  N   ALA   196      24.414  34.291  75.667  1.00  0.00           N  
ATOM   3027  H   ALA   196      24.401  34.419  76.669  1.00  0.00           H  
ATOM   3028  CA  ALA   196      23.679  33.185  75.038  1.00  0.00           C  
ATOM   3029  HA  ALA   196      24.418  32.521  74.590  1.00  0.00           H  
ATOM   3030  CB  ALA   196      22.847  32.419  76.082  1.00  0.00           C  
ATOM   3031  HB1 ALA   196      23.511  31.808  76.692  1.00  0.00           H  
ATOM   3032  HB2 ALA   196      22.209  33.019  76.732  1.00  0.00           H  
ATOM   3033  HB3 ALA   196      22.276  31.635  75.584  1.00  0.00           H  
ATOM   3034  C   ALA   196      22.765  33.706  73.838  1.00  0.00           C  
ATOM   3035  O   ALA   196      22.943  33.287  72.714  1.00  0.00           O  
ATOM   3036  N   ARG   197      21.928  34.708  74.045  1.00  0.00           N  
ATOM   3037  H   ARG   197      21.804  35.048  74.988  1.00  0.00           H  
ATOM   3038  CA  ARG   197      20.878  35.191  73.166  1.00  0.00           C  
ATOM   3039  HA  ARG   197      20.388  34.345  72.684  1.00  0.00           H  
ATOM   3040  CB  ARG   197      19.865  35.910  73.994  1.00  0.00           C  
ATOM   3041  HB2 ARG   197      19.477  35.273  74.789  1.00  0.00           H  
ATOM   3042  HB3 ARG   197      20.393  36.757  74.431  1.00  0.00           H  
ATOM   3043  CG  ARG   197      18.758  36.481  73.098  1.00  0.00           C  
ATOM   3044  HG2 ARG   197      19.092  37.377  72.575  1.00  0.00           H  
ATOM   3045  HG3 ARG   197      18.575  35.698  72.362  1.00  0.00           H  
ATOM   3046  CD  ARG   197      17.577  36.857  73.962  1.00  0.00           C  
ATOM   3047  HD2 ARG   197      17.990  37.585  74.661  1.00  0.00           H  
ATOM   3048  HD3 ARG   197      16.847  37.386  73.349  1.00  0.00           H  
ATOM   3049  NE  ARG   197      16.853  35.902  74.779  1.00  0.00           N  
ATOM   3050  HE  ARG   197      16.951  34.911  74.612  1.00  0.00           H  
ATOM   3051  CZ  ARG   197      15.802  36.157  75.558  1.00  0.00           C  
ATOM   3052  NH1 ARG   197      15.467  37.349  75.961  1.00  0.00           N  
ATOM   3053 HH11 ARG   197      16.095  38.099  75.708  1.00  0.00           H  
ATOM   3054 HH12 ARG   197      14.751  37.504  76.656  1.00  0.00           H  
ATOM   3055  NH2 ARG   197      15.141  35.180  76.056  1.00  0.00           N  
ATOM   3056 HH21 ARG   197      15.450  34.225  75.949  1.00  0.00           H  
ATOM   3057 HH22 ARG   197      14.378  35.406  76.678  1.00  0.00           H  
ATOM   3058  C   ARG   197      21.557  36.011  72.034  1.00  0.00           C  
ATOM   3059  O   ARG   197      21.300  35.662  70.852  1.00  0.00           O  
ATOM   3060  N   GLY   198      22.520  36.841  72.445  1.00  0.00           N  
ATOM   3061  H   GLY   198      22.765  36.779  73.423  1.00  0.00           H  
ATOM   3062  CA  GLY   198      23.271  37.514  71.437  1.00  0.00           C  
ATOM   3063  HA2 GLY   198      22.615  38.131  70.824  1.00  0.00           H  
ATOM   3064  HA3 GLY   198      24.015  38.171  71.886  1.00  0.00           H  
ATOM   3065  C   GLY   198      24.090  36.568  70.542  1.00  0.00           C  
ATOM   3066  O   GLY   198      23.959  36.588  69.289  1.00  0.00           O  
ATOM   3067  N   LEU   199      24.828  35.584  71.086  1.00  0.00           N  
ATOM   3068  H   LEU   199      24.856  35.467  72.089  1.00  0.00           H  
ATOM   3069  CA  LEU   199      25.429  34.555  70.261  1.00  0.00           C  
ATOM   3070  HA  LEU   199      26.106  35.072  69.580  1.00  0.00           H  
ATOM   3071  CB  LEU   199      26.080  33.554  71.151  1.00  0.00           C  
ATOM   3072  HB2 LEU   199      25.350  33.094  71.817  1.00  0.00           H  
ATOM   3073  HB3 LEU   199      26.510  32.780  70.515  1.00  0.00           H  
ATOM   3074  CG  LEU   199      27.357  34.108  71.801  1.00  0.00           C  
ATOM   3075  HG  LEU   199      27.201  35.101  72.222  1.00  0.00           H  
ATOM   3076  CD1 LEU   199      27.701  33.027  72.822  1.00  0.00           C  
ATOM   3077 HD11 LEU   199      27.655  32.000  72.459  1.00  0.00           H  
ATOM   3078 HD12 LEU   199      28.679  33.225  73.260  1.00  0.00           H  
ATOM   3079 HD13 LEU   199      26.949  33.116  73.606  1.00  0.00           H  
ATOM   3080  CD2 LEU   199      28.558  34.286  70.849  1.00  0.00           C  
ATOM   3081 HD21 LEU   199      29.466  34.563  71.384  1.00  0.00           H  
ATOM   3082 HD22 LEU   199      28.674  33.268  70.478  1.00  0.00           H  
ATOM   3083 HD23 LEU   199      28.413  35.051  70.085  1.00  0.00           H  
ATOM   3084  C   LEU   199      24.394  33.693  69.485  1.00  0.00           C  
ATOM   3085  O   LEU   199      24.831  33.101  68.451  1.00  0.00           O  
ATOM   3086  N   THR   200      23.098  33.584  69.827  1.00  0.00           N  
ATOM   3087  H   THR   200      22.815  34.003  70.702  1.00  0.00           H  
ATOM   3088  CA  THR   200      22.142  32.761  69.046  1.00  0.00           C  
ATOM   3089  HA  THR   200      22.658  31.861  68.713  1.00  0.00           H  
ATOM   3090  CB  THR   200      20.908  32.304  69.896  1.00  0.00           C  
ATOM   3091  HB  THR   200      20.439  33.245  70.183  1.00  0.00           H  
ATOM   3092  CG2 THR   200      19.935  31.359  69.090  1.00  0.00           C  
ATOM   3093 HG21 THR   200      19.300  31.919  68.403  1.00  0.00           H  
ATOM   3094 HG22 THR   200      20.538  30.597  68.595  1.00  0.00           H  
ATOM   3095 HG23 THR   200      19.308  30.798  69.783  1.00  0.00           H  
ATOM   3096  OG1 THR   200      21.342  31.577  71.029  1.00  0.00           O  
ATOM   3097  HG1 THR   200      21.959  32.065  71.579  1.00  0.00           H  
ATOM   3098  C   THR   200      21.626  33.402  67.812  1.00  0.00           C  
ATOM   3099  O   THR   200      21.502  32.812  66.705  1.00  0.00           O  
ATOM   3100  N   PHE   201      21.282  34.670  67.966  1.00  0.00           N  
ATOM   3101  H   PHE   201      21.061  34.925  68.918  1.00  0.00           H  
ATOM   3102  CA  PHE   201      20.928  35.632  66.954  1.00  0.00           C  
ATOM   3103  HA  PHE   201      19.986  35.375  66.469  1.00  0.00           H  
ATOM   3104  CB  PHE   201      20.665  36.977  67.668  1.00  0.00           C  
ATOM   3105  HB2 PHE   201      21.257  36.982  68.583  1.00  0.00           H  
ATOM   3106  HB3 PHE   201      21.026  37.871  67.158  1.00  0.00           H  
ATOM   3107  CG  PHE   201      19.245  37.230  67.965  1.00  0.00           C  
ATOM   3108  CD1 PHE   201      18.312  37.546  66.909  1.00  0.00           C  
ATOM   3109  HD1 PHE   201      18.603  37.410  65.878  1.00  0.00           H  
ATOM   3110  CE1 PHE   201      17.050  37.967  67.258  1.00  0.00           C  
ATOM   3111  HE1 PHE   201      16.337  38.148  66.468  1.00  0.00           H  
ATOM   3112  CZ  PHE   201      16.574  37.907  68.586  1.00  0.00           C  
ATOM   3113  HZ  PHE   201      15.544  38.094  68.851  1.00  0.00           H  
ATOM   3114  CE2 PHE   201      17.463  37.663  69.615  1.00  0.00           C  
ATOM   3115  HE2 PHE   201      17.145  37.680  70.646  1.00  0.00           H  
ATOM   3116  CD2 PHE   201      18.866  37.446  69.295  1.00  0.00           C  
ATOM   3117  HD2 PHE   201      19.568  37.194  70.076  1.00  0.00           H  
ATOM   3118  C   PHE   201      22.107  35.840  65.942  1.00  0.00           C  
ATOM   3119  O   PHE   201      21.916  35.942  64.713  1.00  0.00           O  
ATOM   3120  N   ALA   202      23.293  35.850  66.469  1.00  0.00           N  
ATOM   3121  H   ALA   202      23.450  35.932  67.464  1.00  0.00           H  
ATOM   3122  CA  ALA   202      24.459  35.933  65.560  1.00  0.00           C  
ATOM   3123  HA  ALA   202      24.162  36.656  64.800  1.00  0.00           H  
ATOM   3124  CB  ALA   202      25.671  36.396  66.368  1.00  0.00           C  
ATOM   3125  HB1 ALA   202      25.479  37.295  66.954  1.00  0.00           H  
ATOM   3126  HB2 ALA   202      25.988  35.525  66.941  1.00  0.00           H  
ATOM   3127  HB3 ALA   202      26.503  36.605  65.696  1.00  0.00           H  
ATOM   3128  C   ALA   202      24.883  34.608  64.821  1.00  0.00           C  
ATOM   3129  O   ALA   202      25.223  34.708  63.603  1.00  0.00           O  
ATOM   3130  N   MET   203      24.765  33.403  65.431  1.00  0.00           N  
ATOM   3131  H   MET   203      24.417  33.470  66.377  1.00  0.00           H  
ATOM   3132  CA  MET   203      24.776  32.098  64.797  1.00  0.00           C  
ATOM   3133  HA  MET   203      25.825  31.893  64.584  1.00  0.00           H  
ATOM   3134  CB  MET   203      24.550  30.970  65.831  1.00  0.00           C  
ATOM   3135  HB2 MET   203      25.089  31.187  66.753  1.00  0.00           H  
ATOM   3136  HB3 MET   203      23.532  30.929  66.218  1.00  0.00           H  
ATOM   3137  CG  MET   203      24.884  29.615  65.179  1.00  0.00           C  
ATOM   3138  HG2 MET   203      24.990  28.891  65.987  1.00  0.00           H  
ATOM   3139  HG3 MET   203      24.058  29.312  64.536  1.00  0.00           H  
ATOM   3140  SD  MET   203      26.316  29.372  64.171  1.00  0.00           S  
ATOM   3141  CE  MET   203      26.043  27.761  63.325  1.00  0.00           C  
ATOM   3142  HE1 MET   203      27.010  27.435  62.941  1.00  0.00           H  
ATOM   3143  HE2 MET   203      25.596  27.015  63.982  1.00  0.00           H  
ATOM   3144  HE3 MET   203      25.282  27.936  62.564  1.00  0.00           H  
ATOM   3145  C   MET   203      23.838  31.985  63.604  1.00  0.00           C  
ATOM   3146  O   MET   203      24.176  31.561  62.448  1.00  0.00           O  
ATOM   3147  N   LEU   204      22.594  32.464  63.817  1.00  0.00           N  
ATOM   3148  H   LEU   204      22.427  32.958  64.681  1.00  0.00           H  
ATOM   3149  CA  LEU   204      21.529  32.408  62.839  1.00  0.00           C  
ATOM   3150  HA  LEU   204      21.412  31.371  62.525  1.00  0.00           H  
ATOM   3151  CB  LEU   204      20.224  32.870  63.528  1.00  0.00           C  
ATOM   3152  HB2 LEU   204      20.096  32.263  64.424  1.00  0.00           H  
ATOM   3153  HB3 LEU   204      20.251  33.848  64.008  1.00  0.00           H  
ATOM   3154  CG  LEU   204      18.971  32.931  62.684  1.00  0.00           C  
ATOM   3155  HG  LEU   204      19.173  33.629  61.872  1.00  0.00           H  
ATOM   3156  CD1 LEU   204      18.498  31.573  62.188  1.00  0.00           C  
ATOM   3157 HD11 LEU   204      17.600  31.743  61.594  1.00  0.00           H  
ATOM   3158 HD12 LEU   204      19.243  31.224  61.473  1.00  0.00           H  
ATOM   3159 HD13 LEU   204      18.456  30.855  63.007  1.00  0.00           H  
ATOM   3160  CD2 LEU   204      17.827  33.658  63.435  1.00  0.00           C  
ATOM   3161 HD21 LEU   204      16.997  33.848  62.754  1.00  0.00           H  
ATOM   3162 HD22 LEU   204      17.641  32.997  64.281  1.00  0.00           H  
ATOM   3163 HD23 LEU   204      18.322  34.570  63.769  1.00  0.00           H  
ATOM   3164  C   LEU   204      21.793  33.234  61.619  1.00  0.00           C  
ATOM   3165  O   LEU   204      21.715  32.791  60.494  1.00  0.00           O  
ATOM   3166  N   ALA   205      22.017  34.540  61.833  1.00  0.00           N  
ATOM   3167  H   ALA   205      22.059  34.865  62.788  1.00  0.00           H  
ATOM   3168  CA  ALA   205      22.213  35.549  60.857  1.00  0.00           C  
ATOM   3169  HA  ALA   205      21.384  35.553  60.150  1.00  0.00           H  
ATOM   3170  CB  ALA   205      22.306  36.912  61.579  1.00  0.00           C  
ATOM   3171  HB1 ALA   205      23.166  36.978  62.245  1.00  0.00           H  
ATOM   3172  HB2 ALA   205      22.457  37.694  60.835  1.00  0.00           H  
ATOM   3173  HB3 ALA   205      21.397  37.101  62.151  1.00  0.00           H  
ATOM   3174  C   ALA   205      23.514  35.313  59.966  1.00  0.00           C  
ATOM   3175  O   ALA   205      23.586  35.744  58.828  1.00  0.00           O  
ATOM   3176  N   TYR   206      24.421  34.571  60.483  1.00  0.00           N  
ATOM   3177  H   TYR   206      24.292  34.337  61.457  1.00  0.00           H  
ATOM   3178  CA  TYR   206      25.569  34.049  59.745  1.00  0.00           C  
ATOM   3179  HA  TYR   206      25.846  34.912  59.139  1.00  0.00           H  
ATOM   3180  CB  TYR   206      26.783  33.654  60.632  1.00  0.00           C  
ATOM   3181  HB2 TYR   206      27.022  34.552  61.202  1.00  0.00           H  
ATOM   3182  HB3 TYR   206      26.427  33.017  61.442  1.00  0.00           H  
ATOM   3183  CG  TYR   206      28.066  33.010  60.020  1.00  0.00           C  
ATOM   3184  CD1 TYR   206      28.236  31.626  59.741  1.00  0.00           C  
ATOM   3185  HD1 TYR   206      27.503  30.868  59.975  1.00  0.00           H  
ATOM   3186  CE1 TYR   206      29.394  31.241  59.002  1.00  0.00           C  
ATOM   3187  HE1 TYR   206      29.570  30.191  58.820  1.00  0.00           H  
ATOM   3188  CZ  TYR   206      30.276  32.111  58.434  1.00  0.00           C  
ATOM   3189  OH  TYR   206      31.250  31.626  57.630  1.00  0.00           O  
ATOM   3190  HH  TYR   206      31.355  30.678  57.739  1.00  0.00           H  
ATOM   3191  CE2 TYR   206      30.104  33.507  58.665  1.00  0.00           C  
ATOM   3192  HE2 TYR   206      30.821  34.168  58.200  1.00  0.00           H  
ATOM   3193  CD2 TYR   206      29.017  33.883  59.442  1.00  0.00           C  
ATOM   3194  HD2 TYR   206      28.814  34.941  59.506  1.00  0.00           H  
ATOM   3195  C   TYR   206      25.228  32.864  58.817  1.00  0.00           C  
ATOM   3196  O   TYR   206      25.470  33.049  57.601  1.00  0.00           O  
ATOM   3197  N   PHE   207      24.555  31.838  59.329  1.00  0.00           N  
ATOM   3198  H   PHE   207      24.521  31.627  60.316  1.00  0.00           H  
ATOM   3199  CA  PHE   207      24.229  30.692  58.404  1.00  0.00           C  
ATOM   3200  HA  PHE   207      25.172  30.236  58.100  1.00  0.00           H  
ATOM   3201  CB  PHE   207      23.435  29.714  59.285  1.00  0.00           C  
ATOM   3202  HB2 PHE   207      24.040  29.396  60.134  1.00  0.00           H  
ATOM   3203  HB3 PHE   207      22.589  30.254  59.711  1.00  0.00           H  
ATOM   3204  CG  PHE   207      23.019  28.357  58.664  1.00  0.00           C  
ATOM   3205  CD1 PHE   207      24.018  27.423  58.379  1.00  0.00           C  
ATOM   3206  HD1 PHE   207      25.025  27.639  58.705  1.00  0.00           H  
ATOM   3207  CE1 PHE   207      23.767  26.331  57.480  1.00  0.00           C  
ATOM   3208  HE1 PHE   207      24.518  25.620  57.169  1.00  0.00           H  
ATOM   3209  CZ  PHE   207      22.426  26.176  56.972  1.00  0.00           C  
ATOM   3210  HZ  PHE   207      22.138  25.316  56.385  1.00  0.00           H  
ATOM   3211  CE2 PHE   207      21.451  27.083  57.364  1.00  0.00           C  
ATOM   3212  HE2 PHE   207      20.412  26.901  57.130  1.00  0.00           H  
ATOM   3213  CD2 PHE   207      21.735  28.250  58.089  1.00  0.00           C  
ATOM   3214  HD2 PHE   207      21.019  29.037  58.270  1.00  0.00           H  
ATOM   3215  C   PHE   207      23.348  31.035  57.127  1.00  0.00           C  
ATOM   3216  O   PHE   207      23.552  30.366  56.108  1.00  0.00           O  
ATOM   3217  N   ILE   208      22.415  31.980  57.330  1.00  0.00           N  
ATOM   3218  H   ILE   208      22.204  32.271  58.273  1.00  0.00           H  
ATOM   3219  CA  ILE   208      21.658  32.560  56.178  1.00  0.00           C  
ATOM   3220  HA  ILE   208      21.156  31.743  55.658  1.00  0.00           H  
ATOM   3221  CB  ILE   208      20.548  33.528  56.585  1.00  0.00           C  
ATOM   3222  HB  ILE   208      20.848  34.278  57.317  1.00  0.00           H  
ATOM   3223  CG2 ILE   208      19.817  34.278  55.453  1.00  0.00           C  
ATOM   3224 HG21 ILE   208      20.501  34.902  54.878  1.00  0.00           H  
ATOM   3225 HG22 ILE   208      19.284  33.565  54.825  1.00  0.00           H  
ATOM   3226 HG23 ILE   208      19.098  35.005  55.831  1.00  0.00           H  
ATOM   3227  CG1 ILE   208      19.552  32.609  57.292  1.00  0.00           C  
ATOM   3228 HG12 ILE   208      19.449  31.690  56.716  1.00  0.00           H  
ATOM   3229 HG13 ILE   208      19.916  32.270  58.262  1.00  0.00           H  
ATOM   3230  CD1 ILE   208      18.161  33.159  57.554  1.00  0.00           C  
ATOM   3231 HD11 ILE   208      17.572  32.989  56.652  1.00  0.00           H  
ATOM   3232 HD12 ILE   208      17.592  32.653  58.334  1.00  0.00           H  
ATOM   3233 HD13 ILE   208      18.210  34.178  57.937  1.00  0.00           H  
ATOM   3234  C   ILE   208      22.554  33.302  55.147  1.00  0.00           C  
ATOM   3235  O   ILE   208      22.331  33.239  53.898  1.00  0.00           O  
ATOM   3236  N   THR   209      23.575  33.969  55.643  1.00  0.00           N  
ATOM   3237  H   THR   209      23.836  33.769  56.598  1.00  0.00           H  
ATOM   3238  CA  THR   209      24.657  34.610  54.841  1.00  0.00           C  
ATOM   3239  HA  THR   209      24.154  35.138  54.030  1.00  0.00           H  
ATOM   3240  CB  THR   209      25.553  35.669  55.564  1.00  0.00           C  
ATOM   3241  HB  THR   209      26.178  35.206  56.328  1.00  0.00           H  
ATOM   3242  CG2 THR   209      26.419  36.478  54.661  1.00  0.00           C  
ATOM   3243 HG21 THR   209      27.234  35.883  54.249  1.00  0.00           H  
ATOM   3244 HG22 THR   209      25.843  36.880  53.827  1.00  0.00           H  
ATOM   3245 HG23 THR   209      26.879  37.280  55.238  1.00  0.00           H  
ATOM   3246  OG1 THR   209      24.599  36.629  56.015  1.00  0.00           O  
ATOM   3247  HG1 THR   209      24.115  36.353  56.797  1.00  0.00           H  
ATOM   3248  C   THR   209      25.503  33.563  54.146  1.00  0.00           C  
ATOM   3249  O   THR   209      25.790  33.674  52.965  1.00  0.00           O  
ATOM   3250  N   TRP   210      25.753  32.428  54.832  1.00  0.00           N  
ATOM   3251  H   TRP   210      25.597  32.395  55.829  1.00  0.00           H  
ATOM   3252  CA  TRP   210      26.629  31.389  54.305  1.00  0.00           C  
ATOM   3253  HA  TRP   210      27.475  31.917  53.866  1.00  0.00           H  
ATOM   3254  CB  TRP   210      27.162  30.614  55.511  1.00  0.00           C  
ATOM   3255  HB2 TRP   210      27.649  31.390  56.102  1.00  0.00           H  
ATOM   3256  HB3 TRP   210      26.370  30.195  56.132  1.00  0.00           H  
ATOM   3257  CG  TRP   210      28.167  29.533  55.228  1.00  0.00           C  
ATOM   3258  CD1 TRP   210      29.502  29.785  54.911  1.00  0.00           C  
ATOM   3259  HD1 TRP   210      29.846  30.805  54.822  1.00  0.00           H  
ATOM   3260  NE1 TRP   210      30.126  28.597  54.646  1.00  0.00           N  
ATOM   3261  HE1 TRP   210      31.086  28.564  54.335  1.00  0.00           H  
ATOM   3262  CE2 TRP   210      29.166  27.552  54.508  1.00  0.00           C  
ATOM   3263  CZ2 TRP   210      29.235  26.255  54.000  1.00  0.00           C  
ATOM   3264  HZ2 TRP   210      30.198  25.848  53.728  1.00  0.00           H  
ATOM   3265  CH2 TRP   210      28.031  25.525  53.969  1.00  0.00           C  
ATOM   3266  HH2 TRP   210      28.042  24.460  53.785  1.00  0.00           H  
ATOM   3267  CZ3 TRP   210      26.803  26.123  54.319  1.00  0.00           C  
ATOM   3268  HZ3 TRP   210      25.928  25.493  54.257  1.00  0.00           H  
ATOM   3269  CE3 TRP   210      26.701  27.456  54.659  1.00  0.00           C  
ATOM   3270  HE3 TRP   210      25.764  27.962  54.839  1.00  0.00           H  
ATOM   3271  CD2 TRP   210      27.868  28.199  54.795  1.00  0.00           C  
ATOM   3272  C   TRP   210      25.978  30.540  53.186  1.00  0.00           C  
ATOM   3273  O   TRP   210      26.633  30.421  52.133  1.00  0.00           O  
ATOM   3274  N   VAL   211      24.731  30.082  53.313  1.00  0.00           N  
ATOM   3275  H   VAL   211      24.147  30.309  54.105  1.00  0.00           H  
ATOM   3276  CA  VAL   211      24.007  29.510  52.128  1.00  0.00           C  
ATOM   3277  HA  VAL   211      24.704  28.768  51.737  1.00  0.00           H  
ATOM   3278  CB  VAL   211      22.600  28.961  52.411  1.00  0.00           C  
ATOM   3279  HB  VAL   211      22.173  28.756  51.429  1.00  0.00           H  
ATOM   3280  CG1 VAL   211      22.829  27.608  53.177  1.00  0.00           C  
ATOM   3281 HG11 VAL   211      21.873  27.203  53.509  1.00  0.00           H  
ATOM   3282 HG12 VAL   211      23.350  26.947  52.484  1.00  0.00           H  
ATOM   3283 HG13 VAL   211      23.602  27.699  53.940  1.00  0.00           H  
ATOM   3284  CG2 VAL   211      21.773  29.943  53.243  1.00  0.00           C  
ATOM   3285 HG21 VAL   211      22.198  30.130  54.230  1.00  0.00           H  
ATOM   3286 HG22 VAL   211      21.535  30.879  52.738  1.00  0.00           H  
ATOM   3287 HG23 VAL   211      20.840  29.441  53.499  1.00  0.00           H  
ATOM   3288  C   VAL   211      23.874  30.617  51.040  1.00  0.00           C  
ATOM   3289  O   VAL   211      23.766  30.271  49.904  1.00  0.00           O  
ATOM   3290  N   SER   212      23.908  31.933  51.350  1.00  0.00           N  
ATOM   3291  H   SER   212      23.886  32.264  52.304  1.00  0.00           H  
ATOM   3292  CA  SER   212      23.721  32.937  50.227  1.00  0.00           C  
ATOM   3293  HA  SER   212      22.834  32.640  49.668  1.00  0.00           H  
ATOM   3294  CB  SER   212      23.420  34.363  50.685  1.00  0.00           C  
ATOM   3295  HB2 SER   212      24.172  34.679  51.408  1.00  0.00           H  
ATOM   3296  HB3 SER   212      23.385  35.094  49.876  1.00  0.00           H  
ATOM   3297  OG  SER   212      22.171  34.344  51.392  1.00  0.00           O  
ATOM   3298  HG  SER   212      22.270  34.003  52.284  1.00  0.00           H  
ATOM   3299  C   SER   212      24.858  33.015  49.190  1.00  0.00           C  
ATOM   3300  O   SER   212      24.712  33.548  48.058  1.00  0.00           O  
ATOM   3301  N   PHE   213      26.019  32.512  49.433  1.00  0.00           N  
ATOM   3302  H   PHE   213      26.210  32.155  50.358  1.00  0.00           H  
ATOM   3303  CA  PHE   213      27.087  32.355  48.478  1.00  0.00           C  
ATOM   3304  HA  PHE   213      27.123  33.256  47.865  1.00  0.00           H  
ATOM   3305  CB  PHE   213      28.332  32.085  49.288  1.00  0.00           C  
ATOM   3306  HB2 PHE   213      28.057  31.221  49.893  1.00  0.00           H  
ATOM   3307  HB3 PHE   213      29.202  31.725  48.738  1.00  0.00           H  
ATOM   3308  CG  PHE   213      28.852  33.358  50.041  1.00  0.00           C  
ATOM   3309  CD1 PHE   213      28.509  33.586  51.359  1.00  0.00           C  
ATOM   3310  HD1 PHE   213      27.751  33.032  51.892  1.00  0.00           H  
ATOM   3311  CE1 PHE   213      29.147  34.562  52.152  1.00  0.00           C  
ATOM   3312  HE1 PHE   213      28.859  34.826  53.159  1.00  0.00           H  
ATOM   3313  CZ  PHE   213      30.158  35.333  51.572  1.00  0.00           C  
ATOM   3314  HZ  PHE   213      30.640  36.037  52.233  1.00  0.00           H  
ATOM   3315  CE2 PHE   213      30.397  35.262  50.199  1.00  0.00           C  
ATOM   3316  HE2 PHE   213      31.047  35.991  49.739  1.00  0.00           H  
ATOM   3317  CD2 PHE   213      29.760  34.285  49.393  1.00  0.00           C  
ATOM   3318  HD2 PHE   213      29.796  34.090  48.332  1.00  0.00           H  
ATOM   3319  C   PHE   213      26.837  31.165  47.578  1.00  0.00           C  
ATOM   3320  O   PHE   213      27.357  31.110  46.502  1.00  0.00           O  
ATOM   3321  N   VAL   214      26.039  30.172  47.935  1.00  0.00           N  
ATOM   3322  H   VAL   214      25.747  30.074  48.897  1.00  0.00           H  
ATOM   3323  CA  VAL   214      25.770  28.948  47.197  1.00  0.00           C  
ATOM   3324  HA  VAL   214      26.734  28.504  46.950  1.00  0.00           H  
ATOM   3325  CB  VAL   214      24.988  27.856  47.974  1.00  0.00           C  
ATOM   3326  HB  VAL   214      24.030  28.274  48.283  1.00  0.00           H  
ATOM   3327  CG1 VAL   214      24.644  26.615  47.154  1.00  0.00           C  
ATOM   3328 HG11 VAL   214      24.122  26.762  46.208  1.00  0.00           H  
ATOM   3329 HG12 VAL   214      25.603  26.195  46.851  1.00  0.00           H  
ATOM   3330 HG13 VAL   214      23.972  25.981  47.733  1.00  0.00           H  
ATOM   3331  CG2 VAL   214      25.827  27.398  49.199  1.00  0.00           C  
ATOM   3332 HG21 VAL   214      26.842  27.124  48.911  1.00  0.00           H  
ATOM   3333 HG22 VAL   214      25.947  28.256  49.861  1.00  0.00           H  
ATOM   3334 HG23 VAL   214      25.330  26.591  49.738  1.00  0.00           H  
ATOM   3335  C   VAL   214      25.072  29.265  45.825  1.00  0.00           C  
ATOM   3336  O   VAL   214      25.454  28.682  44.824  1.00  0.00           O  
ATOM   3337  N   PRO   215      24.037  30.113  45.699  1.00  0.00           N  
ATOM   3338  CD  PRO   215      23.210  30.623  46.775  1.00  0.00           C  
ATOM   3339  HD2 PRO   215      23.724  31.316  47.441  1.00  0.00           H  
ATOM   3340  HD3 PRO   215      22.906  29.804  47.428  1.00  0.00           H  
ATOM   3341  CG  PRO   215      22.022  31.259  46.228  1.00  0.00           C  
ATOM   3342  HG2 PRO   215      21.754  32.205  46.699  1.00  0.00           H  
ATOM   3343  HG3 PRO   215      21.206  30.542  46.134  1.00  0.00           H  
ATOM   3344  CB  PRO   215      22.509  31.635  44.878  1.00  0.00           C  
ATOM   3345  HB2 PRO   215      23.049  32.581  44.936  1.00  0.00           H  
ATOM   3346  HB3 PRO   215      21.579  31.620  44.310  1.00  0.00           H  
ATOM   3347  CA  PRO   215      23.476  30.552  44.419  1.00  0.00           C  
ATOM   3348  HA  PRO   215      22.848  29.736  44.061  1.00  0.00           H  
ATOM   3349  C   PRO   215      24.518  31.159  43.442  1.00  0.00           C  
ATOM   3350  O   PRO   215      24.540  30.892  42.247  1.00  0.00           O  
ATOM   3351  N   LEU   216      25.446  31.941  43.996  1.00  0.00           N  
ATOM   3352  H   LEU   216      25.380  32.251  44.955  1.00  0.00           H  
ATOM   3353  CA  LEU   216      26.528  32.548  43.192  1.00  0.00           C  
ATOM   3354  HA  LEU   216      26.128  33.068  42.321  1.00  0.00           H  
ATOM   3355  CB  LEU   216      27.323  33.642  43.870  1.00  0.00           C  
ATOM   3356  HB2 LEU   216      28.225  33.229  44.321  1.00  0.00           H  
ATOM   3357  HB3 LEU   216      27.601  34.337  43.077  1.00  0.00           H  
ATOM   3358  CG  LEU   216      26.604  34.483  44.891  1.00  0.00           C  
ATOM   3359  HG  LEU   216      26.111  33.878  45.653  1.00  0.00           H  
ATOM   3360  CD1 LEU   216      27.670  35.425  45.424  1.00  0.00           C  
ATOM   3361 HD11 LEU   216      27.983  36.073  44.606  1.00  0.00           H  
ATOM   3362 HD12 LEU   216      27.278  35.989  46.270  1.00  0.00           H  
ATOM   3363 HD13 LEU   216      28.496  34.831  45.816  1.00  0.00           H  
ATOM   3364  CD2 LEU   216      25.478  35.352  44.349  1.00  0.00           C  
ATOM   3365 HD21 LEU   216      24.792  35.713  45.116  1.00  0.00           H  
ATOM   3366 HD22 LEU   216      25.860  36.106  43.661  1.00  0.00           H  
ATOM   3367 HD23 LEU   216      24.929  34.653  43.717  1.00  0.00           H  
ATOM   3368  C   LEU   216      27.451  31.492  42.712  1.00  0.00           C  
ATOM   3369  O   LEU   216      27.957  31.524  41.564  1.00  0.00           O  
ATOM   3370  N   LEU   217      27.622  30.301  43.375  1.00  0.00           N  
ATOM   3371  H   LEU   217      27.171  30.255  44.277  1.00  0.00           H  
ATOM   3372  CA  LEU   217      28.483  29.190  43.001  1.00  0.00           C  
ATOM   3373  HA  LEU   217      29.383  29.624  42.566  1.00  0.00           H  
ATOM   3374  CB  LEU   217      28.878  28.586  44.354  1.00  0.00           C  
ATOM   3375  HB2 LEU   217      29.421  29.307  44.964  1.00  0.00           H  
ATOM   3376  HB3 LEU   217      27.931  28.251  44.779  1.00  0.00           H  
ATOM   3377  CG  LEU   217      29.668  27.247  44.224  1.00  0.00           C  
ATOM   3378  HG  LEU   217      29.202  26.468  43.620  1.00  0.00           H  
ATOM   3379  CD1 LEU   217      31.061  27.571  43.607  1.00  0.00           C  
ATOM   3380 HD11 LEU   217      31.068  27.372  42.535  1.00  0.00           H  
ATOM   3381 HD12 LEU   217      31.158  28.652  43.508  1.00  0.00           H  
ATOM   3382 HD13 LEU   217      31.825  27.055  44.188  1.00  0.00           H  
ATOM   3383  CD2 LEU   217      29.987  26.736  45.598  1.00  0.00           C  
ATOM   3384 HD21 LEU   217      30.649  25.886  45.431  1.00  0.00           H  
ATOM   3385 HD22 LEU   217      30.614  27.459  46.121  1.00  0.00           H  
ATOM   3386 HD23 LEU   217      29.056  26.476  46.102  1.00  0.00           H  
ATOM   3387  C   LEU   217      27.911  28.222  42.004  1.00  0.00           C  
ATOM   3388  O   LEU   217      28.594  27.722  41.154  1.00  0.00           O  
ATOM   3389  N   ALA   218      26.568  28.105  42.023  1.00  0.00           N  
ATOM   3390  H   ALA   218      26.091  28.709  42.678  1.00  0.00           H  
ATOM   3391  CA  ALA   218      25.811  26.998  41.444  1.00  0.00           C  
ATOM   3392  HA  ALA   218      26.461  26.130  41.338  1.00  0.00           H  
ATOM   3393  CB  ALA   218      24.729  26.622  42.481  1.00  0.00           C  
ATOM   3394  HB1 ALA   218      25.172  26.196  43.382  1.00  0.00           H  
ATOM   3395  HB2 ALA   218      24.099  27.455  42.791  1.00  0.00           H  
ATOM   3396  HB3 ALA   218      24.124  25.810  42.077  1.00  0.00           H  
ATOM   3397  C   ALA   218      25.261  27.344  40.045  1.00  0.00           C  
ATOM   3398  O   ALA   218      24.769  26.475  39.310  1.00  0.00           O  
ATOM   3399  N   ASN   219      25.359  28.603  39.641  1.00  0.00           N  
ATOM   3400  H   ASN   219      25.731  29.249  40.322  1.00  0.00           H  
ATOM   3401  CA  ASN   219      24.859  29.224  38.451  1.00  0.00           C  
ATOM   3402  HA  ASN   219      24.350  28.425  37.910  1.00  0.00           H  
ATOM   3403  CB  ASN   219      23.823  30.256  38.859  1.00  0.00           C  
ATOM   3404  HB2 ASN   219      24.388  30.959  39.471  1.00  0.00           H  
ATOM   3405  HB3 ASN   219      23.453  30.846  38.021  1.00  0.00           H  
ATOM   3406  CG  ASN   219      22.579  29.687  39.496  1.00  0.00           C  
ATOM   3407  OD1 ASN   219      21.612  29.251  38.843  1.00  0.00           O  
ATOM   3408  ND2 ASN   219      22.581  29.679  40.767  1.00  0.00           N  
ATOM   3409 HD21 ASN   219      21.725  29.415  41.235  1.00  0.00           H  
ATOM   3410 HD22 ASN   219      23.373  29.998  41.306  1.00  0.00           H  
ATOM   3411  C   ASN   219      26.102  29.759  37.749  1.00  0.00           C  
ATOM   3412  O   ASN   219      27.260  29.511  38.179  1.00  0.00           O  
ATOM   3413  N   VAL   220      25.982  30.153  36.528  1.00  0.00           N  
ATOM   3414  H   VAL   220      25.075  30.156  36.082  1.00  0.00           H  
ATOM   3415  CA  VAL   220      27.064  30.772  35.738  1.00  0.00           C  
ATOM   3416  HA  VAL   220      27.901  30.075  35.727  1.00  0.00           H  
ATOM   3417  CB  VAL   220      26.705  31.052  34.311  1.00  0.00           C  
ATOM   3418  HB  VAL   220      27.647  31.391  33.880  1.00  0.00           H  
ATOM   3419  CG1 VAL   220      26.216  29.799  33.525  1.00  0.00           C  
ATOM   3420 HG11 VAL   220      26.240  30.030  32.460  1.00  0.00           H  
ATOM   3421 HG12 VAL   220      26.834  28.910  33.653  1.00  0.00           H  
ATOM   3422 HG13 VAL   220      25.180  29.609  33.805  1.00  0.00           H  
ATOM   3423  CG2 VAL   220      25.708  32.135  34.286  1.00  0.00           C  
ATOM   3424 HG21 VAL   220      24.780  31.756  34.714  1.00  0.00           H  
ATOM   3425 HG22 VAL   220      26.121  33.056  34.697  1.00  0.00           H  
ATOM   3426 HG23 VAL   220      25.536  32.366  33.235  1.00  0.00           H  
ATOM   3427  C   VAL   220      27.511  32.070  36.400  1.00  0.00           C  
ATOM   3428  O   VAL   220      26.818  32.646  37.218  1.00  0.00           O  
ATOM   3429  N   GLN   221      28.703  32.626  36.086  1.00  0.00           N  
ATOM   3430  H   GLN   221      29.272  32.127  35.417  1.00  0.00           H  
ATOM   3431  CA  GLN   221      29.364  33.827  36.619  1.00  0.00           C  
ATOM   3432  HA  GLN   221      29.106  33.893  37.676  1.00  0.00           H  
ATOM   3433  CB  GLN   221      30.925  33.748  36.600  1.00  0.00           C  
ATOM   3434  HB2 GLN   221      31.213  32.784  37.018  1.00  0.00           H  
ATOM   3435  HB3 GLN   221      31.323  33.610  35.595  1.00  0.00           H  
ATOM   3436  CG  GLN   221      31.750  34.892  37.188  1.00  0.00           C  
ATOM   3437  HG2 GLN   221      32.777  34.753  36.850  1.00  0.00           H  
ATOM   3438  HG3 GLN   221      31.309  35.853  36.922  1.00  0.00           H  
ATOM   3439  CD  GLN   221      31.615  35.044  38.666  1.00  0.00           C  
ATOM   3440  OE1 GLN   221      30.774  34.504  39.434  1.00  0.00           O  
ATOM   3441  NE2 GLN   221      32.522  35.727  39.307  1.00  0.00           N  
ATOM   3442 HE21 GLN   221      32.365  35.851  40.297  1.00  0.00           H  
ATOM   3443 HE22 GLN   221      33.256  36.174  38.778  1.00  0.00           H  
ATOM   3444  C   GLN   221      28.754  35.061  36.103  1.00  0.00           C  
ATOM   3445  O   GLN   221      29.480  35.785  35.368  1.00  0.00           O  
ATOM   3446  N   VAL   222      27.504  35.366  36.388  1.00  0.00           N  
ATOM   3447  H   VAL   222      26.989  34.815  37.060  1.00  0.00           H  
ATOM   3448  CA  VAL   222      26.845  36.649  36.155  1.00  0.00           C  
ATOM   3449  HA  VAL   222      26.814  36.668  35.066  1.00  0.00           H  
ATOM   3450  CB  VAL   222      25.407  36.522  36.750  1.00  0.00           C  
ATOM   3451  HB  VAL   222      25.337  36.314  37.817  1.00  0.00           H  
ATOM   3452  CG1 VAL   222      24.606  37.821  36.400  1.00  0.00           C  
ATOM   3453 HG11 VAL   222      25.105  38.624  36.944  1.00  0.00           H  
ATOM   3454 HG12 VAL   222      24.620  37.966  35.320  1.00  0.00           H  
ATOM   3455 HG13 VAL   222      23.615  37.709  36.840  1.00  0.00           H  
ATOM   3456  CG2 VAL   222      24.596  35.416  36.029  1.00  0.00           C  
ATOM   3457 HG21 VAL   222      24.799  34.488  36.563  1.00  0.00           H  
ATOM   3458 HG22 VAL   222      23.528  35.629  36.065  1.00  0.00           H  
ATOM   3459 HG23 VAL   222      25.026  35.270  35.038  1.00  0.00           H  
ATOM   3460  C   VAL   222      27.724  37.766  36.765  1.00  0.00           C  
ATOM   3461  O   VAL   222      28.078  37.723  37.930  1.00  0.00           O  
ATOM   3462  N   ALA   223      27.937  38.760  35.918  1.00  0.00           N  
ATOM   3463  H   ALA   223      27.462  38.832  35.030  1.00  0.00           H  
ATOM   3464  CA  ALA   223      28.974  39.723  36.173  1.00  0.00           C  
ATOM   3465  HA  ALA   223      29.988  39.328  36.123  1.00  0.00           H  
ATOM   3466  CB  ALA   223      28.912  40.630  34.908  1.00  0.00           C  
ATOM   3467  HB1 ALA   223      29.643  41.438  34.940  1.00  0.00           H  
ATOM   3468  HB2 ALA   223      29.235  39.970  34.104  1.00  0.00           H  
ATOM   3469  HB3 ALA   223      27.949  41.121  34.765  1.00  0.00           H  
ATOM   3470  C   ALA   223      28.855  40.538  37.426  1.00  0.00           C  
ATOM   3471  O   ALA   223      29.879  40.844  38.010  1.00  0.00           O  
ATOM   3472  N   TYR   224      27.639  40.737  38.026  1.00  0.00           N  
ATOM   3473  H   TYR   224      26.825  40.355  37.567  1.00  0.00           H  
ATOM   3474  CA  TYR   224      27.506  41.525  39.293  1.00  0.00           C  
ATOM   3475  HA  TYR   224      28.373  42.185  39.314  1.00  0.00           H  
ATOM   3476  CB  TYR   224      26.151  42.145  39.375  1.00  0.00           C  
ATOM   3477  HB2 TYR   224      26.111  42.890  40.170  1.00  0.00           H  
ATOM   3478  HB3 TYR   224      26.052  42.827  38.530  1.00  0.00           H  
ATOM   3479  CG  TYR   224      24.912  41.295  39.384  1.00  0.00           C  
ATOM   3480  CD1 TYR   224      24.550  40.597  40.603  1.00  0.00           C  
ATOM   3481  HD1 TYR   224      25.170  40.856  41.448  1.00  0.00           H  
ATOM   3482  CE1 TYR   224      23.557  39.607  40.668  1.00  0.00           C  
ATOM   3483  HE1 TYR   224      23.369  39.165  41.635  1.00  0.00           H  
ATOM   3484  CZ  TYR   224      22.811  39.386  39.511  1.00  0.00           C  
ATOM   3485  OH  TYR   224      21.938  38.313  39.485  1.00  0.00           O  
ATOM   3486  HH  TYR   224      21.513  38.155  38.638  1.00  0.00           H  
ATOM   3487  CE2 TYR   224      23.170  40.058  38.342  1.00  0.00           C  
ATOM   3488  HE2 TYR   224      22.692  39.774  37.415  1.00  0.00           H  
ATOM   3489  CD2 TYR   224      24.159  41.004  38.235  1.00  0.00           C  
ATOM   3490  HD2 TYR   224      24.374  41.457  37.278  1.00  0.00           H  
ATOM   3491  C   TYR   224      27.767  40.581  40.502  1.00  0.00           C  
ATOM   3492  O   TYR   224      27.765  41.110  41.640  1.00  0.00           O  
ATOM   3493  N   GLN   225      27.897  39.215  40.307  1.00  0.00           N  
ATOM   3494  H   GLN   225      27.955  38.805  39.386  1.00  0.00           H  
ATOM   3495  CA  GLN   225      27.994  38.289  41.404  1.00  0.00           C  
ATOM   3496  HA  GLN   225      27.168  38.496  42.084  1.00  0.00           H  
ATOM   3497  CB  GLN   225      27.851  36.773  40.979  1.00  0.00           C  
ATOM   3498  HB2 GLN   225      28.542  36.596  40.155  1.00  0.00           H  
ATOM   3499  HB3 GLN   225      28.170  36.164  41.825  1.00  0.00           H  
ATOM   3500  CG  GLN   225      26.534  36.184  40.544  1.00  0.00           C  
ATOM   3501  HG2 GLN   225      25.909  36.202  41.437  1.00  0.00           H  
ATOM   3502  HG3 GLN   225      26.057  36.863  39.837  1.00  0.00           H  
ATOM   3503  CD  GLN   225      26.672  34.782  39.921  1.00  0.00           C  
ATOM   3504  OE1 GLN   225      27.657  34.127  39.879  1.00  0.00           O  
ATOM   3505  NE2 GLN   225      25.523  34.269  39.369  1.00  0.00           N  
ATOM   3506 HE21 GLN   225      25.651  33.483  38.748  1.00  0.00           H  
ATOM   3507 HE22 GLN   225      24.609  34.541  39.703  1.00  0.00           H  
ATOM   3508  C   GLN   225      29.273  38.462  42.310  1.00  0.00           C  
ATOM   3509  O   GLN   225      29.189  38.308  43.558  1.00  0.00           O  
ATOM   3510  N   PRO   226      30.460  38.910  41.801  1.00  0.00           N  
ATOM   3511  CD  PRO   226      30.919  38.966  40.433  1.00  0.00           C  
ATOM   3512  HD2 PRO   226      30.641  39.909  39.962  1.00  0.00           H  
ATOM   3513  HD3 PRO   226      30.604  38.119  39.825  1.00  0.00           H  
ATOM   3514  CG  PRO   226      32.460  38.941  40.539  1.00  0.00           C  
ATOM   3515  HG2 PRO   226      32.967  39.289  39.639  1.00  0.00           H  
ATOM   3516  HG3 PRO   226      32.779  37.914  40.718  1.00  0.00           H  
ATOM   3517  CB  PRO   226      32.640  39.711  41.802  1.00  0.00           C  
ATOM   3518  HB2 PRO   226      32.745  40.766  41.549  1.00  0.00           H  
ATOM   3519  HB3 PRO   226      33.583  39.392  42.246  1.00  0.00           H  
ATOM   3520  CA  PRO   226      31.517  39.275  42.724  1.00  0.00           C  
ATOM   3521  HA  PRO   226      31.805  38.417  43.331  1.00  0.00           H  
ATOM   3522  C   PRO   226      31.130  40.404  43.647  1.00  0.00           C  
ATOM   3523  O   PRO   226      31.606  40.466  44.792  1.00  0.00           O  
ATOM   3524  N   ALA   227      30.222  41.334  43.274  1.00  0.00           N  
ATOM   3525  H   ALA   227      29.731  41.281  42.393  1.00  0.00           H  
ATOM   3526  CA  ALA   227      29.806  42.359  44.206  1.00  0.00           C  
ATOM   3527  HA  ALA   227      30.669  42.601  44.826  1.00  0.00           H  
ATOM   3528  CB  ALA   227      29.298  43.595  43.418  1.00  0.00           C  
ATOM   3529  HB1 ALA   227      29.105  44.416  44.109  1.00  0.00           H  
ATOM   3530  HB2 ALA   227      30.081  44.001  42.778  1.00  0.00           H  
ATOM   3531  HB3 ALA   227      28.375  43.447  42.858  1.00  0.00           H  
ATOM   3532  C   ALA   227      28.736  41.898  45.213  1.00  0.00           C  
ATOM   3533  O   ALA   227      28.699  42.349  46.350  1.00  0.00           O  
ATOM   3534  N   VAL   228      27.922  40.874  44.878  1.00  0.00           N  
ATOM   3535  H   VAL   228      27.891  40.639  43.896  1.00  0.00           H  
ATOM   3536  CA  VAL   228      27.122  40.117  45.828  1.00  0.00           C  
ATOM   3537  HA  VAL   228      26.607  40.856  46.442  1.00  0.00           H  
ATOM   3538  CB  VAL   228      26.056  39.190  45.174  1.00  0.00           C  
ATOM   3539  HB  VAL   228      26.532  38.447  44.533  1.00  0.00           H  
ATOM   3540  CG1 VAL   228      25.110  38.493  46.153  1.00  0.00           C  
ATOM   3541 HG11 VAL   228      24.484  37.785  45.610  1.00  0.00           H  
ATOM   3542 HG12 VAL   228      25.639  37.942  46.931  1.00  0.00           H  
ATOM   3543 HG13 VAL   228      24.538  39.221  46.728  1.00  0.00           H  
ATOM   3544  CG2 VAL   228      25.236  40.045  44.241  1.00  0.00           C  
ATOM   3545 HG21 VAL   228      24.689  40.866  44.706  1.00  0.00           H  
ATOM   3546 HG22 VAL   228      25.920  40.508  43.530  1.00  0.00           H  
ATOM   3547 HG23 VAL   228      24.677  39.393  43.570  1.00  0.00           H  
ATOM   3548  C   VAL   228      27.941  39.419  46.821  1.00  0.00           C  
ATOM   3549  O   VAL   228      27.698  39.462  48.040  1.00  0.00           O  
ATOM   3550  N   GLN   229      28.985  38.686  46.379  1.00  0.00           N  
ATOM   3551  H   GLN   229      29.185  38.640  45.390  1.00  0.00           H  
ATOM   3552  CA  GLN   229      30.035  38.001  47.186  1.00  0.00           C  
ATOM   3553  HA  GLN   229      29.544  37.240  47.794  1.00  0.00           H  
ATOM   3554  CB  GLN   229      30.979  37.306  46.164  1.00  0.00           C  
ATOM   3555  HB2 GLN   229      30.384  36.629  45.550  1.00  0.00           H  
ATOM   3556  HB3 GLN   229      31.423  38.019  45.470  1.00  0.00           H  
ATOM   3557  CG  GLN   229      32.172  36.551  46.918  1.00  0.00           C  
ATOM   3558  HG2 GLN   229      32.708  37.203  47.609  1.00  0.00           H  
ATOM   3559  HG3 GLN   229      31.725  35.696  47.424  1.00  0.00           H  
ATOM   3560  CD  GLN   229      33.233  36.194  45.890  1.00  0.00           C  
ATOM   3561  OE1 GLN   229      33.183  36.380  44.690  1.00  0.00           O  
ATOM   3562  NE2 GLN   229      34.290  35.548  46.377  1.00  0.00           N  
ATOM   3563 HE21 GLN   229      35.028  35.245  45.758  1.00  0.00           H  
ATOM   3564 HE22 GLN   229      34.418  35.406  47.369  1.00  0.00           H  
ATOM   3565  C   GLN   229      30.661  39.109  48.094  1.00  0.00           C  
ATOM   3566  O   GLN   229      30.663  39.020  49.351  1.00  0.00           O  
ATOM   3567  N   MET   230      31.181  40.163  47.492  1.00  0.00           N  
ATOM   3568  H   MET   230      31.259  40.148  46.485  1.00  0.00           H  
ATOM   3569  CA  MET   230      32.133  41.143  48.232  1.00  0.00           C  
ATOM   3570  HA  MET   230      32.950  40.523  48.601  1.00  0.00           H  
ATOM   3571  CB  MET   230      32.613  42.129  47.257  1.00  0.00           C  
ATOM   3572  HB2 MET   230      31.804  42.358  46.562  1.00  0.00           H  
ATOM   3573  HB3 MET   230      32.852  43.021  47.836  1.00  0.00           H  
ATOM   3574  CG  MET   230      33.894  41.685  46.424  1.00  0.00           C  
ATOM   3575  HG2 MET   230      34.637  41.501  47.200  1.00  0.00           H  
ATOM   3576  HG3 MET   230      33.773  40.693  45.990  1.00  0.00           H  
ATOM   3577  SD  MET   230      34.669  42.822  45.225  1.00  0.00           S  
ATOM   3578  CE  MET   230      34.055  42.254  43.654  1.00  0.00           C  
ATOM   3579  HE1 MET   230      32.969  42.275  43.745  1.00  0.00           H  
ATOM   3580  HE2 MET   230      34.294  42.931  42.834  1.00  0.00           H  
ATOM   3581  HE3 MET   230      34.567  41.294  43.583  1.00  0.00           H  
ATOM   3582  C   MET   230      31.385  41.871  49.293  1.00  0.00           C  
ATOM   3583  O   MET   230      31.914  42.249  50.318  1.00  0.00           O  
ATOM   3584  N   GLY   231      30.098  42.017  49.090  1.00  0.00           N  
ATOM   3585  H   GLY   231      29.636  41.797  48.219  1.00  0.00           H  
ATOM   3586  CA  GLY   231      29.244  42.548  50.184  1.00  0.00           C  
ATOM   3587  HA2 GLY   231      29.656  43.458  50.620  1.00  0.00           H  
ATOM   3588  HA3 GLY   231      28.246  42.649  49.759  1.00  0.00           H  
ATOM   3589  C   GLY   231      28.960  41.550  51.324  1.00  0.00           C  
ATOM   3590  O   GLY   231      28.985  41.906  52.435  1.00  0.00           O  
ATOM   3591  N   ALA   232      28.792  40.307  51.064  1.00  0.00           N  
ATOM   3592  H   ALA   232      28.874  39.937  50.127  1.00  0.00           H  
ATOM   3593  CA  ALA   232      28.434  39.352  52.051  1.00  0.00           C  
ATOM   3594  HA  ALA   232      27.681  39.753  52.730  1.00  0.00           H  
ATOM   3595  CB  ALA   232      27.824  38.207  51.340  1.00  0.00           C  
ATOM   3596  HB1 ALA   232      27.329  37.538  52.044  1.00  0.00           H  
ATOM   3597  HB2 ALA   232      27.056  38.554  50.649  1.00  0.00           H  
ATOM   3598  HB3 ALA   232      28.575  37.628  50.802  1.00  0.00           H  
ATOM   3599  C   ALA   232      29.684  38.953  52.915  1.00  0.00           C  
ATOM   3600  O   ALA   232      29.559  38.690  54.094  1.00  0.00           O  
ATOM   3601  N   ILE   233      30.800  39.108  52.292  1.00  0.00           N  
ATOM   3602  H   ILE   233      30.743  39.416  51.332  1.00  0.00           H  
ATOM   3603  CA  ILE   233      32.127  39.167  52.932  1.00  0.00           C  
ATOM   3604  HA  ILE   233      32.289  38.229  53.463  1.00  0.00           H  
ATOM   3605  CB  ILE   233      33.251  39.413  51.894  1.00  0.00           C  
ATOM   3606  HB  ILE   233      32.857  40.003  51.067  1.00  0.00           H  
ATOM   3607  CG2 ILE   233      34.405  40.220  52.458  1.00  0.00           C  
ATOM   3608 HG21 ILE   233      34.590  40.057  53.519  1.00  0.00           H  
ATOM   3609 HG22 ILE   233      35.306  40.078  51.861  1.00  0.00           H  
ATOM   3610 HG23 ILE   233      34.071  41.254  52.372  1.00  0.00           H  
ATOM   3611  CG1 ILE   233      33.729  38.028  51.375  1.00  0.00           C  
ATOM   3612 HG12 ILE   233      34.366  37.569  52.131  1.00  0.00           H  
ATOM   3613 HG13 ILE   233      32.842  37.396  51.383  1.00  0.00           H  
ATOM   3614  CD1 ILE   233      34.339  38.077  49.964  1.00  0.00           C  
ATOM   3615 HD11 ILE   233      33.657  38.552  49.259  1.00  0.00           H  
ATOM   3616 HD12 ILE   233      35.243  38.685  49.948  1.00  0.00           H  
ATOM   3617 HD13 ILE   233      34.373  37.105  49.471  1.00  0.00           H  
ATOM   3618  C   ILE   233      32.155  40.255  53.987  1.00  0.00           C  
ATOM   3619  O   ILE   233      32.641  40.038  55.122  1.00  0.00           O  
ATOM   3620  N   LEU   234      31.605  41.401  53.679  1.00  0.00           N  
ATOM   3621  H   LEU   234      31.271  41.526  52.734  1.00  0.00           H  
ATOM   3622  CA  LEU   234      31.544  42.568  54.561  1.00  0.00           C  
ATOM   3623  HA  LEU   234      32.437  42.611  55.185  1.00  0.00           H  
ATOM   3624  CB  LEU   234      31.489  43.810  53.667  1.00  0.00           C  
ATOM   3625  HB2 LEU   234      30.718  43.708  52.903  1.00  0.00           H  
ATOM   3626  HB3 LEU   234      31.080  44.591  54.308  1.00  0.00           H  
ATOM   3627  CG  LEU   234      32.738  44.381  52.994  1.00  0.00           C  
ATOM   3628  HG  LEU   234      33.326  43.582  52.540  1.00  0.00           H  
ATOM   3629  CD1 LEU   234      32.280  45.300  51.864  1.00  0.00           C  
ATOM   3630 HD11 LEU   234      33.113  45.616  51.237  1.00  0.00           H  
ATOM   3631 HD12 LEU   234      31.585  44.870  51.143  1.00  0.00           H  
ATOM   3632 HD13 LEU   234      31.778  46.175  52.279  1.00  0.00           H  
ATOM   3633  CD2 LEU   234      33.560  45.250  53.988  1.00  0.00           C  
ATOM   3634 HD21 LEU   234      34.502  45.606  53.571  1.00  0.00           H  
ATOM   3635 HD22 LEU   234      32.919  46.072  54.310  1.00  0.00           H  
ATOM   3636 HD23 LEU   234      33.924  44.697  54.853  1.00  0.00           H  
ATOM   3637  C   LEU   234      30.402  42.417  55.640  1.00  0.00           C  
ATOM   3638  O   LEU   234      30.569  43.000  56.683  1.00  0.00           O  
ATOM   3639  N   VAL   235      29.318  41.624  55.440  1.00  0.00           N  
ATOM   3640  H   VAL   235      29.258  41.164  54.543  1.00  0.00           H  
ATOM   3641  CA  VAL   235      28.392  41.318  56.508  1.00  0.00           C  
ATOM   3642  HA  VAL   235      28.136  42.254  57.004  1.00  0.00           H  
ATOM   3643  CB  VAL   235      27.078  40.670  55.977  1.00  0.00           C  
ATOM   3644  HB  VAL   235      27.383  39.767  55.449  1.00  0.00           H  
ATOM   3645  CG1 VAL   235      26.112  40.283  57.121  1.00  0.00           C  
ATOM   3646 HG11 VAL   235      25.102  40.164  56.729  1.00  0.00           H  
ATOM   3647 HG12 VAL   235      26.331  39.354  57.648  1.00  0.00           H  
ATOM   3648 HG13 VAL   235      26.178  41.128  57.807  1.00  0.00           H  
ATOM   3649  CG2 VAL   235      26.343  41.516  54.929  1.00  0.00           C  
ATOM   3650 HG21 VAL   235      25.661  40.872  54.373  1.00  0.00           H  
ATOM   3651 HG22 VAL   235      25.713  42.231  55.458  1.00  0.00           H  
ATOM   3652 HG23 VAL   235      27.055  42.081  54.328  1.00  0.00           H  
ATOM   3653  C   VAL   235      28.985  40.338  57.575  1.00  0.00           C  
ATOM   3654  O   VAL   235      28.750  40.532  58.769  1.00  0.00           O  
ATOM   3655  N   CYS   236      29.891  39.446  57.141  1.00  0.00           N  
ATOM   3656  H   CYS   236      29.959  39.351  56.137  1.00  0.00           H  
ATOM   3657  CA  CYS   236      30.790  38.719  58.003  1.00  0.00           C  
ATOM   3658  HA  CYS   236      30.136  38.258  58.743  1.00  0.00           H  
ATOM   3659  CB  CYS   236      31.473  37.550  57.313  1.00  0.00           C  
ATOM   3660  HB2 CYS   236      32.215  37.950  56.622  1.00  0.00           H  
ATOM   3661  HB3 CYS   236      32.018  36.949  58.042  1.00  0.00           H  
ATOM   3662  SG  CYS   236      30.158  36.613  56.376  1.00  0.00           S  
ATOM   3663  HG  CYS   236      29.983  37.413  55.320  1.00  0.00           H  
ATOM   3664  C   CYS   236      31.768  39.665  58.721  1.00  0.00           C  
ATOM   3665  O   CYS   236      31.862  39.580  59.976  1.00  0.00           O  
ATOM   3666  N   ALA   237      32.324  40.668  58.060  1.00  0.00           N  
ATOM   3667  H   ALA   237      32.241  40.600  57.055  1.00  0.00           H  
ATOM   3668  CA  ALA   237      33.167  41.653  58.682  1.00  0.00           C  
ATOM   3669  HA  ALA   237      33.955  41.080  59.172  1.00  0.00           H  
ATOM   3670  CB  ALA   237      33.908  42.458  57.572  1.00  0.00           C  
ATOM   3671  HB1 ALA   237      33.214  43.181  57.144  1.00  0.00           H  
ATOM   3672  HB2 ALA   237      34.717  43.048  58.005  1.00  0.00           H  
ATOM   3673  HB3 ALA   237      34.442  41.807  56.880  1.00  0.00           H  
ATOM   3674  C   ALA   237      32.541  42.575  59.727  1.00  0.00           C  
ATOM   3675  O   ALA   237      33.040  42.769  60.843  1.00  0.00           O  
ATOM   3676  N   LEU   238      31.383  43.186  59.361  1.00  0.00           N  
ATOM   3677  H   LEU   238      31.144  43.111  58.383  1.00  0.00           H  
ATOM   3678  CA  LEU   238      30.459  43.729  60.339  1.00  0.00           C  
ATOM   3679  HA  LEU   238      31.096  44.448  60.854  1.00  0.00           H  
ATOM   3680  CB  LEU   238      29.231  44.302  59.621  1.00  0.00           C  
ATOM   3681  HB2 LEU   238      28.850  43.556  58.923  1.00  0.00           H  
ATOM   3682  HB3 LEU   238      28.497  44.624  60.360  1.00  0.00           H  
ATOM   3683  CG  LEU   238      29.770  45.529  58.840  1.00  0.00           C  
ATOM   3684  HG  LEU   238      30.517  45.292  58.083  1.00  0.00           H  
ATOM   3685  CD1 LEU   238      28.609  46.127  58.049  1.00  0.00           C  
ATOM   3686 HD11 LEU   238      28.180  45.300  57.485  1.00  0.00           H  
ATOM   3687 HD12 LEU   238      27.724  46.451  58.596  1.00  0.00           H  
ATOM   3688 HD13 LEU   238      28.974  47.075  57.652  1.00  0.00           H  
ATOM   3689  CD2 LEU   238      30.220  46.681  59.757  1.00  0.00           C  
ATOM   3690 HD21 LEU   238      29.364  46.953  60.374  1.00  0.00           H  
ATOM   3691 HD22 LEU   238      31.055  46.407  60.401  1.00  0.00           H  
ATOM   3692 HD23 LEU   238      30.489  47.573  59.191  1.00  0.00           H  
ATOM   3693  C   LEU   238      29.974  42.778  61.433  1.00  0.00           C  
ATOM   3694  O   LEU   238      29.945  43.050  62.623  1.00  0.00           O  
ATOM   3695  N   GLY   239      29.698  41.506  61.074  1.00  0.00           N  
ATOM   3696  H   GLY   239      29.555  41.312  60.093  1.00  0.00           H  
ATOM   3697  CA  GLY   239      29.223  40.576  62.083  1.00  0.00           C  
ATOM   3698  HA2 GLY   239      28.294  40.875  62.569  1.00  0.00           H  
ATOM   3699  HA3 GLY   239      28.967  39.666  61.540  1.00  0.00           H  
ATOM   3700  C   GLY   239      30.349  40.339  63.096  1.00  0.00           C  
ATOM   3701  O   GLY   239      29.989  40.206  64.247  1.00  0.00           O  
ATOM   3702  N   ILE   240      31.670  40.302  62.769  1.00  0.00           N  
ATOM   3703  H   ILE   240      31.955  40.252  61.802  1.00  0.00           H  
ATOM   3704  CA  ILE   240      32.706  40.207  63.814  1.00  0.00           C  
ATOM   3705  HA  ILE   240      32.423  39.404  64.494  1.00  0.00           H  
ATOM   3706  CB  ILE   240      34.120  39.842  63.132  1.00  0.00           C  
ATOM   3707  HB  ILE   240      34.195  40.565  62.320  1.00  0.00           H  
ATOM   3708  CG2 ILE   240      35.273  40.031  64.124  1.00  0.00           C  
ATOM   3709 HG21 ILE   240      35.273  41.025  64.572  1.00  0.00           H  
ATOM   3710 HG22 ILE   240      35.257  39.091  64.675  1.00  0.00           H  
ATOM   3711 HG23 ILE   240      36.169  40.027  63.503  1.00  0.00           H  
ATOM   3712  CG1 ILE   240      34.147  38.357  62.590  1.00  0.00           C  
ATOM   3713 HG12 ILE   240      34.156  37.595  63.369  1.00  0.00           H  
ATOM   3714 HG13 ILE   240      33.204  38.159  62.079  1.00  0.00           H  
ATOM   3715  CD1 ILE   240      35.335  38.129  61.628  1.00  0.00           C  
ATOM   3716 HD11 ILE   240      35.345  38.884  60.841  1.00  0.00           H  
ATOM   3717 HD12 ILE   240      36.243  38.156  62.231  1.00  0.00           H  
ATOM   3718 HD13 ILE   240      35.182  37.185  61.106  1.00  0.00           H  
ATOM   3719  C   ILE   240      32.806  41.445  64.708  1.00  0.00           C  
ATOM   3720  O   ILE   240      32.826  41.216  65.896  1.00  0.00           O  
ATOM   3721  N   LEU   241      32.858  42.660  64.156  1.00  0.00           N  
ATOM   3722  H   LEU   241      32.798  42.646  63.148  1.00  0.00           H  
ATOM   3723  CA  LEU   241      32.794  43.964  64.809  1.00  0.00           C  
ATOM   3724  HA  LEU   241      33.724  43.986  65.376  1.00  0.00           H  
ATOM   3725  CB  LEU   241      32.791  45.076  63.734  1.00  0.00           C  
ATOM   3726  HB2 LEU   241      32.133  44.867  62.891  1.00  0.00           H  
ATOM   3727  HB3 LEU   241      32.379  45.949  64.240  1.00  0.00           H  
ATOM   3728  CG  LEU   241      34.194  45.360  63.142  1.00  0.00           C  
ATOM   3729  HG  LEU   241      34.603  44.404  62.816  1.00  0.00           H  
ATOM   3730  CD1 LEU   241      33.996  46.224  61.880  1.00  0.00           C  
ATOM   3731 HD11 LEU   241      33.434  45.708  61.100  1.00  0.00           H  
ATOM   3732 HD12 LEU   241      33.643  47.222  62.141  1.00  0.00           H  
ATOM   3733 HD13 LEU   241      35.002  46.275  61.464  1.00  0.00           H  
ATOM   3734  CD2 LEU   241      35.180  45.925  64.097  1.00  0.00           C  
ATOM   3735 HD21 LEU   241      34.801  46.863  64.503  1.00  0.00           H  
ATOM   3736 HD22 LEU   241      35.275  45.230  64.932  1.00  0.00           H  
ATOM   3737 HD23 LEU   241      36.130  46.092  63.590  1.00  0.00           H  
ATOM   3738  C   LEU   241      31.513  44.011  65.772  1.00  0.00           C  
ATOM   3739  O   LEU   241      31.710  44.132  66.998  1.00  0.00           O  
ATOM   3740  N   VAL   242      30.324  44.040  65.240  1.00  0.00           N  
ATOM   3741  H   VAL   242      30.241  43.840  64.254  1.00  0.00           H  
ATOM   3742  CA  VAL   242      28.975  44.045  65.848  1.00  0.00           C  
ATOM   3743  HA  VAL   242      28.807  44.995  66.356  1.00  0.00           H  
ATOM   3744  CB  VAL   242      27.770  43.915  64.803  1.00  0.00           C  
ATOM   3745  HB  VAL   242      27.777  42.934  64.328  1.00  0.00           H  
ATOM   3746  CG1 VAL   242      26.436  44.072  65.518  1.00  0.00           C  
ATOM   3747 HG11 VAL   242      26.322  45.066  65.952  1.00  0.00           H  
ATOM   3748 HG12 VAL   242      25.587  44.011  64.837  1.00  0.00           H  
ATOM   3749 HG13 VAL   242      26.208  43.380  66.328  1.00  0.00           H  
ATOM   3750  CG2 VAL   242      27.677  44.943  63.725  1.00  0.00           C  
ATOM   3751 HG21 VAL   242      27.069  45.775  64.080  1.00  0.00           H  
ATOM   3752 HG22 VAL   242      28.651  45.389  63.518  1.00  0.00           H  
ATOM   3753 HG23 VAL   242      27.391  44.522  62.761  1.00  0.00           H  
ATOM   3754  C   VAL   242      28.884  42.925  66.916  1.00  0.00           C  
ATOM   3755  O   VAL   242      28.546  43.237  68.065  1.00  0.00           O  
ATOM   3756  N   THR   243      29.217  41.650  66.618  1.00  0.00           N  
ATOM   3757  H   THR   243      29.467  41.320  65.696  1.00  0.00           H  
ATOM   3758  CA  THR   243      29.134  40.617  67.701  1.00  0.00           C  
ATOM   3759  HA  THR   243      28.196  40.831  68.213  1.00  0.00           H  
ATOM   3760  CB  THR   243      29.068  39.183  67.345  1.00  0.00           C  
ATOM   3761  HB  THR   243      30.125  38.916  67.353  1.00  0.00           H  
ATOM   3762  CG2 THR   243      28.350  38.278  68.319  1.00  0.00           C  
ATOM   3763 HG21 THR   243      27.372  38.557  68.710  1.00  0.00           H  
ATOM   3764 HG22 THR   243      28.031  37.348  67.848  1.00  0.00           H  
ATOM   3765 HG23 THR   243      28.999  37.994  69.147  1.00  0.00           H  
ATOM   3766  OG1 THR   243      28.497  38.930  66.067  1.00  0.00           O  
ATOM   3767  HG1 THR   243      29.055  39.106  65.306  1.00  0.00           H  
ATOM   3768  C   THR   243      30.256  40.778  68.740  1.00  0.00           C  
ATOM   3769  O   THR   243      29.937  41.046  69.899  1.00  0.00           O  
ATOM   3770  N   PHE   244      31.479  40.600  68.340  1.00  0.00           N  
ATOM   3771  H   PHE   244      31.719  40.492  67.365  1.00  0.00           H  
ATOM   3772  CA  PHE   244      32.652  40.361  69.259  1.00  0.00           C  
ATOM   3773  HA  PHE   244      32.244  39.810  70.107  1.00  0.00           H  
ATOM   3774  CB  PHE   244      33.626  39.327  68.679  1.00  0.00           C  
ATOM   3775  HB2 PHE   244      34.282  39.864  67.994  1.00  0.00           H  
ATOM   3776  HB3 PHE   244      34.294  38.854  69.400  1.00  0.00           H  
ATOM   3777  CG  PHE   244      32.910  38.174  68.064  1.00  0.00           C  
ATOM   3778  CD1 PHE   244      32.107  37.392  68.946  1.00  0.00           C  
ATOM   3779  HD1 PHE   244      32.263  37.534  70.005  1.00  0.00           H  
ATOM   3780  CE1 PHE   244      31.446  36.253  68.474  1.00  0.00           C  
ATOM   3781  HE1 PHE   244      30.775  35.693  69.109  1.00  0.00           H  
ATOM   3782  CZ  PHE   244      31.583  35.869  67.138  1.00  0.00           C  
ATOM   3783  HZ  PHE   244      31.003  35.001  66.862  1.00  0.00           H  
ATOM   3784  CE2 PHE   244      32.290  36.658  66.238  1.00  0.00           C  
ATOM   3785  HE2 PHE   244      32.391  36.382  65.199  1.00  0.00           H  
ATOM   3786  CD2 PHE   244      33.061  37.746  66.680  1.00  0.00           C  
ATOM   3787  HD2 PHE   244      33.635  38.362  66.004  1.00  0.00           H  
ATOM   3788  C   PHE   244      33.364  41.574  69.846  1.00  0.00           C  
ATOM   3789  O   PHE   244      34.121  41.419  70.782  1.00  0.00           O  
ATOM   3790  N   HID   245      33.080  42.846  69.491  1.00  0.00           N  
ATOM   3791  H   HID   245      32.557  42.986  68.639  1.00  0.00           H  
ATOM   3792  CA  HID   245      33.772  44.074  70.065  1.00  0.00           C  
ATOM   3793  HA  HID   245      34.345  43.772  70.942  1.00  0.00           H  
ATOM   3794  CB  HID   245      34.742  44.609  69.037  1.00  0.00           C  
ATOM   3795  HB2 HID   245      34.105  44.909  68.204  1.00  0.00           H  
ATOM   3796  HB3 HID   245      35.220  45.507  69.428  1.00  0.00           H  
ATOM   3797  CG  HID   245      35.847  43.676  68.576  1.00  0.00           C  
ATOM   3798  ND1 HID   245      37.083  43.475  69.197  1.00  0.00           N  
ATOM   3799  HD1 HID   245      37.457  43.964  69.998  1.00  0.00           H  
ATOM   3800  CE1 HID   245      37.754  42.545  68.498  1.00  0.00           C  
ATOM   3801  HE1 HID   245      38.707  42.119  68.773  1.00  0.00           H  
ATOM   3802  NE2 HID   245      37.068  42.106  67.450  1.00  0.00           N  
ATOM   3803  CD2 HID   245      35.830  42.828  67.500  1.00  0.00           C  
ATOM   3804  HD2 HID   245      34.989  42.648  66.847  1.00  0.00           H  
ATOM   3805  C   HID   245      32.702  45.150  70.508  1.00  0.00           C  
ATOM   3806  O   HID   245      32.725  45.695  71.618  1.00  0.00           O  
ATOM   3807  N   LEU   246      31.783  45.535  69.616  1.00  0.00           N  
ATOM   3808  H   LEU   246      31.696  45.079  68.720  1.00  0.00           H  
ATOM   3809  CA  LEU   246      30.952  46.773  69.795  1.00  0.00           C  
ATOM   3810  HA  LEU   246      31.639  47.595  69.996  1.00  0.00           H  
ATOM   3811  CB  LEU   246      30.206  47.087  68.463  1.00  0.00           C  
ATOM   3812  HB2 LEU   246      29.547  46.245  68.252  1.00  0.00           H  
ATOM   3813  HB3 LEU   246      29.576  47.974  68.541  1.00  0.00           H  
ATOM   3814  CG  LEU   246      31.053  47.379  67.231  1.00  0.00           C  
ATOM   3815  HG  LEU   246      31.454  46.401  66.966  1.00  0.00           H  
ATOM   3816  CD1 LEU   246      30.405  47.870  65.894  1.00  0.00           C  
ATOM   3817 HD11 LEU   246      30.943  47.425  65.057  1.00  0.00           H  
ATOM   3818 HD12 LEU   246      29.367  47.552  65.794  1.00  0.00           H  
ATOM   3819 HD13 LEU   246      30.371  48.957  65.820  1.00  0.00           H  
ATOM   3820  CD2 LEU   246      32.301  48.204  67.476  1.00  0.00           C  
ATOM   3821 HD21 LEU   246      32.898  48.160  66.565  1.00  0.00           H  
ATOM   3822 HD22 LEU   246      31.980  49.217  67.717  1.00  0.00           H  
ATOM   3823 HD23 LEU   246      32.899  47.730  68.254  1.00  0.00           H  
ATOM   3824  C   LEU   246      30.038  46.838  71.135  1.00  0.00           C  
ATOM   3825  O   LEU   246      29.729  47.915  71.552  1.00  0.00           O  
ATOM   3826  N   PRO   247      29.582  45.686  71.719  1.00  0.00           N  
ATOM   3827  CD  PRO   247      29.571  44.369  71.034  1.00  0.00           C  
ATOM   3828  HD2 PRO   247      30.448  43.722  71.083  1.00  0.00           H  
ATOM   3829  HD3 PRO   247      29.416  44.582  69.977  1.00  0.00           H  
ATOM   3830  CG  PRO   247      28.419  43.585  71.700  1.00  0.00           C  
ATOM   3831  HG2 PRO   247      28.613  42.514  71.756  1.00  0.00           H  
ATOM   3832  HG3 PRO   247      27.442  43.688  71.226  1.00  0.00           H  
ATOM   3833  CB  PRO   247      28.240  44.176  73.080  1.00  0.00           C  
ATOM   3834  HB2 PRO   247      28.752  43.599  73.850  1.00  0.00           H  
ATOM   3835  HB3 PRO   247      27.221  44.240  73.461  1.00  0.00           H  
ATOM   3836  CA  PRO   247      28.886  45.598  72.968  1.00  0.00           C  
ATOM   3837  HA  PRO   247      28.168  46.417  72.933  1.00  0.00           H  
ATOM   3838  C   PRO   247      29.812  45.774  74.160  1.00  0.00           C  
ATOM   3839  O   PRO   247      29.437  46.408  75.144  1.00  0.00           O  
ATOM   3840  N   LYS   248      31.066  45.327  73.999  1.00  0.00           N  
ATOM   3841  H   LYS   248      31.258  44.871  73.119  1.00  0.00           H  
ATOM   3842  CA  LYS   248      32.218  45.658  74.966  1.00  0.00           C  
ATOM   3843  HA  LYS   248      31.728  45.507  75.928  1.00  0.00           H  
ATOM   3844  CB  LYS   248      33.380  44.675  74.873  1.00  0.00           C  
ATOM   3845  HB2 LYS   248      34.032  44.941  74.041  1.00  0.00           H  
ATOM   3846  HB3 LYS   248      33.834  44.756  75.861  1.00  0.00           H  
ATOM   3847  CG  LYS   248      33.020  43.169  74.736  1.00  0.00           C  
ATOM   3848  HG2 LYS   248      32.393  42.939  75.597  1.00  0.00           H  
ATOM   3849  HG3 LYS   248      32.462  43.043  73.808  1.00  0.00           H  
ATOM   3850  CD  LYS   248      34.330  42.322  74.909  1.00  0.00           C  
ATOM   3851  HD2 LYS   248      34.913  42.572  74.023  1.00  0.00           H  
ATOM   3852  HD3 LYS   248      34.837  42.572  75.840  1.00  0.00           H  
ATOM   3853  CE  LYS   248      34.101  40.750  74.934  1.00  0.00           C  
ATOM   3854  HE2 LYS   248      34.983  40.164  75.193  1.00  0.00           H  
ATOM   3855  HE3 LYS   248      33.411  40.642  75.772  1.00  0.00           H  
ATOM   3856  NZ  LYS   248      33.490  40.281  73.668  1.00  0.00           N  
ATOM   3857  HZ1 LYS   248      32.646  40.777  73.419  1.00  0.00           H  
ATOM   3858  HZ2 LYS   248      34.056  40.566  72.882  1.00  0.00           H  
ATOM   3859  HZ3 LYS   248      33.388  39.277  73.705  1.00  0.00           H  
ATOM   3860  C   LYS   248      32.524  47.117  74.865  1.00  0.00           C  
ATOM   3861  O   LYS   248      32.566  47.748  75.949  1.00  0.00           O  
ATOM   3862  N   CYS   249      32.713  47.670  73.672  1.00  0.00           N  
ATOM   3863  H   CYS   249      32.774  47.074  72.859  1.00  0.00           H  
ATOM   3864  CA  CYS   249      33.016  49.071  73.400  1.00  0.00           C  
ATOM   3865  HA  CYS   249      33.813  49.346  74.091  1.00  0.00           H  
ATOM   3866  CB  CYS   249      33.607  49.126  72.003  1.00  0.00           C  
ATOM   3867  HB2 CYS   249      32.839  48.875  71.271  1.00  0.00           H  
ATOM   3868  HB3 CYS   249      33.955  50.130  71.760  1.00  0.00           H  
ATOM   3869  SG  CYS   249      35.101  48.074  71.834  1.00  0.00           S  
ATOM   3870  HG  CYS   249      34.483  46.893  71.742  1.00  0.00           H  
ATOM   3871  C   CYS   249      31.797  50.028  73.734  1.00  0.00           C  
ATOM   3872  O   CYS   249      31.964  51.202  74.099  1.00  0.00           O  
ATOM   3873  N   TYR   250      30.611  49.521  73.643  1.00  0.00           N  
ATOM   3874  H   TYR   250      30.413  48.656  73.160  1.00  0.00           H  
ATOM   3875  CA  TYR   250      29.368  50.168  74.203  1.00  0.00           C  
ATOM   3876  HA  TYR   250      29.405  51.193  73.834  1.00  0.00           H  
ATOM   3877  CB  TYR   250      28.067  49.487  73.812  1.00  0.00           C  
ATOM   3878  HB2 TYR   250      28.114  49.563  72.725  1.00  0.00           H  
ATOM   3879  HB3 TYR   250      28.114  48.454  74.155  1.00  0.00           H  
ATOM   3880  CG  TYR   250      26.811  50.248  74.246  1.00  0.00           C  
ATOM   3881  CD1 TYR   250      26.314  50.071  75.559  1.00  0.00           C  
ATOM   3882  HD1 TYR   250      26.752  49.416  76.297  1.00  0.00           H  
ATOM   3883  CE1 TYR   250      25.200  50.732  75.903  1.00  0.00           C  
ATOM   3884  HE1 TYR   250      24.858  50.596  76.919  1.00  0.00           H  
ATOM   3885  CZ  TYR   250      24.560  51.616  74.967  1.00  0.00           C  
ATOM   3886  OH  TYR   250      23.418  52.286  75.265  1.00  0.00           O  
ATOM   3887  HH  TYR   250      23.265  52.162  76.204  1.00  0.00           H  
ATOM   3888  CE2 TYR   250      25.092  51.848  73.669  1.00  0.00           C  
ATOM   3889  HE2 TYR   250      24.618  52.476  72.930  1.00  0.00           H  
ATOM   3890  CD2 TYR   250      26.205  51.161  73.357  1.00  0.00           C  
ATOM   3891  HD2 TYR   250      26.714  51.346  72.423  1.00  0.00           H  
ATOM   3892  C   TYR   250      29.404  50.368  75.728  1.00  0.00           C  
ATOM   3893  O   TYR   250      29.312  51.442  76.245  1.00  0.00           O  
ATOM   3894  N   VAL   251      29.590  49.239  76.429  1.00  0.00           N  
ATOM   3895  H   VAL   251      29.780  48.426  75.860  1.00  0.00           H  
ATOM   3896  CA  VAL   251      29.747  49.216  77.829  1.00  0.00           C  
ATOM   3897  HA  VAL   251      28.815  49.628  78.214  1.00  0.00           H  
ATOM   3898  CB  VAL   251      29.662  47.755  78.337  1.00  0.00           C  
ATOM   3899  HB  VAL   251      30.263  47.112  77.695  1.00  0.00           H  
ATOM   3900  CG1 VAL   251      30.080  47.557  79.747  1.00  0.00           C  
ATOM   3901 HG11 VAL   251      31.108  47.862  79.944  1.00  0.00           H  
ATOM   3902 HG12 VAL   251      29.555  48.185  80.467  1.00  0.00           H  
ATOM   3903 HG13 VAL   251      29.862  46.510  79.957  1.00  0.00           H  
ATOM   3904  CG2 VAL   251      28.249  47.166  78.226  1.00  0.00           C  
ATOM   3905 HG21 VAL   251      28.245  46.183  78.697  1.00  0.00           H  
ATOM   3906 HG22 VAL   251      27.605  47.820  78.815  1.00  0.00           H  
ATOM   3907 HG23 VAL   251      27.942  47.107  77.181  1.00  0.00           H  
ATOM   3908  C   VAL   251      30.909  50.060  78.320  1.00  0.00           C  
ATOM   3909  O   VAL   251      30.740  50.738  79.344  1.00  0.00           O  
ATOM   3910  N   LEU   252      32.071  50.077  77.639  1.00  0.00           N  
ATOM   3911  H   LEU   252      32.128  49.497  76.814  1.00  0.00           H  
ATOM   3912  CA  LEU   252      33.234  50.795  78.020  1.00  0.00           C  
ATOM   3913  HA  LEU   252      33.501  50.420  79.008  1.00  0.00           H  
ATOM   3914  CB  LEU   252      34.348  50.403  77.013  1.00  0.00           C  
ATOM   3915  HB2 LEU   252      33.901  50.324  76.022  1.00  0.00           H  
ATOM   3916  HB3 LEU   252      35.083  51.207  76.992  1.00  0.00           H  
ATOM   3917  CG  LEU   252      35.030  49.079  77.425  1.00  0.00           C  
ATOM   3918  HG  LEU   252      34.318  48.419  77.921  1.00  0.00           H  
ATOM   3919  CD1 LEU   252      35.657  48.391  76.155  1.00  0.00           C  
ATOM   3920 HD11 LEU   252      35.032  48.365  75.262  1.00  0.00           H  
ATOM   3921 HD12 LEU   252      36.560  48.939  75.884  1.00  0.00           H  
ATOM   3922 HD13 LEU   252      36.016  47.414  76.477  1.00  0.00           H  
ATOM   3923  CD2 LEU   252      36.267  49.282  78.332  1.00  0.00           C  
ATOM   3924 HD21 LEU   252      36.677  48.324  78.654  1.00  0.00           H  
ATOM   3925 HD22 LEU   252      36.997  49.955  77.882  1.00  0.00           H  
ATOM   3926 HD23 LEU   252      35.925  49.714  79.272  1.00  0.00           H  
ATOM   3927  C   LEU   252      32.970  52.314  78.149  1.00  0.00           C  
ATOM   3928  O   LEU   252      33.742  53.087  78.790  1.00  0.00           O  
ATOM   3929  N   LEU   253      31.885  52.842  77.661  1.00  0.00           N  
ATOM   3930  H   LEU   253      31.332  52.269  77.040  1.00  0.00           H  
ATOM   3931  CA  LEU   253      31.405  54.225  77.597  1.00  0.00           C  
ATOM   3932  HA  LEU   253      32.167  54.946  77.892  1.00  0.00           H  
ATOM   3933  CB  LEU   253      31.011  54.553  76.169  1.00  0.00           C  
ATOM   3934  HB2 LEU   253      30.154  53.922  75.936  1.00  0.00           H  
ATOM   3935  HB3 LEU   253      30.750  55.612  76.167  1.00  0.00           H  
ATOM   3936  CG  LEU   253      32.195  54.523  75.194  1.00  0.00           C  
ATOM   3937  HG  LEU   253      32.709  53.571  75.331  1.00  0.00           H  
ATOM   3938  CD1 LEU   253      31.644  54.715  73.788  1.00  0.00           C  
ATOM   3939 HD11 LEU   253      31.306  53.772  73.359  1.00  0.00           H  
ATOM   3940 HD12 LEU   253      30.820  55.427  73.830  1.00  0.00           H  
ATOM   3941 HD13 LEU   253      32.442  55.012  73.107  1.00  0.00           H  
ATOM   3942  CD2 LEU   253      33.232  55.702  75.296  1.00  0.00           C  
ATOM   3943 HD21 LEU   253      32.853  56.724  75.291  1.00  0.00           H  
ATOM   3944 HD22 LEU   253      33.590  55.676  76.325  1.00  0.00           H  
ATOM   3945 HD23 LEU   253      33.994  55.517  74.539  1.00  0.00           H  
ATOM   3946  C   LEU   253      30.131  54.375  78.489  1.00  0.00           C  
ATOM   3947  O   LEU   253      29.919  55.443  79.117  1.00  0.00           O  
ATOM   3948  N   TRP   254      29.310  53.327  78.622  1.00  0.00           N  
ATOM   3949  H   TRP   254      29.598  52.474  78.165  1.00  0.00           H  
ATOM   3950  CA  TRP   254      28.196  53.236  79.613  1.00  0.00           C  
ATOM   3951  HA  TRP   254      27.593  54.130  79.453  1.00  0.00           H  
ATOM   3952  CB  TRP   254      27.156  52.185  79.175  1.00  0.00           C  
ATOM   3953  HB2 TRP   254      26.695  52.551  78.257  1.00  0.00           H  
ATOM   3954  HB3 TRP   254      27.628  51.234  78.926  1.00  0.00           H  
ATOM   3955  CG  TRP   254      26.025  51.820  80.105  1.00  0.00           C  
ATOM   3956  CD1 TRP   254      24.842  52.436  80.143  1.00  0.00           C  
ATOM   3957  HD1 TRP   254      24.477  53.268  79.559  1.00  0.00           H  
ATOM   3958  NE1 TRP   254      24.063  51.793  81.128  1.00  0.00           N  
ATOM   3959  HE1 TRP   254      23.130  52.127  81.324  1.00  0.00           H  
ATOM   3960  CE2 TRP   254      24.704  50.684  81.693  1.00  0.00           C  
ATOM   3961  CZ2 TRP   254      24.381  49.689  82.604  1.00  0.00           C  
ATOM   3962  HZ2 TRP   254      23.416  49.674  83.088  1.00  0.00           H  
ATOM   3963  CH2 TRP   254      25.298  48.647  82.914  1.00  0.00           C  
ATOM   3964  HH2 TRP   254      24.965  47.874  83.590  1.00  0.00           H  
ATOM   3965  CZ3 TRP   254      26.624  48.676  82.376  1.00  0.00           C  
ATOM   3966  HZ3 TRP   254      27.299  47.842  82.494  1.00  0.00           H  
ATOM   3967  CE3 TRP   254      26.902  49.720  81.485  1.00  0.00           C  
ATOM   3968  HE3 TRP   254      27.912  49.836  81.122  1.00  0.00           H  
ATOM   3969  CD2 TRP   254      25.969  50.702  81.041  1.00  0.00           C  
ATOM   3970  C   TRP   254      28.625  53.102  81.122  1.00  0.00           C  
ATOM   3971  O   TRP   254      27.904  53.603  82.009  1.00  0.00           O  
ATOM   3972  N   LEU   255      29.700  52.399  81.357  1.00  0.00           N  
ATOM   3973  H   LEU   255      30.211  51.927  80.625  1.00  0.00           H  
ATOM   3974  CA  LEU   255      30.330  52.390  82.681  1.00  0.00           C  
ATOM   3975  HA  LEU   255      29.548  52.087  83.377  1.00  0.00           H  
ATOM   3976  CB  LEU   255      31.424  51.294  82.758  1.00  0.00           C  
ATOM   3977  HB2 LEU   255      32.044  51.541  81.896  1.00  0.00           H  
ATOM   3978  HB3 LEU   255      32.024  51.503  83.643  1.00  0.00           H  
ATOM   3979  CG  LEU   255      31.029  49.855  82.687  1.00  0.00           C  
ATOM   3980  HG  LEU   255      30.296  49.633  81.912  1.00  0.00           H  
ATOM   3981  CD1 LEU   255      32.250  48.971  82.668  1.00  0.00           C  
ATOM   3982 HD11 LEU   255      32.897  49.234  81.830  1.00  0.00           H  
ATOM   3983 HD12 LEU   255      32.849  49.086  83.571  1.00  0.00           H  
ATOM   3984 HD13 LEU   255      31.830  47.966  82.641  1.00  0.00           H  
ATOM   3985  CD2 LEU   255      30.265  49.442  83.966  1.00  0.00           C  
ATOM   3986 HD21 LEU   255      30.890  49.731  84.811  1.00  0.00           H  
ATOM   3987 HD22 LEU   255      29.268  49.882  83.930  1.00  0.00           H  
ATOM   3988 HD23 LEU   255      30.268  48.354  84.021  1.00  0.00           H  
ATOM   3989  C   LEU   255      30.774  53.816  83.161  1.00  0.00           C  
ATOM   3990  O   LEU   255      31.456  54.443  82.403  1.00  0.00           O  
ATOM   3991  N   PRO   256      30.436  54.172  84.411  1.00  0.00           N  
ATOM   3992  CD  PRO   256      29.853  53.271  85.407  1.00  0.00           C  
ATOM   3993  HD2 PRO   256      30.663  52.577  85.636  1.00  0.00           H  
ATOM   3994  HD3 PRO   256      28.932  52.870  84.985  1.00  0.00           H  
ATOM   3995  CG  PRO   256      29.490  54.130  86.696  1.00  0.00           C  
ATOM   3996  HG2 PRO   256      30.175  53.673  87.410  1.00  0.00           H  
ATOM   3997  HG3 PRO   256      28.486  54.073  87.117  1.00  0.00           H  
ATOM   3998  CB  PRO   256      29.781  55.532  86.237  1.00  0.00           C  
ATOM   3999  HB2 PRO   256      30.232  56.137  87.024  1.00  0.00           H  
ATOM   4000  HB3 PRO   256      28.854  55.984  85.884  1.00  0.00           H  
ATOM   4001  CA  PRO   256      30.761  55.430  85.050  1.00  0.00           C  
ATOM   4002  HA  PRO   256      30.545  56.323  84.465  1.00  0.00           H  
ATOM   4003  C   PRO   256      32.285  55.406  85.499  1.00  0.00           C  
ATOM   4004  O   PRO   256      32.894  54.379  85.561  1.00  0.00           O  
ATOM   4005  N   LYS   257      33.000  56.551  85.643  1.00  0.00           N  
ATOM   4006  H   LYS   257      32.558  57.450  85.520  1.00  0.00           H  
ATOM   4007  CA  LYS   257      34.456  56.656  85.822  1.00  0.00           C  
ATOM   4008  HA  LYS   257      34.904  56.008  85.068  1.00  0.00           H  
ATOM   4009  CB  LYS   257      34.854  58.118  85.772  1.00  0.00           C  
ATOM   4010  HB2 LYS   257      34.708  58.436  84.740  1.00  0.00           H  
ATOM   4011  HB3 LYS   257      34.224  58.745  86.403  1.00  0.00           H  
ATOM   4012  CG  LYS   257      36.296  58.535  86.069  1.00  0.00           C  
ATOM   4013  HG2 LYS   257      36.603  58.451  87.112  1.00  0.00           H  
ATOM   4014  HG3 LYS   257      36.974  58.002  85.403  1.00  0.00           H  
ATOM   4015  CD  LYS   257      36.490  60.052  85.632  1.00  0.00           C  
ATOM   4016  HD2 LYS   257      36.218  60.114  84.578  1.00  0.00           H  
ATOM   4017  HD3 LYS   257      35.867  60.652  86.295  1.00  0.00           H  
ATOM   4018  CE  LYS   257      37.932  60.434  85.933  1.00  0.00           C  
ATOM   4019  HE2 LYS   257      37.857  60.829  86.946  1.00  0.00           H  
ATOM   4020  HE3 LYS   257      38.643  59.632  86.132  1.00  0.00           H  
ATOM   4021  NZ  LYS   257      38.414  61.369  84.855  1.00  0.00           N  
ATOM   4022  HZ1 LYS   257      39.345  61.654  85.125  1.00  0.00           H  
ATOM   4023  HZ2 LYS   257      38.332  60.928  83.950  1.00  0.00           H  
ATOM   4024  HZ3 LYS   257      37.984  62.283  84.874  1.00  0.00           H  
ATOM   4025  C   LYS   257      34.983  55.981  87.083  1.00  0.00           C  
ATOM   4026  O   LYS   257      34.620  56.492  88.216  1.00  0.00           O  
ATOM   4027  OXT LYS   257      35.681  54.937  86.986  1.00  0.00           O  
TER    4028      LYS   257 
ATOM   4028  O   UNK   258      30.608  33.456  42.379  1.00  0.00           O  
ATOM   4029  C2  UNK   258      30.927  32.378  42.832  1.00  0.00           C  
ATOM   4030  O3  UNK   258      31.379  31.468  42.132  1.00  0.00           O  
ATOM   4031  C1  UNK   258      31.172  32.202  44.460  1.00  0.00           C  
ATOM   4032  C   UNK   258      31.654  33.522  45.078  1.00  0.00           C  
ATOM   4033  H1  UNK   258      31.084  34.370  44.677  1.00  0.00           H  
ATOM   4034  H2  UNK   258      32.665  33.739  44.712  1.00  0.00           H  
ATOM   4035  H3  UNK   258      31.661  33.426  46.170  1.00  0.00           H  
ATOM   4036  H   UNK   258      30.192  31.914  44.860  1.00  0.00           H  
ATOM   4037  O1  UNK   258      32.056  31.150  44.709  1.00  0.00           O  
ATOM   4038  C3  UNK   258      32.165  30.570  45.997  1.00  0.00           C  
ATOM   4039  C4  UNK   258      33.122  29.596  46.136  1.00  0.00           C  
ATOM   4040  H4  UNK   258      33.833  29.438  45.330  1.00  0.00           H  
ATOM   4041  C5  UNK   258      33.433  28.994  47.329  1.00  0.00           C  
ATOM   4042  H5  UNK   258      34.320  28.392  47.504  1.00  0.00           H  
ATOM   4043  C6  UNK   258      32.579  29.105  48.375  1.00  0.00           C  
ATOM   4044  O2  UNK   258      32.894  28.612  49.621  1.00  0.00           O  
ATOM   4045  C9  UNK   258      32.330  29.028  50.820  1.00  0.00           C  
ATOM   4046  H8  UNK   258      32.919  28.549  51.612  1.00  0.00           H  
ATOM   4047  H9  UNK   258      31.276  28.724  50.835  1.00  0.00           H  
ATOM   4048  H10 UNK   258      32.463  30.115  50.884  1.00  0.00           H  
ATOM   4049  C7  UNK   258      31.562  30.118  48.311  1.00  0.00           C  
ATOM   4050  H6  UNK   258      31.039  30.313  49.243  1.00  0.00           H  
ATOM   4051  C8  UNK   258      31.257  30.743  47.043  1.00  0.00           C  
ATOM   4052  H7  UNK   258      30.432  31.444  46.950  1.00  0.00           H  
TER    4053      UNK   258 
ATOM   4053 C116  PA   259      41.979  66.272  65.364  1.00  0.00           C  
ATOM   4054 H16R  PA   259      41.820  66.834  66.287  1.00  0.00           H  
ATOM   4055 H16S  PA   259      41.286  66.603  64.588  1.00  0.00           H  
ATOM   4056 H16T  PA   259      43.019  66.294  65.032  1.00  0.00           H  
ATOM   4057 C115  PA   259      41.634  64.779  65.549  1.00  0.00           C  
ATOM   4058 H15R  PA   259      40.548  64.669  65.552  1.00  0.00           H  
ATOM   4059 H15S  PA   259      42.085  64.345  64.654  1.00  0.00           H  
ATOM   4060 C114  PA   259      42.409  64.135  66.719  1.00  0.00           C  
ATOM   4061 H14R  PA   259      42.770  63.143  66.438  1.00  0.00           H  
ATOM   4062 H14S  PA   259      43.236  64.764  67.054  1.00  0.00           H  
ATOM   4063 C113  PA   259      41.508  64.072  67.916  1.00  0.00           C  
ATOM   4064 H13R  PA   259      41.599  65.051  68.391  1.00  0.00           H  
ATOM   4065 H13S  PA   259      40.488  63.956  67.545  1.00  0.00           H  
ATOM   4066 C112  PA   259      41.795  62.928  68.821  1.00  0.00           C  
ATOM   4067 H12R  PA   259      41.795  61.898  68.458  1.00  0.00           H  
ATOM   4068 H12S  PA   259      42.800  63.102  69.211  1.00  0.00           H  
ATOM   4069 C111  PA   259      40.936  62.913  70.108  1.00  0.00           C  
ATOM   4070 H11R  PA   259      40.746  63.928  70.464  1.00  0.00           H  
ATOM   4071 H11S  PA   259      39.937  62.591  69.807  1.00  0.00           H  
ATOM   4072 C110  PA   259      41.432  61.890  71.113  1.00  0.00           C  
ATOM   4073 H10R  PA   259      41.417  60.937  70.581  1.00  0.00           H  
ATOM   4074 H10S  PA   259      42.456  62.097  71.431  1.00  0.00           H  
ATOM   4075  C19  PA   259      40.542  61.985  72.363  1.00  0.00           C  
ATOM   4076  H9R  PA   259      40.603  63.011  72.730  1.00  0.00           H  
ATOM   4077  H9S  PA   259      39.472  61.837  72.204  1.00  0.00           H  
ATOM   4078  C18  PA   259      40.962  61.033  73.485  1.00  0.00           C  
ATOM   4079  H8R  PA   259      40.657  60.045  73.135  1.00  0.00           H  
ATOM   4080  H8S  PA   259      42.053  60.990  73.512  1.00  0.00           H  
ATOM   4081  C17  PA   259      40.269  61.316  74.813  1.00  0.00           C  
ATOM   4082  H7R  PA   259      40.528  62.371  74.926  1.00  0.00           H  
ATOM   4083  H7S  PA   259      39.189  61.267  74.662  1.00  0.00           H  
ATOM   4084  C16  PA   259      40.808  60.581  75.988  1.00  0.00           C  
ATOM   4085  H6R  PA   259      40.526  59.527  76.039  1.00  0.00           H  
ATOM   4086  H6S  PA   259      41.895  60.549  75.895  1.00  0.00           H  
ATOM   4087  C15  PA   259      40.448  61.272  77.383  1.00  0.00           C  
ATOM   4088  H5R  PA   259      41.331  61.050  77.986  1.00  0.00           H  
ATOM   4089  H5S  PA   259      40.399  62.363  77.383  1.00  0.00           H  
ATOM   4090  C14  PA   259      39.240  60.802  78.081  1.00  0.00           C  
ATOM   4091  H4R  PA   259      38.368  61.214  77.569  1.00  0.00           H  
ATOM   4092  H4S  PA   259      39.105  59.720  78.145  1.00  0.00           H  
ATOM   4093  C13  PA   259      39.233  61.311  79.459  1.00  0.00           C  
ATOM   4094  H3R  PA   259      39.985  60.821  80.080  1.00  0.00           H  
ATOM   4095  H3S  PA   259      39.548  62.351  79.360  1.00  0.00           H  
ATOM   4096  C12  PA   259      37.928  61.078  80.193  1.00  0.00           C  
ATOM   4097  H2R  PA   259      37.633  62.014  80.672  1.00  0.00           H  
ATOM   4098  H2S  PA   259      37.038  60.936  79.577  1.00  0.00           H  
ATOM   4099  C11  PC   260      38.103  60.026  81.351  1.00  0.00           C  
ATOM   4100  O12  PC   260      37.660  60.012  82.485  1.00  0.00           O  
ATOM   4101  O11  PC   260      38.708  58.938  80.833  1.00  0.00           O  
ATOM   4102  C1   PC   260      38.748  57.704  81.657  1.00  0.00           C  
ATOM   4103  HR   PC   260      39.321  56.910  81.171  1.00  0.00           H  
ATOM   4104  HS   PC   260      39.173  57.972  82.628  1.00  0.00           H  
ATOM   4105  C2   PC   260      37.308  57.117  81.993  1.00  0.00           C  
ATOM   4106  HX   PC   260      36.664  57.878  82.442  1.00  0.00           H  
ATOM   4107  C3   PC   260      37.346  55.974  83.040  1.00  0.00           C  
ATOM   4108  HA   PC   260      37.437  56.361  84.058  1.00  0.00           H  
ATOM   4109  HB   PC   260      36.385  55.454  83.042  1.00  0.00           H  
ATOM   4110  O31  PC   260      38.377  55.078  82.837  1.00  0.00           O  
ATOM   4111  P31  PC   260      39.613  54.974  83.785  1.00  0.00           P  
ATOM   4112  O32  PC   260      39.049  54.112  84.976  1.00  0.00           O  
ATOM   4113  C31  PC   260      39.013  52.692  84.875  1.00  0.00           C  
ATOM   4114  H1A  PC   260      38.123  52.354  85.413  1.00  0.00           H  
ATOM   4115  H1B  PC   260      38.981  52.390  83.826  1.00  0.00           H  
ATOM   4116  C32  PC   260      40.241  52.148  85.611  1.00  0.00           C  
ATOM   4117  H2A  PC   260      41.133  52.236  84.989  1.00  0.00           H  
ATOM   4118  H2B  PC   260      40.465  52.643  86.557  1.00  0.00           H  
ATOM   4119  N31  PC   260      40.320  50.661  85.888  1.00  0.00           N  
ATOM   4120  C33  PC   260      40.142  49.825  84.694  1.00  0.00           C  
ATOM   4121  H3A  PC   260      39.852  48.823  85.013  1.00  0.00           H  
ATOM   4122  H3B  PC   260      39.419  50.390  84.103  1.00  0.00           H  
ATOM   4123  H3C  PC   260      41.155  49.774  84.293  1.00  0.00           H  
ATOM   4124  C34  PC   260      41.593  50.373  86.601  1.00  0.00           C  
ATOM   4125  H4A  PC   260      42.001  51.092  87.312  1.00  0.00           H  
ATOM   4126  H4B  PC   260      41.620  49.368  87.026  1.00  0.00           H  
ATOM   4127  H4C  PC   260      42.331  50.271  85.804  1.00  0.00           H  
ATOM   4128  C35  PC   260      39.318  50.217  86.907  1.00  0.00           C  
ATOM   4129  H5A  PC   260      39.297  49.153  87.147  1.00  0.00           H  
ATOM   4130  H5B  PC   260      38.358  50.514  86.483  1.00  0.00           H  
ATOM   4131  H5C  PC   260      39.520  50.677  87.876  1.00  0.00           H  
ATOM   4132  O33  PC   260      40.674  54.238  83.088  1.00  0.00           O  
ATOM   4133  O34  PC   260      39.925  56.297  84.443  1.00  0.00           O  
ATOM   4134  O21  PC   260      36.764  56.612  80.739  1.00  0.00           O  
ATOM   4135  C21  PC   260      35.939  57.354  79.926  1.00  0.00           C  
ATOM   4136  O22  PC   260      35.390  58.399  80.219  1.00  0.00           O  
ATOM   4137  C12  OL   261      35.801  56.801  78.484  1.00  0.00           C  
ATOM   4138  H2R  OL   261      34.785  56.943  78.110  1.00  0.00           H  
ATOM   4139  H2S  OL   261      35.945  55.719  78.481  1.00  0.00           H  
ATOM   4140  C13  OL   261      36.798  57.512  77.555  1.00  0.00           C  
ATOM   4141  H3R  OL   261      37.767  57.624  78.046  1.00  0.00           H  
ATOM   4142  H3S  OL   261      36.506  58.541  77.336  1.00  0.00           H  
ATOM   4143  C14  OL   261      37.056  56.939  76.162  1.00  0.00           C  
ATOM   4144  H4R  OL   261      36.177  56.890  75.516  1.00  0.00           H  
ATOM   4145  H4S  OL   261      37.531  55.957  76.209  1.00  0.00           H  
ATOM   4146  C15  OL   261      38.056  57.771  75.293  1.00  0.00           C  
ATOM   4147  H5R  OL   261      38.954  57.874  75.905  1.00  0.00           H  
ATOM   4148  H5S  OL   261      37.658  58.758  75.048  1.00  0.00           H  
ATOM   4149  C16  OL   261      38.372  56.999  73.945  1.00  0.00           C  
ATOM   4150  H6R  OL   261      37.525  56.820  73.278  1.00  0.00           H  
ATOM   4151  H6S  OL   261      38.861  56.052  74.183  1.00  0.00           H  
ATOM   4152  C17  OL   261      39.494  57.531  73.052  1.00  0.00           C  
ATOM   4153  H7R  OL   261      40.341  57.774  73.698  1.00  0.00           H  
ATOM   4154  H7S  OL   261      39.257  58.493  72.593  1.00  0.00           H  
ATOM   4155  C18  OL   261      40.024  56.648  71.888  1.00  0.00           C  
ATOM   4156  H8R  OL   261      39.221  56.538  71.156  1.00  0.00           H  
ATOM   4157  H8S  OL   261      40.267  55.667  72.301  1.00  0.00           H  
ATOM   4158  C19  OL   261      41.247  57.225  71.190  1.00  0.00           C  
ATOM   4159  H9R  OL   261      42.152  56.939  71.721  1.00  0.00           H  
ATOM   4160 C110  OL   261      41.259  58.106  70.178  1.00  0.00           C  
ATOM   4161 H10R  OL   261      42.225  58.481  69.852  1.00  0.00           H  
ATOM   4162 C111  OL   261      40.047  58.577  69.370  1.00  0.00           C  
ATOM   4163 H11R  OL   261      39.898  59.615  69.675  1.00  0.00           H  
ATOM   4164 H11S  OL   261      39.129  58.052  69.643  1.00  0.00           H  
ATOM   4165 C112  OL   261      40.320  58.284  67.925  1.00  0.00           C  
ATOM   4166 H12R  OL   261      39.365  58.230  67.397  1.00  0.00           H  
ATOM   4167 H12S  OL   261      40.794  57.303  67.860  1.00  0.00           H  
ATOM   4168 C113  OL   261      41.187  59.314  67.268  1.00  0.00           C  
ATOM   4169 H13R  OL   261      42.086  59.510  67.857  1.00  0.00           H  
ATOM   4170 H13S  OL   261      40.640  60.256  67.198  1.00  0.00           H  
ATOM   4171 C114  OL   261      41.642  58.862  65.886  1.00  0.00           C  
ATOM   4172 H14R  OL   261      40.835  58.651  65.181  1.00  0.00           H  
ATOM   4173 H14S  OL   261      42.295  58.023  66.135  1.00  0.00           H  
ATOM   4174 C115  OL   261      42.455  60.011  65.208  1.00  0.00           C  
ATOM   4175 H15R  OL   261      43.093  60.558  65.904  1.00  0.00           H  
ATOM   4176 H15S  OL   261      41.806  60.750  64.734  1.00  0.00           H  
ATOM   4177 C116  OL   261      43.399  59.340  64.219  1.00  0.00           C  
ATOM   4178 H16R  OL   261      42.842  58.799  63.451  1.00  0.00           H  
ATOM   4179 H16S  OL   261      43.922  58.556  64.771  1.00  0.00           H  
ATOM   4180 C117  OL   261      44.624  60.112  63.572  1.00  0.00           C  
ATOM   4181 H17R  OL   261      45.103  60.808  64.264  1.00  0.00           H  
ATOM   4182 H17S  OL   261      44.393  60.673  62.664  1.00  0.00           H  
ATOM   4183 C118  OL   261      45.699  59.088  63.178  1.00  0.00           C  
ATOM   4184 H18R  OL   261      45.329  58.546  62.305  1.00  0.00           H  
ATOM   4185 H18S  OL   261      45.917  58.247  63.839  1.00  0.00           H  
ATOM   4186 H18T  OL   261      46.680  59.557  63.074  1.00  0.00           H  
TER    4187       OL   261 
ATOM   4187 C116  PA   262      62.951  24.090  64.319  1.00  0.00           C  
ATOM   4188 H16R  PA   262      62.359  23.503  65.024  1.00  0.00           H  
ATOM   4189 H16S  PA   262      63.517  24.839  64.877  1.00  0.00           H  
ATOM   4190 H16T  PA   262      63.498  23.334  63.753  1.00  0.00           H  
ATOM   4191 C115  PA   262      61.949  24.719  63.357  1.00  0.00           C  
ATOM   4192 H15R  PA   262      62.398  25.319  62.563  1.00  0.00           H  
ATOM   4193 H15S  PA   262      61.438  23.903  62.843  1.00  0.00           H  
ATOM   4194 C114  PA   262      60.883  25.555  63.998  1.00  0.00           C  
ATOM   4195 H14R  PA   262      60.042  25.574  63.302  1.00  0.00           H  
ATOM   4196 H14S  PA   262      60.608  25.129  64.965  1.00  0.00           H  
ATOM   4197 C113  PA   262      61.357  27.024  64.355  1.00  0.00           C  
ATOM   4198 H13R  PA   262      61.927  27.047  65.286  1.00  0.00           H  
ATOM   4199 H13S  PA   262      62.071  27.500  63.680  1.00  0.00           H  
ATOM   4200 C112  PA   262      60.291  28.077  64.512  1.00  0.00           C  
ATOM   4201 H12R  PA   262      59.584  27.816  63.722  1.00  0.00           H  
ATOM   4202 H12S  PA   262      59.852  27.856  65.487  1.00  0.00           H  
ATOM   4203 C111  PA   262      60.898  29.487  64.366  1.00  0.00           C  
ATOM   4204 H11R  PA   262      61.491  29.597  63.456  1.00  0.00           H  
ATOM   4205 H11S  PA   262      60.111  30.241  64.290  1.00  0.00           H  
ATOM   4206 C110  PA   262      61.862  29.834  65.497  1.00  0.00           C  
ATOM   4207 H10R  PA   262      62.824  29.337  65.357  1.00  0.00           H  
ATOM   4208 H10S  PA   262      62.091  30.902  65.479  1.00  0.00           H  
ATOM   4209  C19  PA   262      61.366  29.408  66.896  1.00  0.00           C  
ATOM   4210  H9R  PA   262      60.321  29.709  66.994  1.00  0.00           H  
ATOM   4211  H9S  PA   262      61.357  28.340  67.120  1.00  0.00           H  
ATOM   4212  C18  PA   262      62.129  30.103  68.012  1.00  0.00           C  
ATOM   4213  H8R  PA   262      63.197  29.943  67.852  1.00  0.00           H  
ATOM   4214  H8S  PA   262      61.910  31.172  67.988  1.00  0.00           H  
ATOM   4215  C17  PA   262      61.609  29.717  69.450  1.00  0.00           C  
ATOM   4216  H7R  PA   262      62.215  30.100  70.274  1.00  0.00           H  
ATOM   4217  H7S  PA   262      60.612  30.151  69.549  1.00  0.00           H  
ATOM   4218  C16  PA   262      61.634  28.220  69.799  1.00  0.00           C  
ATOM   4219  H6R  PA   262      61.114  27.709  68.986  1.00  0.00           H  
ATOM   4220  H6S  PA   262      62.704  28.002  69.819  1.00  0.00           H  
ATOM   4221  C15  PA   262      60.993  27.942  71.158  1.00  0.00           C  
ATOM   4222  H5R  PA   262      61.686  28.323  71.910  1.00  0.00           H  
ATOM   4223  H5S  PA   262      60.081  28.542  71.182  1.00  0.00           H  
ATOM   4224  C14  PA   262      60.604  26.530  71.566  1.00  0.00           C  
ATOM   4225  H4R  PA   262      59.857  26.286  70.808  1.00  0.00           H  
ATOM   4226  H4S  PA   262      61.342  25.726  71.548  1.00  0.00           H  
ATOM   4227  C13  PA   262      59.800  26.393  72.880  1.00  0.00           C  
ATOM   4228  H3R  PA   262      60.298  26.841  73.742  1.00  0.00           H  
ATOM   4229  H3S  PA   262      58.898  27.009  72.853  1.00  0.00           H  
ATOM   4230  C12  PA   262      59.403  24.981  73.194  1.00  0.00           C  
ATOM   4231  H2R  PA   262      58.841  24.543  72.366  1.00  0.00           H  
ATOM   4232  H2S  PA   262      60.316  24.388  73.278  1.00  0.00           H  
ATOM   4233  C11  PC   263      58.598  24.764  74.479  1.00  0.00           C  
ATOM   4234  O12  PC   263      58.501  25.586  75.266  1.00  0.00           O  
ATOM   4235  O11  PC   263      58.247  23.515  74.584  1.00  0.00           O  
ATOM   4236  C1   PC   263      57.431  23.092  75.702  1.00  0.00           C  
ATOM   4237  HR   PC   263      57.330  22.006  75.770  1.00  0.00           H  
ATOM   4238  HS   PC   263      58.047  23.360  76.564  1.00  0.00           H  
ATOM   4239  C2   PC   263      56.119  23.799  75.776  1.00  0.00           C  
ATOM   4240  HX   PC   263      56.307  24.875  75.727  1.00  0.00           H  
ATOM   4241  C3   PC   263      55.438  23.534  77.093  1.00  0.00           C  
ATOM   4242  HA   PC   263      55.919  24.244  77.771  1.00  0.00           H  
ATOM   4243  HB   PC   263      54.403  23.853  76.945  1.00  0.00           H  
ATOM   4244  O31  PC   263      55.513  22.247  77.571  1.00  0.00           O  
ATOM   4245  P31  PC   263      54.885  21.932  79.045  1.00  0.00           P  
ATOM   4246  O32  PC   263      55.891  22.640  80.036  1.00  0.00           O  
ATOM   4247  C31  PC   263      55.798  22.350  81.375  1.00  0.00           C  
ATOM   4248  H1A  PC   263      54.804  22.641  81.725  1.00  0.00           H  
ATOM   4249  H1B  PC   263      56.004  21.279  81.439  1.00  0.00           H  
ATOM   4250  C32  PC   263      56.892  22.983  82.142  1.00  0.00           C  
ATOM   4251  H2A  PC   263      57.780  22.450  81.799  1.00  0.00           H  
ATOM   4252  H2B  PC   263      57.058  24.010  81.811  1.00  0.00           H  
ATOM   4253  N31  PC   263      56.761  23.097  83.641  1.00  0.00           N  
ATOM   4254  C33  PC   263      56.457  21.760  84.195  1.00  0.00           C  
ATOM   4255  H3A  PC   263      55.444  21.535  83.858  1.00  0.00           H  
ATOM   4256  H3B  PC   263      57.120  20.940  83.916  1.00  0.00           H  
ATOM   4257  H3C  PC   263      56.535  21.746  85.283  1.00  0.00           H  
ATOM   4258  C34  PC   263      58.061  23.499  84.238  1.00  0.00           C  
ATOM   4259  H4A  PC   263      58.242  23.218  85.277  1.00  0.00           H  
ATOM   4260  H4B  PC   263      58.786  23.071  83.545  1.00  0.00           H  
ATOM   4261  H4C  PC   263      58.115  24.587  84.180  1.00  0.00           H  
ATOM   4262  C35  PC   263      55.764  24.136  83.953  1.00  0.00           C  
ATOM   4263  H5A  PC   263      56.195  25.124  83.784  1.00  0.00           H  
ATOM   4264  H5B  PC   263      55.528  24.038  85.014  1.00  0.00           H  
ATOM   4265  H5C  PC   263      54.890  23.822  83.381  1.00  0.00           H  
ATOM   4266  O33  PC   263      53.554  22.575  79.151  1.00  0.00           O  
ATOM   4267  O34  PC   263      54.946  20.505  79.238  1.00  0.00           O  
ATOM   4268  O21  PC   263      55.206  23.374  74.716  1.00  0.00           O  
ATOM   4269  C21  PC   263      55.105  24.106  73.617  1.00  0.00           C  
ATOM   4270  O22  PC   263      55.950  24.894  73.231  1.00  0.00           O  
ATOM   4271  C12  OL   264      53.792  23.886  72.982  1.00  0.00           C  
ATOM   4272  H2R  OL   264      53.559  22.825  73.095  1.00  0.00           H  
ATOM   4273  H2S  OL   264      53.865  24.110  71.916  1.00  0.00           H  
ATOM   4274  C13  OL   264      52.672  24.623  73.690  1.00  0.00           C  
ATOM   4275  H3R  OL   264      53.089  25.631  73.748  1.00  0.00           H  
ATOM   4276  H3S  OL   264      52.559  24.087  74.635  1.00  0.00           H  
ATOM   4277  C14  OL   264      51.363  24.563  72.918  1.00  0.00           C  
ATOM   4278  H4R  OL   264      50.722  25.333  73.352  1.00  0.00           H  
ATOM   4279  H4S  OL   264      50.924  23.565  72.979  1.00  0.00           H  
ATOM   4280  C15  OL   264      51.510  25.117  71.506  1.00  0.00           C  
ATOM   4281  H5R  OL   264      52.332  24.591  71.014  1.00  0.00           H  
ATOM   4282  H5S  OL   264      51.823  26.159  71.595  1.00  0.00           H  
ATOM   4283  C16  OL   264      50.331  24.749  70.631  1.00  0.00           C  
ATOM   4284  H6R  OL   264      49.379  25.152  70.984  1.00  0.00           H  
ATOM   4285  H6S  OL   264      50.269  23.663  70.731  1.00  0.00           H  
ATOM   4286  C17  OL   264      50.472  25.114  69.186  1.00  0.00           C  
ATOM   4287  H7R  OL   264      49.994  26.085  69.040  1.00  0.00           H  
ATOM   4288  H7S  OL   264      49.830  24.360  68.724  1.00  0.00           H  
ATOM   4289  C18  OL   264      51.882  25.102  68.621  1.00  0.00           C  
ATOM   4290  H8R  OL   264      52.407  24.244  69.048  1.00  0.00           H  
ATOM   4291  H8S  OL   264      52.466  25.962  68.954  1.00  0.00           H  
ATOM   4292  C19  OL   264      51.749  25.185  67.141  1.00  0.00           C  
ATOM   4293  H9R  OL   264      51.109  25.985  66.777  1.00  0.00           H  
ATOM   4294 C110  OL   264      52.309  24.328  66.296  1.00  0.00           C  
ATOM   4295 H10R  OL   264      52.027  24.546  65.269  1.00  0.00           H  
ATOM   4296 C111  OL   264      53.111  23.165  66.516  1.00  0.00           C  
ATOM   4297 H11R  OL   264      52.713  22.372  65.879  1.00  0.00           H  
ATOM   4298 H11S  OL   264      53.049  22.870  67.565  1.00  0.00           H  
ATOM   4299 C112  OL   264      54.642  23.332  66.422  1.00  0.00           C  
ATOM   4300 H12R  OL   264      54.909  23.657  65.414  1.00  0.00           H  
ATOM   4301 H12S  OL   264      54.947  22.287  66.508  1.00  0.00           H  
ATOM   4302 C113  OL   264      55.385  24.065  67.474  1.00  0.00           C  
ATOM   4303 H13R  OL   264      54.898  23.888  68.436  1.00  0.00           H  
ATOM   4304 H13S  OL   264      55.162  25.123  67.323  1.00  0.00           H  
ATOM   4305 C114  OL   264      56.862  23.786  67.504  1.00  0.00           C  
ATOM   4306 H14R  OL   264      57.434  23.912  66.583  1.00  0.00           H  
ATOM   4307 H14S  OL   264      57.063  22.729  67.690  1.00  0.00           H  
ATOM   4308 C115  OL   264      57.638  24.681  68.547  1.00  0.00           C  
ATOM   4309 H15R  OL   264      57.090  24.722  69.491  1.00  0.00           H  
ATOM   4310 H15S  OL   264      57.601  25.656  68.057  1.00  0.00           H  
ATOM   4311 C116  OL   264      59.059  24.270  68.769  1.00  0.00           C  
ATOM   4312 H16R  OL   264      59.241  23.196  68.843  1.00  0.00           H  
ATOM   4313 H16S  OL   264      59.503  24.573  69.720  1.00  0.00           H  
ATOM   4314 C117  OL   264      59.941  24.788  67.638  1.00  0.00           C  
ATOM   4315 H17R  OL   264      59.776  25.867  67.661  1.00  0.00           H  
ATOM   4316 H17S  OL   264      59.665  24.498  66.622  1.00  0.00           H  
ATOM   4317 C118  OL   264      61.334  24.483  67.964  1.00  0.00           C  
ATOM   4318 H18R  OL   264      61.971  25.162  67.392  1.00  0.00           H  
ATOM   4319 H18S  OL   264      61.616  23.458  67.714  1.00  0.00           H  
ATOM   4320 H18T  OL   264      61.443  24.656  69.037  1.00  0.00           H  
TER    4321       OL   264 
ATOM   4321 C116  PA   265      30.263  36.569  63.226  1.00  0.00           C  
ATOM   4322 H16R  PA   265      30.600  37.505  63.676  1.00  0.00           H  
ATOM   4323 H16S  PA   265      31.271  36.242  62.961  1.00  0.00           H  
ATOM   4324 H16T  PA   265      29.891  35.788  63.892  1.00  0.00           H  
ATOM   4325 C115  PA   265      29.513  36.838  61.899  1.00  0.00           C  
ATOM   4326 H15R  PA   265      30.126  37.377  61.174  1.00  0.00           H  
ATOM   4327 H15S  PA   265      29.479  35.850  61.436  1.00  0.00           H  
ATOM   4328 C114  PA   265      28.102  37.308  62.181  1.00  0.00           C  
ATOM   4329 H14R  PA   265      27.573  36.610  62.834  1.00  0.00           H  
ATOM   4330 H14S  PA   265      28.087  38.231  62.763  1.00  0.00           H  
ATOM   4331 C113  PA   265      27.216  37.434  60.938  1.00  0.00           C  
ATOM   4332 H13R  PA   265      27.531  38.329  60.396  1.00  0.00           H  
ATOM   4333 H13S  PA   265      27.347  36.618  60.224  1.00  0.00           H  
ATOM   4334 C112  PA   265      25.769  37.703  61.385  1.00  0.00           C  
ATOM   4335 H12R  PA   265      25.076  37.301  60.644  1.00  0.00           H  
ATOM   4336 H12S  PA   265      25.486  37.016  62.185  1.00  0.00           H  
ATOM   4337 C111  PA   265      25.489  39.155  61.788  1.00  0.00           C  
ATOM   4338 H11R  PA   265      26.286  39.794  61.402  1.00  0.00           H  
ATOM   4339 H11S  PA   265      24.591  39.523  61.286  1.00  0.00           H  
ATOM   4340 C110  PA   265      25.380  39.132  63.291  1.00  0.00           C  
ATOM   4341 H10R  PA   265      24.576  38.446  63.565  1.00  0.00           H  
ATOM   4342 H10S  PA   265      26.222  38.754  63.875  1.00  0.00           H  
ATOM   4343  C19  PA   265      24.922  40.478  63.968  1.00  0.00           C  
ATOM   4344  H9R  PA   265      25.592  41.250  63.583  1.00  0.00           H  
ATOM   4345  H9S  PA   265      23.919  40.766  63.646  1.00  0.00           H  
ATOM   4346  C18  PA   265      25.028  40.618  65.505  1.00  0.00           C  
ATOM   4347  H8R  PA   265      26.016  40.292  65.838  1.00  0.00           H  
ATOM   4348  H8S  PA   265      24.926  41.675  65.757  1.00  0.00           H  
ATOM   4349  C17  PA   265      24.069  39.838  66.321  1.00  0.00           C  
ATOM   4350  H7R  PA   265      23.133  40.395  66.250  1.00  0.00           H  
ATOM   4351  H7S  PA   265      23.950  38.863  65.844  1.00  0.00           H  
ATOM   4352  C16  PA   265      24.387  39.796  67.823  1.00  0.00           C  
ATOM   4353  H6R  PA   265      23.520  39.368  68.330  1.00  0.00           H  
ATOM   4354  H6S  PA   265      25.110  39.024  68.096  1.00  0.00           H  
ATOM   4355  C15  PA   265      24.819  41.087  68.557  1.00  0.00           C  
ATOM   4356  H5R  PA   265      25.416  41.781  67.962  1.00  0.00           H  
ATOM   4357  H5S  PA   265      23.906  41.651  68.760  1.00  0.00           H  
ATOM   4358  C14  PA   265      25.411  40.881  70.030  1.00  0.00           C  
ATOM   4359  H4R  PA   265      25.128  39.875  70.347  1.00  0.00           H  
ATOM   4360  H4S  PA   265      26.499  40.875  70.128  1.00  0.00           H  
ATOM   4361  C13  PA   265      24.803  42.010  70.909  1.00  0.00           C  
ATOM   4362  H3R  PA   265      25.037  42.974  70.452  1.00  0.00           H  
ATOM   4363  H3S  PA   265      23.713  41.972  70.856  1.00  0.00           H  
ATOM   4364  C12  PA   265      25.215  41.872  72.376  1.00  0.00           C  
ATOM   4365  H2R  PA   265      26.295  41.728  72.304  1.00  0.00           H  
ATOM   4366  H2S  PA   265      25.086  42.786  72.960  1.00  0.00           H  
ATOM   4367  C11  PC   266      24.432  40.768  73.133  1.00  0.00           C  
ATOM   4368  O12  PC   266      24.968  39.729  73.396  1.00  0.00           O  
ATOM   4369  O11  PC   266      23.202  41.107  73.522  1.00  0.00           O  
ATOM   4370  C1   PC   266      22.352  40.162  74.243  1.00  0.00           C  
ATOM   4371  HR   PC   266      22.107  39.309  73.604  1.00  0.00           H  
ATOM   4372  HS   PC   266      22.859  39.775  75.130  1.00  0.00           H  
ATOM   4373  C2   PC   266      20.965  40.943  74.563  1.00  0.00           C  
ATOM   4374  HX   PC   266      21.031  41.821  75.211  1.00  0.00           H  
ATOM   4375  C3   PC   266      19.984  39.883  75.189  1.00  0.00           C  
ATOM   4376  HA   PC   266      19.391  39.302  74.478  1.00  0.00           H  
ATOM   4377  HB   PC   266      20.504  39.180  75.846  1.00  0.00           H  
ATOM   4378  O31  PC   266      19.077  40.695  75.886  1.00  0.00           O  
ATOM   4379  P31  PC   266      17.777  40.107  76.587  1.00  0.00           P  
ATOM   4380  O32  PC   266      17.044  41.334  77.193  1.00  0.00           O  
ATOM   4381  C31  PC   266      16.183  42.047  76.413  1.00  0.00           C  
ATOM   4382  H1A  PC   266      16.559  42.157  75.393  1.00  0.00           H  
ATOM   4383  H1B  PC   266      15.195  41.586  76.345  1.00  0.00           H  
ATOM   4384  C32  PC   266      16.075  43.460  76.988  1.00  0.00           C  
ATOM   4385  H2A  PC   266      15.320  43.832  76.293  1.00  0.00           H  
ATOM   4386  H2B  PC   266      15.587  43.552  77.959  1.00  0.00           H  
ATOM   4387  N31  PC   266      17.264  44.329  76.945  1.00  0.00           N  
ATOM   4388  C33  PC   266      17.772  44.534  75.522  1.00  0.00           C  
ATOM   4389  H3A  PC   266      18.584  45.256  75.618  1.00  0.00           H  
ATOM   4390  H3B  PC   266      18.064  43.584  75.071  1.00  0.00           H  
ATOM   4391  H3C  PC   266      16.921  45.013  75.036  1.00  0.00           H  
ATOM   4392  C34  PC   266      16.880  45.717  77.389  1.00  0.00           C  
ATOM   4393  H4A  PC   266      16.115  46.130  76.729  1.00  0.00           H  
ATOM   4394  H4B  PC   266      16.479  45.885  78.390  1.00  0.00           H  
ATOM   4395  H4C  PC   266      17.757  46.352  77.259  1.00  0.00           H  
ATOM   4396  C35  PC   266      18.342  43.862  77.803  1.00  0.00           C  
ATOM   4397  H5A  PC   266      19.181  44.544  77.653  1.00  0.00           H  
ATOM   4398  H5B  PC   266      18.497  42.888  77.338  1.00  0.00           H  
ATOM   4399  H5C  PC   266      18.064  43.704  78.846  1.00  0.00           H  
ATOM   4400  O33  PC   266      16.944  39.513  75.453  1.00  0.00           O  
ATOM   4401  O34  PC   266      18.232  39.170  77.653  1.00  0.00           O  
ATOM   4402  O21  PC   266      20.413  41.415  73.289  1.00  0.00           O  
ATOM   4403  C21  PC   266      20.183  40.571  72.273  1.00  0.00           C  
ATOM   4404  O22  PC   266      20.503  39.380  72.179  1.00  0.00           O  
ATOM   4405  C12  OL   267      19.383  41.157  71.140  1.00  0.00           C  
ATOM   4406  H2R  OL   267      19.269  42.228  71.316  1.00  0.00           H  
ATOM   4407  H2S  OL   267      18.392  40.713  71.252  1.00  0.00           H  
ATOM   4408  C13  OL   267      20.020  40.782  69.791  1.00  0.00           C  
ATOM   4409  H3R  OL   267      20.420  39.766  69.807  1.00  0.00           H  
ATOM   4410  H3S  OL   267      20.911  41.413  69.796  1.00  0.00           H  
ATOM   4411  C14  OL   267      19.056  41.059  68.638  1.00  0.00           C  
ATOM   4412  H4R  OL   267      18.823  42.124  68.581  1.00  0.00           H  
ATOM   4413  H4S  OL   267      18.099  40.550  68.770  1.00  0.00           H  
ATOM   4414  C15  OL   267      19.710  40.785  67.306  1.00  0.00           C  
ATOM   4415  H5R  OL   267      20.106  39.771  67.397  1.00  0.00           H  
ATOM   4416  H5S  OL   267      20.595  41.397  67.124  1.00  0.00           H  
ATOM   4417  C16  OL   267      18.908  41.123  66.035  1.00  0.00           C  
ATOM   4418  H6R  OL   267      18.424  42.099  66.116  1.00  0.00           H  
ATOM   4419  H6S  OL   267      17.995  40.545  65.881  1.00  0.00           H  
ATOM   4420  C17  OL   267      19.695  40.969  64.773  1.00  0.00           C  
ATOM   4421  H7R  OL   267      20.767  41.143  64.891  1.00  0.00           H  
ATOM   4422  H7S  OL   267      19.215  41.696  64.115  1.00  0.00           H  
ATOM   4423  C18  OL   267      19.525  39.644  64.250  1.00  0.00           C  
ATOM   4424  H8R  OL   267      18.485  39.314  64.230  1.00  0.00           H  
ATOM   4425  H8S  OL   267      19.969  38.988  65.002  1.00  0.00           H  
ATOM   4426  C19  OL   267      20.236  39.463  62.980  1.00  0.00           C  
ATOM   4427  H9R  OL   267      21.207  39.952  62.948  1.00  0.00           H  
ATOM   4428 C110  OL   267      19.726  39.004  61.830  1.00  0.00           C  
ATOM   4429 H10R  OL   267      20.432  38.999  61.004  1.00  0.00           H  
ATOM   4430 C111  OL   267      18.338  38.355  61.556  1.00  0.00           C  
ATOM   4431 H11R  OL   267      17.692  39.063  61.033  1.00  0.00           H  
ATOM   4432 H11S  OL   267      17.899  38.019  62.497  1.00  0.00           H  
ATOM   4433 C112  OL   267      18.497  37.236  60.560  1.00  0.00           C  
ATOM   4434 H12R  OL   267      19.135  36.523  61.086  1.00  0.00           H  
ATOM   4435 H12S  OL   267      19.052  37.684  59.733  1.00  0.00           H  
ATOM   4436 C113  OL   267      17.258  36.462  60.079  1.00  0.00           C  
ATOM   4437 H13R  OL   267      17.686  35.595  59.571  1.00  0.00           H  
ATOM   4438 H13S  OL   267      16.702  37.121  59.408  1.00  0.00           H  
ATOM   4439 C114  OL   267      16.155  36.192  61.203  1.00  0.00           C  
ATOM   4440 H14R  OL   267      15.664  37.119  61.506  1.00  0.00           H  
ATOM   4441 H14S  OL   267      16.837  35.908  62.006  1.00  0.00           H  
ATOM   4442 C115  OL   267      15.224  35.065  60.885  1.00  0.00           C  
ATOM   4443 H15R  OL   267      14.657  34.839  61.791  1.00  0.00           H  
ATOM   4444 H15S  OL   267      15.814  34.178  60.646  1.00  0.00           H  
ATOM   4445 C116  OL   267      14.117  35.434  59.859  1.00  0.00           C  
ATOM   4446 H16R  OL   267      13.800  36.471  59.733  1.00  0.00           H  
ATOM   4447 H16S  OL   267      13.290  34.903  60.335  1.00  0.00           H  
ATOM   4448 C117  OL   267      14.117  34.607  58.571  1.00  0.00           C  
ATOM   4449 H17R  OL   267      14.461  33.611  58.855  1.00  0.00           H  
ATOM   4450 H17S  OL   267      14.810  34.821  57.754  1.00  0.00           H  
ATOM   4451 C118  OL   267      12.688  34.370  58.070  1.00  0.00           C  
ATOM   4452 H18R  OL   267      12.043  34.054  58.893  1.00  0.00           H  
ATOM   4453 H18S  OL   267      12.614  33.523  57.385  1.00  0.00           H  
ATOM   4454 H18T  OL   267      12.176  35.220  57.614  1.00  0.00           H  
TER    4455       OL   267 
ATOM   4455 C116  PA   268      28.777  15.399  57.696  1.00  0.00           C  
ATOM   4456 H16R  PA   268      29.670  14.775  57.772  1.00  0.00           H  
ATOM   4457 H16S  PA   268      28.618  16.061  56.842  1.00  0.00           H  
ATOM   4458 H16T  PA   268      27.900  14.752  57.629  1.00  0.00           H  
ATOM   4459 C115  PA   268      28.738  16.188  58.910  1.00  0.00           C  
ATOM   4460 H15R  PA   268      29.344  17.086  58.767  1.00  0.00           H  
ATOM   4461 H15S  PA   268      27.704  16.522  59.014  1.00  0.00           H  
ATOM   4462 C114  PA   268      29.115  15.505  60.169  1.00  0.00           C  
ATOM   4463 H14R  PA   268      30.182  15.277  60.125  1.00  0.00           H  
ATOM   4464 H14S  PA   268      29.089  16.233  60.983  1.00  0.00           H  
ATOM   4465 C113  PA   268      28.380  14.199  60.446  1.00  0.00           C  
ATOM   4466 H13R  PA   268      27.364  14.594  60.385  1.00  0.00           H  
ATOM   4467 H13S  PA   268      28.544  13.476  59.644  1.00  0.00           H  
ATOM   4468 C112  PA   268      28.674  13.631  61.828  1.00  0.00           C  
ATOM   4469 H12R  PA   268      28.131  12.684  61.801  1.00  0.00           H  
ATOM   4470 H12S  PA   268      29.745  13.436  61.912  1.00  0.00           H  
ATOM   4471 C111  PA   268      28.274  14.396  63.080  1.00  0.00           C  
ATOM   4472 H11R  PA   268      28.957  15.248  63.089  1.00  0.00           H  
ATOM   4473 H11S  PA   268      27.257  14.741  62.882  1.00  0.00           H  
ATOM   4474 C110  PA   268      28.442  13.565  64.325  1.00  0.00           C  
ATOM   4475 H10R  PA   268      27.881  12.633  64.230  1.00  0.00           H  
ATOM   4476 H10S  PA   268      29.503  13.361  64.483  1.00  0.00           H  
ATOM   4477  C19  PA   268      27.765  14.213  65.544  1.00  0.00           C  
ATOM   4478  H9R  PA   268      27.761  15.292  65.371  1.00  0.00           H  
ATOM   4479  H9S  PA   268      26.720  13.925  65.673  1.00  0.00           H  
ATOM   4480  C18  PA   268      28.639  13.940  66.789  1.00  0.00           C  
ATOM   4481  H8R  PA   268      28.731  12.870  66.987  1.00  0.00           H  
ATOM   4482  H8S  PA   268      29.604  14.445  66.710  1.00  0.00           H  
ATOM   4483  C17  PA   268      27.993  14.397  68.128  1.00  0.00           C  
ATOM   4484  H7R  PA   268      27.774  15.463  68.039  1.00  0.00           H  
ATOM   4485  H7S  PA   268      27.047  13.916  68.383  1.00  0.00           H  
ATOM   4486  C16  PA   268      28.996  14.296  69.324  1.00  0.00           C  
ATOM   4487  H6R  PA   268      29.517  13.364  69.092  1.00  0.00           H  
ATOM   4488  H6S  PA   268      29.750  15.074  69.181  1.00  0.00           H  
ATOM   4489  C15  PA   268      28.407  14.319  70.766  1.00  0.00           C  
ATOM   4490  H5R  PA   268      27.583  13.607  70.849  1.00  0.00           H  
ATOM   4491  H5S  PA   268      29.192  13.936  71.421  1.00  0.00           H  
ATOM   4492  C14  PA   268      27.663  15.541  71.235  1.00  0.00           C  
ATOM   4493  H4R  PA   268      28.240  16.438  70.999  1.00  0.00           H  
ATOM   4494  H4S  PA   268      26.762  15.651  70.628  1.00  0.00           H  
ATOM   4495  C13  PA   268      27.251  15.281  72.648  1.00  0.00           C  
ATOM   4496  H3R  PA   268      27.002  14.243  72.881  1.00  0.00           H  
ATOM   4497  H3S  PA   268      28.235  15.411  73.102  1.00  0.00           H  
ATOM   4498  C12  PA   268      26.295  16.319  73.222  1.00  0.00           C  
ATOM   4499  H2R  PA   268      26.562  17.311  72.851  1.00  0.00           H  
ATOM   4500  H2S  PA   268      25.222  16.231  73.038  1.00  0.00           H  
ATOM   4501  C11  PC   269      26.438  16.324  74.708  1.00  0.00           C  
ATOM   4502  O12  PC   269      26.846  15.316  75.343  1.00  0.00           O  
ATOM   4503  O11  PC   269      25.943  17.451  75.312  1.00  0.00           O  
ATOM   4504  C1   PC   269      26.000  17.668  76.694  1.00  0.00           C  
ATOM   4505  HR   PC   269      25.336  18.485  76.986  1.00  0.00           H  
ATOM   4506  HS   PC   269      25.736  16.770  77.259  1.00  0.00           H  
ATOM   4507  C2   PC   269      27.449  18.107  77.116  1.00  0.00           C  
ATOM   4508  HX   PC   269      28.155  17.315  76.855  1.00  0.00           H  
ATOM   4509  C3   PC   269      27.612  18.346  78.626  1.00  0.00           C  
ATOM   4510  HA   PC   269      27.625  17.394  79.164  1.00  0.00           H  
ATOM   4511  HB   PC   269      28.468  18.966  78.904  1.00  0.00           H  
ATOM   4512  O31  PC   269      26.491  19.112  79.094  1.00  0.00           O  
ATOM   4513  P31  PC   269      26.431  19.312  80.667  1.00  0.00           P  
ATOM   4514  O32  PC   269      27.649  20.223  80.976  1.00  0.00           O  
ATOM   4515  C31  PC   269      27.416  21.525  81.380  1.00  0.00           C  
ATOM   4516  H1A  PC   269      26.723  22.003  80.682  1.00  0.00           H  
ATOM   4517  H1B  PC   269      27.026  21.593  82.399  1.00  0.00           H  
ATOM   4518  C32  PC   269      28.755  22.257  81.251  1.00  0.00           C  
ATOM   4519  H2A  PC   269      29.589  21.658  81.619  1.00  0.00           H  
ATOM   4520  H2B  PC   269      29.018  22.458  80.212  1.00  0.00           H  
ATOM   4521  N31  PC   269      28.952  23.597  81.926  1.00  0.00           N  
ATOM   4522  C33  PC   269      28.692  23.559  83.365  1.00  0.00           C  
ATOM   4523  H3A  PC   269      27.697  23.183  83.607  1.00  0.00           H  
ATOM   4524  H3B  PC   269      29.434  22.975  83.912  1.00  0.00           H  
ATOM   4525  H3C  PC   269      28.750  24.611  83.648  1.00  0.00           H  
ATOM   4526  C34  PC   269      30.321  24.074  81.626  1.00  0.00           C  
ATOM   4527  H4A  PC   269      31.020  23.244  81.744  1.00  0.00           H  
ATOM   4528  H4B  PC   269      30.335  24.332  80.566  1.00  0.00           H  
ATOM   4529  H4C  PC   269      30.544  24.851  82.359  1.00  0.00           H  
ATOM   4530  C35  PC   269      28.031  24.569  81.261  1.00  0.00           C  
ATOM   4531  H5A  PC   269      28.065  25.446  81.909  1.00  0.00           H  
ATOM   4532  H5B  PC   269      27.052  24.234  81.607  1.00  0.00           H  
ATOM   4533  H5C  PC   269      28.201  24.789  80.206  1.00  0.00           H  
ATOM   4534  O33  PC   269      25.186  20.019  80.932  1.00  0.00           O  
ATOM   4535  O34  PC   269      26.719  18.024  81.346  1.00  0.00           O  
ATOM   4536  O21  PC   269      27.776  19.299  76.424  1.00  0.00           O  
ATOM   4537  C21  PC   269      29.071  19.736  76.227  1.00  0.00           C  
ATOM   4538  O22  PC   269      29.979  19.181  76.778  1.00  0.00           O  
ATOM   4539  C12  OL   270      29.252  20.829  75.226  1.00  0.00           C  
ATOM   4540  H2R  OL   270      30.090  21.485  75.471  1.00  0.00           H  
ATOM   4541  H2S  OL   270      28.451  21.571  75.205  1.00  0.00           H  
ATOM   4542  C13  OL   270      29.303  20.223  73.825  1.00  0.00           C  
ATOM   4543  H3R  OL   270      28.431  19.564  73.833  1.00  0.00           H  
ATOM   4544  H3S  OL   270      30.159  19.546  73.796  1.00  0.00           H  
ATOM   4545  C14  OL   270      29.343  21.276  72.783  1.00  0.00           C  
ATOM   4546  H4R  OL   270      30.247  21.862  72.964  1.00  0.00           H  
ATOM   4547  H4S  OL   270      28.562  22.040  72.783  1.00  0.00           H  
ATOM   4548  C15  OL   270      29.362  20.827  71.298  1.00  0.00           C  
ATOM   4549  H5R  OL   270      29.604  21.617  70.583  1.00  0.00           H  
ATOM   4550  H5S  OL   270      28.318  20.675  71.015  1.00  0.00           H  
ATOM   4551  C16  OL   270      30.092  19.497  71.025  1.00  0.00           C  
ATOM   4552  H6R  OL   270      29.863  19.219  69.994  1.00  0.00           H  
ATOM   4553  H6S  OL   270      29.708  18.667  71.621  1.00  0.00           H  
ATOM   4554  C17  OL   270      31.548  19.576  71.127  1.00  0.00           C  
ATOM   4555  H7R  OL   270      31.949  19.275  72.098  1.00  0.00           H  
ATOM   4556  H7S  OL   270      32.029  20.543  70.965  1.00  0.00           H  
ATOM   4557  C18  OL   270      32.215  18.542  70.307  1.00  0.00           C  
ATOM   4558  H8R  OL   270      31.993  18.631  69.242  1.00  0.00           H  
ATOM   4559  H8S  OL   270      31.871  17.575  70.680  1.00  0.00           H  
ATOM   4560  C19  OL   270      33.697  18.650  70.405  1.00  0.00           C  
ATOM   4561  H9R  OL   270      33.976  18.221  71.364  1.00  0.00           H  
ATOM   4562 C110  OL   270      34.633  19.002  69.534  1.00  0.00           C  
ATOM   4563 H10R  OL   270      35.666  18.938  69.866  1.00  0.00           H  
ATOM   4564 C111  OL   270      34.430  19.658  68.233  1.00  0.00           C  
ATOM   4565 H11R  OL   270      34.594  20.732  68.343  1.00  0.00           H  
ATOM   4566 H11S  OL   270      33.410  19.572  67.853  1.00  0.00           H  
ATOM   4567 C112  OL   270      35.386  19.165  67.157  1.00  0.00           C  
ATOM   4568 H12R  OL   270      35.260  18.086  67.043  1.00  0.00           H  
ATOM   4569 H12S  OL   270      36.357  19.278  67.643  1.00  0.00           H  
ATOM   4570 C113  OL   270      35.174  19.714  65.766  1.00  0.00           C  
ATOM   4571 H13R  OL   270      35.001  20.786  65.887  1.00  0.00           H  
ATOM   4572 H13S  OL   270      34.238  19.307  65.380  1.00  0.00           H  
ATOM   4573 C114  OL   270      36.439  19.651  64.900  1.00  0.00           C  
ATOM   4574 H14R  OL   270      37.173  20.246  65.447  1.00  0.00           H  
ATOM   4575 H14S  OL   270      36.397  20.046  63.882  1.00  0.00           H  
ATOM   4576 C115  OL   270      37.115  18.271  64.849  1.00  0.00           C  
ATOM   4577 H15R  OL   270      37.281  18.078  65.911  1.00  0.00           H  
ATOM   4578 H15S  OL   270      38.073  18.334  64.329  1.00  0.00           H  
ATOM   4579 C116  OL   270      36.167  17.156  64.355  1.00  0.00           C  
ATOM   4580 H16R  OL   270      35.895  17.436  63.335  1.00  0.00           H  
ATOM   4581 H16S  OL   270      35.211  17.259  64.873  1.00  0.00           H  
ATOM   4582 C117  OL   270      36.653  15.757  64.435  1.00  0.00           C  
ATOM   4583 H17R  OL   270      35.943  15.252  63.777  1.00  0.00           H  
ATOM   4584 H17S  OL   270      36.533  15.208  65.371  1.00  0.00           H  
ATOM   4585 C118  OL   270      37.985  15.634  63.799  1.00  0.00           C  
ATOM   4586 H18R  OL   270      37.815  16.061  62.808  1.00  0.00           H  
ATOM   4587 H18S  OL   270      38.354  14.634  63.561  1.00  0.00           H  
ATOM   4588 H18T  OL   270      38.757  16.149  64.375  1.00  0.00           H  
TER    4589       OL   270 
ATOM   4589 C116  PA   271      61.167  41.942  61.664  1.00  0.00           C  
ATOM   4590 H16R  PA   271      60.318  41.732  62.318  1.00  0.00           H  
ATOM   4591 H16S  PA   271      60.875  42.530  60.791  1.00  0.00           H  
ATOM   4592 H16T  PA   271      61.918  42.512  62.215  1.00  0.00           H  
ATOM   4593 C115  PA   271      61.786  40.570  61.340  1.00  0.00           C  
ATOM   4594 H15R  PA   271      61.023  39.794  61.247  1.00  0.00           H  
ATOM   4595 H15S  PA   271      62.347  40.789  60.429  1.00  0.00           H  
ATOM   4596 C114  PA   271      62.733  39.954  62.384  1.00  0.00           C  
ATOM   4597 H14R  PA   271      63.481  39.386  61.826  1.00  0.00           H  
ATOM   4598 H14S  PA   271      63.281  40.812  62.777  1.00  0.00           H  
ATOM   4599 C113  PA   271      62.024  39.168  63.449  1.00  0.00           C  
ATOM   4600 H13R  PA   271      61.199  39.812  63.763  1.00  0.00           H  
ATOM   4601 H13S  PA   271      61.551  38.297  62.990  1.00  0.00           H  
ATOM   4602 C112  PA   271      62.925  38.905  64.673  1.00  0.00           C  
ATOM   4603 H12R  PA   271      63.742  38.256  64.352  1.00  0.00           H  
ATOM   4604 H12S  PA   271      63.453  39.810  64.982  1.00  0.00           H  
ATOM   4605 C111  PA   271      62.253  38.394  65.983  1.00  0.00           C  
ATOM   4606 H11R  PA   271      62.826  38.573  66.895  1.00  0.00           H  
ATOM   4607 H11S  PA   271      61.406  39.082  66.023  1.00  0.00           H  
ATOM   4608 C110  PA   271      61.913  36.851  65.943  1.00  0.00           C  
ATOM   4609 H10R  PA   271      61.431  36.755  64.968  1.00  0.00           H  
ATOM   4610 H10S  PA   271      62.842  36.276  65.940  1.00  0.00           H  
ATOM   4611  C19  PA   271      60.996  36.311  67.041  1.00  0.00           C  
ATOM   4612  H9R  PA   271      61.539  36.434  67.980  1.00  0.00           H  
ATOM   4613  H9S  PA   271      60.066  36.873  66.925  1.00  0.00           H  
ATOM   4614  C18  PA   271      60.664  34.832  66.894  1.00  0.00           C  
ATOM   4615  H8R  PA   271      59.816  34.592  66.249  1.00  0.00           H  
ATOM   4616  H8S  PA   271      61.514  34.265  66.508  1.00  0.00           H  
ATOM   4617  C17  PA   271      60.369  34.199  68.267  1.00  0.00           C  
ATOM   4618  H7R  PA   271      60.194  33.127  68.157  1.00  0.00           H  
ATOM   4619  H7S  PA   271      61.256  34.225  68.904  1.00  0.00           H  
ATOM   4620  C16  PA   271      59.231  34.858  69.071  1.00  0.00           C  
ATOM   4621  H6R  PA   271      59.612  35.821  69.418  1.00  0.00           H  
ATOM   4622  H6S  PA   271      58.339  35.151  68.513  1.00  0.00           H  
ATOM   4623  C15  PA   271      58.668  34.028  70.200  1.00  0.00           C  
ATOM   4624  H5R  PA   271      58.093  34.707  70.834  1.00  0.00           H  
ATOM   4625  H5S  PA   271      57.968  33.255  69.876  1.00  0.00           H  
ATOM   4626  C14  PA   271      59.791  33.193  70.987  1.00  0.00           C  
ATOM   4627  H4R  PA   271      60.532  32.659  70.388  1.00  0.00           H  
ATOM   4628  H4S  PA   271      60.425  34.006  71.345  1.00  0.00           H  
ATOM   4629  C13  PA   271      59.403  32.411  72.293  1.00  0.00           C  
ATOM   4630  H3R  PA   271      60.297  32.059  72.812  1.00  0.00           H  
ATOM   4631  H3S  PA   271      58.935  33.160  72.935  1.00  0.00           H  
ATOM   4632  C12  PA   271      58.518  31.155  72.157  1.00  0.00           C  
ATOM   4633  H2R  PA   271      57.554  31.503  71.779  1.00  0.00           H  
ATOM   4634  H2S  PA   271      58.903  30.341  71.539  1.00  0.00           H  
ATOM   4635  C11  PC   272      58.344  30.410  73.490  1.00  0.00           C  
ATOM   4636  O12  PC   272      59.161  30.317  74.362  1.00  0.00           O  
ATOM   4637  O11  PC   272      57.087  29.972  73.494  1.00  0.00           O  
ATOM   4638  C1   PC   272      56.662  29.251  74.619  1.00  0.00           C  
ATOM   4639  HR   PC   272      57.345  28.419  74.810  1.00  0.00           H  
ATOM   4640  HS   PC   272      56.658  29.995  75.420  1.00  0.00           H  
ATOM   4641  C2   PC   272      55.240  28.803  74.578  1.00  0.00           C  
ATOM   4642  HX   PC   272      54.472  29.569  74.448  1.00  0.00           H  
ATOM   4643  C3   PC   272      54.929  27.937  75.891  1.00  0.00           C  
ATOM   4644  HA   PC   272      53.848  27.814  75.990  1.00  0.00           H  
ATOM   4645  HB   PC   272      55.233  26.887  75.872  1.00  0.00           H  
ATOM   4646  O31  PC   272      55.283  28.685  77.078  1.00  0.00           O  
ATOM   4647  P31  PC   272      55.375  27.962  78.471  1.00  0.00           P  
ATOM   4648  O32  PC   272      56.552  26.860  78.326  1.00  0.00           O  
ATOM   4649  C31  PC   272      57.889  27.308  78.302  1.00  0.00           C  
ATOM   4650  H1A  PC   272      57.959  27.952  77.422  1.00  0.00           H  
ATOM   4651  H1B  PC   272      57.997  27.871  79.232  1.00  0.00           H  
ATOM   4652  C32  PC   272      58.984  26.186  78.322  1.00  0.00           C  
ATOM   4653  H2A  PC   272      58.946  25.696  79.297  1.00  0.00           H  
ATOM   4654  H2B  PC   272      58.689  25.433  77.590  1.00  0.00           H  
ATOM   4655  N31  PC   272      60.396  26.588  78.055  1.00  0.00           N  
ATOM   4656  C33  PC   272      60.487  27.635  77.077  1.00  0.00           C  
ATOM   4657  H3A  PC   272      61.508  27.949  76.853  1.00  0.00           H  
ATOM   4658  H3B  PC   272      60.063  27.261  76.144  1.00  0.00           H  
ATOM   4659  H3C  PC   272      59.958  28.528  77.413  1.00  0.00           H  
ATOM   4660  C34  PC   272      61.051  26.913  79.314  1.00  0.00           C  
ATOM   4661  H4A  PC   272      60.432  27.639  79.844  1.00  0.00           H  
ATOM   4662  H4B  PC   272      61.069  26.034  79.959  1.00  0.00           H  
ATOM   4663  H4C  PC   272      62.035  27.300  79.047  1.00  0.00           H  
ATOM   4664  C35  PC   272      61.211  25.478  77.519  1.00  0.00           C  
ATOM   4665  H5A  PC   272      62.230  25.833  77.361  1.00  0.00           H  
ATOM   4666  H5B  PC   272      60.913  25.102  76.540  1.00  0.00           H  
ATOM   4667  H5C  PC   272      61.114  24.606  78.168  1.00  0.00           H  
ATOM   4668  O33  PC   272      55.872  28.883  79.541  1.00  0.00           O  
ATOM   4669  O34  PC   272      54.093  27.244  78.655  1.00  0.00           O  
ATOM   4670  O21  PC   272      55.123  27.834  73.431  1.00  0.00           O  
ATOM   4671  C21  PC   272      54.875  28.250  72.148  1.00  0.00           C  
ATOM   4672  O22  PC   272      54.660  29.423  71.950  1.00  0.00           O  
ATOM   4673  C12  OL   273      54.723  27.178  71.115  1.00  0.00           C  
ATOM   4674  H2R  OL   273      53.960  26.462  71.427  1.00  0.00           H  
ATOM   4675  H2S  OL   273      55.594  26.518  71.094  1.00  0.00           H  
ATOM   4676  C13  OL   273      54.612  27.785  69.670  1.00  0.00           C  
ATOM   4677  H3R  OL   273      54.378  26.974  68.978  1.00  0.00           H  
ATOM   4678  H3S  OL   273      55.600  28.081  69.312  1.00  0.00           H  
ATOM   4679  C14  OL   273      53.413  28.789  69.349  1.00  0.00           C  
ATOM   4680  H4R  OL   273      53.666  29.759  69.784  1.00  0.00           H  
ATOM   4681  H4S  OL   273      52.528  28.464  69.899  1.00  0.00           H  
ATOM   4682  C15  OL   273      53.020  29.043  67.940  1.00  0.00           C  
ATOM   4683  H5R  OL   273      52.304  29.836  67.709  1.00  0.00           H  
ATOM   4684  H5S  OL   273      52.414  28.166  67.703  1.00  0.00           H  
ATOM   4685  C16  OL   273      54.178  28.975  66.937  1.00  0.00           C  
ATOM   4686  H6R  OL   273      54.702  28.018  66.996  1.00  0.00           H  
ATOM   4687  H6S  OL   273      54.917  29.735  67.199  1.00  0.00           H  
ATOM   4688  C17  OL   273      53.711  29.223  65.536  1.00  0.00           C  
ATOM   4689  H7R  OL   273      52.849  29.889  65.465  1.00  0.00           H  
ATOM   4690  H7S  OL   273      53.329  28.295  65.106  1.00  0.00           H  
ATOM   4691  C18  OL   273      54.875  29.755  64.702  1.00  0.00           C  
ATOM   4692  H8R  OL   273      55.727  29.091  64.544  1.00  0.00           H  
ATOM   4693  H8S  OL   273      55.476  30.524  65.191  1.00  0.00           H  
ATOM   4694  C19  OL   273      54.343  30.188  63.370  1.00  0.00           C  
ATOM   4695  H9R  OL   273      53.284  30.427  63.406  1.00  0.00           H  
ATOM   4696 C110  OL   273      54.927  30.396  62.193  1.00  0.00           C  
ATOM   4697 H10R  OL   273      54.441  30.780  61.300  1.00  0.00           H  
ATOM   4698 C111  OL   273      56.438  30.442  62.110  1.00  0.00           C  
ATOM   4699 H11R  OL   273      56.857  29.790  62.880  1.00  0.00           H  
ATOM   4700 H11S  OL   273      56.754  31.420  62.478  1.00  0.00           H  
ATOM   4701 C112  OL   273      57.131  30.294  60.805  1.00  0.00           C  
ATOM   4702 H12R  OL   273      56.576  29.516  60.275  1.00  0.00           H  
ATOM   4703 H12S  OL   273      58.106  29.822  60.944  1.00  0.00           H  
ATOM   4704 C113  OL   273      57.254  31.536  59.865  1.00  0.00           C  
ATOM   4705 H13R  OL   273      56.219  31.860  59.741  1.00  0.00           H  
ATOM   4706 H13S  OL   273      57.557  31.163  58.884  1.00  0.00           H  
ATOM   4707 C114  OL   273      58.243  32.629  60.393  1.00  0.00           C  
ATOM   4708 H14R  OL   273      59.278  32.287  60.458  1.00  0.00           H  
ATOM   4709 H14S  OL   273      58.088  32.830  61.456  1.00  0.00           H  
ATOM   4710 C115  OL   273      58.229  33.900  59.565  1.00  0.00           C  
ATOM   4711 H15R  OL   273      57.204  34.269  59.485  1.00  0.00           H  
ATOM   4712 H15S  OL   273      58.126  33.584  58.525  1.00  0.00           H  
ATOM   4713 C116  OL   273      59.165  35.063  59.752  1.00  0.00           C  
ATOM   4714 H16R  OL   273      58.838  35.472  60.711  1.00  0.00           H  
ATOM   4715 H16S  OL   273      59.101  35.861  59.009  1.00  0.00           H  
ATOM   4716 C117  OL   273      60.551  34.526  59.748  1.00  0.00           C  
ATOM   4717 H17R  OL   273      60.744  33.868  58.899  1.00  0.00           H  
ATOM   4718 H17S  OL   273      60.737  33.770  60.514  1.00  0.00           H  
ATOM   4719 C118  OL   273      61.670  35.585  59.914  1.00  0.00           C  
ATOM   4720 H18R  OL   273      61.544  36.102  60.867  1.00  0.00           H  
ATOM   4721 H18S  OL   273      61.677  36.359  59.144  1.00  0.00           H  
ATOM   4722 H18T  OL   273      62.678  35.176  60.005  1.00  0.00           H  
TER    4723       OL   273 
ATOM   4723 C116  PA   274      19.896  57.349  64.992  1.00  0.00           C  
ATOM   4724 H16R  PA   274      19.372  57.153  65.930  1.00  0.00           H  
ATOM   4725 H16S  PA   274      19.231  57.001  64.199  1.00  0.00           H  
ATOM   4726 H16T  PA   274      20.032  58.412  64.783  1.00  0.00           H  
ATOM   4727 C115  PA   274      21.166  56.511  64.793  1.00  0.00           C  
ATOM   4728 H15R  PA   274      21.698  56.989  63.968  1.00  0.00           H  
ATOM   4729 H15S  PA   274      21.748  56.681  65.701  1.00  0.00           H  
ATOM   4730 C114  PA   274      20.967  55.006  64.450  1.00  0.00           C  
ATOM   4731 H14R  PA   274      20.181  54.840  63.710  1.00  0.00           H  
ATOM   4732 H14S  PA   274      21.867  54.539  64.045  1.00  0.00           H  
ATOM   4733 C113  PA   274      20.480  54.191  65.631  1.00  0.00           C  
ATOM   4734 H13R  PA   274      19.618  54.587  66.172  1.00  0.00           H  
ATOM   4735 H13S  PA   274      20.108  53.237  65.253  1.00  0.00           H  
ATOM   4736 C112  PA   274      21.449  53.927  66.756  1.00  0.00           C  
ATOM   4737 H12R  PA   274      21.764  54.878  67.190  1.00  0.00           H  
ATOM   4738 H12S  PA   274      20.919  53.510  67.615  1.00  0.00           H  
ATOM   4739 C111  PA   274      22.704  53.092  66.439  1.00  0.00           C  
ATOM   4740 H11R  PA   274      22.446  52.269  65.769  1.00  0.00           H  
ATOM   4741 H11S  PA   274      23.336  53.756  65.847  1.00  0.00           H  
ATOM   4742 C110  PA   274      23.416  52.557  67.718  1.00  0.00           C  
ATOM   4743 H10R  PA   274      23.942  51.639  67.447  1.00  0.00           H  
ATOM   4744 H10S  PA   274      24.195  53.295  67.923  1.00  0.00           H  
ATOM   4745  C19  PA   274      22.642  52.158  68.930  1.00  0.00           C  
ATOM   4746  H9R  PA   274      22.166  53.061  69.317  1.00  0.00           H  
ATOM   4747  H9S  PA   274      21.957  51.379  68.588  1.00  0.00           H  
ATOM   4748  C18  PA   274      23.655  51.500  69.910  1.00  0.00           C  
ATOM   4749  H8R  PA   274      24.484  50.992  69.413  1.00  0.00           H  
ATOM   4750  H8S  PA   274      24.226  52.213  70.508  1.00  0.00           H  
ATOM   4751  C17  PA   274      22.807  50.562  70.889  1.00  0.00           C  
ATOM   4752  H7R  PA   274      22.396  49.724  70.322  1.00  0.00           H  
ATOM   4753  H7S  PA   274      23.541  50.151  71.586  1.00  0.00           H  
ATOM   4754  C16  PA   274      21.750  51.404  71.776  1.00  0.00           C  
ATOM   4755  H6R  PA   274      22.331  52.083  72.402  1.00  0.00           H  
ATOM   4756  H6S  PA   274      21.052  52.038  71.224  1.00  0.00           H  
ATOM   4757  C15  PA   274      20.843  50.566  72.692  1.00  0.00           C  
ATOM   4758  H5R  PA   274      20.321  51.261  73.353  1.00  0.00           H  
ATOM   4759  H5S  PA   274      20.105  49.985  72.135  1.00  0.00           H  
ATOM   4760  C14  PA   274      21.604  49.469  73.430  1.00  0.00           C  
ATOM   4761  H4R  PA   274      22.030  48.766  72.712  1.00  0.00           H  
ATOM   4762  H4S  PA   274      22.445  49.950  73.934  1.00  0.00           H  
ATOM   4763  C13  PA   274      20.870  48.723  74.549  1.00  0.00           C  
ATOM   4764  H3R  PA   274      20.522  49.503  75.230  1.00  0.00           H  
ATOM   4765  H3S  PA   274      19.976  48.259  74.130  1.00  0.00           H  
ATOM   4766  C12  PA   274      21.637  47.584  75.192  1.00  0.00           C  
ATOM   4767  H2R  PA   274      21.688  46.712  74.537  1.00  0.00           H  
ATOM   4768  H2S  PA   274      22.659  47.915  75.389  1.00  0.00           H  
ATOM   4769  C11  PC   275      20.916  47.240  76.461  1.00  0.00           C  
ATOM   4770  O12  PC   275      20.011  46.504  76.610  1.00  0.00           O  
ATOM   4771  O11  PC   275      21.347  48.017  77.460  1.00  0.00           O  
ATOM   4772  C1   PC   275      20.767  47.730  78.779  1.00  0.00           C  
ATOM   4773  HR   PC   275      19.720  48.035  78.704  1.00  0.00           H  
ATOM   4774  HS   PC   275      20.800  46.641  78.860  1.00  0.00           H  
ATOM   4775  C2   PC   275      21.465  48.545  79.861  1.00  0.00           C  
ATOM   4776  HX   PC   275      21.039  48.313  80.840  1.00  0.00           H  
ATOM   4777  C3   PC   275      21.257  50.029  79.616  1.00  0.00           C  
ATOM   4778  HA   PC   275      22.258  50.442  79.463  1.00  0.00           H  
ATOM   4779  HB   PC   275      20.805  50.280  78.653  1.00  0.00           H  
ATOM   4780  O31  PC   275      20.458  50.606  80.521  1.00  0.00           O  
ATOM   4781  P31  PC   275      20.409  52.161  80.592  1.00  0.00           P  
ATOM   4782  O32  PC   275      18.981  52.376  81.314  1.00  0.00           O  
ATOM   4783  C31  PC   275      17.848  51.822  80.718  1.00  0.00           C  
ATOM   4784  H1A  PC   275      17.744  52.261  79.722  1.00  0.00           H  
ATOM   4785  H1B  PC   275      17.829  50.733  80.627  1.00  0.00           H  
ATOM   4786  C32  PC   275      16.633  52.130  81.643  1.00  0.00           C  
ATOM   4787  H2A  PC   275      16.617  51.510  82.541  1.00  0.00           H  
ATOM   4788  H2B  PC   275      16.735  53.212  81.735  1.00  0.00           H  
ATOM   4789  N31  PC   275      15.254  51.933  81.047  1.00  0.00           N  
ATOM   4790  C33  PC   275      14.982  50.616  80.528  1.00  0.00           C  
ATOM   4791  H3A  PC   275      13.894  50.570  80.464  1.00  0.00           H  
ATOM   4792  H3B  PC   275      15.563  50.377  79.636  1.00  0.00           H  
ATOM   4793  H3C  PC   275      15.096  49.790  81.232  1.00  0.00           H  
ATOM   4794  C34  PC   275      14.216  52.307  82.017  1.00  0.00           C  
ATOM   4795  H4A  PC   275      14.190  51.460  82.704  1.00  0.00           H  
ATOM   4796  H4B  PC   275      14.585  53.231  82.466  1.00  0.00           H  
ATOM   4797  H4C  PC   275      13.290  52.477  81.465  1.00  0.00           H  
ATOM   4798  C35  PC   275      15.030  52.884  79.964  1.00  0.00           C  
ATOM   4799  H5A  PC   275      15.822  52.821  79.216  1.00  0.00           H  
ATOM   4800  H5B  PC   275      14.907  53.876  80.401  1.00  0.00           H  
ATOM   4801  H5C  PC   275      14.130  52.614  79.410  1.00  0.00           H  
ATOM   4802  O33  PC   275      21.497  52.595  81.496  1.00  0.00           O  
ATOM   4803  O34  PC   275      20.387  52.636  79.200  1.00  0.00           O  
ATOM   4804  O21  PC   275      22.905  48.249  80.030  1.00  0.00           O  
ATOM   4805  C21  PC   275      23.261  46.958  80.187  1.00  0.00           C  
ATOM   4806  O22  PC   275      22.581  46.080  80.699  1.00  0.00           O  
ATOM   4807  C12  OL   276      24.763  46.733  79.971  1.00  0.00           C  
ATOM   4808  H2R  OL   276      25.107  46.333  80.928  1.00  0.00           H  
ATOM   4809  H2S  OL   276      25.278  47.668  79.741  1.00  0.00           H  
ATOM   4810  C13  OL   276      24.936  45.709  78.880  1.00  0.00           C  
ATOM   4811  H3R  OL   276      24.425  44.765  79.083  1.00  0.00           H  
ATOM   4812  H3S  OL   276      25.995  45.444  78.921  1.00  0.00           H  
ATOM   4813  C14  OL   276      24.775  46.155  77.441  1.00  0.00           C  
ATOM   4814  H4R  OL   276      25.557  46.895  77.260  1.00  0.00           H  
ATOM   4815  H4S  OL   276      23.799  46.642  77.386  1.00  0.00           H  
ATOM   4816  C15  OL   276      25.084  45.091  76.447  1.00  0.00           C  
ATOM   4817  H5R  OL   276      24.453  44.200  76.489  1.00  0.00           H  
ATOM   4818  H5S  OL   276      26.122  44.754  76.435  1.00  0.00           H  
ATOM   4819  C16  OL   276      24.717  45.415  75.010  1.00  0.00           C  
ATOM   4820  H6R  OL   276      23.631  45.513  74.957  1.00  0.00           H  
ATOM   4821  H6S  OL   276      24.952  44.595  74.328  1.00  0.00           H  
ATOM   4822  C17  OL   276      25.429  46.602  74.438  1.00  0.00           C  
ATOM   4823  H7R  OL   276      26.512  46.469  74.394  1.00  0.00           H  
ATOM   4824  H7S  OL   276      25.462  47.552  74.974  1.00  0.00           H  
ATOM   4825  C18  OL   276      24.775  46.932  73.005  1.00  0.00           C  
ATOM   4826  H8R  OL   276      25.003  47.970  72.755  1.00  0.00           H  
ATOM   4827  H8S  OL   276      23.686  46.856  73.039  1.00  0.00           H  
ATOM   4828  C19  OL   276      25.245  46.029  71.965  1.00  0.00           C  
ATOM   4829  H9R  OL   276      25.073  44.965  72.103  1.00  0.00           H  
ATOM   4830 C110  OL   276      25.926  46.345  70.829  1.00  0.00           C  
ATOM   4831 H10R  OL   276      26.146  45.580  70.089  1.00  0.00           H  
ATOM   4832 C111  OL   276      26.475  47.678  70.367  1.00  0.00           C  
ATOM   4833 H11R  OL   276      27.544  47.677  70.143  1.00  0.00           H  
ATOM   4834 H11S  OL   276      26.433  48.391  71.193  1.00  0.00           H  
ATOM   4835 C112  OL   276      25.696  48.294  69.210  1.00  0.00           C  
ATOM   4836 H12R  OL   276      25.902  49.366  69.236  1.00  0.00           H  
ATOM   4837 H12S  OL   276      24.639  48.244  69.481  1.00  0.00           H  
ATOM   4838 C113  OL   276      25.999  47.541  67.892  1.00  0.00           C  
ATOM   4839 H13R  OL   276      25.806  46.482  68.075  1.00  0.00           H  
ATOM   4840 H13S  OL   276      27.080  47.604  67.749  1.00  0.00           H  
ATOM   4841 C114  OL   276      25.267  47.982  66.648  1.00  0.00           C  
ATOM   4842 H14R  OL   276      24.222  47.808  66.910  1.00  0.00           H  
ATOM   4843 H14S  OL   276      25.376  47.348  65.766  1.00  0.00           H  
ATOM   4844 C115  OL   276      25.575  49.418  66.338  1.00  0.00           C  
ATOM   4845 H15R  OL   276      26.336  49.785  67.030  1.00  0.00           H  
ATOM   4846 H15S  OL   276      24.627  49.960  66.336  1.00  0.00           H  
ATOM   4847 C116  OL   276      26.190  49.591  64.985  1.00  0.00           C  
ATOM   4848 H16R  OL   276      25.527  49.084  64.281  1.00  0.00           H  
ATOM   4849 H16S  OL   276      27.138  49.054  65.066  1.00  0.00           H  
ATOM   4850 C117  OL   276      26.405  51.090  64.653  1.00  0.00           C  
ATOM   4851 H17R  OL   276      25.542  51.748  64.777  1.00  0.00           H  
ATOM   4852 H17S  OL   276      26.722  51.248  63.620  1.00  0.00           H  
ATOM   4853 C118  OL   276      27.469  51.776  65.395  1.00  0.00           C  
ATOM   4854 H18R  OL   276      28.333  51.119  65.282  1.00  0.00           H  
ATOM   4855 H18S  OL   276      27.227  51.849  66.458  1.00  0.00           H  
ATOM   4856 H18T  OL   276      27.739  52.709  64.896  1.00  0.00           H  
TER    4857       OL   276 
ATOM   4857 C116  PA   277      13.129  22.661  54.889  1.00  0.00           C  
ATOM   4858 H16R  PA   277      13.102  21.766  54.265  1.00  0.00           H  
ATOM   4859 H16S  PA   277      13.159  23.424  54.109  1.00  0.00           H  
ATOM   4860 H16T  PA   277      12.132  22.606  55.332  1.00  0.00           H  
ATOM   4861 C115  PA   277      14.195  22.810  55.903  1.00  0.00           C  
ATOM   4862 H15R  PA   277      13.993  22.131  56.734  1.00  0.00           H  
ATOM   4863 H15S  PA   277      15.135  22.521  55.429  1.00  0.00           H  
ATOM   4864 C114  PA   277      14.357  24.215  56.452  1.00  0.00           C  
ATOM   4865 H14R  PA   277      14.460  24.818  55.548  1.00  0.00           H  
ATOM   4866 H14S  PA   277      13.465  24.611  56.943  1.00  0.00           H  
ATOM   4867 C113  PA   277      15.674  24.462  57.273  1.00  0.00           C  
ATOM   4868 H13R  PA   277      15.566  23.788  58.126  1.00  0.00           H  
ATOM   4869 H13S  PA   277      16.565  24.124  56.740  1.00  0.00           H  
ATOM   4870 C112  PA   277      15.863  25.835  57.703  1.00  0.00           C  
ATOM   4871 H12R  PA   277      15.613  26.513  56.884  1.00  0.00           H  
ATOM   4872 H12S  PA   277      15.211  26.158  58.517  1.00  0.00           H  
ATOM   4873 C111  PA   277      17.276  26.098  58.038  1.00  0.00           C  
ATOM   4874 H11R  PA   277      17.664  25.226  58.568  1.00  0.00           H  
ATOM   4875 H11S  PA   277      17.810  26.255  57.099  1.00  0.00           H  
ATOM   4876 C110  PA   277      17.446  27.421  58.878  1.00  0.00           C  
ATOM   4877 H10R  PA   277      18.535  27.498  58.871  1.00  0.00           H  
ATOM   4878 H10S  PA   277      17.101  28.278  58.296  1.00  0.00           H  
ATOM   4879  C19  PA   277      16.918  27.435  60.320  1.00  0.00           C  
ATOM   4880  H9R  PA   277      17.303  28.306  60.854  1.00  0.00           H  
ATOM   4881  H9S  PA   277      15.827  27.489  60.319  1.00  0.00           H  
ATOM   4882  C18  PA   277      17.300  26.157  61.078  1.00  0.00           C  
ATOM   4883  H8R  PA   277      16.831  25.231  60.739  1.00  0.00           H  
ATOM   4884  H8S  PA   277      18.367  26.012  60.898  1.00  0.00           H  
ATOM   4885  C17  PA   277      17.219  26.300  62.635  1.00  0.00           C  
ATOM   4886  H7R  PA   277      16.170  26.531  62.828  1.00  0.00           H  
ATOM   4887  H7S  PA   277      17.358  25.379  63.206  1.00  0.00           H  
ATOM   4888  C16  PA   277      18.170  27.337  63.321  1.00  0.00           C  
ATOM   4889  H6R  PA   277      19.210  27.015  63.243  1.00  0.00           H  
ATOM   4890  H6S  PA   277      18.212  28.309  62.825  1.00  0.00           H  
ATOM   4891  C15  PA   277      17.843  27.489  64.813  1.00  0.00           C  
ATOM   4892  H5R  PA   277      16.861  27.965  64.845  1.00  0.00           H  
ATOM   4893  H5S  PA   277      17.734  26.481  65.219  1.00  0.00           H  
ATOM   4894  C14  PA   277      18.858  28.231  65.588  1.00  0.00           C  
ATOM   4895  H4R  PA   277      19.841  27.760  65.526  1.00  0.00           H  
ATOM   4896  H4S  PA   277      19.029  29.192  65.098  1.00  0.00           H  
ATOM   4897  C13  PA   277      18.653  28.276  67.138  1.00  0.00           C  
ATOM   4898  H3R  PA   277      18.365  27.308  67.555  1.00  0.00           H  
ATOM   4899  H3S  PA   277      19.621  28.581  67.540  1.00  0.00           H  
ATOM   4900  C12  PA   277      17.651  29.338  67.536  1.00  0.00           C  
ATOM   4901  H2R  PA   277      18.013  30.357  67.377  1.00  0.00           H  
ATOM   4902  H2S  PA   277      16.795  29.271  66.862  1.00  0.00           H  
ATOM   4903  C11  PC   278      17.261  29.172  68.993  1.00  0.00           C  
ATOM   4904  O12  PC   278      18.001  28.823  69.893  1.00  0.00           O  
ATOM   4905  O11  PC   278      15.955  29.449  69.196  1.00  0.00           O  
ATOM   4906  C1   PC   278      15.295  29.383  70.441  1.00  0.00           C  
ATOM   4907  HR   PC   278      14.240  29.620  70.281  1.00  0.00           H  
ATOM   4908  HS   PC   278      15.415  28.468  71.026  1.00  0.00           H  
ATOM   4909  C2   PC   278      15.837  30.558  71.300  1.00  0.00           C  
ATOM   4910  HX   PC   278      16.925  30.459  71.340  1.00  0.00           H  
ATOM   4911  C3   PC   278      15.254  30.626  72.742  1.00  0.00           C  
ATOM   4912  HA   PC   278      14.200  30.899  72.647  1.00  0.00           H  
ATOM   4913  HB   PC   278      15.259  29.710  73.338  1.00  0.00           H  
ATOM   4914  O31  PC   278      15.938  31.604  73.473  1.00  0.00           O  
ATOM   4915  P31  PC   278      15.469  31.964  74.909  1.00  0.00           P  
ATOM   4916  O32  PC   278      15.240  30.624  75.682  1.00  0.00           O  
ATOM   4917  C31  PC   278      16.364  29.808  76.061  1.00  0.00           C  
ATOM   4918  H1A  PC   278      16.820  29.461  75.130  1.00  0.00           H  
ATOM   4919  H1B  PC   278      17.104  30.486  76.494  1.00  0.00           H  
ATOM   4920  C32  PC   278      16.058  28.647  77.038  1.00  0.00           C  
ATOM   4921  H2A  PC   278      15.194  28.043  76.758  1.00  0.00           H  
ATOM   4922  H2B  PC   278      16.910  27.973  76.937  1.00  0.00           H  
ATOM   4923  N31  PC   278      16.017  29.058  78.477  1.00  0.00           N  
ATOM   4924  C33  PC   278      15.694  27.762  79.167  1.00  0.00           C  
ATOM   4925  H3A  PC   278      16.189  26.951  78.632  1.00  0.00           H  
ATOM   4926  H3B  PC   278      15.930  27.871  80.226  1.00  0.00           H  
ATOM   4927  H3C  PC   278      14.623  27.638  79.003  1.00  0.00           H  
ATOM   4928  C34  PC   278      17.361  29.477  78.994  1.00  0.00           C  
ATOM   4929  H4A  PC   278      17.528  30.514  78.700  1.00  0.00           H  
ATOM   4930  H4B  PC   278      17.399  29.549  80.082  1.00  0.00           H  
ATOM   4931  H4C  PC   278      18.120  28.771  78.653  1.00  0.00           H  
ATOM   4932  C35  PC   278      14.907  30.022  78.592  1.00  0.00           C  
ATOM   4933  H5A  PC   278      13.957  29.743  78.134  1.00  0.00           H  
ATOM   4934  H5B  PC   278      15.085  31.000  78.143  1.00  0.00           H
[truncated: 4,487,750 more chars]
