# Supplementary material for: Prediction of dynamic allostery for the transmembrane domain of the sweet taste receptor subunit, TAS1R3
Source: Commun Biol. 2023 Apr 3;6:340. doi: 10.1038/s42003-023-04705-5 (PMC10070457; doi:10.1038/s42003-023-04705-5)
Supplement: Supplementary file 3 — Supplementary Data 1 [file 42003_2023_4705_MOESM3_ESM.zip › Supplementary Data 1/2_Final/Sac_hTAS1R3(lowpH)_Final.pdb]

CRYST1   68.060   68.060  119.897  90.00  90.00  90.00               1
ATOM      1  N   GLU     1      36.172  51.293  38.868  1.00  0.00           N  
ATOM      2  H1  GLU     1      36.851  50.844  39.465  1.00  0.00           H  
ATOM      3  H2  GLU     1      36.254  52.291  38.998  1.00  0.00           H  
ATOM      4  H3  GLU     1      36.266  51.117  37.878  1.00  0.00           H  
ATOM      5  CA  GLU     1      34.899  50.797  39.285  1.00  0.00           C  
ATOM      6  HA  GLU     1      34.124  51.269  38.680  1.00  0.00           H  
ATOM      7  CB  GLU     1      34.827  49.288  38.933  1.00  0.00           C  
ATOM      8  HB2 GLU     1      35.098  49.121  37.890  1.00  0.00           H  
ATOM      9  HB3 GLU     1      35.665  48.762  39.391  1.00  0.00           H  
ATOM     10  CG  GLU     1      33.497  48.616  39.343  1.00  0.00           C  
ATOM     11  HG2 GLU     1      33.435  47.650  38.842  1.00  0.00           H  
ATOM     12  HG3 GLU     1      33.558  48.433  40.416  1.00  0.00           H  
ATOM     13  CD  GLU     1      32.285  49.460  39.050  1.00  0.00           C  
ATOM     14  OE1 GLU     1      32.008  50.338  39.922  1.00  0.00           O  
ATOM     15  OE2 GLU     1      31.727  49.337  37.941  1.00  0.00           O  
ATOM     16  C   GLU     1      34.735  51.118  40.762  1.00  0.00           C  
ATOM     17  O   GLU     1      35.046  50.233  41.612  1.00  0.00           O  
ATOM     18  N   PRO     2      34.247  52.318  41.123  1.00  0.00           N  
ATOM     19  CD  PRO     2      33.886  53.367  40.235  1.00  0.00           C  
ATOM     20  HD2 PRO     2      33.119  52.966  39.572  1.00  0.00           H  
ATOM     21  HD3 PRO     2      34.803  53.723  39.766  1.00  0.00           H  
ATOM     22  CG  PRO     2      33.218  54.348  41.175  1.00  0.00           C  
ATOM     23  HG2 PRO     2      32.198  53.997  41.335  1.00  0.00           H  
ATOM     24  HG3 PRO     2      33.251  55.383  40.835  1.00  0.00           H  
ATOM     25  CB  PRO     2      33.917  54.178  42.503  1.00  0.00           C  
ATOM     26  HB2 PRO     2      33.340  54.584  43.334  1.00  0.00           H  
ATOM     27  HB3 PRO     2      34.848  54.731  42.380  1.00  0.00           H  
ATOM     28  CA  PRO     2      34.065  52.692  42.521  1.00  0.00           C  
ATOM     29  HA  PRO     2      34.939  52.377  43.091  1.00  0.00           H  
ATOM     30  C   PRO     2      33.011  51.992  43.322  1.00  0.00           C  
ATOM     31  O   PRO     2      32.945  52.217  44.528  1.00  0.00           O  
ATOM     32  N   ALA     3      32.227  51.060  42.661  1.00  0.00           N  
ATOM     33  H   ALA     3      32.338  50.966  41.662  1.00  0.00           H  
ATOM     34  CA  ALA     3      31.575  50.019  43.405  1.00  0.00           C  
ATOM     35  HA  ALA     3      30.897  50.480  44.123  1.00  0.00           H  
ATOM     36  CB  ALA     3      30.854  49.065  42.505  1.00  0.00           C  
ATOM     37  HB1 ALA     3      31.521  48.521  41.835  1.00  0.00           H  
ATOM     38  HB2 ALA     3      30.412  48.256  43.087  1.00  0.00           H  
ATOM     39  HB3 ALA     3      30.003  49.555  42.033  1.00  0.00           H  
ATOM     40  C   ALA     3      32.668  49.234  44.271  1.00  0.00           C  
ATOM     41  O   ALA     3      32.466  49.045  45.511  1.00  0.00           O  
ATOM     42  N   VAL     4      33.795  48.886  43.680  1.00  0.00           N  
ATOM     43  H   VAL     4      33.995  49.356  42.809  1.00  0.00           H  
ATOM     44  CA  VAL     4      34.894  48.367  44.557  1.00  0.00           C  
ATOM     45  HA  VAL     4      34.349  47.622  45.137  1.00  0.00           H  
ATOM     46  CB  VAL     4      35.941  47.660  43.701  1.00  0.00           C  
ATOM     47  HB  VAL     4      36.284  48.410  42.987  1.00  0.00           H  
ATOM     48  CG1 VAL     4      37.010  46.992  44.475  1.00  0.00           C  
ATOM     49 HG11 VAL     4      37.700  47.753  44.838  1.00  0.00           H  
ATOM     50 HG12 VAL     4      36.565  46.304  45.193  1.00  0.00           H  
ATOM     51 HG13 VAL     4      37.670  46.353  43.887  1.00  0.00           H  
ATOM     52  CG2 VAL     4      35.325  46.454  42.858  1.00  0.00           C  
ATOM     53 HG21 VAL     4      36.095  45.928  42.293  1.00  0.00           H  
ATOM     54 HG22 VAL     4      34.686  45.766  43.412  1.00  0.00           H  
ATOM     55 HG23 VAL     4      34.666  47.018  42.198  1.00  0.00           H  
ATOM     56  C   VAL     4      35.562  49.399  45.417  1.00  0.00           C  
ATOM     57  O   VAL     4      35.949  49.019  46.522  1.00  0.00           O  
ATOM     58  N   LEU     5      35.627  50.708  45.125  1.00  0.00           N  
ATOM     59  H   LEU     5      35.491  50.833  44.132  1.00  0.00           H  
ATOM     60  CA  LEU     5      36.154  51.796  46.038  1.00  0.00           C  
ATOM     61  HA  LEU     5      37.129  51.437  46.370  1.00  0.00           H  
ATOM     62  CB  LEU     5      36.211  53.191  45.405  1.00  0.00           C  
ATOM     63  HB2 LEU     5      36.909  53.135  44.569  1.00  0.00           H  
ATOM     64  HB3 LEU     5      35.175  53.477  45.227  1.00  0.00           H  
ATOM     65  CG  LEU     5      36.737  54.348  46.318  1.00  0.00           C  
ATOM     66  HG  LEU     5      36.015  54.379  47.134  1.00  0.00           H  
ATOM     67  CD1 LEU     5      38.231  54.219  46.742  1.00  0.00           C  
ATOM     68 HD11 LEU     5      38.480  54.979  47.483  1.00  0.00           H  
ATOM     69 HD12 LEU     5      38.426  53.256  47.213  1.00  0.00           H  
ATOM     70 HD13 LEU     5      38.898  54.341  45.888  1.00  0.00           H  
ATOM     71  CD2 LEU     5      36.668  55.628  45.453  1.00  0.00           C  
ATOM     72 HD21 LEU     5      37.337  55.626  44.592  1.00  0.00           H  
ATOM     73 HD22 LEU     5      35.654  55.811  45.097  1.00  0.00           H  
ATOM     74 HD23 LEU     5      36.910  56.464  46.108  1.00  0.00           H  
ATOM     75  C   LEU     5      35.416  51.853  47.349  1.00  0.00           C  
ATOM     76  O   LEU     5      36.019  51.841  48.459  1.00  0.00           O  
ATOM     77  N   LEU     6      34.066  51.679  47.254  1.00  0.00           N  
ATOM     78  H   LEU     6      33.625  51.708  46.345  1.00  0.00           H  
ATOM     79  CA  LEU     6      33.184  51.669  48.419  1.00  0.00           C  
ATOM     80  HA  LEU     6      33.397  52.564  49.003  1.00  0.00           H  
ATOM     81  CB  LEU     6      31.734  51.871  48.036  1.00  0.00           C  
ATOM     82  HB2 LEU     6      31.507  51.099  47.301  1.00  0.00           H  
ATOM     83  HB3 LEU     6      31.197  51.736  48.975  1.00  0.00           H  
ATOM     84  CG  LEU     6      31.290  53.318  47.461  1.00  0.00           C  
ATOM     85  HG  LEU     6      31.961  53.595  46.647  1.00  0.00           H  
ATOM     86  CD1 LEU     6      29.904  53.165  46.800  1.00  0.00           C  
ATOM     87 HD11 LEU     6      29.148  52.993  47.566  1.00  0.00           H  
ATOM     88 HD12 LEU     6      29.515  54.066  46.326  1.00  0.00           H  
ATOM     89 HD13 LEU     6      29.845  52.342  46.088  1.00  0.00           H  
ATOM     90  CD2 LEU     6      31.227  54.426  48.513  1.00  0.00           C  
ATOM     91 HD21 LEU     6      31.161  55.377  47.984  1.00  0.00           H  
ATOM     92 HD22 LEU     6      30.365  54.334  49.174  1.00  0.00           H  
ATOM     93 HD23 LEU     6      32.167  54.425  49.065  1.00  0.00           H  
ATOM     94  C   LEU     6      33.483  50.422  49.271  1.00  0.00           C  
ATOM     95  O   LEU     6      33.368  50.456  50.500  1.00  0.00           O  
ATOM     96  N   LEU     7      33.812  49.274  48.641  1.00  0.00           N  
ATOM     97  H   LEU     7      33.875  49.157  47.639  1.00  0.00           H  
ATOM     98  CA  LEU     7      34.134  48.061  49.436  1.00  0.00           C  
ATOM     99  HA  LEU     7      33.453  47.944  50.279  1.00  0.00           H  
ATOM    100  CB  LEU     7      33.985  46.900  48.525  1.00  0.00           C  
ATOM    101  HB2 LEU     7      34.364  47.292  47.581  1.00  0.00           H  
ATOM    102  HB3 LEU     7      34.642  46.124  48.917  1.00  0.00           H  
ATOM    103  CG  LEU     7      32.519  46.337  48.452  1.00  0.00           C  
ATOM    104  HG  LEU     7      31.782  47.126  48.297  1.00  0.00           H  
ATOM    105  CD1 LEU     7      32.437  45.512  47.177  1.00  0.00           C  
ATOM    106 HD11 LEU     7      32.591  46.179  46.329  1.00  0.00           H  
ATOM    107 HD12 LEU     7      33.280  44.821  47.180  1.00  0.00           H  
ATOM    108 HD13 LEU     7      31.544  44.898  47.063  1.00  0.00           H  
ATOM    109  CD2 LEU     7      32.216  45.297  49.570  1.00  0.00           C  
ATOM    110 HD21 LEU     7      32.240  45.778  50.548  1.00  0.00           H  
ATOM    111 HD22 LEU     7      31.193  44.952  49.415  1.00  0.00           H  
ATOM    112 HD23 LEU     7      32.825  44.408  49.406  1.00  0.00           H  
ATOM    113  C   LEU     7      35.577  48.283  50.125  1.00  0.00           C  
ATOM    114  O   LEU     7      35.705  47.991  51.308  1.00  0.00           O  
ATOM    115  N   LEU     8      36.593  48.816  49.424  1.00  0.00           N  
ATOM    116  H   LEU     8      36.434  49.006  48.445  1.00  0.00           H  
ATOM    117  CA  LEU     8      37.956  48.985  50.067  1.00  0.00           C  
ATOM    118  HA  LEU     8      38.181  48.003  50.482  1.00  0.00           H  
ATOM    119  CB  LEU     8      38.911  49.438  48.913  1.00  0.00           C  
ATOM    120  HB2 LEU     8      38.474  50.293  48.397  1.00  0.00           H  
ATOM    121  HB3 LEU     8      39.825  49.883  49.306  1.00  0.00           H  
ATOM    122  CG  LEU     8      39.139  48.338  47.902  1.00  0.00           C  
ATOM    123  HG  LEU     8      38.171  48.078  47.475  1.00  0.00           H  
ATOM    124  CD1 LEU     8      40.004  48.943  46.740  1.00  0.00           C  
ATOM    125 HD11 LEU     8      40.944  49.185  47.236  1.00  0.00           H  
ATOM    126 HD12 LEU     8      40.359  48.245  45.982  1.00  0.00           H  
ATOM    127 HD13 LEU     8      39.584  49.731  46.115  1.00  0.00           H  
ATOM    128  CD2 LEU     8      39.910  47.080  48.384  1.00  0.00           C  
ATOM    129 HD21 LEU     8      39.359  46.562  49.169  1.00  0.00           H  
ATOM    130 HD22 LEU     8      39.989  46.248  47.685  1.00  0.00           H  
ATOM    131 HD23 LEU     8      40.873  47.445  48.741  1.00  0.00           H  
ATOM    132  C   LEU     8      37.919  49.965  51.224  1.00  0.00           C  
ATOM    133  O   LEU     8      38.686  49.878  52.168  1.00  0.00           O  
ATOM    134  N   LEU     9      36.960  50.938  51.198  1.00  0.00           N  
ATOM    135  H   LEU     9      36.366  50.941  50.381  1.00  0.00           H  
ATOM    136  CA  LEU     9      36.634  51.831  52.353  1.00  0.00           C  
ATOM    137  HA  LEU     9      37.538  52.313  52.726  1.00  0.00           H  
ATOM    138  CB  LEU     9      35.669  52.843  51.769  1.00  0.00           C  
ATOM    139  HB2 LEU     9      36.134  53.220  50.858  1.00  0.00           H  
ATOM    140  HB3 LEU     9      34.745  52.343  51.480  1.00  0.00           H  
ATOM    141  CG  LEU     9      35.044  53.984  52.543  1.00  0.00           C  
ATOM    142  HG  LEU     9      34.343  53.523  53.239  1.00  0.00           H  
ATOM    143  CD1 LEU     9      36.021  54.782  53.415  1.00  0.00           C  
ATOM    144 HD11 LEU     9      36.843  55.132  52.790  1.00  0.00           H  
ATOM    145 HD12 LEU     9      35.422  55.570  53.869  1.00  0.00           H  
ATOM    146 HD13 LEU     9      36.371  54.048  54.141  1.00  0.00           H  
ATOM    147  CD2 LEU     9      34.311  54.764  51.492  1.00  0.00           C  
ATOM    148 HD21 LEU     9      33.556  54.099  51.074  1.00  0.00           H  
ATOM    149 HD22 LEU     9      33.779  55.561  52.011  1.00  0.00           H  
ATOM    150 HD23 LEU     9      34.986  55.192  50.751  1.00  0.00           H  
ATOM    151  C   LEU     9      36.042  51.107  53.562  1.00  0.00           C  
ATOM    152  O   LEU     9      36.499  51.293  54.687  1.00  0.00           O  
ATOM    153  N   LEU    10      34.889  50.450  53.354  1.00  0.00           N  
ATOM    154  H   LEU    10      34.603  50.360  52.390  1.00  0.00           H  
ATOM    155  CA  LEU    10      34.177  49.683  54.349  1.00  0.00           C  
ATOM    156  HA  LEU    10      34.011  50.346  55.198  1.00  0.00           H  
ATOM    157  CB  LEU    10      32.766  49.073  53.907  1.00  0.00           C  
ATOM    158  HB2 LEU    10      32.046  49.826  53.585  1.00  0.00           H  
ATOM    159  HB3 LEU    10      32.861  48.440  53.025  1.00  0.00           H  
ATOM    160  CG  LEU    10      32.042  48.159  54.886  1.00  0.00           C  
ATOM    161  HG  LEU    10      32.772  47.515  55.376  1.00  0.00           H  
ATOM    162  CD1 LEU    10      31.559  49.065  56.049  1.00  0.00           C  
ATOM    163 HD11 LEU    10      30.929  48.482  56.721  1.00  0.00           H  
ATOM    164 HD12 LEU    10      32.428  49.416  56.606  1.00  0.00           H  
ATOM    165 HD13 LEU    10      31.065  49.959  55.667  1.00  0.00           H  
ATOM    166  CD2 LEU    10      30.861  47.386  54.328  1.00  0.00           C  
ATOM    167 HD21 LEU    10      30.548  46.568  54.977  1.00  0.00           H  
ATOM    168 HD22 LEU    10      30.020  48.036  54.088  1.00  0.00           H  
ATOM    169 HD23 LEU    10      31.100  46.855  53.406  1.00  0.00           H  
ATOM    170  C   LEU    10      35.042  48.589  54.873  1.00  0.00           C  
ATOM    171  O   LEU    10      35.111  48.392  56.102  1.00  0.00           O  
ATOM    172  N   LEU    11      35.916  47.994  54.067  1.00  0.00           N  
ATOM    173  H   LEU    11      35.650  47.942  53.094  1.00  0.00           H  
ATOM    174  CA  LEU    11      37.045  47.116  54.430  1.00  0.00           C  
ATOM    175  HA  LEU    11      36.678  46.356  55.120  1.00  0.00           H  
ATOM    176  CB  LEU    11      37.527  46.462  53.083  1.00  0.00           C  
ATOM    177  HB2 LEU    11      36.720  46.048  52.479  1.00  0.00           H  
ATOM    178  HB3 LEU    11      37.954  47.262  52.477  1.00  0.00           H  
ATOM    179  CG  LEU    11      38.651  45.426  53.318  1.00  0.00           C  
ATOM    180  HG  LEU    11      39.459  46.042  53.710  1.00  0.00           H  
ATOM    181  CD1 LEU    11      38.145  44.332  54.196  1.00  0.00           C  
ATOM    182 HD11 LEU    11      37.894  44.641  55.211  1.00  0.00           H  
ATOM    183 HD12 LEU    11      37.275  43.870  53.731  1.00  0.00           H  
ATOM    184 HD13 LEU    11      38.880  43.544  54.356  1.00  0.00           H  
ATOM    185  CD2 LEU    11      39.078  44.881  51.957  1.00  0.00           C  
ATOM    186 HD21 LEU    11      39.992  44.320  52.150  1.00  0.00           H  
ATOM    187 HD22 LEU    11      38.237  44.288  51.597  1.00  0.00           H  
ATOM    188 HD23 LEU    11      39.252  45.710  51.271  1.00  0.00           H  
ATOM    189  C   LEU    11      38.227  47.713  55.153  1.00  0.00           C  
ATOM    190  O   LEU    11      38.734  46.997  56.058  1.00  0.00           O  
ATOM    191  N   SER    12      38.628  48.983  54.882  1.00  0.00           N  
ATOM    192  H   SER    12      38.385  49.419  54.004  1.00  0.00           H  
ATOM    193  CA  SER    12      39.482  49.744  55.773  1.00  0.00           C  
ATOM    194  HA  SER    12      40.456  49.258  55.835  1.00  0.00           H  
ATOM    195  CB  SER    12      39.804  51.086  55.268  1.00  0.00           C  
ATOM    196  HB2 SER    12      38.917  51.712  55.170  1.00  0.00           H  
ATOM    197  HB3 SER    12      40.469  51.585  55.973  1.00  0.00           H  
ATOM    198  OG  SER    12      40.354  50.902  54.009  1.00  0.00           O  
ATOM    199  HG  SER    12      39.623  50.729  53.411  1.00  0.00           H  
ATOM    200  C   SER    12      38.958  49.852  57.231  1.00  0.00           C  
ATOM    201  O   SER    12      39.577  49.432  58.186  1.00  0.00           O  
ATOM    202  N   LEU    13      37.819  50.451  57.348  1.00  0.00           N  
ATOM    203  H   LEU    13      37.296  50.649  56.506  1.00  0.00           H  
ATOM    204  CA  LEU    13      37.017  50.508  58.569  1.00  0.00           C  
ATOM    205  HA  LEU    13      37.511  51.208  59.243  1.00  0.00           H  
ATOM    206  CB  LEU    13      35.645  51.117  58.153  1.00  0.00           C  
ATOM    207  HB2 LEU    13      35.752  52.089  57.671  1.00  0.00           H  
ATOM    208  HB3 LEU    13      35.184  50.499  57.383  1.00  0.00           H  
ATOM    209  CG  LEU    13      34.747  51.383  59.311  1.00  0.00           C  
ATOM    210  HG  LEU    13      34.477  50.431  59.767  1.00  0.00           H  
ATOM    211  CD1 LEU    13      35.444  52.287  60.370  1.00  0.00           C  
ATOM    212 HD11 LEU    13      36.089  53.043  59.921  1.00  0.00           H  
ATOM    213 HD12 LEU    13      34.639  52.724  60.961  1.00  0.00           H  
ATOM    214 HD13 LEU    13      36.102  51.740  61.046  1.00  0.00           H  
ATOM    215  CD2 LEU    13      33.516  52.119  58.720  1.00  0.00           C  
ATOM    216 HD21 LEU    13      33.076  52.836  59.412  1.00  0.00           H  
ATOM    217 HD22 LEU    13      33.753  52.551  57.748  1.00  0.00           H  
ATOM    218 HD23 LEU    13      32.713  51.400  58.557  1.00  0.00           H  
ATOM    219  C   LEU    13      36.866  49.161  59.307  1.00  0.00           C  
ATOM    220  O   LEU    13      37.023  49.136  60.522  1.00  0.00           O  
ATOM    221  N   ALA    14      36.498  48.087  58.593  1.00  0.00           N  
ATOM    222  H   ALA    14      36.118  48.176  57.662  1.00  0.00           H  
ATOM    223  CA  ALA    14      36.335  46.758  59.225  1.00  0.00           C  
ATOM    224  HA  ALA    14      35.864  46.919  60.194  1.00  0.00           H  
ATOM    225  CB  ALA    14      35.526  45.747  58.416  1.00  0.00           C  
ATOM    226  HB1 ALA    14      35.048  45.042  59.096  1.00  0.00           H  
ATOM    227  HB2 ALA    14      34.772  46.372  57.937  1.00  0.00           H  
ATOM    228  HB3 ALA    14      36.109  45.280  57.623  1.00  0.00           H  
ATOM    229  C   ALA    14      37.657  46.156  59.592  1.00  0.00           C  
ATOM    230  O   ALA    14      37.768  45.504  60.660  1.00  0.00           O  
ATOM    231  N   LEU    15      38.742  46.400  58.871  1.00  0.00           N  
ATOM    232  H   LEU    15      38.570  46.752  57.940  1.00  0.00           H  
ATOM    233  CA  LEU    15      40.142  46.015  59.128  1.00  0.00           C  
ATOM    234  HA  LEU    15      40.148  44.963  59.415  1.00  0.00           H  
ATOM    235  CB  LEU    15      41.083  46.243  57.944  1.00  0.00           C  
ATOM    236  HB2 LEU    15      40.924  47.169  57.390  1.00  0.00           H  
ATOM    237  HB3 LEU    15      42.077  46.386  58.367  1.00  0.00           H  
ATOM    238  CG  LEU    15      41.188  45.066  56.953  1.00  0.00           C  
ATOM    239  HG  LEU    15      40.138  44.859  56.747  1.00  0.00           H  
ATOM    240  CD1 LEU    15      41.717  45.632  55.705  1.00  0.00           C  
ATOM    241 HD11 LEU    15      42.769  45.887  55.834  1.00  0.00           H  
ATOM    242 HD12 LEU    15      41.754  44.828  54.969  1.00  0.00           H  
ATOM    243 HD13 LEU    15      41.097  46.440  55.317  1.00  0.00           H  
ATOM    244  CD2 LEU    15      41.959  43.909  57.492  1.00  0.00           C  
ATOM    245 HD21 LEU    15      41.940  43.159  56.702  1.00  0.00           H  
ATOM    246 HD22 LEU    15      42.937  44.193  57.879  1.00  0.00           H  
ATOM    247 HD23 LEU    15      41.398  43.429  58.294  1.00  0.00           H  
ATOM    248  C   LEU    15      40.672  46.727  60.368  1.00  0.00           C  
ATOM    249  O   LEU    15      41.342  46.115  61.223  1.00  0.00           O  
ATOM    250  N   GLY    16      40.302  47.983  60.591  1.00  0.00           N  
ATOM    251  H   GLY    16      39.850  48.378  59.779  1.00  0.00           H  
ATOM    252  CA  GLY    16      40.551  48.858  61.735  1.00  0.00           C  
ATOM    253  HA2 GLY    16      41.634  48.839  61.854  1.00  0.00           H  
ATOM    254  HA3 GLY    16      40.260  49.890  61.539  1.00  0.00           H  
ATOM    255  C   GLY    16      39.837  48.386  63.027  1.00  0.00           C  
ATOM    256  O   GLY    16      40.434  48.582  64.060  1.00  0.00           O  
ATOM    257  N   LEU    17      38.684  47.687  62.964  1.00  0.00           N  
ATOM    258  H   LEU    17      38.152  47.712  62.106  1.00  0.00           H  
ATOM    259  CA  LEU    17      38.011  47.151  64.145  1.00  0.00           C  
ATOM    260  HA  LEU    17      38.114  47.890  64.940  1.00  0.00           H  
ATOM    261  CB  LEU    17      36.574  46.909  63.771  1.00  0.00           C  
ATOM    262  HB2 LEU    17      36.516  46.216  62.931  1.00  0.00           H  
ATOM    263  HB3 LEU    17      36.154  46.337  64.599  1.00  0.00           H  
ATOM    264  CG  LEU    17      35.684  48.040  63.484  1.00  0.00           C  
ATOM    265  HG  LEU    17      36.254  48.717  62.848  1.00  0.00           H  
ATOM    266  CD1 LEU    17      34.396  47.662  62.668  1.00  0.00           C  
ATOM    267 HD11 LEU    17      33.768  48.554  62.684  1.00  0.00           H  
ATOM    268 HD12 LEU    17      34.785  47.422  61.679  1.00  0.00           H  
ATOM    269 HD13 LEU    17      33.780  46.913  63.166  1.00  0.00           H  
ATOM    270  CD2 LEU    17      35.151  48.654  64.806  1.00  0.00           C  
ATOM    271 HD21 LEU    17      34.547  47.899  65.310  1.00  0.00           H  
ATOM    272 HD22 LEU    17      35.909  48.886  65.555  1.00  0.00           H  
ATOM    273 HD23 LEU    17      34.567  49.565  64.678  1.00  0.00           H  
ATOM    274  C   LEU    17      38.668  45.873  64.680  1.00  0.00           C  
ATOM    275  O   LEU    17      38.614  45.536  65.881  1.00  0.00           O  
ATOM    276  N   VAL    18      39.246  45.052  63.784  1.00  0.00           N  
ATOM    277  H   VAL    18      39.155  45.248  62.797  1.00  0.00           H  
ATOM    278  CA  VAL    18      39.986  43.813  64.178  1.00  0.00           C  
ATOM    279  HA  VAL    18      39.543  43.473  65.114  1.00  0.00           H  
ATOM    280  CB  VAL    18      39.757  42.658  63.171  1.00  0.00           C  
ATOM    281  HB  VAL    18      38.730  42.354  63.375  1.00  0.00           H  
ATOM    282  CG1 VAL    18      40.087  42.954  61.713  1.00  0.00           C  
ATOM    283 HG11 VAL    18      39.827  42.115  61.068  1.00  0.00           H  
ATOM    284 HG12 VAL    18      39.567  43.802  61.268  1.00  0.00           H  
ATOM    285 HG13 VAL    18      41.163  43.115  61.653  1.00  0.00           H  
ATOM    286  CG2 VAL    18      40.630  41.416  63.561  1.00  0.00           C  
ATOM    287 HG21 VAL    18      40.539  41.008  64.567  1.00  0.00           H  
ATOM    288 HG22 VAL    18      40.382  40.575  62.913  1.00  0.00           H  
ATOM    289 HG23 VAL    18      41.673  41.678  63.379  1.00  0.00           H  
ATOM    290  C   VAL    18      41.470  44.045  64.583  1.00  0.00           C  
ATOM    291  O   VAL    18      41.974  43.402  65.491  1.00  0.00           O  
ATOM    292  N   LEU    19      42.079  45.051  63.980  1.00  0.00           N  
ATOM    293  H   LEU    19      41.533  45.628  63.356  1.00  0.00           H  
ATOM    294  CA  LEU    19      43.455  45.408  64.299  1.00  0.00           C  
ATOM    295  HA  LEU    19      43.989  44.458  64.336  1.00  0.00           H  
ATOM    296  CB  LEU    19      44.140  46.237  63.237  1.00  0.00           C  
ATOM    297  HB2 LEU    19      44.251  45.683  62.305  1.00  0.00           H  
ATOM    298  HB3 LEU    19      43.556  47.127  63.004  1.00  0.00           H  
ATOM    299  CG  LEU    19      45.588  46.726  63.690  1.00  0.00           C  
ATOM    300  HG  LEU    19      45.641  47.311  64.608  1.00  0.00           H  
ATOM    301  CD1 LEU    19      46.576  45.610  63.972  1.00  0.00           C  
ATOM    302 HD11 LEU    19      46.490  44.739  63.323  1.00  0.00           H  
ATOM    303 HD12 LEU    19      47.618  45.929  63.944  1.00  0.00           H  
ATOM    304 HD13 LEU    19      46.464  45.189  64.972  1.00  0.00           H  
ATOM    305  CD2 LEU    19      46.123  47.634  62.563  1.00  0.00           C  
ATOM    306 HD21 LEU    19      46.360  47.097  61.645  1.00  0.00           H  
ATOM    307 HD22 LEU    19      45.350  48.355  62.299  1.00  0.00           H  
ATOM    308 HD23 LEU    19      47.077  48.079  62.845  1.00  0.00           H  
ATOM    309  C   LEU    19      43.512  45.927  65.722  1.00  0.00           C  
ATOM    310  O   LEU    19      44.349  45.543  66.436  1.00  0.00           O  
ATOM    311  N   ALA    20      42.501  46.697  66.074  1.00  0.00           N  
ATOM    312  H   ALA    20      41.947  47.201  65.397  1.00  0.00           H  
ATOM    313  CA  ALA    20      42.228  47.152  67.446  1.00  0.00           C  
ATOM    314  HA  ALA    20      42.991  47.871  67.742  1.00  0.00           H  
ATOM    315  CB  ALA    20      40.929  47.942  67.324  1.00  0.00           C  
ATOM    316  HB1 ALA    20      41.179  48.804  66.706  1.00  0.00           H  
ATOM    317  HB2 ALA    20      40.109  47.381  66.876  1.00  0.00           H  
ATOM    318  HB3 ALA    20      40.641  48.389  68.276  1.00  0.00           H  
ATOM    319  C   ALA    20      42.016  46.014  68.403  1.00  0.00           C  
ATOM    320  O   ALA    20      42.701  46.018  69.433  1.00  0.00           O  
ATOM    321  N   ALA    21      40.995  45.178  68.223  1.00  0.00           N  
ATOM    322  H   ALA    21      40.463  45.332  67.379  1.00  0.00           H  
ATOM    323  CA  ALA    21      40.624  44.113  69.153  1.00  0.00           C  
ATOM    324  HA  ALA    21      40.497  44.683  70.074  1.00  0.00           H  
ATOM    325  CB  ALA    21      39.340  43.456  68.671  1.00  0.00           C  
ATOM    326  HB1 ALA    21      39.474  42.822  67.794  1.00  0.00           H  
ATOM    327  HB2 ALA    21      38.978  42.829  69.485  1.00  0.00           H  
ATOM    328  HB3 ALA    21      38.612  44.223  68.405  1.00  0.00           H  
ATOM    329  C   ALA    21      41.741  43.121  69.380  1.00  0.00           C  
ATOM    330  O   ALA    21      41.979  42.842  70.529  1.00  0.00           O  
ATOM    331  N   LEU    22      42.404  42.536  68.372  1.00  0.00           N  
ATOM    332  H   LEU    22      42.174  42.869  67.446  1.00  0.00           H  
ATOM    333  CA  LEU    22      43.601  41.750  68.533  1.00  0.00           C  
ATOM    334  HA  LEU    22      43.320  40.818  69.024  1.00  0.00           H  
ATOM    335  CB  LEU    22      44.184  41.410  67.038  1.00  0.00           C  
ATOM    336  HB2 LEU    22      43.463  40.804  66.489  1.00  0.00           H  
ATOM    337  HB3 LEU    22      44.348  42.319  66.459  1.00  0.00           H  
ATOM    338  CG  LEU    22      45.602  40.809  67.011  1.00  0.00           C  
ATOM    339  HG  LEU    22      46.322  41.552  67.354  1.00  0.00           H  
ATOM    340  CD1 LEU    22      45.645  39.547  67.805  1.00  0.00           C  
ATOM    341 HD11 LEU    22      46.601  39.071  67.588  1.00  0.00           H  
ATOM    342 HD12 LEU    22      45.567  39.684  68.883  1.00  0.00           H  
ATOM    343 HD13 LEU    22      44.856  38.904  67.413  1.00  0.00           H  
ATOM    344  CD2 LEU    22      45.917  40.464  65.556  1.00  0.00           C  
ATOM    345 HD21 LEU    22      45.920  41.415  65.023  1.00  0.00           H  
ATOM    346 HD22 LEU    22      46.928  40.102  65.367  1.00  0.00           H  
ATOM    347 HD23 LEU    22      45.125  39.809  65.193  1.00  0.00           H  
ATOM    348  C   LEU    22      44.653  42.487  69.322  1.00  0.00           C  
ATOM    349  O   LEU    22      45.230  41.830  70.295  1.00  0.00           O  
ATOM    350  N   GLY    23      44.880  43.776  69.095  1.00  0.00           N  
ATOM    351  H   GLY    23      44.487  44.197  68.265  1.00  0.00           H  
ATOM    352  CA  GLY    23      45.752  44.708  69.827  1.00  0.00           C  
ATOM    353  HA2 GLY    23      46.820  44.522  69.711  1.00  0.00           H  
ATOM    354  HA3 GLY    23      45.531  45.667  69.360  1.00  0.00           H  
ATOM    355  C   GLY    23      45.399  44.884  71.353  1.00  0.00           C  
ATOM    356  O   GLY    23      46.268  44.908  72.295  1.00  0.00           O  
ATOM    357  N   LEU    24      44.183  44.950  71.748  1.00  0.00           N  
ATOM    358  H   LEU    24      43.427  45.013  71.081  1.00  0.00           H  
ATOM    359  CA  LEU    24      43.708  44.956  73.161  1.00  0.00           C  
ATOM    360  HA  LEU    24      44.279  45.754  73.635  1.00  0.00           H  
ATOM    361  CB  LEU    24      42.274  45.406  73.273  1.00  0.00           C  
ATOM    362  HB2 LEU    24      42.168  46.306  72.668  1.00  0.00           H  
ATOM    363  HB3 LEU    24      41.686  44.620  72.799  1.00  0.00           H  
ATOM    364  CG  LEU    24      41.624  45.782  74.619  1.00  0.00           C  
ATOM    365  HG  LEU    24      41.825  44.934  75.274  1.00  0.00           H  
ATOM    366  CD1 LEU    24      42.151  47.042  75.329  1.00  0.00           C  
ATOM    367 HD11 LEU    24      41.683  47.128  76.310  1.00  0.00           H  
ATOM    368 HD12 LEU    24      43.220  46.938  75.509  1.00  0.00           H  
ATOM    369 HD13 LEU    24      41.887  47.953  74.790  1.00  0.00           H  
ATOM    370  CD2 LEU    24      40.128  45.950  74.401  1.00  0.00           C  
ATOM    371 HD21 LEU    24      39.739  45.029  73.967  1.00  0.00           H  
ATOM    372 HD22 LEU    24      39.639  46.208  75.341  1.00  0.00           H  
ATOM    373 HD23 LEU    24      39.944  46.661  73.595  1.00  0.00           H  
ATOM    374  C   LEU    24      43.868  43.618  73.850  1.00  0.00           C  
ATOM    375  O   LEU    24      44.246  43.585  74.996  1.00  0.00           O  
ATOM    376  N   PHE    25      43.449  42.513  73.118  1.00  0.00           N  
ATOM    377  H   PHE    25      42.929  42.631  72.261  1.00  0.00           H  
ATOM    378  CA  PHE    25      43.552  41.213  73.697  1.00  0.00           C  
ATOM    379  HA  PHE    25      43.153  41.307  74.707  1.00  0.00           H  
ATOM    380  CB  PHE    25      42.778  40.130  72.903  1.00  0.00           C  
ATOM    381  HB2 PHE    25      42.897  40.381  71.849  1.00  0.00           H  
ATOM    382  HB3 PHE    25      43.281  39.188  73.120  1.00  0.00           H  
ATOM    383  CG  PHE    25      41.253  39.939  73.208  1.00  0.00           C  
ATOM    384  CD1 PHE    25      40.270  40.980  73.239  1.00  0.00           C  
ATOM    385  HD1 PHE    25      40.444  41.984  72.881  1.00  0.00           H  
ATOM    386  CE1 PHE    25      38.929  40.687  73.654  1.00  0.00           C  
ATOM    387  HE1 PHE    25      38.140  41.423  73.688  1.00  0.00           H  
ATOM    388  CZ  PHE    25      38.642  39.401  74.075  1.00  0.00           C  
ATOM    389  HZ  PHE    25      37.645  39.152  74.406  1.00  0.00           H  
ATOM    390  CE2 PHE    25      39.535  38.367  74.029  1.00  0.00           C  
ATOM    391  HE2 PHE    25      39.308  37.414  74.484  1.00  0.00           H  
ATOM    392  CD2 PHE    25      40.820  38.593  73.544  1.00  0.00           C  
ATOM    393  HD2 PHE    25      41.507  37.759  73.554  1.00  0.00           H  
ATOM    394  C   PHE    25      45.025  40.750  73.860  1.00  0.00           C  
ATOM    395  O   PHE    25      45.411  40.346  74.953  1.00  0.00           O  
ATOM    396  N   VAL    26      45.952  41.082  72.945  1.00  0.00           N  
ATOM    397  H   VAL    26      45.695  41.534  72.080  1.00  0.00           H  
ATOM    398  CA  VAL    26      47.438  40.850  73.262  1.00  0.00           C  
ATOM    399  HA  VAL    26      47.429  39.905  73.805  1.00  0.00           H  
ATOM    400  CB  VAL    26      48.326  40.866  72.022  1.00  0.00           C  
ATOM    401  HB  VAL    26      47.995  40.174  71.247  1.00  0.00           H  
ATOM    402  CG1 VAL    26      48.436  42.232  71.396  1.00  0.00           C  
ATOM    403 HG11 VAL    26      47.418  42.580  71.218  1.00  0.00           H  
ATOM    404 HG12 VAL    26      48.816  42.951  72.122  1.00  0.00           H  
ATOM    405 HG13 VAL    26      49.022  42.137  70.482  1.00  0.00           H  
ATOM    406  CG2 VAL    26      49.722  40.420  72.467  1.00  0.00           C  
ATOM    407 HG21 VAL    26      50.199  40.048  71.561  1.00  0.00           H  
ATOM    408 HG22 VAL    26      50.339  41.191  72.929  1.00  0.00           H  
ATOM    409 HG23 VAL    26      49.765  39.463  72.988  1.00  0.00           H  
ATOM    410  C   VAL    26      47.981  41.815  74.354  1.00  0.00           C  
ATOM    411  O   VAL    26      48.821  41.405  75.124  1.00  0.00           O  
ATOM    412  N   HID    27      47.512  43.059  74.518  1.00  0.00           N  
ATOM    413  H   HID    27      46.840  43.460  73.881  1.00  0.00           H  
ATOM    414  CA  HID    27      47.994  43.941  75.613  1.00  0.00           C  
ATOM    415  HA  HID    27      49.080  43.928  75.526  1.00  0.00           H  
ATOM    416  CB  HID    27      47.414  45.310  75.423  1.00  0.00           C  
ATOM    417  HB2 HID    27      47.742  45.780  74.495  1.00  0.00           H  
ATOM    418  HB3 HID    27      46.330  45.257  75.323  1.00  0.00           H  
ATOM    419  CG  HID    27      47.912  46.224  76.542  1.00  0.00           C  
ATOM    420  ND1 HID    27      49.244  46.475  76.872  1.00  0.00           N  
ATOM    421  HD1 HID    27      49.976  45.833  76.605  1.00  0.00           H  
ATOM    422  CE1 HID    27      49.371  47.409  77.777  1.00  0.00           C  
ATOM    423  HE1 HID    27      50.296  47.703  78.249  1.00  0.00           H  
ATOM    424  NE2 HID    27      48.161  47.874  78.052  1.00  0.00           N  
ATOM    425  CD2 HID    27      47.241  47.129  77.256  1.00  0.00           C  
ATOM    426  HD2 HID    27      46.164  47.207  77.270  1.00  0.00           H  
ATOM    427  C   HID    27      47.701  43.366  77.041  1.00  0.00           C  
ATOM    428  O   HID    27      48.606  43.162  77.856  1.00  0.00           O  
ATOM    429  N   HID    28      46.383  43.021  77.293  1.00  0.00           N  
ATOM    430  H   HID    28      45.712  43.005  76.539  1.00  0.00           H  
ATOM    431  CA  HID    28      45.927  42.539  78.594  1.00  0.00           C  
ATOM    432  HA  HID    28      46.572  42.941  79.375  1.00  0.00           H  
ATOM    433  CB  HID    28      44.509  43.049  78.840  1.00  0.00           C  
ATOM    434  HB2 HID    28      43.930  42.449  78.138  1.00  0.00           H  
ATOM    435  HB3 HID    28      44.160  42.754  79.830  1.00  0.00           H  
ATOM    436  CG  HID    28      44.298  44.558  78.830  1.00  0.00           C  
ATOM    437  ND1 HID    28      44.808  45.392  79.782  1.00  0.00           N  
ATOM    438  HD1 HID    28      45.380  45.137  80.575  1.00  0.00           H  
ATOM    439  CE1 HID    28      44.452  46.624  79.417  1.00  0.00           C  
ATOM    440  HE1 HID    28      44.809  47.515  79.913  1.00  0.00           H  
ATOM    441  NE2 HID    28      43.767  46.587  78.296  1.00  0.00           N  
ATOM    442  CD2 HID    28      43.760  45.307  77.861  1.00  0.00           C  
ATOM    443  HD2 HID    28      43.410  45.052  76.871  1.00  0.00           H  
ATOM    444  C   HID    28      45.999  41.012  78.678  1.00  0.00           C  
ATOM    445  O   HID    28      45.095  40.411  79.329  1.00  0.00           O  
ATOM    446  N   ARG    29      47.044  40.358  78.030  1.00  0.00           N  
ATOM    447  H   ARG    29      47.748  40.948  77.608  1.00  0.00           H  
ATOM    448  CA  ARG    29      47.337  38.905  77.991  1.00  0.00           C  
ATOM    449  HA  ARG    29      46.648  38.485  77.258  1.00  0.00           H  
ATOM    450  CB  ARG    29      48.659  38.677  77.325  1.00  0.00           C  
ATOM    451  HB2 ARG    29      48.778  37.595  77.270  1.00  0.00           H  
ATOM    452  HB3 ARG    29      48.599  39.015  76.290  1.00  0.00           H  
ATOM    453  CG  ARG    29      49.827  39.335  78.138  1.00  0.00           C  
ATOM    454  HG2 ARG    29      49.638  40.404  78.232  1.00  0.00           H  
ATOM    455  HG3 ARG    29      49.953  38.929  79.142  1.00  0.00           H  
ATOM    456  CD  ARG    29      51.053  39.251  77.204  1.00  0.00           C  
ATOM    457  HD2 ARG    29      51.384  38.212  77.233  1.00  0.00           H  
ATOM    458  HD3 ARG    29      50.747  39.422  76.172  1.00  0.00           H  
ATOM    459  NE  ARG    29      52.109  40.269  77.497  1.00  0.00           N  
ATOM    460  HE  ARG    29      52.930  39.940  77.985  1.00  0.00           H  
ATOM    461  CZ  ARG    29      52.283  41.526  77.187  1.00  0.00           C  
ATOM    462  NH1 ARG    29      51.273  42.186  76.696  1.00  0.00           N  
ATOM    463 HH11 ARG    29      50.429  41.655  76.535  1.00  0.00           H  
ATOM    464 HH12 ARG    29      51.379  43.171  76.500  1.00  0.00           H  
ATOM    465  NH2 ARG    29      53.398  42.112  77.388  1.00  0.00           N  
ATOM    466 HH21 ARG    29      54.164  41.696  77.898  1.00  0.00           H  
ATOM    467 HH22 ARG    29      53.559  43.042  77.028  1.00  0.00           H  
ATOM    468  C   ARG    29      47.101  38.062  79.226  1.00  0.00           C  
ATOM    469  O   ARG    29      46.415  37.043  79.233  1.00  0.00           O  
ATOM    470  N   ASP    30      47.459  38.559  80.394  1.00  0.00           N  
ATOM    471  H   ASP    30      48.216  39.221  80.483  1.00  0.00           H  
ATOM    472  CA  ASP    30      47.205  37.861  81.683  1.00  0.00           C  
ATOM    473  HA  ASP    30      46.977  36.798  81.607  1.00  0.00           H  
ATOM    474  CB  ASP    30      48.513  38.010  82.596  1.00  0.00           C  
ATOM    475  HB2 ASP    30      48.771  39.065  82.686  1.00  0.00           H  
ATOM    476  HB3 ASP    30      48.250  37.564  83.555  1.00  0.00           H  
ATOM    477  CG  ASP    30      49.618  37.134  81.928  1.00  0.00           C  
ATOM    478  OD1 ASP    30      49.410  35.960  81.542  1.00  0.00           O  
ATOM    479  OD2 ASP    30      50.752  37.618  81.820  1.00  0.00           O  
ATOM    480  C   ASP    30      45.965  38.281  82.480  1.00  0.00           C  
ATOM    481  O   ASP    30      45.703  37.818  83.613  1.00  0.00           O  
ATOM    482  N   SER    31      45.060  39.001  81.846  1.00  0.00           N  
ATOM    483  H   SER    31      45.188  39.242  80.874  1.00  0.00           H  
ATOM    484  CA  SER    31      43.799  39.341  82.384  1.00  0.00           C  
ATOM    485  HA  SER    31      44.069  39.702  83.376  1.00  0.00           H  
ATOM    486  CB  SER    31      43.115  40.605  81.685  1.00  0.00           C  
ATOM    487  HB2 SER    31      42.257  40.926  82.276  1.00  0.00           H  
ATOM    488  HB3 SER    31      43.797  41.453  81.615  1.00  0.00           H  
ATOM    489  OG  SER    31      42.514  40.198  80.440  1.00  0.00           O  
ATOM    490  HG  SER    31      43.263  40.256  79.842  1.00  0.00           H  
ATOM    491  C   SER    31      42.846  38.190  82.587  1.00  0.00           C  
ATOM    492  O   SER    31      42.784  37.243  81.789  1.00  0.00           O  
ATOM    493  N   PRO    32      42.026  38.193  83.712  1.00  0.00           N  
ATOM    494  CD  PRO    32      42.195  38.964  84.929  1.00  0.00           C  
ATOM    495  HD2 PRO    32      41.694  39.930  84.869  1.00  0.00           H  
ATOM    496  HD3 PRO    32      43.256  39.112  85.131  1.00  0.00           H  
ATOM    497  CG  PRO    32      41.517  38.271  86.143  1.00  0.00           C  
ATOM    498  HG2 PRO    32      41.005  39.005  86.764  1.00  0.00           H  
ATOM    499  HG3 PRO    32      42.330  37.738  86.636  1.00  0.00           H  
ATOM    500  CB  PRO    32      40.540  37.318  85.419  1.00  0.00           C  
ATOM    501  HB2 PRO    32      39.602  37.850  85.257  1.00  0.00           H  
ATOM    502  HB3 PRO    32      40.344  36.441  86.036  1.00  0.00           H  
ATOM    503  CA  PRO    32      41.183  37.023  84.052  1.00  0.00           C  
ATOM    504  HA  PRO    32      41.832  36.147  84.060  1.00  0.00           H  
ATOM    505  C   PRO    32      40.093  36.740  82.978  1.00  0.00           C  
ATOM    506  O   PRO    32      39.999  35.576  82.571  1.00  0.00           O  
ATOM    507  N   LEU    33      39.456  37.767  82.420  1.00  0.00           N  
ATOM    508  H   LEU    33      39.498  38.630  82.943  1.00  0.00           H  
ATOM    509  CA  LEU    33      38.780  37.749  81.128  1.00  0.00           C  
ATOM    510  HA  LEU    33      37.878  37.138  81.160  1.00  0.00           H  
ATOM    511  CB  LEU    33      38.281  39.216  80.758  1.00  0.00           C  
ATOM    512  HB2 LEU    33      37.633  39.535  81.575  1.00  0.00           H  
ATOM    513  HB3 LEU    33      39.159  39.856  80.670  1.00  0.00           H  
ATOM    514  CG  LEU    33      37.295  39.346  79.550  1.00  0.00           C  
ATOM    515  HG  LEU    33      36.626  38.496  79.424  1.00  0.00           H  
ATOM    516  CD1 LEU    33      36.339  40.547  79.804  1.00  0.00           C  
ATOM    517 HD11 LEU    33      36.808  41.407  80.282  1.00  0.00           H  
ATOM    518 HD12 LEU    33      35.797  40.829  78.902  1.00  0.00           H  
ATOM    519 HD13 LEU    33      35.575  40.205  80.503  1.00  0.00           H  
ATOM    520  CD2 LEU    33      38.103  39.563  78.221  1.00  0.00           C  
ATOM    521 HD21 LEU    33      38.898  40.307  78.268  1.00  0.00           H  
ATOM    522 HD22 LEU    33      38.477  38.586  77.914  1.00  0.00           H  
ATOM    523 HD23 LEU    33      37.372  39.990  77.535  1.00  0.00           H  
ATOM    524  C   LEU    33      39.585  37.096  79.992  1.00  0.00           C  
ATOM    525  O   LEU    33      39.052  36.229  79.365  1.00  0.00           O  
ATOM    526  N   VAL    34      40.800  37.672  79.679  1.00  0.00           N  
ATOM    527  H   VAL    34      41.218  38.206  80.427  1.00  0.00           H  
ATOM    528  CA  VAL    34      41.629  37.108  78.604  1.00  0.00           C  
ATOM    529  HA  VAL    34      40.921  37.104  77.776  1.00  0.00           H  
ATOM    530  CB  VAL    34      42.719  38.033  78.080  1.00  0.00           C  
ATOM    531  HB  VAL    34      43.331  38.368  78.918  1.00  0.00           H  
ATOM    532  CG1 VAL    34      43.682  37.361  77.091  1.00  0.00           C  
ATOM    533 HG11 VAL    34      44.322  36.652  77.617  1.00  0.00           H  
ATOM    534 HG12 VAL    34      43.135  37.026  76.210  1.00  0.00           H  
ATOM    535 HG13 VAL    34      44.386  38.086  76.684  1.00  0.00           H  
ATOM    536  CG2 VAL    34      42.165  39.230  77.370  1.00  0.00           C  
ATOM    537 HG21 VAL    34      43.053  39.840  77.199  1.00  0.00           H  
ATOM    538 HG22 VAL    34      41.590  38.867  76.518  1.00  0.00           H  
ATOM    539 HG23 VAL    34      41.458  39.798  77.975  1.00  0.00           H  
ATOM    540  C   VAL    34      42.008  35.597  78.743  1.00  0.00           C  
ATOM    541  O   VAL    34      41.620  34.778  77.928  1.00  0.00           O  
ATOM    542  N   GLN    35      42.566  35.258  79.900  1.00  0.00           N  
ATOM    543  H   GLN    35      42.962  36.031  80.415  1.00  0.00           H  
ATOM    544  CA  GLN    35      42.787  33.864  80.230  1.00  0.00           C  
ATOM    545  HA  GLN    35      43.416  33.378  79.484  1.00  0.00           H  
ATOM    546  CB  GLN    35      43.412  33.684  81.671  1.00  0.00           C  
ATOM    547  HB2 GLN    35      42.823  34.229  82.408  1.00  0.00           H  
ATOM    548  HB3 GLN    35      43.498  32.657  82.026  1.00  0.00           H  
ATOM    549  CG  GLN    35      44.863  34.270  81.744  1.00  0.00           C  
ATOM    550  HG2 GLN    35      44.861  35.352  81.612  1.00  0.00           H  
ATOM    551  HG3 GLN    35      45.183  34.178  82.782  1.00  0.00           H  
ATOM    552  CD  GLN    35      45.852  33.641  80.803  1.00  0.00           C  
ATOM    553  OE1 GLN    35      46.073  32.446  80.762  1.00  0.00           O  
ATOM    554  NE2 GLN    35      46.691  34.365  80.031  1.00  0.00           N  
ATOM    555 HE21 GLN    35      47.529  33.895  79.721  1.00  0.00           H  
ATOM    556 HE22 GLN    35      46.635  35.365  79.905  1.00  0.00           H  
ATOM    557  C   GLN    35      41.542  32.984  80.103  1.00  0.00           C  
ATOM    558  O   GLN    35      41.636  31.932  79.513  1.00  0.00           O  
ATOM    559  N   ALA    36      40.366  33.463  80.542  1.00  0.00           N  
ATOM    560  H   ALA    36      40.312  34.363  80.998  1.00  0.00           H  
ATOM    561  CA  ALA    36      39.117  32.712  80.437  1.00  0.00           C  
ATOM    562  HA  ALA    36      39.215  31.679  80.771  1.00  0.00           H  
ATOM    563  CB  ALA    36      38.008  33.294  81.361  1.00  0.00           C  
ATOM    564  HB1 ALA    36      37.051  32.795  81.205  1.00  0.00           H  
ATOM    565  HB2 ALA    36      38.122  33.338  82.444  1.00  0.00           H  
ATOM    566  HB3 ALA    36      37.833  34.348  81.145  1.00  0.00           H  
ATOM    567  C   ALA    36      38.499  32.709  79.069  1.00  0.00           C  
ATOM    568  O   ALA    36      37.685  31.847  78.771  1.00  0.00           O  
ATOM    569  N   SER    37      38.915  33.659  78.170  1.00  0.00           N  
ATOM    570  H   SER    37      39.470  34.454  78.453  1.00  0.00           H  
ATOM    571  CA  SER    37      38.706  33.553  76.740  1.00  0.00           C  
ATOM    572  HA  SER    37      37.815  32.927  76.692  1.00  0.00           H  
ATOM    573  CB  SER    37      38.650  34.961  76.198  1.00  0.00           C  
ATOM    574  HB2 SER    37      39.660  35.333  76.025  1.00  0.00           H  
ATOM    575  HB3 SER    37      38.175  34.924  75.217  1.00  0.00           H  
ATOM    576  OG  SER    37      37.778  35.827  76.952  1.00  0.00           O  
ATOM    577  HG  SER    37      38.107  35.914  77.850  1.00  0.00           H  
ATOM    578  C   SER    37      39.731  32.664  75.998  1.00  0.00           C  
ATOM    579  O   SER    37      39.572  32.534  74.773  1.00  0.00           O  
ATOM    580  N   GLY    38      40.852  32.180  76.608  1.00  0.00           N  
ATOM    581  H   GLY    38      41.033  32.606  77.506  1.00  0.00           H  
ATOM    582  CA  GLY    38      41.846  31.291  75.966  1.00  0.00           C  
ATOM    583  HA2 GLY    38      41.737  30.278  76.352  1.00  0.00           H  
ATOM    584  HA3 GLY    38      41.623  31.158  74.908  1.00  0.00           H  
ATOM    585  C   GLY    38      43.290  31.696  76.063  1.00  0.00           C  
ATOM    586  O   GLY    38      44.193  30.949  75.703  1.00  0.00           O  
ATOM    587  N   GLY    39      43.563  32.994  76.447  1.00  0.00           N  
ATOM    588  H   GLY    39      42.809  33.654  76.581  1.00  0.00           H  
ATOM    589  CA  GLY    39      44.962  33.512  76.535  1.00  0.00           C  
ATOM    590  HA2 GLY    39      44.997  34.484  77.026  1.00  0.00           H  
ATOM    591  HA3 GLY    39      45.590  32.829  77.107  1.00  0.00           H  
ATOM    592  C   GLY    39      45.657  33.591  75.117  1.00  0.00           C  
ATOM    593  O   GLY    39      45.250  34.431  74.285  1.00  0.00           O  
ATOM    594  N   PRO    40      46.729  32.804  74.837  1.00  0.00           N  
ATOM    595  CD  PRO    40      47.339  31.858  75.791  1.00  0.00           C  
ATOM    596  HD2 PRO    40      46.666  31.229  76.375  1.00  0.00           H  
ATOM    597  HD3 PRO    40      47.833  32.521  76.501  1.00  0.00           H  
ATOM    598  CG  PRO    40      48.340  31.092  74.982  1.00  0.00           C  
ATOM    599  HG2 PRO    40      48.019  30.077  74.749  1.00  0.00           H  
ATOM    600  HG3 PRO    40      49.256  31.210  75.560  1.00  0.00           H  
ATOM    601  CB  PRO    40      48.582  31.877  73.628  1.00  0.00           C  
ATOM    602  HB2 PRO    40      48.612  31.051  72.918  1.00  0.00           H  
ATOM    603  HB3 PRO    40      49.424  32.570  73.644  1.00  0.00           H  
ATOM    604  CA  PRO    40      47.310  32.723  73.497  1.00  0.00           C  
ATOM    605  HA  PRO    40      47.700  33.694  73.190  1.00  0.00           H  
ATOM    606  C   PRO    40      46.314  32.211  72.474  1.00  0.00           C  
ATOM    607  O   PRO    40      46.349  32.735  71.353  1.00  0.00           O  
ATOM    608  N   LEU    41      45.435  31.288  72.740  1.00  0.00           N  
ATOM    609  H   LEU    41      45.510  30.873  73.658  1.00  0.00           H  
ATOM    610  CA  LEU    41      44.331  30.907  71.895  1.00  0.00           C  
ATOM    611  HA  LEU    41      44.795  30.593  70.960  1.00  0.00           H  
ATOM    612  CB  LEU    41      43.726  29.636  72.502  1.00  0.00           C  
ATOM    613  HB2 LEU    41      44.396  28.825  72.787  1.00  0.00           H  
ATOM    614  HB3 LEU    41      43.146  30.057  73.324  1.00  0.00           H  
ATOM    615  CG  LEU    41      42.661  29.062  71.476  1.00  0.00           C  
ATOM    616  HG  LEU    41      41.864  29.776  71.267  1.00  0.00           H  
ATOM    617  CD1 LEU    41      43.245  28.558  70.172  1.00  0.00           C  
ATOM    618 HD11 LEU    41      43.637  29.490  69.766  1.00  0.00           H  
ATOM    619 HD12 LEU    41      43.925  27.707  70.216  1.00  0.00           H  
ATOM    620 HD13 LEU    41      42.483  28.169  69.496  1.00  0.00           H  
ATOM    621  CD2 LEU    41      41.929  28.006  72.263  1.00  0.00           C  
ATOM    622 HD21 LEU    41      42.663  27.273  72.597  1.00  0.00           H  
ATOM    623 HD22 LEU    41      41.427  28.367  73.160  1.00  0.00           H  
ATOM    624 HD23 LEU    41      41.211  27.494  71.623  1.00  0.00           H  
ATOM    625  C   LEU    41      43.392  32.038  71.588  1.00  0.00           C  
ATOM    626  O   LEU    41      43.006  32.169  70.433  1.00  0.00           O  
ATOM    627  N   ALA    42      42.936  32.962  72.497  1.00  0.00           N  
ATOM    628  H   ALA    42      43.179  32.726  73.448  1.00  0.00           H  
ATOM    629  CA  ALA    42      42.083  34.110  72.308  1.00  0.00           C  
ATOM    630  HA  ALA    42      41.133  33.842  71.846  1.00  0.00           H  
ATOM    631  CB  ALA    42      41.780  34.906  73.553  1.00  0.00           C  
ATOM    632  HB1 ALA    42      42.680  35.426  73.882  1.00  0.00           H  
ATOM    633  HB2 ALA    42      40.954  35.592  73.363  1.00  0.00           H  
ATOM    634  HB3 ALA    42      41.612  34.374  74.490  1.00  0.00           H  
ATOM    635  C   ALA    42      42.739  35.054  71.208  1.00  0.00           C  
ATOM    636  O   ALA    42      42.124  35.519  70.257  1.00  0.00           O  
ATOM    637  N   CYS    43      44.032  35.183  71.372  1.00  0.00           N  
ATOM    638  H   CYS    43      44.435  34.727  72.178  1.00  0.00           H  
ATOM    639  CA  CYS    43      44.919  35.882  70.429  1.00  0.00           C  
ATOM    640  HA  CYS    43      44.567  36.903  70.281  1.00  0.00           H  
ATOM    641  CB  CYS    43      46.261  35.961  71.036  1.00  0.00           C  
ATOM    642  HB2 CYS    43      46.514  35.086  71.635  1.00  0.00           H  
ATOM    643  HB3 CYS    43      46.977  36.075  70.222  1.00  0.00           H  
ATOM    644  SG  CYS    43      46.406  37.310  72.150  1.00  0.00           S  
ATOM    645  HG  CYS    43      45.641  36.697  73.058  1.00  0.00           H  
ATOM    646  C   CYS    43      44.974  35.139  69.120  1.00  0.00           C  
ATOM    647  O   CYS    43      44.927  35.832  68.103  1.00  0.00           O  
ATOM    648  N   PHE    44      45.192  33.842  68.966  1.00  0.00           N  
ATOM    649  H   PHE    44      45.329  33.293  69.803  1.00  0.00           H  
ATOM    650  CA  PHE    44      45.160  33.127  67.682  1.00  0.00           C  
ATOM    651  HA  PHE    44      46.078  33.464  67.200  1.00  0.00           H  
ATOM    652  CB  PHE    44      45.509  31.643  67.974  1.00  0.00           C  
ATOM    653  HB2 PHE    44      46.459  31.668  68.508  1.00  0.00           H  
ATOM    654  HB3 PHE    44      44.651  31.385  68.595  1.00  0.00           H  
ATOM    655  CG  PHE    44      45.625  30.723  66.807  1.00  0.00           C  
ATOM    656  CD1 PHE    44      45.572  29.296  67.014  1.00  0.00           C  
ATOM    657  HD1 PHE    44      45.407  28.862  67.989  1.00  0.00           H  
ATOM    658  CE1 PHE    44      45.615  28.459  65.836  1.00  0.00           C  
ATOM    659  HE1 PHE    44      45.625  27.383  65.923  1.00  0.00           H  
ATOM    660  CZ  PHE    44      45.629  28.989  64.541  1.00  0.00           C  
ATOM    661  HZ  PHE    44      45.556  28.297  63.715  1.00  0.00           H  
ATOM    662  CE2 PHE    44      45.872  30.330  64.386  1.00  0.00           C  
ATOM    663  HE2 PHE    44      46.023  30.703  63.384  1.00  0.00           H  
ATOM    664  CD2 PHE    44      45.892  31.188  65.511  1.00  0.00           C  
ATOM    665  HD2 PHE    44      46.148  32.208  65.268  1.00  0.00           H  
ATOM    666  C   PHE    44      43.864  33.328  66.888  1.00  0.00           C  
ATOM    667  O   PHE    44      43.823  33.765  65.757  1.00  0.00           O  
ATOM    668  N   GLY    45      42.724  33.140  67.565  1.00  0.00           N  
ATOM    669  H   GLY    45      42.795  32.901  68.544  1.00  0.00           H  
ATOM    670  CA  GLY    45      41.363  33.310  66.989  1.00  0.00           C  
ATOM    671  HA2 GLY    45      41.255  32.502  66.265  1.00  0.00           H  
ATOM    672  HA3 GLY    45      40.645  33.099  67.781  1.00  0.00           H  
ATOM    673  C   GLY    45      41.178  34.683  66.363  1.00  0.00           C  
ATOM    674  O   GLY    45      40.521  34.805  65.361  1.00  0.00           O  
ATOM    675  N   LEU    46      41.762  35.762  66.967  1.00  0.00           N  
ATOM    676  H   LEU    46      42.298  35.713  67.822  1.00  0.00           H  
ATOM    677  CA  LEU    46      41.712  37.087  66.255  1.00  0.00           C  
ATOM    678  HA  LEU    46      40.737  37.059  65.768  1.00  0.00           H  
ATOM    679  CB  LEU    46      41.603  38.199  67.318  1.00  0.00           C  
ATOM    680  HB2 LEU    46      42.536  38.165  67.882  1.00  0.00           H  
ATOM    681  HB3 LEU    46      41.484  39.141  66.784  1.00  0.00           H  
ATOM    682  CG  LEU    46      40.353  38.071  68.319  1.00  0.00           C  
ATOM    683  HG  LEU    46      40.305  37.187  68.954  1.00  0.00           H  
ATOM    684  CD1 LEU    46      40.283  39.229  69.335  1.00  0.00           C  
ATOM    685 HD11 LEU    46      41.290  39.626  69.468  1.00  0.00           H  
ATOM    686 HD12 LEU    46      39.662  40.013  68.902  1.00  0.00           H  
ATOM    687 HD13 LEU    46      39.870  38.808  70.252  1.00  0.00           H  
ATOM    688  CD2 LEU    46      39.049  38.032  67.470  1.00  0.00           C  
ATOM    689 HD21 LEU    46      39.105  38.687  66.601  1.00  0.00           H  
ATOM    690 HD22 LEU    46      38.873  37.008  67.140  1.00  0.00           H  
ATOM    691 HD23 LEU    46      38.228  38.422  68.072  1.00  0.00           H  
ATOM    692  C   LEU    46      42.868  37.497  65.326  1.00  0.00           C  
ATOM    693  O   LEU    46      42.647  38.299  64.433  1.00  0.00           O  
ATOM    694  N   VAL    47      44.055  36.807  65.432  1.00  0.00           N  
ATOM    695  H   VAL    47      44.261  36.171  66.189  1.00  0.00           H  
ATOM    696  CA  VAL    47      45.055  36.909  64.299  1.00  0.00           C  
ATOM    697  HA  VAL    47      45.278  37.947  64.053  1.00  0.00           H  
ATOM    698  CB  VAL    47      46.318  36.129  64.630  1.00  0.00           C  
ATOM    699  HB  VAL    47      46.045  35.106  64.891  1.00  0.00           H  
ATOM    700  CG1 VAL    47      47.076  36.031  63.289  1.00  0.00           C  
ATOM    701 HG11 VAL    47      46.618  35.326  62.595  1.00  0.00           H  
ATOM    702 HG12 VAL    47      47.014  36.981  62.758  1.00  0.00           H  
ATOM    703 HG13 VAL    47      48.101  35.677  63.399  1.00  0.00           H  
ATOM    704  CG2 VAL    47      47.261  36.765  65.700  1.00  0.00           C  
ATOM    705 HG21 VAL    47      46.868  36.866  66.712  1.00  0.00           H  
ATOM    706 HG22 VAL    47      48.177  36.185  65.812  1.00  0.00           H  
ATOM    707 HG23 VAL    47      47.577  37.745  65.343  1.00  0.00           H  
ATOM    708  C   VAL    47      44.329  36.365  63.091  1.00  0.00           C  
ATOM    709  O   VAL    47      44.427  36.964  62.065  1.00  0.00           O  
ATOM    710  N   CYS    48      43.571  35.217  63.226  1.00  0.00           N  
ATOM    711  H   CYS    48      43.654  34.677  64.075  1.00  0.00           H  
ATOM    712  CA  CYS    48      42.826  34.625  62.178  1.00  0.00           C  
ATOM    713  HA  CYS    48      43.496  34.546  61.322  1.00  0.00           H  
ATOM    714  CB  CYS    48      42.390  33.167  62.433  1.00  0.00           C  
ATOM    715  HB2 CYS    48      41.578  33.178  63.160  1.00  0.00           H  
ATOM    716  HB3 CYS    48      42.077  32.667  61.517  1.00  0.00           H  
ATOM    717  SG  CYS    48      43.856  32.216  62.967  1.00  0.00           S  
ATOM    718  HG  CYS    48      44.099  32.786  64.151  1.00  0.00           H  
ATOM    719  C   CYS    48      41.729  35.443  61.595  1.00  0.00           C  
ATOM    720  O   CYS    48      41.599  35.434  60.421  1.00  0.00           O  
ATOM    721  N   LEU    49      40.843  36.041  62.474  1.00  0.00           N  
ATOM    722  H   LEU    49      40.915  35.850  63.464  1.00  0.00           H  
ATOM    723  CA  LEU    49      39.826  36.983  62.003  1.00  0.00           C  
ATOM    724  HA  LEU    49      39.196  36.338  61.390  1.00  0.00           H  
ATOM    725  CB  LEU    49      38.949  37.416  63.113  1.00  0.00           C  
ATOM    726  HB2 LEU    49      38.568  36.500  63.563  1.00  0.00           H  
ATOM    727  HB3 LEU    49      39.451  37.949  63.920  1.00  0.00           H  
ATOM    728  CG  LEU    49      37.824  38.351  62.602  1.00  0.00           C  
ATOM    729  HG  LEU    49      38.207  39.194  62.028  1.00  0.00           H  
ATOM    730  CD1 LEU    49      36.757  37.568  61.804  1.00  0.00           C  
ATOM    731 HD11 LEU    49      36.001  38.318  61.570  1.00  0.00           H  
ATOM    732 HD12 LEU    49      37.121  37.100  60.889  1.00  0.00           H  
ATOM    733 HD13 LEU    49      36.412  36.820  62.517  1.00  0.00           H  
ATOM    734  CD2 LEU    49      37.083  38.991  63.778  1.00  0.00           C  
ATOM    735 HD21 LEU    49      36.681  38.266  64.485  1.00  0.00           H  
ATOM    736 HD22 LEU    49      37.803  39.722  64.145  1.00  0.00           H  
ATOM    737 HD23 LEU    49      36.244  39.615  63.470  1.00  0.00           H  
ATOM    738  C   LEU    49      40.549  38.198  61.290  1.00  0.00           C  
ATOM    739  O   LEU    49      40.017  38.643  60.220  1.00  0.00           O  
ATOM    740  N   GLY    50      41.770  38.597  61.657  1.00  0.00           N  
ATOM    741  H   GLY    50      42.097  38.379  62.587  1.00  0.00           H  
ATOM    742  CA  GLY    50      42.762  39.456  60.881  1.00  0.00           C  
ATOM    743  HA2 GLY    50      42.579  40.524  60.763  1.00  0.00           H  
ATOM    744  HA3 GLY    50      43.736  39.353  61.360  1.00  0.00           H  
ATOM    745  C   GLY    50      42.915  38.810  59.434  1.00  0.00           C  
ATOM    746  O   GLY    50      42.698  39.493  58.518  1.00  0.00           O  
ATOM    747  N   LEU    51      43.368  37.591  59.368  1.00  0.00           N  
ATOM    748  H   LEU    51      43.561  37.170  60.265  1.00  0.00           H  
ATOM    749  CA  LEU    51      43.886  36.908  58.142  1.00  0.00           C  
ATOM    750  HA  LEU    51      44.568  37.586  57.629  1.00  0.00           H  
ATOM    751  CB  LEU    51      44.523  35.580  58.427  1.00  0.00           C  
ATOM    752  HB2 LEU    51      43.918  34.955  59.084  1.00  0.00           H  
ATOM    753  HB3 LEU    51      44.628  34.819  57.654  1.00  0.00           H  
ATOM    754  CG  LEU    51      45.840  35.605  59.196  1.00  0.00           C  
ATOM    755  HG  LEU    51      45.709  36.224  60.084  1.00  0.00           H  
ATOM    756  CD1 LEU    51      46.261  34.228  59.566  1.00  0.00           C  
ATOM    757 HD11 LEU    51      45.528  33.910  60.308  1.00  0.00           H  
ATOM    758 HD12 LEU    51      46.116  33.554  58.721  1.00  0.00           H  
ATOM    759 HD13 LEU    51      47.303  34.176  59.879  1.00  0.00           H  
ATOM    760  CD2 LEU    51      46.944  36.272  58.330  1.00  0.00           C  
ATOM    761 HD21 LEU    51      47.902  36.250  58.849  1.00  0.00           H  
ATOM    762 HD22 LEU    51      47.210  35.715  57.432  1.00  0.00           H  
ATOM    763 HD23 LEU    51      46.791  37.315  58.051  1.00  0.00           H  
ATOM    764  C   LEU    51      42.776  36.702  57.171  1.00  0.00           C  
ATOM    765  O   LEU    51      43.017  36.902  55.988  1.00  0.00           O  
ATOM    766  N   VAL    52      41.573  36.314  57.646  1.00  0.00           N  
ATOM    767  H   VAL    52      41.464  36.089  58.624  1.00  0.00           H  
ATOM    768  CA  VAL    52      40.344  36.254  56.744  1.00  0.00           C  
ATOM    769  HA  VAL    52      40.622  35.778  55.804  1.00  0.00           H  
ATOM    770  CB  VAL    52      39.205  35.335  57.328  1.00  0.00           C  
ATOM    771  HB  VAL    52      39.654  34.344  57.382  1.00  0.00           H  
ATOM    772  CG1 VAL    52      38.628  35.786  58.705  1.00  0.00           C  
ATOM    773 HG11 VAL    52      38.222  36.772  58.480  1.00  0.00           H  
ATOM    774 HG12 VAL    52      37.825  35.207  59.162  1.00  0.00           H  
ATOM    775 HG13 VAL    52      39.446  35.771  59.425  1.00  0.00           H  
ATOM    776  CG2 VAL    52      37.947  35.248  56.369  1.00  0.00           C  
ATOM    777 HG21 VAL    52      37.127  34.776  56.911  1.00  0.00           H  
ATOM    778 HG22 VAL    52      37.788  36.204  55.870  1.00  0.00           H  
ATOM    779 HG23 VAL    52      38.221  34.537  55.589  1.00  0.00           H  
ATOM    780  C   VAL    52      39.890  37.643  56.387  1.00  0.00           C  
ATOM    781  O   VAL    52      39.523  37.803  55.213  1.00  0.00           O  
ATOM    782  N   CYS    53      39.880  38.593  57.250  1.00  0.00           N  
ATOM    783  H   CYS    53      40.057  38.414  58.228  1.00  0.00           H  
ATOM    784  CA  CYS    53      39.529  39.951  56.841  1.00  0.00           C  
ATOM    785  HA  CYS    53      38.614  40.088  56.264  1.00  0.00           H  
ATOM    786  CB  CYS    53      39.385  40.773  58.109  1.00  0.00           C  
ATOM    787  HB2 CYS    53      38.652  40.318  58.775  1.00  0.00           H  
ATOM    788  HB3 CYS    53      40.366  40.884  58.572  1.00  0.00           H  
ATOM    789  SG  CYS    53      38.661  42.406  57.811  1.00  0.00           S  
ATOM    790  HG  CYS    53      39.664  42.901  57.081  1.00  0.00           H  
ATOM    791  C   CYS    53      40.634  40.494  55.845  1.00  0.00           C  
ATOM    792  O   CYS    53      40.280  41.171  54.852  1.00  0.00           O  
ATOM    793  N   LEU    54      41.968  40.147  55.922  1.00  0.00           N  
ATOM    794  H   LEU    54      42.366  39.502  56.590  1.00  0.00           H  
ATOM    795  CA  LEU    54      42.928  40.650  54.879  1.00  0.00           C  
ATOM    796  HA  LEU    54      42.720  41.693  54.638  1.00  0.00           H  
ATOM    797  CB  LEU    54      44.361  40.588  55.474  1.00  0.00           C  
ATOM    798  HB2 LEU    54      44.460  39.557  55.812  1.00  0.00           H  
ATOM    799  HB3 LEU    54      45.057  40.798  54.662  1.00  0.00           H  
ATOM    800  CG  LEU    54      44.635  41.740  56.464  1.00  0.00           C  
ATOM    801  HG  LEU    54      43.841  41.844  57.204  1.00  0.00           H  
ATOM    802  CD1 LEU    54      45.888  41.387  57.213  1.00  0.00           C  
ATOM    803 HD11 LEU    54      45.975  42.119  58.016  1.00  0.00           H  
ATOM    804 HD12 LEU    54      45.756  40.424  57.706  1.00  0.00           H  
ATOM    805 HD13 LEU    54      46.787  41.331  56.599  1.00  0.00           H  
ATOM    806  CD2 LEU    54      44.899  42.983  55.759  1.00  0.00           C  
ATOM    807 HD21 LEU    54      45.238  43.763  56.440  1.00  0.00           H  
ATOM    808 HD22 LEU    54      45.604  42.847  54.939  1.00  0.00           H  
ATOM    809 HD23 LEU    54      44.007  43.476  55.372  1.00  0.00           H  
ATOM    810  C   LEU    54      42.683  39.940  53.555  1.00  0.00           C  
ATOM    811  O   LEU    54      42.844  40.581  52.470  1.00  0.00           O  
ATOM    812  N   SER    55      42.294  38.673  53.577  1.00  0.00           N  
ATOM    813  H   SER    55      42.140  38.449  54.550  1.00  0.00           H  
ATOM    814  CA  SER    55      41.858  37.852  52.414  1.00  0.00           C  
ATOM    815  HA  SER    55      42.702  37.894  51.726  1.00  0.00           H  
ATOM    816  CB  SER    55      41.817  36.343  52.712  1.00  0.00           C  
ATOM    817  HB2 SER    55      40.974  36.142  53.372  1.00  0.00           H  
ATOM    818  HB3 SER    55      41.620  35.760  51.812  1.00  0.00           H  
ATOM    819  OG  SER    55      43.023  35.886  53.355  1.00  0.00           O  
ATOM    820  HG  SER    55      42.959  36.214  54.255  1.00  0.00           H  
ATOM    821  C   SER    55      40.607  38.326  51.681  1.00  0.00           C  
ATOM    822  O   SER    55      40.331  37.911  50.546  1.00  0.00           O  
ATOM    823  N   VAL    56      39.885  39.294  52.254  1.00  0.00           N  
ATOM    824  H   VAL    56      40.157  39.715  53.131  1.00  0.00           H  
ATOM    825  CA  VAL    56      38.849  39.983  51.461  1.00  0.00           C  
ATOM    826  HA  VAL    56      38.257  39.191  51.000  1.00  0.00           H  
ATOM    827  CB  VAL    56      37.903  40.855  52.376  1.00  0.00           C  
ATOM    828  HB  VAL    56      38.422  41.561  53.024  1.00  0.00           H  
ATOM    829  CG1 VAL    56      36.685  41.496  51.585  1.00  0.00           C  
ATOM    830 HG11 VAL    56      37.096  42.031  50.729  1.00  0.00           H  
ATOM    831 HG12 VAL    56      35.934  40.779  51.256  1.00  0.00           H  
ATOM    832 HG13 VAL    56      36.295  42.340  52.153  1.00  0.00           H  
ATOM    833  CG2 VAL    56      37.301  39.874  53.468  1.00  0.00           C  
ATOM    834 HG21 VAL    56      36.485  40.417  53.945  1.00  0.00           H  
ATOM    835 HG22 VAL    56      37.082  38.916  52.997  1.00  0.00           H  
ATOM    836 HG23 VAL    56      38.120  39.536  54.103  1.00  0.00           H  
ATOM    837  C   VAL    56      39.512  40.850  50.354  1.00  0.00           C  
ATOM    838  O   VAL    56      38.923  41.105  49.325  1.00  0.00           O  
ATOM    839  N   LEU    57      40.726  41.308  50.461  1.00  0.00           N  
ATOM    840  H   LEU    57      41.237  41.169  51.321  1.00  0.00           H  
ATOM    841  CA  LEU    57      41.464  41.993  49.356  1.00  0.00           C  
ATOM    842  HA  LEU    57      40.934  42.825  48.892  1.00  0.00           H  
ATOM    843  CB  LEU    57      42.815  42.502  49.905  1.00  0.00           C  
ATOM    844  HB2 LEU    57      43.396  41.647  50.251  1.00  0.00           H  
ATOM    845  HB3 LEU    57      43.428  43.015  49.164  1.00  0.00           H  
ATOM    846  CG  LEU    57      42.713  43.494  51.100  1.00  0.00           C  
ATOM    847  HG  LEU    57      42.013  43.175  51.872  1.00  0.00           H  
ATOM    848  CD1 LEU    57      44.075  43.541  51.815  1.00  0.00           C  
ATOM    849 HD11 LEU    57      44.899  43.811  51.155  1.00  0.00           H  
ATOM    850 HD12 LEU    57      44.062  44.321  52.577  1.00  0.00           H  
ATOM    851 HD13 LEU    57      44.226  42.629  52.393  1.00  0.00           H  
ATOM    852  CD2 LEU    57      42.216  44.877  50.665  1.00  0.00           C  
ATOM    853 HD21 LEU    57      42.908  45.160  49.872  1.00  0.00           H  
ATOM    854 HD22 LEU    57      41.226  44.894  50.209  1.00  0.00           H  
ATOM    855 HD23 LEU    57      42.193  45.599  51.481  1.00  0.00           H  
ATOM    856  C   LEU    57      41.753  40.986  48.160  1.00  0.00           C  
ATOM    857  O   LEU    57      42.298  41.440  47.162  1.00  0.00           O  
ATOM    858  N   LEU    58      41.665  39.665  48.308  1.00  0.00           N  
ATOM    859  H   LEU    58      41.278  39.250  49.143  1.00  0.00           H  
ATOM    860  CA  LEU    58      42.099  38.647  47.335  1.00  0.00           C  
ATOM    861  HA  LEU    58      43.001  38.965  46.811  1.00  0.00           H  
ATOM    862  CB  LEU    58      42.360  37.340  48.019  1.00  0.00           C  
ATOM    863  HB2 LEU    58      43.121  37.501  48.783  1.00  0.00           H  
ATOM    864  HB3 LEU    58      41.472  37.014  48.560  1.00  0.00           H  
ATOM    865  CG  LEU    58      42.813  36.107  47.199  1.00  0.00           C  
ATOM    866  HG  LEU    58      42.063  35.918  46.431  1.00  0.00           H  
ATOM    867  CD1 LEU    58      44.182  36.462  46.550  1.00  0.00           C  
ATOM    868 HD11 LEU    58      44.923  36.815  47.267  1.00  0.00           H  
ATOM    869 HD12 LEU    58      44.537  35.498  46.187  1.00  0.00           H  
ATOM    870 HD13 LEU    58      43.967  37.210  45.787  1.00  0.00           H  
ATOM    871  CD2 LEU    58      43.026  34.932  48.123  1.00  0.00           C  
ATOM    872 HD21 LEU    58      44.056  34.939  48.479  1.00  0.00           H  
ATOM    873 HD22 LEU    58      42.320  34.912  48.953  1.00  0.00           H  
ATOM    874 HD23 LEU    58      42.966  34.013  47.539  1.00  0.00           H  
ATOM    875  C   LEU    58      40.976  38.386  46.283  1.00  0.00           C  
ATOM    876  O   LEU    58      41.213  37.859  45.210  1.00  0.00           O  
ATOM    877  N   PHE    59      39.718  38.834  46.527  1.00  0.00           N  
ATOM    878  H   PHE    59      39.642  39.442  47.331  1.00  0.00           H  
ATOM    879  CA  PHE    59      38.518  38.634  45.653  1.00  0.00           C  
ATOM    880  HA  PHE    59      38.538  37.609  45.282  1.00  0.00           H  
ATOM    881  CB  PHE    59      37.196  38.756  46.433  1.00  0.00           C  
ATOM    882  HB2 PHE    59      37.091  39.651  47.047  1.00  0.00           H  
ATOM    883  HB3 PHE    59      36.429  38.809  45.661  1.00  0.00           H  
ATOM    884  CG  PHE    59      37.033  37.645  47.314  1.00  0.00           C  
ATOM    885  CD1 PHE    59      37.668  37.593  48.545  1.00  0.00           C  
ATOM    886  HD1 PHE    59      38.266  38.414  48.912  1.00  0.00           H  
ATOM    887  CE1 PHE    59      37.611  36.456  49.338  1.00  0.00           C  
ATOM    888  HE1 PHE    59      38.078  36.386  50.309  1.00  0.00           H  
ATOM    889  CZ  PHE    59      37.018  35.266  48.835  1.00  0.00           C  
ATOM    890  HZ  PHE    59      37.007  34.322  49.359  1.00  0.00           H  
ATOM    891  CE2 PHE    59      36.408  35.313  47.553  1.00  0.00           C  
ATOM    892  HE2 PHE    59      35.954  34.424  47.140  1.00  0.00           H  
ATOM    893  CD2 PHE    59      36.461  36.467  46.791  1.00  0.00           C  
ATOM    894  HD2 PHE    59      36.131  36.413  45.765  1.00  0.00           H  
ATOM    895  C   PHE    59      38.578  39.598  44.448  1.00  0.00           C  
ATOM    896  O   PHE    59      38.370  39.126  43.331  1.00  0.00           O  
ATOM    897  N   PRO    60      38.832  40.942  44.621  1.00  0.00           N  
ATOM    898  CD  PRO    60      39.118  41.685  45.783  1.00  0.00           C  
ATOM    899  HD2 PRO    60      39.979  41.219  46.262  1.00  0.00           H  
ATOM    900  HD3 PRO    60      38.276  41.741  46.473  1.00  0.00           H  
ATOM    901  CG  PRO    60      39.463  43.077  45.406  1.00  0.00           C  
ATOM    902  HG2 PRO    60      40.528  43.063  45.175  1.00  0.00           H  
ATOM    903  HG3 PRO    60      39.332  43.901  46.107  1.00  0.00           H  
ATOM    904  CB  PRO    60      38.712  43.292  44.139  1.00  0.00           C  
ATOM    905  HB2 PRO    60      39.153  44.091  43.542  1.00  0.00           H  
ATOM    906  HB3 PRO    60      37.723  43.725  44.287  1.00  0.00           H  
ATOM    907  CA  PRO    60      38.727  41.878  43.489  1.00  0.00           C  
ATOM    908  HA  PRO    60      37.772  41.640  43.021  1.00  0.00           H  
ATOM    909  C   PRO    60      39.932  41.586  42.616  1.00  0.00           C  
ATOM    910  O   PRO    60      40.946  41.103  43.033  1.00  0.00           O  
ATOM    911  N   GLY    61      39.823  42.055  41.317  1.00  0.00           N  
ATOM    912  H   GLY    61      38.953  42.419  40.956  1.00  0.00           H  
ATOM    913  CA  GLY    61      40.830  41.951  40.329  1.00  0.00           C  
ATOM    914  HA2 GLY    61      40.907  42.919  39.834  1.00  0.00           H  
ATOM    915  HA3 GLY    61      41.728  41.789  40.925  1.00  0.00           H  
ATOM    916  C   GLY    61      40.541  40.862  39.285  1.00  0.00           C  
ATOM    917  O   GLY    61      39.537  40.124  39.330  1.00  0.00           O  
ATOM    918  N   GLN    62      41.462  40.684  38.326  1.00  0.00           N  
ATOM    919  H   GLN    62      42.294  41.256  38.376  1.00  0.00           H  
ATOM    920  CA  GLN    62      41.593  39.637  37.271  1.00  0.00           C  
ATOM    921  HA  GLN    62      40.750  39.823  36.606  1.00  0.00           H  
ATOM    922  CB  GLN    62      42.909  39.890  36.524  1.00  0.00           C  
ATOM    923  HB2 GLN    62      42.934  40.899  36.110  1.00  0.00           H  
ATOM    924  HB3 GLN    62      43.665  39.722  37.290  1.00  0.00           H  
ATOM    925  CG  GLN    62      43.261  38.815  35.459  1.00  0.00           C  
ATOM    926  HG2 GLN    62      44.313  38.939  35.204  1.00  0.00           H  
ATOM    927  HG3 GLN    62      43.080  37.806  35.828  1.00  0.00           H  
ATOM    928  CD  GLN    62      42.437  39.036  34.169  1.00  0.00           C  
ATOM    929  OE1 GLN    62      41.690  39.961  33.921  1.00  0.00           O  
ATOM    930  NE2 GLN    62      42.502  38.088  33.239  1.00  0.00           N  
ATOM    931 HE21 GLN    62      41.940  38.239  32.414  1.00  0.00           H  
ATOM    932 HE22 GLN    62      42.914  37.189  33.445  1.00  0.00           H  
ATOM    933  C   GLN    62      41.521  38.155  37.808  1.00  0.00           C  
ATOM    934  O   GLN    62      42.325  37.760  38.651  1.00  0.00           O  
ATOM    935  N   PRO    63      40.507  37.420  37.344  1.00  0.00           N  
ATOM    936  CD  PRO    63      39.382  37.771  36.463  1.00  0.00           C  
ATOM    937  HD2 PRO    63      39.828  38.232  35.582  1.00  0.00           H  
ATOM    938  HD3 PRO    63      38.694  38.484  36.918  1.00  0.00           H  
ATOM    939  CG  PRO    63      38.613  36.521  36.149  1.00  0.00           C  
ATOM    940  HG2 PRO    63      38.738  36.244  35.102  1.00  0.00           H  
ATOM    941  HG3 PRO    63      37.539  36.632  36.298  1.00  0.00           H  
ATOM    942  CB  PRO    63      39.125  35.453  37.181  1.00  0.00           C  
ATOM    943  HB2 PRO    63      39.178  34.503  36.649  1.00  0.00           H  
ATOM    944  HB3 PRO    63      38.422  35.452  38.014  1.00  0.00           H  
ATOM    945  CA  PRO    63      40.495  35.946  37.595  1.00  0.00           C  
ATOM    946  HA  PRO    63      40.540  35.713  38.659  1.00  0.00           H  
ATOM    947  C   PRO    63      41.700  35.334  36.865  1.00  0.00           C  
ATOM    948  O   PRO    63      41.972  35.478  35.691  1.00  0.00           O  
ATOM    949  N   SER    64      42.420  34.531  37.686  1.00  0.00           N  
ATOM    950  H   SER    64      42.074  34.422  38.629  1.00  0.00           H  
ATOM    951  CA  SER    64      43.715  33.866  37.385  1.00  0.00           C  
ATOM    952  HA  SER    64      43.901  33.710  36.322  1.00  0.00           H  
ATOM    953  CB  SER    64      44.895  34.682  37.873  1.00  0.00           C  
ATOM    954  HB2 SER    64      45.795  34.162  37.545  1.00  0.00           H  
ATOM    955  HB3 SER    64      44.754  35.679  37.454  1.00  0.00           H  
ATOM    956  OG  SER    64      44.941  34.693  39.323  1.00  0.00           O  
ATOM    957  HG  SER    64      45.303  35.530  39.624  1.00  0.00           H  
ATOM    958  C   SER    64      43.604  32.555  38.200  1.00  0.00           C  
ATOM    959  O   SER    64      42.938  32.569  39.241  1.00  0.00           O  
ATOM    960  N   PRO    65      44.242  31.443  37.808  1.00  0.00           N  
ATOM    961  CD  PRO    65      45.039  31.369  36.544  1.00  0.00           C  
ATOM    962  HD2 PRO    65      45.898  32.023  36.690  1.00  0.00           H  
ATOM    963  HD3 PRO    65      44.516  31.674  35.637  1.00  0.00           H  
ATOM    964  CG  PRO    65      45.430  29.889  36.348  1.00  0.00           C  
ATOM    965  HG2 PRO    65      46.489  29.739  36.139  1.00  0.00           H  
ATOM    966  HG3 PRO    65      44.726  29.579  35.576  1.00  0.00           H  
ATOM    967  CB  PRO    65      45.107  29.325  37.734  1.00  0.00           C  
ATOM    968  HB2 PRO    65      46.017  29.048  38.265  1.00  0.00           H  
ATOM    969  HB3 PRO    65      44.616  28.370  37.547  1.00  0.00           H  
ATOM    970  CA  PRO    65      44.236  30.260  38.665  1.00  0.00           C  
ATOM    971  HA  PRO    65      43.263  29.786  38.792  1.00  0.00           H  
ATOM    972  C   PRO    65      44.749  30.435  40.089  1.00  0.00           C  
ATOM    973  O   PRO    65      44.042  30.015  40.999  1.00  0.00           O  
ATOM    974  N   ALA    66      45.758  31.251  40.341  1.00  0.00           N  
ATOM    975  H   ALA    66      46.379  31.639  39.645  1.00  0.00           H  
ATOM    976  CA  ALA    66      46.335  31.514  41.653  1.00  0.00           C  
ATOM    977  HA  ALA    66      46.610  30.577  42.137  1.00  0.00           H  
ATOM    978  CB  ALA    66      47.503  32.461  41.546  1.00  0.00           C  
ATOM    979  HB1 ALA    66      47.903  32.680  42.536  1.00  0.00           H  
ATOM    980  HB2 ALA    66      48.263  31.919  40.983  1.00  0.00           H  
ATOM    981  HB3 ALA    66      47.185  33.348  40.999  1.00  0.00           H  
ATOM    982  C   ALA    66      45.236  32.238  42.576  1.00  0.00           C  
ATOM    983  O   ALA    66      45.152  31.922  43.782  1.00  0.00           O  
ATOM    984  N   ARG    67      44.383  33.078  42.012  1.00  0.00           N  
ATOM    985  H   ARG    67      44.498  33.123  41.009  1.00  0.00           H  
ATOM    986  CA  ARG    67      43.204  33.654  42.747  1.00  0.00           C  
ATOM    987  HA  ARG    67      43.577  33.922  43.735  1.00  0.00           H  
ATOM    988  CB  ARG    67      42.650  34.808  42.002  1.00  0.00           C  
ATOM    989  HB2 ARG    67      42.559  34.652  40.928  1.00  0.00           H  
ATOM    990  HB3 ARG    67      41.666  35.071  42.392  1.00  0.00           H  
ATOM    991  CG  ARG    67      43.514  36.022  42.201  1.00  0.00           C  
ATOM    992  HG2 ARG    67      43.894  36.078  43.221  1.00  0.00           H  
ATOM    993  HG3 ARG    67      44.360  35.965  41.515  1.00  0.00           H  
ATOM    994  CD  ARG    67      42.633  37.321  41.978  1.00  0.00           C  
ATOM    995  HD2 ARG    67      42.256  37.404  40.959  1.00  0.00           H  
ATOM    996  HD3 ARG    67      41.727  37.390  42.580  1.00  0.00           H  
ATOM    997  NE  ARG    67      43.411  38.539  42.210  1.00  0.00           N  
ATOM    998  HE  ARG    67      43.430  38.765  43.194  1.00  0.00           H  
ATOM    999  CZ  ARG    67      44.107  39.303  41.410  1.00  0.00           C  
ATOM   1000  NH1 ARG    67      44.244  39.007  40.112  1.00  0.00           N  
ATOM   1001 HH11 ARG    67      43.774  38.217  39.692  1.00  0.00           H  
ATOM   1002 HH12 ARG    67      44.882  39.511  39.514  1.00  0.00           H  
ATOM   1003  NH2 ARG    67      44.578  40.420  41.882  1.00  0.00           N  
ATOM   1004 HH21 ARG    67      44.316  40.676  42.824  1.00  0.00           H  
ATOM   1005 HH22 ARG    67      44.986  41.120  41.279  1.00  0.00           H  
ATOM   1006  C   ARG    67      42.113  32.577  42.879  1.00  0.00           C  
ATOM   1007  O   ARG    67      41.483  32.344  43.905  1.00  0.00           O  
ATOM   1008  N   CYX    68      41.830  31.866  41.776  1.00  0.00           N  
ATOM   1009  H   CYX    68      42.164  32.135  40.862  1.00  0.00           H  
ATOM   1010  CA  CYX    68      40.676  30.947  41.898  1.00  0.00           C  
ATOM   1011  HA  CYX    68      39.911  31.653  42.221  1.00  0.00           H  
ATOM   1012  CB  CYX    68      40.418  30.266  40.564  1.00  0.00           C  
ATOM   1013  HB2 CYX    68      41.260  29.583  40.444  1.00  0.00           H  
ATOM   1014  HB3 CYX    68      39.496  29.704  40.711  1.00  0.00           H  
ATOM   1015  SG  CYX    68      40.083  31.096  39.031  1.00  0.00           S  
ATOM   1016  C   CYX    68      40.835  29.849  42.981  1.00  0.00           C  
ATOM   1017  O   CYX    68      39.895  29.520  43.675  1.00  0.00           O  
ATOM   1018  N   LEU    69      42.077  29.356  43.109  1.00  0.00           N  
ATOM   1019  H   LEU    69      42.660  29.595  42.319  1.00  0.00           H  
ATOM   1020  CA  LEU    69      42.580  28.302  44.048  1.00  0.00           C  
ATOM   1021  HA  LEU    69      41.796  27.547  44.108  1.00  0.00           H  
ATOM   1022  CB  LEU    69      43.974  27.800  43.580  1.00  0.00           C  
ATOM   1023  HB2 LEU    69      43.873  27.329  42.602  1.00  0.00           H  
ATOM   1024  HB3 LEU    69      44.693  28.600  43.404  1.00  0.00           H  
ATOM   1025  CG  LEU    69      44.689  26.810  44.500  1.00  0.00           C  
ATOM   1026  HG  LEU    69      44.745  27.198  45.517  1.00  0.00           H  
ATOM   1027  CD1 LEU    69      44.015  25.440  44.555  1.00  0.00           C  
ATOM   1028 HD11 LEU    69      44.651  24.764  45.126  1.00  0.00           H  
ATOM   1029 HD12 LEU    69      43.054  25.486  45.066  1.00  0.00           H  
ATOM   1030 HD13 LEU    69      43.947  25.061  43.535  1.00  0.00           H  
ATOM   1031  CD2 LEU    69      46.131  26.705  44.071  1.00  0.00           C  
ATOM   1032 HD21 LEU    69      46.117  26.466  43.008  1.00  0.00           H  
ATOM   1033 HD22 LEU    69      46.693  27.635  44.150  1.00  0.00           H  
ATOM   1034 HD23 LEU    69      46.657  26.017  44.733  1.00  0.00           H  
ATOM   1035  C   LEU    69      42.762  28.775  45.421  1.00  0.00           C  
ATOM   1036  O   LEU    69      42.309  28.029  46.305  1.00  0.00           O  
ATOM   1037  N   ALA    70      43.198  29.977  45.744  1.00  0.00           N  
ATOM   1038  H   ALA    70      43.548  30.568  45.003  1.00  0.00           H  
ATOM   1039  CA  ALA    70      43.366  30.480  47.074  1.00  0.00           C  
ATOM   1040  HA  ALA    70      43.718  29.679  47.724  1.00  0.00           H  
ATOM   1041  CB  ALA    70      44.362  31.689  46.989  1.00  0.00           C  
ATOM   1042  HB1 ALA    70      44.538  32.006  48.017  1.00  0.00           H  
ATOM   1043  HB2 ALA    70      45.324  31.344  46.608  1.00  0.00           H  
ATOM   1044  HB3 ALA    70      43.953  32.446  46.319  1.00  0.00           H  
ATOM   1045  C   ALA    70      42.003  30.927  47.709  1.00  0.00           C  
ATOM   1046  O   ALA    70      41.947  30.892  48.953  1.00  0.00           O  
ATOM   1047  N   GLN    71      41.120  31.541  46.889  1.00  0.00           N  
ATOM   1048  H   GLN    71      41.282  31.675  45.901  1.00  0.00           H  
ATOM   1049  CA  GLN    71      40.031  32.332  47.482  1.00  0.00           C  
ATOM   1050  HA  GLN    71      40.526  33.195  47.928  1.00  0.00           H  
ATOM   1051  CB  GLN    71      39.058  32.979  46.454  1.00  0.00           C  
ATOM   1052  HB2 GLN    71      38.979  32.268  45.632  1.00  0.00           H  
ATOM   1053  HB3 GLN    71      38.081  33.212  46.879  1.00  0.00           H  
ATOM   1054  CG  GLN    71      39.607  34.357  45.905  1.00  0.00           C  
ATOM   1055  HG2 GLN    71      39.447  35.190  46.589  1.00  0.00           H  
ATOM   1056  HG3 GLN    71      40.691  34.344  45.791  1.00  0.00           H  
ATOM   1057  CD  GLN    71      38.961  34.718  44.586  1.00  0.00           C  
ATOM   1058  OE1 GLN    71      37.964  34.222  44.135  1.00  0.00           O  
ATOM   1059  NE2 GLN    71      39.552  35.735  43.967  1.00  0.00           N  
ATOM   1060 HE21 GLN    71      39.225  36.080  43.076  1.00  0.00           H  
ATOM   1061 HE22 GLN    71      40.412  36.170  44.271  1.00  0.00           H  
ATOM   1062  C   GLN    71      39.220  31.568  48.561  1.00  0.00           C  
ATOM   1063  O   GLN    71      39.048  32.108  49.612  1.00  0.00           O  
ATOM   1064  N   GLN    72      38.751  30.293  48.310  1.00  0.00           N  
ATOM   1065  H   GLN    72      38.909  29.860  47.411  1.00  0.00           H  
ATOM   1066  CA  GLN    72      37.780  29.710  49.241  1.00  0.00           C  
ATOM   1067  HA  GLN    72      37.188  30.515  49.678  1.00  0.00           H  
ATOM   1068  CB  GLN    72      36.986  28.605  48.551  1.00  0.00           C  
ATOM   1069  HB2 GLN    72      37.583  28.087  47.801  1.00  0.00           H  
ATOM   1070  HB3 GLN    72      36.699  27.852  49.285  1.00  0.00           H  
ATOM   1071  CG  GLN    72      35.604  29.074  47.920  1.00  0.00           C  
ATOM   1072  HG2 GLN    72      35.148  28.095  47.781  1.00  0.00           H  
ATOM   1073  HG3 GLN    72      35.048  29.519  48.745  1.00  0.00           H  
ATOM   1074  CD  GLN    72      35.668  30.086  46.809  1.00  0.00           C  
ATOM   1075  OE1 GLN    72      34.817  30.891  46.652  1.00  0.00           O  
ATOM   1076  NE2 GLN    72      36.623  29.982  45.885  1.00  0.00           N  
ATOM   1077 HE21 GLN    72      36.570  30.469  45.002  1.00  0.00           H  
ATOM   1078 HE22 GLN    72      37.465  29.475  46.119  1.00  0.00           H  
ATOM   1079  C   GLN    72      38.550  29.252  50.487  1.00  0.00           C  
ATOM   1080  O   GLN    72      37.973  29.448  51.564  1.00  0.00           O  
ATOM   1081  N   PRO    73      39.747  28.572  50.386  1.00  0.00           N  
ATOM   1082  CD  PRO    73      40.355  27.956  49.162  1.00  0.00           C  
ATOM   1083  HD2 PRO    73      40.874  28.718  48.581  1.00  0.00           H  
ATOM   1084  HD3 PRO    73      39.513  27.436  48.705  1.00  0.00           H  
ATOM   1085  CG  PRO    73      41.438  27.094  49.688  1.00  0.00           C  
ATOM   1086  HG2 PRO    73      42.371  27.077  49.125  1.00  0.00           H  
ATOM   1087  HG3 PRO    73      41.020  26.098  49.833  1.00  0.00           H  
ATOM   1088  CB  PRO    73      41.789  27.619  51.077  1.00  0.00           C  
ATOM   1089  HB2 PRO    73      42.578  28.369  51.021  1.00  0.00           H  
ATOM   1090  HB3 PRO    73      42.032  26.855  51.816  1.00  0.00           H  
ATOM   1091  CA  PRO    73      40.515  28.222  51.589  1.00  0.00           C  
ATOM   1092  HA  PRO    73      39.955  27.452  52.121  1.00  0.00           H  
ATOM   1093  C   PRO    73      40.871  29.452  52.446  1.00  0.00           C  
ATOM   1094  O   PRO    73      40.612  29.419  53.676  1.00  0.00           O  
ATOM   1095  N   LEU    74      41.353  30.582  51.833  1.00  0.00           N  
ATOM   1096  H   LEU    74      41.665  30.567  50.872  1.00  0.00           H  
ATOM   1097  CA  LEU    74      41.610  31.814  52.615  1.00  0.00           C  
ATOM   1098  HA  LEU    74      42.118  31.446  53.507  1.00  0.00           H  
ATOM   1099  CB  LEU    74      42.459  32.802  51.841  1.00  0.00           C  
ATOM   1100  HB2 LEU    74      42.203  32.969  50.795  1.00  0.00           H  
ATOM   1101  HB3 LEU    74      42.317  33.766  52.329  1.00  0.00           H  
ATOM   1102  CG  LEU    74      44.011  32.404  52.021  1.00  0.00           C  
ATOM   1103  HG  LEU    74      44.324  32.267  53.056  1.00  0.00           H  
ATOM   1104  CD1 LEU    74      44.472  31.075  51.402  1.00  0.00           C  
ATOM   1105 HD11 LEU    74      44.017  30.257  51.962  1.00  0.00           H  
ATOM   1106 HD12 LEU    74      44.298  31.053  50.326  1.00  0.00           H  
ATOM   1107 HD13 LEU    74      45.551  30.963  51.509  1.00  0.00           H  
ATOM   1108  CD2 LEU    74      44.792  33.523  51.321  1.00  0.00           C  
ATOM   1109 HD21 LEU    74      45.864  33.346  51.414  1.00  0.00           H  
ATOM   1110 HD22 LEU    74      44.472  33.603  50.282  1.00  0.00           H  
ATOM   1111 HD23 LEU    74      44.553  34.405  51.914  1.00  0.00           H  
ATOM   1112  C   LEU    74      40.304  32.504  53.135  1.00  0.00           C  
ATOM   1113  O   LEU    74      40.265  33.124  54.195  1.00  0.00           O  
ATOM   1114  N   SER    75      39.130  32.247  52.533  1.00  0.00           N  
ATOM   1115  H   SER    75      39.258  31.820  51.626  1.00  0.00           H  
ATOM   1116  CA  SER    75      37.831  32.499  53.171  1.00  0.00           C  
ATOM   1117  HA  SER    75      38.004  33.487  53.598  1.00  0.00           H  
ATOM   1118  CB  SER    75      36.799  32.665  52.066  1.00  0.00           C  
ATOM   1119  HB2 SER    75      36.978  33.496  51.384  1.00  0.00           H  
ATOM   1120  HB3 SER    75      36.731  31.768  51.451  1.00  0.00           H  
ATOM   1121  OG  SER    75      35.425  32.770  52.429  1.00  0.00           O  
ATOM   1122  HG  SER    75      34.975  33.054  51.630  1.00  0.00           H  
ATOM   1123  C   SER    75      37.483  31.626  54.373  1.00  0.00           C  
ATOM   1124  O   SER    75      37.270  32.187  55.496  1.00  0.00           O  
ATOM   1125  N   HIP    76      37.576  30.304  54.212  1.00  0.00           N  
ATOM   1126  H   HIP    76      37.784  29.985  53.277  1.00  0.00           H  
ATOM   1127  CA  HIP    76      37.037  29.392  55.143  1.00  0.00           C  
ATOM   1128  HA  HIP    76      36.235  29.903  55.677  1.00  0.00           H  
ATOM   1129  CB  HIP    76      36.574  28.128  54.519  1.00  0.00           C  
ATOM   1130  HB2 HIP    76      37.414  27.819  53.898  1.00  0.00           H  
ATOM   1131  HB3 HIP    76      36.292  27.368  55.248  1.00  0.00           H  
ATOM   1132  CG  HIP    76      35.437  28.073  53.565  1.00  0.00           C  
ATOM   1133  ND1 HIP    76      34.803  26.916  53.188  1.00  0.00           N  
ATOM   1134  HD1 HIP    76      34.889  25.991  53.584  1.00  0.00           H  
ATOM   1135  CE1 HIP    76      33.943  27.191  52.187  1.00  0.00           C  
ATOM   1136  HE1 HIP    76      33.169  26.509  51.866  1.00  0.00           H  
ATOM   1137  NE2 HIP    76      34.071  28.487  51.915  1.00  0.00           N  
ATOM   1138  HE2 HIP    76      33.399  28.924  51.300  1.00  0.00           H  
ATOM   1139  CD2 HIP    76      34.947  29.125  52.787  1.00  0.00           C  
ATOM   1140  HD2 HIP    76      35.234  30.166  52.783  1.00  0.00           H  
ATOM   1141  C   HIP    76      37.935  29.110  56.325  1.00  0.00           C  
ATOM   1142  O   HIP    76      37.425  29.117  57.423  1.00  0.00           O  
ATOM   1143  N   LEU    77      39.238  28.784  56.204  1.00  0.00           N  
ATOM   1144  H   LEU    77      39.768  28.959  55.362  1.00  0.00           H  
ATOM   1145  CA  LEU    77      40.065  28.236  57.299  1.00  0.00           C  
ATOM   1146  HA  LEU    77      39.351  27.581  57.800  1.00  0.00           H  
ATOM   1147  CB  LEU    77      41.198  27.319  56.810  1.00  0.00           C  
ATOM   1148  HB2 LEU    77      41.824  27.890  56.124  1.00  0.00           H  
ATOM   1149  HB3 LEU    77      41.872  27.067  57.629  1.00  0.00           H  
ATOM   1150  CG  LEU    77      40.826  25.978  56.220  1.00  0.00           C  
ATOM   1151  HG  LEU    77      41.791  25.522  55.997  1.00  0.00           H  
ATOM   1152  CD1 LEU    77      40.165  24.995  57.227  1.00  0.00           C  
ATOM   1153 HD11 LEU    77      39.945  24.080  56.675  1.00  0.00           H  
ATOM   1154 HD12 LEU    77      40.953  24.628  57.884  1.00  0.00           H  
ATOM   1155 HD13 LEU    77      39.335  25.375  57.823  1.00  0.00           H  
ATOM   1156  CD2 LEU    77      39.991  26.021  54.891  1.00  0.00           C  
ATOM   1157 HD21 LEU    77      39.094  26.618  55.055  1.00  0.00           H  
ATOM   1158 HD22 LEU    77      40.670  26.553  54.225  1.00  0.00           H  
ATOM   1159 HD23 LEU    77      39.756  25.055  54.446  1.00  0.00           H  
ATOM   1160  C   LEU    77      40.525  29.275  58.313  1.00  0.00           C  
ATOM   1161  O   LEU    77      40.444  28.897  59.495  1.00  0.00           O  
ATOM   1162  N   PRO    78      40.922  30.502  58.039  1.00  0.00           N  
ATOM   1163  CD  PRO    78      41.128  31.147  56.745  1.00  0.00           C  
ATOM   1164  HD2 PRO    78      40.141  31.482  56.424  1.00  0.00           H  
ATOM   1165  HD3 PRO    78      41.666  30.564  55.998  1.00  0.00           H  
ATOM   1166  CG  PRO    78      41.976  32.366  57.089  1.00  0.00           C  
ATOM   1167  HG2 PRO    78      41.783  33.282  56.531  1.00  0.00           H  
ATOM   1168  HG3 PRO    78      43.016  32.047  57.010  1.00  0.00           H  
ATOM   1169  CB  PRO    78      41.655  32.655  58.550  1.00  0.00           C  
ATOM   1170  HB2 PRO    78      40.938  33.475  58.541  1.00  0.00           H  
ATOM   1171  HB3 PRO    78      42.500  33.133  59.046  1.00  0.00           H  
ATOM   1172  CA  PRO    78      41.075  31.444  59.183  1.00  0.00           C  
ATOM   1173  HA  PRO    78      41.754  31.018  59.921  1.00  0.00           H  
ATOM   1174  C   PRO    78      39.758  31.836  59.839  1.00  0.00           C  
ATOM   1175  O   PRO    78      39.681  32.151  61.044  1.00  0.00           O  
ATOM   1176  N   LEU    79      38.630  31.788  59.151  1.00  0.00           N  
ATOM   1177  H   LEU    79      38.657  31.596  58.160  1.00  0.00           H  
ATOM   1178  CA  LEU    79      37.280  31.950  59.777  1.00  0.00           C  
ATOM   1179  HA  LEU    79      37.354  32.740  60.524  1.00  0.00           H  
ATOM   1180  CB  LEU    79      36.313  32.311  58.663  1.00  0.00           C  
ATOM   1181  HB2 LEU    79      36.776  32.977  57.935  1.00  0.00           H  
ATOM   1182  HB3 LEU    79      36.069  31.445  58.048  1.00  0.00           H  
ATOM   1183  CG  LEU    79      34.997  32.895  59.154  1.00  0.00           C  
ATOM   1184  HG  LEU    79      34.557  32.228  59.895  1.00  0.00           H  
ATOM   1185  CD1 LEU    79      35.114  34.283  59.776  1.00  0.00           C  
ATOM   1186 HD11 LEU    79      34.181  34.621  60.226  1.00  0.00           H  
ATOM   1187 HD12 LEU    79      36.035  34.395  60.347  1.00  0.00           H  
ATOM   1188 HD13 LEU    79      35.293  35.046  59.019  1.00  0.00           H  
ATOM   1189  CD2 LEU    79      34.024  33.026  57.928  1.00  0.00           C  
ATOM   1190 HD21 LEU    79      34.356  33.495  57.002  1.00  0.00           H  
ATOM   1191 HD22 LEU    79      33.667  32.021  57.703  1.00  0.00           H  
ATOM   1192 HD23 LEU    79      33.181  33.607  58.303  1.00  0.00           H  
ATOM   1193  C   LEU    79      36.942  30.713  60.704  1.00  0.00           C  
ATOM   1194  O   LEU    79      36.372  30.859  61.754  1.00  0.00           O  
ATOM   1195  N   THR    80      37.376  29.468  60.374  1.00  0.00           N  
ATOM   1196  H   THR    80      37.711  29.279  59.440  1.00  0.00           H  
ATOM   1197  CA  THR    80      37.269  28.332  61.298  1.00  0.00           C  
ATOM   1198  HA  THR    80      36.243  28.241  61.655  1.00  0.00           H  
ATOM   1199  CB  THR    80      37.679  27.066  60.568  1.00  0.00           C  
ATOM   1200  HB  THR    80      38.738  26.974  60.327  1.00  0.00           H  
ATOM   1201  CG2 THR    80      37.363  25.831  61.383  1.00  0.00           C  
ATOM   1202 HG21 THR    80      36.283  25.703  61.316  1.00  0.00           H  
ATOM   1203 HG22 THR    80      37.747  24.895  60.977  1.00  0.00           H  
ATOM   1204 HG23 THR    80      37.675  25.933  62.422  1.00  0.00           H  
ATOM   1205  OG1 THR    80      36.889  26.915  59.387  1.00  0.00           O  
ATOM   1206  HG1 THR    80      35.962  26.892  59.637  1.00  0.00           H  
ATOM   1207  C   THR    80      38.164  28.584  62.525  1.00  0.00           C  
ATOM   1208  O   THR    80      37.684  28.323  63.610  1.00  0.00           O  
ATOM   1209  N   GLY    81      39.390  28.981  62.379  1.00  0.00           N  
ATOM   1210  H   GLY    81      39.827  28.953  61.469  1.00  0.00           H  
ATOM   1211  CA  GLY    81      40.271  29.466  63.474  1.00  0.00           C  
ATOM   1212  HA2 GLY    81      40.569  28.593  64.054  1.00  0.00           H  
ATOM   1213  HA3 GLY    81      41.198  29.944  63.158  1.00  0.00           H  
ATOM   1214  C   GLY    81      39.531  30.443  64.392  1.00  0.00           C  
ATOM   1215  O   GLY    81      39.285  30.179  65.600  1.00  0.00           O  
ATOM   1216  N   CYS    82      38.911  31.530  63.833  1.00  0.00           N  
ATOM   1217  H   CYS    82      38.931  31.591  62.825  1.00  0.00           H  
ATOM   1218  CA  CYS    82      38.050  32.397  64.577  1.00  0.00           C  
ATOM   1219  HA  CYS    82      38.656  32.819  65.378  1.00  0.00           H  
ATOM   1220  CB  CYS    82      37.723  33.572  63.581  1.00  0.00           C  
ATOM   1221  HB2 CYS    82      38.577  34.237  63.449  1.00  0.00           H  
ATOM   1222  HB3 CYS    82      37.504  33.203  62.579  1.00  0.00           H  
ATOM   1223  SG  CYS    82      36.366  34.583  64.169  1.00  0.00           S  
ATOM   1224  HG  CYS    82      36.789  34.946  65.384  1.00  0.00           H  
ATOM   1225  C   CYS    82      36.816  31.776  65.175  1.00  0.00           C  
ATOM   1226  O   CYS    82      36.544  32.090  66.324  1.00  0.00           O  
ATOM   1227  N   LEU    83      35.986  31.113  64.410  1.00  0.00           N  
ATOM   1228  H   LEU    83      36.164  31.046  63.417  1.00  0.00           H  
ATOM   1229  CA  LEU    83      34.625  30.599  64.813  1.00  0.00           C  
ATOM   1230  HA  LEU    83      34.239  31.362  65.489  1.00  0.00           H  
ATOM   1231  CB  LEU    83      33.788  30.348  63.562  1.00  0.00           C  
ATOM   1232  HB2 LEU    83      34.264  29.701  62.825  1.00  0.00           H  
ATOM   1233  HB3 LEU    83      32.841  29.917  63.886  1.00  0.00           H  
ATOM   1234  CG  LEU    83      33.417  31.644  62.857  1.00  0.00           C  
ATOM   1235  HG  LEU    83      34.275  32.111  62.373  1.00  0.00           H  
ATOM   1236  CD1 LEU    83      32.383  31.278  61.722  1.00  0.00           C  
ATOM   1237 HD11 LEU    83      31.443  30.993  62.194  1.00  0.00           H  
ATOM   1238 HD12 LEU    83      32.385  32.224  61.182  1.00  0.00           H  
ATOM   1239 HD13 LEU    83      32.831  30.468  61.146  1.00  0.00           H  
ATOM   1240  CD2 LEU    83      32.889  32.750  63.753  1.00  0.00           C  
ATOM   1241 HD21 LEU    83      32.304  33.451  63.157  1.00  0.00           H  
ATOM   1242 HD22 LEU    83      32.197  32.265  64.441  1.00  0.00           H  
ATOM   1243 HD23 LEU    83      33.667  33.259  64.322  1.00  0.00           H  
ATOM   1244  C   LEU    83      34.606  29.411  65.825  1.00  0.00           C  
ATOM   1245  O   LEU    83      33.910  29.377  66.814  1.00  0.00           O  
ATOM   1246  N   SER    84      35.545  28.447  65.706  1.00  0.00           N  
ATOM   1247  H   SER    84      36.107  28.469  64.866  1.00  0.00           H  
ATOM   1248  CA  SER    84      35.860  27.462  66.799  1.00  0.00           C  
ATOM   1249  HA  SER    84      34.927  27.136  67.259  1.00  0.00           H  
ATOM   1250  CB  SER    84      36.590  26.172  66.290  1.00  0.00           C  
ATOM   1251  HB2 SER    84      36.496  25.473  67.121  1.00  0.00           H  
ATOM   1252  HB3 SER    84      35.984  25.834  65.450  1.00  0.00           H  
ATOM   1253  OG  SER    84      37.873  26.435  65.846  1.00  0.00           O  
ATOM   1254  HG  SER    84      37.721  27.076  65.147  1.00  0.00           H  
ATOM   1255  C   SER    84      36.590  28.086  68.032  1.00  0.00           C  
ATOM   1256  O   SER    84      36.373  27.573  69.112  1.00  0.00           O  
ATOM   1257  N   THR    85      37.285  29.236  67.929  1.00  0.00           N  
ATOM   1258  H   THR    85      37.432  29.627  67.009  1.00  0.00           H  
ATOM   1259  CA  THR    85      37.808  29.955  69.144  1.00  0.00           C  
ATOM   1260  HA  THR    85      38.242  29.167  69.759  1.00  0.00           H  
ATOM   1261  CB  THR    85      38.995  30.921  68.864  1.00  0.00           C  
ATOM   1262  HB  THR    85      38.621  31.668  68.164  1.00  0.00           H  
ATOM   1263  CG2 THR    85      39.536  31.491  70.180  1.00  0.00           C  
ATOM   1264 HG21 THR    85      38.826  32.087  70.753  1.00  0.00           H  
ATOM   1265 HG22 THR    85      39.855  30.635  70.774  1.00  0.00           H  
ATOM   1266 HG23 THR    85      40.352  32.198  70.035  1.00  0.00           H  
ATOM   1267  OG1 THR    85      40.050  30.188  68.203  1.00  0.00           O  
ATOM   1268  HG1 THR    85      39.810  29.949  67.305  1.00  0.00           H  
ATOM   1269  C   THR    85      36.671  30.680  69.863  1.00  0.00           C  
ATOM   1270  O   THR    85      36.440  30.458  71.051  1.00  0.00           O  
ATOM   1271  N   LEU    86      35.857  31.422  69.107  1.00  0.00           N  
ATOM   1272  H   LEU    86      36.181  31.497  68.153  1.00  0.00           H  
ATOM   1273  CA  LEU    86      34.632  32.060  69.633  1.00  0.00           C  
ATOM   1274  HA  LEU    86      34.771  32.865  70.354  1.00  0.00           H  
ATOM   1275  CB  LEU    86      33.837  32.606  68.435  1.00  0.00           C  
ATOM   1276  HB2 LEU    86      34.352  33.447  67.973  1.00  0.00           H  
ATOM   1277  HB3 LEU    86      33.965  31.830  67.681  1.00  0.00           H  
ATOM   1278  CG  LEU    86      32.408  33.057  68.659  1.00  0.00           C  
ATOM   1279  HG  LEU    86      31.846  32.325  69.239  1.00  0.00           H  
ATOM   1280  CD1 LEU    86      32.460  34.307  69.502  1.00  0.00           C  
ATOM   1281 HD11 LEU    86      33.057  34.128  70.397  1.00  0.00           H  
ATOM   1282 HD12 LEU    86      32.929  35.050  68.858  1.00  0.00           H  
ATOM   1283 HD13 LEU    86      31.455  34.600  69.804  1.00  0.00           H  
ATOM   1284  CD2 LEU    86      31.760  33.036  67.231  1.00  0.00           C  
ATOM   1285 HD21 LEU    86      32.291  33.754  66.605  1.00  0.00           H  
ATOM   1286 HD22 LEU    86      31.914  31.995  66.947  1.00  0.00           H  
ATOM   1287 HD23 LEU    86      30.704  33.256  67.389  1.00  0.00           H  
ATOM   1288  C   LEU    86      33.740  30.984  70.323  1.00  0.00           C  
ATOM   1289  O   LEU    86      33.189  31.331  71.330  1.00  0.00           O  
ATOM   1290  N   PHE    87      33.534  29.805  69.732  1.00  0.00           N  
ATOM   1291  H   PHE    87      33.827  29.579  68.793  1.00  0.00           H  
ATOM   1292  CA  PHE    87      32.646  28.782  70.251  1.00  0.00           C  
ATOM   1293  HA  PHE    87      31.627  29.154  70.367  1.00  0.00           H  
ATOM   1294  CB  PHE    87      32.605  27.574  69.282  1.00  0.00           C  
ATOM   1295  HB2 PHE    87      31.907  27.794  68.475  1.00  0.00           H  
ATOM   1296  HB3 PHE    87      33.606  27.483  68.859  1.00  0.00           H  
ATOM   1297  CG  PHE    87      32.174  26.281  70.060  1.00  0.00           C  
ATOM   1298  CD1 PHE    87      33.210  25.337  70.443  1.00  0.00           C  
ATOM   1299  HD1 PHE    87      34.217  25.641  70.202  1.00  0.00           H  
ATOM   1300  CE1 PHE    87      32.848  24.118  71.046  1.00  0.00           C  
ATOM   1301  HE1 PHE    87      33.604  23.373  71.246  1.00  0.00           H  
ATOM   1302  CZ  PHE    87      31.528  23.918  71.438  1.00  0.00           C  
ATOM   1303  HZ  PHE    87      31.193  23.038  71.968  1.00  0.00           H  
ATOM   1304  CE2 PHE    87      30.503  24.714  70.984  1.00  0.00           C  
ATOM   1305  HE2 PHE    87      29.485  24.414  71.183  1.00  0.00           H  
ATOM   1306  CD2 PHE    87      30.799  25.946  70.240  1.00  0.00           C  
ATOM   1307  HD2 PHE    87      30.005  26.603  69.916  1.00  0.00           H  
ATOM   1308  C   PHE    87      33.057  28.385  71.657  1.00  0.00           C  
ATOM   1309  O   PHE    87      32.214  28.229  72.573  1.00  0.00           O  
ATOM   1310  N   LEU    88      34.378  28.213  71.928  1.00  0.00           N  
ATOM   1311  H   LEU    88      35.089  28.393  71.234  1.00  0.00           H  
ATOM   1312  CA  LEU    88      34.905  27.884  73.255  1.00  0.00           C  
ATOM   1313  HA  LEU    88      34.229  27.117  73.632  1.00  0.00           H  
ATOM   1314  CB  LEU    88      36.354  27.314  73.065  1.00  0.00           C  
ATOM   1315  HB2 LEU    88      37.002  28.036  72.568  1.00  0.00           H  
ATOM   1316  HB3 LEU    88      36.706  27.099  74.074  1.00  0.00           H  
ATOM   1317  CG  LEU    88      36.620  26.074  72.277  1.00  0.00           C  
ATOM   1318  HG  LEU    88      36.001  26.091  71.379  1.00  0.00           H  
ATOM   1319  CD1 LEU    88      38.027  25.996  71.799  1.00  0.00           C  
ATOM   1320 HD11 LEU    88      38.295  26.843  71.167  1.00  0.00           H  
ATOM   1321 HD12 LEU    88      38.720  25.908  72.636  1.00  0.00           H  
ATOM   1322 HD13 LEU    88      38.170  25.131  71.150  1.00  0.00           H  
ATOM   1323  CD2 LEU    88      36.055  24.805  72.926  1.00  0.00           C  
ATOM   1324 HD21 LEU    88      36.376  23.916  72.383  1.00  0.00           H  
ATOM   1325 HD22 LEU    88      36.415  24.611  73.936  1.00  0.00           H  
ATOM   1326 HD23 LEU    88      34.968  24.812  73.007  1.00  0.00           H  
ATOM   1327  C   LEU    88      34.772  29.101  74.203  1.00  0.00           C  
ATOM   1328  O   LEU    88      34.610  28.896  75.427  1.00  0.00           O  
ATOM   1329  N   GLN    89      34.837  30.328  73.715  1.00  0.00           N  
ATOM   1330  H   GLN    89      34.926  30.558  72.735  1.00  0.00           H  
ATOM   1331  CA  GLN    89      34.451  31.476  74.567  1.00  0.00           C  
ATOM   1332  HA  GLN    89      35.062  31.332  75.458  1.00  0.00           H  
ATOM   1333  CB  GLN    89      34.853  32.746  73.889  1.00  0.00           C  
ATOM   1334  HB2 GLN    89      34.249  32.793  72.983  1.00  0.00           H  
ATOM   1335  HB3 GLN    89      34.629  33.538  74.604  1.00  0.00           H  
ATOM   1336  CG  GLN    89      36.391  32.809  73.658  1.00  0.00           C  
ATOM   1337  HG2 GLN    89      36.915  32.948  74.603  1.00  0.00           H  
ATOM   1338  HG3 GLN    89      36.772  31.914  73.165  1.00  0.00           H  
ATOM   1339  CD  GLN    89      36.834  33.865  72.718  1.00  0.00           C  
ATOM   1340  OE1 GLN    89      36.086  34.475  71.961  1.00  0.00           O  
ATOM   1341  NE2 GLN    89      38.122  34.110  72.629  1.00  0.00           N  
ATOM   1342 HE21 GLN    89      38.470  34.397  71.726  1.00  0.00           H  
ATOM   1343 HE22 GLN    89      38.661  33.458  73.181  1.00  0.00           H  
ATOM   1344  C   GLN    89      32.969  31.549  74.984  1.00  0.00           C  
ATOM   1345  O   GLN    89      32.633  31.689  76.188  1.00  0.00           O  
ATOM   1346  N   ALA    90      32.053  31.154  74.092  1.00  0.00           N  
ATOM   1347  H   ALA    90      32.346  31.185  73.126  1.00  0.00           H  
ATOM   1348  CA  ALA    90      30.642  31.243  74.345  1.00  0.00           C  
ATOM   1349  HA  ALA    90      30.359  32.181  74.822  1.00  0.00           H  
ATOM   1350  CB  ALA    90      29.980  31.018  72.945  1.00  0.00           C  
ATOM   1351  HB1 ALA    90      30.299  30.063  72.527  1.00  0.00           H  
ATOM   1352  HB2 ALA    90      28.907  31.044  73.132  1.00  0.00           H  
ATOM   1353  HB3 ALA    90      30.074  31.894  72.303  1.00  0.00           H  
ATOM   1354  C   ALA    90      30.407  30.126  75.380  1.00  0.00           C  
ATOM   1355  O   ALA    90      29.680  30.333  76.335  1.00  0.00           O  
ATOM   1356  N   ALA    91      30.910  28.965  75.136  1.00  0.00           N  
ATOM   1357  H   ALA    91      31.529  28.810  74.353  1.00  0.00           H  
ATOM   1358  CA  ALA    91      30.928  27.839  76.104  1.00  0.00           C  
ATOM   1359  HA  ALA    91      29.898  27.529  76.279  1.00  0.00           H  
ATOM   1360  CB  ALA    91      31.711  26.663  75.424  1.00  0.00           C  
ATOM   1361  HB1 ALA    91      31.181  26.474  74.490  1.00  0.00           H  
ATOM   1362  HB2 ALA    91      32.714  27.008  75.172  1.00  0.00           H  
ATOM   1363  HB3 ALA    91      31.664  25.884  76.184  1.00  0.00           H  
ATOM   1364  C   ALA    91      31.463  28.207  77.503  1.00  0.00           C  
ATOM   1365  O   ALA    91      30.833  27.786  78.507  1.00  0.00           O  
ATOM   1366  N   GLU    92      32.524  29.053  77.604  1.00  0.00           N  
ATOM   1367  H   GLU    92      32.847  29.512  76.764  1.00  0.00           H  
ATOM   1368  CA  GLU    92      32.882  29.535  78.962  1.00  0.00           C  
ATOM   1369  HA  GLU    92      33.216  28.704  79.583  1.00  0.00           H  
ATOM   1370  CB  GLU    92      34.088  30.558  78.998  1.00  0.00           C  
ATOM   1371  HB2 GLU    92      34.962  30.119  78.517  1.00  0.00           H  
ATOM   1372  HB3 GLU    92      33.775  31.370  78.342  1.00  0.00           H  
ATOM   1373  CG  GLU    92      34.549  30.895  80.368  1.00  0.00           C  
ATOM   1374  HG2 GLU    92      34.249  30.105  81.057  1.00  0.00           H  
ATOM   1375  HG3 GLU    92      35.637  30.951  80.342  1.00  0.00           H  
ATOM   1376  CD  GLU    92      33.958  32.277  80.828  1.00  0.00           C  
ATOM   1377  OE1 GLU    92      33.829  33.293  80.138  1.00  0.00           O  
ATOM   1378  OE2 GLU    92      33.881  32.433  82.071  1.00  0.00           O  
ATOM   1379  C   GLU    92      31.728  30.206  79.745  1.00  0.00           C  
ATOM   1380  O   GLU    92      31.556  30.017  80.972  1.00  0.00           O  
ATOM   1381  N   ILE    93      30.885  30.985  79.060  1.00  0.00           N  
ATOM   1382  H   ILE    93      30.981  31.106  78.062  1.00  0.00           H  
ATOM   1383  CA  ILE    93      29.775  31.647  79.750  1.00  0.00           C  
ATOM   1384  HA  ILE    93      29.992  32.052  80.739  1.00  0.00           H  
ATOM   1385  CB  ILE    93      29.165  32.802  78.956  1.00  0.00           C  
ATOM   1386  HB  ILE    93      29.373  32.559  77.914  1.00  0.00           H  
ATOM   1387  CG2 ILE    93      27.733  33.096  79.365  1.00  0.00           C  
ATOM   1388 HG21 ILE    93      27.666  33.322  80.429  1.00  0.00           H  
ATOM   1389 HG22 ILE    93      27.397  34.009  78.873  1.00  0.00           H  
ATOM   1390 HG23 ILE    93      27.065  32.315  79.003  1.00  0.00           H  
ATOM   1391  CG1 ILE    93      30.133  34.035  79.321  1.00  0.00           C  
ATOM   1392 HG12 ILE    93      29.833  34.508  80.256  1.00  0.00           H  
ATOM   1393 HG13 ILE    93      31.144  33.652  79.456  1.00  0.00           H  
ATOM   1394  CD1 ILE    93      30.065  35.129  78.180  1.00  0.00           C  
ATOM   1395 HD11 ILE    93      30.595  36.019  78.519  1.00  0.00           H  
ATOM   1396 HD12 ILE    93      30.538  34.810  77.251  1.00  0.00           H  
ATOM   1397 HD13 ILE    93      29.088  35.530  77.907  1.00  0.00           H  
ATOM   1398  C   ILE    93      28.723  30.574  80.149  1.00  0.00           C  
ATOM   1399  O   ILE    93      28.032  30.705  81.219  1.00  0.00           O  
ATOM   1400  N   PHE    94      28.532  29.520  79.299  1.00  0.00           N  
ATOM   1401  H   PHE    94      29.103  29.486  78.467  1.00  0.00           H  
ATOM   1402  CA  PHE    94      27.508  28.462  79.520  1.00  0.00           C  
ATOM   1403  HA  PHE    94      26.601  29.005  79.785  1.00  0.00           H  
ATOM   1404  CB  PHE    94      27.358  27.701  78.154  1.00  0.00           C  
ATOM   1405  HB2 PHE    94      26.874  28.412  77.485  1.00  0.00           H  
ATOM   1406  HB3 PHE    94      28.383  27.486  77.854  1.00  0.00           H  
ATOM   1407  CG  PHE    94      26.480  26.509  78.100  1.00  0.00           C  
ATOM   1408  CD1 PHE    94      25.051  26.601  78.248  1.00  0.00           C  
ATOM   1409  HD1 PHE    94      24.616  27.582  78.370  1.00  0.00           H  
ATOM   1410  CE1 PHE    94      24.229  25.494  78.218  1.00  0.00           C  
ATOM   1411  HE1 PHE    94      23.164  25.671  78.261  1.00  0.00           H  
ATOM   1412  CZ  PHE    94      24.758  24.173  78.207  1.00  0.00           C  
ATOM   1413  HZ  PHE    94      24.202  23.261  78.365  1.00  0.00           H  
ATOM   1414  CE2 PHE    94      26.165  24.085  78.319  1.00  0.00           C  
ATOM   1415  HE2 PHE    94      26.614  23.139  78.584  1.00  0.00           H  
ATOM   1416  CD2 PHE    94      27.040  25.200  78.140  1.00  0.00           C  
ATOM   1417  HD2 PHE    94      28.112  25.116  78.245  1.00  0.00           H  
ATOM   1418  C   PHE    94      27.809  27.483  80.659  1.00  0.00           C  
ATOM   1419  O   PHE    94      26.865  27.029  81.376  1.00  0.00           O  
ATOM   1420  N   VAL    95      29.052  27.130  80.848  1.00  0.00           N  
ATOM   1421  H   VAL    95      29.827  27.594  80.397  1.00  0.00           H  
ATOM   1422  CA  VAL    95      29.396  26.129  81.983  1.00  0.00           C  
ATOM   1423  HA  VAL    95      28.705  25.296  81.855  1.00  0.00           H  
ATOM   1424  CB  VAL    95      30.874  25.683  81.890  1.00  0.00           C  
ATOM   1425  HB  VAL    95      31.043  25.018  82.737  1.00  0.00           H  
ATOM   1426  CG1 VAL    95      31.068  24.807  80.623  1.00  0.00           C  
ATOM   1427 HG11 VAL    95      31.173  25.534  79.818  1.00  0.00           H  
ATOM   1428 HG12 VAL    95      31.934  24.184  80.849  1.00  0.00           H  
ATOM   1429 HG13 VAL    95      30.162  24.207  80.541  1.00  0.00           H  
ATOM   1430  CG2 VAL    95      31.932  26.756  81.909  1.00  0.00           C  
ATOM   1431 HG21 VAL    95      32.864  26.193  81.950  1.00  0.00           H  
ATOM   1432 HG22 VAL    95      31.891  27.474  81.089  1.00  0.00           H  
ATOM   1433 HG23 VAL    95      31.888  27.426  82.768  1.00  0.00           H  
ATOM   1434  C   VAL    95      29.116  26.768  83.311  1.00  0.00           C  
ATOM   1435  O   VAL    95      28.978  26.030  84.301  1.00  0.00           O  
ATOM   1436  N   GLU    96      28.909  28.052  83.471  1.00  0.00           N  
ATOM   1437  H   GLU    96      29.042  28.645  82.665  1.00  0.00           H  
ATOM   1438  CA  GLU    96      28.636  28.738  84.764  1.00  0.00           C  
ATOM   1439  HA  GLU    96      29.302  28.251  85.476  1.00  0.00           H  
ATOM   1440  CB  GLU    96      29.008  30.237  84.719  1.00  0.00           C  
ATOM   1441  HB2 GLU    96      30.067  30.331  84.476  1.00  0.00           H  
ATOM   1442  HB3 GLU    96      28.466  30.588  83.841  1.00  0.00           H  
ATOM   1443  CG  GLU    96      28.781  31.025  86.002  1.00  0.00           C  
ATOM   1444  HG2 GLU    96      29.272  31.994  85.910  1.00  0.00           H  
ATOM   1445  HG3 GLU    96      27.704  31.143  86.116  1.00  0.00           H  
ATOM   1446  CD  GLU    96      29.342  30.330  87.253  1.00  0.00           C  
ATOM   1447  OE1 GLU    96      30.443  29.767  87.268  1.00  0.00           O  
ATOM   1448  OE2 GLU    96      28.719  30.490  88.347  1.00  0.00           O  
ATOM   1449  C   GLU    96      27.207  28.496  85.160  1.00  0.00           C  
ATOM   1450  O   GLU    96      26.928  28.593  86.327  1.00  0.00           O  
ATOM   1451  N   SER    97      26.372  28.162  84.275  1.00  0.00           N  
ATOM   1452  H   SER    97      26.628  28.395  83.327  1.00  0.00           H  
ATOM   1453  CA  SER    97      24.935  27.849  84.562  1.00  0.00           C  
ATOM   1454  HA  SER    97      24.796  27.997  85.633  1.00  0.00           H  
ATOM   1455  CB  SER    97      23.975  28.899  83.918  1.00  0.00           C  
ATOM   1456  HB2 SER    97      22.969  28.488  84.009  1.00  0.00           H  
ATOM   1457  HB3 SER    97      24.030  29.841  84.463  1.00  0.00           H  
ATOM   1458  OG  SER    97      24.338  29.024  82.531  1.00  0.00           O  
ATOM   1459  HG  SER    97      24.099  28.217  82.068  1.00  0.00           H  
ATOM   1460  C   SER    97      24.600  26.340  84.327  1.00  0.00           C  
ATOM   1461  O   SER    97      23.609  25.926  84.921  1.00  0.00           O  
ATOM   1462  N   GLU    98      25.373  25.609  83.582  1.00  0.00           N  
ATOM   1463  H   GLU    98      26.163  26.091  83.177  1.00  0.00           H  
ATOM   1464  CA  GLU    98      25.217  24.167  83.390  1.00  0.00           C  
ATOM   1465  HA  GLU    98      24.150  23.946  83.401  1.00  0.00           H  
ATOM   1466  CB  GLU    98      25.545  23.803  81.912  1.00  0.00           C  
ATOM   1467  HB2 GLU    98      25.162  24.523  81.190  1.00  0.00           H  
ATOM   1468  HB3 GLU    98      26.620  23.938  81.796  1.00  0.00           H  
ATOM   1469  CG  GLU    98      24.882  22.532  81.535  1.00  0.00           C  
ATOM   1470  HG2 GLU    98      25.327  22.193  80.600  1.00  0.00           H  
ATOM   1471  HG3 GLU    98      25.153  21.812  82.308  1.00  0.00           H  
ATOM   1472  CD  GLU    98      23.378  22.588  81.330  1.00  0.00           C  
ATOM   1473  OE1 GLU    98      22.698  21.536  81.389  1.00  0.00           O  
ATOM   1474  OE2 GLU    98      22.822  23.657  81.230  1.00  0.00           O  
ATOM   1475  C   GLU    98      25.848  23.228  84.445  1.00  0.00           C  
ATOM   1476  O   GLU    98      27.001  22.865  84.422  1.00  0.00           O  
ATOM   1477  N   LEU    99      25.060  23.114  85.561  1.00  0.00           N  
ATOM   1478  H   LEU    99      24.153  23.540  85.433  1.00  0.00           H  
ATOM   1479  CA  LEU    99      25.502  22.618  86.853  1.00  0.00           C  
ATOM   1480  HA  LEU    99      26.068  23.421  87.325  1.00  0.00           H  
ATOM   1481  CB  LEU    99      24.270  22.243  87.728  1.00  0.00           C  
ATOM   1482  HB2 LEU    99      23.698  23.165  87.834  1.00  0.00           H  
ATOM   1483  HB3 LEU    99      23.697  21.528  87.138  1.00  0.00           H  
ATOM   1484  CG  LEU    99      24.385  21.646  89.147  1.00  0.00           C  
ATOM   1485  HG  LEU    99      24.957  20.719  89.188  1.00  0.00           H  
ATOM   1486  CD1 LEU    99      25.118  22.626  90.170  1.00  0.00           C  
ATOM   1487 HD11 LEU    99      24.515  23.514  90.363  1.00  0.00           H  
ATOM   1488 HD12 LEU    99      25.247  22.145  91.139  1.00  0.00           H  
ATOM   1489 HD13 LEU    99      26.069  22.883  89.704  1.00  0.00           H  
ATOM   1490  CD2 LEU    99      22.994  21.337  89.682  1.00  0.00           C  
ATOM   1491 HD21 LEU    99      22.235  22.046  89.351  1.00  0.00           H  
ATOM   1492 HD22 LEU    99      22.720  20.360  89.286  1.00  0.00           H  
ATOM   1493 HD23 LEU    99      23.166  21.258  90.756  1.00  0.00           H  
ATOM   1494  C   LEU    99      26.464  21.345  86.727  1.00  0.00           C  
ATOM   1495  O   LEU    99      27.382  21.290  87.550  1.00  0.00           O  
ATOM   1496  N   PRO   100      26.280  20.325  85.851  1.00  0.00           N  
ATOM   1497  CD  PRO   100      25.051  19.883  85.219  1.00  0.00           C  
ATOM   1498  HD2 PRO   100      24.605  20.765  84.759  1.00  0.00           H  
ATOM   1499  HD3 PRO   100      24.403  19.470  85.992  1.00  0.00           H  
ATOM   1500  CG  PRO   100      25.488  18.888  84.220  1.00  0.00           C  
ATOM   1501  HG2 PRO   100      25.979  19.410  83.398  1.00  0.00           H  
ATOM   1502  HG3 PRO   100      24.644  18.301  83.859  1.00  0.00           H  
ATOM   1503  CB  PRO   100      26.615  18.145  84.962  1.00  0.00           C  
ATOM   1504  HB2 PRO   100      27.308  17.689  84.256  1.00  0.00           H  
ATOM   1505  HB3 PRO   100      26.259  17.370  85.640  1.00  0.00           H  
ATOM   1506  CA  PRO   100      27.276  19.277  85.807  1.00  0.00           C  
ATOM   1507  HA  PRO   100      27.386  18.976  86.848  1.00  0.00           H  
ATOM   1508  C   PRO   100      28.623  19.629  85.261  1.00  0.00           C  
ATOM   1509  O   PRO   100      29.532  18.877  85.586  1.00  0.00           O  
ATOM   1510  N   LEU   101      28.719  20.621  84.441  1.00  0.00           N  
ATOM   1511  H   LEU   101      27.851  21.124  84.331  1.00  0.00           H  
ATOM   1512  CA  LEU   101      29.937  21.215  83.905  1.00  0.00           C  
ATOM   1513  HA  LEU   101      30.659  20.404  83.811  1.00  0.00           H  
ATOM   1514  CB  LEU   101      29.616  21.615  82.436  1.00  0.00           C  
ATOM   1515  HB2 LEU   101      28.992  22.508  82.461  1.00  0.00           H  
ATOM   1516  HB3 LEU   101      30.516  21.906  81.894  1.00  0.00           H  
ATOM   1517  CG  LEU   101      28.866  20.488  81.678  1.00  0.00           C  
ATOM   1518  HG  LEU   101      27.909  20.207  82.118  1.00  0.00           H  
ATOM   1519  CD1 LEU   101      28.467  21.063  80.339  1.00  0.00           C  
ATOM   1520 HD11 LEU   101      27.973  20.214  79.867  1.00  0.00           H  
ATOM   1521 HD12 LEU   101      27.774  21.899  80.433  1.00  0.00           H  
ATOM   1522 HD13 LEU   101      29.290  21.327  79.675  1.00  0.00           H  
ATOM   1523  CD2 LEU   101      29.717  19.248  81.509  1.00  0.00           C  
ATOM   1524 HD21 LEU   101      30.489  19.424  80.759  1.00  0.00           H  
ATOM   1525 HD22 LEU   101      30.161  18.915  82.447  1.00  0.00           H  
ATOM   1526 HD23 LEU   101      29.103  18.462  81.070  1.00  0.00           H  
ATOM   1527  C   LEU   101      30.545  22.375  84.690  1.00  0.00           C  
ATOM   1528  O   LEU   101      31.650  22.744  84.365  1.00  0.00           O  
ATOM   1529  N   SER   102      29.836  22.896  85.679  1.00  0.00           N  
ATOM   1530  H   SER   102      28.880  22.666  85.913  1.00  0.00           H  
ATOM   1531  CA  SER   102      30.311  24.063  86.477  1.00  0.00           C  
ATOM   1532  HA  SER   102      30.656  24.881  85.845  1.00  0.00           H  
ATOM   1533  CB  SER   102      29.226  24.613  87.483  1.00  0.00           C  
ATOM   1534  HB2 SER   102      28.963  23.736  88.075  1.00  0.00           H  
ATOM   1535  HB3 SER   102      29.715  25.345  88.126  1.00  0.00           H  
ATOM   1536  OG  SER   102      28.151  25.044  86.657  1.00  0.00           O  
ATOM   1537  HG  SER   102      28.479  25.414  85.834  1.00  0.00           H  
ATOM   1538  C   SER   102      31.596  23.649  87.224  1.00  0.00           C  
ATOM   1539  O   SER   102      31.878  22.432  87.405  1.00  0.00           O  
ATOM   1540  N   TRP   103      32.528  24.616  87.415  1.00  0.00           N  
ATOM   1541  H   TRP   103      32.242  25.571  87.252  1.00  0.00           H  
ATOM   1542  CA  TRP   103      33.911  24.455  87.865  1.00  0.00           C  
ATOM   1543  HA  TRP   103      33.800  23.608  88.542  1.00  0.00           H  
ATOM   1544  CB  TRP   103      34.785  24.087  86.680  1.00  0.00           C  
ATOM   1545  HB2 TRP   103      34.360  23.200  86.211  1.00  0.00           H  
ATOM   1546  HB3 TRP   103      34.836  25.007  86.097  1.00  0.00           H  
ATOM   1547  CG  TRP   103      36.204  23.766  86.856  1.00  0.00           C  
ATOM   1548  CD1 TRP   103      37.262  24.125  86.088  1.00  0.00           C  
ATOM   1549  HD1 TRP   103      37.283  24.828  85.268  1.00  0.00           H  
ATOM   1550  NE1 TRP   103      38.400  23.639  86.674  1.00  0.00           N  
ATOM   1551  HE1 TRP   103      39.286  23.935  86.291  1.00  0.00           H  
ATOM   1552  CE2 TRP   103      38.243  22.906  87.825  1.00  0.00           C  
ATOM   1553  CZ2 TRP   103      39.109  22.230  88.713  1.00  0.00           C  
ATOM   1554  HZ2 TRP   103      40.167  22.265  88.499  1.00  0.00           H  
ATOM   1555  CH2 TRP   103      38.580  21.668  89.865  1.00  0.00           C  
ATOM   1556  HH2 TRP   103      39.245  21.171  90.556  1.00  0.00           H  
ATOM   1557  CZ3 TRP   103      37.194  21.560  90.022  1.00  0.00           C  
ATOM   1558  HZ3 TRP   103      36.782  21.234  90.965  1.00  0.00           H  
ATOM   1559  CE3 TRP   103      36.320  22.166  89.069  1.00  0.00           C  
ATOM   1560  HE3 TRP   103      35.252  22.063  89.192  1.00  0.00           H  
ATOM   1561  CD2 TRP   103      36.811  22.928  87.955  1.00  0.00           C  
ATOM   1562  C   TRP   103      34.515  25.590  88.667  1.00  0.00           C  
ATOM   1563  O   TRP   103      34.191  26.759  88.481  1.00  0.00           O  
ATOM   1564  N   ALA   104      35.345  25.231  89.734  1.00  0.00           N  
ATOM   1565  H   ALA   104      35.371  24.259  90.007  1.00  0.00           H  
ATOM   1566  CA  ALA   104      36.062  26.209  90.470  1.00  0.00           C  
ATOM   1567  HA  ALA   104      35.477  26.712  91.240  1.00  0.00           H  
ATOM   1568  CB  ALA   104      37.061  25.422  91.327  1.00  0.00           C  
ATOM   1569  HB1 ALA   104      37.684  26.110  91.898  1.00  0.00           H  
ATOM   1570  HB2 ALA   104      36.534  24.928  92.143  1.00  0.00           H  
ATOM   1571  HB3 ALA   104      37.559  24.570  90.862  1.00  0.00           H  
ATOM   1572  C   ALA   104      36.809  27.342  89.652  1.00  0.00           C  
ATOM   1573  O   ALA   104      36.663  28.521  89.979  1.00  0.00           O  
ATOM   1574  N   ASP   105      37.483  26.825  88.655  1.00  0.00           N  
ATOM   1575  H   ASP   105      37.572  25.819  88.612  1.00  0.00           H  
ATOM   1576  CA  ASP   105      38.082  27.677  87.611  1.00  0.00           C  
ATOM   1577  HA  ASP   105      38.127  28.660  88.081  1.00  0.00           H  
ATOM   1578  CB  ASP   105      39.490  27.268  87.316  1.00  0.00           C  
ATOM   1579  HB2 ASP   105      39.477  26.467  86.577  1.00  0.00           H  
ATOM   1580  HB3 ASP   105      40.056  28.035  86.788  1.00  0.00           H  
ATOM   1581  CG  ASP   105      40.355  27.068  88.565  1.00  0.00           C  
ATOM   1582  OD1 ASP   105      40.351  27.960  89.430  1.00  0.00           O  
ATOM   1583  OD2 ASP   105      40.899  26.001  88.806  1.00  0.00           O  
ATOM   1584  C   ASP   105      37.172  27.799  86.361  1.00  0.00           C  
ATOM   1585  O   ASP   105      36.461  26.871  85.953  1.00  0.00           O  
ATOM   1586  N   ARG   106      37.105  28.980  85.660  1.00  0.00           N  
ATOM   1587  H   ARG   106      37.719  29.750  85.885  1.00  0.00           H  
ATOM   1588  CA  ARG   106      36.144  29.288  84.603  1.00  0.00           C  
ATOM   1589  HA  ARG   106      35.128  29.259  84.999  1.00  0.00           H  
ATOM   1590  CB  ARG   106      36.464  30.716  84.195  1.00  0.00           C  
ATOM   1591  HB2 ARG   106      37.459  30.814  83.761  1.00  0.00           H  
ATOM   1592  HB3 ARG   106      35.811  30.903  83.342  1.00  0.00           H  
ATOM   1593  CG  ARG   106      36.087  31.800  85.241  1.00  0.00           C  
ATOM   1594  HG2 ARG   106      35.043  31.758  85.551  1.00  0.00           H  
ATOM   1595  HG3 ARG   106      36.632  31.600  86.163  1.00  0.00           H  
ATOM   1596  CD  ARG   106      36.513  33.232  84.937  1.00  0.00           C  
ATOM   1597  HD2 ARG   106      36.403  33.912  85.782  1.00  0.00           H  
ATOM   1598  HD3 ARG   106      37.564  33.202  84.649  1.00  0.00           H  
ATOM   1599  NE  ARG   106      35.711  33.747  83.822  1.00  0.00           N  
ATOM   1600  HE  ARG   106      35.157  33.048  83.347  1.00  0.00           H  
ATOM   1601  CZ  ARG   106      35.587  35.013  83.406  1.00  0.00           C  
ATOM   1602  NH1 ARG   106      36.007  36.012  84.047  1.00  0.00           N  
ATOM   1603 HH11 ARG   106      36.437  35.854  84.947  1.00  0.00           H  
ATOM   1604 HH12 ARG   106      35.687  36.924  83.756  1.00  0.00           H  
ATOM   1605  NH2 ARG   106      34.942  35.143  82.257  1.00  0.00           N  
ATOM   1606 HH21 ARG   106      34.719  34.262  81.816  1.00  0.00           H  
ATOM   1607 HH22 ARG   106      34.856  36.076  81.881  1.00  0.00           H  
ATOM   1608  C   ARG   106      36.344  28.355  83.429  1.00  0.00           C  
ATOM   1609  O   ARG   106      35.367  27.778  82.942  1.00  0.00           O  
ATOM   1610  N   LEU   107      37.567  28.080  83.025  1.00  0.00           N  
ATOM   1611  H   LEU   107      38.280  28.556  83.559  1.00  0.00           H  
ATOM   1612  CA  LEU   107      37.832  27.022  81.987  1.00  0.00           C  
ATOM   1613  HA  LEU   107      37.056  27.060  81.223  1.00  0.00           H  
ATOM   1614  CB  LEU   107      39.281  27.092  81.491  1.00  0.00           C  
ATOM   1615  HB2 LEU   107      39.893  26.955  82.382  1.00  0.00           H  
ATOM   1616  HB3 LEU   107      39.469  26.314  80.751  1.00  0.00           H  
ATOM   1617  CG  LEU   107      39.789  28.393  80.872  1.00  0.00           C  
ATOM   1618  HG  LEU   107      39.869  29.212  81.587  1.00  0.00           H  
ATOM   1619  CD1 LEU   107      41.256  28.255  80.362  1.00  0.00           C  
ATOM   1620 HD11 LEU   107      41.374  27.523  79.563  1.00  0.00           H  
ATOM   1621 HD12 LEU   107      41.578  29.242  80.031  1.00  0.00           H  
ATOM   1622 HD13 LEU   107      41.788  27.922  81.254  1.00  0.00           H  
ATOM   1623  CD2 LEU   107      38.888  28.752  79.663  1.00  0.00           C  
ATOM   1624 HD21 LEU   107      39.276  29.621  79.133  1.00  0.00           H  
ATOM   1625 HD22 LEU   107      38.680  27.915  78.996  1.00  0.00           H  
ATOM   1626 HD23 LEU   107      37.887  29.041  79.985  1.00  0.00           H  
ATOM   1627  C   LEU   107      37.511  25.618  82.511  1.00  0.00           C  
ATOM   1628  O   LEU   107      38.422  25.022  83.174  1.00  0.00           O  
ATOM   1629  N   SER   108      36.310  25.099  82.289  1.00  0.00           N  
ATOM   1630  H   SER   108      35.755  25.681  81.679  1.00  0.00           H  
ATOM   1631  CA  SER   108      35.958  23.776  82.692  1.00  0.00           C  
ATOM   1632  HA  SER   108      36.426  23.431  83.614  1.00  0.00           H  
ATOM   1633  CB  SER   108      34.492  23.694  83.078  1.00  0.00           C  
ATOM   1634  HB2 SER   108      34.297  24.477  83.811  1.00  0.00           H  
ATOM   1635  HB3 SER   108      33.774  24.055  82.341  1.00  0.00           H  
ATOM   1636  OG  SER   108      34.077  22.396  83.443  1.00  0.00           O  
ATOM   1637  HG  SER   108      33.184  22.398  83.794  1.00  0.00           H  
ATOM   1638  C   SER   108      36.286  22.751  81.535  1.00  0.00           C  
ATOM   1639  O   SER   108      36.018  22.991  80.384  1.00  0.00           O  
ATOM   1640  N   GLY   109      36.963  21.658  81.838  1.00  0.00           N  
ATOM   1641  H   GLY   109      37.133  21.469  82.816  1.00  0.00           H  
ATOM   1642  CA  GLY   109      37.259  20.507  81.005  1.00  0.00           C  
ATOM   1643  HA2 GLY   109      37.944  19.917  81.614  1.00  0.00           H  
ATOM   1644  HA3 GLY   109      36.412  19.868  80.758  1.00  0.00           H  
ATOM   1645  C   GLY   109      37.888  20.808  79.597  1.00  0.00           C  
ATOM   1646  O   GLY   109      39.066  21.201  79.574  1.00  0.00           O  
ATOM   1647  N   CYS   110      37.086  20.563  78.615  1.00  0.00           N  
ATOM   1648  H   CYS   110      36.200  20.094  78.736  1.00  0.00           H  
ATOM   1649  CA  CYS   110      37.515  20.777  77.259  1.00  0.00           C  
ATOM   1650  HA  CYS   110      38.403  20.228  76.949  1.00  0.00           H  
ATOM   1651  CB  CYS   110      36.433  20.238  76.281  1.00  0.00           C  
ATOM   1652  HB2 CYS   110      35.479  20.765  76.311  1.00  0.00           H  
ATOM   1653  HB3 CYS   110      36.637  20.312  75.213  1.00  0.00           H  
ATOM   1654  SG  CYS   110      36.043  18.463  76.501  1.00  0.00           S  
ATOM   1655  HG  CYS   110      35.812  18.383  77.815  1.00  0.00           H  
ATOM   1656  C   CYS   110      37.962  22.252  76.911  1.00  0.00           C  
ATOM   1657  O   CYS   110      38.618  22.485  75.863  1.00  0.00           O  
ATOM   1658  N   LEU   111      37.553  23.293  77.723  1.00  0.00           N  
ATOM   1659  H   LEU   111      37.077  23.220  78.611  1.00  0.00           H  
ATOM   1660  CA  LEU   111      38.003  24.634  77.515  1.00  0.00           C  
ATOM   1661  HA  LEU   111      38.007  24.815  76.440  1.00  0.00           H  
ATOM   1662  CB  LEU   111      37.039  25.667  78.192  1.00  0.00           C  
ATOM   1663  HB2 LEU   111      37.383  25.581  79.223  1.00  0.00           H  
ATOM   1664  HB3 LEU   111      37.346  26.629  77.781  1.00  0.00           H  
ATOM   1665  CG  LEU   111      35.550  25.391  77.939  1.00  0.00           C  
ATOM   1666  HG  LEU   111      35.258  24.467  78.439  1.00  0.00           H  
ATOM   1667  CD1 LEU   111      34.750  26.550  78.410  1.00  0.00           C  
ATOM   1668 HD11 LEU   111      33.770  26.220  78.754  1.00  0.00           H  
ATOM   1669 HD12 LEU   111      35.219  26.970  79.301  1.00  0.00           H  
ATOM   1670 HD13 LEU   111      34.764  27.316  77.634  1.00  0.00           H  
ATOM   1671  CD2 LEU   111      35.177  25.074  76.495  1.00  0.00           C  
ATOM   1672 HD21 LEU   111      34.114  24.843  76.436  1.00  0.00           H  
ATOM   1673 HD22 LEU   111      35.407  25.922  75.850  1.00  0.00           H  
ATOM   1674 HD23 LEU   111      35.724  24.223  76.090  1.00  0.00           H  
ATOM   1675  C   LEU   111      39.450  24.922  77.935  1.00  0.00           C  
ATOM   1676  O   LEU   111      40.126  25.918  77.588  1.00  0.00           O  
ATOM   1677  N   ARG   112      40.017  23.999  78.754  1.00  0.00           N  
ATOM   1678  H   ARG   112      39.530  23.118  78.846  1.00  0.00           H  
ATOM   1679  CA  ARG   112      41.391  23.939  79.170  1.00  0.00           C  
ATOM   1680  HA  ARG   112      41.660  24.909  79.588  1.00  0.00           H  
ATOM   1681  CB  ARG   112      41.611  22.925  80.287  1.00  0.00           C  
ATOM   1682  HB2 ARG   112      41.364  21.963  79.837  1.00  0.00           H  
ATOM   1683  HB3 ARG   112      42.679  22.919  80.507  1.00  0.00           H  
ATOM   1684  CG  ARG   112      40.928  23.247  81.638  1.00  0.00           C  
ATOM   1685  HG2 ARG   112      41.177  24.277  81.897  1.00  0.00           H  
ATOM   1686  HG3 ARG   112      39.879  23.299  81.347  1.00  0.00           H  
ATOM   1687  CD  ARG   112      41.212  22.163  82.662  1.00  0.00           C  
ATOM   1688  HD2 ARG   112      42.297  22.056  82.688  1.00  0.00           H  
ATOM   1689  HD3 ARG   112      40.741  22.470  83.595  1.00  0.00           H  
ATOM   1690  NE  ARG   112      40.654  20.867  82.364  1.00  0.00           N  
ATOM   1691  HE  ARG   112      40.052  20.778  81.558  1.00  0.00           H  
ATOM   1692  CZ  ARG   112      41.005  19.690  82.871  1.00  0.00           C  
ATOM   1693  NH1 ARG   112      41.928  19.544  83.808  1.00  0.00           N  
ATOM   1694 HH11 ARG   112      41.983  20.280  84.497  1.00  0.00           H  
ATOM   1695 HH12 ARG   112      42.240  18.608  84.024  1.00  0.00           H  
ATOM   1696  NH2 ARG   112      40.616  18.543  82.364  1.00  0.00           N  
ATOM   1697 HH21 ARG   112      39.945  18.474  81.612  1.00  0.00           H  
ATOM   1698 HH22 ARG   112      40.925  17.602  82.564  1.00  0.00           H  
ATOM   1699  C   ARG   112      42.389  23.859  77.931  1.00  0.00           C  
ATOM   1700  O   ARG   112      42.440  22.841  77.252  1.00  0.00           O  
ATOM   1701  N   GLY   113      43.157  24.913  77.792  1.00  0.00           N  
ATOM   1702  H   GLY   113      42.973  25.662  78.444  1.00  0.00           H  
ATOM   1703  CA  GLY   113      44.350  25.013  76.984  1.00  0.00           C  
ATOM   1704  HA2 GLY   113      44.285  25.923  76.388  1.00  0.00           H  
ATOM   1705  HA3 GLY   113      45.293  25.163  77.510  1.00  0.00           H  
ATOM   1706  C   GLY   113      44.668  23.795  76.006  1.00  0.00           C  
ATOM   1707  O   GLY   113      44.177  23.840  74.943  1.00  0.00           O  
ATOM   1708  N   PRO   114      45.409  22.751  76.370  1.00  0.00           N  
ATOM   1709  CD  PRO   114      45.799  22.388  77.741  1.00  0.00           C  
ATOM   1710  HD2 PRO   114      44.947  22.395  78.421  1.00  0.00           H  
ATOM   1711  HD3 PRO   114      46.607  23.002  78.140  1.00  0.00           H  
ATOM   1712  CG  PRO   114      46.260  20.906  77.691  1.00  0.00           C  
ATOM   1713  HG2 PRO   114      45.380  20.334  77.986  1.00  0.00           H  
ATOM   1714  HG3 PRO   114      47.070  20.718  78.395  1.00  0.00           H  
ATOM   1715  CB  PRO   114      46.655  20.724  76.255  1.00  0.00           C  
ATOM   1716  HB2 PRO   114      46.518  19.663  76.045  1.00  0.00           H  
ATOM   1717  HB3 PRO   114      47.684  21.032  76.073  1.00  0.00           H  
ATOM   1718  CA  PRO   114      45.788  21.679  75.411  1.00  0.00           C  
ATOM   1719  HA  PRO   114      46.365  22.063  74.570  1.00  0.00           H  
ATOM   1720  C   PRO   114      44.520  21.074  74.776  1.00  0.00           C  
ATOM   1721  O   PRO   114      44.528  20.841  73.542  1.00  0.00           O  
ATOM   1722  N   TRP   115      43.381  20.827  75.534  1.00  0.00           N  
ATOM   1723  H   TRP   115      43.292  21.017  76.522  1.00  0.00           H  
ATOM   1724  CA  TRP   115      42.069  20.381  74.936  1.00  0.00           C  
ATOM   1725  HA  TRP   115      42.015  19.394  74.476  1.00  0.00           H  
ATOM   1726  CB  TRP   115      41.053  20.184  76.004  1.00  0.00           C  
ATOM   1727  HB2 TRP   115      41.185  20.953  76.766  1.00  0.00           H  
ATOM   1728  HB3 TRP   115      40.034  20.259  75.625  1.00  0.00           H  
ATOM   1729  CG  TRP   115      41.195  18.871  76.805  1.00  0.00           C  
ATOM   1730  CD1 TRP   115      40.444  17.757  76.696  1.00  0.00           C  
ATOM   1731  HD1 TRP   115      39.647  17.614  75.981  1.00  0.00           H  
ATOM   1732  NE1 TRP   115      40.805  16.850  77.704  1.00  0.00           N  
ATOM   1733  HE1 TRP   115      40.280  15.989  77.759  1.00  0.00           H  
ATOM   1734  CE2 TRP   115      41.851  17.327  78.490  1.00  0.00           C  
ATOM   1735  CZ2 TRP   115      42.470  16.871  79.667  1.00  0.00           C  
ATOM   1736  HZ2 TRP   115      42.186  15.937  80.128  1.00  0.00           H  
ATOM   1737  CH2 TRP   115      43.351  17.681  80.360  1.00  0.00           C  
ATOM   1738  HH2 TRP   115      43.726  17.324  81.307  1.00  0.00           H  
ATOM   1739  CZ3 TRP   115      43.472  19.025  79.939  1.00  0.00           C  
ATOM   1740  HZ3 TRP   115      44.055  19.690  80.559  1.00  0.00           H  
ATOM   1741  CE3 TRP   115      42.801  19.505  78.852  1.00  0.00           C  
ATOM   1742  HE3 TRP   115      42.928  20.538  78.564  1.00  0.00           H  
ATOM   1743  CD2 TRP   115      42.031  18.669  78.023  1.00  0.00           C  
ATOM   1744  C   TRP   115      41.509  21.443  73.940  1.00  0.00           C  
ATOM   1745  O   TRP   115      41.149  21.072  72.840  1.00  0.00           O  
ATOM   1746  N   ALA   116      41.441  22.712  74.324  1.00  0.00           N  
ATOM   1747  H   ALA   116      41.664  22.945  75.281  1.00  0.00           H  
ATOM   1748  CA  ALA   116      40.999  23.802  73.506  1.00  0.00           C  
ATOM   1749  HA  ALA   116      39.975  23.648  73.165  1.00  0.00           H  
ATOM   1750  CB  ALA   116      40.823  25.106  74.296  1.00  0.00           C  
ATOM   1751  HB1 ALA   116      39.882  25.174  74.841  1.00  0.00           H  
ATOM   1752  HB2 ALA   116      41.692  25.152  74.953  1.00  0.00           H  
ATOM   1753  HB3 ALA   116      40.951  26.007  73.696  1.00  0.00           H  
ATOM   1754  C   ALA   116      41.895  23.894  72.189  1.00  0.00           C  
ATOM   1755  O   ALA   116      41.303  24.009  71.067  1.00  0.00           O  
ATOM   1756  N   TRP   117      43.284  23.835  72.295  1.00  0.00           N  
ATOM   1757  H   TRP   117      43.804  23.705  73.151  1.00  0.00           H  
ATOM   1758  CA  TRP   117      44.130  23.804  71.051  1.00  0.00           C  
ATOM   1759  HA  TRP   117      43.937  24.708  70.475  1.00  0.00           H  
ATOM   1760  CB  TRP   117      45.571  23.852  71.503  1.00  0.00           C  
ATOM   1761  HB2 TRP   117      45.699  23.216  72.379  1.00  0.00           H  
ATOM   1762  HB3 TRP   117      46.098  23.369  70.680  1.00  0.00           H  
ATOM   1763  CG  TRP   117      46.077  25.213  71.825  1.00  0.00           C  
ATOM   1764  CD1 TRP   117      46.108  25.820  73.041  1.00  0.00           C  
ATOM   1765  HD1 TRP   117      45.615  25.375  73.893  1.00  0.00           H  
ATOM   1766  NE1 TRP   117      46.746  27.034  72.943  1.00  0.00           N  
ATOM   1767  HE1 TRP   117      46.757  27.639  73.752  1.00  0.00           H  
ATOM   1768  CE2 TRP   117      47.026  27.351  71.646  1.00  0.00           C  
ATOM   1769  CZ2 TRP   117      47.551  28.543  71.058  1.00  0.00           C  
ATOM   1770  HZ2 TRP   117      47.913  29.294  71.745  1.00  0.00           H  
ATOM   1771  CH2 TRP   117      47.776  28.501  69.648  1.00  0.00           C  
ATOM   1772  HH2 TRP   117      48.269  29.262  69.060  1.00  0.00           H  
ATOM   1773  CZ3 TRP   117      47.440  27.358  68.937  1.00  0.00           C  
ATOM   1774  HZ3 TRP   117      47.551  27.280  67.866  1.00  0.00           H  
ATOM   1775  CE3 TRP   117      46.825  26.254  69.516  1.00  0.00           C  
ATOM   1776  HE3 TRP   117      46.678  25.338  68.964  1.00  0.00           H  
ATOM   1777  CD2 TRP   117      46.671  26.229  70.876  1.00  0.00           C  
ATOM   1778  C   TRP   117      43.735  22.640  70.117  1.00  0.00           C  
ATOM   1779  O   TRP   117      43.589  22.881  68.916  1.00  0.00           O  
ATOM   1780  N   LEU   118      43.414  21.480  70.596  1.00  0.00           N  
ATOM   1781  H   LEU   118      43.612  21.268  71.564  1.00  0.00           H  
ATOM   1782  CA  LEU   118      42.979  20.322  69.768  1.00  0.00           C  
ATOM   1783  HA  LEU   118      43.636  20.255  68.902  1.00  0.00           H  
ATOM   1784  CB  LEU   118      43.059  19.047  70.600  1.00  0.00           C  
ATOM   1785  HB2 LEU   118      44.079  18.884  70.950  1.00  0.00           H  
ATOM   1786  HB3 LEU   118      42.429  19.112  71.487  1.00  0.00           H  
ATOM   1787  CG  LEU   118      42.682  17.741  69.884  1.00  0.00           C  
ATOM   1788  HG  LEU   118      41.647  17.593  69.575  1.00  0.00           H  
ATOM   1789  CD1 LEU   118      43.497  17.537  68.553  1.00  0.00           C  
ATOM   1790 HD11 LEU   118      43.124  16.611  68.114  1.00  0.00           H  
ATOM   1791 HD12 LEU   118      43.417  18.244  67.727  1.00  0.00           H  
ATOM   1792 HD13 LEU   118      44.501  17.458  68.969  1.00  0.00           H  
ATOM   1793  CD2 LEU   118      42.915  16.465  70.720  1.00  0.00           C  
ATOM   1794 HD21 LEU   118      42.156  16.315  71.489  1.00  0.00           H  
ATOM   1795 HD22 LEU   118      42.893  15.545  70.136  1.00  0.00           H  
ATOM   1796 HD23 LEU   118      43.860  16.508  71.262  1.00  0.00           H  
ATOM   1797  C   LEU   118      41.656  20.537  69.134  1.00  0.00           C  
ATOM   1798  O   LEU   118      41.396  20.123  67.965  1.00  0.00           O  
ATOM   1799  N   VAL   119      40.703  21.159  69.833  1.00  0.00           N  
ATOM   1800  H   VAL   119      40.971  21.368  70.784  1.00  0.00           H  
ATOM   1801  CA  VAL   119      39.362  21.460  69.264  1.00  0.00           C  
ATOM   1802  HA  VAL   119      38.888  20.538  68.927  1.00  0.00           H  
ATOM   1803  CB  VAL   119      38.398  22.113  70.386  1.00  0.00           C  
ATOM   1804  HB  VAL   119      38.955  22.897  70.900  1.00  0.00           H  
ATOM   1805  CG1 VAL   119      37.141  22.735  69.720  1.00  0.00           C  
ATOM   1806 HG11 VAL   119      37.454  23.677  69.271  1.00  0.00           H  
ATOM   1807 HG12 VAL   119      36.803  22.084  68.914  1.00  0.00           H  
ATOM   1808 HG13 VAL   119      36.266  23.045  70.292  1.00  0.00           H  
ATOM   1809  CG2 VAL   119      37.903  20.959  71.286  1.00  0.00           C  
ATOM   1810 HG21 VAL   119      37.381  21.305  72.178  1.00  0.00           H  
ATOM   1811 HG22 VAL   119      37.349  20.186  70.751  1.00  0.00           H  
ATOM   1812 HG23 VAL   119      38.807  20.434  71.595  1.00  0.00           H  
ATOM   1813  C   VAL   119      39.458  22.349  68.023  1.00  0.00           C  
ATOM   1814  O   VAL   119      38.869  22.001  66.967  1.00  0.00           O  
ATOM   1815  N   VAL   120      40.168  23.448  68.057  1.00  0.00           N  
ATOM   1816  H   VAL   120      40.466  23.876  68.922  1.00  0.00           H  
ATOM   1817  CA  VAL   120      40.380  24.373  66.910  1.00  0.00           C  
ATOM   1818  HA  VAL   120      39.391  24.532  66.479  1.00  0.00           H  
ATOM   1819  CB  VAL   120      41.045  25.740  67.272  1.00  0.00           C  
ATOM   1820  HB  VAL   120      40.986  26.325  66.355  1.00  0.00           H  
ATOM   1821  CG1 VAL   120      40.165  26.367  68.342  1.00  0.00           C  
ATOM   1822 HG11 VAL   120      40.521  27.389  68.473  1.00  0.00           H  
ATOM   1823 HG12 VAL   120      39.115  26.492  68.081  1.00  0.00           H  
ATOM   1824 HG13 VAL   120      40.162  25.844  69.298  1.00  0.00           H  
ATOM   1825  CG2 VAL   120      42.581  25.601  67.789  1.00  0.00           C  
ATOM   1826 HG21 VAL   120      42.533  25.189  68.797  1.00  0.00           H  
ATOM   1827 HG22 VAL   120      43.128  24.955  67.101  1.00  0.00           H  
ATOM   1828 HG23 VAL   120      43.120  26.547  67.734  1.00  0.00           H  
ATOM   1829  C   VAL   120      41.166  23.735  65.767  1.00  0.00           C  
ATOM   1830  O   VAL   120      40.864  23.907  64.589  1.00  0.00           O  
ATOM   1831  N   LEU   121      42.038  22.764  66.126  1.00  0.00           N  
ATOM   1832  H   LEU   121      42.288  22.653  67.098  1.00  0.00           H  
ATOM   1833  CA  LEU   121      42.901  22.087  65.199  1.00  0.00           C  
ATOM   1834  HA  LEU   121      43.381  22.758  64.486  1.00  0.00           H  
ATOM   1835  CB  LEU   121      44.094  21.266  65.930  1.00  0.00           C  
ATOM   1836  HB2 LEU   121      43.660  20.810  66.820  1.00  0.00           H  
ATOM   1837  HB3 LEU   121      44.477  20.469  65.294  1.00  0.00           H  
ATOM   1838  CG  LEU   121      45.327  22.124  66.290  1.00  0.00           C  
ATOM   1839  HG  LEU   121      44.988  22.997  66.847  1.00  0.00           H  
ATOM   1840  CD1 LEU   121      46.405  21.291  66.987  1.00  0.00           C  
ATOM   1841 HD11 LEU   121      45.936  20.525  67.605  1.00  0.00           H  
ATOM   1842 HD12 LEU   121      47.174  20.914  66.312  1.00  0.00           H  
ATOM   1843 HD13 LEU   121      46.996  21.783  67.759  1.00  0.00           H  
ATOM   1844  CD2 LEU   121      46.079  22.738  65.042  1.00  0.00           C  
ATOM   1845 HD21 LEU   121      46.521  21.903  64.497  1.00  0.00           H  
ATOM   1846 HD22 LEU   121      45.532  23.424  64.396  1.00  0.00           H  
ATOM   1847 HD23 LEU   121      46.982  23.227  65.407  1.00  0.00           H  
ATOM   1848  C   LEU   121      42.017  21.098  64.427  1.00  0.00           C  
ATOM   1849  O   LEU   121      42.228  20.856  63.218  1.00  0.00           O  
ATOM   1850  N   LEU   122      41.087  20.373  65.013  1.00  0.00           N  
ATOM   1851  H   LEU   122      40.916  20.488  66.002  1.00  0.00           H  
ATOM   1852  CA  LEU   122      40.239  19.408  64.303  1.00  0.00           C  
ATOM   1853  HA  LEU   122      40.878  18.777  63.684  1.00  0.00           H  
ATOM   1854  CB  LEU   122      39.615  18.488  65.389  1.00  0.00           C  
ATOM   1855  HB2 LEU   122      39.094  19.129  66.100  1.00  0.00           H  
ATOM   1856  HB3 LEU   122      38.861  17.890  64.876  1.00  0.00           H  
ATOM   1857  CG  LEU   122      40.526  17.477  66.130  1.00  0.00           C  
ATOM   1858  HG  LEU   122      41.530  17.810  66.392  1.00  0.00           H  
ATOM   1859  CD1 LEU   122      39.759  16.922  67.391  1.00  0.00           C  
ATOM   1860 HD11 LEU   122      40.427  16.247  67.926  1.00  0.00           H  
ATOM   1861 HD12 LEU   122      39.532  17.785  68.016  1.00  0.00           H  
ATOM   1862 HD13 LEU   122      38.842  16.436  67.059  1.00  0.00           H  
ATOM   1863  CD2 LEU   122      40.774  16.179  65.286  1.00  0.00           C  
ATOM   1864 HD21 LEU   122      39.840  15.668  65.054  1.00  0.00           H  
ATOM   1865 HD22 LEU   122      41.276  16.326  64.330  1.00  0.00           H  
ATOM   1866 HD23 LEU   122      41.345  15.456  65.869  1.00  0.00           H  
ATOM   1867  C   LEU   122      39.258  20.165  63.385  1.00  0.00           C  
ATOM   1868  O   LEU   122      39.015  19.721  62.277  1.00  0.00           O  
ATOM   1869  N   ALA   123      38.645  21.258  63.911  1.00  0.00           N  
ATOM   1870  H   ALA   123      38.897  21.459  64.868  1.00  0.00           H  
ATOM   1871  CA  ALA   123      37.825  22.281  63.168  1.00  0.00           C  
ATOM   1872  HA  ALA   123      36.909  21.745  62.923  1.00  0.00           H  
ATOM   1873  CB  ALA   123      37.507  23.540  63.985  1.00  0.00           C  
ATOM   1874  HB1 ALA   123      36.641  24.044  63.556  1.00  0.00           H  
ATOM   1875  HB2 ALA   123      37.297  23.227  65.007  1.00  0.00           H  
ATOM   1876  HB3 ALA   123      38.396  24.169  64.043  1.00  0.00           H  
ATOM   1877  C   ALA   123      38.439  22.530  61.789  1.00  0.00           C  
ATOM   1878  O   ALA   123      37.808  22.225  60.767  1.00  0.00           O  
ATOM   1879  N   MET   124      39.763  22.821  61.735  1.00  0.00           N  
ATOM   1880  H   MET   124      40.310  22.849  62.584  1.00  0.00           H  
ATOM   1881  CA  MET   124      40.401  23.112  60.510  1.00  0.00           C  
ATOM   1882  HA  MET   124      39.709  23.734  59.941  1.00  0.00           H  
ATOM   1883  CB  MET   124      41.656  24.046  60.736  1.00  0.00           C  
ATOM   1884  HB2 MET   124      42.268  23.601  61.521  1.00  0.00           H  
ATOM   1885  HB3 MET   124      42.330  23.997  59.882  1.00  0.00           H  
ATOM   1886  CG  MET   124      41.203  25.439  60.918  1.00  0.00           C  
ATOM   1887  HG2 MET   124      40.685  25.708  59.997  1.00  0.00           H  
ATOM   1888  HG3 MET   124      40.563  25.539  61.794  1.00  0.00           H  
ATOM   1889  SD  MET   124      42.542  26.622  61.247  1.00  0.00           S  
ATOM   1890  CE  MET   124      42.988  26.235  62.959  1.00  0.00           C  
ATOM   1891  HE1 MET   124      42.124  26.021  63.588  1.00  0.00           H  
ATOM   1892  HE2 MET   124      43.577  25.320  62.891  1.00  0.00           H  
ATOM   1893  HE3 MET   124      43.599  27.026  63.395  1.00  0.00           H  
ATOM   1894  C   MET   124      40.770  21.812  59.691  1.00  0.00           C  
ATOM   1895  O   MET   124      40.501  21.888  58.454  1.00  0.00           O  
ATOM   1896  N   LEU   125      41.168  20.650  60.333  1.00  0.00           N  
ATOM   1897  H   LEU   125      41.322  20.623  61.331  1.00  0.00           H  
ATOM   1898  CA  LEU   125      41.330  19.424  59.512  1.00  0.00           C  
ATOM   1899  HA  LEU   125      42.168  19.642  58.849  1.00  0.00           H  
ATOM   1900  CB  LEU   125      41.755  18.225  60.424  1.00  0.00           C  
ATOM   1901  HB2 LEU   125      42.797  18.301  60.735  1.00  0.00           H  
ATOM   1902  HB3 LEU   125      41.112  18.137  61.300  1.00  0.00           H  
ATOM   1903  CG  LEU   125      41.696  16.812  59.741  1.00  0.00           C  
ATOM   1904  HG  LEU   125      40.658  16.652  59.450  1.00  0.00           H  
ATOM   1905  CD1 LEU   125      42.749  16.627  58.622  1.00  0.00           C  
ATOM   1906 HD11 LEU   125      43.758  16.782  59.004  1.00  0.00           H  
ATOM   1907 HD12 LEU   125      42.805  15.603  58.250  1.00  0.00           H  
ATOM   1908 HD13 LEU   125      42.640  17.294  57.766  1.00  0.00           H  
ATOM   1909  CD2 LEU   125      41.967  15.861  60.896  1.00  0.00           C  
ATOM   1910 HD21 LEU   125      41.254  16.020  61.705  1.00  0.00           H  
ATOM   1911 HD22 LEU   125      41.712  14.852  60.572  1.00  0.00           H  
ATOM   1912 HD23 LEU   125      42.988  15.981  61.260  1.00  0.00           H  
ATOM   1913  C   LEU   125      40.043  18.990  58.703  1.00  0.00           C  
ATOM   1914  O   LEU   125      40.187  18.695  57.453  1.00  0.00           O  
ATOM   1915  N   VAL   126      38.896  18.957  59.373  1.00  0.00           N  
ATOM   1916  H   VAL   126      38.833  19.324  60.312  1.00  0.00           H  
ATOM   1917  CA  VAL   126      37.639  18.547  58.698  1.00  0.00           C  
ATOM   1918  HA  VAL   126      37.795  17.606  58.170  1.00  0.00           H  
ATOM   1919  CB  VAL   126      36.573  18.465  59.814  1.00  0.00           C  
ATOM   1920  HB  VAL   126      36.573  19.337  60.468  1.00  0.00           H  
ATOM   1921  CG1 VAL   126      35.174  18.484  59.164  1.00  0.00           C  
ATOM   1922 HG11 VAL   126      34.945  19.539  59.016  1.00  0.00           H  
ATOM   1923 HG12 VAL   126      35.044  17.925  58.237  1.00  0.00           H  
ATOM   1924 HG13 VAL   126      34.508  18.060  59.916  1.00  0.00           H  
ATOM   1925  CG2 VAL   126      36.801  17.156  60.610  1.00  0.00           C  
ATOM   1926 HG21 VAL   126      36.946  16.413  59.826  1.00  0.00           H  
ATOM   1927 HG22 VAL   126      37.698  17.283  61.216  1.00  0.00           H  
ATOM   1928 HG23 VAL   126      35.935  16.859  61.202  1.00  0.00           H  
ATOM   1929  C   VAL   126      37.355  19.536  57.534  1.00  0.00           C  
ATOM   1930  O   VAL   126      37.023  19.115  56.457  1.00  0.00           O  
ATOM   1931  N   GLU   127      37.507  20.850  57.804  1.00  0.00           N  
ATOM   1932  H   GLU   127      37.589  21.071  58.787  1.00  0.00           H  
ATOM   1933  CA  GLU   127      37.205  21.932  56.913  1.00  0.00           C  
ATOM   1934  HA  GLU   127      36.222  21.657  56.531  1.00  0.00           H  
ATOM   1935  CB  GLU   127      37.133  23.294  57.613  1.00  0.00           C  
ATOM   1936  HB2 GLU   127      36.337  23.282  58.358  1.00  0.00           H  
ATOM   1937  HB3 GLU   127      38.014  23.587  58.185  1.00  0.00           H  
ATOM   1938  CG  GLU   127      36.745  24.433  56.612  1.00  0.00           C  
ATOM   1939  HG2 GLU   127      36.606  25.332  57.212  1.00  0.00           H  
ATOM   1940  HG3 GLU   127      37.553  24.594  55.899  1.00  0.00           H  
ATOM   1941  CD  GLU   127      35.422  24.257  55.998  1.00  0.00           C  
ATOM   1942  OE1 GLU   127      35.237  24.852  54.913  1.00  0.00           O  
ATOM   1943  OE2 GLU   127      34.515  23.560  56.532  1.00  0.00           O  
ATOM   1944  C   GLU   127      38.168  22.066  55.674  1.00  0.00           C  
ATOM   1945  O   GLU   127      37.670  22.317  54.563  1.00  0.00           O  
ATOM   1946  N   VAL   128      39.424  21.747  55.852  1.00  0.00           N  
ATOM   1947  H   VAL   128      39.724  21.611  56.806  1.00  0.00           H  
ATOM   1948  CA  VAL   128      40.435  21.619  54.728  1.00  0.00           C  
ATOM   1949  HA  VAL   128      40.532  22.577  54.217  1.00  0.00           H  
ATOM   1950  CB  VAL   128      41.830  21.175  55.223  1.00  0.00           C  
ATOM   1951  HB  VAL   128      41.737  20.362  55.943  1.00  0.00           H  
ATOM   1952  CG1 VAL   128      42.746  20.569  54.120  1.00  0.00           C  
ATOM   1953 HG11 VAL   128      42.400  19.636  53.675  1.00  0.00           H  
ATOM   1954 HG12 VAL   128      42.964  21.332  53.373  1.00  0.00           H  
ATOM   1955 HG13 VAL   128      43.692  20.412  54.639  1.00  0.00           H  
ATOM   1956  CG2 VAL   128      42.579  22.360  55.840  1.00  0.00           C  
ATOM   1957 HG21 VAL   128      42.746  23.190  55.154  1.00  0.00           H  
ATOM   1958 HG22 VAL   128      42.129  22.737  56.759  1.00  0.00           H  
ATOM   1959 HG23 VAL   128      43.524  21.950  56.199  1.00  0.00           H  
ATOM   1960  C   VAL   128      39.971  20.504  53.808  1.00  0.00           C  
ATOM   1961  O   VAL   128      40.174  20.602  52.597  1.00  0.00           O  
ATOM   1962  N   ALA   129      39.408  19.455  54.332  1.00  0.00           N  
ATOM   1963  H   ALA   129      39.344  19.451  55.340  1.00  0.00           H  
ATOM   1964  CA  ALA   129      39.012  18.256  53.589  1.00  0.00           C  
ATOM   1965  HA  ALA   129      39.850  18.009  52.936  1.00  0.00           H  
ATOM   1966  CB  ALA   129      38.977  17.106  54.612  1.00  0.00           C  
ATOM   1967  HB1 ALA   129      38.424  17.359  55.517  1.00  0.00           H  
ATOM   1968  HB2 ALA   129      38.361  16.391  54.066  1.00  0.00           H  
ATOM   1969  HB3 ALA   129      39.937  16.736  54.971  1.00  0.00           H  
ATOM   1970  C   ALA   129      37.636  18.448  52.846  1.00  0.00           C  
ATOM   1971  O   ALA   129      37.503  17.953  51.729  1.00  0.00           O  
ATOM   1972  N   LEU   130      36.753  19.330  53.319  1.00  0.00           N  
ATOM   1973  H   LEU   130      36.869  19.516  54.305  1.00  0.00           H  
ATOM   1974  CA  LEU   130      35.534  19.776  52.614  1.00  0.00           C  
ATOM   1975  HA  LEU   130      35.128  18.910  52.091  1.00  0.00           H  
ATOM   1976  CB  LEU   130      34.493  20.270  53.611  1.00  0.00           C  
ATOM   1977  HB2 LEU   130      34.929  20.999  54.295  1.00  0.00           H  
ATOM   1978  HB3 LEU   130      33.659  20.751  53.100  1.00  0.00           H  
ATOM   1979  CG  LEU   130      33.874  19.121  54.507  1.00  0.00           C  
ATOM   1980  HG  LEU   130      34.668  18.515  54.944  1.00  0.00           H  
ATOM   1981  CD1 LEU   130      32.978  19.737  55.575  1.00  0.00           C  
ATOM   1982 HD11 LEU   130      32.765  19.009  56.357  1.00  0.00           H  
ATOM   1983 HD12 LEU   130      33.526  20.529  56.086  1.00  0.00           H  
ATOM   1984 HD13 LEU   130      32.078  20.131  55.104  1.00  0.00           H  
ATOM   1985  CD2 LEU   130      33.058  18.184  53.641  1.00  0.00           C  
ATOM   1986 HD21 LEU   130      32.755  17.363  54.291  1.00  0.00           H  
ATOM   1987 HD22 LEU   130      32.209  18.701  53.195  1.00  0.00           H  
ATOM   1988 HD23 LEU   130      33.758  17.741  52.933  1.00  0.00           H  
ATOM   1989  C   LEU   130      35.878  20.854  51.552  1.00  0.00           C  
ATOM   1990  O   LEU   130      35.255  20.903  50.488  1.00  0.00           O  
ATOM   1991  N   CYS   131      36.934  21.703  51.696  1.00  0.00           N  
ATOM   1992  H   CYS   131      37.447  21.574  52.556  1.00  0.00           H  
ATOM   1993  CA  CYS   131      37.613  22.592  50.772  1.00  0.00           C  
ATOM   1994  HA  CYS   131      36.879  23.191  50.232  1.00  0.00           H  
ATOM   1995  CB  CYS   131      38.637  23.482  51.419  1.00  0.00           C  
ATOM   1996  HB2 CYS   131      39.036  23.086  52.353  1.00  0.00           H  
ATOM   1997  HB3 CYS   131      39.485  23.722  50.777  1.00  0.00           H  
ATOM   1998  SG  CYS   131      37.620  24.924  51.906  1.00  0.00           S  
ATOM   1999  HG  CYS   131      37.089  24.314  52.969  1.00  0.00           H  
ATOM   2000  C   CYS   131      38.255  21.747  49.728  1.00  0.00           C  
ATOM   2001  O   CYS   131      38.303  22.175  48.623  1.00  0.00           O  
ATOM   2002  N   THR   132      38.886  20.633  50.028  1.00  0.00           N  
ATOM   2003  H   THR   132      38.820  20.245  50.958  1.00  0.00           H  
ATOM   2004  CA  THR   132      39.545  19.774  49.080  1.00  0.00           C  
ATOM   2005  HA  THR   132      40.060  20.514  48.466  1.00  0.00           H  
ATOM   2006  CB  THR   132      40.549  18.765  49.758  1.00  0.00           C  
ATOM   2007  HB  THR   132      40.098  17.914  50.269  1.00  0.00           H  
ATOM   2008  CG2 THR   132      41.133  17.880  48.647  1.00  0.00           C  
ATOM   2009 HG21 THR   132      40.463  17.175  48.154  1.00  0.00           H  
ATOM   2010 HG22 THR   132      41.500  18.523  47.847  1.00  0.00           H  
ATOM   2011 HG23 THR   132      42.058  17.471  49.055  1.00  0.00           H  
ATOM   2012  OG1 THR   132      41.579  19.244  50.513  1.00  0.00           O  
ATOM   2013  HG1 THR   132      41.322  19.957  51.102  1.00  0.00           H  
ATOM   2014  C   THR   132      38.515  18.974  48.234  1.00  0.00           C  
ATOM   2015  O   THR   132      38.677  18.856  46.999  1.00  0.00           O  
ATOM   2016  N   TRP   133      37.415  18.470  48.825  1.00  0.00           N  
ATOM   2017  H   TRP   133      37.274  18.427  49.824  1.00  0.00           H  
ATOM   2018  CA  TRP   133      36.257  17.904  48.014  1.00  0.00           C  
ATOM   2019  HA  TRP   133      36.583  16.972  47.553  1.00  0.00           H  
ATOM   2020  CB  TRP   133      35.200  17.563  49.047  1.00  0.00           C  
ATOM   2021  HB2 TRP   133      35.733  17.196  49.924  1.00  0.00           H  
ATOM   2022  HB3 TRP   133      34.550  18.436  49.113  1.00  0.00           H  
ATOM   2023  CG  TRP   133      34.156  16.518  48.625  1.00  0.00           C  
ATOM   2024  CD1 TRP   133      33.781  16.145  47.411  1.00  0.00           C  
ATOM   2025  HD1 TRP   133      34.120  16.559  46.473  1.00  0.00           H  
ATOM   2026  NE1 TRP   133      32.736  15.191  47.542  1.00  0.00           N  
ATOM   2027  HE1 TRP   133      32.268  14.775  46.749  1.00  0.00           H  
ATOM   2028  CE2 TRP   133      32.503  14.816  48.814  1.00  0.00           C  
ATOM   2029  CZ2 TRP   133      31.571  13.941  49.365  1.00  0.00           C  
ATOM   2030  HZ2 TRP   133      30.944  13.418  48.659  1.00  0.00           H  
ATOM   2031  CH2 TRP   133      31.464  13.894  50.769  1.00  0.00           C  
ATOM   2032  HH2 TRP   133      30.732  13.275  51.267  1.00  0.00           H  
ATOM   2033  CZ3 TRP   133      32.443  14.611  51.534  1.00  0.00           C  
ATOM   2034  HZ3 TRP   133      32.453  14.587  52.614  1.00  0.00           H  
ATOM   2035  CE3 TRP   133      33.456  15.413  50.890  1.00  0.00           C  
ATOM   2036  HE3 TRP   133      34.128  15.959  51.537  1.00  0.00           H  
ATOM   2037  CD2 TRP   133      33.471  15.587  49.560  1.00  0.00           C  
ATOM   2038  C   TRP   133      35.705  18.930  47.025  1.00  0.00           C  
ATOM   2039  O   TRP   133      35.527  18.572  45.855  1.00  0.00           O  
ATOM   2040  N   TYR   134      35.406  20.135  47.384  1.00  0.00           N  
ATOM   2041  H   TYR   134      35.569  20.303  48.367  1.00  0.00           H  
ATOM   2042  CA  TYR   134      34.756  21.089  46.502  1.00  0.00           C  
ATOM   2043  HA  TYR   134      33.843  20.631  46.121  1.00  0.00           H  
ATOM   2044  CB  TYR   134      34.218  22.253  47.234  1.00  0.00           C  
ATOM   2045  HB2 TYR   134      33.559  21.925  48.038  1.00  0.00           H  
ATOM   2046  HB3 TYR   134      35.105  22.703  47.679  1.00  0.00           H  
ATOM   2047  CG  TYR   134      33.466  23.374  46.486  1.00  0.00           C  
ATOM   2048  CD1 TYR   134      34.285  24.344  45.900  1.00  0.00           C  
ATOM   2049  HD1 TYR   134      35.354  24.404  46.037  1.00  0.00           H  
ATOM   2050  CE1 TYR   134      33.622  25.302  45.084  1.00  0.00           C  
ATOM   2051  HE1 TYR   134      34.246  26.043  44.605  1.00  0.00           H  
ATOM   2052  CZ  TYR   134      32.235  25.272  44.873  1.00  0.00           C  
ATOM   2053  OH  TYR   134      31.612  26.299  44.131  1.00  0.00           O  
ATOM   2054  HH  TYR   134      32.193  27.001  43.828  1.00  0.00           H  
ATOM   2055  CE2 TYR   134      31.441  24.388  45.581  1.00  0.00           C  
ATOM   2056  HE2 TYR   134      30.366  24.472  45.525  1.00  0.00           H  
ATOM   2057  CD2 TYR   134      32.084  23.433  46.357  1.00  0.00           C  
ATOM   2058  HD2 TYR   134      31.464  22.717  46.877  1.00  0.00           H  
ATOM   2059  C   TYR   134      35.634  21.643  45.290  1.00  0.00           C  
ATOM   2060  O   TYR   134      35.141  21.820  44.205  1.00  0.00           O  
ATOM   2061  N   LEU   135      36.915  21.769  45.538  1.00  0.00           N  
ATOM   2062  H   LEU   135      37.238  21.506  46.458  1.00  0.00           H  
ATOM   2063  CA  LEU   135      37.967  22.113  44.515  1.00  0.00           C  
ATOM   2064  HA  LEU   135      37.481  22.803  43.825  1.00  0.00           H  
ATOM   2065  CB  LEU   135      39.131  22.920  45.077  1.00  0.00           C  
ATOM   2066  HB2 LEU   135      39.591  22.296  45.843  1.00  0.00           H  
ATOM   2067  HB3 LEU   135      39.921  23.144  44.360  1.00  0.00           H  
ATOM   2068  CG  LEU   135      38.704  24.215  45.785  1.00  0.00           C  
ATOM   2069  HG  LEU   135      37.753  24.085  46.302  1.00  0.00           H  
ATOM   2070  CD1 LEU   135      39.702  24.640  46.842  1.00  0.00           C  
ATOM   2071 HD11 LEU   135      39.300  25.495  47.385  1.00  0.00           H  
ATOM   2072 HD12 LEU   135      39.806  23.771  47.491  1.00  0.00           H  
ATOM   2073 HD13 LEU   135      40.650  24.843  46.342  1.00  0.00           H  
ATOM   2074  CD2 LEU   135      38.623  25.229  44.725  1.00  0.00           C  
ATOM   2075 HD21 LEU   135      38.051  24.781  43.913  1.00  0.00           H  
ATOM   2076 HD22 LEU   135      38.233  26.209  44.998  1.00  0.00           H  
ATOM   2077 HD23 LEU   135      39.600  25.281  44.244  1.00  0.00           H  
ATOM   2078  C   LEU   135      38.429  20.957  43.586  1.00  0.00           C  
ATOM   2079  O   LEU   135      39.122  21.189  42.548  1.00  0.00           O  
ATOM   2080  N   VAL   136      37.915  19.763  43.797  1.00  0.00           N  
ATOM   2081  H   VAL   136      37.607  19.625  44.749  1.00  0.00           H  
ATOM   2082  CA  VAL   136      37.754  18.709  42.864  1.00  0.00           C  
ATOM   2083  HA  VAL   136      38.499  18.952  42.106  1.00  0.00           H  
ATOM   2084  CB  VAL   136      37.975  17.283  43.545  1.00  0.00           C  
ATOM   2085  HB  VAL   136      37.357  17.324  44.442  1.00  0.00           H  
ATOM   2086  CG1 VAL   136      37.580  16.139  42.613  1.00  0.00           C  
ATOM   2087 HG11 VAL   136      38.017  16.137  41.614  1.00  0.00           H  
ATOM   2088 HG12 VAL   136      37.780  15.210  43.147  1.00  0.00           H  
ATOM   2089 HG13 VAL   136      36.499  16.014  42.556  1.00  0.00           H  
ATOM   2090  CG2 VAL   136      39.459  17.078  43.896  1.00  0.00           C  
ATOM   2091 HG21 VAL   136      39.518  16.414  44.758  1.00  0.00           H  
ATOM   2092 HG22 VAL   136      40.008  16.634  43.066  1.00  0.00           H  
ATOM   2093 HG23 VAL   136      39.871  18.057  44.141  1.00  0.00           H  
ATOM   2094  C   VAL   136      36.405  18.740  42.135  1.00  0.00           C  
ATOM   2095  O   VAL   136      36.293  18.688  41.003  1.00  0.00           O  
ATOM   2096  N   ALA   137      35.381  19.040  42.992  1.00  0.00           N  
ATOM   2097  H   ALA   137      35.463  18.961  43.995  1.00  0.00           H  
ATOM   2098  CA  ALA   137      34.005  19.101  42.390  1.00  0.00           C  
ATOM   2099  HA  ALA   137      33.935  18.166  41.834  1.00  0.00           H  
ATOM   2100  CB  ALA   137      32.982  19.022  43.498  1.00  0.00           C  
ATOM   2101  HB1 ALA   137      33.343  18.322  44.252  1.00  0.00           H  
ATOM   2102  HB2 ALA   137      33.074  19.992  43.986  1.00  0.00           H  
ATOM   2103  HB3 ALA   137      31.973  18.892  43.107  1.00  0.00           H  
ATOM   2104  C   ALA   137      33.755  20.241  41.423  1.00  0.00           C  
ATOM   2105  O   ALA   137      33.222  19.857  40.385  1.00  0.00           O  
ATOM   2106  N   PHE   138      34.163  21.454  41.639  1.00  0.00           N  
ATOM   2107  H   PHE   138      34.639  21.523  42.527  1.00  0.00           H  
ATOM   2108  CA  PHE   138      34.055  22.669  40.879  1.00  0.00           C  
ATOM   2109  HA  PHE   138      33.722  22.486  39.857  1.00  0.00           H  
ATOM   2110  CB  PHE   138      32.964  23.617  41.474  1.00  0.00           C  
ATOM   2111  HB2 PHE   138      33.290  23.967  42.454  1.00  0.00           H  
ATOM   2112  HB3 PHE   138      32.861  24.507  40.854  1.00  0.00           H  
ATOM   2113  CG  PHE   138      31.615  22.912  41.685  1.00  0.00           C  
ATOM   2114  CD1 PHE   138      31.328  22.486  43.018  1.00  0.00           C  
ATOM   2115  HD1 PHE   138      32.017  22.569  43.845  1.00  0.00           H  
ATOM   2116  CE1 PHE   138      30.082  21.832  43.242  1.00  0.00           C  
ATOM   2117  HE1 PHE   138      29.917  21.467  44.245  1.00  0.00           H  
ATOM   2118  CZ  PHE   138      29.286  21.454  42.136  1.00  0.00           C  
ATOM   2119  HZ  PHE   138      28.348  20.938  42.279  1.00  0.00           H  
ATOM   2120  CE2 PHE   138      29.697  21.753  40.847  1.00  0.00           C  
ATOM   2121  HE2 PHE   138      29.194  21.284  40.015  1.00  0.00           H  
ATOM   2122  CD2 PHE   138      30.806  22.554  40.642  1.00  0.00           C  
ATOM   2123  HD2 PHE   138      31.118  22.760  39.628  1.00  0.00           H  
ATOM   2124  C   PHE   138      35.463  23.295  40.732  1.00  0.00           C  
ATOM   2125  O   PHE   138      35.899  24.015  41.613  1.00  0.00           O  
ATOM   2126  N   PRO   139      36.262  22.902  39.736  1.00  0.00           N  
ATOM   2127  CD  PRO   139      35.972  21.734  38.886  1.00  0.00           C  
ATOM   2128  HD2 PRO   139      35.431  22.172  38.047  1.00  0.00           H  
ATOM   2129  HD3 PRO   139      35.356  20.995  39.399  1.00  0.00           H  
ATOM   2130  CG  PRO   139      37.331  21.053  38.541  1.00  0.00           C  
ATOM   2131  HG2 PRO   139      37.368  20.538  37.582  1.00  0.00           H  
ATOM   2132  HG3 PRO   139      37.479  20.234  39.244  1.00  0.00           H  
ATOM   2133  CB  PRO   139      38.283  22.228  38.572  1.00  0.00           C  
ATOM   2134  HB2 PRO   139      38.159  22.708  37.601  1.00  0.00           H  
ATOM   2135  HB3 PRO   139      39.301  21.933  38.829  1.00  0.00           H  
ATOM   2136  CA  PRO   139      37.677  23.143  39.702  1.00  0.00           C  
ATOM   2137  HA  PRO   139      38.005  22.602  40.589  1.00  0.00           H  
ATOM   2138  C   PRO   139      38.180  24.564  39.657  1.00  0.00           C  
ATOM   2139  O   PRO   139      37.601  25.372  38.917  1.00  0.00           O  
ATOM   2140  N   PRO   140      39.392  24.827  40.205  1.00  0.00           N  
ATOM   2141  CD  PRO   140      40.189  23.922  41.097  1.00  0.00           C  
ATOM   2142  HD2 PRO   140      40.654  23.051  40.636  1.00  0.00           H  
ATOM   2143  HD3 PRO   140      39.450  23.466  41.754  1.00  0.00           H  
ATOM   2144  CG  PRO   140      41.213  24.732  41.806  1.00  0.00           C  
ATOM   2145  HG2 PRO   140      42.204  24.646  41.360  1.00  0.00           H  
ATOM   2146  HG3 PRO   140      41.199  24.460  42.861  1.00  0.00           H  
ATOM   2147  CB  PRO   140      40.770  26.169  41.642  1.00  0.00           C  
ATOM   2148  HB2 PRO   140      41.577  26.901  41.659  1.00  0.00           H  
ATOM   2149  HB3 PRO   140      40.082  26.427  42.447  1.00  0.00           H  
ATOM   2150  CA  PRO   140      39.993  26.163  40.348  1.00  0.00           C  
ATOM   2151  HA  PRO   140      39.251  26.960  40.400  1.00  0.00           H  
ATOM   2152  C   PRO   140      40.850  26.391  39.144  1.00  0.00           C  
ATOM   2153  O   PRO   140      42.079  26.331  39.246  1.00  0.00           O  
ATOM   2154  N   GLU   141      40.172  26.649  38.036  1.00  0.00           N  
ATOM   2155  H   GLU   141      39.168  26.542  38.064  1.00  0.00           H  
ATOM   2156  CA  GLU   141      40.681  27.136  36.760  1.00  0.00           C  
ATOM   2157  HA  GLU   141      41.594  27.694  36.969  1.00  0.00           H  
ATOM   2158  CB  GLU   141      40.831  25.988  35.730  1.00  0.00           C  
ATOM   2159  HB2 GLU   141      41.530  26.314  34.960  1.00  0.00           H  
ATOM   2160  HB3 GLU   141      41.447  25.186  36.136  1.00  0.00           H  
ATOM   2161  CG  GLU   141      39.498  25.344  35.227  1.00  0.00           C  
ATOM   2162  HG2 GLU   141      39.062  24.642  35.937  1.00  0.00           H  
ATOM   2163  HG3 GLU   141      38.748  26.095  34.979  1.00  0.00           H  
ATOM   2164  CD  GLU   141      39.867  24.396  34.049  1.00  0.00           C  
ATOM   2165  OE1 GLU   141      40.624  24.731  33.121  1.00  0.00           O  
ATOM   2166  OE2 GLU   141      39.265  23.294  34.084  1.00  0.00           O  
ATOM   2167  C   GLU   141      39.810  28.216  36.184  1.00  0.00           C  
ATOM   2168  O   GLU   141      38.581  28.340  36.496  1.00  0.00           O  
ATOM   2169  N   VAL   142      40.358  29.108  35.297  1.00  0.00           N  
ATOM   2170  H   VAL   142      41.313  28.880  35.060  1.00  0.00           H  
ATOM   2171  CA  VAL   142      39.627  30.191  34.581  1.00  0.00           C  
ATOM   2172  HA  VAL   142      38.761  30.385  35.214  1.00  0.00           H  
ATOM   2173  CB  VAL   142      40.631  31.364  34.460  1.00  0.00           C  
ATOM   2174  HB  VAL   142      41.536  31.013  33.963  1.00  0.00           H  
ATOM   2175  CG1 VAL   142      39.996  32.508  33.604  1.00  0.00           C  
ATOM   2176 HG11 VAL   142      39.083  32.870  34.076  1.00  0.00           H  
ATOM   2177 HG12 VAL   142      40.685  33.352  33.567  1.00  0.00           H  
ATOM   2178 HG13 VAL   142      39.840  32.122  32.597  1.00  0.00           H  
ATOM   2179  CG2 VAL   142      40.878  31.870  35.892  1.00  0.00           C  
ATOM   2180 HG21 VAL   142      41.182  31.011  36.490  1.00  0.00           H  
ATOM   2181 HG22 VAL   142      41.625  32.664  35.859  1.00  0.00           H  
ATOM   2182 HG23 VAL   142      39.936  32.268  36.268  1.00  0.00           H  
ATOM   2183  C   VAL   142      39.234  29.673  33.232  1.00  0.00           C  
ATOM   2184  O   VAL   142      40.068  29.067  32.497  1.00  0.00           O  
ATOM   2185  N   VAL   143      37.942  29.870  32.971  1.00  0.00           N  
ATOM   2186  H   VAL   143      37.437  30.414  33.656  1.00  0.00           H  
ATOM   2187  CA  VAL   143      37.113  29.458  31.808  1.00  0.00           C  
ATOM   2188  HA  VAL   143      37.837  29.056  31.100  1.00  0.00           H  
ATOM   2189  CB  VAL   143      35.974  28.485  32.097  1.00  0.00           C  
ATOM   2190  HB  VAL   143      35.221  28.527  31.310  1.00  0.00           H  
ATOM   2191  CG1 VAL   143      36.676  27.085  32.190  1.00  0.00           C  
ATOM   2192 HG11 VAL   143      37.264  26.953  31.282  1.00  0.00           H  
ATOM   2193 HG12 VAL   143      37.186  27.012  33.151  1.00  0.00           H  
ATOM   2194 HG13 VAL   143      35.881  26.339  32.221  1.00  0.00           H  
ATOM   2195  CG2 VAL   143      35.247  28.801  33.438  1.00  0.00           C  
ATOM   2196 HG21 VAL   143      35.935  28.919  34.275  1.00  0.00           H  
ATOM   2197 HG22 VAL   143      34.639  29.689  33.266  1.00  0.00           H  
ATOM   2198 HG23 VAL   143      34.485  28.038  33.599  1.00  0.00           H  
ATOM   2199  C   VAL   143      36.607  30.774  31.110  1.00  0.00           C  
ATOM   2200  O   VAL   143      36.317  31.740  31.738  1.00  0.00           O  
ATOM   2201  N   THR   144      36.590  30.720  29.839  1.00  0.00           N  
ATOM   2202  H   THR   144      36.960  29.882  29.413  1.00  0.00           H  
ATOM   2203  CA  THR   144      36.083  31.808  28.937  1.00  0.00           C  
ATOM   2204  HA  THR   144      35.422  32.345  29.617  1.00  0.00           H  
ATOM   2205  CB  THR   144      37.245  32.672  28.509  1.00  0.00           C  
ATOM   2206  HB  THR   144      37.752  32.911  29.443  1.00  0.00           H  
ATOM   2207  CG2 THR   144      38.402  32.101  27.726  1.00  0.00           C  
ATOM   2208 HG21 THR   144      39.093  32.909  27.485  1.00  0.00           H  
ATOM   2209 HG22 THR   144      38.880  31.341  28.344  1.00  0.00           H  
ATOM   2210 HG23 THR   144      38.031  31.613  26.825  1.00  0.00           H  
ATOM   2211  OG1 THR   144      36.855  33.816  27.842  1.00  0.00           O  
ATOM   2212  HG1 THR   144      36.225  34.293  28.386  1.00  0.00           H  
ATOM   2213  C   THR   144      35.197  31.251  27.844  1.00  0.00           C  
ATOM   2214  O   THR   144      35.290  30.128  27.462  1.00  0.00           O  
ATOM   2215  N   ASP   145      34.406  32.076  27.196  1.00  0.00           N  
ATOM   2216  H   ASP   145      34.356  33.045  27.477  1.00  0.00           H  
ATOM   2217  CA  ASP   145      33.406  31.852  26.156  1.00  0.00           C  
ATOM   2218  HA  ASP   145      33.836  31.145  25.446  1.00  0.00           H  
ATOM   2219  CB  ASP   145      32.112  31.219  26.753  1.00  0.00           C  
ATOM   2220  HB2 ASP   145      32.299  30.232  27.177  1.00  0.00           H  
ATOM   2221  HB3 ASP   145      31.576  31.848  27.464  1.00  0.00           H  
ATOM   2222  CG  ASP   145      31.105  30.989  25.653  1.00  0.00           C  
ATOM   2223  OD1 ASP   145      31.487  30.844  24.478  1.00  0.00           O  
ATOM   2224  OD2 ASP   145      29.894  31.044  25.964  1.00  0.00           O  
ATOM   2225  C   ASP   145      33.101  33.237  25.539  1.00  0.00           C  
ATOM   2226  O   ASP   145      33.122  34.283  26.262  1.00  0.00           O  
ATOM   2227  N   TRP   146      32.980  33.215  24.186  1.00  0.00           N  
ATOM   2228  H   TRP   146      32.856  32.328  23.722  1.00  0.00           H  
ATOM   2229  CA  TRP   146      32.792  34.444  23.353  1.00  0.00           C  
ATOM   2230  HA  TRP   146      33.361  35.276  23.770  1.00  0.00           H  
ATOM   2231  CB  TRP   146      33.266  34.246  21.888  1.00  0.00           C  
ATOM   2232  HB2 TRP   146      33.391  35.194  21.364  1.00  0.00           H  
ATOM   2233  HB3 TRP   146      34.252  33.783  21.933  1.00  0.00           H  
ATOM   2234  CG  TRP   146      32.378  33.281  20.980  1.00  0.00           C  
ATOM   2235  CD1 TRP   146      32.728  32.053  20.621  1.00  0.00           C  
ATOM   2236  HD1 TRP   146      33.581  31.500  20.986  1.00  0.00           H  
ATOM   2237  NE1 TRP   146      31.673  31.511  19.836  1.00  0.00           N  
ATOM   2238  HE1 TRP   146      31.637  30.524  19.625  1.00  0.00           H  
ATOM   2239  CE2 TRP   146      30.659  32.368  19.579  1.00  0.00           C  
ATOM   2240  CZ2 TRP   146      29.417  32.398  18.835  1.00  0.00           C  
ATOM   2241  HZ2 TRP   146      29.067  31.498  18.352  1.00  0.00           H  
ATOM   2242  CH2 TRP   146      28.590  33.535  18.877  1.00  0.00           C  
ATOM   2243  HH2 TRP   146      27.781  33.547  18.163  1.00  0.00           H  
ATOM   2244  CZ3 TRP   146      29.015  34.718  19.536  1.00  0.00           C  
ATOM   2245  HZ3 TRP   146      28.443  35.634  19.531  1.00  0.00           H  
ATOM   2246  CE3 TRP   146      30.196  34.638  20.338  1.00  0.00           C  
ATOM   2247  HE3 TRP   146      30.474  35.523  20.891  1.00  0.00           H  
ATOM   2248  CD2 TRP   146      31.059  33.508  20.323  1.00  0.00           C  
ATOM   2249  C   TRP   146      31.368  35.011  23.365  1.00  0.00           C  
ATOM   2250  O   TRP   146      31.183  36.143  23.048  1.00  0.00           O  
ATOM   2251  N   HIP   147      30.366  34.256  23.729  1.00  0.00           N  
ATOM   2252  H   HIP   147      30.510  33.311  24.056  1.00  0.00           H  
ATOM   2253  CA  HIP   147      28.962  34.731  23.901  1.00  0.00           C  
ATOM   2254  HA  HIP   147      28.672  35.275  23.002  1.00  0.00           H  
ATOM   2255  CB  HIP   147      28.054  33.531  24.171  1.00  0.00           C  
ATOM   2256  HB2 HIP   147      28.311  33.141  25.156  1.00  0.00           H  
ATOM   2257  HB3 HIP   147      26.982  33.729  24.160  1.00  0.00           H  
ATOM   2258  CG  HIP   147      28.152  32.399  23.192  1.00  0.00           C  
ATOM   2259  ND1 HIP   147      28.970  31.301  23.320  1.00  0.00           N  
ATOM   2260  HD1 HIP   147      29.601  31.156  24.095  1.00  0.00           H  
ATOM   2261  CE1 HIP   147      28.997  30.553  22.217  1.00  0.00           C  
ATOM   2262  HE1 HIP   147      29.705  29.781  21.953  1.00  0.00           H  
ATOM   2263  NE2 HIP   147      28.017  30.995  21.442  1.00  0.00           N  
ATOM   2264  HE2 HIP   147      27.754  30.636  20.535  1.00  0.00           H  
ATOM   2265  CD2 HIP   147      27.538  32.170  21.956  1.00  0.00           C  
ATOM   2266  HD2 HIP   147      26.749  32.759  21.512  1.00  0.00           H  
ATOM   2267  C   HIP   147      28.962  35.687  25.058  1.00  0.00           C  
ATOM   2268  O   HIP   147      29.322  35.328  26.192  1.00  0.00           O  
ATOM   2269  N   MET   148      28.627  36.984  24.754  1.00  0.00           N  
ATOM   2270  H   MET   148      28.501  37.106  23.759  1.00  0.00           H  
ATOM   2271  CA  MET   148      28.443  38.052  25.800  1.00  0.00           C  
ATOM   2272  HA  MET   148      29.056  37.797  26.664  1.00  0.00           H  
ATOM   2273  CB  MET   148      28.836  39.506  25.342  1.00  0.00           C  
ATOM   2274  HB2 MET   148      29.876  39.621  25.037  1.00  0.00           H  
ATOM   2275  HB3 MET   148      28.281  39.817  24.458  1.00  0.00           H  
ATOM   2276  CG  MET   148      28.522  40.542  26.433  1.00  0.00           C  
ATOM   2277  HG2 MET   148      28.496  41.556  26.036  1.00  0.00           H  
ATOM   2278  HG3 MET   148      27.543  40.377  26.882  1.00  0.00           H  
ATOM   2279  SD  MET   148      29.712  40.585  27.803  1.00  0.00           S  
ATOM   2280  CE  MET   148      28.823  41.814  28.865  1.00  0.00           C  
ATOM   2281  HE1 MET   148      27.965  41.317  29.319  1.00  0.00           H  
ATOM   2282  HE2 MET   148      29.477  41.943  29.727  1.00  0.00           H  
ATOM   2283  HE3 MET   148      28.634  42.755  28.348  1.00  0.00           H  
ATOM   2284  C   MET   148      27.004  37.958  26.376  1.00  0.00           C  
ATOM   2285  O   MET   148      26.041  37.904  25.591  1.00  0.00           O  
ATOM   2286  N   LEU   149      26.881  37.967  27.697  1.00  0.00           N  
ATOM   2287  H   LEU   149      27.723  37.966  28.255  1.00  0.00           H  
ATOM   2288  CA  LEU   149      25.618  37.864  28.438  1.00  0.00           C  
ATOM   2289  HA  LEU   149      24.740  38.095  27.835  1.00  0.00           H  
ATOM   2290  CB  LEU   149      25.481  36.388  28.872  1.00  0.00           C  
ATOM   2291  HB2 LEU   149      26.469  36.066  29.202  1.00  0.00           H  
ATOM   2292  HB3 LEU   149      24.878  36.281  29.773  1.00  0.00           H  
ATOM   2293  CG  LEU   149      24.826  35.455  27.785  1.00  0.00           C  
ATOM   2294  HG  LEU   149      25.498  35.308  26.940  1.00  0.00           H  
ATOM   2295  CD1 LEU   149      24.631  34.057  28.397  1.00  0.00           C  
ATOM   2296 HD11 LEU   149      24.197  33.373  27.667  1.00  0.00           H  
ATOM   2297 HD12 LEU   149      25.619  33.659  28.628  1.00  0.00           H  
ATOM   2298 HD13 LEU   149      24.006  34.040  29.290  1.00  0.00           H  
ATOM   2299  CD2 LEU   149      23.374  35.844  27.328  1.00  0.00           C  
ATOM   2300 HD21 LEU   149      22.935  35.126  26.634  1.00  0.00           H  
ATOM   2301 HD22 LEU   149      22.636  35.770  28.126  1.00  0.00           H  
ATOM   2302 HD23 LEU   149      23.270  36.826  26.867  1.00  0.00           H  
ATOM   2303  C   LEU   149      25.400  38.899  29.629  1.00  0.00           C  
ATOM   2304  O   LEU   149      26.362  39.336  30.244  1.00  0.00           O  
ATOM   2305  N   PRO   150      24.136  39.351  29.876  1.00  0.00           N  
ATOM   2306  CD  PRO   150      22.864  38.908  29.293  1.00  0.00           C  
ATOM   2307  HD2 PRO   150      22.683  37.834  29.322  1.00  0.00           H  
ATOM   2308  HD3 PRO   150      22.799  39.348  28.298  1.00  0.00           H  
ATOM   2309  CG  PRO   150      21.851  39.648  30.099  1.00  0.00           C  
ATOM   2310  HG2 PRO   150      21.619  39.167  31.049  1.00  0.00           H  
ATOM   2311  HG3 PRO   150      20.914  39.729  29.549  1.00  0.00           H  
ATOM   2312  CB  PRO   150      22.584  41.061  30.396  1.00  0.00           C  
ATOM   2313  HB2 PRO   150      22.244  41.794  31.128  1.00  0.00           H  
ATOM   2314  HB3 PRO   150      22.641  41.677  29.499  1.00  0.00           H  
ATOM   2315  CA  PRO   150      24.067  40.626  30.586  1.00  0.00           C  
ATOM   2316  HA  PRO   150      24.693  41.424  30.186  1.00  0.00           H  
ATOM   2317  C   PRO   150      24.525  40.664  32.060  1.00  0.00           C  
ATOM   2318  O   PRO   150      24.743  41.782  32.569  1.00  0.00           O  
ATOM   2319  N   THR   151      24.792  39.536  32.685  1.00  0.00           N  
ATOM   2320  H   THR   151      24.565  38.635  32.289  1.00  0.00           H  
ATOM   2321  CA  THR   151      25.230  39.394  34.080  1.00  0.00           C  
ATOM   2322  HA  THR   151      25.435  40.389  34.478  1.00  0.00           H  
ATOM   2323  CB  THR   151      24.162  38.654  34.922  1.00  0.00           C  
ATOM   2324  HB  THR   151      24.474  38.679  35.966  1.00  0.00           H  
ATOM   2325  CG2 THR   151      22.806  39.331  34.851  1.00  0.00           C  
ATOM   2326 HG21 THR   151      22.036  38.725  35.329  1.00  0.00           H  
ATOM   2327 HG22 THR   151      22.873  40.347  35.239  1.00  0.00           H  
ATOM   2328 HG23 THR   151      22.494  39.607  33.844  1.00  0.00           H  
ATOM   2329  OG1 THR   151      23.922  37.291  34.510  1.00  0.00           O  
ATOM   2330  HG1 THR   151      23.384  37.434  33.728  1.00  0.00           H  
ATOM   2331  C   THR   151      26.519  38.589  34.134  1.00  0.00           C  
ATOM   2332  O   THR   151      26.854  38.135  35.225  1.00  0.00           O  
ATOM   2333  N   GLU   152      27.069  38.201  32.968  1.00  0.00           N  
ATOM   2334  H   GLU   152      26.837  38.638  32.088  1.00  0.00           H  
ATOM   2335  CA  GLU   152      28.154  37.095  32.910  1.00  0.00           C  
ATOM   2336  HA  GLU   152      28.247  36.548  33.848  1.00  0.00           H  
ATOM   2337  CB  GLU   152      27.748  36.054  31.854  1.00  0.00           C  
ATOM   2338  HB2 GLU   152      26.788  35.612  32.118  1.00  0.00           H  
ATOM   2339  HB3 GLU   152      27.497  36.568  30.926  1.00  0.00           H  
ATOM   2340  CG  GLU   152      28.736  34.970  31.520  1.00  0.00           C  
ATOM   2341  HG2 GLU   152      28.227  34.419  30.729  1.00  0.00           H  
ATOM   2342  HG3 GLU   152      29.603  35.500  31.127  1.00  0.00           H  
ATOM   2343  CD  GLU   152      29.097  34.128  32.764  1.00  0.00           C  
ATOM   2344  OE1 GLU   152      29.731  34.630  33.700  1.00  0.00           O  
ATOM   2345  OE2 GLU   152      28.785  32.913  32.822  1.00  0.00           O  
ATOM   2346  C   GLU   152      29.483  37.716  32.550  1.00  0.00           C  
ATOM   2347  O   GLU   152      29.548  38.486  31.568  1.00  0.00           O  
ATOM   2348  N   ALA   153      30.541  37.271  33.187  1.00  0.00           N  
ATOM   2349  H   ALA   153      30.471  36.486  33.818  1.00  0.00           H  
ATOM   2350  CA  ALA   153      31.918  37.651  32.736  1.00  0.00           C  
ATOM   2351  HA  ALA   153      32.058  38.697  32.462  1.00  0.00           H  
ATOM   2352  CB  ALA   153      32.916  37.454  33.882  1.00  0.00           C  
ATOM   2353  HB1 ALA   153      33.972  37.454  33.614  1.00  0.00           H  
ATOM   2354  HB2 ALA   153      32.800  38.194  34.674  1.00  0.00           H  
ATOM   2355  HB3 ALA   153      32.809  36.483  34.365  1.00  0.00           H  
ATOM   2356  C   ALA   153      32.367  36.875  31.580  1.00  0.00           C  
ATOM   2357  O   ALA   153      32.316  35.664  31.582  1.00  0.00           O  
ATOM   2358  N   LEU   154      33.002  37.538  30.656  1.00  0.00           N  
ATOM   2359  H   LEU   154      33.055  38.544  30.730  1.00  0.00           H  
ATOM   2360  CA  LEU   154      33.663  37.001  29.403  1.00  0.00           C  
ATOM   2361  HA  LEU   154      33.073  36.240  28.892  1.00  0.00           H  
ATOM   2362  CB  LEU   154      34.120  38.086  28.407  1.00  0.00           C  
ATOM   2363  HB2 LEU   154      34.645  38.863  28.962  1.00  0.00           H  
ATOM   2364  HB3 LEU   154      34.851  37.510  27.839  1.00  0.00           H  
ATOM   2365  CG  LEU   154      32.957  38.756  27.618  1.00  0.00           C  
ATOM   2366  HG  LEU   154      32.025  38.916  28.161  1.00  0.00           H  
ATOM   2367  CD1 LEU   154      33.360  40.092  27.087  1.00  0.00           C  
ATOM   2368 HD11 LEU   154      33.232  40.822  27.886  1.00  0.00           H  
ATOM   2369 HD12 LEU   154      34.413  40.055  26.805  1.00  0.00           H  
ATOM   2370 HD13 LEU   154      32.819  40.385  26.187  1.00  0.00           H  
ATOM   2371  CD2 LEU   154      32.710  37.858  26.416  1.00  0.00           C  
ATOM   2372 HD21 LEU   154      31.794  38.200  25.934  1.00  0.00           H  
ATOM   2373 HD22 LEU   154      33.370  37.966  25.556  1.00  0.00           H  
ATOM   2374 HD23 LEU   154      32.587  36.818  26.717  1.00  0.00           H  
ATOM   2375  C   LEU   154      34.875  36.049  29.801  1.00  0.00           C  
ATOM   2376  O   LEU   154      35.032  35.004  29.239  1.00  0.00           O  
ATOM   2377  N   VAL   155      35.685  36.333  30.814  1.00  0.00           N  
ATOM   2378  H   VAL   155      35.686  37.247  31.243  1.00  0.00           H  
ATOM   2379  CA  VAL   155      36.647  35.364  31.393  1.00  0.00           C  
ATOM   2380  HA  VAL   155      36.389  34.419  30.914  1.00  0.00           H  
ATOM   2381  CB  VAL   155      38.104  35.888  31.202  1.00  0.00           C  
ATOM   2382  HB  VAL   155      38.147  36.842  31.728  1.00  0.00           H  
ATOM   2383  CG1 VAL   155      39.070  34.890  31.912  1.00  0.00           C  
ATOM   2384 HG11 VAL   155      40.102  35.237  31.862  1.00  0.00           H  
ATOM   2385 HG12 VAL   155      38.726  34.700  32.929  1.00  0.00           H  
ATOM   2386 HG13 VAL   155      39.003  34.003  31.281  1.00  0.00           H  
ATOM   2387  CG2 VAL   155      38.658  36.189  29.820  1.00  0.00           C  
ATOM   2388 HG21 VAL   155      38.910  35.343  29.180  1.00  0.00           H  
ATOM   2389 HG22 VAL   155      37.894  36.863  29.430  1.00  0.00           H  
ATOM   2390 HG23 VAL   155      39.600  36.737  29.851  1.00  0.00           H  
ATOM   2391  C   VAL   155      36.364  35.249  32.955  1.00  0.00           C  
ATOM   2392  O   VAL   155      36.054  36.204  33.677  1.00  0.00           O  
ATOM   2393  N   HIP   156      36.229  34.037  33.509  1.00  0.00           N  
ATOM   2394  H   HIP   156      36.592  33.278  32.951  1.00  0.00           H  
ATOM   2395  CA  HIP   156      35.843  33.815  34.946  1.00  0.00           C  
ATOM   2396  HA  HIP   156      36.310  34.583  35.563  1.00  0.00           H  
ATOM   2397  CB  HIP   156      34.356  33.809  35.168  1.00  0.00           C  
ATOM   2398  HB2 HIP   156      34.129  33.544  36.201  1.00  0.00           H  
ATOM   2399  HB3 HIP   156      34.084  34.854  35.024  1.00  0.00           H  
ATOM   2400  CG  HIP   156      33.604  33.004  34.189  1.00  0.00           C  
ATOM   2401  ND1 HIP   156      32.759  33.424  33.160  1.00  0.00           N  
ATOM   2402  HD1 HIP   156      32.574  34.391  32.932  1.00  0.00           H  
ATOM   2403  CE1 HIP   156      31.943  32.423  32.814  1.00  0.00           C  
ATOM   2404  HE1 HIP   156      31.133  32.381  32.101  1.00  0.00           H  
ATOM   2405  NE2 HIP   156      32.364  31.296  33.385  1.00  0.00           N  
ATOM   2406  HE2 HIP   156      31.944  30.382  33.290  1.00  0.00           H  
ATOM   2407  CD2 HIP   156      33.385  31.598  34.303  1.00  0.00           C  
ATOM   2408  HD2 HIP   156      33.765  30.916  35.049  1.00  0.00           H  
ATOM   2409  C   HIP   156      36.288  32.460  35.522  1.00  0.00           C  
ATOM   2410  O   HIP   156      36.488  31.544  34.780  1.00  0.00           O  
ATOM   2411  N   CYX   157      36.406  32.292  36.837  1.00  0.00           N  
ATOM   2412  H   CYX   157      36.215  33.087  37.430  1.00  0.00           H  
ATOM   2413  CA  CYX   157      36.642  30.920  37.452  1.00  0.00           C  
ATOM   2414  HA  CYX   157      37.558  30.476  37.062  1.00  0.00           H  
ATOM   2415  CB  CYX   157      36.824  31.269  38.913  1.00  0.00           C  
ATOM   2416  HB2 CYX   157      35.905  31.661  39.350  1.00  0.00           H  
ATOM   2417  HB3 CYX   157      37.080  30.331  39.405  1.00  0.00           H  
ATOM   2418  SG  CYX   157      38.317  32.208  39.334  1.00  0.00           S  
ATOM   2419  C   CYX   157      35.483  29.902  37.227  1.00  0.00           C  
ATOM   2420  O   CYX   157      34.356  30.255  37.481  1.00  0.00           O  
ATOM   2421  N   ARG   158      35.757  28.676  36.874  1.00  0.00           N  
ATOM   2422  H   ARG   158      36.684  28.420  36.566  1.00  0.00           H  
ATOM   2423  CA  ARG   158      34.860  27.528  36.915  1.00  0.00           C  
ATOM   2424  HA  ARG   158      33.972  27.743  36.319  1.00  0.00           H  
ATOM   2425  CB  ARG   158      35.755  26.393  36.387  1.00  0.00           C  
ATOM   2426  HB2 ARG   158      36.059  26.672  35.378  1.00  0.00           H  
ATOM   2427  HB3 ARG   158      36.677  26.212  36.938  1.00  0.00           H  
ATOM   2428  CG  ARG   158      35.122  25.012  36.368  1.00  0.00           C  
ATOM   2429  HG2 ARG   158      34.921  24.779  37.413  1.00  0.00           H  
ATOM   2430  HG3 ARG   158      34.169  24.928  35.845  1.00  0.00           H  
ATOM   2431  CD  ARG   158      36.070  23.980  35.607  1.00  0.00           C  
ATOM   2432  HD2 ARG   158      36.176  24.306  34.572  1.00  0.00           H  
ATOM   2433  HD3 ARG   158      36.997  23.970  36.180  1.00  0.00           H  
ATOM   2434  NE  ARG   158      35.453  22.597  35.553  1.00  0.00           N  
ATOM   2435  HE  ARG   158      34.477  22.584  35.813  1.00  0.00           H  
ATOM   2436  CZ  ARG   158      35.992  21.483  35.155  1.00  0.00           C  
ATOM   2437  NH1 ARG   158      37.157  21.390  34.595  1.00  0.00           N  
ATOM   2438 HH11 ARG   158      37.801  22.158  34.473  1.00  0.00           H  
ATOM   2439 HH12 ARG   158      37.481  20.497  34.254  1.00  0.00           H  
ATOM   2440  NH2 ARG   158      35.277  20.366  35.071  1.00  0.00           N  
ATOM   2441 HH21 ARG   158      34.317  20.295  35.374  1.00  0.00           H  
ATOM   2442 HH22 ARG   158      35.786  19.519  34.862  1.00  0.00           H  
ATOM   2443  C   ARG   158      34.296  27.253  38.314  1.00  0.00           C  
ATOM   2444  O   ARG   158      33.339  26.442  38.482  1.00  0.00           O  
ATOM   2445  N   THR   159      34.925  27.803  39.358  1.00  0.00           N  
ATOM   2446  H   THR   159      35.695  28.393  39.076  1.00  0.00           H  
ATOM   2447  CA  THR   159      34.755  27.597  40.764  1.00  0.00           C  
ATOM   2448  HA  THR   159      34.880  26.515  40.813  1.00  0.00           H  
ATOM   2449  CB  THR   159      35.708  28.395  41.698  1.00  0.00           C  
ATOM   2450  HB  THR   159      35.364  28.302  42.728  1.00  0.00           H  
ATOM   2451  CG2 THR   159      37.246  27.991  41.736  1.00  0.00           C  
ATOM   2452 HG21 THR   159      37.733  28.367  40.836  1.00  0.00           H  
ATOM   2453 HG22 THR   159      37.743  28.464  42.583  1.00  0.00           H  
ATOM   2454 HG23 THR   159      37.191  26.909  41.850  1.00  0.00           H  
ATOM   2455  OG1 THR   159      35.587  29.731  41.326  1.00  0.00           O  
ATOM   2456  HG1 THR   159      34.723  30.033  41.614  1.00  0.00           H  
ATOM   2457  C   THR   159      33.307  27.921  41.229  1.00  0.00           C  
ATOM   2458  O   THR   159      32.841  27.554  42.316  1.00  0.00           O  
ATOM   2459  N   ARG   160      32.488  28.700  40.470  1.00  0.00           N  
ATOM   2460  H   ARG   160      32.920  29.081  39.640  1.00  0.00           H  
ATOM   2461  CA  ARG   160      31.030  29.113  40.664  1.00  0.00           C  
ATOM   2462  HA  ARG   160      30.985  29.591  41.643  1.00  0.00           H  
ATOM   2463  CB  ARG   160      30.632  30.241  39.696  1.00  0.00           C  
ATOM   2464  HB2 ARG   160      30.472  29.750  38.736  1.00  0.00           H  
ATOM   2465  HB3 ARG   160      29.671  30.639  40.021  1.00  0.00           H  
ATOM   2466  CG  ARG   160      31.695  31.322  39.672  1.00  0.00           C  
ATOM   2467  HG2 ARG   160      31.778  31.727  40.680  1.00  0.00           H  
ATOM   2468  HG3 ARG   160      32.678  30.979  39.348  1.00  0.00           H  
ATOM   2469  CD  ARG   160      31.379  32.496  38.657  1.00  0.00           C  
ATOM   2470  HD2 ARG   160      30.709  33.224  39.116  1.00  0.00           H  
ATOM   2471  HD3 ARG   160      32.355  32.882  38.363  1.00  0.00           H  
ATOM   2472  NE  ARG   160      30.735  32.080  37.456  1.00  0.00           N  
ATOM   2473  HE  ARG   160      30.439  31.119  37.363  1.00  0.00           H  
ATOM   2474  CZ  ARG   160      30.516  32.867  36.418  1.00  0.00           C  
ATOM   2475  NH1 ARG   160      30.864  34.080  36.196  1.00  0.00           N  
ATOM   2476 HH11 ARG   160      31.327  34.594  36.932  1.00  0.00           H  
ATOM   2477 HH12 ARG   160      30.351  34.472  35.419  1.00  0.00           H  
ATOM   2478  NH2 ARG   160      29.797  32.392  35.463  1.00  0.00           N  
ATOM   2479 HH21 ARG   160      29.606  31.404  35.373  1.00  0.00           H  
ATOM   2480 HH22 ARG   160      29.639  33.044  34.708  1.00  0.00           H  
ATOM   2481  C   ARG   160      30.019  27.956  40.684  1.00  0.00           C  
ATOM   2482  O   ARG   160      29.885  27.329  39.670  1.00  0.00           O  
ATOM   2483  N   SER   161      29.283  27.756  41.787  1.00  0.00           N  
ATOM   2484  H   SER   161      29.258  28.328  42.619  1.00  0.00           H  
ATOM   2485  CA  SER   161      28.305  26.592  41.819  1.00  0.00           C  
ATOM   2486  HA  SER   161      27.669  26.719  40.943  1.00  0.00           H  
ATOM   2487  CB  SER   161      28.996  25.276  41.913  1.00  0.00           C  
ATOM   2488  HB2 SER   161      29.763  25.094  41.161  1.00  0.00           H  
ATOM   2489  HB3 SER   161      29.472  25.271  42.894  1.00  0.00           H  
ATOM   2490  OG  SER   161      28.026  24.210  41.840  1.00  0.00           O  
ATOM   2491  HG  SER   161      28.595  23.437  41.847  1.00  0.00           H  
ATOM   2492  C   SER   161      27.294  26.870  42.940  1.00  0.00           C  
ATOM   2493  O   SER   161      27.615  27.457  43.961  1.00  0.00           O  
ATOM   2494  N   TRP   162      26.005  26.491  42.792  1.00  0.00           N  
ATOM   2495  H   TRP   162      25.766  26.001  41.941  1.00  0.00           H  
ATOM   2496  CA  TRP   162      24.947  26.786  43.842  1.00  0.00           C  
ATOM   2497  HA  TRP   162      24.785  27.859  43.946  1.00  0.00           H  
ATOM   2498  CB  TRP   162      23.647  26.104  43.312  1.00  0.00           C  
ATOM   2499  HB2 TRP   162      23.603  26.331  42.247  1.00  0.00           H  
ATOM   2500  HB3 TRP   162      23.801  25.056  43.570  1.00  0.00           H  
ATOM   2501  CG  TRP   162      22.353  26.615  43.870  1.00  0.00           C  
ATOM   2502  CD1 TRP   162      21.797  26.185  44.994  1.00  0.00           C  
ATOM   2503  HD1 TRP   162      22.181  25.361  45.577  1.00  0.00           H  
ATOM   2504  NE1 TRP   162      20.603  26.898  45.237  1.00  0.00           N  
ATOM   2505  HE1 TRP   162      19.976  26.583  45.964  1.00  0.00           H  
ATOM   2506  CE2 TRP   162      20.478  27.907  44.354  1.00  0.00           C  
ATOM   2507  CZ2 TRP   162      19.483  28.852  44.105  1.00  0.00           C  
ATOM   2508  HZ2 TRP   162      18.720  28.856  44.870  1.00  0.00           H  
ATOM   2509  CH2 TRP   162      19.579  29.696  42.997  1.00  0.00           C  
ATOM   2510  HH2 TRP   162      18.876  30.486  42.773  1.00  0.00           H  
ATOM   2511  CZ3 TRP   162      20.725  29.637  42.145  1.00  0.00           C  
ATOM   2512  HZ3 TRP   162      20.892  30.361  41.361  1.00  0.00           H  
ATOM   2513  CE3 TRP   162      21.718  28.680  42.371  1.00  0.00           C  
ATOM   2514  HE3 TRP   162      22.559  28.545  41.707  1.00  0.00           H  
ATOM   2515  CD2 TRP   162      21.610  27.755  43.445  1.00  0.00           C  
ATOM   2516  C   TRP   162      25.292  26.163  45.203  1.00  0.00           C  
ATOM   2517  O   TRP   162      24.808  26.598  46.220  1.00  0.00           O  
ATOM   2518  N   VAL   163      26.134  25.172  45.116  1.00  0.00           N  
ATOM   2519  H   VAL   163      26.219  24.696  44.229  1.00  0.00           H  
ATOM   2520  CA  VAL   163      26.726  24.480  46.248  1.00  0.00           C  
ATOM   2521  HA  VAL   163      25.901  24.057  46.822  1.00  0.00           H  
ATOM   2522  CB  VAL   163      27.581  23.367  45.728  1.00  0.00           C  
ATOM   2523  HB  VAL   163      28.423  23.765  45.162  1.00  0.00           H  
ATOM   2524  CG1 VAL   163      28.052  22.523  46.922  1.00  0.00           C  
ATOM   2525 HG11 VAL   163      27.150  22.213  47.450  1.00  0.00           H  
ATOM   2526 HG12 VAL   163      28.607  21.603  46.739  1.00  0.00           H  
ATOM   2527 HG13 VAL   163      28.640  23.146  47.596  1.00  0.00           H  
ATOM   2528  CG2 VAL   163      26.771  22.481  44.750  1.00  0.00           C  
ATOM   2529 HG21 VAL   163      27.447  21.862  44.161  1.00  0.00           H  
ATOM   2530 HG22 VAL   163      26.026  21.942  45.335  1.00  0.00           H  
ATOM   2531 HG23 VAL   163      26.239  23.040  43.979  1.00  0.00           H  
ATOM   2532  C   VAL   163      27.487  25.431  47.132  1.00  0.00           C  
ATOM   2533  O   VAL   163      27.552  25.129  48.341  1.00  0.00           O  
ATOM   2534  N   SER   164      28.112  26.511  46.646  1.00  0.00           N  
ATOM   2535  H   SER   164      28.056  26.643  45.647  1.00  0.00           H  
ATOM   2536  CA  SER   164      28.909  27.490  47.403  1.00  0.00           C  
ATOM   2537  HA  SER   164      29.431  26.999  48.224  1.00  0.00           H  
ATOM   2538  CB  SER   164      29.888  28.099  46.418  1.00  0.00           C  
ATOM   2539  HB2 SER   164      30.484  27.271  46.034  1.00  0.00           H  
ATOM   2540  HB3 SER   164      29.357  28.519  45.563  1.00  0.00           H  
ATOM   2541  OG  SER   164      30.785  29.021  46.982  1.00  0.00           O  
ATOM   2542  HG  SER   164      31.487  29.124  46.336  1.00  0.00           H  
ATOM   2543  C   SER   164      28.039  28.573  48.002  1.00  0.00           C  
ATOM   2544  O   SER   164      28.475  29.400  48.802  1.00  0.00           O  
ATOM   2545  N   PHE   165      26.761  28.710  47.570  1.00  0.00           N  
ATOM   2546  H   PHE   165      26.603  28.144  46.749  1.00  0.00           H  
ATOM   2547  CA  PHE   165      25.728  29.647  48.166  1.00  0.00           C  
ATOM   2548  HA  PHE   165      26.201  30.627  48.231  1.00  0.00           H  
ATOM   2549  CB  PHE   165      24.567  29.810  47.222  1.00  0.00           C  
ATOM   2550  HB2 PHE   165      24.107  28.825  47.144  1.00  0.00           H  
ATOM   2551  HB3 PHE   165      23.887  30.465  47.767  1.00  0.00           H  
ATOM   2552  CG  PHE   165      24.733  30.478  45.862  1.00  0.00           C  
ATOM   2553  CD1 PHE   165      25.841  31.377  45.624  1.00  0.00           C  
ATOM   2554  HD1 PHE   165      26.587  31.544  46.387  1.00  0.00           H  
ATOM   2555  CE1 PHE   165      25.977  32.128  44.480  1.00  0.00           C  
ATOM   2556  HE1 PHE   165      26.857  32.732  44.315  1.00  0.00           H  
ATOM   2557  CZ  PHE   165      25.021  32.045  43.497  1.00  0.00           C  
ATOM   2558  HZ  PHE   165      25.250  32.609  42.605  1.00  0.00           H  
ATOM   2559  CE2 PHE   165      23.965  31.137  43.622  1.00  0.00           C  
ATOM   2560  HE2 PHE   165      23.317  30.927  42.784  1.00  0.00           H  
ATOM   2561  CD2 PHE   165      23.801  30.398  44.850  1.00  0.00           C  
ATOM   2562  HD2 PHE   165      22.989  29.726  45.083  1.00  0.00           H  
ATOM   2563  C   PHE   165      25.304  29.365  49.612  1.00  0.00           C  
ATOM   2564  O   PHE   165      25.123  30.347  50.375  1.00  0.00           O  
ATOM   2565  N   GLY   166      25.105  28.062  50.026  1.00  0.00           N  
ATOM   2566  H   GLY   166      25.103  27.453  49.220  1.00  0.00           H  
ATOM   2567  CA  GLY   166      25.267  27.641  51.421  1.00  0.00           C  
ATOM   2568  HA2 GLY   166      26.000  28.333  51.838  1.00  0.00           H  
ATOM   2569  HA3 GLY   166      24.286  27.810  51.865  1.00  0.00           H  
ATOM   2570  C   GLY   166      25.821  26.274  51.896  1.00  0.00           C  
ATOM   2571  O   GLY   166      26.227  26.160  53.048  1.00  0.00           O  
ATOM   2572  N   LEU   167      25.765  25.221  51.075  1.00  0.00           N  
ATOM   2573  H   LEU   167      25.312  25.358  50.183  1.00  0.00           H  
ATOM   2574  CA  LEU   167      25.987  23.915  51.715  1.00  0.00           C  
ATOM   2575  HA  LEU   167      25.408  23.879  52.638  1.00  0.00           H  
ATOM   2576  CB  LEU   167      25.391  22.893  50.740  1.00  0.00           C  
ATOM   2577  HB2 LEU   167      24.358  23.122  50.474  1.00  0.00           H  
ATOM   2578  HB3 LEU   167      25.995  22.893  49.832  1.00  0.00           H  
ATOM   2579  CG  LEU   167      25.479  21.474  51.278  1.00  0.00           C  
ATOM   2580  HG  LEU   167      26.552  21.320  51.401  1.00  0.00           H  
ATOM   2581  CD1 LEU   167      24.702  21.255  52.647  1.00  0.00           C  
ATOM   2582 HD11 LEU   167      24.886  20.230  52.969  1.00  0.00           H  
ATOM   2583 HD12 LEU   167      25.045  21.975  53.390  1.00  0.00           H  
ATOM   2584 HD13 LEU   167      23.681  21.601  52.482  1.00  0.00           H  
ATOM   2585  CD2 LEU   167      25.043  20.446  50.184  1.00  0.00           C  
ATOM   2586 HD21 LEU   167      25.580  20.617  49.250  1.00  0.00           H  
ATOM   2587 HD22 LEU   167      25.261  19.433  50.523  1.00  0.00           H  
ATOM   2588 HD23 LEU   167      23.960  20.511  50.087  1.00  0.00           H  
ATOM   2589  C   LEU   167      27.433  23.522  51.983  1.00  0.00           C  
ATOM   2590  O   LEU   167      27.724  22.796  52.921  1.00  0.00           O  
ATOM   2591  N   ALA   168      28.304  24.062  51.114  1.00  0.00           N  
ATOM   2592  H   ALA   168      27.920  24.575  50.334  1.00  0.00           H  
ATOM   2593  CA  ALA   168      29.759  23.722  51.201  1.00  0.00           C  
ATOM   2594  HA  ALA   168      29.876  22.638  51.196  1.00  0.00           H  
ATOM   2595  CB  ALA   168      30.372  24.342  49.953  1.00  0.00           C  
ATOM   2596  HB1 ALA   168      29.629  23.998  49.233  1.00  0.00           H  
ATOM   2597  HB2 ALA   168      30.557  25.404  50.113  1.00  0.00           H  
ATOM   2598  HB3 ALA   168      31.318  23.924  49.607  1.00  0.00           H  
ATOM   2599  C   ALA   168      30.443  24.247  52.518  1.00  0.00           C  
ATOM   2600  O   ALA   168      31.361  23.589  52.999  1.00  0.00           O  
ATOM   2601  N   HIP   169      29.974  25.323  53.196  1.00  0.00           N  
ATOM   2602  H   HIP   169      29.175  25.865  52.901  1.00  0.00           H  
ATOM   2603  CA  HIP   169      30.630  25.684  54.556  1.00  0.00           C  
ATOM   2604  HA  HIP   169      31.689  25.430  54.542  1.00  0.00           H  
ATOM   2605  CB  HIP   169      30.677  27.215  54.633  1.00  0.00           C  
ATOM   2606  HB2 HIP   169      31.246  27.581  55.488  1.00  0.00           H  
ATOM   2607  HB3 HIP   169      31.140  27.721  53.786  1.00  0.00           H  
ATOM   2608  CG  HIP   169      29.425  27.970  54.577  1.00  0.00           C  
ATOM   2609  ND1 HIP   169      29.334  29.325  54.378  1.00  0.00           N  
ATOM   2610  HD1 HIP   169      30.152  29.881  54.178  1.00  0.00           H  
ATOM   2611  CE1 HIP   169      28.084  29.681  54.663  1.00  0.00           C  
ATOM   2612  HE1 HIP   169      27.705  30.680  54.821  1.00  0.00           H  
ATOM   2613  NE2 HIP   169      27.320  28.577  54.892  1.00  0.00           N  
ATOM   2614  HE2 HIP   169      26.338  28.544  55.126  1.00  0.00           H  
ATOM   2615  CD2 HIP   169      28.167  27.536  54.868  1.00  0.00           C  
ATOM   2616  HD2 HIP   169      27.841  26.551  55.170  1.00  0.00           H  
ATOM   2617  C   HIP   169      30.104  25.009  55.806  1.00  0.00           C  
ATOM   2618  O   HIP   169      29.817  25.613  56.855  1.00  0.00           O  
ATOM   2619  N   ALA   170      29.972  23.725  55.635  1.00  0.00           N  
ATOM   2620  H   ALA   170      30.228  23.336  54.739  1.00  0.00           H  
ATOM   2621  CA  ALA   170      29.148  22.947  56.667  1.00  0.00           C  
ATOM   2622  HA  ALA   170      28.159  23.402  56.688  1.00  0.00           H  
ATOM   2623  CB  ALA   170      28.975  21.541  56.164  1.00  0.00           C  
ATOM   2624  HB1 ALA   170      29.824  21.211  55.566  1.00  0.00           H  
ATOM   2625  HB2 ALA   170      28.839  20.834  56.982  1.00  0.00           H  
ATOM   2626  HB3 ALA   170      28.084  21.531  55.537  1.00  0.00           H  
ATOM   2627  C   ALA   170      29.750  23.006  58.058  1.00  0.00           C  
ATOM   2628  O   ALA   170      29.038  22.972  59.068  1.00  0.00           O  
ATOM   2629  N   THR   171      31.041  23.146  58.274  1.00  0.00           N  
ATOM   2630  H   THR   171      31.657  23.156  57.474  1.00  0.00           H  
ATOM   2631  CA  THR   171      31.729  23.157  59.574  1.00  0.00           C  
ATOM   2632  HA  THR   171      31.510  22.329  60.249  1.00  0.00           H  
ATOM   2633  CB  THR   171      33.232  22.997  59.354  1.00  0.00           C  
ATOM   2634  HB  THR   171      33.595  23.909  58.881  1.00  0.00           H  
ATOM   2635  CG2 THR   171      34.028  22.768  60.702  1.00  0.00           C  
ATOM   2636 HG21 THR   171      35.097  22.893  60.531  1.00  0.00           H  
ATOM   2637 HG22 THR   171      33.789  23.427  61.537  1.00  0.00           H  
ATOM   2638 HG23 THR   171      33.860  21.734  61.003  1.00  0.00           H  
ATOM   2639  OG1 THR   171      33.668  21.925  58.493  1.00  0.00           O  
ATOM   2640  HG1 THR   171      33.884  22.284  57.629  1.00  0.00           H  
ATOM   2641  C   THR   171      31.598  24.486  60.305  1.00  0.00           C  
ATOM   2642  O   THR   171      31.136  24.419  61.449  1.00  0.00           O  
ATOM   2643  N   ASN   172      31.828  25.624  59.675  1.00  0.00           N  
ATOM   2644  H   ASN   172      32.244  25.573  58.756  1.00  0.00           H  
ATOM   2645  CA  ASN   172      31.507  26.913  60.254  1.00  0.00           C  
ATOM   2646  HA  ASN   172      32.013  26.873  61.218  1.00  0.00           H  
ATOM   2647  CB  ASN   172      32.225  27.955  59.367  1.00  0.00           C  
ATOM   2648  HB2 ASN   172      31.914  27.844  58.328  1.00  0.00           H  
ATOM   2649  HB3 ASN   172      31.946  28.980  59.612  1.00  0.00           H  
ATOM   2650  CG  ASN   172      33.781  27.985  59.437  1.00  0.00           C  
ATOM   2651  OD1 ASN   172      34.424  27.240  60.241  1.00  0.00           O  
ATOM   2652  ND2 ASN   172      34.365  28.802  58.642  1.00  0.00           N  
ATOM   2653 HD21 ASN   172      35.374  28.770  58.648  1.00  0.00           H  
ATOM   2654 HD22 ASN   172      33.888  29.276  57.888  1.00  0.00           H  
ATOM   2655  C   ASN   172      29.975  27.217  60.352  1.00  0.00           C  
ATOM   2656  O   ASN   172      29.657  27.937  61.299  1.00  0.00           O  
ATOM   2657  N   ALA   173      29.173  26.467  59.645  1.00  0.00           N  
ATOM   2658  H   ALA   173      29.577  25.739  59.073  1.00  0.00           H  
ATOM   2659  CA  ALA   173      27.729  26.479  59.751  1.00  0.00           C  
ATOM   2660  HA  ALA   173      27.461  27.526  59.893  1.00  0.00           H  
ATOM   2661  CB  ALA   173      27.201  26.081  58.348  1.00  0.00           C  
ATOM   2662  HB1 ALA   173      27.490  25.092  57.993  1.00  0.00           H  
ATOM   2663  HB2 ALA   173      26.116  26.164  58.286  1.00  0.00           H  
ATOM   2664  HB3 ALA   173      27.515  26.766  57.561  1.00  0.00           H  
ATOM   2665  C   ALA   173      27.236  25.654  60.890  1.00  0.00           C  
ATOM   2666  O   ALA   173      26.440  26.098  61.706  1.00  0.00           O  
ATOM   2667  N   THR   174      27.968  24.594  61.170  1.00  0.00           N  
ATOM   2668  H   THR   174      28.629  24.163  60.540  1.00  0.00           H  
ATOM   2669  CA  THR   174      27.767  23.697  62.383  1.00  0.00           C  
ATOM   2670  HA  THR   174      26.722  23.395  62.446  1.00  0.00           H  
ATOM   2671  CB  THR   174      28.663  22.385  62.279  1.00  0.00           C  
ATOM   2672  HB  THR   174      29.657  22.717  61.979  1.00  0.00           H  
ATOM   2673  CG2 THR   174      28.804  21.535  63.530  1.00  0.00           C  
ATOM   2674 HG21 THR   174      29.150  20.517  63.347  1.00  0.00           H  
ATOM   2675 HG22 THR   174      29.568  21.891  64.221  1.00  0.00           H  
ATOM   2676 HG23 THR   174      27.797  21.461  63.940  1.00  0.00           H  
ATOM   2677  OG1 THR   174      28.244  21.588  61.185  1.00  0.00           O  
ATOM   2678  HG1 THR   174      28.510  22.049  60.386  1.00  0.00           H  
ATOM   2679  C   THR   174      28.152  24.352  63.648  1.00  0.00           C  
ATOM   2680  O   THR   174      27.403  24.335  64.639  1.00  0.00           O  
ATOM   2681  N   LEU   175      29.283  25.126  63.689  1.00  0.00           N  
ATOM   2682  H   LEU   175      29.899  25.075  62.890  1.00  0.00           H  
ATOM   2683  CA  LEU   175      29.518  26.019  64.796  1.00  0.00           C  
ATOM   2684  HA  LEU   175      29.489  25.410  65.699  1.00  0.00           H  
ATOM   2685  CB  LEU   175      30.907  26.556  64.510  1.00  0.00           C  
ATOM   2686  HB2 LEU   175      30.924  26.942  63.491  1.00  0.00           H  
ATOM   2687  HB3 LEU   175      31.011  27.391  65.203  1.00  0.00           H  
ATOM   2688  CG  LEU   175      32.064  25.527  64.618  1.00  0.00           C  
ATOM   2689  HG  LEU   175      31.817  24.637  64.039  1.00  0.00           H  
ATOM   2690  CD1 LEU   175      33.374  26.112  63.980  1.00  0.00           C  
ATOM   2691 HD11 LEU   175      33.558  27.070  64.466  1.00  0.00           H  
ATOM   2692 HD12 LEU   175      34.206  25.429  64.153  1.00  0.00           H  
ATOM   2693 HD13 LEU   175      33.172  26.336  62.932  1.00  0.00           H  
ATOM   2694  CD2 LEU   175      32.390  25.453  66.128  1.00  0.00           C  
ATOM   2695 HD21 LEU   175      33.342  24.948  66.295  1.00  0.00           H  
ATOM   2696 HD22 LEU   175      32.559  26.407  66.626  1.00  0.00           H  
ATOM   2697 HD23 LEU   175      31.697  24.873  66.738  1.00  0.00           H  
ATOM   2698  C   LEU   175      28.521  27.227  64.984  1.00  0.00           C  
ATOM   2699  O   LEU   175      28.272  27.604  66.123  1.00  0.00           O  
ATOM   2700  N   ALA   176      27.991  27.766  63.904  1.00  0.00           N  
ATOM   2701  H   ALA   176      28.449  27.607  63.018  1.00  0.00           H  
ATOM   2702  CA  ALA   176      26.961  28.799  63.996  1.00  0.00           C  
ATOM   2703  HA  ALA   176      27.298  29.585  64.672  1.00  0.00           H  
ATOM   2704  CB  ALA   176      26.607  29.437  62.573  1.00  0.00           C  
ATOM   2705  HB1 ALA   176      26.535  28.683  61.789  1.00  0.00           H  
ATOM   2706  HB2 ALA   176      25.663  29.977  62.634  1.00  0.00           H  
ATOM   2707  HB3 ALA   176      27.406  30.158  62.402  1.00  0.00           H  
ATOM   2708  C   ALA   176      25.615  28.174  64.604  1.00  0.00           C  
ATOM   2709  O   ALA   176      24.985  28.776  65.485  1.00  0.00           O  
ATOM   2710  N   PHE   177      25.349  26.891  64.181  1.00  0.00           N  
ATOM   2711  H   PHE   177      25.818  26.605  63.333  1.00  0.00           H  
ATOM   2712  CA  PHE   177      24.243  26.119  64.693  1.00  0.00           C  
ATOM   2713  HA  PHE   177      23.301  26.640  64.519  1.00  0.00           H  
ATOM   2714  CB  PHE   177      24.152  24.913  63.749  1.00  0.00           C  
ATOM   2715  HB2 PHE   177      23.813  25.279  62.780  1.00  0.00           H  
ATOM   2716  HB3 PHE   177      25.144  24.564  63.466  1.00  0.00           H  
ATOM   2717  CG  PHE   177      23.121  23.844  64.128  1.00  0.00           C  
ATOM   2718  CD1 PHE   177      23.552  22.604  64.718  1.00  0.00           C  
ATOM   2719  HD1 PHE   177      24.585  22.329  64.875  1.00  0.00           H  
ATOM   2720  CE1 PHE   177      22.534  21.583  64.991  1.00  0.00           C  
ATOM   2721  HE1 PHE   177      22.867  20.673  65.468  1.00  0.00           H  
ATOM   2722  CZ  PHE   177      21.179  21.857  64.753  1.00  0.00           C  
ATOM   2723  HZ  PHE   177      20.431  21.104  64.955  1.00  0.00           H  
ATOM   2724  CE2 PHE   177      20.790  23.073  64.150  1.00  0.00           C  
ATOM   2725  HE2 PHE   177      19.730  23.232  64.012  1.00  0.00           H  
ATOM   2726  CD2 PHE   177      21.788  24.102  63.908  1.00  0.00           C  
ATOM   2727  HD2 PHE   177      21.470  25.000  63.399  1.00  0.00           H  
ATOM   2728  C   PHE   177      24.328  25.743  66.153  1.00  0.00           C  
ATOM   2729  O   PHE   177      23.363  25.859  66.924  1.00  0.00           O  
ATOM   2730  N   LEU   178      25.525  25.345  66.582  1.00  0.00           N  
ATOM   2731  H   LEU   178      26.253  25.202  65.896  1.00  0.00           H  
ATOM   2732  CA  LEU   178      25.779  25.040  68.009  1.00  0.00           C  
ATOM   2733  HA  LEU   178      25.003  24.322  68.278  1.00  0.00           H  
ATOM   2734  CB  LEU   178      27.073  24.314  68.323  1.00  0.00           C  
ATOM   2735  HB2 LEU   178      27.901  24.935  67.979  1.00  0.00           H  
ATOM   2736  HB3 LEU   178      27.242  24.171  69.391  1.00  0.00           H  
ATOM   2737  CG  LEU   178      27.299  22.948  67.744  1.00  0.00           C  
ATOM   2738  HG  LEU   178      27.070  23.026  66.681  1.00  0.00           H  
ATOM   2739  CD1 LEU   178      28.781  22.601  67.864  1.00  0.00           C  
ATOM   2740 HD11 LEU   178      29.478  23.329  67.450  1.00  0.00           H  
ATOM   2741 HD12 LEU   178      29.011  22.554  68.929  1.00  0.00           H  
ATOM   2742 HD13 LEU   178      28.772  21.572  67.507  1.00  0.00           H  
ATOM   2743  CD2 LEU   178      26.370  21.869  68.421  1.00  0.00           C  
ATOM   2744 HD21 LEU   178      25.350  22.250  68.487  1.00  0.00           H  
ATOM   2745 HD22 LEU   178      26.366  20.911  67.901  1.00  0.00           H  
ATOM   2746 HD23 LEU   178      26.647  21.723  69.465  1.00  0.00           H  
ATOM   2747  C   LEU   178      25.643  26.274  68.906  1.00  0.00           C  
ATOM   2748  O   LEU   178      24.950  26.155  69.966  1.00  0.00           O  
ATOM   2749  N   CYS   179      26.044  27.456  68.427  1.00  0.00           N  
ATOM   2750  H   CYS   179      26.793  27.436  67.749  1.00  0.00           H  
ATOM   2751  CA  CYS   179      25.803  28.688  69.192  1.00  0.00           C  
ATOM   2752  HA  CYS   179      26.308  28.633  70.156  1.00  0.00           H  
ATOM   2753  CB  CYS   179      26.581  29.726  68.408  1.00  0.00           C  
ATOM   2754  HB2 CYS   179      26.247  29.779  67.372  1.00  0.00           H  
ATOM   2755  HB3 CYS   179      26.432  30.718  68.833  1.00  0.00           H  
ATOM   2756  SG  CYS   179      28.386  29.490  68.606  1.00  0.00           S  
ATOM   2757  HG  CYS   179      28.366  28.702  67.527  1.00  0.00           H  
ATOM   2758  C   CYS   179      24.372  29.143  69.337  1.00  0.00           C  
ATOM   2759  O   CYS   179      23.976  29.656  70.378  1.00  0.00           O  
ATOM   2760  N   PHE   180      23.548  28.984  68.285  1.00  0.00           N  
ATOM   2761  H   PHE   180      23.863  28.646  67.387  1.00  0.00           H  
ATOM   2762  CA  PHE   180      22.088  29.279  68.309  1.00  0.00           C  
ATOM   2763  HA  PHE   180      21.839  30.224  68.794  1.00  0.00           H  
ATOM   2764  CB  PHE   180      21.657  29.215  66.910  1.00  0.00           C  
ATOM   2765  HB2 PHE   180      21.729  30.251  66.580  1.00  0.00           H  
ATOM   2766  HB3 PHE   180      22.405  28.711  66.297  1.00  0.00           H  
ATOM   2767  CG  PHE   180      20.283  28.545  66.587  1.00  0.00           C  
ATOM   2768  CD1 PHE   180      20.195  27.297  65.963  1.00  0.00           C  
ATOM   2769  HD1 PHE   180      21.053  26.671  65.766  1.00  0.00           H  
ATOM   2770  CE1 PHE   180      18.965  26.749  65.668  1.00  0.00           C  
ATOM   2771  HE1 PHE   180      18.886  25.781  65.196  1.00  0.00           H  
ATOM   2772  CZ  PHE   180      17.811  27.462  65.995  1.00  0.00           C  
ATOM   2773  HZ  PHE   180      16.819  27.188  65.668  1.00  0.00           H  
ATOM   2774  CE2 PHE   180      17.897  28.771  66.546  1.00  0.00           C  
ATOM   2775  HE2 PHE   180      16.966  29.286  66.729  1.00  0.00           H  
ATOM   2776  CD2 PHE   180      19.140  29.339  66.808  1.00  0.00           C  
ATOM   2777  HD2 PHE   180      19.336  30.325  67.201  1.00  0.00           H  
ATOM   2778  C   PHE   180      21.307  28.239  69.140  1.00  0.00           C  
ATOM   2779  O   PHE   180      20.387  28.632  69.918  1.00  0.00           O  
ATOM   2780  N   LEU   181      21.591  26.885  69.068  1.00  0.00           N  
ATOM   2781  H   LEU   181      22.265  26.631  68.360  1.00  0.00           H  
ATOM   2782  CA  LEU   181      20.998  25.862  69.961  1.00  0.00           C  
ATOM   2783  HA  LEU   181      19.919  25.798  69.817  1.00  0.00           H  
ATOM   2784  CB  LEU   181      21.568  24.519  69.488  1.00  0.00           C  
ATOM   2785  HB2 LEU   181      21.248  24.394  68.454  1.00  0.00           H  
ATOM   2786  HB3 LEU   181      22.640  24.691  69.390  1.00  0.00           H  
ATOM   2787  CG  LEU   181      21.351  23.279  70.275  1.00  0.00           C  
ATOM   2788  HG  LEU   181      21.918  23.392  71.199  1.00  0.00           H  
ATOM   2789  CD1 LEU   181      19.892  23.033  70.685  1.00  0.00           C  
ATOM   2790 HD11 LEU   181      19.189  22.708  69.918  1.00  0.00           H  
ATOM   2791 HD12 LEU   181      20.031  22.169  71.334  1.00  0.00           H  
ATOM   2792 HD13 LEU   181      19.524  23.808  71.358  1.00  0.00           H  
ATOM   2793  CD2 LEU   181      21.778  22.113  69.314  1.00  0.00           C  
ATOM   2794 HD21 LEU   181      21.092  22.189  68.470  1.00  0.00           H  
ATOM   2795 HD22 LEU   181      22.797  22.317  68.987  1.00  0.00           H  
ATOM   2796 HD23 LEU   181      21.733  21.218  69.935  1.00  0.00           H  
ATOM   2797  C   LEU   181      21.233  26.250  71.461  1.00  0.00           C  
ATOM   2798  O   LEU   181      20.261  26.299  72.237  1.00  0.00           O  
ATOM   2799  N   GLY   182      22.456  26.666  71.825  1.00  0.00           N  
ATOM   2800  H   GLY   182      23.094  26.792  71.052  1.00  0.00           H  
ATOM   2801  CA  GLY   182      22.803  27.131  73.157  1.00  0.00           C  
ATOM   2802  HA2 GLY   182      22.887  26.287  73.842  1.00  0.00           H  
ATOM   2803  HA3 GLY   182      23.796  27.555  73.302  1.00  0.00           H  
ATOM   2804  C   GLY   182      21.971  28.185  73.748  1.00  0.00           C  
ATOM   2805  O   GLY   182      21.726  28.107  75.002  1.00  0.00           O  
ATOM   2806  N   THR   183      21.367  29.097  72.935  1.00  0.00           N  
ATOM   2807  H   THR   183      21.601  29.083  71.952  1.00  0.00           H  
ATOM   2808  CA  THR   183      20.481  30.207  73.398  1.00  0.00           C  
ATOM   2809  HA  THR   183      21.054  30.703  74.181  1.00  0.00           H  
ATOM   2810  CB  THR   183      20.269  31.309  72.386  1.00  0.00           C  
ATOM   2811  HB  THR   183      19.794  32.084  72.987  1.00  0.00           H  
ATOM   2812  CG2 THR   183      21.519  31.907  71.812  1.00  0.00           C  
ATOM   2813 HG21 THR   183      22.028  31.105  71.277  1.00  0.00           H  
ATOM   2814 HG22 THR   183      21.137  32.614  71.075  1.00  0.00           H  
ATOM   2815 HG23 THR   183      22.153  32.324  72.595  1.00  0.00           H  
ATOM   2816  OG1 THR   183      19.472  30.894  71.299  1.00  0.00           O  
ATOM   2817  HG1 THR   183      19.920  30.124  70.943  1.00  0.00           H  
ATOM   2818  C   THR   183      19.161  29.769  74.047  1.00  0.00           C  
ATOM   2819  O   THR   183      18.608  30.447  74.833  1.00  0.00           O  
ATOM   2820  N   PHE   184      18.678  28.601  73.635  1.00  0.00           N  
ATOM   2821  H   PHE   184      19.202  27.980  73.035  1.00  0.00           H  
ATOM   2822  CA  PHE   184      17.536  27.955  74.287  1.00  0.00           C  
ATOM   2823  HA  PHE   184      16.788  28.717  74.506  1.00  0.00           H  
ATOM   2824  CB  PHE   184      16.820  27.099  73.314  1.00  0.00           C  
ATOM   2825  HB2 PHE   184      17.498  26.373  72.865  1.00  0.00           H  
ATOM   2826  HB3 PHE   184      16.083  26.453  73.790  1.00  0.00           H  
ATOM   2827  CG  PHE   184      16.226  27.867  72.074  1.00  0.00           C  
ATOM   2828  CD1 PHE   184      16.955  27.835  70.829  1.00  0.00           C  
ATOM   2829  HD1 PHE   184      17.840  27.216  70.797  1.00  0.00           H  
ATOM   2830  CE1 PHE   184      16.563  28.647  69.772  1.00  0.00           C  
ATOM   2831  HE1 PHE   184      17.185  28.595  68.891  1.00  0.00           H  
ATOM   2832  CZ  PHE   184      15.406  29.391  69.887  1.00  0.00           C  
ATOM   2833  HZ  PHE   184      15.058  29.965  69.041  1.00  0.00           H  
ATOM   2834  CE2 PHE   184      14.676  29.361  71.129  1.00  0.00           C  
ATOM   2835  HE2 PHE   184      13.842  30.027  71.295  1.00  0.00           H  
ATOM   2836  CD2 PHE   184      15.104  28.624  72.260  1.00  0.00           C  
ATOM   2837  HD2 PHE   184      14.587  28.749  73.200  1.00  0.00           H  
ATOM   2838  C   PHE   184      17.969  27.188  75.532  1.00  0.00           C  
ATOM   2839  O   PHE   184      17.321  27.275  76.529  1.00  0.00           O  
ATOM   2840  N   LEU   185      19.045  26.367  75.403  1.00  0.00           N  
ATOM   2841  H   LEU   185      19.388  26.196  74.469  1.00  0.00           H  
ATOM   2842  CA  LEU   185      19.600  25.509  76.458  1.00  0.00           C  
ATOM   2843  HA  LEU   185      18.691  24.957  76.701  1.00  0.00           H  
ATOM   2844  CB  LEU   185      20.752  24.731  75.802  1.00  0.00           C  
ATOM   2845  HB2 LEU   185      21.538  25.349  75.366  1.00  0.00           H  
ATOM   2846  HB3 LEU   185      21.246  24.149  76.580  1.00  0.00           H  
ATOM   2847  CG  LEU   185      20.353  23.716  74.722  1.00  0.00           C  
ATOM   2848  HG  LEU   185      19.683  24.135  73.972  1.00  0.00           H  
ATOM   2849  CD1 LEU   185      21.556  23.236  73.958  1.00  0.00           C  
ATOM   2850 HD11 LEU   185      21.961  24.088  73.411  1.00  0.00           H  
ATOM   2851 HD12 LEU   185      22.292  23.035  74.735  1.00  0.00           H  
ATOM   2852 HD13 LEU   185      21.372  22.370  73.321  1.00  0.00           H  
ATOM   2853  CD2 LEU   185      19.593  22.460  75.288  1.00  0.00           C  
ATOM   2854 HD21 LEU   185      18.833  22.716  76.027  1.00  0.00           H  
ATOM   2855 HD22 LEU   185      19.354  21.806  74.450  1.00  0.00           H  
ATOM   2856 HD23 LEU   185      20.281  21.818  75.839  1.00  0.00           H  
ATOM   2857  C   LEU   185      20.125  26.309  77.693  1.00  0.00           C  
ATOM   2858  O   LEU   185      19.562  26.091  78.712  1.00  0.00           O  
ATOM   2859  N   VAL   186      20.815  27.452  77.556  1.00  0.00           N  
ATOM   2860  H   VAL   186      21.104  27.611  76.601  1.00  0.00           H  
ATOM   2861  CA  VAL   186      21.107  28.394  78.639  1.00  0.00           C  
ATOM   2862  HA  VAL   186      21.612  27.768  79.375  1.00  0.00           H  
ATOM   2863  CB  VAL   186      22.266  29.430  78.181  1.00  0.00           C  
ATOM   2864  HB  VAL   186      22.966  29.037  77.443  1.00  0.00           H  
ATOM   2865  CG1 VAL   186      21.788  30.745  77.559  1.00  0.00           C  
ATOM   2866 HG11 VAL   186      21.075  30.521  76.766  1.00  0.00           H  
ATOM   2867 HG12 VAL   186      21.189  31.288  78.291  1.00  0.00           H  
ATOM   2868 HG13 VAL   186      22.596  31.446  77.354  1.00  0.00           H  
ATOM   2869  CG2 VAL   186      23.113  29.832  79.386  1.00  0.00           C  
ATOM   2870 HG21 VAL   186      22.599  30.259  80.247  1.00  0.00           H  
ATOM   2871 HG22 VAL   186      23.711  29.006  79.772  1.00  0.00           H  
ATOM   2872 HG23 VAL   186      23.798  30.605  79.039  1.00  0.00           H  
ATOM   2873  C   VAL   186      19.867  29.079  79.231  1.00  0.00           C  
ATOM   2874  O   VAL   186      19.941  29.538  80.355  1.00  0.00           O  
ATOM   2875  N   ARG   187      18.843  29.299  78.408  1.00  0.00           N  
ATOM   2876  H   ARG   187      18.762  28.807  77.529  1.00  0.00           H  
ATOM   2877  CA  ARG   187      17.574  29.826  78.922  1.00  0.00           C  
ATOM   2878  HA  ARG   187      17.819  30.551  79.698  1.00  0.00           H  
ATOM   2879  CB  ARG   187      16.887  30.609  77.834  1.00  0.00           C  
ATOM   2880  HB2 ARG   187      16.965  29.999  76.934  1.00  0.00           H  
ATOM   2881  HB3 ARG   187      15.818  30.602  78.046  1.00  0.00           H  
ATOM   2882  CG  ARG   187      17.435  31.981  77.520  1.00  0.00           C  
ATOM   2883  HG2 ARG   187      18.508  31.924  77.339  1.00  0.00           H  
ATOM   2884  HG3 ARG   187      16.960  32.217  76.568  1.00  0.00           H  
ATOM   2885  CD  ARG   187      17.044  33.035  78.551  1.00  0.00           C  
ATOM   2886  HD2 ARG   187      17.464  32.797  79.528  1.00  0.00           H  
ATOM   2887  HD3 ARG   187      17.465  33.983  78.217  1.00  0.00           H  
ATOM   2888  NE  ARG   187      15.598  33.101  78.684  1.00  0.00           N  
ATOM   2889  HE  ARG   187      15.004  32.731  77.956  1.00  0.00           H  
ATOM   2890  CZ  ARG   187      14.997  33.903  79.468  1.00  0.00           C  
ATOM   2891  NH1 ARG   187      15.673  34.722  80.286  1.00  0.00           N  
ATOM   2892 HH11 ARG   187      16.658  34.642  80.493  1.00  0.00           H  
ATOM   2893 HH12 ARG   187      15.121  35.361  80.841  1.00  0.00           H  
ATOM   2894  NH2 ARG   187      13.700  34.031  79.460  1.00  0.00           N  
ATOM   2895 HH21 ARG   187      13.065  33.464  78.916  1.00  0.00           H  
ATOM   2896 HH22 ARG   187      13.277  34.677  80.111  1.00  0.00           H  
ATOM   2897  C   ARG   187      16.668  28.858  79.629  1.00  0.00           C  
ATOM   2898  O   ARG   187      15.623  29.339  80.125  1.00  0.00           O  
ATOM   2899  N   SER   188      17.053  27.579  79.651  1.00  0.00           N  
ATOM   2900  H   SER   188      17.836  27.281  79.087  1.00  0.00           H  
ATOM   2901  CA  SER   188      16.473  26.589  80.520  1.00  0.00           C  
ATOM   2902  HA  SER   188      15.400  26.779  80.482  1.00  0.00           H  
ATOM   2903  CB  SER   188      16.668  25.231  79.892  1.00  0.00           C  
ATOM   2904  HB2 SER   188      16.377  25.237  78.842  1.00  0.00           H  
ATOM   2905  HB3 SER   188      17.737  25.089  80.051  1.00  0.00           H  
ATOM   2906  OG  SER   188      16.028  24.079  80.478  1.00  0.00           O  
ATOM   2907  HG  SER   188      15.072  24.171  80.483  1.00  0.00           H  
ATOM   2908  C   SER   188      16.990  26.557  81.955  1.00  0.00           C  
ATOM   2909  O   SER   188      16.355  26.059  82.851  1.00  0.00           O  
ATOM   2910  N   GLN   189      18.216  27.091  82.190  1.00  0.00           N  
ATOM   2911  H   GLN   189      18.657  27.417  81.341  1.00  0.00           H  
ATOM   2912  CA  GLN   189      18.830  27.529  83.451  1.00  0.00           C  
ATOM   2913  HA  GLN   189      18.514  26.818  84.215  1.00  0.00           H  
ATOM   2914  CB  GLN   189      20.367  27.452  83.243  1.00  0.00           C  
ATOM   2915  HB2 GLN   189      20.619  28.167  82.460  1.00  0.00           H  
ATOM   2916  HB3 GLN   189      20.856  27.801  84.153  1.00  0.00           H  
ATOM   2917  CG  GLN   189      20.876  26.114  82.840  1.00  0.00           C  
ATOM   2918  HG2 GLN   189      20.367  25.832  81.918  1.00  0.00           H  
ATOM   2919  HG3 GLN   189      21.923  26.203  82.551  1.00  0.00           H  
ATOM   2920  CD  GLN   189      20.866  25.089  83.939  1.00  0.00           C  
ATOM   2921  OE1 GLN   189      20.237  25.280  85.027  1.00  0.00           O  
ATOM   2922  NE2 GLN   189      21.520  23.989  83.730  1.00  0.00           N  
ATOM   2923 HE21 GLN   189      21.449  23.274  84.440  1.00  0.00           H  
ATOM   2924 HE22 GLN   189      22.002  23.853  82.853  1.00  0.00           H  
ATOM   2925  C   GLN   189      18.360  28.974  83.813  1.00  0.00           C  
ATOM   2926  O   GLN   189      18.077  29.773  82.889  1.00  0.00           O  
ATOM   2927  N   PRO   190      18.302  29.280  85.101  1.00  0.00           N  
ATOM   2928  CD  PRO   190      18.865  28.553  86.248  1.00  0.00           C  
ATOM   2929  HD2 PRO   190      19.902  28.318  86.007  1.00  0.00           H  
ATOM   2930  HD3 PRO   190      18.184  27.707  86.340  1.00  0.00           H  
ATOM   2931  CG  PRO   190      18.895  29.395  87.448  1.00  0.00           C  
ATOM   2932  HG2 PRO   190      19.896  29.729  87.718  1.00  0.00           H  
ATOM   2933  HG3 PRO   190      18.602  28.742  88.270  1.00  0.00           H  
ATOM   2934  CB  PRO   190      17.774  30.407  87.138  1.00  0.00           C  
ATOM   2935  HB2 PRO   190      17.798  31.297  87.767  1.00  0.00           H  
ATOM   2936  HB3 PRO   190      16.924  29.794  87.439  1.00  0.00           H  
ATOM   2937  CA  PRO   190      17.764  30.543  85.590  1.00  0.00           C  
ATOM   2938  HA  PRO   190      16.737  30.634  85.236  1.00  0.00           H  
ATOM   2939  C   PRO   190      18.538  31.790  85.154  1.00  0.00           C  
ATOM   2940  O   PRO   190      19.699  31.727  84.705  1.00  0.00           O  
ATOM   2941  N   GLY   191      18.083  32.973  85.452  1.00  0.00           N  
ATOM   2942  H   GLY   191      17.168  33.026  85.877  1.00  0.00           H  
ATOM   2943  CA  GLY   191      18.771  34.279  85.268  1.00  0.00           C  
ATOM   2944  HA2 GLY   191      19.092  34.311  84.227  1.00  0.00           H  
ATOM   2945  HA3 GLY   191      18.124  35.146  85.405  1.00  0.00           H  
ATOM   2946  C   GLY   191      20.067  34.573  86.008  1.00  0.00           C  
ATOM   2947  O   GLY   191      20.240  35.730  86.440  1.00  0.00           O  
ATOM   2948  N   ARG   192      20.890  33.571  86.250  1.00  0.00           N  
ATOM   2949  H   ARG   192      20.472  32.737  85.863  1.00  0.00           H  
ATOM   2950  CA  ARG   192      22.128  33.480  87.127  1.00  0.00           C  
ATOM   2951  HA  ARG   192      21.848  33.508  88.180  1.00  0.00           H  
ATOM   2952  CB  ARG   192      22.820  32.123  86.796  1.00  0.00           C  
ATOM   2953  HB2 ARG   192      22.053  31.383  87.024  1.00  0.00           H  
ATOM   2954  HB3 ARG   192      23.070  32.136  85.736  1.00  0.00           H  
ATOM   2955  CG  ARG   192      24.059  32.033  87.685  1.00  0.00           C  
ATOM   2956  HG2 ARG   192      24.704  32.863  87.395  1.00  0.00           H  
ATOM   2957  HG3 ARG   192      23.801  32.085  88.743  1.00  0.00           H  
ATOM   2958  CD  ARG   192      24.832  30.653  87.534  1.00  0.00           C  
ATOM   2959  HD2 ARG   192      24.074  29.889  87.712  1.00  0.00           H  
ATOM   2960  HD3 ARG   192      25.278  30.574  86.543  1.00  0.00           H  
ATOM   2961  NE  ARG   192      25.903  30.463  88.557  1.00  0.00           N  
ATOM   2962  HE  ARG   192      26.832  30.470  88.163  1.00  0.00           H  
ATOM   2963  CZ  ARG   192      25.794  30.280  89.833  1.00  0.00           C  
ATOM   2964  NH1 ARG   192      24.732  30.016  90.521  1.00  0.00           N  
ATOM   2965 HH11 ARG   192      23.774  30.008  90.202  1.00  0.00           H  
ATOM   2966 HH12 ARG   192      24.784  29.808  91.508  1.00  0.00           H  
ATOM   2967  NH2 ARG   192      26.938  30.255  90.418  1.00  0.00           N  
ATOM   2968 HH21 ARG   192      27.767  30.345  89.847  1.00  0.00           H  
ATOM   2969 HH22 ARG   192      27.042  29.975  91.383  1.00  0.00           H  
ATOM   2970  C   ARG   192      23.021  34.666  86.740  1.00  0.00           C  
ATOM   2971  O   ARG   192      23.569  34.606  85.640  1.00  0.00           O  
ATOM   2972  N   TYR   193      23.100  35.658  87.632  1.00  0.00           N  
ATOM   2973  H   TYR   193      22.711  35.443  88.539  1.00  0.00           H  
ATOM   2974  CA  TYR   193      23.792  36.949  87.500  1.00  0.00           C  
ATOM   2975  HA  TYR   193      23.553  37.585  88.352  1.00  0.00           H  
ATOM   2976  CB  TYR   193      25.305  36.670  87.403  1.00  0.00           C  
ATOM   2977  HB2 TYR   193      25.581  36.335  86.403  1.00  0.00           H  
ATOM   2978  HB3 TYR   193      25.834  37.617  87.508  1.00  0.00           H  
ATOM   2979  CG  TYR   193      25.866  35.639  88.415  1.00  0.00           C  
ATOM   2980  CD1 TYR   193      26.816  34.683  88.045  1.00  0.00           C  
ATOM   2981  HD1 TYR   193      27.153  34.530  87.030  1.00  0.00           H  
ATOM   2982  CE1 TYR   193      27.264  33.772  88.998  1.00  0.00           C  
ATOM   2983  HE1 TYR   193      28.064  33.108  88.706  1.00  0.00           H  
ATOM   2984  CZ  TYR   193      26.724  33.782  90.311  1.00  0.00           C  
ATOM   2985  OH  TYR   193      27.190  32.961  91.274  1.00  0.00           O  
ATOM   2986  HH  TYR   193      28.136  32.799  91.266  1.00  0.00           H  
ATOM   2987  CE2 TYR   193      25.927  34.813  90.700  1.00  0.00           C  
ATOM   2988  HE2 TYR   193      25.565  34.967  91.706  1.00  0.00           H  
ATOM   2989  CD2 TYR   193      25.446  35.681  89.762  1.00  0.00           C  
ATOM   2990  HD2 TYR   193      24.810  36.486  90.101  1.00  0.00           H  
ATOM   2991  C   TYR   193      23.334  37.786  86.371  1.00  0.00           C  
ATOM   2992  O   TYR   193      24.106  38.603  85.924  1.00  0.00           O  
ATOM   2993  N   ASN   194      22.234  37.474  85.706  1.00  0.00           N  
ATOM   2994  H   ASN   194      21.670  36.736  86.101  1.00  0.00           H  
ATOM   2995  CA  ASN   194      21.791  38.041  84.419  1.00  0.00           C  
ATOM   2996  HA  ASN   194      21.092  37.328  83.982  1.00  0.00           H  
ATOM   2997  CB  ASN   194      21.236  39.479  84.610  1.00  0.00           C  
ATOM   2998  HB2 ASN   194      22.044  40.165  84.357  1.00  0.00           H  
ATOM   2999  HB3 ASN   194      20.487  39.590  83.827  1.00  0.00           H  
ATOM   3000  CG  ASN   194      20.457  39.753  85.840  1.00  0.00           C  
ATOM   3001  OD1 ASN   194      19.668  38.934  86.352  1.00  0.00           O  
ATOM   3002  ND2 ASN   194      20.670  40.944  86.311  1.00  0.00           N  
ATOM   3003 HD21 ASN   194      20.201  41.117  87.189  1.00  0.00           H  
ATOM   3004 HD22 ASN   194      21.140  41.587  85.690  1.00  0.00           H  
ATOM   3005  C   ASN   194      22.958  37.932  83.312  1.00  0.00           C  
ATOM   3006  O   ASN   194      23.037  38.745  82.378  1.00  0.00           O  
ATOM   3007  N   ARG   195      23.836  36.915  83.402  1.00  0.00           N  
ATOM   3008  H   ARG   195      23.765  36.262  84.169  1.00  0.00           H  
ATOM   3009  CA  ARG   195      25.174  36.868  82.703  1.00  0.00           C  
ATOM   3010  HA  ARG   195      25.657  37.833  82.859  1.00  0.00           H  
ATOM   3011  CB  ARG   195      26.116  35.799  83.234  1.00  0.00           C  
ATOM   3012  HB2 ARG   195      26.089  35.928  84.316  1.00  0.00           H  
ATOM   3013  HB3 ARG   195      25.702  34.835  82.938  1.00  0.00           H  
ATOM   3014  CG  ARG   195      27.599  35.886  82.823  1.00  0.00           C  
ATOM   3015  HG2 ARG   195      27.784  35.550  81.802  1.00  0.00           H  
ATOM   3016  HG3 ARG   195      27.861  36.944  82.789  1.00  0.00           H  
ATOM   3017  CD  ARG   195      28.476  35.075  83.720  1.00  0.00           C  
ATOM   3018  HD2 ARG   195      28.528  35.584  84.683  1.00  0.00           H  
ATOM   3019  HD3 ARG   195      28.119  34.087  84.008  1.00  0.00           H  
ATOM   3020  NE  ARG   195      29.861  35.080  83.190  1.00  0.00           N  
ATOM   3021  HE  ARG   195      30.280  35.984  83.024  1.00  0.00           H  
ATOM   3022  CZ  ARG   195      30.720  34.072  82.964  1.00  0.00           C  
ATOM   3023  NH1 ARG   195      30.473  32.813  83.275  1.00  0.00           N  
ATOM   3024 HH11 ARG   195      29.583  32.678  83.733  1.00  0.00           H  
ATOM   3025 HH12 ARG   195      31.203  32.117  83.335  1.00  0.00           H  
ATOM   3026  NH2 ARG   195      31.890  34.310  82.425  1.00  0.00           N  
ATOM   3027 HH21 ARG   195      32.097  35.246  82.108  1.00  0.00           H  
ATOM   3028 HH22 ARG   195      32.544  33.573  82.199  1.00  0.00           H  
ATOM   3029  C   ARG   195      24.998  36.588  81.203  1.00  0.00           C  
ATOM   3030  O   ARG   195      25.693  37.065  80.338  1.00  0.00           O  
ATOM   3031  N   ALA   196      23.930  35.762  80.904  1.00  0.00           N  
ATOM   3032  H   ALA   196      23.349  35.437  81.663  1.00  0.00           H  
ATOM   3033  CA  ALA   196      23.781  35.164  79.571  1.00  0.00           C  
ATOM   3034  HA  ALA   196      24.781  35.189  79.140  1.00  0.00           H  
ATOM   3035  CB  ALA   196      23.231  33.774  79.618  1.00  0.00           C  
ATOM   3036  HB1 ALA   196      22.221  33.932  79.996  1.00  0.00           H  
ATOM   3037  HB2 ALA   196      23.330  33.321  78.632  1.00  0.00           H  
ATOM   3038  HB3 ALA   196      23.827  33.211  80.336  1.00  0.00           H  
ATOM   3039  C   ALA   196      22.876  36.067  78.701  1.00  0.00           C  
ATOM   3040  O   ALA   196      22.693  35.740  77.558  1.00  0.00           O  
ATOM   3041  N   ARG   197      22.306  37.154  79.237  1.00  0.00           N  
ATOM   3042  H   ARG   197      22.635  37.401  80.159  1.00  0.00           H  
ATOM   3043  CA  ARG   197      21.239  37.966  78.618  1.00  0.00           C  
ATOM   3044  HA  ARG   197      20.271  37.472  78.538  1.00  0.00           H  
ATOM   3045  CB  ARG   197      20.828  39.063  79.579  1.00  0.00           C  
ATOM   3046  HB2 ARG   197      20.546  38.669  80.555  1.00  0.00           H  
ATOM   3047  HB3 ARG   197      21.669  39.651  79.945  1.00  0.00           H  
ATOM   3048  CG  ARG   197      19.605  39.915  79.118  1.00  0.00           C  
ATOM   3049  HG2 ARG   197      19.863  40.376  78.165  1.00  0.00           H  
ATOM   3050  HG3 ARG   197      18.668  39.386  78.940  1.00  0.00           H  
ATOM   3051  CD  ARG   197      19.383  41.119  80.019  1.00  0.00           C  
ATOM   3052  HD2 ARG   197      20.301  41.703  80.091  1.00  0.00           H  
ATOM   3053  HD3 ARG   197      18.600  41.722  79.558  1.00  0.00           H  
ATOM   3054  NE  ARG   197      18.872  40.789  81.350  1.00  0.00           N  
ATOM   3055  HE  ARG   197      18.698  39.817  81.563  1.00  0.00           H  
ATOM   3056  CZ  ARG   197      18.678  41.630  82.358  1.00  0.00           C  
ATOM   3057  NH1 ARG   197      18.793  42.930  82.274  1.00  0.00           N  
ATOM   3058 HH11 ARG   197      19.042  43.328  81.380  1.00  0.00           H  
ATOM   3059 HH12 ARG   197      18.706  43.583  83.040  1.00  0.00           H  
ATOM   3060  NH2 ARG   197      18.385  41.090  83.492  1.00  0.00           N  
ATOM   3061 HH21 ARG   197      18.256  40.092  83.573  1.00  0.00           H  
ATOM   3062 HH22 ARG   197      18.006  41.621  84.264  1.00  0.00           H  
ATOM   3063  C   ARG   197      21.657  38.506  77.265  1.00  0.00           C  
ATOM   3064  O   ARG   197      20.871  38.384  76.346  1.00  0.00           O  
ATOM   3065  N   GLY   198      22.792  39.194  77.183  1.00  0.00           N  
ATOM   3066  H   GLY   198      23.391  39.289  77.991  1.00  0.00           H  
ATOM   3067  CA  GLY   198      23.311  39.607  75.861  1.00  0.00           C  
ATOM   3068  HA2 GLY   198      22.508  40.159  75.372  1.00  0.00           H  
ATOM   3069  HA3 GLY   198      24.126  40.318  75.996  1.00  0.00           H  
ATOM   3070  C   GLY   198      23.605  38.518  74.879  1.00  0.00           C  
ATOM   3071  O   GLY   198      23.102  38.503  73.768  1.00  0.00           O  
ATOM   3072  N   LEU   199      24.419  37.551  75.285  1.00  0.00           N  
ATOM   3073  H   LEU   199      24.705  37.608  76.252  1.00  0.00           H  
ATOM   3074  CA  LEU   199      24.937  36.481  74.510  1.00  0.00           C  
ATOM   3075  HA  LEU   199      25.484  36.893  73.662  1.00  0.00           H  
ATOM   3076  CB  LEU   199      25.834  35.616  75.433  1.00  0.00           C  
ATOM   3077  HB2 LEU   199      26.490  36.192  76.086  1.00  0.00           H  
ATOM   3078  HB3 LEU   199      25.237  35.096  76.182  1.00  0.00           H  
ATOM   3079  CG  LEU   199      26.538  34.536  74.712  1.00  0.00           C  
ATOM   3080  HG  LEU   199      25.887  33.742  74.345  1.00  0.00           H  
ATOM   3081  CD1 LEU   199      27.419  35.152  73.597  1.00  0.00           C  
ATOM   3082 HD11 LEU   199      27.980  34.318  73.173  1.00  0.00           H  
ATOM   3083 HD12 LEU   199      26.896  35.679  72.798  1.00  0.00           H  
ATOM   3084 HD13 LEU   199      28.178  35.872  73.903  1.00  0.00           H  
ATOM   3085  CD2 LEU   199      27.588  33.886  75.641  1.00  0.00           C  
ATOM   3086 HD21 LEU   199      28.362  34.559  76.009  1.00  0.00           H  
ATOM   3087 HD22 LEU   199      27.129  33.433  76.519  1.00  0.00           H  
ATOM   3088 HD23 LEU   199      28.079  33.100  75.067  1.00  0.00           H  
ATOM   3089  C   LEU   199      23.696  35.767  73.941  1.00  0.00           C  
ATOM   3090  O   LEU   199      23.683  35.315  72.793  1.00  0.00           O  
ATOM   3091  N   THR   200      22.638  35.644  74.662  1.00  0.00           N  
ATOM   3092  H   THR   200      22.650  35.791  75.662  1.00  0.00           H  
ATOM   3093  CA  THR   200      21.389  35.049  74.201  1.00  0.00           C  
ATOM   3094  HA  THR   200      21.598  34.025  73.891  1.00  0.00           H  
ATOM   3095  CB  THR   200      20.349  35.000  75.391  1.00  0.00           C  
ATOM   3096  HB  THR   200      20.287  35.973  75.878  1.00  0.00           H  
ATOM   3097  CG2 THR   200      18.996  34.361  75.080  1.00  0.00           C  
ATOM   3098 HG21 THR   200      18.695  33.952  76.045  1.00  0.00           H  
ATOM   3099 HG22 THR   200      18.319  35.122  74.691  1.00  0.00           H  
ATOM   3100 HG23 THR   200      19.085  33.503  74.413  1.00  0.00           H  
ATOM   3101  OG1 THR   200      20.937  34.215  76.373  1.00  0.00           O  
ATOM   3102  HG1 THR   200      21.517  34.803  76.861  1.00  0.00           H  
ATOM   3103  C   THR   200      20.780  35.650  72.866  1.00  0.00           C  
ATOM   3104  O   THR   200      20.534  34.944  71.866  1.00  0.00           O  
ATOM   3105  N   PHE   201      20.599  36.969  72.812  1.00  0.00           N  
ATOM   3106  H   PHE   201      20.880  37.467  73.645  1.00  0.00           H  
ATOM   3107  CA  PHE   201      20.216  37.649  71.566  1.00  0.00           C  
ATOM   3108  HA  PHE   201      19.410  37.085  71.097  1.00  0.00           H  
ATOM   3109  CB  PHE   201      19.724  39.065  71.967  1.00  0.00           C  
ATOM   3110  HB2 PHE   201      18.976  38.956  72.752  1.00  0.00           H  
ATOM   3111  HB3 PHE   201      20.595  39.575  72.379  1.00  0.00           H  
ATOM   3112  CG  PHE   201      18.989  39.899  70.860  1.00  0.00           C  
ATOM   3113  CD1 PHE   201      19.780  40.807  70.176  1.00  0.00           C  
ATOM   3114  HD1 PHE   201      20.819  41.034  70.360  1.00  0.00           H  
ATOM   3115  CE1 PHE   201      19.152  41.646  69.226  1.00  0.00           C  
ATOM   3116  HE1 PHE   201      19.810  42.332  68.713  1.00  0.00           H  
ATOM   3117  CZ  PHE   201      17.752  41.656  69.072  1.00  0.00           C  
ATOM   3118  HZ  PHE   201      17.229  42.336  68.416  1.00  0.00           H  
ATOM   3119  CE2 PHE   201      17.013  40.676  69.716  1.00  0.00           C  
ATOM   3120  HE2 PHE   201      15.982  40.491  69.451  1.00  0.00           H  
ATOM   3121  CD2 PHE   201      17.594  39.794  70.650  1.00  0.00           C  
ATOM   3122  HD2 PHE   201      17.035  39.017  71.150  1.00  0.00           H  
ATOM   3123  C   PHE   201      21.271  37.729  70.535  1.00  0.00           C  
ATOM   3124  O   PHE   201      21.143  37.469  69.341  1.00  0.00           O  
ATOM   3125  N   ALA   202      22.555  37.830  70.977  1.00  0.00           N  
ATOM   3126  H   ALA   202      22.647  37.885  71.981  1.00  0.00           H  
ATOM   3127  CA  ALA   202      23.705  37.894  70.097  1.00  0.00           C  
ATOM   3128  HA  ALA   202      23.745  38.756  69.431  1.00  0.00           H  
ATOM   3129  CB  ALA   202      24.990  38.112  70.966  1.00  0.00           C  
ATOM   3130  HB1 ALA   202      25.826  38.177  70.270  1.00  0.00           H  
ATOM   3131  HB2 ALA   202      24.996  38.974  71.634  1.00  0.00           H  
ATOM   3132  HB3 ALA   202      25.108  37.233  71.600  1.00  0.00           H  
ATOM   3133  C   ALA   202      23.941  36.645  69.297  1.00  0.00           C  
ATOM   3134  O   ALA   202      24.357  36.698  68.130  1.00  0.00           O  
ATOM   3135  N   MET   203      23.753  35.437  69.842  1.00  0.00           N  
ATOM   3136  H   MET   203      23.543  35.276  70.817  1.00  0.00           H  
ATOM   3137  CA  MET   203      24.087  34.201  69.127  1.00  0.00           C  
ATOM   3138  HA  MET   203      24.956  34.308  68.479  1.00  0.00           H  
ATOM   3139  CB  MET   203      24.535  33.120  70.096  1.00  0.00           C  
ATOM   3140  HB2 MET   203      23.734  32.963  70.818  1.00  0.00           H  
ATOM   3141  HB3 MET   203      24.786  32.219  69.536  1.00  0.00           H  
ATOM   3142  CG  MET   203      25.920  33.360  70.781  1.00  0.00           C  
ATOM   3143  HG2 MET   203      25.806  34.307  71.308  1.00  0.00           H  
ATOM   3144  HG3 MET   203      25.974  32.583  71.543  1.00  0.00           H  
ATOM   3145  SD  MET   203      27.539  33.454  69.816  1.00  0.00           S  
ATOM   3146  CE  MET   203      27.742  35.235  69.336  1.00  0.00           C  
ATOM   3147  HE1 MET   203      27.175  35.477  68.437  1.00  0.00           H  
ATOM   3148  HE2 MET   203      27.415  35.893  70.141  1.00  0.00           H  
ATOM   3149  HE3 MET   203      28.765  35.477  69.048  1.00  0.00           H  
ATOM   3150  C   MET   203      22.880  33.814  68.241  1.00  0.00           C  
ATOM   3151  O   MET   203      23.065  33.358  67.089  1.00  0.00           O  
ATOM   3152  N   LEU   204      21.646  34.033  68.701  1.00  0.00           N  
ATOM   3153  H   LEU   204      21.597  34.247  69.687  1.00  0.00           H  
ATOM   3154  CA  LEU   204      20.541  34.212  67.805  1.00  0.00           C  
ATOM   3155  HA  LEU   204      20.463  33.232  67.334  1.00  0.00           H  
ATOM   3156  CB  LEU   204      19.265  34.399  68.515  1.00  0.00           C  
ATOM   3157  HB2 LEU   204      19.275  33.740  69.383  1.00  0.00           H  
ATOM   3158  HB3 LEU   204      19.246  35.376  68.999  1.00  0.00           H  
ATOM   3159  CG  LEU   204      18.007  34.300  67.626  1.00  0.00           C  
ATOM   3160  HG  LEU   204      18.164  35.038  66.839  1.00  0.00           H  
ATOM   3161  CD1 LEU   204      17.718  32.871  67.071  1.00  0.00           C  
ATOM   3162 HD11 LEU   204      18.457  32.508  66.356  1.00  0.00           H  
ATOM   3163 HD12 LEU   204      17.496  32.181  67.884  1.00  0.00           H  
ATOM   3164 HD13 LEU   204      16.757  32.871  66.556  1.00  0.00           H  
ATOM   3165  CD2 LEU   204      16.719  34.691  68.462  1.00  0.00           C  
ATOM   3166 HD21 LEU   204      16.740  35.773  68.588  1.00  0.00           H  
ATOM   3167 HD22 LEU   204      15.749  34.505  68.000  1.00  0.00           H  
ATOM   3168 HD23 LEU   204      16.740  34.164  69.416  1.00  0.00           H  
ATOM   3169  C   LEU   204      20.795  35.184  66.616  1.00  0.00           C  
ATOM   3170  O   LEU   204      20.583  34.760  65.463  1.00  0.00           O  
ATOM   3171  N   ALA   205      21.296  36.429  66.812  1.00  0.00           N  
ATOM   3172  H   ALA   205      21.377  36.663  67.791  1.00  0.00           H  
ATOM   3173  CA  ALA   205      21.425  37.359  65.726  1.00  0.00           C  
ATOM   3174  HA  ALA   205      20.514  37.334  65.130  1.00  0.00           H  
ATOM   3175  CB  ALA   205      21.613  38.796  66.301  1.00  0.00           C  
ATOM   3176  HB1 ALA   205      22.566  38.755  66.828  1.00  0.00           H  
ATOM   3177  HB2 ALA   205      21.635  39.469  65.444  1.00  0.00           H  
ATOM   3178  HB3 ALA   205      20.924  38.892  67.140  1.00  0.00           H  
ATOM   3179  C   ALA   205      22.629  36.976  64.819  1.00  0.00           C  
ATOM   3180  O   ALA   205      22.630  37.179  63.663  1.00  0.00           O  
ATOM   3181  N   TYR   206      23.681  36.304  65.326  1.00  0.00           N  
ATOM   3182  H   TYR   206      23.772  36.485  66.316  1.00  0.00           H  
ATOM   3183  CA  TYR   206      24.783  35.730  64.518  1.00  0.00           C  
ATOM   3184  HA  TYR   206      25.069  36.527  63.832  1.00  0.00           H  
ATOM   3185  CB  TYR   206      26.014  35.558  65.364  1.00  0.00           C  
ATOM   3186  HB2 TYR   206      26.373  36.527  65.710  1.00  0.00           H  
ATOM   3187  HB3 TYR   206      25.716  34.927  66.202  1.00  0.00           H  
ATOM   3188  CG  TYR   206      27.069  34.955  64.447  1.00  0.00           C  
ATOM   3189  CD1 TYR   206      27.522  35.752  63.435  1.00  0.00           C  
ATOM   3190  HD1 TYR   206      27.404  36.823  63.495  1.00  0.00           H  
ATOM   3191  CE1 TYR   206      28.315  35.243  62.403  1.00  0.00           C  
ATOM   3192  HE1 TYR   206      28.702  35.847  61.595  1.00  0.00           H  
ATOM   3193  CZ  TYR   206      28.711  33.890  62.436  1.00  0.00           C  
ATOM   3194  OH  TYR   206      29.677  33.457  61.543  1.00  0.00           O  
ATOM   3195  HH  TYR   206      29.618  32.506  61.426  1.00  0.00           H  
ATOM   3196  CE2 TYR   206      28.179  33.033  63.426  1.00  0.00           C  
ATOM   3197  HE2 TYR   206      28.582  32.045  63.592  1.00  0.00           H  
ATOM   3198  CD2 TYR   206      27.284  33.564  64.417  1.00  0.00           C  
ATOM   3199  HD2 TYR   206      27.060  32.863  65.208  1.00  0.00           H  
ATOM   3200  C   TYR   206      24.275  34.620  63.569  1.00  0.00           C  
ATOM   3201  O   TYR   206      24.656  34.503  62.417  1.00  0.00           O  
ATOM   3202  N   PHE   207      23.391  33.786  64.131  1.00  0.00           N  
ATOM   3203  H   PHE   207      23.067  33.991  65.066  1.00  0.00           H  
ATOM   3204  CA  PHE   207      22.803  32.646  63.397  1.00  0.00           C  
ATOM   3205  HA  PHE   207      23.654  32.141  62.939  1.00  0.00           H  
ATOM   3206  CB  PHE   207      22.119  31.680  64.323  1.00  0.00           C  
ATOM   3207  HB2 PHE   207      22.898  31.277  64.970  1.00  0.00           H  
ATOM   3208  HB3 PHE   207      21.353  32.204  64.894  1.00  0.00           H  
ATOM   3209  CG  PHE   207      21.654  30.447  63.688  1.00  0.00           C  
ATOM   3210  CD1 PHE   207      20.263  30.107  63.642  1.00  0.00           C  
ATOM   3211  HD1 PHE   207      19.542  30.796  64.055  1.00  0.00           H  
ATOM   3212  CE1 PHE   207      19.878  28.854  63.029  1.00  0.00           C  
ATOM   3213  HE1 PHE   207      18.839  28.561  63.072  1.00  0.00           H  
ATOM   3214  CZ  PHE   207      20.874  27.936  62.561  1.00  0.00           C  
ATOM   3215  HZ  PHE   207      20.464  27.052  62.093  1.00  0.00           H  
ATOM   3216  CE2 PHE   207      22.225  28.255  62.633  1.00  0.00           C  
ATOM   3217  HE2 PHE   207      23.011  27.572  62.346  1.00  0.00           H  
ATOM   3218  CD2 PHE   207      22.592  29.479  63.283  1.00  0.00           C  
ATOM   3219  HD2 PHE   207      23.651  29.689  63.285  1.00  0.00           H  
ATOM   3220  C   PHE   207      21.899  33.157  62.298  1.00  0.00           C  
ATOM   3221  O   PHE   207      22.154  32.858  61.130  1.00  0.00           O  
ATOM   3222  N   ILE   208      20.976  34.090  62.562  1.00  0.00           N  
ATOM   3223  H   ILE   208      20.808  34.271  63.541  1.00  0.00           H  
ATOM   3224  CA  ILE   208      20.090  34.744  61.647  1.00  0.00           C  
ATOM   3225  HA  ILE   208      19.622  33.956  61.055  1.00  0.00           H  
ATOM   3226  CB  ILE   208      18.975  35.507  62.281  1.00  0.00           C  
ATOM   3227  HB  ILE   208      19.380  36.085  63.112  1.00  0.00           H  
ATOM   3228  CG2 ILE   208      18.322  36.497  61.261  1.00  0.00           C  
ATOM   3229 HG21 ILE   208      19.005  37.246  60.860  1.00  0.00           H  
ATOM   3230 HG22 ILE   208      18.048  36.034  60.314  1.00  0.00           H  
ATOM   3231 HG23 ILE   208      17.425  36.897  61.735  1.00  0.00           H  
ATOM   3232  CG1 ILE   208      17.950  34.594  63.043  1.00  0.00           C  
ATOM   3233 HG12 ILE   208      17.400  33.924  62.382  1.00  0.00           H  
ATOM   3234 HG13 ILE   208      18.502  33.965  63.740  1.00  0.00           H  
ATOM   3235  CD1 ILE   208      16.954  35.335  64.069  1.00  0.00           C  
ATOM   3236 HD11 ILE   208      17.538  36.040  64.662  1.00  0.00           H  
ATOM   3237 HD12 ILE   208      16.322  35.936  63.415  1.00  0.00           H  
ATOM   3238 HD13 ILE   208      16.348  34.679  64.693  1.00  0.00           H  
ATOM   3239  C   ILE   208      20.893  35.554  60.667  1.00  0.00           C  
ATOM   3240  O   ILE   208      20.607  35.639  59.446  1.00  0.00           O  
ATOM   3241  N   THR   209      22.025  36.121  61.066  1.00  0.00           N  
ATOM   3242  H   THR   209      22.243  36.012  62.046  1.00  0.00           H  
ATOM   3243  CA  THR   209      23.036  36.778  60.185  1.00  0.00           C  
ATOM   3244  HA  THR   209      22.626  37.659  59.691  1.00  0.00           H  
ATOM   3245  CB  THR   209      24.206  37.445  60.919  1.00  0.00           C  
ATOM   3246  HB  THR   209      24.723  36.723  61.552  1.00  0.00           H  
ATOM   3247  CG2 THR   209      25.225  38.120  60.009  1.00  0.00           C  
ATOM   3248 HG21 THR   209      25.940  38.573  60.696  1.00  0.00           H  
ATOM   3249 HG22 THR   209      25.700  37.378  59.367  1.00  0.00           H  
ATOM   3250 HG23 THR   209      24.714  38.902  59.446  1.00  0.00           H  
ATOM   3251  OG1 THR   209      23.690  38.496  61.673  1.00  0.00           O  
ATOM   3252  HG1 THR   209      23.084  38.099  62.303  1.00  0.00           H  
ATOM   3253  C   THR   209      23.663  35.811  59.138  1.00  0.00           C  
ATOM   3254  O   THR   209      23.443  36.000  57.973  1.00  0.00           O  
ATOM   3255  N   TRP   210      24.240  34.741  59.586  1.00  0.00           N  
ATOM   3256  H   TRP   210      24.323  34.662  60.590  1.00  0.00           H  
ATOM   3257  CA  TRP   210      24.877  33.676  58.845  1.00  0.00           C  
ATOM   3258  HA  TRP   210      25.698  34.119  58.281  1.00  0.00           H  
ATOM   3259  CB  TRP   210      25.325  32.604  59.823  1.00  0.00           C  
ATOM   3260  HB2 TRP   210      25.889  33.164  60.569  1.00  0.00           H  
ATOM   3261  HB3 TRP   210      24.506  32.221  60.432  1.00  0.00           H  
ATOM   3262  CG  TRP   210      26.169  31.514  59.151  1.00  0.00           C  
ATOM   3263  CD1 TRP   210      25.612  30.359  58.666  1.00  0.00           C  
ATOM   3264  HD1 TRP   210      24.584  30.052  58.789  1.00  0.00           H  
ATOM   3265  NE1 TRP   210      26.574  29.575  58.095  1.00  0.00           N  
ATOM   3266  HE1 TRP   210      26.336  28.716  57.622  1.00  0.00           H  
ATOM   3267  CE2 TRP   210      27.794  30.120  58.167  1.00  0.00           C  
ATOM   3268  CZ2 TRP   210      29.074  29.755  57.750  1.00  0.00           C  
ATOM   3269  HZ2 TRP   210      29.210  28.821  57.226  1.00  0.00           H  
ATOM   3270  CH2 TRP   210      30.178  30.686  57.854  1.00  0.00           C  
ATOM   3271  HH2 TRP   210      31.134  30.369  57.464  1.00  0.00           H  
ATOM   3272  CZ3 TRP   210      29.975  31.897  58.528  1.00  0.00           C  
ATOM   3273  HZ3 TRP   210      30.769  32.601  58.727  1.00  0.00           H  
ATOM   3274  CE3 TRP   210      28.673  32.276  58.921  1.00  0.00           C  
ATOM   3275  HE3 TRP   210      28.517  33.279  59.289  1.00  0.00           H  
ATOM   3276  CD2 TRP   210      27.569  31.385  58.731  1.00  0.00           C  
ATOM   3277  C   TRP   210      23.974  32.987  57.828  1.00  0.00           C  
ATOM   3278  O   TRP   210      24.287  32.663  56.689  1.00  0.00           O  
ATOM   3279  N   VAL   211      22.686  32.786  58.229  1.00  0.00           N  
ATOM   3280  H   VAL   211      22.521  33.188  59.141  1.00  0.00           H  
ATOM   3281  CA  VAL   211      21.627  32.175  57.411  1.00  0.00           C  
ATOM   3282  HA  VAL   211      22.021  31.221  57.061  1.00  0.00           H  
ATOM   3283  CB  VAL   211      20.522  31.715  58.321  1.00  0.00           C  
ATOM   3284  HB  VAL   211      20.334  32.500  59.053  1.00  0.00           H  
ATOM   3285  CG1 VAL   211      19.127  31.432  57.705  1.00  0.00           C  
ATOM   3286 HG11 VAL   211      19.093  30.592  57.010  1.00  0.00           H  
ATOM   3287 HG12 VAL   211      18.485  31.195  58.553  1.00  0.00           H  
ATOM   3288 HG13 VAL   211      18.671  32.363  57.371  1.00  0.00           H  
ATOM   3289  CG2 VAL   211      20.936  30.472  59.042  1.00  0.00           C  
ATOM   3290 HG21 VAL   211      21.192  29.691  58.326  1.00  0.00           H  
ATOM   3291 HG22 VAL   211      21.873  30.762  59.517  1.00  0.00           H  
ATOM   3292 HG23 VAL   211      20.120  30.160  59.694  1.00  0.00           H  
ATOM   3293  C   VAL   211      21.174  33.138  56.299  1.00  0.00           C  
ATOM   3294  O   VAL   211      20.962  32.697  55.245  1.00  0.00           O  
ATOM   3295  N   SER   212      21.072  34.427  56.581  1.00  0.00           N  
ATOM   3296  H   SER   212      21.326  34.725  57.512  1.00  0.00           H  
ATOM   3297  CA  SER   212      20.541  35.423  55.615  1.00  0.00           C  
ATOM   3298  HA  SER   212      19.616  35.017  55.207  1.00  0.00           H  
ATOM   3299  CB  SER   212      20.253  36.699  56.327  1.00  0.00           C  
ATOM   3300  HB2 SER   212      21.054  36.975  57.012  1.00  0.00           H  
ATOM   3301  HB3 SER   212      19.926  37.396  55.555  1.00  0.00           H  
ATOM   3302  OG  SER   212      19.088  36.522  57.114  1.00  0.00           O  
ATOM   3303  HG  SER   212      19.350  36.386  58.028  1.00  0.00           H  
ATOM   3304  C   SER   212      21.563  35.651  54.462  1.00  0.00           C  
ATOM   3305  O   SER   212      21.192  36.373  53.521  1.00  0.00           O  
ATOM   3306  N   PHE   213      22.839  35.107  54.483  1.00  0.00           N  
ATOM   3307  H   PHE   213      23.119  34.577  55.296  1.00  0.00           H  
ATOM   3308  CA  PHE   213      23.742  35.109  53.321  1.00  0.00           C  
ATOM   3309  HA  PHE   213      23.779  36.126  52.931  1.00  0.00           H  
ATOM   3310  CB  PHE   213      25.179  34.778  53.754  1.00  0.00           C  
ATOM   3311  HB2 PHE   213      25.236  33.788  54.207  1.00  0.00           H  
ATOM   3312  HB3 PHE   213      25.813  34.820  52.868  1.00  0.00           H  
ATOM   3313  CG  PHE   213      25.786  35.799  54.626  1.00  0.00           C  
ATOM   3314  CD1 PHE   213      26.290  35.315  55.811  1.00  0.00           C  
ATOM   3315  HD1 PHE   213      26.455  34.283  56.083  1.00  0.00           H  
ATOM   3316  CE1 PHE   213      26.845  36.207  56.731  1.00  0.00           C  
ATOM   3317  HE1 PHE   213      27.341  35.811  57.604  1.00  0.00           H  
ATOM   3318  CZ  PHE   213      26.851  37.589  56.482  1.00  0.00           C  
ATOM   3319  HZ  PHE   213      27.417  38.228  57.144  1.00  0.00           H  
ATOM   3320  CE2 PHE   213      26.370  38.132  55.274  1.00  0.00           C  
ATOM   3321  HE2 PHE   213      26.491  39.133  54.888  1.00  0.00           H  
ATOM   3322  CD2 PHE   213      25.853  37.251  54.324  1.00  0.00           C  
ATOM   3323  HD2 PHE   213      25.562  37.668  53.371  1.00  0.00           H  
ATOM   3324  C   PHE   213      23.215  34.125  52.228  1.00  0.00           C  
ATOM   3325  O   PHE   213      23.362  34.550  51.109  1.00  0.00           O  
ATOM   3326  N   VAL   214      22.564  33.021  52.548  1.00  0.00           N  
ATOM   3327  H   VAL   214      22.554  32.840  53.541  1.00  0.00           H  
ATOM   3328  CA  VAL   214      22.024  32.018  51.567  1.00  0.00           C  
ATOM   3329  HA  VAL   214      22.938  31.903  50.984  1.00  0.00           H  
ATOM   3330  CB  VAL   214      21.663  30.681  52.175  1.00  0.00           C  
ATOM   3331  HB  VAL   214      20.744  30.764  52.754  1.00  0.00           H  
ATOM   3332  CG1 VAL   214      21.394  29.593  51.158  1.00  0.00           C  
ATOM   3333 HG11 VAL   214      20.787  28.823  51.635  1.00  0.00           H  
ATOM   3334 HG12 VAL   214      20.768  29.989  50.358  1.00  0.00           H  
ATOM   3335 HG13 VAL   214      22.220  29.183  50.578  1.00  0.00           H  
ATOM   3336  CG2 VAL   214      22.493  30.109  53.309  1.00  0.00           C  
ATOM   3337 HG21 VAL   214      21.891  29.273  53.664  1.00  0.00           H  
ATOM   3338 HG22 VAL   214      23.447  29.736  52.935  1.00  0.00           H  
ATOM   3339 HG23 VAL   214      22.567  30.804  54.145  1.00  0.00           H  
ATOM   3340  C   VAL   214      21.008  32.565  50.543  1.00  0.00           C  
ATOM   3341  O   VAL   214      21.237  32.430  49.358  1.00  0.00           O  
ATOM   3342  N   PRO   215      19.883  33.114  50.966  1.00  0.00           N  
ATOM   3343  CD  PRO   215      19.408  33.311  52.350  1.00  0.00           C  
ATOM   3344  HD2 PRO   215      20.249  33.689  52.932  1.00  0.00           H  
ATOM   3345  HD3 PRO   215      19.172  32.337  52.781  1.00  0.00           H  
ATOM   3346  CG  PRO   215      18.156  34.197  52.341  1.00  0.00           C  
ATOM   3347  HG2 PRO   215      18.478  35.236  52.418  1.00  0.00           H  
ATOM   3348  HG3 PRO   215      17.343  34.077  53.057  1.00  0.00           H  
ATOM   3349  CB  PRO   215      17.635  33.994  50.874  1.00  0.00           C  
ATOM   3350  HB2 PRO   215      17.047  34.858  50.566  1.00  0.00           H  
ATOM   3351  HB3 PRO   215      17.030  33.092  50.783  1.00  0.00           H  
ATOM   3352  CA  PRO   215      18.888  33.705  50.018  1.00  0.00           C  
ATOM   3353  HA  PRO   215      18.497  33.000  49.284  1.00  0.00           H  
ATOM   3354  C   PRO   215      19.345  35.059  49.412  1.00  0.00           C  
ATOM   3355  O   PRO   215      18.660  35.447  48.494  1.00  0.00           O  
ATOM   3356  N   LEU   216      20.461  35.647  49.899  1.00  0.00           N  
ATOM   3357  H   LEU   216      21.042  35.043  50.463  1.00  0.00           H  
ATOM   3358  CA  LEU   216      21.102  36.829  49.170  1.00  0.00           C  
ATOM   3359  HA  LEU   216      20.358  37.498  48.736  1.00  0.00           H  
ATOM   3360  CB  LEU   216      22.051  37.574  50.166  1.00  0.00           C  
ATOM   3361  HB2 LEU   216      21.609  38.166  50.967  1.00  0.00           H  
ATOM   3362  HB3 LEU   216      22.539  36.779  50.731  1.00  0.00           H  
ATOM   3363  CG  LEU   216      23.123  38.511  49.611  1.00  0.00           C  
ATOM   3364  HG  LEU   216      23.497  38.044  48.700  1.00  0.00           H  
ATOM   3365  CD1 LEU   216      22.399  39.869  49.461  1.00  0.00           C  
ATOM   3366 HD11 LEU   216      22.032  40.261  50.410  1.00  0.00           H  
ATOM   3367 HD12 LEU   216      23.003  40.594  48.915  1.00  0.00           H  
ATOM   3368 HD13 LEU   216      21.508  39.606  48.891  1.00  0.00           H  
ATOM   3369  CD2 LEU   216      24.233  38.636  50.615  1.00  0.00           C  
ATOM   3370 HD21 LEU   216      24.921  39.423  50.306  1.00  0.00           H  
ATOM   3371 HD22 LEU   216      23.957  38.737  51.665  1.00  0.00           H  
ATOM   3372 HD23 LEU   216      24.857  37.742  50.638  1.00  0.00           H  
ATOM   3373  C   LEU   216      21.889  36.256  47.927  1.00  0.00           C  
ATOM   3374  O   LEU   216      21.581  36.579  46.793  1.00  0.00           O  
ATOM   3375  N   LEU   217      22.938  35.438  48.230  1.00  0.00           N  
ATOM   3376  H   LEU   217      23.189  35.152  49.165  1.00  0.00           H  
ATOM   3377  CA  LEU   217      23.779  34.910  47.171  1.00  0.00           C  
ATOM   3378  HA  LEU   217      24.200  35.789  46.684  1.00  0.00           H  
ATOM   3379  CB  LEU   217      24.970  34.152  47.713  1.00  0.00           C  
ATOM   3380  HB2 LEU   217      24.666  33.180  48.102  1.00  0.00           H  
ATOM   3381  HB3 LEU   217      25.581  34.092  46.813  1.00  0.00           H  
ATOM   3382  CG  LEU   217      25.767  34.771  48.804  1.00  0.00           C  
ATOM   3383  HG  LEU   217      25.217  35.030  49.709  1.00  0.00           H  
ATOM   3384  CD1 LEU   217      26.939  33.936  49.249  1.00  0.00           C  
ATOM   3385 HD11 LEU   217      27.702  33.901  48.471  1.00  0.00           H  
ATOM   3386 HD12 LEU   217      27.319  34.427  50.144  1.00  0.00           H  
ATOM   3387 HD13 LEU   217      26.672  32.939  49.601  1.00  0.00           H  
ATOM   3388  CD2 LEU   217      26.416  36.111  48.340  1.00  0.00           C  
ATOM   3389 HD21 LEU   217      27.201  35.910  47.610  1.00  0.00           H  
ATOM   3390 HD22 LEU   217      25.672  36.775  47.900  1.00  0.00           H  
ATOM   3391 HD23 LEU   217      26.737  36.704  49.196  1.00  0.00           H  
ATOM   3392  C   LEU   217      22.937  34.117  46.129  1.00  0.00           C  
ATOM   3393  O   LEU   217      23.012  34.308  44.904  1.00  0.00           O  
ATOM   3394  N   ALA   218      22.060  33.196  46.542  1.00  0.00           N  
ATOM   3395  H   ALA   218      22.020  32.973  47.526  1.00  0.00           H  
ATOM   3396  CA  ALA   218      21.120  32.478  45.665  1.00  0.00           C  
ATOM   3397  HA  ALA   218      21.703  31.789  45.053  1.00  0.00           H  
ATOM   3398  CB  ALA   218      20.251  31.538  46.504  1.00  0.00           C  
ATOM   3399  HB1 ALA   218      19.580  31.020  45.818  1.00  0.00           H  
ATOM   3400  HB2 ALA   218      20.808  30.766  47.034  1.00  0.00           H  
ATOM   3401  HB3 ALA   218      19.646  32.132  47.189  1.00  0.00           H  
ATOM   3402  C   ALA   218      20.233  33.347  44.715  1.00  0.00           C  
ATOM   3403  O   ALA   218      19.774  32.818  43.687  1.00  0.00           O  
ATOM   3404  N   ASN   219      20.239  34.725  44.726  1.00  0.00           N  
ATOM   3405  H   ASN   219      20.944  35.141  45.317  1.00  0.00           H  
ATOM   3406  CA  ASN   219      19.336  35.689  44.031  1.00  0.00           C  
ATOM   3407  HA  ASN   219      19.176  35.173  43.084  1.00  0.00           H  
ATOM   3408  CB  ASN   219      17.996  35.749  44.798  1.00  0.00           C  
ATOM   3409  HB2 ASN   219      18.271  36.343  45.669  1.00  0.00           H  
ATOM   3410  HB3 ASN   219      17.249  36.366  44.299  1.00  0.00           H  
ATOM   3411  CG  ASN   219      17.373  34.432  45.027  1.00  0.00           C  
ATOM   3412  OD1 ASN   219      16.572  33.915  44.298  1.00  0.00           O  
ATOM   3413  ND2 ASN   219      17.487  33.944  46.235  1.00  0.00           N  
ATOM   3414 HD21 ASN   219      17.151  32.993  46.286  1.00  0.00           H  
ATOM   3415 HD22 ASN   219      17.873  34.430  47.032  1.00  0.00           H  
ATOM   3416  C   ASN   219      20.020  37.002  43.620  1.00  0.00           C  
ATOM   3417  O   ASN   219      19.386  37.861  43.026  1.00  0.00           O  
ATOM   3418  N   VAL   220      21.346  37.101  43.694  1.00  0.00           N  
ATOM   3419  H   VAL   220      21.764  36.228  43.983  1.00  0.00           H  
ATOM   3420  CA  VAL   220      22.137  38.246  43.224  1.00  0.00           C  
ATOM   3421  HA  VAL   220      21.526  38.936  42.643  1.00  0.00           H  
ATOM   3422  CB  VAL   220      22.715  38.992  44.374  1.00  0.00           C  
ATOM   3423  HB  VAL   220      23.287  38.340  45.035  1.00  0.00           H  
ATOM   3424  CG1 VAL   220      23.558  40.112  43.887  1.00  0.00           C  
ATOM   3425 HG11 VAL   220      23.026  40.773  43.203  1.00  0.00           H  
ATOM   3426 HG12 VAL   220      23.877  40.727  44.728  1.00  0.00           H  
ATOM   3427 HG13 VAL   220      24.500  39.793  43.442  1.00  0.00           H  
ATOM   3428  CG2 VAL   220      21.580  39.639  45.226  1.00  0.00           C  
ATOM   3429 HG21 VAL   220      20.862  38.900  45.582  1.00  0.00           H  
ATOM   3430 HG22 VAL   220      22.034  40.257  46.001  1.00  0.00           H  
ATOM   3431 HG23 VAL   220      21.030  40.285  44.543  1.00  0.00           H  
ATOM   3432  C   VAL   220      23.109  37.728  42.155  1.00  0.00           C  
ATOM   3433  O   VAL   220      24.312  37.545  42.373  1.00  0.00           O  
ATOM   3434  N   GLN   221      22.589  37.511  40.947  1.00  0.00           N  
ATOM   3435  H   GLN   221      21.583  37.541  40.857  1.00  0.00           H  
ATOM   3436  CA  GLN   221      23.412  37.209  39.844  1.00  0.00           C  
ATOM   3437  HA  GLN   221      24.337  36.673  40.059  1.00  0.00           H  
ATOM   3438  CB  GLN   221      22.615  36.273  38.859  1.00  0.00           C  
ATOM   3439  HB2 GLN   221      22.387  35.355  39.401  1.00  0.00           H  
ATOM   3440  HB3 GLN   221      21.691  36.799  38.622  1.00  0.00           H  
ATOM   3441  CG  GLN   221      23.400  35.883  37.594  1.00  0.00           C  
ATOM   3442  HG2 GLN   221      23.418  36.750  36.935  1.00  0.00           H  
ATOM   3443  HG3 GLN   221      24.442  35.669  37.835  1.00  0.00           H  
ATOM   3444  CD  GLN   221      22.840  34.630  36.889  1.00  0.00           C  
ATOM   3445  OE1 GLN   221      22.668  33.552  37.485  1.00  0.00           O  
ATOM   3446  NE2 GLN   221      22.753  34.736  35.527  1.00  0.00           N  
ATOM   3447 HE21 GLN   221      22.556  33.881  35.026  1.00  0.00           H  
ATOM   3448 HE22 GLN   221      23.004  35.600  35.070  1.00  0.00           H  
ATOM   3449  C   GLN   221      23.765  38.589  39.161  1.00  0.00           C  
ATOM   3450  O   GLN   221      22.887  39.367  38.909  1.00  0.00           O  
ATOM   3451  N   VAL   222      25.041  38.844  38.934  1.00  0.00           N  
ATOM   3452  H   VAL   222      25.685  38.087  39.115  1.00  0.00           H  
ATOM   3453  CA  VAL   222      25.648  40.186  38.632  1.00  0.00           C  
ATOM   3454  HA  VAL   222      25.023  40.797  37.980  1.00  0.00           H  
ATOM   3455  CB  VAL   222      25.941  41.196  39.764  1.00  0.00           C  
ATOM   3456  HB  VAL   222      26.476  42.042  39.333  1.00  0.00           H  
ATOM   3457  CG1 VAL   222      24.698  41.568  40.476  1.00  0.00           C  
ATOM   3458 HG11 VAL   222      24.262  40.671  40.917  1.00  0.00           H  
ATOM   3459 HG12 VAL   222      24.935  42.368  41.177  1.00  0.00           H  
ATOM   3460 HG13 VAL   222      23.996  41.979  39.750  1.00  0.00           H  
ATOM   3461  CG2 VAL   222      26.736  40.615  40.900  1.00  0.00           C  
ATOM   3462 HG21 VAL   222      27.583  39.986  40.629  1.00  0.00           H  
ATOM   3463 HG22 VAL   222      27.250  41.434  41.404  1.00  0.00           H  
ATOM   3464 HG23 VAL   222      26.118  40.123  41.651  1.00  0.00           H  
ATOM   3465  C   VAL   222      26.989  39.946  37.909  1.00  0.00           C  
ATOM   3466  O   VAL   222      27.565  38.885  38.106  1.00  0.00           O  
ATOM   3467  N   VAL   223      27.475  40.850  37.057  1.00  0.00           N  
ATOM   3468  H   VAL   223      26.974  41.702  36.851  1.00  0.00           H  
ATOM   3469  CA  VAL   223      28.954  40.742  36.627  1.00  0.00           C  
ATOM   3470  HA  VAL   223      29.067  39.751  36.188  1.00  0.00           H  
ATOM   3471  CB  VAL   223      29.307  41.702  35.426  1.00  0.00           C  
ATOM   3472  HB  VAL   223      29.365  42.719  35.814  1.00  0.00           H  
ATOM   3473  CG1 VAL   223      30.701  41.368  34.802  1.00  0.00           C  
ATOM   3474 HG11 VAL   223      31.471  41.153  35.543  1.00  0.00           H  
ATOM   3475 HG12 VAL   223      30.587  40.561  34.079  1.00  0.00           H  
ATOM   3476 HG13 VAL   223      31.028  42.287  34.316  1.00  0.00           H  
ATOM   3477  CG2 VAL   223      28.279  41.641  34.293  1.00  0.00           C  
ATOM   3478 HG21 VAL   223      28.177  40.593  34.013  1.00  0.00           H  
ATOM   3479 HG22 VAL   223      27.262  41.875  34.608  1.00  0.00           H  
ATOM   3480 HG23 VAL   223      28.695  42.324  33.552  1.00  0.00           H  
ATOM   3481  C   VAL   223      29.919  40.887  37.791  1.00  0.00           C  
ATOM   3482  O   VAL   223      30.986  40.218  37.818  1.00  0.00           O  
ATOM   3483  N   LEU   224      29.612  41.833  38.737  1.00  0.00           N  
ATOM   3484  H   LEU   224      28.952  42.520  38.400  1.00  0.00           H  
ATOM   3485  CA  LEU   224      30.454  42.074  39.920  1.00  0.00           C  
ATOM   3486  HA  LEU   224      31.525  42.014  39.724  1.00  0.00           H  
ATOM   3487  CB  LEU   224      30.001  43.396  40.513  1.00  0.00           C  
ATOM   3488  HB2 LEU   224      28.917  43.479  40.589  1.00  0.00           H  
ATOM   3489  HB3 LEU   224      30.347  43.406  41.547  1.00  0.00           H  
ATOM   3490  CG  LEU   224      30.557  44.598  39.804  1.00  0.00           C  
ATOM   3491  HG  LEU   224      30.443  44.498  38.724  1.00  0.00           H  
ATOM   3492  CD1 LEU   224      29.687  45.763  40.143  1.00  0.00           C  
ATOM   3493 HD11 LEU   224      28.754  45.705  39.583  1.00  0.00           H  
ATOM   3494 HD12 LEU   224      29.436  45.855  41.200  1.00  0.00           H  
ATOM   3495 HD13 LEU   224      30.291  46.653  39.967  1.00  0.00           H  
ATOM   3496  CD2 LEU   224      31.929  44.884  40.295  1.00  0.00           C  
ATOM   3497 HD21 LEU   224      31.865  45.224  41.329  1.00  0.00           H  
ATOM   3498 HD22 LEU   224      32.567  44.002  40.237  1.00  0.00           H  
ATOM   3499 HD23 LEU   224      32.422  45.735  39.825  1.00  0.00           H  
ATOM   3500  C   LEU   224      30.254  40.852  40.906  1.00  0.00           C  
ATOM   3501  O   LEU   224      29.652  41.052  41.993  1.00  0.00           O  
ATOM   3502  N   ARG   225      30.448  39.581  40.524  1.00  0.00           N  
ATOM   3503  H   ARG   225      30.779  39.457  39.577  1.00  0.00           H  
ATOM   3504  CA  ARG   225      30.020  38.401  41.239  1.00  0.00           C  
ATOM   3505  HA  ARG   225      29.052  38.725  41.620  1.00  0.00           H  
ATOM   3506  CB  ARG   225      29.667  37.289  40.171  1.00  0.00           C  
ATOM   3507  HB2 ARG   225      29.639  37.657  39.146  1.00  0.00           H  
ATOM   3508  HB3 ARG   225      30.372  36.511  40.464  1.00  0.00           H  
ATOM   3509  CG  ARG   225      28.236  36.629  40.484  1.00  0.00           C  
ATOM   3510  HG2 ARG   225      28.368  36.157  41.457  1.00  0.00           H  
ATOM   3511  HG3 ARG   225      27.506  37.434  40.404  1.00  0.00           H  
ATOM   3512  CD  ARG   225      27.803  35.459  39.549  1.00  0.00           C  
ATOM   3513  HD2 ARG   225      28.580  34.695  39.543  1.00  0.00           H  
ATOM   3514  HD3 ARG   225      26.844  35.141  39.959  1.00  0.00           H  
ATOM   3515  NE  ARG   225      27.530  35.976  38.167  1.00  0.00           N  
ATOM   3516  HE  ARG   225      27.619  36.958  37.948  1.00  0.00           H  
ATOM   3517  CZ  ARG   225      27.165  35.152  37.162  1.00  0.00           C  
ATOM   3518  NH1 ARG   225      27.026  33.858  37.412  1.00  0.00           N  
ATOM   3519 HH11 ARG   225      27.388  33.517  38.291  1.00  0.00           H  
ATOM   3520 HH12 ARG   225      26.645  33.278  36.678  1.00  0.00           H  
ATOM   3521  NH2 ARG   225      26.838  35.547  35.981  1.00  0.00           N  
ATOM   3522 HH21 ARG   225      26.706  36.542  35.867  1.00  0.00           H  
ATOM   3523 HH22 ARG   225      26.389  34.780  35.501  1.00  0.00           H  
ATOM   3524  C   ARG   225      30.918  37.946  42.382  1.00  0.00           C  
ATOM   3525  O   ARG   225      30.404  37.657  43.467  1.00  0.00           O  
ATOM   3526  N   PRO   226      32.221  38.133  42.309  1.00  0.00           N  
ATOM   3527  CD  PRO   226      33.001  38.045  41.080  1.00  0.00           C  
ATOM   3528  HD2 PRO   226      33.271  39.039  40.722  1.00  0.00           H  
ATOM   3529  HD3 PRO   226      32.558  37.533  40.226  1.00  0.00           H  
ATOM   3530  CG  PRO   226      34.347  37.416  41.587  1.00  0.00           C  
ATOM   3531  HG2 PRO   226      35.212  37.685  40.981  1.00  0.00           H  
ATOM   3532  HG3 PRO   226      34.278  36.335  41.707  1.00  0.00           H  
ATOM   3533  CB  PRO   226      34.529  37.988  43.020  1.00  0.00           C  
ATOM   3534  HB2 PRO   226      34.973  38.975  42.893  1.00  0.00           H  
ATOM   3535  HB3 PRO   226      35.161  37.291  43.571  1.00  0.00           H  
ATOM   3536  CA  PRO   226      33.120  38.063  43.496  1.00  0.00           C  
ATOM   3537  HA  PRO   226      32.772  37.153  43.986  1.00  0.00           H  
ATOM   3538  C   PRO   226      33.058  39.248  44.507  1.00  0.00           C  
ATOM   3539  O   PRO   226      33.220  39.071  45.713  1.00  0.00           O  
ATOM   3540  N   ALA   227      32.672  40.479  44.055  1.00  0.00           N  
ATOM   3541  H   ALA   227      32.640  40.752  43.083  1.00  0.00           H  
ATOM   3542  CA  ALA   227      32.395  41.700  44.862  1.00  0.00           C  
ATOM   3543  HA  ALA   227      33.306  41.937  45.412  1.00  0.00           H  
ATOM   3544  CB  ALA   227      32.069  42.949  43.917  1.00  0.00           C  
ATOM   3545  HB1 ALA   227      32.976  43.511  43.694  1.00  0.00           H  
ATOM   3546  HB2 ALA   227      31.429  42.708  43.068  1.00  0.00           H  
ATOM   3547  HB3 ALA   227      31.441  43.627  44.495  1.00  0.00           H  
ATOM   3548  C   ALA   227      31.227  41.461  45.895  1.00  0.00           C  
ATOM   3549  O   ALA   227      31.218  41.910  47.056  1.00  0.00           O  
ATOM   3550  N   VAL   228      30.192  40.699  45.533  1.00  0.00           N  
ATOM   3551  H   VAL   228      30.089  40.559  44.538  1.00  0.00           H  
ATOM   3552  CA  VAL   228      29.134  40.301  46.488  1.00  0.00           C  
ATOM   3553  HA  VAL   228      28.812  41.207  47.001  1.00  0.00           H  
ATOM   3554  CB  VAL   228      27.843  39.814  45.759  1.00  0.00           C  
ATOM   3555  HB  VAL   228      28.072  39.014  45.054  1.00  0.00           H  
ATOM   3556  CG1 VAL   228      26.709  39.460  46.740  1.00  0.00           C  
ATOM   3557 HG11 VAL   228      25.872  38.934  46.281  1.00  0.00           H  
ATOM   3558 HG12 VAL   228      27.132  38.846  47.535  1.00  0.00           H  
ATOM   3559 HG13 VAL   228      26.301  40.282  47.327  1.00  0.00           H  
ATOM   3560  CG2 VAL   228      27.297  40.947  44.922  1.00  0.00           C  
ATOM   3561 HG21 VAL   228      26.338  40.665  44.488  1.00  0.00           H  
ATOM   3562 HG22 VAL   228      27.090  41.809  45.556  1.00  0.00           H  
ATOM   3563 HG23 VAL   228      27.992  41.228  44.131  1.00  0.00           H  
ATOM   3564  C   VAL   228      29.748  39.345  47.551  1.00  0.00           C  
ATOM   3565  O   VAL   228      29.521  39.508  48.719  1.00  0.00           O  
ATOM   3566  N   GLN   229      30.510  38.312  47.093  1.00  0.00           N  
ATOM   3567  H   GLN   229      30.596  38.278  46.087  1.00  0.00           H  
ATOM   3568  CA  GLN   229      31.062  37.326  48.022  1.00  0.00           C  
ATOM   3569  HA  GLN   229      30.267  36.767  48.515  1.00  0.00           H  
ATOM   3570  CB  GLN   229      31.765  36.256  47.134  1.00  0.00           C  
ATOM   3571  HB2 GLN   229      30.960  35.621  46.764  1.00  0.00           H  
ATOM   3572  HB3 GLN   229      32.399  36.694  46.362  1.00  0.00           H  
ATOM   3573  CG  GLN   229      32.554  35.247  47.990  1.00  0.00           C  
ATOM   3574  HG2 GLN   229      33.384  35.709  48.525  1.00  0.00           H  
ATOM   3575  HG3 GLN   229      31.807  34.771  48.626  1.00  0.00           H  
ATOM   3576  CD  GLN   229      33.108  34.041  47.219  1.00  0.00           C  
ATOM   3577  OE1 GLN   229      33.179  33.994  45.975  1.00  0.00           O  
ATOM   3578  NE2 GLN   229      33.581  33.065  47.903  1.00  0.00           N  
ATOM   3579 HE21 GLN   229      33.890  32.239  47.410  1.00  0.00           H  
ATOM   3580 HE22 GLN   229      33.444  33.044  48.904  1.00  0.00           H  
ATOM   3581  C   GLN   229      32.017  38.023  48.986  1.00  0.00           C  
ATOM   3582  O   GLN   229      31.895  37.899  50.190  1.00  0.00           O  
ATOM   3583  N   MET   230      32.866  38.942  48.539  1.00  0.00           N  
ATOM   3584  H   MET   230      32.853  39.121  47.545  1.00  0.00           H  
ATOM   3585  CA  MET   230      33.746  39.778  49.362  1.00  0.00           C  
ATOM   3586  HA  MET   230      34.417  39.185  49.983  1.00  0.00           H  
ATOM   3587  CB  MET   230      34.827  40.653  48.610  1.00  0.00           C  
ATOM   3588  HB2 MET   230      35.798  40.488  49.078  1.00  0.00           H  
ATOM   3589  HB3 MET   230      34.763  40.262  47.595  1.00  0.00           H  
ATOM   3590  CG  MET   230      34.584  42.155  48.495  1.00  0.00           C  
ATOM   3591  HG2 MET   230      33.537  42.290  48.224  1.00  0.00           H  
ATOM   3592  HG3 MET   230      34.880  42.629  49.431  1.00  0.00           H  
ATOM   3593  SD  MET   230      35.488  43.065  47.225  1.00  0.00           S  
ATOM   3594  CE  MET   230      36.724  43.961  48.257  1.00  0.00           C  
ATOM   3595  HE1 MET   230      36.238  44.269  49.183  1.00  0.00           H  
ATOM   3596  HE2 MET   230      37.505  43.315  48.659  1.00  0.00           H  
ATOM   3597  HE3 MET   230      37.241  44.776  47.750  1.00  0.00           H  
ATOM   3598  C   MET   230      33.000  40.697  50.353  1.00  0.00           C  
ATOM   3599  O   MET   230      33.404  40.724  51.506  1.00  0.00           O  
ATOM   3600  N   GLY   231      31.881  41.369  49.902  1.00  0.00           N  
ATOM   3601  H   GLY   231      31.576  41.337  48.939  1.00  0.00           H  
ATOM   3602  CA  GLY   231      31.008  42.113  50.823  1.00  0.00           C  
ATOM   3603  HA2 GLY   231      31.628  42.741  51.462  1.00  0.00           H  
ATOM   3604  HA3 GLY   231      30.327  42.746  50.254  1.00  0.00           H  
ATOM   3605  C   GLY   231      30.169  41.234  51.801  1.00  0.00           C  
ATOM   3606  O   GLY   231      29.993  41.644  52.946  1.00  0.00           O  
ATOM   3607  N   ALA   232      29.659  40.123  51.362  1.00  0.00           N  
ATOM   3608  H   ALA   232      29.753  39.856  50.392  1.00  0.00           H  
ATOM   3609  CA  ALA   232      29.067  39.221  52.287  1.00  0.00           C  
ATOM   3610  HA  ALA   232      28.243  39.736  52.779  1.00  0.00           H  
ATOM   3611  CB  ALA   232      28.451  38.051  51.606  1.00  0.00           C  
ATOM   3612  HB1 ALA   232      27.396  38.282  51.459  1.00  0.00           H  
ATOM   3613  HB2 ALA   232      28.833  37.939  50.592  1.00  0.00           H  
ATOM   3614  HB3 ALA   232      28.612  37.106  52.126  1.00  0.00           H  
ATOM   3615  C   ALA   232      30.059  38.757  53.402  1.00  0.00           C  
ATOM   3616  O   ALA   232      29.741  38.757  54.585  1.00  0.00           O  
ATOM   3617  N   LEU   233      31.235  38.345  53.033  1.00  0.00           N  
ATOM   3618  H   LEU   233      31.403  38.305  52.037  1.00  0.00           H  
ATOM   3619  CA  LEU   233      32.196  37.921  54.020  1.00  0.00           C  
ATOM   3620  HA  LEU   233      31.754  37.206  54.714  1.00  0.00           H  
ATOM   3621  CB  LEU   233      33.387  37.201  53.371  1.00  0.00           C  
ATOM   3622  HB2 LEU   233      32.981  36.430  52.717  1.00  0.00           H  
ATOM   3623  HB3 LEU   233      33.813  37.834  52.593  1.00  0.00           H  
ATOM   3624  CG  LEU   233      34.566  36.674  54.208  1.00  0.00           C  
ATOM   3625  HG  LEU   233      35.125  37.401  54.796  1.00  0.00           H  
ATOM   3626  CD1 LEU   233      34.170  35.541  55.127  1.00  0.00           C  
ATOM   3627 HD11 LEU   233      35.068  35.322  55.706  1.00  0.00           H  
ATOM   3628 HD12 LEU   233      33.376  35.840  55.811  1.00  0.00           H  
ATOM   3629 HD13 LEU   233      33.900  34.685  54.508  1.00  0.00           H  
ATOM   3630  CD2 LEU   233      35.610  36.003  53.258  1.00  0.00           C  
ATOM   3631 HD21 LEU   233      35.003  35.311  52.674  1.00  0.00           H  
ATOM   3632 HD22 LEU   233      36.206  36.691  52.659  1.00  0.00           H  
ATOM   3633 HD23 LEU   233      36.419  35.506  53.795  1.00  0.00           H  
ATOM   3634  C   LEU   233      32.625  39.102  54.919  1.00  0.00           C  
ATOM   3635  O   LEU   233      32.739  38.935  56.172  1.00  0.00           O  
ATOM   3636  N   LEU   234      32.844  40.289  54.376  1.00  0.00           N  
ATOM   3637  H   LEU   234      32.757  40.269  53.370  1.00  0.00           H  
ATOM   3638  CA  LEU   234      33.164  41.546  55.103  1.00  0.00           C  
ATOM   3639  HA  LEU   234      34.091  41.441  55.668  1.00  0.00           H  
ATOM   3640  CB  LEU   234      33.403  42.622  54.046  1.00  0.00           C  
ATOM   3641  HB2 LEU   234      34.375  42.451  53.585  1.00  0.00           H  
ATOM   3642  HB3 LEU   234      32.714  42.545  53.204  1.00  0.00           H  
ATOM   3643  CG  LEU   234      33.377  44.085  54.443  1.00  0.00           C  
ATOM   3644  HG  LEU   234      32.452  44.345  54.958  1.00  0.00           H  
ATOM   3645  CD1 LEU   234      34.616  44.287  55.334  1.00  0.00           C  
ATOM   3646 HD11 LEU   234      35.509  43.866  54.870  1.00  0.00           H  
ATOM   3647 HD12 LEU   234      34.690  45.342  55.599  1.00  0.00           H  
ATOM   3648 HD13 LEU   234      34.463  43.892  56.338  1.00  0.00           H  
ATOM   3649  CD2 LEU   234      33.485  44.922  53.274  1.00  0.00           C  
ATOM   3650 HD21 LEU   234      33.493  45.974  53.561  1.00  0.00           H  
ATOM   3651 HD22 LEU   234      34.454  44.818  52.786  1.00  0.00           H  
ATOM   3652 HD23 LEU   234      32.665  44.780  52.569  1.00  0.00           H  
ATOM   3653  C   LEU   234      32.033  41.906  56.103  1.00  0.00           C  
ATOM   3654  O   LEU   234      32.354  42.300  57.215  1.00  0.00           O  
ATOM   3655  N   LEU   235      30.757  41.725  55.719  1.00  0.00           N  
ATOM   3656  H   LEU   235      30.581  41.324  54.809  1.00  0.00           H  
ATOM   3657  CA  LEU   235      29.671  41.806  56.616  1.00  0.00           C  
ATOM   3658  HA  LEU   235      29.781  42.763  57.126  1.00  0.00           H  
ATOM   3659  CB  LEU   235      28.398  41.961  55.814  1.00  0.00           C  
ATOM   3660  HB2 LEU   235      28.497  42.882  55.239  1.00  0.00           H  
ATOM   3661  HB3 LEU   235      28.177  41.132  55.142  1.00  0.00           H  
ATOM   3662  CG  LEU   235      27.160  42.085  56.771  1.00  0.00           C  
ATOM   3663  HG  LEU   235      27.117  41.277  57.502  1.00  0.00           H  
ATOM   3664  CD1 LEU   235      27.053  43.303  57.669  1.00  0.00           C  
ATOM   3665 HD11 LEU   235      27.147  44.210  57.071  1.00  0.00           H  
ATOM   3666 HD12 LEU   235      26.046  43.296  58.087  1.00  0.00           H  
ATOM   3667 HD13 LEU   235      27.795  43.249  58.466  1.00  0.00           H  
ATOM   3668  CD2 LEU   235      25.916  42.076  55.906  1.00  0.00           C  
ATOM   3669 HD21 LEU   235      25.763  42.997  55.344  1.00  0.00           H  
ATOM   3670 HD22 LEU   235      26.017  41.277  55.172  1.00  0.00           H  
ATOM   3671 HD23 LEU   235      24.997  41.877  56.457  1.00  0.00           H  
ATOM   3672  C   LEU   235      29.666  40.622  57.657  1.00  0.00           C  
ATOM   3673  O   LEU   235      29.331  40.811  58.790  1.00  0.00           O  
ATOM   3674  N   CYS   236      30.096  39.396  57.350  1.00  0.00           N  
ATOM   3675  H   CYS   236      30.327  39.148  56.399  1.00  0.00           H  
ATOM   3676  CA  CYS   236      30.160  38.324  58.309  1.00  0.00           C  
ATOM   3677  HA  CYS   236      29.198  38.279  58.819  1.00  0.00           H  
ATOM   3678  CB  CYS   236      30.411  36.965  57.604  1.00  0.00           C  
ATOM   3679  HB2 CYS   236      29.750  36.740  56.767  1.00  0.00           H  
ATOM   3680  HB3 CYS   236      31.422  36.983  57.199  1.00  0.00           H  
ATOM   3681  SG  CYS   236      30.309  35.642  58.829  1.00  0.00           S  
ATOM   3682  HG  CYS   236      31.196  36.149  59.689  1.00  0.00           H  
ATOM   3683  C   CYS   236      31.208  38.547  59.420  1.00  0.00           C  
ATOM   3684  O   CYS   236      31.018  38.472  60.585  1.00  0.00           O  
ATOM   3685  N   VAL   237      32.425  39.070  59.024  1.00  0.00           N  
ATOM   3686  H   VAL   237      32.507  39.012  58.019  1.00  0.00           H  
ATOM   3687  CA  VAL   237      33.481  39.602  59.908  1.00  0.00           C  
ATOM   3688  HA  VAL   237      33.878  38.883  60.624  1.00  0.00           H  
ATOM   3689  CB  VAL   237      34.616  40.165  59.007  1.00  0.00           C  
ATOM   3690  HB  VAL   237      34.228  40.782  58.196  1.00  0.00           H  
ATOM   3691  CG1 VAL   237      35.577  41.006  59.867  1.00  0.00           C  
ATOM   3692 HG11 VAL   237      35.300  42.056  59.970  1.00  0.00           H  
ATOM   3693 HG12 VAL   237      35.543  40.470  60.815  1.00  0.00           H  
ATOM   3694 HG13 VAL   237      36.599  40.765  59.578  1.00  0.00           H  
ATOM   3695  CG2 VAL   237      35.332  39.028  58.284  1.00  0.00           C  
ATOM   3696 HG21 VAL   237      36.028  38.593  59.001  1.00  0.00           H  
ATOM   3697 HG22 VAL   237      34.611  38.296  57.920  1.00  0.00           H  
ATOM   3698 HG23 VAL   237      35.955  39.442  57.491  1.00  0.00           H  
ATOM   3699  C   VAL   237      32.899  40.795  60.761  1.00  0.00           C  
ATOM   3700  O   VAL   237      33.088  40.735  61.996  1.00  0.00           O  
ATOM   3701  N   LEU   238      32.131  41.731  60.252  1.00  0.00           N  
ATOM   3702  H   LEU   238      32.070  41.925  59.263  1.00  0.00           H  
ATOM   3703  CA  LEU   238      31.469  42.823  61.020  1.00  0.00           C  
ATOM   3704  HA  LEU   238      32.203  43.276  61.687  1.00  0.00           H  
ATOM   3705  CB  LEU   238      30.762  43.818  60.091  1.00  0.00           C  
ATOM   3706  HB2 LEU   238      30.141  43.215  59.427  1.00  0.00           H  
ATOM   3707  HB3 LEU   238      30.003  44.394  60.621  1.00  0.00           H  
ATOM   3708  CG  LEU   238      31.724  44.771  59.340  1.00  0.00           C  
ATOM   3709  HG  LEU   238      32.539  44.262  58.825  1.00  0.00           H  
ATOM   3710  CD1 LEU   238      31.007  45.457  58.202  1.00  0.00           C  
ATOM   3711 HD11 LEU   238      30.576  44.800  57.447  1.00  0.00           H  
ATOM   3712 HD12 LEU   238      30.255  46.134  58.608  1.00  0.00           H  
ATOM   3713 HD13 LEU   238      31.867  45.950  57.747  1.00  0.00           H  
ATOM   3714  CD2 LEU   238      32.458  45.727  60.275  1.00  0.00           C  
ATOM   3715 HD21 LEU   238      32.996  46.431  59.640  1.00  0.00           H  
ATOM   3716 HD22 LEU   238      31.713  46.195  60.919  1.00  0.00           H  
ATOM   3717 HD23 LEU   238      33.187  45.241  60.923  1.00  0.00           H  
ATOM   3718  C   LEU   238      30.555  42.216  62.009  1.00  0.00           C  
ATOM   3719  O   LEU   238      30.528  42.627  63.161  1.00  0.00           O  
ATOM   3720  N   GLY   239      29.541  41.386  61.647  1.00  0.00           N  
ATOM   3721  H   GLY   239      29.523  41.138  60.668  1.00  0.00           H  
ATOM   3722  CA  GLY   239      28.590  40.767  62.678  1.00  0.00           C  
ATOM   3723  HA2 GLY   239      28.053  41.580  63.167  1.00  0.00           H  
ATOM   3724  HA3 GLY   239      27.810  40.175  62.201  1.00  0.00           H  
ATOM   3725  C   GLY   239      29.232  39.992  63.775  1.00  0.00           C  
ATOM   3726  O   GLY   239      28.815  40.056  64.956  1.00  0.00           O  
ATOM   3727  N   ILE   240      30.321  39.316  63.483  1.00  0.00           N  
ATOM   3728  H   ILE   240      30.635  39.327  62.523  1.00  0.00           H  
ATOM   3729  CA  ILE   240      31.139  38.573  64.474  1.00  0.00           C  
ATOM   3730  HA  ILE   240      30.534  37.821  64.981  1.00  0.00           H  
ATOM   3731  CB  ILE   240      32.209  37.700  63.657  1.00  0.00           C  
ATOM   3732  HB  ILE   240      32.595  38.288  62.824  1.00  0.00           H  
ATOM   3733  CG2 ILE   240      33.461  37.366  64.507  1.00  0.00           C  
ATOM   3734 HG21 ILE   240      33.317  36.810  65.433  1.00  0.00           H  
ATOM   3735 HG22 ILE   240      34.155  36.704  63.991  1.00  0.00           H  
ATOM   3736 HG23 ILE   240      34.094  38.236  64.684  1.00  0.00           H  
ATOM   3737  CG1 ILE   240      31.476  36.493  63.019  1.00  0.00           C  
ATOM   3738 HG12 ILE   240      31.075  35.768  63.727  1.00  0.00           H  
ATOM   3739 HG13 ILE   240      30.591  36.812  62.468  1.00  0.00           H  
ATOM   3740  CD1 ILE   240      32.307  35.934  61.862  1.00  0.00           C  
ATOM   3741 HD11 ILE   240      33.152  35.335  62.203  1.00  0.00           H  
ATOM   3742 HD12 ILE   240      31.703  35.190  61.341  1.00  0.00           H  
ATOM   3743 HD13 ILE   240      32.626  36.703  61.159  1.00  0.00           H  
ATOM   3744  C   ILE   240      31.891  39.417  65.541  1.00  0.00           C  
ATOM   3745  O   ILE   240      31.877  39.028  66.732  1.00  0.00           O  
ATOM   3746  N   LEU   241      32.453  40.561  65.061  1.00  0.00           N  
ATOM   3747  H   LEU   241      32.496  40.691  64.060  1.00  0.00           H  
ATOM   3748  CA  LEU   241      32.876  41.681  65.830  1.00  0.00           C  
ATOM   3749  HA  LEU   241      33.609  41.439  66.600  1.00  0.00           H  
ATOM   3750  CB  LEU   241      33.447  42.665  64.866  1.00  0.00           C  
ATOM   3751  HB2 LEU   241      32.852  42.815  63.965  1.00  0.00           H  
ATOM   3752  HB3 LEU   241      33.396  43.640  65.349  1.00  0.00           H  
ATOM   3753  CG  LEU   241      34.933  42.410  64.512  1.00  0.00           C  
ATOM   3754  HG  LEU   241      35.092  41.361  64.264  1.00  0.00           H  
ATOM   3755  CD1 LEU   241      35.189  43.322  63.329  1.00  0.00           C  
ATOM   3756 HD11 LEU   241      34.630  42.974  62.460  1.00  0.00           H  
ATOM   3757 HD12 LEU   241      34.718  44.291  63.496  1.00  0.00           H  
ATOM   3758 HD13 LEU   241      36.259  43.377  63.131  1.00  0.00           H  
ATOM   3759  CD2 LEU   241      35.926  42.686  65.632  1.00  0.00           C  
ATOM   3760 HD21 LEU   241      35.990  41.851  66.330  1.00  0.00           H  
ATOM   3761 HD22 LEU   241      36.905  42.672  65.154  1.00  0.00           H  
ATOM   3762 HD23 LEU   241      35.829  43.654  66.124  1.00  0.00           H  
ATOM   3763  C   LEU   241      31.745  42.220  66.789  1.00  0.00           C  
ATOM   3764  O   LEU   241      32.047  42.495  67.930  1.00  0.00           O  
ATOM   3765  N   ALA   242      30.509  42.410  66.300  1.00  0.00           N  
ATOM   3766  H   ALA   242      30.387  42.403  65.297  1.00  0.00           H  
ATOM   3767  CA  ALA   242      29.403  42.964  67.075  1.00  0.00           C  
ATOM   3768  HA  ALA   242      29.768  43.776  67.703  1.00  0.00           H  
ATOM   3769  CB  ALA   242      28.381  43.576  66.072  1.00  0.00           C  
ATOM   3770  HB1 ALA   242      28.824  44.486  65.666  1.00  0.00           H  
ATOM   3771  HB2 ALA   242      27.934  42.911  65.334  1.00  0.00           H  
ATOM   3772  HB3 ALA   242      27.491  43.953  66.577  1.00  0.00           H  
ATOM   3773  C   ALA   242      28.722  41.957  67.974  1.00  0.00           C  
ATOM   3774  O   ALA   242      28.333  42.429  69.049  1.00  0.00           O  
ATOM   3775  N   ALA   243      28.612  40.654  67.665  1.00  0.00           N  
ATOM   3776  H   ALA   243      29.053  40.345  66.811  1.00  0.00           H  
ATOM   3777  CA  ALA   243      27.850  39.696  68.430  1.00  0.00           C  
ATOM   3778  HA  ALA   243      27.048  40.278  68.885  1.00  0.00           H  
ATOM   3779  CB  ALA   243      27.390  38.580  67.476  1.00  0.00           C  
ATOM   3780  HB1 ALA   243      26.775  38.936  66.649  1.00  0.00           H  
ATOM   3781  HB2 ALA   243      28.245  38.089  67.011  1.00  0.00           H  
ATOM   3782  HB3 ALA   243      26.743  37.943  68.080  1.00  0.00           H  
ATOM   3783  C   ALA   243      28.701  39.079  69.652  1.00  0.00           C  
ATOM   3784  O   ALA   243      28.112  38.655  70.693  1.00  0.00           O  
ATOM   3785  N   PHE   244      30.032  39.223  69.589  1.00  0.00           N  
ATOM   3786  H   PHE   244      30.362  39.699  68.761  1.00  0.00           H  
ATOM   3787  CA  PHE   244      30.925  38.841  70.694  1.00  0.00           C  
ATOM   3788  HA  PHE   244      30.381  38.835  71.638  1.00  0.00           H  
ATOM   3789  CB  PHE   244      31.335  37.367  70.541  1.00  0.00           C  
ATOM   3790  HB2 PHE   244      30.471  36.884  70.084  1.00  0.00           H  
ATOM   3791  HB3 PHE   244      32.201  37.352  69.880  1.00  0.00           H  
ATOM   3792  CG  PHE   244      31.715  36.850  71.890  1.00  0.00           C  
ATOM   3793  CD1 PHE   244      30.778  36.228  72.739  1.00  0.00           C  
ATOM   3794  HD1 PHE   244      29.741  36.126  72.454  1.00  0.00           H  
ATOM   3795  CE1 PHE   244      31.184  35.736  73.984  1.00  0.00           C  
ATOM   3796  HE1 PHE   244      30.426  35.295  74.614  1.00  0.00           H  
ATOM   3797  CZ  PHE   244      32.568  35.765  74.294  1.00  0.00           C  
ATOM   3798  HZ  PHE   244      32.867  35.478  75.291  1.00  0.00           H  
ATOM   3799  CE2 PHE   244      33.532  36.290  73.458  1.00  0.00           C  
ATOM   3800  HE2 PHE   244      34.499  36.419  73.921  1.00  0.00           H  
ATOM   3801  CD2 PHE   244      33.043  36.873  72.248  1.00  0.00           C  
ATOM   3802  HD2 PHE   244      33.807  37.412  71.706  1.00  0.00           H  
ATOM   3803  C   PHE   244      32.088  39.798  70.874  1.00  0.00           C  
ATOM   3804  O   PHE   244      32.087  40.531  71.886  1.00  0.00           O  
ATOM   3805  N   HID   245      33.088  39.795  70.001  1.00  0.00           N  
ATOM   3806  H   HID   245      33.074  39.062  69.306  1.00  0.00           H  
ATOM   3807  CA  HID   245      34.405  40.216  70.377  1.00  0.00           C  
ATOM   3808  HA  HID   245      34.573  39.547  71.221  1.00  0.00           H  
ATOM   3809  CB  HID   245      35.370  39.831  69.284  1.00  0.00           C  
ATOM   3810  HB2 HID   245      35.056  40.249  68.328  1.00  0.00           H  
ATOM   3811  HB3 HID   245      36.354  40.159  69.622  1.00  0.00           H  
ATOM   3812  CG  HID   245      35.581  38.330  68.990  1.00  0.00           C  
ATOM   3813  ND1 HID   245      35.948  37.356  69.840  1.00  0.00           N  
ATOM   3814  HD1 HID   245      36.152  37.517  70.816  1.00  0.00           H  
ATOM   3815  CE1 HID   245      35.799  36.205  69.240  1.00  0.00           C  
ATOM   3816  HE1 HID   245      36.005  35.236  69.671  1.00  0.00           H  
ATOM   3817  NE2 HID   245      35.379  36.387  67.951  1.00  0.00           N  
ATOM   3818  CD2 HID   245      35.168  37.758  67.857  1.00  0.00           C  
ATOM   3819  HD2 HID   245      34.777  38.285  66.999  1.00  0.00           H  
ATOM   3820  C   HID   245      34.465  41.685  70.825  1.00  0.00           C  
ATOM   3821  O   HID   245      35.043  41.945  71.871  1.00  0.00           O  
ATOM   3822  N   LEU   246      33.667  42.559  70.254  1.00  0.00           N  
ATOM   3823  H   LEU   246      33.200  42.310  69.394  1.00  0.00           H  
ATOM   3824  CA  LEU   246      33.725  43.984  70.694  1.00  0.00           C  
ATOM   3825  HA  LEU   246      34.758  44.108  71.019  1.00  0.00           H  
ATOM   3826  CB  LEU   246      33.369  44.955  69.567  1.00  0.00           C  
ATOM   3827  HB2 LEU   246      32.459  44.489  69.190  1.00  0.00           H  
ATOM   3828  HB3 LEU   246      33.336  45.944  70.024  1.00  0.00           H  
ATOM   3829  CG  LEU   246      34.294  44.895  68.353  1.00  0.00           C  
ATOM   3830  HG  LEU   246      34.295  43.875  67.969  1.00  0.00           H  
ATOM   3831  CD1 LEU   246      33.749  45.894  67.294  1.00  0.00           C  
ATOM   3832 HD11 LEU   246      34.333  45.715  66.391  1.00  0.00           H  
ATOM   3833 HD12 LEU   246      32.695  45.629  67.222  1.00  0.00           H  
ATOM   3834 HD13 LEU   246      33.795  46.933  67.622  1.00  0.00           H  
ATOM   3835  CD2 LEU   246      35.698  45.295  68.773  1.00  0.00           C  
ATOM   3836 HD21 LEU   246      36.239  44.560  69.368  1.00  0.00           H  
ATOM   3837 HD22 LEU   246      36.383  45.490  67.948  1.00  0.00           H  
ATOM   3838 HD23 LEU   246      35.658  46.097  69.511  1.00  0.00           H  
ATOM   3839  C   LEU   246      32.902  44.320  72.025  1.00  0.00           C  
ATOM   3840  O   LEU   246      33.419  45.000  72.889  1.00  0.00           O  
ATOM   3841  N   PRO   247      31.709  43.770  72.220  1.00  0.00           N  
ATOM   3842  CD  PRO   247      30.746  43.451  71.142  1.00  0.00           C  
ATOM   3843  HD2 PRO   247      30.965  42.499  70.659  1.00  0.00           H  
ATOM   3844  HD3 PRO   247      30.632  44.223  70.381  1.00  0.00           H  
ATOM   3845  CG  PRO   247      29.309  43.292  71.901  1.00  0.00           C  
ATOM   3846  HG2 PRO   247      28.634  42.555  71.466  1.00  0.00           H  
ATOM   3847  HG3 PRO   247      28.838  44.250  72.122  1.00  0.00           H  
ATOM   3848  CB  PRO   247      29.821  42.742  73.227  1.00  0.00           C  
ATOM   3849  HB2 PRO   247      30.075  41.695  73.060  1.00  0.00           H  
ATOM   3850  HB3 PRO   247      29.094  42.893  74.025  1.00  0.00           H  
ATOM   3851  CA  PRO   247      31.017  43.593  73.493  1.00  0.00           C  
ATOM   3852  HA  PRO   247      30.765  44.584  73.871  1.00  0.00           H  
ATOM   3853  C   PRO   247      31.931  43.082  74.612  1.00  0.00           C  
ATOM   3854  O   PRO   247      31.909  43.573  75.739  1.00  0.00           O  
ATOM   3855  N   ARG   248      32.813  42.118  74.335  1.00  0.00           N  
ATOM   3856  H   ARG   248      32.775  41.610  73.463  1.00  0.00           H  
ATOM   3857  CA  ARG   248      33.806  41.590  75.273  1.00  0.00           C  
ATOM   3858  HA  ARG   248      33.465  41.674  76.304  1.00  0.00           H  
ATOM   3859  CB  ARG   248      34.079  40.123  74.924  1.00  0.00           C  
ATOM   3860  HB2 ARG   248      33.798  39.903  73.894  1.00  0.00           H  
ATOM   3861  HB3 ARG   248      35.135  39.979  74.694  1.00  0.00           H  
ATOM   3862  CG  ARG   248      33.552  39.100  75.996  1.00  0.00           C  
ATOM   3863  HG2 ARG   248      32.469  39.220  75.990  1.00  0.00           H  
ATOM   3864  HG3 ARG   248      33.915  38.134  75.646  1.00  0.00           H  
ATOM   3865  CD  ARG   248      34.183  39.278  77.391  1.00  0.00           C  
ATOM   3866  HD2 ARG   248      35.249  39.253  77.165  1.00  0.00           H  
ATOM   3867  HD3 ARG   248      33.998  40.312  77.682  1.00  0.00           H  
ATOM   3868  NE  ARG   248      33.761  38.335  78.448  1.00  0.00           N  
ATOM   3869  HE  ARG   248      33.488  38.665  79.362  1.00  0.00           H  
ATOM   3870  CZ  ARG   248      33.930  37.015  78.385  1.00  0.00           C  
ATOM   3871  NH1 ARG   248      34.763  36.500  77.583  1.00  0.00           N  
ATOM   3872 HH11 ARG   248      35.226  37.083  76.901  1.00  0.00           H  
ATOM   3873 HH12 ARG   248      34.858  35.499  77.678  1.00  0.00           H  
ATOM   3874  NH2 ARG   248      33.462  36.258  79.388  1.00  0.00           N  
ATOM   3875 HH21 ARG   248      32.787  36.660  80.023  1.00  0.00           H  
ATOM   3876 HH22 ARG   248      33.427  35.251  79.329  1.00  0.00           H  
ATOM   3877  C   ARG   248      35.058  42.453  75.305  1.00  0.00           C  
ATOM   3878  O   ARG   248      35.588  42.444  76.365  1.00  0.00           O  
ATOM   3879  N   CYS   249      35.464  43.270  74.300  1.00  0.00           N  
ATOM   3880  H   CYS   249      34.893  43.264  73.466  1.00  0.00           H  
ATOM   3881  CA  CYS   249      36.440  44.344  74.425  1.00  0.00           C  
ATOM   3882  HA  CYS   249      37.333  43.988  74.939  1.00  0.00           H  
ATOM   3883  CB  CYS   249      36.779  45.041  73.111  1.00  0.00           C  
ATOM   3884  HB2 CYS   249      35.884  45.453  72.644  1.00  0.00           H  
ATOM   3885  HB3 CYS   249      37.572  45.768  73.289  1.00  0.00           H  
ATOM   3886  SG  CYS   249      37.572  43.885  71.989  1.00  0.00           S  
ATOM   3887  HG  CYS   249      36.621  42.960  71.839  1.00  0.00           H  
ATOM   3888  C   CYS   249      35.878  45.435  75.333  1.00  0.00           C  
ATOM   3889  O   CYS   249      36.646  45.929  76.116  1.00  0.00           O  
ATOM   3890  N   TYR   250      34.615  45.845  75.192  1.00  0.00           N  
ATOM   3891  H   TYR   250      34.065  45.413  74.463  1.00  0.00           H  
ATOM   3892  CA  TYR   250      34.042  46.905  76.045  1.00  0.00           C  
ATOM   3893  HA  TYR   250      34.613  47.817  75.870  1.00  0.00           H  
ATOM   3894  CB  TYR   250      32.660  47.243  75.488  1.00  0.00           C  
ATOM   3895  HB2 TYR   250      32.805  47.830  74.581  1.00  0.00           H  
ATOM   3896  HB3 TYR   250      32.131  46.346  75.166  1.00  0.00           H  
ATOM   3897  CG  TYR   250      31.685  47.963  76.408  1.00  0.00           C  
ATOM   3898  CD1 TYR   250      30.798  47.350  77.287  1.00  0.00           C  
ATOM   3899  HD1 TYR   250      30.800  46.270  77.298  1.00  0.00           H  
ATOM   3900  CE1 TYR   250      29.963  48.087  78.200  1.00  0.00           C  
ATOM   3901  HE1 TYR   250      29.246  47.573  78.823  1.00  0.00           H  
ATOM   3902  CZ  TYR   250      30.155  49.461  78.346  1.00  0.00           C  
ATOM   3903  OH  TYR   250      29.344  50.148  79.187  1.00  0.00           O  
ATOM   3904  HH  TYR   250      28.860  49.751  79.914  1.00  0.00           H  
ATOM   3905  CE2 TYR   250      30.985  50.107  77.366  1.00  0.00           C  
ATOM   3906  HE2 TYR   250      30.924  51.184  77.324  1.00  0.00           H  
ATOM   3907  CD2 TYR   250      31.715  49.351  76.428  1.00  0.00           C  
ATOM   3908  HD2 TYR   250      32.227  49.876  75.635  1.00  0.00           H  
ATOM   3909  C   TYR   250      34.016  46.407  77.470  1.00  0.00           C  
ATOM   3910  O   TYR   250      34.563  47.106  78.326  1.00  0.00           O  
ATOM   3911  N   LEU   251      33.571  45.159  77.733  1.00  0.00           N  
ATOM   3912  H   LEU   251      33.055  44.625  77.049  1.00  0.00           H  
ATOM   3913  CA  LEU   251      33.516  44.617  79.081  1.00  0.00           C  
ATOM   3914  HA  LEU   251      33.092  45.389  79.723  1.00  0.00           H  
ATOM   3915  CB  LEU   251      32.637  43.335  79.038  1.00  0.00           C  
ATOM   3916  HB2 LEU   251      33.088  42.735  78.248  1.00  0.00           H  
ATOM   3917  HB3 LEU   251      32.689  42.855  80.015  1.00  0.00           H  
ATOM   3918  CG  LEU   251      31.096  43.522  78.832  1.00  0.00           C  
ATOM   3919  HG  LEU   251      30.936  44.248  78.036  1.00  0.00           H  
ATOM   3920  CD1 LEU   251      30.539  42.127  78.446  1.00  0.00           C  
ATOM   3921 HD11 LEU   251      29.461  42.131  78.287  1.00  0.00           H  
ATOM   3922 HD12 LEU   251      30.980  41.877  77.481  1.00  0.00           H  
ATOM   3923 HD13 LEU   251      30.827  41.469  79.266  1.00  0.00           H  
ATOM   3924  CD2 LEU   251      30.279  43.954  80.006  1.00  0.00           C  
ATOM   3925 HD21 LEU   251      30.535  43.315  80.851  1.00  0.00           H  
ATOM   3926 HD22 LEU   251      30.501  44.994  80.246  1.00  0.00           H  
ATOM   3927 HD23 LEU   251      29.208  43.781  79.901  1.00  0.00           H  
ATOM   3928  C   LEU   251      34.872  44.206  79.697  1.00  0.00           C  
ATOM   3929  O   LEU   251      35.033  44.345  80.919  1.00  0.00           O  
ATOM   3930  N   LEU   252      35.878  43.876  78.907  1.00  0.00           N  
ATOM   3931  H   LEU   252      35.678  43.681  77.936  1.00  0.00           H  
ATOM   3932  CA  LEU   252      37.283  44.032  79.341  1.00  0.00           C  
ATOM   3933  HA  LEU   252      37.279  43.490  80.287  1.00  0.00           H  
ATOM   3934  CB  LEU   252      38.158  43.354  78.271  1.00  0.00           C  
ATOM   3935  HB2 LEU   252      37.785  42.376  77.965  1.00  0.00           H  
ATOM   3936  HB3 LEU   252      37.830  43.948  77.419  1.00  0.00           H  
ATOM   3937  CG  LEU   252      39.712  43.509  78.342  1.00  0.00           C  
ATOM   3938  HG  LEU   252      39.987  44.564  78.337  1.00  0.00           H  
ATOM   3939  CD1 LEU   252      40.279  42.879  79.656  1.00  0.00           C  
ATOM   3940 HD11 LEU   252      39.976  41.833  79.713  1.00  0.00           H  
ATOM   3941 HD12 LEU   252      41.368  42.923  79.694  1.00  0.00           H  
ATOM   3942 HD13 LEU   252      39.885  43.457  80.491  1.00  0.00           H  
ATOM   3943  CD2 LEU   252      40.483  42.921  77.166  1.00  0.00           C  
ATOM   3944 HD21 LEU   252      41.502  43.306  77.188  1.00  0.00           H  
ATOM   3945 HD22 LEU   252      40.450  41.832  77.140  1.00  0.00           H  
ATOM   3946 HD23 LEU   252      40.046  43.401  76.290  1.00  0.00           H  
ATOM   3947  C   LEU   252      37.693  45.402  79.756  1.00  0.00           C  
ATOM   3948  O   LEU   252      38.538  45.555  80.582  1.00  0.00           O  
ATOM   3949  N   MET   253      37.018  46.382  79.220  1.00  0.00           N  
ATOM   3950  H   MET   253      36.444  46.180  78.414  1.00  0.00           H  
ATOM   3951  CA  MET   253      37.449  47.753  79.450  1.00  0.00           C  
ATOM   3952  HA  MET   253      38.495  47.685  79.751  1.00  0.00           H  
ATOM   3953  CB  MET   253      37.560  48.520  78.069  1.00  0.00           C  
ATOM   3954  HB2 MET   253      36.547  48.446  77.674  1.00  0.00           H  
ATOM   3955  HB3 MET   253      37.886  49.534  78.300  1.00  0.00           H  
ATOM   3956  CG  MET   253      38.768  47.956  77.286  1.00  0.00           C  
ATOM   3957  HG2 MET   253      39.652  48.129  77.899  1.00  0.00           H  
ATOM   3958  HG3 MET   253      38.714  46.870  77.206  1.00  0.00           H  
ATOM   3959  SD  MET   253      39.000  48.896  75.757  1.00  0.00           S  
ATOM   3960  CE  MET   253      40.012  50.330  76.390  1.00  0.00           C  
ATOM   3961  HE1 MET   253      39.497  50.760  77.249  1.00  0.00           H  
ATOM   3962  HE2 MET   253      41.032  49.986  76.562  1.00  0.00           H  
ATOM   3963  HE3 MET   253      39.986  51.035  75.558  1.00  0.00           H  
ATOM   3964  C   MET   253      36.617  48.552  80.506  1.00  0.00           C  
ATOM   3965  O   MET   253      37.149  49.415  81.175  1.00  0.00           O  
ATOM   3966  N   ARG   254      35.368  48.110  80.797  1.00  0.00           N  
ATOM   3967  H   ARG   254      34.951  47.529  80.083  1.00  0.00           H  
ATOM   3968  CA  ARG   254      34.790  48.257  82.111  1.00  0.00           C  
ATOM   3969  HA  ARG   254      34.626  49.305  82.359  1.00  0.00           H  
ATOM   3970  CB  ARG   254      33.339  47.596  82.090  1.00  0.00           C  
ATOM   3971  HB2 ARG   254      33.364  46.522  81.907  1.00  0.00           H  
ATOM   3972  HB3 ARG   254      32.884  47.780  83.063  1.00  0.00           H  
ATOM   3973  CG  ARG   254      32.351  48.336  81.137  1.00  0.00           C  
ATOM   3974  HG2 ARG   254      32.872  48.337  80.180  1.00  0.00           H  
ATOM   3975  HG3 ARG   254      31.374  47.853  81.111  1.00  0.00           H  
ATOM   3976  CD  ARG   254      32.161  49.835  81.407  1.00  0.00           C  
ATOM   3977  HD2 ARG   254      33.068  50.252  81.846  1.00  0.00           H  
ATOM   3978  HD3 ARG   254      31.948  50.303  80.446  1.00  0.00           H  
ATOM   3979  NE  ARG   254      31.098  50.061  82.394  1.00  0.00           N  
ATOM   3980  HE  ARG   254      30.809  49.253  82.926  1.00  0.00           H  
ATOM   3981  CZ  ARG   254      30.476  51.171  82.536  1.00  0.00           C  
ATOM   3982  NH1 ARG   254      30.749  52.188  81.817  1.00  0.00           N  
ATOM   3983 HH11 ARG   254      31.370  52.118  81.023  1.00  0.00           H  
ATOM   3984 HH12 ARG   254      30.181  53.004  81.995  1.00  0.00           H  
ATOM   3985  NH2 ARG   254      29.476  51.339  83.365  1.00  0.00           N  
ATOM   3986 HH21 ARG   254      29.104  50.540  83.858  1.00  0.00           H  
ATOM   3987 HH22 ARG   254      29.001  52.228  83.438  1.00  0.00           H  
ATOM   3988  C   ARG   254      35.656  47.517  83.108  1.00  0.00           C  
ATOM   3989  O   ARG   254      35.999  48.189  84.147  1.00  0.00           O  
ATOM   3990  N   GLN   255      35.945  46.259  82.924  1.00  0.00           N  
ATOM   3991  H   GLN   255      35.739  45.838  82.029  1.00  0.00           H  
ATOM   3992  CA  GLN   255      36.331  45.372  84.022  1.00  0.00           C  
ATOM   3993  HA  GLN   255      37.020  45.939  84.648  1.00  0.00           H  
ATOM   3994  CB  GLN   255      35.076  45.027  84.839  1.00  0.00           C  
ATOM   3995  HB2 GLN   255      34.555  45.947  85.103  1.00  0.00           H  
ATOM   3996  HB3 GLN   255      34.473  44.380  84.201  1.00  0.00           H  
ATOM   3997  CG  GLN   255      35.521  44.328  86.196  1.00  0.00           C  
ATOM   3998  HG2 GLN   255      36.148  43.441  86.104  1.00  0.00           H  
ATOM   3999  HG3 GLN   255      35.995  45.113  86.784  1.00  0.00           H  
ATOM   4000  CD  GLN   255      34.259  44.046  87.037  1.00  0.00           C  
ATOM   4001  OE1 GLN   255      33.227  44.589  86.825  1.00  0.00           O  
ATOM   4002  NE2 GLN   255      34.317  43.234  88.119  1.00  0.00           N  
ATOM   4003 HE21 GLN   255      33.529  43.278  88.749  1.00  0.00           H  
ATOM   4004 HE22 GLN   255      35.200  42.791  88.327  1.00  0.00           H  
ATOM   4005  C   GLN   255      37.171  44.146  83.574  1.00  0.00           C  
ATOM   4006  O   GLN   255      36.566  43.181  82.997  1.00  0.00           O  
ATOM   4007  N   PRO   256      38.506  44.118  83.906  1.00  0.00           N  
ATOM   4008  CD  PRO   256      39.358  45.305  84.126  1.00  0.00           C  
ATOM   4009  HD2 PRO   256      38.994  45.763  85.045  1.00  0.00           H  
ATOM   4010  HD3 PRO   256      39.308  46.062  83.343  1.00  0.00           H  
ATOM   4011  CG  PRO   256      40.743  44.765  84.316  1.00  0.00           C  
ATOM   4012  HG2 PRO   256      40.700  44.538  85.381  1.00  0.00           H  
ATOM   4013  HG3 PRO   256      41.480  45.549  84.139  1.00  0.00           H  
ATOM   4014  CB  PRO   256      40.736  43.518  83.410  1.00  0.00           C  
ATOM   4015  HB2 PRO   256      41.513  42.836  83.756  1.00  0.00           H  
ATOM   4016  HB3 PRO   256      40.770  43.909  82.393  1.00  0.00           H  
ATOM   4017  CA  PRO   256      39.350  42.935  83.691  1.00  0.00           C  
ATOM   4018  HA  PRO   256      38.979  42.427  82.801  1.00  0.00           H  
ATOM   4019  C   PRO   256      39.157  41.923  84.800  1.00  0.00           C  
ATOM   4020  O   PRO   256      39.447  40.748  84.699  1.00  0.00           O  
ATOM   4021  N   GLY   257      38.666  42.416  85.943  1.00  0.00           N  
ATOM   4022  H   GLY   257      38.434  43.399  85.930  1.00  0.00           H  
ATOM   4023  CA  GLY   257      38.924  41.805  87.242  1.00  0.00           C  
ATOM   4024  HA2 GLY   257      39.733  41.086  87.116  1.00  0.00           H  
ATOM   4025  HA3 GLY   257      39.310  42.579  87.905  1.00  0.00           H  
ATOM   4026  C   GLY   257      37.615  41.268  87.826  1.00  0.00           C  
ATOM   4027  O   GLY   257      36.831  42.134  88.339  1.00  0.00           O  
ATOM   4028  OXT GLY   257      37.392  40.033  87.783  1.00  0.00           O  
TER    4029      GLY   257 
ATOM   4029  C2  UNK   258      30.657  34.638  52.773  1.00  0.00           C  
ATOM   4030  H2  UNK   258      30.294  35.165  51.896  1.00  0.00           H  
ATOM   4031  C1  UNK   258      30.098  34.941  54.038  1.00  0.00           C  
ATOM   4032  H1  UNK   258      29.456  35.795  54.230  1.00  0.00           H  
ATOM   4033  C   UNK   258      30.287  34.091  55.166  1.00  0.00           C  
ATOM   4034  H   UNK   258      29.833  34.274  56.135  1.00  0.00           H  
ATOM   4035  C5  UNK   258      30.982  32.864  54.951  1.00  0.00           C  
ATOM   4036  H3  UNK   258      31.040  32.143  55.762  1.00  0.00           H  
ATOM   4037  C4  UNK   258      31.495  32.544  53.688  1.00  0.00           C  
ATOM   4038  C3  UNK   258      31.368  33.462  52.631  1.00  0.00           C  
ATOM   4039  S   UNK   258      32.058  32.759  51.200  1.00  0.00           S  
ATOM   4040  O1  UNK   258      33.303  33.512  50.905  1.00  0.00           O  
ATOM   4041  O2  UNK   258      30.980  32.801  50.253  1.00  0.00           O  
ATOM   4042  N   UNK   258      32.292  31.295  51.935  1.00  0.00           N  
ATOM   4043  C6  UNK   258      32.062  31.312  53.215  1.00  0.00           C  
ATOM   4044  O   UNK   258      31.910  30.302  53.879  1.00  0.00           O  
TER    4045      UNK   258 
ATOM   4045 C116  PA   259      28.118   4.581  60.538  1.00  0.00           C  
ATOM   4046 H16R  PA   259      27.342   3.895  60.192  1.00  0.00           H  
ATOM   4047 H16S  PA   259      28.509   5.030  59.623  1.00  0.00           H  
ATOM   4048 H16T  PA   259      27.672   5.351  61.172  1.00  0.00           H  
ATOM   4049 C115  PA   259      29.212   3.808  61.204  1.00  0.00           C  
ATOM   4050 H15R  PA   259      28.708   3.375  62.070  1.00  0.00           H  
ATOM   4051 H15S  PA   259      29.616   3.007  60.582  1.00  0.00           H  
ATOM   4052 C114  PA   259      30.441   4.643  61.579  1.00  0.00           C  
ATOM   4053 H14R  PA   259      30.827   5.169  60.704  1.00  0.00           H  
ATOM   4054 H14S  PA   259      30.126   5.389  62.312  1.00  0.00           H  
ATOM   4055 C113  PA   259      31.576   3.984  62.406  1.00  0.00           C  
ATOM   4056 H13R  PA   259      31.159   3.559  63.322  1.00  0.00           H  
ATOM   4057 H13S  PA   259      31.878   3.114  61.818  1.00  0.00           H  
ATOM   4058 C112  PA   259      32.846   4.814  62.590  1.00  0.00           C  
ATOM   4059 H12R  PA   259      33.312   5.115  61.649  1.00  0.00           H  
ATOM   4060 H12S  PA   259      32.570   5.740  63.099  1.00  0.00           H  
ATOM   4061 C111  PA   259      33.957   4.170  63.337  1.00  0.00           C  
ATOM   4062 H11R  PA   259      34.347   3.286  62.828  1.00  0.00           H  
ATOM   4063 H11S  PA   259      34.828   4.827  63.387  1.00  0.00           H  
ATOM   4064 C110  PA   259      33.745   3.734  64.694  1.00  0.00           C  
ATOM   4065 H10R  PA   259      32.972   2.964  64.736  1.00  0.00           H  
ATOM   4066 H10S  PA   259      34.704   3.360  65.057  1.00  0.00           H  
ATOM   4067  C19  PA   259      33.336   4.888  65.596  1.00  0.00           C  
ATOM   4068  H9R  PA   259      33.915   5.782  65.355  1.00  0.00           H  
ATOM   4069  H9S  PA   259      32.366   5.266  65.265  1.00  0.00           H  
ATOM   4070  C18  PA   259      33.435   4.688  67.087  1.00  0.00           C  
ATOM   4071  H8R  PA   259      34.474   4.395  67.257  1.00  0.00           H  
ATOM   4072  H8S  PA   259      33.422   5.658  67.588  1.00  0.00           H  
ATOM   4073  C17  PA   259      32.429   3.647  67.610  1.00  0.00           C  
ATOM   4074  H7R  PA   259      31.448   4.114  67.495  1.00  0.00           H  
ATOM   4075  H7S  PA   259      32.387   2.681  67.104  1.00  0.00           H  
ATOM   4076  C16  PA   259      32.654   3.390  69.118  1.00  0.00           C  
ATOM   4077  H6R  PA   259      31.737   2.870  69.403  1.00  0.00           H  
ATOM   4078  H6S  PA   259      33.536   2.751  69.202  1.00  0.00           H  
ATOM   4079  C15  PA   259      32.712   4.624  70.021  1.00  0.00           C  
ATOM   4080  H5R  PA   259      33.426   5.359  69.643  1.00  0.00           H  
ATOM   4081  H5S  PA   259      31.788   5.188  69.881  1.00  0.00           H  
ATOM   4082  C14  PA   259      33.096   4.443  71.499  1.00  0.00           C  
ATOM   4083  H4R  PA   259      33.029   5.471  71.862  1.00  0.00           H  
ATOM   4084  H4S  PA   259      32.355   3.850  72.040  1.00  0.00           H  
ATOM   4085  C13  PA   259      34.488   3.930  71.727  1.00  0.00           C  
ATOM   4086  H3R  PA   259      34.641   2.924  71.332  1.00  0.00           H  
ATOM   4087  H3S  PA   259      35.194   4.669  71.343  1.00  0.00           H  
ATOM   4088  C12  PA   259      34.831   3.766  73.242  1.00  0.00           C  
ATOM   4089  H2R  PA   259      34.323   2.946  73.753  1.00  0.00           H  
ATOM   4090  H2S  PA   259      35.864   3.425  73.337  1.00  0.00           H  
ATOM   4091  C11  PC   260      34.727   5.012  73.964  1.00  0.00           C  
ATOM   4092  O12  PC   260      35.655   5.857  74.037  1.00  0.00           O  
ATOM   4093  O11  PC   260      33.554   5.203  74.548  1.00  0.00           O  
ATOM   4094  C1   PC   260      33.132   6.441  75.212  1.00  0.00           C  
ATOM   4095  HR   PC   260      33.804   6.696  76.035  1.00  0.00           H  
ATOM   4096  HS   PC   260      33.180   7.233  74.459  1.00  0.00           H  
ATOM   4097  C2   PC   260      31.706   6.123  75.753  1.00  0.00           C  
ATOM   4098  HX   PC   260      31.614   6.925  76.490  1.00  0.00           H  
ATOM   4099  C3   PC   260      31.553   4.688  76.337  1.00  0.00           C  
ATOM   4100  HA   PC   260      31.042   4.140  75.541  1.00  0.00           H  
ATOM   4101  HB   PC   260      32.490   4.198  76.614  1.00  0.00           H  
ATOM   4102  O31  PC   260      30.778   4.799  77.517  1.00  0.00           O  
ATOM   4103  P31  PC   260      30.531   3.568  78.517  1.00  0.00           P  
ATOM   4104  O32  PC   260      31.900   3.059  78.891  1.00  0.00           O  
ATOM   4105  C31  PC   260      32.623   3.769  79.840  1.00  0.00           C  
ATOM   4106  H1A  PC   260      32.439   4.846  79.830  1.00  0.00           H  
ATOM   4107  H1B  PC   260      32.351   3.290  80.784  1.00  0.00           H  
ATOM   4108  C32  PC   260      34.058   3.577  79.506  1.00  0.00           C  
ATOM   4109  H2A  PC   260      34.376   2.643  79.972  1.00  0.00           H  
ATOM   4110  H2B  PC   260      34.158   3.558  78.419  1.00  0.00           H  
ATOM   4111  N31  PC   260      35.022   4.573  79.953  1.00  0.00           N  
ATOM   4112  C33  PC   260      34.932   5.149  81.366  1.00  0.00           C  
ATOM   4113  H3A  PC   260      35.563   6.024  81.524  1.00  0.00           H  
ATOM   4114  H3B  PC   260      33.886   5.418  81.521  1.00  0.00           H  
ATOM   4115  H3C  PC   260      35.208   4.378  82.087  1.00  0.00           H  
ATOM   4116  C34  PC   260      36.309   3.931  79.707  1.00  0.00           C  
ATOM   4117  H4A  PC   260      36.401   3.340  80.619  1.00  0.00           H  
ATOM   4118  H4B  PC   260      36.196   3.223  78.884  1.00  0.00           H  
ATOM   4119  H4C  PC   260      37.144   4.602  79.502  1.00  0.00           H  
ATOM   4120  C35  PC   260      35.055   5.771  79.086  1.00  0.00           C  
ATOM   4121  H5A  PC   260      35.117   5.464  78.040  1.00  0.00           H  
ATOM   4122  H5B  PC   260      35.858   6.379  79.503  1.00  0.00           H  
ATOM   4123  H5C  PC   260      34.157   6.387  79.151  1.00  0.00           H  
ATOM   4124  O33  PC   260      29.889   4.108  79.739  1.00  0.00           O  
ATOM   4125  O34  PC   260      29.936   2.409  77.690  1.00  0.00           O  
ATOM   4126  O21  PC   260      30.793   6.492  74.654  1.00  0.00           O  
ATOM   4127  C21  PC   260      29.432   6.660  74.934  1.00  0.00           C  
ATOM   4128  O22  PC   260      28.909   6.423  76.017  1.00  0.00           O  
ATOM   4129  C12  OL   261      28.651   7.033  73.706  1.00  0.00           C  
ATOM   4130  H2R  OL   261      29.390   7.530  73.075  1.00  0.00           H  
ATOM   4131  H2S  OL   261      27.979   7.869  73.909  1.00  0.00           H  
ATOM   4132  C13  OL   261      27.965   5.956  72.993  1.00  0.00           C  
ATOM   4133  H3R  OL   261      28.744   5.387  72.481  1.00  0.00           H  
ATOM   4134  H3S  OL   261      27.404   6.252  72.103  1.00  0.00           H  
ATOM   4135  C14  OL   261      27.098   4.978  73.794  1.00  0.00           C  
ATOM   4136  H4R  OL   261      26.438   5.605  74.397  1.00  0.00           H  
ATOM   4137  H4S  OL   261      27.756   4.433  74.474  1.00  0.00           H  
ATOM   4138  C15  OL   261      26.484   3.967  72.867  1.00  0.00           C  
ATOM   4139  H5R  OL   261      27.256   3.217  72.681  1.00  0.00           H  
ATOM   4140  H5S  OL   261      26.141   4.481  71.967  1.00  0.00           H  
ATOM   4141  C16  OL   261      25.337   3.167  73.479  1.00  0.00           C  
ATOM   4142  H6R  OL   261      24.563   3.926  73.604  1.00  0.00           H  
ATOM   4143  H6S  OL   261      25.584   2.650  74.409  1.00  0.00           H  
ATOM   4144  C17  OL   261      24.814   2.031  72.554  1.00  0.00           C  
ATOM   4145  H7R  OL   261      24.366   2.509  71.680  1.00  0.00           H  
ATOM   4146  H7S  OL   261      24.109   1.404  73.104  1.00  0.00           H  
ATOM   4147  C18  OL   261      25.872   1.067  71.993  1.00  0.00           C  
ATOM   4148  H8R  OL   261      26.703   1.036  72.701  1.00  0.00           H  
ATOM   4149  H8S  OL   261      26.396   1.513  71.145  1.00  0.00           H  
ATOM   4150  C19  OL   261      25.231  -0.268  71.702  1.00  0.00           C  
ATOM   4151  H9R  OL   261      24.801  -0.670  72.616  1.00  0.00           H  
ATOM   4152 C110  OL   261      25.359  -1.064  70.667  1.00  0.00           C  
ATOM   4153 H10R  OL   261      24.863  -2.022  70.793  1.00  0.00           H  
ATOM   4154 C111  OL   261      26.007  -0.783  69.421  1.00  0.00           C  
ATOM   4155 H11R  OL   261      26.578  -1.650  69.082  1.00  0.00           H  
ATOM   4156 H11S  OL   261      26.876  -0.157  69.635  1.00  0.00           H  
ATOM   4157 C112  OL   261      25.170  -0.086  68.341  1.00  0.00           C  
ATOM   4158 H12R  OL   261      25.875  -0.024  67.509  1.00  0.00           H  
ATOM   4159 H12S  OL   261      24.970   0.965  68.559  1.00  0.00           H  
ATOM   4160 C113  OL   261      24.005  -0.847  67.741  1.00  0.00           C  
ATOM   4161 H13R  OL   261      23.575  -0.172  66.998  1.00  0.00           H  
ATOM   4162 H13S  OL   261      23.163  -0.825  68.437  1.00  0.00           H  
ATOM   4163 C114  OL   261      24.202  -2.277  67.186  1.00  0.00           C  
ATOM   4164 H14R  OL   261      23.225  -2.579  66.802  1.00  0.00           H  
ATOM   4165 H14S  OL   261      24.616  -2.954  67.936  1.00  0.00           H  
ATOM   4166 C115  OL   261      25.249  -2.339  66.088  1.00  0.00           C  
ATOM   4167 H15R  OL   261      25.338  -3.340  65.661  1.00  0.00           H  
ATOM   4168 H15S  OL   261      26.238  -2.124  66.497  1.00  0.00           H  
ATOM   4169 C116  OL   261      25.085  -1.311  65.004  1.00  0.00           C  
ATOM   4170 H16R  OL   261      26.012  -1.342  64.427  1.00  0.00           H  
ATOM   4171 H16S  OL   261      25.172  -0.288  65.376  1.00  0.00           H  
ATOM   4172 C117  OL   261      23.912  -1.500  64.054  1.00  0.00           C  
ATOM   4173 H17R  OL   261      24.028  -0.725  63.293  1.00  0.00           H  
ATOM   4174 H17S  OL   261      23.004  -1.247  64.606  1.00  0.00           H  
ATOM   4175 C118  OL   261      23.748  -2.918  63.514  1.00  0.00           C  
ATOM   4176 H18R  OL   261      23.191  -3.428  64.303  1.00  0.00           H  
ATOM   4177 H18S  OL   261      24.718  -3.355  63.269  1.00  0.00           H  
ATOM   4178 H18T  OL   261      23.094  -3.053  62.650  1.00  0.00           H  
TER    4179       OL   261 
ATOM   4179 C116  PA   262      35.874  12.659  62.870  1.00  0.00           C  
ATOM   4180 H16R  PA   262      35.446  12.133  63.726  1.00  0.00           H  
ATOM   4181 H16S  PA   262      36.926  12.371  62.906  1.00  0.00           H  
ATOM   4182 H16T  PA   262      35.430  12.171  62.000  1.00  0.00           H  
ATOM   4183 C115  PA   262      35.520  14.184  62.861  1.00  0.00           C  
ATOM   4184 H15R  PA   262      35.466  14.522  63.898  1.00  0.00           H  
ATOM   4185 H15S  PA   262      36.248  14.808  62.339  1.00  0.00           H  
ATOM   4186 C114  PA   262      34.169  14.450  62.266  1.00  0.00           C  
ATOM   4187 H14R  PA   262      34.046  15.535  62.260  1.00  0.00           H  
ATOM   4188 H14S  PA   262      34.194  13.996  61.273  1.00  0.00           H  
ATOM   4189 C113  PA   262      32.953  13.777  62.986  1.00  0.00           C  
ATOM   4190 H13R  PA   262      32.003  14.108  62.561  1.00  0.00           H  
ATOM   4191 H13S  PA   262      32.987  12.690  62.887  1.00  0.00           H  
ATOM   4192 C112  PA   262      32.838  14.030  64.501  1.00  0.00           C  
ATOM   4193 H12R  PA   262      33.551  13.339  64.955  1.00  0.00           H  
ATOM   4194 H12S  PA   262      33.287  15.017  64.633  1.00  0.00           H  
ATOM   4195 C111  PA   262      31.405  13.884  65.044  1.00  0.00           C  
ATOM   4196 H11R  PA   262      30.696  14.145  64.256  1.00  0.00           H  
ATOM   4197 H11S  PA   262      31.163  12.819  65.052  1.00  0.00           H  
ATOM   4198 C110  PA   262      31.143  14.754  66.326  1.00  0.00           C  
ATOM   4199 H10R  PA   262      31.298  15.816  66.125  1.00  0.00           H  
ATOM   4200 H10S  PA   262      30.054  14.789  66.406  1.00  0.00           H  
ATOM   4201  C19  PA   262      31.833  14.328  67.669  1.00  0.00           C  
ATOM   4202  H9R  PA   262      31.831  13.237  67.715  1.00  0.00           H  
ATOM   4203  H9S  PA   262      32.883  14.599  67.547  1.00  0.00           H  
ATOM   4204  C18  PA   262      31.143  14.929  68.838  1.00  0.00           C  
ATOM   4205  H8R  PA   262      31.082  16.015  68.732  1.00  0.00           H  
ATOM   4206  H8S  PA   262      30.113  14.590  68.707  1.00  0.00           H  
ATOM   4207  C17  PA   262      31.799  14.665  70.210  1.00  0.00           C  
ATOM   4208  H7R  PA   262      32.017  13.596  70.252  1.00  0.00           H  
ATOM   4209  H7S  PA   262      32.801  15.095  70.149  1.00  0.00           H  
ATOM   4210  C16  PA   262      30.938  15.193  71.326  1.00  0.00           C  
ATOM   4211  H6R  PA   262      30.735  16.261  71.225  1.00  0.00           H  
ATOM   4212  H6S  PA   262      29.908  14.855  71.194  1.00  0.00           H  
ATOM   4213  C15  PA   262      31.416  14.852  72.756  1.00  0.00           C  
ATOM   4214  H5R  PA   262      30.491  14.608  73.283  1.00  0.00           H  
ATOM   4215  H5S  PA   262      31.928  13.891  72.840  1.00  0.00           H  
ATOM   4216  C14  PA   262      32.092  16.009  73.481  1.00  0.00           C  
ATOM   4217  H4R  PA   262      33.001  16.304  72.952  1.00  0.00           H  
ATOM   4218  H4S  PA   262      31.371  16.829  73.497  1.00  0.00           H  
ATOM   4219  C13  PA   262      32.453  15.687  74.923  1.00  0.00           C  
ATOM   4220  H3R  PA   262      32.763  16.637  75.364  1.00  0.00           H  
ATOM   4221  H3S  PA   262      31.493  15.321  75.293  1.00  0.00           H  
ATOM   4222  C12  PA   262      33.632  14.734  75.056  1.00  0.00           C  
ATOM   4223  H2R  PA   262      33.579  13.797  74.498  1.00  0.00           H  
ATOM   4224  H2S  PA   262      34.641  15.068  74.804  1.00  0.00           H  
ATOM   4225  C11  PC   263      33.778  14.225  76.488  1.00  0.00           C  
ATOM   4226  O12  PC   263      33.186  14.727  77.422  1.00  0.00           O  
ATOM   4227  O11  PC   263      34.558  13.108  76.637  1.00  0.00           O  
ATOM   4228  C1   PC   263      34.562  12.340  77.872  1.00  0.00           C  
ATOM   4229  HR   PC   263      35.244  11.490  77.787  1.00  0.00           H  
ATOM   4230  HS   PC   263      34.876  13.060  78.632  1.00  0.00           H  
ATOM   4231  C2   PC   263      33.212  11.665  78.295  1.00  0.00           C  
ATOM   4232  HX   PC   263      32.463  12.433  78.505  1.00  0.00           H  
ATOM   4233  C3   PC   263      33.378  10.888  79.619  1.00  0.00           C  
ATOM   4234  HA   PC   263      32.420  10.418  79.854  1.00  0.00           H  
ATOM   4235  HB   PC   263      34.180  10.146  79.577  1.00  0.00           H  
ATOM   4236  O31  PC   263      33.801  11.622  80.816  1.00  0.00           O  
ATOM   4237  P31  PC   263      34.039  10.772  82.158  1.00  0.00           P  
ATOM   4238  O32  PC   263      32.633  10.875  82.767  1.00  0.00           O  
ATOM   4239  C31  PC   263      31.944  12.107  82.713  1.00  0.00           C  
ATOM   4240  H1A  PC   263      32.627  12.923  82.962  1.00  0.00           H  
ATOM   4241  H1B  PC   263      31.715  12.244  81.653  1.00  0.00           H  
ATOM   4242  C32  PC   263      30.730  12.215  83.594  1.00  0.00           C  
ATOM   4243  H2A  PC   263      30.280  13.192  83.411  1.00  0.00           H  
ATOM   4244  H2B  PC   263      30.025  11.400  83.423  1.00  0.00           H  
ATOM   4245  N31  PC   263      31.020  12.208  85.065  1.00  0.00           N  
ATOM   4246  C33  PC   263      31.844  13.344  85.578  1.00  0.00           C  
ATOM   4247  H3A  PC   263      32.666  13.595  84.906  1.00  0.00           H  
ATOM   4248  H3B  PC   263      31.212  14.230  85.511  1.00  0.00           H  
ATOM   4249  H3C  PC   263      32.165  13.094  86.590  1.00  0.00           H  
ATOM   4250  C34  PC   263      29.733  12.265  85.743  1.00  0.00           C  
ATOM   4251  H4A  PC   263      29.126  11.402  85.465  1.00  0.00           H  
ATOM   4252  H4B  PC   263      29.964  12.137  86.801  1.00  0.00           H  
ATOM   4253  H4C  PC   263      29.263  13.196  85.423  1.00  0.00           H  
ATOM   4254  C35  PC   263      31.579  10.882  85.544  1.00  0.00           C  
ATOM   4255  H5A  PC   263      32.551  10.693  85.085  1.00  0.00           H  
ATOM   4256  H5B  PC   263      30.873  10.080  85.325  1.00  0.00           H  
ATOM   4257  H5C  PC   263      31.709  11.037  86.616  1.00  0.00           H  
ATOM   4258  O33  PC   263      34.358   9.399  81.806  1.00  0.00           O  
ATOM   4259  O34  PC   263      34.977  11.512  83.090  1.00  0.00           O  
ATOM   4260  O21  PC   263      32.697  10.658  77.273  1.00  0.00           O  
ATOM   4261  C21  PC   263      32.106  11.093  76.100  1.00  0.00           C  
ATOM   4262  O22  PC   263      31.571  12.162  75.844  1.00  0.00           O  
ATOM   4263  C12  OL   264      32.162  10.009  75.023  1.00  0.00           C  
ATOM   4264  H2R  OL   264      31.584   9.100  75.206  1.00  0.00           H  
ATOM   4265  H2S  OL   264      33.221   9.763  74.921  1.00  0.00           H  
ATOM   4266  C13  OL   264      31.670  10.573  73.704  1.00  0.00           C  
ATOM   4267  H3R  OL   264      32.365  11.363  73.413  1.00  0.00           H  
ATOM   4268  H3S  OL   264      30.777  11.184  73.859  1.00  0.00           H  
ATOM   4269  C14  OL   264      31.576   9.639  72.614  1.00  0.00           C  
ATOM   4270  H4R  OL   264      31.149   8.673  72.893  1.00  0.00           H  
ATOM   4271  H4S  OL   264      32.538   9.492  72.120  1.00  0.00           H  
ATOM   4272  C15  OL   264      30.465  10.107  71.662  1.00  0.00           C  
ATOM   4273  H5R  OL   264      30.683  11.162  71.487  1.00  0.00           H  
ATOM   4274  H5S  OL   264      29.579  10.144  72.299  1.00  0.00           H  
ATOM   4275  C16  OL   264      30.456   9.258  70.399  1.00  0.00           C  
ATOM   4276  H6R  OL   264      30.392   8.241  70.793  1.00  0.00           H  
ATOM   4277  H6S  OL   264      31.420   9.401  69.908  1.00  0.00           H  
ATOM   4278  C17  OL   264      29.207   9.568  69.518  1.00  0.00           C  
ATOM   4279  H7R  OL   264      29.444  10.379  68.826  1.00  0.00           H  
ATOM   4280  H7S  OL   264      28.372   9.954  70.107  1.00  0.00           H  
ATOM   4281  C18  OL   264      28.942   8.408  68.537  1.00  0.00           C  
ATOM   4282  H8R  OL   264      29.832   8.217  67.934  1.00  0.00           H  
ATOM   4283  H8S  OL   264      28.076   8.581  67.895  1.00  0.00           H  
ATOM   4284  C19  OL   264      28.575   7.141  69.250  1.00  0.00           C  
ATOM   4285  H9R  OL   264      29.388   6.521  69.620  1.00  0.00           H  
ATOM   4286 C110  OL   264      27.319   6.707  69.459  1.00  0.00           C  
ATOM   4287 H10R  OL   264      27.180   5.748  69.952  1.00  0.00           H  
ATOM   4288 C111  OL   264      26.016   7.324  69.150  1.00  0.00           C  
ATOM   4289 H11R  OL   264      26.230   8.225  68.573  1.00  0.00           H  
ATOM   4290 H11S  OL   264      25.513   7.803  69.993  1.00  0.00           H  
ATOM   4291 C112  OL   264      25.137   6.283  68.449  1.00  0.00           C  
ATOM   4292 H12R  OL   264      25.646   5.913  67.556  1.00  0.00           H  
ATOM   4293 H12S  OL   264      24.285   6.860  68.084  1.00  0.00           H  
ATOM   4294 C113  OL   264      24.739   5.036  69.252  1.00  0.00           C  
ATOM   4295 H13R  OL   264      24.149   5.355  70.114  1.00  0.00           H  
ATOM   4296 H13S  OL   264      25.608   4.445  69.548  1.00  0.00           H  
ATOM   4297 C114  OL   264      23.742   4.018  68.551  1.00  0.00           C  
ATOM   4298 H14R  OL   264      23.232   3.568  69.405  1.00  0.00           H  
ATOM   4299 H14S  OL   264      24.244   3.276  67.927  1.00  0.00           H  
ATOM   4300 C115  OL   264      22.605   4.612  67.668  1.00  0.00           C  
ATOM   4301 H15R  OL   264      23.054   5.360  67.011  1.00  0.00           H  
ATOM   4302 H15S  OL   264      21.975   5.202  68.337  1.00  0.00           H  
ATOM   4303 C116  OL   264      21.816   3.641  66.821  1.00  0.00           C  
ATOM   4304 H16R  OL   264      21.063   4.264  66.333  1.00  0.00           H  
ATOM   4305 H16S  OL   264      21.312   2.990  67.539  1.00  0.00           H  
ATOM   4306 C117  OL   264      22.550   2.849  65.754  1.00  0.00           C  
ATOM   4307 H17R  OL   264      23.344   2.246  66.200  1.00  0.00           H  
ATOM   4308 H17S  OL   264      23.045   3.607  65.143  1.00  0.00           H  
ATOM   4309 C118  OL   264      21.764   2.057  64.793  1.00  0.00           C  
ATOM   4310 H18R  OL   264      22.427   1.828  63.956  1.00  0.00           H  
ATOM   4311 H18S  OL   264      20.939   2.716  64.514  1.00  0.00           H  
ATOM   4312 H18T  OL   264      21.351   1.098  65.114  1.00  0.00           H  
TER    4313       OL   264 
ATOM   4313 C116  PA   265      41.038  50.288  72.213  1.00  0.00           C  
ATOM   4314 H16R  PA   265      40.944  51.055  71.440  1.00  0.00           H  
ATOM   4315 H16S  PA   265      42.046  50.465  72.595  1.00  0.00           H  
ATOM   4316 H16T  PA   265      40.418  50.502  73.086  1.00  0.00           H  
ATOM   4317 C115  PA   265      40.981  48.868  71.730  1.00  0.00           C  
ATOM   4318 H15R  PA   265      41.798  48.718  71.021  1.00  0.00           H  
ATOM   4319 H15S  PA   265      41.333  48.246  72.556  1.00  0.00           H  
ATOM   4320 C114  PA   265      39.673  48.379  71.164  1.00  0.00           C  
ATOM   4321 H14R  PA   265      39.615  48.787  70.152  1.00  0.00           H  
ATOM   4322 H14S  PA   265      39.778  47.309  70.975  1.00  0.00           H  
ATOM   4323 C113  PA   265      38.415  48.643  71.955  1.00  0.00           C  
ATOM   4324 H13R  PA   265      38.368  48.083  72.891  1.00  0.00           H  
ATOM   4325 H13S  PA   265      38.239  49.695  72.190  1.00  0.00           H  
ATOM   4326 C112  PA   265      37.075  48.176  71.319  1.00  0.00           C  
ATOM   4327 H12R  PA   265      36.947  48.901  70.512  1.00  0.00           H  
ATOM   4328 H12S  PA   265      37.084  47.144  70.964  1.00  0.00           H  
ATOM   4329 C111  PA   265      35.819  48.290  72.190  1.00  0.00           C  
ATOM   4330 H11R  PA   265      35.971  47.681  73.084  1.00  0.00           H  
ATOM   4331 H11S  PA   265      35.730  49.293  72.613  1.00  0.00           H  
ATOM   4332 C110  PA   265      34.521  47.927  71.619  1.00  0.00           C  
ATOM   4333 H10R  PA   265      34.478  46.855  71.414  1.00  0.00           H  
ATOM   4334 H10S  PA   265      33.737  48.167  72.341  1.00  0.00           H  
ATOM   4335  C19  PA   265      34.145  48.741  70.336  1.00  0.00           C  
ATOM   4336  H9R  PA   265      35.042  48.504  69.759  1.00  0.00           H  
ATOM   4337  H9S  PA   265      33.236  48.347  69.877  1.00  0.00           H  
ATOM   4338  C18  PA   265      34.227  50.277  70.479  1.00  0.00           C  
ATOM   4339  H8R  PA   265      35.235  50.641  70.688  1.00  0.00           H  
ATOM   4340  H8S  PA   265      34.053  50.681  69.479  1.00  0.00           H  
ATOM   4341  C17  PA   265      33.249  50.863  71.522  1.00  0.00           C  
ATOM   4342  H7R  PA   265      32.260  50.611  71.133  1.00  0.00           H  
ATOM   4343  H7S  PA   265      33.448  50.370  72.476  1.00  0.00           H  
ATOM   4344  C16  PA   265      33.225  52.462  71.708  1.00  0.00           C  
ATOM   4345  H6R  PA   265      34.090  52.753  72.307  1.00  0.00           H  
ATOM   4346  H6S  PA   265      33.314  52.948  70.734  1.00  0.00           H  
ATOM   4347  C15  PA   265      32.017  52.917  72.388  1.00  0.00           C  
ATOM   4348  H5R  PA   265      31.964  53.925  71.971  1.00  0.00           H  
ATOM   4349  H5S  PA   265      31.142  52.376  72.024  1.00  0.00           H  
ATOM   4350  C14  PA   265      32.086  53.097  73.882  1.00  0.00           C  
ATOM   4351  H4R  PA   265      32.535  52.254  74.413  1.00  0.00           H  
ATOM   4352  H4S  PA   265      32.843  53.873  74.014  1.00  0.00           H  
ATOM   4353  C13  PA   265      30.787  53.346  74.475  1.00  0.00           C  
ATOM   4354  H3R  PA   265      30.101  54.020  73.959  1.00  0.00           H  
ATOM   4355  H3S  PA   265      30.162  52.458  74.589  1.00  0.00           H  
ATOM   4356  C12  PA   265      30.875  53.952  75.918  1.00  0.00           C  
ATOM   4357  H2R  PA   265      30.966  53.139  76.641  1.00  0.00           H  
ATOM   4358  H2S  PA   265      31.692  54.650  76.115  1.00  0.00           H  
ATOM   4359  C11  PC   266      29.546  54.652  76.273  1.00  0.00           C  
ATOM   4360  O12  PC   266      29.241  55.733  75.805  1.00  0.00           O  
ATOM   4361  O11  PC   266      28.772  54.024  77.100  1.00  0.00           O  
ATOM   4362  C1   PC   266      27.517  54.570  77.526  1.00  0.00           C  
ATOM   4363  HR   PC   266      27.763  55.592  77.824  1.00  0.00           H  
ATOM   4364  HS   PC   266      26.762  54.547  76.736  1.00  0.00           H  
ATOM   4365  C2   PC   266      26.923  53.895  78.780  1.00  0.00           C  
ATOM   4366  HX   PC   266      25.944  54.326  79.001  1.00  0.00           H  
ATOM   4367  C3   PC   266      27.973  54.060  79.874  1.00  0.00           C  
ATOM   4368  HA   PC   266      28.748  53.302  79.735  1.00  0.00           H  
ATOM   4369  HB   PC   266      28.398  55.062  79.775  1.00  0.00           H  
ATOM   4370  O31  PC   266      27.250  54.006  81.130  1.00  0.00           O  
ATOM   4371  P31  PC   266      28.097  54.385  82.392  1.00  0.00           P  
ATOM   4372  O32  PC   266      27.561  55.788  82.844  1.00  0.00           O  
ATOM   4373  C31  PC   266      27.663  56.963  82.010  1.00  0.00           C  
ATOM   4374  H1A  PC   266      28.716  57.132  81.773  1.00  0.00           H  
ATOM   4375  H1B  PC   266      27.199  56.958  81.020  1.00  0.00           H  
ATOM   4376  C32  PC   266      27.265  58.113  82.983  1.00  0.00           C  
ATOM   4377  H2A  PC   266      27.781  58.104  83.945  1.00  0.00           H  
ATOM   4378  H2B  PC   266      27.501  59.029  82.439  1.00  0.00           H  
ATOM   4379  N31  PC   266      25.826  58.355  83.303  1.00  0.00           N  
ATOM   4380  C33  PC   266      25.002  58.433  82.102  1.00  0.00           C  
ATOM   4381  H3A  PC   266      25.021  59.483  81.810  1.00  0.00           H  
ATOM   4382  H3B  PC   266      25.418  57.783  81.330  1.00  0.00           H  
ATOM   4383  H3C  PC   266      24.008  58.022  82.285  1.00  0.00           H  
ATOM   4384  C34  PC   266      25.274  57.244  84.114  1.00  0.00           C  
ATOM   4385  H4A  PC   266      24.203  57.448  84.073  1.00  0.00           H  
ATOM   4386  H4B  PC   266      25.376  56.336  83.518  1.00  0.00           H  
ATOM   4387  H4C  PC   266      25.637  57.150  85.139  1.00  0.00           H  
ATOM   4388  C35  PC   266      25.724  59.696  84.039  1.00  0.00           C  
ATOM   4389  H5A  PC   266      25.832  60.519  83.331  1.00  0.00           H  
ATOM   4390  H5B  PC   266      26.389  59.732  84.903  1.00  0.00           H  
ATOM   4391  H5C  PC   266      24.731  59.638  84.488  1.00  0.00           H  
ATOM   4392  O33  PC   266      27.808  53.492  83.520  1.00  0.00           O  
ATOM   4393  O34  PC   266      29.534  54.653  82.063  1.00  0.00           O  
ATOM   4394  O21  PC   266      27.030  52.448  78.410  1.00  0.00           O  
ATOM   4395  C21  PC   266      25.985  51.917  77.760  1.00  0.00           C  
ATOM   4396  O22  PC   266      24.936  52.464  77.575  1.00  0.00           O  
ATOM   4397  C12  OL   267      26.365  50.643  77.052  1.00  0.00           C  
ATOM   4398  H2R  OL   267      25.504  49.998  76.865  1.00  0.00           H  
ATOM   4399  H2S  OL   267      26.997  50.107  77.764  1.00  0.00           H  
ATOM   4400  C13  OL   267      27.143  51.032  75.864  1.00  0.00           C  
ATOM   4401  H3R  OL   267      28.027  51.608  76.144  1.00  0.00           H  
ATOM   4402  H3S  OL   267      26.590  51.797  75.315  1.00  0.00           H  
ATOM   4403  C14  OL   267      27.437  49.921  74.898  1.00  0.00           C  
ATOM   4404  H4R  OL   267      26.539  49.546  74.402  1.00  0.00           H  
ATOM   4405  H4S  OL   267      27.951  49.158  75.484  1.00  0.00           H  
ATOM   4406  C15  OL   267      28.236  50.397  73.611  1.00  0.00           C  
ATOM   4407  H5R  OL   267      29.006  51.106  73.921  1.00  0.00           H  
ATOM   4408  H5S  OL   267      27.518  50.916  72.973  1.00  0.00           H  
ATOM   4409  C16  OL   267      28.933  49.435  72.654  1.00  0.00           C  
ATOM   4410  H6R  OL   267      29.327  50.020  71.821  1.00  0.00           H  
ATOM   4411  H6S  OL   267      28.118  48.831  72.248  1.00  0.00           H  
ATOM   4412  C17  OL   267      29.992  48.562  73.277  1.00  0.00           C  
ATOM   4413  H7R  OL   267      29.553  47.869  73.998  1.00  0.00           H  
ATOM   4414  H7S  OL   267      30.711  49.140  73.860  1.00  0.00           H  
ATOM   4415  C18  OL   267      30.839  47.899  72.115  1.00  0.00           C  
ATOM   4416  H8R  OL   267      31.776  47.466  72.469  1.00  0.00           H  
ATOM   4417  H8S  OL   267      31.039  48.511  71.234  1.00  0.00           H  
ATOM   4418  C19  OL   267      30.034  46.714  71.648  1.00  0.00           C  
ATOM   4419  H9R  OL   267      29.745  46.106  72.502  1.00  0.00           H  
ATOM   4420 C110  OL   267      29.653  46.358  70.439  1.00  0.00           C  
ATOM   4421 H10R  OL   267      29.044  45.459  70.411  1.00  0.00           H  
ATOM   4422 C111  OL   267      29.954  47.005  69.153  1.00  0.00           C  
ATOM   4423 H11R  OL   267      30.122  46.274  68.360  1.00  0.00           H  
ATOM   4424 H11S  OL   267      30.901  47.521  69.330  1.00  0.00           H  
ATOM   4425 C112  OL   267      28.933  48.073  68.703  1.00  0.00           C  
ATOM   4426 H12R  OL   267      28.991  48.994  69.288  1.00  0.00           H  
ATOM   4427 H12S  OL   267      27.955  47.622  68.885  1.00  0.00           H  
ATOM   4428 C113  OL   267      28.909  48.480  67.210  1.00  0.00           C  
ATOM   4429 H13R  OL   267      28.123  49.237  67.232  1.00  0.00           H  
ATOM   4430 H13S  OL   267      28.458  47.664  66.640  1.00  0.00           H  
ATOM   4431 C114  OL   267      30.111  49.135  66.520  1.00  0.00           C  
ATOM   4432 H14R  OL   267      30.560  49.755  67.300  1.00  0.00           H  
ATOM   4433 H14S  OL   267      29.833  49.679  65.615  1.00  0.00           H  
ATOM   4434 C115  OL   267      31.189  48.153  66.018  1.00  0.00           C  
ATOM   4435 H15R  OL   267      31.698  47.772  66.906  1.00  0.00           H  
ATOM   4436 H15S  OL   267      31.992  48.674  65.493  1.00  0.00           H  
ATOM   4437 C116  OL   267      30.767  47.083  65.050  1.00  0.00           C  
ATOM   4438 H16R  OL   267      29.972  46.434  65.425  1.00  0.00           H  
ATOM   4439 H16S  OL   267      31.657  46.466  64.911  1.00  0.00           H  
ATOM   4440 C117  OL   267      30.271  47.609  63.647  1.00  0.00           C  
ATOM   4441 H17R  OL   267      31.068  48.169  63.154  1.00  0.00           H  
ATOM   4442 H17S  OL   267      29.446  48.263  63.938  1.00  0.00           H  
ATOM   4443 C118  OL   267      29.792  46.491  62.829  1.00  0.00           C  
ATOM   4444 H18R  OL   267      29.308  46.722  61.878  1.00  0.00           H  
ATOM   4445 H18S  OL   267      28.947  46.103  63.402  1.00  0.00           H  
ATOM   4446 H18T  OL   267      30.501  45.668  62.719  1.00  0.00           H  
TER    4447       OL   267 
ATOM   4447 C116  PA   268      53.273  45.273  57.472  1.00  0.00           C  
ATOM   4448 H16R  PA   268      52.736  46.061  58.004  1.00  0.00           H  
ATOM   4449 H16S  PA   268      52.630  44.819  56.715  1.00  0.00           H  
ATOM   4450 H16T  PA   268      54.079  45.759  56.918  1.00  0.00           H  
ATOM   4451 C115  PA   268      54.013  44.362  58.528  1.00  0.00           C  
ATOM   4452 H15R  PA   268      54.758  43.934  57.855  1.00  0.00           H  
ATOM   4453 H15S  PA   268      54.435  44.941  59.353  1.00  0.00           H  
ATOM   4454 C114  PA   268      53.218  43.192  59.169  1.00  0.00           C  
ATOM   4455 H14R  PA   268      52.187  43.474  59.394  1.00  0.00           H  
ATOM   4456 H14S  PA   268      53.181  42.334  58.495  1.00  0.00           H  
ATOM   4457 C113  PA   268      53.941  42.617  60.430  1.00  0.00           C  
ATOM   4458 H13R  PA   268      55.001  42.490  60.200  1.00  0.00           H  
ATOM   4459 H13S  PA   268      53.915  43.387  61.204  1.00  0.00           H  
ATOM   4460 C112  PA   268      53.380  41.341  60.974  1.00  0.00           C  
ATOM   4461 H12R  PA   268      52.352  41.567  61.263  1.00  0.00           H  
ATOM   4462 H12S  PA   268      53.366  40.688  60.099  1.00  0.00           H  
ATOM   4463 C111  PA   268      54.221  40.736  62.154  1.00  0.00           C  
ATOM   4464 H11R  PA   268      54.000  39.666  62.160  1.00  0.00           H  
ATOM   4465 H11S  PA   268      55.244  40.883  61.801  1.00  0.00           H  
ATOM   4466 C110  PA   268      54.043  41.594  63.385  1.00  0.00           C  
ATOM   4467 H10R  PA   268      54.311  42.615  63.105  1.00  0.00           H  
ATOM   4468 H10S  PA   268      53.003  41.506  63.707  1.00  0.00           H  
ATOM   4469  C19  PA   268      54.928  41.281  64.591  1.00  0.00           C  
ATOM   4470  H9R  PA   268      54.837  40.197  64.680  1.00  0.00           H  
ATOM   4471  H9S  PA   268      55.963  41.512  64.329  1.00  0.00           H  
ATOM   4472  C18  PA   268      54.574  41.888  65.985  1.00  0.00           C  
ATOM   4473  H8R  PA   268      55.041  41.274  66.758  1.00  0.00           H  
ATOM   4474  H8S  PA   268      55.059  42.861  66.087  1.00  0.00           H  
ATOM   4475  C17  PA   268      53.049  41.930  66.384  1.00  0.00           C  
ATOM   4476  H7R  PA   268      52.567  42.452  65.555  1.00  0.00           H  
ATOM   4477  H7S  PA   268      52.614  40.929  66.370  1.00  0.00           H  
ATOM   4478  C16  PA   268      52.608  42.632  67.617  1.00  0.00           C  
ATOM   4479  H6R  PA   268      52.677  43.721  67.575  1.00  0.00           H  
ATOM   4480  H6S  PA   268      51.533  42.469  67.716  1.00  0.00           H  
ATOM   4481  C15  PA   268      53.461  42.176  68.790  1.00  0.00           C  
ATOM   4482  H5R  PA   268      53.636  41.102  68.879  1.00  0.00           H  
ATOM   4483  H5S  PA   268      54.459  42.564  68.573  1.00  0.00           H  
ATOM   4484  C14  PA   268      52.936  42.602  70.152  1.00  0.00           C  
ATOM   4485  H4R  PA   268      52.704  43.658  70.001  1.00  0.00           H  
ATOM   4486  H4S  PA   268      52.015  42.059  70.373  1.00  0.00           H  
ATOM   4487  C13  PA   268      54.096  42.332  71.118  1.00  0.00           C  
ATOM   4488  H3R  PA   268      54.464  41.315  70.968  1.00  0.00           H  
ATOM   4489  H3S  PA   268      54.989  42.951  71.012  1.00  0.00           H  
ATOM   4490  C12  PA   268      53.546  42.300  72.586  1.00  0.00           C  
ATOM   4491  H2R  PA   268      53.288  43.322  72.874  1.00  0.00           H  
ATOM   4492  H2S  PA   268      52.658  41.664  72.580  1.00  0.00           H  
ATOM   4493  C11  PC   269      54.453  41.777  73.636  1.00  0.00           C  
ATOM   4494  O12  PC   269      55.406  42.349  74.096  1.00  0.00           O  
ATOM   4495  O11  PC   269      54.111  40.549  74.060  1.00  0.00           O  
ATOM   4496  C1   PC   269      54.955  39.763  74.893  1.00  0.00           C  
ATOM   4497  HR   PC   269      55.911  39.495  74.436  1.00  0.00           H  
ATOM   4498  HS   PC   269      55.300  40.291  75.786  1.00  0.00           H  
ATOM   4499  C2   PC   269      54.182  38.532  75.288  1.00  0.00           C  
ATOM   4500  HX   PC   269      53.275  38.752  75.858  1.00  0.00           H  
ATOM   4501  C3   PC   269      54.951  37.540  76.285  1.00  0.00           C  
ATOM   4502  HA   PC   269      55.260  36.612  75.796  1.00  0.00           H  
ATOM   4503  HB   PC   269      55.842  38.104  76.570  1.00  0.00           H  
ATOM   4504  O31  PC   269      54.289  37.207  77.475  1.00  0.00           O  
ATOM   4505  P31  PC   269      55.072  36.808  78.763  1.00  0.00           P  
ATOM   4506  O32  PC   269      55.707  35.436  78.363  1.00  0.00           O  
ATOM   4507  C31  PC   269      56.627  34.800  79.211  1.00  0.00           C  
ATOM   4508  H1A  PC   269      57.542  35.387  79.322  1.00  0.00           H  
ATOM   4509  H1B  PC   269      56.168  34.543  80.168  1.00  0.00           H  
ATOM   4510  C32  PC   269      57.057  33.501  78.418  1.00  0.00           C  
ATOM   4511  H2A  PC   269      56.242  32.784  78.304  1.00  0.00           H  
ATOM   4512  H2B  PC   269      57.311  33.793  77.398  1.00  0.00           H  
ATOM   4513  N31  PC   269      58.187  32.680  78.925  1.00  0.00           N  
ATOM   4514  C33  PC   269      59.329  33.585  79.268  1.00  0.00           C  
ATOM   4515  H3A  PC   269      60.274  33.041  79.275  1.00  0.00           H  
ATOM   4516  H3B  PC   269      59.388  34.361  78.504  1.00  0.00           H  
ATOM   4517  H3C  PC   269      59.218  33.948  80.291  1.00  0.00           H  
ATOM   4518  C34  PC   269      57.826  32.026  80.161  1.00  0.00           C  
ATOM   4519  H4A  PC   269      57.740  32.728  80.991  1.00  0.00           H  
ATOM   4520  H4B  PC   269      56.826  31.595  80.089  1.00  0.00           H  
ATOM   4521  H4C  PC   269      58.598  31.267  80.297  1.00  0.00           H  
ATOM   4522  C35  PC   269      58.578  31.640  77.938  1.00  0.00           C  
ATOM   4523  H5A  PC   269      57.676  31.046  77.784  1.00  0.00           H  
ATOM   4524  H5B  PC   269      59.463  31.232  78.429  1.00  0.00           H  
ATOM   4525  H5C  PC   269      58.803  32.084  76.967  1.00  0.00           H  
ATOM   4526  O33  PC   269      56.144  37.835  78.899  1.00  0.00           O  
ATOM   4527  O34  PC   269      54.098  36.657  79.863  1.00  0.00           O  
ATOM   4528  O21  PC   269      53.752  37.762  74.041  1.00  0.00           O  
ATOM   4529  C21  PC   269      52.482  37.235  73.966  1.00  0.00           C  
ATOM   4530  O22  PC   269      51.568  37.329  74.736  1.00  0.00           O  
ATOM   4531  C12  OL   270      52.336  36.497  72.677  1.00  0.00           C  
ATOM   4532  H2R  OL   270      51.838  35.553  72.907  1.00  0.00           H  
ATOM   4533  H2S  OL   270      53.288  36.291  72.183  1.00  0.00           H  
ATOM   4534  C13  OL   270      51.358  37.212  71.783  1.00  0.00           C  
ATOM   4535  H3R  OL   270      51.831  38.176  71.582  1.00  0.00           H  
ATOM   4536  H3S  OL   270      50.538  37.436  72.470  1.00  0.00           H  
ATOM   4537  C14  OL   270      50.914  36.552  70.466  1.00  0.00           C  
ATOM   4538  H4R  OL   270      50.352  35.669  70.778  1.00  0.00           H  
ATOM   4539  H4S  OL   270      51.795  36.138  69.972  1.00  0.00           H  
ATOM   4540  C15  OL   270      49.995  37.443  69.619  1.00  0.00           C  
ATOM   4541  H5R  OL   270      49.256  37.973  70.224  1.00  0.00           H  
ATOM   4542  H5S  OL   270      49.377  36.854  68.937  1.00  0.00           H  
ATOM   4543  C16  OL   270      50.695  38.538  68.754  1.00  0.00           C  
ATOM   4544  H6R  OL   270      51.051  39.306  69.443  1.00  0.00           H  
ATOM   4545  H6S  OL   270      49.944  38.874  68.036  1.00  0.00           H  
ATOM   4546  C17  OL   270      51.994  38.070  68.194  1.00  0.00           C  
ATOM   4547  H7R  OL   270      52.684  37.754  68.980  1.00  0.00           H  
ATOM   4548  H7S  OL   270      52.525  38.850  67.645  1.00  0.00           H  
ATOM   4549  C18  OL   270      51.880  36.888  67.166  1.00  0.00           C  
ATOM   4550  H8R  OL   270      51.025  37.060  66.508  1.00  0.00           H  
ATOM   4551  H8S  OL   270      51.846  35.980  67.772  1.00  0.00           H  
ATOM   4552  C19  OL   270      53.098  36.685  66.287  1.00  0.00           C  
ATOM   4553  H9R  OL   270      53.923  36.109  66.698  1.00  0.00           H  
ATOM   4554 C110  OL   270      53.325  37.187  65.054  1.00  0.00           C  
ATOM   4555 H10R  OL   270      54.282  36.971  64.586  1.00  0.00           H  
ATOM   4556 C111  OL   270      52.378  37.951  64.228  1.00  0.00           C  
ATOM   4557 H11R  OL   270      52.911  38.587  63.519  1.00  0.00           H  
ATOM   4558 H11S  OL   270      51.795  38.655  64.825  1.00  0.00           H  
ATOM   4559 C112  OL   270      51.534  36.947  63.368  1.00  0.00           C  
ATOM   4560 H12R  OL   270      50.696  36.604  63.979  1.00  0.00           H  
ATOM   4561 H12S  OL   270      52.072  36.006  63.237  1.00  0.00           H  
ATOM   4562 C113  OL   270      51.002  37.466  62.066  1.00  0.00           C  
ATOM   4563 H13R  OL   270      50.487  36.629  61.590  1.00  0.00           H  
ATOM   4564 H13S  OL   270      51.815  37.614  61.352  1.00  0.00           H  
ATOM   4565 C114  OL   270      50.098  38.701  62.066  1.00  0.00           C  
ATOM   4566 H14R  OL   270      50.772  39.558  62.132  1.00  0.00           H  
ATOM   4567 H14S  OL   270      49.457  38.679  62.950  1.00  0.00           H  
ATOM   4568 C115  OL   270      49.378  38.947  60.745  1.00  0.00           C  
ATOM   4569 H15R  OL   270      48.663  39.753  60.925  1.00  0.00           H  
ATOM   4570 H15S  OL   270      48.828  38.050  60.451  1.00  0.00           H  
ATOM   4571 C116  OL   270      50.154  39.424  59.550  1.00  0.00           C  
ATOM   4572 H16R  OL   270      50.951  38.750  59.227  1.00  0.00           H  
ATOM   4573 H16S  OL   270      50.641  40.375  59.774  1.00  0.00           H  
ATOM   4574 C117  OL   270      49.186  39.546  58.365  1.00  0.00           C  
ATOM   4575 H17R  OL   270      48.284  40.107  58.620  1.00  0.00           H  
ATOM   4576 H17S  OL   270      48.753  38.582  58.089  1.00  0.00           H  
ATOM   4577 C118  OL   270      49.764  40.170  57.070  1.00  0.00           C  
ATOM   4578 H18R  OL   270      50.142  39.404  56.390  1.00  0.00           H  
ATOM   4579 H18S  OL   270      50.480  40.954  57.322  1.00  0.00           H  
ATOM   4580 H18T  OL   270      48.995  40.806  56.627  1.00  0.00           H  
TER    4581       OL   270 
ATOM   4581 C116  PA   271      22.954  47.914  63.337  1.00  0.00           C  
ATOM   4582 H16R  PA   271      22.196  48.672  63.547  1.00  0.00           H  
ATOM   4583 H16S  PA   271      22.699  47.124  64.046  1.00  0.00           H  
ATOM   4584 H16T  PA   271      22.867  47.429  62.363  1.00  0.00           H  
ATOM   4585 C115  PA   271      24.298  48.536  63.651  1.00  0.00           C  
ATOM   4586 H15R  PA   271      24.509  49.187  62.799  1.00  0.00           H  
ATOM   4587 H15S  PA   271      24.164  49.188  64.516  1.00  0.00           H  
ATOM   4588 C114  PA   271      25.389  47.528  64.098  1.00  0.00           C  
ATOM   4589 H14R  PA   271      25.608  46.753  63.361  1.00  0.00           H  
ATOM   4590 H14S  PA   271      26.321  48.092  64.176  1.00  0.00           H  
ATOM   4591 C113  PA   271      25.325  46.756  65.398  1.00  0.00           C  
ATOM   4592 H13R  PA   271      24.489  46.053  65.406  1.00  0.00           H  
ATOM   4593 H13S  PA   271      26.243  46.170  65.486  1.00  0.00           H  
ATOM   4594 C112  PA   271      25.335  47.619  66.730  1.00  0.00           C  
ATOM   4595 H12R  PA   271      26.204  48.279  66.755  1.00  0.00           H  
ATOM   4596 H12S  PA   271      24.420  48.199  66.868  1.00  0.00           H  
ATOM   4597 C111  PA   271      25.450  46.697  67.996  1.00  0.00           C  
ATOM   4598 H11R  PA   271      24.783  45.835  68.057  1.00  0.00           H  
ATOM   4599 H11S  PA   271      26.484  46.347  68.019  1.00  0.00           H  
ATOM   4600 C110  PA   271      25.278  47.385  69.324  1.00  0.00           C  
ATOM   4601 H10R  PA   271      25.919  48.269  69.350  1.00  0.00           H  
ATOM   4602 H10S  PA   271      24.237  47.704  69.411  1.00  0.00           H  
ATOM   4603  C19  PA   271      25.545  46.352  70.461  1.00  0.00           C  
ATOM   4604  H9R  PA   271      24.797  45.563  70.560  1.00  0.00           H  
ATOM   4605  H9S  PA   271      26.506  45.880  70.241  1.00  0.00           H  
ATOM   4606  C18  PA   271      25.599  47.022  71.893  1.00  0.00           C  
ATOM   4607  H8R  PA   271      26.002  48.036  71.850  1.00  0.00           H  
ATOM   4608  H8S  PA   271      24.565  47.294  72.117  1.00  0.00           H  
ATOM   4609  C17  PA   271      26.310  46.029  72.897  1.00  0.00           C  
ATOM   4610  H7R  PA   271      25.775  45.089  73.044  1.00  0.00           H  
ATOM   4611  H7S  PA   271      27.302  45.823  72.491  1.00  0.00           H  
ATOM   4612  C16  PA   271      26.530  46.570  74.282  1.00  0.00           C  
ATOM   4613  H6R  PA   271      27.045  47.533  74.262  1.00  0.00           H  
ATOM   4614  H6S  PA   271      25.529  46.843  74.623  1.00  0.00           H  
ATOM   4615  C15  PA   271      27.160  45.525  75.307  1.00  0.00           C  
ATOM   4616  H5R  PA   271      27.940  44.994  74.757  1.00  0.00           H  
ATOM   4617  H5S  PA   271      27.619  46.098  76.116  1.00  0.00           H  
ATOM   4618  C14  PA   271      26.285  44.518  76.069  1.00  0.00           C  
ATOM   4619  H4R  PA   271      25.547  45.151  76.566  1.00  0.00           H  
ATOM   4620  H4S  PA   271      25.666  43.953  75.369  1.00  0.00           H  
ATOM   4621  C13  PA   271      26.961  43.667  77.165  1.00  0.00           C  
ATOM   4622  H3R  PA   271      27.846  43.214  76.712  1.00  0.00           H  
ATOM   4623  H3S  PA   271      27.380  44.363  77.895  1.00  0.00           H  
ATOM   4624  C12  PA   271      25.895  42.804  77.864  1.00  0.00           C  
ATOM   4625  H2R  PA   271      24.994  43.308  78.221  1.00  0.00           H  
ATOM   4626  H2S  PA   271      25.723  41.944  77.213  1.00  0.00           H  
ATOM   4627  C11  PC   272      26.453  42.210  79.109  1.00  0.00           C  
ATOM   4628  O12  PC   272      26.404  42.727  80.203  1.00  0.00           O  
ATOM   4629  O11  PC   272      27.094  41.086  78.846  1.00  0.00           O  
ATOM   4630  C1   PC   272      27.974  40.514  79.895  1.00  0.00           C  
ATOM   4631  HR   PC   272      28.907  41.040  80.112  1.00  0.00           H  
ATOM   4632  HS   PC   272      27.478  40.457  80.867  1.00  0.00           H  
ATOM   4633  C2   PC   272      28.323  39.095  79.316  1.00  0.00           C  
ATOM   4634  HX   PC   272      27.366  38.588  79.171  1.00  0.00           H  
ATOM   4635  C3   PC   272      29.089  38.290  80.329  1.00  0.00           C  
ATOM   4636  HA   PC   272      28.594  38.408  81.297  1.00  0.00           H  
ATOM   4637  HB   PC   272      29.154  37.248  80.005  1.00  0.00           H  
ATOM   4638  O31  PC   272      30.353  38.945  80.394  1.00  0.00           O  
ATOM   4639  P31  PC   272      31.472  38.350  81.300  1.00  0.00           P  
ATOM   4640  O32  PC   272      31.104  38.782  82.747  1.00  0.00           O  
ATOM   4641  C31  PC   272      31.496  39.972  83.292  1.00  0.00           C  
ATOM   4642  H1A  PC   272      32.549  40.255  83.212  1.00  0.00           H  
ATOM   4643  H1B  PC   272      30.856  40.692  82.776  1.00  0.00           H  
ATOM   4644  C32  PC   272      31.085  39.969  84.751  1.00  0.00           C  
ATOM   4645  H2A  PC   272      30.249  40.615  85.022  1.00  0.00           H  
ATOM   4646  H2B  PC   272      30.785  38.935  84.927  1.00  0.00           H  
ATOM   4647  N31  PC   272      32.107  40.214  85.828  1.00  0.00           N  
ATOM   4648  C33  PC   272      33.447  39.577  85.616  1.00  0.00           C  
ATOM   4649  H3A  PC   272      33.825  40.057  84.712  1.00  0.00           H  
ATOM   4650  H3B  PC   272      34.010  39.895  86.495  1.00  0.00           H  
ATOM   4651  H3C  PC   272      33.407  38.491  85.707  1.00  0.00           H  
ATOM   4652  C34  PC   272      32.283  41.730  85.887  1.00  0.00           C  
ATOM   4653  H4A  PC   272      33.071  42.025  85.192  1.00  0.00           H  
ATOM   4654  H4B  PC   272      31.318  42.160  85.613  1.00  0.00           H  
ATOM   4655  H4C  PC   272      32.447  42.013  86.928  1.00  0.00           H  
ATOM   4656  C35  PC   272      31.500  39.650  87.032  1.00  0.00           C  
ATOM   4657  H5A  PC   272      30.552  40.092  87.340  1.00  0.00           H  
ATOM   4658  H5B  PC   272      32.166  39.755  87.890  1.00  0.00           H  
ATOM   4659  H5C  PC   272      31.347  38.600  86.778  1.00  0.00           H  
ATOM   4660  O33  PC   272      31.453  36.876  81.245  1.00  0.00           O  
ATOM   4661  O34  PC   272      32.736  38.942  80.909  1.00  0.00           O  
ATOM   4662  O21  PC   272      29.108  39.148  78.138  1.00  0.00           O  
ATOM   4663  C21  PC   272      28.590  38.537  77.022  1.00  0.00           C  
ATOM   4664  O22  PC   272      27.500  38.062  77.011  1.00  0.00           O  
ATOM   4665  C12  OL   273      29.434  38.564  75.739  1.00  0.00           C  
ATOM   4666  H2R  OL   273      29.936  37.623  75.503  1.00  0.00           H  
ATOM   4667  H2S  OL   273      30.231  39.294  75.896  1.00  0.00           H  
ATOM   4668  C13  OL   273      28.435  38.889  74.565  1.00  0.00           C  
ATOM   4669  H3R  OL   273      27.641  38.140  74.532  1.00  0.00           H  
ATOM   4670  H3S  OL   273      29.001  38.860  73.631  1.00  0.00           H  
ATOM   4671  C14  OL   273      27.716  40.226  74.795  1.00  0.00           C  
ATOM   4672  H4R  OL   273      28.323  41.037  75.200  1.00  0.00           H  
ATOM   4673  H4S  OL   273      27.059  40.086  75.656  1.00  0.00           H  
ATOM   4674  C15  OL   273      26.882  40.500  73.494  1.00  0.00           C  
ATOM   4675  H5R  OL   273      26.390  39.581  73.169  1.00  0.00           H  
ATOM   4676  H5S  OL   273      27.449  40.806  72.612  1.00  0.00           H  
ATOM   4677  C16  OL   273      25.870  41.680  73.630  1.00  0.00           C  
ATOM   4678  H6R  OL   273      26.420  42.623  73.620  1.00  0.00           H  
ATOM   4679  H6S  OL   273      25.381  41.711  74.606  1.00  0.00           H  
ATOM   4680  C17  OL   273      24.755  41.655  72.646  1.00  0.00           C  
ATOM   4681  H7R  OL   273      24.019  42.412  72.927  1.00  0.00           H  
ATOM   4682  H7S  OL   273      24.304  40.663  72.717  1.00  0.00           H  
ATOM   4683  C18  OL   273      25.020  41.664  71.081  1.00  0.00           C  
ATOM   4684  H8R  OL   273      25.869  41.013  70.864  1.00  0.00           H  
ATOM   4685  H8S  OL   273      25.391  42.622  70.711  1.00  0.00           H  
ATOM   4686  C19  OL   273      23.805  41.236  70.418  1.00  0.00           C  
ATOM   4687  H9R  OL   273      23.218  40.483  70.937  1.00  0.00           H  
ATOM   4688 C110  OL   273      23.454  41.677  69.219  1.00  0.00           C  
ATOM   4689 H10R  OL   273      22.637  41.120  68.768  1.00  0.00           H  
ATOM   4690 C111  OL   273      24.069  42.808  68.460  1.00  0.00           C  
ATOM   4691 H11R  OL   273      24.488  43.565  69.127  1.00  0.00           H  
ATOM   4692 H11S  OL   273      23.273  43.360  67.957  1.00  0.00           H  
ATOM   4693 C112  OL   273      25.082  42.241  67.458  1.00  0.00           C  
ATOM   4694 H12R  OL   273      25.896  41.640  67.869  1.00  0.00           H  
ATOM   4695 H12S  OL   273      25.667  43.055  67.026  1.00  0.00           H  
ATOM   4696 C113  OL   273      24.501  41.339  66.397  1.00  0.00           C  
ATOM   4697 H13R  OL   273      23.410  41.306  66.445  1.00  0.00           H  
ATOM   4698 H13S  OL   273      24.814  40.329  66.670  1.00  0.00           H  
ATOM   4699 C114  OL   273      24.899  41.571  64.918  1.00  0.00           C  
ATOM   4700 H14R  OL   273      24.518  40.814  64.229  1.00  0.00           H  
ATOM   4701 H14S  OL   273      25.985  41.496  64.831  1.00  0.00           H  
ATOM   4702 C115  OL   273      24.584  42.998  64.420  1.00  0.00           C  
ATOM   4703 H15R  OL   273      25.182  43.662  65.048  1.00  0.00           H  
ATOM   4704 H15S  OL   273      23.543  43.310  64.530  1.00  0.00           H  
ATOM   4705 C116  OL   273      25.218  43.397  63.027  1.00  0.00           C  
ATOM   4706 H16R  OL   273      26.280  43.141  63.044  1.00  0.00           H  
ATOM   4707 H16S  OL   273      25.113  44.471  62.864  1.00  0.00           H  
ATOM   4708 C117  OL   273      24.514  42.753  61.824  1.00  0.00           C  
ATOM   4709 H17R  OL   273      23.486  43.119  61.770  1.00  0.00           H  
ATOM   4710 H17S  OL   273      24.444  41.691  62.071  1.00  0.00           H  
ATOM   4711 C118  OL   273      25.257  42.972  60.555  1.00  0.00           C  
ATOM   4712 H18R  OL   273      25.480  44.038  60.470  1.00  0.00           H  
ATOM   4713 H18S  OL   273      24.702  42.489  59.748  1.00  0.00           H  
ATOM   4714 H18T  OL   273      26.170  42.377  60.616  1.00  0.00           H  
TER    4715       OL   273 
ATOM   4715 C116  PA   274      -3.348  28.711  63.755  1.00  0.00           C  
ATOM   4716 H16R  PA   274      -3.641  29.558  63.132  1.00  0.00           H  
ATOM   4717 H16S  PA   274      -3.691  27.755  63.352  1.00  0.00           H  
ATOM   4718 H16T  PA   274      -2.259  28.703  63.847  1.00  0.00           H  
ATOM   4719 C115  PA   274      -4.023  28.903  65.122  1.00  0.00           C  
ATOM   4720 H15R  PA   274      -5.043  29.062  64.765  1.00  0.00           H  
ATOM   4721 H15S  PA   274      -3.946  27.917  65.585  1.00  0.00           H  
ATOM   4722 C114  PA   274      -3.630  30.038  65.942  1.00  0.00           C  
ATOM   4723 H14R  PA   274      -2.610  30.380  65.750  1.00  0.00           H  
ATOM   4724 H14S  PA   274      -4.340  30.811  65.641  1.00  0.00           H  
ATOM   4725 C113  PA   274      -3.907  29.895  67.430  1.00  0.00           C  
ATOM   4726 H13R  PA   274      -4.961  29.699  67.639  1.00  0.00           H  
ATOM   4727 H13S  PA   274      -3.430  28.983  67.793  1.00  0.00           H  
ATOM   4728 C112  PA   274      -3.392  31.104  68.179  1.00  0.00           C  
ATOM   4729 H12R  PA   274      -2.364  31.387  67.944  1.00  0.00           H  
ATOM   4730 H12S  PA   274      -3.986  32.001  67.989  1.00  0.00           H  
ATOM   4731 C111  PA   274      -3.570  30.989  69.645  1.00  0.00           C  
ATOM   4732 H11R  PA   274      -4.633  30.876  69.867  1.00  0.00           H  
ATOM   4733 H11S  PA   274      -3.055  30.170  70.151  1.00  0.00           H  
ATOM   4734 C110  PA   274      -3.314  32.231  70.552  1.00  0.00           C  
ATOM   4735 H10R  PA   274      -4.017  33.030  70.307  1.00  0.00           H  
ATOM   4736 H10S  PA   274      -3.426  31.942  71.599  1.00  0.00           H  
ATOM   4737  C19  PA   274      -1.941  32.860  70.429  1.00  0.00           C  
ATOM   4738  H9R  PA   274      -1.231  32.034  70.510  1.00  0.00           H  
ATOM   4739  H9S  PA   274      -1.736  33.304  69.453  1.00  0.00           H  
ATOM   4740  C18  PA   274      -1.621  33.983  71.531  1.00  0.00           C  
ATOM   4741  H8R  PA   274      -0.906  34.727  71.175  1.00  0.00           H  
ATOM   4742  H8S  PA   274      -2.585  34.405  71.825  1.00  0.00           H  
ATOM   4743  C17  PA   274      -1.120  33.345  72.834  1.00  0.00           C  
ATOM   4744  H7R  PA   274      -1.041  34.106  73.613  1.00  0.00           H  
ATOM   4745  H7S  PA   274      -1.891  32.740  73.316  1.00  0.00           H  
ATOM   4746  C16  PA   274       0.248  32.629  72.911  1.00  0.00           C  
ATOM   4747  H6R  PA   274       0.389  32.383  73.966  1.00  0.00           H  
ATOM   4748  H6S  PA   274       0.269  31.719  72.308  1.00  0.00           H  
ATOM   4749  C15  PA   274       1.374  33.467  72.357  1.00  0.00           C  
ATOM   4750  H5R  PA   274       1.248  33.757  71.312  1.00  0.00           H  
ATOM   4751  H5S  PA   274       1.386  34.329  73.027  1.00  0.00           H  
ATOM   4752  C14  PA   274       2.713  32.825  72.528  1.00  0.00           C  
ATOM   4753  H4R  PA   274       2.898  32.708  73.598  1.00  0.00           H  
ATOM   4754  H4S  PA   274       2.699  31.869  72.001  1.00  0.00           H  
ATOM   4755  C13  PA   274       3.777  33.636  71.897  1.00  0.00           C  
ATOM   4756  H3R  PA   274       3.482  33.750  70.852  1.00  0.00           H  
ATOM   4757  H3S  PA   274       3.701  34.686  72.187  1.00  0.00           H  
ATOM   4758  C12  PA   274       5.260  33.165  72.097  1.00  0.00           C  
ATOM   4759  H2R  PA   274       5.396  32.121  71.805  1.00  0.00           H  
ATOM   4760  H2S  PA   274       5.980  33.748  71.519  1.00  0.00           H  
ATOM   4761  C11  PC   275       5.632  33.127  73.508  1.00  0.00           C  
ATOM   4762  O12  PC   275       5.428  34.082  74.278  1.00  0.00           O  
ATOM   4763  O11  PC   275       6.328  32.045  73.819  1.00  0.00           O  
ATOM   4764  C1   PC   275       6.431  31.528  75.196  1.00  0.00           C  
ATOM   4765  HR   PC   275       7.135  30.692  75.182  1.00  0.00           H  
ATOM   4766  HS   PC   275       6.898  32.327  75.778  1.00  0.00           H  
ATOM   4767  C2   PC   275       5.109  31.248  75.853  1.00  0.00           C  
ATOM   4768  HX   PC   275       4.502  32.153  75.936  1.00  0.00           H  
ATOM   4769  C3   PC   275       5.301  30.612  77.245  1.00  0.00           C  
ATOM   4770  HA   PC   275       5.286  29.523  77.153  1.00  0.00           H  
ATOM   4771  HB   PC   275       6.220  30.968  77.718  1.00  0.00           H  
ATOM   4772  O31  PC   275       4.196  31.031  78.161  1.00  0.00           O  
ATOM   4773  P31  PC   275       4.286  32.492  78.915  1.00  0.00           P  
ATOM   4774  O32  PC   275       4.997  32.143  80.311  1.00  0.00           O  
ATOM   4775  C31  PC   275       6.332  31.881  80.485  1.00  0.00           C  
ATOM   4776  H1A  PC   275       6.749  31.073  79.878  1.00  0.00           H  
ATOM   4777  H1B  PC   275       6.903  32.803  80.352  1.00  0.00           H  
ATOM   4778  C32  PC   275       6.371  31.381  81.917  1.00  0.00           C  
ATOM   4779  H2A  PC   275       6.155  32.186  82.622  1.00  0.00           H  
ATOM   4780  H2B  PC   275       5.685  30.550  82.081  1.00  0.00           H  
ATOM   4781  N31  PC   275       7.714  30.801  82.408  1.00  0.00           N  
ATOM   4782  C33  PC   275       8.105  29.515  81.627  1.00  0.00           C  
ATOM   4783  H3A  PC   275       7.348  28.734  81.717  1.00  0.00           H  
ATOM   4784  H3B  PC   275       8.269  29.604  80.552  1.00  0.00           H  
ATOM   4785  H3C  PC   275       9.080  29.202  82.003  1.00  0.00           H  
ATOM   4786  C34  PC   275       8.847  31.687  82.207  1.00  0.00           C  
ATOM   4787  H4A  PC   275       9.782  31.425  82.705  1.00  0.00           H  
ATOM   4788  H4B  PC   275       9.101  31.782  81.150  1.00  0.00           H  
ATOM   4789  H4C  PC   275       8.485  32.634  82.610  1.00  0.00           H  
ATOM   4790  C35  PC   275       7.531  30.529  83.871  1.00  0.00           C  
ATOM   4791  H5A  PC   275       7.460  31.461  84.434  1.00  0.00           H  
ATOM   4792  H5B  PC   275       8.426  30.021  84.233  1.00  0.00           H  
ATOM   4793  H5C  PC   275       6.654  29.882  83.899  1.00  0.00           H  
ATOM   4794  O33  PC   275       5.190  33.357  78.158  1.00  0.00           O  
ATOM   4795  O34  PC   275       2.865  32.880  79.132  1.00  0.00           O  
ATOM   4796  O21  PC   275       4.232  30.381  75.124  1.00  0.00           O  
ATOM   4797  C21  PC   275       2.949  30.165  75.479  1.00  0.00           C  
ATOM   4798  O22  PC   275       2.353  30.856  76.231  1.00  0.00           O  
ATOM   4799  C12  OL   276       2.239  28.947  74.807  1.00  0.00           C  
ATOM   4800  H2R  OL   276       1.419  29.497  74.342  1.00  0.00           H  
ATOM   4801  H2S  OL   276       1.808  28.302  75.576  1.00  0.00           H  
ATOM   4802  C13  OL   276       3.062  28.155  73.794  1.00  0.00           C  
ATOM   4803  H3R  OL   276       2.403  27.303  73.615  1.00  0.00           H  
ATOM   4804  H3S  OL   276       4.035  27.821  74.158  1.00  0.00           H  
ATOM   4805  C14  OL   276       3.294  28.843  72.445  1.00  0.00           C  
ATOM   4806  H4R  OL   276       4.007  28.208  71.916  1.00  0.00           H  
ATOM   4807  H4S  OL   276       3.837  29.781  72.581  1.00  0.00           H  
ATOM   4808  C15  OL   276       2.057  29.183  71.647  1.00  0.00           C  
ATOM   4809  H5R  OL   276       1.548  30.043  72.088  1.00  0.00           H  
ATOM   4810  H5S  OL   276       1.343  28.357  71.678  1.00  0.00           H  
ATOM   4811  C16  OL   276       2.347  29.627  70.252  1.00  0.00           C  
ATOM   4812  H6R  OL   276       3.093  28.947  69.838  1.00  0.00           H  
ATOM   4813  H6S  OL   276       2.953  30.530  70.353  1.00  0.00           H  
ATOM   4814  C17  OL   276       1.059  29.623  69.379  1.00  0.00           C  
ATOM   4815  H7R  OL   276       0.217  30.153  69.828  1.00  0.00           H  
ATOM   4816  H7S  OL   276       0.656  28.619  69.228  1.00  0.00           H  
ATOM   4817  C18  OL   276       1.377  30.228  67.996  1.00  0.00           C  
ATOM   4818  H8R  OL   276       2.147  29.613  67.524  1.00  0.00           H  
ATOM   4819  H8S  OL   276       1.573  31.298  68.085  1.00  0.00           H  
ATOM   4820  C19  OL   276       0.167  30.039  67.171  1.00  0.00           C  
ATOM   4821  H9R  OL   276      -0.785  30.331  67.605  1.00  0.00           H  
ATOM   4822 C110  OL   276       0.151  29.781  65.895  1.00  0.00           C  
ATOM   4823 H10R  OL   276      -0.770  29.677  65.329  1.00  0.00           H  
ATOM   4824 C111  OL   276       1.316  29.499  64.931  1.00  0.00           C  
ATOM   4825 H11R  OL   276       1.013  28.650  64.315  1.00  0.00           H  
ATOM   4826 H11S  OL   276       2.202  29.239  65.514  1.00  0.00           H  
ATOM   4827 C112  OL   276       1.735  30.621  63.990  1.00  0.00           C  
ATOM   4828 H12R  OL   276       2.115  31.520  64.479  1.00  0.00           H  
ATOM   4829 H12S  OL   276       0.923  31.118  63.456  1.00  0.00           H  
ATOM   4830 C113  OL   276       2.876  30.142  63.038  1.00  0.00           C  
ATOM   4831 H13R  OL   276       2.660  29.295  62.382  1.00  0.00           H  
ATOM   4832 H13S  OL   276       3.755  29.778  63.574  1.00  0.00           H  
ATOM   4833 C114  OL   276       3.290  31.225  61.962  1.00  0.00           C  
ATOM   4834 H14R  OL   276       3.638  32.031  62.612  1.00  0.00           H  
ATOM   4835 H14S  OL   276       2.458  31.551  61.334  1.00  0.00           H  
ATOM   4836 C115  OL   276       4.317  30.855  60.861  1.00  0.00           C  
ATOM   4837 H15R  OL   276       4.655  31.752  60.337  1.00  0.00           H  
ATOM   4838 H15S  OL   276       3.906  30.233  60.063  1.00  0.00           H  
ATOM   4839 C116  OL   276       5.605  30.218  61.460  1.00  0.00           C  
ATOM   4840 H16R  OL   276       5.209  29.273  61.838  1.00  0.00           H  
ATOM   4841 H16S  OL   276       5.928  30.818  62.314  1.00  0.00           H  
ATOM   4842 C117  OL   276       6.711  30.093  60.388  1.00  0.00           C  
ATOM   4843 H17R  OL   276       7.353  30.974  60.466  1.00  0.00           H  
ATOM   4844 H17S  OL   276       6.193  30.202  59.433  1.00  0.00           H  
ATOM   4845 C118  OL   276       7.425  28.745  60.375  1.00  0.00           C  
ATOM   4846 H18R  OL   276       8.002  28.545  61.280  1.00  0.00           H  
ATOM   4847 H18S  OL   276       8.143  28.826  59.556  1.00  0.00           H  
ATOM   4848 H18T  OL   276       6.835  27.864  60.114  1.00  0.00           H  
TER    4849       OL   276 
ATOM   4849 C116  PA   277      36.152  16.654  65.885  1.00  0.00           C  
ATOM   4850 H16R  PA   277      36.528  15.649  66.091  1.00  0.00           H  
ATOM   4851 H16S  PA   277      36.852  17.458  66.118  1.00  0.00           H  
ATOM   4852 H16T  PA   277      35.782  16.729  64.860  1.00  0.00           H  
ATOM   4853 C115  PA   277      34.978  16.854  66.826  1.00  0.00           C  
ATOM   4854 H15R  PA   277      34.383  17.700  66.475  1.00  0.00           H  
ATOM   4855 H15S  PA   277      34.402  15.927  66.788  1.00  0.00           H  
ATOM   4856 C114  PA   277      35.497  17.097  68.249  1.00  0.00           C  
ATOM   4857 H14R  PA   277      36.327  17.801  68.339  1.00  0.00           H  
ATOM   4858 H14S  PA   277      34.706  17.547  68.854  1.00  0.00           H  
ATOM   4859 C113  PA   277      35.910  15.779  68.944  1.00  0.00           C  
ATOM   4860 H13R  PA   277      35.103  15.104  68.654  1.00  0.00           H  
ATOM   4861 H13S  PA   277      36.869  15.444  68.545  1.00  0.00           H  
ATOM   4862 C112  PA   277      35.946  15.688  70.457  1.00  0.00           C  
ATOM   4863 H12R  PA   277      35.089  16.208  70.891  1.00  0.00           H  
ATOM   4864 H12S  PA   277      35.951  14.658  70.819  1.00  0.00           H  
ATOM   4865 C111  PA   277      37.164  16.532  71.025  1.00  0.00           C  
ATOM   4866 H11R  PA   277      38.091  16.275  70.508  1.00  0.00           H  
ATOM   4867 H11S  PA   277      36.967  17.589  70.836  1.00  0.00           H  
ATOM   4868 C110  PA   277      37.252  16.365  72.532  1.00  0.00           C  
ATOM   4869 H10R  PA   277      37.553  17.297  73.014  1.00  0.00           H  
ATOM   4870 H10S  PA   277      36.236  16.268  72.922  1.00  0.00           H  
ATOM   4871  C19  PA   277      38.042  15.130  73.081  1.00  0.00           C  
ATOM   4872  H9R  PA   277      38.380  15.219  74.116  1.00  0.00           H  
ATOM   4873  H9S  PA   277      37.384  14.266  73.193  1.00  0.00           H  
ATOM   4874  C18  PA   277      39.309  14.634  72.367  1.00  0.00           C  
ATOM   4875  H8R  PA   277      39.019  13.980  71.542  1.00  0.00           H  
ATOM   4876  H8S  PA   277      39.754  15.497  71.866  1.00  0.00           H  
ATOM   4877  C17  PA   277      40.375  13.974  73.202  1.00  0.00           C  
ATOM   4878  H7R  PA   277      39.867  13.074  73.556  1.00  0.00           H  
ATOM   4879  H7S  PA   277      41.166  13.679  72.509  1.00  0.00           H  
ATOM   4880  C16  PA   277      41.071  14.895  74.292  1.00  0.00           C  
ATOM   4881  H6R  PA   277      41.106  15.928  73.939  1.00  0.00           H  
ATOM   4882  H6S  PA   277      40.393  14.809  75.144  1.00  0.00           H  
ATOM   4883  C15  PA   277      42.472  14.578  74.726  1.00  0.00           C  
ATOM   4884  H5R  PA   277      42.393  13.842  75.528  1.00  0.00           H  
ATOM   4885  H5S  PA   277      42.981  14.018  73.938  1.00  0.00           H  
ATOM   4886  C14  PA   277      43.186  15.827  75.205  1.00  0.00           C  
ATOM   4887  H4R  PA   277      43.394  16.402  74.300  1.00  0.00           H  
ATOM   4888  H4S  PA   277      42.520  16.349  75.896  1.00  0.00           H  
ATOM   4889  C13  PA   277      44.526  15.462  75.936  1.00  0.00           C  
ATOM   4890  H3R  PA   277      44.313  14.830  76.801  1.00  0.00           H  
ATOM   4891  H3S  PA   277      45.108  14.858  75.238  1.00  0.00           H  
ATOM   4892  C12  PA   277      45.199  16.672  76.332  1.00  0.00           C  
ATOM   4893  H2R  PA   277      45.447  17.353  75.516  1.00  0.00           H  
ATOM   4894  H2S  PA   277      44.439  17.257  76.855  1.00  0.00           H  
ATOM   4895  C11  PC   278      46.513  16.530  77.032  1.00  0.00           C  
ATOM   4896  O12  PC   278      47.073  15.437  77.103  1.00  0.00           O  
ATOM   4897  O11  PC   278      46.883  17.696  77.566  1.00  0.00           O  
ATOM   4898  C1   PC   278      48.143  17.836  78.248  1.00  0.00           C  
ATOM   4899  HR   PC   278      48.193  18.816  78.731  1.00  0.00           H  
ATOM   4900  HS   PC   278      48.032  17.142  79.084  1.00  0.00           H  
ATOM   4901  C2   PC   278      49.418  17.691  77.348  1.00  0.00           C  
ATOM   4902  HX   PC   278      49.418  16.671  76.955  1.00  0.00           H  
ATOM   4903  C3   PC   278      50.706  17.906  78.176  1.00  0.00           C  
ATOM   4904  HA   PC   278      50.893  17.043  78.819  1.00  0.00           H  
ATOM   4905  HB   PC   278      51.611  17.948  77.565  1.00  0.00           H  
ATOM   4906  O31  PC   278      50.654  19.079  79.000  1.00  0.00           O  
ATOM   4907  P31  PC   278      51.756  19.484  80.082  1.00  0.00           P  
ATOM   4908  O32  PC   278      51.342  18.741  81.406  1.00  0.00           O  
ATOM   4909  C31  PC   278      50.084  18.886  81.891  1.00  0.00           C  
ATOM   4910  H1A  PC   278      49.968  19.935  82.173  1.00  0.00           H  
ATOM   4911  H1B  PC   278      49.281  18.683  81.178  1.00  0.00           H  
ATOM   4912  C32  PC   278      49.883  18.007  83.090  1.00  0.00           C  
ATOM   4913  H2A  PC   278      48.809  18.047  83.277  1.00  0.00           H  
ATOM   4914  H2B  PC   278      50.150  16.974  82.860  1.00  0.00           H  
ATOM   4915  N31  PC   278      50.645  18.434  84.320  1.00  0.00           N  
ATOM   4916  C33  PC   278      50.359  17.510  85.461  1.00  0.00           C  
ATOM   4917  H3A  PC   278      50.947  17.823  86.325  1.00  0.00           H  
ATOM   4918  H3B  PC   278      49.300  17.571  85.718  1.00  0.00           H  
ATOM   4919  H3C  PC   278      50.739  16.517  85.217  1.00  0.00           H  
ATOM   4920  C34  PC   278      52.097  18.229  84.142  1.00  0.00           C  
ATOM   4921  H4A  PC   278      52.592  18.585  85.046  1.00  0.00           H  
ATOM   4922  H4B  PC   278      52.236  17.151  84.049  1.00  0.00           H  
ATOM   4923  H4C  PC   278      52.569  18.657  83.256  1.00  0.00           H  
ATOM   4924  C35  PC   278      50.381  19.837  84.713  1.00  0.00           C  
ATOM   4925  H5A  PC   278      49.303  19.979  84.801  1.00  0.00           H  
ATOM   4926  H5B  PC   278      50.774  20.532  83.970  1.00  0.00           H  
ATOM   4927  H5C  PC   278      51.050  19.964  85.565  1.00  0.00           H  
ATOM   4928  O33  PC   278      53.011  18.973  79.537  1.00  0.00           O  
ATOM   4929  O34  PC   278      51.593  20.887  80.438  1.00  0.00           O  
ATOM   4930  O21  PC   278      49.367  18.668  76.246  1.00  0.00           O  
ATOM   4931  C21  PC   278      50.001  18.329  75.096  1.00  0.00           C  
ATOM   4932  O22  PC   278      50.721  17.361  75.002  1.00  0.00           O  
ATOM   4933  C12  OL   279      49.700  19.313  73.967  1.00  0.00           C  
ATOM   4934  H2R  OL   279      50.608  19.357  73.362  1.00  0.00           H
[truncated: 4,524,190 more chars]
