# Supplementary material for: Prediction of dynamic allostery for the transmembrane domain of the sweet taste receptor subunit, TAS1R3
Source: Commun Biol. 2023 Apr 3;6:340. doi: 10.1038/s42003-023-04705-5 (PMC10070457; doi:10.1038/s42003-023-04705-5)
Supplement: Supplementary file 3 — Supplementary Data 1 [file 42003_2023_4705_MOESM3_ESM.zip › Supplementary Data 1/2_Final/Sac_hTAS1R3_Final.pdb]

CRYST1   67.386   67.386  121.661  90.00  90.00  90.00               1
ATOM      1  N   GLU     1      35.813  53.062  38.866  1.00  0.00           N  
ATOM      2  H1  GLU     1      36.596  52.470  39.102  1.00  0.00           H  
ATOM      3  H2  GLU     1      35.896  54.003  39.224  1.00  0.00           H  
ATOM      4  H3  GLU     1      35.874  53.162  37.862  1.00  0.00           H  
ATOM      5  CA  GLU     1      34.458  52.656  39.433  1.00  0.00           C  
ATOM      6  HA  GLU     1      33.676  53.278  38.997  1.00  0.00           H  
ATOM      7  CB  GLU     1      34.174  51.179  38.981  1.00  0.00           C  
ATOM      8  HB2 GLU     1      34.406  51.007  37.930  1.00  0.00           H  
ATOM      9  HB3 GLU     1      34.872  50.486  39.450  1.00  0.00           H  
ATOM     10  CG  GLU     1      32.696  50.828  39.209  1.00  0.00           C  
ATOM     11  HG2 GLU     1      32.598  49.743  39.182  1.00  0.00           H  
ATOM     12  HG3 GLU     1      32.464  51.087  40.242  1.00  0.00           H  
ATOM     13  CD  GLU     1      31.687  51.525  38.313  1.00  0.00           C  
ATOM     14  OE1 GLU     1      31.635  52.760  38.193  1.00  0.00           O  
ATOM     15  OE2 GLU     1      30.909  50.840  37.631  1.00  0.00           O  
ATOM     16  C   GLU     1      34.410  52.761  40.977  1.00  0.00           C  
ATOM     17  O   GLU     1      34.749  51.909  41.783  1.00  0.00           O  
ATOM     18  N   PRO     2      34.005  53.983  41.499  1.00  0.00           N  
ATOM     19  CD  PRO     2      33.754  55.219  40.710  1.00  0.00           C  
ATOM     20  HD2 PRO     2      32.666  55.246  40.665  1.00  0.00           H  
ATOM     21  HD3 PRO     2      34.169  55.174  39.703  1.00  0.00           H  
ATOM     22  CG  PRO     2      34.252  56.392  41.543  1.00  0.00           C  
ATOM     23  HG2 PRO     2      33.466  57.137  41.415  1.00  0.00           H  
ATOM     24  HG3 PRO     2      35.304  56.560  41.311  1.00  0.00           H  
ATOM     25  CB  PRO     2      33.880  55.833  42.942  1.00  0.00           C  
ATOM     26  HB2 PRO     2      32.803  55.902  43.095  1.00  0.00           H  
ATOM     27  HB3 PRO     2      34.269  56.336  43.828  1.00  0.00           H  
ATOM     28  CA  PRO     2      34.161  54.333  42.867  1.00  0.00           C  
ATOM     29  HA  PRO     2      35.224  54.233  43.083  1.00  0.00           H  
ATOM     30  C   PRO     2      33.339  53.453  43.827  1.00  0.00           C  
ATOM     31  O   PRO     2      33.728  53.289  45.003  1.00  0.00           O  
ATOM     32  N   ALA     3      32.265  52.764  43.414  1.00  0.00           N  
ATOM     33  H   ALA     3      32.008  52.850  42.441  1.00  0.00           H  
ATOM     34  CA  ALA     3      31.608  51.675  44.115  1.00  0.00           C  
ATOM     35  HA  ALA     3      31.330  52.223  45.015  1.00  0.00           H  
ATOM     36  CB  ALA     3      30.501  51.036  43.249  1.00  0.00           C  
ATOM     37  HB1 ALA     3      30.080  50.139  43.704  1.00  0.00           H  
ATOM     38  HB2 ALA     3      29.666  51.736  43.214  1.00  0.00           H  
ATOM     39  HB3 ALA     3      30.809  50.776  42.237  1.00  0.00           H  
ATOM     40  C   ALA     3      32.621  50.666  44.639  1.00  0.00           C  
ATOM     41  O   ALA     3      32.509  50.179  45.754  1.00  0.00           O  
ATOM     42  N   VAL     4      33.583  50.239  43.808  1.00  0.00           N  
ATOM     43  H   VAL     4      33.627  50.665  42.893  1.00  0.00           H  
ATOM     44  CA  VAL     4      34.424  49.099  44.017  1.00  0.00           C  
ATOM     45  HA  VAL     4      33.858  48.397  44.630  1.00  0.00           H  
ATOM     46  CB  VAL     4      35.066  48.424  42.769  1.00  0.00           C  
ATOM     47  HB  VAL     4      35.620  49.212  42.259  1.00  0.00           H  
ATOM     48  CG1 VAL     4      35.892  47.159  43.032  1.00  0.00           C  
ATOM     49 HG11 VAL     4      35.566  46.545  43.872  1.00  0.00           H  
ATOM     50 HG12 VAL     4      35.864  46.557  42.124  1.00  0.00           H  
ATOM     51 HG13 VAL     4      36.941  47.448  43.097  1.00  0.00           H  
ATOM     52  CG2 VAL     4      34.009  47.964  41.727  1.00  0.00           C  
ATOM     53 HG21 VAL     4      33.375  47.239  42.238  1.00  0.00           H  
ATOM     54 HG22 VAL     4      33.376  48.812  41.466  1.00  0.00           H  
ATOM     55 HG23 VAL     4      34.454  47.597  40.802  1.00  0.00           H  
ATOM     56  C   VAL     4      35.581  49.773  44.820  1.00  0.00           C  
ATOM     57  O   VAL     4      35.969  49.147  45.784  1.00  0.00           O  
ATOM     58  N   LEU     5      36.000  51.000  44.563  1.00  0.00           N  
ATOM     59  H   LEU     5      35.502  51.561  43.886  1.00  0.00           H  
ATOM     60  CA  LEU     5      37.175  51.612  45.249  1.00  0.00           C  
ATOM     61  HA  LEU     5      37.900  50.800  45.310  1.00  0.00           H  
ATOM     62  CB  LEU     5      37.759  52.743  44.354  1.00  0.00           C  
ATOM     63  HB2 LEU     5      37.098  53.611  44.346  1.00  0.00           H  
ATOM     64  HB3 LEU     5      38.681  53.091  44.819  1.00  0.00           H  
ATOM     65  CG  LEU     5      38.020  52.472  42.843  1.00  0.00           C  
ATOM     66  HG  LEU     5      37.128  52.048  42.382  1.00  0.00           H  
ATOM     67  CD1 LEU     5      38.374  53.771  42.115  1.00  0.00           C  
ATOM     68 HD11 LEU     5      39.233  54.296  42.532  1.00  0.00           H  
ATOM     69 HD12 LEU     5      38.703  53.641  41.084  1.00  0.00           H  
ATOM     70 HD13 LEU     5      37.520  54.443  42.034  1.00  0.00           H  
ATOM     71  CD2 LEU     5      39.145  51.519  42.746  1.00  0.00           C  
ATOM     72 HD21 LEU     5      39.308  51.220  41.710  1.00  0.00           H  
ATOM     73 HD22 LEU     5      40.012  52.120  43.020  1.00  0.00           H  
ATOM     74 HD23 LEU     5      39.023  50.626  43.358  1.00  0.00           H  
ATOM     75  C   LEU     5      36.827  52.017  46.693  1.00  0.00           C  
ATOM     76  O   LEU     5      37.736  52.271  47.529  1.00  0.00           O  
ATOM     77  N   LEU     6      35.536  52.124  47.007  1.00  0.00           N  
ATOM     78  H   LEU     6      34.886  52.280  46.250  1.00  0.00           H  
ATOM     79  CA  LEU     6      35.042  52.373  48.371  1.00  0.00           C  
ATOM     80  HA  LEU     6      35.707  53.095  48.847  1.00  0.00           H  
ATOM     81  CB  LEU     6      33.741  53.183  48.262  1.00  0.00           C  
ATOM     82  HB2 LEU     6      34.072  54.070  47.722  1.00  0.00           H  
ATOM     83  HB3 LEU     6      33.021  52.605  47.683  1.00  0.00           H  
ATOM     84  CG  LEU     6      33.017  53.438  49.620  1.00  0.00           C  
ATOM     85  HG  LEU     6      32.615  52.531  50.073  1.00  0.00           H  
ATOM     86  CD1 LEU     6      33.875  54.242  50.595  1.00  0.00           C  
ATOM     87 HD11 LEU     6      34.501  53.524  51.126  1.00  0.00           H  
ATOM     88 HD12 LEU     6      34.421  55.003  50.039  1.00  0.00           H  
ATOM     89 HD13 LEU     6      33.226  54.782  51.284  1.00  0.00           H  
ATOM     90  CD2 LEU     6      31.745  54.234  49.434  1.00  0.00           C  
ATOM     91 HD21 LEU     6      32.056  55.032  48.760  1.00  0.00           H  
ATOM     92 HD22 LEU     6      30.884  53.767  48.956  1.00  0.00           H  
ATOM     93 HD23 LEU     6      31.364  54.588  50.392  1.00  0.00           H  
ATOM     94  C   LEU     6      34.735  51.088  49.180  1.00  0.00           C  
ATOM     95  O   LEU     6      35.094  51.101  50.369  1.00  0.00           O  
ATOM     96  N   LEU     7      34.237  49.989  48.489  1.00  0.00           N  
ATOM     97  H   LEU     7      33.851  50.041  47.557  1.00  0.00           H  
ATOM     98  CA  LEU     7      34.169  48.668  49.087  1.00  0.00           C  
ATOM     99  HA  LEU     7      33.534  48.685  49.973  1.00  0.00           H  
ATOM    100  CB  LEU     7      33.578  47.744  48.062  1.00  0.00           C  
ATOM    101  HB2 LEU     7      33.923  48.059  47.077  1.00  0.00           H  
ATOM    102  HB3 LEU     7      33.821  46.720  48.347  1.00  0.00           H  
ATOM    103  CG  LEU     7      32.046  47.868  48.032  1.00  0.00           C  
ATOM    104  HG  LEU     7      31.803  48.910  47.825  1.00  0.00           H  
ATOM    105  CD1 LEU     7      31.531  47.125  46.768  1.00  0.00           C  
ATOM    106 HD11 LEU     7      30.475  47.366  46.649  1.00  0.00           H  
ATOM    107 HD12 LEU     7      32.043  47.551  45.906  1.00  0.00           H  
ATOM    108 HD13 LEU     7      31.822  46.075  46.735  1.00  0.00           H  
ATOM    109  CD2 LEU     7      31.305  47.197  49.202  1.00  0.00           C  
ATOM    110 HD21 LEU     7      31.814  46.251  49.388  1.00  0.00           H  
ATOM    111 HD22 LEU     7      31.357  47.821  50.093  1.00  0.00           H  
ATOM    112 HD23 LEU     7      30.272  46.933  48.975  1.00  0.00           H  
ATOM    113  C   LEU     7      35.533  48.189  49.487  1.00  0.00           C  
ATOM    114  O   LEU     7      35.685  47.469  50.493  1.00  0.00           O  
ATOM    115  N   LEU     8      36.546  48.506  48.698  1.00  0.00           N  
ATOM    116  H   LEU     8      36.241  48.810  47.784  1.00  0.00           H  
ATOM    117  CA  LEU     8      37.930  48.145  49.052  1.00  0.00           C  
ATOM    118  HA  LEU     8      38.013  47.095  49.334  1.00  0.00           H  
ATOM    119  CB  LEU     8      38.810  48.329  47.803  1.00  0.00           C  
ATOM    120  HB2 LEU     8      38.399  49.219  47.328  1.00  0.00           H  
ATOM    121  HB3 LEU     8      39.852  48.291  48.120  1.00  0.00           H  
ATOM    122  CG  LEU     8      38.558  47.100  46.792  1.00  0.00           C  
ATOM    123  HG  LEU     8      37.524  46.986  46.468  1.00  0.00           H  
ATOM    124  CD1 LEU     8      39.348  47.339  45.522  1.00  0.00           C  
ATOM    125 HD11 LEU     8      38.969  48.279  45.119  1.00  0.00           H  
ATOM    126 HD12 LEU     8      40.398  47.546  45.728  1.00  0.00           H  
ATOM    127 HD13 LEU     8      39.254  46.640  44.691  1.00  0.00           H  
ATOM    128  CD2 LEU     8      39.113  45.745  47.334  1.00  0.00           C  
ATOM    129 HD21 LEU     8      39.245  44.978  46.570  1.00  0.00           H  
ATOM    130 HD22 LEU     8      40.129  45.954  47.668  1.00  0.00           H  
ATOM    131 HD23 LEU     8      38.492  45.411  48.165  1.00  0.00           H  
ATOM    132  C   LEU     8      38.555  49.007  50.128  1.00  0.00           C  
ATOM    133  O   LEU     8      39.214  48.478  50.978  1.00  0.00           O  
ATOM    134  N   LEU     9      38.215  50.289  50.141  1.00  0.00           N  
ATOM    135  H   LEU     9      37.641  50.624  49.381  1.00  0.00           H  
ATOM    136  CA  LEU     9      38.586  51.149  51.250  1.00  0.00           C  
ATOM    137  HA  LEU     9      39.667  51.201  51.381  1.00  0.00           H  
ATOM    138  CB  LEU     9      38.088  52.608  50.934  1.00  0.00           C  
ATOM    139  HB2 LEU     9      38.212  52.746  49.860  1.00  0.00           H  
ATOM    140  HB3 LEU     9      37.021  52.738  51.115  1.00  0.00           H  
ATOM    141  CG  LEU     9      38.804  53.690  51.613  1.00  0.00           C  
ATOM    142  HG  LEU     9      39.808  53.689  51.190  1.00  0.00           H  
ATOM    143  CD1 LEU     9      38.323  55.094  51.206  1.00  0.00           C  
ATOM    144 HD11 LEU     9      37.247  55.154  51.373  1.00  0.00           H  
ATOM    145 HD12 LEU     9      38.911  55.867  51.701  1.00  0.00           H  
ATOM    146 HD13 LEU     9      38.302  55.307  50.137  1.00  0.00           H  
ATOM    147  CD2 LEU     9      38.792  53.722  53.150  1.00  0.00           C  
ATOM    148 HD21 LEU     9      39.339  54.551  53.599  1.00  0.00           H  
ATOM    149 HD22 LEU     9      37.765  53.763  53.513  1.00  0.00           H  
ATOM    150 HD23 LEU     9      39.206  52.771  53.486  1.00  0.00           H  
ATOM    151  C   LEU     9      37.951  50.614  52.573  1.00  0.00           C  
ATOM    152  O   LEU     9      38.714  50.397  53.524  1.00  0.00           O  
ATOM    153  N   LEU    10      36.684  50.271  52.605  1.00  0.00           N  
ATOM    154  H   LEU    10      36.085  50.468  51.816  1.00  0.00           H  
ATOM    155  CA  LEU    10      36.010  49.699  53.754  1.00  0.00           C  
ATOM    156  HA  LEU    10      36.207  50.407  54.559  1.00  0.00           H  
ATOM    157  CB  LEU    10      34.541  49.479  53.501  1.00  0.00           C  
ATOM    158  HB2 LEU    10      34.298  49.035  52.536  1.00  0.00           H  
ATOM    159  HB3 LEU    10      34.126  48.754  54.201  1.00  0.00           H  
ATOM    160  CG  LEU    10      33.841  50.827  53.602  1.00  0.00           C  
ATOM    161  HG  LEU    10      34.482  51.658  53.308  1.00  0.00           H  
ATOM    162  CD1 LEU    10      32.637  50.909  52.652  1.00  0.00           C  
ATOM    163 HD11 LEU    10      33.069  50.869  51.652  1.00  0.00           H  
ATOM    164 HD12 LEU    10      31.897  50.119  52.776  1.00  0.00           H  
ATOM    165 HD13 LEU    10      32.013  51.803  52.635  1.00  0.00           H  
ATOM    166  CD2 LEU    10      33.337  51.146  55.004  1.00  0.00           C  
ATOM    167 HD21 LEU    10      33.255  52.215  55.199  1.00  0.00           H  
ATOM    168 HD22 LEU    10      32.364  50.711  55.233  1.00  0.00           H  
ATOM    169 HD23 LEU    10      34.047  50.761  55.736  1.00  0.00           H  
ATOM    170  C   LEU    10      36.716  48.349  54.213  1.00  0.00           C  
ATOM    171  O   LEU    10      36.974  48.161  55.401  1.00  0.00           O  
ATOM    172  N   LEU    11      36.979  47.385  53.277  1.00  0.00           N  
ATOM    173  H   LEU    11      36.718  47.568  52.319  1.00  0.00           H  
ATOM    174  CA  LEU    11      37.760  46.104  53.524  1.00  0.00           C  
ATOM    175  HA  LEU    11      37.207  45.542  54.276  1.00  0.00           H  
ATOM    176  CB  LEU    11      37.891  45.252  52.288  1.00  0.00           C  
ATOM    177  HB2 LEU    11      38.167  45.881  51.441  1.00  0.00           H  
ATOM    178  HB3 LEU    11      38.703  44.555  52.494  1.00  0.00           H  
ATOM    179  CG  LEU    11      36.623  44.432  51.918  1.00  0.00           C  
ATOM    180  HG  LEU    11      35.784  45.073  52.190  1.00  0.00           H  
ATOM    181  CD1 LEU    11      36.744  44.205  50.424  1.00  0.00           C  
ATOM    182 HD11 LEU    11      36.969  45.180  49.992  1.00  0.00           H  
ATOM    183 HD12 LEU    11      37.503  43.504  50.076  1.00  0.00           H  
ATOM    184 HD13 LEU    11      35.757  43.939  50.048  1.00  0.00           H  
ATOM    185  CD2 LEU    11      36.570  43.168  52.672  1.00  0.00           C  
ATOM    186 HD21 LEU    11      37.504  42.721  52.332  1.00  0.00           H  
ATOM    187 HD22 LEU    11      36.537  43.252  53.758  1.00  0.00           H  
ATOM    188 HD23 LEU    11      35.654  42.599  52.511  1.00  0.00           H  
ATOM    189  C   LEU    11      39.220  46.453  54.072  1.00  0.00           C  
ATOM    190  O   LEU    11      39.791  45.771  54.893  1.00  0.00           O  
ATOM    191  N   SER    12      39.875  47.511  53.579  1.00  0.00           N  
ATOM    192  H   SER    12      39.567  47.903  52.700  1.00  0.00           H  
ATOM    193  CA  SER    12      41.069  48.034  54.180  1.00  0.00           C  
ATOM    194  HA  SER    12      41.800  47.234  54.288  1.00  0.00           H  
ATOM    195  CB  SER    12      41.640  49.159  53.292  1.00  0.00           C  
ATOM    196  HB2 SER    12      40.997  50.023  53.462  1.00  0.00           H  
ATOM    197  HB3 SER    12      42.594  49.582  53.607  1.00  0.00           H  
ATOM    198  OG  SER    12      41.599  48.889  51.899  1.00  0.00           O  
ATOM    199  HG  SER    12      40.673  48.843  51.650  1.00  0.00           H  
ATOM    200  C   SER    12      40.886  48.534  55.662  1.00  0.00           C  
ATOM    201  O   SER    12      41.734  48.288  56.534  1.00  0.00           O  
ATOM    202  N   LEU    13      39.808  49.287  55.903  1.00  0.00           N  
ATOM    203  H   LEU    13      39.187  49.478  55.130  1.00  0.00           H  
ATOM    204  CA  LEU    13      39.407  49.756  57.284  1.00  0.00           C  
ATOM    205  HA  LEU    13      40.254  50.186  57.819  1.00  0.00           H  
ATOM    206  CB  LEU    13      38.318  50.813  57.101  1.00  0.00           C  
ATOM    207  HB2 LEU    13      38.582  51.585  56.379  1.00  0.00           H  
ATOM    208  HB3 LEU    13      37.425  50.282  56.768  1.00  0.00           H  
ATOM    209  CG  LEU    13      37.937  51.642  58.391  1.00  0.00           C  
ATOM    210  HG  LEU    13      37.865  50.924  59.208  1.00  0.00           H  
ATOM    211  CD1 LEU    13      38.919  52.666  58.945  1.00  0.00           C  
ATOM    212 HD11 LEU    13      39.367  53.229  58.126  1.00  0.00           H  
ATOM    213 HD12 LEU    13      38.420  53.229  59.733  1.00  0.00           H  
ATOM    214 HD13 LEU    13      39.721  52.115  59.437  1.00  0.00           H  
ATOM    215  CD2 LEU    13      36.632  52.438  58.111  1.00  0.00           C  
ATOM    216 HD21 LEU    13      37.042  53.282  57.557  1.00  0.00           H  
ATOM    217 HD22 LEU    13      35.879  51.791  57.660  1.00  0.00           H  
ATOM    218 HD23 LEU    13      36.250  52.825  59.056  1.00  0.00           H  
ATOM    219  C   LEU    13      38.975  48.600  58.229  1.00  0.00           C  
ATOM    220  O   LEU    13      39.386  48.596  59.392  1.00  0.00           O  
ATOM    221  N   ALA    14      38.078  47.688  57.830  1.00  0.00           N  
ATOM    222  H   ALA    14      37.769  47.650  56.869  1.00  0.00           H  
ATOM    223  CA  ALA    14      37.910  46.421  58.477  1.00  0.00           C  
ATOM    224  HA  ALA    14      37.364  46.576  59.407  1.00  0.00           H  
ATOM    225  CB  ALA    14      37.038  45.523  57.514  1.00  0.00           C  
ATOM    226  HB1 ALA    14      36.293  46.187  57.076  1.00  0.00           H  
ATOM    227  HB2 ALA    14      37.656  45.267  56.654  1.00  0.00           H  
ATOM    228  HB3 ALA    14      36.652  44.635  58.014  1.00  0.00           H  
ATOM    229  C   ALA    14      39.203  45.681  58.862  1.00  0.00           C  
ATOM    230  O   ALA    14      39.435  45.198  59.981  1.00  0.00           O  
ATOM    231  N   LEU    15      40.211  45.648  57.944  1.00  0.00           N  
ATOM    232  H   LEU    15      40.141  46.120  57.054  1.00  0.00           H  
ATOM    233  CA  LEU    15      41.496  44.918  58.319  1.00  0.00           C  
ATOM    234  HA  LEU    15      41.411  44.005  58.908  1.00  0.00           H  
ATOM    235  CB  LEU    15      42.313  44.692  57.021  1.00  0.00           C  
ATOM    236  HB2 LEU    15      41.714  44.367  56.170  1.00  0.00           H  
ATOM    237  HB3 LEU    15      42.766  45.632  56.706  1.00  0.00           H  
ATOM    238  CG  LEU    15      43.457  43.758  57.267  1.00  0.00           C  
ATOM    239  HG  LEU    15      44.022  43.904  58.187  1.00  0.00           H  
ATOM    240  CD1 LEU    15      43.083  42.299  57.398  1.00  0.00           C  
ATOM    241 HD11 LEU    15      44.046  41.790  57.353  1.00  0.00           H  
ATOM    242 HD12 LEU    15      42.686  42.063  58.386  1.00  0.00           H  
ATOM    243 HD13 LEU    15      42.424  41.879  56.639  1.00  0.00           H  
ATOM    244  CD2 LEU    15      44.391  43.872  56.076  1.00  0.00           C  
ATOM    245 HD21 LEU    15      43.891  43.487  55.187  1.00  0.00           H  
ATOM    246 HD22 LEU    15      44.640  44.919  55.905  1.00  0.00           H  
ATOM    247 HD23 LEU    15      45.328  43.322  56.167  1.00  0.00           H  
ATOM    248  C   LEU    15      42.211  45.774  59.367  1.00  0.00           C  
ATOM    249  O   LEU    15      42.819  45.221  60.284  1.00  0.00           O  
ATOM    250  N   GLY    16      42.236  47.066  59.186  1.00  0.00           N  
ATOM    251  H   GLY    16      41.855  47.439  58.328  1.00  0.00           H  
ATOM    252  CA  GLY    16      42.751  48.077  60.116  1.00  0.00           C  
ATOM    253  HA2 GLY    16      43.828  47.908  60.130  1.00  0.00           H  
ATOM    254  HA3 GLY    16      42.479  49.046  59.696  1.00  0.00           H  
ATOM    255  C   GLY    16      42.243  47.973  61.543  1.00  0.00           C  
ATOM    256  O   GLY    16      43.123  47.864  62.419  1.00  0.00           O  
ATOM    257  N   LEU    17      40.907  47.821  61.740  1.00  0.00           N  
ATOM    258  H   LEU    17      40.243  47.903  60.984  1.00  0.00           H  
ATOM    259  CA  LEU    17      40.370  47.548  63.013  1.00  0.00           C  
ATOM    260  HA  LEU    17      40.793  48.268  63.713  1.00  0.00           H  
ATOM    261  CB  LEU    17      38.795  47.668  62.932  1.00  0.00           C  
ATOM    262  HB2 LEU    17      38.320  46.942  62.273  1.00  0.00           H  
ATOM    263  HB3 LEU    17      38.457  47.161  63.836  1.00  0.00           H  
ATOM    264  CG  LEU    17      38.207  49.111  62.853  1.00  0.00           C  
ATOM    265  HG  LEU    17      38.741  49.791  62.190  1.00  0.00           H  
ATOM    266  CD1 LEU    17      36.810  49.038  62.333  1.00  0.00           C  
ATOM    267 HD11 LEU    17      36.809  48.444  61.418  1.00  0.00           H  
ATOM    268 HD12 LEU    17      36.147  48.452  62.970  1.00  0.00           H  
ATOM    269 HD13 LEU    17      36.405  50.046  62.423  1.00  0.00           H  
ATOM    270  CD2 LEU    17      38.206  49.806  64.240  1.00  0.00           C  
ATOM    271 HD21 LEU    17      37.525  50.656  64.194  1.00  0.00           H  
ATOM    272 HD22 LEU    17      37.905  49.168  65.071  1.00  0.00           H  
ATOM    273 HD23 LEU    17      39.230  50.100  64.469  1.00  0.00           H  
ATOM    274  C   LEU    17      40.804  46.107  63.583  1.00  0.00           C  
ATOM    275  O   LEU    17      41.269  46.051  64.723  1.00  0.00           O  
ATOM    276  N   VAL    18      40.689  44.985  62.816  1.00  0.00           N  
ATOM    277  H   VAL    18      40.299  44.954  61.885  1.00  0.00           H  
ATOM    278  CA  VAL    18      41.185  43.684  63.267  1.00  0.00           C  
ATOM    279  HA  VAL    18      40.559  43.330  64.086  1.00  0.00           H  
ATOM    280  CB  VAL    18      41.063  42.589  62.175  1.00  0.00           C  
ATOM    281  HB  VAL    18      41.527  42.792  61.209  1.00  0.00           H  
ATOM    282  CG1 VAL    18      41.713  41.277  62.738  1.00  0.00           C  
ATOM    283 HG11 VAL    18      41.352  41.053  63.742  1.00  0.00           H  
ATOM    284 HG12 VAL    18      41.500  40.432  62.083  1.00  0.00           H  
ATOM    285 HG13 VAL    18      42.797  41.377  62.693  1.00  0.00           H  
ATOM    286  CG2 VAL    18      39.610  42.243  61.895  1.00  0.00           C  
ATOM    287 HG21 VAL    18      39.535  41.662  60.976  1.00  0.00           H  
ATOM    288 HG22 VAL    18      39.155  41.616  62.662  1.00  0.00           H  
ATOM    289 HG23 VAL    18      39.244  43.264  61.786  1.00  0.00           H  
ATOM    290  C   VAL    18      42.691  43.753  63.688  1.00  0.00           C  
ATOM    291  O   VAL    18      43.051  43.168  64.691  1.00  0.00           O  
ATOM    292  N   LEU    19      43.479  44.417  62.912  1.00  0.00           N  
ATOM    293  H   LEU    19      43.107  44.731  62.027  1.00  0.00           H  
ATOM    294  CA  LEU    19      44.914  44.641  63.196  1.00  0.00           C  
ATOM    295  HA  LEU    19      45.354  43.672  63.434  1.00  0.00           H  
ATOM    296  CB  LEU    19      45.626  45.335  62.036  1.00  0.00           C  
ATOM    297  HB2 LEU    19      45.567  44.838  61.067  1.00  0.00           H  
ATOM    298  HB3 LEU    19      45.147  46.289  61.815  1.00  0.00           H  
ATOM    299  CG  LEU    19      47.121  45.615  62.201  1.00  0.00           C  
ATOM    300  HG  LEU    19      47.231  46.229  63.095  1.00  0.00           H  
ATOM    301  CD1 LEU    19      47.960  44.328  62.271  1.00  0.00           C  
ATOM    302 HD11 LEU    19      47.882  43.767  61.340  1.00  0.00           H  
ATOM    303 HD12 LEU    19      48.975  44.679  62.457  1.00  0.00           H  
ATOM    304 HD13 LEU    19      47.813  43.740  63.177  1.00  0.00           H  
ATOM    305  CD2 LEU    19      47.586  46.543  61.025  1.00  0.00           C  
ATOM    306 HD21 LEU    19      46.996  47.458  61.072  1.00  0.00           H  
ATOM    307 HD22 LEU    19      48.585  46.828  61.357  1.00  0.00           H  
ATOM    308 HD23 LEU    19      47.430  45.985  60.102  1.00  0.00           H  
ATOM    309  C   LEU    19      45.027  45.508  64.457  1.00  0.00           C  
ATOM    310  O   LEU    19      45.936  45.383  65.345  1.00  0.00           O  
ATOM    311  N   ALA    20      44.216  46.527  64.647  1.00  0.00           N  
ATOM    312  H   ALA    20      43.593  46.774  63.892  1.00  0.00           H  
ATOM    313  CA  ALA    20      44.199  47.318  65.882  1.00  0.00           C  
ATOM    314  HA  ALA    20      45.192  47.761  65.811  1.00  0.00           H  
ATOM    315  CB  ALA    20      43.096  48.412  65.649  1.00  0.00           C  
ATOM    316  HB1 ALA    20      43.246  49.270  66.303  1.00  0.00           H  
ATOM    317  HB2 ALA    20      43.129  48.878  64.664  1.00  0.00           H  
ATOM    318  HB3 ALA    20      42.145  48.003  65.988  1.00  0.00           H  
ATOM    319  C   ALA    20      43.951  46.445  67.132  1.00  0.00           C  
ATOM    320  O   ALA    20      44.558  46.614  68.222  1.00  0.00           O  
ATOM    321  N   ALA    21      42.939  45.492  67.055  1.00  0.00           N  
ATOM    322  H   ALA    21      42.277  45.411  66.297  1.00  0.00           H  
ATOM    323  CA  ALA    21      42.694  44.456  68.081  1.00  0.00           C  
ATOM    324  HA  ALA    21      42.572  45.132  68.927  1.00  0.00           H  
ATOM    325  CB  ALA    21      41.341  43.755  67.851  1.00  0.00           C  
ATOM    326  HB1 ALA    21      41.136  43.013  68.622  1.00  0.00           H  
ATOM    327  HB2 ALA    21      40.518  44.466  67.929  1.00  0.00           H  
ATOM    328  HB3 ALA    21      41.364  43.319  66.852  1.00  0.00           H  
ATOM    329  C   ALA    21      43.945  43.490  68.441  1.00  0.00           C  
ATOM    330  O   ALA    21      44.132  43.272  69.652  1.00  0.00           O  
ATOM    331  N   LEU    22      44.741  42.981  67.467  1.00  0.00           N  
ATOM    332  H   LEU    22      44.417  43.070  66.515  1.00  0.00           H  
ATOM    333  CA  LEU    22      46.023  42.293  67.757  1.00  0.00           C  
ATOM    334  HA  LEU    22      45.908  41.487  68.482  1.00  0.00           H  
ATOM    335  CB  LEU    22      46.641  41.608  66.491  1.00  0.00           C  
ATOM    336  HB2 LEU    22      46.939  42.356  65.756  1.00  0.00           H  
ATOM    337  HB3 LEU    22      47.482  40.996  66.815  1.00  0.00           H  
ATOM    338  CG  LEU    22      45.521  40.638  65.909  1.00  0.00           C  
ATOM    339  HG  LEU    22      44.592  41.200  65.995  1.00  0.00           H  
ATOM    340  CD1 LEU    22      45.760  40.165  64.472  1.00  0.00           C  
ATOM    341 HD11 LEU    22      46.616  39.492  64.517  1.00  0.00           H  
ATOM    342 HD12 LEU    22      44.917  39.597  64.078  1.00  0.00           H  
ATOM    343 HD13 LEU    22      45.998  41.033  63.857  1.00  0.00           H  
ATOM    344  CD2 LEU    22      45.240  39.368  66.705  1.00  0.00           C  
ATOM    345 HD21 LEU    22      44.645  38.582  66.239  1.00  0.00           H  
ATOM    346 HD22 LEU    22      46.215  38.936  66.928  1.00  0.00           H  
ATOM    347 HD23 LEU    22      44.681  39.605  67.610  1.00  0.00           H  
ATOM    348  C   LEU    22      46.970  43.278  68.432  1.00  0.00           C  
ATOM    349  O   LEU    22      47.721  42.716  69.235  1.00  0.00           O  
ATOM    350  N   GLY    23      46.846  44.621  68.181  1.00  0.00           N  
ATOM    351  H   GLY    23      46.331  44.885  67.353  1.00  0.00           H  
ATOM    352  CA  GLY    23      47.629  45.663  68.921  1.00  0.00           C  
ATOM    353  HA2 GLY    23      48.710  45.523  68.940  1.00  0.00           H  
ATOM    354  HA3 GLY    23      47.452  46.630  68.451  1.00  0.00           H  
ATOM    355  C   GLY    23      47.160  45.726  70.365  1.00  0.00           C  
ATOM    356  O   GLY    23      48.072  45.596  71.209  1.00  0.00           O  
ATOM    357  N   LEU    24      45.837  45.720  70.650  1.00  0.00           N  
ATOM    358  H   LEU    24      45.164  45.838  69.906  1.00  0.00           H  
ATOM    359  CA  LEU    24      45.402  45.665  72.046  1.00  0.00           C  
ATOM    360  HA  LEU    24      45.893  46.479  72.579  1.00  0.00           H  
ATOM    361  CB  LEU    24      43.862  45.854  72.254  1.00  0.00           C  
ATOM    362  HB2 LEU    24      43.256  45.175  71.655  1.00  0.00           H  
ATOM    363  HB3 LEU    24      43.671  45.647  73.307  1.00  0.00           H  
ATOM    364  CG  LEU    24      43.397  47.289  71.978  1.00  0.00           C  
ATOM    365  HG  LEU    24      43.221  47.353  70.904  1.00  0.00           H  
ATOM    366  CD1 LEU    24      42.025  47.487  72.648  1.00  0.00           C  
ATOM    367 HD11 LEU    24      41.603  48.451  72.362  1.00  0.00           H  
ATOM    368 HD12 LEU    24      41.349  46.771  72.181  1.00  0.00           H  
ATOM    369 HD13 LEU    24      42.036  47.408  73.736  1.00  0.00           H  
ATOM    370  CD2 LEU    24      44.196  48.483  72.481  1.00  0.00           C  
ATOM    371 HD21 LEU    24      43.696  49.443  72.346  1.00  0.00           H  
ATOM    372 HD22 LEU    24      44.428  48.379  73.541  1.00  0.00           H  
ATOM    373 HD23 LEU    24      45.102  48.546  71.879  1.00  0.00           H  
ATOM    374  C   LEU    24      45.744  44.324  72.797  1.00  0.00           C  
ATOM    375  O   LEU    24      46.119  44.339  73.965  1.00  0.00           O  
ATOM    376  N   PHE    25      45.714  43.167  72.129  1.00  0.00           N  
ATOM    377  H   PHE    25      45.265  43.114  71.226  1.00  0.00           H  
ATOM    378  CA  PHE    25      45.921  41.878  72.789  1.00  0.00           C  
ATOM    379  HA  PHE    25      45.319  41.867  73.698  1.00  0.00           H  
ATOM    380  CB  PHE    25      45.305  40.733  71.930  1.00  0.00           C  
ATOM    381  HB2 PHE    25      45.464  41.030  70.894  1.00  0.00           H  
ATOM    382  HB3 PHE    25      45.928  39.846  72.042  1.00  0.00           H  
ATOM    383  CG  PHE    25      43.884  40.398  72.261  1.00  0.00           C  
ATOM    384  CD1 PHE    25      43.627  39.213  72.928  1.00  0.00           C  
ATOM    385  HD1 PHE    25      44.459  38.627  73.290  1.00  0.00           H  
ATOM    386  CE1 PHE    25      42.369  38.787  73.286  1.00  0.00           C  
ATOM    387  HE1 PHE    25      42.237  37.911  73.903  1.00  0.00           H  
ATOM    388  CZ  PHE    25      41.292  39.579  72.958  1.00  0.00           C  
ATOM    389  HZ  PHE    25      40.307  39.209  73.204  1.00  0.00           H  
ATOM    390  CE2 PHE    25      41.505  40.823  72.322  1.00  0.00           C  
ATOM    391  HE2 PHE    25      40.653  41.486  72.349  1.00  0.00           H  
ATOM    392  CD2 PHE    25      42.805  41.260  71.986  1.00  0.00           C  
ATOM    393  HD2 PHE    25      43.038  42.225  71.559  1.00  0.00           H  
ATOM    394  C   PHE    25      47.447  41.696  73.067  1.00  0.00           C  
ATOM    395  O   PHE    25      47.742  41.117  74.144  1.00  0.00           O  
ATOM    396  N   VAL    26      48.377  42.213  72.210  1.00  0.00           N  
ATOM    397  H   VAL    26      48.004  42.785  71.466  1.00  0.00           H  
ATOM    398  CA  VAL    26      49.801  42.266  72.577  1.00  0.00           C  
ATOM    399  HA  VAL    26      50.020  41.335  73.101  1.00  0.00           H  
ATOM    400  CB  VAL    26      50.852  42.442  71.381  1.00  0.00           C  
ATOM    401  HB  VAL    26      51.828  42.501  71.861  1.00  0.00           H  
ATOM    402  CG1 VAL    26      50.821  41.258  70.399  1.00  0.00           C  
ATOM    403 HG11 VAL    26      50.946  40.323  70.947  1.00  0.00           H  
ATOM    404 HG12 VAL    26      49.841  41.236  69.922  1.00  0.00           H  
ATOM    405 HG13 VAL    26      51.678  41.232  69.727  1.00  0.00           H  
ATOM    406  CG2 VAL    26      50.771  43.717  70.556  1.00  0.00           C  
ATOM    407 HG21 VAL    26      51.433  43.707  69.690  1.00  0.00           H  
ATOM    408 HG22 VAL    26      49.761  43.870  70.176  1.00  0.00           H  
ATOM    409 HG23 VAL    26      50.940  44.553  71.235  1.00  0.00           H  
ATOM    410  C   VAL    26      50.006  43.371  73.620  1.00  0.00           C  
ATOM    411  O   VAL    26      50.850  43.301  74.533  1.00  0.00           O  
ATOM    412  N   HID    27      49.184  44.492  73.565  1.00  0.00           N  
ATOM    413  H   HID    27      48.698  44.712  72.708  1.00  0.00           H  
ATOM    414  CA  HID    27      49.367  45.547  74.580  1.00  0.00           C  
ATOM    415  HA  HID    27      50.418  45.833  74.619  1.00  0.00           H  
ATOM    416  CB  HID    27      48.648  46.820  74.130  1.00  0.00           C  
ATOM    417  HB2 HID    27      48.981  47.123  73.137  1.00  0.00           H  
ATOM    418  HB3 HID    27      47.600  46.554  73.997  1.00  0.00           H  
ATOM    419  CG  HID    27      48.808  47.991  75.055  1.00  0.00           C  
ATOM    420  ND1 HID    27      47.851  48.487  75.938  1.00  0.00           N  
ATOM    421  HD1 HID    27      46.949  48.119  76.203  1.00  0.00           H  
ATOM    422  CE1 HID    27      48.443  49.537  76.589  1.00  0.00           C  
ATOM    423  HE1 HID    27      47.949  50.093  77.373  1.00  0.00           H  
ATOM    424  NE2 HID    27      49.751  49.635  76.211  1.00  0.00           N  
ATOM    425  CD2 HID    27      49.922  48.703  75.184  1.00  0.00           C  
ATOM    426  HD2 HID    27      50.867  48.623  74.668  1.00  0.00           H  
ATOM    427  C   HID    27      49.072  45.120  76.090  1.00  0.00           C  
ATOM    428  O   HID    27      49.918  45.319  76.960  1.00  0.00           O  
ATOM    429  N   HID    28      47.949  44.516  76.323  1.00  0.00           N  
ATOM    430  H   HID    28      47.330  44.509  75.525  1.00  0.00           H  
ATOM    431  CA  HID    28      47.321  44.215  77.604  1.00  0.00           C  
ATOM    432  HA  HID    28      47.796  44.846  78.355  1.00  0.00           H  
ATOM    433  CB  HID    28      45.759  44.474  77.499  1.00  0.00           C  
ATOM    434  HB2 HID    28      45.238  43.835  76.786  1.00  0.00           H  
ATOM    435  HB3 HID    28      45.307  44.315  78.478  1.00  0.00           H  
ATOM    436  CG  HID    28      45.559  45.981  77.167  1.00  0.00           C  
ATOM    437  ND1 HID    28      45.739  46.959  78.163  1.00  0.00           N  
ATOM    438  HD1 HID    28      45.900  46.814  79.150  1.00  0.00           H  
ATOM    439  CE1 HID    28      45.251  48.116  77.596  1.00  0.00           C  
ATOM    440  HE1 HID    28      45.155  48.992  78.220  1.00  0.00           H  
ATOM    441  NE2 HID    28      44.945  47.863  76.280  1.00  0.00           N  
ATOM    442  CD2 HID    28      45.087  46.499  76.000  1.00  0.00           C  
ATOM    443  HD2 HID    28      44.702  45.994  75.126  1.00  0.00           H  
ATOM    444  C   HID    28      47.706  42.762  78.186  1.00  0.00           C  
ATOM    445  O   HID    28      47.004  42.030  78.826  1.00  0.00           O  
ATOM    446  N   ARG    29      48.920  42.345  77.812  1.00  0.00           N  
ATOM    447  H   ARG    29      49.542  43.063  77.470  1.00  0.00           H  
ATOM    448  CA  ARG    29      49.518  40.996  78.101  1.00  0.00           C  
ATOM    449  HA  ARG    29      48.736  40.290  77.821  1.00  0.00           H  
ATOM    450  CB  ARG    29      50.798  40.799  77.250  1.00  0.00           C  
ATOM    451  HB2 ARG    29      50.498  40.809  76.203  1.00  0.00           H  
ATOM    452  HB3 ARG    29      51.576  41.560  77.307  1.00  0.00           H  
ATOM    453  CG  ARG    29      51.411  39.465  77.544  1.00  0.00           C  
ATOM    454  HG2 ARG    29      50.638  38.734  77.779  1.00  0.00           H  
ATOM    455  HG3 ARG    29      51.926  39.062  76.672  1.00  0.00           H  
ATOM    456  CD  ARG    29      52.548  39.482  78.554  1.00  0.00           C  
ATOM    457  HD2 ARG    29      52.269  39.899  79.521  1.00  0.00           H  
ATOM    458  HD3 ARG    29      52.803  38.433  78.703  1.00  0.00           H  
ATOM    459  NE  ARG    29      53.743  40.243  78.114  1.00  0.00           N  
ATOM    460  HE  ARG    29      53.890  41.130  78.575  1.00  0.00           H  
ATOM    461  CZ  ARG    29      54.770  39.616  77.520  1.00  0.00           C  
ATOM    462  NH1 ARG    29      54.687  38.371  76.988  1.00  0.00           N  
ATOM    463 HH11 ARG    29      53.844  37.891  76.708  1.00  0.00           H  
ATOM    464 HH12 ARG    29      55.552  38.041  76.585  1.00  0.00           H  
ATOM    465  NH2 ARG    29      55.936  40.245  77.452  1.00  0.00           N  
ATOM    466 HH21 ARG    29      55.976  41.163  77.871  1.00  0.00           H  
ATOM    467 HH22 ARG    29      56.732  39.691  77.171  1.00  0.00           H  
ATOM    468  C   ARG    29      49.798  40.864  79.623  1.00  0.00           C  
ATOM    469  O   ARG    29      49.792  39.773  80.188  1.00  0.00           O  
ATOM    470  N   ASP    30      50.079  41.937  80.287  1.00  0.00           N  
ATOM    471  H   ASP    30      50.067  42.821  79.797  1.00  0.00           H  
ATOM    472  CA  ASP    30      50.203  42.068  81.736  1.00  0.00           C  
ATOM    473  HA  ASP    30      50.798  41.268  82.177  1.00  0.00           H  
ATOM    474  CB  ASP    30      50.851  43.379  82.176  1.00  0.00           C  
ATOM    475  HB2 ASP    30      50.965  43.238  83.251  1.00  0.00           H  
ATOM    476  HB3 ASP    30      51.779  43.517  81.620  1.00  0.00           H  
ATOM    477  CG  ASP    30      49.930  44.614  81.929  1.00  0.00           C  
ATOM    478  OD1 ASP    30      50.107  45.553  82.715  1.00  0.00           O  
ATOM    479  OD2 ASP    30      49.271  44.626  80.872  1.00  0.00           O  
ATOM    480  C   ASP    30      48.844  41.898  82.470  1.00  0.00           C  
ATOM    481  O   ASP    30      48.847  41.379  83.604  1.00  0.00           O  
ATOM    482  N   SER    31      47.752  42.279  81.843  1.00  0.00           N  
ATOM    483  H   SER    31      47.795  42.505  80.860  1.00  0.00           H  
ATOM    484  CA  SER    31      46.418  42.216  82.421  1.00  0.00           C  
ATOM    485  HA  SER    31      46.492  42.602  83.437  1.00  0.00           H  
ATOM    486  CB  SER    31      45.482  43.173  81.604  1.00  0.00           C  
ATOM    487  HB2 SER    31      44.657  43.617  82.161  1.00  0.00           H  
ATOM    488  HB3 SER    31      46.177  43.907  81.197  1.00  0.00           H  
ATOM    489  OG  SER    31      44.836  42.533  80.542  1.00  0.00           O  
ATOM    490  HG  SER    31      45.543  42.255  79.954  1.00  0.00           H  
ATOM    491  C   SER    31      45.863  40.794  82.497  1.00  0.00           C  
ATOM    492  O   SER    31      46.165  40.070  81.528  1.00  0.00           O  
ATOM    493  N   PRO    32      45.060  40.426  83.459  1.00  0.00           N  
ATOM    494  CD  PRO    32      44.910  41.058  84.742  1.00  0.00           C  
ATOM    495  HD2 PRO    32      44.799  42.141  84.781  1.00  0.00           H  
ATOM    496  HD3 PRO    32      45.746  40.755  85.372  1.00  0.00           H  
ATOM    497  CG  PRO    32      43.688  40.375  85.340  1.00  0.00           C  
ATOM    498  HG2 PRO    32      42.823  40.891  84.923  1.00  0.00           H  
ATOM    499  HG3 PRO    32      43.777  40.311  86.425  1.00  0.00           H  
ATOM    500  CB  PRO    32      43.598  38.952  84.757  1.00  0.00           C  
ATOM    501  HB2 PRO    32      42.684  38.361  84.719  1.00  0.00           H  
ATOM    502  HB3 PRO    32      44.359  38.354  85.258  1.00  0.00           H  
ATOM    503  CA  PRO    32      44.062  39.338  83.313  1.00  0.00           C  
ATOM    504  HA  PRO    32      44.575  38.494  82.852  1.00  0.00           H  
ATOM    505  C   PRO    32      42.866  39.753  82.460  1.00  0.00           C  
ATOM    506  O   PRO    32      42.053  38.891  82.112  1.00  0.00           O  
ATOM    507  N   LEU    33      42.661  41.042  82.167  1.00  0.00           N  
ATOM    508  H   LEU    33      43.358  41.749  82.354  1.00  0.00           H  
ATOM    509  CA  LEU    33      41.548  41.611  81.383  1.00  0.00           C  
ATOM    510  HA  LEU    33      40.661  41.309  81.939  1.00  0.00           H  
ATOM    511  CB  LEU    33      41.805  43.199  81.298  1.00  0.00           C  
ATOM    512  HB2 LEU    33      42.308  43.455  82.231  1.00  0.00           H  
ATOM    513  HB3 LEU    33      42.568  43.382  80.541  1.00  0.00           H  
ATOM    514  CG  LEU    33      40.544  43.977  80.996  1.00  0.00           C  
ATOM    515  HG  LEU    33      40.217  43.784  79.975  1.00  0.00           H  
ATOM    516  CD1 LEU    33      39.356  43.579  81.892  1.00  0.00           C  
ATOM    517 HD11 LEU    33      38.888  42.674  81.502  1.00  0.00           H  
ATOM    518 HD12 LEU    33      39.632  43.335  82.918  1.00  0.00           H  
ATOM    519 HD13 LEU    33      38.650  44.403  81.989  1.00  0.00           H  
ATOM    520  CD2 LEU    33      40.709  45.430  81.069  1.00  0.00           C  
ATOM    521 HD21 LEU    33      41.408  45.758  80.300  1.00  0.00           H  
ATOM    522 HD22 LEU    33      39.808  45.949  80.740  1.00  0.00           H  
ATOM    523 HD23 LEU    33      41.096  45.818  82.011  1.00  0.00           H  
ATOM    524  C   LEU    33      41.601  40.937  80.029  1.00  0.00           C  
ATOM    525  O   LEU    33      40.574  40.406  79.614  1.00  0.00           O  
ATOM    526  N   VAL    34      42.731  40.801  79.328  1.00  0.00           N  
ATOM    527  H   VAL    34      43.489  41.343  79.718  1.00  0.00           H  
ATOM    528  CA  VAL    34      42.820  40.057  78.084  1.00  0.00           C  
ATOM    529  HA  VAL    34      42.190  40.521  77.325  1.00  0.00           H  
ATOM    530  CB  VAL    34      44.220  40.252  77.443  1.00  0.00           C  
ATOM    531  HB  VAL    34      44.415  41.315  77.581  1.00  0.00           H  
ATOM    532  CG1 VAL    34      45.361  39.554  78.063  1.00  0.00           C  
ATOM    533 HG11 VAL    34      45.412  39.713  79.140  1.00  0.00           H  
ATOM    534 HG12 VAL    34      45.332  38.478  77.894  1.00  0.00           H  
ATOM    535 HG13 VAL    34      46.284  39.892  77.592  1.00  0.00           H  
ATOM    536  CG2 VAL    34      44.088  39.920  75.919  1.00  0.00           C  
ATOM    537 HG21 VAL    34      43.956  38.854  75.731  1.00  0.00           H  
ATOM    538 HG22 VAL    34      43.164  40.366  75.554  1.00  0.00           H  
ATOM    539 HG23 VAL    34      44.855  40.337  75.267  1.00  0.00           H  
ATOM    540  C   VAL    34      42.421  38.581  78.116  1.00  0.00           C  
ATOM    541  O   VAL    34      41.858  38.063  77.109  1.00  0.00           O  
ATOM    542  N   GLN    35      42.606  37.908  79.235  1.00  0.00           N  
ATOM    543  H   GLN    35      43.058  38.377  80.007  1.00  0.00           H  
ATOM    544  CA  GLN    35      42.220  36.595  79.453  1.00  0.00           C  
ATOM    545  HA  GLN    35      42.311  36.050  78.513  1.00  0.00           H  
ATOM    546  CB  GLN    35      43.014  35.905  80.539  1.00  0.00           C  
ATOM    547  HB2 GLN    35      42.837  36.494  81.439  1.00  0.00           H  
ATOM    548  HB3 GLN    35      42.518  34.938  80.623  1.00  0.00           H  
ATOM    549  CG  GLN    35      44.524  35.556  80.368  1.00  0.00           C  
ATOM    550  HG2 GLN    35      45.032  36.454  80.721  1.00  0.00           H  
ATOM    551  HG3 GLN    35      44.869  34.783  81.054  1.00  0.00           H  
ATOM    552  CD  GLN    35      44.954  35.126  78.967  1.00  0.00           C  
ATOM    553  OE1 GLN    35      44.356  34.260  78.401  1.00  0.00           O  
ATOM    554  NE2 GLN    35      46.082  35.721  78.462  1.00  0.00           N  
ATOM    555 HE21 GLN    35      46.256  35.690  77.467  1.00  0.00           H  
ATOM    556 HE22 GLN    35      46.546  36.464  78.965  1.00  0.00           H  
ATOM    557  C   GLN    35      40.643  36.554  79.688  1.00  0.00           C  
ATOM    558  O   GLN    35      39.944  35.889  78.948  1.00  0.00           O  
ATOM    559  N   ALA    36      40.086  37.310  80.608  1.00  0.00           N  
ATOM    560  H   ALA    36      40.792  37.849  81.088  1.00  0.00           H  
ATOM    561  CA  ALA    36      38.619  37.626  80.733  1.00  0.00           C  
ATOM    562  HA  ALA    36      38.138  36.729  81.126  1.00  0.00           H  
ATOM    563  CB  ALA    36      38.385  38.630  81.808  1.00  0.00           C  
ATOM    564  HB1 ALA    36      38.694  39.588  81.389  1.00  0.00           H  
ATOM    565  HB2 ALA    36      37.309  38.739  81.943  1.00  0.00           H  
ATOM    566  HB3 ALA    36      38.818  38.309  82.755  1.00  0.00           H  
ATOM    567  C   ALA    36      37.968  38.003  79.398  1.00  0.00           C  
ATOM    568  O   ALA    36      36.796  37.712  79.172  1.00  0.00           O  
ATOM    569  N   SER    37      38.745  38.615  78.482  1.00  0.00           N  
ATOM    570  H   SER    37      39.588  39.073  78.799  1.00  0.00           H  
ATOM    571  CA  SER    37      38.211  39.173  77.227  1.00  0.00           C  
ATOM    572  HA  SER    37      37.188  39.505  77.400  1.00  0.00           H  
ATOM    573  CB  SER    37      39.084  40.371  76.683  1.00  0.00           C  
ATOM    574  HB2 SER    37      40.072  39.987  76.426  1.00  0.00           H  
ATOM    575  HB3 SER    37      38.573  40.756  75.800  1.00  0.00           H  
ATOM    576  OG  SER    37      39.148  41.445  77.600  1.00  0.00           O  
ATOM    577  HG  SER    37      39.453  41.016  78.403  1.00  0.00           H  
ATOM    578  C   SER    37      38.243  37.973  76.166  1.00  0.00           C  
ATOM    579  O   SER    37      37.730  38.231  75.071  1.00  0.00           O  
ATOM    580  N   GLY    38      38.793  36.842  76.440  1.00  0.00           N  
ATOM    581  H   GLY    38      39.129  36.710  77.383  1.00  0.00           H  
ATOM    582  CA  GLY    38      38.718  35.660  75.573  1.00  0.00           C  
ATOM    583  HA2 GLY    38      37.884  34.983  75.758  1.00  0.00           H  
ATOM    584  HA3 GLY    38      38.429  35.925  74.555  1.00  0.00           H  
ATOM    585  C   GLY    38      40.008  34.865  75.535  1.00  0.00           C  
ATOM    586  O   GLY    38      40.066  33.747  75.124  1.00  0.00           O  
ATOM    587  N   GLY    39      41.130  35.554  75.871  1.00  0.00           N  
ATOM    588  H   GLY    39      40.959  36.504  76.168  1.00  0.00           H  
ATOM    589  CA  GLY    39      42.489  35.060  75.838  1.00  0.00           C  
ATOM    590  HA2 GLY    39      43.097  35.897  76.182  1.00  0.00           H  
ATOM    591  HA3 GLY    39      42.652  34.311  76.613  1.00  0.00           H  
ATOM    592  C   GLY    39      42.976  34.444  74.563  1.00  0.00           C  
ATOM    593  O   GLY    39      42.470  34.834  73.450  1.00  0.00           O  
ATOM    594  N   PRO    40      43.786  33.353  74.543  1.00  0.00           N  
ATOM    595  CD  PRO    40      44.541  32.855  75.729  1.00  0.00           C  
ATOM    596  HD2 PRO    40      43.853  32.258  76.328  1.00  0.00           H  
ATOM    597  HD3 PRO    40      44.908  33.699  76.313  1.00  0.00           H  
ATOM    598  CG  PRO    40      45.740  32.074  75.132  1.00  0.00           C  
ATOM    599  HG2 PRO    40      46.051  31.259  75.786  1.00  0.00           H  
ATOM    600  HG3 PRO    40      46.606  32.733  75.084  1.00  0.00           H  
ATOM    601  CB  PRO    40      45.235  31.592  73.791  1.00  0.00           C  
ATOM    602  HB2 PRO    40      44.685  30.663  73.938  1.00  0.00           H  
ATOM    603  HB3 PRO    40      46.070  31.486  73.098  1.00  0.00           H  
ATOM    604  CA  PRO    40      44.273  32.739  73.296  1.00  0.00           C  
ATOM    605  HA  PRO    40      44.773  33.595  72.843  1.00  0.00           H  
ATOM    606  C   PRO    40      43.287  32.180  72.246  1.00  0.00           C  
ATOM    607  O   PRO    40      43.625  32.103  71.083  1.00  0.00           O  
ATOM    608  N   LEU    41      42.091  31.742  72.569  1.00  0.00           N  
ATOM    609  H   LEU    41      41.896  31.626  73.553  1.00  0.00           H  
ATOM    610  CA  LEU    41      41.051  31.408  71.599  1.00  0.00           C  
ATOM    611  HA  LEU    41      41.572  30.763  70.892  1.00  0.00           H  
ATOM    612  CB  LEU    41      39.977  30.618  72.421  1.00  0.00           C  
ATOM    613  HB2 LEU    41      40.511  30.050  73.183  1.00  0.00           H  
ATOM    614  HB3 LEU    41      39.394  31.388  72.926  1.00  0.00           H  
ATOM    615  CG  LEU    41      39.090  29.719  71.589  1.00  0.00           C  
ATOM    616  HG  LEU    41      38.671  30.190  70.700  1.00  0.00           H  
ATOM    617  CD1 LEU    41      39.898  28.463  71.223  1.00  0.00           C  
ATOM    618 HD11 LEU    41      40.371  28.081  72.128  1.00  0.00           H  
ATOM    619 HD12 LEU    41      39.175  27.798  70.750  1.00  0.00           H  
ATOM    620 HD13 LEU    41      40.645  28.580  70.439  1.00  0.00           H  
ATOM    621  CD2 LEU    41      37.938  29.208  72.463  1.00  0.00           C  
ATOM    622 HD21 LEU    41      37.270  30.019  72.756  1.00  0.00           H  
ATOM    623 HD22 LEU    41      37.391  28.352  72.068  1.00  0.00           H  
ATOM    624 HD23 LEU    41      38.445  28.904  73.378  1.00  0.00           H  
ATOM    625  C   LEU    41      40.561  32.710  70.877  1.00  0.00           C  
ATOM    626  O   LEU    41      40.279  32.691  69.692  1.00  0.00           O  
ATOM    627  N   ALA    42      40.240  33.815  71.655  1.00  0.00           N  
ATOM    628  H   ALA    42      40.456  33.724  72.637  1.00  0.00           H  
ATOM    629  CA  ALA    42      39.999  35.110  71.046  1.00  0.00           C  
ATOM    630  HA  ALA    42      39.289  34.972  70.231  1.00  0.00           H  
ATOM    631  CB  ALA    42      39.527  36.155  71.978  1.00  0.00           C  
ATOM    632  HB1 ALA    42      39.264  37.062  71.434  1.00  0.00           H  
ATOM    633  HB2 ALA    42      38.760  35.680  72.590  1.00  0.00           H  
ATOM    634  HB3 ALA    42      40.390  36.515  72.538  1.00  0.00           H  
ATOM    635  C   ALA    42      41.218  35.591  70.245  1.00  0.00           C  
ATOM    636  O   ALA    42      40.975  36.100  69.192  1.00  0.00           O  
ATOM    637  N   CYS    43      42.482  35.277  70.665  1.00  0.00           N  
ATOM    638  H   CYS    43      42.680  34.818  71.542  1.00  0.00           H  
ATOM    639  CA  CYS    43      43.550  35.671  69.732  1.00  0.00           C  
ATOM    640  HA  CYS    43      43.501  36.722  69.447  1.00  0.00           H  
ATOM    641  CB  CYS    43      44.881  35.499  70.461  1.00  0.00           C  
ATOM    642  HB2 CYS    43      44.803  35.910  71.468  1.00  0.00           H  
ATOM    643  HB3 CYS    43      45.034  34.444  70.684  1.00  0.00           H  
ATOM    644  SG  CYS    43      46.338  36.104  69.651  1.00  0.00           S  
ATOM    645  HG  CYS    43      46.271  35.325  68.568  1.00  0.00           H  
ATOM    646  C   CYS    43      43.622  34.925  68.420  1.00  0.00           C  
ATOM    647  O   CYS    43      43.844  35.463  67.344  1.00  0.00           O  
ATOM    648  N   PHE    44      43.402  33.605  68.482  1.00  0.00           N  
ATOM    649  H   PHE    44      43.034  33.261  69.357  1.00  0.00           H  
ATOM    650  CA  PHE    44      43.200  32.730  67.303  1.00  0.00           C  
ATOM    651  HA  PHE    44      44.008  32.750  66.572  1.00  0.00           H  
ATOM    652  CB  PHE    44      43.206  31.293  67.827  1.00  0.00           C  
ATOM    653  HB2 PHE    44      44.172  31.093  68.291  1.00  0.00           H  
ATOM    654  HB3 PHE    44      42.328  31.280  68.473  1.00  0.00           H  
ATOM    655  CG  PHE    44      43.000  30.108  66.867  1.00  0.00           C  
ATOM    656  CD1 PHE    44      42.259  29.008  67.327  1.00  0.00           C  
ATOM    657  HD1 PHE    44      41.888  29.118  68.335  1.00  0.00           H  
ATOM    658  CE1 PHE    44      42.092  27.919  66.491  1.00  0.00           C  
ATOM    659  HE1 PHE    44      41.632  27.007  66.842  1.00  0.00           H  
ATOM    660  CZ  PHE    44      42.812  27.741  65.261  1.00  0.00           C  
ATOM    661  HZ  PHE    44      42.780  26.835  64.675  1.00  0.00           H  
ATOM    662  CE2 PHE    44      43.497  28.857  64.812  1.00  0.00           C  
ATOM    663  HE2 PHE    44      44.097  28.874  63.914  1.00  0.00           H  
ATOM    664  CD2 PHE    44      43.557  30.032  65.616  1.00  0.00           C  
ATOM    665  HD2 PHE    44      44.137  30.890  65.311  1.00  0.00           H  
ATOM    666  C   PHE    44      41.945  33.179  66.500  1.00  0.00           C  
ATOM    667  O   PHE    44      41.934  33.304  65.272  1.00  0.00           O  
ATOM    668  N   GLY    45      40.821  33.515  67.147  1.00  0.00           N  
ATOM    669  H   GLY    45      40.751  33.362  68.143  1.00  0.00           H  
ATOM    670  CA  GLY    45      39.610  33.978  66.508  1.00  0.00           C  
ATOM    671  HA2 GLY    45      39.208  33.296  65.757  1.00  0.00           H  
ATOM    672  HA3 GLY    45      38.889  34.244  67.280  1.00  0.00           H  
ATOM    673  C   GLY    45      39.918  35.264  65.727  1.00  0.00           C  
ATOM    674  O   GLY    45      39.663  35.421  64.545  1.00  0.00           O  
ATOM    675  N   LEU    46      40.621  36.238  66.378  1.00  0.00           N  
ATOM    676  H   LEU    46      40.869  36.101  67.348  1.00  0.00           H  
ATOM    677  CA  LEU    46      41.145  37.483  65.748  1.00  0.00           C  
ATOM    678  HA  LEU    46      40.320  38.045  65.310  1.00  0.00           H  
ATOM    679  CB  LEU    46      41.827  38.463  66.696  1.00  0.00           C  
ATOM    680  HB2 LEU    46      42.564  37.854  67.220  1.00  0.00           H  
ATOM    681  HB3 LEU    46      42.442  39.206  66.189  1.00  0.00           H  
ATOM    682  CG  LEU    46      40.955  39.282  67.675  1.00  0.00           C  
ATOM    683  HG  LEU    46      40.420  38.624  68.360  1.00  0.00           H  
ATOM    684  CD1 LEU    46      41.806  40.171  68.580  1.00  0.00           C  
ATOM    685 HD11 LEU    46      42.454  39.637  69.275  1.00  0.00           H  
ATOM    686 HD12 LEU    46      42.386  40.890  68.000  1.00  0.00           H  
ATOM    687 HD13 LEU    46      41.215  40.842  69.203  1.00  0.00           H  
ATOM    688  CD2 LEU    46      39.922  40.167  66.945  1.00  0.00           C  
ATOM    689 HD21 LEU    46      40.386  40.881  66.265  1.00  0.00           H  
ATOM    690 HD22 LEU    46      39.332  39.634  66.200  1.00  0.00           H  
ATOM    691 HD23 LEU    46      39.277  40.718  67.629  1.00  0.00           H  
ATOM    692  C   LEU    46      41.954  37.239  64.513  1.00  0.00           C  
ATOM    693  O   LEU    46      41.763  37.829  63.465  1.00  0.00           O  
ATOM    694  N   VAL    47      42.956  36.401  64.581  1.00  0.00           N  
ATOM    695  H   VAL    47      43.177  36.103  65.520  1.00  0.00           H  
ATOM    696  CA  VAL    47      43.774  35.937  63.440  1.00  0.00           C  
ATOM    697  HA  VAL    47      44.244  36.805  62.978  1.00  0.00           H  
ATOM    698  CB  VAL    47      44.922  34.980  63.815  1.00  0.00           C  
ATOM    699  HB  VAL    47      44.582  34.193  64.488  1.00  0.00           H  
ATOM    700  CG1 VAL    47      45.548  34.197  62.609  1.00  0.00           C  
ATOM    701 HG11 VAL    47      44.879  33.425  62.228  1.00  0.00           H  
ATOM    702 HG12 VAL    47      45.891  34.909  61.858  1.00  0.00           H  
ATOM    703 HG13 VAL    47      46.518  33.844  62.960  1.00  0.00           H  
ATOM    704  CG2 VAL    47      46.006  35.721  64.525  1.00  0.00           C  
ATOM    705 HG21 VAL    47      46.376  36.369  63.730  1.00  0.00           H  
ATOM    706 HG22 VAL    47      45.570  36.234  65.382  1.00  0.00           H  
ATOM    707 HG23 VAL    47      46.829  35.051  64.770  1.00  0.00           H  
ATOM    708  C   VAL    47      42.935  35.361  62.357  1.00  0.00           C  
ATOM    709  O   VAL    47      43.123  35.615  61.157  1.00  0.00           O  
ATOM    710  N   CYS    48      42.003  34.498  62.704  1.00  0.00           N  
ATOM    711  H   CYS    48      41.839  34.320  63.685  1.00  0.00           H  
ATOM    712  CA  CYS    48      41.141  33.753  61.808  1.00  0.00           C  
ATOM    713  HA  CYS    48      41.758  33.222  61.084  1.00  0.00           H  
ATOM    714  CB  CYS    48      40.416  32.663  62.626  1.00  0.00           C  
ATOM    715  HB2 CYS    48      40.138  33.000  63.625  1.00  0.00           H  
ATOM    716  HB3 CYS    48      39.580  32.175  62.125  1.00  0.00           H  
ATOM    717  SG  CYS    48      41.662  31.363  62.763  1.00  0.00           S  
ATOM    718  HG  CYS    48      42.198  31.688  63.943  1.00  0.00           H  
ATOM    719  C   CYS    48      40.279  34.764  61.068  1.00  0.00           C  
ATOM    720  O   CYS    48      40.170  34.432  59.948  1.00  0.00           O  
ATOM    721  N   LEU    49      39.787  35.875  61.662  1.00  0.00           N  
ATOM    722  H   LEU    49      39.955  36.072  62.638  1.00  0.00           H  
ATOM    723  CA  LEU    49      38.912  36.841  60.968  1.00  0.00           C  
ATOM    724  HA  LEU    49      38.065  36.301  60.546  1.00  0.00           H  
ATOM    725  CB  LEU    49      38.409  37.715  62.099  1.00  0.00           C  
ATOM    726  HB2 LEU    49      39.239  38.044  62.724  1.00  0.00           H  
ATOM    727  HB3 LEU    49      38.040  38.599  61.579  1.00  0.00           H  
ATOM    728  CG  LEU    49      37.369  37.103  63.086  1.00  0.00           C  
ATOM    729  HG  LEU    49      37.729  36.164  63.506  1.00  0.00           H  
ATOM    730  CD1 LEU    49      37.074  38.004  64.324  1.00  0.00           C  
ATOM    731 HD11 LEU    49      36.225  37.605  64.880  1.00  0.00           H  
ATOM    732 HD12 LEU    49      37.934  37.923  64.988  1.00  0.00           H  
ATOM    733 HD13 LEU    49      36.943  39.040  64.012  1.00  0.00           H  
ATOM    734  CD2 LEU    49      36.079  36.929  62.428  1.00  0.00           C  
ATOM    735 HD21 LEU    49      36.238  36.211  61.624  1.00  0.00           H  
ATOM    736 HD22 LEU    49      35.401  36.567  63.201  1.00  0.00           H  
ATOM    737 HD23 LEU    49      35.722  37.858  61.984  1.00  0.00           H  
ATOM    738  C   LEU    49      39.710  37.646  59.954  1.00  0.00           C  
ATOM    739  O   LEU    49      39.238  38.156  58.907  1.00  0.00           O  
ATOM    740  N   GLY    50      41.015  37.851  60.206  1.00  0.00           N  
ATOM    741  H   GLY    50      41.313  37.618  61.142  1.00  0.00           H  
ATOM    742  CA  GLY    50      41.880  38.667  59.436  1.00  0.00           C  
ATOM    743  HA2 GLY    50      41.315  39.538  59.104  1.00  0.00           H  
ATOM    744  HA3 GLY    50      42.730  39.081  59.978  1.00  0.00           H  
ATOM    745  C   GLY    50      42.352  38.032  58.147  1.00  0.00           C  
ATOM    746  O   GLY    50      42.333  38.729  57.185  1.00  0.00           O  
ATOM    747  N   LEU    51      42.518  36.700  58.108  1.00  0.00           N  
ATOM    748  H   LEU    51      42.423  36.241  59.003  1.00  0.00           H  
ATOM    749  CA  LEU    51      42.786  35.881  56.957  1.00  0.00           C  
ATOM    750  HA  LEU    51      43.513  36.373  56.310  1.00  0.00           H  
ATOM    751  CB  LEU    51      43.309  34.523  57.414  1.00  0.00           C  
ATOM    752  HB2 LEU    51      42.566  34.077  58.074  1.00  0.00           H  
ATOM    753  HB3 LEU    51      43.337  33.870  56.541  1.00  0.00           H  
ATOM    754  CG  LEU    51      44.639  34.380  58.230  1.00  0.00           C  
ATOM    755  HG  LEU    51      44.432  34.810  59.210  1.00  0.00           H  
ATOM    756  CD1 LEU    51      45.049  32.977  58.375  1.00  0.00           C  
ATOM    757 HD11 LEU    51      45.999  32.851  58.893  1.00  0.00           H  
ATOM    758 HD12 LEU    51      44.284  32.357  58.843  1.00  0.00           H  
ATOM    759 HD13 LEU    51      45.098  32.582  57.360  1.00  0.00           H  
ATOM    760  CD2 LEU    51      45.858  35.044  57.507  1.00  0.00           C  
ATOM    761 HD21 LEU    51      45.727  36.125  57.464  1.00  0.00           H  
ATOM    762 HD22 LEU    51      46.772  34.749  58.023  1.00  0.00           H  
ATOM    763 HD23 LEU    51      45.901  34.767  56.454  1.00  0.00           H  
ATOM    764  C   LEU    51      41.511  35.812  56.063  1.00  0.00           C  
ATOM    765  O   LEU    51      41.691  36.068  54.914  1.00  0.00           O  
ATOM    766  N   VAL    52      40.318  35.841  56.697  1.00  0.00           N  
ATOM    767  H   VAL    52      40.322  35.581  57.673  1.00  0.00           H  
ATOM    768  CA  VAL    52      38.996  36.100  55.947  1.00  0.00           C  
ATOM    769  HA  VAL    52      38.929  35.339  55.169  1.00  0.00           H  
ATOM    770  CB  VAL    52      37.804  35.853  56.815  1.00  0.00           C  
ATOM    771  HB  VAL    52      38.035  36.336  57.764  1.00  0.00           H  
ATOM    772  CG1 VAL    52      36.422  36.325  56.268  1.00  0.00           C  
ATOM    773 HG11 VAL    52      36.357  35.744  55.347  1.00  0.00           H  
ATOM    774 HG12 VAL    52      35.528  35.984  56.789  1.00  0.00           H  
ATOM    775 HG13 VAL    52      36.465  37.411  56.340  1.00  0.00           H  
ATOM    776  CG2 VAL    52      37.691  34.363  57.209  1.00  0.00           C  
ATOM    777 HG21 VAL    52      37.395  33.787  56.332  1.00  0.00           H  
ATOM    778 HG22 VAL    52      38.702  34.057  57.476  1.00  0.00           H  
ATOM    779 HG23 VAL    52      37.005  34.163  58.032  1.00  0.00           H  
ATOM    780  C   VAL    52      38.981  37.467  55.415  1.00  0.00           C  
ATOM    781  O   VAL    52      38.751  37.639  54.215  1.00  0.00           O  
ATOM    782  N   CYS    53      39.261  38.536  56.162  1.00  0.00           N  
ATOM    783  H   CYS    53      39.433  38.448  57.153  1.00  0.00           H  
ATOM    784  CA  CYS    53      39.143  39.928  55.651  1.00  0.00           C  
ATOM    785  HA  CYS    53      38.116  39.972  55.287  1.00  0.00           H  
ATOM    786  CB  CYS    53      39.217  40.845  56.841  1.00  0.00           C  
ATOM    787  HB2 CYS    53      38.559  40.597  57.674  1.00  0.00           H  
ATOM    788  HB3 CYS    53      40.202  40.918  57.302  1.00  0.00           H  
ATOM    789  SG  CYS    53      38.767  42.508  56.371  1.00  0.00           S  
ATOM    790  HG  CYS    53      39.271  42.512  55.134  1.00  0.00           H  
ATOM    791  C   CYS    53      40.188  40.265  54.513  1.00  0.00           C  
ATOM    792  O   CYS    53      39.816  40.870  53.467  1.00  0.00           O  
ATOM    793  N   LEU    54      41.496  39.884  54.756  1.00  0.00           N  
ATOM    794  H   LEU    54      41.687  39.348  55.590  1.00  0.00           H  
ATOM    795  CA  LEU    54      42.604  40.054  53.811  1.00  0.00           C  
ATOM    796  HA  LEU    54      42.677  41.122  53.608  1.00  0.00           H  
ATOM    797  CB  LEU    54      43.866  39.511  54.476  1.00  0.00           C  
ATOM    798  HB2 LEU    54      44.076  39.945  55.453  1.00  0.00           H  
ATOM    799  HB3 LEU    54      43.761  38.427  54.527  1.00  0.00           H  
ATOM    800  CG  LEU    54      45.033  39.664  53.540  1.00  0.00           C  
ATOM    801  HG  LEU    54      44.930  38.977  52.699  1.00  0.00           H  
ATOM    802  CD1 LEU    54      45.163  41.139  53.127  1.00  0.00           C  
ATOM    803 HD11 LEU    54      46.114  41.273  52.611  1.00  0.00           H  
ATOM    804 HD12 LEU    54      44.334  41.467  52.500  1.00  0.00           H  
ATOM    805 HD13 LEU    54      45.052  41.661  54.078  1.00  0.00           H  
ATOM    806  CD2 LEU    54      46.294  39.338  54.313  1.00  0.00           C  
ATOM    807 HD21 LEU    54      47.118  39.633  53.663  1.00  0.00           H  
ATOM    808 HD22 LEU    54      46.361  39.864  55.265  1.00  0.00           H  
ATOM    809 HD23 LEU    54      46.256  38.264  54.499  1.00  0.00           H  
ATOM    810  C   LEU    54      42.270  39.256  52.514  1.00  0.00           C  
ATOM    811  O   LEU    54      42.683  39.666  51.465  1.00  0.00           O  
ATOM    812  N   SER    55      41.537  38.132  52.653  1.00  0.00           N  
ATOM    813  H   SER    55      41.382  37.761  53.579  1.00  0.00           H  
ATOM    814  CA  SER    55      41.120  37.377  51.493  1.00  0.00           C  
ATOM    815  HA  SER    55      42.023  37.268  50.892  1.00  0.00           H  
ATOM    816  CB  SER    55      40.582  36.050  51.991  1.00  0.00           C  
ATOM    817  HB2 SER    55      41.251  35.521  52.669  1.00  0.00           H  
ATOM    818  HB3 SER    55      39.647  36.277  52.503  1.00  0.00           H  
ATOM    819  OG  SER    55      40.270  35.303  50.879  1.00  0.00           O  
ATOM    820  HG  SER    55      40.336  34.355  51.013  1.00  0.00           H  
ATOM    821  C   SER    55      40.136  38.117  50.531  1.00  0.00           C  
ATOM    822  O   SER    55      40.380  38.102  49.326  1.00  0.00           O  
ATOM    823  N   VAL    56      39.089  38.715  51.150  1.00  0.00           N  
ATOM    824  H   VAL    56      38.939  38.640  52.146  1.00  0.00           H  
ATOM    825  CA  VAL    56      38.211  39.571  50.301  1.00  0.00           C  
ATOM    826  HA  VAL    56      37.967  39.022  49.391  1.00  0.00           H  
ATOM    827  CB  VAL    56      36.887  39.831  51.033  1.00  0.00           C  
ATOM    828  HB  VAL    56      37.222  40.381  51.913  1.00  0.00           H  
ATOM    829  CG1 VAL    56      35.915  40.568  50.127  1.00  0.00           C  
ATOM    830 HG11 VAL    56      34.963  40.789  50.610  1.00  0.00           H  
ATOM    831 HG12 VAL    56      36.272  41.564  49.865  1.00  0.00           H  
ATOM    832 HG13 VAL    56      35.766  40.023  49.195  1.00  0.00           H  
ATOM    833  CG2 VAL    56      36.230  38.599  51.591  1.00  0.00           C  
ATOM    834 HG21 VAL    56      35.605  38.096  50.854  1.00  0.00           H  
ATOM    835 HG22 VAL    56      36.912  38.005  52.200  1.00  0.00           H  
ATOM    836 HG23 VAL    56      35.500  39.006  52.291  1.00  0.00           H  
ATOM    837  C   VAL    56      38.866  40.863  49.827  1.00  0.00           C  
ATOM    838  O   VAL    56      38.513  41.358  48.735  1.00  0.00           O  
ATOM    839  N   LEU    57      39.727  41.540  50.631  1.00  0.00           N  
ATOM    840  H   LEU    57      39.891  41.193  51.565  1.00  0.00           H  
ATOM    841  CA  LEU    57      40.399  42.704  50.135  1.00  0.00           C  
ATOM    842  HA  LEU    57      39.661  43.421  49.775  1.00  0.00           H  
ATOM    843  CB  LEU    57      41.230  43.382  51.321  1.00  0.00           C  
ATOM    844  HB2 LEU    57      40.491  43.676  52.066  1.00  0.00           H  
ATOM    845  HB3 LEU    57      41.772  42.508  51.683  1.00  0.00           H  
ATOM    846  CG  LEU    57      42.169  44.545  51.114  1.00  0.00           C  
ATOM    847  HG  LEU    57      42.961  44.199  50.450  1.00  0.00           H  
ATOM    848  CD1 LEU    57      41.471  45.746  50.617  1.00  0.00           C  
ATOM    849 HD11 LEU    57      40.676  46.047  51.299  1.00  0.00           H  
ATOM    850 HD12 LEU    57      42.150  46.595  50.538  1.00  0.00           H  
ATOM    851 HD13 LEU    57      41.000  45.533  49.657  1.00  0.00           H  
ATOM    852  CD2 LEU    57      42.973  44.927  52.412  1.00  0.00           C  
ATOM    853 HD21 LEU    57      43.714  45.699  52.207  1.00  0.00           H  
ATOM    854 HD22 LEU    57      42.385  45.322  53.241  1.00  0.00           H  
ATOM    855 HD23 LEU    57      43.529  44.037  52.709  1.00  0.00           H  
ATOM    856  C   LEU    57      41.377  42.481  49.024  1.00  0.00           C  
ATOM    857  O   LEU    57      41.554  43.315  48.112  1.00  0.00           O  
ATOM    858  N   LEU    58      42.085  41.329  48.949  1.00  0.00           N  
ATOM    859  H   LEU    58      41.879  40.549  49.556  1.00  0.00           H  
ATOM    860  CA  LEU    58      42.993  40.974  47.812  1.00  0.00           C  
ATOM    861  HA  LEU    58      43.269  41.869  47.255  1.00  0.00           H  
ATOM    862  CB  LEU    58      44.296  40.419  48.345  1.00  0.00           C  
ATOM    863  HB2 LEU    58      43.926  39.561  48.907  1.00  0.00           H  
ATOM    864  HB3 LEU    58      44.871  40.042  47.499  1.00  0.00           H  
ATOM    865  CG  LEU    58      45.169  41.301  49.218  1.00  0.00           C  
ATOM    866  HG  LEU    58      44.650  41.560  50.141  1.00  0.00           H  
ATOM    867  CD1 LEU    58      46.271  40.394  49.613  1.00  0.00           C  
ATOM    868 HD11 LEU    58      46.785  39.946  48.763  1.00  0.00           H  
ATOM    869 HD12 LEU    58      46.943  40.998  50.223  1.00  0.00           H  
ATOM    870 HD13 LEU    58      45.717  39.688  50.232  1.00  0.00           H  
ATOM    871  CD2 LEU    58      45.814  42.564  48.507  1.00  0.00           C  
ATOM    872 HD21 LEU    58      46.262  42.172  47.594  1.00  0.00           H  
ATOM    873 HD22 LEU    58      44.944  43.136  48.184  1.00  0.00           H  
ATOM    874 HD23 LEU    58      46.380  43.280  49.103  1.00  0.00           H  
ATOM    875  C   LEU    58      42.376  40.026  46.818  1.00  0.00           C  
ATOM    876  O   LEU    58      43.021  39.713  45.814  1.00  0.00           O  
ATOM    877  N   PHE    59      41.091  39.721  46.981  1.00  0.00           N  
ATOM    878  H   PHE    59      40.662  39.972  47.860  1.00  0.00           H  
ATOM    879  CA  PHE    59      40.288  38.897  46.102  1.00  0.00           C  
ATOM    880  HA  PHE    59      40.732  37.902  46.127  1.00  0.00           H  
ATOM    881  CB  PHE    59      38.828  38.735  46.548  1.00  0.00           C  
ATOM    882  HB2 PHE    59      38.618  37.797  47.062  1.00  0.00           H  
ATOM    883  HB3 PHE    59      38.665  39.594  47.199  1.00  0.00           H  
ATOM    884  CG  PHE    59      37.719  38.719  45.449  1.00  0.00           C  
ATOM    885  CD1 PHE    59      37.456  37.647  44.579  1.00  0.00           C  
ATOM    886  HD1 PHE    59      38.087  36.774  44.643  1.00  0.00           H  
ATOM    887  CE1 PHE    59      36.341  37.630  43.715  1.00  0.00           C  
ATOM    888  HE1 PHE    59      36.148  36.723  43.161  1.00  0.00           H  
ATOM    889  CZ  PHE    59      35.470  38.782  43.636  1.00  0.00           C  
ATOM    890  HZ  PHE    59      34.624  38.668  42.975  1.00  0.00           H  
ATOM    891  CE2 PHE    59      35.756  39.863  44.435  1.00  0.00           C  
ATOM    892  HE2 PHE    59      35.004  40.613  44.628  1.00  0.00           H  
ATOM    893  CD2 PHE    59      36.856  39.827  45.305  1.00  0.00           C  
ATOM    894  HD2 PHE    59      36.948  40.699  45.935  1.00  0.00           H  
ATOM    895  C   PHE    59      40.455  39.372  44.597  1.00  0.00           C  
ATOM    896  O   PHE    59      40.822  38.556  43.762  1.00  0.00           O  
ATOM    897  N   PRO    60      40.196  40.649  44.276  1.00  0.00           N  
ATOM    898  CD  PRO    60      39.732  41.781  45.099  1.00  0.00           C  
ATOM    899  HD2 PRO    60      40.568  42.405  45.415  1.00  0.00           H  
ATOM    900  HD3 PRO    60      39.135  41.433  45.942  1.00  0.00           H  
ATOM    901  CG  PRO    60      38.967  42.687  44.173  1.00  0.00           C  
ATOM    902  HG2 PRO    60      38.956  43.678  44.629  1.00  0.00           H  
ATOM    903  HG3 PRO    60      37.962  42.314  43.977  1.00  0.00           H  
ATOM    904  CB  PRO    60      39.895  42.580  42.998  1.00  0.00           C  
ATOM    905  HB2 PRO    60      40.831  43.102  43.196  1.00  0.00           H  
ATOM    906  HB3 PRO    60      39.425  42.906  42.070  1.00  0.00           H  
ATOM    907  CA  PRO    60      40.229  41.112  42.919  1.00  0.00           C  
ATOM    908  HA  PRO    60      39.431  40.680  42.316  1.00  0.00           H  
ATOM    909  C   PRO    60      41.576  41.057  42.215  1.00  0.00           C  
ATOM    910  O   PRO    60      42.576  40.697  42.745  1.00  0.00           O  
ATOM    911  N   GLY    61      41.475  41.156  40.865  1.00  0.00           N  
ATOM    912  H   GLY    61      40.565  41.343  40.469  1.00  0.00           H  
ATOM    913  CA  GLY    61      42.593  41.109  39.942  1.00  0.00           C  
ATOM    914  HA2 GLY    61      42.740  42.098  39.508  1.00  0.00           H  
ATOM    915  HA3 GLY    61      43.482  40.798  40.490  1.00  0.00           H  
ATOM    916  C   GLY    61      42.433  40.103  38.777  1.00  0.00           C  
ATOM    917  O   GLY    61      41.587  39.247  38.861  1.00  0.00           O  
ATOM    918  N   GLN    62      43.122  40.233  37.643  1.00  0.00           N  
ATOM    919  H   GLN    62      43.778  41.001  37.651  1.00  0.00           H  
ATOM    920  CA  GLN    62      42.857  39.599  36.422  1.00  0.00           C  
ATOM    921  HA  GLN    62      41.866  39.942  36.126  1.00  0.00           H  
ATOM    922  CB  GLN    62      43.915  40.075  35.374  1.00  0.00           C  
ATOM    923  HB2 GLN    62      43.981  41.161  35.441  1.00  0.00           H  
ATOM    924  HB3 GLN    62      44.886  39.715  35.714  1.00  0.00           H  
ATOM    925  CG  GLN    62      43.579  39.757  33.928  1.00  0.00           C  
ATOM    926  HG2 GLN    62      43.398  38.698  33.744  1.00  0.00           H  
ATOM    927  HG3 GLN    62      42.584  40.186  33.806  1.00  0.00           H  
ATOM    928  CD  GLN    62      44.525  40.360  32.902  1.00  0.00           C  
ATOM    929  OE1 GLN    62      45.214  41.394  33.129  1.00  0.00           O  
ATOM    930  NE2 GLN    62      44.597  39.806  31.761  1.00  0.00           N  
ATOM    931 HE21 GLN    62      45.096  40.325  31.053  1.00  0.00           H  
ATOM    932 HE22 GLN    62      44.288  38.846  31.702  1.00  0.00           H  
ATOM    933  C   GLN    62      42.856  38.049  36.532  1.00  0.00           C  
ATOM    934  O   GLN    62      43.926  37.459  36.745  1.00  0.00           O  
ATOM    935  N   PRO    63      41.668  37.382  36.483  1.00  0.00           N  
ATOM    936  CD  PRO    63      40.483  37.933  35.793  1.00  0.00           C  
ATOM    937  HD2 PRO    63      40.860  38.329  34.851  1.00  0.00           H  
ATOM    938  HD3 PRO    63      40.139  38.845  36.281  1.00  0.00           H  
ATOM    939  CG  PRO    63      39.491  36.844  35.732  1.00  0.00           C  
ATOM    940  HG2 PRO    63      39.469  36.573  34.677  1.00  0.00           H  
ATOM    941  HG3 PRO    63      38.618  37.377  36.107  1.00  0.00           H  
ATOM    942  CB  PRO    63      39.976  35.661  36.643  1.00  0.00           C  
ATOM    943  HB2 PRO    63      39.790  34.657  36.262  1.00  0.00           H  
ATOM    944  HB3 PRO    63      39.620  35.675  37.673  1.00  0.00           H  
ATOM    945  CA  PRO    63      41.491  35.920  36.682  1.00  0.00           C  
ATOM    946  HA  PRO    63      41.902  35.487  37.593  1.00  0.00           H  
ATOM    947  C   PRO    63      42.155  35.137  35.612  1.00  0.00           C  
ATOM    948  O   PRO    63      42.114  35.487  34.450  1.00  0.00           O  
ATOM    949  N   SER    64      42.708  33.947  35.945  1.00  0.00           N  
ATOM    950  H   SER    64      42.774  33.636  36.904  1.00  0.00           H  
ATOM    951  CA  SER    64      43.447  33.029  34.962  1.00  0.00           C  
ATOM    952  HA  SER    64      42.769  32.943  34.113  1.00  0.00           H  
ATOM    953  CB  SER    64      44.727  33.701  34.461  1.00  0.00           C  
ATOM    954  HB2 SER    64      45.207  32.962  33.821  1.00  0.00           H  
ATOM    955  HB3 SER    64      44.573  34.633  33.917  1.00  0.00           H  
ATOM    956  OG  SER    64      45.651  34.060  35.434  1.00  0.00           O  
ATOM    957  HG  SER    64      46.144  33.240  35.507  1.00  0.00           H  
ATOM    958  C   SER    64      43.756  31.714  35.646  1.00  0.00           C  
ATOM    959  O   SER    64      43.858  31.694  36.879  1.00  0.00           O  
ATOM    960  N   PRO    65      43.866  30.551  34.903  1.00  0.00           N  
ATOM    961  CD  PRO    65      43.762  30.471  33.462  1.00  0.00           C  
ATOM    962  HD2 PRO    65      44.625  30.957  33.006  1.00  0.00           H  
ATOM    963  HD3 PRO    65      42.834  30.890  33.071  1.00  0.00           H  
ATOM    964  CG  PRO    65      43.951  29.011  32.996  1.00  0.00           C  
ATOM    965  HG2 PRO    65      44.608  28.881  32.135  1.00  0.00           H  
ATOM    966  HG3 PRO    65      42.966  28.554  32.901  1.00  0.00           H  
ATOM    967  CB  PRO    65      44.737  28.453  34.273  1.00  0.00           C  
ATOM    968  HB2 PRO    65      45.805  28.665  34.323  1.00  0.00           H  
ATOM    969  HB3 PRO    65      44.612  27.371  34.302  1.00  0.00           H  
ATOM    970  CA  PRO    65      44.065  29.160  35.441  1.00  0.00           C  
ATOM    971  HA  PRO    65      43.096  28.665  35.510  1.00  0.00           H  
ATOM    972  C   PRO    65      44.801  29.011  36.780  1.00  0.00           C  
ATOM    973  O   PRO    65      44.133  28.682  37.749  1.00  0.00           O  
ATOM    974  N   ALA    66      46.125  29.250  36.900  1.00  0.00           N  
ATOM    975  H   ALA    66      46.647  29.572  36.097  1.00  0.00           H  
ATOM    976  CA  ALA    66      46.974  29.240  38.161  1.00  0.00           C  
ATOM    977  HA  ALA    66      47.120  28.194  38.427  1.00  0.00           H  
ATOM    978  CB  ALA    66      48.283  29.813  37.735  1.00  0.00           C  
ATOM    979  HB1 ALA    66      48.660  29.230  36.894  1.00  0.00           H  
ATOM    980  HB2 ALA    66      48.180  30.814  37.315  1.00  0.00           H  
ATOM    981  HB3 ALA    66      48.929  29.876  38.610  1.00  0.00           H  
ATOM    982  C   ALA    66      46.301  29.949  39.316  1.00  0.00           C  
ATOM    983  O   ALA    66      46.146  29.403  40.369  1.00  0.00           O  
ATOM    984  N   ARG    67      45.839  31.141  38.972  1.00  0.00           N  
ATOM    985  H   ARG    67      45.991  31.485  38.035  1.00  0.00           H  
ATOM    986  CA  ARG    67      45.126  32.047  39.982  1.00  0.00           C  
ATOM    987  HA  ARG    67      45.641  32.043  40.943  1.00  0.00           H  
ATOM    988  CB  ARG    67      45.129  33.437  39.483  1.00  0.00           C  
ATOM    989  HB2 ARG    67      46.171  33.706  39.312  1.00  0.00           H  
ATOM    990  HB3 ARG    67      44.485  33.500  38.606  1.00  0.00           H  
ATOM    991  CG  ARG    67      44.474  34.411  40.511  1.00  0.00           C  
ATOM    992  HG2 ARG    67      43.576  34.015  40.984  1.00  0.00           H  
ATOM    993  HG3 ARG    67      45.192  34.444  41.331  1.00  0.00           H  
ATOM    994  CD  ARG    67      44.185  35.837  40.014  1.00  0.00           C  
ATOM    995  HD2 ARG    67      44.921  36.158  39.277  1.00  0.00           H  
ATOM    996  HD3 ARG    67      43.171  35.864  39.615  1.00  0.00           H  
ATOM    997  NE  ARG    67      44.340  36.766  41.164  1.00  0.00           N  
ATOM    998  HE  ARG    67      45.231  37.230  41.261  1.00  0.00           H  
ATOM    999  CZ  ARG    67      43.420  37.322  41.930  1.00  0.00           C  
ATOM   1000  NH1 ARG    67      42.159  37.071  41.898  1.00  0.00           N  
ATOM   1001 HH11 ARG    67      41.930  36.208  41.426  1.00  0.00           H  
ATOM   1002 HH12 ARG    67      41.530  37.584  42.500  1.00  0.00           H  
ATOM   1003  NH2 ARG    67      43.779  38.194  42.835  1.00  0.00           N  
ATOM   1004 HH21 ARG    67      44.769  38.361  42.951  1.00  0.00           H  
ATOM   1005 HH22 ARG    67      43.102  38.803  43.271  1.00  0.00           H  
ATOM   1006  C   ARG    67      43.758  31.532  40.474  1.00  0.00           C  
ATOM   1007  O   ARG    67      43.348  31.691  41.591  1.00  0.00           O  
ATOM   1008  N   CYX    68      42.989  30.911  39.582  1.00  0.00           N  
ATOM   1009  H   CYX    68      43.309  30.772  38.634  1.00  0.00           H  
ATOM   1010  CA  CYX    68      41.774  30.161  39.992  1.00  0.00           C  
ATOM   1011  HA  CYX    68      41.079  30.880  40.424  1.00  0.00           H  
ATOM   1012  CB  CYX    68      41.086  29.455  38.818  1.00  0.00           C  
ATOM   1013  HB2 CYX    68      41.595  28.532  38.540  1.00  0.00           H  
ATOM   1014  HB3 CYX    68      40.080  29.108  39.051  1.00  0.00           H  
ATOM   1015  SG  CYX    68      40.745  30.413  37.274  1.00  0.00           S  
ATOM   1016  C   CYX    68      42.157  29.096  41.052  1.00  0.00           C  
ATOM   1017  O   CYX    68      41.642  29.081  42.195  1.00  0.00           O  
ATOM   1018  N   LEU    69      43.172  28.229  40.775  1.00  0.00           N  
ATOM   1019  H   LEU    69      43.500  28.274  39.820  1.00  0.00           H  
ATOM   1020  CA  LEU    69      43.675  27.209  41.652  1.00  0.00           C  
ATOM   1021  HA  LEU    69      42.902  26.556  42.057  1.00  0.00           H  
ATOM   1022  CB  LEU    69      44.765  26.369  40.911  1.00  0.00           C  
ATOM   1023  HB2 LEU    69      45.510  27.037  40.478  1.00  0.00           H  
ATOM   1024  HB3 LEU    69      45.303  25.713  41.596  1.00  0.00           H  
ATOM   1025  CG  LEU    69      44.528  25.463  39.772  1.00  0.00           C  
ATOM   1026  HG  LEU    69      44.305  25.999  38.850  1.00  0.00           H  
ATOM   1027  CD1 LEU    69      45.731  24.664  39.454  1.00  0.00           C  
ATOM   1028 HD11 LEU    69      45.679  23.737  40.025  1.00  0.00           H  
ATOM   1029 HD12 LEU    69      45.875  24.555  38.379  1.00  0.00           H  
ATOM   1030 HD13 LEU    69      46.668  25.175  39.674  1.00  0.00           H  
ATOM   1031  CD2 LEU    69      43.333  24.475  39.990  1.00  0.00           C  
ATOM   1032 HD21 LEU    69      43.438  23.977  40.953  1.00  0.00           H  
ATOM   1033 HD22 LEU    69      42.390  25.021  39.951  1.00  0.00           H  
ATOM   1034 HD23 LEU    69      43.258  23.771  39.161  1.00  0.00           H  
ATOM   1035  C   LEU    69      44.216  27.830  42.920  1.00  0.00           C  
ATOM   1036  O   LEU    69      43.944  27.190  43.976  1.00  0.00           O  
ATOM   1037  N   ALA    70      44.782  29.013  42.983  1.00  0.00           N  
ATOM   1038  H   ALA    70      44.937  29.466  42.094  1.00  0.00           H  
ATOM   1039  CA  ALA    70      45.278  29.583  44.252  1.00  0.00           C  
ATOM   1040  HA  ALA    70      45.771  28.832  44.870  1.00  0.00           H  
ATOM   1041  CB  ALA    70      46.290  30.655  43.894  1.00  0.00           C  
ATOM   1042  HB1 ALA    70      45.953  31.232  43.032  1.00  0.00           H  
ATOM   1043  HB2 ALA    70      46.369  31.320  44.754  1.00  0.00           H  
ATOM   1044  HB3 ALA    70      47.261  30.222  43.656  1.00  0.00           H  
ATOM   1045  C   ALA    70      44.187  30.201  45.223  1.00  0.00           C  
ATOM   1046  O   ALA    70      44.129  29.926  46.387  1.00  0.00           O  
ATOM   1047  N   GLN    71      43.343  31.051  44.542  1.00  0.00           N  
ATOM   1048  H   GLN    71      43.098  30.871  43.579  1.00  0.00           H  
ATOM   1049  CA  GLN    71      42.458  31.896  45.329  1.00  0.00           C  
ATOM   1050  HA  GLN    71      43.061  32.173  46.194  1.00  0.00           H  
ATOM   1051  CB  GLN    71      42.071  33.011  44.436  1.00  0.00           C  
ATOM   1052  HB2 GLN    71      43.047  33.335  44.074  1.00  0.00           H  
ATOM   1053  HB3 GLN    71      41.444  32.693  43.602  1.00  0.00           H  
ATOM   1054  CG  GLN    71      41.259  34.088  45.107  1.00  0.00           C  
ATOM   1055  HG2 GLN    71      41.670  34.321  46.090  1.00  0.00           H  
ATOM   1056  HG3 GLN    71      41.434  34.946  44.458  1.00  0.00           H  
ATOM   1057  CD  GLN    71      39.841  33.802  45.206  1.00  0.00           C  
ATOM   1058  OE1 GLN    71      39.305  32.794  44.749  1.00  0.00           O  
ATOM   1059  NE2 GLN    71      39.049  34.686  45.822  1.00  0.00           N  
ATOM   1060 HE21 GLN    71      38.078  34.408  45.818  1.00  0.00           H  
ATOM   1061 HE22 GLN    71      39.411  35.308  46.531  1.00  0.00           H  
ATOM   1062  C   GLN    71      41.326  30.998  45.931  1.00  0.00           C  
ATOM   1063  O   GLN    71      40.967  31.272  47.088  1.00  0.00           O  
ATOM   1064  N   GLN    72      40.792  30.002  45.236  1.00  0.00           N  
ATOM   1065  H   GLN    72      41.082  29.822  44.285  1.00  0.00           H  
ATOM   1066  CA  GLN    72      39.624  29.256  45.556  1.00  0.00           C  
ATOM   1067  HA  GLN    72      38.743  29.878  45.712  1.00  0.00           H  
ATOM   1068  CB  GLN    72      39.140  28.456  44.373  1.00  0.00           C  
ATOM   1069  HB2 GLN    72      39.017  29.221  43.606  1.00  0.00           H  
ATOM   1070  HB3 GLN    72      39.885  27.733  44.042  1.00  0.00           H  
ATOM   1071  CG  GLN    72      37.891  27.616  44.754  1.00  0.00           C  
ATOM   1072  HG2 GLN    72      38.238  26.704  45.240  1.00  0.00           H  
ATOM   1073  HG3 GLN    72      37.158  28.198  45.314  1.00  0.00           H  
ATOM   1074  CD  GLN    72      37.212  27.171  43.469  1.00  0.00           C  
ATOM   1075  OE1 GLN    72      37.494  27.665  42.369  1.00  0.00           O  
ATOM   1076  NE2 GLN    72      36.337  26.183  43.563  1.00  0.00           N  
ATOM   1077 HE21 GLN    72      35.809  25.928  42.740  1.00  0.00           H  
ATOM   1078 HE22 GLN    72      36.052  25.779  44.443  1.00  0.00           H  
ATOM   1079  C   GLN    72      39.788  28.522  46.882  1.00  0.00           C  
ATOM   1080  O   GLN    72      38.904  28.633  47.723  1.00  0.00           O  
ATOM   1081  N   PRO    73      40.972  27.861  47.191  1.00  0.00           N  
ATOM   1082  CD  PRO    73      41.969  27.314  46.312  1.00  0.00           C  
ATOM   1083  HD2 PRO    73      42.399  28.049  45.632  1.00  0.00           H  
ATOM   1084  HD3 PRO    73      41.500  26.459  45.826  1.00  0.00           H  
ATOM   1085  CG  PRO    73      43.090  26.807  47.234  1.00  0.00           C  
ATOM   1086  HG2 PRO    73      43.772  27.604  47.531  1.00  0.00           H  
ATOM   1087  HG3 PRO    73      43.698  26.065  46.714  1.00  0.00           H  
ATOM   1088  CB  PRO    73      42.334  26.362  48.453  1.00  0.00           C  
ATOM   1089  HB2 PRO    73      43.002  26.334  49.314  1.00  0.00           H  
ATOM   1090  HB3 PRO    73      42.011  25.325  48.367  1.00  0.00           H  
ATOM   1091  CA  PRO    73      41.169  27.385  48.576  1.00  0.00           C  
ATOM   1092  HA  PRO    73      40.287  26.897  48.990  1.00  0.00           H  
ATOM   1093  C   PRO    73      41.518  28.511  49.542  1.00  0.00           C  
ATOM   1094  O   PRO    73      40.983  28.503  50.636  1.00  0.00           O  
ATOM   1095  N   LEU    74      42.372  29.503  49.263  1.00  0.00           N  
ATOM   1096  H   LEU    74      42.853  29.561  48.377  1.00  0.00           H  
ATOM   1097  CA  LEU    74      42.514  30.729  50.154  1.00  0.00           C  
ATOM   1098  HA  LEU    74      42.674  30.549  51.217  1.00  0.00           H  
ATOM   1099  CB  LEU    74      43.791  31.481  49.653  1.00  0.00           C  
ATOM   1100  HB2 LEU    74      43.681  31.709  48.592  1.00  0.00           H  
ATOM   1101  HB3 LEU    74      43.851  32.442  50.165  1.00  0.00           H  
ATOM   1102  CG  LEU    74      45.095  30.734  49.927  1.00  0.00           C  
ATOM   1103  HG  LEU    74      44.971  29.724  49.538  1.00  0.00           H  
ATOM   1104  CD1 LEU    74      46.204  31.507  49.253  1.00  0.00           C  
ATOM   1105 HD11 LEU    74      46.171  31.426  48.167  1.00  0.00           H  
ATOM   1106 HD12 LEU    74      46.083  32.575  49.434  1.00  0.00           H  
ATOM   1107 HD13 LEU    74      47.205  31.202  49.558  1.00  0.00           H  
ATOM   1108  CD2 LEU    74      45.396  30.575  51.423  1.00  0.00           C  
ATOM   1109 HD21 LEU    74      46.317  29.997  51.498  1.00  0.00           H  
ATOM   1110 HD22 LEU    74      45.526  31.612  51.731  1.00  0.00           H  
ATOM   1111 HD23 LEU    74      44.708  29.977  52.022  1.00  0.00           H  
ATOM   1112  C   LEU    74      41.187  31.634  50.202  1.00  0.00           C  
ATOM   1113  O   LEU    74      41.218  32.774  50.618  1.00  0.00           O  
ATOM   1114  N   SER    75      39.986  31.075  49.923  1.00  0.00           N  
ATOM   1115  H   SER    75      40.037  30.077  49.776  1.00  0.00           H  
ATOM   1116  CA  SER    75      38.760  31.756  50.084  1.00  0.00           C  
ATOM   1117  HA  SER    75      38.939  32.459  50.897  1.00  0.00           H  
ATOM   1118  CB  SER    75      38.301  32.491  48.734  1.00  0.00           C  
ATOM   1119  HB2 SER    75      37.288  32.864  48.887  1.00  0.00           H  
ATOM   1120  HB3 SER    75      38.967  33.341  48.590  1.00  0.00           H  
ATOM   1121  OG  SER    75      38.387  31.614  47.716  1.00  0.00           O  
ATOM   1122  HG  SER    75      39.326  31.500  47.553  1.00  0.00           H  
ATOM   1123  C   SER    75      37.675  30.872  50.657  1.00  0.00           C  
ATOM   1124  O   SER    75      36.925  31.325  51.562  1.00  0.00           O  
ATOM   1125  N   HID    76      37.707  29.563  50.362  1.00  0.00           N  
ATOM   1126  H   HID    76      38.353  29.288  49.636  1.00  0.00           H  
ATOM   1127  CA  HID    76      36.923  28.595  51.114  1.00  0.00           C  
ATOM   1128  HA  HID    76      35.888  28.858  51.334  1.00  0.00           H  
ATOM   1129  CB  HID    76      36.876  27.383  50.182  1.00  0.00           C  
ATOM   1130  HB2 HID    76      37.756  27.303  49.545  1.00  0.00           H  
ATOM   1131  HB3 HID    76      36.783  26.458  50.751  1.00  0.00           H  
ATOM   1132  CG  HID    76      35.645  27.577  49.333  1.00  0.00           C  
ATOM   1133  ND1 HID    76      34.360  27.060  49.540  1.00  0.00           N  
ATOM   1134  HD1 HID    76      34.096  26.517  50.349  1.00  0.00           H  
ATOM   1135  CE1 HID    76      33.544  27.344  48.544  1.00  0.00           C  
ATOM   1136  HE1 HID    76      32.548  26.955  48.393  1.00  0.00           H  
ATOM   1137  NE2 HID    76      34.245  27.946  47.583  1.00  0.00           N  
ATOM   1138  CD2 HID    76      35.551  28.092  48.066  1.00  0.00           C  
ATOM   1139  HD2 HID    76      36.421  28.559  47.629  1.00  0.00           H  
ATOM   1140  C   HID    76      37.524  28.208  52.498  1.00  0.00           C  
ATOM   1141  O   HID    76      36.892  28.398  53.577  1.00  0.00           O  
ATOM   1142  N   LEU    77      38.789  27.752  52.508  1.00  0.00           N  
ATOM   1143  H   LEU    77      39.393  27.718  51.699  1.00  0.00           H  
ATOM   1144  CA  LEU    77      39.364  27.101  53.629  1.00  0.00           C  
ATOM   1145  HA  LEU    77      38.774  26.318  54.106  1.00  0.00           H  
ATOM   1146  CB  LEU    77      40.582  26.359  53.052  1.00  0.00           C  
ATOM   1147  HB2 LEU    77      41.392  27.024  52.754  1.00  0.00           H  
ATOM   1148  HB3 LEU    77      40.920  25.707  53.858  1.00  0.00           H  
ATOM   1149  CG  LEU    77      40.250  25.315  51.989  1.00  0.00           C  
ATOM   1150  HG  LEU    77      39.712  25.837  51.197  1.00  0.00           H  
ATOM   1151  CD1 LEU    77      41.502  24.694  51.423  1.00  0.00           C  
ATOM   1152 HD11 LEU    77      41.996  24.030  52.132  1.00  0.00           H  
ATOM   1153 HD12 LEU    77      41.257  24.279  50.445  1.00  0.00           H  
ATOM   1154 HD13 LEU    77      42.238  25.449  51.145  1.00  0.00           H  
ATOM   1155  CD2 LEU    77      39.346  24.223  52.606  1.00  0.00           C  
ATOM   1156 HD21 LEU    77      38.414  24.674  52.946  1.00  0.00           H  
ATOM   1157 HD22 LEU    77      39.108  23.387  51.948  1.00  0.00           H  
ATOM   1158 HD23 LEU    77      39.767  23.766  53.502  1.00  0.00           H  
ATOM   1159  C   LEU    77      39.569  28.118  54.770  1.00  0.00           C  
ATOM   1160  O   LEU    77      39.232  27.791  55.859  1.00  0.00           O  
ATOM   1161  N   PRO    78      39.980  29.392  54.583  1.00  0.00           N  
ATOM   1162  CD  PRO    78      40.637  29.935  53.430  1.00  0.00           C  
ATOM   1163  HD2 PRO    78      39.909  30.304  52.708  1.00  0.00           H  
ATOM   1164  HD3 PRO    78      41.266  29.201  52.927  1.00  0.00           H  
ATOM   1165  CG  PRO    78      41.358  31.201  53.864  1.00  0.00           C  
ATOM   1166  HG2 PRO    78      41.462  31.879  53.017  1.00  0.00           H  
ATOM   1167  HG3 PRO    78      42.288  30.836  54.300  1.00  0.00           H  
ATOM   1168  CB  PRO    78      40.517  31.739  55.025  1.00  0.00           C  
ATOM   1169  HB2 PRO    78      39.765  32.381  54.566  1.00  0.00           H  
ATOM   1170  HB3 PRO    78      41.152  32.336  55.680  1.00  0.00           H  
ATOM   1171  CA  PRO    78      39.950  30.439  55.640  1.00  0.00           C  
ATOM   1172  HA  PRO    78      40.568  30.224  56.512  1.00  0.00           H  
ATOM   1173  C   PRO    78      38.522  30.675  56.215  1.00  0.00           C  
ATOM   1174  O   PRO    78      38.431  30.932  57.396  1.00  0.00           O  
ATOM   1175  N   LEU    79      37.452  30.682  55.410  1.00  0.00           N  
ATOM   1176  H   LEU    79      37.634  30.424  54.451  1.00  0.00           H  
ATOM   1177  CA  LEU    79      36.082  31.027  55.904  1.00  0.00           C  
ATOM   1178  HA  LEU    79      36.220  31.857  56.597  1.00  0.00           H  
ATOM   1179  CB  LEU    79      35.187  31.546  54.788  1.00  0.00           C  
ATOM   1180  HB2 LEU    79      35.595  32.342  54.164  1.00  0.00           H  
ATOM   1181  HB3 LEU    79      35.037  30.716  54.098  1.00  0.00           H  
ATOM   1182  CG  LEU    79      33.712  31.953  55.264  1.00  0.00           C  
ATOM   1183  HG  LEU    79      33.127  31.057  55.472  1.00  0.00           H  
ATOM   1184  CD1 LEU    79      33.718  33.035  56.321  1.00  0.00           C  
ATOM   1185 HD11 LEU    79      34.180  32.749  57.266  1.00  0.00           H  
ATOM   1186 HD12 LEU    79      34.290  33.887  55.955  1.00  0.00           H  
ATOM   1187 HD13 LEU    79      32.694  33.315  56.570  1.00  0.00           H  
ATOM   1188  CD2 LEU    79      32.955  32.561  54.092  1.00  0.00           C  
ATOM   1189 HD21 LEU    79      32.068  33.061  54.480  1.00  0.00           H  
ATOM   1190 HD22 LEU    79      33.605  33.336  53.686  1.00  0.00           H  
ATOM   1191 HD23 LEU    79      32.648  31.869  53.308  1.00  0.00           H  
ATOM   1192  C   LEU    79      35.475  29.798  56.578  1.00  0.00           C  
ATOM   1193  O   LEU    79      34.808  29.918  57.595  1.00  0.00           O  
ATOM   1194  N   THR    80      35.860  28.581  56.351  1.00  0.00           N  
ATOM   1195  H   THR    80      36.507  28.421  55.592  1.00  0.00           H  
ATOM   1196  CA  THR    80      35.360  27.342  57.045  1.00  0.00           C  
ATOM   1197  HA  THR    80      34.330  27.500  57.365  1.00  0.00           H  
ATOM   1198  CB  THR    80      35.584  25.988  56.278  1.00  0.00           C  
ATOM   1199  HB  THR    80      36.653  25.778  56.246  1.00  0.00           H  
ATOM   1200  CG2 THR    80      34.972  24.793  56.968  1.00  0.00           C  
ATOM   1201 HG21 THR    80      35.184  24.826  58.037  1.00  0.00           H  
ATOM   1202 HG22 THR    80      33.887  24.883  56.916  1.00  0.00           H  
ATOM   1203 HG23 THR    80      35.341  23.876  56.508  1.00  0.00           H  
ATOM   1204  OG1 THR    80      35.066  26.054  54.964  1.00  0.00           O  
ATOM   1205  HG1 THR    80      34.155  26.351  55.014  1.00  0.00           H  
ATOM   1206  C   THR    80      36.172  27.240  58.388  1.00  0.00           C  
ATOM   1207  O   THR    80      35.682  26.993  59.523  1.00  0.00           O  
ATOM   1208  N   GLY    81      37.535  27.573  58.417  1.00  0.00           N  
ATOM   1209  H   GLY    81      38.073  27.694  57.571  1.00  0.00           H  
ATOM   1210  CA  GLY    81      38.368  27.617  59.681  1.00  0.00           C  
ATOM   1211  HA2 GLY    81      38.392  26.613  60.107  1.00  0.00           H  
ATOM   1212  HA3 GLY    81      39.361  27.850  59.296  1.00  0.00           H  
ATOM   1213  C   GLY    81      38.023  28.676  60.682  1.00  0.00           C  
ATOM   1214  O   GLY    81      37.790  28.339  61.874  1.00  0.00           O  
ATOM   1215  N   CYS    82      37.630  29.891  60.190  1.00  0.00           N  
ATOM   1216  H   CYS    82      37.787  30.098  59.214  1.00  0.00           H  
ATOM   1217  CA  CYS    82      37.046  31.047  60.945  1.00  0.00           C  
ATOM   1218  HA  CYS    82      37.698  31.322  61.774  1.00  0.00           H  
ATOM   1219  CB  CYS    82      36.968  32.273  60.050  1.00  0.00           C  
ATOM   1220  HB2 CYS    82      37.985  32.423  59.687  1.00  0.00           H  
ATOM   1221  HB3 CYS    82      36.270  32.135  59.224  1.00  0.00           H  
ATOM   1222  SG  CYS    82      36.456  33.739  60.961  1.00  0.00           S  
ATOM   1223  HG  CYS    82      37.669  34.019  61.447  1.00  0.00           H  
ATOM   1224  C   CYS    82      35.717  30.701  61.462  1.00  0.00           C  
ATOM   1225  O   CYS    82      35.503  30.964  62.626  1.00  0.00           O  
ATOM   1226  N   LEU    83      34.727  30.226  60.689  1.00  0.00           N  
ATOM   1227  H   LEU    83      34.920  29.985  59.727  1.00  0.00           H  
ATOM   1228  CA  LEU    83      33.365  29.955  61.248  1.00  0.00           C  
ATOM   1229  HA  LEU    83      32.979  30.841  61.754  1.00  0.00           H  
ATOM   1230  CB  LEU    83      32.410  29.576  60.119  1.00  0.00           C  
ATOM   1231  HB2 LEU    83      32.845  28.734  59.580  1.00  0.00           H  
ATOM   1232  HB3 LEU    83      31.530  29.245  60.671  1.00  0.00           H  
ATOM   1233  CG  LEU    83      31.933  30.746  59.224  1.00  0.00           C  
ATOM   1234  HG  LEU    83      32.770  31.356  58.885  1.00  0.00           H  
ATOM   1235  CD1 LEU    83      31.313  30.134  58.007  1.00  0.00           C  
ATOM   1236 HD11 LEU    83      30.803  30.890  57.409  1.00  0.00           H  
ATOM   1237 HD12 LEU    83      32.024  29.614  57.363  1.00  0.00           H  
ATOM   1238 HD13 LEU    83      30.535  29.439  58.321  1.00  0.00           H  
ATOM   1239  CD2 LEU    83      30.862  31.573  59.906  1.00  0.00           C  
ATOM   1240 HD21 LEU    83      31.273  32.126  60.750  1.00  0.00           H  
ATOM   1241 HD22 LEU    83      30.435  32.239  59.157  1.00  0.00           H  
ATOM   1242 HD23 LEU    83      30.025  30.964  60.247  1.00  0.00           H  
ATOM   1243  C   LEU    83      33.503  28.787  62.191  1.00  0.00           C  
ATOM   1244  O   LEU    83      33.003  29.024  63.289  1.00  0.00           O  
ATOM   1245  N   SER    84      34.232  27.725  61.970  1.00  0.00           N  
ATOM   1246  H   SER    84      34.610  27.511  61.059  1.00  0.00           H  
ATOM   1247  CA  SER    84      34.499  26.714  63.070  1.00  0.00           C  
ATOM   1248  HA  SER    84      33.564  26.382  63.522  1.00  0.00           H  
ATOM   1249  CB  SER    84      35.421  25.524  62.509  1.00  0.00           C  
ATOM   1250  HB2 SER    84      36.482  25.693  62.325  1.00  0.00           H  
ATOM   1251  HB3 SER    84      35.410  24.672  63.189  1.00  0.00           H  
ATOM   1252  OG  SER    84      34.849  25.020  61.243  1.00  0.00           O  
ATOM   1253  HG  SER    84      35.201  25.521  60.504  1.00  0.00           H  
ATOM   1254  C   SER    84      35.280  27.229  64.276  1.00  0.00           C  
ATOM   1255  O   SER    84      35.124  26.650  65.347  1.00  0.00           O  
ATOM   1256  N   THR    85      35.971  28.382  64.109  1.00  0.00           N  
ATOM   1257  H   THR    85      36.063  28.793  63.191  1.00  0.00           H  
ATOM   1258  CA  THR    85      36.600  29.067  65.314  1.00  0.00           C  
ATOM   1259  HA  THR    85      36.892  28.405  66.129  1.00  0.00           H  
ATOM   1260  CB  THR    85      37.920  29.591  64.858  1.00  0.00           C  
ATOM   1261  HB  THR    85      37.763  30.222  63.983  1.00  0.00           H  
ATOM   1262  CG2 THR    85      38.636  30.310  65.956  1.00  0.00           C  
ATOM   1263 HG21 THR    85      38.163  31.245  66.255  1.00  0.00           H  
ATOM   1264 HG22 THR    85      38.674  29.623  66.802  1.00  0.00           H  
ATOM   1265 HG23 THR    85      39.623  30.530  65.551  1.00  0.00           H  
ATOM   1266  OG1 THR    85      38.843  28.590  64.439  1.00  0.00           O  
ATOM   1267  HG1 THR    85      38.491  28.156  63.658  1.00  0.00           H  
ATOM   1268  C   THR    85      35.604  30.054  65.944  1.00  0.00           C  
ATOM   1269  O   THR    85      35.634  30.178  67.214  1.00  0.00           O  
ATOM   1270  N   LEU    86      34.635  30.626  65.199  1.00  0.00           N  
ATOM   1271  H   LEU    86      34.742  30.481  64.205  1.00  0.00           H  
ATOM   1272  CA  LEU    86      33.595  31.398  65.901  1.00  0.00           C  
ATOM   1273  HA  LEU    86      34.101  32.021  66.639  1.00  0.00           H  
ATOM   1274  CB  LEU    86      32.768  32.178  64.861  1.00  0.00           C  
ATOM   1275  HB2 LEU    86      32.629  31.543  63.986  1.00  0.00           H  
ATOM   1276  HB3 LEU    86      31.787  32.503  65.206  1.00  0.00           H  
ATOM   1277  CG  LEU    86      33.602  33.379  64.270  1.00  0.00           C  
ATOM   1278  HG  LEU    86      34.683  33.268  64.342  1.00  0.00           H  
ATOM   1279  CD1 LEU    86      33.368  33.690  62.854  1.00  0.00           C  
ATOM   1280 HD11 LEU    86      33.676  32.846  62.237  1.00  0.00           H  
ATOM   1281 HD12 LEU    86      32.329  33.991  62.716  1.00  0.00           H  
ATOM   1282 HD13 LEU    86      34.025  34.494  62.521  1.00  0.00           H  
ATOM   1283  CD2 LEU    86      33.379  34.665  65.089  1.00  0.00           C  
ATOM   1284 HD21 LEU    86      34.120  35.385  64.741  1.00  0.00           H  
ATOM   1285 HD22 LEU    86      32.345  35.003  65.010  1.00  0.00           H  
ATOM   1286 HD23 LEU    86      33.673  34.517  66.128  1.00  0.00           H  
ATOM   1287  C   LEU    86      32.711  30.398  66.681  1.00  0.00           C  
ATOM   1288  O   LEU    86      32.320  30.646  67.886  1.00  0.00           O  
ATOM   1289  N   PHE    87      32.497  29.185  66.136  1.00  0.00           N  
ATOM   1290  H   PHE    87      32.700  29.127  65.149  1.00  0.00           H  
ATOM   1291  CA  PHE    87      31.690  28.175  66.835  1.00  0.00           C  
ATOM   1292  HA  PHE    87      30.746  28.659  67.086  1.00  0.00           H  
ATOM   1293  CB  PHE    87      31.407  27.116  65.823  1.00  0.00           C  
ATOM   1294  HB2 PHE    87      30.805  27.481  64.991  1.00  0.00           H  
ATOM   1295  HB3 PHE    87      32.349  26.752  65.413  1.00  0.00           H  
ATOM   1296  CG  PHE    87      30.691  25.856  66.268  1.00  0.00           C  
ATOM   1297  CD1 PHE    87      31.095  24.670  65.635  1.00  0.00           C  
ATOM   1298  HD1 PHE    87      31.770  24.705  64.793  1.00  0.00           H  
ATOM   1299  CE1 PHE    87      30.634  23.345  66.079  1.00  0.00           C  
ATOM   1300  HE1 PHE    87      31.058  22.498  65.560  1.00  0.00           H  
ATOM   1301  CZ  PHE    87      29.868  23.326  67.256  1.00  0.00           C  
ATOM   1302  HZ  PHE    87      29.589  22.350  67.626  1.00  0.00           H  
ATOM   1303  CE2 PHE    87      29.556  24.504  67.960  1.00  0.00           C  
ATOM   1304  HE2 PHE    87      28.898  24.453  68.816  1.00  0.00           H  
ATOM   1305  CD2 PHE    87      29.887  25.806  67.378  1.00  0.00           C  
ATOM   1306  HD2 PHE    87      29.607  26.693  67.925  1.00  0.00           H  
ATOM   1307  C   PHE    87      32.501  27.646  68.026  1.00  0.00           C  
ATOM   1308  O   PHE    87      31.893  27.277  69.056  1.00  0.00           O  
ATOM   1309  N   LEU    88      33.828  27.510  67.939  1.00  0.00           N  
ATOM   1310  H   LEU    88      34.288  27.693  67.058  1.00  0.00           H  
ATOM   1311  CA  LEU    88      34.645  26.836  68.969  1.00  0.00           C  
ATOM   1312  HA  LEU    88      34.208  25.869  69.216  1.00  0.00           H  
ATOM   1313  CB  LEU    88      36.151  26.698  68.547  1.00  0.00           C  
ATOM   1314  HB2 LEU    88      36.232  26.049  67.675  1.00  0.00           H  
ATOM   1315  HB3 LEU    88      36.370  27.728  68.267  1.00  0.00           H  
ATOM   1316  CG  LEU    88      37.168  26.101  69.459  1.00  0.00           C  
ATOM   1317  HG  LEU    88      37.312  26.896  70.190  1.00  0.00           H  
ATOM   1318  CD1 LEU    88      36.592  24.935  70.204  1.00  0.00           C  
ATOM   1319 HD11 LEU    88      36.064  24.221  69.572  1.00  0.00           H  
ATOM   1320 HD12 LEU    88      37.394  24.350  70.654  1.00  0.00           H  
ATOM   1321 HD13 LEU    88      35.891  25.258  70.974  1.00  0.00           H  
ATOM   1322  CD2 LEU    88      38.468  25.613  68.779  1.00  0.00           C  
ATOM   1323 HD21 LEU    88      39.318  25.626  69.462  1.00  0.00           H  
ATOM   1324 HD22 LEU    88      38.461  24.656  68.257  1.00  0.00           H  
ATOM   1325 HD23 LEU    88      38.783  26.420  68.117  1.00  0.00           H  
ATOM   1326  C   LEU    88      34.610  27.740  70.288  1.00  0.00           C  
ATOM   1327  O   LEU    88      34.414  27.332  71.461  1.00  0.00           O  
ATOM   1328  N   GLN    89      34.655  29.058  69.980  1.00  0.00           N  
ATOM   1329  H   GLN    89      34.628  29.395  69.028  1.00  0.00           H  
ATOM   1330  CA  GLN    89      34.460  30.140  70.924  1.00  0.00           C  
ATOM   1331  HA  GLN    89      35.178  29.984  71.728  1.00  0.00           H  
ATOM   1332  CB  GLN    89      34.766  31.573  70.442  1.00  0.00           C  
ATOM   1333  HB2 GLN    89      34.207  31.657  69.510  1.00  0.00           H  
ATOM   1334  HB3 GLN    89      34.371  32.332  71.117  1.00  0.00           H  
ATOM   1335  CG  GLN    89      36.242  31.732  70.232  1.00  0.00           C  
ATOM   1336  HG2 GLN    89      36.747  31.823  71.194  1.00  0.00           H  
ATOM   1337  HG3 GLN    89      36.641  30.824  69.781  1.00  0.00           H  
ATOM   1338  CD  GLN    89      36.569  32.946  69.355  1.00  0.00           C  
ATOM   1339  OE1 GLN    89      36.990  34.009  69.836  1.00  0.00           O  
ATOM   1340  NE2 GLN    89      36.496  32.936  68.046  1.00  0.00           N  
ATOM   1341 HE21 GLN    89      36.693  33.755  67.488  1.00  0.00           H  
ATOM   1342 HE22 GLN    89      36.231  32.062  67.613  1.00  0.00           H  
ATOM   1343  C   GLN    89      33.064  30.151  71.525  1.00  0.00           C  
ATOM   1344  O   GLN    89      32.936  30.395  72.745  1.00  0.00           O  
ATOM   1345  N   ALA    90      31.975  29.910  70.751  1.00  0.00           N  
ATOM   1346  H   ALA    90      32.124  29.687  69.777  1.00  0.00           H  
ATOM   1347  CA  ALA    90      30.668  29.639  71.375  1.00  0.00           C  
ATOM   1348  HA  ALA    90      30.363  30.517  71.944  1.00  0.00           H  
ATOM   1349  CB  ALA    90      29.602  29.603  70.317  1.00  0.00           C  
ATOM   1350  HB1 ALA    90      29.909  28.948  69.502  1.00  0.00           H  
ATOM   1351  HB2 ALA    90      28.828  29.075  70.874  1.00  0.00           H  
ATOM   1352  HB3 ALA    90      29.179  30.552  69.989  1.00  0.00           H  
ATOM   1353  C   ALA    90      30.677  28.366  72.225  1.00  0.00           C  
ATOM   1354  O   ALA    90      29.967  28.321  73.222  1.00  0.00           O  
ATOM   1355  N   ALA    91      31.386  27.286  71.801  1.00  0.00           N  
ATOM   1356  H   ALA    91      31.775  27.269  70.869  1.00  0.00           H  
ATOM   1357  CA  ALA    91      31.476  26.106  72.622  1.00  0.00           C  
ATOM   1358  HA  ALA    91      30.518  25.754  73.004  1.00  0.00           H  
ATOM   1359  CB  ALA    91      32.110  24.937  71.828  1.00  0.00           C  
ATOM   1360  HB1 ALA    91      31.380  24.507  71.143  1.00  0.00           H  
ATOM   1361  HB2 ALA    91      32.921  25.332  71.215  1.00  0.00           H  
ATOM   1362  HB3 ALA    91      32.574  24.102  72.352  1.00  0.00           H  
ATOM   1363  C   ALA    91      32.147  26.369  73.977  1.00  0.00           C  
ATOM   1364  O   ALA    91      31.681  25.864  74.997  1.00  0.00           O  
ATOM   1365  N   GLU    92      33.165  27.198  74.081  1.00  0.00           N  
ATOM   1366  H   GLU    92      33.407  27.657  73.215  1.00  0.00           H  
ATOM   1367  CA  GLU    92      33.768  27.818  75.269  1.00  0.00           C  
ATOM   1368  HA  GLU    92      34.047  26.965  75.888  1.00  0.00           H  
ATOM   1369  CB  GLU    92      34.974  28.672  74.800  1.00  0.00           C  
ATOM   1370  HB2 GLU    92      35.523  28.025  74.116  1.00  0.00           H  
ATOM   1371  HB3 GLU    92      34.642  29.472  74.138  1.00  0.00           H  
ATOM   1372  CG  GLU    92      35.999  29.063  75.832  1.00  0.00           C  
ATOM   1373  HG2 GLU    92      36.096  28.284  76.588  1.00  0.00           H  
ATOM   1374  HG3 GLU    92      36.927  29.144  75.265  1.00  0.00           H  
ATOM   1375  CD  GLU    92      35.569  30.408  76.519  1.00  0.00           C  
ATOM   1376  OE1 GLU    92      35.835  31.458  75.926  1.00  0.00           O  
ATOM   1377  OE2 GLU    92      35.453  30.513  77.770  1.00  0.00           O  
ATOM   1378  C   GLU    92      32.804  28.694  76.069  1.00  0.00           C  
ATOM   1379  O   GLU    92      32.763  28.490  77.307  1.00  0.00           O  
ATOM   1380  N   ILE    93      31.850  29.322  75.431  1.00  0.00           N  
ATOM   1381  H   ILE    93      31.876  29.452  74.430  1.00  0.00           H  
ATOM   1382  CA  ILE    93      30.756  29.987  76.157  1.00  0.00           C  
ATOM   1383  HA  ILE    93      31.196  30.570  76.966  1.00  0.00           H  
ATOM   1384  CB  ILE    93      29.983  30.997  75.088  1.00  0.00           C  
ATOM   1385  HB  ILE    93      29.851  30.606  74.079  1.00  0.00           H  
ATOM   1386  CG2 ILE    93      28.515  31.269  75.614  1.00  0.00           C  
ATOM   1387 HG21 ILE    93      28.552  31.511  76.676  1.00  0.00           H  
ATOM   1388 HG22 ILE    93      27.894  31.918  74.996  1.00  0.00           H  
ATOM   1389 HG23 ILE    93      27.924  30.354  75.607  1.00  0.00           H  
ATOM   1390  CG1 ILE    93      30.880  32.276  74.883  1.00  0.00           C  
ATOM   1391 HG12 ILE    93      30.991  32.692  75.884  1.00  0.00           H  
ATOM   1392 HG13 ILE    93      31.870  31.915  74.605  1.00  0.00           H  
ATOM   1393  CD1 ILE    93      30.329  33.318  73.833  1.00  0.00           C  
ATOM   1394 HD11 ILE    93      30.026  32.723  72.971  1.00  0.00           H  
ATOM   1395 HD12 ILE    93      29.396  33.678  74.266  1.00  0.00           H  
ATOM   1396 HD13 ILE    93      31.005  34.093  73.472  1.00  0.00           H  
ATOM   1397  C   ILE    93      29.753  28.996  76.765  1.00  0.00           C  
ATOM   1398  O   ILE    93      29.352  29.233  77.903  1.00  0.00           O  
ATOM   1399  N   PHE    94      29.394  27.934  76.045  1.00  0.00           N  
ATOM   1400  H   PHE    94      29.765  27.961  75.106  1.00  0.00           H  
ATOM   1401  CA  PHE    94      28.545  26.919  76.607  1.00  0.00           C  
ATOM   1402  HA  PHE    94      27.626  27.385  76.963  1.00  0.00           H  
ATOM   1403  CB  PHE    94      28.149  25.966  75.485  1.00  0.00           C  
ATOM   1404  HB2 PHE    94      27.695  26.597  74.720  1.00  0.00           H  
ATOM   1405  HB3 PHE    94      29.079  25.651  75.011  1.00  0.00           H  
ATOM   1406  CG  PHE    94      27.235  24.851  75.942  1.00  0.00           C  
ATOM   1407  CD1 PHE    94      27.848  23.756  76.557  1.00  0.00           C  
ATOM   1408  HD1 PHE    94      28.912  23.765  76.739  1.00  0.00           H  
ATOM   1409  CE1 PHE    94      27.074  22.561  76.928  1.00  0.00           C  
ATOM   1410  HE1 PHE    94      27.618  21.794  77.458  1.00  0.00           H  
ATOM   1411  CZ  PHE    94      25.766  22.474  76.601  1.00  0.00           C  
ATOM   1412  HZ  PHE    94      25.129  21.625  76.795  1.00  0.00           H  
ATOM   1413  CE2 PHE    94      25.157  23.667  76.073  1.00  0.00           C  
ATOM   1414  HE2 PHE    94      24.131  23.658  75.737  1.00  0.00           H  
ATOM   1415  CD2 PHE    94      25.864  24.773  75.620  1.00  0.00           C  
ATOM   1416  HD2 PHE    94      25.415  25.567  75.040  1.00  0.00           H  
ATOM   1417  C   PHE    94      29.164  26.164  77.835  1.00  0.00           C  
ATOM   1418  O   PHE    94      28.368  25.931  78.790  1.00  0.00           O  
ATOM   1419  N   VAL    95      30.479  25.922  77.882  1.00  0.00           N  
ATOM   1420  H   VAL    95      31.125  26.286  77.196  1.00  0.00           H  
ATOM   1421  CA  VAL    95      30.975  25.316  79.130  1.00  0.00           C  
ATOM   1422  HA  VAL    95      30.210  24.654  79.535  1.00  0.00           H  
ATOM   1423  CB  VAL    95      32.316  24.587  79.054  1.00  0.00           C  
ATOM   1424  HB  VAL    95      32.384  24.186  78.043  1.00  0.00           H  
ATOM   1425  CG1 VAL    95      33.595  25.450  79.270  1.00  0.00           C  
ATOM   1426 HG11 VAL    95      33.627  25.921  80.253  1.00  0.00           H  
ATOM   1427 HG12 VAL    95      34.492  24.850  79.116  1.00  0.00           H  
ATOM   1428 HG13 VAL    95      33.642  26.223  78.503  1.00  0.00           H  
ATOM   1429  CG2 VAL    95      32.429  23.444  80.062  1.00  0.00           C  
ATOM   1430 HG21 VAL    95      31.540  22.829  79.919  1.00  0.00           H  
ATOM   1431 HG22 VAL    95      33.365  22.895  79.957  1.00  0.00           H  
ATOM   1432 HG23 VAL    95      32.206  23.692  81.100  1.00  0.00           H  
ATOM   1433  C   VAL    95      31.073  26.435  80.183  1.00  0.00           C  
ATOM   1434  O   VAL    95      31.148  26.165  81.369  1.00  0.00           O  
ATOM   1435  N   GLU    96      31.281  27.706  79.852  1.00  0.00           N  
ATOM   1436  H   GLU    96      31.110  27.895  78.874  1.00  0.00           H  
ATOM   1437  CA  GLU    96      31.503  28.830  80.758  1.00  0.00           C  
ATOM   1438  HA  GLU    96      32.268  28.532  81.474  1.00  0.00           H  
ATOM   1439  CB  GLU    96      32.004  30.043  80.094  1.00  0.00           C  
ATOM   1440  HB2 GLU    96      32.918  29.707  79.605  1.00  0.00           H  
ATOM   1441  HB3 GLU    96      31.338  30.364  79.293  1.00  0.00           H  
ATOM   1442  CG  GLU    96      32.256  31.222  81.063  1.00  0.00           C  
ATOM   1443  HG2 GLU    96      32.431  30.940  82.101  1.00  0.00           H  
ATOM   1444  HG3 GLU    96      33.259  31.609  80.883  1.00  0.00           H  
ATOM   1445  CD  GLU    96      31.205  32.343  81.046  1.00  0.00           C  
ATOM   1446  OE1 GLU    96      31.088  32.947  79.903  1.00  0.00           O  
ATOM   1447  OE2 GLU    96      30.431  32.586  82.023  1.00  0.00           O  
ATOM   1448  C   GLU    96      30.186  29.109  81.510  1.00  0.00           C  
ATOM   1449  O   GLU    96      30.269  29.276  82.706  1.00  0.00           O  
ATOM   1450  N   SER    97      29.125  29.479  80.830  1.00  0.00           N  
ATOM   1451  H   SER    97      29.124  29.439  79.821  1.00  0.00           H  
ATOM   1452  CA  SER    97      27.798  29.786  81.326  1.00  0.00           C  
ATOM   1453  HA  SER    97      27.775  30.784  81.763  1.00  0.00           H  
ATOM   1454  CB  SER    97      26.752  29.790  80.149  1.00  0.00           C  
ATOM   1455  HB2 SER    97      26.903  28.950  79.471  1.00  0.00           H  
ATOM   1456  HB3 SER    97      25.765  29.669  80.595  1.00  0.00           H  
ATOM   1457  OG  SER    97      26.765  30.937  79.413  1.00  0.00           O  
ATOM   1458  HG  SER    97      25.941  31.423  79.486  1.00  0.00           H  
ATOM   1459  C   SER    97      27.240  28.886  82.385  1.00  0.00           C  
ATOM   1460  O   SER    97      27.500  27.701  82.335  1.00  0.00           O  
ATOM   1461  N   GLU    98      26.515  29.416  83.372  1.00  0.00           N  
ATOM   1462  H   GLU    98      26.430  30.421  83.413  1.00  0.00           H  
ATOM   1463  CA  GLU    98      25.892  28.719  84.567  1.00  0.00           C  
ATOM   1464  HA  GLU    98      25.218  29.421  85.058  1.00  0.00           H  
ATOM   1465  CB  GLU    98      24.822  27.637  84.085  1.00  0.00           C  
ATOM   1466  HB2 GLU    98      23.980  28.166  83.639  1.00  0.00           H  
ATOM   1467  HB3 GLU    98      25.267  26.978  83.339  1.00  0.00           H  
ATOM   1468  CG  GLU    98      24.459  26.747  85.233  1.00  0.00           C  
ATOM   1469  HG2 GLU    98      24.004  25.874  84.765  1.00  0.00           H  
ATOM   1470  HG3 GLU    98      25.417  26.319  85.527  1.00  0.00           H  
ATOM   1471  CD  GLU    98      23.503  27.320  86.282  1.00  0.00           C  
ATOM   1472  OE1 GLU    98      23.654  28.439  86.801  1.00  0.00           O  
ATOM   1473  OE2 GLU    98      22.552  26.606  86.688  1.00  0.00           O  
ATOM   1474  C   GLU    98      26.860  28.226  85.621  1.00  0.00           C  
ATOM   1475  O   GLU    98      26.608  28.361  86.827  1.00  0.00           O  
ATOM   1476  N   LEU    99      27.961  27.649  85.175  1.00  0.00           N  
ATOM   1477  H   LEU    99      28.141  27.734  84.184  1.00  0.00           H  
ATOM   1478  CA  LEU    99      29.118  27.402  86.085  1.00  0.00           C  
ATOM   1479  HA  LEU    99      29.348  28.249  86.732  1.00  0.00           H  
ATOM   1480  CB  LEU    99      28.832  26.137  86.967  1.00  0.00           C  
ATOM   1481  HB2 LEU    99      27.924  26.263  87.558  1.00  0.00           H  
ATOM   1482  HB3 LEU    99      28.883  25.328  86.239  1.00  0.00           H  
ATOM   1483  CG  LEU    99      29.936  25.925  88.036  1.00  0.00           C  
ATOM   1484  HG  LEU    99      30.923  25.941  87.575  1.00  0.00           H  
ATOM   1485  CD1 LEU    99      29.918  27.073  89.123  1.00  0.00           C  
ATOM   1486 HD11 LEU    99      30.144  28.018  88.629  1.00  0.00           H  
ATOM   1487 HD12 LEU    99      28.913  27.108  89.545  1.00  0.00           H  
ATOM   1488 HD13 LEU    99      30.621  26.799  89.909  1.00  0.00           H  
ATOM   1489  CD2 LEU    99      29.829  24.566  88.707  1.00  0.00           C  
ATOM   1490 HD21 LEU    99      30.520  23.850  88.263  1.00  0.00           H  
ATOM   1491 HD22 LEU    99      30.107  24.735  89.747  1.00  0.00           H  
ATOM   1492 HD23 LEU    99      28.786  24.254  88.752  1.00  0.00           H  
ATOM   1493  C   LEU    99      30.420  27.103  85.260  1.00  0.00           C  
ATOM   1494  O   LEU    99      30.442  26.131  84.508  1.00  0.00           O  
ATOM   1495  N   PRO   100      31.519  27.897  85.381  1.00  0.00           N  
ATOM   1496  CD  PRO   100      31.695  29.188  86.053  1.00  0.00           C  
ATOM   1497  HD2 PRO   100      31.816  29.013  87.122  1.00  0.00           H  
ATOM   1498  HD3 PRO   100      30.910  29.906  85.815  1.00  0.00           H  
ATOM   1499  CG  PRO   100      33.007  29.795  85.504  1.00  0.00           C  
ATOM   1500  HG2 PRO   100      33.481  30.491  86.195  1.00  0.00           H  
ATOM   1501  HG3 PRO   100      32.807  30.295  84.556  1.00  0.00           H  
ATOM   1502  CB  PRO   100      33.820  28.620  85.168  1.00  0.00           C  
ATOM   1503  HB2 PRO   100      34.224  28.151  86.065  1.00  0.00           H  
ATOM   1504  HB3 PRO   100      34.670  28.911  84.550  1.00  0.00           H  
ATOM   1505  CA  PRO   100      32.790  27.586  84.742  1.00  0.00           C  
ATOM   1506  HA  PRO   100      32.578  27.738  83.684  1.00  0.00           H  
ATOM   1507  C   PRO   100      33.329  26.172  85.000  1.00  0.00           C  
ATOM   1508  O   PRO   100      33.161  25.563  86.047  1.00  0.00           O  
ATOM   1509  N   LEU   101      34.128  25.525  84.119  1.00  0.00           N  
ATOM   1510  H   LEU   101      34.392  26.113  83.341  1.00  0.00           H  
ATOM   1511  CA  LEU   101      34.692  24.178  84.283  1.00  0.00           C  
ATOM   1512  HA  LEU   101      33.874  23.514  84.564  1.00  0.00           H  
ATOM   1513  CB  LEU   101      35.251  23.755  82.942  1.00  0.00           C  
ATOM   1514  HB2 LEU   101      34.464  23.802  82.190  1.00  0.00           H  
ATOM   1515  HB3 LEU   101      36.041  24.452  82.664  1.00  0.00           H  
ATOM   1516  CG  LEU   101      35.747  22.238  82.940  1.00  0.00           C  
ATOM   1517  HG  LEU   101      35.107  21.620  83.570  1.00  0.00           H  
ATOM   1518  CD1 LEU   101      35.530  21.598  81.562  1.00  0.00           C  
ATOM   1519 HD11 LEU   101      35.900  20.574  81.606  1.00  0.00           H  
ATOM   1520 HD12 LEU   101      34.453  21.527  81.407  1.00  0.00           H  
ATOM   1521 HD13 LEU   101      36.001  22.093  80.712  1.00  0.00           H  
ATOM   1522  CD2 LEU   101      37.287  22.012  83.157  1.00  0.00           C  
ATOM   1523 HD21 LEU   101      37.872  22.247  82.269  1.00  0.00           H  
ATOM   1524 HD22 LEU   101      37.659  22.539  84.035  1.00  0.00           H  
ATOM   1525 HD23 LEU   101      37.382  20.960  83.427  1.00  0.00           H  
ATOM   1526  C   LEU   101      35.823  24.126  85.402  1.00  0.00           C  
ATOM   1527  O   LEU   101      36.207  23.073  85.832  1.00  0.00           O  
ATOM   1528  N   SER   102      36.307  25.321  85.786  1.00  0.00           N  
ATOM   1529  H   SER   102      35.995  26.155  85.310  1.00  0.00           H  
ATOM   1530  CA  SER   102      37.343  25.432  86.866  1.00  0.00           C  
ATOM   1531  HA  SER   102      37.066  24.760  87.678  1.00  0.00           H  
ATOM   1532  CB  SER   102      38.724  25.122  86.233  1.00  0.00           C  
ATOM   1533  HB2 SER   102      38.679  24.137  85.770  1.00  0.00           H  
ATOM   1534  HB3 SER   102      38.854  25.784  85.377  1.00  0.00           H  
ATOM   1535  OG  SER   102      39.737  25.272  87.138  1.00  0.00           O  
ATOM   1536  HG  SER   102      39.984  24.455  87.577  1.00  0.00           H  
ATOM   1537  C   SER   102      37.314  26.901  87.285  1.00  0.00           C  
ATOM   1538  O   SER   102      37.063  27.756  86.483  1.00  0.00           O  
ATOM   1539  N   TRP   103      37.641  27.271  88.540  1.00  0.00           N  
ATOM   1540  H   TRP   103      37.554  26.471  89.151  1.00  0.00           H  
ATOM   1541  CA  TRP   103      38.008  28.668  88.945  1.00  0.00           C  
ATOM   1542  HA  TRP   103      37.451  29.348  88.300  1.00  0.00           H  
ATOM   1543  CB  TRP   103      37.577  28.947  90.392  1.00  0.00           C  
ATOM   1544  HB2 TRP   103      38.203  28.382  91.083  1.00  0.00           H  
ATOM   1545  HB3 TRP   103      37.878  29.979  90.573  1.00  0.00           H  
ATOM   1546  CG  TRP   103      36.139  28.715  90.755  1.00  0.00           C  
ATOM   1547  CD1 TRP   103      35.663  27.622  91.476  1.00  0.00           C  
ATOM   1548  HD1 TRP   103      36.327  26.876  91.887  1.00  0.00           H  
ATOM   1549  NE1 TRP   103      34.358  27.863  91.692  1.00  0.00           N  
ATOM   1550  HE1 TRP   103      33.796  27.212  92.222  1.00  0.00           H  
ATOM   1551  CE2 TRP   103      33.813  28.948  91.042  1.00  0.00           C  
ATOM   1552  CZ2 TRP   103      32.538  29.341  90.771  1.00  0.00           C  
ATOM   1553  HZ2 TRP   103      31.825  28.645  91.186  1.00  0.00           H  
ATOM   1554  CH2 TRP   103      32.363  30.521  90.028  1.00  0.00           C  
ATOM   1555  HH2 TRP   103      31.373  30.912  89.842  1.00  0.00           H  
ATOM   1556  CZ3 TRP   103      33.458  31.108  89.362  1.00  0.00           C  
ATOM   1557  HZ3 TRP   103      33.241  31.879  88.638  1.00  0.00           H  
ATOM   1558  CE3 TRP   103      34.742  30.525  89.501  1.00  0.00           C  
ATOM   1559  HE3 TRP   103      35.528  30.944  88.891  1.00  0.00           H  
ATOM   1560  CD2 TRP   103      34.929  29.502  90.407  1.00  0.00           C  
ATOM   1561  C   TRP   103      39.495  28.932  88.738  1.00  0.00           C  
ATOM   1562  O   TRP   103      39.921  30.092  88.714  1.00  0.00           O  
ATOM   1563  N   ALA   104      40.397  27.957  88.719  1.00  0.00           N  
ATOM   1564  H   ALA   104      40.056  27.050  89.003  1.00  0.00           H  
ATOM   1565  CA  ALA   104      41.834  28.066  88.682  1.00  0.00           C  
ATOM   1566  HA  ALA   104      42.076  28.799  89.453  1.00  0.00           H  
ATOM   1567  CB  ALA   104      42.498  26.648  88.789  1.00  0.00           C  
ATOM   1568  HB1 ALA   104      42.049  25.890  88.148  1.00  0.00           H  
ATOM   1569  HB2 ALA   104      43.535  26.695  88.455  1.00  0.00           H  
ATOM   1570  HB3 ALA   104      42.324  26.240  89.785  1.00  0.00           H  
ATOM   1571  C   ALA   104      42.230  28.718  87.374  1.00  0.00           C  
ATOM   1572  O   ALA   104      43.071  29.608  87.424  1.00  0.00           O  
ATOM   1573  N   ASP   105      41.727  28.271  86.197  1.00  0.00           N  
ATOM   1574  H   ASP   105      40.860  27.754  86.226  1.00  0.00           H  
ATOM   1575  CA  ASP   105      42.041  28.929  84.916  1.00  0.00           C  
ATOM   1576  HA  ASP   105      42.422  29.943  85.040  1.00  0.00           H  
ATOM   1577  CB  ASP   105      43.040  28.036  84.125  1.00  0.00           C  
ATOM   1578  HB2 ASP   105      43.862  27.929  84.833  1.00  0.00           H  
ATOM   1579  HB3 ASP   105      42.671  27.037  83.894  1.00  0.00           H  
ATOM   1580  CG  ASP   105      43.672  28.585  82.898  1.00  0.00           C  
ATOM   1581  OD1 ASP   105      44.313  27.713  82.240  1.00  0.00           O  
ATOM   1582  OD2 ASP   105      43.629  29.777  82.611  1.00  0.00           O  
ATOM   1583  C   ASP   105      40.753  28.935  84.090  1.00  0.00           C  
ATOM   1584  O   ASP   105      39.758  28.232  84.374  1.00  0.00           O  
ATOM   1585  N   ARG   106      40.795  29.656  83.003  1.00  0.00           N  
ATOM   1586  H   ARG   106      41.675  30.119  82.826  1.00  0.00           H  
ATOM   1587  CA  ARG   106      39.693  29.759  82.060  1.00  0.00           C  
ATOM   1588  HA  ARG   106      38.779  29.615  82.637  1.00  0.00           H  
ATOM   1589  CB  ARG   106      39.629  31.194  81.437  1.00  0.00           C  
ATOM   1590  HB2 ARG   106      40.506  31.449  80.841  1.00  0.00           H  
ATOM   1591  HB3 ARG   106      38.796  31.085  80.743  1.00  0.00           H  
ATOM   1592  CG  ARG   106      39.371  32.355  82.407  1.00  0.00           C  
ATOM   1593  HG2 ARG   106      38.365  32.221  82.803  1.00  0.00           H  
ATOM   1594  HG3 ARG   106      40.151  32.248  83.161  1.00  0.00           H  
ATOM   1595  CD  ARG   106      39.523  33.725  81.738  1.00  0.00           C  
ATOM   1596  HD2 ARG   106      40.484  33.773  81.225  1.00  0.00           H  
ATOM   1597  HD3 ARG   106      38.716  33.913  81.029  1.00  0.00           H  
ATOM   1598  NE  ARG   106      39.630  34.777  82.740  1.00  0.00           N  
ATOM   1599  HE  ARG   106      38.913  35.480  82.851  1.00  0.00           H  
ATOM   1600  CZ  ARG   106      40.689  35.074  83.516  1.00  0.00           C  
ATOM   1601  NH1 ARG   106      41.835  34.496  83.469  1.00  0.00           N  
ATOM   1602 HH11 ARG   106      42.069  33.657  82.957  1.00  0.00           H  
ATOM   1603 HH12 ARG   106      42.567  34.875  84.052  1.00  0.00           H  
ATOM   1604  NH2 ARG   106      40.632  36.103  84.259  1.00  0.00           N  
ATOM   1605 HH21 ARG   106      39.851  36.731  84.384  1.00  0.00           H  
ATOM   1606 HH22 ARG   106      41.469  36.389  84.747  1.00  0.00           H  
ATOM   1607  C   ARG   106      39.500  28.677  80.980  1.00  0.00           C  
ATOM   1608  O   ARG   106      38.552  27.908  81.142  1.00  0.00           O  
ATOM   1609  N   LEU   107      40.410  28.530  79.999  1.00  0.00           N  
ATOM   1610  H   LEU   107      41.200  29.155  79.943  1.00  0.00           H  
ATOM   1611  CA  LEU   107      40.351  27.533  78.956  1.00  0.00           C  
ATOM   1612  HA  LEU   107      39.333  27.300  78.640  1.00  0.00           H  
ATOM   1613  CB  LEU   107      41.115  27.922  77.620  1.00  0.00           C  
ATOM   1614  HB2 LEU   107      42.188  27.940  77.813  1.00  0.00           H  
ATOM   1615  HB3 LEU   107      40.964  27.143  76.873  1.00  0.00           H  
ATOM   1616  CG  LEU   107      40.697  29.355  77.227  1.00  0.00           C  
ATOM   1617  HG  LEU   107      40.645  30.089  78.031  1.00  0.00           H  
ATOM   1618  CD1 LEU   107      41.791  29.771  76.124  1.00  0.00           C  
ATOM   1619 HD11 LEU   107      42.617  30.174  76.709  1.00  0.00           H  
ATOM   1620 HD12 LEU   107      42.129  29.014  75.416  1.00  0.00           H  
ATOM   1621 HD13 LEU   107      41.465  30.575  75.465  1.00  0.00           H  
ATOM   1622  CD2 LEU   107      39.332  29.256  76.572  1.00  0.00           C  
ATOM   1623 HD21 LEU   107      39.440  28.761  75.607  1.00  0.00           H  
ATOM   1624 HD22 LEU   107      38.630  28.786  77.262  1.00  0.00           H  
ATOM   1625 HD23 LEU   107      38.971  30.252  76.316  1.00  0.00           H  
ATOM   1626  C   LEU   107      40.807  26.216  79.590  1.00  0.00           C  
ATOM   1627  O   LEU   107      41.903  26.109  80.087  1.00  0.00           O  
ATOM   1628  N   SER   108      39.787  25.314  79.522  1.00  0.00           N  
ATOM   1629  H   SER   108      38.958  25.689  79.086  1.00  0.00           H  
ATOM   1630  CA  SER   108      39.850  23.844  79.788  1.00  0.00           C  
ATOM   1631  HA  SER   108      40.150  23.611  80.809  1.00  0.00           H  
ATOM   1632  CB  SER   108      38.446  23.328  79.564  1.00  0.00           C  
ATOM   1633  HB2 SER   108      37.838  23.745  80.367  1.00  0.00           H  
ATOM   1634  HB3 SER   108      38.080  23.698  78.606  1.00  0.00           H  
ATOM   1635  OG  SER   108      38.500  21.953  79.582  1.00  0.00           O  
ATOM   1636  HG  SER   108      38.778  21.663  78.710  1.00  0.00           H  
ATOM   1637  C   SER   108      40.977  23.096  78.935  1.00  0.00           C  
ATOM   1638  O   SER   108      41.434  23.593  77.895  1.00  0.00           O  
ATOM   1639  N   GLY   109      41.171  21.795  79.206  1.00  0.00           N  
ATOM   1640  H   GLY   109      40.882  21.497  80.127  1.00  0.00           H  
ATOM   1641  CA  GLY   109      41.657  20.832  78.299  1.00  0.00           C  
ATOM   1642  HA2 GLY   109      42.602  21.200  77.900  1.00  0.00           H  
ATOM   1643  HA3 GLY   109      41.768  19.958  78.940  1.00  0.00           H  
ATOM   1644  C   GLY   109      40.695  20.591  77.109  1.00  0.00           C  
ATOM   1645  O   GLY   109      39.539  20.962  77.087  1.00  0.00           O  
ATOM   1646  N   CYS   110      41.289  20.202  75.927  1.00  0.00           N  
ATOM   1647  H   CYS   110      42.262  19.930  75.938  1.00  0.00           H  
ATOM   1648  CA  CYS   110      40.691  20.232  74.555  1.00  0.00           C  
ATOM   1649  HA  CYS   110      41.382  19.791  73.836  1.00  0.00           H  
ATOM   1650  CB  CYS   110      39.564  19.150  74.587  1.00  0.00           C  
ATOM   1651  HB2 CYS   110      39.870  18.192  75.009  1.00  0.00           H  
ATOM   1652  HB3 CYS   110      38.771  19.551  75.219  1.00  0.00           H  
ATOM   1653  SG  CYS   110      38.993  18.893  72.919  1.00  0.00           S  
ATOM   1654  HG  CYS   110      38.631  20.172  72.793  1.00  0.00           H  
ATOM   1655  C   CYS   110      40.314  21.639  73.999  1.00  0.00           C  
ATOM   1656  O   CYS   110      39.817  21.712  72.874  1.00  0.00           O  
ATOM   1657  N   LEU   111      40.490  22.690  74.754  1.00  0.00           N  
ATOM   1658  H   LEU   111      40.908  22.437  75.638  1.00  0.00           H  
ATOM   1659  CA  LEU   111      40.185  24.080  74.478  1.00  0.00           C  
ATOM   1660  HA  LEU   111      39.987  24.269  73.423  1.00  0.00           H  
ATOM   1661  CB  LEU   111      38.958  24.549  75.368  1.00  0.00           C  
ATOM   1662  HB2 LEU   111      38.979  23.935  76.269  1.00  0.00           H  
ATOM   1663  HB3 LEU   111      39.109  25.605  75.593  1.00  0.00           H  
ATOM   1664  CG  LEU   111      37.548  24.366  74.783  1.00  0.00           C  
ATOM   1665  HG  LEU   111      37.442  23.467  74.177  1.00  0.00           H  
ATOM   1666  CD1 LEU   111      36.346  24.458  75.779  1.00  0.00           C  
ATOM   1667 HD11 LEU   111      35.406  24.122  75.340  1.00  0.00           H  
ATOM   1668 HD12 LEU   111      36.558  23.750  76.580  1.00  0.00           H  
ATOM   1669 HD13 LEU   111      36.124  25.485  76.067  1.00  0.00           H  
ATOM   1670  CD2 LEU   111      37.454  25.608  73.817  1.00  0.00           C  
ATOM   1671 HD21 LEU   111      37.590  26.543  74.360  1.00  0.00           H  
ATOM   1672 HD22 LEU   111      38.250  25.559  73.075  1.00  0.00           H  
ATOM   1673 HD23 LEU   111      36.468  25.571  73.353  1.00  0.00           H  
ATOM   1674  C   LEU   111      41.480  25.001  74.578  1.00  0.00           C  
ATOM   1675  O   LEU   111      41.623  25.932  73.795  1.00  0.00           O  
ATOM   1676  N   ARG   112      42.351  24.808  75.548  1.00  0.00           N  
ATOM   1677  H   ARG   112      42.124  24.200  76.322  1.00  0.00           H  
ATOM   1678  CA  ARG   112      43.485  25.636  75.763  1.00  0.00           C  
ATOM   1679  HA  ARG   112      43.235  26.666  75.506  1.00  0.00           H  
ATOM   1680  CB  ARG   112      43.884  25.549  77.247  1.00  0.00           C  
ATOM   1681  HB2 ARG   112      44.627  26.313  77.479  1.00  0.00           H  
ATOM   1682  HB3 ARG   112      43.023  25.672  77.904  1.00  0.00           H  
ATOM   1683  CG  ARG   112      44.680  24.241  77.635  1.00  0.00           C  
ATOM   1684  HG2 ARG   112      44.211  23.407  77.112  1.00  0.00           H  
ATOM   1685  HG3 ARG   112      45.745  24.265  77.407  1.00  0.00           H  
ATOM   1686  CD  ARG   112      44.642  23.978  79.231  1.00  0.00           C  
ATOM   1687  HD2 ARG   112      45.329  24.684  79.697  1.00  0.00           H  
ATOM   1688  HD3 ARG   112      43.595  24.217  79.415  1.00  0.00           H  
ATOM   1689  NE  ARG   112      45.254  22.634  79.522  1.00  0.00           N  
ATOM   1690  HE  ARG   112      45.790  22.173  78.801  1.00  0.00           H  
ATOM   1691  CZ  ARG   112      45.295  21.922  80.628  1.00  0.00           C  
ATOM   1692  NH1 ARG   112      44.644  22.230  81.714  1.00  0.00           N  
ATOM   1693 HH11 ARG   112      44.095  23.077  81.674  1.00  0.00           H  
ATOM   1694 HH12 ARG   112      44.573  21.624  82.520  1.00  0.00           H  
ATOM   1695  NH2 ARG   112      45.882  20.762  80.551  1.00  0.00           N  
ATOM   1696 HH21 ARG   112      46.200  20.426  79.653  1.00  0.00           H  
ATOM   1697 HH22 ARG   112      45.891  20.086  81.301  1.00  0.00           H  
ATOM   1698  C   ARG   112      44.612  25.290  74.768  1.00  0.00           C  
ATOM   1699  O   ARG   112      44.532  24.530  73.855  1.00  0.00           O  
ATOM   1700  N   GLY   113      45.755  26.001  74.921  1.00  0.00           N  
ATOM   1701  H   GLY   113      45.673  26.828  75.496  1.00  0.00           H  
ATOM   1702  CA  GLY   113      46.978  25.720  74.211  1.00  0.00           C  
ATOM   1703  HA2 GLY   113      47.850  26.259  74.581  1.00  0.00           H  
ATOM   1704  HA3 GLY   113      47.279  24.700  74.447  1.00  0.00           H  
ATOM   1705  C   GLY   113      46.981  25.813  72.686  1.00  0.00           C  
ATOM   1706  O   GLY   113      46.082  26.411  72.148  1.00  0.00           O  
ATOM   1707  N   PRO   114      47.805  24.987  72.025  1.00  0.00           N  
ATOM   1708  CD  PRO   114      49.063  24.538  72.452  1.00  0.00           C  
ATOM   1709  HD2 PRO   114      49.062  23.553  72.919  1.00  0.00           H  
ATOM   1710  HD3 PRO   114      49.525  25.123  73.247  1.00  0.00           H  
ATOM   1711  CG  PRO   114      49.948  24.703  71.301  1.00  0.00           C  
ATOM   1712  HG2 PRO   114      50.807  24.044  71.434  1.00  0.00           H  
ATOM   1713  HG3 PRO   114      50.212  25.727  71.037  1.00  0.00           H  
ATOM   1714  CB  PRO   114      49.067  24.199  70.163  1.00  0.00           C  
ATOM   1715  HB2 PRO   114      49.217  23.120  70.191  1.00  0.00           H  
ATOM   1716  HB3 PRO   114      49.467  24.666  69.263  1.00  0.00           H  
ATOM   1717  CA  PRO   114      47.660  24.659  70.583  1.00  0.00           C  
ATOM   1718  HA  PRO   114      47.369  25.543  70.016  1.00  0.00           H  
ATOM   1719  C   PRO   114      46.573  23.571  70.302  1.00  0.00           C  
ATOM   1720  O   PRO   114      46.366  23.273  69.077  1.00  0.00           O  
ATOM   1721  N   TRP   115      45.823  22.924  71.202  1.00  0.00           N  
ATOM   1722  H   TRP   115      45.952  23.078  72.192  1.00  0.00           H  
ATOM   1723  CA  TRP   115      44.907  21.879  70.870  1.00  0.00           C  
ATOM   1724  HA  TRP   115      45.331  21.114  70.219  1.00  0.00           H  
ATOM   1725  CB  TRP   115      44.484  21.115  72.138  1.00  0.00           C  
ATOM   1726  HB2 TRP   115      44.034  21.821  72.836  1.00  0.00           H  
ATOM   1727  HB3 TRP   115      43.757  20.379  71.794  1.00  0.00           H  
ATOM   1728  CG  TRP   115      45.578  20.371  72.846  1.00  0.00           C  
ATOM   1729  CD1 TRP   115      46.411  20.869  73.824  1.00  0.00           C  
ATOM   1730  HD1 TRP   115      46.277  21.804  74.347  1.00  0.00           H  
ATOM   1731  NE1 TRP   115      47.350  19.842  74.179  1.00  0.00           N  
ATOM   1732  HE1 TRP   115      47.900  19.861  75.026  1.00  0.00           H  
ATOM   1733  CE2 TRP   115      47.108  18.731  73.431  1.00  0.00           C  
ATOM   1734  CZ2 TRP   115      47.713  17.476  73.396  1.00  0.00           C  
ATOM   1735  HZ2 TRP   115      48.561  17.294  74.040  1.00  0.00           H  
ATOM   1736  CH2 TRP   115      47.360  16.543  72.491  1.00  0.00           C  
ATOM   1737  HH2 TRP   115      47.746  15.537  72.554  1.00  0.00           H  
ATOM   1738  CZ3 TRP   115      46.544  16.897  71.395  1.00  0.00           C  
ATOM   1739  HZ3 TRP   115      46.394  16.116  70.664  1.00  0.00           H  
ATOM   1740  CE3 TRP   115      45.868  18.137  71.455  1.00  0.00           C  
ATOM   1741  HE3 TRP   115      45.177  18.427  70.678  1.00  0.00           H  
ATOM   1742  CD2 TRP   115      46.101  19.042  72.518  1.00  0.00           C  
ATOM   1743  C   TRP   115      43.658  22.380  70.112  1.00  0.00           C  
ATOM   1744  O   TRP   115      43.054  21.637  69.363  1.00  0.00           O  
ATOM   1745  N   ALA   116      43.381  23.638  70.161  1.00  0.00           N  
ATOM   1746  H   ALA   116      43.969  24.261  70.697  1.00  0.00           H  
ATOM   1747  CA  ALA   116      42.353  24.378  69.420  1.00  0.00           C  
ATOM   1748  HA  ALA   116      41.379  23.910  69.564  1.00  0.00           H  
ATOM   1749  CB  ALA   116      42.322  25.825  69.928  1.00  0.00           C  
ATOM   1750  HB1 ALA   116      41.439  26.390  69.632  1.00  0.00           H  
ATOM   1751  HB2 ALA   116      42.344  25.846  71.018  1.00  0.00           H  
ATOM   1752  HB3 ALA   116      43.203  26.381  69.605  1.00  0.00           H  
ATOM   1753  C   ALA   116      42.730  24.214  67.924  1.00  0.00           C  
ATOM   1754  O   ALA   116      41.821  24.095  67.037  1.00  0.00           O  
ATOM   1755  N   TRP   117      44.024  24.203  67.581  1.00  0.00           N  
ATOM   1756  H   TRP   117      44.746  24.270  68.284  1.00  0.00           H  
ATOM   1757  CA  TRP   117      44.445  24.286  66.177  1.00  0.00           C  
ATOM   1758  HA  TRP   117      43.806  25.065  65.761  1.00  0.00           H  
ATOM   1759  CB  TRP   117      45.901  24.790  66.196  1.00  0.00           C  
ATOM   1760  HB2 TRP   117      46.546  23.962  66.487  1.00  0.00           H  
ATOM   1761  HB3 TRP   117      46.240  25.095  65.206  1.00  0.00           H  
ATOM   1762  CG  TRP   117      46.241  26.015  67.041  1.00  0.00           C  
ATOM   1763  CD1 TRP   117      45.328  26.757  67.679  1.00  0.00           C  
ATOM   1764  HD1 TRP   117      44.268  26.624  67.519  1.00  0.00           H  
ATOM   1765  NE1 TRP   117      45.850  27.728  68.524  1.00  0.00           N  
ATOM   1766  HE1 TRP   117      45.382  28.433  69.074  1.00  0.00           H  
ATOM   1767  CE2 TRP   117      47.238  27.700  68.264  1.00  0.00           C  
ATOM   1768  CZ2 TRP   117      48.327  28.401  68.852  1.00  0.00           C  
ATOM   1769  HZ2 TRP   117      48.203  29.214  69.552  1.00  0.00           H  
ATOM   1770  CH2 TRP   117      49.668  28.069  68.495  1.00  0.00           C  
ATOM   1771  HH2 TRP   117      50.539  28.550  68.914  1.00  0.00           H  
ATOM   1772  CZ3 TRP   117      49.895  27.074  67.537  1.00  0.00           C  
ATOM   1773  HZ3 TRP   117      50.905  26.806  67.265  1.00  0.00           H  
ATOM   1774  CE3 TRP   117      48.789  26.422  66.902  1.00  0.00           C  
ATOM   1775  HE3 TRP   117      48.993  25.585  66.250  1.00  0.00           H  
ATOM   1776  CD2 TRP   117      47.467  26.680  67.335  1.00  0.00           C  
ATOM   1777  C   TRP   117      44.122  22.901  65.538  1.00  0.00           C  
ATOM   1778  O   TRP   117      43.593  22.820  64.402  1.00  0.00           O  
ATOM   1779  N   LEU   118      44.383  21.819  66.269  1.00  0.00           N  
ATOM   1780  H   LEU   118      44.745  21.943  67.204  1.00  0.00           H  
ATOM   1781  CA  LEU   118      43.953  20.420  65.856  1.00  0.00           C  
ATOM   1782  HA  LEU   118      44.187  20.338  64.795  1.00  0.00           H  
ATOM   1783  CB  LEU   118      44.786  19.248  66.526  1.00  0.00           C  
ATOM   1784  HB2 LEU   118      44.730  19.440  67.597  1.00  0.00           H  
ATOM   1785  HB3 LEU   118      44.326  18.283  66.309  1.00  0.00           H  
ATOM   1786  CG  LEU   118      46.312  19.170  66.212  1.00  0.00           C  
ATOM   1787  HG  LEU   118      46.704  20.178  66.347  1.00  0.00           H  
ATOM   1788  CD1 LEU   118      47.008  18.112  67.164  1.00  0.00           C  
ATOM   1789 HD11 LEU   118      46.445  17.180  67.132  1.00  0.00           H  
ATOM   1790 HD12 LEU   118      48.026  17.930  66.821  1.00  0.00           H  
ATOM   1791 HD13 LEU   118      47.057  18.355  68.226  1.00  0.00           H  
ATOM   1792  CD2 LEU   118      46.503  18.842  64.733  1.00  0.00           C  
ATOM   1793 HD21 LEU   118      47.565  18.767  64.495  1.00  0.00           H  
ATOM   1794 HD22 LEU   118      46.027  17.915  64.414  1.00  0.00           H  
ATOM   1795 HD23 LEU   118      46.024  19.675  64.220  1.00  0.00           H  
ATOM   1796  C   LEU   118      42.452  20.121  65.980  1.00  0.00           C  
ATOM   1797  O   LEU   118      41.874  19.408  65.182  1.00  0.00           O  
ATOM   1798  N   VAL   119      41.753  20.679  66.963  1.00  0.00           N  
ATOM   1799  H   VAL   119      42.218  21.184  67.704  1.00  0.00           H  
ATOM   1800  CA  VAL   119      40.328  20.567  67.099  1.00  0.00           C  
ATOM   1801  HA  VAL   119      39.919  19.563  66.986  1.00  0.00           H  
ATOM   1802  CB  VAL   119      39.945  21.060  68.532  1.00  0.00           C  
ATOM   1803  HB  VAL   119      40.409  22.040  68.642  1.00  0.00           H  
ATOM   1804  CG1 VAL   119      38.450  21.128  68.780  1.00  0.00           C  
ATOM   1805 HG11 VAL   119      38.060  21.872  68.086  1.00  0.00           H  
ATOM   1806 HG12 VAL   119      37.924  20.175  68.722  1.00  0.00           H  
ATOM   1807 HG13 VAL   119      38.318  21.545  69.779  1.00  0.00           H  
ATOM   1808  CG2 VAL   119      40.387  20.025  69.597  1.00  0.00           C  
ATOM   1809 HG21 VAL   119      41.436  19.761  69.465  1.00  0.00           H  
ATOM   1810 HG22 VAL   119      40.255  20.428  70.601  1.00  0.00           H  
ATOM   1811 HG23 VAL   119      39.793  19.115  69.510  1.00  0.00           H  
ATOM   1812  C   VAL   119      39.654  21.235  65.888  1.00  0.00           C  
ATOM   1813  O   VAL   119      38.558  20.757  65.479  1.00  0.00           O  
ATOM   1814  N   VAL   120      40.071  22.314  65.305  1.00  0.00           N  
ATOM   1815  H   VAL   120      40.964  22.673  65.613  1.00  0.00           H  
ATOM   1816  CA  VAL   120      39.503  23.018  64.099  1.00  0.00           C  
ATOM   1817  HA  VAL   120      38.417  22.951  64.158  1.00  0.00           H  
ATOM   1818  CB  VAL   120      39.938  24.524  64.051  1.00  0.00           C  
ATOM   1819  HB  VAL   120      40.999  24.660  64.260  1.00  0.00           H  
ATOM   1820  CG1 VAL   120      39.601  25.224  62.766  1.00  0.00           C  
ATOM   1821 HG11 VAL   120      39.836  26.282  62.880  1.00  0.00           H  
ATOM   1822 HG12 VAL   120      40.129  24.765  61.930  1.00  0.00           H  
ATOM   1823 HG13 VAL   120      38.583  25.191  62.378  1.00  0.00           H  
ATOM   1824  CG2 VAL   120      39.214  25.260  65.232  1.00  0.00           C  
ATOM   1825 HG21 VAL   120      38.184  24.917  65.328  1.00  0.00           H  
ATOM   1826 HG22 VAL   120      39.654  24.954  66.181  1.00  0.00           H  
ATOM   1827 HG23 VAL   120      39.334  26.323  65.021  1.00  0.00           H  
ATOM   1828  C   VAL   120      39.990  22.386  62.812  1.00  0.00           C  
ATOM   1829  O   VAL   120      39.215  22.285  61.830  1.00  0.00           O  
ATOM   1830  N   LEU   121      41.200  21.812  62.812  1.00  0.00           N  
ATOM   1831  H   LEU   121      41.751  21.921  63.652  1.00  0.00           H  
ATOM   1832  CA  LEU   121      41.626  21.145  61.576  1.00  0.00           C  
ATOM   1833  HA  LEU   121      41.519  21.849  60.750  1.00  0.00           H  
ATOM   1834  CB  LEU   121      43.220  21.094  61.562  1.00  0.00           C  
ATOM   1835  HB2 LEU   121      43.641  22.098  61.500  1.00  0.00           H  
ATOM   1836  HB3 LEU   121      43.344  20.745  62.587  1.00  0.00           H  
ATOM   1837  CG  LEU   121      43.956  20.268  60.520  1.00  0.00           C  
ATOM   1838  HG  LEU   121      43.581  19.245  60.547  1.00  0.00           H  
ATOM   1839  CD1 LEU   121      43.874  20.840  59.160  1.00  0.00           C  
ATOM   1840 HD11 LEU   121      44.248  21.862  59.094  1.00  0.00           H  
ATOM   1841 HD12 LEU   121      44.439  20.186  58.495  1.00  0.00           H  
ATOM   1842 HD13 LEU   121      42.837  20.845  58.821  1.00  0.00           H  
ATOM   1843  CD2 LEU   121      45.384  20.169  60.819  1.00  0.00           C  
ATOM   1844 HD21 LEU   121      45.571  19.655  61.762  1.00  0.00           H  
ATOM   1845 HD22 LEU   121      45.946  19.736  59.992  1.00  0.00           H  
ATOM   1846 HD23 LEU   121      45.651  21.221  60.918  1.00  0.00           H  
ATOM   1847  C   LEU   121      40.891  19.880  61.196  1.00  0.00           C  
ATOM   1848  O   LEU   121      40.433  19.745  60.075  1.00  0.00           O  
ATOM   1849  N   LEU   122      40.399  19.193  62.228  1.00  0.00           N  
ATOM   1850  H   LEU   122      40.807  19.351  63.139  1.00  0.00           H  
ATOM   1851  CA  LEU   122      39.328  18.152  62.202  1.00  0.00           C  
ATOM   1852  HA  LEU   122      39.602  17.482  61.388  1.00  0.00           H  
ATOM   1853  CB  LEU   122      39.263  17.511  63.591  1.00  0.00           C  
ATOM   1854  HB2 LEU   122      40.284  17.189  63.797  1.00  0.00           H  
ATOM   1855  HB3 LEU   122      38.987  18.309  64.281  1.00  0.00           H  
ATOM   1856  CG  LEU   122      38.241  16.330  63.681  1.00  0.00           C  
ATOM   1857  HG  LEU   122      37.219  16.684  63.546  1.00  0.00           H  
ATOM   1858  CD1 LEU   122      38.631  15.272  62.658  1.00  0.00           C  
ATOM   1859 HD11 LEU   122      37.948  14.423  62.693  1.00  0.00           H  
ATOM   1860 HD12 LEU   122      38.551  15.655  61.641  1.00  0.00           H  
ATOM   1861 HD13 LEU   122      39.640  14.881  62.788  1.00  0.00           H  
ATOM   1862  CD2 LEU   122      38.476  15.602  65.069  1.00  0.00           C  
ATOM   1863 HD21 LEU   122      37.837  14.728  65.194  1.00  0.00           H  
ATOM   1864 HD22 LEU   122      39.474  15.167  65.017  1.00  0.00           H  
ATOM   1865 HD23 LEU   122      38.351  16.237  65.946  1.00  0.00           H  
ATOM   1866  C   LEU   122      37.955  18.682  61.690  1.00  0.00           C  
ATOM   1867  O   LEU   122      37.318  18.121  60.756  1.00  0.00           O  
ATOM   1868  N   ALA   123      37.388  19.680  62.376  1.00  0.00           N  
ATOM   1869  H   ALA   123      37.907  20.077  63.146  1.00  0.00           H  
ATOM   1870  CA  ALA   123      36.010  20.183  62.068  1.00  0.00           C  
ATOM   1871  HA  ALA   123      35.204  19.515  62.369  1.00  0.00           H  
ATOM   1872  CB  ALA   123      35.791  21.456  62.888  1.00  0.00           C  
ATOM   1873  HB1 ALA   123      35.784  21.116  63.924  1.00  0.00           H  
ATOM   1874  HB2 ALA   123      36.607  22.172  62.792  1.00  0.00           H  
ATOM   1875  HB3 ALA   123      34.834  21.912  62.637  1.00  0.00           H  
ATOM   1876  C   ALA   123      35.818  20.562  60.592  1.00  0.00           C  
ATOM   1877  O   ALA   123      34.797  20.249  59.998  1.00  0.00           O  
ATOM   1878  N   MET   124      36.862  21.082  59.982  1.00  0.00           N  
ATOM   1879  H   MET   124      37.708  21.283  60.496  1.00  0.00           H  
ATOM   1880  CA  MET   124      36.836  21.615  58.663  1.00  0.00           C  
ATOM   1881  HA  MET   124      35.890  22.091  58.405  1.00  0.00           H  
ATOM   1882  CB  MET   124      37.863  22.806  58.633  1.00  0.00           C  
ATOM   1883  HB2 MET   124      37.582  23.496  57.837  1.00  0.00           H  
ATOM   1884  HB3 MET   124      37.783  23.359  59.569  1.00  0.00           H  
ATOM   1885  CG  MET   124      39.377  22.512  58.500  1.00  0.00           C  
ATOM   1886  HG2 MET   124      39.626  21.837  59.319  1.00  0.00           H  
ATOM   1887  HG3 MET   124      39.557  21.945  57.586  1.00  0.00           H  
ATOM   1888  SD  MET   124      40.405  24.048  58.728  1.00  0.00           S  
ATOM   1889  CE  MET   124      40.368  24.779  57.015  1.00  0.00           C  
ATOM   1890  HE1 MET   124      41.128  24.226  56.463  1.00  0.00           H  
ATOM   1891  HE2 MET   124      39.392  24.659  56.546  1.00  0.00           H  
ATOM   1892  HE3 MET   124      40.708  25.809  57.124  1.00  0.00           H  
ATOM   1893  C   MET   124      36.968  20.663  57.511  1.00  0.00           C  
ATOM   1894  O   MET   124      36.734  20.965  56.353  1.00  0.00           O  
ATOM   1895  N   LEU   125      37.408  19.440  57.765  1.00  0.00           N  
ATOM   1896  H   LEU   125      37.614  19.272  58.740  1.00  0.00           H  
ATOM   1897  CA  LEU   125      37.689  18.398  56.756  1.00  0.00           C  
ATOM   1898  HA  LEU   125      38.528  18.817  56.201  1.00  0.00           H  
ATOM   1899  CB  LEU   125      38.044  17.066  57.445  1.00  0.00           C  
ATOM   1900  HB2 LEU   125      37.277  16.678  58.115  1.00  0.00           H  
ATOM   1901  HB3 LEU   125      38.118  16.266  56.708  1.00  0.00           H  
ATOM   1902  CG  LEU   125      39.342  16.994  58.230  1.00  0.00           C  
ATOM   1903  HG  LEU   125      39.269  17.691  59.065  1.00  0.00           H  
ATOM   1904  CD1 LEU   125      39.547  15.609  58.866  1.00  0.00           C  
ATOM   1905 HD11 LEU   125      40.435  15.533  59.494  1.00  0.00           H  
ATOM   1906 HD12 LEU   125      38.653  15.376  59.444  1.00  0.00           H  
ATOM   1907 HD13 LEU   125      39.723  14.947  58.019  1.00  0.00           H  
ATOM   1908  CD2 LEU   125      40.503  17.460  57.386  1.00  0.00           C  
ATOM   1909 HD21 LEU   125      40.407  17.167  56.341  1.00  0.00           H  
ATOM   1910 HD22 LEU   125      40.543  18.539  57.240  1.00  0.00           H  
ATOM   1911 HD23 LEU   125      41.444  17.050  57.754  1.00  0.00           H  
ATOM   1912  C   LEU   125      36.615  18.183  55.632  1.00  0.00           C  
ATOM   1913  O   LEU   125      36.976  17.990  54.457  1.00  0.00           O  
ATOM   1914  N   VAL   126      35.276  18.375  55.869  1.00  0.00           N  
ATOM   1915  H   VAL   126      35.148  18.469  56.867  1.00  0.00           H  
ATOM   1916  CA  VAL   126      34.141  18.446  54.844  1.00  0.00           C  
ATOM   1917  HA  VAL   126      34.005  17.476  54.366  1.00  0.00           H  
ATOM   1918  CB  VAL   126      32.716  18.729  55.466  1.00  0.00           C  
ATOM   1919  HB  VAL   126      32.639  19.726  55.899  1.00  0.00           H  
ATOM   1920  CG1 VAL   126      31.725  18.728  54.250  1.00  0.00           C  
ATOM   1921 HG11 VAL   126      30.764  18.987  54.694  1.00  0.00           H  
ATOM   1922 HG12 VAL   126      31.950  19.571  53.597  1.00  0.00           H  
ATOM   1923 HG13 VAL   126      31.707  17.769  53.733  1.00  0.00           H  
ATOM   1924  CG2 VAL   126      32.371  17.559  56.382  1.00  0.00           C  
ATOM   1925 HG21 VAL   126      32.548  16.589  55.918  1.00  0.00           H  
ATOM   1926 HG22 VAL   126      33.026  17.579  57.253  1.00  0.00           H  
ATOM   1927 HG23 VAL   126      31.374  17.784  56.759  1.00  0.00           H  
ATOM   1928  C   VAL   126      34.495  19.456  53.702  1.00  0.00           C  
ATOM   1929  O   VAL   126      34.532  19.137  52.513  1.00  0.00           O  
ATOM   1930  N   GLU   127      34.965  20.676  54.088  1.00  0.00           N  
ATOM   1931  H   GLU   127      35.083  20.846  55.077  1.00  0.00           H  
ATOM   1932  CA  GLU   127      35.388  21.699  53.134  1.00  0.00           C  
ATOM   1933  HA  GLU   127      34.721  21.548  52.285  1.00  0.00           H  
ATOM   1934  CB  GLU   127      35.226  23.178  53.585  1.00  0.00           C  
ATOM   1935  HB2 GLU   127      34.372  23.306  54.251  1.00  0.00           H  
ATOM   1936  HB3 GLU   127      36.136  23.497  54.095  1.00  0.00           H  
ATOM   1937  CG  GLU   127      35.055  24.107  52.451  1.00  0.00           C  
ATOM   1938  HG2 GLU   127      35.672  25.006  52.491  1.00  0.00           H  
ATOM   1939  HG3 GLU   127      35.426  23.724  51.500  1.00  0.00           H  
ATOM   1940  CD  GLU   127      33.666  24.463  52.071  1.00  0.00           C  
ATOM   1941  OE1 GLU   127      33.466  25.610  51.649  1.00  0.00           O  
ATOM   1942  OE2 GLU   127      32.734  23.618  52.194  1.00  0.00           O  
ATOM   1943  C   GLU   127      36.797  21.553  52.557  1.00  0.00           C  
ATOM   1944  O   GLU   127      37.031  21.957  51.423  1.00  0.00           O  
ATOM   1945  N   VAL   128      37.756  20.823  53.202  1.00  0.00           N  
ATOM   1946  H   VAL   128      37.375  20.343  54.005  1.00  0.00           H  
ATOM   1947  CA  VAL   128      39.083  20.483  52.711  1.00  0.00           C  
ATOM   1948  HA  VAL   128      39.503  21.411  52.322  1.00  0.00           H  
ATOM   1949  CB  VAL   128      40.076  20.052  53.839  1.00  0.00           C  
ATOM   1950  HB  VAL   128      39.781  19.035  54.100  1.00  0.00           H  
ATOM   1951  CG1 VAL   128      41.486  19.908  53.292  1.00  0.00           C  
ATOM   1952 HG11 VAL   128      42.175  19.696  54.110  1.00  0.00           H  
ATOM   1953 HG12 VAL   128      41.577  19.001  52.694  1.00  0.00           H  
ATOM   1954 HG13 VAL   128      41.718  20.834  52.765  1.00  0.00           H  
ATOM   1955  CG2 VAL   128      40.077  20.991  54.992  1.00  0.00           C  
ATOM   1956 HG21 VAL   128      40.929  20.786  55.641  1.00  0.00           H  
ATOM   1957 HG22 VAL   128      40.356  21.959  54.576  1.00  0.00           H  
ATOM   1958 HG23 VAL   128      39.073  21.204  55.359  1.00  0.00           H  
ATOM   1959  C   VAL   128      38.998  19.464  51.545  1.00  0.00           C  
ATOM   1960  O   VAL   128      39.556  19.661  50.531  1.00  0.00           O  
ATOM   1961  N   ALA   129      38.244  18.371  51.733  1.00  0.00           N  
ATOM   1962  H   ALA   129      37.920  18.276  52.684  1.00  0.00           H  
ATOM   1963  CA  ALA   129      37.881  17.272  50.728  1.00  0.00           C  
ATOM   1964  HA  ALA   129      38.744  16.847  50.214  1.00  0.00           H  
ATOM   1965  CB  ALA   129      37.070  16.161  51.492  1.00  0.00           C  
ATOM   1966  HB1 ALA   129      36.099  16.540  51.810  1.00  0.00           H  
ATOM   1967  HB2 ALA   129      36.950  15.185  51.022  1.00  0.00           H  
ATOM   1968  HB3 ALA   129      37.661  15.996  52.392  1.00  0.00           H  
ATOM   1969  C   ALA   129      36.961  17.732  49.563  1.00  0.00           C  
ATOM   1970  O   ALA   129      37.266  17.457  48.441  1.00  0.00           O  
ATOM   1971  N   LEU   130      35.918  18.568  49.835  1.00  0.00           N  
ATOM   1972  H   LEU   130      35.636  18.811  50.774  1.00  0.00           H  
ATOM   1973  CA  LEU   130      35.207  19.230  48.805  1.00  0.00           C  
ATOM   1974  HA  LEU   130      34.813  18.487  48.112  1.00  0.00           H  
ATOM   1975  CB  LEU   130      34.010  19.974  49.501  1.00  0.00           C  
ATOM   1976  HB2 LEU   130      33.487  19.187  50.045  1.00  0.00           H  
ATOM   1977  HB3 LEU   130      34.489  20.633  50.226  1.00  0.00           H  
ATOM   1978  CG  LEU   130      33.054  20.728  48.669  1.00  0.00           C  
ATOM   1979  HG  LEU   130      33.449  21.706  48.395  1.00  0.00           H  
ATOM   1980  CD1 LEU   130      32.639  20.072  47.351  1.00  0.00           C  
ATOM   1981 HD11 LEU   130      33.573  20.110  46.789  1.00  0.00           H  
ATOM   1982 HD12 LEU   130      32.348  19.068  47.660  1.00  0.00           H  
ATOM   1983 HD13 LEU   130      31.855  20.483  46.715  1.00  0.00           H  
ATOM   1984  CD2 LEU   130      31.846  21.038  49.517  1.00  0.00           C  
ATOM   1985 HD21 LEU   130      31.370  20.158  49.948  1.00  0.00           H  
ATOM   1986 HD22 LEU   130      32.147  21.718  50.314  1.00  0.00           H  
ATOM   1987 HD23 LEU   130      31.053  21.438  48.885  1.00  0.00           H  
ATOM   1988  C   LEU   130      36.025  20.280  48.049  1.00  0.00           C  
ATOM   1989  O   LEU   130      35.893  20.371  46.819  1.00  0.00           O  
ATOM   1990  N   CYS   131      36.833  21.103  48.707  1.00  0.00           N  
ATOM   1991  H   CYS   131      36.997  21.030  49.701  1.00  0.00           H  
ATOM   1992  CA  CYS   131      37.693  21.983  47.898  1.00  0.00           C  
ATOM   1993  HA  CYS   131      37.142  22.591  47.181  1.00  0.00           H  
ATOM   1994  CB  CYS   131      38.471  22.968  48.765  1.00  0.00           C  
ATOM   1995  HB2 CYS   131      37.756  23.504  49.388  1.00  0.00           H  
ATOM   1996  HB3 CYS   131      39.061  22.248  49.333  1.00  0.00           H  
ATOM   1997  SG  CYS   131      39.545  24.067  47.701  1.00  0.00           S  
ATOM   1998  HG  CYS   131      40.017  23.135  46.869  1.00  0.00           H  
ATOM   1999  C   CYS   131      38.628  21.083  46.990  1.00  0.00           C  
ATOM   2000  O   CYS   131      38.981  21.534  45.876  1.00  0.00           O  
ATOM   2001  N   THR   132      39.120  19.952  47.577  1.00  0.00           N  
ATOM   2002  H   THR   132      38.985  19.852  48.572  1.00  0.00           H  
ATOM   2003  CA  THR   132      39.985  19.023  46.804  1.00  0.00           C  
ATOM   2004  HA  THR   132      40.873  19.489  46.377  1.00  0.00           H  
ATOM   2005  CB  THR   132      40.476  17.849  47.672  1.00  0.00           C  
ATOM   2006  HB  THR   132      39.631  17.227  47.966  1.00  0.00           H  
ATOM   2007  CG2 THR   132      41.338  16.927  46.796  1.00  0.00           C  
ATOM   2008 HG21 THR   132      41.660  16.093  47.419  1.00  0.00           H  
ATOM   2009 HG22 THR   132      40.882  16.482  45.911  1.00  0.00           H  
ATOM   2010 HG23 THR   132      42.193  17.464  46.383  1.00  0.00           H  
ATOM   2011  OG1 THR   132      41.227  18.276  48.706  1.00  0.00           O  
ATOM   2012  HG1 THR   132      40.654  18.724  49.331  1.00  0.00           H  
ATOM   2013  C   THR   132      39.228  18.588  45.525  1.00  0.00           C  
ATOM   2014  O   THR   132      39.704  18.590  44.368  1.00  0.00           O  
ATOM   2015  N   TRP   133      37.962  18.210  45.782  1.00  0.00           N  
ATOM   2016  H   TRP   133      37.575  18.334  46.707  1.00  0.00           H  
ATOM   2017  CA  TRP   133      37.204  17.540  44.703  1.00  0.00           C  
ATOM   2018  HA  TRP   133      37.722  16.641  44.371  1.00  0.00           H  
ATOM   2019  CB  TRP   133      35.936  17.061  45.429  1.00  0.00           C  
ATOM   2020  HB2 TRP   133      36.176  16.200  46.054  1.00  0.00           H  
ATOM   2021  HB3 TRP   133      35.490  17.849  46.035  1.00  0.00           H  
ATOM   2022  CG  TRP   133      34.898  16.666  44.458  1.00  0.00           C  
ATOM   2023  CD1 TRP   133      34.734  15.416  43.915  1.00  0.00           C  
ATOM   2024  HD1 TRP   133      35.407  14.599  44.134  1.00  0.00           H  
ATOM   2025  NE1 TRP   133      33.701  15.454  42.895  1.00  0.00           N  
ATOM   2026  HE1 TRP   133      33.476  14.608  42.391  1.00  0.00           H  
ATOM   2027  CE2 TRP   133      33.091  16.679  42.840  1.00  0.00           C  
ATOM   2028  CZ2 TRP   133      32.021  17.144  42.026  1.00  0.00           C  
ATOM   2029  HZ2 TRP   133      31.499  16.554  41.288  1.00  0.00           H  
ATOM   2030  CH2 TRP   133      31.531  18.467  42.255  1.00  0.00           C  
ATOM   2031  HH2 TRP   133      30.697  18.837  41.677  1.00  0.00           H  
ATOM   2032  CZ3 TRP   133      32.123  19.199  43.305  1.00  0.00           C  
ATOM   2033  HZ3 TRP   133      31.847  20.226  43.494  1.00  0.00           H  
ATOM   2034  CE3 TRP   133      33.339  18.796  43.996  1.00  0.00           C  
ATOM   2035  HE3 TRP   133      33.876  19.489  44.628  1.00  0.00           H  
ATOM   2036  CD2 TRP   133      33.846  17.473  43.819  1.00  0.00           C  
ATOM   2037  C   TRP   133      36.834  18.594  43.598  1.00  0.00           C  
ATOM   2038  O   TRP   133      36.930  18.322  42.432  1.00  0.00           O  
ATOM   2039  N   TYR   134      36.471  19.830  43.996  1.00  0.00           N  
ATOM   2040  H   TYR   134      35.968  19.920  44.867  1.00  0.00           H  
ATOM   2041  CA  TYR   134      36.331  20.827  42.931  1.00  0.00           C  
ATOM   2042  HA  TYR   134      35.411  20.599  42.394  1.00  0.00           H  
ATOM   2043  CB  TYR   134      36.186  22.175  43.602  1.00  0.00           C  
ATOM   2044  HB2 TYR   134      36.703  22.178  44.562  1.00  0.00           H  
ATOM   2045  HB3 TYR   134      36.528  22.954  42.920  1.00  0.00           H  
ATOM   2046  CG  TYR   134      34.718  22.565  43.819  1.00  0.00           C  
ATOM   2047  CD1 TYR   134      33.966  22.895  42.681  1.00  0.00           C  
ATOM   2048  HD1 TYR   134      34.404  22.910  41.694  1.00  0.00           H  
ATOM   2049  CE1 TYR   134      32.588  23.231  42.718  1.00  0.00           C  
ATOM   2050  HE1 TYR   134      31.975  23.366  41.840  1.00  0.00           H  
ATOM   2051  CZ  TYR   134      31.982  23.296  43.987  1.00  0.00           C  
ATOM   2052  OH  TYR   134      30.641  23.587  44.028  1.00  0.00           O  
ATOM   2053  HH  TYR   134      30.311  23.870  43.172  1.00  0.00           H  
ATOM   2054  CE2 TYR   134      32.728  23.015  45.208  1.00  0.00           C  
ATOM   2055  HE2 TYR   134      32.269  23.062  46.185  1.00  0.00           H  
ATOM   2056  CD2 TYR   134      34.102  22.719  45.112  1.00  0.00           C  
ATOM   2057  HD2 TYR   134      34.555  22.356  46.023  1.00  0.00           H  
ATOM   2058  C   TYR   134      37.495  21.044  41.953  1.00  0.00           C  
ATOM   2059  O   TYR   134      37.297  21.056  40.774  1.00  0.00           O  
ATOM   2060  N   LEU   135      38.711  21.055  42.466  1.00  0.00           N  
ATOM   2061  H   LEU   135      38.735  20.987  43.474  1.00  0.00           H  
ATOM   2062  CA  LEU   135      39.825  21.373  41.658  1.00  0.00           C  
ATOM   2063  HA  LEU   135      39.727  22.190  40.944  1.00  0.00           H  
ATOM   2064  CB  LEU   135      40.977  21.826  42.604  1.00  0.00           C  
ATOM   2065  HB2 LEU   135      41.133  20.957  43.244  1.00  0.00           H  
ATOM   2066  HB3 LEU   135      41.790  22.042  41.910  1.00  0.00           H  
ATOM   2067  CG  LEU   135      40.775  23.145  43.363  1.00  0.00           C  
ATOM   2068  HG  LEU   135      40.121  22.988  44.221  1.00  0.00           H  
ATOM   2069  CD1 LEU   135      42.128  23.587  44.065  1.00  0.00           C  
ATOM   2070 HD11 LEU   135      41.950  24.253  44.909  1.00  0.00           H  
ATOM   2071 HD12 LEU   135      42.651  22.702  44.426  1.00  0.00           H  
ATOM   2072 HD13 LEU   135      42.788  24.165  43.418  1.00  0.00           H  
ATOM   2073  CD2 LEU   135      40.258  24.220  42.363  1.00  0.00           C  
ATOM   2074 HD21 LEU   135      39.206  24.118  42.097  1.00  0.00           H  
ATOM   2075 HD22 LEU   135      40.201  25.192  42.853  1.00  0.00           H  
ATOM   2076 HD23 LEU   135      40.837  24.347  41.449  1.00  0.00           H  
ATOM   2077  C   LEU   135      40.293  20.248  40.807  1.00  0.00           C  
ATOM   2078  O   LEU   135      40.995  20.388  39.758  1.00  0.00           O  
ATOM   2079  N   VAL   136      39.962  19.037  41.215  1.00  0.00           N  
ATOM   2080  H   VAL   136      39.557  19.040  42.141  1.00  0.00           H  
ATOM   2081  CA  VAL   136      40.047  17.724  40.483  1.00  0.00           C  
ATOM   2082  HA  VAL   136      40.961  17.687  39.890  1.00  0.00           H  
ATOM   2083  CB  VAL   136      40.073  16.643  41.577  1.00  0.00           C  
ATOM   2084  HB  VAL   136      39.173  16.602  42.190  1.00  0.00           H  
ATOM   2085  CG1 VAL   136      40.055  15.242  40.933  1.00  0.00           C  
ATOM   2086 HG11 VAL   136      40.850  15.192  40.189  1.00  0.00           H  
ATOM   2087 HG12 VAL   136      40.162  14.322  41.509  1.00  0.00           H  
ATOM   2088 HG13 VAL   136      39.107  15.191  40.397  1.00  0.00           H  
ATOM   2089  CG2 VAL   136      41.330  16.760  42.467  1.00  0.00           C  
ATOM   2090 HG21 VAL   136      41.453  17.699  43.006  1.00  0.00           H  
ATOM   2091 HG22 VAL   136      41.285  15.970  43.217  1.00  0.00           H  
ATOM   2092 HG23 VAL   136      42.150  16.639  41.759  1.00  0.00           H  
ATOM   2093  C   VAL   136      38.846  17.479  39.467  1.00  0.00           C  
ATOM   2094  O   VAL   136      39.036  16.875  38.409  1.00  0.00           O  
ATOM   2095  N   ALA   137      37.619  17.828  39.777  1.00  0.00           N  
ATOM   2096  H   ALA   137      37.425  18.069  40.739  1.00  0.00           H  
ATOM   2097  CA  ALA   137      36.408  17.526  38.939  1.00  0.00           C  
ATOM   2098  HA  ALA   137      36.632  16.502  38.640  1.00  0.00           H  
ATOM   2099  CB  ALA   137      35.143  17.605  39.810  1.00  0.00           C  
ATOM   2100  HB1 ALA   137      35.252  16.864  40.601  1.00  0.00           H  
ATOM   2101  HB2 ALA   137      35.081  18.579  40.296  1.00  0.00           H  
ATOM   2102  HB3 ALA   137      34.263  17.377  39.208  1.00  0.00           H  
ATOM   2103  C   ALA   137      36.309  18.449  37.714  1.00  0.00           C  
ATOM   2104  O   ALA   137      36.164  18.058  36.568  1.00  0.00           O  
ATOM   2105  N   PHE   138      36.424  19.762  38.002  1.00  0.00           N  
ATOM   2106  H   PHE   138      36.665  20.036  38.944  1.00  0.00           H  
ATOM   2107  CA  PHE   138      36.352  20.825  36.927  1.00  0.00           C  
ATOM   2108  HA  PHE   138      35.803  20.437  36.069  1.00  0.00           H  
ATOM   2109  CB  PHE   138      35.477  21.936  37.435  1.00  0.00           C  
ATOM   2110  HB2 PHE   138      35.990  22.527  38.193  1.00  0.00           H  
ATOM   2111  HB3 PHE   138      35.306  22.578  36.571  1.00  0.00           H  
ATOM   2112  CG  PHE   138      34.122  21.568  37.954  1.00  0.00           C  
ATOM   2113  CD1 PHE   138      33.075  21.493  37.061  1.00  0.00           C  
ATOM   2114  HD1 PHE   138      33.206  21.643  36.000  1.00  0.00           H  
ATOM   2115  CE1 PHE   138      31.757  21.238  37.522  1.00  0.00           C  
ATOM   2116  HE1 PHE   138      30.907  21.221  36.856  1.00  0.00           H  
ATOM   2117  CZ  PHE   138      31.534  20.888  38.850  1.00  0.00           C  
ATOM   2118  HZ  PHE   138      30.575  20.532  39.197  1.00  0.00           H  
ATOM   2119  CE2 PHE   138      32.614  20.830  39.739  1.00  0.00           C  
ATOM   2120  HE2 PHE   138      32.445  20.481  40.747  1.00  0.00           H  
ATOM   2121  CD2 PHE   138      33.878  21.304  39.328  1.00  0.00           C  
ATOM   2122  HD2 PHE   138      34.709  21.398  40.013  1.00  0.00           H  
ATOM   2123  C   PHE   138      37.732  21.242  36.467  1.00  0.00           C  
ATOM   2124  O   PHE   138      38.621  21.363  37.250  1.00  0.00           O  
ATOM   2125  N   PRO   139      37.877  21.550  35.209  1.00  0.00           N  
ATOM   2126  CD  PRO   139      36.793  21.659  34.143  1.00  0.00           C  
ATOM   2127  HD2 PRO   139      35.993  22.300  34.514  1.00  0.00           H  
ATOM   2128  HD3 PRO   139      36.313  20.709  33.910  1.00  0.00           H  
ATOM   2129  CG  PRO   139      37.415  22.282  32.913  1.00  0.00           C  
ATOM   2130  HG2 PRO   139      37.271  23.362  32.883  1.00  0.00           H  
ATOM   2131  HG3 PRO   139      37.085  21.817  31.985  1.00  0.00           H  
ATOM   2132  CB  PRO   139      38.923  22.016  32.956  1.00  0.00           C  
ATOM   2133  HB2 PRO   139      39.522  22.768  32.442  1.00  0.00           H  
ATOM   2134  HB3 PRO   139      39.033  21.051  32.460  1.00  0.00           H  
ATOM   2135  CA  PRO   139      39.122  22.056  34.548  1.00  0.00           C  
ATOM   2136  HA  PRO   139      39.927  21.352  34.760  1.00  0.00           H  
ATOM   2137  C   PRO   139      39.457  23.568  34.980  1.00  0.00           C  
ATOM   2138  O   PRO   139      38.498  24.366  35.064  1.00  0.00           O  
ATOM   2139  N   PRO   140      40.738  23.965  35.199  1.00  0.00           N  
ATOM   2140  CD  PRO   140      41.957  23.129  35.336  1.00  0.00           C  
ATOM   2141  HD2 PRO   140      42.115  22.445  34.502  1.00  0.00           H  
ATOM   2142  HD3 PRO   140      41.775  22.528  36.227  1.00  0.00           H  
ATOM   2143  CG  PRO   140      43.090  24.155  35.566  1.00  0.00           C  
ATOM   2144  HG2 PRO   140      43.504  24.409  34.590  1.00  0.00           H  
ATOM   2145  HG3 PRO   140      43.886  23.764  36.200  1.00  0.00           H  
ATOM   2146  CB  PRO   140      42.388  25.304  36.292  1.00  0.00           C  
ATOM   2147  HB2 PRO   140      42.991  26.198  36.135  1.00  0.00           H  
ATOM   2148  HB3 PRO   140      42.231  25.109  37.352  1.00  0.00           H  
ATOM   2149  CA  PRO   140      41.032  25.396  35.592  1.00  0.00           C  
ATOM   2150  HA  PRO   140      40.405  25.819  36.377  1.00  0.00           H  
ATOM   2151  C   PRO   140      41.091  26.321  34.314  1.00  0.00           C  
ATOM   2152  O   PRO   140      42.059  26.268  33.506  1.00  0.00           O  
ATOM   2153  N   GLU   141      40.086  27.153  34.188  1.00  0.00           N  
ATOM   2154  H   GLU   141      39.348  27.122  34.877  1.00  0.00           H  
ATOM   2155  CA  GLU   141      39.977  27.931  32.959  1.00  0.00           C  
ATOM   2156  HA  GLU   141      40.864  28.494  32.669  1.00  0.00           H  
ATOM   2157  CB  GLU   141      39.549  27.037  31.767  1.00  0.00           C  
ATOM   2158  HB2 GLU   141      39.799  27.698  30.937  1.00  0.00           H  
ATOM   2159  HB3 GLU   141      40.199  26.162  31.773  1.00  0.00           H  
ATOM   2160  CG  GLU   141      38.073  26.550  31.716  1.00  0.00           C  
ATOM   2161  HG2 GLU   141      37.746  25.964  32.576  1.00  0.00           H  
ATOM   2162  HG3 GLU   141      37.377  27.382  31.611  1.00  0.00           H  
ATOM   2163  CD  GLU   141      37.915  25.749  30.390  1.00  0.00           C  
ATOM   2164  OE1 GLU   141      38.729  25.808  29.507  1.00  0.00           O  
ATOM   2165  OE2 GLU   141      36.894  24.997  30.337  1.00  0.00           O  
ATOM   2166  C   GLU   141      38.964  29.071  33.148  1.00  0.00           C  
ATOM   2167  O   GLU   141      38.302  29.208  34.155  1.00  0.00           O  
ATOM   2168  N   VAL   142      38.894  30.060  32.178  1.00  0.00           N  
ATOM   2169  H   VAL   142      39.490  30.003  31.364  1.00  0.00           H  
ATOM   2170  CA  VAL   142      38.147  31.255  32.313  1.00  0.00           C  
ATOM   2171  HA  VAL   142      37.554  31.166  33.223  1.00  0.00           H  
ATOM   2172  CB  VAL   142      39.057  32.526  32.611  1.00  0.00           C  
ATOM   2173  HB  VAL   142      39.858  32.540  31.872  1.00  0.00           H  
ATOM   2174  CG1 VAL   142      38.334  33.884  32.442  1.00  0.00           C  
ATOM   2175 HG11 VAL   142      39.023  34.706  32.636  1.00  0.00           H  
ATOM   2176 HG12 VAL   142      37.920  33.850  31.434  1.00  0.00           H  
ATOM   2177 HG13 VAL   142      37.423  33.890  33.041  1.00  0.00           H  
ATOM   2178  CG2 VAL   142      39.751  32.420  34.006  1.00  0.00           C  
ATOM   2179 HG21 VAL   142      39.044  32.654  34.802  1.00  0.00           H  
ATOM   2180 HG22 VAL   142      40.046  31.376  34.110  1.00  0.00           H  
ATOM   2181 HG23 VAL   142      40.573  33.096  34.241  1.00  0.00           H  
ATOM   2182  C   VAL   142      37.313  31.345  31.050  1.00  0.00           C  
ATOM   2183  O   VAL   142      37.852  31.305  29.931  1.00  0.00           O  
ATOM   2184  N   VAL   143      36.000  31.511  31.234  1.00  0.00           N  
ATOM   2185  H   VAL   143      35.656  31.609  32.179  1.00  0.00           H  
ATOM   2186  CA  VAL   143      34.878  31.586  30.215  1.00  0.00           C  
ATOM   2187  HA  VAL   143      35.234  32.104  29.325  1.00  0.00           H  
ATOM   2188  CB  VAL   143      34.384  30.180  29.892  1.00  0.00           C  
ATOM   2189  HB  VAL   143      33.515  30.345  29.255  1.00  0.00           H  
ATOM   2190  CG1 VAL   143      35.350  29.297  29.110  1.00  0.00           C  
ATOM   2191 HG11 VAL   143      35.928  29.973  28.480  1.00  0.00           H  
ATOM   2192 HG12 VAL   143      36.015  28.654  29.686  1.00  0.00           H  
ATOM   2193 HG13 VAL   143      34.723  28.779  28.385  1.00  0.00           H  
ATOM   2194  CG2 VAL   143      33.769  29.277  30.989  1.00  0.00           C  
ATOM   2195 HG21 VAL   143      34.556  29.037  31.705  1.00  0.00           H  
ATOM   2196 HG22 VAL   143      32.974  29.845  31.470  1.00  0.00           H  
ATOM   2197 HG23 VAL   143      33.293  28.415  30.522  1.00  0.00           H  
ATOM   2198  C   VAL   143      33.686  32.331  30.870  1.00  0.00           C  
ATOM   2199  O   VAL   143      33.647  32.398  32.134  1.00  0.00           O  
ATOM   2200  N   THR   144      32.843  33.010  30.103  1.00  0.00           N  
ATOM   2201  H   THR   144      33.007  32.923  29.110  1.00  0.00           H  
ATOM   2202  CA  THR   144      31.643  33.792  30.497  1.00  0.00           C  
ATOM   2203  HA  THR   144      32.014  34.686  30.999  1.00  0.00           H  
ATOM   2204  CB  THR   144      30.847  34.139  29.265  1.00  0.00           C  
ATOM   2205  HB  THR   144      30.832  33.276  28.599  1.00  0.00           H  
ATOM   2206  CG2 THR   144      29.392  34.554  29.392  1.00  0.00           C  
ATOM   2207 HG21 THR   144      28.673  33.759  29.594  1.00  0.00           H  
ATOM   2208 HG22 THR   144      29.350  35.273  30.210  1.00  0.00           H  
ATOM   2209 HG23 THR   144      28.994  35.060  28.512  1.00  0.00           H  
ATOM   2210  OG1 THR   144      31.472  35.097  28.460  1.00  0.00           O  
ATOM   2211  HG1 THR   144      31.094  35.188  27.583  1.00  0.00           H  
ATOM   2212  C   THR   144      30.743  33.000  31.490  1.00  0.00           C  
ATOM   2213  O   THR   144      30.428  31.880  31.213  1.00  0.00           O  
ATOM   2214  N   ASP   145      30.394  33.582  32.598  1.00  0.00           N  
ATOM   2215  H   ASP   145      30.607  34.544  32.818  1.00  0.00           H  
ATOM   2216  CA  ASP   145      29.426  33.062  33.576  1.00  0.00           C  
ATOM   2217  HA  ASP   145      29.844  32.101  33.876  1.00  0.00           H  
ATOM   2218  CB  ASP   145      29.325  33.901  34.825  1.00  0.00           C  
ATOM   2219  HB2 ASP   145      30.360  33.820  35.157  1.00  0.00           H  
ATOM   2220  HB3 ASP   145      29.159  34.956  34.609  1.00  0.00           H  
ATOM   2221  CG  ASP   145      28.426  33.411  35.937  1.00  0.00           C  
ATOM   2222  OD1 ASP   145      27.896  32.325  35.805  1.00  0.00           O  
ATOM   2223  OD2 ASP   145      28.301  34.171  36.924  1.00  0.00           O  
ATOM   2224  C   ASP   145      27.996  32.940  32.971  1.00  0.00           C  
ATOM   2225  O   ASP   145      27.376  33.994  32.699  1.00  0.00           O  
ATOM   2226  N   TRP   146      27.537  31.733  32.835  1.00  0.00           N  
ATOM   2227  H   TRP   146      28.129  31.018  33.233  1.00  0.00           H  
ATOM   2228  CA  TRP   146      26.188  31.365  32.305  1.00  0.00           C  
ATOM   2229  HA  TRP   146      26.018  31.813  31.326  1.00  0.00           H  
ATOM   2230  CB  TRP   146      26.147  29.829  32.219  1.00  0.00           C  
ATOM   2231  HB2 TRP   146      25.150  29.466  31.972  1.00  0.00           H  
ATOM   2232  HB3 TRP   146      26.861  29.566  31.438  1.00  0.00           H  
ATOM   2233  CG  TRP   146      26.671  29.011  33.367  1.00  0.00           C  
ATOM   2234  CD1 TRP   146      25.745  28.553  34.250  1.00  0.00           C  
ATOM   2235  HD1 TRP   146      24.684  28.755  34.229  1.00  0.00           H  
ATOM   2236  NE1 TRP   146      26.357  27.509  34.968  1.00  0.00           N  
ATOM   2237  HE1 TRP   146      25.843  26.913  35.601  1.00  0.00           H  
ATOM   2238  CE2 TRP   146      27.682  27.428  34.750  1.00  0.00           C  
ATOM   2239  CZ2 TRP   146      28.737  26.693  35.319  1.00  0.00           C  
ATOM   2240  HZ2 TRP   146      28.753  25.922  36.076  1.00  0.00           H  
ATOM   2241  CH2 TRP   146      30.042  27.056  34.887  1.00  0.00           C  
ATOM   2242  HH2 TRP   146      30.852  26.541  35.382  1.00  0.00           H  
ATOM   2243  CZ3 TRP   146      30.364  28.075  34.000  1.00  0.00           C  
ATOM   2244  HZ3 TRP   146      31.385  28.224  33.681  1.00  0.00           H  
ATOM   2245  CE3 TRP   146      29.282  28.806  33.503  1.00  0.00           C  
ATOM   2246  HE3 TRP   146      29.271  29.478  32.657  1.00  0.00           H  
ATOM   2247  CD2 TRP   146      27.962  28.511  33.823  1.00  0.00           C  
ATOM   2248  C   TRP   146      24.987  31.802  33.136  1.00  0.00           C  
ATOM   2249  O   TRP   146      23.802  31.538  32.757  1.00  0.00           O  
ATOM   2250  N   HID   147      25.202  32.533  34.204  1.00  0.00           N  
ATOM   2251  H   HID   147      26.158  32.702  34.483  1.00  0.00           H  
ATOM   2252  CA  HID   147      24.138  33.103  35.070  1.00  0.00           C  
ATOM   2253  HA  HID   147      23.192  32.616  34.834  1.00  0.00           H  
ATOM   2254  CB  HID   147      24.413  32.688  36.546  1.00  0.00           C  
ATOM   2255  HB2 HID   147      25.308  33.229  36.854  1.00  0.00           H  
ATOM   2256  HB3 HID   147      23.485  32.917  37.069  1.00  0.00           H  
ATOM   2257  CG  HID   147      24.695  31.267  36.822  1.00  0.00           C  
ATOM   2258  ND1 HID   147      25.991  30.755  36.805  1.00  0.00           N  
ATOM   2259  HD1 HID   147      26.724  31.130  36.220  1.00  0.00           H  
ATOM   2260  CE1 HID   147      26.006  29.571  37.395  1.00  0.00           C  
ATOM   2261  HE1 HID   147      26.822  28.909  37.143  1.00  0.00           H  
ATOM   2262  NE2 HID   147      24.782  29.265  37.842  1.00  0.00           N  
ATOM   2263  CD2 HID   147      23.937  30.366  37.553  1.00  0.00           C  
ATOM   2264  HD2 HID   147      22.904  30.492  37.843  1.00  0.00           H  
ATOM   2265  C   HID   147      24.017  34.626  34.989  1.00  0.00           C  
ATOM   2266  O   HID   147      23.187  35.155  35.727  1.00  0.00           O  
ATOM   2267  N   MET   148      24.792  35.337  34.127  1.00  0.00           N  
ATOM   2268  H   MET   148      25.321  34.768  33.481  1.00  0.00           H  
ATOM   2269  CA  MET   148      24.871  36.787  34.041  1.00  0.00           C  
ATOM   2270  HA  MET   148      23.980  37.216  34.500  1.00  0.00           H  
ATOM   2271  CB  MET   148      26.111  37.326  34.662  1.00  0.00           C  
ATOM   2272  HB2 MET   148      25.902  37.298  35.732  1.00  0.00           H  
ATOM   2273  HB3 MET   148      26.981  36.705  34.450  1.00  0.00           H  
ATOM   2274  CG  MET   148      26.579  38.783  34.511  1.00  0.00           C  
ATOM   2275  HG2 MET   148      27.445  38.787  35.173  1.00  0.00           H  
ATOM   2276  HG3 MET   148      26.733  38.990  33.452  1.00  0.00           H  
ATOM   2277  SD  MET   148      25.319  40.009  35.134  1.00  0.00           S  
ATOM   2278  CE  MET   148      26.227  41.602  34.651  1.00  0.00           C  
ATOM   2279  HE1 MET   148      25.500  42.408  34.755  1.00  0.00           H  
ATOM   2280  HE2 MET   148      27.088  41.782  35.295  1.00  0.00           H  
ATOM   2281  HE3 MET   148      26.613  41.498  33.637  1.00  0.00           H  
ATOM   2282  C   MET   148      24.911  37.100  32.523  1.00  0.00           C  
ATOM   2283  O   MET   148      25.439  36.345  31.709  1.00  0.00           O  
ATOM   2284  N   LEU   149      24.322  38.293  32.228  1.00  0.00           N  
ATOM   2285  H   LEU   149      24.013  38.800  33.045  1.00  0.00           H  
ATOM   2286  CA  LEU   149      24.075  38.757  30.881  1.00  0.00           C  
ATOM   2287  HA  LEU   149      23.206  38.270  30.437  1.00  0.00           H  
ATOM   2288  CB  LEU   149      24.017  40.312  30.942  1.00  0.00           C  
ATOM   2289  HB2 LEU   149      24.899  40.629  31.497  1.00  0.00           H  
ATOM   2290  HB3 LEU   149      23.927  40.858  30.002  1.00  0.00           H  
ATOM   2291  CG  LEU   149      22.865  40.819  31.891  1.00  0.00           C  
ATOM   2292  HG  LEU   149      22.884  40.288  32.843  1.00  0.00           H  
ATOM   2293  CD1 LEU   149      22.951  42.312  32.166  1.00  0.00           C  
ATOM   2294 HD11 LEU   149      22.252  42.606  32.949  1.00  0.00           H  
ATOM   2295 HD12 LEU   149      23.906  42.522  32.647  1.00  0.00           H  
ATOM   2296 HD13 LEU   149      22.813  42.849  31.228  1.00  0.00           H  
ATOM   2297  CD2 LEU   149      21.507  40.539  31.180  1.00  0.00           C  
ATOM   2298 HD21 LEU   149      20.728  41.028  31.766  1.00  0.00           H  
ATOM   2299 HD22 LEU   149      21.482  41.040  30.212  1.00  0.00           H  
ATOM   2300 HD23 LEU   149      21.272  39.475  31.199  1.00  0.00           H  
ATOM   2301  C   LEU   149      25.178  38.365  29.877  1.00  0.00           C  
ATOM   2302  O   LEU   149      26.284  38.983  29.937  1.00  0.00           O  
ATOM   2303  N   PRO   150      24.955  37.543  28.926  1.00  0.00           N  
ATOM   2304  CD  PRO   150      23.692  36.806  28.733  1.00  0.00           C  
ATOM   2305  HD2 PRO   150      22.804  37.425  28.857  1.00  0.00           H  
ATOM   2306  HD3 PRO   150      23.636  35.821  29.198  1.00  0.00           H  
ATOM   2307  CG  PRO   150      23.808  36.357  27.306  1.00  0.00           C  
ATOM   2308  HG2 PRO   150      23.402  37.150  26.677  1.00  0.00           H  
ATOM   2309  HG3 PRO   150      23.190  35.503  27.030  1.00  0.00           H  
ATOM   2310  CB  PRO   150      25.297  36.040  27.007  1.00  0.00           C  
ATOM   2311  HB2 PRO   150      25.564  36.161  25.957  1.00  0.00           H  
ATOM   2312  HB3 PRO   150      25.544  35.084  27.468  1.00  0.00           H  
ATOM   2313  CA  PRO   150      25.926  37.209  27.887  1.00  0.00           C  
ATOM   2314  HA  PRO   150      26.765  36.706  28.369  1.00  0.00           H  
ATOM   2315  C   PRO   150      26.418  38.309  26.970  1.00  0.00           C  
ATOM   2316  O   PRO   150      27.607  38.351  26.676  1.00  0.00           O  
ATOM   2317  N   THR   151      25.573  39.324  26.814  1.00  0.00           N  
ATOM   2318  H   THR   151      24.606  39.140  27.039  1.00  0.00           H  
ATOM   2319  CA  THR   151      25.933  40.589  26.090  1.00  0.00           C  
ATOM   2320  HA  THR   151      26.349  40.325  25.118  1.00  0.00           H  
ATOM   2321  CB  THR   151      24.738  41.441  25.787  1.00  0.00           C  
ATOM   2322  HB  THR   151      25.085  42.402  25.405  1.00  0.00           H  
ATOM   2323  CG2 THR   151      23.650  40.812  24.926  1.00  0.00           C  
ATOM   2324 HG21 THR   151      22.863  41.506  24.631  1.00  0.00           H  
ATOM   2325 HG22 THR   151      24.245  40.499  24.068  1.00  0.00           H  
ATOM   2326 HG23 THR   151      23.247  39.879  25.320  1.00  0.00           H  
ATOM   2327  OG1 THR   151      24.094  41.629  27.000  1.00  0.00           O  
ATOM   2328  HG1 THR   151      23.718  40.806  27.322  1.00  0.00           H  
ATOM   2329  C   THR   151      27.000  41.368  26.904  1.00  0.00           C  
ATOM   2330  O   THR   151      27.536  42.399  26.491  1.00  0.00           O  
ATOM   2331  N   GLU   152      27.348  41.011  28.108  1.00  0.00           N  
ATOM   2332  H   GLU   152      26.827  40.256  28.531  1.00  0.00           H  
ATOM   2333  CA  GLU   152      28.416  41.707  28.920  1.00  0.00           C  
ATOM   2334  HA  GLU   152      28.796  42.515  28.296  1.00  0.00           H  
ATOM   2335  CB  GLU   152      27.714  42.299  30.187  1.00  0.00           C  
ATOM   2336  HB2 GLU   152      27.122  41.458  30.548  1.00  0.00           H  
ATOM   2337  HB3 GLU   152      28.414  42.467  31.006  1.00  0.00           H  
ATOM   2338  CG  GLU   152      26.804  43.519  29.877  1.00  0.00           C  
ATOM   2339  HG2 GLU   152      26.189  43.186  29.041  1.00  0.00           H  
ATOM   2340  HG3 GLU   152      26.116  43.813  30.670  1.00  0.00           H  
ATOM   2341  CD  GLU   152      27.615  44.774  29.384  1.00  0.00           C  
ATOM   2342  OE1 GLU   152      26.951  45.837  29.032  1.00  0.00           O  
ATOM   2343  OE2 GLU   152      28.876  44.856  29.420  1.00  0.00           O  
ATOM   2344  C   GLU   152      29.542  40.750  29.351  1.00  0.00           C  
ATOM   2345  O   GLU   152      30.547  41.214  29.805  1.00  0.00           O  
ATOM   2346  N   ALA   153      29.509  39.458  29.124  1.00  0.00           N  
ATOM   2347  H   ALA   153      28.731  39.128  28.570  1.00  0.00           H  
ATOM   2348  CA  ALA   153      30.629  38.443  29.057  1.00  0.00           C  
ATOM   2349  HA  ALA   153      30.146  37.466  29.097  1.00  0.00           H  
ATOM   2350  CB  ALA   153      31.480  38.454  27.772  1.00  0.00           C  
ATOM   2351  HB1 ALA   153      31.949  39.395  27.488  1.00  0.00           H  
ATOM   2352  HB2 ALA   153      32.207  37.643  27.818  1.00  0.00           H  
ATOM   2353  HB3 ALA   153      30.846  38.195  26.923  1.00  0.00           H  
ATOM   2354  C   ALA   153      31.569  38.442  30.289  1.00  0.00           C  
ATOM   2355  O   ALA   153      32.839  38.368  30.065  1.00  0.00           O  
ATOM   2356  N   LEU   154      31.020  38.623  31.499  1.00  0.00           N  
ATOM   2357  H   LEU   154      30.016  38.723  31.545  1.00  0.00           H  
ATOM   2358  CA  LEU   154      31.757  38.519  32.719  1.00  0.00           C  
ATOM   2359  HA  LEU   154      32.589  39.220  32.640  1.00  0.00           H  
ATOM   2360  CB  LEU   154      30.942  39.001  34.055  1.00  0.00           C  
ATOM   2361  HB2 LEU   154      30.020  38.424  34.137  1.00  0.00           H  
ATOM   2362  HB3 LEU   154      31.674  38.809  34.839  1.00  0.00           H  
ATOM   2363  CG  LEU   154      30.570  40.441  34.302  1.00  0.00           C  
ATOM   2364  HG  LEU   154      31.455  41.077  34.343  1.00  0.00           H  
ATOM   2365  CD1 LEU   154      29.660  40.984  33.182  1.00  0.00           C  
ATOM   2366 HD11 LEU   154      28.942  40.215  32.898  1.00  0.00           H  
ATOM   2367 HD12 LEU   154      29.286  41.953  33.514  1.00  0.00           H  
ATOM   2368 HD13 LEU   154      30.284  41.265  32.334  1.00  0.00           H  
ATOM   2369  CD2 LEU   154      30.055  40.662  35.712  1.00  0.00           C  
ATOM   2370 HD21 LEU   154      29.672  41.667  35.886  1.00  0.00           H  
ATOM   2371 HD22 LEU   154      29.158  40.078  35.918  1.00  0.00           H  
ATOM   2372 HD23 LEU   154      30.769  40.400  36.492  1.00  0.00           H  
ATOM   2373  C   LEU   154      32.410  37.114  32.918  1.00  0.00           C  
ATOM   2374  O   LEU   154      31.832  36.210  33.516  1.00  0.00           O  
ATOM   2375  N   VAL   155      33.595  37.059  32.379  1.00  0.00           N  
ATOM   2376  H   VAL   155      33.977  37.848  31.877  1.00  0.00           H  
ATOM   2377  CA  VAL   155      34.442  35.806  32.365  1.00  0.00           C  
ATOM   2378  HA  VAL   155      33.874  35.098  31.761  1.00  0.00           H  
ATOM   2379  CB  VAL   155      35.735  36.057  31.516  1.00  0.00           C  
ATOM   2380  HB  VAL   155      36.209  35.082  31.402  1.00  0.00           H  
ATOM   2381  CG1 VAL   155      35.444  36.309  30.025  1.00  0.00           C  
ATOM   2382 HG11 VAL   155      34.779  35.501  29.720  1.00  0.00           H  
ATOM   2383 HG12 VAL   155      34.890  37.245  29.960  1.00  0.00           H  
ATOM   2384 HG13 VAL   155      36.354  36.358  29.426  1.00  0.00           H  
ATOM   2385  CG2 VAL   155      36.783  37.033  32.104  1.00  0.00           C  
ATOM   2386 HG21 VAL   155      37.172  36.814  33.099  1.00  0.00           H  
ATOM   2387 HG22 VAL   155      37.566  37.232  31.372  1.00  0.00           H  
ATOM   2388 HG23 VAL   155      36.367  38.024  32.285  1.00  0.00           H  
ATOM   2389  C   VAL   155      34.766  35.377  33.808  1.00  0.00           C  
ATOM   2390  O   VAL   155      35.182  36.186  34.603  1.00  0.00           O  
ATOM   2391  N   HID   156      34.612  34.127  34.191  1.00  0.00           N  
ATOM   2392  H   HID   156      34.214  33.505  33.503  1.00  0.00           H  
ATOM   2393  CA  HID   156      34.744  33.673  35.613  1.00  0.00           C  
ATOM   2394  HA  HID   156      35.194  34.491  36.175  1.00  0.00           H  
ATOM   2395  CB  HID   156      33.384  33.247  36.223  1.00  0.00           C  
ATOM   2396  HB2 HID   156      32.844  32.740  35.424  1.00  0.00           H  
ATOM   2397  HB3 HID   156      33.722  32.525  36.967  1.00  0.00           H  
ATOM   2398  CG  HID   156      32.636  34.374  36.901  1.00  0.00           C  
ATOM   2399  ND1 HID   156      32.269  35.532  36.339  1.00  0.00           N  
ATOM   2400  HD1 HID   156      32.308  35.674  35.340  1.00  0.00           H  
ATOM   2401  CE1 HID   156      31.914  36.420  37.244  1.00  0.00           C  
ATOM   2402  HE1 HID   156      31.605  37.437  37.057  1.00  0.00           H  
ATOM   2403  NE2 HID   156      32.023  35.890  38.465  1.00  0.00           N  
ATOM   2404  CD2 HID   156      32.618  34.642  38.268  1.00  0.00           C  
ATOM   2405  HD2 HID   156      32.876  33.926  39.034  1.00  0.00           H  
ATOM   2406  C   HID   156      35.726  32.479  35.710  1.00  0.00           C  
ATOM   2407  O   HID   156      35.827  31.706  34.753  1.00  0.00           O  
ATOM   2408  N   CYX   157      36.548  32.333  36.746  1.00  0.00           N  
ATOM   2409  H   CYX   157      36.726  33.132  37.339  1.00  0.00           H  
ATOM   2410  CA  CYX   157      37.192  31.032  37.059  1.00  0.00           C  
ATOM   2411  HA  CYX   157      37.922  30.806  36.282  1.00  0.00           H  
ATOM   2412  CB  CYX   157      37.974  31.275  38.354  1.00  0.00           C  
ATOM   2413  HB2 CYX   157      37.366  31.971  38.930  1.00  0.00           H  
ATOM   2414  HB3 CYX   157      38.044  30.328  38.888  1.00  0.00           H  
ATOM   2415  SG  CYX   157      39.638  31.955  38.153  1.00  0.00           S  
ATOM   2416  C   CYX   157      36.243  29.813  37.176  1.00  0.00           C  
ATOM   2417  O   CYX   157      35.343  29.811  38.024  1.00  0.00           O  
ATOM   2418  N   ARG   158      36.405  28.818  36.330  1.00  0.00           N  
ATOM   2419  H   ARG   158      37.092  28.939  35.600  1.00  0.00           H  
ATOM   2420  CA  ARG   158      35.485  27.685  36.005  1.00  0.00           C  
ATOM   2421  HA  ARG   158      34.456  28.040  36.077  1.00  0.00           H  
ATOM   2422  CB  ARG   158      35.639  27.273  34.598  1.00  0.00           C  
ATOM   2423  HB2 ARG   158      35.913  28.109  33.954  1.00  0.00           H  
ATOM   2424  HB3 ARG   158      36.518  26.629  34.571  1.00  0.00           H  
ATOM   2425  CG  ARG   158      34.457  26.656  33.934  1.00  0.00           C  
ATOM   2426  HG2 ARG   158      34.142  25.759  34.468  1.00  0.00           H  
ATOM   2427  HG3 ARG   158      33.645  27.379  34.011  1.00  0.00           H  
ATOM   2428  CD  ARG   158      34.683  26.173  32.523  1.00  0.00           C  
ATOM   2429  HD2 ARG   158      35.283  26.975  32.091  1.00  0.00           H  
ATOM   2430  HD3 ARG   158      35.158  25.198  32.630  1.00  0.00           H  
ATOM   2431  NE  ARG   158      33.437  25.976  31.774  1.00  0.00           N  
ATOM   2432  HE  ARG   158      32.561  25.863  32.265  1.00  0.00           H  
ATOM   2433  CZ  ARG   158      33.303  25.810  30.497  1.00  0.00           C  
ATOM   2434  NH1 ARG   158      34.282  25.558  29.693  1.00  0.00           N  
ATOM   2435 HH11 ARG   158      35.174  25.531  30.166  1.00  0.00           H  
ATOM   2436 HH12 ARG   158      34.124  25.253  28.743  1.00  0.00           H  
ATOM   2437  NH2 ARG   158      32.128  25.800  29.942  1.00  0.00           N  
ATOM   2438 HH21 ARG   158      31.299  25.787  30.519  1.00  0.00           H  
ATOM   2439 HH22 ARG   158      32.050  25.652  28.946  1.00  0.00           H  
ATOM   2440  C   ARG   158      35.599  26.559  36.998  1.00  0.00           C  
ATOM   2441  O   ARG   158      34.819  25.573  36.936  1.00  0.00           O  
ATOM   2442  N   THR   159      36.462  26.733  37.957  1.00  0.00           N  
ATOM   2443  H   THR   159      36.795  27.671  38.125  1.00  0.00           H  
ATOM   2444  CA  THR   159      36.633  25.773  39.046  1.00  0.00           C  
ATOM   2445  HA  THR   159      36.662  24.754  38.662  1.00  0.00           H  
ATOM   2446  CB  THR   159      38.059  26.053  39.561  1.00  0.00           C  
ATOM   2447  HB  THR   159      38.146  25.466  40.475  1.00  0.00           H  
ATOM   2448  CG2 THR   159      39.096  25.705  38.528  1.00  0.00           C  
ATOM   2449 HG21 THR   159      40.047  26.043  38.939  1.00  0.00           H  
ATOM   2450 HG22 THR   159      39.139  24.640  38.300  1.00  0.00           H  
ATOM   2451 HG23 THR   159      38.898  26.196  37.575  1.00  0.00           H  
ATOM   2452  OG1 THR   159      38.428  27.366  39.922  1.00  0.00           O  
ATOM   2453  HG1 THR   159      38.069  27.410  40.811  1.00  0.00           H  
ATOM   2454  C   THR   159      35.495  25.731  40.098  1.00  0.00           C  
ATOM   2455  O   THR   159      35.588  24.889  41.003  1.00  0.00           O  
ATOM   2456  N   ARG   160      34.479  26.570  39.928  1.00  0.00           N  
ATOM   2457  H   ARG   160      34.515  27.074  39.054  1.00  0.00           H  
ATOM   2458  CA  ARG   160      33.329  26.761  40.830  1.00  0.00           C  
ATOM   2459  HA  ARG   160      33.004  25.796  41.220  1.00  0.00           H  
ATOM   2460  CB  ARG   160      33.655  27.693  41.951  1.00  0.00           C  
ATOM   2461  HB2 ARG   160      34.574  27.268  42.354  1.00  0.00           H  
ATOM   2462  HB3 ARG   160      33.947  28.663  41.551  1.00  0.00           H  
ATOM   2463  CG  ARG   160      32.534  27.774  43.018  1.00  0.00           C  
ATOM   2464  HG2 ARG   160      31.670  28.314  42.628  1.00  0.00           H  
ATOM   2465  HG3 ARG   160      32.412  26.724  43.281  1.00  0.00           H  
ATOM   2466  CD  ARG   160      32.984  28.473  44.245  1.00  0.00           C  
ATOM   2467  HD2 ARG   160      32.304  28.199  45.052  1.00  0.00           H  
ATOM   2468  HD3 ARG   160      33.992  28.164  44.520  1.00  0.00           H  
ATOM   2469  NE  ARG   160      33.028  29.975  44.079  1.00  0.00           N  
ATOM   2470  HE  ARG   160      32.699  30.388  43.218  1.00  0.00           H  
ATOM   2471  CZ  ARG   160      33.180  30.786  45.053  1.00  0.00           C  
ATOM   2472  NH1 ARG   160      33.412  30.447  46.283  1.00  0.00           N  
ATOM   2473 HH11 ARG   160      33.556  29.482  46.544  1.00  0.00           H  
ATOM   2474 HH12 ARG   160      33.538  31.211  46.931  1.00  0.00           H  
ATOM   2475  NH2 ARG   160      33.171  32.011  44.792  1.00  0.00           N  
ATOM   2476 HH21 ARG   160      33.176  32.306  43.826  1.00  0.00           H  
ATOM   2477 HH22 ARG   160      33.218  32.749  45.481  1.00  0.00           H  
ATOM   2478  C   ARG   160      32.224  27.424  39.982  1.00  0.00           C  
ATOM   2479  O   ARG   160      32.480  28.281  39.139  1.00  0.00           O  
ATOM   2480  N   SER   161      30.952  27.143  40.220  1.00  0.00           N  
ATOM   2481  H   SER   161      30.737  26.372  40.836  1.00  0.00           H  
ATOM   2482  CA  SER   161      29.733  27.820  39.767  1.00  0.00           C  
ATOM   2483  HA  SER   161      29.915  28.753  39.233  1.00  0.00           H  
ATOM   2484  CB  SER   161      29.141  26.943  38.644  1.00  0.00           C  
ATOM   2485  HB2 SER   161      28.260  27.442  38.240  1.00  0.00           H  
ATOM   2486  HB3 SER   161      29.795  26.721  37.801  1.00  0.00           H  
ATOM   2487  OG  SER   161      28.845  25.642  39.127  1.00  0.00           O  
ATOM   2488  HG  SER   161      29.616  25.086  38.991  1.00  0.00           H  
ATOM   2489  C   SER   161      28.676  28.124  40.883  1.00  0.00           C  
ATOM   2490  O   SER   161      28.684  27.410  41.844  1.00  0.00           O  
ATOM   2491  N   TRP   162      27.631  28.992  40.591  1.00  0.00           N  
ATOM   2492  H   TRP   162      27.751  29.656  39.839  1.00  0.00           H  
ATOM   2493  CA  TRP   162      26.538  29.237  41.593  1.00  0.00           C  
ATOM   2494  HA  TRP   162      26.955  29.340  42.595  1.00  0.00           H  
ATOM   2495  CB  TRP   162      25.925  30.583  41.337  1.00  0.00           C  
ATOM   2496  HB2 TRP   162      25.096  30.475  40.637  1.00  0.00           H  
ATOM   2497  HB3 TRP   162      25.571  30.860  42.330  1.00  0.00           H  
ATOM   2498  CG  TRP   162      26.996  31.615  40.890  1.00  0.00           C  
ATOM   2499  CD1 TRP   162      27.133  32.051  39.609  1.00  0.00           C  
ATOM   2500  HD1 TRP   162      26.485  31.962  38.749  1.00  0.00           H  
ATOM   2501  NE1 TRP   162      28.249  32.829  39.476  1.00  0.00           N  
ATOM   2502  HE1 TRP   162      28.327  33.372  38.628  1.00  0.00           H  
ATOM   2503  CE2 TRP   162      28.975  32.908  40.686  1.00  0.00           C  
ATOM   2504  CZ2 TRP   162      30.148  33.525  41.106  1.00  0.00           C  
ATOM   2505  HZ2 TRP   162      30.800  33.991  40.383  1.00  0.00           H  
ATOM   2506  CH2 TRP   162      30.528  33.499  42.425  1.00  0.00           C  
ATOM   2507  HH2 TRP   162      31.496  33.879  42.716  1.00  0.00           H  
ATOM   2508  CZ3 TRP   162      29.803  32.695  43.317  1.00  0.00           C  
ATOM   2509  HZ3 TRP   162      29.984  32.776  44.379  1.00  0.00           H  
ATOM   2510  CE3 TRP   162      28.608  32.076  42.964  1.00  0.00           C  
ATOM   2511  HE3 TRP   162      28.063  31.510  43.705  1.00  0.00           H  
ATOM   2512  CD2 TRP   162      28.120  32.169  41.659  1.00  0.00           C  
ATOM   2513  C   TRP   162      25.547  28.070  41.818  1.00  0.00           C  
ATOM   2514  O   TRP   162      24.999  27.891  42.866  1.00  0.00           O  
ATOM   2515  N   VAL   163      25.329  27.251  40.789  1.00  0.00           N  
ATOM   2516  H   VAL   163      25.865  27.431  39.952  1.00  0.00           H  
ATOM   2517  CA  VAL   163      24.504  26.055  40.778  1.00  0.00           C  
ATOM   2518  HA  VAL   163      23.598  26.197  41.366  1.00  0.00           H  
ATOM   2519  CB  VAL   163      23.987  25.647  39.359  1.00  0.00           C  
ATOM   2520  HB  VAL   163      23.281  26.415  39.043  1.00  0.00           H  
ATOM   2521  CG1 VAL   163      25.097  25.532  38.333  1.00  0.00           C  
ATOM   2522 HG11 VAL   163      25.587  26.483  38.126  1.00  0.00           H  
ATOM   2523 HG12 VAL   163      25.729  24.751  38.756  1.00  0.00           H  
ATOM   2524 HG13 VAL   163      24.619  25.216  37.406  1.00  0.00           H  
ATOM   2525  CG2 VAL   163      23.261  24.276  39.181  1.00  0.00           C  
ATOM   2526 HG21 VAL   163      22.405  24.244  39.854  1.00  0.00           H  
ATOM   2527 HG22 VAL   163      22.765  24.165  38.217  1.00  0.00           H  
ATOM   2528 HG23 VAL   163      23.896  23.403  39.335  1.00  0.00           H  
ATOM   2529  C   VAL   163      25.131  24.830  41.398  1.00  0.00           C  
ATOM   2530  O   VAL   163      24.384  23.909  41.856  1.00  0.00           O  
ATOM   2531  N   SER   164      26.492  24.740  41.410  1.00  0.00           N  
ATOM   2532  H   SER   164      27.028  25.361  40.821  1.00  0.00           H  
ATOM   2533  CA  SER   164      27.199  23.789  42.286  1.00  0.00           C  
ATOM   2534  HA  SER   164      26.744  22.799  42.319  1.00  0.00           H  
ATOM   2535  CB  SER   164      28.591  23.400  41.697  1.00  0.00           C  
ATOM   2536  HB2 SER   164      29.010  22.695  42.415  1.00  0.00           H  
ATOM   2537  HB3 SER   164      28.538  22.814  40.779  1.00  0.00           H  
ATOM   2538  OG  SER   164      29.400  24.531  41.621  1.00  0.00           O  
ATOM   2539  HG  SER   164      29.847  24.417  40.779  1.00  0.00           H  
ATOM   2540  C   SER   164      27.463  24.292  43.705  1.00  0.00           C  
ATOM   2541  O   SER   164      27.129  23.554  44.653  1.00  0.00           O  
ATOM   2542  N   PHE   165      27.834  25.579  43.806  1.00  0.00           N  
ATOM   2543  H   PHE   165      27.977  26.084  42.943  1.00  0.00           H  
ATOM   2544  CA  PHE   165      27.973  26.310  45.065  1.00  0.00           C  
ATOM   2545  HA  PHE   165      28.664  25.684  45.630  1.00  0.00           H  
ATOM   2546  CB  PHE   165      28.680  27.708  44.857  1.00  0.00           C  
ATOM   2547  HB2 PHE   165      29.506  27.540  44.166  1.00  0.00           H  
ATOM   2548  HB3 PHE   165      27.929  28.328  44.368  1.00  0.00           H  
ATOM   2549  CG  PHE   165      29.174  28.388  46.127  1.00  0.00           C  
ATOM   2550  CD1 PHE   165      29.256  27.719  47.375  1.00  0.00           C  
ATOM   2551  HD1 PHE   165      29.020  26.665  47.396  1.00  0.00           H  
ATOM   2552  CE1 PHE   165      29.788  28.407  48.503  1.00  0.00           C  
ATOM   2553  HE1 PHE   165      29.844  27.890  49.450  1.00  0.00           H  
ATOM   2554  CZ  PHE   165      30.231  29.749  48.388  1.00  0.00           C  
ATOM   2555  HZ  PHE   165      30.638  30.288  49.231  1.00  0.00           H  
ATOM   2556  CE2 PHE   165      30.108  30.402  47.147  1.00  0.00           C  
ATOM   2557  HE2 PHE   165      30.351  31.452  47.072  1.00  0.00           H  
ATOM   2558  CD2 PHE   165      29.669  29.726  45.951  1.00  0.00           C  
ATOM   2559  HD2 PHE   165      29.678  30.252  45.008  1.00  0.00           H  
ATOM   2560  C   PHE   165      26.709  26.243  45.829  1.00  0.00           C  
ATOM   2561  O   PHE   165      26.739  26.082  47.053  1.00  0.00           O  
ATOM   2562  N   GLY   166      25.519  26.299  45.190  1.00  0.00           N  
ATOM   2563  H   GLY   166      25.619  26.509  44.207  1.00  0.00           H  
ATOM   2564  CA  GLY   166      24.119  26.275  45.855  1.00  0.00           C  
ATOM   2565  HA2 GLY   166      24.120  27.106  46.559  1.00  0.00           H  
ATOM   2566  HA3 GLY   166      23.373  26.386  45.068  1.00  0.00           H  
ATOM   2567  C   GLY   166      23.844  24.979  46.574  1.00  0.00           C  
ATOM   2568  O   GLY   166      23.085  24.954  47.507  1.00  0.00           O  
ATOM   2569  N   LEU   167      24.515  23.901  46.262  1.00  0.00           N  
ATOM   2570  H   LEU   167      25.188  23.963  45.511  1.00  0.00           H  
ATOM   2571  CA  LEU   167      24.614  22.697  47.109  1.00  0.00           C  
ATOM   2572  HA  LEU   167      23.697  22.632  47.696  1.00  0.00           H  
ATOM   2573  CB  LEU   167      24.708  21.386  46.191  1.00  0.00           C  
ATOM   2574  HB2 LEU   167      25.603  21.435  45.571  1.00  0.00           H  
ATOM   2575  HB3 LEU   167      24.759  20.540  46.877  1.00  0.00           H  
ATOM   2576  CG  LEU   167      23.449  21.109  45.300  1.00  0.00           C  
ATOM   2577  HG  LEU   167      23.038  22.083  45.032  1.00  0.00           H  
ATOM   2578  CD1 LEU   167      23.864  20.215  44.073  1.00  0.00           C  
ATOM   2579 HD11 LEU   167      24.438  20.742  43.311  1.00  0.00           H  
ATOM   2580 HD12 LEU   167      24.371  19.334  44.465  1.00  0.00           H  
ATOM   2581 HD13 LEU   167      22.902  19.874  43.690  1.00  0.00           H  
ATOM   2582  CD2 LEU   167      22.268  20.518  46.066  1.00  0.00           C  
ATOM   2583 HD21 LEU   167      21.365  20.441  45.461  1.00  0.00           H  
ATOM   2584 HD22 LEU   167      22.491  19.488  46.344  1.00  0.00           H  
ATOM   2585 HD23 LEU   167      22.039  21.111  46.952  1.00  0.00           H  
ATOM   2586  C   LEU   167      25.881  22.701  47.984  1.00  0.00           C  
ATOM   2587  O   LEU   167      25.763  22.458  49.193  1.00  0.00           O  
ATOM   2588  N   ALA   168      27.043  23.138  47.475  1.00  0.00           N  
ATOM   2589  H   ALA   168      27.116  23.354  46.491  1.00  0.00           H  
ATOM   2590  CA  ALA   168      28.285  23.270  48.295  1.00  0.00           C  
ATOM   2591  HA  ALA   168      28.482  22.372  48.880  1.00  0.00           H  
ATOM   2592  CB  ALA   168      29.467  23.388  47.377  1.00  0.00           C  
ATOM   2593  HB1 ALA   168      29.410  22.633  46.593  1.00  0.00           H  
ATOM   2594  HB2 ALA   168      29.606  24.409  47.021  1.00  0.00           H  
ATOM   2595  HB3 ALA   168      30.400  23.174  47.899  1.00  0.00           H  
ATOM   2596  C   ALA   168      28.307  24.266  49.510  1.00  0.00           C  
ATOM   2597  O   ALA   168      29.306  24.285  50.186  1.00  0.00           O  
ATOM   2598  N   HID   169      27.318  25.147  49.771  1.00  0.00           N  
ATOM   2599  H   HID   169      26.603  25.311  49.077  1.00  0.00           H  
ATOM   2600  CA  HID   169      27.298  26.205  50.867  1.00  0.00           C  
ATOM   2601  HA  HID   169      28.302  26.619  50.960  1.00  0.00           H  
ATOM   2602  CB  HID   169      26.446  27.419  50.492  1.00  0.00           C  
ATOM   2603  HB2 HID   169      26.813  28.329  50.966  1.00  0.00           H  
ATOM   2604  HB3 HID   169      26.643  27.536  49.427  1.00  0.00           H  
ATOM   2605  CG  HID   169      24.918  27.238  50.569  1.00  0.00           C  
ATOM   2606  ND1 HID   169      24.238  26.185  49.955  1.00  0.00           N  
ATOM   2607  HD1 HID   169      24.664  25.485  49.364  1.00  0.00           H  
ATOM   2608  CE1 HID   169      22.956  26.266  50.279  1.00  0.00           C  
ATOM   2609  HE1 HID   169      22.146  25.860  49.691  1.00  0.00           H  
ATOM   2610  NE2 HID   169      22.742  27.304  51.150  1.00  0.00           N  
ATOM   2611  CD2 HID   169      24.040  27.823  51.435  1.00  0.00           C  
ATOM   2612  HD2 HID   169      24.198  28.653  52.108  1.00  0.00           H  
ATOM   2613  C   HID   169      26.957  25.654  52.248  1.00  0.00           C  
ATOM   2614  O   HID   169      27.010  26.344  53.312  1.00  0.00           O  
ATOM   2615  N   ALA   170      26.489  24.368  52.236  1.00  0.00           N  
ATOM   2616  H   ALA   170      26.424  24.031  51.286  1.00  0.00           H  
ATOM   2617  CA  ALA   170      26.118  23.613  53.411  1.00  0.00           C  
ATOM   2618  HA  ALA   170      25.158  23.979  53.775  1.00  0.00           H  
ATOM   2619  CB  ALA   170      25.971  22.149  52.937  1.00  0.00           C  
ATOM   2620  HB1 ALA   170      26.876  21.737  52.490  1.00  0.00           H  
ATOM   2621  HB2 ALA   170      25.634  21.516  53.758  1.00  0.00           H  
ATOM   2622  HB3 ALA   170      25.145  22.069  52.231  1.00  0.00           H  
ATOM   2623  C   ALA   170      27.067  23.705  54.671  1.00  0.00           C  
ATOM   2624  O   ALA   170      26.523  23.722  55.815  1.00  0.00           O  
ATOM   2625  N   THR   171      28.379  23.699  54.501  1.00  0.00           N  
ATOM   2626  H   THR   171      28.878  23.627  53.627  1.00  0.00           H  
ATOM   2627  CA  THR   171      29.244  23.512  55.718  1.00  0.00           C  
ATOM   2628  HA  THR   171      28.760  22.722  56.291  1.00  0.00           H  
ATOM   2629  CB  THR   171      30.655  22.995  55.423  1.00  0.00           C  
ATOM   2630  HB  THR   171      31.238  23.754  54.901  1.00  0.00           H  
ATOM   2631  CG2 THR   171      31.556  22.716  56.581  1.00  0.00           C  
ATOM   2632 HG21 THR   171      31.020  21.995  57.198  1.00  0.00           H  
ATOM   2633 HG22 THR   171      32.498  22.224  56.339  1.00  0.00           H  
ATOM   2634 HG23 THR   171      31.723  23.645  57.125  1.00  0.00           H  
ATOM   2635  OG1 THR   171      30.622  21.759  54.705  1.00  0.00           O  
ATOM   2636  HG1 THR   171      30.291  21.982  53.832  1.00  0.00           H  
ATOM   2637  C   THR   171      29.219  24.736  56.559  1.00  0.00           C  
ATOM   2638  O   THR   171      28.932  24.709  57.763  1.00  0.00           O  
ATOM   2639  N   ASN   172      29.506  25.857  55.904  1.00  0.00           N  
ATOM   2640  H   ASN   172      29.677  25.710  54.920  1.00  0.00           H  
ATOM   2641  CA  ASN   172      29.433  27.237  56.422  1.00  0.00           C  
ATOM   2642  HA  ASN   172      30.046  27.338  57.318  1.00  0.00           H  
ATOM   2643  CB  ASN   172      29.852  28.307  55.327  1.00  0.00           C  
ATOM   2644  HB2 ASN   172      29.301  28.141  54.402  1.00  0.00           H  
ATOM   2645  HB3 ASN   172      29.617  29.299  55.713  1.00  0.00           H  
ATOM   2646  CG  ASN   172      31.364  28.199  54.979  1.00  0.00           C  
ATOM   2647  OD1 ASN   172      32.121  27.363  55.378  1.00  0.00           O  
ATOM   2648  ND2 ASN   172      31.813  29.091  54.130  1.00  0.00           N  
ATOM   2649 HD21 ASN   172      32.714  28.826  53.758  1.00  0.00           H  
ATOM   2650 HD22 ASN   172      31.201  29.705  53.612  1.00  0.00           H  
ATOM   2651  C   ASN   172      27.996  27.657  56.939  1.00  0.00           C  
ATOM   2652  O   ASN   172      27.902  28.176  58.077  1.00  0.00           O  
ATOM   2653  N   ALA   173      26.909  27.250  56.279  1.00  0.00           N  
ATOM   2654  H   ALA   173      26.999  27.041  55.295  1.00  0.00           H  
ATOM   2655  CA  ALA   173      25.518  27.289  56.810  1.00  0.00           C  
ATOM   2656  HA  ALA   173      25.329  28.311  57.138  1.00  0.00           H  
ATOM   2657  CB  ALA   173      24.489  26.789  55.725  1.00  0.00           C  
ATOM   2658  HB1 ALA   173      24.452  27.440  54.851  1.00  0.00           H  
ATOM   2659  HB2 ALA   173      24.725  25.783  55.380  1.00  0.00           H  
ATOM   2660  HB3 ALA   173      23.493  26.747  56.165  1.00  0.00           H  
ATOM   2661  C   ALA   173      25.336  26.518  58.131  1.00  0.00           C  
ATOM   2662  O   ALA   173      24.630  26.970  59.064  1.00  0.00           O  
ATOM   2663  N   THR   174      25.962  25.311  58.254  1.00  0.00           N  
ATOM   2664  H   THR   174      26.422  24.929  57.439  1.00  0.00           H  
ATOM   2665  CA  THR   174      25.853  24.502  59.438  1.00  0.00           C  
ATOM   2666  HA  THR   174      24.835  24.636  59.803  1.00  0.00           H  
ATOM   2667  CB  THR   174      26.096  23.065  59.148  1.00  0.00           C  
ATOM   2668  HB  THR   174      27.166  22.865  59.082  1.00  0.00           H  
ATOM   2669  CG2 THR   174      25.385  22.188  60.229  1.00  0.00           C  
ATOM   2670 HG21 THR   174      25.448  21.131  59.971  1.00  0.00           H  
ATOM   2671 HG22 THR   174      25.843  22.320  61.209  1.00  0.00           H  
ATOM   2672 HG23 THR   174      24.325  22.442  60.262  1.00  0.00           H  
ATOM   2673  OG1 THR   174      25.394  22.723  58.022  1.00  0.00           O  
ATOM   2674  HG1 THR   174      25.869  22.834  57.196  1.00  0.00           H  
ATOM   2675  C   THR   174      26.718  25.066  60.542  1.00  0.00           C  
ATOM   2676  O   THR   174      26.245  25.259  61.646  1.00  0.00           O  
ATOM   2677  N   LEU   175      27.976  25.526  60.325  1.00  0.00           N  
ATOM   2678  H   LEU   175      28.282  25.598  59.365  1.00  0.00           H  
ATOM   2679  CA  LEU   175      28.819  26.132  61.418  1.00  0.00           C  
ATOM   2680  HA  LEU   175      28.812  25.399  62.225  1.00  0.00           H  
ATOM   2681  CB  LEU   175      30.209  26.415  60.850  1.00  0.00           C  
ATOM   2682  HB2 LEU   175      30.143  27.095  60.000  1.00  0.00           H  
ATOM   2683  HB3 LEU   175      30.782  26.909  61.635  1.00  0.00           H  
ATOM   2684  CG  LEU   175      31.035  25.242  60.316  1.00  0.00           C  
ATOM   2685  HG  LEU   175      30.413  24.558  59.739  1.00  0.00           H  
ATOM   2686  CD1 LEU   175      32.119  25.780  59.500  1.00  0.00           C  
ATOM   2687 HD11 LEU   175      32.636  26.507  60.125  1.00  0.00           H  
ATOM   2688 HD12 LEU   175      32.732  25.022  59.012  1.00  0.00           H  
ATOM   2689 HD13 LEU   175      31.689  26.258  58.620  1.00  0.00           H  
ATOM   2690  CD2 LEU   175      31.576  24.398  61.430  1.00  0.00           C  
ATOM   2691 HD21 LEU   175      32.240  23.595  61.110  1.00  0.00           H  
ATOM   2692 HD22 LEU   175      32.239  24.992  62.059  1.00  0.00           H  
ATOM   2693 HD23 LEU   175      30.837  23.944  62.090  1.00  0.00           H  
ATOM   2694  C   LEU   175      28.210  27.419  61.947  1.00  0.00           C  
ATOM   2695  O   LEU   175      28.082  27.579  63.163  1.00  0.00           O  
ATOM   2696  N   ALA   176      27.655  28.200  61.015  1.00  0.00           N  
ATOM   2697  H   ALA   176      27.769  28.025  60.027  1.00  0.00           H  
ATOM   2698  CA  ALA   176      26.887  29.390  61.379  1.00  0.00           C  
ATOM   2699  HA  ALA   176      27.579  30.091  61.845  1.00  0.00           H  
ATOM   2700  CB  ALA   176      26.416  30.043  60.047  1.00  0.00           C  
ATOM   2701  HB1 ALA   176      25.972  30.998  60.326  1.00  0.00           H  
ATOM   2702  HB2 ALA   176      27.229  30.237  59.347  1.00  0.00           H  
ATOM   2703  HB3 ALA   176      25.697  29.360  59.595  1.00  0.00           H  
ATOM   2704  C   ALA   176      25.727  29.068  62.289  1.00  0.00           C  
ATOM   2705  O   ALA   176      25.594  29.675  63.392  1.00  0.00           O  
ATOM   2706  N   PHE   177      25.018  28.017  61.995  1.00  0.00           N  
ATOM   2707  H   PHE   177      25.191  27.466  61.166  1.00  0.00           H  
ATOM   2708  CA  PHE   177      23.843  27.546  62.835  1.00  0.00           C  
ATOM   2709  HA  PHE   177      23.153  28.376  62.989  1.00  0.00           H  
ATOM   2710  CB  PHE   177      23.069  26.542  61.879  1.00  0.00           C  
ATOM   2711  HB2 PHE   177      22.966  27.023  60.906  1.00  0.00           H  
ATOM   2712  HB3 PHE   177      23.679  25.691  61.575  1.00  0.00           H  
ATOM   2713  CG  PHE   177      21.717  26.075  62.304  1.00  0.00           C  
ATOM   2714  CD1 PHE   177      21.267  24.673  62.354  1.00  0.00           C  
ATOM   2715  HD1 PHE   177      21.970  23.853  62.380  1.00  0.00           H  
ATOM   2716  CE1 PHE   177      19.930  24.315  62.637  1.00  0.00           C  
ATOM   2717  HE1 PHE   177      19.607  23.290  62.739  1.00  0.00           H  
ATOM   2718  CZ  PHE   177      18.999  25.303  62.840  1.00  0.00           C  
ATOM   2719  HZ  PHE   177      17.990  25.038  63.117  1.00  0.00           H  
ATOM   2720  CE2 PHE   177      19.357  26.639  62.587  1.00  0.00           C  
ATOM   2721  HE2 PHE   177      18.568  27.373  62.649  1.00  0.00           H  
ATOM   2722  CD2 PHE   177      20.676  27.043  62.293  1.00  0.00           C  
ATOM   2723  HD2 PHE   177      20.903  28.084  62.112  1.00  0.00           H  
ATOM   2724  C   PHE   177      24.186  26.966  64.176  1.00  0.00           C  
ATOM   2725  O   PHE   177      23.532  27.223  65.191  1.00  0.00           O  
ATOM   2726  N   LEU   178      25.271  26.202  64.219  1.00  0.00           N  
ATOM   2727  H   LEU   178      25.907  26.238  63.435  1.00  0.00           H  
ATOM   2728  CA  LEU   178      25.741  25.491  65.442  1.00  0.00           C  
ATOM   2729  HA  LEU   178      24.877  25.053  65.941  1.00  0.00           H  
ATOM   2730  CB  LEU   178      26.819  24.451  65.093  1.00  0.00           C  
ATOM   2731  HB2 LEU   178      27.569  24.898  64.440  1.00  0.00           H  
ATOM   2732  HB3 LEU   178      27.271  24.090  66.017  1.00  0.00           H  
ATOM   2733  CG  LEU   178      26.280  23.268  64.317  1.00  0.00           C  
ATOM   2734  HG  LEU   178      25.799  23.621  63.405  1.00  0.00           H  
ATOM   2735  CD1 LEU   178      27.479  22.392  63.765  1.00  0.00           C  
ATOM   2736 HD11 LEU   178      28.141  22.986  63.135  1.00  0.00           H  
ATOM   2737 HD12 LEU   178      27.958  21.906  64.615  1.00  0.00           H  
ATOM   2738 HD13 LEU   178      27.083  21.548  63.201  1.00  0.00           H  
ATOM   2739  CD2 LEU   178      25.329  22.458  65.128  1.00  0.00           C  
ATOM   2740 HD21 LEU   178      25.232  21.597  64.467  1.00  0.00           H  
ATOM   2741 HD22 LEU   178      25.804  22.095  66.040  1.00  0.00           H  
ATOM   2742 HD23 LEU   178      24.401  23.005  65.295  1.00  0.00           H  
ATOM   2743  C   LEU   178      26.368  26.416  66.395  1.00  0.00           C  
ATOM   2744  O   LEU   178      26.230  26.267  67.585  1.00  0.00           O  
ATOM   2745  N   CYS   179      26.890  27.507  65.924  1.00  0.00           N  
ATOM   2746  H   CYS   179      26.919  27.643  64.924  1.00  0.00           H  
ATOM   2747  CA  CYS   179      27.244  28.601  66.775  1.00  0.00           C  
ATOM   2748  HA  CYS   179      27.861  28.223  67.590  1.00  0.00           H  
ATOM   2749  CB  CYS   179      27.980  29.561  65.891  1.00  0.00           C  
ATOM   2750  HB2 CYS   179      28.913  29.166  65.489  1.00  0.00           H  
ATOM   2751  HB3 CYS   179      27.363  29.821  65.030  1.00  0.00           H  
ATOM   2752  SG  CYS   179      28.337  31.116  66.816  1.00  0.00           S  
ATOM   2753  HG  CYS   179      29.130  31.605  65.858  1.00  0.00           H  
ATOM   2754  C   CYS   179      25.989  29.417  67.297  1.00  0.00           C  
ATOM   2755  O   CYS   179      25.901  29.547  68.578  1.00  0.00           O  
ATOM   2756  N   PHE   180      25.020  29.852  66.463  1.00  0.00           N  
ATOM   2757  H   PHE   180      25.180  29.754  65.471  1.00  0.00           H  
ATOM   2758  CA  PHE   180      23.789  30.402  66.936  1.00  0.00           C  
ATOM   2759  HA  PHE   180      24.109  31.231  67.567  1.00  0.00           H  
ATOM   2760  CB  PHE   180      22.855  30.950  65.786  1.00  0.00           C  
ATOM   2761  HB2 PHE   180      23.059  32.004  65.596  1.00  0.00           H  
ATOM   2762  HB3 PHE   180      23.158  30.418  64.884  1.00  0.00           H  
ATOM   2763  CG  PHE   180      21.359  30.668  65.897  1.00  0.00           C  
ATOM   2764  CD1 PHE   180      20.630  31.522  66.764  1.00  0.00           C  
ATOM   2765  HD1 PHE   180      21.144  32.324  67.272  1.00  0.00           H  
ATOM   2766  CE1 PHE   180      19.276  31.196  67.035  1.00  0.00           C  
ATOM   2767  HE1 PHE   180      18.777  31.822  67.759  1.00  0.00           H  
ATOM   2768  CZ  PHE   180      18.725  30.048  66.477  1.00  0.00           C  
ATOM   2769  HZ  PHE   180      17.681  29.825  66.645  1.00  0.00           H  
ATOM   2770  CE2 PHE   180      19.449  29.256  65.573  1.00  0.00           C  
ATOM   2771  HE2 PHE   180      19.038  28.407  65.047  1.00  0.00           H  
ATOM   2772  CD2 PHE   180      20.781  29.570  65.282  1.00  0.00           C  
ATOM   2773  HD2 PHE   180      21.376  28.949  64.629  1.00  0.00           H  
ATOM   2774  C   PHE   180      23.008  29.555  67.991  1.00  0.00           C  
ATOM   2775  O   PHE   180      22.759  30.009  69.110  1.00  0.00           O  
ATOM   2776  N   LEU   181      22.769  28.263  67.722  1.00  0.00           N  
ATOM   2777  H   LEU   181      22.960  27.898  66.800  1.00  0.00           H  
ATOM   2778  CA  LEU   181      22.160  27.333  68.628  1.00  0.00           C  
ATOM   2779  HA  LEU   181      21.110  27.612  68.722  1.00  0.00           H  
ATOM   2780  CB  LEU   181      21.962  25.885  67.994  1.00  0.00           C  
ATOM   2781  HB2 LEU   181      22.945  25.571  67.644  1.00  0.00           H  
ATOM   2782  HB3 LEU   181      21.567  25.305  68.828  1.00  0.00           H  
ATOM   2783  CG  LEU   181      20.980  25.593  66.840  1.00  0.00           C  
ATOM   2784  HG  LEU   181      21.182  26.193  65.953  1.00  0.00           H  
ATOM   2785  CD1 LEU   181      21.160  24.237  66.256  1.00  0.00           C  
ATOM   2786 HD11 LEU   181      21.094  23.544  67.095  1.00  0.00           H  
ATOM   2787 HD12 LEU   181      20.400  23.892  65.555  1.00  0.00           H  
ATOM   2788 HD13 LEU   181      22.142  24.169  65.786  1.00  0.00           H  
ATOM   2789  CD2 LEU   181      19.492  25.742  67.241  1.00  0.00           C  
ATOM   2790 HD21 LEU   181      18.821  25.394  66.456  1.00  0.00           H  
ATOM   2791 HD22 LEU   181      19.386  25.213  68.189  1.00  0.00           H  
ATOM   2792 HD23 LEU   181      19.349  26.798  67.473  1.00  0.00           H  
ATOM   2793  C   LEU   181      22.971  27.191  69.922  1.00  0.00           C  
ATOM   2794  O   LEU   181      22.453  27.288  71.003  1.00  0.00           O  
ATOM   2795  N   GLY   182      24.259  27.005  69.854  1.00  0.00           N  
ATOM   2796  H   GLY   182      24.675  27.139  68.944  1.00  0.00           H  
ATOM   2797  CA  GLY   182      25.141  26.729  70.968  1.00  0.00           C  
ATOM   2798  HA2 GLY   182      24.861  25.848  71.546  1.00  0.00           H  
ATOM   2799  HA3 GLY   182      26.151  26.636  70.569  1.00  0.00           H  
ATOM   2800  C   GLY   182      25.070  27.924  71.952  1.00  0.00           C  
ATOM   2801  O   GLY   182      25.030  27.705  73.146  1.00  0.00           O  
ATOM   2802  N   THR   183      25.046  29.146  71.422  1.00  0.00           N  
ATOM   2803  H   THR   183      25.031  29.208  70.414  1.00  0.00           H  
ATOM   2804  CA  THR   183      24.719  30.402  72.244  1.00  0.00           C  
ATOM   2805  HA  THR   183      25.191  30.440  73.226  1.00  0.00           H  
ATOM   2806  CB  THR   183      25.488  31.590  71.574  1.00  0.00           C  
ATOM   2807  HB  THR   183      25.333  32.462  72.208  1.00  0.00           H  
ATOM   2808  CG2 THR   183      26.993  31.494  71.508  1.00  0.00           C  
ATOM   2809 HG21 THR   183      27.456  32.447  71.254  1.00  0.00           H  
ATOM   2810 HG22 THR   183      27.286  31.156  72.502  1.00  0.00           H  
ATOM   2811 HG23 THR   183      27.285  30.740  70.777  1.00  0.00           H  
ATOM   2812  OG1 THR   183      25.056  31.703  70.238  1.00  0.00           O  
ATOM   2813  HG1 THR   183      25.408  30.918  69.811  1.00  0.00           H  
ATOM   2814  C   THR   183      23.207  30.767  72.483  1.00  0.00           C  
ATOM   2815  O   THR   183      22.930  31.654  73.297  1.00  0.00           O  
ATOM   2816  N   PHE   184      22.276  30.097  71.795  1.00  0.00           N  
ATOM   2817  H   PHE   184      22.565  29.460  71.066  1.00  0.00           H  
ATOM   2818  CA  PHE   184      20.777  30.303  72.035  1.00  0.00           C  
ATOM   2819  HA  PHE   184      20.605  31.356  72.258  1.00  0.00           H  
ATOM   2820  CB  PHE   184      20.098  30.090  70.672  1.00  0.00           C  
ATOM   2821  HB2 PHE   184      20.261  31.007  70.106  1.00  0.00           H  
ATOM   2822  HB3 PHE   184      20.463  29.181  70.195  1.00  0.00           H  
ATOM   2823  CG  PHE   184      18.593  29.952  70.757  1.00  0.00           C  
ATOM   2824  CD1 PHE   184      17.750  31.100  71.001  1.00  0.00           C  
ATOM   2825  HD1 PHE   184      18.224  32.068  70.930  1.00  0.00           H  
ATOM   2826  CE1 PHE   184      16.388  30.958  71.262  1.00  0.00           C  
ATOM   2827  HE1 PHE   184      15.720  31.771  71.503  1.00  0.00           H  
ATOM   2828  CZ  PHE   184      15.767  29.689  71.222  1.00  0.00           C  
ATOM   2829  HZ  PHE   184      14.735  29.616  71.532  1.00  0.00           H  
ATOM   2830  CE2 PHE   184      16.526  28.552  70.928  1.00  0.00           C  
ATOM   2831  HE2 PHE   184      16.138  27.545  70.979  1.00  0.00           H  
ATOM   2832  CD2 PHE   184      17.923  28.727  70.567  1.00  0.00           C  
ATOM   2833  HD2 PHE   184      18.520  27.858  70.335  1.00  0.00           H  
ATOM   2834  C   PHE   184      20.351  29.449  73.215  1.00  0.00           C  
ATOM   2835  O   PHE   184      19.658  30.025  74.150  1.00  0.00           O  
ATOM   2836  N   LEU   185      20.844  28.242  73.419  1.00  0.00           N  
ATOM   2837  H   LEU   185      21.428  27.831  72.705  1.00  0.00           H  
ATOM   2838  CA  LEU   185      20.577  27.339  74.599  1.00  0.00           C  
ATOM   2839  HA  LEU   185      19.521  27.069  74.568  1.00  0.00           H  
ATOM   2840  CB  LEU   185      21.426  25.972  74.609  1.00  0.00           C  
ATOM   2841  HB2 LEU   185      22.460  26.083  74.936  1.00  0.00           H  
ATOM   2842  HB3 LEU   185      20.964  25.316  75.347  1.00  0.00           H  
ATOM   2843  CG  LEU   185      21.385  25.213  73.284  1.00  0.00           C  
ATOM   2844  HG  LEU   185      21.858  25.618  72.389  1.00  0.00           H  
ATOM   2845  CD1 LEU   185      22.154  23.861  73.528  1.00  0.00           C  
ATOM   2846 HD11 LEU   185      23.196  24.046  73.789  1.00  0.00           H  
ATOM   2847 HD12 LEU   185      21.756  23.362  74.412  1.00  0.00           H  
ATOM   2848 HD13 LEU   185      22.190  23.197  72.664  1.00  0.00           H  
ATOM   2849  CD2 LEU   185      19.906  24.910  72.889  1.00  0.00           C  
ATOM   2850 HD21 LEU   185      19.788  24.253  72.028  1.00  0.00           H  
ATOM   2851 HD22 LEU   185      19.506  24.253  73.662  1.00  0.00           H  
ATOM   2852 HD23 LEU   185      19.314  25.812  72.738  1.00  0.00           H  
ATOM   2853  C   LEU   185      20.847  27.902  75.991  1.00  0.00           C  
ATOM   2854  O   LEU   185      20.392  27.386  76.941  1.00  0.00           O  
ATOM   2855  N   VAL   186      21.553  29.015  76.051  1.00  0.00           N  
ATOM   2856  H   VAL   186      21.832  29.462  75.189  1.00  0.00           H  
ATOM   2857  CA  VAL   186      21.993  29.510  77.353  1.00  0.00           C  
ATOM   2858  HA  VAL   186      21.583  28.929  78.179  1.00  0.00           H  
ATOM   2859  CB  VAL   186      23.508  29.418  77.452  1.00  0.00           C  
ATOM   2860  HB  VAL   186      23.825  29.890  78.382  1.00  0.00           H  
ATOM   2861  CG1 VAL   186      23.956  27.897  77.394  1.00  0.00           C  
ATOM   2862 HG11 VAL   186      23.837  27.498  76.386  1.00  0.00           H  
ATOM   2863 HG12 VAL   186      24.967  27.914  77.801  1.00  0.00           H  
ATOM   2864 HG13 VAL   186      23.294  27.361  78.074  1.00  0.00           H  
ATOM   2865  CG2 VAL   186      24.202  30.263  76.331  1.00  0.00           C  
ATOM   2866 HG21 VAL   186      25.246  30.334  76.636  1.00  0.00           H  
ATOM   2867 HG22 VAL   186      24.167  29.781  75.355  1.00  0.00           H  
ATOM   2868 HG23 VAL   186      23.652  31.203  76.286  1.00  0.00           H  
ATOM   2869  C   VAL   186      21.450  30.953  77.586  1.00  0.00           C  
ATOM   2870  O   VAL   186      21.850  31.634  78.569  1.00  0.00           O  
ATOM   2871  N   ARG   187      20.559  31.448  76.640  1.00  0.00           N  
ATOM   2872  H   ARG   187      20.208  30.754  75.995  1.00  0.00           H  
ATOM   2873  CA  ARG   187      19.944  32.813  76.608  1.00  0.00           C  
ATOM   2874  HA  ARG   187      20.709  33.545  76.348  1.00  0.00           H  
ATOM   2875  CB  ARG   187      18.844  32.825  75.543  1.00  0.00           C  
ATOM   2876  HB2 ARG   187      18.455  33.842  75.586  1.00  0.00           H  
ATOM   2877  HB3 ARG   187      19.235  32.749  74.528  1.00  0.00           H  
ATOM   2878  CG  ARG   187      17.623  31.945  75.822  1.00  0.00           C  
ATOM   2879  HG2 ARG   187      17.822  30.882  75.953  1.00  0.00           H  
ATOM   2880  HG3 ARG   187      17.177  32.267  76.763  1.00  0.00           H  
ATOM   2881  CD  ARG   187      16.545  32.185  74.837  1.00  0.00           C  
ATOM   2882  HD2 ARG   187      16.448  33.248  74.617  1.00  0.00           H  
ATOM   2883  HD3 ARG   187      16.806  31.725  73.885  1.00  0.00           H  
ATOM   2884  NE  ARG   187      15.198  31.685  75.308  1.00  0.00           N  
ATOM   2885  HE  ARG   187      14.608  32.389  75.727  1.00  0.00           H  
ATOM   2886  CZ  ARG   187      14.562  30.524  75.103  1.00  0.00           C  
ATOM   2887  NH1 ARG   187      15.162  29.437  74.679  1.00  0.00           N  
ATOM   2888 HH11 ARG   187      16.124  29.476  74.374  1.00  0.00           H  
ATOM   2889 HH12 ARG   187      14.612  28.591  74.635  1.00  0.00           H  
ATOM   2890  NH2 ARG   187      13.333  30.375  75.556  1.00  0.00           N  
ATOM   2891 HH21 ARG   187      12.916  31.079  76.149  1.00  0.00           H  
ATOM   2892 HH22 ARG   187      12.947  29.442  75.561  1.00  0.00           H  
ATOM   2893  C   ARG   187      19.533  33.306  77.960  1.00  0.00           C  
ATOM   2894  O   ARG   187      19.691  34.483  78.324  1.00  0.00           O  
ATOM   2895  N   SER   188      18.950  32.445  78.801  1.00  0.00           N  
ATOM   2896  H   SER   188      18.790  31.513  78.447  1.00  0.00           H  
ATOM   2897  CA  SER   188      18.412  32.674  80.157  1.00  0.00           C  
ATOM   2898  HA  SER   188      17.957  33.662  80.087  1.00  0.00           H  
ATOM   2899  CB  SER   188      17.259  31.783  80.395  1.00  0.00           C  
ATOM   2900  HB2 SER   188      17.568  30.783  80.088  1.00  0.00           H  
ATOM   2901  HB3 SER   188      17.186  31.680  81.477  1.00  0.00           H  
ATOM   2902  OG  SER   188      16.091  32.224  79.732  1.00  0.00           O  
ATOM   2903  HG  SER   188      15.445  31.518  79.799  1.00  0.00           H  
ATOM   2904  C   SER   188      19.354  32.592  81.361  1.00  0.00           C  
ATOM   2905  O   SER   188      19.033  33.028  82.451  1.00  0.00           O  
ATOM   2906  N   GLN   189      20.475  31.904  81.196  1.00  0.00           N  
ATOM   2907  H   GLN   189      20.646  31.473  80.298  1.00  0.00           H  
ATOM   2908  CA  GLN   189      21.384  31.423  82.319  1.00  0.00           C  
ATOM   2909  HA  GLN   189      20.794  31.132  83.188  1.00  0.00           H  
ATOM   2910  CB  GLN   189      21.987  30.124  81.762  1.00  0.00           C  
ATOM   2911  HB2 GLN   189      22.639  30.256  80.899  1.00  0.00           H  
ATOM   2912  HB3 GLN   189      22.659  29.778  82.548  1.00  0.00           H  
ATOM   2913  CG  GLN   189      20.950  29.037  81.410  1.00  0.00           C  
ATOM   2914  HG2 GLN   189      20.369  28.858  82.315  1.00  0.00           H  
ATOM   2915  HG3 GLN   189      20.302  29.460  80.643  1.00  0.00           H  
ATOM   2916  CD  GLN   189      21.535  27.687  81.066  1.00  0.00           C  
ATOM   2917  OE1 GLN   189      22.760  27.429  80.991  1.00  0.00           O  
ATOM   2918  NE2 GLN   189      20.757  26.655  80.855  1.00  0.00           N  
ATOM   2919 HE21 GLN   189      21.186  25.755  80.694  1.00  0.00           H  
ATOM   2920 HE22 GLN   189      19.757  26.744  80.969  1.00  0.00           H  
ATOM   2921  C   GLN   189      22.490  32.495  82.584  1.00  0.00           C  
ATOM   2922  O   GLN   189      22.986  33.186  81.703  1.00  0.00           O  
ATOM   2923  N   PRO   190      23.073  32.621  83.817  1.00  0.00           N  
ATOM   2924  CD  PRO   190      22.586  31.992  84.990  1.00  0.00           C  
ATOM   2925  HD2 PRO   190      22.522  30.927  84.768  1.00  0.00           H  
ATOM   2926  HD3 PRO   190      21.644  32.456  85.284  1.00  0.00           H  
ATOM   2927  CG  PRO   190      23.641  32.329  86.096  1.00  0.00           C  
ATOM   2928  HG2 PRO   190      24.293  31.461  86.001  1.00  0.00           H  
ATOM   2929  HG3 PRO   190      23.223  32.468  87.093  1.00  0.00           H  
ATOM   2930  CB  PRO   190      24.326  33.586  85.668  1.00  0.00           C  
ATOM   2931  HB2 PRO   190      25.348  33.436  86.016  1.00  0.00           H  
ATOM   2932  HB3 PRO   190      23.896  34.444  86.185  1.00  0.00           H  
ATOM   2933  CA  PRO   190      24.196  33.585  84.152  1.00  0.00           C  
ATOM   2934  HA  PRO   190      23.844  34.593  83.929  1.00  0.00           H  
ATOM   2935  C   PRO   190      25.537  33.175  83.412  1.00  0.00           C  
ATOM   2936  O   PRO   190      25.651  32.019  83.049  1.00  0.00           O  
ATOM   2937  N   GLY   191      26.470  34.047  83.293  1.00  0.00           N  
ATOM   2938  H   GLY   191      26.358  34.898  83.825  1.00  0.00           H  
ATOM   2939  CA  GLY   191      27.687  34.016  82.432  1.00  0.00           C  
ATOM   2940  HA2 GLY   191      28.346  33.364  83.006  1.00  0.00           H  
ATOM   2941  HA3 GLY   191      27.534  33.636  81.421  1.00  0.00           H  
ATOM   2942  C   GLY   191      28.325  35.438  82.446  1.00  0.00           C  
ATOM   2943  O   GLY   191      27.569  36.425  82.693  1.00  0.00           O  
ATOM   2944  N   ARG   192      29.603  35.380  82.137  1.00  0.00           N  
ATOM   2945  H   ARG   192      29.963  34.471  81.883  1.00  0.00           H  
ATOM   2946  CA  ARG   192      30.627  36.536  82.136  1.00  0.00           C  
ATOM   2947  HA  ARG   192      30.553  37.012  83.113  1.00  0.00           H  
ATOM   2948  CB  ARG   192      32.044  36.017  81.961  1.00  0.00           C  
ATOM   2949  HB2 ARG   192      32.167  35.245  82.720  1.00  0.00           H  
ATOM   2950  HB3 ARG   192      32.207  35.698  80.931  1.00  0.00           H  
ATOM   2951  CG  ARG   192      33.124  37.088  82.147  1.00  0.00           C  
ATOM   2952  HG2 ARG   192      32.874  38.024  81.649  1.00  0.00           H  
ATOM   2953  HG3 ARG   192      33.380  37.238  83.196  1.00  0.00           H  
ATOM   2954  CD  ARG   192      34.411  36.655  81.401  1.00  0.00           C  
ATOM   2955  HD2 ARG   192      34.077  36.739  80.367  1.00  0.00           H  
ATOM   2956  HD3 ARG   192      35.203  37.346  81.689  1.00  0.00           H  
ATOM   2957  NE  ARG   192      34.795  35.234  81.581  1.00  0.00           N  
ATOM   2958  HE  ARG   192      34.309  34.649  82.246  1.00  0.00           H  
ATOM   2959  CZ  ARG   192      35.324  34.453  80.598  1.00  0.00           C  
ATOM   2960  NH1 ARG   192      35.881  34.948  79.519  1.00  0.00           N  
ATOM   2961 HH11 ARG   192      36.001  35.943  79.399  1.00  0.00           H  
ATOM   2962 HH12 ARG   192      36.082  34.329  78.746  1.00  0.00           H  
ATOM   2963  NH2 ARG   192      35.360  33.105  80.704  1.00  0.00           N  
ATOM   2964 HH21 ARG   192      34.979  32.645  81.519  1.00  0.00           H  
ATOM   2965 HH22 ARG   192      35.713  32.467  80.004  1.00  0.00           H  
ATOM   2966  C   ARG   192      30.270  37.634  81.188  1.00  0.00           C  
ATOM   2967  O   ARG   192      30.198  37.389  79.959  1.00  0.00           O  
ATOM   2968  N   TYR   193      29.998  38.871  81.706  1.00  0.00           N  
ATOM   2969  H   TYR   193      30.106  38.998  82.702  1.00  0.00           H  
ATOM   2970  CA  TYR   193      29.387  39.980  80.949  1.00  0.00           C  
ATOM   2971  HA  TYR   193      29.315  40.747  81.721  1.00  0.00           H  
ATOM   2972  CB  TYR   193      30.442  40.599  79.964  1.00  0.00           C  
ATOM   2973  HB2 TYR   193      30.329  40.122  78.991  1.00  0.00           H  
ATOM   2974  HB3 TYR   193      30.070  41.602  79.755  1.00  0.00           H  
ATOM   2975  CG  TYR   193      31.892  40.672  80.397  1.00  0.00           C  
ATOM   2976  CD1 TYR   193      32.291  41.582  81.400  1.00  0.00           C  
ATOM   2977  HD1 TYR   193      31.507  42.080  81.951  1.00  0.00           H  
ATOM   2978  CE1 TYR   193      33.625  41.615  81.803  1.00  0.00           C  
ATOM   2979  HE1 TYR   193      33.900  42.338  82.557  1.00  0.00           H  
ATOM   2980  CZ  TYR   193      34.636  40.809  81.149  1.00  0.00           C  
ATOM   2981  OH  TYR   193      35.830  40.759  81.621  1.00  0.00           O  
ATOM   2982  HH  TYR   193      36.110  41.603  81.982  1.00  0.00           H  
ATOM   2983  CE2 TYR   193      34.227  39.969  80.078  1.00  0.00           C  
ATOM   2984  HE2 TYR   193      34.884  39.211  79.677  1.00  0.00           H  
ATOM   2985  CD2 TYR   193      32.899  39.975  79.617  1.00  0.00           C  
ATOM   2986  HD2 TYR   193      32.577  39.226  78.908  1.00  0.00           H  
ATOM   2987  C   TYR   193      27.987  39.622  80.287  1.00  0.00           C  
ATOM   2988  O   TYR   193      27.600  40.396  79.377  1.00  0.00           O  
ATOM   2989  N   ASN   194      27.386  38.520  80.547  1.00  0.00           N  
ATOM   2990  H   ASN   194      27.811  37.891  81.213  1.00  0.00           H  
ATOM   2991  CA  ASN   194      26.311  37.933  79.720  1.00  0.00           C  
ATOM   2992  HA  ASN   194      26.172  36.912  80.075  1.00  0.00           H  
ATOM   2993  CB  ASN   194      24.928  38.619  80.061  1.00  0.00           C  
ATOM   2994  HB2 ASN   194      24.967  39.666  79.759  1.00  0.00           H  
ATOM   2995  HB3 ASN   194      24.144  38.141  79.474  1.00  0.00           H  
ATOM   2996  CG  ASN   194      24.651  38.449  81.547  1.00  0.00           C  
ATOM   2997  OD1 ASN   194      24.824  39.435  82.254  1.00  0.00           O  
ATOM   2998  ND2 ASN   194      24.109  37.355  82.000  1.00  0.00           N  
ATOM   2999 HD21 ASN   194      23.905  37.306  82.988  1.00  0.00           H  
ATOM   3000 HD22 ASN   194      24.170  36.643  81.287  1.00  0.00           H  
ATOM   3001  C   ASN   194      26.691  37.676  78.296  1.00  0.00           C  
ATOM   3002  O   ASN   194      25.871  37.962  77.420  1.00  0.00           O  
ATOM   3003  N   ARG   195      27.955  37.281  77.897  1.00  0.00           N  
ATOM   3004  H   ARG   195      28.576  36.923  78.609  1.00  0.00           H  
ATOM   3005  CA  ARG   195      28.606  37.571  76.606  1.00  0.00           C  
ATOM   3006  HA  ARG   195      28.510  38.623  76.335  1.00  0.00           H  
ATOM   3007  CB  ARG   195      30.068  37.172  76.842  1.00  0.00           C  
ATOM   3008  HB2 ARG   195      30.643  37.277  75.922  1.00  0.00           H  
ATOM   3009  HB3 ARG   195      30.549  37.887  77.509  1.00  0.00           H  
ATOM   3010  CG  ARG   195      30.465  35.782  77.302  1.00  0.00           C  
ATOM   3011  HG2 ARG   195      29.904  35.550  78.207  1.00  0.00           H  
ATOM   3012  HG3 ARG   195      30.116  35.031  76.592  1.00  0.00           H  
ATOM   3013  CD  ARG   195      31.988  35.648  77.483  1.00  0.00           C  
ATOM   3014  HD2 ARG   195      32.488  35.812  76.528  1.00  0.00           H  
ATOM   3015  HD3 ARG   195      32.254  36.375  78.251  1.00  0.00           H  
ATOM   3016  NE  ARG   195      32.354  34.336  78.040  1.00  0.00           N  
ATOM   3017  HE  ARG   195      31.654  33.941  78.651  1.00  0.00           H  
ATOM   3018  CZ  ARG   195      33.359  33.546  77.781  1.00  0.00           C  
ATOM   3019  NH1 ARG   195      34.318  33.908  76.954  1.00  0.00           N  
ATOM   3020 HH11 ARG   195      34.432  34.876  76.688  1.00  0.00           H  
ATOM   3021 HH12 ARG   195      34.925  33.164  76.643  1.00  0.00           H  
ATOM   3022  NH2 ARG   195      33.468  32.373  78.322  1.00  0.00           N  
ATOM   3023 HH21 ARG   195      32.708  32.040  78.898  1.00  0.00           H  
ATOM   3024 HH22 ARG   195      34.186  31.702  78.086  1.00  0.00           H  
ATOM   3025  C   ARG   195      27.976  36.841  75.368  1.00  0.00           C  
ATOM   3026  O   ARG   195      28.448  37.249  74.257  1.00  0.00           O  
ATOM   3027  N   ALA   196      27.072  35.844  75.535  1.00  0.00           N  
ATOM   3028  H   ALA   196      27.080  35.426  76.454  1.00  0.00           H  
ATOM   3029  CA  ALA   196      26.472  35.076  74.412  1.00  0.00           C  
ATOM   3030  HA  ALA   196      27.313  34.585  73.922  1.00  0.00           H  
ATOM   3031  CB  ALA   196      25.653  33.914  75.022  1.00  0.00           C  
ATOM   3032  HB1 ALA   196      24.837  34.379  75.575  1.00  0.00           H  
ATOM   3033  HB2 ALA   196      25.265  33.127  74.375  1.00  0.00           H  
ATOM   3034  HB3 ALA   196      26.313  33.399  75.720  1.00  0.00           H  
ATOM   3035  C   ALA   196      25.631  35.910  73.453  1.00  0.00           C  
ATOM   3036  O   ALA   196      25.764  35.694  72.283  1.00  0.00           O  
ATOM   3037  N   ARG   197      24.817  36.876  73.925  1.00  0.00           N  
ATOM   3038  H   ARG   197      24.907  37.004  74.923  1.00  0.00           H  
ATOM   3039  CA  ARG   197      23.796  37.651  73.234  1.00  0.00           C  
ATOM   3040  HA  ARG   197      23.008  36.926  73.034  1.00  0.00           H  
ATOM   3041  CB  ARG   197      23.084  38.704  74.141  1.00  0.00           C  
ATOM   3042  HB2 ARG   197      22.611  38.173  74.966  1.00  0.00           H  
ATOM   3043  HB3 ARG   197      23.881  39.256  74.640  1.00  0.00           H  
ATOM   3044  CG  ARG   197      22.098  39.647  73.420  1.00  0.00           C  
ATOM   3045  HG2 ARG   197      22.658  40.291  72.742  1.00  0.00           H  
ATOM   3046  HG3 ARG   197      21.408  39.042  72.832  1.00  0.00           H  
ATOM   3047  CD  ARG   197      21.286  40.366  74.406  1.00  0.00           C  
ATOM   3048  HD2 ARG   197      20.528  40.748  73.723  1.00  0.00           H  
ATOM   3049  HD3 ARG   197      20.858  39.664  75.122  1.00  0.00           H  
ATOM   3050  NE  ARG   197      21.971  41.449  75.130  1.00  0.00           N  
ATOM   3051  HE  ARG   197      22.967  41.334  75.251  1.00  0.00           H  
ATOM   3052  CZ  ARG   197      21.353  42.188  76.035  1.00  0.00           C  
ATOM   3053  NH1 ARG   197      20.059  42.405  76.005  1.00  0.00           N  
ATOM   3054 HH11 ARG   197      19.611  42.058  75.169  1.00  0.00           H  
ATOM   3055 HH12 ARG   197      19.675  42.861  76.821  1.00  0.00           H  
ATOM   3056  NH2 ARG   197      22.019  42.688  77.010  1.00  0.00           N  
ATOM   3057 HH21 ARG   197      22.991  42.465  77.167  1.00  0.00           H  
ATOM   3058 HH22 ARG   197      21.579  43.291  77.690  1.00  0.00           H  
ATOM   3059  C   ARG   197      24.333  38.257  71.924  1.00  0.00           C  
ATOM   3060  O   ARG   197      23.742  38.091  70.836  1.00  0.00           O  
ATOM   3061  N   GLY   198      25.501  38.953  71.980  1.00  0.00           N  
ATOM   3062  H   GLY   198      25.981  38.986  72.868  1.00  0.00           H  
ATOM   3063  CA  GLY   198      26.124  39.650  70.920  1.00  0.00           C  
ATOM   3064  HA2 GLY   198      25.405  40.403  70.599  1.00  0.00           H  
ATOM   3065  HA3 GLY   198      26.909  40.260  71.368  1.00  0.00           H  
ATOM   3066  C   GLY   198      26.616  38.705  69.833  1.00  0.00           C  
ATOM   3067  O   GLY   198      26.613  39.076  68.633  1.00  0.00           O  
ATOM   3068  N   LEU   199      26.940  37.424  70.127  1.00  0.00           N  
ATOM   3069  H   LEU   199      26.935  37.085  71.079  1.00  0.00           H  
ATOM   3070  CA  LEU   199      27.272  36.378  69.141  1.00  0.00           C  
ATOM   3071  HA  LEU   199      27.717  36.852  68.265  1.00  0.00           H  
ATOM   3072  CB  LEU   199      28.251  35.437  69.767  1.00  0.00           C  
ATOM   3073  HB2 LEU   199      29.071  36.047  70.146  1.00  0.00           H  
ATOM   3074  HB3 LEU   199      27.764  35.019  70.649  1.00  0.00           H  
ATOM   3075  CG  LEU   199      28.800  34.388  68.770  1.00  0.00           C  
ATOM   3076  HG  LEU   199      27.948  33.768  68.490  1.00  0.00           H  
ATOM   3077  CD1 LEU   199      29.489  34.917  67.522  1.00  0.00           C  
ATOM   3078 HD11 LEU   199      30.281  35.622  67.775  1.00  0.00           H  
ATOM   3079 HD12 LEU   199      29.939  34.125  66.923  1.00  0.00           H  
ATOM   3080 HD13 LEU   199      28.751  35.511  66.983  1.00  0.00           H  
ATOM   3081  CD2 LEU   199      29.883  33.630  69.495  1.00  0.00           C  
ATOM   3082 HD21 LEU   199      29.493  33.047  70.329  1.00  0.00           H  
ATOM   3083 HD22 LEU   199      30.491  33.002  68.843  1.00  0.00           H  
ATOM   3084 HD23 LEU   199      30.584  34.361  69.897  1.00  0.00           H  
ATOM   3085  C   LEU   199      26.058  35.645  68.621  1.00  0.00           C  
ATOM   3086  O   LEU   199      25.984  35.343  67.436  1.00  0.00           O  
ATOM   3087  N   THR   200      25.009  35.444  69.477  1.00  0.00           N  
ATOM   3088  H   THR   200      25.192  35.749  70.422  1.00  0.00           H  
ATOM   3089  CA  THR   200      23.737  34.784  69.052  1.00  0.00           C  
ATOM   3090  HA  THR   200      23.851  33.865  68.477  1.00  0.00           H  
ATOM   3091  CB  THR   200      22.782  34.557  70.256  1.00  0.00           C  
ATOM   3092  HB  THR   200      22.394  35.433  70.775  1.00  0.00           H  
ATOM   3093  CG2 THR   200      21.704  33.480  70.002  1.00  0.00           C  
ATOM   3094 HG21 THR   200      21.185  33.731  69.076  1.00  0.00           H  
ATOM   3095 HG22 THR   200      22.096  32.493  69.757  1.00  0.00           H  
ATOM   3096 HG23 THR   200      21.031  33.478  70.859  1.00  0.00           H  
ATOM   3097  OG1 THR   200      23.432  33.841  71.267  1.00  0.00           O  
ATOM   3098  HG1 THR   200      23.931  33.114  70.887  1.00  0.00           H  
ATOM   3099  C   THR   200      23.029  35.594  68.057  1.00  0.00           C  
ATOM   3100  O   THR   200      22.441  35.030  67.111  1.00  0.00           O  
ATOM   3101  N   PHE   201      22.965  36.970  68.200  1.00  0.00           N  
ATOM   3102  H   PHE   201      23.459  37.352  68.994  1.00  0.00           H  
ATOM   3103  CA  PHE   201      22.447  37.835  67.151  1.00  0.00           C  
ATOM   3104  HA  PHE   201      21.475  37.508  66.781  1.00  0.00           H  
ATOM   3105  CB  PHE   201      22.296  39.263  67.776  1.00  0.00           C  
ATOM   3106  HB2 PHE   201      23.168  39.435  68.407  1.00  0.00           H  
ATOM   3107  HB3 PHE   201      22.215  39.975  66.955  1.00  0.00           H  
ATOM   3108  CG  PHE   201      21.093  39.508  68.687  1.00  0.00           C  
ATOM   3109  CD1 PHE   201      21.267  40.353  69.830  1.00  0.00           C  
ATOM   3110  HD1 PHE   201      22.240  40.777  70.032  1.00  0.00           H  
ATOM   3111  CE1 PHE   201      20.174  40.725  70.598  1.00  0.00           C  
ATOM   3112  HE1 PHE   201      20.389  41.363  71.442  1.00  0.00           H  
ATOM   3113  CZ  PHE   201      18.914  40.190  70.313  1.00  0.00           C  
ATOM   3114  HZ  PHE   201      18.092  40.522  70.929  1.00  0.00           H  
ATOM   3115  CE2 PHE   201      18.695  39.286  69.240  1.00  0.00           C  
ATOM   3116  HE2 PHE   201      17.668  38.995  69.079  1.00  0.00           H  
ATOM   3117  CD2 PHE   201      19.813  38.965  68.478  1.00  0.00           C  
ATOM   3118  HD2 PHE   201      19.778  38.248  67.672  1.00  0.00           H  
ATOM   3119  C   PHE   201      23.299  37.925  65.853  1.00  0.00           C  
ATOM   3120  O   PHE   201      22.799  37.569  64.763  1.00  0.00           O  
ATOM   3121  N   ALA   202      24.544  38.301  65.897  1.00  0.00           N  
ATOM   3122  H   ALA   202      24.976  38.484  66.792  1.00  0.00           H  
ATOM   3123  CA  ALA   202      25.465  38.439  64.740  1.00  0.00           C  
ATOM   3124  HA  ALA   202      25.133  39.279  64.130  1.00  0.00           H  
ATOM   3125  CB  ALA   202      26.902  38.840  65.283  1.00  0.00           C  
ATOM   3126  HB1 ALA   202      27.636  38.771  64.480  1.00  0.00           H  
ATOM   3127  HB2 ALA   202      26.885  39.785  65.827  1.00  0.00           H  
ATOM   3128  HB3 ALA   202      27.126  38.113  66.063  1.00  0.00           H  
ATOM   3129  C   ALA   202      25.489  37.135  63.993  1.00  0.00           C  
ATOM   3130  O   ALA   202      25.561  37.208  62.772  1.00  0.00           O  
ATOM   3131  N   MET   203      25.451  35.947  64.577  1.00  0.00           N  
ATOM   3132  H   MET   203      25.393  35.991  65.585  1.00  0.00           H  
ATOM   3133  CA  MET   203      25.557  34.693  63.832  1.00  0.00           C  
ATOM   3134  HA  MET   203      26.232  34.865  62.994  1.00  0.00           H  
ATOM   3135  CB  MET   203      26.237  33.552  64.590  1.00  0.00           C  
ATOM   3136  HB2 MET   203      27.052  33.938  65.203  1.00  0.00           H  
ATOM   3137  HB3 MET   203      25.577  32.951  65.215  1.00  0.00           H  
ATOM   3138  CG  MET   203      26.800  32.517  63.587  1.00  0.00           C  
ATOM   3139  HG2 MET   203      27.155  31.676  64.183  1.00  0.00           H  
ATOM   3140  HG3 MET   203      25.956  32.102  63.036  1.00  0.00           H  
ATOM   3141  SD  MET   203      28.048  32.853  62.287  1.00  0.00           S  
ATOM   3142  CE  MET   203      29.420  33.226  63.380  1.00  0.00           C  
ATOM   3143  HE1 MET   203      30.080  32.371  63.533  1.00  0.00           H  
ATOM   3144  HE2 MET   203      29.969  34.074  62.970  1.00  0.00           H  
ATOM   3145  HE3 MET   203      28.936  33.583  64.289  1.00  0.00           H  
ATOM   3146  C   MET   203      24.243  34.233  63.172  1.00  0.00           C  
ATOM   3147  O   MET   203      24.167  33.763  62.068  1.00  0.00           O  
ATOM   3148  N   LEU   204      23.148  34.577  63.781  1.00  0.00           N  
ATOM   3149  H   LEU   204      23.283  34.912  64.724  1.00  0.00           H  
ATOM   3150  CA  LEU   204      21.843  34.366  63.211  1.00  0.00           C  
ATOM   3151  HA  LEU   204      21.818  33.347  62.823  1.00  0.00           H  
ATOM   3152  CB  LEU   204      20.722  34.611  64.292  1.00  0.00           C  
ATOM   3153  HB2 LEU   204      20.905  33.926  65.119  1.00  0.00           H  
ATOM   3154  HB3 LEU   204      20.712  35.678  64.518  1.00  0.00           H  
ATOM   3155  CG  LEU   204      19.241  34.372  63.841  1.00  0.00           C  
ATOM   3156  HG  LEU   204      19.088  35.214  63.166  1.00  0.00           H  
ATOM   3157  CD1 LEU   204      19.011  33.030  63.121  1.00  0.00           C  
ATOM   3158 HD11 LEU   204      19.146  32.146  63.745  1.00  0.00           H  
ATOM   3159 HD12 LEU   204      18.078  32.988  62.559  1.00  0.00           H  
ATOM   3160 HD13 LEU   204      19.772  33.100  62.343  1.00  0.00           H  
ATOM   3161  CD2 LEU   204      18.124  34.522  65.001  1.00  0.00           C  
ATOM   3162 HD21 LEU   204      18.470  33.920  65.840  1.00  0.00           H  
ATOM   3163 HD22 LEU   204      17.948  35.576  65.216  1.00  0.00           H  
ATOM   3164 HD23 LEU   204      17.193  34.062  64.668  1.00  0.00           H  
ATOM   3165  C   LEU   204      21.599  35.295  62.011  1.00  0.00           C  
ATOM   3166  O   LEU   204      21.108  34.865  60.996  1.00  0.00           O  
ATOM   3167  N   ALA   205      21.927  36.632  62.051  1.00  0.00           N  
ATOM   3168  H   ALA   205      22.327  36.948  62.923  1.00  0.00           H  
ATOM   3169  CA  ALA   205      22.059  37.487  60.916  1.00  0.00           C  
ATOM   3170  HA  ALA   205      21.060  37.565  60.485  1.00  0.00           H  
ATOM   3171  CB  ALA   205      22.609  38.871  61.381  1.00  0.00           C  
ATOM   3172  HB1 ALA   205      22.763  39.487  60.495  1.00  0.00           H  
ATOM   3173  HB2 ALA   205      21.810  39.376  61.925  1.00  0.00           H  
ATOM   3174  HB3 ALA   205      23.513  38.708  61.968  1.00  0.00           H  
ATOM   3175  C   ALA   205      22.946  37.048  59.747  1.00  0.00           C  
ATOM   3176  O   ALA   205      22.472  36.766  58.609  1.00  0.00           O  
ATOM   3177  N   TYR   206      24.180  36.624  60.112  1.00  0.00           N  
ATOM   3178  H   TYR   206      24.535  36.879  61.023  1.00  0.00           H  
ATOM   3179  CA  TYR   206      25.077  35.854  59.209  1.00  0.00           C  
ATOM   3180  HA  TYR   206      25.437  36.506  58.413  1.00  0.00           H  
ATOM   3181  CB  TYR   206      26.396  35.311  59.914  1.00  0.00           C  
ATOM   3182  HB2 TYR   206      27.016  36.095  60.350  1.00  0.00           H  
ATOM   3183  HB3 TYR   206      26.046  34.540  60.600  1.00  0.00           H  
ATOM   3184  CG  TYR   206      27.315  34.607  58.908  1.00  0.00           C  
ATOM   3185  CD1 TYR   206      28.323  35.340  58.211  1.00  0.00           C  
ATOM   3186  HD1 TYR   206      28.421  36.408  58.333  1.00  0.00           H  
ATOM   3187  CE1 TYR   206      29.062  34.728  57.197  1.00  0.00           C  
ATOM   3188  HE1 TYR   206      29.788  35.334  56.675  1.00  0.00           H  
ATOM   3189  CZ  TYR   206      28.879  33.353  56.915  1.00  0.00           C  
ATOM   3190  OH  TYR   206      29.651  32.764  55.977  1.00  0.00           O  
ATOM   3191  HH  TYR   206      29.167  32.053  55.551  1.00  0.00           H  
ATOM   3192  CE2 TYR   206      27.870  32.619  57.541  1.00  0.00           C  
ATOM   3193  HE2 TYR   206      27.747  31.597  57.213  1.00  0.00           H  
ATOM   3194  CD2 TYR   206      27.001  33.274  58.469  1.00  0.00           C  
ATOM   3195  HD2 TYR   206      26.190  32.825  59.024  1.00  0.00           H  
ATOM   3196  C   TYR   206      24.351  34.716  58.504  1.00  0.00           C  
ATOM   3197  O   TYR   206      24.476  34.723  57.323  1.00  0.00           O  
ATOM   3198  N   PHE   207      23.792  33.751  59.236  1.00  0.00           N  
ATOM   3199  H   PHE   207      23.866  33.797  60.243  1.00  0.00           H  
ATOM   3200  CA  PHE   207      23.256  32.474  58.742  1.00  0.00           C  
ATOM   3201  HA  PHE   207      24.039  31.847  58.315  1.00  0.00           H  
ATOM   3202  CB  PHE   207      22.694  31.693  59.923  1.00  0.00           C  
ATOM   3203  HB2 PHE   207      23.557  31.404  60.522  1.00  0.00           H  
ATOM   3204  HB3 PHE   207      22.123  32.316  60.612  1.00  0.00           H  
ATOM   3205  CG  PHE   207      21.931  30.478  59.555  1.00  0.00           C  
ATOM   3206  CD1 PHE   207      20.594  30.398  59.897  1.00  0.00           C  
ATOM   3207  HD1 PHE   207      20.055  31.161  60.439  1.00  0.00           H  
ATOM   3208  CE1 PHE   207      19.794  29.284  59.485  1.00  0.00           C  
ATOM   3209  HE1 PHE   207      18.802  29.160  59.894  1.00  0.00           H  
ATOM   3210  CZ  PHE   207      20.419  28.215  58.818  1.00  0.00           C  
ATOM   3211  HZ  PHE   207      19.884  27.368  58.415  1.00  0.00           H  
ATOM   3212  CE2 PHE   207      21.785  28.319  58.482  1.00  0.00           C  
ATOM   3213  HE2 PHE   207      22.205  27.631  57.764  1.00  0.00           H  
ATOM   3214  CD2 PHE   207      22.530  29.458  58.792  1.00  0.00           C  
ATOM   3215  HD2 PHE   207      23.543  29.478  58.420  1.00  0.00           H  
ATOM   3216  C   PHE   207      22.192  32.784  57.681  1.00  0.00           C  
ATOM   3217  O   PHE   207      22.332  32.293  56.589  1.00  0.00           O  
ATOM   3218  N   ILE   208      21.366  33.757  57.968  1.00  0.00           N  
ATOM   3219  H   ILE   208      21.659  34.262  58.793  1.00  0.00           H  
ATOM   3220  CA  ILE   208      20.269  34.242  57.063  1.00  0.00           C  
ATOM   3221  HA  ILE   208      19.912  33.296  56.656  1.00  0.00           H  
ATOM   3222  CB  ILE   208      19.170  34.934  57.895  1.00  0.00           C  
ATOM   3223  HB  ILE   208      19.724  35.706  58.428  1.00  0.00           H  
ATOM   3224  CG2 ILE   208      18.196  35.540  56.831  1.00  0.00           C  
ATOM   3225 HG21 ILE   208      18.556  36.279  56.115  1.00  0.00           H  
ATOM   3226 HG22 ILE   208      17.718  34.677  56.367  1.00  0.00           H  
ATOM   3227 HG23 ILE   208      17.409  36.054  57.383  1.00  0.00           H  
ATOM   3228  CG1 ILE   208      18.450  33.903  58.893  1.00  0.00           C  
ATOM   3229 HG12 ILE   208      17.865  33.167  58.341  1.00  0.00           H  
ATOM   3230 HG13 ILE   208      19.259  33.481  59.490  1.00  0.00           H  
ATOM   3231  CD1 ILE   208      17.425  34.636  59.844  1.00  0.00           C  
ATOM   3232 HD11 ILE   208      17.229  35.654  59.505  1.00  0.00           H  
ATOM   3233 HD12 ILE   208      16.552  33.986  59.900  1.00  0.00           H  
ATOM   3234 HD13 ILE   208      17.927  34.795  60.798  1.00  0.00           H  
ATOM   3235  C   ILE   208      20.842  35.026  55.821  1.00  0.00           C  
ATOM   3236  O   ILE   208      20.478  34.925  54.636  1.00  0.00           O  
ATOM   3237  N   THR   209      21.927  35.816  56.074  1.00  0.00           N  
ATOM   3238  H   THR   209      22.207  35.897  57.041  1.00  0.00           H  
ATOM   3239  CA  THR   209      22.758  36.344  54.986  1.00  0.00           C  
ATOM   3240  HA  THR   209      22.143  37.034  54.409  1.00  0.00           H  
ATOM   3241  CB  THR   209      23.872  37.254  55.450  1.00  0.00           C  
ATOM   3242  HB  THR   209      24.502  36.708  56.152  1.00  0.00           H  
ATOM   3243  CG2 THR   209      24.729  37.791  54.298  1.00  0.00           C  
ATOM   3244 HG21 THR   209      25.389  37.001  53.937  1.00  0.00           H  
ATOM   3245 HG22 THR   209      24.100  38.002  53.433  1.00  0.00           H  
ATOM   3246 HG23 THR   209      25.396  38.597  54.601  1.00  0.00           H  
ATOM   3247  OG1 THR   209      23.299  38.375  56.173  1.00  0.00           O  
ATOM   3248  HG1 THR   209      22.928  38.024  56.985  1.00  0.00           H  
ATOM   3249  C   THR   209      23.364  35.278  54.073  1.00  0.00           C  
ATOM   3250  O   THR   209      23.237  35.437  52.838  1.00  0.00           O  
ATOM   3251  N   TRP   210      23.933  34.204  54.677  1.00  0.00           N  
ATOM   3252  H   TRP   210      23.977  34.145  55.684  1.00  0.00           H  
ATOM   3253  CA  TRP   210      24.683  33.176  53.906  1.00  0.00           C  
ATOM   3254  HA  TRP   210      25.394  33.702  53.269  1.00  0.00           H  
ATOM   3255  CB  TRP   210      25.459  32.389  54.925  1.00  0.00           C  
ATOM   3256  HB2 TRP   210      26.065  33.116  55.466  1.00  0.00           H  
ATOM   3257  HB3 TRP   210      24.695  32.000  55.598  1.00  0.00           H  
ATOM   3258  CG  TRP   210      26.303  31.300  54.316  1.00  0.00           C  
ATOM   3259  CD1 TRP   210      26.081  29.975  54.391  1.00  0.00           C  
ATOM   3260  HD1 TRP   210      25.254  29.459  54.855  1.00  0.00           H  
ATOM   3261  NE1 TRP   210      27.088  29.295  53.698  1.00  0.00           N  
ATOM   3262  HE1 TRP   210      26.993  28.318  53.460  1.00  0.00           H  
ATOM   3263  CE2 TRP   210      28.002  30.146  53.183  1.00  0.00           C  
ATOM   3264  CZ2 TRP   210      29.200  29.964  52.357  1.00  0.00           C  
ATOM   3265  HZ2 TRP   210      29.452  28.966  52.032  1.00  0.00           H  
ATOM   3266  CH2 TRP   210      29.834  31.123  51.905  1.00  0.00           C  
ATOM   3267  HH2 TRP   210      30.685  31.017  51.249  1.00  0.00           H  
ATOM   3268  CZ3 TRP   210      29.505  32.423  52.378  1.00  0.00           C  
ATOM   3269  HZ3 TRP   210      30.017  33.223  51.863  1.00  0.00           H  
ATOM   3270  CE3 TRP   210      28.380  32.562  53.231  1.00  0.00           C  
ATOM   3271  HE3 TRP   210      28.137  33.538  53.625  1.00  0.00           H  
ATOM   3272  CD2 TRP   210      27.522  31.467  53.517  1.00  0.00           C  
ATOM   3273  C   TRP   210      23.824  32.342  53.027  1.00  0.00           C  
ATOM   3274  O   TRP   210      24.060  32.150  51.811  1.00  0.00           O  
ATOM   3275  N   VAL   211      22.832  31.693  53.583  1.00  0.00           N  
ATOM   3276  H   VAL   211      22.662  31.949  54.545  1.00  0.00           H  
ATOM   3277  CA  VAL   211      21.739  31.074  52.847  1.00  0.00           C  
ATOM   3278  HA  VAL   211      22.110  30.132  52.445  1.00  0.00           H  
ATOM   3279  CB  VAL   211      20.599  30.495  53.693  1.00  0.00           C  
ATOM   3280  HB  VAL   211      19.926  29.850  53.128  1.00  0.00           H  
ATOM   3281  CG1 VAL   211      21.057  29.486  54.804  1.00  0.00           C  
ATOM   3282 HG11 VAL   211      20.271  28.808  55.137  1.00  0.00           H  
ATOM   3283 HG12 VAL   211      21.895  28.858  54.503  1.00  0.00           H  
ATOM   3284 HG13 VAL   211      21.226  30.022  55.738  1.00  0.00           H  
ATOM   3285  CG2 VAL   211      19.690  31.578  54.291  1.00  0.00           C  
ATOM   3286 HG21 VAL   211      20.313  32.336  54.765  1.00  0.00           H  
ATOM   3287 HG22 VAL   211      19.168  32.039  53.453  1.00  0.00           H  
ATOM   3288 HG23 VAL   211      18.877  31.154  54.881  1.00  0.00           H  
ATOM   3289  C   VAL   211      21.098  31.958  51.711  1.00  0.00           C  
ATOM   3290  O   VAL   211      20.423  31.420  50.849  1.00  0.00           O  
ATOM   3291  N   SER   212      21.123  33.264  51.872  1.00  0.00           N  
ATOM   3292  H   SER   212      21.651  33.646  52.643  1.00  0.00           H  
ATOM   3293  CA  SER   212      20.682  34.212  50.817  1.00  0.00           C  
ATOM   3294  HA  SER   212      19.833  33.774  50.292  1.00  0.00           H  
ATOM   3295  CB  SER   212      20.305  35.598  51.349  1.00  0.00           C  
ATOM   3296  HB2 SER   212      21.136  36.206  51.706  1.00  0.00           H  
ATOM   3297  HB3 SER   212      19.870  36.072  50.469  1.00  0.00           H  
ATOM   3298  OG  SER   212      19.311  35.577  52.354  1.00  0.00           O  
ATOM   3299  HG  SER   212      19.746  35.362  53.182  1.00  0.00           H  
ATOM   3300  C   SER   212      21.782  34.436  49.727  1.00  0.00           C  
ATOM   3301  O   SER   212      21.501  34.853  48.567  1.00  0.00           O  
ATOM   3302  N   PHE   213      23.057  34.246  50.072  1.00  0.00           N  
ATOM   3303  H   PHE   213      23.245  33.776  50.946  1.00  0.00           H  
ATOM   3304  CA  PHE   213      24.254  34.713  49.358  1.00  0.00           C  
ATOM   3305  HA  PHE   213      24.169  35.795  49.263  1.00  0.00           H  
ATOM   3306  CB  PHE   213      25.533  34.463  50.194  1.00  0.00           C  
ATOM   3307  HB2 PHE   213      25.466  35.010  51.134  1.00  0.00           H  
ATOM   3308  HB3 PHE   213      25.496  33.418  50.500  1.00  0.00           H  
ATOM   3309  CG  PHE   213      26.826  34.754  49.456  1.00  0.00           C  
ATOM   3310  CD1 PHE   213      27.156  36.024  49.019  1.00  0.00           C  
ATOM   3311  HD1 PHE   213      26.401  36.794  49.073  1.00  0.00           H  
ATOM   3312  CE1 PHE   213      28.315  36.169  48.159  1.00  0.00           C  
ATOM   3313  HE1 PHE   213      28.691  37.131  47.842  1.00  0.00           H  
ATOM   3314  CZ  PHE   213      29.152  35.069  47.836  1.00  0.00           C  
ATOM   3315  HZ  PHE   213      30.079  35.197  47.296  1.00  0.00           H  
ATOM   3316  CE2 PHE   213      28.841  33.898  48.435  1.00  0.00           C  
ATOM   3317  HE2 PHE   213      29.497  33.041  48.400  1.00  0.00           H  
ATOM   3318  CD2 PHE   213      27.743  33.669  49.221  1.00  0.00           C  
ATOM   3319  HD2 PHE   213      27.460  32.687  49.570  1.00  0.00           H  
ATOM   3320  C   PHE   213      24.341  34.228  47.877  1.00  0.00           C  
ATOM   3321  O   PHE   213      24.539  34.971  46.890  1.00  0.00           O  
ATOM   3322  N   VAL   214      24.363  32.883  47.742  1.00  0.00           N  
ATOM   3323  H   VAL   214      24.330  32.245  48.524  1.00  0.00           H  
ATOM   3324  CA  VAL   214      24.564  32.131  46.483  1.00  0.00           C  
ATOM   3325  HA  VAL   214      25.296  32.608  45.830  1.00  0.00           H  
ATOM   3326  CB  VAL   214      25.028  30.669  46.648  1.00  0.00           C  
ATOM   3327  HB  VAL   214      24.229  30.083  47.102  1.00  0.00           H  
ATOM   3328  CG1 VAL   214      25.373  30.006  45.328  1.00  0.00           C  
ATOM   3329 HG11 VAL   214      25.833  29.022  45.414  1.00  0.00           H  
ATOM   3330 HG12 VAL   214      24.444  29.808  44.794  1.00  0.00           H  
ATOM   3331 HG13 VAL   214      25.964  30.692  44.721  1.00  0.00           H  
ATOM   3332  CG2 VAL   214      26.238  30.462  47.523  1.00  0.00           C  
ATOM   3333 HG21 VAL   214      27.088  30.965  47.063  1.00  0.00           H  
ATOM   3334 HG22 VAL   214      26.155  30.808  48.554  1.00  0.00           H  
ATOM   3335 HG23 VAL   214      26.466  29.397  47.560  1.00  0.00           H  
ATOM   3336  C   VAL   214      23.265  32.249  45.741  1.00  0.00           C  
ATOM   3337  O   VAL   214      23.473  32.243  44.526  1.00  0.00           O  
ATOM   3338  N   PRO   215      22.015  32.374  46.212  1.00  0.00           N  
ATOM   3339  CD  PRO   215      21.449  31.840  47.426  1.00  0.00           C  
ATOM   3340  HD2 PRO   215      21.531  32.520  48.275  1.00  0.00           H  
ATOM   3341  HD3 PRO   215      21.986  30.940  47.723  1.00  0.00           H  
ATOM   3342  CG  PRO   215      20.003  31.572  47.279  1.00  0.00           C  
ATOM   3343  HG2 PRO   215      19.474  31.595  48.232  1.00  0.00           H  
ATOM   3344  HG3 PRO   215      19.933  30.611  46.769  1.00  0.00           H  
ATOM   3345  CB  PRO   215      19.648  32.687  46.315  1.00  0.00           C  
ATOM   3346  HB2 PRO   215      19.614  33.649  46.827  1.00  0.00           H  
ATOM   3347  HB3 PRO   215      18.767  32.571  45.684  1.00  0.00           H  
ATOM   3348  CA  PRO   215      20.868  32.749  45.448  1.00  0.00           C  
ATOM   3349  HA  PRO   215      20.723  31.951  44.719  1.00  0.00           H  
ATOM   3350  C   PRO   215      20.886  34.151  44.826  1.00  0.00           C  
ATOM   3351  O   PRO   215      20.495  34.266  43.659  1.00  0.00           O  
ATOM   3352  N   LEU   216      21.290  35.188  45.579  1.00  0.00           N  
ATOM   3353  H   LEU   216      21.724  35.046  46.480  1.00  0.00           H  
ATOM   3354  CA  LEU   216      21.402  36.497  45.059  1.00  0.00           C  
ATOM   3355  HA  LEU   216      20.403  36.804  44.751  1.00  0.00           H  
ATOM   3356  CB  LEU   216      21.949  37.451  46.178  1.00  0.00           C  
ATOM   3357  HB2 LEU   216      21.119  37.624  46.862  1.00  0.00           H  
ATOM   3358  HB3 LEU   216      22.720  36.852  46.664  1.00  0.00           H  
ATOM   3359  CG  LEU   216      22.494  38.851  45.714  1.00  0.00           C  
ATOM   3360  HG  LEU   216      23.320  38.790  45.006  1.00  0.00           H  
ATOM   3361  CD1 LEU   216      21.301  39.568  45.111  1.00  0.00           C  
ATOM   3362 HD11 LEU   216      21.656  40.474  44.618  1.00  0.00           H  
ATOM   3363 HD12 LEU   216      20.804  38.959  44.357  1.00  0.00           H  
ATOM   3364 HD13 LEU   216      20.571  39.897  45.850  1.00  0.00           H  
ATOM   3365  CD2 LEU   216      22.807  39.557  46.957  1.00  0.00           C  
ATOM   3366 HD21 LEU   216      21.890  39.684  47.533  1.00  0.00           H  
ATOM   3367 HD22 LEU   216      23.573  39.135  47.607  1.00  0.00           H  
ATOM   3368 HD23 LEU   216      23.015  40.606  46.745  1.00  0.00           H  
ATOM   3369  C   LEU   216      22.254  36.478  43.807  1.00  0.00           C  
ATOM   3370  O   LEU   216      21.785  36.928  42.729  1.00  0.00           O  
ATOM   3371  N   LEU   217      23.460  35.911  43.902  1.00  0.00           N  
ATOM   3372  H   LEU   217      23.832  35.603  44.789  1.00  0.00           H  
ATOM   3373  CA  LEU   217      24.466  35.795  42.794  1.00  0.00           C  
ATOM   3374  HA  LEU   217      24.656  36.807  42.437  1.00  0.00           H  
ATOM   3375  CB  LEU   217      25.812  35.225  43.298  1.00  0.00           C  
ATOM   3376  HB2 LEU   217      25.730  34.210  43.687  1.00  0.00           H  
ATOM   3377  HB3 LEU   217      26.428  35.159  42.401  1.00  0.00           H  
ATOM   3378  CG  LEU   217      26.565  36.168  44.239  1.00  0.00           C  
ATOM   3379  HG  LEU   217      26.045  36.145  45.196  1.00  0.00           H  
ATOM   3380  CD1 LEU   217      27.914  35.585  44.530  1.00  0.00           C  
ATOM   3381 HD11 LEU   217      28.485  35.346  43.633  1.00  0.00           H  
ATOM   3382 HD12 LEU   217      28.454  36.306  45.144  1.00  0.00           H  
ATOM   3383 HD13 LEU   217      27.856  34.651  45.089  1.00  0.00           H  
ATOM   3384  CD2 LEU   217      26.669  37.634  43.740  1.00  0.00           C  
ATOM   3385 HD21 LEU   217      25.694  38.077  43.946  1.00  0.00           H  
ATOM   3386 HD22 LEU   217      27.344  38.210  44.373  1.00  0.00           H  
ATOM   3387 HD23 LEU   217      26.970  37.766  42.700  1.00  0.00           H  
ATOM   3388  C   LEU   217      23.959  34.954  41.582  1.00  0.00           C  
ATOM   3389  O   LEU   217      24.282  35.342  40.465  1.00  0.00           O  
ATOM   3390  N   ALA   218      23.211  33.896  41.921  1.00  0.00           N  
ATOM   3391  H   ALA   218      23.266  33.425  42.813  1.00  0.00           H  
ATOM   3392  CA  ALA   218      22.715  33.153  40.730  1.00  0.00           C  
ATOM   3393  HA  ALA   218      23.463  33.022  39.949  1.00  0.00           H  
ATOM   3394  CB  ALA   218      22.177  31.764  41.178  1.00  0.00           C  
ATOM   3395  HB1 ALA   218      21.557  31.888  42.065  1.00  0.00           H  
ATOM   3396  HB2 ALA   218      21.689  31.183  40.395  1.00  0.00           H  
ATOM   3397  HB3 ALA   218      23.070  31.181  41.404  1.00  0.00           H  
ATOM   3398  C   ALA   218      21.587  33.852  39.988  1.00  0.00           C  
ATOM   3399  O   ALA   218      21.212  33.275  38.946  1.00  0.00           O  
ATOM   3400  N   ASN   219      21.084  34.988  40.394  1.00  0.00           N  
ATOM   3401  H   ASN   219      21.524  35.318  41.241  1.00  0.00           H  
ATOM   3402  CA  ASN   219      19.964  35.647  39.818  1.00  0.00           C  
ATOM   3403  HA  ASN   219      19.602  35.258  38.866  1.00  0.00           H  
ATOM   3404  CB  ASN   219      18.798  35.510  40.825  1.00  0.00           C  
ATOM   3405  HB2 ASN   219      19.180  35.839  41.792  1.00  0.00           H  
ATOM   3406  HB3 ASN   219      17.978  36.155  40.512  1.00  0.00           H  
ATOM   3407  CG  ASN   219      18.192  34.031  40.831  1.00  0.00           C  
ATOM   3408  OD1 ASN   219      17.458  33.615  39.901  1.00  0.00           O  
ATOM   3409  ND2 ASN   219      18.556  33.311  41.923  1.00  0.00           N  
ATOM   3410 HD21 ASN   219      18.332  32.328  41.864  1.00  0.00           H  
ATOM   3411 HD22 ASN   219      19.399  33.525  42.435  1.00  0.00           H  
ATOM   3412  C   ASN   219      20.157  37.110  39.417  1.00  0.00           C  
ATOM   3413  O   ASN   219      19.706  37.501  38.382  1.00  0.00           O  
ATOM   3414  N   VAL   220      20.790  37.897  40.257  1.00  0.00           N  
ATOM   3415  H   VAL   220      21.178  37.528  41.113  1.00  0.00           H  
ATOM   3416  CA  VAL   220      20.947  39.324  40.117  1.00  0.00           C  
ATOM   3417  HA  VAL   220      19.978  39.803  39.978  1.00  0.00           H  
ATOM   3418  CB  VAL   220      21.460  40.033  41.444  1.00  0.00           C  
ATOM   3419  HB  VAL   220      20.900  39.625  42.285  1.00  0.00           H  
ATOM   3420  CG1 VAL   220      22.911  39.688  41.721  1.00  0.00           C  
ATOM   3421 HG11 VAL   220      23.679  40.166  41.114  1.00  0.00           H  
ATOM   3422 HG12 VAL   220      23.114  39.946  42.760  1.00  0.00           H  
ATOM   3423 HG13 VAL   220      23.100  38.616  41.664  1.00  0.00           H  
ATOM   3424  CG2 VAL   220      21.261  41.550  41.448  1.00  0.00           C  
ATOM   3425 HG21 VAL   220      21.839  41.880  40.585  1.00  0.00           H  
ATOM   3426 HG22 VAL   220      20.200  41.758  41.315  1.00  0.00           H  
ATOM   3427 HG23 VAL   220      21.645  41.885  42.412  1.00  0.00           H  
ATOM   3428  C   VAL   220      21.915  39.649  38.934  1.00  0.00           C  
ATOM   3429  O   VAL   220      22.665  38.708  38.588  1.00  0.00           O  
ATOM   3430  N   GLN   221      21.587  40.663  38.165  1.00  0.00           N  
ATOM   3431  H   GLN   221      20.861  41.289  38.482  1.00  0.00           H  
ATOM   3432  CA  GLN   221      22.019  40.998  36.813  1.00  0.00           C  
ATOM   3433  HA  GLN   221      22.718  40.215  36.522  1.00  0.00           H  
ATOM   3434  CB  GLN   221      20.861  40.904  35.727  1.00  0.00           C  
ATOM   3435  HB2 GLN   221      20.099  41.623  36.028  1.00  0.00           H  
ATOM   3436  HB3 GLN   221      21.262  41.012  34.719  1.00  0.00           H  
ATOM   3437  CG  GLN   221      20.164  39.527  35.662  1.00  0.00           C  
ATOM   3438  HG2 GLN   221      19.797  39.315  36.666  1.00  0.00           H  
ATOM   3439  HG3 GLN   221      19.328  39.494  34.964  1.00  0.00           H  
ATOM   3440  CD  GLN   221      21.172  38.458  35.178  1.00  0.00           C  
ATOM   3441  OE1 GLN   221      21.665  38.447  34.008  1.00  0.00           O  
ATOM   3442  NE2 GLN   221      21.350  37.402  35.921  1.00  0.00           N  
ATOM   3443 HE21 GLN   221      22.093  36.742  35.740  1.00  0.00           H  
ATOM   3444 HE22 GLN   221      20.909  37.382  36.829  1.00  0.00           H  
ATOM   3445  C   GLN   221      22.736  42.334  36.703  1.00  0.00           C  
ATOM   3446  O   GLN   221      22.951  42.763  35.576  1.00  0.00           O  
ATOM   3447  N   VAL   222      23.150  42.974  37.817  1.00  0.00           N  
ATOM   3448  H   VAL   222      22.999  42.612  38.748  1.00  0.00           H  
ATOM   3449  CA  VAL   222      23.914  44.288  37.719  1.00  0.00           C  
ATOM   3450  HA  VAL   222      23.447  44.936  36.977  1.00  0.00           H  
ATOM   3451  CB  VAL   222      23.980  45.055  39.025  1.00  0.00           C  
ATOM   3452  HB  VAL   222      24.571  45.913  38.703  1.00  0.00           H  
ATOM   3453  CG1 VAL   222      22.665  45.564  39.473  1.00  0.00           C  
ATOM   3454 HG11 VAL   222      22.765  46.058  40.440  1.00  0.00           H  
ATOM   3455 HG12 VAL   222      22.170  46.150  38.698  1.00  0.00           H  
ATOM   3456 HG13 VAL   222      22.009  44.699  39.568  1.00  0.00           H  
ATOM   3457  CG2 VAL   222      24.690  44.324  40.193  1.00  0.00           C  
ATOM   3458 HG21 VAL   222      24.200  43.382  40.443  1.00  0.00           H  
ATOM   3459 HG22 VAL   222      25.669  43.987  39.852  1.00  0.00           H  
ATOM   3460 HG23 VAL   222      24.690  44.903  41.117  1.00  0.00           H  
ATOM   3461  C   VAL   222      25.319  43.991  37.238  1.00  0.00           C  
ATOM   3462  O   VAL   222      25.996  43.021  37.614  1.00  0.00           O  
ATOM   3463  N   VAL   223      25.828  44.883  36.414  1.00  0.00           N  
ATOM   3464  H   VAL   223      25.265  45.599  35.977  1.00  0.00           H  
ATOM   3465  CA  VAL   223      27.226  44.806  35.831  1.00  0.00           C  
ATOM   3466  HA  VAL   223      27.378  43.874  35.286  1.00  0.00           H  
ATOM   3467  CB  VAL   223      27.386  45.858  34.701  1.00  0.00           C  
ATOM   3468  HB  VAL   223      27.342  46.885  35.063  1.00  0.00           H  
ATOM   3469  CG1 VAL   223      28.858  45.739  34.055  1.00  0.00           C  
ATOM   3470 HG11 VAL   223      29.066  44.683  33.881  1.00  0.00           H  
ATOM   3471 HG12 VAL   223      29.072  46.333  33.166  1.00  0.00           H  
ATOM   3472 HG13 VAL   223      29.516  46.281  34.735  1.00  0.00           H  
ATOM   3473  CG2 VAL   223      26.399  45.811  33.576  1.00  0.00           C  
ATOM   3474 HG21 VAL   223      26.693  46.533  32.814  1.00  0.00           H  
ATOM   3475 HG22 VAL   223      26.331  44.805  33.162  1.00  0.00           H  
ATOM   3476 HG23 VAL   223      25.443  46.144  33.979  1.00  0.00           H  
ATOM   3477  C   VAL   223      28.281  44.917  37.025  1.00  0.00           C  
ATOM   3478  O   VAL   223      29.376  44.338  36.884  1.00  0.00           O  
ATOM   3479  N   LEU   224      27.879  45.511  38.163  1.00  0.00           N  
ATOM   3480  H   LEU   224      27.033  46.038  37.996  1.00  0.00           H  
ATOM   3481  CA  LEU   224      28.548  45.474  39.458  1.00  0.00           C  
ATOM   3482  HA  LEU   224      29.618  45.518  39.254  1.00  0.00           H  
ATOM   3483  CB  LEU   224      28.061  46.647  40.296  1.00  0.00           C  
ATOM   3484  HB2 LEU   224      26.973  46.592  40.328  1.00  0.00           H  
ATOM   3485  HB3 LEU   224      28.426  46.515  41.315  1.00  0.00           H  
ATOM   3486  CG  LEU   224      28.644  48.098  39.946  1.00  0.00           C  
ATOM   3487  HG  LEU   224      28.441  48.229  38.883  1.00  0.00           H  
ATOM   3488  CD1 LEU   224      27.882  49.147  40.794  1.00  0.00           C  
ATOM   3489 HD11 LEU   224      27.665  48.760  41.790  1.00  0.00           H  
ATOM   3490 HD12 LEU   224      28.429  50.067  40.998  1.00  0.00           H  
ATOM   3491 HD13 LEU   224      26.998  49.477  40.249  1.00  0.00           H  
ATOM   3492  CD2 LEU   224      30.139  48.115  40.166  1.00  0.00           C  
ATOM   3493 HD21 LEU   224      30.573  49.031  39.766  1.00  0.00           H  
ATOM   3494 HD22 LEU   224      30.359  48.143  41.233  1.00  0.00           H  
ATOM   3495 HD23 LEU   224      30.676  47.333  39.628  1.00  0.00           H  
ATOM   3496  C   LEU   224      28.552  44.075  40.149  1.00  0.00           C  
ATOM   3497  O   LEU   224      28.690  43.910  41.339  1.00  0.00           O  
ATOM   3498  N   ARG   225      28.342  42.993  39.383  1.00  0.00           N  
ATOM   3499  H   ARG   225      28.293  43.199  38.395  1.00  0.00           H  
ATOM   3500  CA  ARG   225      28.233  41.610  39.863  1.00  0.00           C  
ATOM   3501  HA  ARG   225      27.397  41.537  40.559  1.00  0.00           H  
ATOM   3502  CB  ARG   225      27.984  40.650  38.672  1.00  0.00           C  
ATOM   3503  HB2 ARG   225      27.961  41.229  37.749  1.00  0.00           H  
ATOM   3504  HB3 ARG   225      28.787  39.918  38.578  1.00  0.00           H  
ATOM   3505  CG  ARG   225      26.691  39.824  38.822  1.00  0.00           C  
ATOM   3506  HG2 ARG   225      25.903  40.494  39.167  1.00  0.00           H  
ATOM   3507  HG3 ARG   225      26.517  39.450  37.813  1.00  0.00           H  
ATOM   3508  CD  ARG   225      26.641  38.719  39.909  1.00  0.00           C  
ATOM   3509  HD2 ARG   225      26.774  39.219  40.868  1.00  0.00           H  
ATOM   3510  HD3 ARG   225      25.704  38.166  39.844  1.00  0.00           H  
ATOM   3511  NE  ARG   225      27.703  37.708  39.761  1.00  0.00           N  
ATOM   3512  HE  ARG   225      28.472  37.835  40.403  1.00  0.00           H  
ATOM   3513  CZ  ARG   225      27.833  36.685  38.914  1.00  0.00           C  
ATOM   3514  NH1 ARG   225      26.989  36.191  38.090  1.00  0.00           N  
ATOM   3515 HH11 ARG   225      26.036  36.520  38.041  1.00  0.00           H  
ATOM   3516 HH12 ARG   225      27.342  35.474  37.472  1.00  0.00           H  
ATOM   3517  NH2 ARG   225      29.045  36.135  38.928  1.00  0.00           N  
ATOM   3518 HH21 ARG   225      29.739  36.630  39.469  1.00  0.00           H  
ATOM   3519 HH22 ARG   225      29.321  35.474  38.216  1.00  0.00           H  
ATOM   3520  C   ARG   225      29.434  41.153  40.756  1.00  0.00           C  
ATOM   3521  O   ARG   225      29.190  40.620  41.850  1.00  0.00           O  
ATOM   3522  N   PRO   226      30.750  41.487  40.456  1.00  0.00           N  
ATOM   3523  CD  PRO   226      31.219  42.054  39.161  1.00  0.00           C  
ATOM   3524  HD2 PRO   226      31.034  43.128  39.185  1.00  0.00           H  
ATOM   3525  HD3 PRO   226      30.763  41.579  38.292  1.00  0.00           H  
ATOM   3526  CG  PRO   226      32.757  42.026  39.278  1.00  0.00           C  
ATOM   3527  HG2 PRO   226      33.209  42.937  38.886  1.00  0.00           H  
ATOM   3528  HG3 PRO   226      33.114  41.233  38.621  1.00  0.00           H  
ATOM   3529  CB  PRO   226      33.241  41.713  40.736  1.00  0.00           C  
ATOM   3530  HB2 PRO   226      33.642  42.668  41.074  1.00  0.00           H  
ATOM   3531  HB3 PRO   226      33.965  40.899  40.759  1.00  0.00           H  
ATOM   3532  CA  PRO   226      31.883  41.376  41.425  1.00  0.00           C  
ATOM   3533  HA  PRO   226      31.870  40.331  41.737  1.00  0.00           H  
ATOM   3534  C   PRO   226      31.799  42.372  42.598  1.00  0.00           C  
ATOM   3535  O   PRO   226      32.165  41.927  43.646  1.00  0.00           O  
ATOM   3536  N   ALA   227      31.371  43.628  42.515  1.00  0.00           N  
ATOM   3537  H   ALA   227      31.161  44.077  41.635  1.00  0.00           H  
ATOM   3538  CA  ALA   227      31.092  44.356  43.686  1.00  0.00           C  
ATOM   3539  HA  ALA   227      32.020  44.452  44.250  1.00  0.00           H  
ATOM   3540  CB  ALA   227      30.674  45.787  43.243  1.00  0.00           C  
ATOM   3541  HB1 ALA   227      29.676  45.815  42.805  1.00  0.00           H  
ATOM   3542  HB2 ALA   227      30.729  46.339  44.182  1.00  0.00           H  
ATOM   3543  HB3 ALA   227      31.302  46.179  42.444  1.00  0.00           H  
ATOM   3544  C   ALA   227      30.003  43.834  44.583  1.00  0.00           C  
ATOM   3545  O   ALA   227      30.196  43.957  45.790  1.00  0.00           O  
ATOM   3546  N   VAL   228      28.869  43.251  44.198  1.00  0.00           N  
ATOM   3547  H   VAL   228      28.634  43.338  43.220  1.00  0.00           H  
ATOM   3548  CA  VAL   228      28.017  42.493  45.073  1.00  0.00           C  
ATOM   3549  HA  VAL   228      27.641  43.081  45.911  1.00  0.00           H  
ATOM   3550  CB  VAL   228      26.849  41.946  44.275  1.00  0.00           C  
ATOM   3551  HB  VAL   228      27.247  41.455  43.387  1.00  0.00           H  
ATOM   3552  CG1 VAL   228      25.812  41.097  45.051  1.00  0.00           C  
ATOM   3553 HG11 VAL   228      24.912  40.802  44.513  1.00  0.00           H  
ATOM   3554 HG12 VAL   228      26.327  40.175  45.319  1.00  0.00           H  
ATOM   3555 HG13 VAL   228      25.547  41.623  45.969  1.00  0.00           H  
ATOM   3556  CG2 VAL   228      25.937  43.021  43.589  1.00  0.00           C  
ATOM   3557 HG21 VAL   228      26.569  43.778  43.124  1.00  0.00           H  
ATOM   3558 HG22 VAL   228      25.343  42.489  42.846  1.00  0.00           H  
ATOM   3559 HG23 VAL   228      25.380  43.553  44.360  1.00  0.00           H  
ATOM   3560  C   VAL   228      28.814  41.337  45.773  1.00  0.00           C  
ATOM   3561  O   VAL   228      28.670  41.238  46.992  1.00  0.00           O  
ATOM   3562  N   GLN   229      29.515  40.554  44.993  1.00  0.00           N  
ATOM   3563  H   GLN   229      29.621  40.673  43.995  1.00  0.00           H  
ATOM   3564  CA  GLN   229      30.234  39.411  45.615  1.00  0.00           C  
ATOM   3565  HA  GLN   229      29.565  38.752  46.168  1.00  0.00           H  
ATOM   3566  CB  GLN   229      30.942  38.647  44.467  1.00  0.00           C  
ATOM   3567  HB2 GLN   229      30.166  38.266  43.802  1.00  0.00           H  
ATOM   3568  HB3 GLN   229      31.610  39.232  43.835  1.00  0.00           H  
ATOM   3569  CG  GLN   229      31.755  37.491  45.036  1.00  0.00           C  
ATOM   3570  HG2 GLN   229      32.634  37.856  45.567  1.00  0.00           H  
ATOM   3571  HG3 GLN   229      31.020  36.806  45.458  1.00  0.00           H  
ATOM   3572  CD  GLN   229      32.340  36.617  43.836  1.00  0.00           C  
ATOM   3573  OE1 GLN   229      31.929  36.791  42.718  1.00  0.00           O  
ATOM   3574  NE2 GLN   229      33.220  35.707  44.160  1.00  0.00           N  
ATOM   3575 HE21 GLN   229      33.627  35.137  43.433  1.00  0.00           H  
ATOM   3576 HE22 GLN   229      33.592  35.730  45.099  1.00  0.00           H  
ATOM   3577  C   GLN   229      31.219  39.779  46.777  1.00  0.00           C  
ATOM   3578  O   GLN   229      31.242  38.997  47.729  1.00  0.00           O  
ATOM   3579  N   MET   230      31.944  40.936  46.708  1.00  0.00           N  
ATOM   3580  H   MET   230      32.012  41.389  45.808  1.00  0.00           H  
ATOM   3581  CA  MET   230      32.731  41.333  47.891  1.00  0.00           C  
ATOM   3582  HA  MET   230      33.107  40.432  48.375  1.00  0.00           H  
ATOM   3583  CB  MET   230      33.904  42.124  47.388  1.00  0.00           C  
ATOM   3584  HB2 MET   230      34.792  41.924  47.988  1.00  0.00           H  
ATOM   3585  HB3 MET   230      34.057  41.842  46.346  1.00  0.00           H  
ATOM   3586  CG  MET   230      33.717  43.655  47.448  1.00  0.00           C  
ATOM   3587  HG2 MET   230      32.658  43.852  47.277  1.00  0.00           H  
ATOM   3588  HG3 MET   230      33.871  44.132  48.416  1.00  0.00           H  
ATOM   3589  SD  MET   230      34.433  44.824  46.247  1.00  0.00           S  
ATOM   3590  CE  MET   230      36.190  44.437  46.387  1.00  0.00           C  
ATOM   3591  HE1 MET   230      36.393  43.374  46.259  1.00  0.00           H  
ATOM   3592  HE2 MET   230      36.798  45.085  45.756  1.00  0.00           H  
ATOM   3593  HE3 MET   230      36.542  44.781  47.360  1.00  0.00           H  
ATOM   3594  C   MET   230      31.945  42.136  48.965  1.00  0.00           C  
ATOM   3595  O   MET   230      32.324  42.042  50.161  1.00  0.00           O  
ATOM   3596  N   GLY   231      30.819  42.764  48.557  1.00  0.00           N  
ATOM   3597  H   GLY   231      30.693  42.918  47.567  1.00  0.00           H  
ATOM   3598  CA  GLY   231      29.864  43.438  49.429  1.00  0.00           C  
ATOM   3599  HA2 GLY   231      30.380  44.306  49.840  1.00  0.00           H  
ATOM   3600  HA3 GLY   231      29.039  43.732  48.780  1.00  0.00           H  
ATOM   3601  C   GLY   231      29.278  42.477  50.503  1.00  0.00           C  
ATOM   3602  O   GLY   231      29.347  42.724  51.680  1.00  0.00           O  
ATOM   3603  N   ALA   232      28.874  41.254  50.064  1.00  0.00           N  
ATOM   3604  H   ALA   232      28.838  41.172  49.058  1.00  0.00           H  
ATOM   3605  CA  ALA   232      28.210  40.271  50.961  1.00  0.00           C  
ATOM   3606  HA  ALA   232      27.277  40.669  51.362  1.00  0.00           H  
ATOM   3607  CB  ALA   232      27.698  39.057  50.085  1.00  0.00           C  
ATOM   3608  HB1 ALA   232      27.568  38.143  50.665  1.00  0.00           H  
ATOM   3609  HB2 ALA   232      26.687  39.349  49.800  1.00  0.00           H  
ATOM   3610  HB3 ALA   232      28.468  38.896  49.332  1.00  0.00           H  
ATOM   3611  C   ALA   232      29.062  39.763  52.083  1.00  0.00           C  
ATOM   3612  O   ALA   232      28.615  39.329  53.142  1.00  0.00           O  
ATOM   3613  N   LEU   233      30.408  39.864  51.914  1.00  0.00           N  
ATOM   3614  H   LEU   233      30.673  40.389  51.093  1.00  0.00           H  
ATOM   3615  CA  LEU   233      31.456  39.350  52.854  1.00  0.00           C  
ATOM   3616  HA  LEU   233      30.867  38.720  53.521  1.00  0.00           H  
ATOM   3617  CB  LEU   233      32.559  38.412  52.296  1.00  0.00           C  
ATOM   3618  HB2 LEU   233      32.848  38.746  51.300  1.00  0.00           H  
ATOM   3619  HB3 LEU   233      33.375  38.572  53.001  1.00  0.00           H  
ATOM   3620  CG  LEU   233      32.161  36.897  52.311  1.00  0.00           C  
ATOM   3621  HG  LEU   233      31.749  36.631  53.284  1.00  0.00           H  
ATOM   3622  CD1 LEU   233      31.086  36.678  51.235  1.00  0.00           C  
ATOM   3623 HD11 LEU   233      30.184  37.087  51.691  1.00  0.00           H  
ATOM   3624 HD12 LEU   233      31.269  37.210  50.301  1.00  0.00           H  
ATOM   3625 HD13 LEU   233      30.957  35.598  51.177  1.00  0.00           H  
ATOM   3626  CD2 LEU   233      33.367  35.995  52.062  1.00  0.00           C  
ATOM   3627 HD21 LEU   233      34.052  36.237  52.875  1.00  0.00           H  
ATOM   3628 HD22 LEU   233      33.206  34.917  52.062  1.00  0.00           H  
ATOM   3629 HD23 LEU   233      33.937  36.296  51.182  1.00  0.00           H  
ATOM   3630  C   LEU   233      31.988  40.556  53.673  1.00  0.00           C  
ATOM   3631  O   LEU   233      32.178  40.414  54.898  1.00  0.00           O  
ATOM   3632  N   LEU   234      32.188  41.759  53.100  1.00  0.00           N  
ATOM   3633  H   LEU   234      32.404  41.797  52.114  1.00  0.00           H  
ATOM   3634  CA  LEU   234      32.601  42.975  53.875  1.00  0.00           C  
ATOM   3635  HA  LEU   234      33.513  42.898  54.467  1.00  0.00           H  
ATOM   3636  CB  LEU   234      32.662  44.164  52.865  1.00  0.00           C  
ATOM   3637  HB2 LEU   234      33.587  44.102  52.291  1.00  0.00           H  
ATOM   3638  HB3 LEU   234      31.845  44.159  52.143  1.00  0.00           H  
ATOM   3639  CG  LEU   234      32.514  45.578  53.503  1.00  0.00           C  
ATOM   3640  HG  LEU   234      31.706  45.662  54.230  1.00  0.00           H  
ATOM   3641  CD1 LEU   234      33.666  45.958  54.412  1.00  0.00           C  
ATOM   3642 HD11 LEU   234      33.394  46.888  54.911  1.00  0.00           H  
ATOM   3643 HD12 LEU   234      33.748  45.129  55.115  1.00  0.00           H  
ATOM   3644 HD13 LEU   234      34.573  46.147  53.838  1.00  0.00           H  
ATOM   3645  CD2 LEU   234      32.417  46.691  52.507  1.00  0.00           C  
ATOM   3646 HD21 LEU   234      31.814  46.513  51.616  1.00  0.00           H  
ATOM   3647 HD22 LEU   234      31.899  47.535  52.963  1.00  0.00           H  
ATOM   3648 HD23 LEU   234      33.384  47.115  52.234  1.00  0.00           H  
ATOM   3649  C   LEU   234      31.529  43.257  54.918  1.00  0.00           C  
ATOM   3650  O   LEU   234      31.787  43.650  56.081  1.00  0.00           O  
ATOM   3651  N   LEU   235      30.255  43.049  54.584  1.00  0.00           N  
ATOM   3652  H   LEU   235      30.159  43.115  53.581  1.00  0.00           H  
ATOM   3653  CA  LEU   235      29.069  43.205  55.431  1.00  0.00           C  
ATOM   3654  HA  LEU   235      29.038  44.252  55.732  1.00  0.00           H  
ATOM   3655  CB  LEU   235      27.810  42.815  54.588  1.00  0.00           C  
ATOM   3656  HB2 LEU   235      27.934  43.288  53.613  1.00  0.00           H  
ATOM   3657  HB3 LEU   235      27.880  41.748  54.379  1.00  0.00           H  
ATOM   3658  CG  LEU   235      26.475  43.047  55.229  1.00  0.00           C  
ATOM   3659  HG  LEU   235      26.470  42.714  56.267  1.00  0.00           H  
ATOM   3660  CD1 LEU   235      26.095  44.472  55.228  1.00  0.00           C  
ATOM   3661 HD11 LEU   235      26.212  45.029  54.299  1.00  0.00           H  
ATOM   3662 HD12 LEU   235      25.041  44.548  55.497  1.00  0.00           H  
ATOM   3663 HD13 LEU   235      26.713  45.030  55.932  1.00  0.00           H  
ATOM   3664  CD2 LEU   235      25.432  42.278  54.414  1.00  0.00           C  
ATOM   3665 HD21 LEU   235      24.412  42.445  54.759  1.00  0.00           H  
ATOM   3666 HD22 LEU   235      25.412  42.720  53.417  1.00  0.00           H  
ATOM   3667 HD23 LEU   235      25.654  41.211  54.437  1.00  0.00           H  
ATOM   3668  C   LEU   235      29.087  42.323  56.635  1.00  0.00           C  
ATOM   3669  O   LEU   235      28.613  42.790  57.713  1.00  0.00           O  
ATOM   3670  N   CYS   236      29.574  41.085  56.467  1.00  0.00           N  
ATOM   3671  H   CYS   236      30.017  41.033  55.562  1.00  0.00           H  
ATOM   3672  CA  CYS   236      29.731  40.052  57.442  1.00  0.00           C  
ATOM   3673  HA  CYS   236      28.827  40.053  58.051  1.00  0.00           H  
ATOM   3674  CB  CYS   236      29.940  38.676  56.705  1.00  0.00           C  
ATOM   3675  HB2 CYS   236      30.763  38.724  55.992  1.00  0.00           H  
ATOM   3676  HB3 CYS   236      30.221  37.901  57.419  1.00  0.00           H  
ATOM   3677  SG  CYS   236      28.391  38.174  55.944  1.00  0.00           S  
ATOM   3678  HG  CYS   236      28.432  38.720  54.725  1.00  0.00           H  
ATOM   3679  C   CYS   236      30.883  40.404  58.344  1.00  0.00           C  
ATOM   3680  O   CYS   236      30.742  40.558  59.573  1.00  0.00           O  
ATOM   3681  N   VAL   237      32.078  40.622  57.804  1.00  0.00           N  
ATOM   3682  H   VAL   237      32.094  40.616  56.794  1.00  0.00           H  
ATOM   3683  CA  VAL   237      33.308  41.121  58.593  1.00  0.00           C  
ATOM   3684  HA  VAL   237      33.618  40.368  59.318  1.00  0.00           H  
ATOM   3685  CB  VAL   237      34.468  41.326  57.609  1.00  0.00           C  
ATOM   3686  HB  VAL   237      34.183  41.884  56.717  1.00  0.00           H  
ATOM   3687  CG1 VAL   237      35.578  42.155  58.279  1.00  0.00           C  
ATOM   3688 HG11 VAL   237      35.239  43.167  58.500  1.00  0.00           H  
ATOM   3689 HG12 VAL   237      35.875  41.726  59.236  1.00  0.00           H  
ATOM   3690 HG13 VAL   237      36.448  42.225  57.626  1.00  0.00           H  
ATOM   3691  CG2 VAL   237      35.214  39.967  57.360  1.00  0.00           C  
ATOM   3692 HG21 VAL   237      36.050  40.027  56.663  1.00  0.00           H  
ATOM   3693 HG22 VAL   237      35.461  39.398  58.256  1.00  0.00           H  
ATOM   3694 HG23 VAL   237      34.394  39.389  56.934  1.00  0.00           H  
ATOM   3695  C   VAL   237      32.999  42.332  59.447  1.00  0.00           C  
ATOM   3696  O   VAL   237      33.220  42.275  60.626  1.00  0.00           O  
ATOM   3697  N   LEU   238      32.489  43.480  58.907  1.00  0.00           N  
ATOM   3698  H   LEU   238      32.211  43.415  57.938  1.00  0.00           H  
ATOM   3699  CA  LEU   238      32.072  44.624  59.791  1.00  0.00           C  
ATOM   3700  HA  LEU   238      32.945  44.766  60.428  1.00  0.00           H  
ATOM   3701  CB  LEU   238      31.683  45.881  59.050  1.00  0.00           C  
ATOM   3702  HB2 LEU   238      31.098  45.636  58.164  1.00  0.00           H  
ATOM   3703  HB3 LEU   238      31.201  46.593  59.719  1.00  0.00           H  
ATOM   3704  CG  LEU   238      33.002  46.565  58.532  1.00  0.00           C  
ATOM   3705  HG  LEU   238      33.618  45.891  57.937  1.00  0.00           H  
ATOM   3706  CD1 LEU   238      32.632  47.709  57.632  1.00  0.00           C  
ATOM   3707 HD11 LEU   238      31.830  48.251  58.133  1.00  0.00           H  
ATOM   3708 HD12 LEU   238      33.430  48.441  57.510  1.00  0.00           H  
ATOM   3709 HD13 LEU   238      32.350  47.309  56.658  1.00  0.00           H  
ATOM   3710  CD2 LEU   238      33.833  47.191  59.642  1.00  0.00           C  
ATOM   3711 HD21 LEU   238      34.630  47.795  59.207  1.00  0.00           H  
ATOM   3712 HD22 LEU   238      33.161  47.734  60.307  1.00  0.00           H  
ATOM   3713 HD23 LEU   238      34.317  46.391  60.203  1.00  0.00           H  
ATOM   3714  C   LEU   238      30.957  44.202  60.811  1.00  0.00           C  
ATOM   3715  O   LEU   238      31.164  44.433  62.029  1.00  0.00           O  
ATOM   3716  N   GLY   239      29.914  43.473  60.421  1.00  0.00           N  
ATOM   3717  H   GLY   239      29.888  43.163  59.460  1.00  0.00           H  
ATOM   3718  CA  GLY   239      28.719  43.314  61.203  1.00  0.00           C  
ATOM   3719  HA2 GLY   239      28.256  44.274  61.430  1.00  0.00           H  
ATOM   3720  HA3 GLY   239      28.075  42.773  60.510  1.00  0.00           H  
ATOM   3721  C   GLY   239      29.024  42.461  62.377  1.00  0.00           C  
ATOM   3722  O   GLY   239      28.526  42.701  63.452  1.00  0.00           O  
ATOM   3723  N   ILE   240      29.685  41.283  62.151  1.00  0.00           N  
ATOM   3724  H   ILE   240      29.845  41.051  61.181  1.00  0.00           H  
ATOM   3725  CA  ILE   240      30.199  40.329  63.124  1.00  0.00           C  
ATOM   3726  HA  ILE   240      29.354  39.975  63.714  1.00  0.00           H  
ATOM   3727  CB  ILE   240      30.808  39.118  62.435  1.00  0.00           C  
ATOM   3728  HB  ILE   240      31.592  39.510  61.788  1.00  0.00           H  
ATOM   3729  CG2 ILE   240      31.539  38.236  63.398  1.00  0.00           C  
ATOM   3730 HG21 ILE   240      32.342  38.789  63.885  1.00  0.00           H  
ATOM   3731 HG22 ILE   240      30.887  38.073  64.256  1.00  0.00           H  
ATOM   3732 HG23 ILE   240      31.751  37.223  63.054  1.00  0.00           H  
ATOM   3733  CG1 ILE   240      29.704  38.241  61.702  1.00  0.00           C  
ATOM   3734 HG12 ILE   240      29.045  37.721  62.397  1.00  0.00           H  
ATOM   3735 HG13 ILE   240      29.001  38.883  61.170  1.00  0.00           H  
ATOM   3736  CD1 ILE   240      30.105  37.126  60.879  1.00  0.00           C  
ATOM   3737 HD11 ILE   240      30.640  37.481  59.999  1.00  0.00           H  
ATOM   3738 HD12 ILE   240      30.720  36.425  61.442  1.00  0.00           H  
ATOM   3739 HD13 ILE   240      29.172  36.654  60.570  1.00  0.00           H  
ATOM   3740  C   ILE   240      31.118  41.005  64.077  1.00  0.00           C  
ATOM   3741  O   ILE   240      31.053  40.805  65.307  1.00  0.00           O  
ATOM   3742  N   LEU   241      32.036  41.809  63.552  1.00  0.00           N  
ATOM   3743  H   LEU   241      32.008  41.960  62.554  1.00  0.00           H  
ATOM   3744  CA  LEU   241      33.161  42.421  64.321  1.00  0.00           C  
ATOM   3745  HA  LEU   241      33.647  41.623  64.881  1.00  0.00           H  
ATOM   3746  CB  LEU   241      34.180  43.033  63.394  1.00  0.00           C  
ATOM   3747  HB2 LEU   241      34.482  42.413  62.550  1.00  0.00           H  
ATOM   3748  HB3 LEU   241      33.827  43.953  62.927  1.00  0.00           H  
ATOM   3749  CG  LEU   241      35.502  43.190  64.182  1.00  0.00           C  
ATOM   3750  HG  LEU   241      35.385  43.712  65.131  1.00  0.00           H  
ATOM   3751  CD1 LEU   241      36.372  41.933  64.286  1.00  0.00           C  
ATOM   3752 HD11 LEU   241      36.547  41.438  63.331  1.00  0.00           H  
ATOM   3753 HD12 LEU   241      37.230  42.175  64.912  1.00  0.00           H  
ATOM   3754 HD13 LEU   241      35.726  41.333  64.928  1.00  0.00           H  
ATOM   3755  CD2 LEU   241      36.453  44.114  63.348  1.00  0.00           C  
ATOM   3756 HD21 LEU   241      35.925  44.994  62.982  1.00  0.00           H  
ATOM   3757 HD22 LEU   241      37.287  44.512  63.927  1.00  0.00           H  
ATOM   3758 HD23 LEU   241      36.974  43.500  62.614  1.00  0.00           H  
ATOM   3759  C   LEU   241      32.588  43.427  65.341  1.00  0.00           C  
ATOM   3760  O   LEU   241      32.993  43.461  66.545  1.00  0.00           O  
ATOM   3761  N   ALA   242      31.491  44.135  64.946  1.00  0.00           N  
ATOM   3762  H   ALA   242      31.185  44.111  63.984  1.00  0.00           H  
ATOM   3763  CA  ALA   242      30.977  45.099  65.880  1.00  0.00           C  
ATOM   3764  HA  ALA   242      31.766  45.756  66.245  1.00  0.00           H  
ATOM   3765  CB  ALA   242      30.122  46.010  65.011  1.00  0.00           C  
ATOM   3766  HB1 ALA   242      29.781  46.834  65.639  1.00  0.00           H  
ATOM   3767  HB2 ALA   242      30.724  46.313  64.154  1.00  0.00           H  
ATOM   3768  HB3 ALA   242      29.260  45.511  64.569  1.00  0.00           H  
ATOM   3769  C   ALA   242      30.159  44.516  66.999  1.00  0.00           C  
ATOM   3770  O   ALA   242      29.944  45.294  67.996  1.00  0.00           O  
ATOM   3771  N   ALA   243      29.597  43.313  66.937  1.00  0.00           N  
ATOM   3772  H   ALA   243      29.872  42.702  66.181  1.00  0.00           H  
ATOM   3773  CA  ALA   243      28.751  42.715  68.022  1.00  0.00           C  
ATOM   3774  HA  ALA   243      28.496  43.480  68.755  1.00  0.00           H  
ATOM   3775  CB  ALA   243      27.457  42.227  67.290  1.00  0.00           C  
ATOM   3776  HB1 ALA   243      26.931  43.112  66.932  1.00  0.00           H  
ATOM   3777  HB2 ALA   243      27.869  41.665  66.451  1.00  0.00           H  
ATOM   3778  HB3 ALA   243      26.799  41.689  67.972  1.00  0.00           H  
ATOM   3779  C   ALA   243      29.497  41.675  68.909  1.00  0.00           C  
ATOM   3780  O   ALA   243      29.029  41.537  70.027  1.00  0.00           O  
ATOM   3781  N   PHE   244      30.699  41.163  68.435  1.00  0.00           N  
ATOM   3782  H   PHE   244      30.976  41.535  67.537  1.00  0.00           H  
ATOM   3783  CA  PHE   244      31.457  40.207  69.223  1.00  0.00           C  
ATOM   3784  HA  PHE   244      30.939  40.273  70.179  1.00  0.00           H  
ATOM   3785  CB  PHE   244      31.232  38.816  68.608  1.00  0.00           C  
ATOM   3786  HB2 PHE   244      30.154  38.654  68.580  1.00  0.00           H  
ATOM   3787  HB3 PHE   244      31.685  38.906  67.621  1.00  0.00           H  
ATOM   3788  CG  PHE   244      31.830  37.605  69.390  1.00  0.00           C  
ATOM   3789  CD1 PHE   244      31.452  37.422  70.685  1.00  0.00           C  
ATOM   3790  HD1 PHE   244      30.798  38.133  71.168  1.00  0.00           H  
ATOM   3791  CE1 PHE   244      31.893  36.303  71.393  1.00  0.00           C  
ATOM   3792  HE1 PHE   244      31.509  36.214  72.399  1.00  0.00           H  
ATOM   3793  CZ  PHE   244      32.900  35.440  70.919  1.00  0.00           C  
ATOM   3794  HZ  PHE   244      33.317  34.713  71.600  1.00  0.00           H  
ATOM   3795  CE2 PHE   244      33.292  35.664  69.563  1.00  0.00           C  
ATOM   3796  HE2 PHE   244      34.084  35.095  69.098  1.00  0.00           H  
ATOM   3797  CD2 PHE   244      32.726  36.682  68.765  1.00  0.00           C  
ATOM   3798  HD2 PHE   244      32.934  36.797  67.712  1.00  0.00           H  
ATOM   3799  C   PHE   244      32.946  40.545  69.610  1.00  0.00           C  
ATOM   3800  O   PHE   244      33.529  39.904  70.498  1.00  0.00           O  
ATOM   3801  N   HID   245      33.466  41.631  69.002  1.00  0.00           N  
ATOM   3802  H   HID   245      32.990  41.985  68.184  1.00  0.00           H  
ATOM   3803  CA  HID   245      34.856  42.073  69.205  1.00  0.00           C  
ATOM   3804  HA  HID   245      35.232  41.460  70.025  1.00  0.00           H  
ATOM   3805  CB  HID   245      35.679  41.764  67.905  1.00  0.00           C  
ATOM   3806  HB2 HID   245      35.252  42.178  66.991  1.00  0.00           H  
ATOM   3807  HB3 HID   245      36.650  42.258  67.937  1.00  0.00           H  
ATOM   3808  CG  HID   245      35.946  40.284  67.651  1.00  0.00           C  
ATOM   3809  ND1 HID   245      36.625  39.486  68.525  1.00  0.00           N  
ATOM   3810  HD1 HID   245      37.285  39.838  69.204  1.00  0.00           H  
ATOM   3811  CE1 HID   245      36.326  38.206  68.390  1.00  0.00           C  
ATOM   3812  HE1 HID   245      36.626  37.378  69.015  1.00  0.00           H  
ATOM   3813  NE2 HID   245      35.440  38.105  67.402  1.00  0.00           N  
ATOM   3814  CD2 HID   245      35.167  39.445  66.937  1.00  0.00           C  
ATOM   3815  HD2 HID   245      34.358  39.772  66.300  1.00  0.00           H  
ATOM   3816  C   HID   245      34.994  43.583  69.658  1.00  0.00           C  
ATOM   3817  O   HID   245      35.636  43.899  70.671  1.00  0.00           O  
ATOM   3818  N   LEU   246      34.518  44.540  68.872  1.00  0.00           N  
ATOM   3819  H   LEU   246      34.119  44.205  68.006  1.00  0.00           H  
ATOM   3820  CA  LEU   246      34.759  45.965  69.132  1.00  0.00           C  
ATOM   3821  HA  LEU   246      35.842  46.062  69.203  1.00  0.00           H  
ATOM   3822  CB  LEU   246      34.324  46.854  67.954  1.00  0.00           C  
ATOM   3823  HB2 LEU   246      33.239  46.835  67.853  1.00  0.00           H  
ATOM   3824  HB3 LEU   246      34.673  47.881  68.061  1.00  0.00           H  
ATOM   3825  CG  LEU   246      34.950  46.337  66.720  1.00  0.00           C  
ATOM   3826  HG  LEU   246      34.468  45.403  66.430  1.00  0.00           H  
ATOM   3827  CD1 LEU   246      34.597  47.176  65.515  1.00  0.00           C  
ATOM   3828 HD11 LEU   246      34.928  46.786  64.552  1.00  0.00           H  
ATOM   3829 HD12 LEU   246      33.532  47.374  65.398  1.00  0.00           H  
ATOM   3830 HD13 LEU   246      35.035  48.159  65.685  1.00  0.00           H  
ATOM   3831  CD2 LEU   246      36.478  46.181  66.698  1.00  0.00           C  
ATOM   3832 HD21 LEU   246      36.922  47.009  67.250  1.00  0.00           H  
ATOM   3833 HD22 LEU   246      36.763  45.285  67.249  1.00  0.00           H  
ATOM   3834 HD23 LEU   246      36.853  46.028  65.686  1.00  0.00           H  
ATOM   3835  C   LEU   246      34.287  46.535  70.503  1.00  0.00           C  
ATOM   3836  O   LEU   246      34.944  47.447  71.007  1.00  0.00           O  
ATOM   3837  N   PRO   247      33.148  46.077  71.135  1.00  0.00           N  
ATOM   3838  CD  PRO   247      32.126  45.168  70.653  1.00  0.00           C  
ATOM   3839  HD2 PRO   247      32.403  44.164  70.975  1.00  0.00           H  
ATOM   3840  HD3 PRO   247      31.922  45.235  69.584  1.00  0.00           H  
ATOM   3841  CG  PRO   247      30.856  45.469  71.407  1.00  0.00           C  
ATOM   3842  HG2 PRO   247      30.358  44.569  71.766  1.00  0.00           H  
ATOM   3843  HG3 PRO   247      30.151  46.056  70.819  1.00  0.00           H  
ATOM   3844  CB  PRO   247      31.360  46.391  72.609  1.00  0.00           C  
ATOM   3845  HB2 PRO   247      31.148  45.974  73.593  1.00  0.00           H  
ATOM   3846  HB3 PRO   247      30.819  47.337  72.584  1.00  0.00           H  
ATOM   3847  CA  PRO   247      32.813  46.599  72.428  1.00  0.00           C  
ATOM   3848  HA  PRO   247      32.795  47.689  72.434  1.00  0.00           H  
ATOM   3849  C   PRO   247      33.691  46.076  73.534  1.00  0.00           C  
ATOM   3850  O   PRO   247      34.157  46.841  74.444  1.00  0.00           O  
ATOM   3851  N   ARG   248      34.121  44.826  73.410  1.00  0.00           N  
ATOM   3852  H   ARG   248      33.675  44.264  72.699  1.00  0.00           H  
ATOM   3853  CA  ARG   248      35.151  44.294  74.319  1.00  0.00           C  
ATOM   3854  HA  ARG   248      34.896  44.603  75.333  1.00  0.00           H  
ATOM   3855  CB  ARG   248      35.160  42.745  74.277  1.00  0.00           C  
ATOM   3856  HB2 ARG   248      34.148  42.472  74.575  1.00  0.00           H  
ATOM   3857  HB3 ARG   248      35.356  42.224  73.340  1.00  0.00           H  
ATOM   3858  CG  ARG   248      36.059  42.048  75.263  1.00  0.00           C  
ATOM   3859  HG2 ARG   248      35.856  40.978  75.300  1.00  0.00           H  
ATOM   3860  HG3 ARG   248      37.099  42.183  74.966  1.00  0.00           H  
ATOM   3861  CD  ARG   248      35.790  42.516  76.667  1.00  0.00           C  
ATOM   3862  HD2 ARG   248      36.401  41.948  77.369  1.00  0.00           H  
ATOM   3863  HD3 ARG   248      36.161  43.540  76.706  1.00  0.00           H  
ATOM   3864  NE  ARG   248      34.370  42.413  77.140  1.00  0.00           N  
ATOM   3865  HE  ARG   248      33.801  41.774  76.603  1.00  0.00           H  
ATOM   3866  CZ  ARG   248      33.730  43.235  77.877  1.00  0.00           C  
ATOM   3867  NH1 ARG   248      34.362  44.098  78.618  1.00  0.00           N  
ATOM   3868 HH11 ARG   248      35.372  44.067  78.631  1.00  0.00           H  
ATOM   3869 HH12 ARG   248      33.897  44.494  79.422  1.00  0.00           H  
ATOM   3870  NH2 ARG   248      32.414  43.143  77.903  1.00  0.00           N  
ATOM   3871 HH21 ARG   248      31.922  42.364  77.490  1.00  0.00           H  
ATOM   3872 HH22 ARG   248      31.866  43.590  78.625  1.00  0.00           H  
ATOM   3873  C   ARG   248      36.478  44.969  74.063  1.00  0.00           C  
ATOM   3874  O   ARG   248      37.110  45.414  75.031  1.00  0.00           O  
ATOM   3875  N   CYS   249      36.909  45.080  72.782  1.00  0.00           N  
ATOM   3876  H   CYS   249      36.296  44.788  72.035  1.00  0.00           H  
ATOM   3877  CA  CYS   249      38.152  45.881  72.508  1.00  0.00           C  
ATOM   3878  HA  CYS   249      38.975  45.508  73.118  1.00  0.00           H  
ATOM   3879  CB  CYS   249      38.489  45.855  71.004  1.00  0.00           C  
ATOM   3880  HB2 CYS   249      37.681  46.281  70.408  1.00  0.00           H  
ATOM   3881  HB3 CYS   249      39.364  46.418  70.681  1.00  0.00           H  
ATOM   3882  SG  CYS   249      38.620  44.203  70.478  1.00  0.00           S  
ATOM   3883  HG  CYS   249      37.486  43.779  71.043  1.00  0.00           H  
ATOM   3884  C   CYS   249      38.257  47.342  73.069  1.00  0.00           C  
ATOM   3885  O   CYS   249      39.207  47.696  73.735  1.00  0.00           O  
ATOM   3886  N   TYR   250      37.226  48.122  72.964  1.00  0.00           N  
ATOM   3887  H   TYR   250      36.565  47.826  72.259  1.00  0.00           H  
ATOM   3888  CA  TYR   250      37.068  49.371  73.698  1.00  0.00           C  
ATOM   3889  HA  TYR   250      37.840  50.048  73.330  1.00  0.00           H  
ATOM   3890  CB  TYR   250      35.688  49.994  73.263  1.00  0.00           C  
ATOM   3891  HB2 TYR   250      35.565  49.830  72.192  1.00  0.00           H  
ATOM   3892  HB3 TYR   250      34.951  49.323  73.703  1.00  0.00           H  
ATOM   3893  CG  TYR   250      35.326  51.387  73.631  1.00  0.00           C  
ATOM   3894  CD1 TYR   250      35.206  51.842  74.977  1.00  0.00           C  
ATOM   3895  HD1 TYR   250      35.255  51.174  75.824  1.00  0.00           H  
ATOM   3896  CE1 TYR   250      35.050  53.241  75.291  1.00  0.00           C  
ATOM   3897  HE1 TYR   250      34.913  53.476  76.336  1.00  0.00           H  
ATOM   3898  CZ  TYR   250      34.713  54.162  74.297  1.00  0.00           C  
ATOM   3899  OH  TYR   250      34.335  55.433  74.695  1.00  0.00           O  
ATOM   3900  HH  TYR   250      34.218  55.526  75.644  1.00  0.00           H  
ATOM   3901  CE2 TYR   250      34.960  53.743  72.934  1.00  0.00           C  
ATOM   3902  HE2 TYR   250      34.791  54.399  72.093  1.00  0.00           H  
ATOM   3903  CD2 TYR   250      35.102  52.333  72.598  1.00  0.00           C  
ATOM   3904  HD2 TYR   250      35.251  52.028  71.572  1.00  0.00           H  
ATOM   3905  C   TYR   250      37.259  49.266  75.207  1.00  0.00           C  
ATOM   3906  O   TYR   250      38.002  49.969  75.868  1.00  0.00           O  
ATOM   3907  N   LEU   251      36.494  48.368  75.854  1.00  0.00           N  
ATOM   3908  H   LEU   251      35.863  47.712  75.417  1.00  0.00           H  
ATOM   3909  CA  LEU   251      36.529  48.339  77.309  1.00  0.00           C  
ATOM   3910  HA  LEU   251      36.422  49.387  77.590  1.00  0.00           H  
ATOM   3911  CB  LEU   251      35.414  47.493  77.811  1.00  0.00           C  
ATOM   3912  HB2 LEU   251      35.450  46.568  77.236  1.00  0.00           H  
ATOM   3913  HB3 LEU   251      35.536  47.319  78.880  1.00  0.00           H  
ATOM   3914  CG  LEU   251      34.014  48.069  77.621  1.00  0.00           C  
ATOM   3915  HG  LEU   251      33.749  48.342  76.600  1.00  0.00           H  
ATOM   3916  CD1 LEU   251      33.012  46.969  77.959  1.00  0.00           C  
ATOM   3917 HD11 LEU   251      32.080  47.383  77.574  1.00  0.00           H  
ATOM   3918 HD12 LEU   251      33.209  46.032  77.439  1.00  0.00           H  
ATOM   3919 HD13 LEU   251      32.873  46.809  79.028  1.00  0.00           H  
ATOM   3920  CD2 LEU   251      33.640  49.169  78.612  1.00  0.00           C  
ATOM   3921 HD21 LEU   251      32.584  49.417  78.502  1.00  0.00           H  
ATOM   3922 HD22 LEU   251      33.760  48.687  79.583  1.00  0.00           H  
ATOM   3923 HD23 LEU   251      34.311  50.021  78.507  1.00  0.00           H  
ATOM   3924  C   LEU   251      37.874  47.757  77.715  1.00  0.00           C  
ATOM   3925  O   LEU   251      38.378  48.122  78.822  1.00  0.00           O  
ATOM   3926  N   LEU   252      38.490  46.825  77.006  1.00  0.00           N  
ATOM   3927  H   LEU   252      38.056  46.805  76.094  1.00  0.00           H  
ATOM   3928  CA  LEU   252      39.839  46.276  77.317  1.00  0.00           C  
ATOM   3929  HA  LEU   252      39.747  45.814  78.300  1.00  0.00           H  
ATOM   3930  CB  LEU   252      40.106  45.139  76.321  1.00  0.00           C  
ATOM   3931  HB2 LEU   252      39.494  44.265  76.545  1.00  0.00           H  
ATOM   3932  HB3 LEU   252      39.833  45.529  75.340  1.00  0.00           H  
ATOM   3933  CG  LEU   252      41.596  44.599  76.287  1.00  0.00           C  
ATOM   3934  HG  LEU   252      42.288  45.420  76.097  1.00  0.00           H  
ATOM   3935  CD1 LEU   252      42.010  43.928  77.587  1.00  0.00           C  
ATOM   3936 HD11 LEU   252      42.927  43.342  77.527  1.00  0.00           H  
ATOM   3937 HD12 LEU   252      42.120  44.614  78.427  1.00  0.00           H  
ATOM   3938 HD13 LEU   252      41.318  43.114  77.803  1.00  0.00           H  
ATOM   3939  CD2 LEU   252      41.590  43.691  75.062  1.00  0.00           C  
ATOM   3940 HD21 LEU   252      42.631  43.420  74.883  1.00  0.00           H  
ATOM   3941 HD22 LEU   252      41.071  42.749  75.239  1.00  0.00           H  
ATOM   3942 HD23 LEU   252      41.252  44.332  74.248  1.00  0.00           H  
ATOM   3943  C   LEU   252      40.976  47.275  77.497  1.00  0.00           C  
ATOM   3944  O   LEU   252      41.851  47.202  78.368  1.00  0.00           O  
ATOM   3945  N   MET   253      40.977  48.287  76.648  1.00  0.00           N  
ATOM   3946  H   MET   253      40.295  48.340  75.905  1.00  0.00           H  
ATOM   3947  CA  MET   253      41.861  49.439  76.914  1.00  0.00           C  
ATOM   3948  HA  MET   253      42.837  49.115  77.275  1.00  0.00           H  
ATOM   3949  CB  MET   253      42.286  50.072  75.566  1.00  0.00           C  
ATOM   3950  HB2 MET   253      42.829  50.974  75.846  1.00  0.00           H  
ATOM   3951  HB3 MET   253      43.001  49.467  75.010  1.00  0.00           H  
ATOM   3952  CG  MET   253      41.090  50.488  74.693  1.00  0.00           C  
ATOM   3953  HG2 MET   253      40.462  49.638  74.427  1.00  0.00           H  
ATOM   3954  HG3 MET   253      40.558  51.188  75.336  1.00  0.00           H  
ATOM   3955  SD  MET   253      41.549  51.404  73.175  1.00  0.00           S  
ATOM   3956  CE  MET   253      39.885  51.794  72.696  1.00  0.00           C  
ATOM   3957  HE1 MET   253      39.825  52.717  72.120  1.00  0.00           H  
ATOM   3958  HE2 MET   253      39.604  50.931  72.092  1.00  0.00           H  
ATOM   3959  HE3 MET   253      39.181  51.853  73.527  1.00  0.00           H  
ATOM   3960  C   MET   253      41.306  50.457  77.948  1.00  0.00           C  
ATOM   3961  O   MET   253      42.081  51.225  78.516  1.00  0.00           O  
ATOM   3962  N   ARG   254      39.965  50.455  78.205  1.00  0.00           N  
ATOM   3963  H   ARG   254      39.389  49.733  77.797  1.00  0.00           H  
ATOM   3964  CA  ARG   254      39.328  51.454  79.072  1.00  0.00           C  
ATOM   3965  HA  ARG   254      39.956  52.340  78.979  1.00  0.00           H  
ATOM   3966  CB  ARG   254      37.923  51.801  78.523  1.00  0.00           C  
ATOM   3967  HB2 ARG   254      38.131  51.846  77.454  1.00  0.00           H  
ATOM   3968  HB3 ARG   254      37.218  50.985  78.683  1.00  0.00           H  
ATOM   3969  CG  ARG   254      37.115  53.138  78.857  1.00  0.00           C  
ATOM   3970  HG2 ARG   254      36.077  53.011  78.549  1.00  0.00           H  
ATOM   3971  HG3 ARG   254      36.994  53.044  79.936  1.00  0.00           H  
ATOM   3972  CD  ARG   254      37.867  54.350  78.410  1.00  0.00           C  
ATOM   3973  HD2 ARG   254      38.865  54.436  78.840  1.00  0.00           H  
ATOM   3974  HD3 ARG   254      37.927  54.306  77.323  1.00  0.00           H  
ATOM   3975  NE  ARG   254      37.080  55.550  78.697  1.00  0.00           N  
ATOM   3976  HE  ARG   254      36.113  55.587  78.408  1.00  0.00           H  
ATOM   3977  CZ  ARG   254      37.560  56.747  78.957  1.00  0.00           C  
ATOM   3978  NH1 ARG   254      38.818  56.997  79.095  1.00  0.00           N  
ATOM   3979 HH11 ARG   254      39.499  56.251  79.067  1.00  0.00           H  
ATOM   3980 HH12 ARG   254      39.108  57.961  79.177  1.00  0.00           H  
ATOM   3981  NH2 ARG   254      36.783  57.780  78.970  1.00  0.00           N  
ATOM   3982 HH21 ARG   254      35.801  57.686  78.754  1.00  0.00           H  
ATOM   3983 HH22 ARG   254      37.206  58.697  78.947  1.00  0.00           H  
ATOM   3984  C   ARG   254      39.289  51.328  80.552  1.00  0.00           C  
ATOM   3985  O   ARG   254      39.240  52.326  81.265  1.00  0.00           O  
ATOM   3986  N   GLN   255      39.257  50.067  80.922  1.00  0.00           N  
ATOM   3987  H   GLN   255      39.426  49.398  80.184  1.00  0.00           H  
ATOM   3988  CA  GLN   255      38.984  49.463  82.180  1.00  0.00           C  
ATOM   3989  HA  GLN   255      38.613  50.222  82.868  1.00  0.00           H  
ATOM   3990  CB  GLN   255      37.839  48.412  81.914  1.00  0.00           C  
ATOM   3991  HB2 GLN   255      38.134  47.562  81.298  1.00  0.00           H  
ATOM   3992  HB3 GLN   255      37.641  47.909  82.860  1.00  0.00           H  
ATOM   3993  CG  GLN   255      36.503  48.985  81.327  1.00  0.00           C  
ATOM   3994  HG2 GLN   255      36.583  49.272  80.278  1.00  0.00           H  
ATOM   3995  HG3 GLN   255      35.696  48.268  81.177  1.00  0.00           H  
ATOM   3996  CD  GLN   255      36.043  50.187  82.145  1.00  0.00           C  
ATOM   3997  OE1 GLN   255      35.909  51.325  81.726  1.00  0.00           O  
ATOM   3998  NE2 GLN   255      35.762  49.985  83.415  1.00  0.00           N  
ATOM   3999 HE21 GLN   255      35.440  50.770  83.962  1.00  0.00           H  
ATOM   4000 HE22 GLN   255      35.824  49.029  83.735  1.00  0.00           H  
ATOM   4001  C   GLN   255      40.245  48.825  82.898  1.00  0.00           C  
ATOM   4002  O   GLN   255      41.055  48.244  82.161  1.00  0.00           O  
ATOM   4003  N   PRO   256      40.306  48.787  84.257  1.00  0.00           N  
ATOM   4004  CD  PRO   256      39.355  49.342  85.214  1.00  0.00           C  
ATOM   4005  HD2 PRO   256      38.417  48.850  84.957  1.00  0.00           H  
ATOM   4006  HD3 PRO   256      39.106  50.386  85.023  1.00  0.00           H  
ATOM   4007  CG  PRO   256      39.669  48.968  86.618  1.00  0.00           C  
ATOM   4008  HG2 PRO   256      38.919  48.227  86.896  1.00  0.00           H  
ATOM   4009  HG3 PRO   256      39.652  49.831  87.284  1.00  0.00           H  
ATOM   4010  CB  PRO   256      41.100  48.353  86.506  1.00  0.00           C  
ATOM   4011  HB2 PRO   256      41.034  47.451  87.115  1.00  0.00           H  
ATOM   4012  HB3 PRO   256      41.919  48.967  86.878  1.00  0.00           H  
ATOM   4013  CA  PRO   256      41.215  47.933  84.994  1.00  0.00           C  
ATOM   4014  HA  PRO   256      42.222  48.108  84.615  1.00  0.00           H  
ATOM   4015  C   PRO   256      40.886  46.473  84.894  1.00  0.00           C  
ATOM   4016  O   PRO   256      39.877  46.049  84.351  1.00  0.00           O  
ATOM   4017  N   GLY   257      41.870  45.599  85.298  1.00  0.00           N  
ATOM   4018  H   GLY   257      42.697  45.961  85.751  1.00  0.00           H  
ATOM   4019  CA  GLY   257      41.871  44.161  85.147  1.00  0.00           C  
ATOM   4020  HA2 GLY   257      41.435  43.880  84.188  1.00  0.00           H  
ATOM   4021  HA3 GLY   257      42.925  43.885  85.133  1.00  0.00           H  
ATOM   4022  C   GLY   257      41.241  43.381  86.227  1.00  0.00           C  
ATOM   4023  O   GLY   257      40.038  43.045  86.036  1.00  0.00           O  
ATOM   4024  OXT GLY   257      41.895  43.355  87.338  1.00  0.00           O  
TER    4025      GLY   257 
ATOM   4025  C2  UNK   258      36.810  35.683  49.007  1.00  0.00           C  
ATOM   4026  H2  UNK   258      37.407  36.493  48.598  1.00  0.00           H  
ATOM   4027  C1  UNK   258      36.965  35.414  50.433  1.00  0.00           C  
ATOM   4028  H1  UNK   258      37.730  35.988  50.948  1.00  0.00           H  
ATOM   4029  C   UNK   258      36.195  34.450  51.114  1.00  0.00           C  
ATOM   4030  H   UNK   258      36.371  34.147  52.142  1.00  0.00           H  
ATOM   4031  C5  UNK   258      35.154  33.730  50.418  1.00  0.00           C  
ATOM   4032  H3  UNK   258      34.451  33.053  50.895  1.00  0.00           H  
ATOM   4033  C4  UNK   258      35.056  33.979  49.046  1.00  0.00           C  
ATOM   4034  C3  UNK   258      35.804  34.913  48.387  1.00  0.00           C  
ATOM   4035  S   UNK   258      35.228  34.927  46.694  1.00  0.00           S  
ATOM   4036  O1  UNK   258      36.256  34.526  45.721  1.00  0.00           O  
ATOM   4037  O2  UNK   258      34.489  36.179  46.490  1.00  0.00           O  
ATOM   4038  N   UNK   258      34.069  33.737  46.866  1.00  0.00           N  
ATOM   4039  C6  UNK   258      34.193  33.227  48.126  1.00  0.00           C  
ATOM   4040  O   UNK   258      33.718  32.160  48.465  1.00  0.00           O  
TER    4041      UNK   258 
ATOM   4041 C116  PA   259      16.103  28.515  61.320  1.00  0.00           C  
ATOM   4042 H16R  PA   259      16.729  29.052  62.036  1.00  0.00           H  
ATOM   4043 H16S  PA   259      16.805  28.257  60.524  1.00  0.00           H  
ATOM   4044 H16T  PA   259      15.909  27.592  61.872  1.00  0.00           H  
ATOM   4045 C115  PA   259      14.866  29.338  60.795  1.00  0.00           C  
ATOM   4046 H15R  PA   259      15.212  30.341  60.536  1.00  0.00           H  
ATOM   4047 H15S  PA   259      14.410  28.833  59.941  1.00  0.00           H  
ATOM   4048 C114  PA   259      13.733  29.648  61.780  1.00  0.00           C  
ATOM   4049 H14R  PA   259      13.181  30.499  61.376  1.00  0.00           H  
ATOM   4050 H14S  PA   259      13.117  28.747  61.737  1.00  0.00           H  
ATOM   4051 C113  PA   259      14.091  30.027  63.121  1.00  0.00           C  
ATOM   4052 H13R  PA   259      14.643  29.224  63.614  1.00  0.00           H  
ATOM   4053 H13S  PA   259      14.721  30.913  63.215  1.00  0.00           H  
ATOM   4054 C112  PA   259      12.933  30.168  64.079  1.00  0.00           C  
ATOM   4055 H12R  PA   259      12.439  31.131  63.935  1.00  0.00           H  
ATOM   4056 H12S  PA   259      12.275  29.301  63.985  1.00  0.00           H  
ATOM   4057 C111  PA   259      13.337  30.330  65.552  1.00  0.00           C  
ATOM   4058 H11R  PA   259      12.512  30.077  66.220  1.00  0.00           H  
ATOM   4059 H11S  PA   259      13.925  29.446  65.807  1.00  0.00           H  
ATOM   4060 C110  PA   259      14.170  31.605  65.900  1.00  0.00           C  
ATOM   4061 H10R  PA   259      15.093  31.692  65.323  1.00  0.00           H  
ATOM   4062 H10S  PA   259      13.620  32.510  65.634  1.00  0.00           H  
ATOM   4063  C19  PA   259      14.511  31.667  67.379  1.00  0.00           C  
ATOM   4064  H9R  PA   259      13.585  31.906  67.905  1.00  0.00           H  
ATOM   4065  H9S  PA   259      14.660  30.623  67.664  1.00  0.00           H  
ATOM   4066  C18  PA   259      15.788  32.439  67.771  1.00  0.00           C  
ATOM   4067  H8R  PA   259      15.806  32.316  68.856  1.00  0.00           H  
ATOM   4068  H8S  PA   259      16.692  32.029  67.316  1.00  0.00           H  
ATOM   4069  C17  PA   259      15.743  33.966  67.537  1.00  0.00           C  
ATOM   4070  H7R  PA   259      15.909  34.270  66.501  1.00  0.00           H  
ATOM   4071  H7S  PA   259      14.775  34.350  67.863  1.00  0.00           H  
ATOM   4072  C16  PA   259      16.771  34.866  68.212  1.00  0.00           C  
ATOM   4073  H6R  PA   259      17.705  34.692  67.675  1.00  0.00           H  
ATOM   4074  H6S  PA   259      16.596  35.938  68.106  1.00  0.00           H  
ATOM   4075  C15  PA   259      17.080  34.652  69.640  1.00  0.00           C  
ATOM   4076  H5R  PA   259      16.230  34.520  70.312  1.00  0.00           H  
ATOM   4077  H5S  PA   259      17.588  33.685  69.624  1.00  0.00           H  
ATOM   4078  C14  PA   259      17.988  35.721  70.138  1.00  0.00           C  
ATOM   4079  H4R  PA   259      18.847  35.919  69.493  1.00  0.00           H  
ATOM   4080  H4S  PA   259      17.447  36.659  70.275  1.00  0.00           H  
ATOM   4081  C13  PA   259      18.291  35.486  71.616  1.00  0.00           C  
ATOM   4082  H3R  PA   259      17.323  35.453  72.121  1.00  0.00           H  
ATOM   4083  H3S  PA   259      18.770  34.529  71.834  1.00  0.00           H  
ATOM   4084  C12  PA   259      19.134  36.681  72.140  1.00  0.00           C  
ATOM   4085  H2R  PA   259      20.124  36.537  71.702  1.00  0.00           H  
ATOM   4086  H2S  PA   259      18.866  37.661  71.739  1.00  0.00           H  
ATOM   4087  C11  PC   260      19.359  36.649  73.610  1.00  0.00           C  
ATOM   4088  O12  PC   260      20.437  36.927  74.104  1.00  0.00           O  
ATOM   4089  O11  PC   260      18.231  36.525  74.299  1.00  0.00           O  
ATOM   4090  C1   PC   260      18.213  36.753  75.735  1.00  0.00           C  
ATOM   4091  HR   PC   260      17.316  36.210  76.043  1.00  0.00           H  
ATOM   4092  HS   PC   260      19.070  36.231  76.168  1.00  0.00           H  
ATOM   4093  C2   PC   260      18.295  38.235  76.090  1.00  0.00           C  
ATOM   4094  HX   PC   260      19.223  38.561  75.613  1.00  0.00           H  
ATOM   4095  C3   PC   260      18.325  38.548  77.599  1.00  0.00           C  
ATOM   4096  HA   PC   260      19.253  38.126  77.994  1.00  0.00           H  
ATOM   4097  HB   PC   260      18.256  39.629  77.744  1.00  0.00           H  
ATOM   4098  O31  PC   260      17.214  37.892  78.232  1.00  0.00           O  
ATOM   4099  P31  PC   260      16.640  38.319  79.664  1.00  0.00           P  
ATOM   4100  O32  PC   260      17.816  37.951  80.707  1.00  0.00           O  
ATOM   4101  C31  PC   260      17.967  36.602  81.028  1.00  0.00           C  
ATOM   4102  H1A  PC   260      17.318  36.310  81.858  1.00  0.00           H  
ATOM   4103  H1B  PC   260      17.638  35.914  80.245  1.00  0.00           H  
ATOM   4104  C32  PC   260      19.353  36.157  81.533  1.00  0.00           C  
ATOM   4105  H2A  PC   260      19.263  35.130  81.888  1.00  0.00           H  
ATOM   4106  H2B  PC   260      20.133  36.293  80.783  1.00  0.00           H  
ATOM   4107  N31  PC   260      19.846  36.871  82.727  1.00  0.00           N  
ATOM   4108  C33  PC   260      18.799  37.091  83.741  1.00  0.00           C  
ATOM   4109  H3A  PC   260      17.928  37.523  83.247  1.00  0.00           H  
ATOM   4110  H3B  PC   260      18.606  36.097  84.148  1.00  0.00           H  
ATOM   4111  H3C  PC   260      19.188  37.814  84.459  1.00  0.00           H  
ATOM   4112  C34  PC   260      20.811  35.906  83.287  1.00  0.00           C  
ATOM   4113  H4A  PC   260      20.348  34.918  83.249  1.00  0.00           H  
ATOM   4114  H4B  PC   260      21.696  35.911  82.649  1.00  0.00           H  
ATOM   4115  H4C  PC   260      21.100  36.080  84.324  1.00  0.00           H  
ATOM   4116  C35  PC   260      20.607  38.114  82.427  1.00  0.00           C  
ATOM   4117  H5A  PC   260      21.431  37.951  81.731  1.00  0.00           H  
ATOM   4118  H5B  PC   260      21.009  38.532  83.351  1.00  0.00           H  
ATOM   4119  H5C  PC   260      19.865  38.829  82.070  1.00  0.00           H  
ATOM   4120  O33  PC   260      16.542  39.815  79.637  1.00  0.00           O  
ATOM   4121  O34  PC   260      15.447  37.544  79.933  1.00  0.00           O  
ATOM   4122  O21  PC   260      17.103  38.912  75.500  1.00  0.00           O  
ATOM   4123  C21  PC   260      17.249  39.320  74.269  1.00  0.00           C  
ATOM   4124  O22  PC   260      18.283  39.391  73.666  1.00  0.00           O  
ATOM   4125  C12  OL   261      15.910  39.518  73.643  1.00  0.00           C  
ATOM   4126  H2R  OL   261      15.985  40.434  73.053  1.00  0.00           H  
ATOM   4127  H2S  OL   261      15.113  39.581  74.387  1.00  0.00           H  
ATOM   4128  C13  OL   261      15.691  38.311  72.670  1.00  0.00           C  
ATOM   4129  H3R  OL   261      15.840  37.397  73.248  1.00  0.00           H  
ATOM   4130  H3S  OL   261      16.399  38.428  71.847  1.00  0.00           H  
ATOM   4131  C14  OL   261      14.416  38.226  72.079  1.00  0.00           C  
ATOM   4132  H4R  OL   261      14.135  39.026  71.391  1.00  0.00           H  
ATOM   4133  H4S  OL   261      13.643  38.252  72.850  1.00  0.00           H  
ATOM   4134  C15  OL   261      14.051  36.868  71.376  1.00  0.00           C  
ATOM   4135  H5R  OL   261      14.524  36.118  72.014  1.00  0.00           H  
ATOM   4136  H5S  OL   261      14.665  36.751  70.480  1.00  0.00           H  
ATOM   4137  C16  OL   261      12.571  36.743  71.022  1.00  0.00           C  
ATOM   4138  H6R  OL   261      12.344  37.614  70.404  1.00  0.00           H  
ATOM   4139  H6S  OL   261      12.029  36.923  71.953  1.00  0.00           H  
ATOM   4140  C17  OL   261      12.116  35.446  70.458  1.00  0.00           C  
ATOM   4141  H7R  OL   261      12.140  34.739  71.289  1.00  0.00           H  
ATOM   4142  H7S  OL   261      12.722  35.007  69.662  1.00  0.00           H  
ATOM   4143  C18  OL   261      10.613  35.430  70.118  1.00  0.00           C  
ATOM   4144  H8R  OL   261      10.478  36.326  69.509  1.00  0.00           H  
ATOM   4145  H8S  OL   261      10.020  35.636  71.012  1.00  0.00           H  
ATOM   4146  C19  OL   261      10.161  34.237  69.323  1.00  0.00           C  
ATOM   4147  H9R  OL   261      10.066  33.424  70.038  1.00  0.00           H  
ATOM   4148 C110  OL   261      10.002  34.093  68.055  1.00  0.00           C  
ATOM   4149 H10R  OL   261       9.706  33.179  67.546  1.00  0.00           H  
ATOM   4150 C111  OL   261      10.035  35.150  67.006  1.00  0.00           C  
ATOM   4151 H11R  OL   261      10.121  36.184  67.345  1.00  0.00           H  
ATOM   4152 H11S  OL   261       9.151  35.094  66.367  1.00  0.00           H  
ATOM   4153 C112  OL   261      11.219  34.808  66.083  1.00  0.00           C  
ATOM   4154 H12R  OL   261      11.185  33.804  65.654  1.00  0.00           H  
ATOM   4155 H12S  OL   261      12.110  34.906  66.706  1.00  0.00           H  
ATOM   4156 C113  OL   261      11.315  35.708  64.935  1.00  0.00           C  
ATOM   4157 H13R  OL   261      11.102  36.760  65.134  1.00  0.00           H  
ATOM   4158 H13S  OL   261      10.547  35.562  64.173  1.00  0.00           H  
ATOM   4159 C114  OL   261      12.693  35.587  64.295  1.00  0.00           C  
ATOM   4160 H14R  OL   261      12.662  34.611  63.807  1.00  0.00           H  
ATOM   4161 H14S  OL   261      13.419  35.468  65.101  1.00  0.00           H  
ATOM   4162 C115  OL   261      13.067  36.760  63.377  1.00  0.00           C  
ATOM   4163 H15R  OL   261      13.140  37.700  63.928  1.00  0.00           H  
ATOM   4164 H15S  OL   261      12.279  36.814  62.623  1.00  0.00           H  
ATOM   4165 C116  OL   261      14.492  36.744  62.803  1.00  0.00           C  
ATOM   4166 H16R  OL   261      15.164  36.823  63.660  1.00  0.00           H  
ATOM   4167 H16S  OL   261      14.730  37.679  62.290  1.00  0.00           H  
ATOM   4168 C117  OL   261      14.853  35.613  61.838  1.00  0.00           C  
ATOM   4169 H17R  OL   261      14.640  34.660  62.325  1.00  0.00           H  
ATOM   4170 H17S  OL   261      15.943  35.551  61.803  1.00  0.00           H  
ATOM   4171 C118  OL   261      14.066  35.660  60.490  1.00  0.00           C  
ATOM   4172 H18R  OL   261      12.993  35.653  60.692  1.00  0.00           H  
ATOM   4173 H18S  OL   261      14.294  34.780  59.886  1.00  0.00           H  
ATOM   4174 H18T  OL   261      14.377  36.553  59.943  1.00  0.00           H  
TER    4175       OL   261 
ATOM   4175 C116  PA   262      61.181  34.134  52.427  1.00  0.00           C  
ATOM   4176 H16R  PA   262      60.863  34.523  51.458  1.00  0.00           H  
ATOM   4177 H16S  PA   262      62.071  34.598  52.858  1.00  0.00           H  
ATOM   4178 H16T  PA   262      60.448  34.426  53.182  1.00  0.00           H  
ATOM   4179 C115  PA   262      61.382  32.689  52.278  1.00  0.00           C  
ATOM   4180 H15R  PA   262      60.798  32.403  51.401  1.00  0.00           H  
ATOM   4181 H15S  PA   262      62.332  32.326  51.880  1.00  0.00           H  
ATOM   4182 C114  PA   262      61.038  31.858  53.490  1.00  0.00           C  
ATOM   4183 H14R  PA   262      60.134  32.235  53.974  1.00  0.00           H  
ATOM   4184 H14S  PA   262      60.941  30.835  53.120  1.00  0.00           H  
ATOM   4185 C113  PA   262      62.172  31.968  54.597  1.00  0.00           C  
ATOM   4186 H13R  PA   262      63.019  31.476  54.114  1.00  0.00           H  
ATOM   4187 H13S  PA   262      62.498  32.991  54.792  1.00  0.00           H  
ATOM   4188 C112  PA   262      61.818  31.459  55.899  1.00  0.00           C  
ATOM   4189 H12R  PA   262      60.971  31.964  56.370  1.00  0.00           H  
ATOM   4190 H12S  PA   262      61.477  30.427  55.794  1.00  0.00           H  
ATOM   4191 C111  PA   262      63.019  31.548  56.849  1.00  0.00           C  
ATOM   4192 H11R  PA   262      63.838  30.865  56.610  1.00  0.00           H  
ATOM   4193 H11S  PA   262      63.412  32.567  56.851  1.00  0.00           H  
ATOM   4194 C110  PA   262      62.614  31.229  58.311  1.00  0.00           C  
ATOM   4195 H10R  PA   262      61.700  30.632  58.275  1.00  0.00           H  
ATOM   4196 H10S  PA   262      63.351  30.815  59.002  1.00  0.00           H  
ATOM   4197  C19  PA   262      62.154  32.485  59.059  1.00  0.00           C  
ATOM   4198  H9R  PA   262      61.712  33.151  58.316  1.00  0.00           H  
ATOM   4199  H9S  PA   262      61.416  32.118  59.775  1.00  0.00           H  
ATOM   4200  C18  PA   262      63.361  33.247  59.692  1.00  0.00           C  
ATOM   4201  H8R  PA   262      64.042  32.637  60.288  1.00  0.00           H  
ATOM   4202  H8S  PA   262      63.889  33.914  59.007  1.00  0.00           H  
ATOM   4203  C17  PA   262      62.788  34.393  60.513  1.00  0.00           C  
ATOM   4204  H7R  PA   262      62.345  35.151  59.864  1.00  0.00           H  
ATOM   4205  H7S  PA   262      62.085  34.024  61.263  1.00  0.00           H  
ATOM   4206  C16  PA   262      63.958  35.086  61.309  1.00  0.00           C  
ATOM   4207  H6R  PA   262      64.389  34.387  62.029  1.00  0.00           H  
ATOM   4208  H6S  PA   262      64.789  35.241  60.617  1.00  0.00           H  
ATOM   4209  C15  PA   262      63.658  36.401  62.075  1.00  0.00           C  
ATOM   4210  H5R  PA   262      64.473  37.123  61.992  1.00  0.00           H  
ATOM   4211  H5S  PA   262      62.963  36.978  61.461  1.00  0.00           H  
ATOM   4212  C14  PA   262      63.202  36.087  63.461  1.00  0.00           C  
ATOM   4213  H4R  PA   262      62.531  36.816  63.919  1.00  0.00           H  
ATOM   4214  H4S  PA   262      62.571  35.203  63.344  1.00  0.00           H  
ATOM   4215  C13  PA   262      64.210  35.843  64.566  1.00  0.00           C  
ATOM   4216  H3R  PA   262      65.160  35.654  64.061  1.00  0.00           H  
ATOM   4217  H3S  PA   262      64.291  36.773  65.134  1.00  0.00           H  
ATOM   4218  C12  PA   262      63.748  34.775  65.533  1.00  0.00           C  
ATOM   4219  H2R  PA   262      62.691  34.841  65.800  1.00  0.00           H  
ATOM   4220  H2S  PA   262      63.998  33.840  65.027  1.00  0.00           H  
ATOM   4221  C11  PC   263      64.548  34.793  66.841  1.00  0.00           C  
ATOM   4222  O12  PC   263      65.797  34.798  66.912  1.00  0.00           O  
ATOM   4223  O11  PC   263      63.708  34.702  67.921  1.00  0.00           O  
ATOM   4224  C1   PC   263      64.155  34.585  69.294  1.00  0.00           C  
ATOM   4225  HR   PC   263      63.418  34.047  69.897  1.00  0.00           H  
ATOM   4226  HS   PC   263      65.097  34.032  69.325  1.00  0.00           H  
ATOM   4227  C2   PC   263      64.249  35.937  69.989  1.00  0.00           C  
ATOM   4228  HX   PC   263      64.875  36.589  69.375  1.00  0.00           H  
ATOM   4229  C3   PC   263      64.854  35.690  71.354  1.00  0.00           C  
ATOM   4230  HA   PC   263      64.115  35.110  71.913  1.00  0.00           H  
ATOM   4231  HB   PC   263      65.751  35.069  71.285  1.00  0.00           H  
ATOM   4232  O31  PC   263      65.141  36.856  72.000  1.00  0.00           O  
ATOM   4233  P31  PC   263      66.274  36.894  73.154  1.00  0.00           P  
ATOM   4234  O32  PC   263      67.695  37.107  72.436  1.00  0.00           O  
ATOM   4235  C31  PC   263      67.893  38.253  71.609  1.00  0.00           C  
ATOM   4236  H1A  PC   263      67.081  38.329  70.881  1.00  0.00           H  
ATOM   4237  H1B  PC   263      67.867  39.118  72.276  1.00  0.00           H  
ATOM   4238  C32  PC   263      69.335  38.231  71.055  1.00  0.00           C  
ATOM   4239  H2A  PC   263      69.496  37.266  70.571  1.00  0.00           H  
ATOM   4240  H2B  PC   263      69.441  39.017  70.305  1.00  0.00           H  
ATOM   4241  N31  PC   263      70.446  38.424  72.101  1.00  0.00           N  
ATOM   4242  C33  PC   263      70.320  39.402  73.173  1.00  0.00           C  
ATOM   4243  H3A  PC   263      70.305  40.371  72.672  1.00  0.00           H  
ATOM   4244  H3B  PC   263      69.434  39.154  73.760  1.00  0.00           H  
ATOM   4245  H3C  PC   263      71.169  39.355  73.856  1.00  0.00           H  
ATOM   4246  C34  PC   263      70.703  37.128  72.626  1.00  0.00           C  
ATOM   4247  H4A  PC   263      71.035  36.509  71.791  1.00  0.00           H  
ATOM   4248  H4B  PC   263      71.460  37.192  73.409  1.00  0.00           H  
ATOM   4249  H4C  PC   263      69.828  36.688  73.106  1.00  0.00           H  
ATOM   4250  C35  PC   263      71.612  38.822  71.339  1.00  0.00           C  
ATOM   4251  H5A  PC   263      72.468  38.896  72.011  1.00  0.00           H  
ATOM   4252  H5B  PC   263      71.480  39.793  70.858  1.00  0.00           H  
ATOM   4253  H5C  PC   263      71.906  38.008  70.675  1.00  0.00           H  
ATOM   4254  O33  PC   263      66.047  38.082  74.068  1.00  0.00           O  
ATOM   4255  O34  PC   263      66.308  35.510  73.663  1.00  0.00           O  
ATOM   4256  O21  PC   263      62.885  36.590  70.128  1.00  0.00           O  
ATOM   4257  C21  PC   263      62.457  37.414  69.212  1.00  0.00           C  
ATOM   4258  O22  PC   263      63.064  37.818  68.251  1.00  0.00           O  
ATOM   4259  C12  OL   264      61.030  37.741  69.410  1.00  0.00           C  
ATOM   4260  H2R  OL   264      60.998  38.768  69.778  1.00  0.00           H  
ATOM   4261  H2S  OL   264      60.717  37.270  70.344  1.00  0.00           H  
ATOM   4262  C13  OL   264      60.112  37.612  68.108  1.00  0.00           C  
ATOM   4263  H3R  OL   264      60.456  38.371  67.403  1.00  0.00           H  
ATOM   4264  H3S  OL   264      59.070  37.857  68.326  1.00  0.00           H  
ATOM   4265  C14  OL   264      60.251  36.248  67.399  1.00  0.00           C  
ATOM   4266  H4R  OL   264      59.838  35.582  68.159  1.00  0.00           H  
ATOM   4267  H4S  OL   264      61.264  35.857  67.283  1.00  0.00           H  
ATOM   4268  C15  OL   264      59.351  36.215  66.199  1.00  0.00           C  
ATOM   4269  H5R  OL   264      58.411  36.730  66.409  1.00  0.00           H  
ATOM   4270  H5S  OL   264      59.052  35.182  66.010  1.00  0.00           H  
ATOM   4271  C16  OL   264      59.964  36.780  64.911  1.00  0.00           C  
ATOM   4272  H6R  OL   264      60.875  36.242  64.640  1.00  0.00           H  
ATOM   4273  H6S  OL   264      60.184  37.834  65.095  1.00  0.00           H  
ATOM   4274  C17  OL   264      58.955  36.695  63.730  1.00  0.00           C  
ATOM   4275  H7R  OL   264      59.197  37.419  62.950  1.00  0.00           H  
ATOM   4276  H7S  OL   264      57.953  37.037  63.997  1.00  0.00           H  
ATOM   4277  C18  OL   264      58.621  35.303  63.116  1.00  0.00           C  
ATOM   4278  H8R  OL   264      58.242  34.643  63.900  1.00  0.00           H  
ATOM   4279  H8S  OL   264      59.456  34.808  62.615  1.00  0.00           H  
ATOM   4280  C19  OL   264      57.547  35.552  62.057  1.00  0.00           C  
ATOM   4281  H9R  OL   264      56.547  35.278  62.384  1.00  0.00           H  
ATOM   4282 C110  OL   264      57.676  36.067  60.876  1.00  0.00           C  
ATOM   4283 H10R  OL   264      56.782  36.233  60.280  1.00  0.00           H  
ATOM   4284 C111  OL   264      58.832  36.570  60.077  1.00  0.00           C  
ATOM   4285 H11R  OL   264      59.790  36.213  60.461  1.00  0.00           H  
ATOM   4286 H11S  OL   264      58.766  37.659  60.027  1.00  0.00           H  
ATOM   4287 C112  OL   264      58.635  35.904  58.675  1.00  0.00           C  
ATOM   4288 H12R  OL   264      59.509  36.281  58.140  1.00  0.00           H  
ATOM   4289 H12S  OL   264      57.730  36.350  58.258  1.00  0.00           H  
ATOM   4290 C113  OL   264      58.846  34.342  58.703  1.00  0.00           C  
ATOM   4291 H13R  OL   264      57.985  34.025  59.296  1.00  0.00           H  
ATOM   4292 H13S  OL   264      59.817  33.970  59.035  1.00  0.00           H  
ATOM   4293 C114  OL   264      58.855  33.768  57.277  1.00  0.00           C  
ATOM   4294 H14R  OL   264      59.105  32.710  57.383  1.00  0.00           H  
ATOM   4295 H14S  OL   264      59.563  34.304  56.641  1.00  0.00           H  
ATOM   4296 C115  OL   264      57.571  33.758  56.553  1.00  0.00           C  
ATOM   4297 H15R  OL   264      57.834  33.517  55.521  1.00  0.00           H  
ATOM   4298 H15S  OL   264      57.234  34.794  56.637  1.00  0.00           H  
ATOM   4299 C116  OL   264      56.462  32.893  57.097  1.00  0.00           C  
ATOM   4300 H16R  OL   264      56.317  33.049  58.168  1.00  0.00           H  
ATOM   4301 H16S  OL   264      56.788  31.851  57.084  1.00  0.00           H  
ATOM   4302 C117  OL   264      55.079  33.041  56.423  1.00  0.00           C  
ATOM   4303 H17R  OL   264      55.224  32.875  55.353  1.00  0.00           H  
ATOM   4304 H17S  OL   264      54.808  34.087  56.584  1.00  0.00           H  
ATOM   4305 C118  OL   264      53.886  32.236  57.007  1.00  0.00           C  
ATOM   4306 H18R  OL   264      53.064  32.074  56.307  1.00  0.00           H  
ATOM   4307 H18S  OL   264      53.576  32.707  57.941  1.00  0.00           H  
ATOM   4308 H18T  OL   264      54.268  31.251  57.282  1.00  0.00           H  
TER    4309       OL   264 
ATOM   4309 C116  PA   265      10.693  11.049  60.043  1.00  0.00           C  
ATOM   4310 H16R  PA   265      10.456  12.079  59.768  1.00  0.00           H  
ATOM   4311 H16S  PA   265       9.994  10.443  59.462  1.00  0.00           H  
ATOM   4312 H16T  PA   265      11.722  10.740  59.848  1.00  0.00           H  
ATOM   4313 C115  PA   265      10.319  10.888  61.532  1.00  0.00           C  
ATOM   4314 H15R  PA   265       9.291  11.205  61.719  1.00  0.00           H  
ATOM   4315 H15S  PA   265      10.495   9.851  61.826  1.00  0.00           H  
ATOM   4316 C114  PA   265      11.282  11.770  62.320  1.00  0.00           C  
ATOM   4317 H14R  PA   265      12.309  11.633  61.974  1.00  0.00           H  
ATOM   4318 H14S  PA   265      11.073  12.801  62.025  1.00  0.00           H  
ATOM   4319 C113  PA   265      11.282  11.340  63.798  1.00  0.00           C  
ATOM   4320 H13R  PA   265      10.257  11.062  64.053  1.00  0.00           H  
ATOM   4321 H13S  PA   265      11.851  10.410  63.864  1.00  0.00           H  
ATOM   4322 C112  PA   265      11.959  12.309  64.761  1.00  0.00           C  
ATOM   4323 H12R  PA   265      12.938  12.514  64.324  1.00  0.00           H  
ATOM   4324 H12S  PA   265      11.539  13.297  64.562  1.00  0.00           H  
ATOM   4325 C111  PA   265      11.954  12.009  66.187  1.00  0.00           C  
ATOM   4326 H11R  PA   265      12.539  12.811  66.641  1.00  0.00           H  
ATOM   4327 H11S  PA   265      10.906  12.060  66.489  1.00  0.00           H  
ATOM   4328 C110  PA   265      12.539  10.660  66.576  1.00  0.00           C  
ATOM   4329 H10R  PA   265      12.124   9.863  65.956  1.00  0.00           H  
ATOM   4330 H10S  PA   265      13.591  10.702  66.289  1.00  0.00           H  
ATOM   4331  C19  PA   265      12.259  10.370  68.054  1.00  0.00           C  
ATOM   4332  H9R  PA   265      12.745  11.173  68.612  1.00  0.00           H  
ATOM   4333  H9S  PA   265      11.183  10.471  68.209  1.00  0.00           H  
ATOM   4334  C18  PA   265      12.946   9.159  68.644  1.00  0.00           C  
ATOM   4335  H8R  PA   265      12.643   8.206  68.206  1.00  0.00           H  
ATOM   4336  H8S  PA   265      13.971   9.233  68.275  1.00  0.00           H  
ATOM   4337  C17  PA   265      12.907   9.145  70.101  1.00  0.00           C  
ATOM   4338  H7R  PA   265      13.390  10.102  70.313  1.00  0.00           H  
ATOM   4339  H7S  PA   265      11.865   9.282  70.397  1.00  0.00           H  
ATOM   4340  C16  PA   265      13.513   8.032  70.920  1.00  0.00           C  
ATOM   4341  H6R  PA   265      12.960   7.099  70.791  1.00  0.00           H  
ATOM   4342  H6S  PA   265      14.505   7.888  70.487  1.00  0.00           H  
ATOM   4343  C15  PA   265      13.648   8.305  72.404  1.00  0.00           C  
ATOM   4344  H5R  PA   265      14.320   9.165  72.434  1.00  0.00           H  
ATOM   4345  H5S  PA   265      12.721   8.749  72.774  1.00  0.00           H  
ATOM   4346  C14  PA   265      14.381   7.272  73.229  1.00  0.00           C  
ATOM   4347  H4R  PA   265      13.820   6.335  73.225  1.00  0.00           H  
ATOM   4348  H4S  PA   265      15.327   7.038  72.735  1.00  0.00           H  
ATOM   4349  C13  PA   265      14.788   7.670  74.700  1.00  0.00           C  
ATOM   4350  H3R  PA   265      15.263   8.649  74.779  1.00  0.00           H  
ATOM   4351  H3S  PA   265      13.839   7.720  75.239  1.00  0.00           H  
ATOM   4352  C12  PA   265      15.714   6.575  75.232  1.00  0.00           C  
ATOM   4353  H2R  PA   265      15.376   5.537  75.223  1.00  0.00           H  
ATOM   4354  H2S  PA   265      16.524   6.541  74.500  1.00  0.00           H  
ATOM   4355  C11  PC   266      16.257   6.980  76.584  1.00  0.00           C  
ATOM   4356  O12  PC   266      16.357   6.085  77.443  1.00  0.00           O  
ATOM   4357  O11  PC   266      16.796   8.158  76.669  1.00  0.00           O  
ATOM   4358  C1   PC   266      17.616   8.546  77.862  1.00  0.00           C  
ATOM   4359  HR   PC   266      17.855   9.609  77.775  1.00  0.00           H  
ATOM   4360  HS   PC   266      16.992   8.486  78.757  1.00  0.00           H  
ATOM   4361  C2   PC   266      18.894   7.777  77.994  1.00  0.00           C  
ATOM   4362  HX   PC   266      18.582   6.750  78.203  1.00  0.00           H  
ATOM   4363  C3   PC   266      19.780   8.201  79.170  1.00  0.00           C  
ATOM   4364  HA   PC   266      20.040   9.256  79.052  1.00  0.00           H  
ATOM   4365  HB   PC   266      19.098   8.144  80.022  1.00  0.00           H  
ATOM   4366  O31  PC   266      20.928   7.333  79.244  1.00  0.00           O  
ATOM   4367  P31  PC   266      21.925   7.373  80.482  1.00  0.00           P  
ATOM   4368  O32  PC   266      21.131   6.701  81.715  1.00  0.00           O  
ATOM   4369  C31  PC   266      21.013   5.311  81.806  1.00  0.00           C  
ATOM   4370  H1A  PC   266      20.586   5.008  80.846  1.00  0.00           H  
ATOM   4371  H1B  PC   266      22.001   4.844  81.826  1.00  0.00           H  
ATOM   4372  C32  PC   266      20.214   4.954  83.145  1.00  0.00           C  
ATOM   4373  H2A  PC   266      19.268   5.490  83.231  1.00  0.00           H  
ATOM   4374  H2B  PC   266      19.940   3.921  82.926  1.00  0.00           H  
ATOM   4375  N31  PC   266      20.801   5.093  84.531  1.00  0.00           N  
ATOM   4376  C33  PC   266      19.899   4.688  85.623  1.00  0.00           C  
ATOM   4377  H3A  PC   266      19.110   5.375  85.930  1.00  0.00           H  
ATOM   4378  H3B  PC   266      19.498   3.733  85.280  1.00  0.00           H  
ATOM   4379  H3C  PC   266      20.573   4.537  86.468  1.00  0.00           H  
ATOM   4380  C34  PC   266      21.885   4.144  84.638  1.00  0.00           C  
ATOM   4381  H4A  PC   266      21.526   3.114  84.628  1.00  0.00           H  
ATOM   4382  H4B  PC   266      22.401   4.401  83.711  1.00  0.00           H  
ATOM   4383  H4C  PC   266      22.527   4.347  85.496  1.00  0.00           H  
ATOM   4384  C35  PC   266      21.217   6.483  84.710  1.00  0.00           C  
ATOM   4385  H5A  PC   266      20.485   7.179  84.297  1.00  0.00           H  
ATOM   4386  H5B  PC   266      22.105   6.665  84.103  1.00  0.00           H  
ATOM   4387  H5C  PC   266      21.488   6.728  85.738  1.00  0.00           H  
ATOM   4388  O33  PC   266      23.041   6.505  80.072  1.00  0.00           O  
ATOM   4389  O34  PC   266      22.134   8.799  80.707  1.00  0.00           O  
ATOM   4390  O21  PC   266      19.567   7.770  76.691  1.00  0.00           O  
ATOM   4391  C21  PC   266      19.954   8.945  76.114  1.00  0.00           C  
ATOM   4392  O22  PC   266      19.813  10.063  76.652  1.00  0.00           O  
ATOM   4393  C12  OL   267      20.537   8.709  74.690  1.00  0.00           C  
ATOM   4394  H2R  OL   267      21.626   8.630  74.674  1.00  0.00           H  
ATOM   4395  H2S  OL   267      20.247   9.664  74.247  1.00  0.00           H  
ATOM   4396  C13  OL   267      19.977   7.475  74.047  1.00  0.00           C  
ATOM   4397  H3R  OL   267      18.886   7.515  74.046  1.00  0.00           H  
ATOM   4398  H3S  OL   267      20.172   6.584  74.647  1.00  0.00           H  
ATOM   4399  C14  OL   267      20.460   7.298  72.558  1.00  0.00           C  
ATOM   4400  H4R  OL   267      20.028   6.461  72.007  1.00  0.00           H  
ATOM   4401  H4S  OL   267      21.500   6.968  72.585  1.00  0.00           H  
ATOM   4402  C15  OL   267      20.159   8.634  71.793  1.00  0.00           C  
ATOM   4403  H5R  OL   267      20.900   9.400  72.031  1.00  0.00           H  
ATOM   4404  H5S  OL   267      19.235   9.120  72.113  1.00  0.00           H  
ATOM   4405  C16  OL   267      20.257   8.657  70.267  1.00  0.00           C  
ATOM   4406  H6R  OL   267      19.873   7.727  69.843  1.00  0.00           H  
ATOM   4407  H6S  OL   267      21.339   8.594  70.135  1.00  0.00           H  
ATOM   4408  C17  OL   267      19.901   9.934  69.552  1.00  0.00           C  
ATOM   4409  H7R  OL   267      20.581  10.709  69.912  1.00  0.00           H  
ATOM   4410  H7S  OL   267      18.899  10.328  69.735  1.00  0.00           H  
ATOM   4411  C18  OL   267      20.090   9.897  68.046  1.00  0.00           C  
ATOM   4412  H8R  OL   267      21.159   9.774  67.856  1.00  0.00           H  
ATOM   4413  H8S  OL   267      19.901  10.871  67.590  1.00  0.00           H  
ATOM   4414  C19  OL   267      19.351   8.806  67.230  1.00  0.00           C  
ATOM   4415  H9R  OL   267      18.421   8.464  67.678  1.00  0.00           H  
ATOM   4416 C110  OL   267      19.784   8.323  66.048  1.00  0.00           C  
ATOM   4417 H10R  OL   267      19.132   7.612  65.547  1.00  0.00           H  
ATOM   4418 C111  OL   267      20.984   8.607  65.354  1.00  0.00           C  
ATOM   4419 H11R  OL   267      21.333   7.639  64.991  1.00  0.00           H  
ATOM   4420 H11S  OL   267      21.685   9.014  66.086  1.00  0.00           H  
ATOM   4421 C112  OL   267      20.765   9.468  64.152  1.00  0.00           C  
ATOM   4422 H12R  OL   267      19.888  10.097  64.320  1.00  0.00           H  
ATOM   4423 H12S  OL   267      20.533   8.870  63.268  1.00  0.00           H  
ATOM   4424 C113  OL   267      21.975  10.365  63.726  1.00  0.00           C  
ATOM   4425 H13R  OL   267      22.818   9.680  63.838  1.00  0.00           H  
ATOM   4426 H13S  OL   267      22.015  11.165  64.468  1.00  0.00           H  
ATOM   4427 C114  OL   267      21.856  10.922  62.380  1.00  0.00           C  
ATOM   4428 H14R  OL   267      20.931  11.481  62.228  1.00  0.00           H  
ATOM   4429 H14S  OL   267      21.730  10.177  61.592  1.00  0.00           H  
ATOM   4430 C115  OL   267      23.033  11.887  61.964  1.00  0.00           C  
ATOM   4431 H15R  OL   267      23.160  12.639  62.746  1.00  0.00           H  
ATOM   4432 H15S  OL   267      22.718  12.488  61.108  1.00  0.00           H  
ATOM   4433 C116  OL   267      24.365  11.200  61.683  1.00  0.00           C  
ATOM   4434 H16R  OL   267      24.318  10.601  60.771  1.00  0.00           H  
ATOM   4435 H16S  OL   267      24.598  10.554  62.532  1.00  0.00           H  
ATOM   4436 C117  OL   267      25.515  12.129  61.452  1.00  0.00           C  
ATOM   4437 H17R  OL   267      25.670  12.752  62.335  1.00  0.00           H  
ATOM   4438 H17S  OL   267      25.263  12.764  60.600  1.00  0.00           H  
ATOM   4439 C118  OL   267      26.810  11.552  61.065  1.00  0.00           C  
ATOM   4440 H18R  OL   267      27.592  12.313  61.110  1.00  0.00           H  
ATOM   4441 H18S  OL   267      26.707  11.140  60.059  1.00  0.00           H  
ATOM   4442 H18T  OL   267      27.205  10.841  61.794  1.00  0.00           H  
TER    4443       OL   267 
ATOM   4443 C116  PA   268      45.025  28.249  54.980  1.00  0.00           C  
ATOM   4444 H16R  PA   268      44.750  28.341  56.033  1.00  0.00           H  
ATOM   4445 H16S  PA   268      45.207  27.218  54.669  1.00  0.00           H  
ATOM   4446 H16T  PA   268      44.235  28.591  54.308  1.00  0.00           H  
ATOM   4447 C115  PA   268      46.194  28.990  54.595  1.00  0.00           C  
ATOM   4448 H15R  PA   268      46.627  28.571  53.684  1.00  0.00           H  
ATOM   4449 H15S  PA   268      45.998  29.976  54.168  1.00  0.00           H  
ATOM   4450 C114  PA   268      47.266  28.987  55.690  1.00  0.00           C  
ATOM   4451 H14R  PA   268      47.325  27.995  56.143  1.00  0.00           H  
ATOM   4452 H14S  PA   268      48.194  29.137  55.134  1.00  0.00           H  
ATOM   4453 C113  PA   268      47.093  29.970  56.782  1.00  0.00           C  
ATOM   4454 H13R  PA   268      47.130  30.991  56.397  1.00  0.00           H  
ATOM   4455 H13S  PA   268      46.093  29.775  57.175  1.00  0.00           H  
ATOM   4456 C112  PA   268      48.024  29.684  57.944  1.00  0.00           C  
ATOM   4457 H12R  PA   268      48.169  28.604  58.010  1.00  0.00           H  
ATOM   4458 H12S  PA   268      49.011  30.117  57.764  1.00  0.00           H  
ATOM   4459 C111  PA   268      47.487  30.201  59.287  1.00  0.00           C  
ATOM   4460 H11R  PA   268      47.696  31.272  59.262  1.00  0.00           H  
ATOM   4461 H11S  PA   268      46.417  29.985  59.338  1.00  0.00           H  
ATOM   4462 C110  PA   268      47.988  29.356  60.437  1.00  0.00           C  
ATOM   4463 H10R  PA   268      47.672  28.311  60.423  1.00  0.00           H  
ATOM   4464 H10S  PA   268      49.076  29.358  60.539  1.00  0.00           H  
ATOM   4465  C19  PA   268      47.601  29.750  61.802  1.00  0.00           C  
ATOM   4466  H9R  PA   268      47.466  30.823  61.953  1.00  0.00           H  
ATOM   4467  H9S  PA   268      46.579  29.444  62.036  1.00  0.00           H  
ATOM   4468  C18  PA   268      48.501  29.281  62.910  1.00  0.00           C  
ATOM   4469  H8R  PA   268      48.700  28.216  62.775  1.00  0.00           H  
ATOM   4470  H8S  PA   268      49.486  29.739  62.804  1.00  0.00           H  
ATOM   4471  C17  PA   268      47.867  29.385  64.303  1.00  0.00           C  
ATOM   4472  H7R  PA   268      47.148  28.596  64.531  1.00  0.00           H  
ATOM   4473  H7S  PA   268      48.698  29.096  64.951  1.00  0.00           H  
ATOM   4474  C16  PA   268      47.254  30.726  64.722  1.00  0.00           C  
ATOM   4475  H6R  PA   268      48.032  31.473  64.549  1.00  0.00           H  
ATOM   4476  H6S  PA   268      46.287  31.013  64.306  1.00  0.00           H  
ATOM   4477  C15  PA   268      47.012  30.917  66.209  1.00  0.00           C  
ATOM   4478  H5R  PA   268      46.165  30.416  66.681  1.00  0.00           H  
ATOM   4479  H5S  PA   268      47.916  30.502  66.659  1.00  0.00           H  
ATOM   4480  C14  PA   268      46.957  32.379  66.583  1.00  0.00           C  
ATOM   4481  H4R  PA   268      47.628  32.860  65.869  1.00  0.00           H  
ATOM   4482  H4S  PA   268      45.976  32.812  66.373  1.00  0.00           H  
ATOM   4483  C13  PA   268      47.518  32.635  67.956  1.00  0.00           C  
ATOM   4484  H3R  PA   268      48.593  32.442  67.993  1.00  0.00           H  
ATOM   4485  H3S  PA   268      47.519  33.716  68.109  1.00  0.00           H  
ATOM   4486  C12  PA   268      46.815  32.028  69.198  1.00  0.00           C  
ATOM   4487  H2R  PA   268      45.811  32.456  69.184  1.00  0.00           H  
ATOM   4488  H2S  PA   268      46.693  30.964  68.981  1.00  0.00           H  
ATOM   4489  C11  PC   269      47.587  32.327  70.448  1.00  0.00           C  
ATOM   4490  O12  PC   269      47.317  33.097  71.381  1.00  0.00           O  
ATOM   4491  O11  PC   269      48.657  31.579  70.542  1.00  0.00           O  
ATOM   4492  C1   PC   269      49.446  31.569  71.731  1.00  0.00           C  
ATOM   4493  HR   PC   269      49.751  32.590  71.976  1.00  0.00           H  
ATOM   4494  HS   PC   269      48.681  31.191  72.414  1.00  0.00           H  
ATOM   4495  C2   PC   269      50.677  30.817  71.384  1.00  0.00           C  
ATOM   4496  HX   PC   269      50.485  29.943  70.756  1.00  0.00           H  
ATOM   4497  C3   PC   269      51.384  30.386  72.653  1.00  0.00           C  
ATOM   4498  HA   PC   269      50.749  29.658  73.164  1.00  0.00           H  
ATOM   4499  HB   PC   269      52.360  29.951  72.422  1.00  0.00           H  
ATOM   4500  O31  PC   269      51.418  31.543  73.539  1.00  0.00           O  
ATOM   4501  P31  PC   269      52.243  31.535  74.882  1.00  0.00           P  
ATOM   4502  O32  PC   269      51.485  30.542  75.780  1.00  0.00           O  
ATOM   4503  C31  PC   269      50.142  30.882  76.209  1.00  0.00           C  
ATOM   4504  H1A  PC   269      49.863  31.939  76.200  1.00  0.00           H  
ATOM   4505  H1B  PC   269      49.521  30.417  75.439  1.00  0.00           H  
ATOM   4506  C32  PC   269      49.961  30.301  77.605  1.00  0.00           C  
ATOM   4507  H2A  PC   269      50.676  30.871  78.200  1.00  0.00           H  
ATOM   4508  H2B  PC   269      49.003  30.519  78.079  1.00  0.00           H  
ATOM   4509  N31  PC   269      50.261  28.854  77.732  1.00  0.00           N  
ATOM   4510  C33  PC   269      51.720  28.542  77.803  1.00  0.00           C  
ATOM   4511  H3A  PC   269      51.907  27.568  78.256  1.00  0.00           H  
ATOM   4512  H3B  PC   269      52.113  28.583  76.786  1.00  0.00           H  
ATOM   4513  H3C  PC   269      52.164  29.228  78.526  1.00  0.00           H  
ATOM   4514  C34  PC   269      49.690  28.533  79.102  1.00  0.00           C  
ATOM   4515  H4A  PC   269      48.621  28.383  78.949  1.00  0.00           H  
ATOM   4516  H4B  PC   269      50.092  27.589  79.476  1.00  0.00           H  
ATOM   4517  H4C  PC   269      49.894  29.321  79.829  1.00  0.00           H  
ATOM   4518  C35  PC   269      49.598  27.946  76.714  1.00  0.00           C  
ATOM   4519  H5A  PC   269      48.589  27.625  76.976  1.00  0.00           H  
ATOM   4520  H5B  PC   269      50.175  27.045  76.496  1.00  0.00           H  
ATOM   4521  H5C  PC   269      49.536  28.409  75.728  1.00  0.00           H  
ATOM   4522  O33  PC   269      53.594  30.942  74.635  1.00  0.00           O  
ATOM   4523  O34  PC   269      52.113  32.851  75.524  1.00  0.00           O  
ATOM   4524  O21  PC   269      51.558  31.597  70.476  1.00  0.00           O  
ATOM   4525  C21  PC   269      52.420  30.903  69.721  1.00  0.00           C  
ATOM   4526  O22  PC   269      52.600  29.706  69.832  1.00  0.00           O  
ATOM   4527  C12  OL   270      53.165  31.773  68.737  1.00  0.00           C  
ATOM   4528  H2R  OL   270      54.220  31.513  68.629  1.00  0.00           H  
ATOM   4529  H2S  OL   270      53.228  32.786  69.139  1.00  0.00           H  
ATOM   4530  C13  OL   270      52.560  31.901  67.328  1.00  0.00           C  
ATOM   4531  H3R  OL   270      52.795  30.994  66.767  1.00  0.00           H  
ATOM   4532  H3S  OL   270      53.165  32.737  66.969  1.00  0.00           H  
ATOM   4533  C14  OL   270      51.059  32.192  67.133  1.00  0.00           C  
ATOM   4534  H4R  OL   270      50.880  33.104  67.706  1.00  0.00           H  
ATOM   4535  H4S  OL   270      50.529  31.408  67.678  1.00  0.00           H  
ATOM   4536  C15  OL   270      50.575  32.176  65.602  1.00  0.00           C  
ATOM   4537  H5R  OL   270      49.525  32.472  65.564  1.00  0.00           H  
ATOM   4538  H5S  OL   270      50.628  31.106  65.392  1.00  0.00           H  
ATOM   4539  C16  OL   270      51.426  33.016  64.649  1.00  0.00           C  
ATOM   4540  H6R  OL   270      52.437  32.603  64.657  1.00  0.00           H  
ATOM   4541  H6S  OL   270      51.492  34.075  64.911  1.00  0.00           H  
ATOM   4542  C17  OL   270      50.975  32.966  63.222  1.00  0.00           C  
ATOM   4543  H7R  OL   270      51.178  31.923  62.972  1.00  0.00           H  
ATOM   4544  H7S  OL   270      51.698  33.512  62.612  1.00  0.00           H  
ATOM   4545  C18  OL   270      49.612  33.542  62.943  1.00  0.00           C  
ATOM   4546  H8R  OL   270      49.789  34.581  63.227  1.00  0.00           H  
ATOM   4547  H8S  OL   270      48.887  33.179  63.675  1.00  0.00           H  
ATOM   4548  C19  OL   270      49.236  33.258  61.523  1.00  0.00           C  
ATOM   4549  H9R  OL   270      48.661  32.380  61.240  1.00  0.00           H  
ATOM   4550 C110  OL   270      49.399  34.073  60.441  1.00  0.00           C  
ATOM   4551 H10R  OL   270      49.180  33.603  59.485  1.00  0.00           H  
ATOM   4552 C111  OL   270      50.087  35.392  60.319  1.00  0.00           C  
ATOM   4553 H11R  OL   270      50.995  35.257  59.728  1.00  0.00           H  
ATOM   4554 H11S  OL   270      50.546  35.752  61.241  1.00  0.00           H  
ATOM   4555 C112  OL   270      49.187  36.455  59.696  1.00  0.00           C  
ATOM   4556 H12R  OL   270      48.970  36.009  58.723  1.00  0.00           H  
ATOM   4557 H12S  OL   270      49.822  37.330  59.541  1.00  0.00           H  
ATOM   4558 C113  OL   270      47.801  36.755  60.353  1.00  0.00           C  
ATOM   4559 H13R  OL   270      48.029  36.987  61.395  1.00  0.00           H  
ATOM   4560 H13S  OL   270      47.238  35.824  60.265  1.00  0.00           H  
ATOM   4561 C114  OL   270      47.014  37.912  59.685  1.00  0.00           C  
ATOM   4562 H14R  OL   270      46.003  37.817  60.086  1.00  0.00           H  
ATOM   4563 H14S  OL   270      46.845  37.694  58.628  1.00  0.00           H  
ATOM   4564 C115  OL   270      47.699  39.275  59.948  1.00  0.00           C  
ATOM   4565 H15R  OL   270      48.634  39.373  59.391  1.00  0.00           H  
ATOM   4566 H15S  OL   270      48.093  39.217  60.965  1.00  0.00           H  
ATOM   4567 C116  OL   270      46.853  40.586  59.810  1.00  0.00           C  
ATOM   4568 H16R  OL   270      46.684  40.812  58.755  1.00  0.00           H  
ATOM   4569 H16S  OL   270      47.564  41.309  60.216  1.00  0.00           H  
ATOM   4570 C117  OL   270      45.490  40.612  60.511  1.00  0.00           C  
ATOM   4571 H17R  OL   270      45.504  40.258  61.544  1.00  0.00           H  
ATOM   4572 H17S  OL   270      44.767  39.984  59.987  1.00  0.00           H  
ATOM   4573 C118  OL   270      45.052  42.114  60.526  1.00  0.00           C  
ATOM   4574 H18R  OL   270      45.610  42.565  61.349  1.00  0.00           H  
ATOM   4575 H18S  OL   270      44.056  42.080  60.972  1.00  0.00           H  
ATOM   4576 H18T  OL   270      44.999  42.673  59.590  1.00  0.00           H  
TER    4577       OL   270 
ATOM   4577 C116  PA   271       6.485  30.158  58.320  1.00  0.00           C  
ATOM   4578 H16R  PA   271       5.882  29.685  57.543  1.00  0.00           H  
ATOM   4579 H16S  PA   271       6.469  29.316  59.015  1.00  0.00           H  
ATOM   4580 H16T  PA   271       7.519  30.164  57.968  1.00  0.00           H  
ATOM   4581 C115  PA   271       5.769  31.338  58.998  1.00  0.00           C  
ATOM   4582 H15R  PA   271       5.879  32.206  58.345  1.00  0.00           H  
ATOM   4583 H15S  PA   271       4.721  31.055  59.114  1.00  0.00           H  
ATOM   4584 C114  PA   271       6.286  31.511  60.441  1.00  0.00           C  
ATOM   4585 H14R  PA   271       6.009  30.617  61.003  1.00  0.00           H  
ATOM   4586 H14S  PA   271       7.378  31.523  60.397  1.00  0.00           H  
ATOM   4587 C113  PA   271       5.730  32.800  61.125  1.00  0.00           C  
ATOM   4588 H13R  PA   271       5.925  33.639  60.453  1.00  0.00           H  
ATOM   4589 H13S  PA   271       4.665  32.617  61.282  1.00  0.00           H  
ATOM   4590 C112  PA   271       6.354  33.024  62.362  1.00  0.00           C  
ATOM   4591 H12R  PA   271       6.512  32.118  62.950  1.00  0.00           H  
ATOM   4592 H12S  PA   271       7.396  33.327  62.240  1.00  0.00           H  
ATOM   4593 C111  PA   271       5.594  34.092  63.162  1.00  0.00           C  
ATOM   4594 H11R  PA   271       6.428  34.718  63.485  1.00  0.00           H  
ATOM   4595 H11S  PA   271       5.100  34.832  62.529  1.00  0.00           H  
ATOM   4596 C110  PA   271       4.728  33.587  64.295  1.00  0.00           C  
ATOM   4597 H10R  PA   271       3.770  34.076  64.483  1.00  0.00           H  
ATOM   4598 H10S  PA   271       4.575  32.560  63.956  1.00  0.00           H  
ATOM   4599  C19  PA   271       5.486  33.619  65.619  1.00  0.00           C  
ATOM   4600  H9R  PA   271       4.952  32.861  66.196  1.00  0.00           H  
ATOM   4601  H9S  PA   271       6.472  33.171  65.480  1.00  0.00           H  
ATOM   4602  C18  PA   271       5.469  35.000  66.288  1.00  0.00           C  
ATOM   4603  H8R  PA   271       6.203  35.654  65.811  1.00  0.00           H  
ATOM   4604  H8S  PA   271       4.532  35.529  66.103  1.00  0.00           H  
ATOM   4605  C17  PA   271       5.701  34.909  67.771  1.00  0.00           C  
ATOM   4606  H7R  PA   271       4.809  34.453  68.205  1.00  0.00           H  
ATOM   4607  H7S  PA   271       6.579  34.293  67.975  1.00  0.00           H  
ATOM   4608  C16  PA   271       5.894  36.315  68.398  1.00  0.00           C  
ATOM   4609  H6R  PA   271       6.534  36.917  67.750  1.00  0.00           H  
ATOM   4610  H6S  PA   271       4.946  36.845  68.508  1.00  0.00           H  
ATOM   4611  C15  PA   271       6.593  36.299  69.781  1.00  0.00           C  
ATOM   4612  H5R  PA   271       7.526  35.734  69.744  1.00  0.00           H  
ATOM   4613  H5S  PA   271       6.845  37.310  70.105  1.00  0.00           H  
ATOM   4614  C14  PA   271       5.764  35.576  70.778  1.00  0.00           C  
ATOM   4615  H4R  PA   271       4.809  36.105  70.774  1.00  0.00           H  
ATOM   4616  H4S  PA   271       5.570  34.526  70.550  1.00  0.00           H  
ATOM   4617  C13  PA   271       6.496  35.464  72.170  1.00  0.00           C  
ATOM   4618  H3R  PA   271       7.390  34.860  71.998  1.00  0.00           H  
ATOM   4619  H3S  PA   271       6.734  36.484  72.478  1.00  0.00           H  
ATOM   4620  C12  PA   271       5.535  34.982  73.251  1.00  0.00           C  
ATOM   4621  H2R  PA   271       4.659  35.633  73.275  1.00  0.00           H  
ATOM   4622  H2S  PA   271       5.225  33.963  73.010  1.00  0.00           H  
ATOM   4623  C11  PC   272       6.087  35.020  74.597  1.00  0.00           C  
ATOM   4624  O12  PC   272       5.559  35.454  75.609  1.00  0.00           O  
ATOM   4625  O11  PC   272       7.250  34.393  74.701  1.00  0.00           O  
ATOM   4626  C1   PC   272       8.044  34.095  75.897  1.00  0.00           C  
ATOM   4627  HR   PC   272       8.815  34.869  75.949  1.00  0.00           H  
ATOM   4628  HS   PC   272       7.411  34.144  76.787  1.00  0.00           H  
ATOM   4629  C2   PC   272       8.670  32.714  75.741  1.00  0.00           C  
ATOM   4630  HX   PC   272       7.942  31.900  75.784  1.00  0.00           H  
ATOM   4631  C3   PC   272       9.738  32.343  76.815  1.00  0.00           C  
ATOM   4632  HA   PC   272       9.370  32.251  77.840  1.00  0.00           H  
ATOM   4633  HB   PC   272      10.219  31.379  76.630  1.00  0.00           H  
ATOM   4634  O31  PC   272      10.830  33.282  76.662  1.00  0.00           O  
ATOM   4635  P31  PC   272      12.217  33.086  77.375  1.00  0.00           P  
ATOM   4636  O32  PC   272      12.121  34.156  78.537  1.00  0.00           O  
ATOM   4637  C31  PC   272      11.315  33.908  79.658  1.00  0.00           C  
ATOM   4638  H1A  PC   272      10.373  33.417  79.400  1.00  0.00           H  
ATOM   4639  H1B  PC   272      11.888  33.356  80.406  1.00  0.00           H  
ATOM   4640  C32  PC   272      10.964  35.241  80.201  1.00  0.00           C  
ATOM   4641  H2A  PC   272      11.843  35.878  80.308  1.00  0.00           H  
ATOM   4642  H2B  PC   272      10.228  35.713  79.549  1.00  0.00           H  
ATOM   4643  N31  PC   272      10.492  35.287  81.625  1.00  0.00           N  
ATOM   4644  C33  PC   272      10.005  36.663  81.895  1.00  0.00           C  
ATOM   4645  H3A  PC   272      10.109  36.831  82.967  1.00  0.00           H  
ATOM   4646  H3B  PC   272      10.554  37.423  81.337  1.00  0.00           H  
ATOM   4647  H3C  PC   272       8.970  36.680  81.549  1.00  0.00           H  
ATOM   4648  C34  PC   272       9.340  34.365  81.840  1.00  0.00           C  
ATOM   4649  H4A  PC   272       8.673  34.509  80.989  1.00  0.00           H  
ATOM   4650  H4B  PC   272       9.638  33.318  81.918  1.00  0.00           H  
ATOM   4651  H4C  PC   272       8.832  34.633  82.768  1.00  0.00           H  
ATOM   4652  C35  PC   272      11.616  35.100  82.511  1.00  0.00           C  
ATOM   4653  H5A  PC   272      11.223  35.305  83.508  1.00  0.00           H  
ATOM   4654  H5B  PC   272      12.325  35.869  82.199  1.00  0.00           H  
ATOM   4655  H5C  PC   272      11.989  34.086  82.357  1.00  0.00           H  
ATOM   4656  O33  PC   272      12.361  31.688  77.862  1.00  0.00           O  
ATOM   4657  O34  PC   272      13.281  33.600  76.494  1.00  0.00           O  
ATOM   4658  O21  PC   272       9.263  32.613  74.408  1.00  0.00           O  
ATOM   4659  C21  PC   272       9.610  31.437  73.912  1.00  0.00           C  
ATOM   4660  O22  PC   272       9.269  30.361  74.459  1.00  0.00           O  
ATOM   4661  C12  OL   273      10.405  31.492  72.672  1.00  0.00           C  
ATOM   4662  H2R  OL   273      11.414  31.889  72.806  1.00  0.00           H  
ATOM   4663  H2S  OL   273       9.790  32.152  72.057  1.00  0.00           H  
ATOM   4664  C13  OL   273      10.536  30.189  71.972  1.00  0.00           C  
ATOM   4665  H3R  OL   273       9.558  29.756  71.751  1.00  0.00           H  
ATOM   4666  H3S  OL   273      10.933  29.414  72.629  1.00  0.00           H  
ATOM   4667  C14  OL   273      11.337  30.225  70.622  1.00  0.00           C  
ATOM   4668  H4R  OL   273      12.364  30.426  70.934  1.00  0.00           H  
ATOM   4669  H4S  OL   273      10.969  31.160  70.195  1.00  0.00           H  
ATOM   4670  C15  OL   273      11.095  29.027  69.692  1.00  0.00           C  
ATOM   4671  H5R  OL   273      11.399  28.175  70.304  1.00  0.00           H  
ATOM   4672  H5S  OL   273      11.761  29.068  68.828  1.00  0.00           H  
ATOM   4673  C16  OL   273       9.658  28.694  69.270  1.00  0.00           C  
ATOM   4674  H6R  OL   273       9.002  28.412  70.096  1.00  0.00           H  
ATOM   4675  H6S  OL   273       9.660  27.822  68.612  1.00  0.00           H  
ATOM   4676  C17  OL   273       9.083  29.911  68.441  1.00  0.00           C  
ATOM   4677  H7R  OL   273       8.961  30.881  68.928  1.00  0.00           H  
ATOM   4678  H7S  OL   273       8.028  29.691  68.264  1.00  0.00           H  
ATOM   4679  C18  OL   273       9.713  30.290  67.126  1.00  0.00           C  
ATOM   4680  H8R  OL   273      10.249  29.475  66.635  1.00  0.00           H  
ATOM   4681  H8S  OL   273      10.557  30.975  67.232  1.00  0.00           H  
ATOM   4682  C19  OL   273       8.685  30.808  66.200  1.00  0.00           C  
ATOM   4683  H9R  OL   273       8.309  31.801  66.431  1.00  0.00           H  
ATOM   4684 C110  OL   273       8.273  30.315  65.039  1.00  0.00           C  
ATOM   4685 H10R  OL   273       7.400  30.832  64.648  1.00  0.00           H  
ATOM   4686 C111  OL   273       8.717  29.142  64.277  1.00  0.00           C  
ATOM   4687 H11R  OL   273       7.917  28.399  64.259  1.00  0.00           H  
ATOM   4688 H11S  OL   273       9.430  28.694  64.972  1.00  0.00           H  
ATOM   4689 C112  OL   273       9.202  29.436  62.883  1.00  0.00           C  
ATOM   4690 H12R  OL   273      10.154  29.966  62.961  1.00  0.00           H  
ATOM   4691 H12S  OL   273       8.486  30.111  62.409  1.00  0.00           H  
ATOM   4692 C113  OL   273       9.412  28.159  62.069  1.00  0.00           C  
ATOM   4693 H13R  OL   273       8.661  27.418  62.347  1.00  0.00           H  
ATOM   4694 H13S  OL   273      10.273  27.618  62.468  1.00  0.00           H  
ATOM   4695 C114  OL   273       9.362  28.231  60.554  1.00  0.00           C  
ATOM   4696 H14R  OL   273       9.767  29.141  60.106  1.00  0.00           H  
ATOM   4697 H14S  OL   273       8.297  28.283  60.322  1.00  0.00           H  
ATOM   4698 C115  OL   273      10.118  27.058  59.904  1.00  0.00           C  
ATOM   4699 H15R  OL   273       9.729  26.160  60.387  1.00  0.00           H  
ATOM   4700 H15S  OL   273      11.163  26.958  60.204  1.00  0.00           H  
ATOM   4701 C116  OL   273      10.063  26.952  58.383  1.00  0.00           C  
ATOM   4702 H16R  OL   273       9.035  26.914  58.015  1.00  0.00           H  
ATOM   4703 H16S  OL   273      10.534  25.987  58.184  1.00  0.00           H  
ATOM   4704 C117  OL   273      10.914  27.837  57.513  1.00  0.00           C  
ATOM   4705 H17R  OL   273      10.375  28.774  57.363  1.00  0.00           H  
ATOM   4706 H17S  OL   273      10.991  27.426  56.504  1.00  0.00           H  
ATOM   4707 C118  OL   273      12.366  27.756  57.894  1.00  0.00           C  
ATOM   4708 H18R  OL   273      13.017  28.516  57.458  1.00  0.00           H  
ATOM   4709 H18S  OL   273      12.769  26.806  57.536  1.00  0.00           H  
ATOM   4710 H18T  OL   273      12.584  27.733  58.964  1.00  0.00           H  
TER    4711       OL   273 
ATOM   4711 C116  PA   274      58.555  10.168  54.904  1.00  0.00           C  
ATOM   4712 H16R  PA   274      58.294   9.108  54.892  1.00  0.00           H  
ATOM   4713 H16S  PA   274      59.629  10.186  54.709  1.00  0.00           H  
ATOM   4714 H16T  PA   274      57.988  10.831  54.247  1.00  0.00           H  
ATOM   4715 C115  PA   274      58.310  10.470  56.369  1.00  0.00           C  
ATOM   4716 H15R  PA   274      58.307  11.546  56.552  1.00  0.00           H  
ATOM   4717 H15S  PA   274      57.267  10.214  56.564  1.00  0.00           H  
ATOM   4718 C114  PA   274      59.296   9.722  57.252  1.00  0.00           C  
ATOM   4719 H14R  PA   274      60.296   9.855  56.834  1.00  0.00           H  
ATOM   4720 H14S  PA   274      59.208  10.288  58.182  1.00  0.00           H  
ATOM   4721 C113  PA   274      58.750   8.296  57.497  1.00  0.00           C  
ATOM   4722 H13R  PA   274      57.687   8.247  57.741  1.00  0.00           H  
ATOM   4723 H13S  PA   274      58.819   7.700  56.585  1.00  0.00           H  
ATOM   4724 C112  PA   274      59.422   7.568  58.673  1.00  0.00           C  
ATOM   4725 H12R  PA   274      60.511   7.539  58.603  1.00  0.00           H  
ATOM   4726 H12S  PA   274      59.268   8.199  59.551  1.00  0.00           H  
ATOM   4727 C111  PA   274      58.845   6.187  58.891  1.00  0.00           C  
ATOM   4728 H11R  PA   274      57.762   6.279  58.999  1.00  0.00           H  
ATOM   4729 H11S  PA   274      59.139   5.540  58.062  1.00  0.00           H  
ATOM   4730 C110  PA   274      59.298   5.392  60.129  1.00  0.00           C  
ATOM   4731 H10R  PA   274      60.331   5.084  59.956  1.00  0.00           H  
ATOM   4732 H10S  PA   274      59.196   6.091  60.962  1.00  0.00           H  
ATOM   4733  C19  PA   274      58.490   4.145  60.433  1.00  0.00           C  
ATOM   4734  H9R  PA   274      57.566   4.426  60.943  1.00  0.00           H  
ATOM   4735  H9S  PA   274      57.934   3.660  59.628  1.00  0.00           H  
ATOM   4736  C18  PA   274      59.166   3.037  61.194  1.00  0.00           C  
ATOM   4737  H8R  PA   274      59.842   2.382  60.640  1.00  0.00           H  
ATOM   4738  H8S  PA   274      59.833   3.512  61.916  1.00  0.00           H  
ATOM   4739  C17  PA   274      58.099   2.098  61.895  1.00  0.00           C  
ATOM   4740  H7R  PA   274      57.240   2.693  62.213  1.00  0.00           H  
ATOM   4741  H7S  PA   274      57.609   1.506  61.120  1.00  0.00           H  
ATOM   4742  C16  PA   274      58.603   1.217  63.011  1.00  0.00           C  
ATOM   4743  H6R  PA   274      57.674   0.700  63.263  1.00  0.00           H  
ATOM   4744  H6S  PA   274      59.270   0.459  62.595  1.00  0.00           H  
ATOM   4745  C15  PA   274      59.196   1.964  64.174  1.00  0.00           C  
ATOM   4746  H5R  PA   274      60.107   2.406  63.765  1.00  0.00           H  
ATOM   4747  H5S  PA   274      58.568   2.796  64.502  1.00  0.00           H  
ATOM   4748  C14  PA   274      59.408   1.160  65.436  1.00  0.00           C  
ATOM   4749  H4R  PA   274      58.457   0.877  65.890  1.00  0.00           H  
ATOM   4750  H4S  PA   274      59.958   0.259  65.157  1.00  0.00           H  
ATOM   4751  C13  PA   274      60.218   1.971  66.492  1.00  0.00           C  
ATOM   4752  H3R  PA   274      61.096   2.403  66.007  1.00  0.00           H  
ATOM   4753  H3S  PA   274      59.656   2.855  66.803  1.00  0.00           H  
ATOM   4754  C12  PA   274      60.780   1.173  67.706  1.00  0.00           C  
ATOM   4755  H2R  PA   274      60.032   0.797  68.408  1.00  0.00           H  
ATOM   4756  H2S  PA   274      61.238   0.234  67.390  1.00  0.00           H  
ATOM   4757  C11  PC   275      61.717   2.006  68.531  1.00  0.00           C  
ATOM   4758  O12  PC   275      61.460   2.546  69.607  1.00  0.00           O  
ATOM   4759  O11  PC   275      63.007   2.202  68.062  1.00  0.00           O  
ATOM   4760  C1   PC   275      63.852   3.040  68.861  1.00  0.00           C  
ATOM   4761  HR   PC   275      64.668   3.363  68.209  1.00  0.00           H  
ATOM   4762  HS   PC   275      63.237   3.908  69.110  1.00  0.00           H  
ATOM   4763  C2   PC   275      64.376   2.467  70.241  1.00  0.00           C  
ATOM   4764  HX   PC   275      63.541   2.077  70.829  1.00  0.00           H  
ATOM   4765  C3   PC   275      65.137   3.637  70.983  1.00  0.00           C  
ATOM   4766  HA   PC   275      65.960   3.834  70.292  1.00  0.00           H  
ATOM   4767  HB   PC   275      64.496   4.520  71.050  1.00  0.00           H  
ATOM   4768  O31  PC   275      65.530   3.270  72.354  1.00  0.00           O  
ATOM   4769  P31  PC   275      64.478   3.172  73.514  1.00  0.00           P  
ATOM   4770  O32  PC   275      63.610   1.889  73.252  1.00  0.00           O  
ATOM   4771  C31  PC   275      63.977   0.590  73.660  1.00  0.00           C  
ATOM   4772  H1A  PC   275      64.717   0.202  72.955  1.00  0.00           H  
ATOM   4773  H1B  PC   275      64.383   0.505  74.671  1.00  0.00           H  
ATOM   4774  C32  PC   275      62.811  -0.328  73.614  1.00  0.00           C  
ATOM   4775  H2A  PC   275      62.375  -0.563  72.643  1.00  0.00           H  
ATOM   4776  H2B  PC   275      63.150  -1.282  74.022  1.00  0.00           H  
ATOM   4777  N31  PC   275      61.638  -0.092  74.557  1.00  0.00           N  
ATOM   4778  C33  PC   275      61.157   1.328  74.619  1.00  0.00           C  
ATOM   4779  H3A  PC   275      60.174   1.235  75.083  1.00  0.00           H  
ATOM   4780  H3B  PC   275      61.855   1.966  75.163  1.00  0.00           H  
ATOM   4781  H3C  PC   275      60.945   1.707  73.618  1.00  0.00           H  
ATOM   4782  C34  PC   275      60.539  -0.866  73.956  1.00  0.00           C  
ATOM   4783  H4A  PC   275      60.341  -0.554  72.929  1.00  0.00           H  
ATOM   4784  H4B  PC   275      60.844  -1.913  73.910  1.00  0.00           H  
ATOM   4785  H4C  PC   275      59.710  -0.796  74.662  1.00  0.00           H  
ATOM   4786  C35  PC   275      61.955  -0.597  76.003  1.00  0.00           C  
ATOM   4787  H5A  PC   275      62.569   0.091  76.586  1.00  0.00           H  
ATOM   4788  H5B  PC   275      62.387  -1.596  75.923  1.00  0.00           H  
ATOM   4789  H5C  PC   275      61.035  -0.729  76.573  1.00  0.00           H  
ATOM   4790  O33  PC   275      65.180   3.108  74.820  1.00  0.00           O  
ATOM   4791  O34  PC   275      63.655   4.357  73.271  1.00  0.00           O  
ATOM   4792  O21  PC   275      65.333   1.478  69.853  1.00  0.00           O  
ATOM   4793  C21  PC   275      64.911   0.246  69.438  1.00  0.00           C  
ATOM   4794  O22  PC   275      63.877  -0.188  69.820  1.00  0.00           O  
ATOM   4795  C12  OL   276      65.957  -0.452  68.597  1.00  0.00           C  
ATOM   4796  H2R  OL   276      66.768  -0.837  69.218  1.00  0.00           H  
ATOM   4797  H2S  OL   276      66.448   0.238  67.908  1.00  0.00           H  
ATOM   4798  C13  OL   276      65.327  -1.584  67.719  1.00  0.00           C  
ATOM   4799  H3R  OL   276      65.006  -2.386  68.387  1.00  0.00           H  
ATOM   4800  H3S  OL   276      66.118  -1.942  67.057  1.00  0.00           H  
ATOM   4801  C14  OL   276      64.294  -1.122  66.678  1.00  0.00           C  
ATOM   4802  H4R  OL   276      64.828  -0.865  65.761  1.00  0.00           H  
ATOM   4803  H4S  OL   276      63.804  -0.185  66.952  1.00  0.00           H  
ATOM   4804  C15  OL   276      63.234  -2.118  66.340  1.00  0.00           C  
ATOM   4805  H5R  OL   276      62.550  -2.170  67.189  1.00  0.00           H  
ATOM   4806  H5S  OL   276      63.628  -3.112  66.118  1.00  0.00           H  
ATOM   4807  C16  OL   276      62.358  -1.821  65.071  1.00  0.00           C  
ATOM   4808  H6R  OL   276      63.098  -1.618  64.293  1.00  0.00           H  
ATOM   4809  H6S  OL   276      61.973  -0.841  65.359  1.00  0.00           H  
ATOM   4810  C17  OL   276      61.404  -2.857  64.732  1.00  0.00           C  
ATOM   4811  H7R  OL   276      60.976  -3.112  65.704  1.00  0.00           H  
ATOM   4812  H7S  OL   276      61.837  -3.801  64.394  1.00  0.00           H  
ATOM   4813  C18  OL   276      60.308  -2.382  63.839  1.00  0.00           C  
ATOM   4814  H8R  OL   276      60.535  -1.642  63.069  1.00  0.00           H  
ATOM   4815  H8S  OL   276      59.551  -1.961  64.505  1.00  0.00           H  
ATOM   4816  C19  OL   276      59.698  -3.591  63.225  1.00  0.00           C  
ATOM   4817  H9R  OL   276      58.907  -4.022  63.835  1.00  0.00           H  
ATOM   4818 C110  OL   276      59.878  -4.224  62.079  1.00  0.00           C  
ATOM   4819 H10R  OL   276      59.199  -5.054  61.901  1.00  0.00           H  
ATOM   4820 C111  OL   276      60.954  -3.984  61.015  1.00  0.00           C  
ATOM   4821 H11R  OL   276      61.668  -4.805  61.110  1.00  0.00           H  
ATOM   4822 H11S  OL   276      61.435  -3.022  61.202  1.00  0.00           H  
ATOM   4823 C112  OL   276      60.350  -4.018  59.612  1.00  0.00           C  
ATOM   4824 H12R  OL   276      59.893  -3.034  59.493  1.00  0.00           H  
ATOM   4825 H12S  OL   276      59.493  -4.685  59.493  1.00  0.00           H  
ATOM   4826 C113  OL   276      61.421  -4.315  58.478  1.00  0.00           C  
ATOM   4827 H13R  OL   276      62.076  -5.065  58.927  1.00  0.00           H  
ATOM   4828 H13S  OL   276      62.033  -3.432  58.285  1.00  0.00           H  
ATOM   4829 C114  OL   276      60.995  -4.829  57.032  1.00  0.00           C  
ATOM   4830 H14R  OL   276      60.640  -5.861  57.059  1.00  0.00           H  
ATOM   4831 H14S  OL   276      61.954  -4.840  56.511  1.00  0.00           H  
ATOM   4832 C115  OL   276      59.918  -3.942  56.289  1.00  0.00           C  
ATOM   4833 H15R  OL   276      59.030  -3.709  56.880  1.00  0.00           H  
ATOM   4834 H15S  OL   276      59.549  -4.554  55.464  1.00  0.00           H  
ATOM   4835 C116  OL   276      60.683  -2.715  55.698  1.00  0.00           C  
ATOM   4836 H16R  OL   276      61.453  -2.989  54.973  1.00  0.00           H  
ATOM   4837 H16S  OL   276      61.362  -2.130  56.322  1.00  0.00           H  
ATOM   4838 C117  OL   276      59.901  -1.679  54.885  1.00  0.00           C  
ATOM   4839 H17R  OL   276      59.375  -0.978  55.536  1.00  0.00           H  
ATOM   4840 H17S  OL   276      59.194  -2.126  54.184  1.00  0.00           H  
ATOM   4841 C118  OL   276      60.807  -0.728  54.136  1.00  0.00           C  
ATOM   4842 H18R  OL   276      61.300  -1.349  53.385  1.00  0.00           H  
ATOM   4843 H18S  OL   276      61.536  -0.191  54.746  1.00  0.00           H  
ATOM   4844 H18T  OL   276      60.295   0.098  53.638  1.00  0.00           H  
TER    4845       OL   276 
ATOM   4845 C116  PA   277      41.145  58.976  61.928  1.00  0.00           C  
ATOM   4846 H16R  PA   277      40.648  58.108  61.488  1.00  0.00           H  
ATOM   4847 H16S  PA   277      41.838  59.438  61.221  1.00  0.00           H  
ATOM   4848 H16T  PA   277      40.310  59.657  62.106  1.00  0.00           H  
ATOM   4849 C115  PA   277      41.852  58.556  63.202  1.00  0.00           C  
ATOM   4850 H15R  PA   277      42.811  58.135  62.892  1.00  0.00           H  
ATOM   4851 H15S  PA   277      42.102  59.440  63.793  1.00  0.00           H  
ATOM   4852 C114  PA   277      40.992  57.546  64.017  1.00  0.00           C  
ATOM   4853 H14R  PA   277      39.919  57.751  64.022  1.00  0.00           H  
ATOM   4854 H14S  PA   277      41.085  56.522  63.651  1.00  0.00           H  
ATOM   4855 C113  PA   277      41.321  57.542  65.448  1.00  0.00           C  
ATOM   4856 H13R  PA   277      41.061  58.486  65.930  1.00  0.00           H  
ATOM   4857 H13S  PA   277      40.632  56.852  65.939  1.00  0.00           H  
ATOM   4858 C112  PA   277      42.705  57.129  65.916  1.00  0.00           C  
ATOM   4859 H12R  PA   277      42.607  56.964  66.991  1.00  0.00           H  
ATOM   4860 H12S  PA   277      43.029  56.198  65.446  1.00  0.00           H  
ATOM   4861 C111  PA   277      43.779  58.125  65.633  1.00  0.00           C  
ATOM   4862 H11R  PA   277      44.001  58.066  64.565  1.00  0.00           H  
ATOM   4863 H11S  PA   277      43.405  59.150  65.676  1.00  0.00           H  
ATOM   4864 C110  PA   277      45.020  57.920  66.458  1.00  0.00           C  
ATOM   4865 H10R  PA   277      45.073  56.837  66.588  1.00  0.00           H  
ATOM   4866 H10S  PA   277      45.851  58.343  65.889  1.00  0.00           H  
ATOM   4867  C19  PA   277      44.985  58.291  67.940  1.00  0.00           C  
ATOM   4868  H9R  PA   277      44.698  59.344  67.966  1.00  0.00           H  
ATOM   4869  H9S  PA   277      44.123  57.824  68.421  1.00  0.00           H  
ATOM   4870  C18  PA   277      46.255  57.976  68.747  1.00  0.00           C  
ATOM   4871  H8R  PA   277      46.703  57.011  68.499  1.00  0.00           H  
ATOM   4872  H8S  PA   277      47.136  58.592  68.556  1.00  0.00           H  
ATOM   4873  C17  PA   277      45.969  58.013  70.214  1.00  0.00           C  
ATOM   4874  H7R  PA   277      45.759  58.981  70.675  1.00  0.00           H  
ATOM   4875  H7S  PA   277      45.156  57.301  70.368  1.00  0.00           H  
ATOM   4876  C16  PA   277      47.215  57.416  70.955  1.00  0.00           C  
ATOM   4877  H6R  PA   277      47.426  56.384  70.667  1.00  0.00           H  
ATOM   4878  H6S  PA   277      48.131  57.921  70.643  1.00  0.00           H  
ATOM   4879  C15  PA   277      47.015  57.359  72.457  1.00  0.00           C  
ATOM   4880  H5R  PA   277      47.083  58.392  72.806  1.00  0.00           H  
ATOM   4881  H5S  PA   277      46.099  56.870  72.792  1.00  0.00           H  
ATOM   4882  C14  PA   277      48.197  56.690  73.174  1.00  0.00           C  
ATOM   4883  H4R  PA   277      48.354  55.646  72.895  1.00  0.00           H  
ATOM   4884  H4S  PA   277      49.074  57.248  72.839  1.00  0.00           H  
ATOM   4885  C13  PA   277      48.281  56.759  74.693  1.00  0.00           C  
ATOM   4886  H3R  PA   277      48.488  57.803  74.940  1.00  0.00           H  
ATOM   4887  H3S  PA   277      47.324  56.425  75.100  1.00  0.00           H  
ATOM   4888  C12  PA   277      49.419  55.972  75.405  1.00  0.00           C  
ATOM   4889  H2R  PA   277      49.486  54.918  75.127  1.00  0.00           H  
ATOM   4890  H2S  PA   277      50.392  56.327  75.060  1.00  0.00           H  
ATOM   4891  C11  PC   278      49.222  55.973  76.887  1.00  0.00           C  
ATOM   4892  O12  PC   278      49.381  56.923  77.641  1.00  0.00           O  
ATOM   4893  O11  PC   278      48.834  54.802  77.317  1.00  0.00           O  
ATOM   4894  C1   PC   278      48.422  54.616  78.681  1.00  0.00           C  
ATOM   4895  HR   PC   278      49.204  54.907  79.388  1.00  0.00           H  
ATOM   4896  HS   PC   278      47.528  55.237  78.785  1.00  0.00           H  
ATOM   4897  C2   PC   278      47.930  53.177  79.054  1.00  0.00           C  
ATOM   4898  HX   PC   278      47.240  53.298  79.894  1.00  0.00           H  
ATOM   4899  C3   PC   278      49.163  52.281  79.355  1.00  0.00           C  
ATOM   4900  HA   PC   278      49.804  52.266  78.470  1.00  0.00           H  
ATOM   4901  HB   PC   278      49.752  52.588  80.223  1.00  0.00           H  
ATOM   4902  O31  PC   278      48.770  50.982  79.573  1.00  0.00           O  
ATOM   4903  P31  PC   278      48.179  50.584  81.021  1.00  0.00           P  
ATOM   4904  O32  PC   278      46.768  51.156  81.094  1.00  0.00           O  
ATOM   4905  C31  PC   278      45.673  50.418  80.578  1.00  0.00           C  
ATOM   4906  H1A  PC   278      45.724  50.409  79.486  1.00  0.00           H  
ATOM   4907  H1B  PC   278      45.690  49.421  81.025  1.00  0.00           H  
ATOM   4908  C32  PC   278      44.528  51.359  80.784  1.00  0.00           C  
ATOM   4909  H2A  PC   278      44.850  52.378  80.564  1.00  0.00           H  
ATOM   4910  H2B  PC   278      43.680  51.029  80.182  1.00  0.00           H  
ATOM   4911  N31  PC   278      43.889  51.547  82.118  1.00  0.00           N  
ATOM   4912  C33  PC   278      42.945  52.646  81.830  1.00  0.00           C  
ATOM   4913  H3A  PC   278      42.451  52.779  82.794  1.00  0.00           H  
ATOM   4914  H3B  PC   278      43.476  53.500  81.408  1.00  0.00           H  
ATOM   4915  H3C  PC   278      42.154  52.256  81.187  1.00  0.00           H  
ATOM   4916  C34  PC   278      43.124  50.413  82.672  1.00  0.00           C  
ATOM   4917  H4A  PC   278      43.735  49.587  83.040  1.00  0.00           H  
ATOM   4918  H4B  PC   278      42.477  50.773  83.473  1.00  0.00           H  
ATOM   4919  H4C  PC   278      42.445  49.969  81.942  1.00  0.00           H  
ATOM   4920  C35  PC   278      44.906  51.939  83.164  1.00  0.00           C  
ATOM   4921  H5A  PC   278      44.959  53.020  83.028  1.00  0.00           H  
ATOM   4922  H5B  PC   278      45.896  51.480  83.135  1.00  0.00           H  
ATOM   4923  H5C  PC   278      44.348  51.754  84.083  1.00  0.00           H  
ATOM   4924  O33  PC   278      48.216  49.078  81.183  1.00  0.00           O  
ATOM   4925  O34  PC   278      48.941  51.318  82.033  1.00  0.00           O  
ATOM   4926  O21  PC   278      47.312  52.534  77.905  1.00  0.00           O  
ATOM   4927  C21  PC   278      46.087  52.888  77.592  1.00  0.00           C  
ATOM   4928  O22  PC   278      45.389  53.594  78.264  1.00  0.00           O  
ATOM   4929  C12  OL   279      45.779  52.303  76.219  1.00  0.00           C  
ATOM   4930  H2R  OL   279      44.985  51.571  76.383  1.00  0.00           H  
ATOM   4931  H2S  OL   279      46.689  51.789  75.905  1.00  0.00           H  
ATOM   4932  C13  OL   279      45.293  53.434  75.342  1.00  0.00           C  
ATOM   4933  H3R  OL   279      45.888  54.339  75.484  1.00  0.00           H  
ATOM   4934  H3S  OL   279      44.292  53.657  75.717  1.00  0.00           H
[truncated: 4,525,598 more chars]
