# Supplementary material for: Prediction of dynamic allostery for the transmembrane domain of the sweet taste receptor subunit, TAS1R3
Source: Commun Biol. 2023 Apr 3;6:340. doi: 10.1038/s42003-023-04705-5 (PMC10070457; doi:10.1038/s42003-023-04705-5)
Supplement: Supplementary file 3 — Supplementary Data 1 [file 42003_2023_4705_MOESM3_ESM.zip › Supplementary Data 1/2_Final/Sac_hTAS1R3H641AR725A(lowpH)_50ns.pdb]

CRYST1   70.390   70.390  111.381  90.00  90.00  90.00               1
ATOM      1  N   GLU     1      39.778  52.219  32.633  1.00  0.00           N  
ATOM      2  H1  GLU     1      39.967  51.585  31.869  1.00  0.00           H  
ATOM      3  H2  GLU     1      40.140  51.836  33.495  1.00  0.00           H  
ATOM      4  H3  GLU     1      40.126  53.157  32.490  1.00  0.00           H  
ATOM      5  CA  GLU     1      38.340  52.267  32.792  1.00  0.00           C  
ATOM      6  HA  GLU     1      37.950  52.785  31.915  1.00  0.00           H  
ATOM      7  CB  GLU     1      37.778  50.806  32.801  1.00  0.00           C  
ATOM      8  HB2 GLU     1      37.873  50.424  31.785  1.00  0.00           H  
ATOM      9  HB3 GLU     1      38.321  50.165  33.496  1.00  0.00           H  
ATOM     10  CG  GLU     1      36.341  50.589  33.100  1.00  0.00           C  
ATOM     11  HG2 GLU     1      36.142  49.525  32.973  1.00  0.00           H  
ATOM     12  HG3 GLU     1      36.137  50.800  34.150  1.00  0.00           H  
ATOM     13  CD  GLU     1      35.306  51.373  32.310  1.00  0.00           C  
ATOM     14  OE1 GLU     1      35.625  51.889  31.239  1.00  0.00           O  
ATOM     15  OE2 GLU     1      34.134  51.545  32.865  1.00  0.00           O  
ATOM     16  C   GLU     1      38.053  53.032  34.083  1.00  0.00           C  
ATOM     17  O   GLU     1      38.369  52.480  35.168  1.00  0.00           O  
ATOM     18  N   PRO     2      37.553  54.312  34.034  1.00  0.00           N  
ATOM     19  CD  PRO     2      37.217  55.049  32.881  1.00  0.00           C  
ATOM     20  HD2 PRO     2      36.339  54.604  32.412  1.00  0.00           H  
ATOM     21  HD3 PRO     2      37.966  55.035  32.089  1.00  0.00           H  
ATOM     22  CG  PRO     2      37.165  56.551  33.274  1.00  0.00           C  
ATOM     23  HG2 PRO     2      36.410  57.024  32.646  1.00  0.00           H  
ATOM     24  HG3 PRO     2      38.167  56.953  33.127  1.00  0.00           H  
ATOM     25  CB  PRO     2      36.817  56.520  34.781  1.00  0.00           C  
ATOM     26  HB2 PRO     2      35.741  56.419  34.920  1.00  0.00           H  
ATOM     27  HB3 PRO     2      37.148  57.379  35.364  1.00  0.00           H  
ATOM     28  CA  PRO     2      37.481  55.150  35.195  1.00  0.00           C  
ATOM     29  HA  PRO     2      38.510  55.348  35.495  1.00  0.00           H  
ATOM     30  C   PRO     2      36.725  54.592  36.419  1.00  0.00           C  
ATOM     31  O   PRO     2      37.110  54.800  37.579  1.00  0.00           O  
ATOM     32  N   ALA     3      35.653  53.741  36.191  1.00  0.00           N  
ATOM     33  H   ALA     3      35.216  53.622  35.288  1.00  0.00           H  
ATOM     34  CA  ALA     3      34.939  52.983  37.192  1.00  0.00           C  
ATOM     35  HA  ALA     3      34.292  53.586  37.828  1.00  0.00           H  
ATOM     36  CB  ALA     3      33.893  52.138  36.417  1.00  0.00           C  
ATOM     37  HB1 ALA     3      33.144  52.869  36.110  1.00  0.00           H  
ATOM     38  HB2 ALA     3      34.405  51.621  35.606  1.00  0.00           H  
ATOM     39  HB3 ALA     3      33.409  51.450  37.109  1.00  0.00           H  
ATOM     40  C   ALA     3      35.804  51.985  37.974  1.00  0.00           C  
ATOM     41  O   ALA     3      35.761  51.985  39.227  1.00  0.00           O  
ATOM     42  N   VAL     4      36.639  51.108  37.273  1.00  0.00           N  
ATOM     43  H   VAL     4      36.637  51.056  36.264  1.00  0.00           H  
ATOM     44  CA  VAL     4      37.497  50.148  37.977  1.00  0.00           C  
ATOM     45  HA  VAL     4      36.781  49.575  38.567  1.00  0.00           H  
ATOM     46  CB  VAL     4      38.197  49.145  36.941  1.00  0.00           C  
ATOM     47  HB  VAL     4      38.512  49.666  36.037  1.00  0.00           H  
ATOM     48  CG1 VAL     4      39.488  48.398  37.319  1.00  0.00           C  
ATOM     49 HG11 VAL     4      40.193  49.195  37.557  1.00  0.00           H  
ATOM     50 HG12 VAL     4      39.207  47.696  38.103  1.00  0.00           H  
ATOM     51 HG13 VAL     4      39.847  47.824  36.464  1.00  0.00           H  
ATOM     52  CG2 VAL     4      37.132  48.152  36.547  1.00  0.00           C  
ATOM     53 HG21 VAL     4      36.218  48.644  36.215  1.00  0.00           H  
ATOM     54 HG22 VAL     4      37.364  47.483  35.718  1.00  0.00           H  
ATOM     55 HG23 VAL     4      36.853  47.542  37.406  1.00  0.00           H  
ATOM     56  C   VAL     4      38.511  50.941  38.813  1.00  0.00           C  
ATOM     57  O   VAL     4      39.055  50.419  39.727  1.00  0.00           O  
ATOM     58  N   LEU     5      38.919  52.168  38.425  1.00  0.00           N  
ATOM     59  H   LEU     5      38.540  52.427  37.525  1.00  0.00           H  
ATOM     60  CA  LEU     5      39.907  53.026  39.059  1.00  0.00           C  
ATOM     61  HA  LEU     5      40.742  52.427  39.424  1.00  0.00           H  
ATOM     62  CB  LEU     5      40.439  54.061  37.989  1.00  0.00           C  
ATOM     63  HB2 LEU     5      39.618  54.685  37.635  1.00  0.00           H  
ATOM     64  HB3 LEU     5      41.100  54.806  38.432  1.00  0.00           H  
ATOM     65  CG  LEU     5      41.052  53.340  36.791  1.00  0.00           C  
ATOM     66  HG  LEU     5      40.453  52.533  36.369  1.00  0.00           H  
ATOM     67  CD1 LEU     5      41.200  54.397  35.688  1.00  0.00           C  
ATOM     68 HD11 LEU     5      40.972  53.861  34.767  1.00  0.00           H  
ATOM     69 HD12 LEU     5      40.628  55.301  35.901  1.00  0.00           H  
ATOM     70 HD13 LEU     5      42.228  54.662  35.442  1.00  0.00           H  
ATOM     71  CD2 LEU     5      42.465  52.715  37.020  1.00  0.00           C  
ATOM     72 HD21 LEU     5      43.159  53.491  37.345  1.00  0.00           H  
ATOM     73 HD22 LEU     5      42.436  51.920  37.765  1.00  0.00           H  
ATOM     74 HD23 LEU     5      42.723  52.307  36.043  1.00  0.00           H  
ATOM     75  C   LEU     5      39.319  53.777  40.343  1.00  0.00           C  
ATOM     76  O   LEU     5      39.979  54.261  41.243  1.00  0.00           O  
ATOM     77  N   LEU     6      37.991  53.818  40.417  1.00  0.00           N  
ATOM     78  H   LEU     6      37.494  53.606  39.563  1.00  0.00           H  
ATOM     79  CA  LEU     6      37.193  54.145  41.594  1.00  0.00           C  
ATOM     80  HA  LEU     6      37.885  54.842  42.065  1.00  0.00           H  
ATOM     81  CB  LEU     6      35.890  54.836  41.072  1.00  0.00           C  
ATOM     82  HB2 LEU     6      36.077  55.742  40.495  1.00  0.00           H  
ATOM     83  HB3 LEU     6      35.335  54.144  40.439  1.00  0.00           H  
ATOM     84  CG  LEU     6      34.928  55.242  42.218  1.00  0.00           C  
ATOM     85  HG  LEU     6      34.487  54.380  42.719  1.00  0.00           H  
ATOM     86  CD1 LEU     6      35.501  56.217  43.230  1.00  0.00           C  
ATOM     87 HD11 LEU     6      34.741  56.449  43.975  1.00  0.00           H  
ATOM     88 HD12 LEU     6      36.410  55.877  43.726  1.00  0.00           H  
ATOM     89 HD13 LEU     6      35.683  57.216  42.832  1.00  0.00           H  
ATOM     90  CD2 LEU     6      33.755  56.025  41.629  1.00  0.00           C  
ATOM     91 HD21 LEU     6      33.240  55.381  40.916  1.00  0.00           H  
ATOM     92 HD22 LEU     6      33.076  56.310  42.433  1.00  0.00           H  
ATOM     93 HD23 LEU     6      34.149  56.932  41.169  1.00  0.00           H  
ATOM     94  C   LEU     6      37.015  53.012  42.596  1.00  0.00           C  
ATOM     95  O   LEU     6      37.401  53.191  43.710  1.00  0.00           O  
ATOM     96  N   LEU     7      36.693  51.803  42.059  1.00  0.00           N  
ATOM     97  H   LEU     7      36.365  51.799  41.103  1.00  0.00           H  
ATOM     98  CA  LEU     7      36.754  50.560  42.779  1.00  0.00           C  
ATOM     99  HA  LEU     7      36.067  50.591  43.625  1.00  0.00           H  
ATOM    100  CB  LEU     7      36.244  49.396  41.999  1.00  0.00           C  
ATOM    101  HB2 LEU     7      36.796  49.306  41.064  1.00  0.00           H  
ATOM    102  HB3 LEU     7      36.468  48.471  42.531  1.00  0.00           H  
ATOM    103  CG  LEU     7      34.703  49.395  41.683  1.00  0.00           C  
ATOM    104  HG  LEU     7      34.506  50.282  41.081  1.00  0.00           H  
ATOM    105  CD1 LEU     7      34.355  48.258  40.662  1.00  0.00           C  
ATOM    106 HD11 LEU     7      35.022  48.379  39.808  1.00  0.00           H  
ATOM    107 HD12 LEU     7      34.558  47.330  41.196  1.00  0.00           H  
ATOM    108 HD13 LEU     7      33.311  48.237  40.348  1.00  0.00           H  
ATOM    109  CD2 LEU     7      33.829  49.158  42.927  1.00  0.00           C  
ATOM    110 HD21 LEU     7      33.869  48.093  43.152  1.00  0.00           H  
ATOM    111 HD22 LEU     7      34.235  49.769  43.734  1.00  0.00           H  
ATOM    112 HD23 LEU     7      32.841  49.406  42.539  1.00  0.00           H  
ATOM    113  C   LEU     7      38.145  50.261  43.352  1.00  0.00           C  
ATOM    114  O   LEU     7      38.213  49.822  44.453  1.00  0.00           O  
ATOM    115  N   LEU     8      39.234  50.662  42.598  1.00  0.00           N  
ATOM    116  H   LEU     8      39.067  50.862  41.622  1.00  0.00           H  
ATOM    117  CA  LEU     8      40.664  50.686  43.103  1.00  0.00           C  
ATOM    118  HA  LEU     8      40.768  49.652  43.435  1.00  0.00           H  
ATOM    119  CB  LEU     8      41.592  51.040  41.934  1.00  0.00           C  
ATOM    120  HB2 LEU     8      41.387  50.272  41.188  1.00  0.00           H  
ATOM    121  HB3 LEU     8      41.325  51.993  41.477  1.00  0.00           H  
ATOM    122  CG  LEU     8      43.070  51.022  42.331  1.00  0.00           C  
ATOM    123  HG  LEU     8      43.235  51.562  43.263  1.00  0.00           H  
ATOM    124  CD1 LEU     8      43.474  49.581  42.465  1.00  0.00           C  
ATOM    125 HD11 LEU     8      42.599  48.930  42.482  1.00  0.00           H  
ATOM    126 HD12 LEU     8      43.995  49.135  41.618  1.00  0.00           H  
ATOM    127 HD13 LEU     8      44.066  49.413  43.364  1.00  0.00           H  
ATOM    128  CD2 LEU     8      44.066  51.460  41.256  1.00  0.00           C  
ATOM    129 HD21 LEU     8      43.923  52.527  41.086  1.00  0.00           H  
ATOM    130 HD22 LEU     8      45.088  51.308  41.603  1.00  0.00           H  
ATOM    131 HD23 LEU     8      43.902  50.894  40.339  1.00  0.00           H  
ATOM    132  C   LEU     8      40.936  51.493  44.344  1.00  0.00           C  
ATOM    133  O   LEU     8      41.642  51.058  45.242  1.00  0.00           O  
ATOM    134  N   LEU     9      40.283  52.643  44.366  1.00  0.00           N  
ATOM    135  H   LEU     9      39.657  52.881  43.610  1.00  0.00           H  
ATOM    136  CA  LEU     9      40.321  53.529  45.536  1.00  0.00           C  
ATOM    137  HA  LEU     9      41.366  53.598  45.838  1.00  0.00           H  
ATOM    138  CB  LEU     9      39.819  54.916  45.152  1.00  0.00           C  
ATOM    139  HB2 LEU     9      38.885  54.862  44.593  1.00  0.00           H  
ATOM    140  HB3 LEU     9      39.608  55.503  46.046  1.00  0.00           H  
ATOM    141  CG  LEU     9      40.736  55.824  44.238  1.00  0.00           C  
ATOM    142  HG  LEU     9      41.224  55.184  43.504  1.00  0.00           H  
ATOM    143  CD1 LEU     9      39.969  56.904  43.457  1.00  0.00           C  
ATOM    144 HD11 LEU     9      39.283  56.343  42.822  1.00  0.00           H  
ATOM    145 HD12 LEU     9      39.416  57.513  44.171  1.00  0.00           H  
ATOM    146 HD13 LEU     9      40.679  57.356  42.763  1.00  0.00           H  
ATOM    147  CD2 LEU     9      41.803  56.514  45.063  1.00  0.00           C  
ATOM    148 HD21 LEU     9      42.348  55.751  45.618  1.00  0.00           H  
ATOM    149 HD22 LEU     9      42.450  57.026  44.351  1.00  0.00           H  
ATOM    150 HD23 LEU     9      41.401  57.103  45.887  1.00  0.00           H  
ATOM    151  C   LEU     9      39.527  52.882  46.675  1.00  0.00           C  
ATOM    152  O   LEU     9      39.990  52.747  47.734  1.00  0.00           O  
ATOM    153  N   LEU    10      38.286  52.368  46.390  1.00  0.00           N  
ATOM    154  H   LEU    10      37.867  52.556  45.491  1.00  0.00           H  
ATOM    155  CA  LEU    10      37.526  51.674  47.404  1.00  0.00           C  
ATOM    156  HA  LEU    10      37.420  52.379  48.229  1.00  0.00           H  
ATOM    157  CB  LEU    10      36.161  51.338  46.717  1.00  0.00           C  
ATOM    158  HB2 LEU    10      35.726  52.203  46.215  1.00  0.00           H  
ATOM    159  HB3 LEU    10      36.377  50.627  45.920  1.00  0.00           H  
ATOM    160  CG  LEU    10      35.048  50.784  47.582  1.00  0.00           C  
ATOM    161  HG  LEU    10      35.345  49.816  47.986  1.00  0.00           H  
ATOM    162  CD1 LEU    10      34.613  51.735  48.762  1.00  0.00           C  
ATOM    163 HD11 LEU    10      33.633  51.450  49.144  1.00  0.00           H  
ATOM    164 HD12 LEU    10      35.459  51.696  49.449  1.00  0.00           H  
ATOM    165 HD13 LEU    10      34.559  52.753  48.375  1.00  0.00           H  
ATOM    166  CD2 LEU    10      33.797  50.616  46.710  1.00  0.00           C  
ATOM    167 HD21 LEU    10      33.184  49.952  47.319  1.00  0.00           H  
ATOM    168 HD22 LEU    10      33.253  51.555  46.607  1.00  0.00           H  
ATOM    169 HD23 LEU    10      34.044  50.185  45.740  1.00  0.00           H  
ATOM    170  C   LEU    10      38.176  50.375  47.974  1.00  0.00           C  
ATOM    171  O   LEU    10      37.961  50.179  49.164  1.00  0.00           O  
ATOM    172  N   LEU    11      38.972  49.625  47.179  1.00  0.00           N  
ATOM    173  H   LEU    11      38.821  49.768  46.191  1.00  0.00           H  
ATOM    174  CA  LEU    11      39.877  48.495  47.583  1.00  0.00           C  
ATOM    175  HA  LEU    11      39.256  47.776  48.119  1.00  0.00           H  
ATOM    176  CB  LEU    11      40.451  47.841  46.347  1.00  0.00           C  
ATOM    177  HB2 LEU    11      39.687  47.443  45.678  1.00  0.00           H  
ATOM    178  HB3 LEU    11      40.814  48.618  45.674  1.00  0.00           H  
ATOM    179  CG  LEU    11      41.551  46.842  46.594  1.00  0.00           C  
ATOM    180  HG  LEU    11      41.449  46.191  47.463  1.00  0.00           H  
ATOM    181  CD1 LEU    11      41.660  45.961  45.349  1.00  0.00           C  
ATOM    182 HD11 LEU    11      42.434  45.216  45.530  1.00  0.00           H  
ATOM    183 HD12 LEU    11      40.732  45.428  45.139  1.00  0.00           H  
ATOM    184 HD13 LEU    11      41.929  46.547  44.471  1.00  0.00           H  
ATOM    185  CD2 LEU    11      42.920  47.522  46.809  1.00  0.00           C  
ATOM    186 HD21 LEU    11      43.008  48.406  46.176  1.00  0.00           H  
ATOM    187 HD22 LEU    11      43.061  47.791  47.855  1.00  0.00           H  
ATOM    188 HD23 LEU    11      43.690  46.792  46.560  1.00  0.00           H  
ATOM    189  C   LEU    11      40.934  49.053  48.492  1.00  0.00           C  
ATOM    190  O   LEU    11      41.144  48.512  49.561  1.00  0.00           O  
ATOM    191  N   SER    12      41.505  50.163  48.084  1.00  0.00           N  
ATOM    192  H   SER    12      41.131  50.587  47.248  1.00  0.00           H  
ATOM    193  CA  SER    12      42.585  50.870  48.808  1.00  0.00           C  
ATOM    194  HA  SER    12      43.315  50.115  49.099  1.00  0.00           H  
ATOM    195  CB  SER    12      43.367  51.930  48.074  1.00  0.00           C  
ATOM    196  HB2 SER    12      42.855  52.876  47.900  1.00  0.00           H  
ATOM    197  HB3 SER    12      44.322  52.158  48.546  1.00  0.00           H  
ATOM    198  OG  SER    12      43.773  51.500  46.787  1.00  0.00           O  
ATOM    199  HG  SER    12      43.003  51.400  46.224  1.00  0.00           H  
ATOM    200  C   SER    12      42.064  51.514  50.122  1.00  0.00           C  
ATOM    201  O   SER    12      42.802  51.500  51.073  1.00  0.00           O  
ATOM    202  N   LEU    13      40.782  51.935  50.214  1.00  0.00           N  
ATOM    203  H   LEU    13      40.228  51.960  49.371  1.00  0.00           H  
ATOM    204  CA  LEU    13      40.078  52.444  51.374  1.00  0.00           C  
ATOM    205  HA  LEU    13      40.815  53.139  51.775  1.00  0.00           H  
ATOM    206  CB  LEU    13      38.792  53.253  51.069  1.00  0.00           C  
ATOM    207  HB2 LEU    13      39.076  54.080  50.419  1.00  0.00           H  
ATOM    208  HB3 LEU    13      38.080  52.602  50.562  1.00  0.00           H  
ATOM    209  CG  LEU    13      38.070  53.958  52.258  1.00  0.00           C  
ATOM    210  HG  LEU    13      37.744  53.239  53.009  1.00  0.00           H  
ATOM    211  CD1 LEU    13      39.104  54.925  52.882  1.00  0.00           C  
ATOM    212 HD11 LEU    13      39.741  55.468  52.184  1.00  0.00           H  
ATOM    213 HD12 LEU    13      38.520  55.621  53.484  1.00  0.00           H  
ATOM    214 HD13 LEU    13      39.722  54.352  53.574  1.00  0.00           H  
ATOM    215  CD2 LEU    13      36.798  54.619  51.613  1.00  0.00           C  
ATOM    216 HD21 LEU    13      36.363  55.189  52.434  1.00  0.00           H  
ATOM    217 HD22 LEU    13      37.115  55.172  50.729  1.00  0.00           H  
ATOM    218 HD23 LEU    13      36.154  53.767  51.395  1.00  0.00           H  
ATOM    219  C   LEU    13      39.782  51.381  52.383  1.00  0.00           C  
ATOM    220  O   LEU    13      40.344  51.518  53.450  1.00  0.00           O  
ATOM    221  N   ALA    14      39.032  50.322  52.017  1.00  0.00           N  
ATOM    222  H   ALA    14      38.507  50.325  51.154  1.00  0.00           H  
ATOM    223  CA  ALA    14      38.670  49.235  52.971  1.00  0.00           C  
ATOM    224  HA  ALA    14      38.272  49.616  53.911  1.00  0.00           H  
ATOM    225  CB  ALA    14      37.574  48.479  52.249  1.00  0.00           C  
ATOM    226  HB1 ALA    14      36.879  49.279  51.994  1.00  0.00           H  
ATOM    227  HB2 ALA    14      37.786  47.884  51.360  1.00  0.00           H  
ATOM    228  HB3 ALA    14      37.034  47.892  52.992  1.00  0.00           H  
ATOM    229  C   ALA    14      39.852  48.398  53.420  1.00  0.00           C  
ATOM    230  O   ALA    14      39.882  48.006  54.552  1.00  0.00           O  
ATOM    231  N   LEU    15      40.837  48.319  52.570  1.00  0.00           N  
ATOM    232  H   LEU    15      40.686  48.590  51.609  1.00  0.00           H  
ATOM    233  CA  LEU    15      42.192  47.807  52.948  1.00  0.00           C  
ATOM    234  HA  LEU    15      42.159  46.788  53.335  1.00  0.00           H  
ATOM    235  CB  LEU    15      43.077  47.776  51.713  1.00  0.00           C  
ATOM    236  HB2 LEU    15      42.627  47.153  50.940  1.00  0.00           H  
ATOM    237  HB3 LEU    15      43.056  48.803  51.349  1.00  0.00           H  
ATOM    238  CG  LEU    15      44.449  47.170  51.874  1.00  0.00           C  
ATOM    239  HG  LEU    15      45.033  47.932  52.389  1.00  0.00           H  
ATOM    240  CD1 LEU    15      44.618  45.832  52.568  1.00  0.00           C  
ATOM    241 HD11 LEU    15      45.668  45.572  52.432  1.00  0.00           H  
ATOM    242 HD12 LEU    15      44.352  45.868  53.624  1.00  0.00           H  
ATOM    243 HD13 LEU    15      44.108  44.975  52.127  1.00  0.00           H  
ATOM    244  CD2 LEU    15      45.022  47.153  50.438  1.00  0.00           C  
ATOM    245 HD21 LEU    15      44.583  46.337  49.864  1.00  0.00           H  
ATOM    246 HD22 LEU    15      44.907  48.126  49.962  1.00  0.00           H  
ATOM    247 HD23 LEU    15      46.097  46.972  50.435  1.00  0.00           H  
ATOM    248  C   LEU    15      42.853  48.690  54.036  1.00  0.00           C  
ATOM    249  O   LEU    15      43.363  48.203  55.003  1.00  0.00           O  
ATOM    250  N   GLY    16      42.670  50.049  54.020  1.00  0.00           N  
ATOM    251  H   GLY    16      42.160  50.510  53.281  1.00  0.00           H  
ATOM    252  CA  GLY    16      43.126  50.911  55.107  1.00  0.00           C  
ATOM    253  HA2 GLY    16      44.182  50.718  55.296  1.00  0.00           H  
ATOM    254  HA3 GLY    16      43.212  51.975  54.883  1.00  0.00           H  
ATOM    255  C   GLY    16      42.299  50.773  56.352  1.00  0.00           C  
ATOM    256  O   GLY    16      42.862  50.729  57.454  1.00  0.00           O  
ATOM    257  N   LEU    17      40.969  50.585  56.275  1.00  0.00           N  
ATOM    258  H   LEU    17      40.515  50.601  55.373  1.00  0.00           H  
ATOM    259  CA  LEU    17      40.211  50.232  57.505  1.00  0.00           C  
ATOM    260  HA  LEU    17      40.396  51.065  58.183  1.00  0.00           H  
ATOM    261  CB  LEU    17      38.700  50.267  57.117  1.00  0.00           C  
ATOM    262  HB2 LEU    17      38.533  49.492  56.368  1.00  0.00           H  
ATOM    263  HB3 LEU    17      38.074  49.935  57.945  1.00  0.00           H  
ATOM    264  CG  LEU    17      38.229  51.691  56.624  1.00  0.00           C  
ATOM    265  HG  LEU    17      38.782  52.022  55.744  1.00  0.00           H  
ATOM    266  CD1 LEU    17      36.784  51.525  56.256  1.00  0.00           C  
ATOM    267 HD11 LEU    17      36.393  52.322  55.623  1.00  0.00           H  
ATOM    268 HD12 LEU    17      36.690  50.545  55.789  1.00  0.00           H  
ATOM    269 HD13 LEU    17      36.153  51.522  57.146  1.00  0.00           H  
ATOM    270  CD2 LEU    17      38.456  52.836  57.656  1.00  0.00           C  
ATOM    271 HD21 LEU    17      38.162  52.684  58.695  1.00  0.00           H  
ATOM    272 HD22 LEU    17      39.506  53.123  57.597  1.00  0.00           H  
ATOM    273 HD23 LEU    17      37.938  53.718  57.278  1.00  0.00           H  
ATOM    274  C   LEU    17      40.665  48.851  58.063  1.00  0.00           C  
ATOM    275  O   LEU    17      40.656  48.597  59.296  1.00  0.00           O  
ATOM    276  N   VAL    18      41.016  47.852  57.188  1.00  0.00           N  
ATOM    277  H   VAL    18      40.931  48.017  56.195  1.00  0.00           H  
ATOM    278  CA  VAL    18      41.614  46.622  57.772  1.00  0.00           C  
ATOM    279  HA  VAL    18      40.976  46.195  58.545  1.00  0.00           H  
ATOM    280  CB  VAL    18      41.865  45.565  56.683  1.00  0.00           C  
ATOM    281  HB  VAL    18      42.406  46.102  55.904  1.00  0.00           H  
ATOM    282  CG1 VAL    18      42.745  44.406  57.078  1.00  0.00           C  
ATOM    283 HG11 VAL    18      42.870  43.612  56.341  1.00  0.00           H  
ATOM    284 HG12 VAL    18      43.789  44.721  57.076  1.00  0.00           H  
ATOM    285 HG13 VAL    18      42.371  43.925  57.981  1.00  0.00           H  
ATOM    286  CG2 VAL    18      40.551  44.961  55.954  1.00  0.00           C  
ATOM    287 HG21 VAL    18      39.820  44.573  56.663  1.00  0.00           H  
ATOM    288 HG22 VAL    18      40.059  45.754  55.391  1.00  0.00           H  
ATOM    289 HG23 VAL    18      40.883  44.204  55.244  1.00  0.00           H  
ATOM    290  C   VAL    18      42.943  46.949  58.464  1.00  0.00           C  
ATOM    291  O   VAL    18      43.249  46.320  59.463  1.00  0.00           O  
ATOM    292  N   LEU    19      43.793  47.852  57.956  1.00  0.00           N  
ATOM    293  H   LEU    19      43.446  48.220  57.082  1.00  0.00           H  
ATOM    294  CA  LEU    19      45.119  48.070  58.434  1.00  0.00           C  
ATOM    295  HA  LEU    19      45.581  47.109  58.664  1.00  0.00           H  
ATOM    296  CB  LEU    19      45.927  48.955  57.381  1.00  0.00           C  
ATOM    297  HB2 LEU    19      45.993  48.430  56.427  1.00  0.00           H  
ATOM    298  HB3 LEU    19      45.431  49.922  57.296  1.00  0.00           H  
ATOM    299  CG  LEU    19      47.332  49.298  57.807  1.00  0.00           C  
ATOM    300  HG  LEU    19      47.342  49.293  58.897  1.00  0.00           H  
ATOM    301  CD1 LEU    19      48.236  48.097  57.363  1.00  0.00           C  
ATOM    302 HD11 LEU    19      48.105  47.914  56.296  1.00  0.00           H  
ATOM    303 HD12 LEU    19      49.258  48.437  57.528  1.00  0.00           H  
ATOM    304 HD13 LEU    19      48.166  47.184  57.954  1.00  0.00           H  
ATOM    305  CD2 LEU    19      47.847  50.627  57.334  1.00  0.00           C  
ATOM    306 HD21 LEU    19      47.194  51.485  57.496  1.00  0.00           H  
ATOM    307 HD22 LEU    19      48.814  50.879  57.769  1.00  0.00           H  
ATOM    308 HD23 LEU    19      48.093  50.480  56.282  1.00  0.00           H  
ATOM    309  C   LEU    19      45.003  48.745  59.806  1.00  0.00           C  
ATOM    310  O   LEU    19      45.746  48.452  60.659  1.00  0.00           O  
ATOM    311  N   ALA    20      44.089  49.802  59.894  1.00  0.00           N  
ATOM    312  H   ALA    20      43.651  50.067  59.023  1.00  0.00           H  
ATOM    313  CA  ALA    20      43.868  50.442  61.180  1.00  0.00           C  
ATOM    314  HA  ALA    20      44.829  50.787  61.563  1.00  0.00           H  
ATOM    315  CB  ALA    20      43.048  51.756  60.997  1.00  0.00           C  
ATOM    316  HB1 ALA    20      43.222  52.437  61.830  1.00  0.00           H  
ATOM    317  HB2 ALA    20      43.336  52.324  60.113  1.00  0.00           H  
ATOM    318  HB3 ALA    20      42.017  51.404  60.975  1.00  0.00           H  
ATOM    319  C   ALA    20      43.184  49.456  62.180  1.00  0.00           C  
ATOM    320  O   ALA    20      43.594  49.388  63.330  1.00  0.00           O  
ATOM    321  N   ALA    21      42.220  48.627  61.772  1.00  0.00           N  
ATOM    322  H   ALA    21      41.919  48.716  60.812  1.00  0.00           H  
ATOM    323  CA  ALA    21      41.702  47.613  62.623  1.00  0.00           C  
ATOM    324  HA  ALA    21      41.334  48.035  63.558  1.00  0.00           H  
ATOM    325  CB  ALA    21      40.537  46.904  61.913  1.00  0.00           C  
ATOM    326  HB1 ALA    21      39.975  46.310  62.634  1.00  0.00           H  
ATOM    327  HB2 ALA    21      39.874  47.699  61.571  1.00  0.00           H  
ATOM    328  HB3 ALA    21      40.896  46.293  61.085  1.00  0.00           H  
ATOM    329  C   ALA    21      42.750  46.605  63.091  1.00  0.00           C  
ATOM    330  O   ALA    21      42.873  46.423  64.282  1.00  0.00           O  
ATOM    331  N   LEU    22      43.775  46.157  62.277  1.00  0.00           N  
ATOM    332  H   LEU    22      43.740  46.336  61.284  1.00  0.00           H  
ATOM    333  CA  LEU    22      44.904  45.393  62.858  1.00  0.00           C  
ATOM    334  HA  LEU    22      44.554  44.493  63.365  1.00  0.00           H  
ATOM    335  CB  LEU    22      45.793  44.873  61.678  1.00  0.00           C  
ATOM    336  HB2 LEU    22      45.211  44.382  60.899  1.00  0.00           H  
ATOM    337  HB3 LEU    22      46.305  45.704  61.193  1.00  0.00           H  
ATOM    338  CG  LEU    22      46.902  43.864  62.238  1.00  0.00           C  
ATOM    339  HG  LEU    22      47.619  44.191  62.991  1.00  0.00           H  
ATOM    340  CD1 LEU    22      46.402  42.528  62.870  1.00  0.00           C  
ATOM    341 HD11 LEU    22      45.979  42.713  63.857  1.00  0.00           H  
ATOM    342 HD12 LEU    22      45.619  42.215  62.179  1.00  0.00           H  
ATOM    343 HD13 LEU    22      47.175  41.772  63.007  1.00  0.00           H  
ATOM    344  CD2 LEU    22      47.741  43.546  60.992  1.00  0.00           C  
ATOM    345 HD21 LEU    22      47.143  43.029  60.241  1.00  0.00           H  
ATOM    346 HD22 LEU    22      48.283  44.414  60.617  1.00  0.00           H  
ATOM    347 HD23 LEU    22      48.534  42.822  61.185  1.00  0.00           H  
ATOM    348  C   LEU    22      45.754  46.224  63.812  1.00  0.00           C  
ATOM    349  O   LEU    22      46.099  45.749  64.837  1.00  0.00           O  
ATOM    350  N   GLY    23      45.952  47.468  63.417  1.00  0.00           N  
ATOM    351  H   GLY    23      45.674  47.667  62.467  1.00  0.00           H  
ATOM    352  CA  GLY    23      46.550  48.584  64.192  1.00  0.00           C  
ATOM    353  HA2 GLY    23      47.621  48.451  64.342  1.00  0.00           H  
ATOM    354  HA3 GLY    23      46.266  49.542  63.757  1.00  0.00           H  
ATOM    355  C   GLY    23      46.035  48.595  65.622  1.00  0.00           C  
ATOM    356  O   GLY    23      46.845  48.585  66.549  1.00  0.00           O  
ATOM    357  N   LEU    24      44.719  48.584  65.908  1.00  0.00           N  
ATOM    358  H   LEU    24      44.086  48.796  65.151  1.00  0.00           H  
ATOM    359  CA  LEU    24      44.139  48.515  67.246  1.00  0.00           C  
ATOM    360  HA  LEU    24      44.558  49.264  67.918  1.00  0.00           H  
ATOM    361  CB  LEU    24      42.642  48.729  67.178  1.00  0.00           C  
ATOM    362  HB2 LEU    24      42.234  47.992  66.486  1.00  0.00           H  
ATOM    363  HB3 LEU    24      42.257  48.330  68.117  1.00  0.00           H  
ATOM    364  CG  LEU    24      42.166  50.196  66.919  1.00  0.00           C  
ATOM    365  HG  LEU    24      42.693  50.701  66.110  1.00  0.00           H  
ATOM    366  CD1 LEU    24      40.626  50.122  66.552  1.00  0.00           C  
ATOM    367 HD11 LEU    24      40.480  49.550  65.635  1.00  0.00           H  
ATOM    368 HD12 LEU    24      40.052  49.670  67.361  1.00  0.00           H  
ATOM    369 HD13 LEU    24      40.253  51.128  66.364  1.00  0.00           H  
ATOM    370  CD2 LEU    24      42.377  51.047  68.229  1.00  0.00           C  
ATOM    371 HD21 LEU    24      43.456  51.047  68.387  1.00  0.00           H  
ATOM    372 HD22 LEU    24      41.967  52.054  68.149  1.00  0.00           H  
ATOM    373 HD23 LEU    24      42.036  50.523  69.122  1.00  0.00           H  
ATOM    374  C   LEU    24      44.477  47.219  67.953  1.00  0.00           C  
ATOM    375  O   LEU    24      44.859  47.269  69.130  1.00  0.00           O  
ATOM    376  N   PHE    25      44.275  46.085  67.263  1.00  0.00           N  
ATOM    377  H   PHE    25      43.812  46.007  66.369  1.00  0.00           H  
ATOM    378  CA  PHE    25      44.526  44.784  67.928  1.00  0.00           C  
ATOM    379  HA  PHE    25      43.900  44.763  68.820  1.00  0.00           H  
ATOM    380  CB  PHE    25      44.261  43.609  66.999  1.00  0.00           C  
ATOM    381  HB2 PHE    25      44.575  43.945  66.011  1.00  0.00           H  
ATOM    382  HB3 PHE    25      44.856  42.735  67.265  1.00  0.00           H  
ATOM    383  CG  PHE    25      42.752  43.195  66.920  1.00  0.00           C  
ATOM    384  CD1 PHE    25      41.746  44.140  66.515  1.00  0.00           C  
ATOM    385  HD1 PHE    25      41.973  45.164  66.258  1.00  0.00           H  
ATOM    386  CE1 PHE    25      40.413  43.797  66.617  1.00  0.00           C  
ATOM    387  HE1 PHE    25      39.635  44.524  66.439  1.00  0.00           H  
ATOM    388  CZ  PHE    25      40.051  42.403  66.903  1.00  0.00           C  
ATOM    389  HZ  PHE    25      39.013  42.116  66.986  1.00  0.00           H  
ATOM    390  CE2 PHE    25      40.990  41.479  67.257  1.00  0.00           C  
ATOM    391  HE2 PHE    25      40.718  40.503  67.631  1.00  0.00           H  
ATOM    392  CD2 PHE    25      42.315  41.856  67.237  1.00  0.00           C  
ATOM    393  HD2 PHE    25      43.093  41.191  67.581  1.00  0.00           H  
ATOM    394  C   PHE    25      45.950  44.602  68.458  1.00  0.00           C  
ATOM    395  O   PHE    25      46.211  44.036  69.521  1.00  0.00           O  
ATOM    396  N   VAL    26      46.940  45.136  67.726  1.00  0.00           N  
ATOM    397  H   VAL    26      46.617  45.585  66.881  1.00  0.00           H  
ATOM    398  CA  VAL    26      48.296  45.045  68.155  1.00  0.00           C  
ATOM    399  HA  VAL    26      48.394  44.266  68.911  1.00  0.00           H  
ATOM    400  CB  VAL    26      49.289  44.748  66.935  1.00  0.00           C  
ATOM    401  HB  VAL    26      48.769  43.946  66.410  1.00  0.00           H  
ATOM    402  CG1 VAL    26      49.486  45.882  65.993  1.00  0.00           C  
ATOM    403 HG11 VAL    26      48.727  45.893  65.211  1.00  0.00           H  
ATOM    404 HG12 VAL    26      49.580  46.864  66.459  1.00  0.00           H  
ATOM    405 HG13 VAL    26      50.447  45.854  65.481  1.00  0.00           H  
ATOM    406  CG2 VAL    26      50.580  44.229  67.588  1.00  0.00           C  
ATOM    407 HG21 VAL    26      51.261  43.903  66.802  1.00  0.00           H  
ATOM    408 HG22 VAL    26      50.955  44.981  68.283  1.00  0.00           H  
ATOM    409 HG23 VAL    26      50.478  43.326  68.190  1.00  0.00           H  
ATOM    410  C   VAL    26      48.720  46.290  68.980  1.00  0.00           C  
ATOM    411  O   VAL    26      49.493  46.165  69.899  1.00  0.00           O  
ATOM    412  N   HID    27      48.014  47.384  68.826  1.00  0.00           N  
ATOM    413  H   HID    27      47.490  47.448  67.965  1.00  0.00           H  
ATOM    414  CA  HID    27      48.176  48.564  69.708  1.00  0.00           C  
ATOM    415  HA  HID    27      49.234  48.829  69.716  1.00  0.00           H  
ATOM    416  CB  HID    27      47.345  49.809  69.274  1.00  0.00           C  
ATOM    417  HB2 HID    27      47.671  50.119  68.281  1.00  0.00           H  
ATOM    418  HB3 HID    27      46.307  49.482  69.218  1.00  0.00           H  
ATOM    419  CG  HID    27      47.409  50.965  70.156  1.00  0.00           C  
ATOM    420  ND1 HID    27      46.419  51.374  70.954  1.00  0.00           N  
ATOM    421  HD1 HID    27      45.710  50.714  71.239  1.00  0.00           H  
ATOM    422  CE1 HID    27      46.732  52.512  71.554  1.00  0.00           C  
ATOM    423  HE1 HID    27      46.087  52.948  72.303  1.00  0.00           H  
ATOM    424  NE2 HID    27      47.976  52.839  71.139  1.00  0.00           N  
ATOM    425  CD2 HID    27      48.413  51.915  70.189  1.00  0.00           C  
ATOM    426  HD2 HID    27      49.271  51.936  69.533  1.00  0.00           H  
ATOM    427  C   HID    27      47.822  48.283  71.152  1.00  0.00           C  
ATOM    428  O   HID    27      48.531  48.660  72.078  1.00  0.00           O  
ATOM    429  N   HID    28      46.868  47.378  71.279  1.00  0.00           N  
ATOM    430  H   HID    28      46.482  46.919  70.467  1.00  0.00           H  
ATOM    431  CA  HID    28      46.311  46.929  72.522  1.00  0.00           C  
ATOM    432  HA  HID    28      46.878  47.382  73.335  1.00  0.00           H  
ATOM    433  CB  HID    28      44.771  47.134  72.596  1.00  0.00           C  
ATOM    434  HB2 HID    28      44.409  46.500  71.787  1.00  0.00           H  
ATOM    435  HB3 HID    28      44.333  46.738  73.512  1.00  0.00           H  
ATOM    436  CG  HID    28      44.349  48.612  72.389  1.00  0.00           C  
ATOM    437  ND1 HID    28      44.540  49.545  73.385  1.00  0.00           N  
ATOM    438  HD1 HID    28      45.027  49.440  74.264  1.00  0.00           H  
ATOM    439  CE1 HID    28      44.065  50.730  72.919  1.00  0.00           C  
ATOM    440  HE1 HID    28      43.928  51.610  73.529  1.00  0.00           H  
ATOM    441  NE2 HID    28      43.764  50.665  71.639  1.00  0.00           N  
ATOM    442  CD2 HID    28      43.782  49.281  71.311  1.00  0.00           C  
ATOM    443  HD2 HID    28      43.661  48.884  70.314  1.00  0.00           H  
ATOM    444  C   HID    28      46.645  45.417  72.697  1.00  0.00           C  
ATOM    445  O   HID    28      45.813  44.602  73.186  1.00  0.00           O  
ATOM    446  N   ARG    29      47.923  44.942  72.473  1.00  0.00           N  
ATOM    447  H   ARG    29      48.523  45.635  72.050  1.00  0.00           H  
ATOM    448  CA  ARG    29      48.260  43.469  72.398  1.00  0.00           C  
ATOM    449  HA  ARG    29      47.771  43.012  71.538  1.00  0.00           H  
ATOM    450  CB  ARG    29      49.762  43.357  72.123  1.00  0.00           C  
ATOM    451  HB2 ARG    29      50.120  44.038  71.351  1.00  0.00           H  
ATOM    452  HB3 ARG    29      50.222  43.649  73.067  1.00  0.00           H  
ATOM    453  CG  ARG    29      50.341  41.962  71.874  1.00  0.00           C  
ATOM    454  HG2 ARG    29      50.353  41.263  72.710  1.00  0.00           H  
ATOM    455  HG3 ARG    29      49.831  41.503  71.027  1.00  0.00           H  
ATOM    456  CD  ARG    29      51.817  42.137  71.476  1.00  0.00           C  
ATOM    457  HD2 ARG    29      52.019  42.501  70.468  1.00  0.00           H  
ATOM    458  HD3 ARG    29      52.265  42.729  72.274  1.00  0.00           H  
ATOM    459  NE  ARG    29      52.548  40.881  71.542  1.00  0.00           N  
ATOM    460  HE  ARG    29      52.091  40.011  71.312  1.00  0.00           H  
ATOM    461  CZ  ARG    29      53.825  40.706  71.865  1.00  0.00           C  
ATOM    462  NH1 ARG    29      54.708  41.648  72.077  1.00  0.00           N  
ATOM    463 HH11 ARG    29      54.491  42.620  71.909  1.00  0.00           H  
ATOM    464 HH12 ARG    29      55.660  41.334  72.198  1.00  0.00           H  
ATOM    465  NH2 ARG    29      54.232  39.456  71.949  1.00  0.00           N  
ATOM    466 HH21 ARG    29      53.577  38.688  71.907  1.00  0.00           H  
ATOM    467 HH22 ARG    29      55.163  39.280  72.301  1.00  0.00           H  
ATOM    468  C   ARG    29      47.829  42.599  73.576  1.00  0.00           C  
ATOM    469  O   ARG    29      47.510  41.453  73.490  1.00  0.00           O  
ATOM    470  N   ASP    30      47.961  43.207  74.743  1.00  0.00           N  
ATOM    471  H   ASP    30      48.295  44.158  74.680  1.00  0.00           H  
ATOM    472  CA  ASP    30      47.706  42.669  76.099  1.00  0.00           C  
ATOM    473  HA  ASP    30      47.759  41.583  76.026  1.00  0.00           H  
ATOM    474  CB  ASP    30      48.847  43.129  76.927  1.00  0.00           C  
ATOM    475  HB2 ASP    30      48.534  44.099  77.316  1.00  0.00           H  
ATOM    476  HB3 ASP    30      49.047  42.471  77.772  1.00  0.00           H  
ATOM    477  CG  ASP    30      50.192  43.433  76.298  1.00  0.00           C  
ATOM    478  OD1 ASP    30      50.709  44.537  76.454  1.00  0.00           O  
ATOM    479  OD2 ASP    30      50.689  42.491  75.625  1.00  0.00           O  
ATOM    480  C   ASP    30      46.290  42.953  76.728  1.00  0.00           C  
ATOM    481  O   ASP    30      46.072  42.666  77.911  1.00  0.00           O  
ATOM    482  N   SER    31      45.447  43.588  75.949  1.00  0.00           N  
ATOM    483  H   SER    31      45.781  43.987  75.083  1.00  0.00           H  
ATOM    484  CA  SER    31      44.058  43.951  76.404  1.00  0.00           C  
ATOM    485  HA  SER    31      44.171  44.259  77.443  1.00  0.00           H  
ATOM    486  CB  SER    31      43.629  45.209  75.720  1.00  0.00           C  
ATOM    487  HB2 SER    31      44.156  46.128  75.975  1.00  0.00           H  
ATOM    488  HB3 SER    31      43.804  45.099  74.649  1.00  0.00           H  
ATOM    489  OG  SER    31      42.297  45.570  75.964  1.00  0.00           O  
ATOM    490  HG  SER    31      42.256  46.291  76.596  1.00  0.00           H  
ATOM    491  C   SER    31      43.071  42.777  76.383  1.00  0.00           C  
ATOM    492  O   SER    31      42.908  42.131  75.284  1.00  0.00           O  
ATOM    493  N   PRO    32      42.334  42.541  77.519  1.00  0.00           N  
ATOM    494  CD  PRO    32      42.698  43.031  78.853  1.00  0.00           C  
ATOM    495  HD2 PRO    32      42.514  44.105  78.891  1.00  0.00           H  
ATOM    496  HD3 PRO    32      43.767  42.823  78.899  1.00  0.00           H  
ATOM    497  CG  PRO    32      41.874  42.085  79.902  1.00  0.00           C  
ATOM    498  HG2 PRO    32      41.710  42.761  80.741  1.00  0.00           H  
ATOM    499  HG3 PRO    32      42.493  41.236  80.192  1.00  0.00           H  
ATOM    500  CB  PRO    32      40.665  41.656  78.990  1.00  0.00           C  
ATOM    501  HB2 PRO    32      39.767  42.271  78.935  1.00  0.00           H  
ATOM    502  HB3 PRO    32      40.330  40.650  79.240  1.00  0.00           H  
ATOM    503  CA  PRO    32      41.319  41.525  77.590  1.00  0.00           C  
ATOM    504  HA  PRO    32      41.726  40.516  77.537  1.00  0.00           H  
ATOM    505  C   PRO    32      40.187  41.630  76.553  1.00  0.00           C  
ATOM    506  O   PRO    32      39.714  40.607  76.152  1.00  0.00           O  
ATOM    507  N   LEU    33      39.884  42.805  75.920  1.00  0.00           N  
ATOM    508  H   LEU    33      40.319  43.675  76.191  1.00  0.00           H  
ATOM    509  CA  LEU    33      38.860  42.836  74.826  1.00  0.00           C  
ATOM    510  HA  LEU    33      38.012  42.185  75.042  1.00  0.00           H  
ATOM    511  CB  LEU    33      38.296  44.274  74.757  1.00  0.00           C  
ATOM    512  HB2 LEU    33      37.752  44.421  75.691  1.00  0.00           H  
ATOM    513  HB3 LEU    33      39.091  44.996  74.569  1.00  0.00           H  
ATOM    514  CG  LEU    33      37.275  44.525  73.655  1.00  0.00           C  
ATOM    515  HG  LEU    33      37.770  44.181  72.747  1.00  0.00           H  
ATOM    516  CD1 LEU    33      35.945  43.702  73.854  1.00  0.00           C  
ATOM    517 HD11 LEU    33      35.235  43.983  73.076  1.00  0.00           H  
ATOM    518 HD12 LEU    33      36.136  42.671  73.554  1.00  0.00           H  
ATOM    519 HD13 LEU    33      35.529  43.850  74.850  1.00  0.00           H  
ATOM    520  CD2 LEU    33      36.822  45.999  73.623  1.00  0.00           C  
ATOM    521 HD21 LEU    33      36.143  46.184  72.791  1.00  0.00           H  
ATOM    522 HD22 LEU    33      36.316  46.245  74.556  1.00  0.00           H  
ATOM    523 HD23 LEU    33      37.660  46.694  73.581  1.00  0.00           H  
ATOM    524  C   LEU    33      39.428  42.272  73.509  1.00  0.00           C  
ATOM    525  O   LEU    33      38.660  41.789  72.721  1.00  0.00           O  
ATOM    526  N   VAL    34      40.764  42.358  73.317  1.00  0.00           N  
ATOM    527  H   VAL    34      41.280  42.852  74.032  1.00  0.00           H  
ATOM    528  CA  VAL    34      41.388  41.654  72.171  1.00  0.00           C  
ATOM    529  HA  VAL    34      40.753  41.955  71.338  1.00  0.00           H  
ATOM    530  CB  VAL    34      42.739  42.382  71.893  1.00  0.00           C  
ATOM    531  HB  VAL    34      43.392  42.390  72.766  1.00  0.00           H  
ATOM    532  CG1 VAL    34      43.548  41.712  70.793  1.00  0.00           C  
ATOM    533 HG11 VAL    34      42.876  41.504  69.960  1.00  0.00           H  
ATOM    534 HG12 VAL    34      44.332  42.389  70.453  1.00  0.00           H  
ATOM    535 HG13 VAL    34      44.045  40.849  71.237  1.00  0.00           H  
ATOM    536  CG2 VAL    34      42.461  43.840  71.516  1.00  0.00           C  
ATOM    537 HG21 VAL    34      42.339  44.387  72.450  1.00  0.00           H  
ATOM    538 HG22 VAL    34      43.474  44.170  71.285  1.00  0.00           H  
ATOM    539 HG23 VAL    34      41.707  43.880  70.730  1.00  0.00           H  
ATOM    540  C   VAL    34      41.485  40.148  72.422  1.00  0.00           C  
ATOM    541  O   VAL    34      41.268  39.376  71.491  1.00  0.00           O  
ATOM    542  N   GLN    35      41.764  39.761  73.683  1.00  0.00           N  
ATOM    543  H   GLN    35      42.086  40.453  74.345  1.00  0.00           H  
ATOM    544  CA  GLN    35      41.700  38.391  74.122  1.00  0.00           C  
ATOM    545  HA  GLN    35      42.335  37.804  73.459  1.00  0.00           H  
ATOM    546  CB  GLN    35      42.214  38.332  75.582  1.00  0.00           C  
ATOM    547  HB2 GLN    35      43.218  38.758  75.612  1.00  0.00           H  
ATOM    548  HB3 GLN    35      41.525  38.866  76.237  1.00  0.00           H  
ATOM    549  CG  GLN    35      42.369  36.838  76.049  1.00  0.00           C  
ATOM    550  HG2 GLN    35      42.823  36.968  77.032  1.00  0.00           H  
ATOM    551  HG3 GLN    35      41.441  36.313  76.275  1.00  0.00           H  
ATOM    552  CD  GLN    35      43.367  35.993  75.138  1.00  0.00           C  
ATOM    553  OE1 GLN    35      44.352  36.458  74.660  1.00  0.00           O  
ATOM    554  NE2 GLN    35      43.127  34.693  75.104  1.00  0.00           N  
ATOM    555 HE21 GLN    35      43.830  34.146  74.627  1.00  0.00           H  
ATOM    556 HE22 GLN    35      42.179  34.346  75.138  1.00  0.00           H  
ATOM    557  C   GLN    35      40.265  37.764  74.045  1.00  0.00           C  
ATOM    558  O   GLN    35      40.140  36.626  73.652  1.00  0.00           O  
ATOM    559  N   ALA    36      39.213  38.550  74.379  1.00  0.00           N  
ATOM    560  H   ALA    36      39.441  39.457  74.760  1.00  0.00           H  
ATOM    561  CA  ALA    36      37.743  38.312  74.112  1.00  0.00           C  
ATOM    562  HA  ALA    36      37.494  37.367  74.596  1.00  0.00           H  
ATOM    563  CB  ALA    36      37.000  39.493  74.690  1.00  0.00           C  
ATOM    564  HB1 ALA    36      37.225  40.408  74.143  1.00  0.00           H  
ATOM    565  HB2 ALA    36      35.923  39.320  74.677  1.00  0.00           H  
ATOM    566  HB3 ALA    36      37.247  39.627  75.743  1.00  0.00           H  
ATOM    567  C   ALA    36      37.396  38.312  72.597  1.00  0.00           C  
ATOM    568  O   ALA    36      36.340  37.802  72.229  1.00  0.00           O  
ATOM    569  N   SER    37      38.354  38.687  71.730  1.00  0.00           N  
ATOM    570  H   SER    37      39.199  39.062  72.139  1.00  0.00           H  
ATOM    571  CA  SER    37      38.156  38.870  70.321  1.00  0.00           C  
ATOM    572  HA  SER    37      37.183  38.485  70.015  1.00  0.00           H  
ATOM    573  CB  SER    37      38.201  40.373  69.967  1.00  0.00           C  
ATOM    574  HB2 SER    37      39.168  40.809  70.219  1.00  0.00           H  
ATOM    575  HB3 SER    37      38.071  40.631  68.916  1.00  0.00           H  
ATOM    576  OG  SER    37      37.210  40.990  70.762  1.00  0.00           O  
ATOM    577  HG  SER    37      37.702  41.375  71.491  1.00  0.00           H  
ATOM    578  C   SER    37      39.216  38.130  69.514  1.00  0.00           C  
ATOM    579  O   SER    37      39.521  38.524  68.409  1.00  0.00           O  
ATOM    580  N   GLY    38      39.775  37.046  69.990  1.00  0.00           N  
ATOM    581  H   GLY    38      39.430  36.843  70.917  1.00  0.00           H  
ATOM    582  CA  GLY    38      40.543  36.111  69.178  1.00  0.00           C  
ATOM    583  HA2 GLY    38      40.393  35.109  69.579  1.00  0.00           H  
ATOM    584  HA3 GLY    38      40.163  36.086  68.157  1.00  0.00           H  
ATOM    585  C   GLY    38      42.095  36.287  69.138  1.00  0.00           C  
ATOM    586  O   GLY    38      42.671  35.388  68.528  1.00  0.00           O  
ATOM    587  N   GLY    39      42.722  37.309  69.780  1.00  0.00           N  
ATOM    588  H   GLY    39      42.157  37.977  70.284  1.00  0.00           H  
ATOM    589  CA  GLY    39      44.226  37.434  69.882  1.00  0.00           C  
ATOM    590  HA2 GLY    39      44.403  38.480  70.136  1.00  0.00           H  
ATOM    591  HA3 GLY    39      44.609  36.683  70.572  1.00  0.00           H  
ATOM    592  C   GLY    39      44.978  37.158  68.547  1.00  0.00           C  
ATOM    593  O   GLY    39      44.463  37.581  67.548  1.00  0.00           O  
ATOM    594  N   PRO    40      46.018  36.289  68.506  1.00  0.00           N  
ATOM    595  CD  PRO    40      46.786  35.700  69.697  1.00  0.00           C  
ATOM    596  HD2 PRO    40      46.349  34.751  70.006  1.00  0.00           H  
ATOM    597  HD3 PRO    40      46.858  36.423  70.509  1.00  0.00           H  
ATOM    598  CG  PRO    40      48.234  35.515  69.239  1.00  0.00           C  
ATOM    599  HG2 PRO    40      48.634  34.692  69.831  1.00  0.00           H  
ATOM    600  HG3 PRO    40      48.855  36.409  69.294  1.00  0.00           H  
ATOM    601  CB  PRO    40      47.992  35.195  67.744  1.00  0.00           C  
ATOM    602  HB2 PRO    40      47.702  34.147  67.673  1.00  0.00           H  
ATOM    603  HB3 PRO    40      48.824  35.238  67.040  1.00  0.00           H  
ATOM    604  CA  PRO    40      46.852  36.086  67.295  1.00  0.00           C  
ATOM    605  HA  PRO    40      47.307  37.012  66.943  1.00  0.00           H  
ATOM    606  C   PRO    40      46.109  35.473  66.133  1.00  0.00           C  
ATOM    607  O   PRO    40      46.301  35.957  65.027  1.00  0.00           O  
ATOM    608  N   LEU    41      45.226  34.529  66.426  1.00  0.00           N  
ATOM    609  H   LEU    41      45.255  34.082  67.331  1.00  0.00           H  
ATOM    610  CA  LEU    41      44.368  33.939  65.393  1.00  0.00           C  
ATOM    611  HA  LEU    41      45.011  33.490  64.637  1.00  0.00           H  
ATOM    612  CB  LEU    41      43.422  32.882  66.075  1.00  0.00           C  
ATOM    613  HB2 LEU    41      42.669  33.423  66.649  1.00  0.00           H  
ATOM    614  HB3 LEU    41      42.903  32.414  65.238  1.00  0.00           H  
ATOM    615  CG  LEU    41      44.044  31.817  67.037  1.00  0.00           C  
ATOM    616  HG  LEU    41      45.068  32.109  67.270  1.00  0.00           H  
ATOM    617  CD1 LEU    41      43.300  31.745  68.398  1.00  0.00           C  
ATOM    618 HD11 LEU    41      43.543  30.823  68.927  1.00  0.00           H  
ATOM    619 HD12 LEU    41      43.500  32.634  68.996  1.00  0.00           H  
ATOM    620 HD13 LEU    41      42.219  31.712  68.261  1.00  0.00           H  
ATOM    621  CD2 LEU    41      44.073  30.489  66.394  1.00  0.00           C  
ATOM    622 HD21 LEU    41      44.459  30.602  65.381  1.00  0.00           H  
ATOM    623 HD22 LEU    41      44.661  29.825  67.027  1.00  0.00           H  
ATOM    624 HD23 LEU    41      43.035  30.155  66.354  1.00  0.00           H  
ATOM    625  C   LEU    41      43.529  34.966  64.702  1.00  0.00           C  
ATOM    626  O   LEU    41      43.629  35.154  63.524  1.00  0.00           O  
ATOM    627  N   ALA    42      42.904  35.860  65.472  1.00  0.00           N  
ATOM    628  H   ALA    42      42.967  35.709  66.469  1.00  0.00           H  
ATOM    629  CA  ALA    42      42.081  36.941  64.926  1.00  0.00           C  
ATOM    630  HA  ALA    42      41.484  36.442  64.163  1.00  0.00           H  
ATOM    631  CB  ALA    42      41.155  37.527  65.974  1.00  0.00           C  
ATOM    632  HB1 ALA    42      40.660  38.387  65.523  1.00  0.00           H  
ATOM    633  HB2 ALA    42      40.375  36.834  66.290  1.00  0.00           H  
ATOM    634  HB3 ALA    42      41.769  37.942  66.773  1.00  0.00           H  
ATOM    635  C   ALA    42      42.874  38.064  64.263  1.00  0.00           C  
ATOM    636  O   ALA    42      42.396  38.655  63.291  1.00  0.00           O  
ATOM    637  N   CYS    43      44.090  38.401  64.661  1.00  0.00           N  
ATOM    638  H   CYS    43      44.466  37.855  65.424  1.00  0.00           H  
ATOM    639  CA  CYS    43      45.118  39.177  63.971  1.00  0.00           C  
ATOM    640  HA  CYS    43      44.805  40.216  63.867  1.00  0.00           H  
ATOM    641  CB  CYS    43      46.325  39.459  64.838  1.00  0.00           C  
ATOM    642  HB2 CYS    43      46.808  38.521  65.111  1.00  0.00           H  
ATOM    643  HB3 CYS    43      46.955  40.080  64.201  1.00  0.00           H  
ATOM    644  SG  CYS    43      45.807  40.263  66.406  1.00  0.00           S  
ATOM    645  HG  CYS    43      45.070  39.254  66.879  1.00  0.00           H  
ATOM    646  C   CYS    43      45.603  38.581  62.585  1.00  0.00           C  
ATOM    647  O   CYS    43      45.475  39.256  61.577  1.00  0.00           O  
ATOM    648  N   PHE    44      45.948  37.295  62.559  1.00  0.00           N  
ATOM    649  H   PHE    44      46.114  36.718  63.371  1.00  0.00           H  
ATOM    650  CA  PHE    44      46.089  36.524  61.309  1.00  0.00           C  
ATOM    651  HA  PHE    44      46.932  36.999  60.808  1.00  0.00           H  
ATOM    652  CB  PHE    44      46.528  35.100  61.715  1.00  0.00           C  
ATOM    653  HB2 PHE    44      47.438  35.215  62.305  1.00  0.00           H  
ATOM    654  HB3 PHE    44      45.680  34.651  62.232  1.00  0.00           H  
ATOM    655  CG  PHE    44      46.993  34.282  60.602  1.00  0.00           C  
ATOM    656  CD1 PHE    44      48.218  34.512  60.047  1.00  0.00           C  
ATOM    657  HD1 PHE    44      48.800  35.364  60.366  1.00  0.00           H  
ATOM    658  CE1 PHE    44      48.638  33.830  58.899  1.00  0.00           C  
ATOM    659  HE1 PHE    44      49.621  33.994  58.483  1.00  0.00           H  
ATOM    660  CZ  PHE    44      47.857  32.740  58.389  1.00  0.00           C  
ATOM    661  HZ  PHE    44      48.148  32.081  57.585  1.00  0.00           H  
ATOM    662  CE2 PHE    44      46.554  32.516  58.949  1.00  0.00           C  
ATOM    663  HE2 PHE    44      45.865  31.781  58.562  1.00  0.00           H  
ATOM    664  CD2 PHE    44      46.094  33.393  59.947  1.00  0.00           C  
ATOM    665  HD2 PHE    44      45.061  33.332  60.256  1.00  0.00           H  
ATOM    666  C   PHE    44      44.870  36.585  60.415  1.00  0.00           C  
ATOM    667  O   PHE    44      44.882  36.688  59.178  1.00  0.00           O  
ATOM    668  N   GLY    45      43.687  36.471  61.017  1.00  0.00           N  
ATOM    669  H   GLY    45      43.727  36.181  61.984  1.00  0.00           H  
ATOM    670  CA  GLY    45      42.377  36.658  60.420  1.00  0.00           C  
ATOM    671  HA2 GLY    45      42.135  35.780  59.822  1.00  0.00           H  
ATOM    672  HA3 GLY    45      41.597  36.564  61.176  1.00  0.00           H  
ATOM    673  C   GLY    45      42.191  37.989  59.631  1.00  0.00           C  
ATOM    674  O   GLY    45      41.773  38.010  58.480  1.00  0.00           O  
ATOM    675  N   LEU    46      42.557  39.135  60.216  1.00  0.00           N  
ATOM    676  H   LEU    46      42.883  39.104  61.171  1.00  0.00           H  
ATOM    677  CA  LEU    46      42.538  40.514  59.665  1.00  0.00           C  
ATOM    678  HA  LEU    46      41.596  40.564  59.119  1.00  0.00           H  
ATOM    679  CB  LEU    46      42.851  41.590  60.675  1.00  0.00           C  
ATOM    680  HB2 LEU    46      43.654  41.087  61.212  1.00  0.00           H  
ATOM    681  HB3 LEU    46      43.297  42.452  60.177  1.00  0.00           H  
ATOM    682  CG  LEU    46      41.581  41.941  61.558  1.00  0.00           C  
ATOM    683  HG  LEU    46      41.144  41.023  61.951  1.00  0.00           H  
ATOM    684  CD1 LEU    46      42.117  42.658  62.805  1.00  0.00           C  
ATOM    685 HD11 LEU    46      41.382  42.824  63.592  1.00  0.00           H  
ATOM    686 HD12 LEU    46      42.937  42.113  63.273  1.00  0.00           H  
ATOM    687 HD13 LEU    46      42.509  43.627  62.498  1.00  0.00           H  
ATOM    688  CD2 LEU    46      40.640  42.868  60.776  1.00  0.00           C  
ATOM    689 HD21 LEU    46      40.218  42.209  60.018  1.00  0.00           H  
ATOM    690 HD22 LEU    46      39.869  43.168  61.486  1.00  0.00           H  
ATOM    691 HD23 LEU    46      41.168  43.678  60.273  1.00  0.00           H  
ATOM    692  C   LEU    46      43.642  40.634  58.605  1.00  0.00           C  
ATOM    693  O   LEU    46      43.449  41.294  57.553  1.00  0.00           O  
ATOM    694  N   VAL    47      44.775  39.846  58.800  1.00  0.00           N  
ATOM    695  H   VAL    47      45.076  39.506  59.703  1.00  0.00           H  
ATOM    696  CA  VAL    47      45.807  39.743  57.790  1.00  0.00           C  
ATOM    697  HA  VAL    47      46.053  40.786  57.587  1.00  0.00           H  
ATOM    698  CB  VAL    47      47.146  39.247  58.398  1.00  0.00           C  
ATOM    699  HB  VAL    47      46.994  38.291  58.898  1.00  0.00           H  
ATOM    700  CG1 VAL    47      48.198  38.957  57.365  1.00  0.00           C  
ATOM    701 HG11 VAL    47      49.073  38.493  57.820  1.00  0.00           H  
ATOM    702 HG12 VAL    47      47.805  38.220  56.664  1.00  0.00           H  
ATOM    703 HG13 VAL    47      48.433  39.842  56.774  1.00  0.00           H  
ATOM    704  CG2 VAL    47      47.699  40.394  59.336  1.00  0.00           C  
ATOM    705 HG21 VAL    47      47.995  41.194  58.657  1.00  0.00           H  
ATOM    706 HG22 VAL    47      46.880  40.621  60.018  1.00  0.00           H  
ATOM    707 HG23 VAL    47      48.577  40.061  59.890  1.00  0.00           H  
ATOM    708  C   VAL    47      45.318  38.975  56.535  1.00  0.00           C  
ATOM    709  O   VAL    47      45.667  39.508  55.466  1.00  0.00           O  
ATOM    710  N   CYS    48      44.563  37.880  56.618  1.00  0.00           N  
ATOM    711  H   CYS    48      44.393  37.582  57.568  1.00  0.00           H  
ATOM    712  CA  CYS    48      43.938  37.140  55.566  1.00  0.00           C  
ATOM    713  HA  CYS    48      44.655  36.861  54.793  1.00  0.00           H  
ATOM    714  CB  CYS    48      43.370  35.809  56.141  1.00  0.00           C  
ATOM    715  HB2 CYS    48      42.795  35.995  57.048  1.00  0.00           H  
ATOM    716  HB3 CYS    48      42.698  35.267  55.475  1.00  0.00           H  
ATOM    717  SG  CYS    48      44.793  34.752  56.546  1.00  0.00           S  
ATOM    718  HG  CYS    48      45.462  35.489  57.438  1.00  0.00           H  
ATOM    719  C   CYS    48      42.854  38.064  54.830  1.00  0.00           C  
ATOM    720  O   CYS    48      42.973  38.295  53.651  1.00  0.00           O  
ATOM    721  N   LEU    49      41.977  38.738  55.585  1.00  0.00           N  
ATOM    722  H   LEU    49      41.921  38.509  56.567  1.00  0.00           H  
ATOM    723  CA  LEU    49      41.076  39.777  55.062  1.00  0.00           C  
ATOM    724  HA  LEU    49      40.447  39.173  54.408  1.00  0.00           H  
ATOM    725  CB  LEU    49      40.239  40.266  56.182  1.00  0.00           C  
ATOM    726  HB2 LEU    49      39.795  39.384  56.644  1.00  0.00           H  
ATOM    727  HB3 LEU    49      40.847  40.735  56.956  1.00  0.00           H  
ATOM    728  CG  LEU    49      39.085  41.141  55.787  1.00  0.00           C  
ATOM    729  HG  LEU    49      39.497  41.960  55.197  1.00  0.00           H  
ATOM    730  CD1 LEU    49      38.016  40.339  54.972  1.00  0.00           C  
ATOM    731 HD11 LEU    49      38.399  39.900  54.051  1.00  0.00           H  
ATOM    732 HD12 LEU    49      37.866  39.496  55.647  1.00  0.00           H  
ATOM    733 HD13 LEU    49      37.166  40.952  54.670  1.00  0.00           H  
ATOM    734  CD2 LEU    49      38.509  41.792  57.116  1.00  0.00           C  
ATOM    735 HD21 LEU    49      37.953  41.133  57.782  1.00  0.00           H  
ATOM    736 HD22 LEU    49      39.326  42.206  57.707  1.00  0.00           H  
ATOM    737 HD23 LEU    49      37.793  42.562  56.830  1.00  0.00           H  
ATOM    738  C   LEU    49      41.707  40.977  54.267  1.00  0.00           C  
ATOM    739  O   LEU    49      41.099  41.543  53.429  1.00  0.00           O  
ATOM    740  N   GLY    50      43.045  41.184  54.441  1.00  0.00           N  
ATOM    741  H   GLY    50      43.450  40.752  55.259  1.00  0.00           H  
ATOM    742  CA  GLY    50      44.027  41.964  53.633  1.00  0.00           C  
ATOM    743  HA2 GLY    50      43.744  42.988  53.388  1.00  0.00           H  
ATOM    744  HA3 GLY    50      44.961  41.923  54.193  1.00  0.00           H  
ATOM    745  C   GLY    50      44.317  41.303  52.279  1.00  0.00           C  
ATOM    746  O   GLY    50      43.983  41.868  51.242  1.00  0.00           O  
ATOM    747  N   LEU    51      44.718  40.036  52.210  1.00  0.00           N  
ATOM    748  H   LEU    51      44.820  39.561  53.095  1.00  0.00           H  
ATOM    749  CA  LEU    51      44.778  39.249  50.989  1.00  0.00           C  
ATOM    750  HA  LEU    51      45.528  39.734  50.363  1.00  0.00           H  
ATOM    751  CB  LEU    51      45.365  37.803  51.282  1.00  0.00           C  
ATOM    752  HB2 LEU    51      44.610  37.150  51.719  1.00  0.00           H  
ATOM    753  HB3 LEU    51      45.476  37.196  50.384  1.00  0.00           H  
ATOM    754  CG  LEU    51      46.535  37.757  52.304  1.00  0.00           C  
ATOM    755  HG  LEU    51      46.319  38.409  53.150  1.00  0.00           H  
ATOM    756  CD1 LEU    51      46.746  36.347  52.853  1.00  0.00           C  
ATOM    757 HD11 LEU    51      47.462  36.526  53.654  1.00  0.00           H  
ATOM    758 HD12 LEU    51      45.841  35.893  53.259  1.00  0.00           H  
ATOM    759 HD13 LEU    51      47.057  35.616  52.106  1.00  0.00           H  
ATOM    760  CD2 LEU    51      47.776  38.271  51.620  1.00  0.00           C  
ATOM    761 HD21 LEU    51      47.776  39.359  51.557  1.00  0.00           H  
ATOM    762 HD22 LEU    51      48.656  38.026  52.214  1.00  0.00           H  
ATOM    763 HD23 LEU    51      47.921  37.721  50.690  1.00  0.00           H  
ATOM    764  C   LEU    51      43.440  39.237  50.250  1.00  0.00           C  
ATOM    765  O   LEU    51      43.481  39.275  49.014  1.00  0.00           O  
ATOM    766  N   VAL    52      42.271  39.048  50.954  1.00  0.00           N  
ATOM    767  H   VAL    52      42.326  39.120  51.960  1.00  0.00           H  
ATOM    768  CA  VAL    52      40.919  38.975  50.386  1.00  0.00           C  
ATOM    769  HA  VAL    52      41.020  38.237  49.590  1.00  0.00           H  
ATOM    770  CB  VAL    52      39.809  38.652  51.367  1.00  0.00           C  
ATOM    771  HB  VAL    52      39.763  39.398  52.160  1.00  0.00           H  
ATOM    772  CG1 VAL    52      38.432  38.631  50.742  1.00  0.00           C  
ATOM    773 HG11 VAL    52      38.235  39.638  50.374  1.00  0.00           H  
ATOM    774 HG12 VAL    52      38.408  37.828  50.005  1.00  0.00           H  
ATOM    775 HG13 VAL    52      37.697  38.476  51.532  1.00  0.00           H  
ATOM    776  CG2 VAL    52      40.029  37.235  51.920  1.00  0.00           C  
ATOM    777 HG21 VAL    52      40.114  36.520  51.102  1.00  0.00           H  
ATOM    778 HG22 VAL    52      40.886  37.187  52.592  1.00  0.00           H  
ATOM    779 HG23 VAL    52      39.089  36.855  52.322  1.00  0.00           H  
ATOM    780  C   VAL    52      40.631  40.255  49.630  1.00  0.00           C  
ATOM    781  O   VAL    52      40.121  40.273  48.532  1.00  0.00           O  
ATOM    782  N   CYS    53      40.922  41.372  50.260  1.00  0.00           N  
ATOM    783  H   CYS    53      41.202  41.251  51.223  1.00  0.00           H  
ATOM    784  CA  CYS    53      40.700  42.717  49.629  1.00  0.00           C  
ATOM    785  HA  CYS    53      39.668  42.822  49.293  1.00  0.00           H  
ATOM    786  CB  CYS    53      41.180  43.787  50.680  1.00  0.00           C  
ATOM    787  HB2 CYS    53      40.552  43.582  51.547  1.00  0.00           H  
ATOM    788  HB3 CYS    53      42.258  43.682  50.798  1.00  0.00           H  
ATOM    789  SG  CYS    53      40.676  45.388  50.081  1.00  0.00           S  
ATOM    790  HG  CYS    53      41.513  45.651  49.073  1.00  0.00           H  
ATOM    791  C   CYS    53      41.556  42.900  48.354  1.00  0.00           C  
ATOM    792  O   CYS    53      41.049  43.520  47.351  1.00  0.00           O  
ATOM    793  N   LEU    54      42.807  42.416  48.283  1.00  0.00           N  
ATOM    794  H   LEU    54      43.105  42.043  49.173  1.00  0.00           H  
ATOM    795  CA  LEU    54      43.684  42.363  47.101  1.00  0.00           C  
ATOM    796  HA  LEU    54      43.590  43.295  46.545  1.00  0.00           H  
ATOM    797  CB  LEU    54      45.134  42.137  47.591  1.00  0.00           C  
ATOM    798  HB2 LEU    54      45.148  41.211  48.165  1.00  0.00           H  
ATOM    799  HB3 LEU    54      45.812  41.947  46.759  1.00  0.00           H  
ATOM    800  CG  LEU    54      45.691  43.335  48.294  1.00  0.00           C  
ATOM    801  HG  LEU    54      44.979  43.959  48.833  1.00  0.00           H  
ATOM    802  CD1 LEU    54      46.855  42.916  49.152  1.00  0.00           C  
ATOM    803 HD11 LEU    54      46.666  42.039  49.771  1.00  0.00           H  
ATOM    804 HD12 LEU    54      47.741  42.661  48.570  1.00  0.00           H  
ATOM    805 HD13 LEU    54      47.140  43.763  49.776  1.00  0.00           H  
ATOM    806  CD2 LEU    54      46.237  44.411  47.395  1.00  0.00           C  
ATOM    807 HD21 LEU    54      47.163  44.061  46.938  1.00  0.00           H  
ATOM    808 HD22 LEU    54      45.540  44.793  46.649  1.00  0.00           H  
ATOM    809 HD23 LEU    54      46.452  45.262  48.041  1.00  0.00           H  
ATOM    810  C   LEU    54      43.277  41.263  46.090  1.00  0.00           C  
ATOM    811  O   LEU    54      43.557  41.346  44.870  1.00  0.00           O  
ATOM    812  N   SER    55      42.469  40.282  46.571  1.00  0.00           N  
ATOM    813  H   SER    55      42.334  40.137  47.561  1.00  0.00           H  
ATOM    814  CA  SER    55      42.023  39.144  45.628  1.00  0.00           C  
ATOM    815  HA  SER    55      42.964  38.766  45.227  1.00  0.00           H  
ATOM    816  CB  SER    55      41.547  37.921  46.512  1.00  0.00           C  
ATOM    817  HB2 SER    55      41.485  36.990  45.949  1.00  0.00           H  
ATOM    818  HB3 SER    55      42.225  37.924  47.366  1.00  0.00           H  
ATOM    819  OG  SER    55      40.262  38.108  47.063  1.00  0.00           O  
ATOM    820  HG  SER    55      40.292  38.833  47.692  1.00  0.00           H  
ATOM    821  C   SER    55      41.069  39.564  44.513  1.00  0.00           C  
ATOM    822  O   SER    55      41.115  38.880  43.471  1.00  0.00           O  
ATOM    823  N   VAL    56      40.318  40.658  44.665  1.00  0.00           N  
ATOM    824  H   VAL    56      40.474  41.088  45.566  1.00  0.00           H  
ATOM    825  CA  VAL    56      39.226  41.072  43.756  1.00  0.00           C  
ATOM    826  HA  VAL    56      38.757  40.186  43.327  1.00  0.00           H  
ATOM    827  CB  VAL    56      38.237  41.942  44.475  1.00  0.00           C  
ATOM    828  HB  VAL    56      37.365  41.837  43.829  1.00  0.00           H  
ATOM    829  CG1 VAL    56      37.889  41.478  45.909  1.00  0.00           C  
ATOM    830 HG11 VAL    56      38.696  41.429  46.641  1.00  0.00           H  
ATOM    831 HG12 VAL    56      37.025  42.015  46.300  1.00  0.00           H  
ATOM    832 HG13 VAL    56      37.605  40.432  45.797  1.00  0.00           H  
ATOM    833  CG2 VAL    56      38.615  43.394  44.504  1.00  0.00           C  
ATOM    834 HG21 VAL    56      37.997  44.059  45.109  1.00  0.00           H  
ATOM    835 HG22 VAL    56      39.660  43.492  44.798  1.00  0.00           H  
ATOM    836 HG23 VAL    56      38.593  43.806  43.495  1.00  0.00           H  
ATOM    837  C   VAL    56      39.876  41.768  42.544  1.00  0.00           C  
ATOM    838  O   VAL    56      39.186  41.927  41.493  1.00  0.00           O  
ATOM    839  N   LEU    57      41.206  42.017  42.549  1.00  0.00           N  
ATOM    840  H   LEU    57      41.685  41.791  43.409  1.00  0.00           H  
ATOM    841  CA  LEU    57      41.957  42.533  41.381  1.00  0.00           C  
ATOM    842  HA  LEU    57      41.421  43.408  41.013  1.00  0.00           H  
ATOM    843  CB  LEU    57      43.386  42.927  41.865  1.00  0.00           C  
ATOM    844  HB2 LEU    57      43.805  42.146  42.500  1.00  0.00           H  
ATOM    845  HB3 LEU    57      44.028  43.171  41.019  1.00  0.00           H  
ATOM    846  CG  LEU    57      43.190  44.215  42.740  1.00  0.00           C  
ATOM    847  HG  LEU    57      42.281  44.141  43.337  1.00  0.00           H  
ATOM    848  CD1 LEU    57      44.455  44.305  43.623  1.00  0.00           C  
ATOM    849 HD11 LEU    57      44.478  43.402  44.232  1.00  0.00           H  
ATOM    850 HD12 LEU    57      45.344  44.366  42.996  1.00  0.00           H  
ATOM    851 HD13 LEU    57      44.459  45.164  44.294  1.00  0.00           H  
ATOM    852  CD2 LEU    57      43.035  45.490  41.881  1.00  0.00           C  
ATOM    853 HD21 LEU    57      43.872  45.689  41.212  1.00  0.00           H  
ATOM    854 HD22 LEU    57      42.107  45.427  41.312  1.00  0.00           H  
ATOM    855 HD23 LEU    57      42.995  46.368  42.526  1.00  0.00           H  
ATOM    856  C   LEU    57      42.038  41.512  40.200  1.00  0.00           C  
ATOM    857  O   LEU    57      42.009  41.951  39.026  1.00  0.00           O  
ATOM    858  N   LEU    58      41.987  40.228  40.423  1.00  0.00           N  
ATOM    859  H   LEU    58      42.001  39.829  41.351  1.00  0.00           H  
ATOM    860  CA  LEU    58      42.231  39.340  39.309  1.00  0.00           C  
ATOM    861  HA  LEU    58      43.183  39.626  38.862  1.00  0.00           H  
ATOM    862  CB  LEU    58      42.363  37.851  39.698  1.00  0.00           C  
ATOM    863  HB2 LEU    58      41.429  37.557  40.178  1.00  0.00           H  
ATOM    864  HB3 LEU    58      42.479  37.130  38.888  1.00  0.00           H  
ATOM    865  CG  LEU    58      43.478  37.603  40.726  1.00  0.00           C  
ATOM    866  HG  LEU    58      43.376  38.341  41.522  1.00  0.00           H  
ATOM    867  CD1 LEU    58      43.433  36.191  41.314  1.00  0.00           C  
ATOM    868 HD11 LEU    58      44.274  35.928  41.956  1.00  0.00           H  
ATOM    869 HD12 LEU    58      42.590  36.275  42.000  1.00  0.00           H  
ATOM    870 HD13 LEU    58      43.341  35.411  40.558  1.00  0.00           H  
ATOM    871  CD2 LEU    58      44.860  37.788  40.190  1.00  0.00           C  
ATOM    872 HD21 LEU    58      45.088  36.983  39.492  1.00  0.00           H  
ATOM    873 HD22 LEU    58      44.869  38.782  39.742  1.00  0.00           H  
ATOM    874 HD23 LEU    58      45.587  37.866  40.999  1.00  0.00           H  
ATOM    875  C   LEU    58      41.131  39.433  38.164  1.00  0.00           C  
ATOM    876  O   LEU    58      41.273  38.926  37.083  1.00  0.00           O  
ATOM    877  N   PHE    59      39.937  39.921  38.588  1.00  0.00           N  
ATOM    878  H   PHE    59      39.927  40.566  39.365  1.00  0.00           H  
ATOM    879  CA  PHE    59      38.692  39.784  37.846  1.00  0.00           C  
ATOM    880  HA  PHE    59      38.602  38.765  37.470  1.00  0.00           H  
ATOM    881  CB  PHE    59      37.512  40.066  38.709  1.00  0.00           C  
ATOM    882  HB2 PHE    59      37.594  40.985  39.290  1.00  0.00           H  
ATOM    883  HB3 PHE    59      36.667  40.331  38.073  1.00  0.00           H  
ATOM    884  CG  PHE    59      36.961  39.031  39.673  1.00  0.00           C  
ATOM    885  CD1 PHE    59      37.606  38.779  40.889  1.00  0.00           C  
ATOM    886  HD1 PHE    59      38.509  39.273  41.218  1.00  0.00           H  
ATOM    887  CE1 PHE    59      37.032  37.850  41.795  1.00  0.00           C  
ATOM    888  HE1 PHE    59      37.469  37.697  42.771  1.00  0.00           H  
ATOM    889  CZ  PHE    59      35.956  37.090  41.445  1.00  0.00           C  
ATOM    890  HZ  PHE    59      35.498  36.329  42.059  1.00  0.00           H  
ATOM    891  CE2 PHE    59      35.483  37.152  40.091  1.00  0.00           C  
ATOM    892  HE2 PHE    59      34.585  36.629  39.796  1.00  0.00           H  
ATOM    893  CD2 PHE    59      35.938  38.208  39.224  1.00  0.00           C  
ATOM    894  HD2 PHE    59      35.382  38.332  38.306  1.00  0.00           H  
ATOM    895  C   PHE    59      38.619  40.729  36.629  1.00  0.00           C  
ATOM    896  O   PHE    59      38.372  40.258  35.482  1.00  0.00           O  
ATOM    897  N   PRO    60      38.994  42.025  36.724  1.00  0.00           N  
ATOM    898  CD  PRO    60      39.120  42.900  37.946  1.00  0.00           C  
ATOM    899  HD2 PRO    60      39.701  42.460  38.757  1.00  0.00           H  
ATOM    900  HD3 PRO    60      38.133  43.164  38.327  1.00  0.00           H  
ATOM    901  CG  PRO    60      39.682  44.226  37.415  1.00  0.00           C  
ATOM    902  HG2 PRO    60      40.768  44.170  37.493  1.00  0.00           H  
ATOM    903  HG3 PRO    60      39.242  45.003  38.041  1.00  0.00           H  
ATOM    904  CB  PRO    60      39.106  44.352  35.995  1.00  0.00           C  
ATOM    905  HB2 PRO    60      39.758  44.950  35.358  1.00  0.00           H  
ATOM    906  HB3 PRO    60      38.104  44.772  36.071  1.00  0.00           H  
ATOM    907  CA  PRO    60      39.098  42.849  35.468  1.00  0.00           C  
ATOM    908  HA  PRO    60      38.230  42.730  34.821  1.00  0.00           H  
ATOM    909  C   PRO    60      40.267  42.679  34.468  1.00  0.00           C  
ATOM    910  O   PRO    60      41.214  41.944  34.796  1.00  0.00           O  
ATOM    911  N   GLY    61      40.304  43.309  33.316  1.00  0.00           N  
ATOM    912  H   GLY    61      39.536  43.956  33.204  1.00  0.00           H  
ATOM    913  CA  GLY    61      41.222  43.031  32.200  1.00  0.00           C  
ATOM    914  HA2 GLY    61      41.239  43.826  31.455  1.00  0.00           H  
ATOM    915  HA3 GLY    61      42.203  42.833  32.634  1.00  0.00           H  
ATOM    916  C   GLY    61      40.818  41.686  31.506  1.00  0.00           C  
ATOM    917  O   GLY    61      39.855  41.101  31.924  1.00  0.00           O  
ATOM    918  N   GLN    62      41.622  41.301  30.571  1.00  0.00           N  
ATOM    919  H   GLN    62      42.327  41.958  30.269  1.00  0.00           H  
ATOM    920  CA  GLN    62      41.422  40.013  29.849  1.00  0.00           C  
ATOM    921  HA  GLN    62      40.374  40.031  29.551  1.00  0.00           H  
ATOM    922  CB  GLN    62      42.302  40.008  28.627  1.00  0.00           C  
ATOM    923  HB2 GLN    62      43.349  40.151  28.897  1.00  0.00           H  
ATOM    924  HB3 GLN    62      42.195  38.962  28.341  1.00  0.00           H  
ATOM    925  CG  GLN    62      41.956  41.076  27.548  1.00  0.00           C  
ATOM    926  HG2 GLN    62      42.232  42.056  27.935  1.00  0.00           H  
ATOM    927  HG3 GLN    62      42.473  40.765  26.640  1.00  0.00           H  
ATOM    928  CD  GLN    62      40.445  41.123  27.246  1.00  0.00           C  
ATOM    929  OE1 GLN    62      39.754  40.092  27.191  1.00  0.00           O  
ATOM    930  NE2 GLN    62      39.898  42.232  26.882  1.00  0.00           N  
ATOM    931 HE21 GLN    62      38.912  42.142  26.682  1.00  0.00           H  
ATOM    932 HE22 GLN    62      40.451  43.069  26.763  1.00  0.00           H  
ATOM    933  C   GLN    62      41.668  38.823  30.732  1.00  0.00           C  
ATOM    934  O   GLN    62      42.801  38.758  31.301  1.00  0.00           O  
ATOM    935  N   PRO    63      40.782  37.792  30.881  1.00  0.00           N  
ATOM    936  CD  PRO    63      39.416  37.821  30.347  1.00  0.00           C  
ATOM    937  HD2 PRO    63      39.385  37.443  29.326  1.00  0.00           H  
ATOM    938  HD3 PRO    63      39.065  38.844  30.487  1.00  0.00           H  
ATOM    939  CG  PRO    63      38.679  36.933  31.261  1.00  0.00           C  
ATOM    940  HG2 PRO    63      37.849  36.547  30.669  1.00  0.00           H  
ATOM    941  HG3 PRO    63      38.363  37.542  32.107  1.00  0.00           H  
ATOM    942  CB  PRO    63      39.691  35.905  31.802  1.00  0.00           C  
ATOM    943  HB2 PRO    63      39.763  35.004  31.192  1.00  0.00           H  
ATOM    944  HB3 PRO    63      39.538  35.581  32.832  1.00  0.00           H  
ATOM    945  CA  PRO    63      41.056  36.569  31.694  1.00  0.00           C  
ATOM    946  HA  PRO    63      41.419  36.935  32.654  1.00  0.00           H  
ATOM    947  C   PRO    63      42.187  35.687  31.127  1.00  0.00           C  
ATOM    948  O   PRO    63      42.413  35.628  29.934  1.00  0.00           O  
ATOM    949  N   SER    64      42.769  34.826  32.007  1.00  0.00           N  
ATOM    950  H   SER    64      42.408  34.726  32.945  1.00  0.00           H  
ATOM    951  CA  SER    64      43.914  33.990  31.635  1.00  0.00           C  
ATOM    952  HA  SER    64      43.824  33.579  30.630  1.00  0.00           H  
ATOM    953  CB  SER    64      45.254  34.714  31.695  1.00  0.00           C  
ATOM    954  HB2 SER    64      46.018  34.155  31.154  1.00  0.00           H  
ATOM    955  HB3 SER    64      45.053  35.667  31.205  1.00  0.00           H  
ATOM    956  OG  SER    64      45.706  34.857  33.057  1.00  0.00           O  
ATOM    957  HG  SER    64      46.251  35.641  32.958  1.00  0.00           H  
ATOM    958  C   SER    64      43.981  32.636  32.496  1.00  0.00           C  
ATOM    959  O   SER    64      43.367  32.578  33.498  1.00  0.00           O  
ATOM    960  N   PRO    65      44.701  31.576  32.049  1.00  0.00           N  
ATOM    961  CD  PRO    65      44.999  31.221  30.683  1.00  0.00           C  
ATOM    962  HD2 PRO    65      45.872  31.783  30.351  1.00  0.00           H  
ATOM    963  HD3 PRO    65      44.181  31.496  30.017  1.00  0.00           H  
ATOM    964  CG  PRO    65      45.258  29.669  30.632  1.00  0.00           C  
ATOM    965  HG2 PRO    65      46.055  29.333  29.969  1.00  0.00           H  
ATOM    966  HG3 PRO    65      44.366  29.120  30.331  1.00  0.00           H  
ATOM    967  CB  PRO    65      45.666  29.281  32.076  1.00  0.00           C  
ATOM    968  HB2 PRO    65      46.749  29.328  32.189  1.00  0.00           H  
ATOM    969  HB3 PRO    65      45.297  28.260  32.180  1.00  0.00           H  
ATOM    970  CA  PRO    65      44.880  30.357  32.869  1.00  0.00           C  
ATOM    971  HA  PRO    65      43.895  29.967  33.125  1.00  0.00           H  
ATOM    972  C   PRO    65      45.638  30.614  34.181  1.00  0.00           C  
ATOM    973  O   PRO    65      45.060  30.226  35.200  1.00  0.00           O  
ATOM    974  N   ALA    66      46.728  31.349  34.235  1.00  0.00           N  
ATOM    975  H   ALA    66      47.198  31.570  33.369  1.00  0.00           H  
ATOM    976  CA  ALA    66      47.238  31.996  35.404  1.00  0.00           C  
ATOM    977  HA  ALA    66      47.659  31.253  36.081  1.00  0.00           H  
ATOM    978  CB  ALA    66      48.128  33.145  34.902  1.00  0.00           C  
ATOM    979  HB1 ALA    66      48.513  33.745  35.726  1.00  0.00           H  
ATOM    980  HB2 ALA    66      48.896  32.557  34.399  1.00  0.00           H  
ATOM    981  HB3 ALA    66      47.551  33.802  34.251  1.00  0.00           H  
ATOM    982  C   ALA    66      46.151  32.637  36.336  1.00  0.00           C  
ATOM    983  O   ALA    66      46.085  32.261  37.519  1.00  0.00           O  
ATOM    984  N   ARG    67      45.302  33.553  35.800  1.00  0.00           N  
ATOM    985  H   ARG    67      45.409  33.829  34.834  1.00  0.00           H  
ATOM    986  CA  ARG    67      44.302  34.228  36.677  1.00  0.00           C  
ATOM    987  HA  ARG    67      44.799  34.583  37.580  1.00  0.00           H  
ATOM    988  CB  ARG    67      43.663  35.427  35.993  1.00  0.00           C  
ATOM    989  HB2 ARG    67      43.133  35.111  35.094  1.00  0.00           H  
ATOM    990  HB3 ARG    67      42.934  35.877  36.666  1.00  0.00           H  
ATOM    991  CG  ARG    67      44.740  36.473  35.617  1.00  0.00           C  
ATOM    992  HG2 ARG    67      45.085  36.875  36.570  1.00  0.00           H  
ATOM    993  HG3 ARG    67      45.636  35.977  35.245  1.00  0.00           H  
ATOM    994  CD  ARG    67      44.297  37.550  34.583  1.00  0.00           C  
ATOM    995  HD2 ARG    67      44.999  37.716  33.765  1.00  0.00           H  
ATOM    996  HD3 ARG    67      43.566  37.037  33.957  1.00  0.00           H  
ATOM    997  NE  ARG    67      43.617  38.755  35.152  1.00  0.00           N  
ATOM    998  HE  ARG    67      42.621  38.724  35.313  1.00  0.00           H  
ATOM    999  CZ  ARG    67      44.215  39.776  35.640  1.00  0.00           C  
ATOM   1000  NH1 ARG    67      45.500  39.745  35.743  1.00  0.00           N  
ATOM   1001 HH11 ARG    67      46.159  39.071  35.382  1.00  0.00           H  
ATOM   1002 HH12 ARG    67      45.952  40.554  36.143  1.00  0.00           H  
ATOM   1003  NH2 ARG    67      43.602  40.868  35.905  1.00  0.00           N  
ATOM   1004 HH21 ARG    67      42.739  41.175  35.479  1.00  0.00           H  
ATOM   1005 HH22 ARG    67      44.197  41.645  36.152  1.00  0.00           H  
ATOM   1006  C   ARG    67      43.189  33.214  37.129  1.00  0.00           C  
ATOM   1007  O   ARG    67      42.859  33.092  38.333  1.00  0.00           O  
ATOM   1008  N   CYX    68      42.722  32.332  36.191  1.00  0.00           N  
ATOM   1009  H   CYX    68      42.785  32.553  35.208  1.00  0.00           H  
ATOM   1010  CA  CYX    68      41.667  31.355  36.601  1.00  0.00           C  
ATOM   1011  HA  CYX    68      40.919  31.946  37.130  1.00  0.00           H  
ATOM   1012  CB  CYX    68      41.034  30.694  35.293  1.00  0.00           C  
ATOM   1013  HB2 CYX    68      41.826  30.208  34.724  1.00  0.00           H  
ATOM   1014  HB3 CYX    68      40.232  30.003  35.553  1.00  0.00           H  
ATOM   1015  SG  CYX    68      40.271  31.889  34.189  1.00  0.00           S  
ATOM   1016  C   CYX    68      42.197  30.340  37.609  1.00  0.00           C  
ATOM   1017  O   CYX    68      41.407  29.807  38.400  1.00  0.00           O  
ATOM   1018  N   LEU    69      43.532  30.153  37.712  1.00  0.00           N  
ATOM   1019  H   LEU    69      44.153  30.576  37.037  1.00  0.00           H  
ATOM   1020  CA  LEU    69      44.167  29.306  38.693  1.00  0.00           C  
ATOM   1021  HA  LEU    69      43.597  28.377  38.687  1.00  0.00           H  
ATOM   1022  CB  LEU    69      45.585  29.016  38.099  1.00  0.00           C  
ATOM   1023  HB2 LEU    69      45.537  28.358  37.232  1.00  0.00           H  
ATOM   1024  HB3 LEU    69      46.094  29.960  37.904  1.00  0.00           H  
ATOM   1025  CG  LEU    69      46.485  28.427  39.074  1.00  0.00           C  
ATOM   1026  HG  LEU    69      46.734  29.111  39.885  1.00  0.00           H  
ATOM   1027  CD1 LEU    69      46.123  27.064  39.729  1.00  0.00           C  
ATOM   1028 HD11 LEU    69      46.250  26.304  38.957  1.00  0.00           H  
ATOM   1029 HD12 LEU    69      46.796  26.990  40.583  1.00  0.00           H  
ATOM   1030 HD13 LEU    69      45.113  27.069  40.138  1.00  0.00           H  
ATOM   1031  CD2 LEU    69      47.855  28.164  38.407  1.00  0.00           C  
ATOM   1032 HD21 LEU    69      48.176  29.083  37.916  1.00  0.00           H  
ATOM   1033 HD22 LEU    69      48.650  27.931  39.115  1.00  0.00           H  
ATOM   1034 HD23 LEU    69      47.755  27.365  37.671  1.00  0.00           H  
ATOM   1035  C   LEU    69      44.172  30.056  40.039  1.00  0.00           C  
ATOM   1036  O   LEU    69      43.859  29.433  41.079  1.00  0.00           O  
ATOM   1037  N   ALA    70      44.378  31.394  40.121  1.00  0.00           N  
ATOM   1038  H   ALA    70      44.648  31.761  39.219  1.00  0.00           H  
ATOM   1039  CA  ALA    70      44.653  32.168  41.265  1.00  0.00           C  
ATOM   1040  HA  ALA    70      45.296  31.631  41.962  1.00  0.00           H  
ATOM   1041  CB  ALA    70      45.440  33.445  40.822  1.00  0.00           C  
ATOM   1042  HB1 ALA    70      46.443  33.200  40.473  1.00  0.00           H  
ATOM   1043  HB2 ALA    70      44.985  33.906  39.945  1.00  0.00           H  
ATOM   1044  HB3 ALA    70      45.568  34.162  41.633  1.00  0.00           H  
ATOM   1045  C   ALA    70      43.352  32.542  42.120  1.00  0.00           C  
ATOM   1046  O   ALA    70      43.348  32.432  43.330  1.00  0.00           O  
ATOM   1047  N   GLN    71      42.217  32.923  41.500  1.00  0.00           N  
ATOM   1048  H   GLN    71      42.239  32.867  40.492  1.00  0.00           H  
ATOM   1049  CA  GLN    71      41.001  33.610  41.961  1.00  0.00           C  
ATOM   1050  HA  GLN    71      41.281  34.587  42.355  1.00  0.00           H  
ATOM   1051  CB  GLN    71      40.033  33.849  40.818  1.00  0.00           C  
ATOM   1052  HB2 GLN    71      40.596  34.603  40.269  1.00  0.00           H  
ATOM   1053  HB3 GLN    71      40.030  33.005  40.129  1.00  0.00           H  
ATOM   1054  CG  GLN    71      38.683  34.439  41.128  1.00  0.00           C  
ATOM   1055  HG2 GLN    71      38.810  35.348  41.715  1.00  0.00           H  
ATOM   1056  HG3 GLN    71      38.253  34.804  40.195  1.00  0.00           H  
ATOM   1057  CD  GLN    71      37.676  33.548  41.810  1.00  0.00           C  
ATOM   1058  OE1 GLN    71      36.897  33.891  42.653  1.00  0.00           O  
ATOM   1059  NE2 GLN    71      37.651  32.270  41.514  1.00  0.00           N  
ATOM   1060 HE21 GLN    71      36.883  31.726  41.879  1.00  0.00           H  
ATOM   1061 HE22 GLN    71      38.176  31.904  40.733  1.00  0.00           H  
ATOM   1062  C   GLN    71      40.473  32.918  43.227  1.00  0.00           C  
ATOM   1063  O   GLN    71      40.319  33.573  44.215  1.00  0.00           O  
ATOM   1064  N   GLN    72      40.085  31.634  43.091  1.00  0.00           N  
ATOM   1065  H   GLN    72      40.271  31.134  42.233  1.00  0.00           H  
ATOM   1066  CA  GLN    72      39.424  30.853  44.157  1.00  0.00           C  
ATOM   1067  HA  GLN    72      38.541  31.365  44.538  1.00  0.00           H  
ATOM   1068  CB  GLN    72      38.831  29.667  43.581  1.00  0.00           C  
ATOM   1069  HB2 GLN    72      37.990  30.002  42.973  1.00  0.00           H  
ATOM   1070  HB3 GLN    72      39.546  29.149  42.942  1.00  0.00           H  
ATOM   1071  CG  GLN    72      38.254  28.658  44.578  1.00  0.00           C  
ATOM   1072  HG2 GLN    72      39.040  28.320  45.254  1.00  0.00           H  
ATOM   1073  HG3 GLN    72      37.457  29.105  45.173  1.00  0.00           H  
ATOM   1074  CD  GLN    72      37.756  27.420  43.908  1.00  0.00           C  
ATOM   1075  OE1 GLN    72      37.893  27.158  42.723  1.00  0.00           O  
ATOM   1076  NE2 GLN    72      37.341  26.506  44.710  1.00  0.00           N  
ATOM   1077 HE21 GLN    72      36.962  25.644  44.347  1.00  0.00           H  
ATOM   1078 HE22 GLN    72      37.230  26.605  45.709  1.00  0.00           H  
ATOM   1079  C   GLN    72      40.347  30.610  45.391  1.00  0.00           C  
ATOM   1080  O   GLN    72      39.934  30.936  46.466  1.00  0.00           O  
ATOM   1081  N   PRO    73      41.591  30.026  45.252  1.00  0.00           N  
ATOM   1082  CD  PRO    73      42.289  29.559  44.091  1.00  0.00           C  
ATOM   1083  HD2 PRO    73      42.321  30.309  43.301  1.00  0.00           H  
ATOM   1084  HD3 PRO    73      41.909  28.623  43.682  1.00  0.00           H  
ATOM   1085  CG  PRO    73      43.679  29.502  44.458  1.00  0.00           C  
ATOM   1086  HG2 PRO    73      44.321  30.370  44.308  1.00  0.00           H  
ATOM   1087  HG3 PRO    73      44.053  28.632  43.919  1.00  0.00           H  
ATOM   1088  CB  PRO    73      43.743  29.166  45.938  1.00  0.00           C  
ATOM   1089  HB2 PRO    73      44.667  29.424  46.455  1.00  0.00           H  
ATOM   1090  HB3 PRO    73      43.602  28.096  46.087  1.00  0.00           H  
ATOM   1091  CA  PRO    73      42.480  29.841  46.436  1.00  0.00           C  
ATOM   1092  HA  PRO    73      42.098  29.182  47.215  1.00  0.00           H  
ATOM   1093  C   PRO    73      42.713  31.219  47.105  1.00  0.00           C  
ATOM   1094  O   PRO    73      42.395  31.345  48.304  1.00  0.00           O  
ATOM   1095  N   LEU    74      43.081  32.289  46.385  1.00  0.00           N  
ATOM   1096  H   LEU    74      43.075  32.267  45.375  1.00  0.00           H  
ATOM   1097  CA  LEU    74      43.259  33.552  47.035  1.00  0.00           C  
ATOM   1098  HA  LEU    74      43.949  33.288  47.836  1.00  0.00           H  
ATOM   1099  CB  LEU    74      44.137  34.291  46.080  1.00  0.00           C  
ATOM   1100  HB2 LEU    74      45.036  33.697  45.916  1.00  0.00           H  
ATOM   1101  HB3 LEU    74      43.635  34.537  45.145  1.00  0.00           H  
ATOM   1102  CG  LEU    74      44.659  35.681  46.531  1.00  0.00           C  
ATOM   1103  HG  LEU    74      43.906  36.312  47.003  1.00  0.00           H  
ATOM   1104  CD1 LEU    74      45.796  35.427  47.619  1.00  0.00           C  
ATOM   1105 HD11 LEU    74      46.225  36.420  47.757  1.00  0.00           H  
ATOM   1106 HD12 LEU    74      45.570  34.959  48.577  1.00  0.00           H  
ATOM   1107 HD13 LEU    74      46.607  34.823  47.212  1.00  0.00           H  
ATOM   1108  CD2 LEU    74      45.172  36.537  45.367  1.00  0.00           C  
ATOM   1109 HD21 LEU    74      45.527  37.501  45.731  1.00  0.00           H  
ATOM   1110 HD22 LEU    74      46.024  35.965  45.001  1.00  0.00           H  
ATOM   1111 HD23 LEU    74      44.388  36.622  44.615  1.00  0.00           H  
ATOM   1112  C   LEU    74      42.009  34.324  47.562  1.00  0.00           C  
ATOM   1113  O   LEU    74      42.120  35.111  48.475  1.00  0.00           O  
ATOM   1114  N   SER    75      40.835  34.062  46.966  1.00  0.00           N  
ATOM   1115  H   SER    75      40.855  33.401  46.202  1.00  0.00           H  
ATOM   1116  CA  SER    75      39.576  34.428  47.638  1.00  0.00           C  
ATOM   1117  HA  SER    75      39.708  35.436  48.031  1.00  0.00           H  
ATOM   1118  CB  SER    75      38.480  34.519  46.576  1.00  0.00           C  
ATOM   1119  HB2 SER    75      38.109  33.553  46.235  1.00  0.00           H  
ATOM   1120  HB3 SER    75      37.628  34.922  47.122  1.00  0.00           H  
ATOM   1121  OG  SER    75      38.781  35.295  45.421  1.00  0.00           O  
ATOM   1122  HG  SER    75      39.544  34.836  45.062  1.00  0.00           H  
ATOM   1123  C   SER    75      39.273  33.517  48.844  1.00  0.00           C  
ATOM   1124  O   SER    75      39.148  33.912  50.000  1.00  0.00           O  
ATOM   1125  N   ALA    76      39.101  32.148  48.659  1.00  0.00           N  
ATOM   1126  H   ALA    76      39.220  31.824  47.710  1.00  0.00           H  
ATOM   1127  CA  ALA    76      38.380  31.296  49.586  1.00  0.00           C  
ATOM   1128  HA  ALA    76      37.493  31.848  49.897  1.00  0.00           H  
ATOM   1129  CB  ALA    76      38.011  30.016  48.770  1.00  0.00           C  
ATOM   1130  HB1 ALA    76      38.850  29.496  48.308  1.00  0.00           H  
ATOM   1131  HB2 ALA    76      37.302  29.451  49.376  1.00  0.00           H  
ATOM   1132  HB3 ALA    76      37.429  30.338  47.906  1.00  0.00           H  
ATOM   1133  C   ALA    76      39.228  30.863  50.734  1.00  0.00           C  
ATOM   1134  O   ALA    76      38.778  30.828  51.890  1.00  0.00           O  
ATOM   1135  N   LEU    77      40.514  30.495  50.542  1.00  0.00           N  
ATOM   1136  H   LEU    77      40.896  30.506  49.607  1.00  0.00           H  
ATOM   1137  CA  LEU    77      41.422  30.115  51.678  1.00  0.00           C  
ATOM   1138  HA  LEU    77      40.923  29.272  52.157  1.00  0.00           H  
ATOM   1139  CB  LEU    77      42.826  29.680  51.168  1.00  0.00           C  
ATOM   1140  HB2 LEU    77      43.258  30.399  50.473  1.00  0.00           H  
ATOM   1141  HB3 LEU    77      43.432  29.529  52.061  1.00  0.00           H  
ATOM   1142  CG  LEU    77      42.709  28.347  50.390  1.00  0.00           C  
ATOM   1143  HG  LEU    77      41.843  28.346  49.728  1.00  0.00           H  
ATOM   1144  CD1 LEU    77      43.790  28.320  49.382  1.00  0.00           C  
ATOM   1145 HD11 LEU    77      43.786  27.414  48.777  1.00  0.00           H  
ATOM   1146 HD12 LEU    77      43.569  29.183  48.754  1.00  0.00           H  
ATOM   1147 HD13 LEU    77      44.776  28.510  49.806  1.00  0.00           H  
ATOM   1148  CD2 LEU    77      42.684  27.171  51.297  1.00  0.00           C  
ATOM   1149 HD21 LEU    77      43.681  27.232  51.732  1.00  0.00           H  
ATOM   1150 HD22 LEU    77      41.919  27.195  52.073  1.00  0.00           H  
ATOM   1151 HD23 LEU    77      42.586  26.233  50.750  1.00  0.00           H  
ATOM   1152  C   LEU    77      41.479  31.168  52.751  1.00  0.00           C  
ATOM   1153  O   LEU    77      41.110  30.844  53.866  1.00  0.00           O  
ATOM   1154  N   PRO    78      41.828  32.420  52.501  1.00  0.00           N  
ATOM   1155  CD  PRO    78      42.580  32.902  51.315  1.00  0.00           C  
ATOM   1156  HD2 PRO    78      42.132  32.613  50.364  1.00  0.00           H  
ATOM   1157  HD3 PRO    78      43.559  32.422  51.320  1.00  0.00           H  
ATOM   1158  CG  PRO    78      42.585  34.418  51.349  1.00  0.00           C  
ATOM   1159  HG2 PRO    78      41.567  34.785  51.213  1.00  0.00           H  
ATOM   1160  HG3 PRO    78      43.307  34.862  50.663  1.00  0.00           H  
ATOM   1161  CB  PRO    78      42.866  34.582  52.894  1.00  0.00           C  
ATOM   1162  HB2 PRO    78      42.647  35.611  53.181  1.00  0.00           H  
ATOM   1163  HB3 PRO    78      43.917  34.424  53.136  1.00  0.00           H  
ATOM   1164  CA  PRO    78      41.988  33.480  53.543  1.00  0.00           C  
ATOM   1165  HA  PRO    78      42.503  33.083  54.417  1.00  0.00           H  
ATOM   1166  C   PRO    78      40.697  33.878  54.072  1.00  0.00           C  
ATOM   1167  O   PRO    78      40.536  34.088  55.309  1.00  0.00           O  
ATOM   1168  N   LEU    79      39.657  33.856  53.236  1.00  0.00           N  
ATOM   1169  H   LEU    79      39.731  33.500  52.294  1.00  0.00           H  
ATOM   1170  CA  LEU    79      38.228  34.034  53.775  1.00  0.00           C  
ATOM   1171  HA  LEU    79      38.298  34.920  54.405  1.00  0.00           H  
ATOM   1172  CB  LEU    79      37.209  34.268  52.694  1.00  0.00           C  
ATOM   1173  HB2 LEU    79      37.514  34.938  51.890  1.00  0.00           H  
ATOM   1174  HB3 LEU    79      37.125  33.303  52.196  1.00  0.00           H  
ATOM   1175  CG  LEU    79      35.798  34.699  53.216  1.00  0.00           C  
ATOM   1176  HG  LEU    79      35.455  34.085  54.048  1.00  0.00           H  
ATOM   1177  CD1 LEU    79      35.799  36.183  53.673  1.00  0.00           C  
ATOM   1178 HD11 LEU    79      36.247  36.881  52.966  1.00  0.00           H  
ATOM   1179 HD12 LEU    79      34.770  36.526  53.782  1.00  0.00           H  
ATOM   1180 HD13 LEU    79      36.371  36.226  54.600  1.00  0.00           H  
ATOM   1181  CD2 LEU    79      34.751  34.390  52.166  1.00  0.00           C  
ATOM   1182 HD21 LEU    79      33.775  34.559  52.622  1.00  0.00           H  
ATOM   1183 HD22 LEU    79      34.816  34.965  51.242  1.00  0.00           H  
ATOM   1184 HD23 LEU    79      34.742  33.379  51.759  1.00  0.00           H  
ATOM   1185  C   LEU    79      37.680  32.963  54.739  1.00  0.00           C  
ATOM   1186  O   LEU    79      37.169  33.293  55.787  1.00  0.00           O  
ATOM   1187  N   THR    80      38.013  31.684  54.559  1.00  0.00           N  
ATOM   1188  H   THR    80      38.414  31.477  53.656  1.00  0.00           H  
ATOM   1189  CA  THR    80      37.702  30.629  55.533  1.00  0.00           C  
ATOM   1190  HA  THR    80      36.691  30.817  55.894  1.00  0.00           H  
ATOM   1191  CB  THR    80      37.629  29.333  54.778  1.00  0.00           C  
ATOM   1192  HB  THR    80      38.389  29.329  53.997  1.00  0.00           H  
ATOM   1193  CG2 THR    80      37.786  28.083  55.578  1.00  0.00           C  
ATOM   1194 HG21 THR    80      37.318  27.307  54.973  1.00  0.00           H  
ATOM   1195 HG22 THR    80      38.868  27.985  55.663  1.00  0.00           H  
ATOM   1196 HG23 THR    80      37.353  28.058  56.579  1.00  0.00           H  
ATOM   1197  OG1 THR    80      36.306  29.266  54.207  1.00  0.00           O  
ATOM   1198  HG1 THR    80      36.273  28.822  53.356  1.00  0.00           H  
ATOM   1199  C   THR    80      38.688  30.558  56.707  1.00  0.00           C  
ATOM   1200  O   THR    80      38.276  30.063  57.754  1.00  0.00           O  
ATOM   1201  N   GLY    81      39.862  31.172  56.545  1.00  0.00           N  
ATOM   1202  H   GLY    81      40.067  31.535  55.625  1.00  0.00           H  
ATOM   1203  CA  GLY    81      40.782  31.414  57.636  1.00  0.00           C  
ATOM   1204  HA2 GLY    81      40.880  30.492  58.209  1.00  0.00           H  
ATOM   1205  HA3 GLY    81      41.762  31.774  57.323  1.00  0.00           H  
ATOM   1206  C   GLY    81      40.182  32.458  58.587  1.00  0.00           C  
ATOM   1207  O   GLY    81      40.292  32.216  59.816  1.00  0.00           O  
ATOM   1208  N   CYS    82      39.669  33.600  58.053  1.00  0.00           N  
ATOM   1209  H   CYS    82      39.791  33.851  57.082  1.00  0.00           H  
ATOM   1210  CA  CYS    82      38.840  34.559  58.795  1.00  0.00           C  
ATOM   1211  HA  CYS    82      39.378  35.002  59.633  1.00  0.00           H  
ATOM   1212  CB  CYS    82      38.395  35.728  57.900  1.00  0.00           C  
ATOM   1213  HB2 CYS    82      39.216  36.102  57.288  1.00  0.00           H  
ATOM   1214  HB3 CYS    82      37.638  35.243  57.283  1.00  0.00           H  
ATOM   1215  SG  CYS    82      37.622  37.027  58.999  1.00  0.00           S  
ATOM   1216  HG  CYS    82      36.339  36.777  58.721  1.00  0.00           H  
ATOM   1217  C   CYS    82      37.673  33.951  59.540  1.00  0.00           C  
ATOM   1218  O   CYS    82      37.625  34.047  60.745  1.00  0.00           O  
ATOM   1219  N   LEU    83      36.699  33.301  58.752  1.00  0.00           N  
ATOM   1220  H   LEU    83      36.861  33.369  57.757  1.00  0.00           H  
ATOM   1221  CA  LEU    83      35.455  32.663  59.338  1.00  0.00           C  
ATOM   1222  HA  LEU    83      34.830  33.417  59.818  1.00  0.00           H  
ATOM   1223  CB  LEU    83      34.642  32.129  58.276  1.00  0.00           C  
ATOM   1224  HB2 LEU    83      35.310  31.913  57.442  1.00  0.00           H  
ATOM   1225  HB3 LEU    83      34.263  31.185  58.670  1.00  0.00           H  
ATOM   1226  CG  LEU    83      33.463  33.016  57.748  1.00  0.00           C  
ATOM   1227  HG  LEU    83      32.992  32.504  56.909  1.00  0.00           H  
ATOM   1228  CD1 LEU    83      32.386  33.187  58.771  1.00  0.00           C  
ATOM   1229 HD11 LEU    83      32.803  33.630  59.676  1.00  0.00           H  
ATOM   1230 HD12 LEU    83      31.612  33.886  58.454  1.00  0.00           H  
ATOM   1231 HD13 LEU    83      31.806  32.275  58.907  1.00  0.00           H  
ATOM   1232  CD2 LEU    83      33.986  34.380  57.228  1.00  0.00           C  
ATOM   1233 HD21 LEU    83      34.309  34.979  58.080  1.00  0.00           H  
ATOM   1234 HD22 LEU    83      34.825  34.242  56.547  1.00  0.00           H  
ATOM   1235 HD23 LEU    83      33.082  34.932  56.969  1.00  0.00           H  
ATOM   1236  C   LEU    83      35.910  31.514  60.309  1.00  0.00           C  
ATOM   1237  O   LEU    83      35.237  31.203  61.286  1.00  0.00           O  
ATOM   1238  N   SER    84      37.125  30.929  60.163  1.00  0.00           N  
ATOM   1239  H   SER    84      37.565  31.149  59.281  1.00  0.00           H  
ATOM   1240  CA  SER    84      37.667  29.979  61.178  1.00  0.00           C  
ATOM   1241  HA  SER    84      36.988  29.136  61.303  1.00  0.00           H  
ATOM   1242  CB  SER    84      38.963  29.310  60.792  1.00  0.00           C  
ATOM   1243  HB2 SER    84      39.532  30.123  60.341  1.00  0.00           H  
ATOM   1244  HB3 SER    84      39.345  28.694  61.606  1.00  0.00           H  
ATOM   1245  OG  SER    84      38.710  28.426  59.770  1.00  0.00           O  
ATOM   1246  HG  SER    84      38.800  28.866  58.922  1.00  0.00           H  
ATOM   1247  C   SER    84      37.877  30.657  62.520  1.00  0.00           C  
ATOM   1248  O   SER    84      37.593  30.096  63.510  1.00  0.00           O  
ATOM   1249  N   THR    85      38.512  31.861  62.499  1.00  0.00           N  
ATOM   1250  H   THR    85      38.570  32.373  61.631  1.00  0.00           H  
ATOM   1251  CA  THR    85      38.714  32.525  63.804  1.00  0.00           C  
ATOM   1252  HA  THR    85      39.231  31.774  64.401  1.00  0.00           H  
ATOM   1253  CB  THR    85      39.756  33.768  63.752  1.00  0.00           C  
ATOM   1254  HB  THR    85      39.938  34.007  64.800  1.00  0.00           H  
ATOM   1255  CG2 THR    85      41.072  33.592  63.002  1.00  0.00           C  
ATOM   1256 HG21 THR    85      41.691  32.822  63.462  1.00  0.00           H  
ATOM   1257 HG22 THR    85      40.737  33.320  62.001  1.00  0.00           H  
ATOM   1258 HG23 THR    85      41.559  34.552  62.829  1.00  0.00           H  
ATOM   1259  OG1 THR    85      39.124  34.830  63.077  1.00  0.00           O  
ATOM   1260  HG1 THR    85      38.865  34.596  62.183  1.00  0.00           H  
ATOM   1261  C   THR    85      37.455  32.918  64.533  1.00  0.00           C  
ATOM   1262  O   THR    85      37.207  32.517  65.674  1.00  0.00           O  
ATOM   1263  N   LEU    86      36.522  33.386  63.743  1.00  0.00           N  
ATOM   1264  H   LEU    86      36.739  33.567  62.773  1.00  0.00           H  
ATOM   1265  CA  LEU    86      35.204  33.685  64.183  1.00  0.00           C  
ATOM   1266  HA  LEU    86      35.313  34.275  65.093  1.00  0.00           H  
ATOM   1267  CB  LEU    86      34.493  34.542  63.063  1.00  0.00           C  
ATOM   1268  HB2 LEU    86      34.452  34.052  62.090  1.00  0.00           H  
ATOM   1269  HB3 LEU    86      33.431  34.753  63.188  1.00  0.00           H  
ATOM   1270  CG  LEU    86      35.072  35.974  62.801  1.00  0.00           C  
ATOM   1271  HG  LEU    86      36.132  35.831  62.593  1.00  0.00           H  
ATOM   1272  CD1 LEU    86      34.405  36.488  61.508  1.00  0.00           C  
ATOM   1273 HD11 LEU    86      34.597  37.535  61.273  1.00  0.00           H  
ATOM   1274 HD12 LEU    86      34.713  35.831  60.695  1.00  0.00           H  
ATOM   1275 HD13 LEU    86      33.325  36.425  61.638  1.00  0.00           H  
ATOM   1276  CD2 LEU    86      34.721  36.971  63.892  1.00  0.00           C  
ATOM   1277 HD21 LEU    86      35.192  36.594  64.800  1.00  0.00           H  
ATOM   1278 HD22 LEU    86      35.118  37.962  63.673  1.00  0.00           H  
ATOM   1279 HD23 LEU    86      33.649  37.025  64.083  1.00  0.00           H  
ATOM   1280  C   LEU    86      34.423  32.389  64.609  1.00  0.00           C  
ATOM   1281  O   LEU    86      33.582  32.406  65.559  1.00  0.00           O  
ATOM   1282  N   PHE    87      34.518  31.230  63.942  1.00  0.00           N  
ATOM   1283  H   PHE    87      34.958  31.328  63.038  1.00  0.00           H  
ATOM   1284  CA  PHE    87      33.855  30.021  64.335  1.00  0.00           C  
ATOM   1285  HA  PHE    87      32.786  30.212  64.427  1.00  0.00           H  
ATOM   1286  CB  PHE    87      34.059  28.934  63.257  1.00  0.00           C  
ATOM   1287  HB2 PHE    87      33.415  29.063  62.387  1.00  0.00           H  
ATOM   1288  HB3 PHE    87      35.057  29.083  62.843  1.00  0.00           H  
ATOM   1289  CG  PHE    87      34.037  27.544  63.780  1.00  0.00           C  
ATOM   1290  CD1 PHE    87      32.856  27.057  64.329  1.00  0.00           C  
ATOM   1291  HD1 PHE    87      31.897  27.549  64.261  1.00  0.00           H  
ATOM   1292  CE1 PHE    87      32.781  25.769  64.831  1.00  0.00           C  
ATOM   1293  HE1 PHE    87      31.879  25.466  65.342  1.00  0.00           H  
ATOM   1294  CZ  PHE    87      33.915  24.979  64.753  1.00  0.00           C  
ATOM   1295  HZ  PHE    87      33.762  24.021  65.227  1.00  0.00           H  
ATOM   1296  CE2 PHE    87      35.074  25.360  64.106  1.00  0.00           C  
ATOM   1297  HE2 PHE    87      35.852  24.612  64.078  1.00  0.00           H  
ATOM   1298  CD2 PHE    87      35.202  26.706  63.681  1.00  0.00           C  
ATOM   1299  HD2 PHE    87      36.222  26.997  63.474  1.00  0.00           H  
ATOM   1300  C   PHE    87      34.578  29.493  65.653  1.00  0.00           C  
ATOM   1301  O   PHE    87      33.886  29.158  66.626  1.00  0.00           O  
ATOM   1302  N   LEU    88      35.928  29.572  65.765  1.00  0.00           N  
ATOM   1303  H   LEU    88      36.529  29.938  65.041  1.00  0.00           H  
ATOM   1304  CA  LEU    88      36.661  29.241  66.992  1.00  0.00           C  
ATOM   1305  HA  LEU    88      36.276  28.286  67.349  1.00  0.00           H  
ATOM   1306  CB  LEU    88      38.128  29.211  66.729  1.00  0.00           C  
ATOM   1307  HB2 LEU    88      38.402  30.080  66.131  1.00  0.00           H  
ATOM   1308  HB3 LEU    88      38.785  29.476  67.557  1.00  0.00           H  
ATOM   1309  CG  LEU    88      38.391  27.966  65.953  1.00  0.00           C  
ATOM   1310  HG  LEU    88      37.719  27.837  65.104  1.00  0.00           H  
ATOM   1311  CD1 LEU    88      39.805  28.157  65.410  1.00  0.00           C  
ATOM   1312 HD11 LEU    88      40.027  27.420  64.639  1.00  0.00           H  
ATOM   1313 HD12 LEU    88      39.833  29.078  64.828  1.00  0.00           H  
ATOM   1314 HD13 LEU    88      40.521  28.270  66.225  1.00  0.00           H  
ATOM   1315  CD2 LEU    88      38.432  26.676  66.819  1.00  0.00           C  
ATOM   1316 HD21 LEU    88      39.108  26.969  67.623  1.00  0.00           H  
ATOM   1317 HD22 LEU    88      37.460  26.481  67.270  1.00  0.00           H  
ATOM   1318 HD23 LEU    88      38.663  25.766  66.265  1.00  0.00           H  
ATOM   1319  C   LEU    88      36.221  30.139  68.137  1.00  0.00           C  
ATOM   1320  O   LEU    88      36.154  29.666  69.301  1.00  0.00           O  
ATOM   1321  N   GLN    89      35.806  31.419  67.883  1.00  0.00           N  
ATOM   1322  H   GLN    89      35.740  31.673  66.908  1.00  0.00           H  
ATOM   1323  CA  GLN    89      35.197  32.300  68.967  1.00  0.00           C  
ATOM   1324  HA  GLN    89      35.818  32.263  69.862  1.00  0.00           H  
ATOM   1325  CB  GLN    89      35.130  33.786  68.441  1.00  0.00           C  
ATOM   1326  HB2 GLN    89      36.133  34.073  68.124  1.00  0.00           H  
ATOM   1327  HB3 GLN    89      34.460  33.807  67.581  1.00  0.00           H  
ATOM   1328  CG  GLN    89      34.787  34.691  69.560  1.00  0.00           C  
ATOM   1329  HG2 GLN    89      33.760  34.528  69.885  1.00  0.00           H  
ATOM   1330  HG3 GLN    89      35.564  34.529  70.307  1.00  0.00           H  
ATOM   1331  CD  GLN    89      34.742  36.183  69.226  1.00  0.00           C  
ATOM   1332  OE1 GLN    89      33.923  36.970  69.684  1.00  0.00           O  
ATOM   1333  NE2 GLN    89      35.573  36.749  68.354  1.00  0.00           N  
ATOM   1334 HE21 GLN    89      35.755  37.728  68.188  1.00  0.00           H  
ATOM   1335 HE22 GLN    89      36.284  36.154  67.954  1.00  0.00           H  
ATOM   1336  C   GLN    89      33.904  31.718  69.490  1.00  0.00           C  
ATOM   1337  O   GLN    89      33.727  31.463  70.685  1.00  0.00           O  
ATOM   1338  N   ALA    90      32.886  31.389  68.643  1.00  0.00           N  
ATOM   1339  H   ALA    90      33.065  31.450  67.651  1.00  0.00           H  
ATOM   1340  CA  ALA    90      31.664  30.669  69.013  1.00  0.00           C  
ATOM   1341  HA  ALA    90      31.117  31.239  69.765  1.00  0.00           H  
ATOM   1342  CB  ALA    90      30.784  30.609  67.742  1.00  0.00           C  
ATOM   1343  HB1 ALA    90      29.805  30.167  67.922  1.00  0.00           H  
ATOM   1344  HB2 ALA    90      30.502  31.578  67.330  1.00  0.00           H  
ATOM   1345  HB3 ALA    90      31.235  30.155  66.859  1.00  0.00           H  
ATOM   1346  C   ALA    90      31.768  29.339  69.757  1.00  0.00           C  
ATOM   1347  O   ALA    90      31.049  29.016  70.748  1.00  0.00           O  
ATOM   1348  N   ALA    91      32.775  28.525  69.363  1.00  0.00           N  
ATOM   1349  H   ALA    91      33.135  28.639  68.426  1.00  0.00           H  
ATOM   1350  CA  ALA    91      33.037  27.264  70.060  1.00  0.00           C  
ATOM   1351  HA  ALA    91      32.048  26.833  70.217  1.00  0.00           H  
ATOM   1352  CB  ALA    91      33.795  26.449  68.961  1.00  0.00           C  
ATOM   1353  HB1 ALA    91      34.208  25.490  69.274  1.00  0.00           H  
ATOM   1354  HB2 ALA    91      33.253  26.389  68.016  1.00  0.00           H  
ATOM   1355  HB3 ALA    91      34.721  26.966  68.708  1.00  0.00           H  
ATOM   1356  C   ALA    91      33.761  27.502  71.453  1.00  0.00           C  
ATOM   1357  O   ALA    91      33.521  26.775  72.430  1.00  0.00           O  
ATOM   1358  N   GLU    92      34.605  28.533  71.587  1.00  0.00           N  
ATOM   1359  H   GLU    92      34.822  29.120  70.795  1.00  0.00           H  
ATOM   1360  CA  GLU    92      34.995  29.093  72.897  1.00  0.00           C  
ATOM   1361  HA  GLU    92      35.518  28.299  73.429  1.00  0.00           H  
ATOM   1362  CB  GLU    92      36.063  30.169  72.683  1.00  0.00           C  
ATOM   1363  HB2 GLU    92      36.781  29.841  71.931  1.00  0.00           H  
ATOM   1364  HB3 GLU    92      35.586  31.055  72.264  1.00  0.00           H  
ATOM   1365  CG  GLU    92      36.878  30.417  73.946  1.00  0.00           C  
ATOM   1366  HG2 GLU    92      36.256  30.591  74.824  1.00  0.00           H  
ATOM   1367  HG3 GLU    92      37.512  29.565  74.190  1.00  0.00           H  
ATOM   1368  CD  GLU    92      37.806  31.744  73.863  1.00  0.00           C  
ATOM   1369  OE1 GLU    92      37.583  32.707  74.664  1.00  0.00           O  
ATOM   1370  OE2 GLU    92      38.651  31.963  72.920  1.00  0.00           O  
ATOM   1371  C   GLU    92      33.806  29.637  73.700  1.00  0.00           C  
ATOM   1372  O   GLU    92      33.843  29.364  74.894  1.00  0.00           O  
ATOM   1373  N   ILE    93      32.892  30.364  73.138  1.00  0.00           N  
ATOM   1374  H   ILE    93      32.968  30.557  72.149  1.00  0.00           H  
ATOM   1375  CA  ILE    93      31.766  31.003  73.846  1.00  0.00           C  
ATOM   1376  HA  ILE    93      32.165  31.529  74.714  1.00  0.00           H  
ATOM   1377  CB  ILE    93      31.099  31.995  72.880  1.00  0.00           C  
ATOM   1378  HB  ILE    93      31.099  31.482  71.919  1.00  0.00           H  
ATOM   1379  CG2 ILE    93      29.623  32.342  73.181  1.00  0.00           C  
ATOM   1380 HG21 ILE    93      29.229  32.936  72.356  1.00  0.00           H  
ATOM   1381 HG22 ILE    93      29.002  31.521  73.540  1.00  0.00           H  
ATOM   1382 HG23 ILE    93      29.576  33.136  73.926  1.00  0.00           H  
ATOM   1383  CG1 ILE    93      31.940  33.197  72.628  1.00  0.00           C  
ATOM   1384 HG12 ILE    93      31.873  33.758  73.560  1.00  0.00           H  
ATOM   1385 HG13 ILE    93      32.982  32.880  72.577  1.00  0.00           H  
ATOM   1386  CD1 ILE    93      31.548  34.198  71.472  1.00  0.00           C  
ATOM   1387 HD11 ILE    93      31.516  33.714  70.496  1.00  0.00           H  
ATOM   1388 HD12 ILE    93      30.544  34.583  71.650  1.00  0.00           H  
ATOM   1389 HD13 ILE    93      32.260  35.023  71.459  1.00  0.00           H  
ATOM   1390  C   ILE    93      30.755  29.936  74.283  1.00  0.00           C  
ATOM   1391  O   ILE    93      30.114  30.110  75.339  1.00  0.00           O  
ATOM   1392  N   PHE    94      30.590  28.881  73.524  1.00  0.00           N  
ATOM   1393  H   PHE    94      31.080  28.843  72.641  1.00  0.00           H  
ATOM   1394  CA  PHE    94      29.669  27.716  73.846  1.00  0.00           C  
ATOM   1395  HA  PHE    94      28.680  28.024  74.184  1.00  0.00           H  
ATOM   1396  CB  PHE    94      29.497  27.003  72.555  1.00  0.00           C  
ATOM   1397  HB2 PHE    94      28.966  27.652  71.858  1.00  0.00           H  
ATOM   1398  HB3 PHE    94      30.418  26.736  72.039  1.00  0.00           H  
ATOM   1399  CG  PHE    94      28.726  25.675  72.611  1.00  0.00           C  
ATOM   1400  CD1 PHE    94      27.296  25.758  72.449  1.00  0.00           C  
ATOM   1401  HD1 PHE    94      26.730  26.677  72.453  1.00  0.00           H  
ATOM   1402  CE1 PHE    94      26.522  24.559  72.401  1.00  0.00           C  
ATOM   1403  HE1 PHE    94      25.442  24.557  72.392  1.00  0.00           H  
ATOM   1404  CZ  PHE    94      27.096  23.266  72.322  1.00  0.00           C  
ATOM   1405  HZ  PHE    94      26.485  22.379  72.245  1.00  0.00           H  
ATOM   1406  CE2 PHE    94      28.502  23.187  72.416  1.00  0.00           C  
ATOM   1407  HE2 PHE    94      28.998  22.229  72.464  1.00  0.00           H  
ATOM   1408  CD2 PHE    94      29.273  24.331  72.643  1.00  0.00           C  
ATOM   1409  HD2 PHE    94      30.329  24.124  72.732  1.00  0.00           H  
ATOM   1410  C   PHE    94      30.217  26.772  74.869  1.00  0.00           C  
ATOM   1411  O   PHE    94      29.500  26.101  75.662  1.00  0.00           O  
ATOM   1412  N   VAL    95      31.548  26.741  75.069  1.00  0.00           N  
ATOM   1413  H   VAL    95      32.150  27.331  74.514  1.00  0.00           H  
ATOM   1414  CA  VAL    95      32.240  26.033  76.132  1.00  0.00           C  
ATOM   1415  HA  VAL    95      31.554  25.291  76.541  1.00  0.00           H  
ATOM   1416  CB  VAL    95      33.530  25.376  75.535  1.00  0.00           C  
ATOM   1417  HB  VAL    95      34.113  26.132  75.009  1.00  0.00           H  
ATOM   1418  CG1 VAL    95      34.474  24.795  76.615  1.00  0.00           C  
ATOM   1419 HG11 VAL    95      33.937  23.972  77.087  1.00  0.00           H  
ATOM   1420 HG12 VAL    95      35.359  24.406  76.113  1.00  0.00           H  
ATOM   1421 HG13 VAL    95      34.820  25.475  77.393  1.00  0.00           H  
ATOM   1422  CG2 VAL    95      33.207  24.340  74.459  1.00  0.00           C  
ATOM   1423 HG21 VAL    95      32.409  23.749  74.908  1.00  0.00           H  
ATOM   1424 HG22 VAL    95      32.843  24.758  73.520  1.00  0.00           H  
ATOM   1425 HG23 VAL    95      33.987  23.590  74.320  1.00  0.00           H  
ATOM   1426  C   VAL    95      32.391  26.854  77.425  1.00  0.00           C  
ATOM   1427  O   VAL    95      32.151  26.321  78.503  1.00  0.00           O  
ATOM   1428  N   GLU    96      32.645  28.130  77.246  1.00  0.00           N  
ATOM   1429  H   GLU    96      32.859  28.382  76.292  1.00  0.00           H  
ATOM   1430  CA  GLU    96      32.689  29.079  78.366  1.00  0.00           C  
ATOM   1431  HA  GLU    96      33.309  28.662  79.160  1.00  0.00           H  
ATOM   1432  CB  GLU    96      33.477  30.373  77.833  1.00  0.00           C  
ATOM   1433  HB2 GLU    96      34.476  30.177  77.444  1.00  0.00           H  
ATOM   1434  HB3 GLU    96      32.987  30.813  76.964  1.00  0.00           H  
ATOM   1435  CG  GLU    96      33.605  31.469  78.854  1.00  0.00           C  
ATOM   1436  HG2 GLU    96      32.679  32.044  78.834  1.00  0.00           H  
ATOM   1437  HG3 GLU    96      33.724  30.937  79.798  1.00  0.00           H  
ATOM   1438  CD  GLU    96      34.845  32.385  78.592  1.00  0.00           C  
ATOM   1439  OE1 GLU    96      34.575  33.526  78.213  1.00  0.00           O  
ATOM   1440  OE2 GLU    96      36.012  31.866  78.663  1.00  0.00           O  
ATOM   1441  C   GLU    96      31.330  29.357  78.981  1.00  0.00           C  
ATOM   1442  O   GLU    96      31.256  29.628  80.159  1.00  0.00           O  
ATOM   1443  N   SER    97      30.298  29.386  78.199  1.00  0.00           N  
ATOM   1444  H   SER    97      30.305  29.292  77.193  1.00  0.00           H  
ATOM   1445  CA  SER    97      28.917  29.484  78.802  1.00  0.00           C  
ATOM   1446  HA  SER    97      28.853  30.317  79.502  1.00  0.00           H  
ATOM   1447  CB  SER    97      27.876  29.844  77.722  1.00  0.00           C  
ATOM   1448  HB2 SER    97      27.815  28.987  77.051  1.00  0.00           H  
ATOM   1449  HB3 SER    97      26.965  30.022  78.294  1.00  0.00           H  
ATOM   1450  OG  SER    97      28.188  31.042  77.026  1.00  0.00           O  
ATOM   1451  HG  SER    97      28.871  30.801  76.396  1.00  0.00           H  
ATOM   1452  C   SER    97      28.339  28.238  79.472  1.00  0.00           C  
ATOM   1453  O   SER    97      27.119  28.189  79.666  1.00  0.00           O  
ATOM   1454  N   GLU    98      29.118  27.220  79.739  1.00  0.00           N  
ATOM   1455  H   GLU    98      30.073  27.199  79.411  1.00  0.00           H  
ATOM   1456  CA  GLU    98      28.708  25.970  80.409  1.00  0.00           C  
ATOM   1457  HA  GLU    98      27.744  26.061  80.910  1.00  0.00           H  
ATOM   1458  CB  GLU    98      28.530  24.935  79.301  1.00  0.00           C  
ATOM   1459  HB2 GLU    98      27.710  25.177  78.625  1.00  0.00           H  
ATOM   1460  HB3 GLU    98      29.498  25.036  78.810  1.00  0.00           H  
ATOM   1461  CG  GLU    98      28.354  23.465  79.736  1.00  0.00           C  
ATOM   1462  HG2 GLU    98      28.477  22.785  78.893  1.00  0.00           H  
ATOM   1463  HG3 GLU    98      29.199  23.244  80.389  1.00  0.00           H  
ATOM   1464  CD  GLU    98      26.991  23.178  80.407  1.00  0.00           C  
ATOM   1465  OE1 GLU    98      26.847  23.654  81.544  1.00  0.00           O  
ATOM   1466  OE2 GLU    98      26.152  22.513  79.807  1.00  0.00           O  
ATOM   1467  C   GLU    98      29.835  25.579  81.375  1.00  0.00           C  
ATOM   1468  O   GLU    98      30.989  25.800  81.082  1.00  0.00           O  
ATOM   1469  N   LEU    99      29.544  24.836  82.504  1.00  0.00           N  
ATOM   1470  H   LEU    99      28.635  24.436  82.687  1.00  0.00           H  
ATOM   1471  CA  LEU    99      30.499  24.721  83.585  1.00  0.00           C  
ATOM   1472  HA  LEU    99      30.875  25.734  83.731  1.00  0.00           H  
ATOM   1473  CB  LEU    99      29.674  24.193  84.774  1.00  0.00           C  
ATOM   1474  HB2 LEU    99      29.407  23.141  84.677  1.00  0.00           H  
ATOM   1475  HB3 LEU    99      30.371  24.273  85.608  1.00  0.00           H  
ATOM   1476  CG  LEU    99      28.467  25.071  85.212  1.00  0.00           C  
ATOM   1477  HG  LEU    99      27.694  25.184  84.451  1.00  0.00           H  
ATOM   1478  CD1 LEU    99      27.691  24.326  86.336  1.00  0.00           C  
ATOM   1479 HD11 LEU    99      27.338  23.335  86.052  1.00  0.00           H  
ATOM   1480 HD12 LEU    99      28.380  24.200  87.171  1.00  0.00           H  
ATOM   1481 HD13 LEU    99      26.926  25.041  86.641  1.00  0.00           H  
ATOM   1482  CD2 LEU    99      29.016  26.402  85.710  1.00  0.00           C  
ATOM   1483 HD21 LEU    99      29.560  26.999  84.979  1.00  0.00           H  
ATOM   1484 HD22 LEU    99      28.236  27.086  86.045  1.00  0.00           H  
ATOM   1485 HD23 LEU    99      29.632  26.304  86.604  1.00  0.00           H  
ATOM   1486  C   LEU    99      31.688  23.791  83.316  1.00  0.00           C  
ATOM   1487  O   LEU    99      31.500  22.807  82.566  1.00  0.00           O  
ATOM   1488  N   PRO   100      32.942  23.918  83.850  1.00  0.00           N  
ATOM   1489  CD  PRO   100      33.368  24.945  84.752  1.00  0.00           C  
ATOM   1490  HD2 PRO   100      32.950  24.845  85.753  1.00  0.00           H  
ATOM   1491  HD3 PRO   100      33.094  25.922  84.355  1.00  0.00           H  
ATOM   1492  CG  PRO   100      34.936  24.829  84.840  1.00  0.00           C  
ATOM   1493  HG2 PRO   100      35.344  25.038  85.829  1.00  0.00           H  
ATOM   1494  HG3 PRO   100      35.363  25.563  84.156  1.00  0.00           H  
ATOM   1495  CB  PRO   100      35.295  23.484  84.258  1.00  0.00           C  
ATOM   1496  HB2 PRO   100      35.307  22.776  85.086  1.00  0.00           H  
ATOM   1497  HB3 PRO   100      36.269  23.532  83.769  1.00  0.00           H  
ATOM   1498  CA  PRO   100      34.106  23.098  83.366  1.00  0.00           C  
ATOM   1499  HA  PRO   100      34.401  23.404  82.363  1.00  0.00           H  
ATOM   1500  C   PRO   100      33.922  21.568  83.400  1.00  0.00           C  
ATOM   1501  O   PRO   100      34.451  20.826  82.536  1.00  0.00           O  
ATOM   1502  N   LEU   101      33.046  21.113  84.283  1.00  0.00           N  
ATOM   1503  H   LEU   101      32.735  21.769  84.985  1.00  0.00           H  
ATOM   1504  CA  LEU   101      32.828  19.737  84.493  1.00  0.00           C  
ATOM   1505  HA  LEU   101      33.568  19.215  83.886  1.00  0.00           H  
ATOM   1506  CB  LEU   101      33.143  19.389  85.986  1.00  0.00           C  
ATOM   1507  HB2 LEU   101      32.322  19.883  86.504  1.00  0.00           H  
ATOM   1508  HB3 LEU   101      33.026  18.307  86.045  1.00  0.00           H  
ATOM   1509  CG  LEU   101      34.585  19.793  86.567  1.00  0.00           C  
ATOM   1510  HG  LEU   101      34.721  20.862  86.406  1.00  0.00           H  
ATOM   1511  CD1 LEU   101      34.665  19.445  88.044  1.00  0.00           C  
ATOM   1512 HD11 LEU   101      34.166  20.198  88.655  1.00  0.00           H  
ATOM   1513 HD12 LEU   101      34.279  18.433  88.165  1.00  0.00           H  
ATOM   1514 HD13 LEU   101      35.637  19.604  88.512  1.00  0.00           H  
ATOM   1515  CD2 LEU   101      35.741  19.104  85.906  1.00  0.00           C  
ATOM   1516 HD21 LEU   101      36.591  19.555  86.416  1.00  0.00           H  
ATOM   1517 HD22 LEU   101      35.525  18.061  86.136  1.00  0.00           H  
ATOM   1518 HD23 LEU   101      35.809  19.228  84.825  1.00  0.00           H  
ATOM   1519  C   LEU   101      31.493  19.173  83.947  1.00  0.00           C  
ATOM   1520  O   LEU   101      31.344  18.017  83.536  1.00  0.00           O  
ATOM   1521  N   SER   102      30.444  19.980  83.842  1.00  0.00           N  
ATOM   1522  H   SER   102      30.421  20.907  84.242  1.00  0.00           H  
ATOM   1523  CA  SER   102      29.202  19.626  83.148  1.00  0.00           C  
ATOM   1524  HA  SER   102      28.780  18.737  83.616  1.00  0.00           H  
ATOM   1525  CB  SER   102      28.127  20.701  83.389  1.00  0.00           C  
ATOM   1526  HB2 SER   102      28.607  21.662  83.202  1.00  0.00           H  
ATOM   1527  HB3 SER   102      27.320  20.554  82.670  1.00  0.00           H  
ATOM   1528  OG  SER   102      27.581  20.792  84.640  1.00  0.00           O  
ATOM   1529  HG  SER   102      26.875  20.149  84.741  1.00  0.00           H  
ATOM   1530  C   SER   102      29.278  19.433  81.665  1.00  0.00           C  
ATOM   1531  O   SER   102      28.613  18.598  81.068  1.00  0.00           O  
ATOM   1532  N   TRP   103      30.161  20.211  81.079  1.00  0.00           N  
ATOM   1533  H   TRP   103      30.448  21.001  81.639  1.00  0.00           H  
ATOM   1534  CA  TRP   103      30.626  19.977  79.701  1.00  0.00           C  
ATOM   1535  HA  TRP   103      29.726  19.871  79.095  1.00  0.00           H  
ATOM   1536  CB  TRP   103      31.514  21.114  79.307  1.00  0.00           C  
ATOM   1537  HB2 TRP   103      30.931  22.034  79.312  1.00  0.00           H  
ATOM   1538  HB3 TRP   103      32.259  21.283  80.085  1.00  0.00           H  
ATOM   1539  CG  TRP   103      32.272  21.016  77.988  1.00  0.00           C  
ATOM   1540  CD1 TRP   103      33.602  20.747  77.797  1.00  0.00           C  
ATOM   1541  HD1 TRP   103      34.308  20.693  78.612  1.00  0.00           H  
ATOM   1542  NE1 TRP   103      33.828  20.635  76.363  1.00  0.00           N  
ATOM   1543  HE1 TRP   103      34.628  20.310  75.839  1.00  0.00           H  
ATOM   1544  CE2 TRP   103      32.614  20.956  75.689  1.00  0.00           C  
ATOM   1545  CZ2 TRP   103      32.231  20.853  74.345  1.00  0.00           C  
ATOM   1546  HZ2 TRP   103      32.983  20.564  73.626  1.00  0.00           H  
ATOM   1547  CH2 TRP   103      30.931  21.081  73.980  1.00  0.00           C  
ATOM   1548  HH2 TRP   103      30.669  20.977  72.938  1.00  0.00           H  
ATOM   1549  CZ3 TRP   103      30.005  21.456  74.927  1.00  0.00           C  
ATOM   1550  HZ3 TRP   103      28.980  21.514  74.590  1.00  0.00           H  
ATOM   1551  CE3 TRP   103      30.438  21.627  76.264  1.00  0.00           C  
ATOM   1552  HE3 TRP   103      29.770  21.952  77.047  1.00  0.00           H  
ATOM   1553  CD2 TRP   103      31.667  21.281  76.682  1.00  0.00           C  
ATOM   1554  C   TRP   103      31.262  18.536  79.461  1.00  0.00           C  
ATOM   1555  O   TRP   103      30.708  17.738  78.685  1.00  0.00           O  
ATOM   1556  N   ALA   104      32.317  18.193  80.185  1.00  0.00           N  
ATOM   1557  H   ALA   104      32.757  18.872  80.789  1.00  0.00           H  
ATOM   1558  CA  ALA   104      32.949  16.874  79.971  1.00  0.00           C  
ATOM   1559  HA  ALA   104      32.286  16.102  79.580  1.00  0.00           H  
ATOM   1560  CB  ALA   104      34.017  17.130  78.866  1.00  0.00           C  
ATOM   1561  HB1 ALA   104      34.425  16.185  78.506  1.00  0.00           H  
ATOM   1562  HB2 ALA   104      33.428  17.634  78.100  1.00  0.00           H  
ATOM   1563  HB3 ALA   104      34.748  17.832  79.265  1.00  0.00           H  
ATOM   1564  C   ALA   104      33.532  16.293  81.212  1.00  0.00           C  
ATOM   1565  O   ALA   104      33.693  16.934  82.247  1.00  0.00           O  
ATOM   1566  N   ASP   105      34.033  15.063  81.062  1.00  0.00           N  
ATOM   1567  H   ASP   105      33.954  14.596  80.171  1.00  0.00           H  
ATOM   1568  CA  ASP   105      34.787  14.372  82.016  1.00  0.00           C  
ATOM   1569  HA  ASP   105      34.169  14.195  82.897  1.00  0.00           H  
ATOM   1570  CB  ASP   105      35.132  12.981  81.533  1.00  0.00           C  
ATOM   1571  HB2 ASP   105      34.141  12.528  81.573  1.00  0.00           H  
ATOM   1572  HB3 ASP   105      35.483  13.044  80.503  1.00  0.00           H  
ATOM   1573  CG  ASP   105      36.223  12.243  82.358  1.00  0.00           C  
ATOM   1574  OD1 ASP   105      37.288  11.823  81.833  1.00  0.00           O  
ATOM   1575  OD2 ASP   105      35.957  12.038  83.625  1.00  0.00           O  
ATOM   1576  C   ASP   105      36.088  15.157  82.325  1.00  0.00           C  
ATOM   1577  O   ASP   105      36.706  15.748  81.430  1.00  0.00           O  
ATOM   1578  N   ARG   106      36.498  15.154  83.619  1.00  0.00           N  
ATOM   1579  H   ARG   106      36.051  14.488  84.233  1.00  0.00           H  
ATOM   1580  CA  ARG   106      37.478  15.927  84.367  1.00  0.00           C  
ATOM   1581  HA  ARG   106      37.189  16.932  84.059  1.00  0.00           H  
ATOM   1582  CB  ARG   106      37.332  15.721  85.862  1.00  0.00           C  
ATOM   1583  HB2 ARG   106      37.574  16.633  86.408  1.00  0.00           H  
ATOM   1584  HB3 ARG   106      36.315  15.370  86.034  1.00  0.00           H  
ATOM   1585  CG  ARG   106      38.270  14.589  86.396  1.00  0.00           C  
ATOM   1586  HG2 ARG   106      39.307  14.912  86.308  1.00  0.00           H  
ATOM   1587  HG3 ARG   106      38.214  14.468  87.478  1.00  0.00           H  
ATOM   1588  CD  ARG   106      37.974  13.201  85.694  1.00  0.00           C  
ATOM   1589  HD2 ARG   106      36.944  12.845  85.668  1.00  0.00           H  
ATOM   1590  HD3 ARG   106      38.223  13.270  84.635  1.00  0.00           H  
ATOM   1591  NE  ARG   106      38.848  12.253  86.245  1.00  0.00           N  
ATOM   1592  HE  ARG   106      39.413  12.600  87.007  1.00  0.00           H  
ATOM   1593  CZ  ARG   106      38.860  10.959  85.887  1.00  0.00           C  
ATOM   1594  NH1 ARG   106      38.126  10.500  84.895  1.00  0.00           N  
ATOM   1595 HH11 ARG   106      37.403  10.975  84.373  1.00  0.00           H  
ATOM   1596 HH12 ARG   106      38.258   9.545  84.592  1.00  0.00           H  
ATOM   1597  NH2 ARG   106      39.638  10.069  86.532  1.00  0.00           N  
ATOM   1598 HH21 ARG   106      40.152  10.274  87.377  1.00  0.00           H  
ATOM   1599 HH22 ARG   106      39.607   9.142  86.133  1.00  0.00           H  
ATOM   1600  C   ARG   106      38.907  15.783  83.795  1.00  0.00           C  
ATOM   1601  O   ARG   106      39.907  16.147  84.483  1.00  0.00           O  
ATOM   1602  N   LEU   107      39.058  15.256  82.562  1.00  0.00           N  
ATOM   1603  H   LEU   107      38.233  14.882  82.116  1.00  0.00           H  
ATOM   1604  CA  LEU   107      40.318  15.103  81.845  1.00  0.00           C  
ATOM   1605  HA  LEU   107      41.132  15.667  82.300  1.00  0.00           H  
ATOM   1606  CB  LEU   107      40.543  13.576  81.781  1.00  0.00           C  
ATOM   1607  HB2 LEU   107      39.625  13.064  81.491  1.00  0.00           H  
ATOM   1608  HB3 LEU   107      41.345  13.355  81.077  1.00  0.00           H  
ATOM   1609  CG  LEU   107      41.015  12.896  83.069  1.00  0.00           C  
ATOM   1610  HG  LEU   107      40.334  13.044  83.906  1.00  0.00           H  
ATOM   1611  CD1 LEU   107      41.134  11.360  82.785  1.00  0.00           C  
ATOM   1612 HD11 LEU   107      40.204  10.925  82.421  1.00  0.00           H  
ATOM   1613 HD12 LEU   107      41.903  11.224  82.024  1.00  0.00           H  
ATOM   1614 HD13 LEU   107      41.475  10.810  83.662  1.00  0.00           H  
ATOM   1615  CD2 LEU   107      42.363  13.447  83.414  1.00  0.00           C  
ATOM   1616 HD21 LEU   107      42.842  12.865  84.202  1.00  0.00           H  
ATOM   1617 HD22 LEU   107      42.966  13.402  82.508  1.00  0.00           H  
ATOM   1618 HD23 LEU   107      42.314  14.449  83.842  1.00  0.00           H  
ATOM   1619  C   LEU   107      40.271  15.541  80.364  1.00  0.00           C  
ATOM   1620  O   LEU   107      41.329  15.504  79.648  1.00  0.00           O  
ATOM   1621  N   SER   108      39.143  15.980  79.881  1.00  0.00           N  
ATOM   1622  H   SER   108      38.310  15.917  80.449  1.00  0.00           H  
ATOM   1623  CA  SER   108      38.982  16.639  78.557  1.00  0.00           C  
ATOM   1624  HA  SER   108      39.247  15.942  77.763  1.00  0.00           H  
ATOM   1625  CB  SER   108      37.557  17.063  78.427  1.00  0.00           C  
ATOM   1626  HB2 SER   108      36.878  16.217  78.534  1.00  0.00           H  
ATOM   1627  HB3 SER   108      37.335  17.872  79.123  1.00  0.00           H  
ATOM   1628  OG  SER   108      37.300  17.591  77.099  1.00  0.00           O  
ATOM   1629  HG  SER   108      37.058  16.822  76.578  1.00  0.00           H  
ATOM   1630  C   SER   108      39.861  17.893  78.477  1.00  0.00           C  
ATOM   1631  O   SER   108      40.190  18.445  79.538  1.00  0.00           O  
ATOM   1632  N   GLY   109      40.312  18.331  77.301  1.00  0.00           N  
ATOM   1633  H   GLY   109      39.838  17.891  76.526  1.00  0.00           H  
ATOM   1634  CA  GLY   109      41.307  19.454  77.026  1.00  0.00           C  
ATOM   1635  HA2 GLY   109      41.465  20.115  77.879  1.00  0.00           H  
ATOM   1636  HA3 GLY   109      42.286  19.019  76.826  1.00  0.00           H  
ATOM   1637  C   GLY   109      41.055  20.366  75.802  1.00  0.00           C  
ATOM   1638  O   GLY   109      39.967  20.824  75.595  1.00  0.00           O  
ATOM   1639  N   CYS   110      42.037  20.609  74.941  1.00  0.00           N  
ATOM   1640  H   CYS   110      42.866  20.046  75.068  1.00  0.00           H  
ATOM   1641  CA  CYS   110      41.912  21.339  73.677  1.00  0.00           C  
ATOM   1642  HA  CYS   110      42.893  21.425  73.211  1.00  0.00           H  
ATOM   1643  CB  CYS   110      41.136  20.501  72.651  1.00  0.00           C  
ATOM   1644  HB2 CYS   110      40.152  20.256  73.049  1.00  0.00           H  
ATOM   1645  HB3 CYS   110      40.950  21.059  71.733  1.00  0.00           H  
ATOM   1646  SG  CYS   110      42.088  18.948  72.361  1.00  0.00           S  
ATOM   1647  HG  CYS   110      41.023  18.244  71.969  1.00  0.00           H  
ATOM   1648  C   CYS   110      41.362  22.841  73.841  1.00  0.00           C  
ATOM   1649  O   CYS   110      40.800  23.390  72.894  1.00  0.00           O  
ATOM   1650  N   LEU   111      41.496  23.408  75.045  1.00  0.00           N  
ATOM   1651  H   LEU   111      41.855  22.841  75.799  1.00  0.00           H  
ATOM   1652  CA  LEU   111      41.093  24.760  75.436  1.00  0.00           C  
ATOM   1653  HA  LEU   111      40.005  24.734  75.375  1.00  0.00           H  
ATOM   1654  CB  LEU   111      41.383  24.965  76.925  1.00  0.00           C  
ATOM   1655  HB2 LEU   111      41.146  24.097  77.541  1.00  0.00           H  
ATOM   1656  HB3 LEU   111      42.469  25.005  77.013  1.00  0.00           H  
ATOM   1657  CG  LEU   111      40.868  26.223  77.649  1.00  0.00           C  
ATOM   1658  HG  LEU   111      40.889  27.073  76.966  1.00  0.00           H  
ATOM   1659  CD1 LEU   111      39.442  26.045  78.053  1.00  0.00           C  
ATOM   1660 HD11 LEU   111      39.031  26.952  78.496  1.00  0.00           H  
ATOM   1661 HD12 LEU   111      38.750  25.931  77.218  1.00  0.00           H  
ATOM   1662 HD13 LEU   111      39.427  25.238  78.785  1.00  0.00           H  
ATOM   1663  CD2 LEU   111      41.754  26.561  78.869  1.00  0.00           C  
ATOM   1664 HD21 LEU   111      42.809  26.556  78.597  1.00  0.00           H  
ATOM   1665 HD22 LEU   111      41.469  27.544  79.244  1.00  0.00           H  
ATOM   1666 HD23 LEU   111      41.615  25.807  79.644  1.00  0.00           H  
ATOM   1667  C   LEU   111      41.834  25.908  74.656  1.00  0.00           C  
ATOM   1668  O   LEU   111      41.135  26.867  74.157  1.00  0.00           O  
ATOM   1669  N   ARG   112      43.143  25.688  74.407  1.00  0.00           N  
ATOM   1670  H   ARG   112      43.522  24.775  74.612  1.00  0.00           H  
ATOM   1671  CA  ARG   112      44.005  26.793  74.024  1.00  0.00           C  
ATOM   1672  HA  ARG   112      43.518  27.460  73.313  1.00  0.00           H  
ATOM   1673  CB  ARG   112      44.198  27.692  75.293  1.00  0.00           C  
ATOM   1674  HB2 ARG   112      43.277  28.250  75.464  1.00  0.00           H  
ATOM   1675  HB3 ARG   112      44.433  27.063  76.151  1.00  0.00           H  
ATOM   1676  CG  ARG   112      45.216  28.793  75.218  1.00  0.00           C  
ATOM   1677  HG2 ARG   112      46.125  28.416  74.749  1.00  0.00           H  
ATOM   1678  HG3 ARG   112      44.847  29.682  74.707  1.00  0.00           H  
ATOM   1679  CD  ARG   112      45.612  29.295  76.648  1.00  0.00           C  
ATOM   1680  HD2 ARG   112      44.938  30.091  76.965  1.00  0.00           H  
ATOM   1681  HD3 ARG   112      45.526  28.467  77.352  1.00  0.00           H  
ATOM   1682  NE  ARG   112      47.000  29.593  76.664  1.00  0.00           N  
ATOM   1683  HE  ARG   112      47.382  29.957  75.803  1.00  0.00           H  
ATOM   1684  CZ  ARG   112      47.729  29.742  77.726  1.00  0.00           C  
ATOM   1685  NH1 ARG   112      47.277  29.459  78.925  1.00  0.00           N  
ATOM   1686 HH11 ARG   112      46.299  29.250  79.065  1.00  0.00           H  
ATOM   1687 HH12 ARG   112      47.969  29.651  79.635  1.00  0.00           H  
ATOM   1688  NH2 ARG   112      48.991  30.053  77.682  1.00  0.00           N  
ATOM   1689 HH21 ARG   112      49.412  30.265  76.788  1.00  0.00           H  
ATOM   1690 HH22 ARG   112      49.553  30.208  78.506  1.00  0.00           H  
ATOM   1691  C   ARG   112      45.382  26.406  73.434  1.00  0.00           C  
ATOM   1692  O   ARG   112      45.930  25.319  73.709  1.00  0.00           O  
ATOM   1693  N   GLY   113      45.977  27.200  72.567  1.00  0.00           N  
ATOM   1694  H   GLY   113      45.601  28.103  72.313  1.00  0.00           H  
ATOM   1695  CA  GLY   113      47.183  26.860  71.754  1.00  0.00           C  
ATOM   1696  HA2 GLY   113      47.641  27.775  71.379  1.00  0.00           H  
ATOM   1697  HA3 GLY   113      47.868  26.443  72.491  1.00  0.00           H  
ATOM   1698  C   GLY   113      46.995  26.050  70.526  1.00  0.00           C  
ATOM   1699  O   GLY   113      46.146  26.428  69.679  1.00  0.00           O  
ATOM   1700  N   PRO   114      47.686  24.852  70.415  1.00  0.00           N  
ATOM   1701  CD  PRO   114      48.678  24.393  71.444  1.00  0.00           C  
ATOM   1702  HD2 PRO   114      48.150  23.838  72.220  1.00  0.00           H  
ATOM   1703  HD3 PRO   114      49.270  25.135  71.979  1.00  0.00           H  
ATOM   1704  CG  PRO   114      49.534  23.409  70.652  1.00  0.00           C  
ATOM   1705  HG2 PRO   114      49.829  22.622  71.345  1.00  0.00           H  
ATOM   1706  HG3 PRO   114      50.499  23.772  70.299  1.00  0.00           H  
ATOM   1707  CB  PRO   114      48.564  22.890  69.580  1.00  0.00           C  
ATOM   1708  HB2 PRO   114      47.932  22.116  70.017  1.00  0.00           H  
ATOM   1709  HB3 PRO   114      49.093  22.471  68.723  1.00  0.00           H  
ATOM   1710  CA  PRO   114      47.784  24.140  69.115  1.00  0.00           C  
ATOM   1711  HA  PRO   114      48.475  24.572  68.391  1.00  0.00           H  
ATOM   1712  C   PRO   114      46.485  23.805  68.402  1.00  0.00           C  
ATOM   1713  O   PRO   114      46.395  23.971  67.179  1.00  0.00           O  
ATOM   1714  N   TRP   115      45.435  23.381  69.143  1.00  0.00           N  
ATOM   1715  H   TRP   115      45.410  23.631  70.121  1.00  0.00           H  
ATOM   1716  CA  TRP   115      44.119  22.990  68.553  1.00  0.00           C  
ATOM   1717  HA  TRP   115      44.265  22.119  67.914  1.00  0.00           H  
ATOM   1718  CB  TRP   115      43.125  22.610  69.708  1.00  0.00           C  
ATOM   1719  HB2 TRP   115      43.620  21.858  70.323  1.00  0.00           H  
ATOM   1720  HB3 TRP   115      43.027  23.377  70.475  1.00  0.00           H  
ATOM   1721  CG  TRP   115      41.755  22.124  69.218  1.00  0.00           C  
ATOM   1722  CD1 TRP   115      40.584  22.715  69.581  1.00  0.00           C  
ATOM   1723  HD1 TRP   115      40.510  23.568  70.240  1.00  0.00           H  
ATOM   1724  NE1 TRP   115      39.532  22.110  68.886  1.00  0.00           N  
ATOM   1725  HE1 TRP   115      38.596  22.488  68.854  1.00  0.00           H  
ATOM   1726  CE2 TRP   115      40.014  21.185  67.968  1.00  0.00           C  
ATOM   1727  CZ2 TRP   115      39.381  20.332  67.072  1.00  0.00           C  
ATOM   1728  HZ2 TRP   115      38.306  20.308  66.970  1.00  0.00           H  
ATOM   1729  CH2 TRP   115      40.103  19.440  66.282  1.00  0.00           C  
ATOM   1730  HH2 TRP   115      39.589  18.796  65.583  1.00  0.00           H  
ATOM   1731  CZ3 TRP   115      41.486  19.312  66.464  1.00  0.00           C  
ATOM   1732  HZ3 TRP   115      42.074  18.586  65.922  1.00  0.00           H  
ATOM   1733  CE3 TRP   115      42.114  20.196  67.407  1.00  0.00           C  
ATOM   1734  HE3 TRP   115      43.191  20.125  67.445  1.00  0.00           H  
ATOM   1735  CD2 TRP   115      41.382  21.139  68.217  1.00  0.00           C  
ATOM   1736  C   TRP   115      43.548  24.170  67.732  1.00  0.00           C  
ATOM   1737  O   TRP   115      42.807  23.990  66.777  1.00  0.00           O  
ATOM   1738  N   ALA   116      43.774  25.452  68.054  1.00  0.00           N  
ATOM   1739  H   ALA   116      44.239  25.623  68.935  1.00  0.00           H  
ATOM   1740  CA  ALA   116      43.153  26.615  67.467  1.00  0.00           C  
ATOM   1741  HA  ALA   116      42.078  26.500  67.327  1.00  0.00           H  
ATOM   1742  CB  ALA   116      43.334  27.812  68.428  1.00  0.00           C  
ATOM   1743  HB1 ALA   116      43.155  27.545  69.469  1.00  0.00           H  
ATOM   1744  HB2 ALA   116      44.375  28.121  68.333  1.00  0.00           H  
ATOM   1745  HB3 ALA   116      42.650  28.555  68.019  1.00  0.00           H  
ATOM   1746  C   ALA   116      43.787  26.858  66.021  1.00  0.00           C  
ATOM   1747  O   ALA   116      43.082  27.197  65.037  1.00  0.00           O  
ATOM   1748  N   TRP   117      45.067  26.547  65.864  1.00  0.00           N  
ATOM   1749  H   TRP   117      45.608  26.332  66.690  1.00  0.00           H  
ATOM   1750  CA  TRP   117      45.786  26.555  64.602  1.00  0.00           C  
ATOM   1751  HA  TRP   117      45.322  27.414  64.119  1.00  0.00           H  
ATOM   1752  CB  TRP   117      47.325  26.855  64.788  1.00  0.00           C  
ATOM   1753  HB2 TRP   117      47.777  26.123  65.458  1.00  0.00           H  
ATOM   1754  HB3 TRP   117      47.847  26.822  63.831  1.00  0.00           H  
ATOM   1755  CG  TRP   117      47.679  28.178  65.443  1.00  0.00           C  
ATOM   1756  CD1 TRP   117      48.067  28.229  66.732  1.00  0.00           C  
ATOM   1757  HD1 TRP   117      48.278  27.409  67.403  1.00  0.00           H  
ATOM   1758  NE1 TRP   117      48.298  29.546  67.110  1.00  0.00           N  
ATOM   1759  HE1 TRP   117      48.569  29.862  68.030  1.00  0.00           H  
ATOM   1760  CE2 TRP   117      48.059  30.431  66.105  1.00  0.00           C  
ATOM   1761  CZ2 TRP   117      48.095  31.794  65.992  1.00  0.00           C  
ATOM   1762  HZ2 TRP   117      48.472  32.396  66.806  1.00  0.00           H  
ATOM   1763  CH2 TRP   117      47.751  32.369  64.838  1.00  0.00           C  
ATOM   1764  HH2 TRP   117      47.769  33.447  64.773  1.00  0.00           H  
ATOM   1765  CZ3 TRP   117      47.320  31.664  63.738  1.00  0.00           C  
ATOM   1766  HZ3 TRP   117      47.114  32.236  62.845  1.00  0.00           H  
ATOM   1767  CE3 TRP   117      47.234  30.267  63.796  1.00  0.00           C  
ATOM   1768  HE3 TRP   117      46.861  29.660  62.984  1.00  0.00           H  
ATOM   1769  CD2 TRP   117      47.605  29.580  65.013  1.00  0.00           C  
ATOM   1770  C   TRP   117      45.476  25.285  63.784  1.00  0.00           C  
ATOM   1771  O   TRP   117      45.308  25.370  62.569  1.00  0.00           O  
ATOM   1772  N   LEU   118      45.256  24.137  64.469  1.00  0.00           N  
ATOM   1773  H   LEU   118      45.307  24.197  65.476  1.00  0.00           H  
ATOM   1774  CA  LEU   118      44.865  22.833  63.860  1.00  0.00           C  
ATOM   1775  HA  LEU   118      45.537  22.553  63.048  1.00  0.00           H  
ATOM   1776  CB  LEU   118      44.931  21.646  64.905  1.00  0.00           C  
ATOM   1777  HB2 LEU   118      44.500  22.001  65.841  1.00  0.00           H  
ATOM   1778  HB3 LEU   118      44.229  20.897  64.539  1.00  0.00           H  
ATOM   1779  CG  LEU   118      46.322  20.974  65.198  1.00  0.00           C  
ATOM   1780  HG  LEU   118      47.028  21.770  65.433  1.00  0.00           H  
ATOM   1781  CD1 LEU   118      46.176  19.996  66.342  1.00  0.00           C  
ATOM   1782 HD11 LEU   118      45.969  20.632  67.203  1.00  0.00           H  
ATOM   1783 HD12 LEU   118      45.328  19.333  66.165  1.00  0.00           H  
ATOM   1784 HD13 LEU   118      47.050  19.355  66.458  1.00  0.00           H  
ATOM   1785  CD2 LEU   118      46.644  20.160  63.961  1.00  0.00           C  
ATOM   1786 HD21 LEU   118      47.106  20.847  63.252  1.00  0.00           H  
ATOM   1787 HD22 LEU   118      47.377  19.391  64.205  1.00  0.00           H  
ATOM   1788 HD23 LEU   118      45.835  19.580  63.518  1.00  0.00           H  
ATOM   1789  C   LEU   118      43.485  23.123  63.129  1.00  0.00           C  
ATOM   1790  O   LEU   118      43.424  22.824  61.951  1.00  0.00           O  
ATOM   1791  N   VAL   119      42.468  23.614  63.795  1.00  0.00           N  
ATOM   1792  H   VAL   119      42.572  23.961  64.738  1.00  0.00           H  
ATOM   1793  CA  VAL   119      41.100  23.789  63.220  1.00  0.00           C  
ATOM   1794  HA  VAL   119      40.687  22.848  62.854  1.00  0.00           H  
ATOM   1795  CB  VAL   119      40.027  24.403  64.176  1.00  0.00           C  
ATOM   1796  HB  VAL   119      40.379  25.333  64.621  1.00  0.00           H  
ATOM   1797  CG1 VAL   119      38.680  24.661  63.526  1.00  0.00           C  
ATOM   1798 HG11 VAL   119      38.614  25.176  62.568  1.00  0.00           H  
ATOM   1799 HG12 VAL   119      38.059  23.776  63.392  1.00  0.00           H  
ATOM   1800 HG13 VAL   119      38.194  25.309  64.255  1.00  0.00           H  
ATOM   1801  CG2 VAL   119      39.699  23.357  65.192  1.00  0.00           C  
ATOM   1802 HG21 VAL   119      39.609  22.336  64.819  1.00  0.00           H  
ATOM   1803 HG22 VAL   119      40.438  23.363  65.994  1.00  0.00           H  
ATOM   1804 HG23 VAL   119      38.801  23.616  65.752  1.00  0.00           H  
ATOM   1805  C   VAL   119      41.241  24.817  62.013  1.00  0.00           C  
ATOM   1806  O   VAL   119      40.665  24.561  60.955  1.00  0.00           O  
ATOM   1807  N   VAL   120      41.872  25.969  62.202  1.00  0.00           N  
ATOM   1808  H   VAL   120      42.259  26.137  63.120  1.00  0.00           H  
ATOM   1809  CA  VAL   120      42.099  27.032  61.137  1.00  0.00           C  
ATOM   1810  HA  VAL   120      41.186  27.560  60.862  1.00  0.00           H  
ATOM   1811  CB  VAL   120      43.041  28.142  61.615  1.00  0.00           C  
ATOM   1812  HB  VAL   120      43.867  27.709  62.180  1.00  0.00           H  
ATOM   1813  CG1 VAL   120      43.808  28.998  60.599  1.00  0.00           C  
ATOM   1814 HG11 VAL   120      44.330  29.746  61.196  1.00  0.00           H  
ATOM   1815 HG12 VAL   120      44.525  28.338  60.113  1.00  0.00           H  
ATOM   1816 HG13 VAL   120      43.143  29.446  59.861  1.00  0.00           H  
ATOM   1817  CG2 VAL   120      42.216  29.074  62.464  1.00  0.00           C  
ATOM   1818 HG21 VAL   120      41.606  29.732  61.845  1.00  0.00           H  
ATOM   1819 HG22 VAL   120      41.559  28.577  63.177  1.00  0.00           H  
ATOM   1820 HG23 VAL   120      42.795  29.812  63.019  1.00  0.00           H  
ATOM   1821  C   VAL   120      42.660  26.312  59.907  1.00  0.00           C  
ATOM   1822  O   VAL   120      42.138  26.509  58.795  1.00  0.00           O  
ATOM   1823  N   LEU   121      43.654  25.423  60.069  1.00  0.00           N  
ATOM   1824  H   LEU   121      43.939  25.204  61.013  1.00  0.00           H  
ATOM   1825  CA  LEU   121      44.341  24.771  58.902  1.00  0.00           C  
ATOM   1826  HA  LEU   121      44.324  25.463  58.061  1.00  0.00           H  
ATOM   1827  CB  LEU   121      45.769  24.409  59.386  1.00  0.00           C  
ATOM   1828  HB2 LEU   121      46.266  25.289  59.793  1.00  0.00           H  
ATOM   1829  HB3 LEU   121      45.498  23.740  60.202  1.00  0.00           H  
ATOM   1830  CG  LEU   121      46.648  23.733  58.379  1.00  0.00           C  
ATOM   1831  HG  LEU   121      46.200  22.811  58.010  1.00  0.00           H  
ATOM   1832  CD1 LEU   121      46.876  24.691  57.276  1.00  0.00           C  
ATOM   1833 HD11 LEU   121      47.360  24.142  56.468  1.00  0.00           H  
ATOM   1834 HD12 LEU   121      45.951  24.923  56.749  1.00  0.00           H  
ATOM   1835 HD13 LEU   121      47.415  25.614  57.491  1.00  0.00           H  
ATOM   1836  CD2 LEU   121      47.962  23.253  59.029  1.00  0.00           C  
ATOM   1837 HD21 LEU   121      47.825  22.421  59.719  1.00  0.00           H  
ATOM   1838 HD22 LEU   121      48.637  22.889  58.254  1.00  0.00           H  
ATOM   1839 HD23 LEU   121      48.397  24.023  59.666  1.00  0.00           H  
ATOM   1840  C   LEU   121      43.484  23.597  58.309  1.00  0.00           C  
ATOM   1841  O   LEU   121      43.333  23.474  57.120  1.00  0.00           O  
ATOM   1842  N   LEU   122      42.776  22.866  59.157  1.00  0.00           N  
ATOM   1843  H   LEU   122      42.842  23.136  60.128  1.00  0.00           H  
ATOM   1844  CA  LEU   122      41.864  21.823  58.753  1.00  0.00           C  
ATOM   1845  HA  LEU   122      42.388  21.243  57.992  1.00  0.00           H  
ATOM   1846  CB  LEU   122      41.479  20.877  59.948  1.00  0.00           C  
ATOM   1847  HB2 LEU   122      41.169  21.426  60.837  1.00  0.00           H  
ATOM   1848  HB3 LEU   122      40.683  20.167  59.723  1.00  0.00           H  
ATOM   1849  CG  LEU   122      42.725  20.021  60.336  1.00  0.00           C  
ATOM   1850  HG  LEU   122      43.577  20.694  60.431  1.00  0.00           H  
ATOM   1851  CD1 LEU   122      42.604  19.322  61.692  1.00  0.00           C  
ATOM   1852 HD11 LEU   122      42.183  19.964  62.466  1.00  0.00           H  
ATOM   1853 HD12 LEU   122      41.937  18.472  61.544  1.00  0.00           H  
ATOM   1854 HD13 LEU   122      43.573  18.898  61.955  1.00  0.00           H  
ATOM   1855  CD2 LEU   122      43.139  19.027  59.228  1.00  0.00           C  
ATOM   1856 HD21 LEU   122      43.726  18.175  59.570  1.00  0.00           H  
ATOM   1857 HD22 LEU   122      42.215  18.654  58.788  1.00  0.00           H  
ATOM   1858 HD23 LEU   122      43.792  19.597  58.566  1.00  0.00           H  
ATOM   1859  C   LEU   122      40.609  22.330  58.016  1.00  0.00           C  
ATOM   1860  O   LEU   122      40.209  21.696  57.012  1.00  0.00           O  
ATOM   1861  N   ALA   123      40.075  23.536  58.362  1.00  0.00           N  
ATOM   1862  H   ALA   123      40.507  23.914  59.192  1.00  0.00           H  
ATOM   1863  CA  ALA   123      38.964  24.290  57.693  1.00  0.00           C  
ATOM   1864  HA  ALA   123      38.101  23.651  57.508  1.00  0.00           H  
ATOM   1865  CB  ALA   123      38.540  25.509  58.612  1.00  0.00           C  
ATOM   1866  HB1 ALA   123      37.846  26.056  57.975  1.00  0.00           H  
ATOM   1867  HB2 ALA   123      38.096  25.008  59.472  1.00  0.00           H  
ATOM   1868  HB3 ALA   123      39.398  26.043  59.021  1.00  0.00           H  
ATOM   1869  C   ALA   123      39.434  24.662  56.315  1.00  0.00           C  
ATOM   1870  O   ALA   123      38.705  24.411  55.315  1.00  0.00           O  
ATOM   1871  N   MET   124      40.691  25.120  56.215  1.00  0.00           N  
ATOM   1872  H   MET   124      41.258  25.164  57.049  1.00  0.00           H  
ATOM   1873  CA  MET   124      41.362  25.453  54.999  1.00  0.00           C  
ATOM   1874  HA  MET   124      40.726  26.098  54.394  1.00  0.00           H  
ATOM   1875  CB  MET   124      42.711  26.195  55.273  1.00  0.00           C  
ATOM   1876  HB2 MET   124      43.285  25.710  56.063  1.00  0.00           H  
ATOM   1877  HB3 MET   124      43.272  26.207  54.338  1.00  0.00           H  
ATOM   1878  CG  MET   124      42.453  27.691  55.577  1.00  0.00           C  
ATOM   1879  HG2 MET   124      41.728  28.069  54.857  1.00  0.00           H  
ATOM   1880  HG3 MET   124      42.050  27.761  56.588  1.00  0.00           H  
ATOM   1881  SD  MET   124      43.963  28.575  55.470  1.00  0.00           S  
ATOM   1882  CE  MET   124      45.005  28.101  56.967  1.00  0.00           C  
ATOM   1883  HE1 MET   124      45.843  28.795  56.914  1.00  0.00           H  
ATOM   1884  HE2 MET   124      44.510  28.295  57.918  1.00  0.00           H  
ATOM   1885  HE3 MET   124      45.375  27.076  56.934  1.00  0.00           H  
ATOM   1886  C   MET   124      41.662  24.178  54.101  1.00  0.00           C  
ATOM   1887  O   MET   124      41.720  24.266  52.861  1.00  0.00           O  
ATOM   1888  N   LEU   125      41.910  23.036  54.721  1.00  0.00           N  
ATOM   1889  H   LEU   125      42.018  22.975  55.723  1.00  0.00           H  
ATOM   1890  CA  LEU   125      42.286  21.785  54.101  1.00  0.00           C  
ATOM   1891  HA  LEU   125      42.943  22.169  53.321  1.00  0.00           H  
ATOM   1892  CB  LEU   125      43.033  20.838  55.073  1.00  0.00           C  
ATOM   1893  HB2 LEU   125      42.671  20.818  56.101  1.00  0.00           H  
ATOM   1894  HB3 LEU   125      42.714  19.815  54.872  1.00  0.00           H  
ATOM   1895  CG  LEU   125      44.543  20.884  55.026  1.00  0.00           C  
ATOM   1896  HG  LEU   125      44.780  21.939  54.893  1.00  0.00           H  
ATOM   1897  CD1 LEU   125      45.291  20.207  56.144  1.00  0.00           C  
ATOM   1898 HD11 LEU   125      44.926  19.189  56.275  1.00  0.00           H  
ATOM   1899 HD12 LEU   125      46.354  20.235  55.906  1.00  0.00           H  
ATOM   1900 HD13 LEU   125      45.158  20.775  57.066  1.00  0.00           H  
ATOM   1901  CD2 LEU   125      45.108  20.334  53.747  1.00  0.00           C  
ATOM   1902 HD21 LEU   125      44.884  19.275  53.622  1.00  0.00           H  
ATOM   1903 HD22 LEU   125      44.752  20.884  52.876  1.00  0.00           H  
ATOM   1904 HD23 LEU   125      46.195  20.390  53.677  1.00  0.00           H  
ATOM   1905  C   LEU   125      41.055  21.100  53.412  1.00  0.00           C  
ATOM   1906  O   LEU   125      41.175  20.239  52.501  1.00  0.00           O  
ATOM   1907  N   VAL   126      39.885  21.470  53.763  1.00  0.00           N  
ATOM   1908  H   VAL   126      39.842  22.048  54.590  1.00  0.00           H  
ATOM   1909  CA  VAL   126      38.602  21.246  52.973  1.00  0.00           C  
ATOM   1910  HA  VAL   126      38.549  20.231  52.580  1.00  0.00           H  
ATOM   1911  CB  VAL   126      37.301  21.539  53.841  1.00  0.00           C  
ATOM   1912  HB  VAL   126      37.469  22.565  54.169  1.00  0.00           H  
ATOM   1913  CG1 VAL   126      36.016  21.257  53.092  1.00  0.00           C  
ATOM   1914 HG11 VAL   126      35.937  20.200  52.839  1.00  0.00           H  
ATOM   1915 HG12 VAL   126      35.196  21.641  53.699  1.00  0.00           H  
ATOM   1916 HG13 VAL   126      35.949  21.754  52.124  1.00  0.00           H  
ATOM   1917  CG2 VAL   126      37.133  20.627  55.086  1.00  0.00           C  
ATOM   1918 HG21 VAL   126      37.928  20.786  55.814  1.00  0.00           H  
ATOM   1919 HG22 VAL   126      36.212  20.891  55.606  1.00  0.00           H  
ATOM   1920 HG23 VAL   126      37.079  19.571  54.819  1.00  0.00           H  
ATOM   1921  C   VAL   126      38.645  22.166  51.680  1.00  0.00           C  
ATOM   1922  O   VAL   126      38.461  21.745  50.505  1.00  0.00           O  
ATOM   1923  N   GLU   127      38.981  23.418  51.794  1.00  0.00           N  
ATOM   1924  H   GLU   127      39.284  23.745  52.700  1.00  0.00           H  
ATOM   1925  CA  GLU   127      38.975  24.272  50.614  1.00  0.00           C  
ATOM   1926  HA  GLU   127      38.127  24.153  49.939  1.00  0.00           H  
ATOM   1927  CB  GLU   127      39.113  25.748  50.892  1.00  0.00           C  
ATOM   1928  HB2 GLU   127      40.099  26.071  51.227  1.00  0.00           H  
ATOM   1929  HB3 GLU   127      39.088  26.292  49.948  1.00  0.00           H  
ATOM   1930  CG  GLU   127      38.106  26.413  51.943  1.00  0.00           C  
ATOM   1931  HG2 GLU   127      37.936  25.862  52.868  1.00  0.00           H  
ATOM   1932  HG3 GLU   127      38.596  27.341  52.239  1.00  0.00           H  
ATOM   1933  CD  GLU   127      36.749  26.796  51.302  1.00  0.00           C  
ATOM   1934  OE1 GLU   127      36.368  26.131  50.277  1.00  0.00           O  
ATOM   1935  OE2 GLU   127      36.083  27.747  51.801  1.00  0.00           O  
ATOM   1936  C   GLU   127      40.167  23.918  49.601  1.00  0.00           C  
ATOM   1937  O   GLU   127      39.880  23.922  48.390  1.00  0.00           O  
ATOM   1938  N   VAL   128      41.365  23.574  50.179  1.00  0.00           N  
ATOM   1939  H   VAL   128      41.366  23.477  51.184  1.00  0.00           H  
ATOM   1940  CA  VAL   128      42.522  23.011  49.431  1.00  0.00           C  
ATOM   1941  HA  VAL   128      42.729  23.857  48.776  1.00  0.00           H  
ATOM   1942  CB  VAL   128      43.738  22.722  50.388  1.00  0.00           C  
ATOM   1943  HB  VAL   128      43.420  22.158  51.264  1.00  0.00           H  
ATOM   1944  CG1 VAL   128      44.812  21.879  49.709  1.00  0.00           C  
ATOM   1945 HG11 VAL   128      44.702  22.237  48.685  1.00  0.00           H  
ATOM   1946 HG12 VAL   128      45.820  22.079  50.073  1.00  0.00           H  
ATOM   1947 HG13 VAL   128      44.554  20.821  49.677  1.00  0.00           H  
ATOM   1948  CG2 VAL   128      44.502  23.983  50.984  1.00  0.00           C  
ATOM   1949 HG21 VAL   128      45.438  23.667  51.445  1.00  0.00           H  
ATOM   1950 HG22 VAL   128      44.863  24.730  50.277  1.00  0.00           H  
ATOM   1951 HG23 VAL   128      43.874  24.467  51.731  1.00  0.00           H  
ATOM   1952  C   VAL   128      42.105  21.788  48.580  1.00  0.00           C  
ATOM   1953  O   VAL   128      42.492  21.617  47.395  1.00  0.00           O  
ATOM   1954  N   ALA   129      41.446  20.787  49.195  1.00  0.00           N  
ATOM   1955  H   ALA   129      41.257  20.797  50.187  1.00  0.00           H  
ATOM   1956  CA  ALA   129      41.010  19.554  48.562  1.00  0.00           C  
ATOM   1957  HA  ALA   129      41.876  19.007  48.190  1.00  0.00           H  
ATOM   1958  CB  ALA   129      40.251  18.650  49.609  1.00  0.00           C  
ATOM   1959  HB1 ALA   129      39.344  19.062  50.051  1.00  0.00           H  
ATOM   1960  HB2 ALA   129      39.935  17.714  49.147  1.00  0.00           H  
ATOM   1961  HB3 ALA   129      40.931  18.348  50.405  1.00  0.00           H  
ATOM   1962  C   ALA   129      40.164  19.820  47.345  1.00  0.00           C  
ATOM   1963  O   ALA   129      40.282  19.073  46.347  1.00  0.00           O  
ATOM   1964  N   LEU   130      39.421  20.937  47.349  1.00  0.00           N  
ATOM   1965  H   LEU   130      39.455  21.479  48.200  1.00  0.00           H  
ATOM   1966  CA  LEU   130      38.382  21.285  46.311  1.00  0.00           C  
ATOM   1967  HA  LEU   130      38.025  20.395  45.794  1.00  0.00           H  
ATOM   1968  CB  LEU   130      37.157  21.979  46.937  1.00  0.00           C  
ATOM   1969  HB2 LEU   130      37.430  22.790  47.613  1.00  0.00           H  
ATOM   1970  HB3 LEU   130      36.511  22.350  46.141  1.00  0.00           H  
ATOM   1971  CG  LEU   130      36.277  20.943  47.751  1.00  0.00           C  
ATOM   1972  HG  LEU   130      36.930  20.285  48.324  1.00  0.00           H  
ATOM   1973  CD1 LEU   130      35.400  21.617  48.768  1.00  0.00           C  
ATOM   1974 HD11 LEU   130      34.617  22.296  48.431  1.00  0.00           H  
ATOM   1975 HD12 LEU   130      35.000  20.874  49.457  1.00  0.00           H  
ATOM   1976 HD13 LEU   130      35.987  22.256  49.427  1.00  0.00           H  
ATOM   1977  CD2 LEU   130      35.530  20.106  46.785  1.00  0.00           C  
ATOM   1978 HD21 LEU   130      34.996  20.752  46.089  1.00  0.00           H  
ATOM   1979 HD22 LEU   130      36.105  19.528  46.061  1.00  0.00           H  
ATOM   1980 HD23 LEU   130      34.850  19.363  47.201  1.00  0.00           H  
ATOM   1981  C   LEU   130      39.109  22.167  45.304  1.00  0.00           C  
ATOM   1982  O   LEU   130      38.974  21.906  44.099  1.00  0.00           O  
ATOM   1983  N   CYS   131      40.008  23.095  45.713  1.00  0.00           N  
ATOM   1984  H   CYS   131      39.999  23.409  46.673  1.00  0.00           H  
ATOM   1985  CA  CYS   131      41.052  23.686  44.813  1.00  0.00           C  
ATOM   1986  HA  CYS   131      40.493  24.275  44.086  1.00  0.00           H  
ATOM   1987  CB  CYS   131      41.854  24.707  45.625  1.00  0.00           C  
ATOM   1988  HB2 CYS   131      42.083  24.092  46.496  1.00  0.00           H  
ATOM   1989  HB3 CYS   131      42.698  25.055  45.029  1.00  0.00           H  
ATOM   1990  SG  CYS   131      40.981  26.212  46.128  1.00  0.00           S  
ATOM   1991  HG  CYS   131      40.347  25.554  47.103  1.00  0.00           H  
ATOM   1992  C   CYS   131      41.890  22.570  44.171  1.00  0.00           C  
ATOM   1993  O   CYS   131      42.355  22.666  43.000  1.00  0.00           O  
ATOM   1994  N   THR   132      42.190  21.459  44.802  1.00  0.00           N  
ATOM   1995  H   THR   132      41.796  21.300  45.718  1.00  0.00           H  
ATOM   1996  CA  THR   132      43.092  20.345  44.323  1.00  0.00           C  
ATOM   1997  HA  THR   132      43.917  20.897  43.873  1.00  0.00           H  
ATOM   1998  CB  THR   132      43.616  19.483  45.509  1.00  0.00           C  
ATOM   1999  HB  THR   132      42.826  19.326  46.243  1.00  0.00           H  
ATOM   2000  CG2 THR   132      44.476  18.199  45.180  1.00  0.00           C  
ATOM   2001 HG21 THR   132      44.633  17.588  46.069  1.00  0.00           H  
ATOM   2002 HG22 THR   132      43.853  17.608  44.508  1.00  0.00           H  
ATOM   2003 HG23 THR   132      45.346  18.603  44.661  1.00  0.00           H  
ATOM   2004  OG1 THR   132      44.585  20.427  46.048  1.00  0.00           O  
ATOM   2005  HG1 THR   132      44.042  20.929  46.659  1.00  0.00           H  
ATOM   2006  C   THR   132      42.513  19.459  43.242  1.00  0.00           C  
ATOM   2007  O   THR   132      43.179  19.217  42.221  1.00  0.00           O  
ATOM   2008  N   TRP   133      41.294  19.000  43.441  1.00  0.00           N  
ATOM   2009  H   TRP   133      40.897  19.155  44.356  1.00  0.00           H  
ATOM   2010  CA  TRP   133      40.475  18.433  42.302  1.00  0.00           C  
ATOM   2011  HA  TRP   133      40.980  17.576  41.856  1.00  0.00           H  
ATOM   2012  CB  TRP   133      39.073  18.048  42.823  1.00  0.00           C  
ATOM   2013  HB2 TRP   133      39.149  17.174  43.470  1.00  0.00           H  
ATOM   2014  HB3 TRP   133      38.716  18.873  43.439  1.00  0.00           H  
ATOM   2015  CG  TRP   133      38.069  17.594  41.806  1.00  0.00           C  
ATOM   2016  CD1 TRP   133      37.026  18.252  41.286  1.00  0.00           C  
ATOM   2017  HD1 TRP   133      36.791  19.306  41.309  1.00  0.00           H  
ATOM   2018  NE1 TRP   133      36.380  17.476  40.437  1.00  0.00           N  
ATOM   2019  HE1 TRP   133      35.610  17.821  39.881  1.00  0.00           H  
ATOM   2020  CE2 TRP   133      36.769  16.145  40.476  1.00  0.00           C  
ATOM   2021  CZ2 TRP   133      36.408  14.971  39.729  1.00  0.00           C  
ATOM   2022  HZ2 TRP   133      35.613  14.985  38.998  1.00  0.00           H  
ATOM   2023  CH2 TRP   133      37.171  13.837  39.941  1.00  0.00           C  
ATOM   2024  HH2 TRP   133      36.852  12.968  39.386  1.00  0.00           H  
ATOM   2025  CZ3 TRP   133      38.227  13.783  40.860  1.00  0.00           C  
ATOM   2026  HZ3 TRP   133      38.840  12.907  41.007  1.00  0.00           H  
ATOM   2027  CE3 TRP   133      38.612  14.992  41.493  1.00  0.00           C  
ATOM   2028  HE3 TRP   133      39.522  14.987  42.075  1.00  0.00           H  
ATOM   2029  CD2 TRP   133      37.862  16.205  41.341  1.00  0.00           C  
ATOM   2030  C   TRP   133      40.408  19.375  41.121  1.00  0.00           C  
ATOM   2031  O   TRP   133      40.633  18.862  39.987  1.00  0.00           O  
ATOM   2032  N   TYR   134      39.990  20.650  41.314  1.00  0.00           N  
ATOM   2033  H   TYR   134      39.796  21.039  42.225  1.00  0.00           H  
ATOM   2034  CA  TYR   134      39.724  21.503  40.153  1.00  0.00           C  
ATOM   2035  HA  TYR   134      39.348  20.792  39.418  1.00  0.00           H  
ATOM   2036  CB  TYR   134      38.843  22.700  40.593  1.00  0.00           C  
ATOM   2037  HB2 TYR   134      38.851  23.095  41.609  1.00  0.00           H  
ATOM   2038  HB3 TYR   134      39.081  23.594  40.016  1.00  0.00           H  
ATOM   2039  CG  TYR   134      37.397  22.412  40.285  1.00  0.00           C  
ATOM   2040  CD1 TYR   134      36.512  22.020  41.264  1.00  0.00           C  
ATOM   2041  HD1 TYR   134      36.726  21.887  42.315  1.00  0.00           H  
ATOM   2042  CE1 TYR   134      35.140  21.814  40.994  1.00  0.00           C  
ATOM   2043  HE1 TYR   134      34.500  21.510  41.809  1.00  0.00           H  
ATOM   2044  CZ  TYR   134      34.716  21.780  39.585  1.00  0.00           C  
ATOM   2045  OH  TYR   134      33.423  21.518  39.297  1.00  0.00           O  
ATOM   2046  HH  TYR   134      33.048  21.766  38.449  1.00  0.00           H  
ATOM   2047  CE2 TYR   134      35.613  22.213  38.564  1.00  0.00           C  
ATOM   2048  HE2 TYR   134      35.242  22.182  37.550  1.00  0.00           H  
ATOM   2049  CD2 TYR   134      36.972  22.518  38.919  1.00  0.00           C  
ATOM   2050  HD2 TYR   134      37.661  22.800  38.137  1.00  0.00           H  
ATOM   2051  C   TYR   134      40.954  22.097  39.446  1.00  0.00           C  
ATOM   2052  O   TYR   134      40.811  22.448  38.316  1.00  0.00           O  
ATOM   2053  N   LEU   135      42.043  22.122  40.196  1.00  0.00           N  
ATOM   2054  H   LEU   135      42.068  21.756  41.137  1.00  0.00           H  
ATOM   2055  CA  LEU   135      43.249  22.764  39.644  1.00  0.00           C  
ATOM   2056  HA  LEU   135      42.933  22.933  38.615  1.00  0.00           H  
ATOM   2057  CB  LEU   135      43.524  24.106  40.366  1.00  0.00           C  
ATOM   2058  HB2 LEU   135      44.040  23.910  41.305  1.00  0.00           H  
ATOM   2059  HB3 LEU   135      44.295  24.570  39.751  1.00  0.00           H  
ATOM   2060  CG  LEU   135      42.387  25.131  40.470  1.00  0.00           C  
ATOM   2061  HG  LEU   135      41.515  24.564  40.795  1.00  0.00           H  
ATOM   2062  CD1 LEU   135      42.759  26.066  41.708  1.00  0.00           C  
ATOM   2063 HD11 LEU   135      42.746  25.522  42.653  1.00  0.00           H  
ATOM   2064 HD12 LEU   135      43.775  26.454  41.641  1.00  0.00           H  
ATOM   2065 HD13 LEU   135      42.127  26.945  41.830  1.00  0.00           H  
ATOM   2066  CD2 LEU   135      42.094  25.940  39.205  1.00  0.00           C  
ATOM   2067 HD21 LEU   135      41.286  26.648  39.390  1.00  0.00           H  
ATOM   2068 HD22 LEU   135      42.908  26.602  38.911  1.00  0.00           H  
ATOM   2069 HD23 LEU   135      41.833  25.267  38.388  1.00  0.00           H  
ATOM   2070  C   LEU   135      44.568  21.888  39.531  1.00  0.00           C  
ATOM   2071  O   LEU   135      45.556  22.448  38.948  1.00  0.00           O  
ATOM   2072  N   VAL   136      44.451  20.628  39.918  1.00  0.00           N  
ATOM   2073  H   VAL   136      43.586  20.286  40.311  1.00  0.00           H  
ATOM   2074  CA  VAL   136      45.672  19.775  39.953  1.00  0.00           C  
ATOM   2075  HA  VAL   136      46.411  20.172  39.257  1.00  0.00           H  
ATOM   2076  CB  VAL   136      46.280  19.747  41.330  1.00  0.00           C  
ATOM   2077  HB  VAL   136      45.650  19.087  41.925  1.00  0.00           H  
ATOM   2078  CG1 VAL   136      47.644  19.184  41.216  1.00  0.00           C  
ATOM   2079 HG11 VAL   136      48.309  19.903  40.737  1.00  0.00           H  
ATOM   2080 HG12 VAL   136      48.017  19.086  42.235  1.00  0.00           H  
ATOM   2081 HG13 VAL   136      47.710  18.178  40.804  1.00  0.00           H  
ATOM   2082  CG2 VAL   136      46.453  21.165  41.940  1.00  0.00           C  
ATOM   2083 HG21 VAL   136      46.873  21.170  42.946  1.00  0.00           H  
ATOM   2084 HG22 VAL   136      47.244  21.688  41.404  1.00  0.00           H  
ATOM   2085 HG23 VAL   136      45.517  21.720  41.879  1.00  0.00           H  
ATOM   2086  C   VAL   136      45.502  18.335  39.478  1.00  0.00           C  
ATOM   2087  O   VAL   136      46.310  17.930  38.750  1.00  0.00           O  
ATOM   2088  N   ALA   137      44.345  17.755  39.858  1.00  0.00           N  
ATOM   2089  H   ALA   137      43.678  18.213  40.462  1.00  0.00           H  
ATOM   2090  CA  ALA   137      43.844  16.614  39.236  1.00  0.00           C  
ATOM   2091  HA  ALA   137      44.653  15.884  39.229  1.00  0.00           H  
ATOM   2092  CB  ALA   137      42.784  15.959  40.056  1.00  0.00           C  
ATOM   2093  HB1 ALA   137      43.029  15.993  41.118  1.00  0.00           H  
ATOM   2094  HB2 ALA   137      41.758  16.288  39.894  1.00  0.00           H  
ATOM   2095  HB3 ALA   137      42.801  14.897  39.808  1.00  0.00           H  
ATOM   2096  C   ALA   137      43.212  16.950  37.827  1.00  0.00           C  
ATOM   2097  O   ALA   137      43.230  15.975  36.973  1.00  0.00           O  
ATOM   2098  N   PHE   138      42.638  18.102  37.622  1.00  0.00           N  
ATOM   2099  H   PHE   138      42.584  18.755  38.391  1.00  0.00           H  
ATOM   2100  CA  PHE   138      42.137  18.615  36.326  1.00  0.00           C  
ATOM   2101  HA  PHE   138      42.529  18.138  35.428  1.00  0.00           H  
ATOM   2102  CB  PHE   138      40.560  18.469  36.155  1.00  0.00           C  
ATOM   2103  HB2 PHE   138      40.095  19.049  36.953  1.00  0.00           H  
ATOM   2104  HB3 PHE   138      40.193  18.874  35.212  1.00  0.00           H  
ATOM   2105  CG  PHE   138      40.038  17.062  36.232  1.00  0.00           C  
ATOM   2106  CD1 PHE   138      39.543  16.593  37.462  1.00  0.00           C  
ATOM   2107  HD1 PHE   138      39.380  17.277  38.282  1.00  0.00           H  
ATOM   2108  CE1 PHE   138      39.324  15.211  37.688  1.00  0.00           C  
ATOM   2109  HE1 PHE   138      38.969  14.830  38.634  1.00  0.00           H  
ATOM   2110  CZ  PHE   138      39.574  14.278  36.637  1.00  0.00           C  
ATOM   2111  HZ  PHE   138      39.307  13.234  36.711  1.00  0.00           H  
ATOM   2112  CE2 PHE   138      39.955  14.746  35.416  1.00  0.00           C  
ATOM   2113  HE2 PHE   138      40.103  14.026  34.625  1.00  0.00           H  
ATOM   2114  CD2 PHE   138      40.241  16.107  35.238  1.00  0.00           C  
ATOM   2115  HD2 PHE   138      40.637  16.361  34.266  1.00  0.00           H  
ATOM   2116  C   PHE   138      42.614  20.072  36.257  1.00  0.00           C  
ATOM   2117  O   PHE   138      42.904  20.727  37.307  1.00  0.00           O  
ATOM   2118  N   PRO   139      42.891  20.570  35.053  1.00  0.00           N  
ATOM   2119  CD  PRO   139      42.576  20.096  33.662  1.00  0.00           C  
ATOM   2120  HD2 PRO   139      41.615  20.548  33.418  1.00  0.00           H  
ATOM   2121  HD3 PRO   139      42.469  19.013  33.596  1.00  0.00           H  
ATOM   2122  CG  PRO   139      43.599  20.698  32.711  1.00  0.00           C  
ATOM   2123  HG2 PRO   139      43.109  21.199  31.876  1.00  0.00           H  
ATOM   2124  HG3 PRO   139      44.144  19.862  32.272  1.00  0.00           H  
ATOM   2125  CB  PRO   139      44.562  21.520  33.682  1.00  0.00           C  
ATOM   2126  HB2 PRO   139      44.760  22.434  33.122  1.00  0.00           H  
ATOM   2127  HB3 PRO   139      45.481  21.005  33.963  1.00  0.00           H  
ATOM   2128  CA  PRO   139      43.698  21.744  34.933  1.00  0.00           C  
ATOM   2129  HA  PRO   139      44.394  21.791  35.771  1.00  0.00           H  
ATOM   2130  C   PRO   139      42.952  23.108  34.931  1.00  0.00           C  
ATOM   2131  O   PRO   139      41.772  23.176  34.660  1.00  0.00           O  
ATOM   2132  N   PRO   140      43.681  24.219  35.318  1.00  0.00           N  
ATOM   2133  CD  PRO   140      45.053  24.234  35.918  1.00  0.00           C  
ATOM   2134  HD2 PRO   140      45.760  23.577  35.412  1.00  0.00           H  
ATOM   2135  HD3 PRO   140      44.839  23.926  36.942  1.00  0.00           H  
ATOM   2136  CG  PRO   140      45.536  25.651  35.815  1.00  0.00           C  
ATOM   2137  HG2 PRO   140      45.858  25.895  34.803  1.00  0.00           H  
ATOM   2138  HG3 PRO   140      46.287  25.856  36.578  1.00  0.00           H  
ATOM   2139  CB  PRO   140      44.188  26.399  36.115  1.00  0.00           C  
ATOM   2140  HB2 PRO   140      44.076  27.438  35.802  1.00  0.00           H  
ATOM   2141  HB3 PRO   140      43.929  26.267  37.166  1.00  0.00           H  
ATOM   2142  CA  PRO   140      43.141  25.606  35.290  1.00  0.00           C  
ATOM   2143  HA  PRO   140      42.221  25.711  35.866  1.00  0.00           H  
ATOM   2144  C   PRO   140      42.933  26.080  33.835  1.00  0.00           C  
ATOM   2145  O   PRO   140      43.778  25.721  33.056  1.00  0.00           O  
ATOM   2146  N   GLU   141      41.851  26.722  33.451  1.00  0.00           N  
ATOM   2147  H   GLU   141      41.044  26.979  34.002  1.00  0.00           H  
ATOM   2148  CA  GLU   141      41.551  26.848  32.027  1.00  0.00           C  
ATOM   2149  HA  GLU   141      42.447  27.000  31.426  1.00  0.00           H  
ATOM   2150  CB  GLU   141      40.809  25.512  31.625  1.00  0.00           C  
ATOM   2151  HB2 GLU   141      40.186  25.224  32.472  1.00  0.00           H  
ATOM   2152  HB3 GLU   141      40.071  25.735  30.854  1.00  0.00           H  
ATOM   2153  CG  GLU   141      41.689  24.399  31.104  1.00  0.00           C  
ATOM   2154  HG2 GLU   141      42.272  24.817  30.284  1.00  0.00           H  
ATOM   2155  HG3 GLU   141      42.453  24.207  31.857  1.00  0.00           H  
ATOM   2156  CD  GLU   141      41.092  23.114  30.657  1.00  0.00           C  
ATOM   2157  OE1 GLU   141      39.999  22.763  31.174  1.00  0.00           O  
ATOM   2158  OE2 GLU   141      41.585  22.492  29.707  1.00  0.00           O  
ATOM   2159  C   GLU   141      40.740  28.085  31.592  1.00  0.00           C  
ATOM   2160  O   GLU   141      40.161  28.672  32.443  1.00  0.00           O  
ATOM   2161  N   VAL   142      40.723  28.304  30.239  1.00  0.00           N  
ATOM   2162  H   VAL   142      41.255  27.620  29.720  1.00  0.00           H  
ATOM   2163  CA  VAL   142      39.814  29.195  29.544  1.00  0.00           C  
ATOM   2164  HA  VAL   142      38.970  29.418  30.196  1.00  0.00           H  
ATOM   2165  CB  VAL   142      40.393  30.628  29.330  1.00  0.00           C  
ATOM   2166  HB  VAL   142      39.554  31.320  29.260  1.00  0.00           H  
ATOM   2167  CG1 VAL   142      41.274  31.062  30.491  1.00  0.00           C  
ATOM   2168 HG11 VAL   142      41.532  32.121  30.466  1.00  0.00           H  
ATOM   2169 HG12 VAL   142      41.004  30.765  31.504  1.00  0.00           H  
ATOM   2170 HG13 VAL   142      42.197  30.536  30.251  1.00  0.00           H  
ATOM   2171  CG2 VAL   142      41.159  30.747  28.020  1.00  0.00           C  
ATOM   2172 HG21 VAL   142      40.520  30.556  27.158  1.00  0.00           H  
ATOM   2173 HG22 VAL   142      41.484  31.786  28.079  1.00  0.00           H  
ATOM   2174 HG23 VAL   142      41.981  30.035  28.095  1.00  0.00           H  
ATOM   2175  C   VAL   142      39.089  28.667  28.340  1.00  0.00           C  
ATOM   2176  O   VAL   142      39.706  27.916  27.653  1.00  0.00           O  
ATOM   2177  N   VAL   143      37.864  29.106  28.035  1.00  0.00           N  
ATOM   2178  H   VAL   143      37.368  29.707  28.677  1.00  0.00           H  
ATOM   2179  CA  VAL   143      37.214  28.783  26.812  1.00  0.00           C  
ATOM   2180  HA  VAL   143      37.951  28.593  26.031  1.00  0.00           H  
ATOM   2181  CB  VAL   143      36.207  27.591  26.976  1.00  0.00           C  
ATOM   2182  HB  VAL   143      35.731  27.393  26.015  1.00  0.00           H  
ATOM   2183  CG1 VAL   143      36.946  26.306  27.335  1.00  0.00           C  
ATOM   2184 HG11 VAL   143      37.512  26.089  26.429  1.00  0.00           H  
ATOM   2185 HG12 VAL   143      37.679  26.603  28.085  1.00  0.00           H  
ATOM   2186 HG13 VAL   143      36.156  25.568  27.479  1.00  0.00           H  
ATOM   2187  CG2 VAL   143      35.083  27.946  28.003  1.00  0.00           C  
ATOM   2188 HG21 VAL   143      34.370  28.670  27.608  1.00  0.00           H  
ATOM   2189 HG22 VAL   143      34.521  27.049  28.263  1.00  0.00           H  
ATOM   2190 HG23 VAL   143      35.575  28.117  28.960  1.00  0.00           H  
ATOM   2191  C   VAL   143      36.408  29.954  26.267  1.00  0.00           C  
ATOM   2192  O   VAL   143      36.283  30.999  26.929  1.00  0.00           O  
ATOM   2193  N   THR   144      35.915  29.891  25.045  1.00  0.00           N  
ATOM   2194  H   THR   144      36.182  29.037  24.577  1.00  0.00           H  
ATOM   2195  CA  THR   144      34.893  30.792  24.535  1.00  0.00           C  
ATOM   2196  HA  THR   144      34.941  31.785  24.982  1.00  0.00           H  
ATOM   2197  CB  THR   144      34.991  30.992  23.023  1.00  0.00           C  
ATOM   2198  HB  THR   144      34.950  30.093  22.408  1.00  0.00           H  
ATOM   2199  CG2 THR   144      34.021  32.098  22.498  1.00  0.00           C  
ATOM   2200 HG21 THR   144      34.160  33.015  23.072  1.00  0.00           H  
ATOM   2201 HG22 THR   144      34.316  32.266  21.463  1.00  0.00           H  
ATOM   2202 HG23 THR   144      32.983  31.767  22.545  1.00  0.00           H  
ATOM   2203  OG1 THR   144      36.263  31.622  22.751  1.00  0.00           O  
ATOM   2204  HG1 THR   144      36.934  30.986  23.007  1.00  0.00           H  
ATOM   2205  C   THR   144      33.555  30.312  24.911  1.00  0.00           C  
ATOM   2206  O   THR   144      33.191  29.184  24.580  1.00  0.00           O  
ATOM   2207  N   ASP   145      32.709  31.131  25.614  1.00  0.00           N  
ATOM   2208  H   ASP   145      33.165  32.005  25.833  1.00  0.00           H  
ATOM   2209  CA  ASP   145      31.261  30.998  25.791  1.00  0.00           C  
ATOM   2210  HA  ASP   145      31.135  29.982  26.165  1.00  0.00           H  
ATOM   2211  CB  ASP   145      30.771  31.874  26.971  1.00  0.00           C  
ATOM   2212  HB2 ASP   145      31.406  31.787  27.853  1.00  0.00           H  
ATOM   2213  HB3 ASP   145      30.941  32.907  26.668  1.00  0.00           H  
ATOM   2214  CG  ASP   145      29.235  31.748  27.386  1.00  0.00           C  
ATOM   2215  OD1 ASP   145      28.815  32.629  28.136  1.00  0.00           O  
ATOM   2216  OD2 ASP   145      28.459  30.886  27.029  1.00  0.00           O  
ATOM   2217  C   ASP   145      30.625  31.359  24.563  1.00  0.00           C  
ATOM   2218  O   ASP   145      30.903  32.471  24.063  1.00  0.00           O  
ATOM   2219  N   TRP   146      29.751  30.529  24.006  1.00  0.00           N  
ATOM   2220  H   TRP   146      29.499  29.675  24.482  1.00  0.00           H  
ATOM   2221  CA  TRP   146      29.116  30.760  22.698  1.00  0.00           C  
ATOM   2222  HA  TRP   146      29.909  31.121  22.043  1.00  0.00           H  
ATOM   2223  CB  TRP   146      28.641  29.394  22.112  1.00  0.00           C  
ATOM   2224  HB2 TRP   146      27.890  29.032  22.814  1.00  0.00           H  
ATOM   2225  HB3 TRP   146      28.228  29.541  21.114  1.00  0.00           H  
ATOM   2226  CG  TRP   146      29.739  28.353  22.017  1.00  0.00           C  
ATOM   2227  CD1 TRP   146      29.773  27.119  22.633  1.00  0.00           C  
ATOM   2228  HD1 TRP   146      29.020  26.795  23.335  1.00  0.00           H  
ATOM   2229  NE1 TRP   146      30.970  26.496  22.219  1.00  0.00           N  
ATOM   2230  HE1 TRP   146      31.330  25.635  22.607  1.00  0.00           H  
ATOM   2231  CE2 TRP   146      31.685  27.226  21.335  1.00  0.00           C  
ATOM   2232  CZ2 TRP   146      32.877  27.012  20.690  1.00  0.00           C  
ATOM   2233  HZ2 TRP   146      33.422  26.109  20.922  1.00  0.00           H  
ATOM   2234  CH2 TRP   146      33.411  28.087  19.855  1.00  0.00           C  
ATOM   2235  HH2 TRP   146      34.372  28.008  19.369  1.00  0.00           H  
ATOM   2236  CZ3 TRP   146      32.611  29.265  19.711  1.00  0.00           C  
ATOM   2237  HZ3 TRP   146      32.895  30.063  19.041  1.00  0.00           H  
ATOM   2238  CE3 TRP   146      31.349  29.407  20.319  1.00  0.00           C  
ATOM   2239  HE3 TRP   146      30.772  30.318  20.363  1.00  0.00           H  
ATOM   2240  CD2 TRP   146      30.964  28.467  21.222  1.00  0.00           C  
ATOM   2241  C   TRP   146      28.096  31.960  22.700  1.00  0.00           C  
ATOM   2242  O   TRP   146      27.517  32.509  21.721  1.00  0.00           O  
ATOM   2243  N   HIP   147      27.780  32.404  23.942  1.00  0.00           N  
ATOM   2244  H   HIP   147      28.007  31.770  24.694  1.00  0.00           H  
ATOM   2245  CA  HIP   147      26.971  33.627  24.137  1.00  0.00           C  
ATOM   2246  HA  HIP   147      26.183  33.686  23.387  1.00  0.00           H  
ATOM   2247  CB  HIP   147      26.310  33.536  25.520  1.00  0.00           C  
ATOM   2248  HB2 HIP   147      27.108  33.606  26.259  1.00  0.00           H  
ATOM   2249  HB3 HIP   147      25.727  34.439  25.702  1.00  0.00           H  
ATOM   2250  CG  HIP   147      25.416  32.324  25.791  1.00  0.00           C  
ATOM   2251  ND1 HIP   147      25.751  31.236  26.560  1.00  0.00           N  
ATOM   2252  HD1 HIP   147      26.703  31.072  26.855  1.00  0.00           H  
ATOM   2253  CE1 HIP   147      24.764  30.319  26.410  1.00  0.00           C  
ATOM   2254  HE1 HIP   147      24.918  29.296  26.720  1.00  0.00           H  
ATOM   2255  NE2 HIP   147      23.741  30.913  25.733  1.00  0.00           N  
ATOM   2256  HE2 HIP   147      22.978  30.461  25.251  1.00  0.00           H  
ATOM   2257  CD2 HIP   147      24.126  32.178  25.401  1.00  0.00           C  
ATOM   2258  HD2 HIP   147      23.580  32.889  24.800  1.00  0.00           H  
ATOM   2259  C   HIP   147      27.806  34.960  24.012  1.00  0.00           C  
ATOM   2260  O   HIP   147      28.003  35.736  24.979  1.00  0.00           O  
ATOM   2261  N   MET   148      28.354  35.024  22.840  1.00  0.00           N  
ATOM   2262  H   MET   148      28.125  34.286  22.190  1.00  0.00           H  
ATOM   2263  CA  MET   148      29.384  35.966  22.424  1.00  0.00           C  
ATOM   2264  HA  MET   148      30.164  36.072  23.178  1.00  0.00           H  
ATOM   2265  CB  MET   148      29.960  35.396  21.055  1.00  0.00           C  
ATOM   2266  HB2 MET   148      29.185  35.085  20.354  1.00  0.00           H  
ATOM   2267  HB3 MET   148      30.626  36.089  20.541  1.00  0.00           H  
ATOM   2268  CG  MET   148      30.751  34.150  21.332  1.00  0.00           C  
ATOM   2269  HG2 MET   148      31.425  34.444  22.137  1.00  0.00           H  
ATOM   2270  HG3 MET   148      30.114  33.332  21.668  1.00  0.00           H  
ATOM   2271  SD  MET   148      31.930  33.603  19.938  1.00  0.00           S  
ATOM   2272  CE  MET   148      30.659  33.107  18.739  1.00  0.00           C  
ATOM   2273  HE1 MET   148      30.052  32.310  19.170  1.00  0.00           H  
ATOM   2274  HE2 MET   148      30.101  34.008  18.484  1.00  0.00           H  
ATOM   2275  HE3 MET   148      31.210  32.650  17.917  1.00  0.00           H  
ATOM   2276  C   MET   148      28.731  37.369  22.175  1.00  0.00           C  
ATOM   2277  O   MET   148      27.565  37.328  21.834  1.00  0.00           O  
ATOM   2278  N   LEU   149      29.523  38.481  22.364  1.00  0.00           N  
ATOM   2279  H   LEU   149      30.503  38.359  22.575  1.00  0.00           H  
ATOM   2280  CA  LEU   149      29.043  39.839  22.170  1.00  0.00           C  
ATOM   2281  HA  LEU   149      28.025  40.014  22.520  1.00  0.00           H  
ATOM   2282  CB  LEU   149      30.079  40.788  22.873  1.00  0.00           C  
ATOM   2283  HB2 LEU   149      31.039  40.387  22.547  1.00  0.00           H  
ATOM   2284  HB3 LEU   149      29.928  41.820  22.557  1.00  0.00           H  
ATOM   2285  CG  LEU   149      30.076  40.787  24.409  1.00  0.00           C  
ATOM   2286  HG  LEU   149      30.725  41.600  24.737  1.00  0.00           H  
ATOM   2287  CD1 LEU   149      28.680  41.011  24.936  1.00  0.00           C  
ATOM   2288 HD11 LEU   149      28.198  41.663  24.207  1.00  0.00           H  
ATOM   2289 HD12 LEU   149      28.047  40.125  24.894  1.00  0.00           H  
ATOM   2290 HD13 LEU   149      28.761  41.449  25.931  1.00  0.00           H  
ATOM   2291  CD2 LEU   149      30.653  39.496  25.075  1.00  0.00           C  
ATOM   2292 HD21 LEU   149      29.947  38.665  25.056  1.00  0.00           H  
ATOM   2293 HD22 LEU   149      31.581  39.191  24.591  1.00  0.00           H  
ATOM   2294 HD23 LEU   149      30.743  39.729  26.135  1.00  0.00           H  
ATOM   2295  C   LEU   149      29.164  40.176  20.689  1.00  0.00           C  
ATOM   2296  O   LEU   149      29.952  39.482  19.954  1.00  0.00           O  
ATOM   2297  N   PRO   150      28.505  41.256  20.270  1.00  0.00           N  
ATOM   2298  CD  PRO   150      27.499  41.991  20.979  1.00  0.00           C  
ATOM   2299  HD2 PRO   150      27.910  42.492  21.855  1.00  0.00           H  
ATOM   2300  HD3 PRO   150      26.622  41.412  21.267  1.00  0.00           H  
ATOM   2301  CG  PRO   150      26.958  43.076  20.058  1.00  0.00           C  
ATOM   2302  HG2 PRO   150      26.934  44.052  20.541  1.00  0.00           H  
ATOM   2303  HG3 PRO   150      26.000  42.780  19.629  1.00  0.00           H  
ATOM   2304  CB  PRO   150      27.946  43.201  18.832  1.00  0.00           C  
ATOM   2305  HB2 PRO   150      28.449  44.166  18.898  1.00  0.00           H  
ATOM   2306  HB3 PRO   150      27.444  43.082  17.872  1.00  0.00           H  
ATOM   2307  CA  PRO   150      28.789  41.941  18.988  1.00  0.00           C  
ATOM   2308  HA  PRO   150      28.525  41.236  18.200  1.00  0.00           H  
ATOM   2309  C   PRO   150      30.237  42.264  18.685  1.00  0.00           C  
ATOM   2310  O   PRO   150      30.566  42.508  17.504  1.00  0.00           O  
ATOM   2311  N   THR   151      31.119  42.316  19.644  1.00  0.00           N  
ATOM   2312  H   THR   151      30.835  41.992  20.558  1.00  0.00           H  
ATOM   2313  CA  THR   151      32.405  43.045  19.446  1.00  0.00           C  
ATOM   2314  HA  THR   151      32.388  43.483  18.448  1.00  0.00           H  
ATOM   2315  CB  THR   151      32.722  44.087  20.523  1.00  0.00           C  
ATOM   2316  HB  THR   151      33.768  44.384  20.446  1.00  0.00           H  
ATOM   2317  CG2 THR   151      31.867  45.361  20.281  1.00  0.00           C  
ATOM   2318 HG21 THR   151      31.965  46.035  21.132  1.00  0.00           H  
ATOM   2319 HG22 THR   151      32.117  45.749  19.293  1.00  0.00           H  
ATOM   2320 HG23 THR   151      30.896  44.882  20.158  1.00  0.00           H  
ATOM   2321  OG1 THR   151      32.247  43.547  21.767  1.00  0.00           O  
ATOM   2322  HG1 THR   151      32.505  44.056  22.539  1.00  0.00           H  
ATOM   2323  C   THR   151      33.645  42.093  19.589  1.00  0.00           C  
ATOM   2324  O   THR   151      34.708  42.361  19.078  1.00  0.00           O  
ATOM   2325  N   GLU   152      33.497  40.961  20.301  1.00  0.00           N  
ATOM   2326  H   GLU   152      32.581  40.739  20.664  1.00  0.00           H  
ATOM   2327  CA  GLU   152      34.589  40.073  20.657  1.00  0.00           C  
ATOM   2328  HA  GLU   152      35.362  40.030  19.891  1.00  0.00           H  
ATOM   2329  CB  GLU   152      35.264  40.548  21.924  1.00  0.00           C  
ATOM   2330  HB2 GLU   152      34.448  40.643  22.641  1.00  0.00           H  
ATOM   2331  HB3 GLU   152      35.905  39.841  22.451  1.00  0.00           H  
ATOM   2332  CG  GLU   152      35.994  41.886  21.815  1.00  0.00           C  
ATOM   2333  HG2 GLU   152      35.210  42.562  21.474  1.00  0.00           H  
ATOM   2334  HG3 GLU   152      36.372  42.107  22.814  1.00  0.00           H  
ATOM   2335  CD  GLU   152      37.209  41.876  20.824  1.00  0.00           C  
ATOM   2336  OE1 GLU   152      37.564  40.850  20.200  1.00  0.00           O  
ATOM   2337  OE2 GLU   152      37.835  42.965  20.737  1.00  0.00           O  
ATOM   2338  C   GLU   152      34.028  38.695  21.010  1.00  0.00           C  
ATOM   2339  O   GLU   152      32.802  38.559  21.320  1.00  0.00           O  
ATOM   2340  N   ALA   153      34.959  37.741  20.934  1.00  0.00           N  
ATOM   2341  H   ALA   153      35.915  37.863  20.631  1.00  0.00           H  
ATOM   2342  CA  ALA   153      34.645  36.447  21.593  1.00  0.00           C  
ATOM   2343  HA  ALA   153      33.668  36.171  21.198  1.00  0.00           H  
ATOM   2344  CB  ALA   153      35.343  35.250  21.023  1.00  0.00           C  
ATOM   2345  HB1 ALA   153      36.128  35.542  20.325  1.00  0.00           H  
ATOM   2346  HB2 ALA   153      35.698  34.709  21.900  1.00  0.00           H  
ATOM   2347  HB3 ALA   153      34.653  34.569  20.525  1.00  0.00           H  
ATOM   2348  C   ALA   153      34.604  36.505  23.146  1.00  0.00           C  
ATOM   2349  O   ALA   153      35.549  37.101  23.656  1.00  0.00           O  
ATOM   2350  N   LEU   154      33.573  35.943  23.788  1.00  0.00           N  
ATOM   2351  H   LEU   154      32.784  35.580  23.273  1.00  0.00           H  
ATOM   2352  CA  LEU   154      33.497  35.877  25.212  1.00  0.00           C  
ATOM   2353  HA  LEU   154      33.947  36.820  25.521  1.00  0.00           H  
ATOM   2354  CB  LEU   154      32.013  35.726  25.607  1.00  0.00           C  
ATOM   2355  HB2 LEU   154      31.587  36.677  25.287  1.00  0.00           H  
ATOM   2356  HB3 LEU   154      31.545  34.971  24.976  1.00  0.00           H  
ATOM   2357  CG  LEU   154      31.779  35.582  27.149  1.00  0.00           C  
ATOM   2358  HG  LEU   154      32.096  34.613  27.533  1.00  0.00           H  
ATOM   2359  CD1 LEU   154      32.297  36.762  27.918  1.00  0.00           C  
ATOM   2360 HD11 LEU   154      33.380  36.645  27.879  1.00  0.00           H  
ATOM   2361 HD12 LEU   154      32.106  37.698  27.393  1.00  0.00           H  
ATOM   2362 HD13 LEU   154      31.967  36.749  28.957  1.00  0.00           H  
ATOM   2363  CD2 LEU   154      30.234  35.520  27.485  1.00  0.00           C  
ATOM   2364 HD21 LEU   154      29.766  36.444  27.145  1.00  0.00           H  
ATOM   2365 HD22 LEU   154      29.738  34.792  26.842  1.00  0.00           H  
ATOM   2366 HD23 LEU   154      30.190  35.316  28.554  1.00  0.00           H  
ATOM   2367  C   LEU   154      34.441  34.803  25.924  1.00  0.00           C  
ATOM   2368  O   LEU   154      33.996  33.715  26.203  1.00  0.00           O  
ATOM   2369  N   VAL   155      35.750  35.111  25.930  1.00  0.00           N  
ATOM   2370  H   VAL   155      36.102  35.958  25.508  1.00  0.00           H  
ATOM   2371  CA  VAL   155      36.732  34.152  26.500  1.00  0.00           C  
ATOM   2372  HA  VAL   155      36.499  33.124  26.222  1.00  0.00           H  
ATOM   2373  CB  VAL   155      38.181  34.350  25.898  1.00  0.00           C  
ATOM   2374  HB  VAL   155      38.421  35.403  26.050  1.00  0.00           H  
ATOM   2375  CG1 VAL   155      39.209  33.411  26.576  1.00  0.00           C  
ATOM   2376 HG11 VAL   155      38.939  32.370  26.397  1.00  0.00           H  
ATOM   2377 HG12 VAL   155      40.163  33.531  26.064  1.00  0.00           H  
ATOM   2378 HG13 VAL   155      39.224  33.655  27.638  1.00  0.00           H  
ATOM   2379  CG2 VAL   155      38.043  34.133  24.346  1.00  0.00           C  
ATOM   2380 HG21 VAL   155      37.376  34.888  23.930  1.00  0.00           H  
ATOM   2381 HG22 VAL   155      39.036  34.112  23.897  1.00  0.00           H  
ATOM   2382 HG23 VAL   155      37.612  33.156  24.129  1.00  0.00           H  
ATOM   2383  C   VAL   155      36.760  34.313  28.041  1.00  0.00           C  
ATOM   2384  O   VAL   155      37.134  35.343  28.602  1.00  0.00           O  
ATOM   2385  N   HIP   156      36.547  33.217  28.751  1.00  0.00           N  
ATOM   2386  H   HIP   156      36.279  32.434  28.172  1.00  0.00           H  
ATOM   2387  CA  HIP   156      36.310  33.168  30.142  1.00  0.00           C  
ATOM   2388  HA  HIP   156      36.810  33.982  30.668  1.00  0.00           H  
ATOM   2389  CB  HIP   156      34.783  33.324  30.343  1.00  0.00           C  
ATOM   2390  HB2 HIP   156      34.707  33.767  31.336  1.00  0.00           H  
ATOM   2391  HB3 HIP   156      34.355  33.946  29.558  1.00  0.00           H  
ATOM   2392  CG  HIP   156      34.030  31.982  30.324  1.00  0.00           C  
ATOM   2393  ND1 HIP   156      33.550  31.253  31.397  1.00  0.00           N  
ATOM   2394  HD1 HIP   156      33.484  31.649  32.323  1.00  0.00           H  
ATOM   2395  CE1 HIP   156      33.218  30.027  31.051  1.00  0.00           C  
ATOM   2396  HE1 HIP   156      32.647  29.307  31.619  1.00  0.00           H  
ATOM   2397  NE2 HIP   156      33.429  29.932  29.752  1.00  0.00           N  
ATOM   2398  HE2 HIP   156      33.345  29.070  29.231  1.00  0.00           H  
ATOM   2399  CD2 HIP   156      33.998  31.137  29.265  1.00  0.00           C  
ATOM   2400  HD2 HIP   156      34.516  31.358  28.343  1.00  0.00           H  
ATOM   2401  C   HIP   156      36.726  31.909  30.953  1.00  0.00           C  
ATOM   2402  O   HIP   156      37.024  30.901  30.307  1.00  0.00           O  
ATOM   2403  N   CYX   157      36.804  31.970  32.302  1.00  0.00           N  
ATOM   2404  H   CYX   157      36.654  32.874  32.725  1.00  0.00           H  
ATOM   2405  CA  CYX   157      37.347  30.766  32.989  1.00  0.00           C  
ATOM   2406  HA  CYX   157      38.317  30.433  32.620  1.00  0.00           H  
ATOM   2407  CB  CYX   157      37.469  31.166  34.456  1.00  0.00           C  
ATOM   2408  HB2 CYX   157      36.486  31.445  34.834  1.00  0.00           H  
ATOM   2409  HB3 CYX   157      37.852  30.355  35.076  1.00  0.00           H  
ATOM   2410  SG  CYX   157      38.453  32.538  34.921  1.00  0.00           S  
ATOM   2411  C   CYX   157      36.520  29.525  32.798  1.00  0.00           C  
ATOM   2412  O   CYX   157      35.395  29.530  33.278  1.00  0.00           O  
ATOM   2413  N   ARG   158      37.079  28.426  32.296  1.00  0.00           N  
ATOM   2414  H   ARG   158      38.069  28.519  32.120  1.00  0.00           H  
ATOM   2415  CA  ARG   158      36.456  27.070  32.208  1.00  0.00           C  
ATOM   2416  HA  ARG   158      35.513  27.132  31.664  1.00  0.00           H  
ATOM   2417  CB  ARG   158      37.379  26.130  31.422  1.00  0.00           C  
ATOM   2418  HB2 ARG   158      38.092  26.708  30.835  1.00  0.00           H  
ATOM   2419  HB3 ARG   158      37.958  25.529  32.124  1.00  0.00           H  
ATOM   2420  CG  ARG   158      36.575  25.163  30.526  1.00  0.00           C  
ATOM   2421  HG2 ARG   158      35.692  24.758  31.019  1.00  0.00           H  
ATOM   2422  HG3 ARG   158      36.204  25.781  29.709  1.00  0.00           H  
ATOM   2423  CD  ARG   158      37.466  23.923  30.267  1.00  0.00           C  
ATOM   2424  HD2 ARG   158      38.513  24.179  30.103  1.00  0.00           H  
ATOM   2425  HD3 ARG   158      37.670  23.422  31.214  1.00  0.00           H  
ATOM   2426  NE  ARG   158      36.892  22.977  29.268  1.00  0.00           N  
ATOM   2427  HE  ARG   158      35.983  23.162  28.869  1.00  0.00           H  
ATOM   2428  CZ  ARG   158      37.469  21.815  28.869  1.00  0.00           C  
ATOM   2429  NH1 ARG   158      38.511  21.299  29.433  1.00  0.00           N  
ATOM   2430 HH11 ARG   158      39.073  21.853  30.063  1.00  0.00           H  
ATOM   2431 HH12 ARG   158      38.804  20.419  29.032  1.00  0.00           H  
ATOM   2432  NH2 ARG   158      36.969  21.184  27.899  1.00  0.00           N  
ATOM   2433 HH21 ARG   158      36.214  21.596  27.369  1.00  0.00           H  
ATOM   2434 HH22 ARG   158      37.415  20.358  27.527  1.00  0.00           H  
ATOM   2435  C   ARG   158      35.984  26.563  33.561  1.00  0.00           C  
ATOM   2436  O   ARG   158      34.855  26.017  33.663  1.00  0.00           O  
ATOM   2437  N   THR   159      36.821  26.807  34.627  1.00  0.00           N  
ATOM   2438  H   THR   159      37.669  27.341  34.503  1.00  0.00           H  
ATOM   2439  CA  THR   159      36.567  26.346  36.027  1.00  0.00           C  
ATOM   2440  HA  THR   159      36.409  25.275  35.898  1.00  0.00           H  
ATOM   2441  CB  THR   159      37.725  26.584  36.984  1.00  0.00           C  
ATOM   2442  HB  THR   159      37.477  26.382  38.026  1.00  0.00           H  
ATOM   2443  CG2 THR   159      38.936  25.650  36.627  1.00  0.00           C  
ATOM   2444 HG21 THR   159      39.579  25.759  37.501  1.00  0.00           H  
ATOM   2445 HG22 THR   159      38.642  24.605  36.534  1.00  0.00           H  
ATOM   2446 HG23 THR   159      39.555  26.028  35.813  1.00  0.00           H  
ATOM   2447  OG1 THR   159      38.008  28.017  36.876  1.00  0.00           O  
ATOM   2448  HG1 THR   159      38.127  28.366  37.762  1.00  0.00           H  
ATOM   2449  C   THR   159      35.280  26.923  36.586  1.00  0.00           C  
ATOM   2450  O   THR   159      34.811  26.382  37.565  1.00  0.00           O  
ATOM   2451  N   ALA   160      34.705  28.023  35.965  1.00  0.00           N  
ATOM   2452  H   ALA   160      35.154  28.398  35.141  1.00  0.00           H  
ATOM   2453  CA  ALA   160      33.745  28.964  36.552  1.00  0.00           C  
ATOM   2454  HA  ALA   160      34.127  29.159  37.554  1.00  0.00           H  
ATOM   2455  CB  ALA   160      33.852  30.306  35.757  1.00  0.00           C  
ATOM   2456  HB1 ALA   160      34.916  30.536  35.698  1.00  0.00           H  
ATOM   2457  HB2 ALA   160      33.580  30.024  34.740  1.00  0.00           H  
ATOM   2458  HB3 ALA   160      33.420  31.155  36.286  1.00  0.00           H  
ATOM   2459  C   ALA   160      32.339  28.489  36.840  1.00  0.00           C  
ATOM   2460  O   ALA   160      31.466  29.333  37.004  1.00  0.00           O  
ATOM   2461  N   SER   161      32.149  27.159  36.716  1.00  0.00           N  
ATOM   2462  H   SER   161      32.909  26.525  36.516  1.00  0.00           H  
ATOM   2463  CA  SER   161      30.817  26.621  36.751  1.00  0.00           C  
ATOM   2464  HA  SER   161      30.220  27.202  36.048  1.00  0.00           H  
ATOM   2465  CB  SER   161      30.749  25.134  36.414  1.00  0.00           C  
ATOM   2466  HB2 SER   161      29.798  24.926  35.924  1.00  0.00           H  
ATOM   2467  HB3 SER   161      31.374  24.943  35.541  1.00  0.00           H  
ATOM   2468  OG  SER   161      30.945  24.134  37.405  1.00  0.00           O  
ATOM   2469  HG  SER   161      31.636  23.532  37.120  1.00  0.00           H  
ATOM   2470  C   SER   161      30.118  26.822  38.116  1.00  0.00           C  
ATOM   2471  O   SER   161      30.694  26.953  39.128  1.00  0.00           O  
ATOM   2472  N   TRP   162      28.813  26.697  38.070  1.00  0.00           N  
ATOM   2473  H   TRP   162      28.373  26.649  37.162  1.00  0.00           H  
ATOM   2474  CA  TRP   162      27.938  26.807  39.187  1.00  0.00           C  
ATOM   2475  HA  TRP   162      28.219  27.592  39.889  1.00  0.00           H  
ATOM   2476  CB  TRP   162      26.628  27.227  38.615  1.00  0.00           C  
ATOM   2477  HB2 TRP   162      26.277  26.408  37.987  1.00  0.00           H  
ATOM   2478  HB3 TRP   162      25.836  27.255  39.363  1.00  0.00           H  
ATOM   2479  CG  TRP   162      26.677  28.433  37.757  1.00  0.00           C  
ATOM   2480  CD1 TRP   162      26.568  28.460  36.397  1.00  0.00           C  
ATOM   2481  HD1 TRP   162      26.502  27.556  35.811  1.00  0.00           H  
ATOM   2482  NE1 TRP   162      26.726  29.743  35.941  1.00  0.00           N  
ATOM   2483  HE1 TRP   162      26.671  29.949  34.954  1.00  0.00           H  
ATOM   2484  CE2 TRP   162      26.775  30.586  37.024  1.00  0.00           C  
ATOM   2485  CZ2 TRP   162      26.800  32.010  37.142  1.00  0.00           C  
ATOM   2486  HZ2 TRP   162      26.580  32.567  36.243  1.00  0.00           H  
ATOM   2487  CH2 TRP   162      27.112  32.669  38.330  1.00  0.00           C  
ATOM   2488  HH2 TRP   162      27.195  33.743  38.411  1.00  0.00           H  
ATOM   2489  CZ3 TRP   162      27.182  31.907  39.491  1.00  0.00           C  
ATOM   2490  HZ3 TRP   162      27.387  32.421  40.418  1.00  0.00           H  
ATOM   2491  CE3 TRP   162      27.191  30.486  39.408  1.00  0.00           C  
ATOM   2492  HE3 TRP   162      27.390  29.854  40.261  1.00  0.00           H  
ATOM   2493  CD2 TRP   162      26.916  29.801  38.191  1.00  0.00           C  
ATOM   2494  C   TRP   162      27.815  25.624  40.075  1.00  0.00           C  
ATOM   2495  O   TRP   162      27.556  25.766  41.276  1.00  0.00           O  
ATOM   2496  N   VAL   163      28.252  24.441  39.598  1.00  0.00           N  
ATOM   2497  H   VAL   163      28.436  24.258  38.622  1.00  0.00           H  
ATOM   2498  CA  VAL   163      28.657  23.381  40.529  1.00  0.00           C  
ATOM   2499  HA  VAL   163      27.853  23.166  41.233  1.00  0.00           H  
ATOM   2500  CB  VAL   163      28.929  22.105  39.749  1.00  0.00           C  
ATOM   2501  HB  VAL   163      29.711  22.341  39.028  1.00  0.00           H  
ATOM   2502  CG1 VAL   163      29.455  21.065  40.757  1.00  0.00           C  
ATOM   2503 HG11 VAL   163      29.580  20.146  40.185  1.00  0.00           H  
ATOM   2504 HG12 VAL   163      30.513  21.138  41.009  1.00  0.00           H  
ATOM   2505 HG13 VAL   163      28.806  20.931  41.623  1.00  0.00           H  
ATOM   2506  CG2 VAL   163      27.671  21.600  38.952  1.00  0.00           C  
ATOM   2507 HG21 VAL   163      27.984  21.251  37.968  1.00  0.00           H  
ATOM   2508 HG22 VAL   163      27.085  20.796  39.397  1.00  0.00           H  
ATOM   2509 HG23 VAL   163      26.920  22.376  38.807  1.00  0.00           H  
ATOM   2510  C   VAL   163      29.939  23.828  41.254  1.00  0.00           C  
ATOM   2511  O   VAL   163      29.947  23.700  42.478  1.00  0.00           O  
ATOM   2512  N   SER   164      30.953  24.384  40.600  1.00  0.00           N  
ATOM   2513  H   SER   164      30.836  24.396  39.597  1.00  0.00           H  
ATOM   2514  CA  SER   164      32.291  24.798  41.189  1.00  0.00           C  
ATOM   2515  HA  SER   164      32.554  23.871  41.699  1.00  0.00           H  
ATOM   2516  CB  SER   164      33.197  25.062  39.986  1.00  0.00           C  
ATOM   2517  HB2 SER   164      33.229  24.230  39.283  1.00  0.00           H  
ATOM   2518  HB3 SER   164      32.973  26.012  39.501  1.00  0.00           H  
ATOM   2519  OG  SER   164      34.465  25.312  40.570  1.00  0.00           O  
ATOM   2520  HG  SER   164      35.093  25.178  39.856  1.00  0.00           H  
ATOM   2521  C   SER   164      32.171  26.066  42.167  1.00  0.00           C  
ATOM   2522  O   SER   164      32.661  26.159  43.298  1.00  0.00           O  
ATOM   2523  N   PHE   165      31.383  27.066  41.736  1.00  0.00           N  
ATOM   2524  H   PHE   165      31.089  27.022  40.770  1.00  0.00           H  
ATOM   2525  CA  PHE   165      31.056  28.354  42.431  1.00  0.00           C  
ATOM   2526  HA  PHE   165      31.990  28.847  42.702  1.00  0.00           H  
ATOM   2527  CB  PHE   165      30.218  29.289  41.470  1.00  0.00           C  
ATOM   2528  HB2 PHE   165      30.745  29.277  40.516  1.00  0.00           H  
ATOM   2529  HB3 PHE   165      29.237  28.819  41.398  1.00  0.00           H  
ATOM   2530  CG  PHE   165      30.017  30.724  41.944  1.00  0.00           C  
ATOM   2531  CD1 PHE   165      30.964  31.665  41.533  1.00  0.00           C  
ATOM   2532  HD1 PHE   165      31.762  31.422  40.847  1.00  0.00           H  
ATOM   2533  CE1 PHE   165      30.652  33.039  41.839  1.00  0.00           C  
ATOM   2534  HE1 PHE   165      31.276  33.775  41.353  1.00  0.00           H  
ATOM   2535  CZ  PHE   165      29.561  33.384  42.690  1.00  0.00           C  
ATOM   2536  HZ  PHE   165      29.289  34.401  42.929  1.00  0.00           H  
ATOM   2537  CE2 PHE   165      28.762  32.339  43.262  1.00  0.00           C  
ATOM   2538  HE2 PHE   165      27.903  32.543  43.885  1.00  0.00           H  
ATOM   2539  CD2 PHE   165      28.962  31.008  42.806  1.00  0.00           C  
ATOM   2540  HD2 PHE   165      28.349  30.194  43.163  1.00  0.00           H  
ATOM   2541  C   PHE   165      30.297  28.041  43.697  1.00  0.00           C  
ATOM   2542  O   PHE   165      30.443  28.657  44.750  1.00  0.00           O  
ATOM   2543  N   GLY   166      29.468  26.989  43.530  1.00  0.00           N  
ATOM   2544  H   GLY   166      29.221  26.707  42.592  1.00  0.00           H  
ATOM   2545  CA  GLY   166      28.639  26.597  44.675  1.00  0.00           C  
ATOM   2546  HA2 GLY   166      28.139  27.440  45.151  1.00  0.00           H  
ATOM   2547  HA3 GLY   166      27.803  25.989  44.328  1.00  0.00           H  
ATOM   2548  C   GLY   166      29.438  25.784  45.727  1.00  0.00           C  
ATOM   2549  O   GLY   166      29.253  26.009  46.903  1.00  0.00           O  
ATOM   2550  N   LEU   167      30.317  24.812  45.308  1.00  0.00           N  
ATOM   2551  H   LEU   167      30.289  24.485  44.352  1.00  0.00           H  
ATOM   2552  CA  LEU   167      31.253  24.184  46.242  1.00  0.00           C  
ATOM   2553  HA  LEU   167      30.707  23.846  47.123  1.00  0.00           H  
ATOM   2554  CB  LEU   167      32.034  22.995  45.603  1.00  0.00           C  
ATOM   2555  HB2 LEU   167      32.671  23.434  44.835  1.00  0.00           H  
ATOM   2556  HB3 LEU   167      32.750  22.577  46.311  1.00  0.00           H  
ATOM   2557  CG  LEU   167      31.171  21.819  45.143  1.00  0.00           C  
ATOM   2558  HG  LEU   167      30.302  22.302  44.697  1.00  0.00           H  
ATOM   2559  CD1 LEU   167      31.935  21.006  44.047  1.00  0.00           C  
ATOM   2560 HD11 LEU   167      31.560  19.991  43.924  1.00  0.00           H  
ATOM   2561 HD12 LEU   167      31.863  21.548  43.105  1.00  0.00           H  
ATOM   2562 HD13 LEU   167      32.943  20.856  44.436  1.00  0.00           H  
ATOM   2563  CD2 LEU   167      30.732  20.851  46.299  1.00  0.00           C  
ATOM   2564 HD21 LEU   167      30.060  20.114  45.859  1.00  0.00           H  
ATOM   2565 HD22 LEU   167      31.642  20.390  46.682  1.00  0.00           H  
ATOM   2566 HD23 LEU   167      30.123  21.440  46.985  1.00  0.00           H  
ATOM   2567  C   LEU   167      32.252  25.129  46.867  1.00  0.00           C  
ATOM   2568  O   LEU   167      32.460  25.036  48.050  1.00  0.00           O  
ATOM   2569  N   ALA   168      32.693  26.171  46.167  1.00  0.00           N  
ATOM   2570  H   ALA   168      32.552  26.108  45.169  1.00  0.00           H  
ATOM   2571  CA  ALA   168      33.573  27.233  46.749  1.00  0.00           C  
ATOM   2572  HA  ALA   168      34.340  26.696  47.307  1.00  0.00           H  
ATOM   2573  CB  ALA   168      34.286  27.974  45.584  1.00  0.00           C  
ATOM   2574  HB1 ALA   168      35.042  27.262  45.254  1.00  0.00           H  
ATOM   2575  HB2 ALA   168      33.564  28.248  44.815  1.00  0.00           H  
ATOM   2576  HB3 ALA   168      34.749  28.859  46.021  1.00  0.00           H  
ATOM   2577  C   ALA   168      32.854  28.162  47.641  1.00  0.00           C  
ATOM   2578  O   ALA   168      33.528  28.934  48.268  1.00  0.00           O  
ATOM   2579  N   HIP   169      31.581  28.062  47.885  1.00  0.00           N  
ATOM   2580  H   HIP   169      31.111  27.341  47.358  1.00  0.00           H  
ATOM   2581  CA  HIP   169      30.899  28.846  48.832  1.00  0.00           C  
ATOM   2582  HA  HIP   169      31.576  29.530  49.344  1.00  0.00           H  
ATOM   2583  CB  HIP   169      29.726  29.648  48.183  1.00  0.00           C  
ATOM   2584  HB2 HIP   169      29.182  28.979  47.516  1.00  0.00           H  
ATOM   2585  HB3 HIP   169      29.075  29.951  49.003  1.00  0.00           H  
ATOM   2586  CG  HIP   169      30.245  30.895  47.453  1.00  0.00           C  
ATOM   2587  ND1 HIP   169      30.819  30.976  46.164  1.00  0.00           N  
ATOM   2588  HD1 HIP   169      30.771  30.207  45.511  1.00  0.00           H  
ATOM   2589  CE1 HIP   169      31.167  32.283  45.904  1.00  0.00           C  
ATOM   2590  HE1 HIP   169      31.653  32.625  45.002  1.00  0.00           H  
ATOM   2591  NE2 HIP   169      30.827  33.070  46.928  1.00  0.00           N  
ATOM   2592  HE2 HIP   169      31.086  34.030  47.106  1.00  0.00           H  
ATOM   2593  CD2 HIP   169      30.254  32.175  47.871  1.00  0.00           C  
ATOM   2594  HD2 HIP   169      29.784  32.584  48.753  1.00  0.00           H  
ATOM   2595  C   HIP   169      30.402  27.943  50.014  1.00  0.00           C  
ATOM   2596  O   HIP   169      29.884  28.394  51.062  1.00  0.00           O  
ATOM   2597  N   ALA   170      30.722  26.634  49.968  1.00  0.00           N  
ATOM   2598  H   ALA   170      31.263  26.303  49.182  1.00  0.00           H  
ATOM   2599  CA  ALA   170      30.167  25.644  50.887  1.00  0.00           C  
ATOM   2600  HA  ALA   170      29.124  25.959  50.863  1.00  0.00           H  
ATOM   2601  CB  ALA   170      30.169  24.271  50.204  1.00  0.00           C  
ATOM   2602  HB1 ALA   170      29.778  24.360  49.190  1.00  0.00           H  
ATOM   2603  HB2 ALA   170      31.200  23.917  50.203  1.00  0.00           H  
ATOM   2604  HB3 ALA   170      29.610  23.512  50.751  1.00  0.00           H  
ATOM   2605  C   ALA   170      30.705  25.724  52.374  1.00  0.00           C  
ATOM   2606  O   ALA   170      29.925  25.943  53.325  1.00  0.00           O  
ATOM   2607  N   THR   171      32.033  25.633  52.520  1.00  0.00           N  
ATOM   2608  H   THR   171      32.612  25.624  51.693  1.00  0.00           H  
ATOM   2609  CA  THR   171      32.646  25.558  53.817  1.00  0.00           C  
ATOM   2610  HA  THR   171      32.245  24.732  54.405  1.00  0.00           H  
ATOM   2611  CB  THR   171      34.173  25.314  53.640  1.00  0.00           C  
ATOM   2612  HB  THR   171      34.626  26.179  53.155  1.00  0.00           H  
ATOM   2613  CG2 THR   171      34.979  25.292  54.952  1.00  0.00           C  
ATOM   2614 HG21 THR   171      34.958  26.258  55.456  1.00  0.00           H  
ATOM   2615 HG22 THR   171      34.523  24.559  55.617  1.00  0.00           H  
ATOM   2616 HG23 THR   171      35.970  24.896  54.729  1.00  0.00           H  
ATOM   2617  OG1 THR   171      34.410  24.126  52.939  1.00  0.00           O  
ATOM   2618  HG1 THR   171      34.177  24.250  52.016  1.00  0.00           H  
ATOM   2619  C   THR   171      32.457  26.885  54.555  1.00  0.00           C  
ATOM   2620  O   THR   171      32.128  26.859  55.718  1.00  0.00           O  
ATOM   2621  N   ASN   172      32.566  28.063  53.883  1.00  0.00           N  
ATOM   2622  H   ASN   172      32.992  28.077  52.967  1.00  0.00           H  
ATOM   2623  CA  ASN   172      32.375  29.424  54.430  1.00  0.00           C  
ATOM   2624  HA  ASN   172      32.967  29.537  55.339  1.00  0.00           H  
ATOM   2625  CB  ASN   172      32.801  30.484  53.395  1.00  0.00           C  
ATOM   2626  HB2 ASN   172      33.735  30.269  52.876  1.00  0.00           H  
ATOM   2627  HB3 ASN   172      32.009  30.651  52.665  1.00  0.00           H  
ATOM   2628  CG  ASN   172      33.059  31.843  54.007  1.00  0.00           C  
ATOM   2629  OD1 ASN   172      32.299  32.755  53.938  1.00  0.00           O  
ATOM   2630  ND2 ASN   172      34.191  31.962  54.712  1.00  0.00           N  
ATOM   2631 HD21 ASN   172      34.407  32.806  55.224  1.00  0.00           H  
ATOM   2632 HD22 ASN   172      34.836  31.186  54.730  1.00  0.00           H  
ATOM   2633  C   ASN   172      30.955  29.589  54.996  1.00  0.00           C  
ATOM   2634  O   ASN   172      30.830  30.038  56.150  1.00  0.00           O  
ATOM   2635  N   ALA   173      29.937  29.236  54.290  1.00  0.00           N  
ATOM   2636  H   ALA   173      30.142  28.660  53.487  1.00  0.00           H  
ATOM   2637  CA  ALA   173      28.541  29.254  54.792  1.00  0.00           C  
ATOM   2638  HA  ALA   173      28.222  30.275  55.001  1.00  0.00           H  
ATOM   2639  CB  ALA   173      27.695  28.738  53.605  1.00  0.00           C  
ATOM   2640  HB1 ALA   173      27.766  29.417  52.755  1.00  0.00           H  
ATOM   2641  HB2 ALA   173      28.026  27.756  53.268  1.00  0.00           H  
ATOM   2642  HB3 ALA   173      26.640  28.666  53.869  1.00  0.00           H  
ATOM   2643  C   ALA   173      28.345  28.357  56.022  1.00  0.00           C  
ATOM   2644  O   ALA   173      27.501  28.566  56.914  1.00  0.00           O  
ATOM   2645  N   THR   174      29.046  27.230  55.947  1.00  0.00           N  
ATOM   2646  H   THR   174      29.519  27.052  55.072  1.00  0.00           H  
ATOM   2647  CA  THR   174      28.983  26.051  56.864  1.00  0.00           C  
ATOM   2648  HA  THR   174      27.926  25.795  56.936  1.00  0.00           H  
ATOM   2649  CB  THR   174      29.531  24.685  56.237  1.00  0.00           C  
ATOM   2650  HB  THR   174      30.592  24.764  56.004  1.00  0.00           H  
ATOM   2651  CG2 THR   174      29.422  23.495  57.056  1.00  0.00           C  
ATOM   2652 HG21 THR   174      30.159  22.779  56.692  1.00  0.00           H  
ATOM   2653 HG22 THR   174      29.641  23.716  58.100  1.00  0.00           H  
ATOM   2654 HG23 THR   174      28.385  23.158  57.039  1.00  0.00           H  
ATOM   2655  OG1 THR   174      28.808  24.559  55.083  1.00  0.00           O  
ATOM   2656  HG1 THR   174      29.279  25.055  54.409  1.00  0.00           H  
ATOM   2657  C   THR   174      29.604  26.362  58.238  1.00  0.00           C  
ATOM   2658  O   THR   174      29.115  26.070  59.343  1.00  0.00           O  
ATOM   2659  N   LEU   175      30.773  27.074  58.209  1.00  0.00           N  
ATOM   2660  H   LEU   175      31.013  27.390  57.280  1.00  0.00           H  
ATOM   2661  CA  LEU   175      31.331  27.789  59.386  1.00  0.00           C  
ATOM   2662  HA  LEU   175      31.380  27.058  60.194  1.00  0.00           H  
ATOM   2663  CB  LEU   175      32.804  28.202  59.104  1.00  0.00           C  
ATOM   2664  HB2 LEU   175      32.768  28.821  58.208  1.00  0.00           H  
ATOM   2665  HB3 LEU   175      33.243  28.740  59.944  1.00  0.00           H  
ATOM   2666  CG  LEU   175      33.801  27.031  58.878  1.00  0.00           C  
ATOM   2667  HG  LEU   175      33.304  26.234  58.325  1.00  0.00           H  
ATOM   2668  CD1 LEU   175      35.025  27.611  58.054  1.00  0.00           C  
ATOM   2669 HD11 LEU   175      35.659  26.786  57.730  1.00  0.00           H  
ATOM   2670 HD12 LEU   175      34.800  28.072  57.092  1.00  0.00           H  
ATOM   2671 HD13 LEU   175      35.559  28.334  58.670  1.00  0.00           H  
ATOM   2672  CD2 LEU   175      34.354  26.479  60.239  1.00  0.00           C  
ATOM   2673 HD21 LEU   175      33.615  26.054  60.919  1.00  0.00           H  
ATOM   2674 HD22 LEU   175      35.055  25.717  59.899  1.00  0.00           H  
ATOM   2675 HD23 LEU   175      34.921  27.209  60.817  1.00  0.00           H  
ATOM   2676  C   LEU   175      30.546  29.027  59.874  1.00  0.00           C  
ATOM   2677  O   LEU   175      30.432  29.221  61.110  1.00  0.00           O  
ATOM   2678  N   ALA   176      29.960  29.828  58.955  1.00  0.00           N  
ATOM   2679  H   ALA   176      29.882  29.516  57.998  1.00  0.00           H  
ATOM   2680  CA  ALA   176      28.979  30.847  59.269  1.00  0.00           C  
ATOM   2681  HA  ALA   176      29.488  31.514  59.965  1.00  0.00           H  
ATOM   2682  CB  ALA   176      28.629  31.738  58.061  1.00  0.00           C  
ATOM   2683  HB1 ALA   176      27.931  31.195  57.424  1.00  0.00           H  
ATOM   2684  HB2 ALA   176      28.082  32.618  58.400  1.00  0.00           H  
ATOM   2685  HB3 ALA   176      29.516  31.975  57.473  1.00  0.00           H  
ATOM   2686  C   ALA   176      27.737  30.326  60.018  1.00  0.00           C  
ATOM   2687  O   ALA   176      27.439  30.867  61.051  1.00  0.00           O  
ATOM   2688  N   PHE   177      27.161  29.180  59.648  1.00  0.00           N  
ATOM   2689  H   PHE   177      27.412  28.838  58.731  1.00  0.00           H  
ATOM   2690  CA  PHE   177      25.985  28.666  60.337  1.00  0.00           C  
ATOM   2691  HA  PHE   177      25.360  29.532  60.557  1.00  0.00           H  
ATOM   2692  CB  PHE   177      25.250  27.807  59.333  1.00  0.00           C  
ATOM   2693  HB2 PHE   177      25.410  28.083  58.291  1.00  0.00           H  
ATOM   2694  HB3 PHE   177      25.665  26.814  59.503  1.00  0.00           H  
ATOM   2695  CG  PHE   177      23.727  27.708  59.564  1.00  0.00           C  
ATOM   2696  CD1 PHE   177      23.143  26.527  60.009  1.00  0.00           C  
ATOM   2697  HD1 PHE   177      23.701  25.650  60.302  1.00  0.00           H  
ATOM   2698  CE1 PHE   177      21.735  26.561  60.261  1.00  0.00           C  
ATOM   2699  HE1 PHE   177      21.226  25.656  60.558  1.00  0.00           H  
ATOM   2700  CZ  PHE   177      20.967  27.739  60.122  1.00  0.00           C  
ATOM   2701  HZ  PHE   177      19.964  27.819  60.516  1.00  0.00           H  
ATOM   2702  CE2 PHE   177      21.581  28.904  59.617  1.00  0.00           C  
ATOM   2703  HE2 PHE   177      21.066  29.843  59.482  1.00  0.00           H  
ATOM   2704  CD2 PHE   177      22.959  28.886  59.328  1.00  0.00           C  
ATOM   2705  HD2 PHE   177      23.477  29.815  59.144  1.00  0.00           H  
ATOM   2706  C   PHE   177      26.251  28.008  61.663  1.00  0.00           C  
ATOM   2707  O   PHE   177      25.526  28.097  62.687  1.00  0.00           O  
ATOM   2708  N   LEU   178      27.436  27.389  61.725  1.00  0.00           N  
ATOM   2709  H   LEU   178      28.063  27.548  60.949  1.00  0.00           H  
ATOM   2710  CA  LEU   178      27.956  26.795  63.038  1.00  0.00           C  
ATOM   2711  HA  LEU   178      27.108  26.275  63.484  1.00  0.00           H  
ATOM   2712  CB  LEU   178      29.222  25.894  62.878  1.00  0.00           C  
ATOM   2713  HB2 LEU   178      29.822  26.163  62.008  1.00  0.00           H  
ATOM   2714  HB3 LEU   178      29.862  26.120  63.731  1.00  0.00           H  
ATOM   2715  CG  LEU   178      28.928  24.403  62.702  1.00  0.00           C  
ATOM   2716  HG  LEU   178      28.334  24.121  61.832  1.00  0.00           H  
ATOM   2717  CD1 LEU   178      30.204  23.597  62.656  1.00  0.00           C  
ATOM   2718 HD11 LEU   178      30.728  23.590  63.611  1.00  0.00           H  
ATOM   2719 HD12 LEU   178      30.098  22.562  62.332  1.00  0.00           H  
ATOM   2720 HD13 LEU   178      30.785  24.077  61.868  1.00  0.00           H  
ATOM   2721  CD2 LEU   178      28.247  23.909  63.952  1.00  0.00           C  
ATOM   2722 HD21 LEU   178      27.335  24.468  64.157  1.00  0.00           H  
ATOM   2723 HD22 LEU   178      27.996  22.848  63.932  1.00  0.00           H  
ATOM   2724 HD23 LEU   178      28.868  23.936  64.848  1.00  0.00           H  
ATOM   2725  C   LEU   178      28.245  27.910  64.040  1.00  0.00           C  
ATOM   2726  O   LEU   178      27.910  27.699  65.169  1.00  0.00           O  
ATOM   2727  N   CYS   179      28.896  28.905  63.513  1.00  0.00           N  
ATOM   2728  H   CYS   179      29.245  28.771  62.575  1.00  0.00           H  
ATOM   2729  CA  CYS   179      29.228  30.094  64.251  1.00  0.00           C  
ATOM   2730  HA  CYS   179      29.742  29.740  65.145  1.00  0.00           H  
ATOM   2731  CB  CYS   179      30.172  31.088  63.431  1.00  0.00           C  
ATOM   2732  HB2 CYS   179      31.093  30.563  63.182  1.00  0.00           H  
ATOM   2733  HB3 CYS   179      29.686  31.277  62.474  1.00  0.00           H  
ATOM   2734  SG  CYS   179      30.360  32.586  64.436  1.00  0.00           S  
ATOM   2735  HG  CYS   179      31.463  32.155  65.054  1.00  0.00           H  
ATOM   2736  C   CYS   179      27.987  30.869  64.840  1.00  0.00           C  
ATOM   2737  O   CYS   179      27.967  31.128  66.073  1.00  0.00           O  
ATOM   2738  N   PHE   180      26.952  31.110  64.063  1.00  0.00           N  
ATOM   2739  H   PHE   180      26.991  30.685  63.148  1.00  0.00           H  
ATOM   2740  CA  PHE   180      25.667  31.566  64.594  1.00  0.00           C  
ATOM   2741  HA  PHE   180      25.723  32.558  65.042  1.00  0.00           H  
ATOM   2742  CB  PHE   180      24.826  31.883  63.384  1.00  0.00           C  
ATOM   2743  HB2 PHE   180      24.967  32.887  62.984  1.00  0.00           H  
ATOM   2744  HB3 PHE   180      25.040  31.295  62.491  1.00  0.00           H  
ATOM   2745  CG  PHE   180      23.309  31.852  63.680  1.00  0.00           C  
ATOM   2746  CD1 PHE   180      22.591  30.800  63.078  1.00  0.00           C  
ATOM   2747  HD1 PHE   180      23.094  29.997  62.560  1.00  0.00           H  
ATOM   2748  CE1 PHE   180      21.202  30.896  63.163  1.00  0.00           C  
ATOM   2749  HE1 PHE   180      20.592  30.225  62.575  1.00  0.00           H  
ATOM   2750  CZ  PHE   180      20.569  31.835  63.979  1.00  0.00           C  
ATOM   2751  HZ  PHE   180      19.497  31.940  64.066  1.00  0.00           H  
ATOM   2752  CE2 PHE   180      21.301  32.838  64.574  1.00  0.00           C  
ATOM   2753  HE2 PHE   180      20.699  33.502  65.175  1.00  0.00           H  
ATOM   2754  CD2 PHE   180      22.698  32.938  64.350  1.00  0.00           C  
ATOM   2755  HD2 PHE   180      23.328  33.603  64.923  1.00  0.00           H  
ATOM   2756  C   PHE   180      24.973  30.612  65.616  1.00  0.00           C  
ATOM   2757  O   PHE   180      24.622  31.173  66.597  1.00  0.00           O  
ATOM   2758  N   LEU   181      24.935  29.305  65.260  1.00  0.00           N  
ATOM   2759  H   LEU   181      25.465  28.992  64.459  1.00  0.00           H  
ATOM   2760  CA  LEU   181      24.358  28.264  66.129  1.00  0.00           C  
ATOM   2761  HA  LEU   181      23.349  28.625  66.329  1.00  0.00           H  
ATOM   2762  CB  LEU   181      24.272  26.843  65.536  1.00  0.00           C  
ATOM   2763  HB2 LEU   181      25.239  26.581  65.107  1.00  0.00           H  
ATOM   2764  HB3 LEU   181      24.088  26.136  66.345  1.00  0.00           H  
ATOM   2765  CG  LEU   181      23.107  26.773  64.584  1.00  0.00           C  
ATOM   2766  HG  LEU   181      23.179  27.622  63.903  1.00  0.00           H  
ATOM   2767  CD1 LEU   181      23.123  25.509  63.736  1.00  0.00           C  
ATOM   2768 HD11 LEU   181      24.130  25.267  63.395  1.00  0.00           H  
ATOM   2769 HD12 LEU   181      23.138  24.643  64.398  1.00  0.00           H  
ATOM   2770 HD13 LEU   181      22.354  25.459  62.966  1.00  0.00           H  
ATOM   2771  CD2 LEU   181      21.746  26.770  65.267  1.00  0.00           C  
ATOM   2772 HD21 LEU   181      20.918  26.615  64.574  1.00  0.00           H  
ATOM   2773 HD22 LEU   181      21.647  25.920  65.942  1.00  0.00           H  
ATOM   2774 HD23 LEU   181      21.492  27.646  65.863  1.00  0.00           H  
ATOM   2775  C   LEU   181      24.995  28.261  67.448  1.00  0.00           C  
ATOM   2776  O   LEU   181      24.369  28.169  68.474  1.00  0.00           O  
ATOM   2777  N   GLY   182      26.328  28.379  67.601  1.00  0.00           N  
ATOM   2778  H   GLY   182      26.883  28.575  66.780  1.00  0.00           H  
ATOM   2779  CA  GLY   182      27.009  28.145  68.884  1.00  0.00           C  
ATOM   2780  HA2 GLY   182      26.614  27.232  69.330  1.00  0.00           H  
ATOM   2781  HA3 GLY   182      28.038  27.832  68.704  1.00  0.00           H  
ATOM   2782  C   GLY   182      26.899  29.292  69.945  1.00  0.00           C  
ATOM   2783  O   GLY   182      27.161  29.013  71.110  1.00  0.00           O  
ATOM   2784  N   THR   183      26.620  30.500  69.421  1.00  0.00           N  
ATOM   2785  H   THR   183      26.478  30.495  68.421  1.00  0.00           H  
ATOM   2786  CA  THR   183      26.365  31.771  70.157  1.00  0.00           C  
ATOM   2787  HA  THR   183      26.686  31.638  71.190  1.00  0.00           H  
ATOM   2788  CB  THR   183      27.042  33.006  69.578  1.00  0.00           C  
ATOM   2789  HB  THR   183      26.664  33.791  70.234  1.00  0.00           H  
ATOM   2790  CG2 THR   183      28.567  32.852  69.675  1.00  0.00           C  
ATOM   2791 HG21 THR   183      28.861  31.858  70.014  1.00  0.00           H  
ATOM   2792 HG22 THR   183      29.035  32.892  68.691  1.00  0.00           H  
ATOM   2793 HG23 THR   183      28.968  33.737  70.170  1.00  0.00           H  
ATOM   2794  OG1 THR   183      26.786  33.142  68.211  1.00  0.00           O  
ATOM   2795  HG1 THR   183      27.367  32.520  67.768  1.00  0.00           H  
ATOM   2796  C   THR   183      24.883  32.079  70.275  1.00  0.00           C  
ATOM   2797  O   THR   183      24.503  32.630  71.284  1.00  0.00           O  
ATOM   2798  N   PHE   184      23.968  31.679  69.419  1.00  0.00           N  
ATOM   2799  H   PHE   184      24.320  31.334  68.537  1.00  0.00           H  
ATOM   2800  CA  PHE   184      22.610  31.765  69.507  1.00  0.00           C  
ATOM   2801  HA  PHE   184      22.313  32.782  69.761  1.00  0.00           H  
ATOM   2802  CB  PHE   184      22.034  31.401  68.072  1.00  0.00           C  
ATOM   2803  HB2 PHE   184      22.446  31.942  67.220  1.00  0.00           H  
ATOM   2804  HB3 PHE   184      22.321  30.375  67.846  1.00  0.00           H  
ATOM   2805  CG  PHE   184      20.551  31.567  68.138  1.00  0.00           C  
ATOM   2806  CD1 PHE   184      20.068  32.902  67.872  1.00  0.00           C  
ATOM   2807  HD1 PHE   184      20.757  33.658  67.528  1.00  0.00           H  
ATOM   2808  CE1 PHE   184      18.770  33.128  68.297  1.00  0.00           C  
ATOM   2809  HE1 PHE   184      18.289  34.080  68.126  1.00  0.00           H  
ATOM   2810  CZ  PHE   184      17.919  32.199  68.796  1.00  0.00           C  
ATOM   2811  HZ  PHE   184      16.965  32.468  69.225  1.00  0.00           H  
ATOM   2812  CE2 PHE   184      18.386  30.866  69.050  1.00  0.00           C  
ATOM   2813  HE2 PHE   184      17.714  30.175  69.539  1.00  0.00           H  
ATOM   2814  CD2 PHE   184      19.721  30.549  68.670  1.00  0.00           C  
ATOM   2815  HD2 PHE   184      20.264  29.655  68.941  1.00  0.00           H  
ATOM   2816  C   PHE   184      21.953  30.988  70.590  1.00  0.00           C  
ATOM   2817  O   PHE   184      21.354  31.438  71.532  1.00  0.00           O  
ATOM   2818  N   LEU   185      22.466  29.741  70.711  1.00  0.00           N  
ATOM   2819  H   LEU   185      23.104  29.442  69.987  1.00  0.00           H  
ATOM   2820  CA  LEU   185      22.037  28.801  71.780  1.00  0.00           C  
ATOM   2821  HA  LEU   185      20.951  28.882  71.762  1.00  0.00           H  
ATOM   2822  CB  LEU   185      22.510  27.360  71.484  1.00  0.00           C  
ATOM   2823  HB2 LEU   185      23.591  27.472  71.559  1.00  0.00           H  
ATOM   2824  HB3 LEU   185      22.271  26.719  72.332  1.00  0.00           H  
ATOM   2825  CG  LEU   185      22.003  26.729  70.195  1.00  0.00           C  
ATOM   2826  HG  LEU   185      21.943  27.419  69.354  1.00  0.00           H  
ATOM   2827  CD1 LEU   185      22.859  25.503  69.857  1.00  0.00           C  
ATOM   2828 HD11 LEU   185      22.510  24.795  69.105  1.00  0.00           H  
ATOM   2829 HD12 LEU   185      23.860  25.896  69.682  1.00  0.00           H  
ATOM   2830 HD13 LEU   185      22.931  24.993  70.817  1.00  0.00           H  
ATOM   2831  CD2 LEU   185      20.528  26.306  70.425  1.00  0.00           C  
ATOM   2832 HD21 LEU   185      19.890  27.190  70.430  1.00  0.00           H  
ATOM   2833 HD22 LEU   185      20.124  25.876  69.509  1.00  0.00           H  
ATOM   2834 HD23 LEU   185      20.371  25.618  71.256  1.00  0.00           H  
ATOM   2835  C   LEU   185      22.482  29.206  73.250  1.00  0.00           C  
ATOM   2836  O   LEU   185      22.171  28.610  74.267  1.00  0.00           O  
ATOM   2837  N   VAL   186      23.277  30.325  73.343  1.00  0.00           N  
ATOM   2838  H   VAL   186      23.560  30.887  72.553  1.00  0.00           H  
ATOM   2839  CA  VAL   186      23.711  30.819  74.676  1.00  0.00           C  
ATOM   2840  HA  VAL   186      22.876  30.597  75.341  1.00  0.00           H  
ATOM   2841  CB  VAL   186      25.020  30.135  75.116  1.00  0.00           C  
ATOM   2842  HB  VAL   186      25.267  30.496  76.115  1.00  0.00           H  
ATOM   2843  CG1 VAL   186      24.934  28.649  75.262  1.00  0.00           C  
ATOM   2844 HG11 VAL   186      25.711  28.292  75.938  1.00  0.00           H  
ATOM   2845 HG12 VAL   186      24.081  28.305  75.847  1.00  0.00           H  
ATOM   2846 HG13 VAL   186      25.110  28.177  74.295  1.00  0.00           H  
ATOM   2847  CG2 VAL   186      26.261  30.397  74.237  1.00  0.00           C  
ATOM   2848 HG21 VAL   186      26.650  31.409  74.346  1.00  0.00           H  
ATOM   2849 HG22 VAL   186      27.117  29.865  74.652  1.00  0.00           H  
ATOM   2850 HG23 VAL   186      26.099  30.087  73.205  1.00  0.00           H  
ATOM   2851  C   VAL   186      23.816  32.373  74.614  1.00  0.00           C  
ATOM   2852  O   VAL   186      24.397  32.982  75.544  1.00  0.00           O  
ATOM   2853  N   ARG   187      22.980  32.992  73.682  1.00  0.00           N  
ATOM   2854  H   ARG   187      22.723  32.439  72.877  1.00  0.00           H  
ATOM   2855  CA  ARG   187      22.732  34.475  73.630  1.00  0.00           C  
ATOM   2856  HA  ARG   187      23.710  34.902  73.411  1.00  0.00           H  
ATOM   2857  CB  ARG   187      21.779  34.827  72.465  1.00  0.00           C  
ATOM   2858  HB2 ARG   187      21.719  35.890  72.232  1.00  0.00           H  
ATOM   2859  HB3 ARG   187      22.213  34.432  71.547  1.00  0.00           H  
ATOM   2860  CG  ARG   187      20.389  34.291  72.766  1.00  0.00           C  
ATOM   2861  HG2 ARG   187      20.417  33.210  72.901  1.00  0.00           H  
ATOM   2862  HG3 ARG   187      19.977  34.764  73.657  1.00  0.00           H  
ATOM   2863  CD  ARG   187      19.419  34.582  71.599  1.00  0.00           C  
ATOM   2864  HD2 ARG   187      19.433  35.592  71.187  1.00  0.00           H  
ATOM   2865  HD3 ARG   187      19.629  33.960  70.729  1.00  0.00           H  
ATOM   2866  NE  ARG   187      17.997  34.309  71.839  1.00  0.00           N  
ATOM   2867  HE  ARG   187      17.348  35.076  71.944  1.00  0.00           H  
ATOM   2868  CZ  ARG   187      17.515  33.088  72.004  1.00  0.00           C  
ATOM   2869  NH1 ARG   187      18.265  32.015  72.017  1.00  0.00           N  
ATOM   2870 HH11 ARG   187      19.259  32.087  71.854  1.00  0.00           H  
ATOM   2871 HH12 ARG   187      17.848  31.098  71.946  1.00  0.00           H  
ATOM   2872  NH2 ARG   187      16.248  32.900  72.143  1.00  0.00           N  
ATOM   2873 HH21 ARG   187      15.632  33.697  72.070  1.00  0.00           H  
ATOM   2874 HH22 ARG   187      15.963  31.936  72.244  1.00  0.00           H  
ATOM   2875  C   ARG   187      22.316  35.175  74.950  1.00  0.00           C  
ATOM   2876  O   ARG   187      22.820  36.251  75.260  1.00  0.00           O  
ATOM   2877  N   SER   188      21.571  34.537  75.823  1.00  0.00           N  
ATOM   2878  H   SER   188      21.189  33.607  75.724  1.00  0.00           H  
ATOM   2879  CA  SER   188      21.134  35.074  77.061  1.00  0.00           C  
ATOM   2880  HA  SER   188      20.829  36.103  76.873  1.00  0.00           H  
ATOM   2881  CB  SER   188      19.979  34.236  77.577  1.00  0.00           C  
ATOM   2882  HB2 SER   188      20.285  33.191  77.632  1.00  0.00           H  
ATOM   2883  HB3 SER   188      19.608  34.569  78.547  1.00  0.00           H  
ATOM   2884  OG  SER   188      18.907  34.294  76.645  1.00  0.00           O  
ATOM   2885  HG  SER   188      18.297  33.616  76.945  1.00  0.00           H  
ATOM   2886  C   SER   188      22.179  35.202  78.161  1.00  0.00           C  
ATOM   2887  O   SER   188      21.797  35.903  79.103  1.00  0.00           O  
ATOM   2888  N   GLN   189      23.440  34.760  78.085  1.00  0.00           N  
ATOM   2889  H   GLN   189      23.812  34.430  77.206  1.00  0.00           H  
ATOM   2890  CA  GLN   189      24.447  34.639  79.189  1.00  0.00           C  
ATOM   2891  HA  GLN   189      23.915  34.094  79.969  1.00  0.00           H  
ATOM   2892  CB  GLN   189      25.581  33.616  78.771  1.00  0.00           C  
ATOM   2893  HB2 GLN   189      25.137  32.704  78.374  1.00  0.00           H  
ATOM   2894  HB3 GLN   189      26.127  34.048  77.932  1.00  0.00           H  
ATOM   2895  CG  GLN   189      26.552  33.231  79.817  1.00  0.00           C  
ATOM   2896  HG2 GLN   189      27.424  32.781  79.343  1.00  0.00           H  
ATOM   2897  HG3 GLN   189      26.913  34.161  80.257  1.00  0.00           H  
ATOM   2898  CD  GLN   189      26.115  32.211  80.841  1.00  0.00           C  
ATOM   2899  OE1 GLN   189      24.911  32.028  81.055  1.00  0.00           O  
ATOM   2900  NE2 GLN   189      27.018  31.589  81.639  1.00  0.00           N  
ATOM   2901 HE21 GLN   189      26.700  30.860  82.261  1.00  0.00           H  
ATOM   2902 HE22 GLN   189      27.999  31.795  81.514  1.00  0.00           H  
ATOM   2903  C   GLN   189      24.959  36.019  79.515  1.00  0.00           C  
ATOM   2904  O   GLN   189      25.458  36.652  78.575  1.00  0.00           O  
ATOM   2905  N   PRO   190      24.943  36.536  80.800  1.00  0.00           N  
ATOM   2906  CD  PRO   190      24.277  36.055  82.017  1.00  0.00           C  
ATOM   2907  HD2 PRO   190      24.532  34.999  82.097  1.00  0.00           H  
ATOM   2908  HD3 PRO   190      23.200  36.159  81.887  1.00  0.00           H  
ATOM   2909  CG  PRO   190      24.616  36.971  83.192  1.00  0.00           C  
ATOM   2910  HG2 PRO   190      25.594  36.597  83.494  1.00  0.00           H  
ATOM   2911  HG3 PRO   190      23.784  37.037  83.893  1.00  0.00           H  
ATOM   2912  CB  PRO   190      24.931  38.385  82.505  1.00  0.00           C  
ATOM   2913  HB2 PRO   190      25.740  38.938  82.980  1.00  0.00           H  
ATOM   2914  HB3 PRO   190      23.967  38.887  82.416  1.00  0.00           H  
ATOM   2915  CA  PRO   190      25.428  37.949  81.082  1.00  0.00           C  
ATOM   2916  HA  PRO   190      25.022  38.653  80.355  1.00  0.00           H  
ATOM   2917  C   PRO   190      26.961  38.042  81.030  1.00  0.00           C  
ATOM   2918  O   PRO   190      27.708  37.064  81.243  1.00  0.00           O  
ATOM   2919  N   GLY   191      27.465  39.311  80.833  1.00  0.00           N  
ATOM   2920  H   GLY   191      26.873  40.110  80.656  1.00  0.00           H  
ATOM   2921  CA  GLY   191      28.958  39.675  80.876  1.00  0.00           C  
ATOM   2922  HA2 GLY   191      29.138  40.735  81.059  1.00  0.00           H  
ATOM   2923  HA3 GLY   191      29.340  39.114  81.728  1.00  0.00           H  
ATOM   2924  C   GLY   191      29.818  39.223  79.674  1.00  0.00           C  
ATOM   2925  O   GLY   191      29.317  38.792  78.625  1.00  0.00           O  
ATOM   2926  N   ARG   192      31.114  39.288  79.878  1.00  0.00           N  
ATOM   2927  H   ARG   192      31.439  39.805  80.683  1.00  0.00           H  
ATOM   2928  CA  ARG   192      32.193  38.978  78.925  1.00  0.00           C  
ATOM   2929  HA  ARG   192      33.106  39.350  79.390  1.00  0.00           H  
ATOM   2930  CB  ARG   192      32.454  37.540  78.677  1.00  0.00           C  
ATOM   2931  HB2 ARG   192      31.569  37.164  78.164  1.00  0.00           H  
ATOM   2932  HB3 ARG   192      33.292  37.328  78.013  1.00  0.00           H  
ATOM   2933  CG  ARG   192      32.647  36.794  80.000  1.00  0.00           C  
ATOM   2934  HG2 ARG   192      31.997  37.166  80.793  1.00  0.00           H  
ATOM   2935  HG3 ARG   192      32.327  35.780  79.759  1.00  0.00           H  
ATOM   2936  CD  ARG   192      34.109  36.751  80.514  1.00  0.00           C  
ATOM   2937  HD2 ARG   192      34.437  37.774  80.698  1.00  0.00           H  
ATOM   2938  HD3 ARG   192      34.157  36.250  81.482  1.00  0.00           H  
ATOM   2939  NE  ARG   192      34.939  35.959  79.543  1.00  0.00           N  
ATOM   2940  HE  ARG   192      34.541  35.055  79.332  1.00  0.00           H  
ATOM   2941  CZ  ARG   192      36.062  36.249  78.851  1.00  0.00           C  
ATOM   2942  NH1 ARG   192      36.541  37.422  78.836  1.00  0.00           N  
ATOM   2943 HH11 ARG   192      36.151  38.134  79.437  1.00  0.00           H  
ATOM   2944 HH12 ARG   192      37.338  37.654  78.261  1.00  0.00           H  
ATOM   2945  NH2 ARG   192      36.613  35.299  78.116  1.00  0.00           N  
ATOM   2946 HH21 ARG   192      36.024  34.545  77.793  1.00  0.00           H  
ATOM   2947 HH22 ARG   192      37.326  35.509  77.433  1.00  0.00           H  
ATOM   2948  C   ARG   192      32.065  39.831  77.701  1.00  0.00           C  
ATOM   2949  O   ARG   192      32.258  39.424  76.600  1.00  0.00           O  
ATOM   2950  N   TYR   193      31.717  41.102  77.885  1.00  0.00           N  
ATOM   2951  H   TYR   193      31.630  41.438  78.833  1.00  0.00           H  
ATOM   2952  CA  TYR   193      31.331  42.091  76.864  1.00  0.00           C  
ATOM   2953  HA  TYR   193      31.256  43.010  77.445  1.00  0.00           H  
ATOM   2954  CB  TYR   193      32.584  42.369  75.921  1.00  0.00           C  
ATOM   2955  HB2 TYR   193      32.790  41.575  75.203  1.00  0.00           H  
ATOM   2956  HB3 TYR   193      32.300  43.145  75.211  1.00  0.00           H  
ATOM   2957  CG  TYR   193      33.931  42.640  76.573  1.00  0.00           C  
ATOM   2958  CD1 TYR   193      34.993  41.742  76.658  1.00  0.00           C  
ATOM   2959  HD1 TYR   193      34.870  40.719  76.334  1.00  0.00           H  
ATOM   2960  CE1 TYR   193      36.235  42.134  77.194  1.00  0.00           C  
ATOM   2961  HE1 TYR   193      37.014  41.388  77.250  1.00  0.00           H  
ATOM   2962  CZ  TYR   193      36.537  43.476  77.656  1.00  0.00           C  
ATOM   2963  OH  TYR   193      37.754  43.798  78.196  1.00  0.00           O  
ATOM   2964  HH  TYR   193      37.654  44.575  78.750  1.00  0.00           H  
ATOM   2965  CE2 TYR   193      35.472  44.382  77.627  1.00  0.00           C  
ATOM   2966  HE2 TYR   193      35.555  45.424  77.897  1.00  0.00           H  
ATOM   2967  CD2 TYR   193      34.197  43.981  77.045  1.00  0.00           C  
ATOM   2968  HD2 TYR   193      33.392  44.692  76.930  1.00  0.00           H  
ATOM   2969  C   TYR   193      30.063  41.779  76.023  1.00  0.00           C  
ATOM   2970  O   TYR   193      29.735  42.435  75.085  1.00  0.00           O  
ATOM   2971  N   ASN   194      29.382  40.667  76.495  1.00  0.00           N  
ATOM   2972  H   ASN   194      29.718  40.324  77.383  1.00  0.00           H  
ATOM   2973  CA  ASN   194      28.269  40.045  75.881  1.00  0.00           C  
ATOM   2974  HA  ASN   194      28.039  39.130  76.426  1.00  0.00           H  
ATOM   2975  CB  ASN   194      26.956  40.867  75.983  1.00  0.00           C  
ATOM   2976  HB2 ASN   194      27.173  41.830  75.520  1.00  0.00           H  
ATOM   2977  HB3 ASN   194      26.121  40.444  75.424  1.00  0.00           H  
ATOM   2978  CG  ASN   194      26.430  41.129  77.388  1.00  0.00           C  
ATOM   2979  OD1 ASN   194      26.931  42.022  78.102  1.00  0.00           O  
ATOM   2980  ND2 ASN   194      25.354  40.478  77.796  1.00  0.00           N  
ATOM   2981 HD21 ASN   194      25.206  40.567  78.791  1.00  0.00           H  
ATOM   2982 HD22 ASN   194      24.797  39.786  77.314  1.00  0.00           H  
ATOM   2983  C   ASN   194      28.528  39.504  74.491  1.00  0.00           C  
ATOM   2984  O   ASN   194      27.622  39.534  73.566  1.00  0.00           O  
ATOM   2985  N   ARG   195      29.785  38.985  74.283  1.00  0.00           N  
ATOM   2986  H   ARG   195      30.400  38.781  75.057  1.00  0.00           H  
ATOM   2987  CA  ARG   195      30.261  38.562  72.963  1.00  0.00           C  
ATOM   2988  HA  ARG   195      30.056  39.337  72.224  1.00  0.00           H  
ATOM   2989  CB  ARG   195      31.791  38.346  72.993  1.00  0.00           C  
ATOM   2990  HB2 ARG   195      32.005  38.058  71.964  1.00  0.00           H  
ATOM   2991  HB3 ARG   195      32.263  39.305  73.205  1.00  0.00           H  
ATOM   2992  CG  ARG   195      32.267  37.233  73.942  1.00  0.00           C  
ATOM   2993  HG2 ARG   195      32.172  37.556  74.979  1.00  0.00           H  
ATOM   2994  HG3 ARG   195      31.599  36.387  73.779  1.00  0.00           H  
ATOM   2995  CD  ARG   195      33.656  36.747  73.644  1.00  0.00           C  
ATOM   2996  HD2 ARG   195      33.774  36.481  72.593  1.00  0.00           H  
ATOM   2997  HD3 ARG   195      34.432  37.482  73.861  1.00  0.00           H  
ATOM   2998  NE  ARG   195      34.023  35.648  74.533  1.00  0.00           N  
ATOM   2999  HE  ARG   195      33.377  35.396  75.267  1.00  0.00           H  
ATOM   3000  CZ  ARG   195      35.080  34.928  74.467  1.00  0.00           C  
ATOM   3001  NH1 ARG   195      35.795  35.051  73.369  1.00  0.00           N  
ATOM   3002 HH11 ARG   195      35.723  35.903  72.832  1.00  0.00           H  
ATOM   3003 HH12 ARG   195      36.673  34.561  73.267  1.00  0.00           H  
ATOM   3004  NH2 ARG   195      35.315  34.018  75.296  1.00  0.00           N  
ATOM   3005 HH21 ARG   195      34.649  33.833  76.033  1.00  0.00           H  
ATOM   3006 HH22 ARG   195      36.138  33.455  75.136  1.00  0.00           H  
ATOM   3007  C   ARG   195      29.449  37.378  72.433  1.00  0.00           C  
ATOM   3008  O   ARG   195      29.465  37.297  71.157  1.00  0.00           O  
ATOM   3009  N   ALA   196      28.730  36.635  73.232  1.00  0.00           N  
ATOM   3010  H   ALA   196      28.687  36.779  74.231  1.00  0.00           H  
ATOM   3011  CA  ALA   196      27.750  35.707  72.553  1.00  0.00           C  
ATOM   3012  HA  ALA   196      28.180  34.996  71.848  1.00  0.00           H  
ATOM   3013  CB  ALA   196      26.998  34.824  73.580  1.00  0.00           C  
ATOM   3014  HB1 ALA   196      26.493  33.993  73.089  1.00  0.00           H  
ATOM   3015  HB2 ALA   196      27.748  34.405  74.250  1.00  0.00           H  
ATOM   3016  HB3 ALA   196      26.334  35.387  74.236  1.00  0.00           H  
ATOM   3017  C   ALA   196      26.604  36.505  71.737  1.00  0.00           C  
ATOM   3018  O   ALA   196      26.311  36.184  70.607  1.00  0.00           O  
ATOM   3019  N   ARG   197      26.023  37.547  72.363  1.00  0.00           N  
ATOM   3020  H   ARG   197      26.361  37.823  73.274  1.00  0.00           H  
ATOM   3021  CA  ARG   197      24.902  38.305  71.829  1.00  0.00           C  
ATOM   3022  HA  ARG   197      24.070  37.673  71.518  1.00  0.00           H  
ATOM   3023  CB  ARG   197      24.392  39.248  72.989  1.00  0.00           C  
ATOM   3024  HB2 ARG   197      24.151  38.628  73.852  1.00  0.00           H  
ATOM   3025  HB3 ARG   197      25.202  39.904  73.309  1.00  0.00           H  
ATOM   3026  CG  ARG   197      23.212  40.173  72.577  1.00  0.00           C  
ATOM   3027  HG2 ARG   197      23.636  40.899  71.883  1.00  0.00           H  
ATOM   3028  HG3 ARG   197      22.377  39.683  72.078  1.00  0.00           H  
ATOM   3029  CD  ARG   197      22.717  41.054  73.780  1.00  0.00           C  
ATOM   3030  HD2 ARG   197      21.776  41.498  73.455  1.00  0.00           H  
ATOM   3031  HD3 ARG   197      22.349  40.426  74.591  1.00  0.00           H  
ATOM   3032  NE  ARG   197      23.635  42.084  74.224  1.00  0.00           N  
ATOM   3033  HE  ARG   197      24.219  42.474  73.499  1.00  0.00           H  
ATOM   3034  CZ  ARG   197      23.781  42.646  75.416  1.00  0.00           C  
ATOM   3035  NH1 ARG   197      23.039  42.253  76.434  1.00  0.00           N  
ATOM   3036 HH11 ARG   197      22.299  41.580  76.299  1.00  0.00           H  
ATOM   3037 HH12 ARG   197      23.023  42.853  77.246  1.00  0.00           H  
ATOM   3038  NH2 ARG   197      24.517  43.688  75.570  1.00  0.00           N  
ATOM   3039 HH21 ARG   197      25.174  43.991  74.865  1.00  0.00           H  
ATOM   3040 HH22 ARG   197      24.570  44.201  76.439  1.00  0.00           H  
ATOM   3041  C   ARG   197      25.334  39.234  70.723  1.00  0.00           C  
ATOM   3042  O   ARG   197      24.614  39.343  69.837  1.00  0.00           O  
ATOM   3043  N   GLY   198      26.614  39.676  70.721  1.00  0.00           N  
ATOM   3044  H   GLY   198      27.196  39.537  71.535  1.00  0.00           H  
ATOM   3045  CA  GLY   198      27.237  40.563  69.735  1.00  0.00           C  
ATOM   3046  HA2 GLY   198      26.575  41.331  69.335  1.00  0.00           H  
ATOM   3047  HA3 GLY   198      28.089  41.046  70.213  1.00  0.00           H  
ATOM   3048  C   GLY   198      27.713  39.874  68.495  1.00  0.00           C  
ATOM   3049  O   GLY   198      27.533  40.459  67.433  1.00  0.00           O  
ATOM   3050  N   LEU   199      28.279  38.704  68.654  1.00  0.00           N  
ATOM   3051  H   LEU   199      28.263  38.317  69.587  1.00  0.00           H  
ATOM   3052  CA  LEU   199      28.620  37.858  67.517  1.00  0.00           C  
ATOM   3053  HA  LEU   199      29.099  38.580  66.856  1.00  0.00           H  
ATOM   3054  CB  LEU   199      29.773  36.866  67.933  1.00  0.00           C  
ATOM   3055  HB2 LEU   199      30.628  37.529  68.062  1.00  0.00           H  
ATOM   3056  HB3 LEU   199      29.531  36.451  68.911  1.00  0.00           H  
ATOM   3057  CG  LEU   199      30.268  35.741  66.939  1.00  0.00           C  
ATOM   3058  HG  LEU   199      29.415  35.098  66.722  1.00  0.00           H  
ATOM   3059  CD1 LEU   199      30.730  36.360  65.604  1.00  0.00           C  
ATOM   3060 HD11 LEU   199      31.557  37.064  65.698  1.00  0.00           H  
ATOM   3061 HD12 LEU   199      30.933  35.646  64.805  1.00  0.00           H  
ATOM   3062 HD13 LEU   199      29.871  36.908  65.218  1.00  0.00           H  
ATOM   3063  CD2 LEU   199      31.298  34.842  67.514  1.00  0.00           C  
ATOM   3064 HD21 LEU   199      32.202  35.422  67.701  1.00  0.00           H  
ATOM   3065 HD22 LEU   199      30.920  34.343  68.406  1.00  0.00           H  
ATOM   3066 HD23 LEU   199      31.467  34.009  66.832  1.00  0.00           H  
ATOM   3067  C   LEU   199      27.388  37.283  66.771  1.00  0.00           C  
ATOM   3068  O   LEU   199      27.337  37.458  65.564  1.00  0.00           O  
ATOM   3069  N   THR   200      26.509  36.557  67.476  1.00  0.00           N  
ATOM   3070  H   THR   200      26.469  36.534  68.484  1.00  0.00           H  
ATOM   3071  CA  THR   200      25.487  35.729  66.808  1.00  0.00           C  
ATOM   3072  HA  THR   200      25.991  34.925  66.272  1.00  0.00           H  
ATOM   3073  CB  THR   200      24.603  35.105  67.878  1.00  0.00           C  
ATOM   3074  HB  THR   200      25.178  34.721  68.721  1.00  0.00           H  
ATOM   3075  CG2 THR   200      23.305  35.836  68.341  1.00  0.00           C  
ATOM   3076 HG21 THR   200      23.594  36.817  68.718  1.00  0.00           H  
ATOM   3077 HG22 THR   200      22.586  35.944  67.529  1.00  0.00           H  
ATOM   3078 HG23 THR   200      22.876  35.222  69.133  1.00  0.00           H  
ATOM   3079  OG1 THR   200      24.031  33.985  67.225  1.00  0.00           O  
ATOM   3080  HG1 THR   200      24.698  33.303  67.116  1.00  0.00           H  
ATOM   3081  C   THR   200      24.586  36.484  65.792  1.00  0.00           C  
ATOM   3082  O   THR   200      24.409  36.007  64.640  1.00  0.00           O  
ATOM   3083  N   PHE   201      24.246  37.715  66.046  1.00  0.00           N  
ATOM   3084  H   PHE   201      24.431  38.072  66.972  1.00  0.00           H  
ATOM   3085  CA  PHE   201      23.317  38.481  65.216  1.00  0.00           C  
ATOM   3086  HA  PHE   201      22.593  37.787  64.791  1.00  0.00           H  
ATOM   3087  CB  PHE   201      22.470  39.477  66.010  1.00  0.00           C  
ATOM   3088  HB2 PHE   201      22.027  39.068  66.918  1.00  0.00           H  
ATOM   3089  HB3 PHE   201      23.222  40.207  66.309  1.00  0.00           H  
ATOM   3090  CG  PHE   201      21.365  40.244  65.240  1.00  0.00           C  
ATOM   3091  CD1 PHE   201      21.132  41.583  65.534  1.00  0.00           C  
ATOM   3092  HD1 PHE   201      21.698  42.100  66.294  1.00  0.00           H  
ATOM   3093  CE1 PHE   201      20.071  42.293  64.908  1.00  0.00           C  
ATOM   3094  HE1 PHE   201      19.791  43.301  65.177  1.00  0.00           H  
ATOM   3095  CZ  PHE   201      19.304  41.660  63.954  1.00  0.00           C  
ATOM   3096  HZ  PHE   201      18.645  42.263  63.348  1.00  0.00           H  
ATOM   3097  CE2 PHE   201      19.624  40.361  63.480  1.00  0.00           C  
ATOM   3098  HE2 PHE   201      19.072  39.874  62.691  1.00  0.00           H  
ATOM   3099  CD2 PHE   201      20.563  39.634  64.215  1.00  0.00           C  
ATOM   3100  HD2 PHE   201      20.751  38.593  64.000  1.00  0.00           H  
ATOM   3101  C   PHE   201      24.033  39.078  63.941  1.00  0.00           C  
ATOM   3102  O   PHE   201      23.433  39.186  62.906  1.00  0.00           O  
ATOM   3103  N   ALA   202      25.288  39.486  64.074  1.00  0.00           N  
ATOM   3104  H   ALA   202      25.655  39.357  65.005  1.00  0.00           H  
ATOM   3105  CA  ALA   202      26.227  39.763  62.969  1.00  0.00           C  
ATOM   3106  HA  ALA   202      25.853  40.584  62.357  1.00  0.00           H  
ATOM   3107  CB  ALA   202      27.570  40.228  63.573  1.00  0.00           C  
ATOM   3108  HB1 ALA   202      28.046  39.459  64.181  1.00  0.00           H  
ATOM   3109  HB2 ALA   202      28.294  40.614  62.855  1.00  0.00           H  
ATOM   3110  HB3 ALA   202      27.411  41.053  64.267  1.00  0.00           H  
ATOM   3111  C   ALA   202      26.533  38.534  62.130  1.00  0.00           C  
ATOM   3112  O   ALA   202      26.724  38.648  60.925  1.00  0.00           O  
ATOM   3113  N   MET   203      26.641  37.336  62.703  1.00  0.00           N  
ATOM   3114  H   MET   203      26.824  37.326  63.697  1.00  0.00           H  
ATOM   3115  CA  MET   203      26.828  36.095  61.929  1.00  0.00           C  
ATOM   3116  HA  MET   203      27.499  36.275  61.090  1.00  0.00           H  
ATOM   3117  CB  MET   203      27.343  34.915  62.736  1.00  0.00           C  
ATOM   3118  HB2 MET   203      28.217  35.284  63.273  1.00  0.00           H  
ATOM   3119  HB3 MET   203      26.599  34.425  63.364  1.00  0.00           H  
ATOM   3120  CG  MET   203      28.021  33.875  61.805  1.00  0.00           C  
ATOM   3121  HG2 MET   203      28.452  33.024  62.333  1.00  0.00           H  
ATOM   3122  HG3 MET   203      27.222  33.472  61.181  1.00  0.00           H  
ATOM   3123  SD  MET   203      29.348  34.399  60.618  1.00  0.00           S  
ATOM   3124  CE  MET   203      30.848  34.450  61.675  1.00  0.00           C  
ATOM   3125  HE1 MET   203      31.624  34.851  61.024  1.00  0.00           H  
ATOM   3126  HE2 MET   203      30.605  35.045  62.555  1.00  0.00           H  
ATOM   3127  HE3 MET   203      31.235  33.481  61.991  1.00  0.00           H  
ATOM   3128  C   MET   203      25.617  35.669  61.206  1.00  0.00           C  
ATOM   3129  O   MET   203      25.720  35.260  60.009  1.00  0.00           O  
ATOM   3130  N   LEU   204      24.445  35.727  61.840  1.00  0.00           N  
ATOM   3131  H   LEU   204      24.548  35.987  62.811  1.00  0.00           H  
ATOM   3132  CA  LEU   204      23.212  35.525  61.067  1.00  0.00           C  
ATOM   3133  HA  LEU   204      23.287  34.523  60.644  1.00  0.00           H  
ATOM   3134  CB  LEU   204      22.033  35.537  62.014  1.00  0.00           C  
ATOM   3135  HB2 LEU   204      22.262  34.912  62.877  1.00  0.00           H  
ATOM   3136  HB3 LEU   204      21.939  36.571  62.347  1.00  0.00           H  
ATOM   3137  CG  LEU   204      20.671  35.106  61.393  1.00  0.00           C  
ATOM   3138  HG  LEU   204      20.529  35.819  60.581  1.00  0.00           H  
ATOM   3139  CD1 LEU   204      20.525  33.714  60.864  1.00  0.00           C  
ATOM   3140 HD11 LEU   204      21.281  33.105  61.360  1.00  0.00           H  
ATOM   3141 HD12 LEU   204      19.593  33.157  60.954  1.00  0.00           H  
ATOM   3142 HD13 LEU   204      20.725  33.802  59.796  1.00  0.00           H  
ATOM   3143  CD2 LEU   204      19.518  35.315  62.447  1.00  0.00           C  
ATOM   3144 HD21 LEU   204      19.160  36.338  62.336  1.00  0.00           H  
ATOM   3145 HD22 LEU   204      18.594  34.768  62.264  1.00  0.00           H  
ATOM   3146 HD23 LEU   204      19.911  35.064  63.433  1.00  0.00           H  
ATOM   3147  C   LEU   204      22.987  36.608  59.943  1.00  0.00           C  
ATOM   3148  O   LEU   204      22.416  36.328  58.866  1.00  0.00           O  
ATOM   3149  N   ALA   205      23.553  37.809  60.136  1.00  0.00           N  
ATOM   3150  H   ALA   205      24.140  37.823  60.958  1.00  0.00           H  
ATOM   3151  CA  ALA   205      23.639  38.896  59.141  1.00  0.00           C  
ATOM   3152  HA  ALA   205      22.653  39.048  58.704  1.00  0.00           H  
ATOM   3153  CB  ALA   205      24.050  40.216  59.782  1.00  0.00           C  
ATOM   3154  HB1 ALA   205      25.066  40.131  60.169  1.00  0.00           H  
ATOM   3155  HB2 ALA   205      23.946  41.059  59.098  1.00  0.00           H  
ATOM   3156  HB3 ALA   205      23.429  40.469  60.641  1.00  0.00           H  
ATOM   3157  C   ALA   205      24.585  38.683  57.889  1.00  0.00           C  
ATOM   3158  O   ALA   205      24.214  38.837  56.726  1.00  0.00           O  
ATOM   3159  N   TYR   206      25.832  38.234  58.120  1.00  0.00           N  
ATOM   3160  H   TYR   206      25.921  38.107  59.118  1.00  0.00           H  
ATOM   3161  CA  TYR   206      26.845  37.813  57.142  1.00  0.00           C  
ATOM   3162  HA  TYR   206      27.121  38.651  56.501  1.00  0.00           H  
ATOM   3163  CB  TYR   206      28.135  37.517  57.886  1.00  0.00           C  
ATOM   3164  HB2 TYR   206      28.442  38.420  58.413  1.00  0.00           H  
ATOM   3165  HB3 TYR   206      27.877  36.778  58.645  1.00  0.00           H  
ATOM   3166  CG  TYR   206      29.264  36.976  56.952  1.00  0.00           C  
ATOM   3167  CD1 TYR   206      30.051  37.868  56.229  1.00  0.00           C  
ATOM   3168  HD1 TYR   206      29.902  38.931  56.353  1.00  0.00           H  
ATOM   3169  CE1 TYR   206      30.887  37.362  55.231  1.00  0.00           C  
ATOM   3170  HE1 TYR   206      31.318  38.065  54.533  1.00  0.00           H  
ATOM   3171  CZ  TYR   206      31.072  35.990  55.095  1.00  0.00           C  
ATOM   3172  OH  TYR   206      31.940  35.559  54.099  1.00  0.00           O  
ATOM   3173  HH  TYR   206      31.883  34.601  54.117  1.00  0.00           H  
ATOM   3174  CE2 TYR   206      30.347  35.085  55.936  1.00  0.00           C  
ATOM   3175  HE2 TYR   206      30.561  34.048  55.725  1.00  0.00           H  
ATOM   3176  CD2 TYR   206      29.452  35.599  56.841  1.00  0.00           C  
ATOM   3177  HD2 TYR   206      28.869  34.935  57.462  1.00  0.00           H  
ATOM   3178  C   TYR   206      26.389  36.535  56.369  1.00  0.00           C  
ATOM   3179  O   TYR   206      26.591  36.350  55.196  1.00  0.00           O  
ATOM   3180  N   PHE   207      25.710  35.720  57.119  1.00  0.00           N  
ATOM   3181  H   PHE   207      25.724  35.889  58.114  1.00  0.00           H  
ATOM   3182  CA  PHE   207      25.197  34.402  56.590  1.00  0.00           C  
ATOM   3183  HA  PHE   207      25.943  33.894  55.980  1.00  0.00           H  
ATOM   3184  CB  PHE   207      24.858  33.524  57.725  1.00  0.00           C  
ATOM   3185  HB2 PHE   207      25.820  33.243  58.154  1.00  0.00           H  
ATOM   3186  HB3 PHE   207      24.390  34.031  58.568  1.00  0.00           H  
ATOM   3187  CG  PHE   207      23.929  32.490  57.184  1.00  0.00           C  
ATOM   3188  CD1 PHE   207      22.540  32.707  57.507  1.00  0.00           C  
ATOM   3189  HD1 PHE   207      22.265  33.587  58.069  1.00  0.00           H  
ATOM   3190  CE1 PHE   207      21.559  31.787  57.093  1.00  0.00           C  
ATOM   3191  HE1 PHE   207      20.509  31.991  57.238  1.00  0.00           H  
ATOM   3192  CZ  PHE   207      21.981  30.614  56.389  1.00  0.00           C  
ATOM   3193  HZ  PHE   207      21.285  29.885  56.001  1.00  0.00           H  
ATOM   3194  CE2 PHE   207      23.338  30.412  56.155  1.00  0.00           C  
ATOM   3195  HE2 PHE   207      23.670  29.487  55.706  1.00  0.00           H  
ATOM   3196  CD2 PHE   207      24.320  31.357  56.490  1.00  0.00           C  
ATOM   3197  HD2 PHE   207      25.338  31.098  56.242  1.00  0.00           H  
ATOM   3198  C   PHE   207      24.105  34.672  55.522  1.00  0.00           C  
ATOM   3199  O   PHE   207      24.189  34.091  54.389  1.00  0.00           O  
ATOM   3200  N   ILE   208      23.191  35.607  55.756  1.00  0.00           N  
ATOM   3201  H   ILE   208      23.068  35.790  56.742  1.00  0.00           H  
ATOM   3202  CA  ILE   208      22.268  35.984  54.638  1.00  0.00           C  
ATOM   3203  HA  ILE   208      21.740  35.082  54.327  1.00  0.00           H  
ATOM   3204  CB  ILE   208      21.218  36.928  55.272  1.00  0.00           C  
ATOM   3205  HB  ILE   208      21.792  37.563  55.946  1.00  0.00           H  
ATOM   3206  CG2 ILE   208      20.471  37.899  54.258  1.00  0.00           C  
ATOM   3207 HG21 ILE   208      19.881  38.636  54.804  1.00  0.00           H  
ATOM   3208 HG22 ILE   208      21.208  38.449  53.672  1.00  0.00           H  
ATOM   3209 HG23 ILE   208      19.894  37.287  53.565  1.00  0.00           H  
ATOM   3210  CG1 ILE   208      20.183  36.111  56.165  1.00  0.00           C  
ATOM   3211 HG12 ILE   208      20.684  35.450  56.872  1.00  0.00           H  
ATOM   3212 HG13 ILE   208      19.558  36.806  56.725  1.00  0.00           H  
ATOM   3213  CD1 ILE   208      19.219  35.150  55.495  1.00  0.00           C  
ATOM   3214 HD11 ILE   208      18.871  34.414  56.219  1.00  0.00           H  
ATOM   3215 HD12 ILE   208      18.287  35.609  55.164  1.00  0.00           H  
ATOM   3216 HD13 ILE   208      19.646  34.684  54.607  1.00  0.00           H  
ATOM   3217  C   ILE   208      23.092  36.674  53.520  1.00  0.00           C  
ATOM   3218  O   ILE   208      22.950  36.335  52.331  1.00  0.00           O  
ATOM   3219  N   THR   209      23.915  37.675  53.770  1.00  0.00           N  
ATOM   3220  H   THR   209      24.126  37.891  54.734  1.00  0.00           H  
ATOM   3221  CA  THR   209      24.716  38.381  52.789  1.00  0.00           C  
ATOM   3222  HA  THR   209      24.132  38.861  52.005  1.00  0.00           H  
ATOM   3223  CB  THR   209      25.642  39.327  53.525  1.00  0.00           C  
ATOM   3224  HB  THR   209      26.463  38.803  54.015  1.00  0.00           H  
ATOM   3225  CG2 THR   209      26.339  40.364  52.605  1.00  0.00           C  
ATOM   3226 HG21 THR   209      27.000  40.869  53.309  1.00  0.00           H  
ATOM   3227 HG22 THR   209      26.957  39.846  51.870  1.00  0.00           H  
ATOM   3228 HG23 THR   209      25.687  41.054  52.069  1.00  0.00           H  
ATOM   3229  OG1 THR   209      24.911  40.279  54.372  1.00  0.00           O  
ATOM   3230  HG1 THR   209      24.720  39.818  55.193  1.00  0.00           H  
ATOM   3231  C   THR   209      25.573  37.374  51.979  1.00  0.00           C  
ATOM   3232  O   THR   209      25.605  37.429  50.735  1.00  0.00           O  
ATOM   3233  N   TRP   210      26.041  36.299  52.591  1.00  0.00           N  
ATOM   3234  H   TRP   210      26.031  36.136  53.588  1.00  0.00           H  
ATOM   3235  CA  TRP   210      26.927  35.366  51.922  1.00  0.00           C  
ATOM   3236  HA  TRP   210      27.778  35.873  51.468  1.00  0.00           H  
ATOM   3237  CB  TRP   210      27.502  34.350  52.927  1.00  0.00           C  
ATOM   3238  HB2 TRP   210      27.903  34.760  53.854  1.00  0.00           H  
ATOM   3239  HB3 TRP   210      26.750  33.655  53.300  1.00  0.00           H  
ATOM   3240  CG  TRP   210      28.570  33.467  52.239  1.00  0.00           C  
ATOM   3241  CD1 TRP   210      28.496  32.119  52.183  1.00  0.00           C  
ATOM   3242  HD1 TRP   210      27.734  31.651  52.788  1.00  0.00           H  
ATOM   3243  NE1 TRP   210      29.649  31.609  51.538  1.00  0.00           N  
ATOM   3244  HE1 TRP   210      29.885  30.632  51.634  1.00  0.00           H  
ATOM   3245  CE2 TRP   210      30.524  32.623  51.207  1.00  0.00           C  
ATOM   3246  CZ2 TRP   210      31.799  32.675  50.579  1.00  0.00           C  
ATOM   3247  HZ2 TRP   210      32.288  31.738  50.358  1.00  0.00           H  
ATOM   3248  CH2 TRP   210      32.323  33.880  50.212  1.00  0.00           C  
ATOM   3249  HH2 TRP   210      33.224  33.993  49.627  1.00  0.00           H  
ATOM   3250  CZ3 TRP   210      31.722  35.110  50.635  1.00  0.00           C  
ATOM   3251  HZ3 TRP   210      32.295  36.013  50.485  1.00  0.00           H  
ATOM   3252  CE3 TRP   210      30.535  35.082  51.408  1.00  0.00           C  
ATOM   3253  HE3 TRP   210      30.058  36.002  51.712  1.00  0.00           H  
ATOM   3254  CD2 TRP   210      29.807  33.854  51.600  1.00  0.00           C  
ATOM   3255  C   TRP   210      26.224  34.674  50.780  1.00  0.00           C  
ATOM   3256  O   TRP   210      26.709  34.600  49.681  1.00  0.00           O  
ATOM   3257  N   VAL   211      25.063  33.983  51.020  1.00  0.00           N  
ATOM   3258  H   VAL   211      24.661  34.171  51.927  1.00  0.00           H  
ATOM   3259  CA  VAL   211      24.219  33.413  49.995  1.00  0.00           C  
ATOM   3260  HA  VAL   211      24.793  32.728  49.370  1.00  0.00           H  
ATOM   3261  CB  VAL   211      23.127  32.512  50.614  1.00  0.00           C  
ATOM   3262  HB  VAL   211      22.583  32.086  49.771  1.00  0.00           H  
ATOM   3263  CG1 VAL   211      23.782  31.325  51.296  1.00  0.00           C  
ATOM   3264 HG11 VAL   211      24.432  30.816  50.584  1.00  0.00           H  
ATOM   3265 HG12 VAL   211      24.333  31.658  52.175  1.00  0.00           H  
ATOM   3266 HG13 VAL   211      22.991  30.680  51.678  1.00  0.00           H  
ATOM   3267  CG2 VAL   211      22.163  33.292  51.450  1.00  0.00           C  
ATOM   3268 HG21 VAL   211      22.588  33.470  52.438  1.00  0.00           H  
ATOM   3269 HG22 VAL   211      21.856  34.215  50.959  1.00  0.00           H  
ATOM   3270 HG23 VAL   211      21.209  32.768  51.503  1.00  0.00           H  
ATOM   3271  C   VAL   211      23.713  34.394  48.940  1.00  0.00           C  
ATOM   3272  O   VAL   211      23.559  33.924  47.763  1.00  0.00           O  
ATOM   3273  N   SER   212      23.550  35.674  49.326  1.00  0.00           N  
ATOM   3274  H   SER   212      23.880  35.872  50.260  1.00  0.00           H  
ATOM   3275  CA  SER   212      22.957  36.750  48.534  1.00  0.00           C  
ATOM   3276  HA  SER   212      21.985  36.437  48.152  1.00  0.00           H  
ATOM   3277  CB  SER   212      22.643  38.042  49.354  1.00  0.00           C  
ATOM   3278  HB2 SER   212      23.563  38.521  49.689  1.00  0.00           H  
ATOM   3279  HB3 SER   212      22.259  38.740  48.610  1.00  0.00           H  
ATOM   3280  OG  SER   212      21.673  37.866  50.381  1.00  0.00           O  
ATOM   3281  HG  SER   212      22.077  37.435  51.138  1.00  0.00           H  
ATOM   3282  C   SER   212      23.824  37.108  47.387  1.00  0.00           C  
ATOM   3283  O   SER   212      23.343  37.765  46.492  1.00  0.00           O  
ATOM   3284  N   PHE   213      25.050  36.489  47.248  1.00  0.00           N  
ATOM   3285  H   PHE   213      25.491  35.999  48.014  1.00  0.00           H  
ATOM   3286  CA  PHE   213      25.811  36.709  46.067  1.00  0.00           C  
ATOM   3287  HA  PHE   213      25.952  37.770  45.864  1.00  0.00           H  
ATOM   3288  CB  PHE   213      27.154  35.987  46.162  1.00  0.00           C  
ATOM   3289  HB2 PHE   213      27.098  35.074  46.755  1.00  0.00           H  
ATOM   3290  HB3 PHE   213      27.489  35.748  45.153  1.00  0.00           H  
ATOM   3291  CG  PHE   213      28.221  36.910  46.769  1.00  0.00           C  
ATOM   3292  CD1 PHE   213      29.148  37.530  45.947  1.00  0.00           C  
ATOM   3293  HD1 PHE   213      29.131  37.283  44.896  1.00  0.00           H  
ATOM   3294  CE1 PHE   213      30.086  38.397  46.449  1.00  0.00           C  
ATOM   3295  HE1 PHE   213      30.810  38.955  45.874  1.00  0.00           H  
ATOM   3296  CZ  PHE   213      30.267  38.530  47.828  1.00  0.00           C  
ATOM   3297  HZ  PHE   213      31.064  39.144  48.220  1.00  0.00           H  
ATOM   3298  CE2 PHE   213      29.218  38.053  48.659  1.00  0.00           C  
ATOM   3299  HE2 PHE   213      29.326  38.143  49.729  1.00  0.00           H  
ATOM   3300  CD2 PHE   213      28.178  37.289  48.126  1.00  0.00           C  
ATOM   3301  HD2 PHE   213      27.446  36.753  48.712  1.00  0.00           H  
ATOM   3302  C   PHE   213      25.125  36.184  44.864  1.00  0.00           C  
ATOM   3303  O   PHE   213      25.341  36.727  43.773  1.00  0.00           O  
ATOM   3304  N   VAL   214      24.368  35.080  45.040  1.00  0.00           N  
ATOM   3305  H   VAL   214      24.134  34.832  45.991  1.00  0.00           H  
ATOM   3306  CA  VAL   214      23.585  34.435  44.063  1.00  0.00           C  
ATOM   3307  HA  VAL   214      24.245  34.154  43.242  1.00  0.00           H  
ATOM   3308  CB  VAL   214      23.006  33.116  44.580  1.00  0.00           C  
ATOM   3309  HB  VAL   214      22.299  33.258  45.398  1.00  0.00           H  
ATOM   3310  CG1 VAL   214      22.362  32.256  43.460  1.00  0.00           C  
ATOM   3311 HG11 VAL   214      21.446  32.718  43.091  1.00  0.00           H  
ATOM   3312 HG12 VAL   214      22.942  32.447  42.557  1.00  0.00           H  
ATOM   3313 HG13 VAL   214      22.245  31.219  43.775  1.00  0.00           H  
ATOM   3314  CG2 VAL   214      24.242  32.320  45.049  1.00  0.00           C  
ATOM   3315 HG21 VAL   214      24.777  32.063  44.135  1.00  0.00           H  
ATOM   3316 HG22 VAL   214      24.846  32.901  45.746  1.00  0.00           H  
ATOM   3317 HG23 VAL   214      23.903  31.393  45.512  1.00  0.00           H  
ATOM   3318  C   VAL   214      22.547  35.399  43.434  1.00  0.00           C  
ATOM   3319  O   VAL   214      22.583  35.549  42.245  1.00  0.00           O  
ATOM   3320  N   PRO   215      21.562  35.904  44.179  1.00  0.00           N  
ATOM   3321  CD  PRO   215      21.308  35.592  45.577  1.00  0.00           C  
ATOM   3322  HD2 PRO   215      22.246  35.584  46.133  1.00  0.00           H  
ATOM   3323  HD3 PRO   215      20.812  34.634  45.730  1.00  0.00           H  
ATOM   3324  CG  PRO   215      20.425  36.709  46.089  1.00  0.00           C  
ATOM   3325  HG2 PRO   215      21.043  37.595  46.232  1.00  0.00           H  
ATOM   3326  HG3 PRO   215      19.941  36.371  47.005  1.00  0.00           H  
ATOM   3327  CB  PRO   215      19.504  36.931  44.900  1.00  0.00           C  
ATOM   3328  HB2 PRO   215      19.050  37.919  44.830  1.00  0.00           H  
ATOM   3329  HB3 PRO   215      18.759  36.135  44.909  1.00  0.00           H  
ATOM   3330  CA  PRO   215      20.406  36.728  43.680  1.00  0.00           C  
ATOM   3331  HA  PRO   215      19.919  36.118  42.920  1.00  0.00           H  
ATOM   3332  C   PRO   215      21.081  37.984  43.017  1.00  0.00           C  
ATOM   3333  O   PRO   215      20.525  38.441  42.046  1.00  0.00           O  
ATOM   3334  N   LEU   216      22.198  38.456  43.448  1.00  0.00           N  
ATOM   3335  H   LEU   216      22.486  38.085  44.343  1.00  0.00           H  
ATOM   3336  CA  LEU   216      22.860  39.568  42.802  1.00  0.00           C  
ATOM   3337  HA  LEU   216      22.130  40.377  42.778  1.00  0.00           H  
ATOM   3338  CB  LEU   216      24.050  40.100  43.608  1.00  0.00           C  
ATOM   3339  HB2 LEU   216      23.534  40.402  44.519  1.00  0.00           H  
ATOM   3340  HB3 LEU   216      24.703  39.259  43.843  1.00  0.00           H  
ATOM   3341  CG  LEU   216      24.972  41.218  43.080  1.00  0.00           C  
ATOM   3342  HG  LEU   216      25.222  41.155  42.021  1.00  0.00           H  
ATOM   3343  CD1 LEU   216      24.233  42.518  43.234  1.00  0.00           C  
ATOM   3344 HD11 LEU   216      24.846  43.330  42.844  1.00  0.00           H  
ATOM   3345 HD12 LEU   216      23.293  42.511  42.682  1.00  0.00           H  
ATOM   3346 HD13 LEU   216      23.836  42.728  44.227  1.00  0.00           H  
ATOM   3347  CD2 LEU   216      26.171  41.098  43.947  1.00  0.00           C  
ATOM   3348 HD21 LEU   216      26.690  42.051  43.838  1.00  0.00           H  
ATOM   3349 HD22 LEU   216      25.828  41.152  44.980  1.00  0.00           H  
ATOM   3350 HD23 LEU   216      26.874  40.292  43.735  1.00  0.00           H  
ATOM   3351  C   LEU   216      23.217  39.227  41.289  1.00  0.00           C  
ATOM   3352  O   LEU   216      22.853  39.962  40.413  1.00  0.00           O  
ATOM   3353  N   LEU   217      23.923  38.068  41.052  1.00  0.00           N  
ATOM   3354  H   LEU   217      24.170  37.524  41.866  1.00  0.00           H  
ATOM   3355  CA  LEU   217      24.376  37.573  39.695  1.00  0.00           C  
ATOM   3356  HA  LEU   217      24.805  38.389  39.115  1.00  0.00           H  
ATOM   3357  CB  LEU   217      25.471  36.515  40.031  1.00  0.00           C  
ATOM   3358  HB2 LEU   217      25.076  35.852  40.800  1.00  0.00           H  
ATOM   3359  HB3 LEU   217      25.552  35.897  39.137  1.00  0.00           H  
ATOM   3360  CG  LEU   217      26.805  37.192  40.482  1.00  0.00           C  
ATOM   3361  HG  LEU   217      26.714  37.862  41.338  1.00  0.00           H  
ATOM   3362  CD1 LEU   217      27.766  36.109  40.882  1.00  0.00           C  
ATOM   3363 HD11 LEU   217      28.571  36.465  41.525  1.00  0.00           H  
ATOM   3364 HD12 LEU   217      27.277  35.365  41.511  1.00  0.00           H  
ATOM   3365 HD13 LEU   217      28.289  35.695  40.021  1.00  0.00           H  
ATOM   3366  CD2 LEU   217      27.547  38.051  39.474  1.00  0.00           C  
ATOM   3367 HD21 LEU   217      27.862  37.445  38.625  1.00  0.00           H  
ATOM   3368 HD22 LEU   217      27.069  39.009  39.270  1.00  0.00           H  
ATOM   3369 HD23 LEU   217      28.448  38.335  40.018  1.00  0.00           H  
ATOM   3370  C   LEU   217      23.222  37.071  38.799  1.00  0.00           C  
ATOM   3371  O   LEU   217      23.144  37.339  37.624  1.00  0.00           O  
ATOM   3372  N   ALA   218      22.088  36.583  39.402  1.00  0.00           N  
ATOM   3373  H   ALA   218      22.242  36.344  40.371  1.00  0.00           H  
ATOM   3374  CA  ALA   218      20.824  36.234  38.737  1.00  0.00           C  
ATOM   3375  HA  ALA   218      21.038  35.760  37.779  1.00  0.00           H  
ATOM   3376  CB  ALA   218      19.949  35.363  39.611  1.00  0.00           C  
ATOM   3377  HB1 ALA   218      20.439  34.481  40.024  1.00  0.00           H  
ATOM   3378  HB2 ALA   218      19.556  35.989  40.412  1.00  0.00           H  
ATOM   3379  HB3 ALA   218      19.235  34.907  38.925  1.00  0.00           H  
ATOM   3380  C   ALA   218      19.939  37.452  38.451  1.00  0.00           C  
ATOM   3381  O   ALA   218      18.890  37.237  37.894  1.00  0.00           O  
ATOM   3382  N   ASN   219      20.422  38.665  38.801  1.00  0.00           N  
ATOM   3383  H   ASN   219      21.353  38.754  39.184  1.00  0.00           H  
ATOM   3384  CA  ASN   219      19.770  39.884  38.392  1.00  0.00           C  
ATOM   3385  HA  ASN   219      19.081  39.722  37.564  1.00  0.00           H  
ATOM   3386  CB  ASN   219      18.912  40.453  39.516  1.00  0.00           C  
ATOM   3387  HB2 ASN   219      19.584  40.740  40.324  1.00  0.00           H  
ATOM   3388  HB3 ASN   219      18.345  41.336  39.221  1.00  0.00           H  
ATOM   3389  CG  ASN   219      17.943  39.507  40.061  1.00  0.00           C  
ATOM   3390  OD1 ASN   219      17.114  38.995  39.367  1.00  0.00           O  
ATOM   3391  ND2 ASN   219      17.999  39.279  41.358  1.00  0.00           N  
ATOM   3392 HD21 ASN   219      17.336  38.591  41.686  1.00  0.00           H  
ATOM   3393 HD22 ASN   219      18.898  39.361  41.811  1.00  0.00           H  
ATOM   3394  C   ASN   219      20.785  40.891  37.868  1.00  0.00           C  
ATOM   3395  O   ASN   219      20.612  42.098  38.132  1.00  0.00           O  
ATOM   3396  N   VAL   220      21.775  40.431  37.080  1.00  0.00           N  
ATOM   3397  H   VAL   220      21.587  39.441  37.008  1.00  0.00           H  
ATOM   3398  CA  VAL   220      22.820  41.097  36.408  1.00  0.00           C  
ATOM   3399  HA  VAL   220      22.421  42.071  36.126  1.00  0.00           H  
ATOM   3400  CB  VAL   220      24.190  41.233  37.092  1.00  0.00           C  
ATOM   3401  HB  VAL   220      24.311  40.338  37.701  1.00  0.00           H  
ATOM   3402  CG1 VAL   220      25.504  41.453  36.232  1.00  0.00           C  
ATOM   3403 HG11 VAL   220      26.337  41.716  36.883  1.00  0.00           H  
ATOM   3404 HG12 VAL   220      25.673  40.542  35.658  1.00  0.00           H  
ATOM   3405 HG13 VAL   220      25.350  42.315  35.583  1.00  0.00           H  
ATOM   3406  CG2 VAL   220      24.052  42.414  38.081  1.00  0.00           C  
ATOM   3407 HG21 VAL   220      24.846  42.473  38.826  1.00  0.00           H  
ATOM   3408 HG22 VAL   220      23.977  43.384  37.589  1.00  0.00           H  
ATOM   3409 HG23 VAL   220      23.159  42.251  38.683  1.00  0.00           H  
ATOM   3410  C   VAL   220      22.953  40.396  35.095  1.00  0.00           C  
ATOM   3411  O   VAL   220      23.449  39.286  34.926  1.00  0.00           O  
ATOM   3412  N   GLN   221      22.753  41.170  33.991  1.00  0.00           N  
ATOM   3413  H   GLN   221      22.358  42.078  34.194  1.00  0.00           H  
ATOM   3414  CA  GLN   221      22.848  40.612  32.588  1.00  0.00           C  
ATOM   3415  HA  GLN   221      23.028  39.537  32.575  1.00  0.00           H  
ATOM   3416  CB  GLN   221      21.381  40.757  31.984  1.00  0.00           C  
ATOM   3417  HB2 GLN   221      21.060  41.796  32.051  1.00  0.00           H  
ATOM   3418  HB3 GLN   221      21.373  40.552  30.913  1.00  0.00           H  
ATOM   3419  CG  GLN   221      20.295  39.865  32.618  1.00  0.00           C  
ATOM   3420  HG2 GLN   221      19.457  39.614  31.967  1.00  0.00           H  
ATOM   3421  HG3 GLN   221      20.799  38.899  32.662  1.00  0.00           H  
ATOM   3422  CD  GLN   221      19.572  40.383  33.926  1.00  0.00           C  
ATOM   3423  OE1 GLN   221      19.071  39.600  34.753  1.00  0.00           O  
ATOM   3424  NE2 GLN   221      19.502  41.660  34.188  1.00  0.00           N  
ATOM   3425 HE21 GLN   221      19.132  42.008  35.061  1.00  0.00           H  
ATOM   3426 HE22 GLN   221      19.846  42.252  33.446  1.00  0.00           H  
ATOM   3427  C   GLN   221      23.870  41.371  31.619  1.00  0.00           C  
ATOM   3428  O   GLN   221      24.516  40.819  30.710  1.00  0.00           O  
ATOM   3429  N   VAL   222      24.197  42.560  32.042  1.00  0.00           N  
ATOM   3430  H   VAL   222      23.818  42.931  32.902  1.00  0.00           H  
ATOM   3431  CA  VAL   222      25.238  43.434  31.402  1.00  0.00           C  
ATOM   3432  HA  VAL   222      24.862  43.620  30.395  1.00  0.00           H  
ATOM   3433  CB  VAL   222      25.216  44.825  32.097  1.00  0.00           C  
ATOM   3434  HB  VAL   222      24.223  45.248  32.252  1.00  0.00           H  
ATOM   3435  CG1 VAL   222      25.729  44.915  33.501  1.00  0.00           C  
ATOM   3436 HG11 VAL   222      25.289  44.063  34.018  1.00  0.00           H  
ATOM   3437 HG12 VAL   222      26.812  44.797  33.478  1.00  0.00           H  
ATOM   3438 HG13 VAL   222      25.509  45.877  33.966  1.00  0.00           H  
ATOM   3439  CG2 VAL   222      25.991  45.873  31.314  1.00  0.00           C  
ATOM   3440 HG21 VAL   222      27.037  45.910  31.618  1.00  0.00           H  
ATOM   3441 HG22 VAL   222      25.984  45.690  30.240  1.00  0.00           H  
ATOM   3442 HG23 VAL   222      25.536  46.830  31.567  1.00  0.00           H  
ATOM   3443  C   VAL   222      26.674  42.850  31.329  1.00  0.00           C  
ATOM   3444  O   VAL   222      27.160  42.265  32.218  1.00  0.00           O  
ATOM   3445  N   VAL   223      27.342  43.102  30.248  1.00  0.00           N  
ATOM   3446  H   VAL   223      26.808  43.329  29.421  1.00  0.00           H  
ATOM   3447  CA  VAL   223      28.758  42.915  29.959  1.00  0.00           C  
ATOM   3448  HA  VAL   223      29.067  41.879  30.103  1.00  0.00           H  
ATOM   3449  CB  VAL   223      29.030  43.446  28.497  1.00  0.00           C  
ATOM   3450  HB  VAL   223      28.262  43.103  27.805  1.00  0.00           H  
ATOM   3451  CG1 VAL   223      28.906  44.925  28.397  1.00  0.00           C  
ATOM   3452 HG11 VAL   223      29.065  45.245  27.367  1.00  0.00           H  
ATOM   3453 HG12 VAL   223      27.948  45.347  28.700  1.00  0.00           H  
ATOM   3454 HG13 VAL   223      29.713  45.311  29.020  1.00  0.00           H  
ATOM   3455  CG2 VAL   223      30.406  42.948  27.941  1.00  0.00           C  
ATOM   3456 HG21 VAL   223      30.608  41.912  28.212  1.00  0.00           H  
ATOM   3457 HG22 VAL   223      30.474  43.053  26.858  1.00  0.00           H  
ATOM   3458 HG23 VAL   223      31.224  43.518  28.382  1.00  0.00           H  
ATOM   3459  C   VAL   223      29.741  43.523  30.952  1.00  0.00           C  
ATOM   3460  O   VAL   223      30.966  43.317  30.913  1.00  0.00           O  
ATOM   3461  N   LEU   224      29.280  44.337  31.965  1.00  0.00           N  
ATOM   3462  H   LEU   224      28.328  44.167  32.258  1.00  0.00           H  
ATOM   3463  CA  LEU   224      30.186  44.923  32.944  1.00  0.00           C  
ATOM   3464  HA  LEU   224      31.201  44.961  32.549  1.00  0.00           H  
ATOM   3465  CB  LEU   224      29.879  46.433  33.281  1.00  0.00           C  
ATOM   3466  HB2 LEU   224      28.956  46.622  33.829  1.00  0.00           H  
ATOM   3467  HB3 LEU   224      30.565  46.865  34.010  1.00  0.00           H  
ATOM   3468  CG  LEU   224      30.019  47.408  32.117  1.00  0.00           C  
ATOM   3469  HG  LEU   224      29.465  46.931  31.308  1.00  0.00           H  
ATOM   3470  CD1 LEU   224      29.204  48.721  32.474  1.00  0.00           C  
ATOM   3471 HD11 LEU   224      29.093  49.512  31.732  1.00  0.00           H  
ATOM   3472 HD12 LEU   224      28.162  48.443  32.637  1.00  0.00           H  
ATOM   3473 HD13 LEU   224      29.644  49.160  33.369  1.00  0.00           H  
ATOM   3474  CD2 LEU   224      31.476  47.645  31.649  1.00  0.00           C  
ATOM   3475 HD21 LEU   224      31.484  48.421  30.883  1.00  0.00           H  
ATOM   3476 HD22 LEU   224      32.107  48.106  32.408  1.00  0.00           H  
ATOM   3477 HD23 LEU   224      32.038  46.755  31.370  1.00  0.00           H  
ATOM   3478  C   LEU   224      30.202  44.034  34.243  1.00  0.00           C  
ATOM   3479  O   LEU   224      30.495  44.548  35.323  1.00  0.00           O  
ATOM   3480  N   ARG   225      29.832  42.723  34.116  1.00  0.00           N  
ATOM   3481  H   ARG   225      29.804  42.303  33.198  1.00  0.00           H  
ATOM   3482  CA  ARG   225      29.534  41.787  35.257  1.00  0.00           C  
ATOM   3483  HA  ARG   225      28.834  42.379  35.848  1.00  0.00           H  
ATOM   3484  CB  ARG   225      28.912  40.490  34.705  1.00  0.00           C  
ATOM   3485  HB2 ARG   225      27.884  40.766  34.470  1.00  0.00           H  
ATOM   3486  HB3 ARG   225      29.345  40.246  33.735  1.00  0.00           H  
ATOM   3487  CG  ARG   225      28.794  39.297  35.674  1.00  0.00           C  
ATOM   3488  HG2 ARG   225      28.251  39.497  36.598  1.00  0.00           H  
ATOM   3489  HG3 ARG   225      28.194  38.638  35.047  1.00  0.00           H  
ATOM   3490  CD  ARG   225      30.154  38.514  36.009  1.00  0.00           C  
ATOM   3491  HD2 ARG   225      30.834  38.945  36.744  1.00  0.00           H  
ATOM   3492  HD3 ARG   225      29.766  37.631  36.515  1.00  0.00           H  
ATOM   3493  NE  ARG   225      30.849  38.068  34.879  1.00  0.00           N  
ATOM   3494  HE  ARG   225      30.512  38.242  33.943  1.00  0.00           H  
ATOM   3495  CZ  ARG   225      31.904  37.293  34.828  1.00  0.00           C  
ATOM   3496  NH1 ARG   225      32.433  36.769  35.843  1.00  0.00           N  
ATOM   3497 HH11 ARG   225      32.101  36.920  36.785  1.00  0.00           H  
ATOM   3498 HH12 ARG   225      33.221  36.156  35.690  1.00  0.00           H  
ATOM   3499  NH2 ARG   225      32.463  37.075  33.672  1.00  0.00           N  
ATOM   3500 HH21 ARG   225      32.269  37.637  32.855  1.00  0.00           H  
ATOM   3501 HH22 ARG   225      33.374  36.686  33.873  1.00  0.00           H  
ATOM   3502  C   ARG   225      30.841  41.591  36.054  1.00  0.00           C  
ATOM   3503  O   ARG   225      30.656  41.481  37.281  1.00  0.00           O  
ATOM   3504  N   PRO   226      32.043  41.552  35.463  1.00  0.00           N  
ATOM   3505  CD  PRO   226      32.431  41.276  34.073  1.00  0.00           C  
ATOM   3506  HD2 PRO   226      32.552  42.221  33.543  1.00  0.00           H  
ATOM   3507  HD3 PRO   226      31.686  40.658  33.572  1.00  0.00           H  
ATOM   3508  CG  PRO   226      33.750  40.540  34.123  1.00  0.00           C  
ATOM   3509  HG2 PRO   226      34.284  40.804  33.210  1.00  0.00           H  
ATOM   3510  HG3 PRO   226      33.463  39.490  34.177  1.00  0.00           H  
ATOM   3511  CB  PRO   226      34.433  41.098  35.338  1.00  0.00           C  
ATOM   3512  HB2 PRO   226      35.015  41.987  35.095  1.00  0.00           H  
ATOM   3513  HB3 PRO   226      35.018  40.338  35.854  1.00  0.00           H  
ATOM   3514  CA  PRO   226      33.258  41.409  36.254  1.00  0.00           C  
ATOM   3515  HA  PRO   226      33.041  40.667  37.023  1.00  0.00           H  
ATOM   3516  C   PRO   226      33.502  42.679  37.131  1.00  0.00           C  
ATOM   3517  O   PRO   226      33.922  42.588  38.320  1.00  0.00           O  
ATOM   3518  N   ALA   227      33.092  43.864  36.726  1.00  0.00           N  
ATOM   3519  H   ALA   227      32.668  43.968  35.816  1.00  0.00           H  
ATOM   3520  CA  ALA   227      33.343  45.129  37.422  1.00  0.00           C  
ATOM   3521  HA  ALA   227      34.340  45.055  37.855  1.00  0.00           H  
ATOM   3522  CB  ALA   227      33.425  46.264  36.384  1.00  0.00           C  
ATOM   3523  HB1 ALA   227      33.099  47.165  36.903  1.00  0.00           H  
ATOM   3524  HB2 ALA   227      34.459  46.391  36.061  1.00  0.00           H  
ATOM   3525  HB3 ALA   227      32.739  46.105  35.553  1.00  0.00           H  
ATOM   3526  C   ALA   227      32.294  45.301  38.599  1.00  0.00           C  
ATOM   3527  O   ALA   227      32.608  45.840  39.656  1.00  0.00           O  
ATOM   3528  N   VAL   228      31.066  44.873  38.375  1.00  0.00           N  
ATOM   3529  H   VAL   228      30.769  44.811  37.412  1.00  0.00           H  
ATOM   3530  CA  VAL   228      30.032  44.573  39.440  1.00  0.00           C  
ATOM   3531  HA  VAL   228      29.748  45.462  40.004  1.00  0.00           H  
ATOM   3532  CB  VAL   228      28.676  44.240  38.799  1.00  0.00           C  
ATOM   3533  HB  VAL   228      28.671  43.311  38.230  1.00  0.00           H  
ATOM   3534  CG1 VAL   228      27.609  44.235  39.887  1.00  0.00           C  
ATOM   3535 HG11 VAL   228      26.634  44.223  39.400  1.00  0.00           H  
ATOM   3536 HG12 VAL   228      27.614  43.309  40.461  1.00  0.00           H  
ATOM   3537 HG13 VAL   228      27.700  45.127  40.508  1.00  0.00           H  
ATOM   3538  CG2 VAL   228      28.237  45.374  37.797  1.00  0.00           C  
ATOM   3539 HG21 VAL   228      28.334  46.369  38.233  1.00  0.00           H  
ATOM   3540 HG22 VAL   228      28.907  45.293  36.941  1.00  0.00           H  
ATOM   3541 HG23 VAL   228      27.242  45.122  37.429  1.00  0.00           H  
ATOM   3542  C   VAL   228      30.490  43.626  40.503  1.00  0.00           C  
ATOM   3543  O   VAL   228      30.417  43.890  41.657  1.00  0.00           O  
ATOM   3544  N   GLN   229      30.949  42.456  40.047  1.00  0.00           N  
ATOM   3545  H   GLN   229      31.035  42.363  39.045  1.00  0.00           H  
ATOM   3546  CA  GLN   229      31.490  41.431  40.948  1.00  0.00           C  
ATOM   3547  HA  GLN   229      30.676  41.164  41.621  1.00  0.00           H  
ATOM   3548  CB  GLN   229      31.873  40.245  40.112  1.00  0.00           C  
ATOM   3549  HB2 GLN   229      30.947  40.041  39.575  1.00  0.00           H  
ATOM   3550  HB3 GLN   229      32.623  40.528  39.372  1.00  0.00           H  
ATOM   3551  CG  GLN   229      32.342  38.949  40.851  1.00  0.00           C  
ATOM   3552  HG2 GLN   229      33.425  38.974  40.964  1.00  0.00           H  
ATOM   3553  HG3 GLN   229      31.790  38.742  41.768  1.00  0.00           H  
ATOM   3554  CD  GLN   229      32.108  37.770  39.947  1.00  0.00           C  
ATOM   3555  OE1 GLN   229      31.855  37.885  38.769  1.00  0.00           O  
ATOM   3556  NE2 GLN   229      32.174  36.528  40.415  1.00  0.00           N  
ATOM   3557 HE21 GLN   229      31.934  35.773  39.789  1.00  0.00           H  
ATOM   3558 HE22 GLN   229      32.550  36.297  41.323  1.00  0.00           H  
ATOM   3559  C   GLN   229      32.619  41.967  41.804  1.00  0.00           C  
ATOM   3560  O   GLN   229      32.605  41.666  43.012  1.00  0.00           O  
ATOM   3561  N   MET   230      33.508  42.878  41.184  1.00  0.00           N  
ATOM   3562  H   MET   230      33.417  43.140  40.213  1.00  0.00           H  
ATOM   3563  CA  MET   230      34.640  43.545  41.877  1.00  0.00           C  
ATOM   3564  HA  MET   230      35.192  42.794  42.442  1.00  0.00           H  
ATOM   3565  CB  MET   230      35.445  44.273  40.795  1.00  0.00           C  
ATOM   3566  HB2 MET   230      35.818  43.518  40.102  1.00  0.00           H  
ATOM   3567  HB3 MET   230      34.802  45.012  40.317  1.00  0.00           H  
ATOM   3568  CG  MET   230      36.737  45.023  41.273  1.00  0.00           C  
ATOM   3569  HG2 MET   230      36.469  45.691  42.091  1.00  0.00           H  
ATOM   3570  HG3 MET   230      37.460  44.329  41.702  1.00  0.00           H  
ATOM   3571  SD  MET   230      37.631  46.025  39.997  1.00  0.00           S  
ATOM   3572  CE  MET   230      38.918  46.800  41.089  1.00  0.00           C  
ATOM   3573  HE1 MET   230      39.422  47.534  40.459  1.00  0.00           H  
ATOM   3574  HE2 MET   230      38.498  47.283  41.971  1.00  0.00           H  
ATOM   3575  HE3 MET   230      39.670  46.062  41.367  1.00  0.00           H  
ATOM   3576  C   MET   230      34.056  44.437  43.052  1.00  0.00           C  
ATOM   3577  O   MET   230      34.528  44.383  44.173  1.00  0.00           O  
ATOM   3578  N   GLY   231      33.021  45.175  42.745  1.00  0.00           N  
ATOM   3579  H   GLY   231      32.548  45.246  41.855  1.00  0.00           H  
ATOM   3580  CA  GLY   231      32.231  45.898  43.789  1.00  0.00           C  
ATOM   3581  HA2 GLY   231      32.789  46.739  44.201  1.00  0.00           H  
ATOM   3582  HA3 GLY   231      31.400  46.375  43.270  1.00  0.00           H  
ATOM   3583  C   GLY   231      31.660  45.017  44.991  1.00  0.00           C  
ATOM   3584  O   GLY   231      31.930  45.331  46.137  1.00  0.00           O  
ATOM   3585  N   ALA   232      30.810  44.018  44.700  1.00  0.00           N  
ATOM   3586  H   ALA   232      30.661  43.903  43.708  1.00  0.00           H  
ATOM   3587  CA  ALA   232      30.256  43.118  45.667  1.00  0.00           C  
ATOM   3588  HA  ALA   232      29.657  43.792  46.280  1.00  0.00           H  
ATOM   3589  CB  ALA   232      29.293  42.227  44.856  1.00  0.00           C  
ATOM   3590  HB1 ALA   232      29.804  41.644  44.090  1.00  0.00           H  
ATOM   3591  HB2 ALA   232      28.874  41.452  45.498  1.00  0.00           H  
ATOM   3592  HB3 ALA   232      28.538  42.855  44.383  1.00  0.00           H  
ATOM   3593  C   ALA   232      31.222  42.345  46.556  1.00  0.00           C  
ATOM   3594  O   ALA   232      30.980  42.242  47.784  1.00  0.00           O  
ATOM   3595  N   LEU   233      32.384  41.964  46.026  1.00  0.00           N  
ATOM   3596  H   LEU   233      32.564  42.239  45.071  1.00  0.00           H  
ATOM   3597  CA  LEU   233      33.433  41.405  46.835  1.00  0.00           C  
ATOM   3598  HA  LEU   233      32.960  40.639  47.450  1.00  0.00           H  
ATOM   3599  CB  LEU   233      34.529  40.854  45.926  1.00  0.00           C  
ATOM   3600  HB2 LEU   233      34.979  41.653  45.337  1.00  0.00           H  
ATOM   3601  HB3 LEU   233      35.312  40.606  46.642  1.00  0.00           H  
ATOM   3602  CG  LEU   233      34.124  39.693  44.950  1.00  0.00           C  
ATOM   3603  HG  LEU   233      33.070  39.733  44.674  1.00  0.00           H  
ATOM   3604  CD1 LEU   233      35.073  39.759  43.756  1.00  0.00           C  
ATOM   3605 HD11 LEU   233      34.845  38.894  43.133  1.00  0.00           H  
ATOM   3606 HD12 LEU   233      34.852  40.699  43.251  1.00  0.00           H  
ATOM   3607 HD13 LEU   233      36.104  39.519  44.017  1.00  0.00           H  
ATOM   3608  CD2 LEU   233      34.149  38.273  45.578  1.00  0.00           C  
ATOM   3609 HD21 LEU   233      35.210  38.096  45.758  1.00  0.00           H  
ATOM   3610 HD22 LEU   233      33.634  38.263  46.539  1.00  0.00           H  
ATOM   3611 HD23 LEU   233      33.729  37.651  44.788  1.00  0.00           H  
ATOM   3612  C   LEU   233      33.941  42.558  47.797  1.00  0.00           C  
ATOM   3613  O   LEU   233      34.226  42.137  48.948  1.00  0.00           O  
ATOM   3614  N   LEU   234      34.009  43.786  47.434  1.00  0.00           N  
ATOM   3615  H   LEU   234      33.852  44.033  46.468  1.00  0.00           H  
ATOM   3616  CA  LEU   234      34.394  44.823  48.376  1.00  0.00           C  
ATOM   3617  HA  LEU   234      35.216  44.418  48.966  1.00  0.00           H  
ATOM   3618  CB  LEU   234      35.077  46.012  47.689  1.00  0.00           C  
ATOM   3619  HB2 LEU   234      34.335  46.507  47.063  1.00  0.00           H  
ATOM   3620  HB3 LEU   234      35.252  46.737  48.484  1.00  0.00           H  
ATOM   3621  CG  LEU   234      36.385  45.686  46.929  1.00  0.00           C  
ATOM   3622  HG  LEU   234      36.148  44.989  46.125  1.00  0.00           H  
ATOM   3623  CD1 LEU   234      36.819  47.012  46.315  1.00  0.00           C  
ATOM   3624 HD11 LEU   234      37.092  47.740  47.079  1.00  0.00           H  
ATOM   3625 HD12 LEU   234      37.521  46.838  45.500  1.00  0.00           H  
ATOM   3626 HD13 LEU   234      35.957  47.376  45.756  1.00  0.00           H  
ATOM   3627  CD2 LEU   234      37.528  45.164  47.811  1.00  0.00           C  
ATOM   3628 HD21 LEU   234      38.436  45.088  47.213  1.00  0.00           H  
ATOM   3629 HD22 LEU   234      37.571  45.843  48.663  1.00  0.00           H  
ATOM   3630 HD23 LEU   234      37.315  44.164  48.189  1.00  0.00           H  
ATOM   3631  C   LEU   234      33.360  45.155  49.440  1.00  0.00           C  
ATOM   3632  O   LEU   234      33.702  45.456  50.599  1.00  0.00           O  
ATOM   3633  N   LEU   235      32.099  44.970  49.115  1.00  0.00           N  
ATOM   3634  H   LEU   235      31.831  44.659  48.192  1.00  0.00           H  
ATOM   3635  CA  LEU   235      31.018  45.144  50.115  1.00  0.00           C  
ATOM   3636  HA  LEU   235      31.110  46.073  50.679  1.00  0.00           H  
ATOM   3637  CB  LEU   235      29.621  45.263  49.445  1.00  0.00           C  
ATOM   3638  HB2 LEU   235      29.580  44.358  48.839  1.00  0.00           H  
ATOM   3639  HB3 LEU   235      28.848  45.132  50.203  1.00  0.00           H  
ATOM   3640  CG  LEU   235      29.362  46.500  48.591  1.00  0.00           C  
ATOM   3641  HG  LEU   235      30.082  46.659  47.788  1.00  0.00           H  
ATOM   3642  CD1 LEU   235      27.976  46.369  47.932  1.00  0.00           C  
ATOM   3643 HD11 LEU   235      28.005  45.479  47.302  1.00  0.00           H  
ATOM   3644 HD12 LEU   235      27.127  46.269  48.607  1.00  0.00           H  
ATOM   3645 HD13 LEU   235      27.907  47.167  47.192  1.00  0.00           H  
ATOM   3646  CD2 LEU   235      29.208  47.682  49.559  1.00  0.00           C  
ATOM   3647 HD21 LEU   235      30.159  47.908  50.042  1.00  0.00           H  
ATOM   3648 HD22 LEU   235      28.852  48.569  49.034  1.00  0.00           H  
ATOM   3649 HD23 LEU   235      28.459  47.483  50.325  1.00  0.00           H  
ATOM   3650  C   LEU   235      30.985  44.009  51.119  1.00  0.00           C  
ATOM   3651  O   LEU   235      30.503  44.206  52.300  1.00  0.00           O  
ATOM   3652  N   CYS   236      31.412  42.792  50.686  1.00  0.00           N  
ATOM   3653  H   CYS   236      31.534  42.672  49.690  1.00  0.00           H  
ATOM   3654  CA  CYS   236      31.707  41.689  51.611  1.00  0.00           C  
ATOM   3655  HA  CYS   236      30.835  41.629  52.262  1.00  0.00           H  
ATOM   3656  CB  CYS   236      31.820  40.363  50.884  1.00  0.00           C  
ATOM   3657  HB2 CYS   236      31.182  40.325  50.001  1.00  0.00           H  
ATOM   3658  HB3 CYS   236      32.843  40.188  50.551  1.00  0.00           H  
ATOM   3659  SG  CYS   236      31.367  39.060  52.026  1.00  0.00           S  
ATOM   3660  HG  CYS   236      31.979  37.979  51.535  1.00  0.00           H  
ATOM   3661  C   CYS   236      32.915  41.990  52.493  1.00  0.00           C  
ATOM   3662  O   CYS   236      32.797  41.719  53.655  1.00  0.00           O  
ATOM   3663  N   VAL   237      34.003  42.602  51.975  1.00  0.00           N  
ATOM   3664  H   VAL   237      33.881  42.799  50.992  1.00  0.00           H  
ATOM   3665  CA  VAL   237      35.115  43.010  52.830  1.00  0.00           C  
ATOM   3666  HA  VAL   237      35.427  42.214  53.507  1.00  0.00           H  
ATOM   3667  CB  VAL   237      36.367  43.481  51.987  1.00  0.00           C  
ATOM   3668  HB  VAL   237      36.029  44.177  51.219  1.00  0.00           H  
ATOM   3669  CG1 VAL   237      37.499  44.282  52.689  1.00  0.00           C  
ATOM   3670 HG11 VAL   237      37.885  43.630  53.473  1.00  0.00           H  
ATOM   3671 HG12 VAL   237      38.286  44.577  51.995  1.00  0.00           H  
ATOM   3672 HG13 VAL   237      37.123  45.252  53.012  1.00  0.00           H  
ATOM   3673  CG2 VAL   237      37.065  42.302  51.248  1.00  0.00           C  
ATOM   3674 HG21 VAL   237      37.559  41.644  51.963  1.00  0.00           H  
ATOM   3675 HG22 VAL   237      36.332  41.751  50.658  1.00  0.00           H  
ATOM   3676 HG23 VAL   237      37.819  42.729  50.586  1.00  0.00           H  
ATOM   3677  C   VAL   237      34.797  44.082  53.889  1.00  0.00           C  
ATOM   3678  O   VAL   237      35.172  43.974  55.070  1.00  0.00           O  
ATOM   3679  N   LEU   238      34.125  45.170  53.405  1.00  0.00           N  
ATOM   3680  H   LEU   238      34.102  45.238  52.397  1.00  0.00           H  
ATOM   3681  CA  LEU   238      33.531  46.221  54.237  1.00  0.00           C  
ATOM   3682  HA  LEU   238      34.306  46.674  54.854  1.00  0.00           H  
ATOM   3683  CB  LEU   238      32.956  47.421  53.474  1.00  0.00           C  
ATOM   3684  HB2 LEU   238      32.322  46.981  52.705  1.00  0.00           H  
ATOM   3685  HB3 LEU   238      32.301  48.030  54.096  1.00  0.00           H  
ATOM   3686  CG  LEU   238      33.977  48.376  52.805  1.00  0.00           C  
ATOM   3687  HG  LEU   238      34.934  47.898  52.598  1.00  0.00           H  
ATOM   3688  CD1 LEU   238      33.383  48.923  51.479  1.00  0.00           C  
ATOM   3689 HD11 LEU   238      34.070  49.182  50.673  1.00  0.00           H  
ATOM   3690 HD12 LEU   238      32.874  48.066  51.037  1.00  0.00           H  
ATOM   3691 HD13 LEU   238      32.706  49.709  51.813  1.00  0.00           H  
ATOM   3692  CD2 LEU   238      34.229  49.645  53.691  1.00  0.00           C  
ATOM   3693 HD21 LEU   238      33.355  50.225  53.986  1.00  0.00           H  
ATOM   3694 HD22 LEU   238      34.611  49.253  54.633  1.00  0.00           H  
ATOM   3695 HD23 LEU   238      35.058  50.213  53.269  1.00  0.00           H  
ATOM   3696  C   LEU   238      32.474  45.723  55.230  1.00  0.00           C  
ATOM   3697  O   LEU   238      32.375  46.197  56.389  1.00  0.00           O  
ATOM   3698  N   GLY   239      31.605  44.724  54.863  1.00  0.00           N  
ATOM   3699  H   GLY   239      31.578  44.454  53.890  1.00  0.00           H  
ATOM   3700  CA  GLY   239      30.719  43.961  55.786  1.00  0.00           C  
ATOM   3701  HA2 GLY   239      29.901  44.607  56.105  1.00  0.00           H  
ATOM   3702  HA3 GLY   239      30.295  43.155  55.186  1.00  0.00           H  
ATOM   3703  C   GLY   239      31.501  43.293  56.905  1.00  0.00           C  
ATOM   3704  O   GLY   239      31.224  43.578  57.996  1.00  0.00           O  
ATOM   3705  N   ILE   240      32.480  42.434  56.587  1.00  0.00           N  
ATOM   3706  H   ILE   240      32.697  42.260  55.616  1.00  0.00           H  
ATOM   3707  CA  ILE   240      33.269  41.717  57.581  1.00  0.00           C  
ATOM   3708  HA  ILE   240      32.676  40.997  58.144  1.00  0.00           H  
ATOM   3709  CB  ILE   240      34.223  40.733  56.863  1.00  0.00           C  
ATOM   3710  HB  ILE   240      34.940  41.238  56.217  1.00  0.00           H  
ATOM   3711  CG2 ILE   240      35.189  39.967  57.806  1.00  0.00           C  
ATOM   3712 HG21 ILE   240      35.818  40.711  58.293  1.00  0.00           H  
ATOM   3713 HG22 ILE   240      34.657  39.338  58.520  1.00  0.00           H  
ATOM   3714 HG23 ILE   240      35.814  39.288  57.226  1.00  0.00           H  
ATOM   3715  CG1 ILE   240      33.437  39.612  56.114  1.00  0.00           C  
ATOM   3716 HG12 ILE   240      32.994  38.885  56.795  1.00  0.00           H  
ATOM   3717 HG13 ILE   240      32.571  40.092  55.658  1.00  0.00           H  
ATOM   3718  CD1 ILE   240      34.204  38.955  55.009  1.00  0.00           C  
ATOM   3719 HD11 ILE   240      34.954  38.302  55.455  1.00  0.00           H  
ATOM   3720 HD12 ILE   240      33.553  38.423  54.315  1.00  0.00           H  
ATOM   3721 HD13 ILE   240      34.743  39.816  54.613  1.00  0.00           H  
ATOM   3722  C   ILE   240      33.968  42.614  58.653  1.00  0.00           C  
ATOM   3723  O   ILE   240      34.009  42.246  59.805  1.00  0.00           O  
ATOM   3724  N   LEU   241      34.275  43.847  58.274  1.00  0.00           N  
ATOM   3725  H   LEU   241      34.223  44.032  57.282  1.00  0.00           H  
ATOM   3726  CA  LEU   241      34.750  44.929  59.083  1.00  0.00           C  
ATOM   3727  HA  LEU   241      35.531  44.648  59.789  1.00  0.00           H  
ATOM   3728  CB  LEU   241      35.378  45.984  58.201  1.00  0.00           C  
ATOM   3729  HB2 LEU   241      34.712  46.215  57.369  1.00  0.00           H  
ATOM   3730  HB3 LEU   241      35.380  46.923  58.755  1.00  0.00           H  
ATOM   3731  CG  LEU   241      36.879  45.812  57.703  1.00  0.00           C  
ATOM   3732  HG  LEU   241      37.047  44.872  57.178  1.00  0.00           H  
ATOM   3733  CD1 LEU   241      37.297  46.933  56.772  1.00  0.00           C  
ATOM   3734 HD11 LEU   241      38.278  46.853  56.304  1.00  0.00           H  
ATOM   3735 HD12 LEU   241      36.737  46.733  55.859  1.00  0.00           H  
ATOM   3736 HD13 LEU   241      37.104  47.913  57.207  1.00  0.00           H  
ATOM   3737  CD2 LEU   241      37.765  45.748  58.898  1.00  0.00           C  
ATOM   3738 HD21 LEU   241      38.809  45.768  58.583  1.00  0.00           H  
ATOM   3739 HD22 LEU   241      37.633  46.626  59.530  1.00  0.00           H  
ATOM   3740 HD23 LEU   241      37.626  44.788  59.395  1.00  0.00           H  
ATOM   3741  C   LEU   241      33.551  45.434  59.914  1.00  0.00           C  
ATOM   3742  O   LEU   241      33.530  45.344  61.167  1.00  0.00           O  
ATOM   3743  N   ALA   242      32.492  45.842  59.288  1.00  0.00           N  
ATOM   3744  H   ALA   242      32.466  45.800  58.279  1.00  0.00           H  
ATOM   3745  CA  ALA   242      31.395  46.483  60.040  1.00  0.00           C  
ATOM   3746  HA  ALA   242      31.748  47.289  60.684  1.00  0.00           H  
ATOM   3747  CB  ALA   242      30.383  47.081  59.037  1.00  0.00           C  
ATOM   3748  HB1 ALA   242      30.928  47.836  58.469  1.00  0.00           H  
ATOM   3749  HB2 ALA   242      30.013  46.373  58.295  1.00  0.00           H  
ATOM   3750  HB3 ALA   242      29.521  47.586  59.473  1.00  0.00           H  
ATOM   3751  C   ALA   242      30.700  45.559  60.980  1.00  0.00           C  
ATOM   3752  O   ALA   242      30.398  46.024  62.094  1.00  0.00           O  
ATOM   3753  N   ALA   243      30.399  44.318  60.625  1.00  0.00           N  
ATOM   3754  H   ALA   243      30.743  43.973  59.740  1.00  0.00           H  
ATOM   3755  CA  ALA   243      29.511  43.525  61.395  1.00  0.00           C  
ATOM   3756  HA  ALA   243      28.687  44.091  61.831  1.00  0.00           H  
ATOM   3757  CB  ALA   243      28.983  42.440  60.475  1.00  0.00           C  
ATOM   3758  HB1 ALA   243      27.942  42.265  60.747  1.00  0.00           H  
ATOM   3759  HB2 ALA   243      28.994  42.711  59.419  1.00  0.00           H  
ATOM   3760  HB3 ALA   243      29.582  41.531  60.518  1.00  0.00           H  
ATOM   3761  C   ALA   243      30.378  42.867  62.497  1.00  0.00           C  
ATOM   3762  O   ALA   243      29.871  42.702  63.612  1.00  0.00           O  
ATOM   3763  N   PHE   244      31.633  42.406  62.315  1.00  0.00           N  
ATOM   3764  H   PHE   244      32.068  42.336  61.406  1.00  0.00           H  
ATOM   3765  CA  PHE   244      32.272  41.628  63.382  1.00  0.00           C  
ATOM   3766  HA  PHE   244      31.528  41.244  64.081  1.00  0.00           H  
ATOM   3767  CB  PHE   244      32.978  40.350  62.917  1.00  0.00           C  
ATOM   3768  HB2 PHE   244      33.837  40.571  62.283  1.00  0.00           H  
ATOM   3769  HB3 PHE   244      33.302  39.828  63.817  1.00  0.00           H  
ATOM   3770  CG  PHE   244      32.101  39.447  62.073  1.00  0.00           C  
ATOM   3771  CD1 PHE   244      31.174  38.690  62.751  1.00  0.00           C  
ATOM   3772  HD1 PHE   244      31.177  38.665  63.831  1.00  0.00           H  
ATOM   3773  CE1 PHE   244      30.334  37.828  61.971  1.00  0.00           C  
ATOM   3774  HE1 PHE   244      29.800  37.093  62.554  1.00  0.00           H  
ATOM   3775  CZ  PHE   244      30.374  37.769  60.576  1.00  0.00           C  
ATOM   3776  HZ  PHE   244      29.748  37.091  60.014  1.00  0.00           H  
ATOM   3777  CE2 PHE   244      31.310  38.581  59.913  1.00  0.00           C  
ATOM   3778  HE2 PHE   244      31.482  38.538  58.848  1.00  0.00           H  
ATOM   3779  CD2 PHE   244      32.113  39.453  60.681  1.00  0.00           C  
ATOM   3780  HD2 PHE   244      32.982  39.971  60.303  1.00  0.00           H  
ATOM   3781  C   PHE   244      33.246  42.398  64.270  1.00  0.00           C  
ATOM   3782  O   PHE   244      33.476  42.102  65.473  1.00  0.00           O  
ATOM   3783  N   HID   245      33.871  43.465  63.686  1.00  0.00           N  
ATOM   3784  H   HID   245      33.682  43.607  62.705  1.00  0.00           H  
ATOM   3785  CA  HID   245      35.009  44.032  64.284  1.00  0.00           C  
ATOM   3786  HA  HID   245      35.362  43.263  64.971  1.00  0.00           H  
ATOM   3787  CB  HID   245      36.062  44.308  63.214  1.00  0.00           C  
ATOM   3788  HB2 HID   245      35.562  44.818  62.390  1.00  0.00           H  
ATOM   3789  HB3 HID   245      36.822  44.979  63.613  1.00  0.00           H  
ATOM   3790  CG  HID   245      36.624  43.004  62.628  1.00  0.00           C  
ATOM   3791  ND1 HID   245      36.255  42.254  61.522  1.00  0.00           N  
ATOM   3792  HD1 HID   245      35.372  42.355  61.042  1.00  0.00           H  
ATOM   3793  CE1 HID   245      36.945  41.088  61.518  1.00  0.00           C  
ATOM   3794  HE1 HID   245      36.749  40.249  60.866  1.00  0.00           H  
ATOM   3795  NE2 HID   245      37.789  41.128  62.565  1.00  0.00           N  
ATOM   3796  CD2 HID   245      37.601  42.264  63.303  1.00  0.00           C  
ATOM   3797  HD2 HID   245      38.069  42.482  64.252  1.00  0.00           H  
ATOM   3798  C   HID   245      34.610  45.353  64.950  1.00  0.00           C  
ATOM   3799  O   HID   245      35.088  45.631  66.064  1.00  0.00           O  
ATOM   3800  N   LEU   246      33.701  46.210  64.354  1.00  0.00           N  
ATOM   3801  H   LEU   246      33.438  45.950  63.415  1.00  0.00           H  
ATOM   3802  CA  LEU   246      33.225  47.517  64.831  1.00  0.00           C  
ATOM   3803  HA  LEU   246      34.103  48.149  64.702  1.00  0.00           H  
ATOM   3804  CB  LEU   246      32.176  48.075  63.843  1.00  0.00           C  
ATOM   3805  HB2 LEU   246      32.491  47.836  62.826  1.00  0.00           H  
ATOM   3806  HB3 LEU   246      31.356  47.406  64.103  1.00  0.00           H  
ATOM   3807  CG  LEU   246      31.878  49.534  64.094  1.00  0.00           C  
ATOM   3808  HG  LEU   246      31.281  49.624  65.001  1.00  0.00           H  
ATOM   3809  CD1 LEU   246      33.126  50.476  64.145  1.00  0.00           C  
ATOM   3810 HD11 LEU   246      33.734  50.135  63.307  1.00  0.00           H  
ATOM   3811 HD12 LEU   246      32.866  51.516  63.946  1.00  0.00           H  
ATOM   3812 HD13 LEU   246      33.521  50.337  65.151  1.00  0.00           H  
ATOM   3813  CD2 LEU   246      31.058  50.148  62.953  1.00  0.00           C  
ATOM   3814 HD21 LEU   246      30.055  49.721  62.968  1.00  0.00           H  
ATOM   3815 HD22 LEU   246      30.964  51.227  63.076  1.00  0.00           H  
ATOM   3816 HD23 LEU   246      31.548  49.835  62.031  1.00  0.00           H  
ATOM   3817  C   LEU   246      32.896  47.651  66.356  1.00  0.00           C  
ATOM   3818  O   LEU   246      33.371  48.630  66.988  1.00  0.00           O  
ATOM   3819  N   PRO   247      32.092  46.733  66.991  1.00  0.00           N  
ATOM   3820  CD  PRO   247      31.547  45.537  66.428  1.00  0.00           C  
ATOM   3821  HD2 PRO   247      32.296  44.750  66.506  1.00  0.00           H  
ATOM   3822  HD3 PRO   247      31.235  45.618  65.386  1.00  0.00           H  
ATOM   3823  CG  PRO   247      30.344  45.295  67.257  1.00  0.00           C  
ATOM   3824  HG2 PRO   247      30.103  44.239  67.378  1.00  0.00           H  
ATOM   3825  HG3 PRO   247      29.567  45.937  66.842  1.00  0.00           H  
ATOM   3826  CB  PRO   247      30.645  45.880  68.632  1.00  0.00           C  
ATOM   3827  HB2 PRO   247      30.986  45.114  69.329  1.00  0.00           H  
ATOM   3828  HB3 PRO   247      29.716  46.230  69.083  1.00  0.00           H  
ATOM   3829  CA  PRO   247      31.593  46.991  68.382  1.00  0.00           C  
ATOM   3830  HA  PRO   247      31.033  47.911  68.210  1.00  0.00           H  
ATOM   3831  C   PRO   247      32.853  47.026  69.321  1.00  0.00           C  
ATOM   3832  O   PRO   247      33.083  48.015  69.999  1.00  0.00           O  
ATOM   3833  N   ARG   248      33.654  45.932  69.208  1.00  0.00           N  
ATOM   3834  H   ARG   248      33.440  45.087  68.696  1.00  0.00           H  
ATOM   3835  CA  ARG   248      34.903  45.849  69.900  1.00  0.00           C  
ATOM   3836  HA  ARG   248      34.536  45.978  70.919  1.00  0.00           H  
ATOM   3837  CB  ARG   248      35.589  44.506  69.583  1.00  0.00           C  
ATOM   3838  HB2 ARG   248      36.041  44.643  68.600  1.00  0.00           H  
ATOM   3839  HB3 ARG   248      36.417  44.339  70.272  1.00  0.00           H  
ATOM   3840  CG  ARG   248      34.832  43.152  69.510  1.00  0.00           C  
ATOM   3841  HG2 ARG   248      34.044  43.343  68.782  1.00  0.00           H  
ATOM   3842  HG3 ARG   248      35.445  42.296  69.227  1.00  0.00           H  
ATOM   3843  CD  ARG   248      34.122  42.774  70.788  1.00  0.00           C  
ATOM   3844  HD2 ARG   248      34.778  42.436  71.590  1.00  0.00           H  
ATOM   3845  HD3 ARG   248      33.502  43.553  71.230  1.00  0.00           H  
ATOM   3846  NE  ARG   248      33.188  41.642  70.500  1.00  0.00           N  
ATOM   3847  HE  ARG   248      32.314  41.892  70.060  1.00  0.00           H  
ATOM   3848  CZ  ARG   248      33.432  40.349  70.370  1.00  0.00           C  
ATOM   3849  NH1 ARG   248      34.537  39.771  70.609  1.00  0.00           N  
ATOM   3850 HH11 ARG   248      35.328  40.362  70.823  1.00  0.00           H  
ATOM   3851 HH12 ARG   248      34.555  38.763  70.552  1.00  0.00           H  
ATOM   3852  NH2 ARG   248      32.474  39.600  69.956  1.00  0.00           N  
ATOM   3853 HH21 ARG   248      31.675  40.095  69.587  1.00  0.00           H  
ATOM   3854 HH22 ARG   248      32.695  38.672  69.623  1.00  0.00           H  
ATOM   3855  C   ARG   248      35.869  47.023  69.587  1.00  0.00           C  
ATOM   3856  O   ARG   248      36.195  47.765  70.485  1.00  0.00           O  
ATOM   3857  N   CYS   249      36.052  47.475  68.347  1.00  0.00           N  
ATOM   3858  H   CYS   249      35.755  46.875  67.590  1.00  0.00           H  
ATOM   3859  CA  CYS   249      36.892  48.624  67.938  1.00  0.00           C  
ATOM   3860  HA  CYS   249      37.864  48.446  68.399  1.00  0.00           H  
ATOM   3861  CB  CYS   249      37.030  48.699  66.440  1.00  0.00           C  
ATOM   3862  HB2 CYS   249      36.053  48.880  65.993  1.00  0.00           H  
ATOM   3863  HB3 CYS   249      37.584  49.590  66.145  1.00  0.00           H  
ATOM   3864  SG  CYS   249      37.727  47.225  65.700  1.00  0.00           S  
ATOM   3865  HG  CYS   249      36.604  46.585  65.361  1.00  0.00           H  
ATOM   3866  C   CYS   249      36.371  49.945  68.573  1.00  0.00           C  
ATOM   3867  O   CYS   249      37.171  50.671  69.178  1.00  0.00           O  
ATOM   3868  N   TYR   250      35.064  50.199  68.560  1.00  0.00           N  
ATOM   3869  H   TYR   250      34.403  49.541  68.171  1.00  0.00           H  
ATOM   3870  CA  TYR   250      34.539  51.393  69.303  1.00  0.00           C  
ATOM   3871  HA  TYR   250      35.007  52.307  68.937  1.00  0.00           H  
ATOM   3872  CB  TYR   250      33.018  51.562  68.950  1.00  0.00           C  
ATOM   3873  HB2 TYR   250      32.985  52.217  68.080  1.00  0.00           H  
ATOM   3874  HB3 TYR   250      32.660  50.542  68.809  1.00  0.00           H  
ATOM   3875  CG  TYR   250      32.173  52.036  70.068  1.00  0.00           C  
ATOM   3876  CD1 TYR   250      31.256  51.196  70.711  1.00  0.00           C  
ATOM   3877  HD1 TYR   250      31.146  50.192  70.328  1.00  0.00           H  
ATOM   3878  CE1 TYR   250      30.487  51.644  71.783  1.00  0.00           C  
ATOM   3879  HE1 TYR   250      29.781  51.051  72.346  1.00  0.00           H  
ATOM   3880  CZ  TYR   250      30.568  52.967  72.152  1.00  0.00           C  
ATOM   3881  OH  TYR   250      29.698  53.491  73.062  1.00  0.00           O  
ATOM   3882  HH  TYR   250      29.555  52.860  73.771  1.00  0.00           H  
ATOM   3883  CE2 TYR   250      31.513  53.872  71.535  1.00  0.00           C  
ATOM   3884  HE2 TYR   250      31.572  54.893  71.884  1.00  0.00           H  
ATOM   3885  CD2 TYR   250      32.320  53.373  70.516  1.00  0.00           C  
ATOM   3886  HD2 TYR   250      33.060  54.080  70.171  1.00  0.00           H  
ATOM   3887  C   TYR   250      34.847  51.327  70.806  1.00  0.00           C  
ATOM   3888  O   TYR   250      35.272  52.321  71.388  1.00  0.00           O  
ATOM   3889  N   LEU   251      34.610  50.169  71.463  1.00  0.00           N  
ATOM   3890  H   LEU   251      34.202  49.404  70.946  1.00  0.00           H  
ATOM   3891  CA  LEU   251      34.953  49.993  72.916  1.00  0.00           C  
ATOM   3892  HA  LEU   251      34.540  50.891  73.376  1.00  0.00           H  
ATOM   3893  CB  LEU   251      34.337  48.747  73.583  1.00  0.00           C  
ATOM   3894  HB2 LEU   251      34.797  47.840  73.189  1.00  0.00           H  
ATOM   3895  HB3 LEU   251      34.579  48.780  74.645  1.00  0.00           H  
ATOM   3896  CG  LEU   251      32.826  48.661  73.476  1.00  0.00           C  
ATOM   3897  HG  LEU   251      32.488  48.760  72.444  1.00  0.00           H  
ATOM   3898  CD1 LEU   251      32.447  47.262  73.864  1.00  0.00           C  
ATOM   3899 HD11 LEU   251      32.841  46.434  73.274  1.00  0.00           H  
ATOM   3900 HD12 LEU   251      32.610  47.058  74.922  1.00  0.00           H  
ATOM   3901 HD13 LEU   251      31.361  47.243  73.766  1.00  0.00           H  
ATOM   3902  CD2 LEU   251      32.098  49.844  74.256  1.00  0.00           C  
ATOM   3903 HD21 LEU   251      31.032  49.614  74.241  1.00  0.00           H  
ATOM   3904 HD22 LEU   251      32.437  49.940  75.287  1.00  0.00           H  
ATOM   3905 HD23 LEU   251      32.243  50.797  73.747  1.00  0.00           H  
ATOM   3906  C   LEU   251      36.409  50.146  73.322  1.00  0.00           C  
ATOM   3907  O   LEU   251      36.656  50.649  74.383  1.00  0.00           O  
ATOM   3908  N   LEU   252      37.387  49.763  72.408  1.00  0.00           N  
ATOM   3909  H   LEU   252      37.092  49.304  71.558  1.00  0.00           H  
ATOM   3910  CA  LEU   252      38.806  49.930  72.606  1.00  0.00           C  
ATOM   3911  HA  LEU   252      39.012  49.572  73.615  1.00  0.00           H  
ATOM   3912  CB  LEU   252      39.539  49.234  71.389  1.00  0.00           C  
ATOM   3913  HB2 LEU   252      39.000  49.405  70.457  1.00  0.00           H  
ATOM   3914  HB3 LEU   252      40.531  49.675  71.295  1.00  0.00           H  
ATOM   3915  CG  LEU   252      39.852  47.762  71.499  1.00  0.00           C  
ATOM   3916  HG  LEU   252      38.885  47.261  71.461  1.00  0.00           H  
ATOM   3917  CD1 LEU   252      40.532  47.170  70.253  1.00  0.00           C  
ATOM   3918 HD11 LEU   252      41.567  47.499  70.350  1.00  0.00           H  
ATOM   3919 HD12 LEU   252      40.440  46.086  70.188  1.00  0.00           H  
ATOM   3920 HD13 LEU   252      40.239  47.583  69.288  1.00  0.00           H  
ATOM   3921  CD2 LEU   252      40.716  47.357  72.797  1.00  0.00           C  
ATOM   3922 HD21 LEU   252      40.139  47.573  73.697  1.00  0.00           H  
ATOM   3923 HD22 LEU   252      40.774  46.269  72.806  1.00  0.00           H  
ATOM   3924 HD23 LEU   252      41.719  47.781  72.832  1.00  0.00           H  
ATOM   3925  C   LEU   252      39.126  51.456  72.731  1.00  0.00           C  
ATOM   3926  O   LEU   252      40.101  51.831  73.351  1.00  0.00           O  
ATOM   3927  N   MET   253      38.274  52.344  72.256  1.00  0.00           N  
ATOM   3928  H   MET   253      37.538  52.001  71.655  1.00  0.00           H  
ATOM   3929  CA  MET   253      38.389  53.817  72.410  1.00  0.00           C  
ATOM   3930  HA  MET   253      39.401  54.096  72.704  1.00  0.00           H  
ATOM   3931  CB  MET   253      38.385  54.317  70.999  1.00  0.00           C  
ATOM   3932  HB2 MET   253      37.402  54.081  70.591  1.00  0.00           H  
ATOM   3933  HB3 MET   253      38.424  55.402  70.903  1.00  0.00           H  
ATOM   3934  CG  MET   253      39.419  53.814  69.960  1.00  0.00           C  
ATOM   3935  HG2 MET   253      40.390  54.185  70.286  1.00  0.00           H  
ATOM   3936  HG3 MET   253      39.539  52.731  69.909  1.00  0.00           H  
ATOM   3937  SD  MET   253      39.220  54.518  68.331  1.00  0.00           S  
ATOM   3938  CE  MET   253      37.997  53.296  67.697  1.00  0.00           C  
ATOM   3939  HE1 MET   253      37.923  53.321  66.610  1.00  0.00           H  
ATOM   3940  HE2 MET   253      38.321  52.284  67.943  1.00  0.00           H  
ATOM   3941  HE3 MET   253      36.986  53.564  68.004  1.00  0.00           H  
ATOM   3942  C   MET   253      37.409  54.398  73.277  1.00  0.00           C  
ATOM   3943  O   MET   253      37.548  55.634  73.520  1.00  0.00           O  
ATOM   3944  N   ARG   254      36.387  53.720  73.729  1.00  0.00           N  
ATOM   3945  H   ARG   254      36.286  52.769  73.405  1.00  0.00           H  
ATOM   3946  CA  ARG   254      35.269  54.239  74.512  1.00  0.00           C  
ATOM   3947  HA  ARG   254      34.869  55.089  73.960  1.00  0.00           H  
ATOM   3948  CB  ARG   254      34.216  53.197  74.590  1.00  0.00           C  
ATOM   3949  HB2 ARG   254      33.964  52.921  73.566  1.00  0.00           H  
ATOM   3950  HB3 ARG   254      34.716  52.361  75.079  1.00  0.00           H  
ATOM   3951  CG  ARG   254      32.918  53.436  75.416  1.00  0.00           C  
ATOM   3952  HG2 ARG   254      32.247  52.583  75.318  1.00  0.00           H  
ATOM   3953  HG3 ARG   254      33.175  53.491  76.474  1.00  0.00           H  
ATOM   3954  CD  ARG   254      32.055  54.687  75.053  1.00  0.00           C  
ATOM   3955  HD2 ARG   254      32.795  55.474  75.197  1.00  0.00           H  
ATOM   3956  HD3 ARG   254      31.792  54.732  73.996  1.00  0.00           H  
ATOM   3957  NE  ARG   254      30.897  54.812  75.908  1.00  0.00           N  
ATOM   3958  HE  ARG   254      30.409  53.940  76.053  1.00  0.00           H  
ATOM   3959  CZ  ARG   254      30.591  55.811  76.747  1.00  0.00           C  
ATOM   3960  NH1 ARG   254      31.064  56.997  76.666  1.00  0.00           N  
ATOM   3961 HH11 ARG   254      31.776  57.143  75.965  1.00  0.00           H  
ATOM   3962 HH12 ARG   254      30.778  57.715  77.316  1.00  0.00           H  
ATOM   3963  NH2 ARG   254      29.608  55.584  77.582  1.00  0.00           N  
ATOM   3964 HH21 ARG   254      29.144  54.687  77.606  1.00  0.00           H  
ATOM   3965 HH22 ARG   254      29.409  56.278  78.289  1.00  0.00           H  
ATOM   3966  C   ARG   254      35.770  54.814  75.834  1.00  0.00           C  
ATOM   3967  O   ARG   254      36.578  54.227  76.546  1.00  0.00           O  
ATOM   3968  N   GLN   255      35.252  56.007  76.134  1.00  0.00           N  
ATOM   3969  H   GLN   255      34.467  56.337  75.590  1.00  0.00           H  
ATOM   3970  CA  GLN   255      35.588  56.720  77.442  1.00  0.00           C  
ATOM   3971  HA  GLN   255      36.663  56.538  77.464  1.00  0.00           H  
ATOM   3972  CB  GLN   255      35.425  58.248  77.227  1.00  0.00           C  
ATOM   3973  HB2 GLN   255      34.376  58.543  77.241  1.00  0.00           H  
ATOM   3974  HB3 GLN   255      35.875  58.810  78.046  1.00  0.00           H  
ATOM   3975  CG  GLN   255      36.054  58.582  75.901  1.00  0.00           C  
ATOM   3976  HG2 GLN   255      35.518  58.159  75.051  1.00  0.00           H  
ATOM   3977  HG3 GLN   255      35.983  59.663  75.786  1.00  0.00           H  
ATOM   3978  CD  GLN   255      37.528  58.381  75.770  1.00  0.00           C  
ATOM   3979  OE1 GLN   255      38.321  58.484  76.650  1.00  0.00           O  
ATOM   3980  NE2 GLN   255      37.994  58.317  74.513  1.00  0.00           N  
ATOM   3981 HE21 GLN   255      38.974  58.112  74.383  1.00  0.00           H  
ATOM   3982 HE22 GLN   255      37.370  58.250  73.721  1.00  0.00           H  
ATOM   3983  C   GLN   255      34.815  56.147  78.668  1.00  0.00           C  
ATOM   3984  O   GLN   255      33.914  55.361  78.376  1.00  0.00           O  
ATOM   3985  N   PRO   256      35.064  56.500  79.908  1.00  0.00           N  
ATOM   3986  CD  PRO   256      36.213  57.316  80.252  1.00  0.00           C  
ATOM   3987  HD2 PRO   256      35.855  58.319  80.484  1.00  0.00           H  
ATOM   3988  HD3 PRO   256      37.071  57.136  79.605  1.00  0.00           H  
ATOM   3989  CG  PRO   256      36.745  56.703  81.501  1.00  0.00           C  
ATOM   3990  HG2 PRO   256      37.253  57.475  82.079  1.00  0.00           H  
ATOM   3991  HG3 PRO   256      37.285  55.775  81.309  1.00  0.00           H  
ATOM   3992  CB  PRO   256      35.435  56.330  82.240  1.00  0.00           C  
ATOM   3993  HB2 PRO   256      35.020  57.155  82.819  1.00  0.00           H  
ATOM   3994  HB3 PRO   256      35.583  55.514  82.946  1.00  0.00           H  
ATOM   3995  CA  PRO   256      34.463  55.884  81.117  1.00  0.00           C  
ATOM   3996  HA  PRO   256      34.593  54.803  81.078  1.00  0.00           H  
ATOM   3997  C   PRO   256      33.045  56.176  81.361  1.00  0.00           C  
ATOM   3998  O   PRO   256      32.422  55.437  82.186  1.00  0.00           O  
ATOM   3999  N   GLY   257      32.426  57.221  80.795  1.00  0.00           N  
ATOM   4000  H   GLY   257      32.953  57.639  80.041  1.00  0.00           H  
ATOM   4001  CA  GLY   257      31.026  57.639  81.120  1.00  0.00           C  
ATOM   4002  HA2 GLY   257      30.571  57.008  81.883  1.00  0.00           H  
ATOM   4003  HA3 GLY   257      31.241  58.606  81.574  1.00  0.00           H  
ATOM   4004  C   GLY   257      30.113  57.720  79.917  1.00  0.00           C  
ATOM   4005  O   GLY   257      30.468  58.305  78.877  1.00  0.00           O  
ATOM   4006  OXT GLY   257      29.057  57.054  79.917  1.00  0.00           O  
TER    4007      GLY   257 
ATOM   4007  C2  UNK   258      38.505  36.467  35.168  1.00  0.00           C  
ATOM   4008  H2  UNK   258      38.844  36.997  34.282  1.00  0.00           H  
ATOM   4009  C1  UNK   258      39.238  36.414  36.377  1.00  0.00           C  
ATOM   4010  H1  UNK   258      40.228  36.830  36.541  1.00  0.00           H  
ATOM   4011  C   UNK   258      38.535  35.985  37.530  1.00  0.00           C  
ATOM   4012  H   UNK   258      39.026  36.176  38.480  1.00  0.00           H  
ATOM   4013  C5  UNK   258      37.205  35.547  37.494  1.00  0.00           C  
ATOM   4014  H3  UNK   258      36.605  35.415  38.390  1.00  0.00           H  
ATOM   4015  C4  UNK   258      36.601  35.384  36.248  1.00  0.00           C  
ATOM   4016  C3  UNK   258      37.202  35.900  35.161  1.00  0.00           C  
ATOM   4017  S   UNK   258      36.040  35.791  33.874  1.00  0.00           S  
ATOM   4018  O1  UNK   258      36.454  34.815  32.908  1.00  0.00           O  
ATOM   4019  O2  UNK   258      35.611  37.095  33.406  1.00  0.00           O  
ATOM   4020  N   UNK   258      34.842  35.186  34.748  1.00  0.00           N  
ATOM   4021  C6  UNK   258      35.308  34.984  35.910  1.00  0.00           C  
ATOM   4022  O   UNK   258      34.566  34.594  36.806  1.00  0.00           O  
TER    4023      UNK   258 
ATOM   4023 C116  PA   259      30.924  18.753  57.099  1.00  0.00           C  
ATOM   4024 H16R  PA   259      31.770  19.128  56.520  1.00  0.00           H  
ATOM   4025 H16S  PA   259      30.216  18.307  56.397  1.00  0.00           H  
ATOM   4026 H16T  PA   259      31.336  18.001  57.774  1.00  0.00           H  
ATOM   4027 C115  PA   259      30.374  19.894  57.831  1.00  0.00           C  
ATOM   4028 H15R  PA   259      31.094  20.638  58.177  1.00  0.00           H  
ATOM   4029 H15S  PA   259      29.726  20.414  57.122  1.00  0.00           H  
ATOM   4030 C114  PA   259      29.475  19.588  58.986  1.00  0.00           C  
ATOM   4031 H14R  PA   259      28.798  18.801  58.647  1.00  0.00           H  
ATOM   4032 H14S  PA   259      30.213  19.175  59.676  1.00  0.00           H  
ATOM   4033 C113  PA   259      28.734  20.689  59.808  1.00  0.00           C  
ATOM   4034 H13R  PA   259      29.318  21.612  59.827  1.00  0.00           H  
ATOM   4035 H13S  PA   259      27.875  20.911  59.172  1.00  0.00           H  
ATOM   4036 C112  PA   259      28.418  20.398  61.238  1.00  0.00           C  
ATOM   4037 H12R  PA   259      29.350  20.019  61.662  1.00  0.00           H  
ATOM   4038 H12S  PA   259      28.286  21.289  61.856  1.00  0.00           H  
ATOM   4039 C111  PA   259      27.154  19.568  61.473  1.00  0.00           C  
ATOM   4040 H11R  PA   259      26.204  20.031  61.199  1.00  0.00           H  
ATOM   4041 H11S  PA   259      27.155  18.682  60.836  1.00  0.00           H  
ATOM   4042 C110  PA   259      27.153  18.913  62.821  1.00  0.00           C  
ATOM   4043 H10R  PA   259      26.559  18.000  62.906  1.00  0.00           H  
ATOM   4044 H10S  PA   259      28.190  18.616  62.992  1.00  0.00           H  
ATOM   4045  C19  PA   259      26.655  19.816  63.968  1.00  0.00           C  
ATOM   4046  H9R  PA   259      27.302  20.691  64.056  1.00  0.00           H  
ATOM   4047  H9S  PA   259      25.670  20.180  63.667  1.00  0.00           H  
ATOM   4048  C18  PA   259      26.595  19.144  65.361  1.00  0.00           C  
ATOM   4049  H8R  PA   259      26.303  18.094  65.290  1.00  0.00           H  
ATOM   4050  H8S  PA   259      27.638  19.033  65.665  1.00  0.00           H  
ATOM   4051  C17  PA   259      25.882  19.894  66.475  1.00  0.00           C  
ATOM   4052  H7R  PA   259      24.858  19.609  66.227  1.00  0.00           H  
ATOM   4053  H7S  PA   259      26.152  19.546  67.475  1.00  0.00           H  
ATOM   4054  C16  PA   259      26.139  21.351  66.538  1.00  0.00           C  
ATOM   4055  H6R  PA   259      27.224  21.470  66.525  1.00  0.00           H  
ATOM   4056  H6S  PA   259      25.719  21.693  65.590  1.00  0.00           H  
ATOM   4057  C15  PA   259      25.501  22.261  67.707  1.00  0.00           C  
ATOM   4058  H5R  PA   259      24.412  22.180  67.744  1.00  0.00           H  
ATOM   4059  H5S  PA   259      25.863  22.030  68.711  1.00  0.00           H  
ATOM   4060  C14  PA   259      25.606  23.741  67.550  1.00  0.00           C  
ATOM   4061  H4R  PA   259      25.315  24.156  66.583  1.00  0.00           H  
ATOM   4062  H4S  PA   259      24.994  24.219  68.318  1.00  0.00           H  
ATOM   4063  C13  PA   259      27.063  24.161  67.804  1.00  0.00           C  
ATOM   4064  H3R  PA   259      27.720  23.645  67.101  1.00  0.00           H  
ATOM   4065  H3S  PA   259      27.117  25.210  67.504  1.00  0.00           H  
ATOM   4066  C12  PA   259      27.625  24.122  69.188  1.00  0.00           C  
ATOM   4067  H2R  PA   259      27.165  24.852  69.858  1.00  0.00           H  
ATOM   4068  H2S  PA   259      27.443  23.122  69.587  1.00  0.00           H  
ATOM   4069  C11  PC   260      29.142  24.357  69.134  1.00  0.00           C  
ATOM   4070  O12  PC   260      29.559  25.513  68.854  1.00  0.00           O  
ATOM   4071  O11  PC   260      29.913  23.310  69.362  1.00  0.00           O  
ATOM   4072  C1   PC   260      31.338  23.496  69.593  1.00  0.00           C  
ATOM   4073  HR   PC   260      31.802  23.559  68.605  1.00  0.00           H  
ATOM   4074  HS   PC   260      31.525  24.420  70.145  1.00  0.00           H  
ATOM   4075  C2   PC   260      31.864  22.299  70.458  1.00  0.00           C  
ATOM   4076  HX   PC   260      31.300  22.145  71.381  1.00  0.00           H  
ATOM   4077  C3   PC   260      33.393  22.557  70.791  1.00  0.00           C  
ATOM   4078  HA   PC   260      33.991  22.847  69.923  1.00  0.00           H  
ATOM   4079  HB   PC   260      33.380  23.302  71.591  1.00  0.00           H  
ATOM   4080  O31  PC   260      34.065  21.448  71.356  1.00  0.00           O  
ATOM   4081  P31  PC   260      35.645  21.431  71.576  1.00  0.00           P  
ATOM   4082  O32  PC   260      36.028  22.664  72.441  1.00  0.00           O  
ATOM   4083  C31  PC   260      37.228  22.720  73.197  1.00  0.00           C  
ATOM   4084  H1A  PC   260      37.271  21.840  73.843  1.00  0.00           H  
ATOM   4085  H1B  PC   260      38.014  22.697  72.438  1.00  0.00           H  
ATOM   4086  C32  PC   260      37.356  24.086  73.908  1.00  0.00           C  
ATOM   4087  H2A  PC   260      36.465  24.312  74.497  1.00  0.00           H  
ATOM   4088  H2B  PC   260      38.255  24.004  74.520  1.00  0.00           H  
ATOM   4089  N31  PC   260      37.475  25.327  73.015  1.00  0.00           N  
ATOM   4090  C33  PC   260      38.842  25.340  72.346  1.00  0.00           C  
ATOM   4091  H3A  PC   260      38.811  26.186  71.658  1.00  0.00           H  
ATOM   4092  H3B  PC   260      39.541  25.430  73.179  1.00  0.00           H  
ATOM   4093  H3C  PC   260      38.788  24.450  71.718  1.00  0.00           H  
ATOM   4094  C34  PC   260      36.262  25.578  72.204  1.00  0.00           C  
ATOM   4095  H4A  PC   260      36.212  24.933  71.325  1.00  0.00           H  
ATOM   4096  H4B  PC   260      35.345  25.570  72.796  1.00  0.00           H  
ATOM   4097  H4C  PC   260      36.256  26.586  71.786  1.00  0.00           H  
ATOM   4098  C35  PC   260      37.414  26.436  73.967  1.00  0.00           C  
ATOM   4099  H5A  PC   260      36.514  26.440  74.584  1.00  0.00           H  
ATOM   4100  H5B  PC   260      37.391  27.411  73.477  1.00  0.00           H  
ATOM   4101  H5C  PC   260      38.273  26.352  74.635  1.00  0.00           H  
ATOM   4102  O33  PC   260      35.874  20.346  72.464  1.00  0.00           O  
ATOM   4103  O34  PC   260      36.238  21.501  70.270  1.00  0.00           O  
ATOM   4104  O21  PC   260      31.879  21.127  69.583  1.00  0.00           O  
ATOM   4105  C21  PC   260      30.907  20.182  69.586  1.00  0.00           C  
ATOM   4106  O22  PC   260      30.048  20.232  70.454  1.00  0.00           O  
ATOM   4107  C12  OL   261      31.187  18.987  68.653  1.00  0.00           C  
ATOM   4108  H2R  OL   261      30.335  18.304  68.646  1.00  0.00           H  
ATOM   4109  H2S  OL   261      31.976  18.384  69.107  1.00  0.00           H  
ATOM   4110  C13  OL   261      31.655  19.436  67.305  1.00  0.00           C  
ATOM   4111  H3R  OL   261      31.677  18.541  66.681  1.00  0.00           H  
ATOM   4112  H3S  OL   261      32.715  19.698  67.316  1.00  0.00           H  
ATOM   4113  C14  OL   261      30.762  20.547  66.620  1.00  0.00           C  
ATOM   4114  H4R  OL   261      31.281  21.485  66.831  1.00  0.00           H  
ATOM   4115  H4S  OL   261      29.811  20.500  67.155  1.00  0.00           H  
ATOM   4116  C15  OL   261      30.534  20.270  65.135  1.00  0.00           C  
ATOM   4117  H5R  OL   261      29.761  20.973  64.818  1.00  0.00           H  
ATOM   4118  H5S  OL   261      30.123  19.281  64.921  1.00  0.00           H  
ATOM   4119  C16  OL   261      31.721  20.484  64.176  1.00  0.00           C  
ATOM   4120  H6R  OL   261      32.246  21.422  64.365  1.00  0.00           H  
ATOM   4121  H6S  OL   261      31.361  20.462  63.145  1.00  0.00           H  
ATOM   4122  C17  OL   261      32.846  19.362  64.139  1.00  0.00           C  
ATOM   4123  H7R  OL   261      32.346  18.455  63.793  1.00  0.00           H  
ATOM   4124  H7S  OL   261      33.197  18.984  65.101  1.00  0.00           H  
ATOM   4125  C18  OL   261      34.080  19.708  63.289  1.00  0.00           C  
ATOM   4126  H8R  OL   261      33.830  19.927  62.249  1.00  0.00           H  
ATOM   4127  H8S  OL   261      34.707  18.826  63.141  1.00  0.00           H  
ATOM   4128  C19  OL   261      34.805  20.923  63.786  1.00  0.00           C  
ATOM   4129  H9R  OL   261      34.174  21.640  64.305  1.00  0.00           H  
ATOM   4130 C110  OL   261      36.128  21.090  63.800  1.00  0.00           C  
ATOM   4131 H10R  OL   261      36.450  21.938  64.399  1.00  0.00           H  
ATOM   4132 C111  OL   261      37.229  20.359  63.100  1.00  0.00           C  
ATOM   4133 H11R  OL   261      36.916  19.370  62.759  1.00  0.00           H  
ATOM   4134 H11S  OL   261      37.959  20.033  63.843  1.00  0.00           H  
ATOM   4135 C112  OL   261      38.100  21.108  62.102  1.00  0.00           C  
ATOM   4136 H12R  OL   261      38.931  20.433  61.886  1.00  0.00           H  
ATOM   4137 H12S  OL   261      38.459  22.108  62.355  1.00  0.00           H  
ATOM   4138 C113  OL   261      37.433  21.250  60.739  1.00  0.00           C  
ATOM   4139 H13R  OL   261      37.062  20.283  60.394  1.00  0.00           H  
ATOM   4140 H13S  OL   261      38.100  21.545  59.926  1.00  0.00           H  
ATOM   4141 C114  OL   261      36.346  22.351  60.756  1.00  0.00           C  
ATOM   4142 H14R  OL   261      36.758  23.299  61.109  1.00  0.00           H  
ATOM   4143 H14S  OL   261      35.582  22.021  61.463  1.00  0.00           H  
ATOM   4144 C115  OL   261      35.741  22.543  59.331  1.00  0.00           C  
ATOM   4145 H15R  OL   261      36.396  22.041  58.616  1.00  0.00           H  
ATOM   4146 H15S  OL   261      35.693  23.591  59.028  1.00  0.00           H  
ATOM   4147 C116  OL   261      34.387  21.942  59.216  1.00  0.00           C  
ATOM   4148 H16R  OL   261      33.787  22.499  59.939  1.00  0.00           H  
ATOM   4149 H16S  OL   261      34.436  20.901  59.543  1.00  0.00           H  
ATOM   4150 C117  OL   261      33.831  22.050  57.781  1.00  0.00           C  
ATOM   4151 H17R  OL   261      33.256  21.171  57.482  1.00  0.00           H  
ATOM   4152 H17S  OL   261      34.626  22.148  57.040  1.00  0.00           H  
ATOM   4153 C118  OL   261      32.962  23.217  57.546  1.00  0.00           C  
ATOM   4154 H18R  OL   261      33.515  24.115  57.830  1.00  0.00           H  
ATOM   4155 H18S  OL   261      32.020  23.051  58.071  1.00  0.00           H  
ATOM   4156 H18T  OL   261      32.667  23.393  56.510  1.00  0.00           H  
TER    4157       OL   261 
ATOM   4157 C116  PA   262      21.274  51.131  56.138  1.00  0.00           C  
ATOM   4158 H16R  PA   262      20.523  51.437  56.868  1.00  0.00           H  
ATOM   4159 H16S  PA   262      21.306  50.051  56.293  1.00  0.00           H  
ATOM   4160 H16T  PA   262      20.746  51.213  55.186  1.00  0.00           H  
ATOM   4161 C115  PA   262      22.639  51.698  56.147  1.00  0.00           C  
ATOM   4162 H15R  PA   262      23.208  51.072  55.456  1.00  0.00           H  
ATOM   4163 H15S  PA   262      22.729  52.616  55.563  1.00  0.00           H  
ATOM   4164 C114  PA   262      23.412  51.585  57.472  1.00  0.00           C  
ATOM   4165 H14R  PA   262      22.801  52.034  58.258  1.00  0.00           H  
ATOM   4166 H14S  PA   262      23.554  50.547  57.780  1.00  0.00           H  
ATOM   4167 C113  PA   262      24.924  52.265  57.475  1.00  0.00           C  
ATOM   4168 H13R  PA   262      25.625  51.506  57.121  1.00  0.00           H  
ATOM   4169 H13S  PA   262      25.073  53.071  56.753  1.00  0.00           H  
ATOM   4170 C112  PA   262      25.238  52.770  58.872  1.00  0.00           C  
ATOM   4171 H12R  PA   262      26.157  53.359  58.881  1.00  0.00           H  
ATOM   4172 H12S  PA   262      24.484  53.540  59.050  1.00  0.00           H  
ATOM   4173 C111  PA   262      25.144  51.751  59.997  1.00  0.00           C  
ATOM   4174 H11R  PA   262      24.135  51.351  60.118  1.00  0.00           H  
ATOM   4175 H11S  PA   262      25.795  50.877  59.943  1.00  0.00           H  
ATOM   4176 C110  PA   262      25.294  52.428  61.314  1.00  0.00           C  
ATOM   4177 H10R  PA   262      26.222  53.003  61.276  1.00  0.00           H  
ATOM   4178 H10S  PA   262      24.368  52.977  61.500  1.00  0.00           H  
ATOM   4179  C19  PA   262      25.434  51.478  62.527  1.00  0.00           C  
ATOM   4180  H9R  PA   262      24.709  50.665  62.455  1.00  0.00           H  
ATOM   4181  H9S  PA   262      26.401  50.985  62.403  1.00  0.00           H  
ATOM   4182  C18  PA   262      25.602  52.186  63.873  1.00  0.00           C  
ATOM   4183  H8R  PA   262      25.561  51.371  64.598  1.00  0.00           H  
ATOM   4184  H8S  PA   262      26.613  52.581  63.999  1.00  0.00           H  
ATOM   4185  C17  PA   262      24.538  53.261  64.156  1.00  0.00           C  
ATOM   4186  H7R  PA   262      24.594  54.105  63.466  1.00  0.00           H  
ATOM   4187  H7S  PA   262      23.526  52.881  63.999  1.00  0.00           H  
ATOM   4188  C16  PA   262      24.364  53.854  65.606  1.00  0.00           C  
ATOM   4189  H6R  PA   262      25.273  54.432  65.784  1.00  0.00           H  
ATOM   4190  H6S  PA   262      23.449  54.449  65.638  1.00  0.00           H  
ATOM   4191  C15  PA   262      24.194  52.789  66.733  1.00  0.00           C  
ATOM   4192  H5R  PA   262      23.433  52.082  66.396  1.00  0.00           H  
ATOM   4193  H5S  PA   262      25.036  52.110  66.881  1.00  0.00           H  
ATOM   4194  C14  PA   262      23.919  53.427  68.126  1.00  0.00           C  
ATOM   4195  H4R  PA   262      24.875  53.665  68.598  1.00  0.00           H  
ATOM   4196  H4S  PA   262      23.571  54.458  68.030  1.00  0.00           H  
ATOM   4197  C13  PA   262      23.068  52.629  69.015  1.00  0.00           C  
ATOM   4198  H3R  PA   262      22.216  52.294  68.418  1.00  0.00           H  
ATOM   4199  H3S  PA   262      23.642  51.747  69.306  1.00  0.00           H  
ATOM   4200  C12  PA   262      22.628  53.310  70.259  1.00  0.00           C  
ATOM   4201  H2R  PA   262      22.165  54.273  70.033  1.00  0.00           H  
ATOM   4202  H2S  PA   262      21.799  52.754  70.702  1.00  0.00           H  
ATOM   4203  C11  PC   263      23.852  53.536  71.155  1.00  0.00           C  
ATOM   4204  O12  PC   263      24.630  54.494  71.010  1.00  0.00           O  
ATOM   4205  O11  PC   263      23.725  52.807  72.282  1.00  0.00           O  
ATOM   4206  C1   PC   263      24.763  52.790  73.295  1.00  0.00           C  
ATOM   4207  HR   PC   263      25.116  53.789  73.566  1.00  0.00           H  
ATOM   4208  HS   PC   263      24.447  52.286  74.212  1.00  0.00           H  
ATOM   4209  C2   PC   263      25.984  52.054  72.778  1.00  0.00           C  
ATOM   4210  HX   PC   263      25.757  51.079  72.338  1.00  0.00           H  
ATOM   4211  C3   PC   263      27.063  51.627  73.835  1.00  0.00           C  
ATOM   4212  HA   PC   263      26.884  50.647  74.285  1.00  0.00           H  
ATOM   4213  HB   PC   263      28.044  51.533  73.362  1.00  0.00           H  
ATOM   4214  O31  PC   263      27.109  52.629  74.897  1.00  0.00           O  
ATOM   4215  P31  PC   263      28.102  52.530  76.111  1.00  0.00           P  
ATOM   4216  O32  PC   263      27.809  51.253  76.942  1.00  0.00           O  
ATOM   4217  C31  PC   263      26.477  51.112  77.587  1.00  0.00           C  
ATOM   4218  H1A  PC   263      25.995  52.081  77.738  1.00  0.00           H  
ATOM   4219  H1B  PC   263      25.841  50.635  76.837  1.00  0.00           H  
ATOM   4220  C32  PC   263      26.587  50.452  78.979  1.00  0.00           C  
ATOM   4221  H2A  PC   263      25.553  50.289  79.285  1.00  0.00           H  
ATOM   4222  H2B  PC   263      27.167  49.529  78.928  1.00  0.00           H  
ATOM   4223  N31  PC   263      27.272  51.219  80.116  1.00  0.00           N  
ATOM   4224  C33  PC   263      27.255  50.453  81.353  1.00  0.00           C  
ATOM   4225  H3A  PC   263      27.693  50.967  82.209  1.00  0.00           H  
ATOM   4226  H3B  PC   263      26.194  50.337  81.578  1.00  0.00           H  
ATOM   4227  H3C  PC   263      27.757  49.526  81.071  1.00  0.00           H  
ATOM   4228  C34  PC   263      28.673  51.451  79.871  1.00  0.00           C  
ATOM   4229  H4A  PC   263      29.186  51.860  80.742  1.00  0.00           H  
ATOM   4230  H4B  PC   263      29.090  50.495  79.551  1.00  0.00           H  
ATOM   4231  H4C  PC   263      28.890  52.016  78.964  1.00  0.00           H  
ATOM   4232  C35  PC   263      26.577  52.529  80.315  1.00  0.00           C  
ATOM   4233  H5A  PC   263      25.499  52.364  80.283  1.00  0.00           H  
ATOM   4234  H5B  PC   263      26.834  53.220  79.510  1.00  0.00           H  
ATOM   4235  H5C  PC   263      26.923  52.897  81.282  1.00  0.00           H  
ATOM   4236  O33  PC   263      29.451  52.512  75.547  1.00  0.00           O  
ATOM   4237  O34  PC   263      27.879  53.686  77.006  1.00  0.00           O  
ATOM   4238  O21  PC   263      26.656  52.851  71.722  1.00  0.00           O  
ATOM   4239  C21  PC   263      27.005  52.318  70.565  1.00  0.00           C  
ATOM   4240  O22  PC   263      26.928  51.122  70.318  1.00  0.00           O  
ATOM   4241  C12  OL   264      27.711  53.285  69.627  1.00  0.00           C  
ATOM   4242  H2R  OL   264      28.735  53.492  69.943  1.00  0.00           H  
ATOM   4243  H2S  OL   264      27.171  54.232  69.681  1.00  0.00           H  
ATOM   4244  C13  OL   264      27.691  52.770  68.200  1.00  0.00           C  
ATOM   4245  H3R  OL   264      27.435  53.671  67.637  1.00  0.00           H  
ATOM   4246  H3S  OL   264      26.736  52.250  68.102  1.00  0.00           H  
ATOM   4247  C14  OL   264      29.031  52.182  67.674  1.00  0.00           C  
ATOM   4248  H4R  OL   264      29.348  51.414  68.383  1.00  0.00           H  
ATOM   4249  H4S  OL   264      29.729  53.013  67.554  1.00  0.00           H  
ATOM   4250  C15  OL   264      28.799  51.559  66.368  1.00  0.00           C  
ATOM   4251  H5R  OL   264      29.748  51.260  65.919  1.00  0.00           H  
ATOM   4252  H5S  OL   264      28.285  52.265  65.712  1.00  0.00           H  
ATOM   4253  C16  OL   264      28.041  50.209  66.363  1.00  0.00           C  
ATOM   4254  H6R  OL   264      27.027  50.375  66.735  1.00  0.00           H  
ATOM   4255  H6S  OL   264      28.591  49.691  67.152  1.00  0.00           H  
ATOM   4256  C17  OL   264      28.297  49.301  65.129  1.00  0.00           C  
ATOM   4257  H7R  OL   264      29.358  49.057  65.046  1.00  0.00           H  
ATOM   4258  H7S  OL   264      28.100  49.930  64.258  1.00  0.00           H  
ATOM   4259  C18  OL   264      27.559  47.936  65.032  1.00  0.00           C  
ATOM   4260  H8R  OL   264      26.480  48.084  65.115  1.00  0.00           H  
ATOM   4261  H8S  OL   264      27.760  47.344  65.927  1.00  0.00           H  
ATOM   4262  C19  OL   264      27.965  47.124  63.863  1.00  0.00           C  
ATOM   4263  H9R  OL   264      28.981  46.739  63.813  1.00  0.00           H  
ATOM   4264 C110  OL   264      27.305  46.907  62.669  1.00  0.00           C  
ATOM   4265 H10R  OL   264      27.764  46.249  61.935  1.00  0.00           H  
ATOM   4266 C111  OL   264      25.998  47.498  62.261  1.00  0.00           C  
ATOM   4267 H11R  OL   264      25.600  48.339  62.834  1.00  0.00           H  
ATOM   4268 H11S  OL   264      25.279  46.726  62.543  1.00  0.00           H  
ATOM   4269 C112  OL   264      25.792  47.783  60.741  1.00  0.00           C  
ATOM   4270 H12R  OL   264      26.589  48.345  60.251  1.00  0.00           H  
ATOM   4271 H12S  OL   264      24.800  48.220  60.610  1.00  0.00           H  
ATOM   4272 C113  OL   264      25.809  46.490  60.008  1.00  0.00           C  
ATOM   4273 H13R  OL   264      25.113  45.780  60.459  1.00  0.00           H  
ATOM   4274 H13S  OL   264      26.805  46.095  60.222  1.00  0.00           H  
ATOM   4275 C114  OL   264      25.572  46.570  58.490  1.00  0.00           C  
ATOM   4276 H14R  OL   264      25.027  47.455  58.156  1.00  0.00           H  
ATOM   4277 H14S  OL   264      24.807  45.818  58.286  1.00  0.00           H  
ATOM   4278 C115  OL   264      26.843  46.245  57.796  1.00  0.00           C  
ATOM   4279 H15R  OL   264      27.692  46.278  58.482  1.00  0.00           H  
ATOM   4280 H15S  OL   264      26.968  47.125  57.160  1.00  0.00           H  
ATOM   4281 C116  OL   264      26.675  45.003  56.878  1.00  0.00           C  
ATOM   4282 H16R  OL   264      27.560  44.888  56.248  1.00  0.00           H  
ATOM   4283 H16S  OL   264      25.846  45.261  56.216  1.00  0.00           H  
ATOM   4284 C117  OL   264      26.528  43.745  57.640  1.00  0.00           C  
ATOM   4285 H17R  OL   264      25.774  43.764  58.430  1.00  0.00           H  
ATOM   4286 H17S  OL   264      27.502  43.536  58.087  1.00  0.00           H  
ATOM   4287 C118  OL   264      26.198  42.617  56.734  1.00  0.00           C  
ATOM   4288 H18R  OL   264      25.236  42.781  56.244  1.00  0.00           H  
ATOM   4289 H18S  OL   264      26.149  41.741  57.384  1.00  0.00           H  
ATOM   4290 H18T  OL   264      26.855  42.387  55.893  1.00  0.00           H  
TER    4291       OL   264 
ATOM   4291 C116  PA   265      51.372  23.913  57.654  1.00  0.00           C  
ATOM   4292 H16R  PA   265      50.517  23.491  57.121  1.00  0.00           H  
ATOM   4293 H16S  PA   265      51.158  23.992  58.722  1.00  0.00           H  
ATOM   4294 H16T  PA   265      52.134  23.131  57.679  1.00  0.00           H  
ATOM   4295 C115  PA   265      51.914  25.197  57.046  1.00  0.00           C  
ATOM   4296 H15R  PA   265      52.180  24.986  56.008  1.00  0.00           H  
ATOM   4297 H15S  PA   265      51.217  26.030  56.928  1.00  0.00           H  
ATOM   4298 C114  PA   265      53.036  25.674  57.885  1.00  0.00           C  
ATOM   4299 H14R  PA   265      52.551  26.043  58.791  1.00  0.00           H  
ATOM   4300 H14S  PA   265      53.699  24.876  58.224  1.00  0.00           H  
ATOM   4301 C113  PA   265      53.896  26.831  57.335  1.00  0.00           C  
ATOM   4302 H13R  PA   265      54.337  26.466  56.405  1.00  0.00           H  
ATOM   4303 H13S  PA   265      53.154  27.534  56.951  1.00  0.00           H  
ATOM   4304 C112  PA   265      54.790  27.548  58.380  1.00  0.00           C  
ATOM   4305 H12R  PA   265      54.962  28.535  57.947  1.00  0.00           H  
ATOM   4306 H12S  PA   265      54.289  27.719  59.335  1.00  0.00           H  
ATOM   4307 C111  PA   265      56.110  26.889  58.715  1.00  0.00           C  
ATOM   4308 H11R  PA   265      56.105  25.910  59.198  1.00  0.00           H  
ATOM   4309 H11S  PA   265      56.583  26.586  57.779  1.00  0.00           H  
ATOM   4310 C110  PA   265      56.938  27.869  59.453  1.00  0.00           C  
ATOM   4311 H10R  PA   265      57.869  27.315  59.587  1.00  0.00           H  
ATOM   4312 H10S  PA   265      57.083  28.644  58.698  1.00  0.00           H  
ATOM   4313  C19  PA   265      56.452  28.161  60.926  1.00  0.00           C  
ATOM   4314  H9R  PA   265      57.271  28.613  61.489  1.00  0.00           H  
ATOM   4315  H9S  PA   265      55.664  28.911  61.021  1.00  0.00           H  
ATOM   4316  C18  PA   265      55.987  26.900  61.761  1.00  0.00           C  
ATOM   4317  H8R  PA   265      55.295  26.320  61.146  1.00  0.00           H  
ATOM   4318  H8S  PA   265      56.797  26.213  62.015  1.00  0.00           H  
ATOM   4319  C17  PA   265      55.363  27.340  63.122  1.00  0.00           C  
ATOM   4320  H7R  PA   265      56.096  27.796  63.792  1.00  0.00           H  
ATOM   4321  H7S  PA   265      54.633  28.080  62.786  1.00  0.00           H  
ATOM   4322  C16  PA   265      54.789  26.200  63.935  1.00  0.00           C  
ATOM   4323  H6R  PA   265      54.500  25.338  63.331  1.00  0.00           H  
ATOM   4324  H6S  PA   265      55.532  25.773  64.612  1.00  0.00           H  
ATOM   4325  C15  PA   265      53.597  26.691  64.873  1.00  0.00           C  
ATOM   4326  H5R  PA   265      53.965  27.530  65.467  1.00  0.00           H  
ATOM   4327  H5S  PA   265      52.678  27.072  64.420  1.00  0.00           H  
ATOM   4328  C14  PA   265      53.164  25.579  65.836  1.00  0.00           C  
ATOM   4329  H4R  PA   265      53.236  24.636  65.289  1.00  0.00           H  
ATOM   4330  H4S  PA   265      53.933  25.506  66.608  1.00  0.00           H  
ATOM   4331  C13  PA   265      51.836  25.893  66.667  1.00  0.00           C  
ATOM   4332  H3R  PA   265      51.106  25.704  65.876  1.00  0.00           H  
ATOM   4333  H3S  PA   265      51.778  25.123  67.439  1.00  0.00           H  
ATOM   4334  C12  PA   265      51.652  27.313  67.152  1.00  0.00           C  
ATOM   4335  H2R  PA   265      52.687  27.593  67.360  1.00  0.00           H  
ATOM   4336  H2S  PA   265      51.176  28.006  66.455  1.00  0.00           H  
ATOM   4337  C11  PC   266      50.912  27.460  68.486  1.00  0.00           C  
ATOM   4338  O12  PC   266      50.035  26.715  68.968  1.00  0.00           O  
ATOM   4339  O11  PC   266      51.224  28.641  69.013  1.00  0.00           O  
ATOM   4340  C1   PC   266      50.817  28.734  70.457  1.00  0.00           C  
ATOM   4341  HR   PC   266      49.738  28.901  70.505  1.00  0.00           H  
ATOM   4342  HS   PC   266      51.048  27.770  70.917  1.00  0.00           H  
ATOM   4343  C2   PC   266      51.653  29.905  71.083  1.00  0.00           C  
ATOM   4344  HX   PC   266      52.693  29.720  70.803  1.00  0.00           H  
ATOM   4345  C3   PC   266      51.512  29.975  72.632  1.00  0.00           C  
ATOM   4346  HA   PC   266      51.809  28.994  73.014  1.00  0.00           H  
ATOM   4347  HB   PC   266      52.143  30.736  73.097  1.00  0.00           H  
ATOM   4348  O31  PC   266      50.130  30.051  72.972  1.00  0.00           O  
ATOM   4349  P31  PC   266      49.552  29.537  74.267  1.00  0.00           P  
ATOM   4350  O32  PC   266      49.539  27.903  74.032  1.00  0.00           O  
ATOM   4351  C31  PC   266      48.869  27.052  74.935  1.00  0.00           C  
ATOM   4352  H1A  PC   266      48.663  27.660  75.819  1.00  0.00           H  
ATOM   4353  H1B  PC   266      47.844  26.917  74.578  1.00  0.00           H  
ATOM   4354  C32  PC   266      49.476  25.675  75.279  1.00  0.00           C  
ATOM   4355  H2A  PC   266      48.734  25.061  75.793  1.00  0.00           H  
ATOM   4356  H2B  PC   266      49.724  25.246  74.307  1.00  0.00           H  
ATOM   4357  N31  PC   266      50.701  25.661  76.081  1.00  0.00           N  
ATOM   4358  C33  PC   266      51.777  26.508  75.561  1.00  0.00           C  
ATOM   4359  H3A  PC   266      51.564  27.541  75.841  1.00  0.00           H  
ATOM   4360  H3B  PC   266      52.709  26.113  75.967  1.00  0.00           H  
ATOM   4361  H3C  PC   266      51.718  26.552  74.472  1.00  0.00           H  
ATOM   4362  C34  PC   266      50.339  26.217  77.439  1.00  0.00           C  
ATOM   4363  H4A  PC   266      49.418  25.693  77.698  1.00  0.00           H  
ATOM   4364  H4B  PC   266      51.186  26.046  78.106  1.00  0.00           H  
ATOM   4365  H4C  PC   266      50.126  27.275  77.279  1.00  0.00           H  
ATOM   4366  C35  PC   266      51.190  24.224  76.207  1.00  0.00           C  
ATOM   4367  H5A  PC   266      50.313  23.596  76.373  1.00  0.00           H  
ATOM   4368  H5B  PC   266      51.892  24.214  77.043  1.00  0.00           H  
ATOM   4369  H5C  PC   266      51.774  24.091  75.296  1.00  0.00           H  
ATOM   4370  O33  PC   266      50.519  29.900  75.298  1.00  0.00           O  
ATOM   4371  O34  PC   266      48.173  30.077  74.376  1.00  0.00           O  
ATOM   4372  O21  PC   266      51.183  31.070  70.313  1.00  0.00           O  
ATOM   4373  C21  PC   266      52.030  32.123  70.291  1.00  0.00           C  
ATOM   4374  O22  PC   266      53.146  32.168  70.832  1.00  0.00           O  
ATOM   4375  C12  OL   267      51.455  33.230  69.436  1.00  0.00           C  
ATOM   4376  H2R  OL   267      50.764  33.793  70.067  1.00  0.00           H  
ATOM   4377  H2S  OL   267      50.755  32.934  68.652  1.00  0.00           H  
ATOM   4378  C13  OL   267      52.522  34.253  69.056  1.00  0.00           C  
ATOM   4379  H3R  OL   267      53.424  33.707  68.772  1.00  0.00           H  
ATOM   4380  H3S  OL   267      52.899  34.774  69.939  1.00  0.00           H  
ATOM   4381  C14  OL   267      51.960  35.419  68.156  1.00  0.00           C  
ATOM   4382  H4R  OL   267      51.108  35.908  68.632  1.00  0.00           H  
ATOM   4383  H4S  OL   267      51.621  34.898  67.259  1.00  0.00           H  
ATOM   4384  C15  OL   267      52.991  36.572  67.663  1.00  0.00           C  
ATOM   4385  H5R  OL   267      52.527  37.343  67.044  1.00  0.00           H  
ATOM   4386  H5S  OL   267      53.609  36.082  66.908  1.00  0.00           H  
ATOM   4387  C16  OL   267      53.815  37.204  68.748  1.00  0.00           C  
ATOM   4388  H6R  OL   267      54.469  36.417  69.129  1.00  0.00           H  
ATOM   4389  H6S  OL   267      53.221  37.392  69.645  1.00  0.00           H  
ATOM   4390  C17  OL   267      54.627  38.492  68.399  1.00  0.00           C  
ATOM   4391  H7R  OL   267      55.042  39.110  69.198  1.00  0.00           H  
ATOM   4392  H7S  OL   267      53.955  39.157  67.853  1.00  0.00           H  
ATOM   4393  C18  OL   267      55.945  38.394  67.592  1.00  0.00           C  
ATOM   4394  H8R  OL   267      56.365  39.398  67.501  1.00  0.00           H  
ATOM   4395  H8S  OL   267      55.851  37.977  66.587  1.00  0.00           H  
ATOM   4396  C19  OL   267      56.874  37.571  68.366  1.00  0.00           C  
ATOM   4397  H9R  OL   267      56.354  36.675  68.697  1.00  0.00           H  
ATOM   4398 C110  OL   267      58.185  37.805  68.728  1.00  0.00           C  
ATOM   4399 H10R  OL   267      58.718  37.126  69.388  1.00  0.00           H  
ATOM   4400 C111  OL   267      58.917  38.951  68.221  1.00  0.00           C  
ATOM   4401 H11R  OL   267      59.846  39.072  68.781  1.00  0.00           H  
ATOM   4402 H11S  OL   267      58.262  39.790  68.468  1.00  0.00           H  
ATOM   4403 C112  OL   267      59.155  38.946  66.765  1.00  0.00           C  
ATOM   4404 H12R  OL   267      59.639  39.892  66.513  1.00  0.00           H  
ATOM   4405 H12S  OL   267      58.217  38.932  66.207  1.00  0.00           H  
ATOM   4406 C113  OL   267      59.927  37.736  66.241  1.00  0.00           C  
ATOM   4407 H13R  OL   267      59.247  36.883  66.286  1.00  0.00           H  
ATOM   4408 H13S  OL   267      60.890  37.710  66.755  1.00  0.00           H  
ATOM   4409 C114  OL   267      60.295  37.873  64.769  1.00  0.00           C  
ATOM   4410 H14R  OL   267      60.746  38.847  64.566  1.00  0.00           H  
ATOM   4411 H14S  OL   267      59.317  37.780  64.292  1.00  0.00           H  
ATOM   4412 C115  OL   267      61.181  36.678  64.307  1.00  0.00           C  
ATOM   4413 H15R  OL   267      60.797  35.701  64.607  1.00  0.00           H  
ATOM   4414 H15S  OL   267      62.142  36.858  64.793  1.00  0.00           H  
ATOM   4415 C116  OL   267      61.372  36.472  62.793  1.00  0.00           C  
ATOM   4416 H16R  OL   267      60.456  35.977  62.467  1.00  0.00           H  
ATOM   4417 H16S  OL   267      62.138  35.702  62.679  1.00  0.00           H  
ATOM   4418 C117  OL   267      61.949  37.588  61.938  1.00  0.00           C  
ATOM   4419 H17R  OL   267      62.192  37.217  60.940  1.00  0.00           H  
ATOM   4420 H17S  OL   267      62.791  38.098  62.412  1.00  0.00           H  
ATOM   4421 C118  OL   267      60.841  38.632  61.624  1.00  0.00           C  
ATOM   4422 H18R  OL   267      61.208  39.408  60.949  1.00  0.00           H  
ATOM   4423 H18S  OL   267      60.520  39.128  62.543  1.00  0.00           H  
ATOM   4424 H18T  OL   267      59.902  38.433  61.104  1.00  0.00           H  
TER    4425       OL   267 
ATOM   4425 C116  PA   268      43.038  55.187  53.328  1.00  0.00           C  
ATOM   4426 H16R  PA   268      43.818  55.949  53.271  1.00  0.00           H  
ATOM   4427 H16S  PA   268      42.209  55.576  52.733  1.00  0.00           H  
ATOM   4428 H16T  PA   268      43.482  54.299  52.874  1.00  0.00           H  
ATOM   4429 C115  PA   268      42.539  55.064  54.828  1.00  0.00           C  
ATOM   4430 H15R  PA   268      41.821  55.885  54.879  1.00  0.00           H  
ATOM   4431 H15S  PA   268      42.014  54.107  54.854  1.00  0.00           H  
ATOM   4432 C114  PA   268      43.597  55.137  55.904  1.00  0.00           C  
ATOM   4433 H14R  PA   268      44.016  54.136  56.027  1.00  0.00           H  
ATOM   4434 H14S  PA   268      44.317  55.815  55.440  1.00  0.00           H  
ATOM   4435 C113  PA   268      43.013  55.623  57.234  1.00  0.00           C  
ATOM   4436 H13R  PA   268      43.824  55.882  57.919  1.00  0.00           H  
ATOM   4437 H13S  PA   268      42.535  56.583  57.031  1.00  0.00           H  
ATOM   4438 C112  PA   268      41.997  54.725  58.013  1.00  0.00           C  
ATOM   4439 H12R  PA   268      41.160  54.521  57.342  1.00  0.00           H  
ATOM   4440 H12S  PA   268      42.480  53.759  58.177  1.00  0.00           H  
ATOM   4441 C111  PA   268      41.491  55.101  59.404  1.00  0.00           C  
ATOM   4442 H11R  PA   268      40.855  54.275  59.730  1.00  0.00           H  
ATOM   4443 H11S  PA   268      42.368  55.313  60.019  1.00  0.00           H  
ATOM   4444 C110  PA   268      40.683  56.396  59.417  1.00  0.00           C  
ATOM   4445 H10R  PA   268      41.396  57.192  59.191  1.00  0.00           H  
ATOM   4446 H10S  PA   268      39.990  56.420  58.573  1.00  0.00           H  
ATOM   4447  C19  PA   268      40.014  56.722  60.795  1.00  0.00           C  
ATOM   4448  H9R  PA   268      39.512  55.819  61.152  1.00  0.00           H  
ATOM   4449  H9S  PA   268      40.885  56.782  61.452  1.00  0.00           H  
ATOM   4450  C18  PA   268      39.053  57.941  60.939  1.00  0.00           C  
ATOM   4451  H8R  PA   268      39.510  58.845  60.530  1.00  0.00           H  
ATOM   4452  H8S  PA   268      38.181  57.830  60.293  1.00  0.00           H  
ATOM   4453  C17  PA   268      38.514  58.011  62.333  1.00  0.00           C  
ATOM   4454  H7R  PA   268      37.913  57.142  62.609  1.00  0.00           H  
ATOM   4455  H7S  PA   268      39.375  57.900  62.996  1.00  0.00           H  
ATOM   4456  C16  PA   268      37.717  59.351  62.635  1.00  0.00           C  
ATOM   4457  H6R  PA   268      38.121  60.284  62.235  1.00  0.00           H  
ATOM   4458  H6S  PA   268      36.712  59.205  62.233  1.00  0.00           H  
ATOM   4459  C15  PA   268      37.569  59.518  64.104  1.00  0.00           C  
ATOM   4460  H5R  PA   268      38.564  59.543  64.555  1.00  0.00           H  
ATOM   4461  H5S  PA   268      37.153  60.505  64.315  1.00  0.00           H  
ATOM   4462  C14  PA   268      36.853  58.342  64.839  1.00  0.00           C  
ATOM   4463  H4R  PA   268      35.770  58.420  64.726  1.00  0.00           H  
ATOM   4464  H4S  PA   268      37.170  57.352  64.504  1.00  0.00           H  
ATOM   4465  C13  PA   268      37.208  58.316  66.360  1.00  0.00           C  
ATOM   4466  H3R  PA   268      38.283  58.469  66.478  1.00  0.00           H  
ATOM   4467  H3S  PA   268      36.719  59.148  66.869  1.00  0.00           H  
ATOM   4468  C12  PA   268      36.871  57.029  67.073  1.00  0.00           C  
ATOM   4469  H2R  PA   268      35.935  56.676  66.637  1.00  0.00           H  
ATOM   4470  H2S  PA   268      37.636  56.256  66.979  1.00  0.00           H  
ATOM   4471  C11  PC   269      36.620  57.176  68.522  1.00  0.00           C  
ATOM   4472  O12  PC   269      37.164  58.044  69.212  1.00  0.00           O  
ATOM   4473  O11  PC   269      35.817  56.126  69.064  1.00  0.00           O  
ATOM   4474  C1   PC   269      35.391  56.168  70.420  1.00  0.00           C  
ATOM   4475  HR   PC   269      35.095  55.157  70.711  1.00  0.00           H  
ATOM   4476  HS   PC   269      36.278  56.465  70.986  1.00  0.00           H  
ATOM   4477  C2   PC   269      34.104  57.119  70.617  1.00  0.00           C  
ATOM   4478  HX   PC   269      34.286  58.105  70.182  1.00  0.00           H  
ATOM   4479  C3   PC   269      33.781  57.341  72.098  1.00  0.00           C  
ATOM   4480  HA   PC   269      33.362  56.384  72.421  1.00  0.00           H  
ATOM   4481  HB   PC   269      34.663  57.600  72.690  1.00  0.00           H  
ATOM   4482  O31  PC   269      32.860  58.364  72.308  1.00  0.00           O  
ATOM   4483  P31  PC   269      31.967  58.368  73.623  1.00  0.00           P  
ATOM   4484  O32  PC   269      30.889  57.298  73.241  1.00  0.00           O  
ATOM   4485  C31  PC   269      30.011  57.666  72.223  1.00  0.00           C  
ATOM   4486  H1A  PC   269      29.709  58.714  72.292  1.00  0.00           H  
ATOM   4487  H1B  PC   269      30.503  57.537  71.256  1.00  0.00           H  
ATOM   4488  C32  PC   269      28.901  56.561  72.249  1.00  0.00           C  
ATOM   4489  H2A  PC   269      28.407  56.672  71.283  1.00  0.00           H  
ATOM   4490  H2B  PC   269      29.430  55.610  72.327  1.00  0.00           H  
ATOM   4491  N31  PC   269      27.946  56.700  73.330  1.00  0.00           N  
ATOM   4492  C33  PC   269      26.859  55.844  72.955  1.00  0.00           C  
ATOM   4493  H3A  PC   269      26.395  55.554  73.898  1.00  0.00           H  
ATOM   4494  H3B  PC   269      26.275  56.420  72.235  1.00  0.00           H  
ATOM   4495  H3C  PC   269      27.235  54.968  72.425  1.00  0.00           H  
ATOM   4496  C34  PC   269      28.469  56.291  74.569  1.00  0.00           C  
ATOM   4497  H4A  PC   269      29.222  56.986  74.944  1.00  0.00           H  
ATOM   4498  H4B  PC   269      27.668  56.101  75.284  1.00  0.00           H  
ATOM   4499  H4C  PC   269      28.804  55.264  74.413  1.00  0.00           H  
ATOM   4500  C35  PC   269      27.418  58.024  73.498  1.00  0.00           C  
ATOM   4501  H5A  PC   269      26.365  57.955  73.776  1.00  0.00           H  
ATOM   4502  H5B  PC   269      27.408  58.638  72.596  1.00  0.00           H  
ATOM   4503  H5C  PC   269      28.010  58.484  74.291  1.00  0.00           H  
ATOM   4504  O33  PC   269      32.723  57.822  74.764  1.00  0.00           O  
ATOM   4505  O34  PC   269      31.259  59.604  73.750  1.00  0.00           O  
ATOM   4506  O21  PC   269      32.951  56.559  69.934  1.00  0.00           O  
ATOM   4507  C21  PC   269      32.931  56.579  68.602  1.00  0.00           C  
ATOM   4508  O22  PC   269      33.670  57.377  67.898  1.00  0.00           O  
ATOM   4509  C12  OL   270      31.794  55.622  68.050  1.00  0.00           C  
ATOM   4510  H2R  OL   270      30.904  55.900  68.620  1.00  0.00           H  
ATOM   4511  H2S  OL   270      32.032  54.569  68.214  1.00  0.00           H  
ATOM   4512  C13  OL   270      31.462  55.833  66.634  1.00  0.00           C  
ATOM   4513  H3R  OL   270      30.977  56.800  66.486  1.00  0.00           H  
ATOM   4514  H3S  OL   270      30.775  55.013  66.411  1.00  0.00           H  
ATOM   4515  C14  OL   270      32.580  55.492  65.589  1.00  0.00           C  
ATOM   4516  H4R  OL   270      33.366  56.246  65.508  1.00  0.00           H  
ATOM   4517  H4S  OL   270      32.061  55.561  64.631  1.00  0.00           H  
ATOM   4518  C15  OL   270      33.357  54.201  65.868  1.00  0.00           C  
ATOM   4519  H5R  OL   270      32.674  53.370  65.680  1.00  0.00           H  
ATOM   4520  H5S  OL   270      33.750  54.086  66.880  1.00  0.00           H  
ATOM   4521  C16  OL   270      34.423  53.936  64.833  1.00  0.00           C  
ATOM   4522  H6R  OL   270      34.660  52.871  64.889  1.00  0.00           H  
ATOM   4523  H6S  OL   270      35.317  54.508  65.089  1.00  0.00           H  
ATOM   4524  C17  OL   270      34.008  54.229  63.446  1.00  0.00           C  
ATOM   4525  H7R  OL   270      34.060  55.272  63.128  1.00  0.00           H  
ATOM   4526  H7S  OL   270      32.947  54.024  63.291  1.00  0.00           H  
ATOM   4527  C18  OL   270      34.718  53.469  62.362  1.00  0.00           C  
ATOM   4528  H8R  OL   270      34.281  53.572  61.366  1.00  0.00           H  
ATOM   4529  H8S  OL   270      34.596  52.389  62.471  1.00  0.00           H  
ATOM   4530  C19  OL   270      36.197  53.843  62.441  1.00  0.00           C  
ATOM   4531  H9R  OL   270      36.874  53.410  63.172  1.00  0.00           H  
ATOM   4532 C110  OL   270      36.672  54.822  61.619  1.00  0.00           C  
ATOM   4533 H10R  OL   270      37.725  55.088  61.649  1.00  0.00           H  
ATOM   4534 C111  OL   270      35.914  55.675  60.702  1.00  0.00           C  
ATOM   4535 H11R  OL   270      36.257  56.712  60.712  1.00  0.00           H  
ATOM   4536 H11S  OL   270      34.856  55.655  60.973  1.00  0.00           H  
ATOM   4537 C112  OL   270      36.010  55.156  59.308  1.00  0.00           C  
ATOM   4538 H12R  OL   270      35.847  54.083  59.422  1.00  0.00           H  
ATOM   4539 H12S  OL   270      37.062  55.265  59.037  1.00  0.00           H  
ATOM   4540 C113  OL   270      35.114  55.673  58.156  1.00  0.00           C  
ATOM   4541 H13R  OL   270      35.384  56.700  57.902  1.00  0.00           H  
ATOM   4542 H13S  OL   270      34.097  55.573  58.540  1.00  0.00           H  
ATOM   4543 C114  OL   270      35.128  54.864  56.904  1.00  0.00           C  
ATOM   4544 H14R  OL   270      34.784  53.857  57.149  1.00  0.00           H  
ATOM   4545 H14S  OL   270      36.188  54.737  56.677  1.00  0.00           H  
ATOM   4546 C115  OL   270      34.413  55.463  55.722  1.00  0.00           C  
ATOM   4547 H15R  OL   270      34.936  56.326  55.307  1.00  0.00           H  
ATOM   4548 H15S  OL   270      33.417  55.797  56.022  1.00  0.00           H  
ATOM   4549 C116  OL   270      34.251  54.488  54.612  1.00  0.00           C  
ATOM   4550 H16R  OL   270      33.797  53.632  55.118  1.00  0.00           H  
ATOM   4551 H16S  OL   270      35.258  54.230  54.279  1.00  0.00           H  
ATOM   4552 C117  OL   270      33.485  54.824  53.370  1.00  0.00           C  
ATOM   4553 H17R  OL   270      33.943  55.559  52.706  1.00  0.00           H  
ATOM   4554 H17S  OL   270      32.520  55.208  53.707  1.00  0.00           H  
ATOM   4555 C118  OL   270      33.151  53.576  52.591  1.00  0.00           C  
ATOM   4556 H18R  OL   270      32.363  53.824  51.876  1.00  0.00           H  
ATOM   4557 H18S  OL   270      32.956  52.697  53.209  1.00  0.00           H  
ATOM   4558 H18T  OL   270      34.027  53.370  51.973  1.00  0.00           H  
TER    4559       OL   270 
ATOM   4559 C116  PA   271      34.940  12.647  63.357  1.00  0.00           C  
ATOM   4560 H16R  PA   271      33.896  12.943  63.239  1.00  0.00           H  
ATOM   4561 H16S  PA   271      35.623  13.425  63.010  1.00  0.00           H  
ATOM   4562 H16T  PA   271      35.185  12.448  64.403  1.00  0.00           H  
ATOM   4563 C115  PA   271      35.108  11.377  62.592  1.00  0.00           C  
ATOM   4564 H15R  PA   271      34.373  10.671  62.983  1.00  0.00           H  
ATOM   4565 H15S  PA   271      34.926  11.388  61.515  1.00  0.00           H  
ATOM   4566 C114  PA   271      36.492  10.793  62.670  1.00  0.00           C  
ATOM   4567 H14R  PA   271      37.193  11.618  62.526  1.00  0.00           H  
ATOM   4568 H14S  PA   271      36.581  10.492  63.715  1.00  0.00           H  
ATOM   4569 C113  PA   271      36.946   9.670  61.795  1.00  0.00           C  
ATOM   4570 H13R  PA   271      36.071   9.056  62.012  1.00  0.00           H  
ATOM   4571 H13S  PA   271      36.873   9.904  60.731  1.00  0.00           H  
ATOM   4572 C112  PA   271      38.353   9.151  62.100  1.00  0.00           C  
ATOM   4573 H12R  PA   271      38.536   8.482  61.256  1.00  0.00           H  
ATOM   4574 H12S  PA   271      39.103   9.941  62.022  1.00  0.00           H  
ATOM   4575 C111  PA   271      38.537   8.501  63.492  1.00  0.00           C  
ATOM   4576 H11R  PA   271      38.183   9.132  64.310  1.00  0.00           H  
ATOM   4577 H11S  PA   271      37.924   7.619  63.690  1.00  0.00           H  
ATOM   4578 C110  PA   271      39.945   8.207  63.849  1.00  0.00           C  
ATOM   4579 H10R  PA   271      39.883   7.651  64.786  1.00  0.00           H  
ATOM   4580 H10S  PA   271      40.501   7.596  63.135  1.00  0.00           H  
ATOM   4581  C19  PA   271      40.791   9.443  64.066  1.00  0.00           C  
ATOM   4582  H9R  PA   271      41.787   9.139  64.394  1.00  0.00           H  
ATOM   4583  H9S  PA   271      40.990   9.790  63.049  1.00  0.00           H  
ATOM   4584  C18  PA   271      40.333  10.643  64.908  1.00  0.00           C  
ATOM   4585  H8R  PA   271      39.313  10.939  64.655  1.00  0.00           H  
ATOM   4586  H8S  PA   271      40.392  10.410  65.974  1.00  0.00           H  
ATOM   4587  C17  PA   271      41.014  11.930  64.610  1.00  0.00           C  
ATOM   4588  H7R  PA   271      42.003  11.611  64.272  1.00  0.00           H  
ATOM   4589  H7S  PA   271      40.597  12.418  63.727  1.00  0.00           H  
ATOM   4590  C16  PA   271      40.981  13.022  65.623  1.00  0.00           C  
ATOM   4591  H6R  PA   271      41.068  12.478  66.566  1.00  0.00           H  
ATOM   4592  H6S  PA   271      41.814  13.726  65.565  1.00  0.00           H  
ATOM   4593  C15  PA   271      39.658  13.802  65.612  1.00  0.00           C  
ATOM   4594  H5R  PA   271      39.384  14.205  64.634  1.00  0.00           H  
ATOM   4595  H5S  PA   271      38.808  13.208  65.954  1.00  0.00           H  
ATOM   4596  C14  PA   271      39.622  15.112  66.422  1.00  0.00           C  
ATOM   4597  H4R  PA   271      40.094  15.949  65.904  1.00  0.00           H  
ATOM   4598  H4S  PA   271      38.614  15.532  66.448  1.00  0.00           H  
ATOM   4599  C13  PA   271      40.173  14.959  67.869  1.00  0.00           C  
ATOM   4600  H3R  PA   271      39.658  14.153  68.397  1.00  0.00           H  
ATOM   4601  H3S  PA   271      41.241  14.743  67.797  1.00  0.00           H  
ATOM   4602  C12  PA   271      40.117  16.286  68.683  1.00  0.00           C  
ATOM   4603  H2R  PA   271      40.700  16.208  69.603  1.00  0.00           H  
ATOM   4604  H2S  PA   271      40.617  17.086  68.132  1.00  0.00           H  
ATOM   4605  C11  PC   272      38.660  16.611  69.034  1.00  0.00           C  
ATOM   4606  O12  PC   272      37.967  17.273  68.252  1.00  0.00           O  
ATOM   4607  O11  PC   272      38.153  15.877  70.051  1.00  0.00           O  
ATOM   4608  C1   PC   272      36.741  16.059  70.373  1.00  0.00           C  
ATOM   4609  HR   PC   272      36.573  17.022  70.861  1.00  0.00           H  
ATOM   4610  HS   PC   272      36.119  16.092  69.475  1.00  0.00           H  
ATOM   4611  C2   PC   272      36.375  14.928  71.391  1.00  0.00           C  
ATOM   4612  HX   PC   272      35.321  14.950  71.681  1.00  0.00           H  
ATOM   4613  C3   PC   272      37.184  15.082  72.691  1.00  0.00           C  
ATOM   4614  HA   PC   272      38.270  15.049  72.573  1.00  0.00           H  
ATOM   4615  HB   PC   272      37.106  16.082  73.126  1.00  0.00           H  
ATOM   4616  O31  PC   272      36.814  14.085  73.663  1.00  0.00           O  
ATOM   4617  P31  PC   272      37.296  14.221  75.144  1.00  0.00           P  
ATOM   4618  O32  PC   272      38.817  13.903  75.071  1.00  0.00           O  
ATOM   4619  C31  PC   272      39.257  12.601  74.863  1.00  0.00           C  
ATOM   4620  H1A  PC   272      38.822  11.924  75.603  1.00  0.00           H  
ATOM   4621  H1B  PC   272      38.947  12.347  73.846  1.00  0.00           H  
ATOM   4622  C32  PC   272      40.747  12.561  74.945  1.00  0.00           C  
ATOM   4623  H2A  PC   272      40.986  11.641  74.408  1.00  0.00           H  
ATOM   4624  H2B  PC   272      41.202  13.420  74.451  1.00  0.00           H  
ATOM   4625  N31  PC   272      41.422  12.529  76.286  1.00  0.00           N  
ATOM   4626  C33  PC   272      42.870  12.553  76.085  1.00  0.00           C  
ATOM   4627  H3A  PC   272      43.160  13.374  75.427  1.00  0.00           H  
ATOM   4628  H3B  PC   272      43.258  12.727  77.090  1.00  0.00           H  
ATOM   4629  H3C  PC   272      43.148  11.614  75.604  1.00  0.00           H  
ATOM   4630  C34  PC   272      41.087  13.595  77.182  1.00  0.00           C  
ATOM   4631  H4A  PC   272      41.778  13.506  78.021  1.00  0.00           H  
ATOM   4632  H4B  PC   272      41.452  14.552  76.806  1.00  0.00           H  
ATOM   4633  H4C  PC   272      40.061  13.633  77.551  1.00  0.00           H  
ATOM   4634  C35  PC   272      41.155  11.241  76.977  1.00  0.00           C  
ATOM   4635  H5A  PC   272      41.740  11.134  77.891  1.00  0.00           H  
ATOM   4636  H5B  PC   272      41.477  10.483  76.261  1.00  0.00           H  
ATOM   4637  H5C  PC   272      40.071  11.233  77.098  1.00  0.00           H  
ATOM   4638  O33  PC   272      37.108  15.567  75.582  1.00  0.00           O  
ATOM   4639  O34  PC   272      36.731  13.145  76.000  1.00  0.00           O  
ATOM   4640  O21  PC   272      36.675  13.723  70.698  1.00  0.00           O  
ATOM   4641  C21  PC   272      35.720  13.252  69.887  1.00  0.00           C  
ATOM   4642  O22  PC   272      34.591  13.788  69.807  1.00  0.00           O  
ATOM   4643  C12  OL   273      35.972  11.905  69.261  1.00  0.00           C  
ATOM   4644  H2R  OL   273      35.070  11.308  69.411  1.00  0.00           H  
ATOM   4645  H2S  OL   273      36.760  11.354  69.780  1.00  0.00           H  
ATOM   4646  C13  OL   273      36.272  12.042  67.776  1.00  0.00           C  
ATOM   4647  H3R  OL   273      37.162  12.675  67.762  1.00  0.00           H  
ATOM   4648  H3S  OL   273      35.417  12.427  67.217  1.00  0.00           H  
ATOM   4649  C14  OL   273      36.687  10.665  67.053  1.00  0.00           C  
ATOM   4650  H4R  OL   273      37.420  10.229  67.735  1.00  0.00           H  
ATOM   4651  H4S  OL   273      37.103  10.864  66.063  1.00  0.00           H  
ATOM   4652  C15  OL   273      35.561   9.577  66.789  1.00  0.00           C  
ATOM   4653  H5R  OL   273      35.092   9.874  65.848  1.00  0.00           H  
ATOM   4654  H5S  OL   273      34.965   9.799  67.676  1.00  0.00           H  
ATOM   4655  C16  OL   273      35.893   8.085  66.777  1.00  0.00           C  
ATOM   4656  H6R  OL   273      36.270   7.990  67.797  1.00  0.00           H  
ATOM   4657  H6S  OL   273      36.681   7.952  66.033  1.00  0.00           H  
ATOM   4658  C17  OL   273      34.683   7.218  66.448  1.00  0.00           C  
ATOM   4659  H7R  OL   273      34.071   7.370  67.340  1.00  0.00           H  
ATOM   4660  H7S  OL   273      34.814   6.135  66.486  1.00  0.00           H  
ATOM   4661  C18  OL   273      33.962   7.499  65.163  1.00  0.00           C  
ATOM   4662  H8R  OL   273      34.545   7.349  64.251  1.00  0.00           H  
ATOM   4663  H8S  OL   273      33.627   8.536  65.237  1.00  0.00           H  
ATOM   4664  C19  OL   273      32.713   6.678  65.065  1.00  0.00           C  
ATOM   4665  H9R  OL   273      32.045   6.844  65.906  1.00  0.00           H  
ATOM   4666 C110  OL   273      32.403   5.815  64.063  1.00  0.00           C  
ATOM   4667 H10R  OL   273      31.447   5.298  64.059  1.00  0.00           H  
ATOM   4668 C111  OL   273      33.241   5.445  62.872  1.00  0.00           C  
ATOM   4669 H11R  OL   273      33.017   4.402  62.636  1.00  0.00           H  
ATOM   4670 H11S  OL   273      34.289   5.422  63.178  1.00  0.00           H  
ATOM   4671 C112  OL   273      33.018   6.611  61.861  1.00  0.00           C  
ATOM   4672 H12R  OL   273      33.127   7.614  62.279  1.00  0.00           H  
ATOM   4673 H12S  OL   273      31.967   6.519  61.578  1.00  0.00           H  
ATOM   4674 C113  OL   273      33.932   6.333  60.615  1.00  0.00           C  
ATOM   4675 H13R  OL   273      33.502   5.508  60.045  1.00  0.00           H  
ATOM   4676 H13S  OL   273      34.821   5.902  61.079  1.00  0.00           H  
ATOM   4677 C114  OL   273      34.291   7.453  59.643  1.00  0.00           C  
ATOM   4678 H14R  OL   273      34.939   8.073  60.266  1.00  0.00           H  
ATOM   4679 H14S  OL   273      33.398   8.055  59.463  1.00  0.00           H  
ATOM   4680 C115  OL   273      34.868   7.044  58.368  1.00  0.00           C  
ATOM   4681 H15R  OL   273      34.145   6.621  57.667  1.00  0.00           H  
ATOM   4682 H15S  OL   273      35.672   6.311  58.470  1.00  0.00           H  
ATOM   4683 C116  OL   273      35.494   8.280  57.667  1.00  0.00           C  
ATOM   4684 H16R  OL   273      35.945   7.885  56.754  1.00  0.00           H  
ATOM   4685 H16S  OL   273      36.310   8.617  58.310  1.00  0.00           H  
ATOM   4686 C117  OL   273      34.618   9.545  57.526  1.00  0.00           C  
ATOM   4687 H17R  OL   273      34.416   9.904  58.537  1.00  0.00           H  
ATOM   4688 H17S  OL   273      33.707   9.463  56.929  1.00  0.00           H  
ATOM   4689 C118  OL   273      35.269  10.678  56.879  1.00  0.00           C  
ATOM   4690 H18R  OL   273      34.699  11.559  57.182  1.00  0.00           H  
ATOM   4691 H18S  OL   273      35.309  10.405  55.822  1.00  0.00           H  
ATOM   4692 H18T  OL   273      36.280  10.853  57.250  1.00  0.00           H  
TER    4693       OL   273 
ATOM   4693 C116  PA   274      33.448  50.538  59.401  1.00  0.00           C  
ATOM   4694 H16R  PA   274      32.861  50.094  58.594  1.00  0.00           H  
ATOM   4695 H16S  PA   274      33.678  51.519  58.979  1.00  0.00           H  
ATOM   4696 H16T  PA   274      32.849  50.592  60.312  1.00  0.00           H  
ATOM   4697 C115  PA   274      34.694  49.630  59.622  1.00  0.00           C  
ATOM   4698 H15R  PA   274      34.210  48.654  59.697  1.00  0.00           H  
ATOM   4699 H15S  PA   274      35.307  49.707  58.721  1.00  0.00           H  
ATOM   4700 C114  PA   274      35.564  50.049  60.789  1.00  0.00           C  
ATOM   4701 H14R  PA   274      36.078  50.973  60.516  1.00  0.00           H  
ATOM   4702 H14S  PA   274      34.871  50.281  61.600  1.00  0.00           H  
ATOM   4703 C113  PA   274      36.613  48.958  61.192  1.00  0.00           C  
ATOM   4704 H13R  PA   274      36.037  48.044  61.351  1.00  0.00           H  
ATOM   4705 H13S  PA   274      37.272  48.730  60.351  1.00  0.00           H  
ATOM   4706 C112  PA   274      37.502  49.271  62.399  1.00  0.00           C  
ATOM   4707 H12R  PA   274      36.713  49.405  63.143  1.00  0.00           H  
ATOM   4708 H12S  PA   274      38.078  48.466  62.861  1.00  0.00           H  
ATOM   4709 C111  PA   274      38.351  50.474  62.233  1.00  0.00           C  
ATOM   4710 H11R  PA   274      39.115  50.317  61.469  1.00  0.00           H  
ATOM   4711 H11S  PA   274      37.645  51.222  61.866  1.00  0.00           H  
ATOM   4712 C110  PA   274      39.084  50.956  63.534  1.00  0.00           C  
ATOM   4713 H10R  PA   274      38.265  50.955  64.256  1.00  0.00           H  
ATOM   4714 H10S  PA   274      39.873  50.301  63.909  1.00  0.00           H  
ATOM   4715  C19  PA   274      39.711  52.293  63.227  1.00  0.00           C  
ATOM   4716  H9R  PA   274      40.347  52.252  62.340  1.00  0.00           H  
ATOM   4717  H9S  PA   274      38.960  53.052  63.000  1.00  0.00           H  
ATOM   4718  C18  PA   274      40.597  53.015  64.214  1.00  0.00           C  
ATOM   4719  H8R  PA   274      40.202  52.901  65.226  1.00  0.00           H  
ATOM   4720  H8S  PA   274      41.599  52.586  64.142  1.00  0.00           H  
ATOM   4721  C17  PA   274      40.863  54.463  63.955  1.00  0.00           C  
ATOM   4722  H7R  PA   274      41.335  54.584  62.978  1.00  0.00           H  
ATOM   4723  H7S  PA   274      39.928  54.947  63.665  1.00  0.00           H  
ATOM   4724  C16  PA   274      41.566  55.149  65.155  1.00  0.00           C  
ATOM   4725  H6R  PA   274      41.644  56.219  64.951  1.00  0.00           H  
ATOM   4726  H6S  PA   274      40.877  55.035  65.994  1.00  0.00           H  
ATOM   4727  C15  PA   274      42.919  54.578  65.444  1.00  0.00           C  
ATOM   4728  H5R  PA   274      42.874  53.571  65.866  1.00  0.00           H  
ATOM   4729  H5S  PA   274      43.419  54.452  64.482  1.00  0.00           H  
ATOM   4730  C14  PA   274      43.853  55.416  66.319  1.00  0.00           C  
ATOM   4731  H4R  PA   274      44.881  55.071  66.194  1.00  0.00           H  
ATOM   4732  H4S  PA   274      43.722  56.439  65.963  1.00  0.00           H  
ATOM   4733  C13  PA   274      43.413  55.138  67.755  1.00  0.00           C  
ATOM   4734  H3R  PA   274      42.404  55.416  68.068  1.00  0.00           H  
ATOM   4735  H3S  PA   274      43.437  54.065  67.957  1.00  0.00           H  
ATOM   4736  C12  PA   274      44.391  55.622  68.865  1.00  0.00           C  
ATOM   4737  H2R  PA   274      45.447  55.562  68.594  1.00  0.00           H  
ATOM   4738  H2S  PA   274      44.092  56.670  68.940  1.00  0.00           H  
ATOM   4739  C11  PC   275      44.139  54.953  70.136  1.00  0.00           C  
ATOM   4740  O12  PC   275      45.025  54.847  70.967  1.00  0.00           O  
ATOM   4741  O11  PC   275      42.891  54.660  70.440  1.00  0.00           O  
ATOM   4742  C1   PC   275      42.684  53.985  71.717  1.00  0.00           C  
ATOM   4743  HR   PC   275      41.755  53.410  71.732  1.00  0.00           H  
ATOM   4744  HS   PC   275      43.468  53.231  71.829  1.00  0.00           H  
ATOM   4745  C2   PC   275      42.619  54.995  72.949  1.00  0.00           C  
ATOM   4746  HX   PC   275      43.546  55.563  73.065  1.00  0.00           H  
ATOM   4747  C3   PC   275      42.271  54.216  74.236  1.00  0.00           C  
ATOM   4748  HA   PC   275      41.205  53.974  74.225  1.00  0.00           H  
ATOM   4749  HB   PC   275      42.812  53.278  74.086  1.00  0.00           H  
ATOM   4750  O31  PC   275      42.710  54.976  75.345  1.00  0.00           O  
ATOM   4751  P31  PC   275      43.030  54.244  76.739  1.00  0.00           P  
ATOM   4752  O32  PC   275      41.585  53.814  77.219  1.00  0.00           O  
ATOM   4753  C31  PC   275      40.607  54.735  77.513  1.00  0.00           C  
ATOM   4754  H1A  PC   275      40.957  55.727  77.811  1.00  0.00           H  
ATOM   4755  H1B  PC   275      40.090  54.886  76.561  1.00  0.00           H  
ATOM   4756  C32  PC   275      39.746  54.257  78.630  1.00  0.00           C  
ATOM   4757  H2A  PC   275      38.869  54.871  78.840  1.00  0.00           H  
ATOM   4758  H2B  PC   275      39.332  53.300  78.309  1.00  0.00           H  
ATOM   4759  N31  PC   275      40.588  53.922  79.828  1.00  0.00           N  
ATOM   4760  C33  PC   275      41.523  52.777  79.690  1.00  0.00           C  
ATOM   4761  H3A  PC   275      41.648  52.462  80.727  1.00  0.00           H  
ATOM   4762  H3B  PC   275      41.061  51.928  79.185  1.00  0.00           H  
ATOM   4763  H3C  PC   275      42.416  53.165  79.198  1.00  0.00           H  
ATOM   4764  C34  PC   275      41.259  55.140  80.408  1.00  0.00           C  
ATOM   4765  H4A  PC   275      42.012  55.506  79.709  1.00  0.00           H  
ATOM   4766  H4B  PC   275      40.584  55.986  80.541  1.00  0.00           H  
ATOM   4767  H4C  PC   275      41.697  54.905  81.379  1.00  0.00           H  
ATOM   4768  C35  PC   275      39.619  53.392  80.831  1.00  0.00           C  
ATOM   4769  H5A  PC   275      38.697  53.975  80.834  1.00  0.00           H  
ATOM   4770  H5B  PC   275      39.981  53.258  81.851  1.00  0.00           H  
ATOM   4771  H5C  PC   275      39.324  52.402  80.481  1.00  0.00           H  
ATOM   4772  O33  PC   275      43.791  53.001  76.563  1.00  0.00           O  
ATOM   4773  O34  PC   275      43.411  55.289  77.705  1.00  0.00           O  
ATOM   4774  O21  PC   275      41.500  55.889  72.652  1.00  0.00           O  
ATOM   4775  C21  PC   275      41.846  56.980  71.919  1.00  0.00           C  
ATOM   4776  O22  PC   275      42.990  57.258  71.706  1.00  0.00           O  
ATOM   4777  C12  OL   276      40.670  57.675  71.307  1.00  0.00           C  
ATOM   4778  H2R  OL   276      39.768  57.269  71.770  1.00  0.00           H  
ATOM   4779  H2S  OL   276      40.722  57.368  70.261  1.00  0.00           H  
ATOM   4780  C13  OL   276      40.657  59.108  71.633  1.00  0.00           C  
ATOM   4781  H3R  OL   276      40.943  59.342  72.660  1.00  0.00           H  
ATOM   4782  H3S  OL   276      39.604  59.391  71.576  1.00  0.00           H  
ATOM   4783  C14  OL   276      41.396  60.142  70.755  1.00  0.00           C  
ATOM   4784  H4R  OL   276      42.434  59.807  70.702  1.00  0.00           H  
ATOM   4785  H4S  OL   276      41.348  61.167  71.129  1.00  0.00           H  
ATOM   4786  C15  OL   276      40.792  60.126  69.306  1.00  0.00           C  
ATOM   4787  H5R  OL   276      39.731  60.356  69.189  1.00  0.00           H  
ATOM   4788  H5S  OL   276      41.016  59.166  68.835  1.00  0.00           H  
ATOM   4789  C16  OL   276      41.627  61.083  68.430  1.00  0.00           C  
ATOM   4790  H6R  OL   276      42.663  60.779  68.593  1.00  0.00           H  
ATOM   4791  H6S  OL   276      41.556  62.131  68.726  1.00  0.00           H  
ATOM   4792  C17  OL   276      41.385  61.033  66.919  1.00  0.00           C  
ATOM   4793  H7R  OL   276      40.441  61.517  66.660  1.00  0.00           H  
ATOM   4794  H7S  OL   276      41.102  60.002  66.697  1.00  0.00           H  
ATOM   4795  C18  OL   276      42.578  61.481  66.037  1.00  0.00           C  
ATOM   4796  H8R  OL   276      43.396  60.800  66.277  1.00  0.00           H  
ATOM   4797  H8S  OL   276      42.857  62.480  66.378  1.00  0.00           H  
ATOM   4798  C19  OL   276      42.449  61.455  64.525  1.00  0.00           C  
ATOM   4799  H9R  OL   276      41.970  62.367  64.177  1.00  0.00           H  
ATOM   4800 C110  OL   276      42.915  60.634  63.550  1.00  0.00           C  
ATOM   4801 H10R  OL   276      42.737  60.829  62.496  1.00  0.00           H  
ATOM   4802 C111  OL   276      43.691  59.404  63.921  1.00  0.00           C  
ATOM   4803 H11R  OL   276      43.390  59.104  64.926  1.00  0.00           H  
ATOM   4804 H11S  OL   276      44.714  59.741  64.103  1.00  0.00           H  
ATOM   4805 C112  OL   276      43.707  58.164  63.070  1.00  0.00           C  
ATOM   4806 H12R  OL   276      43.801  58.452  62.021  1.00  0.00           H  
ATOM   4807 H12S  OL   276      42.782  57.586  63.116  1.00  0.00           H  
ATOM   4808 C113  OL   276      44.984  57.368  63.218  1.00  0.00           C  
ATOM   4809 H13R  OL   276      45.001  57.200  64.296  1.00  0.00           H  
ATOM   4810 H13S  OL   276      45.813  58.037  62.979  1.00  0.00           H  
ATOM   4811 C114  OL   276      45.111  55.972  62.496  1.00  0.00           C  
ATOM   4812 H14R  OL   276      44.366  55.190  62.658  1.00  0.00           H  
ATOM   4813 H14S  OL   276      45.990  55.452  62.884  1.00  0.00           H  
ATOM   4814 C115  OL   276      45.267  56.096  60.983  1.00  0.00           C  
ATOM   4815 H15R  OL   276      46.065  56.802  60.745  1.00  0.00           H  
ATOM   4816 H15S  OL   276      44.298  56.513  60.701  1.00  0.00           H  
ATOM   4817 C116  OL   276      45.485  54.871  60.261  1.00  0.00           C  
ATOM   4818 H16R  OL   276      45.433  55.092  59.193  1.00  0.00           H  
ATOM   4819 H16S  OL   276      44.659  54.186  60.466  1.00  0.00           H  
ATOM   4820 C117  OL   276      46.764  54.147  60.625  1.00  0.00           C  
ATOM   4821 H17R  OL   276      46.718  53.825  61.667  1.00  0.00           H  
ATOM   4822 H17S  OL   276      47.650  54.784  60.596  1.00  0.00           H  
ATOM   4823 C118  OL   276      46.948  53.024  59.602  1.00  0.00           C  
ATOM   4824 H18R  OL   276      46.806  53.375  58.578  1.00  0.00           H  
ATOM   4825 H18S  OL   276      46.237  52.204  59.724  1.00  0.00           H  
ATOM   4826 H18T  OL   276      47.928  52.553  59.705  1.00  0.00           H  
TER    4827       OL   276 
ATOM   4827 C116  PA   277      41.592  15.807  54.765  1.00  0.00           C  
ATOM   4828 H16R  PA   277      41.142  15.434  53.843  1.00  0.00           H  
ATOM   4829 H16S  PA   277      41.820  15.083  55.550  1.00  0.00           H  
ATOM   4830 H16T  PA   277      42.568  16.242  54.541  1.00  0.00           H  
ATOM   4831 C115  PA   277      40.575  16.909  55.229  1.00  0.00           C  
ATOM   4832 H15R  PA   277      40.770  17.729  54.536  1.00  0.00           H  
ATOM   4833 H15S  PA   277      39.509  16.690  55.142  1.00  0.00           H  
ATOM   4834 C114  PA   277      40.896  17.246  56.651  1.00  0.00           C  
ATOM   4835 H14R  PA   277      40.930  16.359  57.287  1.00  0.00           H  
ATOM   4836 H14S  PA   277      41.899  17.671  56.723  1.00  0.00           H  
ATOM   4837 C113  PA   277      39.923  18.222  57.317  1.00  0.00           C  
ATOM   4838 H13R  PA   277      40.189  18.390  58.363  1.00  0.00           H  
ATOM   4839 H13S  PA   277      39.974  19.175  56.786  1.00  0.00           H  
ATOM   4840 C112  PA   277      38.430  17.733  57.430  1.00  0.00           C  
ATOM   4841 H12R  PA   277      37.974  17.923  56.456  1.00  0.00           H  
ATOM   4842 H12S  PA   277      38.264  16.670  57.613  1.00  0.00           H  
ATOM   4843 C111  PA   277      37.547  18.530  58.297  1.00  0.00           C  
ATOM   4844 H11R  PA   277      37.929  18.630  59.315  1.00  0.00           H  
ATOM   4845 H11S  PA   277      37.568  19.542  57.887  1.00  0.00           H  
ATOM   4846 C110  PA   277      36.071  18.149  58.388  1.00  0.00           C  
ATOM   4847 H10R  PA   277      35.506  18.881  58.968  1.00  0.00           H  
ATOM   4848 H10S  PA   277      35.661  18.144  57.376  1.00  0.00           H  
ATOM   4849  C19  PA   277      35.796  16.793  58.956  1.00  0.00           C  
ATOM   4850  H9R  PA   277      36.192  16.010  58.306  1.00  0.00           H  
ATOM   4851  H9S  PA   277      36.391  16.577  59.846  1.00  0.00           H  
ATOM   4852  C18  PA   277      34.432  16.702  59.589  1.00  0.00           C  
ATOM   4853  H8R  PA   277      34.388  17.390  60.437  1.00  0.00           H  
ATOM   4854  H8S  PA   277      33.800  17.114  58.800  1.00  0.00           H  
ATOM   4855  C17  PA   277      34.011  15.369  60.095  1.00  0.00           C  
ATOM   4856  H7R  PA   277      33.961  14.736  59.207  1.00  0.00           H  
ATOM   4857  H7S  PA   277      34.780  14.878  60.694  1.00  0.00           H  
ATOM   4858  C16  PA   277      32.738  15.454  61.005  1.00  0.00           C  
ATOM   4859  H6R  PA   277      32.566  14.509  61.525  1.00  0.00           H  
ATOM   4860  H6S  PA   277      32.925  16.236  61.744  1.00  0.00           H  
ATOM   4861  C15  PA   277      31.475  15.910  60.373  1.00  0.00           C  
ATOM   4862  H5R  PA   277      31.534  16.924  59.973  1.00  0.00           H  
ATOM   4863  H5S  PA   277      31.427  15.301  59.468  1.00  0.00           H  
ATOM   4864  C14  PA   277      30.151  15.508  61.129  1.00  0.00           C  
ATOM   4865  H4R  PA   277      29.277  15.675  60.496  1.00  0.00           H  
ATOM   4866  H4S  PA   277      30.201  14.435  61.326  1.00  0.00           H  
ATOM   4867  C13  PA   277      29.867  16.226  62.428  1.00  0.00           C  
ATOM   4868  H3R  PA   277      30.776  16.241  63.034  1.00  0.00           H  
ATOM   4869  H3S  PA   277      29.573  17.254  62.208  1.00  0.00           H  
ATOM   4870  C12  PA   277      28.655  15.534  63.081  1.00  0.00           C  
ATOM   4871  H2R  PA   277      27.803  15.579  62.399  1.00  0.00           H  
ATOM   4872  H2S  PA   277      28.978  14.502  63.233  1.00  0.00           H  
ATOM   4873  C11  PC   278      28.248  16.033  64.489  1.00  0.00           C  
ATOM   4874  O12  PC   278      27.151  15.815  64.931  1.00  0.00           O  
ATOM   4875  O11  PC   278      29.292  16.432  65.265  1.00  0.00           O  
ATOM   4876  C1   PC   278      29.133  16.420  66.740  1.00  0.00           C  
ATOM   4877  HR   PC   278      29.615  17.370  66.985  1.00  0.00           H  
ATOM   4878  HS   PC   278      28.131  16.345  67.171  1.00  0.00           H  
ATOM   4879  C2   PC   278      29.998  15.267  67.285  1.00  0.00           C  
ATOM   4880  HX   PC   278      29.841  14.409  66.627  1.00  0.00           H  
ATOM   4881  C3   PC   278      29.616  14.881  68.719  1.00  0.00           C  
ATOM   4882  HA   PC   278      28.773  14.187  68.714  1.00  0.00           H  
ATOM   4883  HB   PC   278      30.500  14.429  69.176  1.00  0.00           H  
ATOM   4884  O31  PC   278      29.256  15.999  69.443  1.00  0.00           O  
ATOM   4885  P31  PC   278      28.388  15.934  70.810  1.00  0.00           P  
ATOM   4886  O32  PC   278      29.485  16.233  71.962  1.00  0.00           O  
ATOM   4887  C31  PC   278      29.832  17.496  72.288  1.00  0.00           C  
ATOM   4888  H1A  PC   278      30.201  17.983  71.382  1.00  0.00           H  
ATOM   4889  H1B  PC   278      28.844  17.867  72.573  1.00  0.00           H  
ATOM   4890  C32  PC   278      30.931  17.401  73.381  1.00  0.00           C  
ATOM   4891  H2A  PC   278      31.589  16.546  73.218  1.00  0.00           H  
ATOM   4892  H2B  PC   278      31.630  18.238  73.389  1.00  0.00           H  
ATOM   4893  N31  PC   278      30.494  17.162  74.835  1.00  0.00           N  
ATOM   4894  C33  PC   278      31.691  17.398  75.662  1.00  0.00           C  
ATOM   4895  H3A  PC   278      32.323  16.550  75.393  1.00  0.00           H  
ATOM   4896  H3B  PC   278      32.082  18.413  75.580  1.00  0.00           H  
ATOM   4897  H3C  PC   278      31.447  17.226  76.712  1.00  0.00           H  
ATOM   4898  C34  PC   278      29.436  18.067  75.261  1.00  0.00           C  
ATOM   4899  H4A  PC   278      29.326  18.037  76.346  1.00  0.00           H  
ATOM   4900  H4B  PC   278      29.721  19.080  74.971  1.00  0.00           H  
ATOM   4901  H4C  PC   278      28.523  17.704  74.786  1.00  0.00           H  
ATOM   4902  C35  PC   278      30.032  15.778  75.012  1.00  0.00           C  
ATOM   4903  H5A  PC   278      29.786  15.555  76.052  1.00  0.00           H  
ATOM   4904  H5B  PC   278      30.845  15.147  74.650  1.00  0.00           H  
ATOM   4905  H5C  PC   278      29.134  15.660  74.405  1.00  0.00           H  
ATOM   4906  O33  PC   278      27.370  17.002  70.817  1.00  0.00           O  
ATOM   4907  O34  PC   278      27.915  14.540  71.017  1.00  0.00           O  
ATOM   4908  O21  PC   278      31.418  15.710  67.188  1.00  0.00           O  
ATOM   4909  C21  PC   278      32.368  14.760  67.007  1.00  0.00           C  
ATOM   4910  O22  PC   278      32.204  13.551  67.051  1.00  0.00           O  
ATOM   4911  C12  OL   279      33.774  15.284  66.845  1.00  0.00           C  
ATOM   4912  H2R  OL   279      34.553  14.615  67.216  1.00  0.00           H  
ATOM   4913  H2S  OL   279      33.875  16.280  67.281  1.00  0.00           H  
ATOM   4914  C13  OL   279      34.148  15.356  65.403  1.00  0.00           C  
ATOM   4915  H3R  OL   279      33.528  16.046  64.828  1.00  0.00           H  
ATOM   4916  H3S  OL   279      33.932  14.410  64.902  1.00  0.00           H  
ATOM   4917  C14  OL   279      35.673  15.622  65.226  1.00  0.00           C  
ATOM   4918  H4R  OL   279      36.323  14.755  65.355  1.00  0.00           H  
ATOM   4919  H4S  OL   279      35.954  16.413  65.925  1.00  0.00           H  
ATOM   4920  C15  OL   279      36.005  16.201  63.845  1.00  0.00           C  
ATOM   4921  H5R  OL   279      35.260  16.835  63.359  1.00  0.00           H  
ATOM   4922  H5S  OL   279      35.858  15.407  63.109  1.00  0.00           H  
ATOM   4923  C16  OL   279      37.427  16.704  63.621  1.00  0.00           C  
ATOM   4924  H6R  OL   279      38.143  15.967  63.991  1.00  0.00           H  
ATOM   4925  H6S  OL   279      37.583  17.553  64.291  1.00  0.00           H  
ATOM   4926  C17  OL   279      37.850  16.791  62.139  1.00  0.00           C  
ATOM   4927  H7R  OL   279      37.075  17.388  61.655  1.00  0.00           H  
ATOM   4928  H7S  OL   279      37.712  15.778  61.754  1.00  0.00           H  
ATOM   4929  C18  OL   279      39.136  17.476  62.020  1.00  0.00           C  
ATOM   4930  H8R  OL   279      39.295  18.208  62.814  1.00  0.00           H  
ATOM   4931  H8S  OL   279      39.155  17.874  61.003  1.00  0.00           H  
ATOM   4932  C19  OL   279      40.194  16.537  62.418  1.00  0.00           C  
ATOM   4933  H9R  OL   279      40.344  16.625  63.491  1.00  0.00           H  
ATOM   4934 C110  OL   279      40.813  15.582  61.783  1.00  0.00           C
[truncated: 4,524,900 more chars]
