# Supplementary material for: Prediction of dynamic allostery for the transmembrane domain of the sweet taste receptor subunit, TAS1R3
Source: Commun Biol. 2023 Apr 3;6:340. doi: 10.1038/s42003-023-04705-5 (PMC10070457; doi:10.1038/s42003-023-04705-5)
Supplement: Supplementary file 3 — Supplementary Data 1 [file 42003_2023_4705_MOESM3_ESM.zip › Supplementary Data 1/2_Final/Sac_hTAS1R3H641AR725A_160ns.pdb]

CRYST1   67.832   67.832  120.307  90.00  90.00  90.00               1
ATOM      1  N   GLU     1      38.260  48.882  38.291  1.00  0.00           N  
ATOM      2  H1  GLU     1      38.670  48.377  39.063  1.00  0.00           H  
ATOM      3  H2  GLU     1      38.645  49.791  38.506  1.00  0.00           H  
ATOM      4  H3  GLU     1      38.671  48.510  37.447  1.00  0.00           H  
ATOM      5  CA  GLU     1      36.771  48.884  38.235  1.00  0.00           C  
ATOM      6  HA  GLU     1      36.498  49.424  37.329  1.00  0.00           H  
ATOM      7  CB  GLU     1      36.164  47.458  38.154  1.00  0.00           C  
ATOM      8  HB2 GLU     1      36.530  46.780  38.925  1.00  0.00           H  
ATOM      9  HB3 GLU     1      35.076  47.500  38.195  1.00  0.00           H  
ATOM     10  CG  GLU     1      36.595  46.860  36.797  1.00  0.00           C  
ATOM     11  HG2 GLU     1      36.747  47.603  36.013  1.00  0.00           H  
ATOM     12  HG3 GLU     1      37.555  46.345  36.826  1.00  0.00           H  
ATOM     13  CD  GLU     1      35.531  45.957  36.169  1.00  0.00           C  
ATOM     14  OE1 GLU     1      34.338  46.329  36.318  1.00  0.00           O  
ATOM     15  OE2 GLU     1      35.847  44.989  35.518  1.00  0.00           O  
ATOM     16  C   GLU     1      36.254  49.577  39.525  1.00  0.00           C  
ATOM     17  O   GLU     1      36.478  49.060  40.623  1.00  0.00           O  
ATOM     18  N   PRO     2      35.486  50.679  39.376  1.00  0.00           N  
ATOM     19  CD  PRO     2      35.241  51.295  38.053  1.00  0.00           C  
ATOM     20  HD2 PRO     2      35.103  50.523  37.296  1.00  0.00           H  
ATOM     21  HD3 PRO     2      36.083  51.958  37.855  1.00  0.00           H  
ATOM     22  CG  PRO     2      34.006  52.167  38.230  1.00  0.00           C  
ATOM     23  HG2 PRO     2      33.082  51.596  38.137  1.00  0.00           H  
ATOM     24  HG3 PRO     2      33.964  52.938  37.461  1.00  0.00           H  
ATOM     25  CB  PRO     2      34.084  52.631  39.721  1.00  0.00           C  
ATOM     26  HB2 PRO     2      33.080  52.621  40.145  1.00  0.00           H  
ATOM     27  HB3 PRO     2      34.386  53.674  39.633  1.00  0.00           H  
ATOM     28  CA  PRO     2      35.073  51.626  40.403  1.00  0.00           C  
ATOM     29  HA  PRO     2      35.965  52.182  40.691  1.00  0.00           H  
ATOM     30  C   PRO     2      34.619  50.879  41.729  1.00  0.00           C  
ATOM     31  O   PRO     2      35.219  51.039  42.760  1.00  0.00           O  
ATOM     32  N   ALA     3      33.550  50.079  41.764  1.00  0.00           N  
ATOM     33  H   ALA     3      32.945  50.026  40.957  1.00  0.00           H  
ATOM     34  CA  ALA     3      33.110  49.469  43.043  1.00  0.00           C  
ATOM     35  HA  ALA     3      32.943  50.197  43.838  1.00  0.00           H  
ATOM     36  CB  ALA     3      31.736  48.827  42.788  1.00  0.00           C  
ATOM     37  HB1 ALA     3      31.029  49.587  42.456  1.00  0.00           H  
ATOM     38  HB2 ALA     3      31.839  48.030  42.052  1.00  0.00           H  
ATOM     39  HB3 ALA     3      31.483  48.411  43.763  1.00  0.00           H  
ATOM     40  C   ALA     3      34.103  48.513  43.696  1.00  0.00           C  
ATOM     41  O   ALA     3      34.348  48.602  44.872  1.00  0.00           O  
ATOM     42  N   VAL     4      34.836  47.736  42.903  1.00  0.00           N  
ATOM     43  H   VAL     4      34.553  47.632  41.938  1.00  0.00           H  
ATOM     44  CA  VAL     4      36.026  46.925  43.367  1.00  0.00           C  
ATOM     45  HA  VAL     4      35.692  46.204  44.113  1.00  0.00           H  
ATOM     46  CB  VAL     4      36.559  46.168  42.163  1.00  0.00           C  
ATOM     47  HB  VAL     4      36.628  46.783  41.267  1.00  0.00           H  
ATOM     48  CG1 VAL     4      37.928  45.468  42.218  1.00  0.00           C  
ATOM     49 HG11 VAL     4      37.910  44.824  43.098  1.00  0.00           H  
ATOM     50 HG12 VAL     4      38.159  44.869  41.337  1.00  0.00           H  
ATOM     51 HG13 VAL     4      38.766  46.130  42.435  1.00  0.00           H  
ATOM     52  CG2 VAL     4      35.565  45.063  41.833  1.00  0.00           C  
ATOM     53 HG21 VAL     4      35.598  44.276  42.587  1.00  0.00           H  
ATOM     54 HG22 VAL     4      34.558  45.471  41.921  1.00  0.00           H  
ATOM     55 HG23 VAL     4      35.816  44.678  40.845  1.00  0.00           H  
ATOM     56  C   VAL     4      37.144  47.698  44.028  1.00  0.00           C  
ATOM     57  O   VAL     4      37.720  47.359  45.112  1.00  0.00           O  
ATOM     58  N   LEU     5      37.448  48.835  43.468  1.00  0.00           N  
ATOM     59  H   LEU     5      36.876  49.107  42.682  1.00  0.00           H  
ATOM     60  CA  LEU     5      38.467  49.798  43.999  1.00  0.00           C  
ATOM     61  HA  LEU     5      39.398  49.282  44.236  1.00  0.00           H  
ATOM     62  CB  LEU     5      38.729  50.872  42.950  1.00  0.00           C  
ATOM     63  HB2 LEU     5      39.218  50.369  42.116  1.00  0.00           H  
ATOM     64  HB3 LEU     5      37.822  51.405  42.664  1.00  0.00           H  
ATOM     65  CG  LEU     5      39.612  52.026  43.479  1.00  0.00           C  
ATOM     66  HG  LEU     5      38.979  52.622  44.137  1.00  0.00           H  
ATOM     67  CD1 LEU     5      41.049  51.852  43.988  1.00  0.00           C  
ATOM     68 HD11 LEU     5      41.738  51.605  43.180  1.00  0.00           H  
ATOM     69 HD12 LEU     5      41.392  52.755  44.492  1.00  0.00           H  
ATOM     70 HD13 LEU     5      41.219  51.148  44.803  1.00  0.00           H  
ATOM     71  CD2 LEU     5      39.925  52.838  42.194  1.00  0.00           C  
ATOM     72 HD21 LEU     5      40.388  53.773  42.507  1.00  0.00           H  
ATOM     73 HD22 LEU     5      40.776  52.425  41.652  1.00  0.00           H  
ATOM     74 HD23 LEU     5      39.091  53.073  41.532  1.00  0.00           H  
ATOM     75  C   LEU     5      37.948  50.384  45.282  1.00  0.00           C  
ATOM     76  O   LEU     5      38.795  50.525  46.130  1.00  0.00           O  
ATOM     77  N   LEU     6      36.624  50.701  45.430  1.00  0.00           N  
ATOM     78  H   LEU     6      36.099  50.587  44.574  1.00  0.00           H  
ATOM     79  CA  LEU     6      36.077  51.128  46.724  1.00  0.00           C  
ATOM     80  HA  LEU     6      36.726  51.866  47.196  1.00  0.00           H  
ATOM     81  CB  LEU     6      34.662  51.678  46.489  1.00  0.00           C  
ATOM     82  HB2 LEU     6      34.158  50.872  45.956  1.00  0.00           H  
ATOM     83  HB3 LEU     6      34.102  51.775  47.418  1.00  0.00           H  
ATOM     84  CG  LEU     6      34.637  53.020  45.655  1.00  0.00           C  
ATOM     85  HG  LEU     6      35.436  53.078  44.915  1.00  0.00           H  
ATOM     86  CD1 LEU     6      33.439  53.243  44.759  1.00  0.00           C  
ATOM     87 HD11 LEU     6      32.579  53.056  45.402  1.00  0.00           H  
ATOM     88 HD12 LEU     6      33.319  54.267  44.408  1.00  0.00           H  
ATOM     89 HD13 LEU     6      33.552  52.518  43.953  1.00  0.00           H  
ATOM     90  CD2 LEU     6      34.863  54.220  46.617  1.00  0.00           C  
ATOM     91 HD21 LEU     6      34.561  55.121  46.082  1.00  0.00           H  
ATOM     92 HD22 LEU     6      34.164  54.078  47.441  1.00  0.00           H  
ATOM     93 HD23 LEU     6      35.862  54.170  47.051  1.00  0.00           H  
ATOM     94  C   LEU     6      35.930  50.002  47.833  1.00  0.00           C  
ATOM     95  O   LEU     6      36.094  50.249  49.037  1.00  0.00           O  
ATOM     96  N   LEU     7      35.558  48.758  47.453  1.00  0.00           N  
ATOM     97  H   LEU     7      35.289  48.619  46.489  1.00  0.00           H  
ATOM     98  CA  LEU     7      35.626  47.524  48.316  1.00  0.00           C  
ATOM     99  HA  LEU     7      34.922  47.714  49.126  1.00  0.00           H  
ATOM    100  CB  LEU     7      35.211  46.273  47.617  1.00  0.00           C  
ATOM    101  HB2 LEU     7      35.695  46.410  46.650  1.00  0.00           H  
ATOM    102  HB3 LEU     7      35.559  45.326  48.031  1.00  0.00           H  
ATOM    103  CG  LEU     7      33.711  45.971  47.402  1.00  0.00           C  
ATOM    104  HG  LEU     7      33.152  46.587  46.697  1.00  0.00           H  
ATOM    105  CD1 LEU     7      33.592  44.555  46.872  1.00  0.00           C  
ATOM    106 HD11 LEU     7      32.575  44.417  46.503  1.00  0.00           H  
ATOM    107 HD12 LEU     7      34.276  44.417  46.035  1.00  0.00           H  
ATOM    108 HD13 LEU     7      33.869  43.911  47.706  1.00  0.00           H  
ATOM    109  CD2 LEU     7      33.019  46.023  48.753  1.00  0.00           C  
ATOM    110 HD21 LEU     7      32.880  47.066  49.035  1.00  0.00           H  
ATOM    111 HD22 LEU     7      31.995  45.663  48.651  1.00  0.00           H  
ATOM    112 HD23 LEU     7      33.535  45.559  49.593  1.00  0.00           H  
ATOM    113  C   LEU     7      37.111  47.411  48.839  1.00  0.00           C  
ATOM    114  O   LEU     7      37.388  47.266  50.039  1.00  0.00           O  
ATOM    115  N   LEU     8      38.076  47.649  47.945  1.00  0.00           N  
ATOM    116  H   LEU     8      37.839  47.685  46.963  1.00  0.00           H  
ATOM    117  CA  LEU     8      39.531  47.669  48.284  1.00  0.00           C  
ATOM    118  HA  LEU     8      39.676  46.737  48.831  1.00  0.00           H  
ATOM    119  CB  LEU     8      40.487  47.724  47.067  1.00  0.00           C  
ATOM    120  HB2 LEU     8      40.038  47.162  46.248  1.00  0.00           H  
ATOM    121  HB3 LEU     8      40.623  48.786  46.862  1.00  0.00           H  
ATOM    122  CG  LEU     8      41.924  47.165  47.292  1.00  0.00           C  
ATOM    123  HG  LEU     8      42.375  47.702  48.126  1.00  0.00           H  
ATOM    124  CD1 LEU     8      41.931  45.646  47.543  1.00  0.00           C  
ATOM    125 HD11 LEU     8      41.200  45.144  46.908  1.00  0.00           H  
ATOM    126 HD12 LEU     8      42.978  45.380  47.397  1.00  0.00           H  
ATOM    127 HD13 LEU     8      41.450  45.384  48.486  1.00  0.00           H  
ATOM    128  CD2 LEU     8      42.579  47.400  45.899  1.00  0.00           C  
ATOM    129 HD21 LEU     8      43.655  47.264  46.004  1.00  0.00           H  
ATOM    130 HD22 LEU     8      42.234  46.651  45.185  1.00  0.00           H  
ATOM    131 HD23 LEU     8      42.496  48.436  45.570  1.00  0.00           H  
ATOM    132  C   LEU     8      39.851  48.835  49.283  1.00  0.00           C  
ATOM    133  O   LEU     8      40.490  48.524  50.256  1.00  0.00           O  
ATOM    134  N   LEU     9      39.344  50.077  49.055  1.00  0.00           N  
ATOM    135  H   LEU     9      39.022  50.369  48.143  1.00  0.00           H  
ATOM    136  CA  LEU     9      39.434  51.157  50.009  1.00  0.00           C  
ATOM    137  HA  LEU     9      40.466  51.423  50.237  1.00  0.00           H  
ATOM    138  CB  LEU     9      38.856  52.405  49.290  1.00  0.00           C  
ATOM    139  HB2 LEU     9      38.962  52.447  48.206  1.00  0.00           H  
ATOM    140  HB3 LEU     9      37.783  52.240  49.389  1.00  0.00           H  
ATOM    141  CG  LEU     9      38.915  53.854  49.931  1.00  0.00           C  
ATOM    142  HG  LEU     9      38.706  53.710  50.991  1.00  0.00           H  
ATOM    143  CD1 LEU     9      40.350  54.302  49.694  1.00  0.00           C  
ATOM    144 HD11 LEU     9      40.473  55.315  50.078  1.00  0.00           H  
ATOM    145 HD12 LEU     9      41.043  53.590  50.143  1.00  0.00           H  
ATOM    146 HD13 LEU     9      40.520  54.411  48.623  1.00  0.00           H  
ATOM    147  CD2 LEU     9      37.875  54.776  49.277  1.00  0.00           C  
ATOM    148 HD21 LEU     9      37.994  54.684  48.198  1.00  0.00           H  
ATOM    149 HD22 LEU     9      36.898  54.404  49.588  1.00  0.00           H  
ATOM    150 HD23 LEU     9      37.954  55.811  49.612  1.00  0.00           H  
ATOM    151  C   LEU     9      38.880  50.826  51.425  1.00  0.00           C  
ATOM    152  O   LEU     9      39.553  50.945  52.445  1.00  0.00           O  
ATOM    153  N   LEU    10      37.691  50.219  51.483  1.00  0.00           N  
ATOM    154  H   LEU    10      37.116  50.072  50.666  1.00  0.00           H  
ATOM    155  CA  LEU    10      37.014  49.829  52.713  1.00  0.00           C  
ATOM    156  HA  LEU    10      36.941  50.774  53.252  1.00  0.00           H  
ATOM    157  CB  LEU    10      35.622  49.301  52.402  1.00  0.00           C  
ATOM    158  HB2 LEU    10      35.091  50.099  51.883  1.00  0.00           H  
ATOM    159  HB3 LEU    10      35.668  48.520  51.643  1.00  0.00           H  
ATOM    160  CG  LEU    10      34.646  48.999  53.519  1.00  0.00           C  
ATOM    161  HG  LEU    10      35.055  48.165  54.089  1.00  0.00           H  
ATOM    162  CD1 LEU    10      34.390  50.219  54.410  1.00  0.00           C  
ATOM    163 HD11 LEU    10      33.534  49.981  55.041  1.00  0.00           H  
ATOM    164 HD12 LEU    10      35.294  50.390  54.995  1.00  0.00           H  
ATOM    165 HD13 LEU    10      34.246  51.084  53.762  1.00  0.00           H  
ATOM    166  CD2 LEU    10      33.320  48.577  52.871  1.00  0.00           C  
ATOM    167 HD21 LEU    10      32.818  49.384  52.338  1.00  0.00           H  
ATOM    168 HD22 LEU    10      33.499  47.704  52.243  1.00  0.00           H  
ATOM    169 HD23 LEU    10      32.636  48.251  53.655  1.00  0.00           H  
ATOM    170  C   LEU    10      37.864  48.763  53.448  1.00  0.00           C  
ATOM    171  O   LEU    10      37.900  48.859  54.682  1.00  0.00           O  
ATOM    172  N   LEU    11      38.500  47.789  52.764  1.00  0.00           N  
ATOM    173  H   LEU    11      38.322  47.787  51.769  1.00  0.00           H  
ATOM    174  CA  LEU    11      39.319  46.743  53.364  1.00  0.00           C  
ATOM    175  HA  LEU    11      38.763  46.079  54.025  1.00  0.00           H  
ATOM    176  CB  LEU    11      39.960  45.856  52.226  1.00  0.00           C  
ATOM    177  HB2 LEU    11      39.126  45.493  51.626  1.00  0.00           H  
ATOM    178  HB3 LEU    11      40.612  46.484  51.619  1.00  0.00           H  
ATOM    179  CG  LEU    11      40.772  44.591  52.625  1.00  0.00           C  
ATOM    180  HG  LEU    11      41.554  44.897  53.319  1.00  0.00           H  
ATOM    181  CD1 LEU    11      39.943  43.510  53.381  1.00  0.00           C  
ATOM    182 HD11 LEU    11      40.406  42.525  53.446  1.00  0.00           H  
ATOM    183 HD12 LEU    11      39.822  43.846  54.411  1.00  0.00           H  
ATOM    184 HD13 LEU    11      38.992  43.325  52.881  1.00  0.00           H  
ATOM    185  CD2 LEU    11      41.378  44.016  51.332  1.00  0.00           C  
ATOM    186 HD21 LEU    11      40.649  43.672  50.600  1.00  0.00           H  
ATOM    187 HD22 LEU    11      42.066  44.721  50.864  1.00  0.00           H  
ATOM    188 HD23 LEU    11      41.911  43.128  51.673  1.00  0.00           H  
ATOM    189  C   LEU    11      40.503  47.206  54.272  1.00  0.00           C  
ATOM    190  O   LEU    11      40.934  46.575  55.217  1.00  0.00           O  
ATOM    191  N   SER    12      41.094  48.330  53.832  1.00  0.00           N  
ATOM    192  H   SER    12      40.838  48.633  52.903  1.00  0.00           H  
ATOM    193  CA  SER    12      42.333  48.909  54.426  1.00  0.00           C  
ATOM    194  HA  SER    12      43.099  48.135  54.373  1.00  0.00           H  
ATOM    195  CB  SER    12      42.851  50.094  53.602  1.00  0.00           C  
ATOM    196  HB2 SER    12      43.918  50.227  53.777  1.00  0.00           H  
ATOM    197  HB3 SER    12      42.725  49.757  52.573  1.00  0.00           H  
ATOM    198  OG  SER    12      42.177  51.281  53.661  1.00  0.00           O  
ATOM    199  HG  SER    12      41.333  51.208  53.209  1.00  0.00           H  
ATOM    200  C   SER    12      42.092  49.153  55.952  1.00  0.00           C  
ATOM    201  O   SER    12      42.641  48.478  56.791  1.00  0.00           O  
ATOM    202  N   LEU    13      41.137  50.038  56.307  1.00  0.00           N  
ATOM    203  H   LEU    13      40.913  50.720  55.596  1.00  0.00           H  
ATOM    204  CA  LEU    13      40.585  50.157  57.662  1.00  0.00           C  
ATOM    205  HA  LEU    13      41.366  50.566  58.303  1.00  0.00           H  
ATOM    206  CB  LEU    13      39.521  51.297  57.671  1.00  0.00           C  
ATOM    207  HB2 LEU    13      40.005  52.055  57.056  1.00  0.00           H  
ATOM    208  HB3 LEU    13      38.716  50.997  57.000  1.00  0.00           H  
ATOM    209  CG  LEU    13      38.893  51.922  58.934  1.00  0.00           C  
ATOM    210  HG  LEU    13      38.740  51.145  59.683  1.00  0.00           H  
ATOM    211  CD1 LEU    13      39.726  52.940  59.628  1.00  0.00           C  
ATOM    212 HD11 LEU    13      40.670  52.461  59.888  1.00  0.00           H  
ATOM    213 HD12 LEU    13      39.945  53.729  58.908  1.00  0.00           H  
ATOM    214 HD13 LEU    13      39.203  53.504  60.400  1.00  0.00           H  
ATOM    215  CD2 LEU    13      37.504  52.542  58.659  1.00  0.00           C  
ATOM    216 HD21 LEU    13      37.656  53.560  58.300  1.00  0.00           H  
ATOM    217 HD22 LEU    13      36.947  51.944  57.938  1.00  0.00           H  
ATOM    218 HD23 LEU    13      37.020  52.590  59.634  1.00  0.00           H  
ATOM    219  C   LEU    13      40.130  48.808  58.293  1.00  0.00           C  
ATOM    220  O   LEU    13      40.561  48.444  59.380  1.00  0.00           O  
ATOM    221  N   ALA    14      39.409  47.959  57.516  1.00  0.00           N  
ATOM    222  H   ALA    14      39.156  48.345  56.617  1.00  0.00           H  
ATOM    223  CA  ALA    14      38.773  46.725  57.947  1.00  0.00           C  
ATOM    224  HA  ALA    14      38.110  47.014  58.762  1.00  0.00           H  
ATOM    225  CB  ALA    14      37.898  46.145  56.981  1.00  0.00           C  
ATOM    226  HB1 ALA    14      37.260  46.874  56.481  1.00  0.00           H  
ATOM    227  HB2 ALA    14      38.409  45.636  56.164  1.00  0.00           H  
ATOM    228  HB3 ALA    14      37.298  45.419  57.530  1.00  0.00           H  
ATOM    229  C   ALA    14      39.762  45.682  58.478  1.00  0.00           C  
ATOM    230  O   ALA    14      39.640  45.227  59.623  1.00  0.00           O  
ATOM    231  N   LEU    15      40.820  45.455  57.707  1.00  0.00           N  
ATOM    232  H   LEU    15      40.801  45.853  56.779  1.00  0.00           H  
ATOM    233  CA  LEU    15      41.940  44.581  58.103  1.00  0.00           C  
ATOM    234  HA  LEU    15      41.494  43.729  58.617  1.00  0.00           H  
ATOM    235  CB  LEU    15      42.737  44.054  56.898  1.00  0.00           C  
ATOM    236  HB2 LEU    15      42.069  43.585  56.174  1.00  0.00           H  
ATOM    237  HB3 LEU    15      43.079  44.898  56.298  1.00  0.00           H  
ATOM    238  CG  LEU    15      43.891  43.079  57.259  1.00  0.00           C  
ATOM    239  HG  LEU    15      44.612  43.666  57.827  1.00  0.00           H  
ATOM    240  CD1 LEU    15      43.363  41.832  58.056  1.00  0.00           C  
ATOM    241 HD11 LEU    15      44.198  41.139  58.156  1.00  0.00           H  
ATOM    242 HD12 LEU    15      43.046  42.096  59.065  1.00  0.00           H  
ATOM    243 HD13 LEU    15      42.510  41.325  57.606  1.00  0.00           H  
ATOM    244  CD2 LEU    15      44.519  42.610  55.931  1.00  0.00           C  
ATOM    245 HD21 LEU    15      43.832  41.937  55.419  1.00  0.00           H  
ATOM    246 HD22 LEU    15      44.506  43.480  55.274  1.00  0.00           H  
ATOM    247 HD23 LEU    15      45.481  42.153  56.160  1.00  0.00           H  
ATOM    248  C   LEU    15      42.742  45.314  59.199  1.00  0.00           C  
ATOM    249  O   LEU    15      43.234  44.659  60.082  1.00  0.00           O  
ATOM    250  N   GLY    16      42.885  46.653  59.105  1.00  0.00           N  
ATOM    251  H   GLY    16      42.537  47.120  58.280  1.00  0.00           H  
ATOM    252  CA  GLY    16      43.588  47.493  60.144  1.00  0.00           C  
ATOM    253  HA2 GLY    16      44.653  47.266  60.092  1.00  0.00           H  
ATOM    254  HA3 GLY    16      43.441  48.529  59.839  1.00  0.00           H  
ATOM    255  C   GLY    16      43.032  47.130  61.615  1.00  0.00           C  
ATOM    256  O   GLY    16      43.758  46.558  62.461  1.00  0.00           O  
ATOM    257  N   LEU    17      41.672  47.350  61.811  1.00  0.00           N  
ATOM    258  H   LEU    17      41.217  47.770  61.012  1.00  0.00           H  
ATOM    259  CA  LEU    17      40.846  47.055  62.904  1.00  0.00           C  
ATOM    260  HA  LEU    17      41.196  47.575  63.796  1.00  0.00           H  
ATOM    261  CB  LEU    17      39.335  47.511  62.622  1.00  0.00           C  
ATOM    262  HB2 LEU    17      39.048  47.164  61.629  1.00  0.00           H  
ATOM    263  HB3 LEU    17      38.762  47.037  63.419  1.00  0.00           H  
ATOM    264  CG  LEU    17      39.065  49.008  62.727  1.00  0.00           C  
ATOM    265  HG  LEU    17      39.876  49.545  62.237  1.00  0.00           H  
ATOM    266  CD1 LEU    17      37.732  49.451  62.092  1.00  0.00           C  
ATOM    267 HD11 LEU    17      37.658  48.927  61.139  1.00  0.00           H  
ATOM    268 HD12 LEU    17      36.847  49.375  62.723  1.00  0.00           H  
ATOM    269 HD13 LEU    17      37.814  50.505  61.827  1.00  0.00           H  
ATOM    270  CD2 LEU    17      39.203  49.425  64.156  1.00  0.00           C  
ATOM    271 HD21 LEU    17      38.583  48.781  64.779  1.00  0.00           H  
ATOM    272 HD22 LEU    17      40.263  49.430  64.411  1.00  0.00           H  
ATOM    273 HD23 LEU    17      38.864  50.445  64.335  1.00  0.00           H  
ATOM    274  C   LEU    17      41.018  45.625  63.373  1.00  0.00           C  
ATOM    275  O   LEU    17      41.237  45.416  64.572  1.00  0.00           O  
ATOM    276  N   VAL    18      40.948  44.664  62.476  1.00  0.00           N  
ATOM    277  H   VAL    18      40.643  44.879  61.538  1.00  0.00           H  
ATOM    278  CA  VAL    18      41.113  43.207  62.820  1.00  0.00           C  
ATOM    279  HA  VAL    18      40.323  43.014  63.547  1.00  0.00           H  
ATOM    280  CB  VAL    18      41.140  42.254  61.608  1.00  0.00           C  
ATOM    281  HB  VAL    18      41.979  42.520  60.965  1.00  0.00           H  
ATOM    282  CG1 VAL    18      41.358  40.820  61.873  1.00  0.00           C  
ATOM    283 HG11 VAL    18      40.473  40.486  62.416  1.00  0.00           H  
ATOM    284 HG12 VAL    18      41.385  40.285  60.924  1.00  0.00           H  
ATOM    285 HG13 VAL    18      42.292  40.612  62.396  1.00  0.00           H  
ATOM    286  CG2 VAL    18      39.853  42.233  60.777  1.00  0.00           C  
ATOM    287 HG21 VAL    18      39.089  41.629  61.267  1.00  0.00           H  
ATOM    288 HG22 VAL    18      39.485  43.258  60.814  1.00  0.00           H  
ATOM    289 HG23 VAL    18      40.036  41.809  59.790  1.00  0.00           H  
ATOM    290  C   VAL    18      42.413  43.025  63.575  1.00  0.00           C  
ATOM    291  O   VAL    18      42.516  42.343  64.602  1.00  0.00           O  
ATOM    292  N   LEU    19      43.506  43.507  62.963  1.00  0.00           N  
ATOM    293  H   LEU    19      43.384  44.111  62.162  1.00  0.00           H  
ATOM    294  CA  LEU    19      44.832  43.178  63.383  1.00  0.00           C  
ATOM    295  HA  LEU    19      44.927  42.167  63.780  1.00  0.00           H  
ATOM    296  CB  LEU    19      45.971  43.254  62.335  1.00  0.00           C  
ATOM    297  HB2 LEU    19      46.096  44.224  61.853  1.00  0.00           H  
ATOM    298  HB3 LEU    19      46.930  43.049  62.812  1.00  0.00           H  
ATOM    299  CG  LEU    19      45.687  42.356  61.096  1.00  0.00           C  
ATOM    300  HG  LEU    19      44.766  42.713  60.636  1.00  0.00           H  
ATOM    301  CD1 LEU    19      46.733  42.660  59.988  1.00  0.00           C  
ATOM    302 HD11 LEU    19      47.700  42.260  60.292  1.00  0.00           H  
ATOM    303 HD12 LEU    19      46.453  42.064  59.119  1.00  0.00           H  
ATOM    304 HD13 LEU    19      46.664  43.723  59.757  1.00  0.00           H  
ATOM    305  CD2 LEU    19      45.409  40.925  61.601  1.00  0.00           C  
ATOM    306 HD21 LEU    19      46.233  40.466  62.148  1.00  0.00           H  
ATOM    307 HD22 LEU    19      44.528  40.895  62.241  1.00  0.00           H  
ATOM    308 HD23 LEU    19      45.185  40.383  60.682  1.00  0.00           H  
ATOM    309  C   LEU    19      45.192  43.996  64.579  1.00  0.00           C  
ATOM    310  O   LEU    19      46.139  43.599  65.253  1.00  0.00           O  
ATOM    311  N   ALA    20      44.473  45.125  64.812  1.00  0.00           N  
ATOM    312  H   ALA    20      43.780  45.310  64.100  1.00  0.00           H  
ATOM    313  CA  ALA    20      44.531  46.023  65.974  1.00  0.00           C  
ATOM    314  HA  ALA    20      45.555  46.122  66.334  1.00  0.00           H  
ATOM    315  CB  ALA    20      43.955  47.358  65.582  1.00  0.00           C  
ATOM    316  HB1 ALA    20      43.931  47.961  66.489  1.00  0.00           H  
ATOM    317  HB2 ALA    20      44.665  47.849  64.916  1.00  0.00           H  
ATOM    318  HB3 ALA    20      42.912  47.333  65.267  1.00  0.00           H  
ATOM    319  C   ALA    20      43.716  45.408  67.115  1.00  0.00           C  
ATOM    320  O   ALA    20      44.198  45.454  68.208  1.00  0.00           O  
ATOM    321  N   ALA    21      42.647  44.686  66.894  1.00  0.00           N  
ATOM    322  H   ALA    21      42.257  44.686  65.962  1.00  0.00           H  
ATOM    323  CA  ALA    21      41.881  44.041  68.061  1.00  0.00           C  
ATOM    324  HA  ALA    21      41.835  44.570  69.013  1.00  0.00           H  
ATOM    325  CB  ALA    21      40.506  43.559  67.583  1.00  0.00           C  
ATOM    326  HB1 ALA    21      39.760  44.331  67.393  1.00  0.00           H  
ATOM    327  HB2 ALA    21      40.671  43.081  66.617  1.00  0.00           H  
ATOM    328  HB3 ALA    21      40.027  42.953  68.352  1.00  0.00           H  
ATOM    329  C   ALA    21      42.766  42.898  68.495  1.00  0.00           C  
ATOM    330  O   ALA    21      42.938  42.595  69.714  1.00  0.00           O  
ATOM    331  N   LEU    22      43.247  42.126  67.512  1.00  0.00           N  
ATOM    332  H   LEU    22      43.068  42.288  66.532  1.00  0.00           H  
ATOM    333  CA  LEU    22      44.229  41.096  67.843  1.00  0.00           C  
ATOM    334  HA  LEU    22      43.812  40.434  68.602  1.00  0.00           H  
ATOM    335  CB  LEU    22      44.604  40.458  66.477  1.00  0.00           C  
ATOM    336  HB2 LEU    22      43.710  40.004  66.048  1.00  0.00           H  
ATOM    337  HB3 LEU    22      45.005  41.257  65.854  1.00  0.00           H  
ATOM    338  CG  LEU    22      45.695  39.417  66.647  1.00  0.00           C  
ATOM    339  HG  LEU    22      46.578  39.749  67.192  1.00  0.00           H  
ATOM    340  CD1 LEU    22      45.225  38.152  67.377  1.00  0.00           C  
ATOM    341 HD11 LEU    22      46.083  37.593  67.750  1.00  0.00           H  
ATOM    342 HD12 LEU    22      44.608  38.424  68.234  1.00  0.00           H  
ATOM    343 HD13 LEU    22      44.620  37.519  66.728  1.00  0.00           H  
ATOM    344  CD2 LEU    22      46.246  38.897  65.286  1.00  0.00           C  
ATOM    345 HD21 LEU    22      46.869  39.590  64.720  1.00  0.00           H  
ATOM    346 HD22 LEU    22      46.944  38.068  65.403  1.00  0.00           H  
ATOM    347 HD23 LEU    22      45.376  38.528  64.743  1.00  0.00           H  
ATOM    348  C   LEU    22      45.554  41.661  68.443  1.00  0.00           C  
ATOM    349  O   LEU    22      46.156  41.089  69.314  1.00  0.00           O  
ATOM    350  N   GLY    23      45.945  42.880  68.069  1.00  0.00           N  
ATOM    351  H   GLY    23      45.404  43.191  67.275  1.00  0.00           H  
ATOM    352  CA  GLY    23      47.126  43.591  68.580  1.00  0.00           C  
ATOM    353  HA2 GLY    23      48.022  43.017  68.344  1.00  0.00           H  
ATOM    354  HA3 GLY    23      47.126  44.504  67.984  1.00  0.00           H  
ATOM    355  C   GLY    23      46.999  43.881  70.051  1.00  0.00           C  
ATOM    356  O   GLY    23      47.739  43.455  70.920  1.00  0.00           O  
ATOM    357  N   LEU    24      45.913  44.559  70.306  1.00  0.00           N  
ATOM    358  H   LEU    24      45.431  44.969  69.518  1.00  0.00           H  
ATOM    359  CA  LEU    24      45.408  44.864  71.693  1.00  0.00           C  
ATOM    360  HA  LEU    24      46.084  45.540  72.217  1.00  0.00           H  
ATOM    361  CB  LEU    24      44.163  45.719  71.674  1.00  0.00           C  
ATOM    362  HB2 LEU    24      44.489  46.634  71.179  1.00  0.00           H  
ATOM    363  HB3 LEU    24      43.341  45.275  71.112  1.00  0.00           H  
ATOM    364  CG  LEU    24      43.636  46.084  73.039  1.00  0.00           C  
ATOM    365  HG  LEU    24      43.426  45.258  73.718  1.00  0.00           H  
ATOM    366  CD1 LEU    24      44.440  47.164  73.802  1.00  0.00           C  
ATOM    367 HD11 LEU    24      44.264  47.321  74.867  1.00  0.00           H  
ATOM    368 HD12 LEU    24      45.484  46.928  73.599  1.00  0.00           H  
ATOM    369 HD13 LEU    24      44.393  48.076  73.207  1.00  0.00           H  
ATOM    370  CD2 LEU    24      42.353  46.872  72.863  1.00  0.00           C  
ATOM    371 HD21 LEU    24      42.400  47.671  72.122  1.00  0.00           H  
ATOM    372 HD22 LEU    24      41.557  46.171  72.612  1.00  0.00           H  
ATOM    373 HD23 LEU    24      41.985  47.334  73.778  1.00  0.00           H  
ATOM    374  C   LEU    24      45.203  43.619  72.607  1.00  0.00           C  
ATOM    375  O   LEU    24      45.669  43.711  73.708  1.00  0.00           O  
ATOM    376  N   PHE    25      44.706  42.500  72.062  1.00  0.00           N  
ATOM    377  H   PHE    25      44.503  42.470  71.074  1.00  0.00           H  
ATOM    378  CA  PHE    25      44.416  41.302  72.814  1.00  0.00           C  
ATOM    379  HA  PHE    25      43.895  41.485  73.754  1.00  0.00           H  
ATOM    380  CB  PHE    25      43.489  40.292  72.075  1.00  0.00           C  
ATOM    381  HB2 PHE    25      43.653  40.207  71.001  1.00  0.00           H  
ATOM    382  HB3 PHE    25      43.704  39.291  72.449  1.00  0.00           H  
ATOM    383  CG  PHE    25      42.020  40.475  72.341  1.00  0.00           C  
ATOM    384  CD1 PHE    25      41.447  41.767  72.724  1.00  0.00           C  
ATOM    385  HD1 PHE    25      42.140  42.575  72.907  1.00  0.00           H  
ATOM    386  CE1 PHE    25      40.078  41.976  72.906  1.00  0.00           C  
ATOM    387  HE1 PHE    25      39.700  42.961  73.137  1.00  0.00           H  
ATOM    388  CZ  PHE    25      39.151  40.921  72.677  1.00  0.00           C  
ATOM    389  HZ  PHE    25      38.087  41.067  72.794  1.00  0.00           H  
ATOM    390  CE2 PHE    25      39.744  39.652  72.403  1.00  0.00           C  
ATOM    391  HE2 PHE    25      39.056  38.822  72.343  1.00  0.00           H  
ATOM    392  CD2 PHE    25      41.124  39.430  72.226  1.00  0.00           C  
ATOM    393  HD2 PHE    25      41.413  38.407  72.032  1.00  0.00           H  
ATOM    394  C   PHE    25      45.623  40.512  73.174  1.00  0.00           C  
ATOM    395  O   PHE    25      45.707  40.011  74.268  1.00  0.00           O  
ATOM    396  N   VAL    26      46.632  40.422  72.274  1.00  0.00           N  
ATOM    397  H   VAL    26      46.602  40.853  71.361  1.00  0.00           H  
ATOM    398  CA  VAL    26      47.892  39.766  72.539  1.00  0.00           C  
ATOM    399  HA  VAL    26      47.771  38.822  73.070  1.00  0.00           H  
ATOM    400  CB  VAL    26      48.622  39.422  71.188  1.00  0.00           C  
ATOM    401  HB  VAL    26      48.756  40.357  70.643  1.00  0.00           H  
ATOM    402  CG1 VAL    26      50.039  38.953  71.295  1.00  0.00           C  
ATOM    403 HG11 VAL    26      50.492  38.868  70.307  1.00  0.00           H  
ATOM    404 HG12 VAL    26      50.678  39.528  71.966  1.00  0.00           H  
ATOM    405 HG13 VAL    26      49.976  37.970  71.762  1.00  0.00           H  
ATOM    406  CG2 VAL    26      47.910  38.378  70.319  1.00  0.00           C  
ATOM    407 HG21 VAL    26      48.232  38.213  69.290  1.00  0.00           H  
ATOM    408 HG22 VAL    26      48.042  37.482  70.925  1.00  0.00           H  
ATOM    409 HG23 VAL    26      46.866  38.690  70.314  1.00  0.00           H  
ATOM    410  C   VAL    26      48.728  40.622  73.553  1.00  0.00           C  
ATOM    411  O   VAL    26      49.449  40.142  74.402  1.00  0.00           O  
ATOM    412  N   HID    27      48.725  41.962  73.360  1.00  0.00           N  
ATOM    413  H   HID    27      48.242  42.298  72.539  1.00  0.00           H  
ATOM    414  CA  HID    27      49.364  42.937  74.302  1.00  0.00           C  
ATOM    415  HA  HID    27      50.440  42.773  74.241  1.00  0.00           H  
ATOM    416  CB  HID    27      49.182  44.347  73.712  1.00  0.00           C  
ATOM    417  HB2 HID    27      49.543  44.431  72.687  1.00  0.00           H  
ATOM    418  HB3 HID    27      48.163  44.724  73.622  1.00  0.00           H  
ATOM    419  CG  HID    27      49.936  45.416  74.582  1.00  0.00           C  
ATOM    420  ND1 HID    27      49.435  46.148  75.649  1.00  0.00           N  
ATOM    421  HD1 HID    27      48.525  46.051  76.076  1.00  0.00           H  
ATOM    422  CE1 HID    27      50.346  46.991  76.076  1.00  0.00           C  
ATOM    423  HE1 HID    27      50.089  47.737  76.813  1.00  0.00           H  
ATOM    424  NE2 HID    27      51.444  46.900  75.326  1.00  0.00           N  
ATOM    425  CD2 HID    27      51.262  45.848  74.424  1.00  0.00           C  
ATOM    426  HD2 HID    27      51.971  45.532  73.674  1.00  0.00           H  
ATOM    427  C   HID    27      48.762  42.807  75.746  1.00  0.00           C  
ATOM    428  O   HID    27      49.533  43.077  76.664  1.00  0.00           O  
ATOM    429  N   HID    28      47.526  42.366  75.899  1.00  0.00           N  
ATOM    430  H   HID    28      46.988  42.099  75.087  1.00  0.00           H  
ATOM    431  CA  HID    28      46.887  42.018  77.206  1.00  0.00           C  
ATOM    432  HA  HID    28      47.589  42.234  78.011  1.00  0.00           H  
ATOM    433  CB  HID    28      45.784  43.011  77.309  1.00  0.00           C  
ATOM    434  HB2 HID    28      45.172  43.037  76.408  1.00  0.00           H  
ATOM    435  HB3 HID    28      45.085  42.601  78.038  1.00  0.00           H  
ATOM    436  CG  HID    28      46.214  44.399  77.585  1.00  0.00           C  
ATOM    437  ND1 HID    28      46.895  44.888  78.694  1.00  0.00           N  
ATOM    438  HD1 HID    28      47.074  44.458  79.590  1.00  0.00           H  
ATOM    439  CE1 HID    28      47.214  46.158  78.556  1.00  0.00           C  
ATOM    440  HE1 HID    28      47.565  46.798  79.352  1.00  0.00           H  
ATOM    441  NE2 HID    28      46.689  46.588  77.391  1.00  0.00           N  
ATOM    442  CD2 HID    28      46.059  45.496  76.758  1.00  0.00           C  
ATOM    443  HD2 HID    28      45.526  45.386  75.824  1.00  0.00           H  
ATOM    444  C   HID    28      46.534  40.455  77.373  1.00  0.00           C  
ATOM    445  O   HID    28      45.463  40.064  77.782  1.00  0.00           O  
ATOM    446  N   ARG    29      47.439  39.559  76.874  1.00  0.00           N  
ATOM    447  H   ARG    29      48.337  39.856  76.520  1.00  0.00           H  
ATOM    448  CA  ARG    29      47.006  38.193  76.746  1.00  0.00           C  
ATOM    449  HA  ARG    29      46.038  38.179  76.245  1.00  0.00           H  
ATOM    450  CB  ARG    29      48.066  37.404  75.954  1.00  0.00           C  
ATOM    451  HB2 ARG    29      47.599  36.421  75.892  1.00  0.00           H  
ATOM    452  HB3 ARG    29      48.229  37.755  74.935  1.00  0.00           H  
ATOM    453  CG  ARG    29      49.381  37.288  76.650  1.00  0.00           C  
ATOM    454  HG2 ARG    29      49.963  38.206  76.585  1.00  0.00           H  
ATOM    455  HG3 ARG    29      49.244  37.197  77.728  1.00  0.00           H  
ATOM    456  CD  ARG    29      50.379  36.348  75.909  1.00  0.00           C  
ATOM    457  HD2 ARG    29      50.487  36.654  74.869  1.00  0.00           H  
ATOM    458  HD3 ARG    29      51.371  36.487  76.339  1.00  0.00           H  
ATOM    459  NE  ARG    29      49.985  34.929  76.037  1.00  0.00           N  
ATOM    460  HE  ARG    29      49.482  34.484  75.282  1.00  0.00           H  
ATOM    461  CZ  ARG    29      50.223  34.095  77.055  1.00  0.00           C  
ATOM    462  NH1 ARG    29      50.851  34.527  78.163  1.00  0.00           N  
ATOM    463 HH11 ARG    29      51.242  35.456  78.221  1.00  0.00           H  
ATOM    464 HH12 ARG    29      51.045  33.776  78.810  1.00  0.00           H  
ATOM    465  NH2 ARG    29      49.927  32.853  76.886  1.00  0.00           N  
ATOM    466 HH21 ARG    29      49.340  32.515  76.137  1.00  0.00           H  
ATOM    467 HH22 ARG    29      50.232  32.062  77.435  1.00  0.00           H  
ATOM    468  C   ARG    29      46.730  37.557  78.098  1.00  0.00           C  
ATOM    469  O   ARG    29      46.057  36.544  78.163  1.00  0.00           O  
ATOM    470  N   ASP    30      47.418  38.058  79.137  1.00  0.00           N  
ATOM    471  H   ASP    30      48.017  38.839  78.911  1.00  0.00           H  
ATOM    472  CA  ASP    30      47.258  37.795  80.574  1.00  0.00           C  
ATOM    473  HA  ASP    30      47.193  36.710  80.652  1.00  0.00           H  
ATOM    474  CB  ASP    30      48.481  38.356  81.412  1.00  0.00           C  
ATOM    475  HB2 ASP    30      48.496  37.912  82.408  1.00  0.00           H  
ATOM    476  HB3 ASP    30      49.424  38.078  80.943  1.00  0.00           H  
ATOM    477  CG  ASP    30      48.303  39.914  81.588  1.00  0.00           C  
ATOM    478  OD1 ASP    30      48.235  40.361  82.733  1.00  0.00           O  
ATOM    479  OD2 ASP    30      48.426  40.622  80.555  1.00  0.00           O  
ATOM    480  C   ASP    30      45.971  38.327  81.154  1.00  0.00           C  
ATOM    481  O   ASP    30      45.454  37.854  82.188  1.00  0.00           O  
ATOM    482  N   SER    31      45.250  39.317  80.508  1.00  0.00           N  
ATOM    483  H   SER    31      45.713  39.742  79.717  1.00  0.00           H  
ATOM    484  CA  SER    31      44.119  40.113  81.031  1.00  0.00           C  
ATOM    485  HA  SER    31      44.368  40.654  81.944  1.00  0.00           H  
ATOM    486  CB  SER    31      43.774  41.107  79.948  1.00  0.00           C  
ATOM    487  HB2 SER    31      44.594  41.824  79.912  1.00  0.00           H  
ATOM    488  HB3 SER    31      43.582  40.675  78.966  1.00  0.00           H  
ATOM    489  OG  SER    31      42.624  41.735  80.440  1.00  0.00           O  
ATOM    490  HG  SER    31      43.041  42.597  80.497  1.00  0.00           H  
ATOM    491  C   SER    31      42.969  39.176  81.312  1.00  0.00           C  
ATOM    492  O   SER    31      42.503  38.486  80.367  1.00  0.00           O  
ATOM    493  N   PRO    32      42.247  39.271  82.390  1.00  0.00           N  
ATOM    494  CD  PRO    32      42.396  40.199  83.550  1.00  0.00           C  
ATOM    495  HD2 PRO    32      42.441  41.261  83.308  1.00  0.00           H  
ATOM    496  HD3 PRO    32      43.307  39.880  84.056  1.00  0.00           H  
ATOM    497  CG  PRO    32      41.130  39.999  84.377  1.00  0.00           C  
ATOM    498  HG2 PRO    32      40.424  40.790  84.125  1.00  0.00           H  
ATOM    499  HG3 PRO    32      41.341  40.066  85.444  1.00  0.00           H  
ATOM    500  CB  PRO    32      40.594  38.648  84.009  1.00  0.00           C  
ATOM    501  HB2 PRO    32      39.517  38.605  84.174  1.00  0.00           H  
ATOM    502  HB3 PRO    32      41.107  37.918  84.635  1.00  0.00           H  
ATOM    503  CA  PRO    32      40.969  38.505  82.533  1.00  0.00           C  
ATOM    504  HA  PRO    32      41.157  37.471  82.244  1.00  0.00           H  
ATOM    505  C   PRO    32      39.838  38.955  81.576  1.00  0.00           C  
ATOM    506  O   PRO    32      38.918  38.203  81.340  1.00  0.00           O  
ATOM    507  N   LEU    33      39.998  40.138  81.036  1.00  0.00           N  
ATOM    508  H   LEU    33      40.912  40.567  81.036  1.00  0.00           H  
ATOM    509  CA  LEU    33      39.082  40.689  80.123  1.00  0.00           C  
ATOM    510  HA  LEU    33      38.096  40.327  80.413  1.00  0.00           H  
ATOM    511  CB  LEU    33      39.153  42.232  80.088  1.00  0.00           C  
ATOM    512  HB2 LEU    33      40.154  42.590  79.848  1.00  0.00           H  
ATOM    513  HB3 LEU    33      38.496  42.596  79.298  1.00  0.00           H  
ATOM    514  CG  LEU    33      38.790  43.011  81.357  1.00  0.00           C  
ATOM    515  HG  LEU    33      37.956  42.502  81.840  1.00  0.00           H  
ATOM    516  CD1 LEU    33      39.958  43.371  82.340  1.00  0.00           C  
ATOM    517 HD11 LEU    33      40.570  42.531  82.670  1.00  0.00           H  
ATOM    518 HD12 LEU    33      40.632  44.048  81.816  1.00  0.00           H  
ATOM    519 HD13 LEU    33      39.550  43.802  83.255  1.00  0.00           H  
ATOM    520  CD2 LEU    33      38.278  44.411  80.813  1.00  0.00           C  
ATOM    521 HD21 LEU    33      39.086  44.794  80.189  1.00  0.00           H  
ATOM    522 HD22 LEU    33      37.321  44.076  80.414  1.00  0.00           H  
ATOM    523 HD23 LEU    33      37.995  45.054  81.646  1.00  0.00           H  
ATOM    524  C   LEU    33      39.260  40.151  78.696  1.00  0.00           C  
ATOM    525  O   LEU    33      38.255  40.138  77.940  1.00  0.00           O  
ATOM    526  N   VAL    34      40.492  39.760  78.378  1.00  0.00           N  
ATOM    527  H   VAL    34      41.256  39.755  79.038  1.00  0.00           H  
ATOM    528  CA  VAL    34      40.649  38.989  77.138  1.00  0.00           C  
ATOM    529  HA  VAL    34      39.978  39.406  76.387  1.00  0.00           H  
ATOM    530  CB  VAL    34      42.076  38.901  76.618  1.00  0.00           C  
ATOM    531  HB  VAL    34      42.744  38.505  77.382  1.00  0.00           H  
ATOM    532  CG1 VAL    34      42.302  38.052  75.335  1.00  0.00           C  
ATOM    533 HG11 VAL    34      43.310  38.212  74.955  1.00  0.00           H  
ATOM    534 HG12 VAL    34      42.238  37.017  75.673  1.00  0.00           H  
ATOM    535 HG13 VAL    34      41.600  38.276  74.531  1.00  0.00           H  
ATOM    536  CG2 VAL    34      42.445  40.324  76.262  1.00  0.00           C  
ATOM    537 HG21 VAL    34      41.696  40.769  75.606  1.00  0.00           H  
ATOM    538 HG22 VAL    34      42.523  40.858  77.209  1.00  0.00           H  
ATOM    539 HG23 VAL    34      43.423  40.351  75.782  1.00  0.00           H  
ATOM    540  C   VAL    34      40.157  37.537  77.257  1.00  0.00           C  
ATOM    541  O   VAL    34      39.390  37.059  76.419  1.00  0.00           O  
ATOM    542  N   GLN    35      40.476  36.886  78.382  1.00  0.00           N  
ATOM    543  H   GLN    35      41.164  37.286  79.003  1.00  0.00           H  
ATOM    544  CA  GLN    35      40.028  35.564  78.804  1.00  0.00           C  
ATOM    545  HA  GLN    35      40.478  34.860  78.103  1.00  0.00           H  
ATOM    546  CB  GLN    35      40.518  35.171  80.162  1.00  0.00           C  
ATOM    547  HB2 GLN    35      41.601  35.289  80.194  1.00  0.00           H  
ATOM    548  HB3 GLN    35      40.201  35.968  80.835  1.00  0.00           H  
ATOM    549  CG  GLN    35      39.846  33.907  80.766  1.00  0.00           C  
ATOM    550  HG2 GLN    35      40.253  33.821  81.773  1.00  0.00           H  
ATOM    551  HG3 GLN    35      38.782  34.027  80.973  1.00  0.00           H  
ATOM    552  CD  GLN    35      40.080  32.546  80.004  1.00  0.00           C  
ATOM    553  OE1 GLN    35      41.194  32.289  79.491  1.00  0.00           O  
ATOM    554  NE2 GLN    35      39.169  31.605  80.024  1.00  0.00           N  
ATOM    555 HE21 GLN    35      39.474  30.715  79.658  1.00  0.00           H  
ATOM    556 HE22 GLN    35      38.318  31.749  80.548  1.00  0.00           H  
ATOM    557  C   GLN    35      38.525  35.540  78.735  1.00  0.00           C  
ATOM    558  O   GLN    35      38.058  34.703  78.005  1.00  0.00           O  
ATOM    559  N   ALA    36      37.801  36.524  79.259  1.00  0.00           N  
ATOM    560  H   ALA    36      38.277  37.209  79.830  1.00  0.00           H  
ATOM    561  CA  ALA    36      36.346  36.659  79.173  1.00  0.00           C  
ATOM    562  HA  ALA    36      36.038  35.736  79.665  1.00  0.00           H  
ATOM    563  CB  ALA    36      36.063  37.991  79.950  1.00  0.00           C  
ATOM    564  HB1 ALA    36      36.335  38.893  79.400  1.00  0.00           H  
ATOM    565  HB2 ALA    36      35.008  38.081  80.209  1.00  0.00           H  
ATOM    566  HB3 ALA    36      36.627  38.028  80.882  1.00  0.00           H  
ATOM    567  C   ALA    36      35.694  36.765  77.850  1.00  0.00           C  
ATOM    568  O   ALA    36      34.542  36.436  77.591  1.00  0.00           O  
ATOM    569  N   SER    37      36.510  37.201  76.893  1.00  0.00           N  
ATOM    570  H   SER    37      37.472  37.424  77.108  1.00  0.00           H  
ATOM    571  CA  SER    37      36.092  37.410  75.509  1.00  0.00           C  
ATOM    572  HA  SER    37      35.005  37.428  75.427  1.00  0.00           H  
ATOM    573  CB  SER    37      36.710  38.662  74.960  1.00  0.00           C  
ATOM    574  HB2 SER    37      37.792  38.532  74.938  1.00  0.00           H  
ATOM    575  HB3 SER    37      36.233  38.845  73.997  1.00  0.00           H  
ATOM    576  OG  SER    37      36.426  39.814  75.811  1.00  0.00           O  
ATOM    577  HG  SER    37      37.149  39.722  76.436  1.00  0.00           H  
ATOM    578  C   SER    37      36.350  36.302  74.519  1.00  0.00           C  
ATOM    579  O   SER    37      36.354  36.435  73.278  1.00  0.00           O  
ATOM    580  N   GLY    38      36.727  35.124  75.034  1.00  0.00           N  
ATOM    581  H   GLY    38      36.962  34.944  75.999  1.00  0.00           H  
ATOM    582  CA  GLY    38      36.937  33.904  74.240  1.00  0.00           C  
ATOM    583  HA2 GLY    38      36.422  33.097  74.763  1.00  0.00           H  
ATOM    584  HA3 GLY    38      36.553  34.016  73.226  1.00  0.00           H  
ATOM    585  C   GLY    38      38.480  33.504  74.224  1.00  0.00           C  
ATOM    586  O   GLY    38      38.894  32.551  73.547  1.00  0.00           O  
ATOM    587  N   GLY    39      39.317  34.296  74.996  1.00  0.00           N  
ATOM    588  H   GLY    39      38.954  35.028  75.589  1.00  0.00           H  
ATOM    589  CA  GLY    39      40.779  34.101  75.252  1.00  0.00           C  
ATOM    590  HA2 GLY    39      41.108  34.969  75.824  1.00  0.00           H  
ATOM    591  HA3 GLY    39      40.884  33.271  75.950  1.00  0.00           H  
ATOM    592  C   GLY    39      41.709  33.841  74.038  1.00  0.00           C  
ATOM    593  O   GLY    39      41.654  34.600  73.083  1.00  0.00           O  
ATOM    594  N   PRO    40      42.513  32.753  73.962  1.00  0.00           N  
ATOM    595  CD  PRO    40      42.672  31.801  74.993  1.00  0.00           C  
ATOM    596  HD2 PRO    40      41.964  30.992  74.811  1.00  0.00           H  
ATOM    597  HD3 PRO    40      42.593  32.246  75.985  1.00  0.00           H  
ATOM    598  CG  PRO    40      44.099  31.224  74.795  1.00  0.00           C  
ATOM    599  HG2 PRO    40      44.227  30.211  75.177  1.00  0.00           H  
ATOM    600  HG3 PRO    40      44.739  31.982  75.247  1.00  0.00           H  
ATOM    601  CB  PRO    40      44.308  31.293  73.226  1.00  0.00           C  
ATOM    602  HB2 PRO    40      44.039  30.282  72.921  1.00  0.00           H  
ATOM    603  HB3 PRO    40      45.329  31.634  73.053  1.00  0.00           H  
ATOM    604  CA  PRO    40      43.251  32.384  72.767  1.00  0.00           C  
ATOM    605  HA  PRO    40      43.847  33.255  72.495  1.00  0.00           H  
ATOM    606  C   PRO    40      42.386  31.939  71.555  1.00  0.00           C  
ATOM    607  O   PRO    40      42.734  32.027  70.360  1.00  0.00           O  
ATOM    608  N   LEU    41      41.192  31.274  71.823  1.00  0.00           N  
ATOM    609  H   LEU    41      41.057  30.910  72.755  1.00  0.00           H  
ATOM    610  CA  LEU    41      40.295  31.010  70.692  1.00  0.00           C  
ATOM    611  HA  LEU    41      40.670  30.409  69.864  1.00  0.00           H  
ATOM    612  CB  LEU    41      39.092  30.198  71.325  1.00  0.00           C  
ATOM    613  HB2 LEU    41      38.715  30.531  72.292  1.00  0.00           H  
ATOM    614  HB3 LEU    41      38.173  30.269  70.744  1.00  0.00           H  
ATOM    615  CG  LEU    41      39.574  28.752  71.498  1.00  0.00           C  
ATOM    616  HG  LEU    41      38.680  28.242  71.857  1.00  0.00           H  
ATOM    617  CD1 LEU    41      39.814  27.916  70.250  1.00  0.00           C  
ATOM    618 HD11 LEU    41      39.822  26.865  70.541  1.00  0.00           H  
ATOM    619 HD12 LEU    41      38.989  27.934  69.538  1.00  0.00           H  
ATOM    620 HD13 LEU    41      40.797  28.097  69.816  1.00  0.00           H  
ATOM    621  CD2 LEU    41      40.741  28.402  72.436  1.00  0.00           C  
ATOM    622 HD21 LEU    41      41.653  28.798  71.988  1.00  0.00           H  
ATOM    623 HD22 LEU    41      40.688  28.786  73.455  1.00  0.00           H  
ATOM    624 HD23 LEU    41      40.920  27.341  72.610  1.00  0.00           H  
ATOM    625  C   LEU    41      39.858  32.351  70.046  1.00  0.00           C  
ATOM    626  O   LEU    41      39.876  32.396  68.814  1.00  0.00           O  
ATOM    627  N   ALA    42      39.502  33.364  70.867  1.00  0.00           N  
ATOM    628  H   ALA    42      39.426  33.291  71.871  1.00  0.00           H  
ATOM    629  CA  ALA    42      39.150  34.659  70.161  1.00  0.00           C  
ATOM    630  HA  ALA    42      38.220  34.515  69.612  1.00  0.00           H  
ATOM    631  CB  ALA    42      38.882  35.706  71.321  1.00  0.00           C  
ATOM    632  HB1 ALA    42      38.429  36.634  70.973  1.00  0.00           H  
ATOM    633  HB2 ALA    42      38.062  35.218  71.848  1.00  0.00           H  
ATOM    634  HB3 ALA    42      39.752  35.922  71.941  1.00  0.00           H  
ATOM    635  C   ALA    42      40.309  35.229  69.328  1.00  0.00           C  
ATOM    636  O   ALA    42      40.101  35.806  68.257  1.00  0.00           O  
ATOM    637  N   CYS    43      41.594  35.131  69.835  1.00  0.00           N  
ATOM    638  H   CYS    43      41.726  34.815  70.785  1.00  0.00           H  
ATOM    639  CA  CYS    43      42.792  35.496  69.115  1.00  0.00           C  
ATOM    640  HA  CYS    43      42.689  36.557  68.887  1.00  0.00           H  
ATOM    641  CB  CYS    43      44.016  35.437  69.981  1.00  0.00           C  
ATOM    642  HB2 CYS    43      44.109  34.454  70.443  1.00  0.00           H  
ATOM    643  HB3 CYS    43      44.925  35.644  69.416  1.00  0.00           H  
ATOM    644  SG  CYS    43      43.833  36.736  71.348  1.00  0.00           S  
ATOM    645  HG  CYS    43      43.132  35.906  72.125  1.00  0.00           H  
ATOM    646  C   CYS    43      42.839  34.758  67.782  1.00  0.00           C  
ATOM    647  O   CYS    43      43.160  35.282  66.734  1.00  0.00           O  
ATOM    648  N   PHE    44      42.506  33.406  67.791  1.00  0.00           N  
ATOM    649  H   PHE    44      42.278  32.924  68.648  1.00  0.00           H  
ATOM    650  CA  PHE    44      42.576  32.628  66.519  1.00  0.00           C  
ATOM    651  HA  PHE    44      43.412  32.988  65.920  1.00  0.00           H  
ATOM    652  CB  PHE    44      42.903  31.172  66.716  1.00  0.00           C  
ATOM    653  HB2 PHE    44      43.924  31.013  67.062  1.00  0.00           H  
ATOM    654  HB3 PHE    44      42.271  30.730  67.486  1.00  0.00           H  
ATOM    655  CG  PHE    44      42.702  30.322  65.449  1.00  0.00           C  
ATOM    656  CD1 PHE    44      41.942  29.143  65.504  1.00  0.00           C  
ATOM    657  HD1 PHE    44      41.367  28.942  66.396  1.00  0.00           H  
ATOM    658  CE1 PHE    44      41.875  28.352  64.360  1.00  0.00           C  
ATOM    659  HE1 PHE    44      41.213  27.504  64.272  1.00  0.00           H  
ATOM    660  CZ  PHE    44      42.657  28.647  63.245  1.00  0.00           C  
ATOM    661  HZ  PHE    44      42.481  28.125  62.316  1.00  0.00           H  
ATOM    662  CE2 PHE    44      43.517  29.843  63.288  1.00  0.00           C  
ATOM    663  HE2 PHE    44      44.130  30.158  62.456  1.00  0.00           H  
ATOM    664  CD2 PHE    44      43.463  30.698  64.366  1.00  0.00           C  
ATOM    665  HD2 PHE    44      44.163  31.514  64.462  1.00  0.00           H  
ATOM    666  C   PHE    44      41.412  33.012  65.550  1.00  0.00           C  
ATOM    667  O   PHE    44      41.667  33.049  64.275  1.00  0.00           O  
ATOM    668  N   GLY    45      40.225  33.466  66.011  1.00  0.00           N  
ATOM    669  H   GLY    45      40.049  33.435  67.006  1.00  0.00           H  
ATOM    670  CA  GLY    45      39.273  34.106  65.082  1.00  0.00           C  
ATOM    671  HA2 GLY    45      38.938  33.468  64.263  1.00  0.00           H  
ATOM    672  HA3 GLY    45      38.373  34.317  65.659  1.00  0.00           H  
ATOM    673  C   GLY    45      39.768  35.380  64.407  1.00  0.00           C  
ATOM    674  O   GLY    45      39.542  35.601  63.212  1.00  0.00           O  
ATOM    675  N   LEU    46      40.396  36.315  65.105  1.00  0.00           N  
ATOM    676  H   LEU    46      40.631  36.250  66.085  1.00  0.00           H  
ATOM    677  CA  LEU    46      40.915  37.545  64.545  1.00  0.00           C  
ATOM    678  HA  LEU    46      40.129  37.910  63.884  1.00  0.00           H  
ATOM    679  CB  LEU    46      41.301  38.476  65.687  1.00  0.00           C  
ATOM    680  HB2 LEU    46      42.031  37.902  66.259  1.00  0.00           H  
ATOM    681  HB3 LEU    46      41.842  39.331  65.282  1.00  0.00           H  
ATOM    682  CG  LEU    46      40.057  38.936  66.540  1.00  0.00           C  
ATOM    683  HG  LEU    46      39.298  38.154  66.505  1.00  0.00           H  
ATOM    684  CD1 LEU    46      40.458  39.118  67.974  1.00  0.00           C  
ATOM    685 HD11 LEU    46      41.331  39.771  67.987  1.00  0.00           H  
ATOM    686 HD12 LEU    46      39.635  39.473  68.595  1.00  0.00           H  
ATOM    687 HD13 LEU    46      40.846  38.153  68.297  1.00  0.00           H  
ATOM    688  CD2 LEU    46      39.486  40.217  65.893  1.00  0.00           C  
ATOM    689 HD21 LEU    46      40.231  40.993  66.068  1.00  0.00           H  
ATOM    690 HD22 LEU    46      39.402  40.151  64.808  1.00  0.00           H  
ATOM    691 HD23 LEU    46      38.557  40.589  66.327  1.00  0.00           H  
ATOM    692  C   LEU    46      42.027  37.301  63.534  1.00  0.00           C  
ATOM    693  O   LEU    46      42.117  38.014  62.492  1.00  0.00           O  
ATOM    694  N   VAL    47      42.853  36.266  63.694  1.00  0.00           N  
ATOM    695  H   VAL    47      42.910  35.846  64.611  1.00  0.00           H  
ATOM    696  CA  VAL    47      43.710  35.717  62.602  1.00  0.00           C  
ATOM    697  HA  VAL    47      44.376  36.492  62.222  1.00  0.00           H  
ATOM    698  CB  VAL    47      44.736  34.698  63.240  1.00  0.00           C  
ATOM    699  HB  VAL    47      44.187  33.923  63.775  1.00  0.00           H  
ATOM    700  CG1 VAL    47      45.552  34.148  62.059  1.00  0.00           C  
ATOM    701 HG11 VAL    47      44.922  33.507  61.442  1.00  0.00           H  
ATOM    702 HG12 VAL    47      45.849  35.011  61.464  1.00  0.00           H  
ATOM    703 HG13 VAL    47      46.393  33.563  62.433  1.00  0.00           H  
ATOM    704  CG2 VAL    47      45.698  35.388  64.182  1.00  0.00           C  
ATOM    705 HG21 VAL    47      45.139  35.734  65.052  1.00  0.00           H  
ATOM    706 HG22 VAL    47      46.509  34.678  64.341  1.00  0.00           H  
ATOM    707 HG23 VAL    47      46.100  36.261  63.667  1.00  0.00           H  
ATOM    708  C   VAL    47      42.935  35.116  61.384  1.00  0.00           C  
ATOM    709  O   VAL    47      43.262  35.490  60.266  1.00  0.00           O  
ATOM    710  N   CYS    48      41.841  34.392  61.621  1.00  0.00           N  
ATOM    711  H   CYS    48      41.648  34.176  62.588  1.00  0.00           H  
ATOM    712  CA  CYS    48      40.889  33.806  60.667  1.00  0.00           C  
ATOM    713  HA  CYS    48      41.399  33.366  59.809  1.00  0.00           H  
ATOM    714  CB  CYS    48      39.907  32.813  61.309  1.00  0.00           C  
ATOM    715  HB2 CYS    48      39.526  33.287  62.213  1.00  0.00           H  
ATOM    716  HB3 CYS    48      39.002  32.734  60.706  1.00  0.00           H  
ATOM    717  SG  CYS    48      40.716  31.260  61.791  1.00  0.00           S  
ATOM    718  HG  CYS    48      41.140  31.596  63.013  1.00  0.00           H  
ATOM    719  C   CYS    48      40.116  35.005  59.918  1.00  0.00           C  
ATOM    720  O   CYS    48      40.054  35.003  58.684  1.00  0.00           O  
ATOM    721  N   LEU    49      39.536  35.980  60.578  1.00  0.00           N  
ATOM    722  H   LEU    49      39.577  35.826  61.576  1.00  0.00           H  
ATOM    723  CA  LEU    49      39.049  37.218  59.945  1.00  0.00           C  
ATOM    724  HA  LEU    49      38.241  37.034  59.238  1.00  0.00           H  
ATOM    725  CB  LEU    49      38.535  38.242  60.968  1.00  0.00           C  
ATOM    726  HB2 LEU    49      39.393  38.411  61.618  1.00  0.00           H  
ATOM    727  HB3 LEU    49      38.389  39.140  60.367  1.00  0.00           H  
ATOM    728  CG  LEU    49      37.289  38.011  61.803  1.00  0.00           C  
ATOM    729  HG  LEU    49      37.461  37.236  62.549  1.00  0.00           H  
ATOM    730  CD1 LEU    49      36.992  39.326  62.560  1.00  0.00           C  
ATOM    731 HD11 LEU    49      37.865  39.457  63.199  1.00  0.00           H  
ATOM    732 HD12 LEU    49      36.788  40.227  61.981  1.00  0.00           H  
ATOM    733 HD13 LEU    49      36.123  39.156  63.196  1.00  0.00           H  
ATOM    734  CD2 LEU    49      36.074  37.748  60.988  1.00  0.00           C  
ATOM    735 HD21 LEU    49      35.147  37.699  61.560  1.00  0.00           H  
ATOM    736 HD22 LEU    49      35.976  38.473  60.180  1.00  0.00           H  
ATOM    737 HD23 LEU    49      36.213  36.752  60.569  1.00  0.00           H  
ATOM    738  C   LEU    49      40.139  37.891  59.059  1.00  0.00           C  
ATOM    739  O   LEU    49      39.788  38.457  57.988  1.00  0.00           O  
ATOM    740  N   GLY    50      41.377  37.915  59.443  1.00  0.00           N  
ATOM    741  H   GLY    50      41.543  37.566  60.376  1.00  0.00           H  
ATOM    742  CA  GLY    50      42.505  38.336  58.615  1.00  0.00           C  
ATOM    743  HA2 GLY    50      42.277  39.365  58.337  1.00  0.00           H  
ATOM    744  HA3 GLY    50      43.402  38.339  59.235  1.00  0.00           H  
ATOM    745  C   GLY    50      42.707  37.402  57.437  1.00  0.00           C  
ATOM    746  O   GLY    50      42.991  37.975  56.373  1.00  0.00           O  
ATOM    747  N   LEU    51      42.507  36.088  57.494  1.00  0.00           N  
ATOM    748  H   LEU    51      42.183  35.724  58.379  1.00  0.00           H  
ATOM    749  CA  LEU    51      42.588  35.289  56.291  1.00  0.00           C  
ATOM    750  HA  LEU    51      43.547  35.453  55.800  1.00  0.00           H  
ATOM    751  CB  LEU    51      42.522  33.805  56.705  1.00  0.00           C  
ATOM    752  HB2 LEU    51      41.646  33.539  57.297  1.00  0.00           H  
ATOM    753  HB3 LEU    51      42.524  33.177  55.814  1.00  0.00           H  
ATOM    754  CG  LEU    51      43.764  33.370  57.502  1.00  0.00           C  
ATOM    755  HG  LEU    51      43.778  33.831  58.489  1.00  0.00           H  
ATOM    756  CD1 LEU    51      43.719  31.808  57.697  1.00  0.00           C  
ATOM    757 HD11 LEU    51      44.550  31.292  58.176  1.00  0.00           H  
ATOM    758 HD12 LEU    51      43.003  31.613  58.496  1.00  0.00           H  
ATOM    759 HD13 LEU    51      43.557  31.275  56.760  1.00  0.00           H  
ATOM    760  CD2 LEU    51      45.083  33.484  56.834  1.00  0.00           C  
ATOM    761 HD21 LEU    51      45.315  34.512  56.554  1.00  0.00           H  
ATOM    762 HD22 LEU    51      45.822  33.111  57.543  1.00  0.00           H  
ATOM    763 HD23 LEU    51      45.065  32.825  55.966  1.00  0.00           H  
ATOM    764  C   LEU    51      41.417  35.618  55.279  1.00  0.00           C  
ATOM    765  O   LEU    51      41.710  35.758  54.115  1.00  0.00           O  
ATOM    766  N   VAL    52      40.162  35.810  55.739  1.00  0.00           N  
ATOM    767  H   VAL    52      40.054  35.837  56.742  1.00  0.00           H  
ATOM    768  CA  VAL    52      39.031  36.151  54.921  1.00  0.00           C  
ATOM    769  HA  VAL    52      38.909  35.471  54.078  1.00  0.00           H  
ATOM    770  CB  VAL    52      37.721  36.140  55.691  1.00  0.00           C  
ATOM    771  HB  VAL    52      37.635  36.896  56.472  1.00  0.00           H  
ATOM    772  CG1 VAL    52      36.596  36.510  54.786  1.00  0.00           C  
ATOM    773 HG11 VAL    52      36.682  37.540  54.439  1.00  0.00           H  
ATOM    774 HG12 VAL    52      36.748  35.849  53.933  1.00  0.00           H  
ATOM    775 HG13 VAL    52      35.680  36.301  55.339  1.00  0.00           H  
ATOM    776  CG2 VAL    52      37.386  34.788  56.287  1.00  0.00           C  
ATOM    777 HG21 VAL    52      37.153  34.085  55.487  1.00  0.00           H  
ATOM    778 HG22 VAL    52      38.209  34.457  56.920  1.00  0.00           H  
ATOM    779 HG23 VAL    52      36.452  34.897  56.838  1.00  0.00           H  
ATOM    780  C   VAL    52      39.275  37.544  54.368  1.00  0.00           C  
ATOM    781  O   VAL    52      38.974  37.752  53.208  1.00  0.00           O  
ATOM    782  N   CYS    53      39.792  38.510  55.107  1.00  0.00           N  
ATOM    783  H   CYS    53      40.033  38.337  56.073  1.00  0.00           H  
ATOM    784  CA  CYS    53      40.357  39.757  54.480  1.00  0.00           C  
ATOM    785  HA  CYS    53      39.538  40.309  54.021  1.00  0.00           H  
ATOM    786  CB  CYS    53      40.847  40.694  55.633  1.00  0.00           C  
ATOM    787  HB2 CYS    53      41.461  40.137  56.340  1.00  0.00           H  
ATOM    788  HB3 CYS    53      41.528  41.447  55.237  1.00  0.00           H  
ATOM    789  SG  CYS    53      39.550  41.523  56.491  1.00  0.00           S  
ATOM    790  HG  CYS    53      39.548  40.729  57.566  1.00  0.00           H  
ATOM    791  C   CYS    53      41.409  39.586  53.386  1.00  0.00           C  
ATOM    792  O   CYS    53      41.317  40.261  52.337  1.00  0.00           O  
ATOM    793  N   LEU    54      42.348  38.743  53.553  1.00  0.00           N  
ATOM    794  H   LEU    54      42.455  38.128  54.347  1.00  0.00           H  
ATOM    795  CA  LEU    54      43.350  38.401  52.520  1.00  0.00           C  
ATOM    796  HA  LEU    54      43.715  39.376  52.197  1.00  0.00           H  
ATOM    797  CB  LEU    54      44.462  37.607  53.124  1.00  0.00           C  
ATOM    798  HB2 LEU    54      43.991  36.815  53.706  1.00  0.00           H  
ATOM    799  HB3 LEU    54      44.952  37.037  52.334  1.00  0.00           H  
ATOM    800  CG  LEU    54      45.509  38.313  54.013  1.00  0.00           C  
ATOM    801  HG  LEU    54      44.878  38.772  54.775  1.00  0.00           H  
ATOM    802  CD1 LEU    54      46.465  37.209  54.583  1.00  0.00           C  
ATOM    803 HD11 LEU    54      47.241  37.573  55.256  1.00  0.00           H  
ATOM    804 HD12 LEU    54      45.932  36.471  55.183  1.00  0.00           H  
ATOM    805 HD13 LEU    54      46.975  36.673  53.782  1.00  0.00           H  
ATOM    806  CD2 LEU    54      46.324  39.305  53.259  1.00  0.00           C  
ATOM    807 HD21 LEU    54      45.793  40.228  53.025  1.00  0.00           H  
ATOM    808 HD22 LEU    54      47.203  39.580  53.843  1.00  0.00           H  
ATOM    809 HD23 LEU    54      46.613  38.895  52.291  1.00  0.00           H  
ATOM    810  C   LEU    54      42.798  37.652  51.351  1.00  0.00           C  
ATOM    811  O   LEU    54      43.438  37.662  50.300  1.00  0.00           O  
ATOM    812  N   SER    55      41.602  37.115  51.395  1.00  0.00           N  
ATOM    813  H   SER    55      41.122  37.234  52.276  1.00  0.00           H  
ATOM    814  CA  SER    55      40.759  36.747  50.254  1.00  0.00           C  
ATOM    815  HA  SER    55      41.417  36.296  49.510  1.00  0.00           H  
ATOM    816  CB  SER    55      39.730  35.732  50.680  1.00  0.00           C  
ATOM    817  HB2 SER    55      40.319  34.995  51.225  1.00  0.00           H  
ATOM    818  HB3 SER    55      39.057  36.253  51.362  1.00  0.00           H  
ATOM    819  OG  SER    55      39.129  35.102  49.596  1.00  0.00           O  
ATOM    820  HG  SER    55      39.671  35.103  48.804  1.00  0.00           H  
ATOM    821  C   SER    55      40.194  37.965  49.509  1.00  0.00           C  
ATOM    822  O   SER    55      40.226  38.056  48.299  1.00  0.00           O  
ATOM    823  N   VAL    56      39.575  38.844  50.287  1.00  0.00           N  
ATOM    824  H   VAL    56      39.465  38.591  51.258  1.00  0.00           H  
ATOM    825  CA  VAL    56      39.022  40.168  49.850  1.00  0.00           C  
ATOM    826  HA  VAL    56      38.205  40.028  49.142  1.00  0.00           H  
ATOM    827  CB  VAL    56      38.395  40.902  51.012  1.00  0.00           C  
ATOM    828  HB  VAL    56      39.055  41.189  51.831  1.00  0.00           H  
ATOM    829  CG1 VAL    56      37.837  42.222  50.512  1.00  0.00           C  
ATOM    830 HG11 VAL    56      37.160  42.132  49.662  1.00  0.00           H  
ATOM    831 HG12 VAL    56      37.208  42.716  51.253  1.00  0.00           H  
ATOM    832 HG13 VAL    56      38.675  42.908  50.393  1.00  0.00           H  
ATOM    833  CG2 VAL    56      37.088  40.213  51.591  1.00  0.00           C  
ATOM    834 HG21 VAL    56      37.282  39.194  51.926  1.00  0.00           H  
ATOM    835 HG22 VAL    56      36.619  40.817  52.368  1.00  0.00           H  
ATOM    836 HG23 VAL    56      36.312  40.265  50.828  1.00  0.00           H  
ATOM    837  C   VAL    56      40.081  41.010  49.142  1.00  0.00           C  
ATOM    838  O   VAL    56      39.863  41.627  48.140  1.00  0.00           O  
ATOM    839  N   LEU    57      41.322  40.964  49.596  1.00  0.00           N  
ATOM    840  H   LEU    57      41.388  40.587  50.531  1.00  0.00           H  
ATOM    841  CA  LEU    57      42.509  41.508  48.928  1.00  0.00           C  
ATOM    842  HA  LEU    57      42.380  42.577  48.758  1.00  0.00           H  
ATOM    843  CB  LEU    57      43.723  41.410  49.810  1.00  0.00           C  
ATOM    844  HB2 LEU    57      43.377  41.764  50.781  1.00  0.00           H  
ATOM    845  HB3 LEU    57      43.890  40.347  49.981  1.00  0.00           H  
ATOM    846  CG  LEU    57      44.964  42.085  49.330  1.00  0.00           C  
ATOM    847  HG  LEU    57      45.132  41.979  48.258  1.00  0.00           H  
ATOM    848  CD1 LEU    57      44.972  43.520  49.883  1.00  0.00           C  
ATOM    849 HD11 LEU    57      44.333  44.227  49.354  1.00  0.00           H  
ATOM    850 HD12 LEU    57      44.825  43.568  50.962  1.00  0.00           H  
ATOM    851 HD13 LEU    57      46.006  43.862  49.854  1.00  0.00           H  
ATOM    852  CD2 LEU    57      46.079  41.354  50.087  1.00  0.00           C  
ATOM    853 HD21 LEU    57      46.054  40.325  49.730  1.00  0.00           H  
ATOM    854 HD22 LEU    57      47.063  41.754  49.842  1.00  0.00           H  
ATOM    855 HD23 LEU    57      45.987  41.395  51.173  1.00  0.00           H  
ATOM    856  C   LEU    57      42.742  40.931  47.497  1.00  0.00           C  
ATOM    857  O   LEU    57      43.164  41.658  46.612  1.00  0.00           O  
ATOM    858  N   LEU    58      42.631  39.612  47.412  1.00  0.00           N  
ATOM    859  H   LEU    58      42.374  39.127  48.260  1.00  0.00           H  
ATOM    860  CA  LEU    58      42.969  38.802  46.220  1.00  0.00           C  
ATOM    861  HA  LEU    58      43.825  39.286  45.750  1.00  0.00           H  
ATOM    862  CB  LEU    58      43.504  37.446  46.765  1.00  0.00           C  
ATOM    863  HB2 LEU    58      44.244  37.706  47.521  1.00  0.00           H  
ATOM    864  HB3 LEU    58      42.666  36.879  47.169  1.00  0.00           H  
ATOM    865  CG  LEU    58      44.166  36.471  45.758  1.00  0.00           C  
ATOM    866  HG  LEU    58      43.390  35.952  45.195  1.00  0.00           H  
ATOM    867  CD1 LEU    58      45.198  37.065  44.798  1.00  0.00           C  
ATOM    868 HD11 LEU    58      45.809  37.790  45.335  1.00  0.00           H  
ATOM    869 HD12 LEU    58      45.848  36.261  44.452  1.00  0.00           H  
ATOM    870 HD13 LEU    58      44.600  37.364  43.937  1.00  0.00           H  
ATOM    871  CD2 LEU    58      44.965  35.468  46.602  1.00  0.00           C  
ATOM    872 HD21 LEU    58      44.417  35.112  47.474  1.00  0.00           H  
ATOM    873 HD22 LEU    58      45.208  34.583  46.014  1.00  0.00           H  
ATOM    874 HD23 LEU    58      45.901  35.933  46.911  1.00  0.00           H  
ATOM    875  C   LEU    58      41.837  38.681  45.137  1.00  0.00           C  
ATOM    876  O   LEU    58      42.040  38.437  43.954  1.00  0.00           O  
ATOM    877  N   PHE    59      40.529  38.813  45.549  1.00  0.00           N  
ATOM    878  H   PHE    59      40.398  39.138  46.496  1.00  0.00           H  
ATOM    879  CA  PHE    59      39.332  38.728  44.646  1.00  0.00           C  
ATOM    880  HA  PHE    59      39.326  37.700  44.285  1.00  0.00           H  
ATOM    881  CB  PHE    59      38.039  38.992  45.356  1.00  0.00           C  
ATOM    882  HB2 PHE    59      38.099  39.447  46.344  1.00  0.00           H  
ATOM    883  HB3 PHE    59      37.459  39.662  44.722  1.00  0.00           H  
ATOM    884  CG  PHE    59      37.160  37.749  45.641  1.00  0.00           C  
ATOM    885  CD1 PHE    59      37.308  36.982  46.800  1.00  0.00           C  
ATOM    886  HD1 PHE    59      38.037  37.221  47.560  1.00  0.00           H  
ATOM    887  CE1 PHE    59      36.501  35.915  47.028  1.00  0.00           C  
ATOM    888  HE1 PHE    59      36.536  35.345  47.944  1.00  0.00           H  
ATOM    889  CZ  PHE    59      35.726  35.374  45.991  1.00  0.00           C  
ATOM    890  HZ  PHE    59      35.243  34.418  46.129  1.00  0.00           H  
ATOM    891  CE2 PHE    59      35.606  36.074  44.781  1.00  0.00           C  
ATOM    892  HE2 PHE    59      35.056  35.692  43.933  1.00  0.00           H  
ATOM    893  CD2 PHE    59      36.301  37.240  44.650  1.00  0.00           C  
ATOM    894  HD2 PHE    59      36.157  37.753  43.711  1.00  0.00           H  
ATOM    895  C   PHE    59      39.364  39.649  43.387  1.00  0.00           C  
ATOM    896  O   PHE    59      38.884  39.224  42.330  1.00  0.00           O  
ATOM    897  N   PRO    60      39.969  40.874  43.423  1.00  0.00           N  
ATOM    898  CD  PRO    60      40.563  41.555  44.532  1.00  0.00           C  
ATOM    899  HD2 PRO    60      41.586  41.186  44.604  1.00  0.00           H  
ATOM    900  HD3 PRO    60      40.120  41.388  45.514  1.00  0.00           H  
ATOM    901  CG  PRO    60      40.649  43.064  44.210  1.00  0.00           C  
ATOM    902  HG2 PRO    60      41.527  43.506  44.680  1.00  0.00           H  
ATOM    903  HG3 PRO    60      39.731  43.568  44.514  1.00  0.00           H  
ATOM    904  CB  PRO    60      40.749  43.070  42.692  1.00  0.00           C  
ATOM    905  HB2 PRO    60      41.812  42.994  42.463  1.00  0.00           H  
ATOM    906  HB3 PRO    60      40.369  44.020  42.315  1.00  0.00           H  
ATOM    907  CA  PRO    60      40.024  41.832  42.222  1.00  0.00           C  
ATOM    908  HA  PRO    60      39.008  42.209  42.104  1.00  0.00           H  
ATOM    909  C   PRO    60      40.648  41.192  40.906  1.00  0.00           C  
ATOM    910  O   PRO    60      41.642  40.460  40.978  1.00  0.00           O  
ATOM    911  N   GLY    61      40.003  41.595  39.781  1.00  0.00           N  
ATOM    912  H   GLY    61      39.187  42.187  39.857  1.00  0.00           H  
ATOM    913  CA  GLY    61      40.207  41.159  38.431  1.00  0.00           C  
ATOM    914  HA2 GLY    61      39.613  41.705  37.698  1.00  0.00           H  
ATOM    915  HA3 GLY    61      41.249  41.361  38.183  1.00  0.00           H  
ATOM    916  C   GLY    61      39.929  39.612  38.130  1.00  0.00           C  
ATOM    917  O   GLY    61      39.727  38.833  39.074  1.00  0.00           O  
ATOM    918  N   GLN    62      39.998  39.112  36.878  1.00  0.00           N  
ATOM    919  H   GLN    62      40.202  39.743  36.117  1.00  0.00           H  
ATOM    920  CA  GLN    62      39.918  37.654  36.610  1.00  0.00           C  
ATOM    921  HA  GLN    62      38.881  37.489  36.899  1.00  0.00           H  
ATOM    922  CB  GLN    62      40.100  37.392  35.112  1.00  0.00           C  
ATOM    923  HB2 GLN    62      41.049  37.824  34.796  1.00  0.00           H  
ATOM    924  HB3 GLN    62      40.130  36.317  34.931  1.00  0.00           H  
ATOM    925  CG  GLN    62      39.043  37.964  34.257  1.00  0.00           C  
ATOM    926  HG2 GLN    62      38.024  37.782  34.599  1.00  0.00           H  
ATOM    927  HG3 GLN    62      39.038  39.049  34.359  1.00  0.00           H  
ATOM    928  CD  GLN    62      39.341  37.612  32.759  1.00  0.00           C  
ATOM    929  OE1 GLN    62      40.487  37.368  32.338  1.00  0.00           O  
ATOM    930  NE2 GLN    62      38.312  37.696  31.996  1.00  0.00           N  
ATOM    931 HE21 GLN    62      38.537  37.462  31.040  1.00  0.00           H  
ATOM    932 HE22 GLN    62      37.383  37.664  32.393  1.00  0.00           H  
ATOM    933  C   GLN    62      40.792  36.750  37.490  1.00  0.00           C  
ATOM    934  O   GLN    62      41.979  37.000  37.759  1.00  0.00           O  
ATOM    935  N   PRO    63      40.270  35.629  37.984  1.00  0.00           N  
ATOM    936  CD  PRO    63      39.020  35.106  37.561  1.00  0.00           C  
ATOM    937  HD2 PRO    63      39.012  34.967  36.480  1.00  0.00           H  
ATOM    938  HD3 PRO    63      38.206  35.614  38.079  1.00  0.00           H  
ATOM    939  CG  PRO    63      38.989  33.669  37.992  1.00  0.00           C  
ATOM    940  HG2 PRO    63      39.487  33.037  37.257  1.00  0.00           H  
ATOM    941  HG3 PRO    63      37.957  33.429  38.250  1.00  0.00           H  
ATOM    942  CB  PRO    63      40.063  33.670  39.192  1.00  0.00           C  
ATOM    943  HB2 PRO    63      40.486  32.674  39.321  1.00  0.00           H  
ATOM    944  HB3 PRO    63      39.646  34.035  40.130  1.00  0.00           H  
ATOM    945  CA  PRO    63      41.095  34.671  38.658  1.00  0.00           C  
ATOM    946  HA  PRO    63      41.487  35.256  39.490  1.00  0.00           H  
ATOM    947  C   PRO    63      42.233  33.958  37.854  1.00  0.00           C  
ATOM    948  O   PRO    63      41.953  33.454  36.759  1.00  0.00           O  
ATOM    949  N   SER    64      43.480  33.849  38.324  1.00  0.00           N  
ATOM    950  H   SER    64      43.704  34.359  39.166  1.00  0.00           H  
ATOM    951  CA  SER    64      44.432  32.894  37.719  1.00  0.00           C  
ATOM    952  HA  SER    64      44.366  32.992  36.635  1.00  0.00           H  
ATOM    953  CB  SER    64      45.861  33.405  38.163  1.00  0.00           C  
ATOM    954  HB2 SER    64      46.627  32.806  37.671  1.00  0.00           H  
ATOM    955  HB3 SER    64      46.055  34.409  37.785  1.00  0.00           H  
ATOM    956  OG  SER    64      46.093  33.357  39.599  1.00  0.00           O  
ATOM    957  HG  SER    64      45.699  34.141  39.988  1.00  0.00           H  
ATOM    958  C   SER    64      44.197  31.433  38.100  1.00  0.00           C  
ATOM    959  O   SER    64      43.511  31.222  39.138  1.00  0.00           O  
ATOM    960  N   PRO    65      44.666  30.425  37.397  1.00  0.00           N  
ATOM    961  CD  PRO    65      44.912  30.426  35.987  1.00  0.00           C  
ATOM    962  HD2 PRO    65      45.844  30.905  35.686  1.00  0.00           H  
ATOM    963  HD3 PRO    65      44.205  31.015  35.403  1.00  0.00           H  
ATOM    964  CG  PRO    65      44.788  28.907  35.568  1.00  0.00           C  
ATOM    965  HG2 PRO    65      45.494  28.648  34.779  1.00  0.00           H  
ATOM    966  HG3 PRO    65      43.780  28.582  35.313  1.00  0.00           H  
ATOM    967  CB  PRO    65      45.218  28.256  36.885  1.00  0.00           C  
ATOM    968  HB2 PRO    65      46.286  28.477  36.873  1.00  0.00           H  
ATOM    969  HB3 PRO    65      45.140  27.176  37.006  1.00  0.00           H  
ATOM    970  CA  PRO    65      44.503  29.064  37.884  1.00  0.00           C  
ATOM    971  HA  PRO    65      43.472  28.712  37.910  1.00  0.00           H  
ATOM    972  C   PRO    65      45.078  28.869  39.316  1.00  0.00           C  
ATOM    973  O   PRO    65      44.464  28.048  40.037  1.00  0.00           O  
ATOM    974  N   ALA    66      46.112  29.588  39.692  1.00  0.00           N  
ATOM    975  H   ALA    66      46.609  30.003  38.917  1.00  0.00           H  
ATOM    976  CA  ALA    66      46.640  29.422  41.020  1.00  0.00           C  
ATOM    977  HA  ALA    66      46.707  28.351  41.211  1.00  0.00           H  
ATOM    978  CB  ALA    66      47.983  30.229  41.067  1.00  0.00           C  
ATOM    979  HB1 ALA    66      47.715  31.276  40.928  1.00  0.00           H  
ATOM    980  HB2 ALA    66      48.440  30.088  42.047  1.00  0.00           H  
ATOM    981  HB3 ALA    66      48.681  29.895  40.299  1.00  0.00           H  
ATOM    982  C   ALA    66      45.640  29.982  42.089  1.00  0.00           C  
ATOM    983  O   ALA    66      45.565  29.547  43.296  1.00  0.00           O  
ATOM    984  N   ARG    67      44.933  31.059  41.689  1.00  0.00           N  
ATOM    985  H   ARG    67      44.967  31.390  40.735  1.00  0.00           H  
ATOM    986  CA  ARG    67      43.793  31.599  42.520  1.00  0.00           C  
ATOM    987  HA  ARG    67      44.273  31.788  43.480  1.00  0.00           H  
ATOM    988  CB  ARG    67      43.166  32.854  41.905  1.00  0.00           C  
ATOM    989  HB2 ARG    67      43.863  33.333  41.217  1.00  0.00           H  
ATOM    990  HB3 ARG    67      42.196  32.613  41.471  1.00  0.00           H  
ATOM    991  CG  ARG    67      42.946  33.741  43.086  1.00  0.00           C  
ATOM    992  HG2 ARG    67      42.519  33.163  43.905  1.00  0.00           H  
ATOM    993  HG3 ARG    67      43.932  34.086  43.399  1.00  0.00           H  
ATOM    994  CD  ARG    67      41.860  34.815  42.796  1.00  0.00           C  
ATOM    995  HD2 ARG    67      40.915  34.355  42.506  1.00  0.00           H  
ATOM    996  HD3 ARG    67      41.552  35.233  43.754  1.00  0.00           H  
ATOM    997  NE  ARG    67      42.386  35.919  41.932  1.00  0.00           N  
ATOM    998  HE  ARG    67      43.380  36.100  41.909  1.00  0.00           H  
ATOM    999  CZ  ARG    67      41.659  36.880  41.367  1.00  0.00           C  
ATOM   1000  NH1 ARG    67      40.355  36.986  41.305  1.00  0.00           N  
ATOM   1001 HH11 ARG    67      39.710  36.242  41.531  1.00  0.00           H  
ATOM   1002 HH12 ARG    67      39.919  37.814  40.925  1.00  0.00           H  
ATOM   1003  NH2 ARG    67      42.206  37.821  40.792  1.00  0.00           N  
ATOM   1004 HH21 ARG    67      43.197  37.896  40.613  1.00  0.00           H  
ATOM   1005 HH22 ARG    67      41.600  38.535  40.414  1.00  0.00           H  
ATOM   1006  C   ARG    67      42.803  30.488  42.873  1.00  0.00           C  
ATOM   1007  O   ARG    67      42.244  30.498  43.948  1.00  0.00           O  
ATOM   1008  N   CYX    68      42.600  29.481  41.990  1.00  0.00           N  
ATOM   1009  H   CYX    68      43.114  29.449  41.121  1.00  0.00           H  
ATOM   1010  CA  CYX    68      41.813  28.293  42.252  1.00  0.00           C  
ATOM   1011  HA  CYX    68      40.824  28.520  42.650  1.00  0.00           H  
ATOM   1012  CB  CYX    68      41.687  27.399  41.001  1.00  0.00           C  
ATOM   1013  HB2 CYX    68      42.624  26.852  40.904  1.00  0.00           H  
ATOM   1014  HB3 CYX    68      40.886  26.683  41.183  1.00  0.00           H  
ATOM   1015  SG  CYX    68      41.415  28.272  39.437  1.00  0.00           S  
ATOM   1016  C   CYX    68      42.330  27.350  43.382  1.00  0.00           C  
ATOM   1017  O   CYX    68      41.651  26.423  43.927  1.00  0.00           O  
ATOM   1018  N   LEU    69      43.599  27.505  43.820  1.00  0.00           N  
ATOM   1019  H   LEU    69      44.255  28.152  43.406  1.00  0.00           H  
ATOM   1020  CA  LEU    69      44.235  26.826  44.902  1.00  0.00           C  
ATOM   1021  HA  LEU    69      43.709  25.898  45.128  1.00  0.00           H  
ATOM   1022  CB  LEU    69      45.677  26.401  44.482  1.00  0.00           C  
ATOM   1023  HB2 LEU    69      46.339  27.267  44.503  1.00  0.00           H  
ATOM   1024  HB3 LEU    69      46.024  25.675  45.217  1.00  0.00           H  
ATOM   1025  CG  LEU    69      45.779  25.659  43.079  1.00  0.00           C  
ATOM   1026  HG  LEU    69      45.546  26.348  42.267  1.00  0.00           H  
ATOM   1027  CD1 LEU    69      47.260  25.186  42.783  1.00  0.00           C  
ATOM   1028 HD11 LEU    69      47.264  24.640  41.840  1.00  0.00           H  
ATOM   1029 HD12 LEU    69      47.982  26.003  42.789  1.00  0.00           H  
ATOM   1030 HD13 LEU    69      47.554  24.600  43.653  1.00  0.00           H  
ATOM   1031  CD2 LEU    69      44.856  24.489  43.024  1.00  0.00           C  
ATOM   1032 HD21 LEU    69      45.114  23.811  43.838  1.00  0.00           H  
ATOM   1033 HD22 LEU    69      43.872  24.901  43.250  1.00  0.00           H  
ATOM   1034 HD23 LEU    69      44.858  24.009  42.045  1.00  0.00           H  
ATOM   1035  C   LEU    69      44.146  27.696  46.139  1.00  0.00           C  
ATOM   1036  O   LEU    69      44.452  27.214  47.250  1.00  0.00           O  
ATOM   1037  N   ALA    70      43.689  28.984  46.094  1.00  0.00           N  
ATOM   1038  H   ALA    70      43.561  29.343  45.158  1.00  0.00           H  
ATOM   1039  CA  ALA    70      43.775  29.956  47.130  1.00  0.00           C  
ATOM   1040  HA  ALA    70      44.085  29.494  48.068  1.00  0.00           H  
ATOM   1041  CB  ALA    70      44.817  31.055  46.816  1.00  0.00           C  
ATOM   1042  HB1 ALA    70      44.534  31.516  45.869  1.00  0.00           H  
ATOM   1043  HB2 ALA    70      44.916  31.762  47.639  1.00  0.00           H  
ATOM   1044  HB3 ALA    70      45.813  30.623  46.714  1.00  0.00           H  
ATOM   1045  C   ALA    70      42.416  30.487  47.510  1.00  0.00           C  
ATOM   1046  O   ALA    70      42.369  30.967  48.615  1.00  0.00           O  
ATOM   1047  N   GLN    71      41.288  30.427  46.765  1.00  0.00           N  
ATOM   1048  H   GLN    71      41.336  30.044  45.831  1.00  0.00           H  
ATOM   1049  CA  GLN    71      39.981  31.020  47.129  1.00  0.00           C  
ATOM   1050  HA  GLN    71      40.042  32.088  47.340  1.00  0.00           H  
ATOM   1051  CB  GLN    71      38.939  30.780  46.006  1.00  0.00           C  
ATOM   1052  HB2 GLN    71      39.269  31.206  45.058  1.00  0.00           H  
ATOM   1053  HB3 GLN    71      38.944  29.710  45.796  1.00  0.00           H  
ATOM   1054  CG  GLN    71      37.520  31.328  46.406  1.00  0.00           C  
ATOM   1055  HG2 GLN    71      37.265  30.905  47.378  1.00  0.00           H  
ATOM   1056  HG3 GLN    71      37.521  32.390  46.654  1.00  0.00           H  
ATOM   1057  CD  GLN    71      36.517  31.237  45.319  1.00  0.00           C  
ATOM   1058  OE1 GLN    71      36.629  30.540  44.365  1.00  0.00           O  
ATOM   1059  NE2 GLN    71      35.302  31.635  45.563  1.00  0.00           N  
ATOM   1060 HE21 GLN    71      34.589  31.484  44.865  1.00  0.00           H  
ATOM   1061 HE22 GLN    71      35.104  32.003  46.483  1.00  0.00           H  
ATOM   1062  C   GLN    71      39.380  30.539  48.472  1.00  0.00           C  
ATOM   1063  O   GLN    71      39.186  31.234  49.468  1.00  0.00           O  
ATOM   1064  N   GLN    72      39.059  29.239  48.561  1.00  0.00           N  
ATOM   1065  H   GLN    72      39.194  28.731  47.699  1.00  0.00           H  
ATOM   1066  CA  GLN    72      38.346  28.700  49.701  1.00  0.00           C  
ATOM   1067  HA  GLN    72      37.502  29.378  49.827  1.00  0.00           H  
ATOM   1068  CB  GLN    72      37.716  27.326  49.264  1.00  0.00           C  
ATOM   1069  HB2 GLN    72      37.089  27.542  48.399  1.00  0.00           H  
ATOM   1070  HB3 GLN    72      38.418  26.606  48.842  1.00  0.00           H  
ATOM   1071  CG  GLN    72      36.926  26.640  50.375  1.00  0.00           C  
ATOM   1072  HG2 GLN    72      36.760  27.266  51.251  1.00  0.00           H  
ATOM   1073  HG3 GLN    72      35.971  26.240  50.032  1.00  0.00           H  
ATOM   1074  CD  GLN    72      37.706  25.474  51.095  1.00  0.00           C  
ATOM   1075  OE1 GLN    72      38.763  25.103  50.626  1.00  0.00           O  
ATOM   1076  NE2 GLN    72      37.110  24.847  52.061  1.00  0.00           N  
ATOM   1077 HE21 GLN    72      37.432  23.931  52.338  1.00  0.00           H  
ATOM   1078 HE22 GLN    72      36.123  25.001  52.209  1.00  0.00           H  
ATOM   1079  C   GLN    72      39.144  28.542  51.071  1.00  0.00           C  
ATOM   1080  O   GLN    72      38.627  28.742  52.167  1.00  0.00           O  
ATOM   1081  N   PRO    73      40.444  28.104  51.144  1.00  0.00           N  
ATOM   1082  CD  PRO    73      41.175  27.615  49.969  1.00  0.00           C  
ATOM   1083  HD2 PRO    73      41.095  28.287  49.115  1.00  0.00           H  
ATOM   1084  HD3 PRO    73      40.890  26.590  49.733  1.00  0.00           H  
ATOM   1085  CG  PRO    73      42.621  27.543  50.425  1.00  0.00           C  
ATOM   1086  HG2 PRO    73      43.148  28.496  50.375  1.00  0.00           H  
ATOM   1087  HG3 PRO    73      43.163  26.796  49.845  1.00  0.00           H  
ATOM   1088  CB  PRO    73      42.592  27.232  51.884  1.00  0.00           C  
ATOM   1089  HB2 PRO    73      43.447  27.558  52.477  1.00  0.00           H  
ATOM   1090  HB3 PRO    73      42.369  26.174  52.023  1.00  0.00           H  
ATOM   1091  CA  PRO    73      41.376  28.077  52.285  1.00  0.00           C  
ATOM   1092  HA  PRO    73      40.937  27.496  53.097  1.00  0.00           H  
ATOM   1093  C   PRO    73      41.690  29.431  52.855  1.00  0.00           C  
ATOM   1094  O   PRO    73      42.320  29.522  53.943  1.00  0.00           O  
ATOM   1095  N   LEU    74      41.320  30.526  52.147  1.00  0.00           N  
ATOM   1096  H   LEU    74      41.053  30.309  51.198  1.00  0.00           H  
ATOM   1097  CA  LEU    74      41.507  31.875  52.599  1.00  0.00           C  
ATOM   1098  HA  LEU    74      42.011  31.898  53.565  1.00  0.00           H  
ATOM   1099  CB  LEU    74      42.090  32.748  51.456  1.00  0.00           C  
ATOM   1100  HB2 LEU    74      41.657  32.660  50.460  1.00  0.00           H  
ATOM   1101  HB3 LEU    74      42.085  33.789  51.777  1.00  0.00           H  
ATOM   1102  CG  LEU    74      43.525  32.515  51.193  1.00  0.00           C  
ATOM   1103  HG  LEU    74      43.644  31.435  51.115  1.00  0.00           H  
ATOM   1104  CD1 LEU    74      44.020  33.232  49.950  1.00  0.00           C  
ATOM   1105 HD11 LEU    74      44.771  32.577  49.508  1.00  0.00           H  
ATOM   1106 HD12 LEU    74      43.221  33.437  49.237  1.00  0.00           H  
ATOM   1107 HD13 LEU    74      44.571  34.162  50.087  1.00  0.00           H  
ATOM   1108  CD2 LEU    74      44.378  33.191  52.305  1.00  0.00           C  
ATOM   1109 HD21 LEU    74      44.279  32.597  53.213  1.00  0.00           H  
ATOM   1110 HD22 LEU    74      45.433  33.202  52.032  1.00  0.00           H  
ATOM   1111 HD23 LEU    74      44.141  34.237  52.501  1.00  0.00           H  
ATOM   1112  C   LEU    74      40.167  32.591  52.930  1.00  0.00           C  
ATOM   1113  O   LEU    74      40.152  33.459  53.817  1.00  0.00           O  
ATOM   1114  N   SER    75      38.997  32.068  52.509  1.00  0.00           N  
ATOM   1115  H   SER    75      39.057  31.170  52.051  1.00  0.00           H  
ATOM   1116  CA  SER    75      37.686  32.565  52.832  1.00  0.00           C  
ATOM   1117  HA  SER    75      37.766  33.525  53.343  1.00  0.00           H  
ATOM   1118  CB  SER    75      36.837  33.033  51.675  1.00  0.00           C  
ATOM   1119  HB2 SER    75      35.851  33.251  52.084  1.00  0.00           H  
ATOM   1120  HB3 SER    75      37.323  33.951  51.345  1.00  0.00           H  
ATOM   1121  OG  SER    75      36.850  32.068  50.649  1.00  0.00           O  
ATOM   1122  HG  SER    75      37.676  32.221  50.184  1.00  0.00           H  
ATOM   1123  C   SER    75      36.905  31.592  53.651  1.00  0.00           C  
ATOM   1124  O   SER    75      36.899  31.689  54.859  1.00  0.00           O  
ATOM   1125  N   ALA    76      36.213  30.577  53.056  1.00  0.00           N  
ATOM   1126  H   ALA    76      36.172  30.468  52.053  1.00  0.00           H  
ATOM   1127  CA  ALA    76      35.244  29.726  53.815  1.00  0.00           C  
ATOM   1128  HA  ALA    76      34.630  30.383  54.432  1.00  0.00           H  
ATOM   1129  CB  ALA    76      34.389  28.908  52.796  1.00  0.00           C  
ATOM   1130  HB1 ALA    76      33.971  29.562  52.030  1.00  0.00           H  
ATOM   1131  HB2 ALA    76      34.973  28.094  52.368  1.00  0.00           H  
ATOM   1132  HB3 ALA    76      33.504  28.524  53.304  1.00  0.00           H  
ATOM   1133  C   ALA    76      35.817  28.768  54.871  1.00  0.00           C  
ATOM   1134  O   ALA    76      35.253  28.519  55.922  1.00  0.00           O  
ATOM   1135  N   LEU    77      36.943  28.106  54.600  1.00  0.00           N  
ATOM   1136  H   LEU    77      37.304  28.320  53.681  1.00  0.00           H  
ATOM   1137  CA  LEU    77      37.639  27.267  55.636  1.00  0.00           C  
ATOM   1138  HA  LEU    77      36.902  26.505  55.888  1.00  0.00           H  
ATOM   1139  CB  LEU    77      38.709  26.453  54.873  1.00  0.00           C  
ATOM   1140  HB2 LEU    77      38.265  25.898  54.047  1.00  0.00           H  
ATOM   1141  HB3 LEU    77      39.377  27.200  54.442  1.00  0.00           H  
ATOM   1142  CG  LEU    77      39.626  25.442  55.601  1.00  0.00           C  
ATOM   1143  HG  LEU    77      40.011  26.007  56.450  1.00  0.00           H  
ATOM   1144  CD1 LEU    77      38.870  24.196  56.086  1.00  0.00           C  
ATOM   1145 HD11 LEU    77      37.995  24.420  56.696  1.00  0.00           H  
ATOM   1146 HD12 LEU    77      38.526  23.640  55.213  1.00  0.00           H  
ATOM   1147 HD13 LEU    77      39.540  23.550  56.652  1.00  0.00           H  
ATOM   1148  CD2 LEU    77      40.792  25.017  54.660  1.00  0.00           C  
ATOM   1149 HD21 LEU    77      41.389  24.312  55.238  1.00  0.00           H  
ATOM   1150 HD22 LEU    77      40.412  24.525  53.764  1.00  0.00           H  
ATOM   1151 HD23 LEU    77      41.493  25.770  54.299  1.00  0.00           H  
ATOM   1152  C   LEU    77      38.037  28.030  56.937  1.00  0.00           C  
ATOM   1153  O   LEU    77      37.672  27.512  58.046  1.00  0.00           O  
ATOM   1154  N   PRO    78      38.637  29.228  56.907  1.00  0.00           N  
ATOM   1155  CD  PRO    78      39.531  29.715  55.827  1.00  0.00           C  
ATOM   1156  HD2 PRO    78      39.064  29.727  54.842  1.00  0.00           H  
ATOM   1157  HD3 PRO    78      40.448  29.131  55.906  1.00  0.00           H  
ATOM   1158  CG  PRO    78      39.853  31.118  56.306  1.00  0.00           C  
ATOM   1159  HG2 PRO    78      39.108  31.887  56.100  1.00  0.00           H  
ATOM   1160  HG3 PRO    78      40.777  31.499  55.872  1.00  0.00           H  
ATOM   1161  CB  PRO    78      39.828  31.030  57.830  1.00  0.00           C  
ATOM   1162  HB2 PRO    78      39.639  32.000  58.288  1.00  0.00           H  
ATOM   1163  HB3 PRO    78      40.774  30.721  58.276  1.00  0.00           H  
ATOM   1164  CA  PRO    78      38.882  29.908  58.133  1.00  0.00           C  
ATOM   1165  HA  PRO    78      39.319  29.270  58.900  1.00  0.00           H  
ATOM   1166  C   PRO    78      37.615  30.557  58.687  1.00  0.00           C  
ATOM   1167  O   PRO    78      37.471  30.604  59.922  1.00  0.00           O  
ATOM   1168  N   LEU    79      36.588  30.917  57.885  1.00  0.00           N  
ATOM   1169  H   LEU    79      36.592  30.654  56.910  1.00  0.00           H  
ATOM   1170  CA  LEU    79      35.283  31.489  58.403  1.00  0.00           C  
ATOM   1171  HA  LEU    79      35.616  32.239  59.121  1.00  0.00           H  
ATOM   1172  CB  LEU    79      34.423  32.008  57.251  1.00  0.00           C  
ATOM   1173  HB2 LEU    79      35.161  32.519  56.633  1.00  0.00           H  
ATOM   1174  HB3 LEU    79      33.869  31.246  56.702  1.00  0.00           H  
ATOM   1175  CG  LEU    79      33.397  32.960  57.868  1.00  0.00           C  
ATOM   1176  HG  LEU    79      32.694  32.444  58.522  1.00  0.00           H  
ATOM   1177  CD1 LEU    79      33.984  34.203  58.575  1.00  0.00           C  
ATOM   1178 HD11 LEU    79      34.780  34.592  57.940  1.00  0.00           H  
ATOM   1179 HD12 LEU    79      33.191  34.951  58.535  1.00  0.00           H  
ATOM   1180 HD13 LEU    79      34.284  33.978  59.598  1.00  0.00           H  
ATOM   1181  CD2 LEU    79      32.612  33.547  56.605  1.00  0.00           C  
ATOM   1182 HD21 LEU    79      31.828  34.191  57.004  1.00  0.00           H  
ATOM   1183 HD22 LEU    79      33.278  34.189  56.028  1.00  0.00           H  
ATOM   1184 HD23 LEU    79      32.111  32.794  55.997  1.00  0.00           H  
ATOM   1185  C   LEU    79      34.490  30.429  59.189  1.00  0.00           C  
ATOM   1186  O   LEU    79      33.784  30.748  60.151  1.00  0.00           O  
ATOM   1187  N   THR    80      34.585  29.163  58.840  1.00  0.00           N  
ATOM   1188  H   THR    80      35.202  28.922  58.077  1.00  0.00           H  
ATOM   1189  CA  THR    80      34.098  28.052  59.690  1.00  0.00           C  
ATOM   1190  HA  THR    80      33.024  28.198  59.806  1.00  0.00           H  
ATOM   1191  CB  THR    80      34.297  26.682  59.043  1.00  0.00           C  
ATOM   1192  HB  THR    80      35.344  26.529  58.784  1.00  0.00           H  
ATOM   1193  CG2 THR    80      33.797  25.536  59.859  1.00  0.00           C  
ATOM   1194 HG21 THR    80      34.399  25.394  60.756  1.00  0.00           H  
ATOM   1195 HG22 THR    80      32.781  25.570  60.252  1.00  0.00           H  
ATOM   1196 HG23 THR    80      33.944  24.647  59.245  1.00  0.00           H  
ATOM   1197  OG1 THR    80      33.349  26.616  57.955  1.00  0.00           O  
ATOM   1198  HG1 THR    80      33.839  27.039  57.245  1.00  0.00           H  
ATOM   1199  C   THR    80      34.849  28.025  61.075  1.00  0.00           C  
ATOM   1200  O   THR    80      34.259  27.654  62.086  1.00  0.00           O  
ATOM   1201  N   GLY    81      36.168  28.357  61.105  1.00  0.00           N  
ATOM   1202  H   GLY    81      36.706  28.600  60.285  1.00  0.00           H  
ATOM   1203  CA  GLY    81      36.889  28.448  62.348  1.00  0.00           C  
ATOM   1204  HA2 GLY    81      36.628  27.637  63.028  1.00  0.00           H  
ATOM   1205  HA3 GLY    81      37.946  28.397  62.087  1.00  0.00           H  
ATOM   1206  C   GLY    81      36.509  29.731  63.128  1.00  0.00           C  
ATOM   1207  O   GLY    81      36.253  29.614  64.336  1.00  0.00           O  
ATOM   1208  N   CYS    82      36.223  30.877  62.513  1.00  0.00           N  
ATOM   1209  H   CYS    82      36.637  31.044  61.607  1.00  0.00           H  
ATOM   1210  CA  CYS    82      35.423  31.916  63.230  1.00  0.00           C  
ATOM   1211  HA  CYS    82      36.002  32.286  64.076  1.00  0.00           H  
ATOM   1212  CB  CYS    82      35.031  33.037  62.276  1.00  0.00           C  
ATOM   1213  HB2 CYS    82      34.403  32.757  61.430  1.00  0.00           H  
ATOM   1214  HB3 CYS    82      34.576  33.854  62.836  1.00  0.00           H  
ATOM   1215  SG  CYS    82      36.493  33.723  61.595  1.00  0.00           S  
ATOM   1216  HG  CYS    82      36.738  34.506  62.650  1.00  0.00           H  
ATOM   1217  C   CYS    82      34.092  31.408  63.725  1.00  0.00           C  
ATOM   1218  O   CYS    82      33.785  31.709  64.851  1.00  0.00           O  
ATOM   1219  N   LEU    83      33.289  30.645  62.961  1.00  0.00           N  
ATOM   1220  H   LEU    83      33.509  30.442  61.997  1.00  0.00           H  
ATOM   1221  CA  LEU    83      31.880  30.163  63.338  1.00  0.00           C  
ATOM   1222  HA  LEU    83      31.219  31.024  63.436  1.00  0.00           H  
ATOM   1223  CB  LEU    83      31.317  29.472  62.111  1.00  0.00           C  
ATOM   1224  HB2 LEU    83      31.374  30.213  61.314  1.00  0.00           H  
ATOM   1225  HB3 LEU    83      32.020  28.707  61.780  1.00  0.00           H  
ATOM   1226  CG  LEU    83      29.743  29.238  62.189  1.00  0.00           C  
ATOM   1227  HG  LEU    83      29.190  30.169  62.319  1.00  0.00           H  
ATOM   1228  CD1 LEU    83      29.235  28.726  60.844  1.00  0.00           C  
ATOM   1229 HD11 LEU    83      29.038  29.486  60.088  1.00  0.00           H  
ATOM   1230 HD12 LEU    83      30.005  28.071  60.437  1.00  0.00           H  
ATOM   1231 HD13 LEU    83      28.405  28.023  60.918  1.00  0.00           H  
ATOM   1232  CD2 LEU    83      29.168  28.371  63.326  1.00  0.00           C  
ATOM   1233 HD21 LEU    83      29.822  27.508  63.452  1.00  0.00           H  
ATOM   1234 HD22 LEU    83      29.300  29.046  64.172  1.00  0.00           H  
ATOM   1235 HD23 LEU    83      28.106  28.144  63.228  1.00  0.00           H  
ATOM   1236  C   LEU    83      31.975  29.297  64.565  1.00  0.00           C  
ATOM   1237  O   LEU    83      31.328  29.526  65.577  1.00  0.00           O  
ATOM   1238  N   SER    84      32.729  28.181  64.511  1.00  0.00           N  
ATOM   1239  H   SER    84      33.367  28.072  63.735  1.00  0.00           H  
ATOM   1240  CA  SER    84      32.972  27.285  65.687  1.00  0.00           C  
ATOM   1241  HA  SER    84      31.981  26.949  65.994  1.00  0.00           H  
ATOM   1242  CB  SER    84      33.651  26.031  65.146  1.00  0.00           C  
ATOM   1243  HB2 SER    84      33.842  25.402  66.015  1.00  0.00           H  
ATOM   1244  HB3 SER    84      33.004  25.605  64.378  1.00  0.00           H  
ATOM   1245  OG  SER    84      34.959  26.316  64.609  1.00  0.00           O  
ATOM   1246  HG  SER    84      34.897  26.750  63.756  1.00  0.00           H  
ATOM   1247  C   SER    84      33.581  28.020  66.871  1.00  0.00           C  
ATOM   1248  O   SER    84      33.186  27.782  68.019  1.00  0.00           O  
ATOM   1249  N   THR    85      34.410  29.036  66.746  1.00  0.00           N  
ATOM   1250  H   THR    85      34.867  29.114  65.849  1.00  0.00           H  
ATOM   1251  CA  THR    85      34.942  29.898  67.833  1.00  0.00           C  
ATOM   1252  HA  THR    85      35.012  29.177  68.648  1.00  0.00           H  
ATOM   1253  CB  THR    85      36.341  30.494  67.684  1.00  0.00           C  
ATOM   1254  HB  THR    85      36.582  31.065  68.581  1.00  0.00           H  
ATOM   1255  CG2 THR    85      37.379  29.304  67.633  1.00  0.00           C  
ATOM   1256 HG21 THR    85      37.143  28.797  66.698  1.00  0.00           H  
ATOM   1257 HG22 THR    85      38.378  29.731  67.725  1.00  0.00           H  
ATOM   1258 HG23 THR    85      37.114  28.685  68.490  1.00  0.00           H  
ATOM   1259  OG1 THR    85      36.627  31.348  66.605  1.00  0.00           O  
ATOM   1260  HG1 THR    85      36.607  30.745  65.858  1.00  0.00           H  
ATOM   1261  C   THR    85      33.753  30.756  68.404  1.00  0.00           C  
ATOM   1262  O   THR    85      33.736  30.960  69.612  1.00  0.00           O  
ATOM   1263  N   LEU    86      32.736  31.241  67.649  1.00  0.00           N  
ATOM   1264  H   LEU    86      32.686  31.029  66.662  1.00  0.00           H  
ATOM   1265  CA  LEU    86      31.513  31.808  68.232  1.00  0.00           C  
ATOM   1266  HA  LEU    86      31.779  32.526  69.007  1.00  0.00           H  
ATOM   1267  CB  LEU    86      30.675  32.481  67.139  1.00  0.00           C  
ATOM   1268  HB2 LEU    86      30.210  31.689  66.552  1.00  0.00           H  
ATOM   1269  HB3 LEU    86      29.722  32.868  67.501  1.00  0.00           H  
ATOM   1270  CG  LEU    86      31.320  33.634  66.225  1.00  0.00           C  
ATOM   1271  HG  LEU    86      32.400  33.551  66.107  1.00  0.00           H  
ATOM   1272  CD1 LEU    86      30.701  33.696  64.857  1.00  0.00           C  
ATOM   1273 HD11 LEU    86      31.289  33.175  64.101  1.00  0.00           H  
ATOM   1274 HD12 LEU    86      29.648  33.413  64.870  1.00  0.00           H  
ATOM   1275 HD13 LEU    86      30.633  34.732  64.527  1.00  0.00           H  
ATOM   1276  CD2 LEU    86      31.128  34.873  67.001  1.00  0.00           C  
ATOM   1277 HD21 LEU    86      31.428  35.792  66.497  1.00  0.00           H  
ATOM   1278 HD22 LEU    86      30.098  35.152  67.223  1.00  0.00           H  
ATOM   1279 HD23 LEU    86      31.782  34.931  67.871  1.00  0.00           H  
ATOM   1280  C   LEU    86      30.648  30.826  68.952  1.00  0.00           C  
ATOM   1281  O   LEU    86      30.168  31.153  70.076  1.00  0.00           O  
ATOM   1282  N   PHE    87      30.409  29.645  68.351  1.00  0.00           N  
ATOM   1283  H   PHE    87      30.771  29.543  67.413  1.00  0.00           H  
ATOM   1284  CA  PHE    87      29.629  28.544  68.939  1.00  0.00           C  
ATOM   1285  HA  PHE    87      28.688  28.980  69.274  1.00  0.00           H  
ATOM   1286  CB  PHE    87      29.369  27.511  67.839  1.00  0.00           C  
ATOM   1287  HB2 PHE    87      29.290  28.002  66.869  1.00  0.00           H  
ATOM   1288  HB3 PHE    87      30.180  26.784  67.792  1.00  0.00           H  
ATOM   1289  CG  PHE    87      28.011  26.834  67.897  1.00  0.00           C  
ATOM   1290  CD1 PHE    87      27.099  26.861  69.024  1.00  0.00           C  
ATOM   1291  HD1 PHE    87      27.372  27.297  69.974  1.00  0.00           H  
ATOM   1292  CE1 PHE    87      25.797  26.361  68.884  1.00  0.00           C  
ATOM   1293  HE1 PHE    87      25.163  26.430  69.755  1.00  0.00           H  
ATOM   1294  CZ  PHE    87      25.331  25.899  67.647  1.00  0.00           C  
ATOM   1295  HZ  PHE    87      24.283  25.671  67.521  1.00  0.00           H  
ATOM   1296  CE2 PHE    87      26.244  25.620  66.647  1.00  0.00           C  
ATOM   1297  HE2 PHE    87      25.845  25.106  65.785  1.00  0.00           H  
ATOM   1298  CD2 PHE    87      27.577  26.021  66.787  1.00  0.00           C  
ATOM   1299  HD2 PHE    87      28.241  25.825  65.958  1.00  0.00           H  
ATOM   1300  C   PHE    87      30.251  28.046  70.203  1.00  0.00           C  
ATOM   1301  O   PHE    87      29.553  27.778  71.181  1.00  0.00           O  
ATOM   1302  N   LEU    88      31.610  28.037  70.352  1.00  0.00           N  
ATOM   1303  H   LEU    88      32.121  28.196  69.496  1.00  0.00           H  
ATOM   1304  CA  LEU    88      32.310  27.565  71.583  1.00  0.00           C  
ATOM   1305  HA  LEU    88      31.793  26.655  71.887  1.00  0.00           H  
ATOM   1306  CB  LEU    88      33.763  27.369  71.187  1.00  0.00           C  
ATOM   1307  HB2 LEU    88      33.988  28.216  70.539  1.00  0.00           H  
ATOM   1308  HB3 LEU    88      34.288  27.629  72.107  1.00  0.00           H  
ATOM   1309  CG  LEU    88      34.115  26.068  70.527  1.00  0.00           C  
ATOM   1310  HG  LEU    88      33.579  25.844  69.605  1.00  0.00           H  
ATOM   1311  CD1 LEU    88      35.581  26.000  70.144  1.00  0.00           C  
ATOM   1312 HD11 LEU    88      36.126  26.158  71.075  1.00  0.00           H  
ATOM   1313 HD12 LEU    88      35.811  24.972  69.865  1.00  0.00           H  
ATOM   1314 HD13 LEU    88      35.720  26.860  69.490  1.00  0.00           H  
ATOM   1315  CD2 LEU    88      33.902  24.902  71.454  1.00  0.00           C  
ATOM   1316 HD21 LEU    88      32.864  24.772  71.760  1.00  0.00           H  
ATOM   1317 HD22 LEU    88      34.235  24.026  70.896  1.00  0.00           H  
ATOM   1318 HD23 LEU    88      34.548  25.201  72.279  1.00  0.00           H  
ATOM   1319  C   LEU    88      32.207  28.478  72.868  1.00  0.00           C  
ATOM   1320  O   LEU    88      32.145  27.958  73.971  1.00  0.00           O  
ATOM   1321  N   GLN    89      32.117  29.818  72.622  1.00  0.00           N  
ATOM   1322  H   GLN    89      32.022  30.189  71.687  1.00  0.00           H  
ATOM   1323  CA  GLN    89      31.681  30.758  73.709  1.00  0.00           C  
ATOM   1324  HA  GLN    89      32.290  30.526  74.583  1.00  0.00           H  
ATOM   1325  CB  GLN    89      31.961  32.207  73.258  1.00  0.00           C  
ATOM   1326  HB2 GLN    89      32.828  32.282  72.602  1.00  0.00           H  
ATOM   1327  HB3 GLN    89      31.203  32.651  72.614  1.00  0.00           H  
ATOM   1328  CG  GLN    89      32.213  33.202  74.434  1.00  0.00           C  
ATOM   1329  HG2 GLN    89      31.342  33.544  74.991  1.00  0.00           H  
ATOM   1330  HG3 GLN    89      32.810  32.646  75.157  1.00  0.00           H  
ATOM   1331  CD  GLN    89      33.016  34.475  74.096  1.00  0.00           C  
ATOM   1332  OE1 GLN    89      33.341  35.330  74.926  1.00  0.00           O  
ATOM   1333  NE2 GLN    89      33.621  34.596  72.942  1.00  0.00           N  
ATOM   1334 HE21 GLN    89      34.130  35.467  72.905  1.00  0.00           H  
ATOM   1335 HE22 GLN    89      33.603  33.883  72.226  1.00  0.00           H  
ATOM   1336  C   GLN    89      30.223  30.578  74.019  1.00  0.00           C  
ATOM   1337  O   GLN    89      29.944  30.567  75.246  1.00  0.00           O  
ATOM   1338  N   ALA    90      29.301  30.292  73.078  1.00  0.00           N  
ATOM   1339  H   ALA    90      29.595  30.298  72.112  1.00  0.00           H  
ATOM   1340  CA  ALA    90      28.023  29.882  73.559  1.00  0.00           C  
ATOM   1341  HA  ALA    90      27.576  30.715  74.100  1.00  0.00           H  
ATOM   1342  CB  ALA    90      27.196  29.693  72.314  1.00  0.00           C  
ATOM   1343  HB1 ALA    90      27.493  28.796  71.772  1.00  0.00           H  
ATOM   1344  HB2 ALA    90      26.170  29.528  72.643  1.00  0.00           H  
ATOM   1345  HB3 ALA    90      27.130  30.517  71.604  1.00  0.00           H  
ATOM   1346  C   ALA    90      28.044  28.596  74.457  1.00  0.00           C  
ATOM   1347  O   ALA    90      27.173  28.524  75.317  1.00  0.00           O  
ATOM   1348  N   ALA    91      28.973  27.634  74.276  1.00  0.00           N  
ATOM   1349  H   ALA    91      29.644  27.766  73.533  1.00  0.00           H  
ATOM   1350  CA  ALA    91      29.159  26.463  75.170  1.00  0.00           C  
ATOM   1351  HA  ALA    91      28.215  25.992  75.446  1.00  0.00           H  
ATOM   1352  CB  ALA    91      30.110  25.424  74.653  1.00  0.00           C  
ATOM   1353  HB1 ALA    91      30.042  24.572  75.329  1.00  0.00           H  
ATOM   1354  HB2 ALA    91      29.797  25.233  73.626  1.00  0.00           H  
ATOM   1355  HB3 ALA    91      31.142  25.758  74.545  1.00  0.00           H  
ATOM   1356  C   ALA    91      29.523  26.972  76.577  1.00  0.00           C  
ATOM   1357  O   ALA    91      28.893  26.612  77.531  1.00  0.00           O  
ATOM   1358  N   GLU    92      30.543  27.811  76.711  1.00  0.00           N  
ATOM   1359  H   GLU    92      31.053  28.145  75.906  1.00  0.00           H  
ATOM   1360  CA  GLU    92      30.854  28.356  78.063  1.00  0.00           C  
ATOM   1361  HA  GLU    92      31.211  27.596  78.759  1.00  0.00           H  
ATOM   1362  CB  GLU    92      32.030  29.239  77.970  1.00  0.00           C  
ATOM   1363  HB2 GLU    92      32.817  28.770  77.379  1.00  0.00           H  
ATOM   1364  HB3 GLU    92      31.798  30.037  77.265  1.00  0.00           H  
ATOM   1365  CG  GLU    92      32.685  29.666  79.306  1.00  0.00           C  
ATOM   1366  HG2 GLU    92      31.978  29.806  80.124  1.00  0.00           H  
ATOM   1367  HG3 GLU    92      33.374  28.862  79.563  1.00  0.00           H  
ATOM   1368  CD  GLU    92      33.461  30.984  79.176  1.00  0.00           C  
ATOM   1369  OE1 GLU    92      33.316  31.843  80.097  1.00  0.00           O  
ATOM   1370  OE2 GLU    92      34.170  31.174  78.195  1.00  0.00           O  
ATOM   1371  C   GLU    92      29.830  29.261  78.708  1.00  0.00           C  
ATOM   1372  O   GLU    92      29.784  29.213  79.901  1.00  0.00           O  
ATOM   1373  N   ILE    93      29.127  30.004  77.864  1.00  0.00           N  
ATOM   1374  H   ILE    93      29.524  30.027  76.936  1.00  0.00           H  
ATOM   1375  CA  ILE    93      28.005  30.857  78.261  1.00  0.00           C  
ATOM   1376  HA  ILE    93      28.369  31.486  79.073  1.00  0.00           H  
ATOM   1377  CB  ILE    93      27.739  31.888  77.194  1.00  0.00           C  
ATOM   1378  HB  ILE    93      27.793  31.435  76.204  1.00  0.00           H  
ATOM   1379  CG2 ILE    93      26.260  32.459  77.406  1.00  0.00           C  
ATOM   1380 HG21 ILE    93      25.965  33.162  76.627  1.00  0.00           H  
ATOM   1381 HG22 ILE    93      25.534  31.647  77.443  1.00  0.00           H  
ATOM   1382 HG23 ILE    93      26.201  32.868  78.415  1.00  0.00           H  
ATOM   1383  CG1 ILE    93      28.776  33.001  77.227  1.00  0.00           C  
ATOM   1384 HG12 ILE    93      28.806  33.501  78.196  1.00  0.00           H  
ATOM   1385 HG13 ILE    93      29.807  32.670  77.101  1.00  0.00           H  
ATOM   1386  CD1 ILE    93      28.669  34.021  76.010  1.00  0.00           C  
ATOM   1387 HD11 ILE    93      28.610  33.480  75.065  1.00  0.00           H  
ATOM   1388 HD12 ILE    93      27.787  34.653  76.106  1.00  0.00           H  
ATOM   1389 HD13 ILE    93      29.504  34.722  76.001  1.00  0.00           H  
ATOM   1390  C   ILE    93      26.808  29.959  78.677  1.00  0.00           C  
ATOM   1391  O   ILE    93      26.269  30.147  79.771  1.00  0.00           O  
ATOM   1392  N   PHE    94      26.478  28.877  78.015  1.00  0.00           N  
ATOM   1393  H   PHE    94      26.969  28.621  77.170  1.00  0.00           H  
ATOM   1394  CA  PHE    94      25.594  27.857  78.520  1.00  0.00           C  
ATOM   1395  HA  PHE    94      24.659  28.379  78.728  1.00  0.00           H  
ATOM   1396  CB  PHE    94      25.439  26.781  77.467  1.00  0.00           C  
ATOM   1397  HB2 PHE    94      24.797  27.192  76.687  1.00  0.00           H  
ATOM   1398  HB3 PHE    94      26.399  26.629  76.975  1.00  0.00           H  
ATOM   1399  CG  PHE    94      25.017  25.383  77.941  1.00  0.00           C  
ATOM   1400  CD1 PHE    94      23.719  24.995  77.991  1.00  0.00           C  
ATOM   1401  HD1 PHE    94      22.905  25.678  77.797  1.00  0.00           H  
ATOM   1402  CE1 PHE    94      23.278  23.777  78.613  1.00  0.00           C  
ATOM   1403  HE1 PHE    94      22.210  23.615  78.627  1.00  0.00           H  
ATOM   1404  CZ  PHE    94      24.191  22.833  79.146  1.00  0.00           C  
ATOM   1405  HZ  PHE    94      23.784  21.954  79.623  1.00  0.00           H  
ATOM   1406  CE2 PHE    94      25.515  23.227  79.127  1.00  0.00           C  
ATOM   1407  HE2 PHE    94      26.262  22.587  79.572  1.00  0.00           H  
ATOM   1408  CD2 PHE    94      25.878  24.456  78.597  1.00  0.00           C  
ATOM   1409  HD2 PHE    94      26.922  24.724  78.654  1.00  0.00           H  
ATOM   1410  C   PHE    94      26.102  27.143  79.849  1.00  0.00           C  
ATOM   1411  O   PHE    94      25.292  26.687  80.703  1.00  0.00           O  
ATOM   1412  N   VAL    95      27.408  27.022  80.083  1.00  0.00           N  
ATOM   1413  H   VAL    95      28.120  27.356  79.449  1.00  0.00           H  
ATOM   1414  CA  VAL    95      27.987  26.580  81.394  1.00  0.00           C  
ATOM   1415  HA  VAL    95      27.538  25.634  81.696  1.00  0.00           H  
ATOM   1416  CB  VAL    95      29.464  26.102  81.389  1.00  0.00           C  
ATOM   1417  HB  VAL    95      30.118  26.960  81.232  1.00  0.00           H  
ATOM   1418  CG1 VAL    95      29.842  25.381  82.705  1.00  0.00           C  
ATOM   1419 HG11 VAL    95      29.752  25.939  83.638  1.00  0.00           H  
ATOM   1420 HG12 VAL    95      29.228  24.482  82.755  1.00  0.00           H  
ATOM   1421 HG13 VAL    95      30.903  25.133  82.681  1.00  0.00           H  
ATOM   1422  CG2 VAL    95      29.882  25.014  80.328  1.00  0.00           C  
ATOM   1423 HG21 VAL    95      30.929  24.731  80.440  1.00  0.00           H  
ATOM   1424 HG22 VAL    95      29.157  24.200  80.315  1.00  0.00           H  
ATOM   1425 HG23 VAL    95      29.805  25.362  79.297  1.00  0.00           H  
ATOM   1426  C   VAL    95      27.609  27.558  82.528  1.00  0.00           C  
ATOM   1427  O   VAL    95      27.323  27.069  83.590  1.00  0.00           O  
ATOM   1428  N   GLU    96      27.501  28.881  82.188  1.00  0.00           N  
ATOM   1429  H   GLU    96      27.680  29.046  81.208  1.00  0.00           H  
ATOM   1430  CA  GLU    96      27.165  29.912  83.115  1.00  0.00           C  
ATOM   1431  HA  GLU    96      27.429  29.661  84.142  1.00  0.00           H  
ATOM   1432  CB  GLU    96      27.742  31.282  82.599  1.00  0.00           C  
ATOM   1433  HB2 GLU    96      28.676  31.138  82.055  1.00  0.00           H  
ATOM   1434  HB3 GLU    96      27.058  31.756  81.896  1.00  0.00           H  
ATOM   1435  CG  GLU    96      28.056  32.232  83.766  1.00  0.00           C  
ATOM   1436  HG2 GLU    96      27.230  32.129  84.470  1.00  0.00           H  
ATOM   1437  HG3 GLU    96      28.947  31.942  84.323  1.00  0.00           H  
ATOM   1438  CD  GLU    96      28.188  33.719  83.331  1.00  0.00           C  
ATOM   1439  OE1 GLU    96      27.192  34.389  83.077  1.00  0.00           O  
ATOM   1440  OE2 GLU    96      29.327  34.188  83.164  1.00  0.00           O  
ATOM   1441  C   GLU    96      25.611  29.982  83.236  1.00  0.00           C  
ATOM   1442  O   GLU    96      25.108  30.194  84.344  1.00  0.00           O  
ATOM   1443  N   SER    97      24.926  29.765  82.155  1.00  0.00           N  
ATOM   1444  H   SER    97      25.439  29.893  81.294  1.00  0.00           H  
ATOM   1445  CA  SER    97      23.446  29.720  82.184  1.00  0.00           C  
ATOM   1446  HA  SER    97      23.060  30.649  82.602  1.00  0.00           H  
ATOM   1447  CB  SER    97      22.868  29.590  80.831  1.00  0.00           C  
ATOM   1448  HB2 SER    97      22.992  30.539  80.309  1.00  0.00           H  
ATOM   1449  HB3 SER    97      23.393  28.793  80.305  1.00  0.00           H  
ATOM   1450  OG  SER    97      21.546  29.226  80.817  1.00  0.00           O  
ATOM   1451  HG  SER    97      21.559  28.275  80.690  1.00  0.00           H  
ATOM   1452  C   SER    97      23.014  28.542  83.075  1.00  0.00           C  
ATOM   1453  O   SER    97      22.126  28.699  83.898  1.00  0.00           O  
ATOM   1454  N   GLU    98      23.731  27.399  82.966  1.00  0.00           N  
ATOM   1455  H   GLU    98      24.518  27.302  82.341  1.00  0.00           H  
ATOM   1456  CA  GLU    98      23.465  26.315  83.914  1.00  0.00           C  
ATOM   1457  HA  GLU    98      22.380  26.230  83.971  1.00  0.00           H  
ATOM   1458  CB  GLU    98      24.036  25.041  83.213  1.00  0.00           C  
ATOM   1459  HB2 GLU    98      23.642  24.922  82.203  1.00  0.00           H  
ATOM   1460  HB3 GLU    98      25.110  25.219  83.165  1.00  0.00           H  
ATOM   1461  CG  GLU    98      23.768  23.722  83.948  1.00  0.00           C  
ATOM   1462  HG2 GLU    98      24.241  22.845  83.507  1.00  0.00           H  
ATOM   1463  HG3 GLU    98      24.322  23.823  84.882  1.00  0.00           H  
ATOM   1464  CD  GLU    98      22.273  23.539  84.243  1.00  0.00           C  
ATOM   1465  OE1 GLU    98      22.028  23.036  85.336  1.00  0.00           O  
ATOM   1466  OE2 GLU    98      21.507  23.577  83.265  1.00  0.00           O  
ATOM   1467  C   GLU    98      24.026  26.515  85.352  1.00  0.00           C  
ATOM   1468  O   GLU    98      23.336  26.201  86.379  1.00  0.00           O  
ATOM   1469  N   LEU    99      25.123  27.185  85.553  1.00  0.00           N  
ATOM   1470  H   LEU    99      25.664  27.351  84.717  1.00  0.00           H  
ATOM   1471  CA  LEU    99      25.768  27.469  86.837  1.00  0.00           C  
ATOM   1472  HA  LEU    99      24.888  27.619  87.462  1.00  0.00           H  
ATOM   1473  CB  LEU    99      26.508  26.174  87.359  1.00  0.00           C  
ATOM   1474  HB2 LEU    99      25.971  25.321  86.944  1.00  0.00           H  
ATOM   1475  HB3 LEU    99      27.480  26.226  86.868  1.00  0.00           H  
ATOM   1476  CG  LEU    99      26.684  26.043  88.880  1.00  0.00           C  
ATOM   1477  HG  LEU    99      25.745  25.911  89.418  1.00  0.00           H  
ATOM   1478  CD1 LEU    99      27.586  24.807  89.117  1.00  0.00           C  
ATOM   1479 HD11 LEU    99      27.411  24.379  90.104  1.00  0.00           H  
ATOM   1480 HD12 LEU    99      27.388  24.158  88.264  1.00  0.00           H  
ATOM   1481 HD13 LEU    99      28.630  25.120  89.133  1.00  0.00           H  
ATOM   1482  CD2 LEU    99      27.356  27.207  89.544  1.00  0.00           C  
ATOM   1483 HD21 LEU    99      26.746  28.098  89.692  1.00  0.00           H  
ATOM   1484 HD22 LEU    99      27.555  26.952  90.585  1.00  0.00           H  
ATOM   1485 HD23 LEU    99      28.206  27.492  88.924  1.00  0.00           H  
ATOM   1486  C   LEU    99      26.684  28.741  86.833  1.00  0.00           C  
ATOM   1487  O   LEU    99      27.905  28.579  86.563  1.00  0.00           O  
ATOM   1488  N   PRO   100      26.212  29.942  87.126  1.00  0.00           N  
ATOM   1489  CD  PRO   100      24.832  30.244  87.525  1.00  0.00           C  
ATOM   1490  HD2 PRO   100      24.559  29.699  88.428  1.00  0.00           H  
ATOM   1491  HD3 PRO   100      24.116  29.975  86.748  1.00  0.00           H  
ATOM   1492  CG  PRO   100      24.869  31.750  87.968  1.00  0.00           C  
ATOM   1493  HG2 PRO   100      25.223  31.761  88.999  1.00  0.00           H  
ATOM   1494  HG3 PRO   100      23.930  32.258  87.748  1.00  0.00           H  
ATOM   1495  CB  PRO   100      26.082  32.296  87.169  1.00  0.00           C  
ATOM   1496  HB2 PRO   100      26.472  33.209  87.620  1.00  0.00           H  
ATOM   1497  HB3 PRO   100      25.790  32.421  86.126  1.00  0.00           H  
ATOM   1498  CA  PRO   100      27.059  31.130  87.177  1.00  0.00           C  
ATOM   1499  HA  PRO   100      27.782  31.129  86.361  1.00  0.00           H  
ATOM   1500  C   PRO   100      28.155  31.278  88.298  1.00  0.00           C  
ATOM   1501  O   PRO   100      27.830  30.986  89.505  1.00  0.00           O  
ATOM   1502  N   LEU   101      29.341  31.739  87.965  1.00  0.00           N  
ATOM   1503  H   LEU   101      29.491  32.066  87.021  1.00  0.00           H  
ATOM   1504  CA  LEU   101      30.586  32.002  88.803  1.00  0.00           C  
ATOM   1505  HA  LEU   101      30.256  31.961  89.840  1.00  0.00           H  
ATOM   1506  CB  LEU   101      31.620  30.872  88.587  1.00  0.00           C  
ATOM   1507  HB2 LEU   101      32.073  31.037  87.609  1.00  0.00           H  
ATOM   1508  HB3 LEU   101      32.441  31.057  89.280  1.00  0.00           H  
ATOM   1509  CG  LEU   101      31.087  29.389  88.694  1.00  0.00           C  
ATOM   1510  HG  LEU   101      30.405  29.162  87.875  1.00  0.00           H  
ATOM   1511  CD1 LEU   101      32.248  28.398  88.365  1.00  0.00           C  
ATOM   1512 HD11 LEU   101      31.952  27.350  88.327  1.00  0.00           H  
ATOM   1513 HD12 LEU   101      32.780  28.476  87.417  1.00  0.00           H  
ATOM   1514 HD13 LEU   101      33.068  28.591  89.056  1.00  0.00           H  
ATOM   1515  CD2 LEU   101      30.602  28.813  90.101  1.00  0.00           C  
ATOM   1516 HD21 LEU   101      29.741  29.392  90.435  1.00  0.00           H  
ATOM   1517 HD22 LEU   101      30.295  27.773  89.989  1.00  0.00           H  
ATOM   1518 HD23 LEU   101      31.355  29.005  90.865  1.00  0.00           H  
ATOM   1519  C   LEU   101      31.209  33.352  88.424  1.00  0.00           C  
ATOM   1520  O   LEU   101      30.909  34.049  87.411  1.00  0.00           O  
ATOM   1521  N   SER   102      31.967  33.866  89.407  1.00  0.00           N  
ATOM   1522  H   SER   102      32.279  33.273  90.162  1.00  0.00           H  
ATOM   1523  CA  SER   102      32.420  35.263  89.483  1.00  0.00           C  
ATOM   1524  HA  SER   102      31.674  35.994  89.171  1.00  0.00           H  
ATOM   1525  CB  SER   102      32.771  35.654  90.942  1.00  0.00           C  
ATOM   1526  HB2 SER   102      33.161  36.670  90.872  1.00  0.00           H  
ATOM   1527  HB3 SER   102      31.946  35.613  91.653  1.00  0.00           H  
ATOM   1528  OG  SER   102      33.754  34.765  91.395  1.00  0.00           O  
ATOM   1529  HG  SER   102      33.411  33.910  91.668  1.00  0.00           H  
ATOM   1530  C   SER   102      33.614  35.626  88.625  1.00  0.00           C  
ATOM   1531  O   SER   102      33.635  36.704  88.041  1.00  0.00           O  
ATOM   1532  N   TRP   103      34.631  34.742  88.607  1.00  0.00           N  
ATOM   1533  H   TRP   103      34.538  33.917  89.183  1.00  0.00           H  
ATOM   1534  CA  TRP   103      35.842  34.964  87.781  1.00  0.00           C  
ATOM   1535  HA  TRP   103      36.152  36.004  87.886  1.00  0.00           H  
ATOM   1536  CB  TRP   103      37.024  34.119  88.204  1.00  0.00           C  
ATOM   1537  HB2 TRP   103      36.573  33.135  88.333  1.00  0.00           H  
ATOM   1538  HB3 TRP   103      37.757  34.054  87.401  1.00  0.00           H  
ATOM   1539  CG  TRP   103      37.717  34.687  89.478  1.00  0.00           C  
ATOM   1540  CD1 TRP   103      38.701  35.564  89.517  1.00  0.00           C  
ATOM   1541  HD1 TRP   103      39.184  35.851  88.595  1.00  0.00           H  
ATOM   1542  NE1 TRP   103      39.170  35.755  90.784  1.00  0.00           N  
ATOM   1543  HE1 TRP   103      39.928  36.341  91.104  1.00  0.00           H  
ATOM   1544  CE2 TRP   103      38.387  35.127  91.707  1.00  0.00           C  
ATOM   1545  CZ2 TRP   103      38.387  34.847  93.114  1.00  0.00           C  
ATOM   1546  HZ2 TRP   103      39.019  35.388  93.802  1.00  0.00           H  
ATOM   1547  CH2 TRP   103      37.570  33.937  93.714  1.00  0.00           C  
ATOM   1548  HH2 TRP   103      37.559  33.864  94.791  1.00  0.00           H  
ATOM   1549  CZ3 TRP   103      36.620  33.265  92.915  1.00  0.00           C  
ATOM   1550  HZ3 TRP   103      35.971  32.545  93.391  1.00  0.00           H  
ATOM   1551  CE3 TRP   103      36.564  33.458  91.538  1.00  0.00           C  
ATOM   1552  HE3 TRP   103      35.719  33.075  90.984  1.00  0.00           H  
ATOM   1553  CD2 TRP   103      37.470  34.362  90.871  1.00  0.00           C  
ATOM   1554  C   TRP   103      35.514  35.042  86.297  1.00  0.00           C  
ATOM   1555  O   TRP   103      34.426  34.651  85.915  1.00  0.00           O  
ATOM   1556  N   ALA   104      36.492  35.522  85.486  1.00  0.00           N  
ATOM   1557  H   ALA   104      37.374  35.886  85.818  1.00  0.00           H  
ATOM   1558  CA  ALA   104      36.485  35.168  84.067  1.00  0.00           C  
ATOM   1559  HA  ALA   104      35.509  35.446  83.669  1.00  0.00           H  
ATOM   1560  CB  ALA   104      37.480  36.105  83.323  1.00  0.00           C  
ATOM   1561  HB1 ALA   104      37.342  37.173  83.492  1.00  0.00           H  
ATOM   1562  HB2 ALA   104      38.497  35.840  83.612  1.00  0.00           H  
ATOM   1563  HB3 ALA   104      37.343  36.034  82.244  1.00  0.00           H  
ATOM   1564  C   ALA   104      36.676  33.654  83.772  1.00  0.00           C  
ATOM   1565  O   ALA   104      35.790  32.968  83.275  1.00  0.00           O  
ATOM   1566  N   ASP   105      37.736  33.092  84.307  1.00  0.00           N  
ATOM   1567  H   ASP   105      38.242  33.690  84.945  1.00  0.00           H  
ATOM   1568  CA  ASP   105      38.174  31.632  84.340  1.00  0.00           C  
ATOM   1569  HA  ASP   105      38.239  31.294  83.306  1.00  0.00           H  
ATOM   1570  CB  ASP   105      39.622  31.552  84.971  1.00  0.00           C  
ATOM   1571  HB2 ASP   105      40.216  32.303  84.449  1.00  0.00           H  
ATOM   1572  HB3 ASP   105      39.667  31.671  86.054  1.00  0.00           H  
ATOM   1573  CG  ASP   105      40.223  30.213  84.520  1.00  0.00           C  
ATOM   1574  OD1 ASP   105      41.265  29.763  84.975  1.00  0.00           O  
ATOM   1575  OD2 ASP   105      39.804  29.598  83.453  1.00  0.00           O  
ATOM   1576  C   ASP   105      37.344  30.645  85.244  1.00  0.00           C  
ATOM   1577  O   ASP   105      36.745  31.102  86.218  1.00  0.00           O  
ATOM   1578  N   ARG   106      37.276  29.320  84.815  1.00  0.00           N  
ATOM   1579  H   ARG   106      37.855  29.085  84.021  1.00  0.00           H  
ATOM   1580  CA  ARG   106      36.687  28.222  85.605  1.00  0.00           C  
ATOM   1581  HA  ARG   106      37.049  28.276  86.632  1.00  0.00           H  
ATOM   1582  CB  ARG   106      35.183  28.270  85.612  1.00  0.00           C  
ATOM   1583  HB2 ARG   106      34.869  27.523  86.340  1.00  0.00           H  
ATOM   1584  HB3 ARG   106      34.747  29.193  85.994  1.00  0.00           H  
ATOM   1585  CG  ARG   106      34.558  28.131  84.230  1.00  0.00           C  
ATOM   1586  HG2 ARG   106      34.954  28.980  83.674  1.00  0.00           H  
ATOM   1587  HG3 ARG   106      34.861  27.192  83.767  1.00  0.00           H  
ATOM   1588  CD  ARG   106      33.034  28.310  84.245  1.00  0.00           C  
ATOM   1589  HD2 ARG   106      32.612  29.272  84.537  1.00  0.00           H  
ATOM   1590  HD3 ARG   106      32.687  28.164  83.223  1.00  0.00           H  
ATOM   1591  NE  ARG   106      32.303  27.355  85.102  1.00  0.00           N  
ATOM   1592  HE  ARG   106      32.757  26.471  85.279  1.00  0.00           H  
ATOM   1593  CZ  ARG   106      30.983  27.397  85.325  1.00  0.00           C  
ATOM   1594  NH1 ARG   106      30.215  28.374  84.839  1.00  0.00           N  
ATOM   1595 HH11 ARG   106      30.574  28.999  84.132  1.00  0.00           H  
ATOM   1596 HH12 ARG   106      29.305  28.355  85.276  1.00  0.00           H  
ATOM   1597  NH2 ARG   106      30.341  26.591  86.107  1.00  0.00           N  
ATOM   1598 HH21 ARG   106      30.834  25.713  86.184  1.00  0.00           H  
ATOM   1599 HH22 ARG   106      29.335  26.667  86.167  1.00  0.00           H  
ATOM   1600  C   ARG   106      37.130  26.811  85.038  1.00  0.00           C  
ATOM   1601  O   ARG   106      37.828  26.824  84.037  1.00  0.00           O  
ATOM   1602  N   LEU   107      36.686  25.622  85.532  1.00  0.00           N  
ATOM   1603  H   LEU   107      36.204  25.574  86.419  1.00  0.00           H  
ATOM   1604  CA  LEU   107      37.128  24.410  84.824  1.00  0.00           C  
ATOM   1605  HA  LEU   107      38.183  24.580  84.613  1.00  0.00           H  
ATOM   1606  CB  LEU   107      37.083  23.227  85.741  1.00  0.00           C  
ATOM   1607  HB2 LEU   107      36.047  23.124  86.064  1.00  0.00           H  
ATOM   1608  HB3 LEU   107      37.207  22.300  85.181  1.00  0.00           H  
ATOM   1609  CG  LEU   107      38.052  23.042  86.975  1.00  0.00           C  
ATOM   1610  HG  LEU   107      37.906  22.062  87.428  1.00  0.00           H  
ATOM   1611  CD1 LEU   107      39.521  23.177  86.503  1.00  0.00           C  
ATOM   1612 HD11 LEU   107      40.101  23.224  87.424  1.00  0.00           H  
ATOM   1613 HD12 LEU   107      39.612  22.364  85.782  1.00  0.00           H  
ATOM   1614 HD13 LEU   107      39.658  24.102  85.942  1.00  0.00           H  
ATOM   1615  CD2 LEU   107      37.819  24.053  88.117  1.00  0.00           C  
ATOM   1616 HD21 LEU   107      38.594  23.899  88.867  1.00  0.00           H  
ATOM   1617 HD22 LEU   107      37.849  25.072  87.730  1.00  0.00           H  
ATOM   1618 HD23 LEU   107      36.855  23.902  88.602  1.00  0.00           H  
ATOM   1619  C   LEU   107      36.318  24.049  83.593  1.00  0.00           C  
ATOM   1620  O   LEU   107      36.914  23.676  82.575  1.00  0.00           O  
ATOM   1621  N   SER   108      34.975  24.043  83.692  1.00  0.00           N  
ATOM   1622  H   SER   108      34.463  24.422  84.476  1.00  0.00           H  
ATOM   1623  CA  SER   108      34.209  23.570  82.522  1.00  0.00           C  
ATOM   1624  HA  SER   108      34.837  22.902  81.933  1.00  0.00           H  
ATOM   1625  CB  SER   108      33.062  22.786  83.169  1.00  0.00           C  
ATOM   1626  HB2 SER   108      33.360  21.986  83.847  1.00  0.00           H  
ATOM   1627  HB3 SER   108      32.653  23.551  83.829  1.00  0.00           H  
ATOM   1628  OG  SER   108      32.046  22.303  82.292  1.00  0.00           O  
ATOM   1629  HG  SER   108      32.398  21.692  81.640  1.00  0.00           H  
ATOM   1630  C   SER   108      33.798  24.701  81.568  1.00  0.00           C  
ATOM   1631  O   SER   108      33.469  25.815  81.986  1.00  0.00           O  
ATOM   1632  N   GLY   109      33.687  24.427  80.258  1.00  0.00           N  
ATOM   1633  H   GLY   109      33.943  23.490  79.984  1.00  0.00           H  
ATOM   1634  CA  GLY   109      33.354  25.467  79.271  1.00  0.00           C  
ATOM   1635  HA2 GLY   109      32.405  25.214  78.797  1.00  0.00           H  
ATOM   1636  HA3 GLY   109      33.312  26.495  79.629  1.00  0.00           H  
ATOM   1637  C   GLY   109      34.327  25.461  78.030  1.00  0.00           C  
ATOM   1638  O   GLY   109      34.448  26.524  77.435  1.00  0.00           O  
ATOM   1639  N   CYS   110      35.019  24.318  77.769  1.00  0.00           N  
ATOM   1640  H   CYS   110      34.830  23.431  78.214  1.00  0.00           H  
ATOM   1641  CA  CYS   110      36.088  24.265  76.753  1.00  0.00           C  
ATOM   1642  HA  CYS   110      36.504  23.258  76.784  1.00  0.00           H  
ATOM   1643  CB  CYS   110      35.592  24.523  75.313  1.00  0.00           C  
ATOM   1644  HB2 CYS   110      35.387  25.576  75.118  1.00  0.00           H  
ATOM   1645  HB3 CYS   110      36.377  24.340  74.580  1.00  0.00           H  
ATOM   1646  SG  CYS   110      34.227  23.445  74.957  1.00  0.00           S  
ATOM   1647  HG  CYS   110      34.422  23.635  73.649  1.00  0.00           H  
ATOM   1648  C   CYS   110      37.275  25.165  77.108  1.00  0.00           C  
ATOM   1649  O   CYS   110      37.896  25.746  76.216  1.00  0.00           O  
ATOM   1650  N   LEU   111      37.594  25.209  78.452  1.00  0.00           N  
ATOM   1651  H   LEU   111      37.147  24.544  79.066  1.00  0.00           H  
ATOM   1652  CA  LEU   111      38.658  26.026  79.043  1.00  0.00           C  
ATOM   1653  HA  LEU   111      38.980  26.692  78.242  1.00  0.00           H  
ATOM   1654  CB  LEU   111      38.093  26.928  80.203  1.00  0.00           C  
ATOM   1655  HB2 LEU   111      38.046  26.308  81.098  1.00  0.00           H  
ATOM   1656  HB3 LEU   111      38.875  27.641  80.464  1.00  0.00           H  
ATOM   1657  CG  LEU   111      36.781  27.631  79.965  1.00  0.00           C  
ATOM   1658  HG  LEU   111      35.957  26.920  79.910  1.00  0.00           H  
ATOM   1659  CD1 LEU   111      36.369  28.546  81.113  1.00  0.00           C  
ATOM   1660 HD11 LEU   111      37.025  29.398  81.289  1.00  0.00           H  
ATOM   1661 HD12 LEU   111      35.397  29.003  80.924  1.00  0.00           H  
ATOM   1662 HD13 LEU   111      36.265  28.039  82.072  1.00  0.00           H  
ATOM   1663  CD2 LEU   111      36.734  28.520  78.757  1.00  0.00           C  
ATOM   1664 HD21 LEU   111      36.850  27.864  77.894  1.00  0.00           H  
ATOM   1665 HD22 LEU   111      35.823  29.112  78.664  1.00  0.00           H  
ATOM   1666 HD23 LEU   111      37.661  29.092  78.781  1.00  0.00           H  
ATOM   1667  C   LEU   111      39.912  25.339  79.530  1.00  0.00           C  
ATOM   1668  O   LEU   111      40.759  25.980  80.148  1.00  0.00           O  
ATOM   1669  N   ARG   112      39.920  23.993  79.298  1.00  0.00           N  
ATOM   1670  H   ARG   112      39.135  23.587  78.809  1.00  0.00           H  
ATOM   1671  CA  ARG   112      40.954  23.080  79.793  1.00  0.00           C  
ATOM   1672  HA  ARG   112      41.911  23.569  79.975  1.00  0.00           H  
ATOM   1673  CB  ARG   112      40.586  22.547  81.175  1.00  0.00           C  
ATOM   1674  HB2 ARG   112      39.653  22.015  80.990  1.00  0.00           H  
ATOM   1675  HB3 ARG   112      41.242  21.713  81.423  1.00  0.00           H  
ATOM   1676  CG  ARG   112      40.260  23.408  82.377  1.00  0.00           C  
ATOM   1677  HG2 ARG   112      39.693  24.296  82.097  1.00  0.00           H  
ATOM   1678  HG3 ARG   112      39.739  22.867  83.166  1.00  0.00           H  
ATOM   1679  CD  ARG   112      41.648  23.989  82.898  1.00  0.00           C  
ATOM   1680  HD2 ARG   112      42.316  23.140  83.041  1.00  0.00           H  
ATOM   1681  HD3 ARG   112      42.138  24.561  82.111  1.00  0.00           H  
ATOM   1682  NE  ARG   112      41.400  24.941  83.979  1.00  0.00           N  
ATOM   1683  HE  ARG   112      41.599  24.548  84.888  1.00  0.00           H  
ATOM   1684  CZ  ARG   112      41.144  26.241  83.925  1.00  0.00           C  
ATOM   1685  NH1 ARG   112      40.736  26.852  82.867  1.00  0.00           N  
ATOM   1686 HH11 ARG   112      40.570  26.270  82.058  1.00  0.00           H  
ATOM   1687 HH12 ARG   112      40.204  27.708  82.929  1.00  0.00           H  
ATOM   1688  NH2 ARG   112      41.212  27.020  84.979  1.00  0.00           N  
ATOM   1689 HH21 ARG   112      41.547  26.546  85.805  1.00  0.00           H  
ATOM   1690 HH22 ARG   112      41.045  28.013  84.897  1.00  0.00           H  
ATOM   1691  C   ARG   112      41.194  21.921  78.858  1.00  0.00           C  
ATOM   1692  O   ARG   112      40.278  21.611  78.109  1.00  0.00           O  
ATOM   1693  N   GLY   113      42.367  21.335  78.780  1.00  0.00           N  
ATOM   1694  H   GLY   113      42.975  21.455  79.578  1.00  0.00           H  
ATOM   1695  CA  GLY   113      42.638  20.389  77.756  1.00  0.00           C  
ATOM   1696  HA2 GLY   113      43.637  20.007  77.966  1.00  0.00           H  
ATOM   1697  HA3 GLY   113      42.038  19.480  77.793  1.00  0.00           H  
ATOM   1698  C   GLY   113      42.664  20.895  76.305  1.00  0.00           C  
ATOM   1699  O   GLY   113      42.361  22.038  76.057  1.00  0.00           O  
ATOM   1700  N   PRO   114      42.946  19.996  75.289  1.00  0.00           N  
ATOM   1701  CD  PRO   114      43.613  18.744  75.588  1.00  0.00           C  
ATOM   1702  HD2 PRO   114      43.096  18.116  76.313  1.00  0.00           H  
ATOM   1703  HD3 PRO   114      44.609  18.976  75.965  1.00  0.00           H  
ATOM   1704  CG  PRO   114      43.680  18.033  74.252  1.00  0.00           C  
ATOM   1705  HG2 PRO   114      42.726  17.557  74.027  1.00  0.00           H  
ATOM   1706  HG3 PRO   114      44.560  17.390  74.228  1.00  0.00           H  
ATOM   1707  CB  PRO   114      43.832  19.185  73.233  1.00  0.00           C  
ATOM   1708  HB2 PRO   114      43.508  18.937  72.223  1.00  0.00           H  
ATOM   1709  HB3 PRO   114      44.870  19.518  73.238  1.00  0.00           H  
ATOM   1710  CA  PRO   114      43.010  20.282  73.874  1.00  0.00           C  
ATOM   1711  HA  PRO   114      43.570  21.211  73.768  1.00  0.00           H  
ATOM   1712  C   PRO   114      41.618  20.404  73.155  1.00  0.00           C  
ATOM   1713  O   PRO   114      41.506  20.613  71.914  1.00  0.00           O  
ATOM   1714  N   TRP   115      40.529  20.213  73.946  1.00  0.00           N  
ATOM   1715  H   TRP   115      40.764  20.023  74.909  1.00  0.00           H  
ATOM   1716  CA  TRP   115      39.175  19.965  73.411  1.00  0.00           C  
ATOM   1717  HA  TRP   115      39.226  19.063  72.802  1.00  0.00           H  
ATOM   1718  CB  TRP   115      38.221  19.728  74.545  1.00  0.00           C  
ATOM   1719  HB2 TRP   115      38.487  18.752  74.952  1.00  0.00           H  
ATOM   1720  HB3 TRP   115      38.360  20.514  75.287  1.00  0.00           H  
ATOM   1721  CG  TRP   115      36.764  19.583  74.237  1.00  0.00           C  
ATOM   1722  CD1 TRP   115      35.833  20.500  74.625  1.00  0.00           C  
ATOM   1723  HD1 TRP   115      36.046  21.405  75.175  1.00  0.00           H  
ATOM   1724  NE1 TRP   115      34.548  20.019  74.231  1.00  0.00           N  
ATOM   1725  HE1 TRP   115      33.654  20.418  74.479  1.00  0.00           H  
ATOM   1726  CE2 TRP   115      34.701  18.879  73.421  1.00  0.00           C  
ATOM   1727  CZ2 TRP   115      33.770  18.111  72.682  1.00  0.00           C  
ATOM   1728  HZ2 TRP   115      32.755  18.477  72.626  1.00  0.00           H  
ATOM   1729  CH2 TRP   115      34.214  16.985  71.991  1.00  0.00           C  
ATOM   1730  HH2 TRP   115      33.548  16.342  71.434  1.00  0.00           H  
ATOM   1731  CZ3 TRP   115      35.560  16.563  72.172  1.00  0.00           C  
ATOM   1732  HZ3 TRP   115      35.881  15.688  71.626  1.00  0.00           H  
ATOM   1733  CE3 TRP   115      36.516  17.294  72.959  1.00  0.00           C  
ATOM   1734  HE3 TRP   115      37.544  16.976  73.055  1.00  0.00           H  
ATOM   1735  CD2 TRP   115      36.041  18.462  73.634  1.00  0.00           C  
ATOM   1736  C   TRP   115      38.694  21.141  72.523  1.00  0.00           C  
ATOM   1737  O   TRP   115      38.102  20.793  71.499  1.00  0.00           O  
ATOM   1738  N   ALA   116      38.959  22.449  72.760  1.00  0.00           N  
ATOM   1739  H   ALA   116      39.482  22.602  73.610  1.00  0.00           H  
ATOM   1740  CA  ALA   116      38.472  23.502  71.855  1.00  0.00           C  
ATOM   1741  HA  ALA   116      37.391  23.473  71.717  1.00  0.00           H  
ATOM   1742  CB  ALA   116      38.720  24.809  72.618  1.00  0.00           C  
ATOM   1743  HB1 ALA   116      38.321  24.769  73.632  1.00  0.00           H  
ATOM   1744  HB2 ALA   116      39.801  24.892  72.737  1.00  0.00           H  
ATOM   1745  HB3 ALA   116      38.370  25.634  71.998  1.00  0.00           H  
ATOM   1746  C   ALA   116      39.157  23.481  70.481  1.00  0.00           C  
ATOM   1747  O   ALA   116      38.483  23.581  69.452  1.00  0.00           O  
ATOM   1748  N   TRP   117      40.466  23.391  70.500  1.00  0.00           N  
ATOM   1749  H   TRP   117      40.934  23.420  71.395  1.00  0.00           H  
ATOM   1750  CA  TRP   117      41.134  22.991  69.294  1.00  0.00           C  
ATOM   1751  HA  TRP   117      41.055  23.773  68.540  1.00  0.00           H  
ATOM   1752  CB  TRP   117      42.565  22.815  69.685  1.00  0.00           C  
ATOM   1753  HB2 TRP   117      42.729  21.891  70.238  1.00  0.00           H  
ATOM   1754  HB3 TRP   117      43.116  22.678  68.755  1.00  0.00           H  
ATOM   1755  CG  TRP   117      43.109  24.004  70.440  1.00  0.00           C  
ATOM   1756  CD1 TRP   117      43.367  24.032  71.726  1.00  0.00           C  
ATOM   1757  HD1 TRP   117      43.222  23.124  72.293  1.00  0.00           H  
ATOM   1758  NE1 TRP   117      43.686  25.274  72.165  1.00  0.00           N  
ATOM   1759  HE1 TRP   117      43.890  25.564  73.111  1.00  0.00           H  
ATOM   1760  CE2 TRP   117      43.749  26.101  71.094  1.00  0.00           C  
ATOM   1761  CZ2 TRP   117      44.116  27.449  70.980  1.00  0.00           C  
ATOM   1762  HZ2 TRP   117      44.514  27.945  71.852  1.00  0.00           H  
ATOM   1763  CH2 TRP   117      44.158  27.994  69.702  1.00  0.00           C  
ATOM   1764  HH2 TRP   117      44.483  29.021  69.633  1.00  0.00           H  
ATOM   1765  CZ3 TRP   117      43.814  27.216  68.584  1.00  0.00           C  
ATOM   1766  HZ3 TRP   117      43.796  27.680  67.609  1.00  0.00           H  
ATOM   1767  CE3 TRP   117      43.276  25.923  68.697  1.00  0.00           C  
ATOM   1768  HE3 TRP   117      43.091  25.313  67.826  1.00  0.00           H  
ATOM   1769  CD2 TRP   117      43.336  25.348  69.963  1.00  0.00           C  
ATOM   1770  C   TRP   117      40.672  21.723  68.509  1.00  0.00           C  
ATOM   1771  O   TRP   117      40.591  21.702  67.293  1.00  0.00           O  
ATOM   1772  N   LEU   118      40.343  20.632  69.200  1.00  0.00           N  
ATOM   1773  H   LEU   118      40.569  20.512  70.177  1.00  0.00           H  
ATOM   1774  CA  LEU   118      39.797  19.428  68.648  1.00  0.00           C  
ATOM   1775  HA  LEU   118      40.493  19.051  67.899  1.00  0.00           H  
ATOM   1776  CB  LEU   118      39.754  18.347  69.824  1.00  0.00           C  
ATOM   1777  HB2 LEU   118      40.734  18.390  70.299  1.00  0.00           H  
ATOM   1778  HB3 LEU   118      38.989  18.525  70.580  1.00  0.00           H  
ATOM   1779  CG  LEU   118      39.550  16.922  69.195  1.00  0.00           C  
ATOM   1780  HG  LEU   118      38.758  16.968  68.448  1.00  0.00           H  
ATOM   1781  CD1 LEU   118      40.805  16.325  68.590  1.00  0.00           C  
ATOM   1782 HD11 LEU   118      41.516  16.235  69.412  1.00  0.00           H  
ATOM   1783 HD12 LEU   118      40.646  15.329  68.178  1.00  0.00           H  
ATOM   1784 HD13 LEU   118      41.336  16.972  67.892  1.00  0.00           H  
ATOM   1785  CD2 LEU   118      39.009  15.922  70.189  1.00  0.00           C  
ATOM   1786 HD21 LEU   118      38.703  14.963  69.772  1.00  0.00           H  
ATOM   1787 HD22 LEU   118      39.789  15.738  70.928  1.00  0.00           H  
ATOM   1788 HD23 LEU   118      38.108  16.343  70.634  1.00  0.00           H  
ATOM   1789  C   LEU   118      38.440  19.674  68.033  1.00  0.00           C  
ATOM   1790  O   LEU   118      38.196  19.228  66.926  1.00  0.00           O  
ATOM   1791  N   VAL   119      37.567  20.492  68.660  1.00  0.00           N  
ATOM   1792  H   VAL   119      37.828  20.693  69.615  1.00  0.00           H  
ATOM   1793  CA  VAL   119      36.205  20.746  68.109  1.00  0.00           C  
ATOM   1794  HA  VAL   119      35.813  19.850  67.629  1.00  0.00           H  
ATOM   1795  CB  VAL   119      35.266  21.008  69.279  1.00  0.00           C  
ATOM   1796  HB  VAL   119      35.605  21.824  69.917  1.00  0.00           H  
ATOM   1797  CG1 VAL   119      33.888  21.372  68.761  1.00  0.00           C  
ATOM   1798 HG11 VAL   119      33.604  20.643  68.001  1.00  0.00           H  
ATOM   1799 HG12 VAL   119      33.195  21.489  69.594  1.00  0.00           H  
ATOM   1800 HG13 VAL   119      34.019  22.281  68.175  1.00  0.00           H  
ATOM   1801  CG2 VAL   119      35.122  19.740  70.109  1.00  0.00           C  
ATOM   1802 HG21 VAL   119      34.857  18.918  69.444  1.00  0.00           H  
ATOM   1803 HG22 VAL   119      36.027  19.572  70.692  1.00  0.00           H  
ATOM   1804 HG23 VAL   119      34.307  19.895  70.816  1.00  0.00           H  
ATOM   1805  C   VAL   119      36.360  21.732  66.980  1.00  0.00           C  
ATOM   1806  O   VAL   119      35.581  21.654  66.000  1.00  0.00           O  
ATOM   1807  N   VAL   120      37.281  22.751  66.994  1.00  0.00           N  
ATOM   1808  H   VAL   120      37.858  22.832  67.819  1.00  0.00           H  
ATOM   1809  CA  VAL   120      37.488  23.615  65.789  1.00  0.00           C  
ATOM   1810  HA  VAL   120      36.495  23.919  65.456  1.00  0.00           H  
ATOM   1811  CB  VAL   120      38.351  24.831  66.119  1.00  0.00           C  
ATOM   1812  HB  VAL   120      39.321  24.565  66.539  1.00  0.00           H  
ATOM   1813  CG1 VAL   120      38.665  25.634  64.853  1.00  0.00           C  
ATOM   1814 HG11 VAL   120      37.896  25.636  64.081  1.00  0.00           H  
ATOM   1815 HG12 VAL   120      38.885  26.664  65.136  1.00  0.00           H  
ATOM   1816 HG13 VAL   120      39.585  25.262  64.402  1.00  0.00           H  
ATOM   1817  CG2 VAL   120      37.626  25.727  67.178  1.00  0.00           C  
ATOM   1818 HG21 VAL   120      38.301  26.514  67.514  1.00  0.00           H  
ATOM   1819 HG22 VAL   120      36.854  26.299  66.663  1.00  0.00           H  
ATOM   1820 HG23 VAL   120      37.278  25.169  68.047  1.00  0.00           H  
ATOM   1821  C   VAL   120      38.147  22.810  64.692  1.00  0.00           C  
ATOM   1822  O   VAL   120      37.752  22.951  63.483  1.00  0.00           O  
ATOM   1823  N   LEU   121      39.073  21.920  64.969  1.00  0.00           N  
ATOM   1824  H   LEU   121      39.426  21.865  65.914  1.00  0.00           H  
ATOM   1825  CA  LEU   121      39.582  20.936  64.002  1.00  0.00           C  
ATOM   1826  HA  LEU   121      39.842  21.581  63.163  1.00  0.00           H  
ATOM   1827  CB  LEU   121      40.803  20.190  64.515  1.00  0.00           C  
ATOM   1828  HB2 LEU   121      41.610  20.922  64.533  1.00  0.00           H  
ATOM   1829  HB3 LEU   121      40.637  19.783  65.513  1.00  0.00           H  
ATOM   1830  CG  LEU   121      41.471  19.043  63.686  1.00  0.00           C  
ATOM   1831  HG  LEU   121      40.814  18.184  63.548  1.00  0.00           H  
ATOM   1832  CD1 LEU   121      41.845  19.576  62.326  1.00  0.00           C  
ATOM   1833 HD11 LEU   121      42.203  18.781  61.671  1.00  0.00           H  
ATOM   1834 HD12 LEU   121      41.014  20.099  61.853  1.00  0.00           H  
ATOM   1835 HD13 LEU   121      42.726  20.209  62.432  1.00  0.00           H  
ATOM   1836  CD2 LEU   121      42.733  18.628  64.445  1.00  0.00           C  
ATOM   1837 HD21 LEU   121      43.195  19.545  64.811  1.00  0.00           H  
ATOM   1838 HD22 LEU   121      42.575  18.066  65.366  1.00  0.00           H  
ATOM   1839 HD23 LEU   121      43.518  18.158  63.852  1.00  0.00           H  
ATOM   1840  C   LEU   121      38.562  20.077  63.325  1.00  0.00           C  
ATOM   1841  O   LEU   121      38.471  20.002  62.097  1.00  0.00           O  
ATOM   1842  N   LEU   122      37.604  19.541  64.144  1.00  0.00           N  
ATOM   1843  H   LEU   122      37.719  19.675  65.138  1.00  0.00           H  
ATOM   1844  CA  LEU   122      36.527  18.740  63.587  1.00  0.00           C  
ATOM   1845  HA  LEU   122      36.978  18.035  62.888  1.00  0.00           H  
ATOM   1846  CB  LEU   122      35.941  17.968  64.777  1.00  0.00           C  
ATOM   1847  HB2 LEU   122      35.829  18.624  65.640  1.00  0.00           H  
ATOM   1848  HB3 LEU   122      34.988  17.606  64.392  1.00  0.00           H  
ATOM   1849  CG  LEU   122      36.783  16.782  65.283  1.00  0.00           C  
ATOM   1850  HG  LEU   122      37.809  17.056  65.530  1.00  0.00           H  
ATOM   1851  CD1 LEU   122      36.085  16.330  66.609  1.00  0.00           C  
ATOM   1852 HD11 LEU   122      36.116  17.097  67.383  1.00  0.00           H  
ATOM   1853 HD12 LEU   122      35.077  16.032  66.322  1.00  0.00           H  
ATOM   1854 HD13 LEU   122      36.562  15.442  67.024  1.00  0.00           H  
ATOM   1855  CD2 LEU   122      36.838  15.639  64.310  1.00  0.00           C  
ATOM   1856 HD21 LEU   122      37.383  14.777  64.694  1.00  0.00           H  
ATOM   1857 HD22 LEU   122      35.879  15.337  63.890  1.00  0.00           H  
ATOM   1858 HD23 LEU   122      37.359  16.033  63.437  1.00  0.00           H  
ATOM   1859  C   LEU   122      35.452  19.569  62.860  1.00  0.00           C  
ATOM   1860  O   LEU   122      34.947  19.110  61.868  1.00  0.00           O  
ATOM   1861  N   ALA   123      35.244  20.815  63.293  1.00  0.00           N  
ATOM   1862  H   ALA   123      35.752  21.156  64.096  1.00  0.00           H  
ATOM   1863  CA  ALA   123      34.227  21.652  62.702  1.00  0.00           C  
ATOM   1864  HA  ALA   123      33.348  21.047  62.479  1.00  0.00           H  
ATOM   1865  CB  ALA   123      33.804  22.813  63.663  1.00  0.00           C  
ATOM   1866  HB1 ALA   123      33.234  22.460  64.522  1.00  0.00           H  
ATOM   1867  HB2 ALA   123      34.661  23.246  64.179  1.00  0.00           H  
ATOM   1868  HB3 ALA   123      33.167  23.546  63.167  1.00  0.00           H  
ATOM   1869  C   ALA   123      34.761  22.131  61.284  1.00  0.00           C  
ATOM   1870  O   ALA   123      34.051  21.848  60.338  1.00  0.00           O  
ATOM   1871  N   MET   124      36.012  22.616  61.102  1.00  0.00           N  
ATOM   1872  H   MET   124      36.675  22.461  61.848  1.00  0.00           H  
ATOM   1873  CA  MET   124      36.614  22.941  59.797  1.00  0.00           C  
ATOM   1874  HA  MET   124      35.974  23.713  59.368  1.00  0.00           H  
ATOM   1875  CB  MET   124      37.946  23.630  60.018  1.00  0.00           C  
ATOM   1876  HB2 MET   124      38.544  22.994  60.671  1.00  0.00           H  
ATOM   1877  HB3 MET   124      38.302  23.716  58.991  1.00  0.00           H  
ATOM   1878  CG  MET   124      37.671  25.050  60.677  1.00  0.00           C  
ATOM   1879  HG2 MET   124      37.315  25.830  60.004  1.00  0.00           H  
ATOM   1880  HG3 MET   124      36.900  24.956  61.441  1.00  0.00           H  
ATOM   1881  SD  MET   124      39.065  25.741  61.449  1.00  0.00           S  
ATOM   1882  CE  MET   124      39.822  26.615  60.105  1.00  0.00           C  
ATOM   1883  HE1 MET   124      39.041  27.295  59.763  1.00  0.00           H  
ATOM   1884  HE2 MET   124      40.716  27.085  60.515  1.00  0.00           H  
ATOM   1885  HE3 MET   124      40.035  25.950  59.269  1.00  0.00           H  
ATOM   1886  C   MET   124      36.689  21.656  58.864  1.00  0.00           C  
ATOM   1887  O   MET   124      36.852  21.783  57.681  1.00  0.00           O  
ATOM   1888  N   LEU   125      36.477  20.422  59.340  1.00  0.00           N  
ATOM   1889  H   LEU   125      36.116  20.287  60.274  1.00  0.00           H  
ATOM   1890  CA  LEU   125      36.474  19.255  58.481  1.00  0.00           C  
ATOM   1891  HA  LEU   125      37.427  19.308  57.953  1.00  0.00           H  
ATOM   1892  CB  LEU   125      36.622  18.062  59.374  1.00  0.00           C  
ATOM   1893  HB2 LEU   125      37.310  18.376  60.159  1.00  0.00           H  
ATOM   1894  HB3 LEU   125      35.627  17.873  59.778  1.00  0.00           H  
ATOM   1895  CG  LEU   125      37.307  16.837  58.829  1.00  0.00           C  
ATOM   1896  HG  LEU   125      36.676  16.476  58.017  1.00  0.00           H  
ATOM   1897  CD1 LEU   125      38.778  17.021  58.537  1.00  0.00           C  
ATOM   1898 HD11 LEU   125      38.917  17.978  58.033  1.00  0.00           H  
ATOM   1899 HD12 LEU   125      39.307  17.244  59.464  1.00  0.00           H  
ATOM   1900 HD13 LEU   125      39.199  16.149  58.038  1.00  0.00           H  
ATOM   1901  CD2 LEU   125      37.294  15.741  59.897  1.00  0.00           C  
ATOM   1902 HD21 LEU   125      37.667  14.749  59.640  1.00  0.00           H  
ATOM   1903 HD22 LEU   125      37.855  16.126  60.748  1.00  0.00           H  
ATOM   1904 HD23 LEU   125      36.241  15.655  60.164  1.00  0.00           H  
ATOM   1905  C   LEU   125      35.382  19.194  57.440  1.00  0.00           C  
ATOM   1906  O   LEU   125      35.381  18.351  56.533  1.00  0.00           O  
ATOM   1907  N   VAL   126      34.344  20.009  57.759  1.00  0.00           N  
ATOM   1908  H   VAL   126      34.324  20.537  58.620  1.00  0.00           H  
ATOM   1909  CA  VAL   126      33.199  20.156  56.977  1.00  0.00           C  
ATOM   1910  HA  VAL   126      32.807  19.170  56.728  1.00  0.00           H  
ATOM   1911  CB  VAL   126      32.088  20.963  57.744  1.00  0.00           C  
ATOM   1912  HB  VAL   126      32.513  21.899  58.109  1.00  0.00           H  
ATOM   1913  CG1 VAL   126      30.961  21.242  56.768  1.00  0.00           C  
ATOM   1914 HG11 VAL   126      30.218  21.822  57.315  1.00  0.00           H  
ATOM   1915 HG12 VAL   126      31.282  21.898  55.959  1.00  0.00           H  
ATOM   1916 HG13 VAL   126      30.625  20.371  56.205  1.00  0.00           H  
ATOM   1917  CG2 VAL   126      31.554  20.052  58.878  1.00  0.00           C  
ATOM   1918 HG21 VAL   126      32.279  19.444  59.420  1.00  0.00           H  
ATOM   1919 HG22 VAL   126      31.046  20.714  59.579  1.00  0.00           H  
ATOM   1920 HG23 VAL   126      30.842  19.338  58.466  1.00  0.00           H  
ATOM   1921  C   VAL   126      33.517  20.797  55.603  1.00  0.00           C  
ATOM   1922  O   VAL   126      33.158  20.218  54.546  1.00  0.00           O  
ATOM   1923  N   GLU   127      34.169  21.941  55.675  1.00  0.00           N  
ATOM   1924  H   GLU   127      34.555  22.206  56.570  1.00  0.00           H  
ATOM   1925  CA  GLU   127      34.745  22.620  54.508  1.00  0.00           C  
ATOM   1926  HA  GLU   127      33.967  22.936  53.814  1.00  0.00           H  
ATOM   1927  CB  GLU   127      35.406  23.964  54.876  1.00  0.00           C  
ATOM   1928  HB2 GLU   127      36.042  23.745  55.734  1.00  0.00           H  
ATOM   1929  HB3 GLU   127      36.148  24.321  54.162  1.00  0.00           H  
ATOM   1930  CG  GLU   127      34.323  25.042  55.114  1.00  0.00           C  
ATOM   1931  HG2 GLU   127      33.654  24.673  55.892  1.00  0.00           H  
ATOM   1932  HG3 GLU   127      34.769  25.927  55.567  1.00  0.00           H  
ATOM   1933  CD  GLU   127      33.673  25.501  53.798  1.00  0.00           C  
ATOM   1934  OE1 GLU   127      32.550  26.022  53.943  1.00  0.00           O  
ATOM   1935  OE2 GLU   127      34.288  25.433  52.674  1.00  0.00           O  
ATOM   1936  C   GLU   127      35.687  21.653  53.753  1.00  0.00           C  
ATOM   1937  O   GLU   127      35.734  21.684  52.562  1.00  0.00           O  
ATOM   1938  N   VAL   128      36.459  20.863  54.535  1.00  0.00           N  
ATOM   1939  H   VAL   128      36.323  20.763  55.531  1.00  0.00           H  
ATOM   1940  CA  VAL   128      37.447  20.004  53.907  1.00  0.00           C  
ATOM   1941  HA  VAL   128      38.093  20.663  53.328  1.00  0.00           H  
ATOM   1942  CB  VAL   128      38.430  19.368  55.012  1.00  0.00           C  
ATOM   1943  HB  VAL   128      37.943  18.970  55.902  1.00  0.00           H  
ATOM   1944  CG1 VAL   128      39.339  18.342  54.454  1.00  0.00           C  
ATOM   1945 HG11 VAL   128      40.211  18.054  55.041  1.00  0.00           H  
ATOM   1946 HG12 VAL   128      38.819  17.420  54.192  1.00  0.00           H  
ATOM   1947 HG13 VAL   128      39.777  18.758  53.547  1.00  0.00           H  
ATOM   1948  CG2 VAL   128      39.379  20.493  55.508  1.00  0.00           C  
ATOM   1949 HG21 VAL   128      40.001  20.967  54.749  1.00  0.00           H  
ATOM   1950 HG22 VAL   128      38.811  21.234  56.070  1.00  0.00           H  
ATOM   1951 HG23 VAL   128      40.168  20.030  56.101  1.00  0.00           H  
ATOM   1952  C   VAL   128      36.775  18.961  53.059  1.00  0.00           C  
ATOM   1953  O   VAL   128      37.178  18.852  51.878  1.00  0.00           O  
ATOM   1954  N   ALA   129      35.815  18.252  53.560  1.00  0.00           N  
ATOM   1955  H   ALA   129      35.616  18.416  54.536  1.00  0.00           H  
ATOM   1956  CA  ALA   129      35.096  17.180  52.919  1.00  0.00           C  
ATOM   1957  HA  ALA   129      35.760  16.386  52.579  1.00  0.00           H  
ATOM   1958  CB  ALA   129      34.070  16.669  53.973  1.00  0.00           C  
ATOM   1959  HB1 ALA   129      33.282  16.070  53.517  1.00  0.00           H  
ATOM   1960  HB2 ALA   129      34.580  16.259  54.844  1.00  0.00           H  
ATOM   1961  HB3 ALA   129      33.622  17.549  54.435  1.00  0.00           H  
ATOM   1962  C   ALA   129      34.389  17.747  51.731  1.00  0.00           C  
ATOM   1963  O   ALA   129      34.241  17.091  50.722  1.00  0.00           O  
ATOM   1964  N   LEU   130      33.848  18.964  51.910  1.00  0.00           N  
ATOM   1965  H   LEU   130      33.904  19.297  52.862  1.00  0.00           H  
ATOM   1966  CA  LEU   130      32.918  19.639  50.977  1.00  0.00           C  
ATOM   1967  HA  LEU   130      32.329  18.861  50.492  1.00  0.00           H  
ATOM   1968  CB  LEU   130      31.829  20.497  51.750  1.00  0.00           C  
ATOM   1969  HB2 LEU   130      32.216  21.273  52.410  1.00  0.00           H  
ATOM   1970  HB3 LEU   130      31.260  21.047  51.001  1.00  0.00           H  
ATOM   1971  CG  LEU   130      30.806  19.676  52.439  1.00  0.00           C  
ATOM   1972  HG  LEU   130      31.205  19.095  53.270  1.00  0.00           H  
ATOM   1973  CD1 LEU   130      29.736  20.558  53.050  1.00  0.00           C  
ATOM   1974 HD11 LEU   130      28.917  20.022  53.530  1.00  0.00           H  
ATOM   1975 HD12 LEU   130      30.156  21.220  53.808  1.00  0.00           H  
ATOM   1976 HD13 LEU   130      29.318  21.243  52.312  1.00  0.00           H  
ATOM   1977  CD2 LEU   130      30.131  18.692  51.516  1.00  0.00           C  
ATOM   1978 HD21 LEU   130      30.631  17.723  51.540  1.00  0.00           H  
ATOM   1979 HD22 LEU   130      29.133  18.332  51.767  1.00  0.00           H  
ATOM   1980 HD23 LEU   130      30.100  19.167  50.535  1.00  0.00           H  
ATOM   1981  C   LEU   130      33.637  20.388  49.778  1.00  0.00           C  
ATOM   1982  O   LEU   130      32.985  20.536  48.782  1.00  0.00           O  
ATOM   1983  N   CYS   131      34.892  20.807  49.998  1.00  0.00           N  
ATOM   1984  H   CYS   131      35.410  20.498  50.808  1.00  0.00           H  
ATOM   1985  CA  CYS   131      35.788  21.428  48.947  1.00  0.00           C  
ATOM   1986  HA  CYS   131      35.402  21.117  47.976  1.00  0.00           H  
ATOM   1987  CB  CYS   131      35.581  22.989  48.949  1.00  0.00           C  
ATOM   1988  HB2 CYS   131      34.518  23.215  48.863  1.00  0.00           H  
ATOM   1989  HB3 CYS   131      36.119  23.507  49.743  1.00  0.00           H  
ATOM   1990  SG  CYS   131      36.378  23.599  47.436  1.00  0.00           S  
ATOM   1991  HG  CYS   131      37.415  22.755  47.449  1.00  0.00           H  
ATOM   1992  C   CYS   131      37.276  21.022  49.034  1.00  0.00           C  
ATOM   1993  O   CYS   131      37.842  20.687  48.026  1.00  0.00           O  
ATOM   1994  N   THR   132      37.966  21.328  50.154  1.00  0.00           N  
ATOM   1995  H   THR   132      37.493  21.684  50.972  1.00  0.00           H  
ATOM   1996  CA  THR   132      39.468  21.465  50.195  1.00  0.00           C  
ATOM   1997  HA  THR   132      39.804  22.222  49.486  1.00  0.00           H  
ATOM   1998  CB  THR   132      39.912  21.781  51.630  1.00  0.00           C  
ATOM   1999  HB  THR   132      39.762  20.899  52.252  1.00  0.00           H  
ATOM   2000  CG2 THR   132      41.367  22.148  51.727  1.00  0.00           C  
ATOM   2001 HG21 THR   132      41.994  21.259  51.654  1.00  0.00           H  
ATOM   2002 HG22 THR   132      41.637  22.855  50.943  1.00  0.00           H  
ATOM   2003 HG23 THR   132      41.672  22.418  52.738  1.00  0.00           H  
ATOM   2004  OG1 THR   132      39.123  22.848  52.210  1.00  0.00           O  
ATOM   2005  HG1 THR   132      39.511  23.694  51.972  1.00  0.00           H  
ATOM   2006  C   THR   132      40.159  20.143  49.779  1.00  0.00           C  
ATOM   2007  O   THR   132      41.309  20.176  49.299  1.00  0.00           O  
ATOM   2008  N   TRP   133      39.541  19.017  49.820  1.00  0.00           N  
ATOM   2009  H   TRP   133      38.618  19.003  50.230  1.00  0.00           H  
ATOM   2010  CA  TRP   133      40.147  17.760  49.293  1.00  0.00           C  
ATOM   2011  HA  TRP   133      41.079  17.541  49.813  1.00  0.00           H  
ATOM   2012  CB  TRP   133      39.210  16.562  49.759  1.00  0.00           C  
ATOM   2013  HB2 TRP   133      39.865  15.690  49.771  1.00  0.00           H  
ATOM   2014  HB3 TRP   133      38.812  16.862  50.728  1.00  0.00           H  
ATOM   2015  CG  TRP   133      38.108  16.126  48.844  1.00  0.00           C  
ATOM   2016  CD1 TRP   133      36.755  16.367  49.034  1.00  0.00           C  
ATOM   2017  HD1 TRP   133      36.469  16.873  49.944  1.00  0.00           H  
ATOM   2018  NE1 TRP   133      36.014  15.747  48.111  1.00  0.00           N  
ATOM   2019  HE1 TRP   133      35.014  15.863  48.030  1.00  0.00           H  
ATOM   2020  CE2 TRP   133      36.819  15.196  47.149  1.00  0.00           C  
ATOM   2021  CZ2 TRP   133      36.536  14.651  45.964  1.00  0.00           C  
ATOM   2022  HZ2 TRP   133      35.500  14.659  45.659  1.00  0.00           H  
ATOM   2023  CH2 TRP   133      37.554  14.042  45.180  1.00  0.00           C  
ATOM   2024  HH2 TRP   133      37.339  13.426  44.319  1.00  0.00           H  
ATOM   2025  CZ3 TRP   133      38.901  14.142  45.557  1.00  0.00           C  
ATOM   2026  HZ3 TRP   133      39.744  13.724  45.026  1.00  0.00           H  
ATOM   2027  CE3 TRP   133      39.188  14.817  46.841  1.00  0.00           C  
ATOM   2028  HE3 TRP   133      40.234  14.967  47.062  1.00  0.00           H  
ATOM   2029  CD2 TRP   133      38.171  15.429  47.612  1.00  0.00           C  
ATOM   2030  C   TRP   133      40.381  17.817  47.845  1.00  0.00           C  
ATOM   2031  O   TRP   133      41.452  17.352  47.319  1.00  0.00           O  
ATOM   2032  N   TYR   134      39.592  18.585  47.044  1.00  0.00           N  
ATOM   2033  H   TYR   134      38.792  19.047  47.453  1.00  0.00           H  
ATOM   2034  CA  TYR   134      39.827  18.808  45.596  1.00  0.00           C  
ATOM   2035  HA  TYR   134      39.824  17.813  45.152  1.00  0.00           H  
ATOM   2036  CB  TYR   134      38.690  19.520  44.869  1.00  0.00           C  
ATOM   2037  HB2 TYR   134      38.779  20.589  45.063  1.00  0.00           H  
ATOM   2038  HB3 TYR   134      38.920  19.392  43.811  1.00  0.00           H  
ATOM   2039  CG  TYR   134      37.206  19.013  44.931  1.00  0.00           C  
ATOM   2040  CD1 TYR   134      36.850  17.866  44.161  1.00  0.00           C  
ATOM   2041  HD1 TYR   134      37.618  17.302  43.653  1.00  0.00           H  
ATOM   2042  CE1 TYR   134      35.528  17.283  44.368  1.00  0.00           C  
ATOM   2043  HE1 TYR   134      35.348  16.260  44.071  1.00  0.00           H  
ATOM   2044  CZ  TYR   134      34.562  17.954  45.220  1.00  0.00           C  
ATOM   2045  OH  TYR   134      33.389  17.394  45.529  1.00  0.00           O  
ATOM   2046  HH  TYR   134      33.384  17.048  46.424  1.00  0.00           H  
ATOM   2047  CE2 TYR   134      34.937  19.150  45.886  1.00  0.00           C  
ATOM   2048  HE2 TYR   134      34.189  19.762  46.366  1.00  0.00           H  
ATOM   2049  CD2 TYR   134      36.236  19.687  45.720  1.00  0.00           C  
ATOM   2050  HD2 TYR   134      36.454  20.596  46.260  1.00  0.00           H  
ATOM   2051  C   TYR   134      41.131  19.487  45.242  1.00  0.00           C  
ATOM   2052  O   TYR   134      41.775  19.100  44.289  1.00  0.00           O  
ATOM   2053  N   LEU   135      41.674  20.349  46.115  1.00  0.00           N  
ATOM   2054  H   LEU   135      41.286  20.290  47.045  1.00  0.00           H  
ATOM   2055  CA  LEU   135      42.939  21.099  45.888  1.00  0.00           C  
ATOM   2056  HA  LEU   135      42.955  21.468  44.862  1.00  0.00           H  
ATOM   2057  CB  LEU   135      42.929  22.277  46.905  1.00  0.00           C  
ATOM   2058  HB2 LEU   135      43.190  21.888  47.889  1.00  0.00           H  
ATOM   2059  HB3 LEU   135      43.780  22.915  46.669  1.00  0.00           H  
ATOM   2060  CG  LEU   135      41.717  23.138  47.015  1.00  0.00           C  
ATOM   2061  HG  LEU   135      40.975  22.564  47.571  1.00  0.00           H  
ATOM   2062  CD1 LEU   135      41.897  24.430  47.874  1.00  0.00           C  
ATOM   2063 HD11 LEU   135      41.871  24.246  48.948  1.00  0.00           H  
ATOM   2064 HD12 LEU   135      42.813  24.816  47.426  1.00  0.00           H  
ATOM   2065 HD13 LEU   135      41.088  25.136  47.686  1.00  0.00           H  
ATOM   2066  CD2 LEU   135      41.159  23.554  45.660  1.00  0.00           C  
ATOM   2067 HD21 LEU   135      41.886  24.084  45.044  1.00  0.00           H  
ATOM   2068 HD22 LEU   135      40.843  22.682  45.088  1.00  0.00           H  
ATOM   2069 HD23 LEU   135      40.204  24.064  45.779  1.00  0.00           H  
ATOM   2070  C   LEU   135      44.238  20.359  45.895  1.00  0.00           C  
ATOM   2071  O   LEU   135      45.280  20.935  45.590  1.00  0.00           O  
ATOM   2072  N   VAL   136      44.170  19.178  46.437  1.00  0.00           N  
ATOM   2073  H   VAL   136      43.295  18.906  46.863  1.00  0.00           H  
ATOM   2074  CA  VAL   136      45.289  18.191  46.570  1.00  0.00           C  
ATOM   2075  HA  VAL   136      46.169  18.726  46.213  1.00  0.00           H  
ATOM   2076  CB  VAL   136      45.503  17.788  48.079  1.00  0.00           C  
ATOM   2077  HB  VAL   136      46.306  17.053  48.044  1.00  0.00           H  
ATOM   2078  CG1 VAL   136      46.055  18.947  49.028  1.00  0.00           C  
ATOM   2079 HG11 VAL   136      46.270  18.619  50.044  1.00  0.00           H  
ATOM   2080 HG12 VAL   136      46.953  19.431  48.644  1.00  0.00           H  
ATOM   2081 HG13 VAL   136      45.283  19.699  49.191  1.00  0.00           H  
ATOM   2082  CG2 VAL   136      44.259  17.155  48.705  1.00  0.00           C  
ATOM   2083 HG21 VAL   136      43.390  17.807  48.793  1.00  0.00           H  
ATOM   2084 HG22 VAL   136      43.976  16.282  48.116  1.00  0.00           H  
ATOM   2085 HG23 VAL   136      44.521  16.821  49.709  1.00  0.00           H  
ATOM   2086  C   VAL   136      45.061  17.009  45.531  1.00  0.00           C  
ATOM   2087  O   VAL   136      45.996  16.242  45.334  1.00  0.00           O  
ATOM   2088  N   ALA   137      43.906  16.908  44.907  1.00  0.00           N  
ATOM   2089  H   ALA   137      43.131  17.498  45.176  1.00  0.00           H  
ATOM   2090  CA  ALA   137      43.455  15.817  44.104  1.00  0.00           C  
ATOM   2091  HA  ALA   137      44.155  14.981  44.093  1.00  0.00           H  
ATOM   2092  CB  ALA   137      42.132  15.312  44.672  1.00  0.00           C  
ATOM   2093  HB1 ALA   137      42.287  14.831  45.637  1.00  0.00           H  
ATOM   2094  HB2 ALA   137      41.417  16.087  44.948  1.00  0.00           H  
ATOM   2095  HB3 ALA   137      41.641  14.564  44.050  1.00  0.00           H  
ATOM   2096  C   ALA   137      43.291  16.157  42.605  1.00  0.00           C  
ATOM   2097  O   ALA   137      43.717  15.430  41.760  1.00  0.00           O  
ATOM   2098  N   PHE   138      42.692  17.299  42.229  1.00  0.00           N  
ATOM   2099  H   PHE   138      42.243  17.938  42.870  1.00  0.00           H  
ATOM   2100  CA  PHE   138      42.597  17.735  40.890  1.00  0.00           C  
ATOM   2101  HA  PHE   138      42.790  16.860  40.269  1.00  0.00           H  
ATOM   2102  CB  PHE   138      41.148  18.198  40.703  1.00  0.00           C  
ATOM   2103  HB2 PHE   138      40.985  18.863  41.551  1.00  0.00           H  
ATOM   2104  HB3 PHE   138      41.076  18.899  39.872  1.00  0.00           H  
ATOM   2105  CG  PHE   138      40.215  17.002  40.757  1.00  0.00           C  
ATOM   2106  CD1 PHE   138      39.537  16.551  41.928  1.00  0.00           C  
ATOM   2107  HD1 PHE   138      39.788  16.930  42.908  1.00  0.00           H  
ATOM   2108  CE1 PHE   138      38.540  15.584  41.844  1.00  0.00           C  
ATOM   2109  HE1 PHE   138      38.048  15.295  42.761  1.00  0.00           H  
ATOM   2110  CZ  PHE   138      38.136  14.993  40.601  1.00  0.00           C  
ATOM   2111  HZ  PHE   138      37.417  14.189  40.644  1.00  0.00           H  
ATOM   2112  CE2 PHE   138      38.903  15.371  39.473  1.00  0.00           C  
ATOM   2113  HE2 PHE   138      38.635  14.977  38.504  1.00  0.00           H  
ATOM   2114  CD2 PHE   138      39.918  16.357  39.526  1.00  0.00           C  
ATOM   2115  HD2 PHE   138      40.358  16.732  38.614  1.00  0.00           H  
ATOM   2116  C   PHE   138      43.657  18.844  40.597  1.00  0.00           C  
ATOM   2117  O   PHE   138      44.273  19.404  41.559  1.00  0.00           O  
ATOM   2118  N   PRO   139      43.969  19.049  39.340  1.00  0.00           N  
ATOM   2119  CD  PRO   139      43.608  18.221  38.284  1.00  0.00           C  
ATOM   2120  HD2 PRO   139      42.525  18.228  38.168  1.00  0.00           H  
ATOM   2121  HD3 PRO   139      44.004  17.221  38.459  1.00  0.00           H  
ATOM   2122  CG  PRO   139      44.183  18.853  36.975  1.00  0.00           C  
ATOM   2123  HG2 PRO   139      43.441  19.527  36.546  1.00  0.00           H  
ATOM   2124  HG3 PRO   139      44.500  18.073  36.282  1.00  0.00           H  
ATOM   2125  CB  PRO   139      45.368  19.624  37.533  1.00  0.00           C  
ATOM   2126  HB2 PRO   139      45.694  20.473  36.933  1.00  0.00           H  
ATOM   2127  HB3 PRO   139      46.248  19.007  37.714  1.00  0.00           H  
ATOM   2128  CA  PRO   139      44.903  20.105  38.838  1.00  0.00           C  
ATOM   2129  HA  PRO   139      45.710  20.213  39.563  1.00  0.00           H  
ATOM   2130  C   PRO   139      44.157  21.489  38.649  1.00  0.00           C  
ATOM   2131  O   PRO   139      42.940  21.501  38.725  1.00  0.00           O  
ATOM   2132  N   PRO   140      44.974  22.493  38.472  1.00  0.00           N  
ATOM   2133  CD  PRO   140      46.424  22.552  38.610  1.00  0.00           C  
ATOM   2134  HD2 PRO   140      46.995  22.107  37.795  1.00  0.00           H  
ATOM   2135  HD3 PRO   140      46.775  22.040  39.507  1.00  0.00           H  
ATOM   2136  CG  PRO   140      46.835  24.055  38.726  1.00  0.00           C  
ATOM   2137  HG2 PRO   140      47.189  24.455  37.776  1.00  0.00           H  
ATOM   2138  HG3 PRO   140      47.504  24.273  39.559  1.00  0.00           H  
ATOM   2139  CB  PRO   140      45.483  24.765  39.008  1.00  0.00           C  
ATOM   2140  HB2 PRO   140      45.361  25.745  38.546  1.00  0.00           H  
ATOM   2141  HB3 PRO   140      45.263  24.834  40.073  1.00  0.00           H  
ATOM   2142  CA  PRO   140      44.386  23.875  38.456  1.00  0.00           C  
ATOM   2143  HA  PRO   140      43.564  23.965  39.165  1.00  0.00           H  
ATOM   2144  C   PRO   140      43.947  24.377  37.045  1.00  0.00           C  
ATOM   2145  O   PRO   140      44.783  24.366  36.135  1.00  0.00           O  
ATOM   2146  N   GLU   141      42.698  24.841  36.835  1.00  0.00           N  
ATOM   2147  H   GLU   141      42.065  24.990  37.608  1.00  0.00           H  
ATOM   2148  CA  GLU   141      42.112  25.203  35.504  1.00  0.00           C  
ATOM   2149  HA  GLU   141      42.845  25.822  34.986  1.00  0.00           H  
ATOM   2150  CB  GLU   141      41.431  24.010  34.753  1.00  0.00           C  
ATOM   2151  HB2 GLU   141      40.690  23.700  35.490  1.00  0.00           H  
ATOM   2152  HB3 GLU   141      40.887  24.350  33.871  1.00  0.00           H  
ATOM   2153  CG  GLU   141      42.356  22.880  34.324  1.00  0.00           C  
ATOM   2154  HG2 GLU   141      43.121  23.163  33.601  1.00  0.00           H  
ATOM   2155  HG3 GLU   141      42.900  22.375  35.121  1.00  0.00           H  
ATOM   2156  CD  GLU   141      41.637  21.811  33.578  1.00  0.00           C  
ATOM   2157  OE1 GLU   141      40.634  21.343  34.104  1.00  0.00           O  
ATOM   2158  OE2 GLU   141      42.194  21.345  32.557  1.00  0.00           O  
ATOM   2159  C   GLU   141      41.060  26.271  35.699  1.00  0.00           C  
ATOM   2160  O   GLU   141      40.404  26.300  36.732  1.00  0.00           O  
ATOM   2161  N   VAL   142      40.860  27.130  34.673  1.00  0.00           N  
ATOM   2162  H   VAL   142      41.393  26.892  33.848  1.00  0.00           H  
ATOM   2163  CA  VAL   142      39.906  28.273  34.669  1.00  0.00           C  
ATOM   2164  HA  VAL   142      39.086  28.097  35.364  1.00  0.00           H  
ATOM   2165  CB  VAL   142      40.683  29.562  34.847  1.00  0.00           C  
ATOM   2166  HB  VAL   142      41.622  29.581  34.293  1.00  0.00           H  
ATOM   2167  CG1 VAL   142      39.967  30.703  34.384  1.00  0.00           C  
ATOM   2168 HG11 VAL   142      39.016  30.682  34.915  1.00  0.00           H  
ATOM   2169 HG12 VAL   142      40.627  31.536  34.626  1.00  0.00           H  
ATOM   2170 HG13 VAL   142      39.829  30.627  33.305  1.00  0.00           H  
ATOM   2171  CG2 VAL   142      41.145  29.690  36.304  1.00  0.00           C  
ATOM   2172 HG21 VAL   142      41.772  30.562  36.485  1.00  0.00           H  
ATOM   2173 HG22 VAL   142      40.211  29.648  36.866  1.00  0.00           H  
ATOM   2174 HG23 VAL   142      41.737  28.858  36.685  1.00  0.00           H  
ATOM   2175  C   VAL   142      39.336  28.242  33.244  1.00  0.00           C  
ATOM   2176  O   VAL   142      40.078  27.976  32.258  1.00  0.00           O  
ATOM   2177  N   VAL   143      38.007  28.392  33.206  1.00  0.00           N  
ATOM   2178  H   VAL   143      37.427  28.641  33.994  1.00  0.00           H  
ATOM   2179  CA  VAL   143      37.171  28.424  32.024  1.00  0.00           C  
ATOM   2180  HA  VAL   143      37.731  28.609  31.107  1.00  0.00           H  
ATOM   2181  CB  VAL   143      36.438  27.050  31.858  1.00  0.00           C  
ATOM   2182  HB  VAL   143      35.911  27.100  30.905  1.00  0.00           H  
ATOM   2183  CG1 VAL   143      37.368  25.795  31.658  1.00  0.00           C  
ATOM   2184 HG11 VAL   143      36.766  24.900  31.500  1.00  0.00           H  
ATOM   2185 HG12 VAL   143      38.004  25.912  30.780  1.00  0.00           H  
ATOM   2186 HG13 VAL   143      38.097  25.622  32.449  1.00  0.00           H  
ATOM   2187  CG2 VAL   143      35.425  26.781  32.934  1.00  0.00           C  
ATOM   2188 HG21 VAL   143      35.889  26.599  33.903  1.00  0.00           H  
ATOM   2189 HG22 VAL   143      34.777  27.650  33.046  1.00  0.00           H  
ATOM   2190 HG23 VAL   143      34.867  25.903  32.609  1.00  0.00           H  
ATOM   2191  C   VAL   143      36.118  29.496  32.136  1.00  0.00           C  
ATOM   2192  O   VAL   143      35.979  30.059  33.249  1.00  0.00           O  
ATOM   2193  N   THR   144      35.471  29.816  30.987  1.00  0.00           N  
ATOM   2194  H   THR   144      35.840  29.322  30.187  1.00  0.00           H  
ATOM   2195  CA  THR   144      34.343  30.785  30.837  1.00  0.00           C  
ATOM   2196  HA  THR   144      34.375  31.545  31.617  1.00  0.00           H  
ATOM   2197  CB  THR   144      34.350  31.518  29.487  1.00  0.00           C  
ATOM   2198  HB  THR   144      34.261  30.776  28.694  1.00  0.00           H  
ATOM   2199  CG2 THR   144      33.211  32.516  29.315  1.00  0.00           C  
ATOM   2200 HG21 THR   144      33.191  33.251  30.120  1.00  0.00           H  
ATOM   2201 HG22 THR   144      33.247  32.922  28.304  1.00  0.00           H  
ATOM   2202 HG23 THR   144      32.329  31.920  29.551  1.00  0.00           H  
ATOM   2203  OG1 THR   144      35.530  32.215  29.333  1.00  0.00           O  
ATOM   2204  HG1 THR   144      35.325  32.845  28.637  1.00  0.00           H  
ATOM   2205  C   THR   144      32.988  29.966  30.949  1.00  0.00           C  
ATOM   2206  O   THR   144      32.993  28.854  30.443  1.00  0.00           O  
ATOM   2207  N   ASP   145      32.008  30.519  31.660  1.00  0.00           N  
ATOM   2208  H   ASP   145      32.169  31.380  32.164  1.00  0.00           H  
ATOM   2209  CA  ASP   145      30.671  29.916  32.060  1.00  0.00           C  
ATOM   2210  HA  ASP   145      30.939  29.049  32.663  1.00  0.00           H  
ATOM   2211  CB  ASP   145      29.913  30.901  32.943  1.00  0.00           C  
ATOM   2212  HB2 ASP   145      30.561  31.446  33.630  1.00  0.00           H  
ATOM   2213  HB3 ASP   145      29.505  31.661  32.276  1.00  0.00           H  
ATOM   2214  CG  ASP   145      28.704  30.249  33.620  1.00  0.00           C  
ATOM   2215  OD1 ASP   145      28.310  29.083  33.433  1.00  0.00           O  
ATOM   2216  OD2 ASP   145      28.014  30.962  34.393  1.00  0.00           O  
ATOM   2217  C   ASP   145      29.691  29.483  30.899  1.00  0.00           C  
ATOM   2218  O   ASP   145      29.276  30.406  30.144  1.00  0.00           O  
ATOM   2219  N   TRP   146      29.294  28.264  30.823  1.00  0.00           N  
ATOM   2220  H   TRP   146      29.660  27.675  31.557  1.00  0.00           H  
ATOM   2221  CA  TRP   146      28.437  27.707  29.755  1.00  0.00           C  
ATOM   2222  HA  TRP   146      28.776  28.105  28.798  1.00  0.00           H  
ATOM   2223  CB  TRP   146      28.623  26.166  29.642  1.00  0.00           C  
ATOM   2224  HB2 TRP   146      28.252  25.822  28.676  1.00  0.00           H  
ATOM   2225  HB3 TRP   146      29.673  25.874  29.614  1.00  0.00           H  
ATOM   2226  CG  TRP   146      28.190  25.263  30.759  1.00  0.00           C  
ATOM   2227  CD1 TRP   146      26.891  25.191  31.214  1.00  0.00           C  
ATOM   2228  HD1 TRP   146      26.025  25.779  30.947  1.00  0.00           H  
ATOM   2229  NE1 TRP   146      26.789  24.249  32.254  1.00  0.00           N  
ATOM   2230  HE1 TRP   146      25.948  24.123  32.798  1.00  0.00           H  
ATOM   2231  CE2 TRP   146      27.966  23.512  32.351  1.00  0.00           C  
ATOM   2232  CZ2 TRP   146      28.344  22.410  33.028  1.00  0.00           C  
ATOM   2233  HZ2 TRP   146      27.561  21.826  33.488  1.00  0.00           H  
ATOM   2234  CH2 TRP   146      29.708  22.050  33.197  1.00  0.00           C  
ATOM   2235  HH2 TRP   146      29.920  21.188  33.813  1.00  0.00           H  
ATOM   2236  CZ3 TRP   146      30.666  22.783  32.434  1.00  0.00           C  
ATOM   2237  HZ3 TRP   146      31.701  22.559  32.645  1.00  0.00           H  
ATOM   2238  CE3 TRP   146      30.288  23.926  31.683  1.00  0.00           C  
ATOM   2239  HE3 TRP   146      31.000  24.469  31.079  1.00  0.00           H  
ATOM   2240  CD2 TRP   146      28.912  24.239  31.511  1.00  0.00           C  
ATOM   2241  C   TRP   146      26.929  28.261  29.840  1.00  0.00           C  
ATOM   2242  O   TRP   146      26.308  28.491  28.812  1.00  0.00           O  
ATOM   2243  N   HID   147      26.446  28.492  31.086  1.00  0.00           N  
ATOM   2244  H   HID   147      27.045  28.508  31.898  1.00  0.00           H  
ATOM   2245  CA  HID   147      25.069  28.953  31.318  1.00  0.00           C  
ATOM   2246  HA  HID   147      24.470  28.533  30.510  1.00  0.00           H  
ATOM   2247  CB  HID   147      24.546  28.359  32.613  1.00  0.00           C  
ATOM   2248  HB2 HID   147      24.917  27.342  32.739  1.00  0.00           H  
ATOM   2249  HB3 HID   147      24.790  28.883  33.538  1.00  0.00           H  
ATOM   2250  CG  HID   147      23.104  28.139  32.576  1.00  0.00           C  
ATOM   2251  ND1 HID   147      22.465  27.108  31.973  1.00  0.00           N  
ATOM   2252  HD1 HID   147      22.857  26.387  31.384  1.00  0.00           H  
ATOM   2253  CE1 HID   147      21.192  27.297  32.061  1.00  0.00           C  
ATOM   2254  HE1 HID   147      20.382  26.677  31.707  1.00  0.00           H  
ATOM   2255  NE2 HID   147      20.890  28.445  32.629  1.00  0.00           N  
ATOM   2256  CD2 HID   147      22.136  28.992  33.062  1.00  0.00           C  
ATOM   2257  HD2 HID   147      22.191  29.954  33.551  1.00  0.00           H  
ATOM   2258  C   HID   147      24.830  30.479  31.265  1.00  0.00           C  
ATOM   2259  O   HID   147      23.746  30.955  31.577  1.00  0.00           O  
ATOM   2260  N   MET   148      25.774  31.243  30.676  1.00  0.00           N  
ATOM   2261  H   MET   148      26.605  30.767  30.354  1.00  0.00           H  
ATOM   2262  CA  MET   148      25.665  32.697  30.399  1.00  0.00           C  
ATOM   2263  HA  MET   148      24.608  32.963  30.440  1.00  0.00           H  
ATOM   2264  CB  MET   148      26.374  33.331  31.583  1.00  0.00           C  
ATOM   2265  HB2 MET   148      25.958  32.824  32.453  1.00  0.00           H  
ATOM   2266  HB3 MET   148      27.456  33.242  31.492  1.00  0.00           H  
ATOM   2267  CG  MET   148      26.104  34.859  31.677  1.00  0.00           C  
ATOM   2268  HG2 MET   148      26.562  35.123  32.630  1.00  0.00           H  
ATOM   2269  HG3 MET   148      26.561  35.344  30.815  1.00  0.00           H  
ATOM   2270  SD  MET   148      24.302  35.281  31.555  1.00  0.00           S  
ATOM   2271  CE  MET   148      23.795  35.014  33.269  1.00  0.00           C  
ATOM   2272  HE1 MET   148      24.510  35.494  33.937  1.00  0.00           H  
ATOM   2273  HE2 MET   148      22.818  35.463  33.447  1.00  0.00           H  
ATOM   2274  HE3 MET   148      23.786  33.943  33.473  1.00  0.00           H  
ATOM   2275  C   MET   148      26.130  33.042  29.010  1.00  0.00           C  
ATOM   2276  O   MET   148      27.018  32.403  28.437  1.00  0.00           O  
ATOM   2277  N   LEU   149      25.478  34.069  28.466  1.00  0.00           N  
ATOM   2278  H   LEU   149      24.863  34.596  29.070  1.00  0.00           H  
ATOM   2279  CA  LEU   149      25.789  34.690  27.129  1.00  0.00           C  
ATOM   2280  HA  LEU   149      25.563  34.038  26.286  1.00  0.00           H  
ATOM   2281  CB  LEU   149      24.857  35.874  26.974  1.00  0.00           C  
ATOM   2282  HB2 LEU   149      24.170  35.903  27.820  1.00  0.00           H  
ATOM   2283  HB3 LEU   149      25.458  36.783  26.969  1.00  0.00           H  
ATOM   2284  CG  LEU   149      24.119  35.834  25.588  1.00  0.00           C  
ATOM   2285  HG  LEU   149      24.769  35.688  24.726  1.00  0.00           H  
ATOM   2286  CD1 LEU   149      23.054  34.758  25.512  1.00  0.00           C  
ATOM   2287 HD11 LEU   149      22.451  35.019  24.642  1.00  0.00           H  
ATOM   2288 HD12 LEU   149      23.391  33.726  25.421  1.00  0.00           H  
ATOM   2289 HD13 LEU   149      22.384  34.951  26.350  1.00  0.00           H  
ATOM   2290  CD2 LEU   149      23.482  37.229  25.432  1.00  0.00           C  
ATOM   2291 HD21 LEU   149      22.867  37.385  26.318  1.00  0.00           H  
ATOM   2292 HD22 LEU   149      24.245  38.007  25.385  1.00  0.00           H  
ATOM   2293 HD23 LEU   149      22.970  37.197  24.470  1.00  0.00           H  
ATOM   2294  C   LEU   149      27.221  35.221  27.079  1.00  0.00           C  
ATOM   2295  O   LEU   149      27.653  35.883  28.028  1.00  0.00           O  
ATOM   2296  N   PRO   150      28.024  34.883  26.036  1.00  0.00           N  
ATOM   2297  CD  PRO   150      27.702  34.053  24.875  1.00  0.00           C  
ATOM   2298  HD2 PRO   150      27.239  34.676  24.109  1.00  0.00           H  
ATOM   2299  HD3 PRO   150      27.067  33.221  25.180  1.00  0.00           H  
ATOM   2300  CG  PRO   150      29.031  33.430  24.493  1.00  0.00           C  
ATOM   2301  HG2 PRO   150      29.169  33.174  23.443  1.00  0.00           H  
ATOM   2302  HG3 PRO   150      29.200  32.539  25.097  1.00  0.00           H  
ATOM   2303  CB  PRO   150      29.970  34.715  24.730  1.00  0.00           C  
ATOM   2304  HB2 PRO   150      29.672  35.498  24.033  1.00  0.00           H  
ATOM   2305  HB3 PRO   150      31.015  34.417  24.807  1.00  0.00           H  
ATOM   2306  CA  PRO   150      29.517  35.107  26.119  1.00  0.00           C  
ATOM   2307  HA  PRO   150      29.934  34.606  26.992  1.00  0.00           H  
ATOM   2308  C   PRO   150      29.941  36.576  26.411  1.00  0.00           C  
ATOM   2309  O   PRO   150      30.991  36.716  27.010  1.00  0.00           O  
ATOM   2310  N   THR   151      29.201  37.610  25.970  1.00  0.00           N  
ATOM   2311  H   THR   151      28.407  37.366  25.396  1.00  0.00           H  
ATOM   2312  CA  THR   151      29.480  39.002  26.326  1.00  0.00           C  
ATOM   2313  HA  THR   151      30.484  39.198  25.950  1.00  0.00           H  
ATOM   2314  CB  THR   151      28.529  39.919  25.617  1.00  0.00           C  
ATOM   2315  HB  THR   151      28.630  40.913  26.054  1.00  0.00           H  
ATOM   2316  CG2 THR   151      28.816  40.029  24.081  1.00  0.00           C  
ATOM   2317 HG21 THR   151      29.789  40.506  23.964  1.00  0.00           H  
ATOM   2318 HG22 THR   151      28.989  39.062  23.609  1.00  0.00           H  
ATOM   2319 HG23 THR   151      28.056  40.560  23.507  1.00  0.00           H  
ATOM   2320  OG1 THR   151      27.175  39.546  25.805  1.00  0.00           O  
ATOM   2321  HG1 THR   151      26.899  40.063  26.565  1.00  0.00           H  
ATOM   2322  C   THR   151      29.325  39.256  27.828  1.00  0.00           C  
ATOM   2323  O   THR   151      30.070  40.107  28.380  1.00  0.00           O  
ATOM   2324  N   GLU   152      28.438  38.534  28.558  1.00  0.00           N  
ATOM   2325  H   GLU   152      27.811  37.920  28.058  1.00  0.00           H  
ATOM   2326  CA  GLU   152      28.127  38.777  30.009  1.00  0.00           C  
ATOM   2327  HA  GLU   152      28.549  39.734  30.315  1.00  0.00           H  
ATOM   2328  CB  GLU   152      26.592  38.697  30.179  1.00  0.00           C  
ATOM   2329  HB2 GLU   152      26.413  37.622  30.138  1.00  0.00           H  
ATOM   2330  HB3 GLU   152      26.431  39.173  31.146  1.00  0.00           H  
ATOM   2331  CG  GLU   152      25.752  39.399  29.099  1.00  0.00           C  
ATOM   2332  HG2 GLU   152      25.752  38.892  28.134  1.00  0.00           H  
ATOM   2333  HG3 GLU   152      24.716  39.344  29.434  1.00  0.00           H  
ATOM   2334  CD  GLU   152      26.242  40.863  28.975  1.00  0.00           C  
ATOM   2335  OE1 GLU   152      25.880  41.561  29.969  1.00  0.00           O  
ATOM   2336  OE2 GLU   152      26.663  41.317  27.865  1.00  0.00           O  
ATOM   2337  C   GLU   152      28.759  37.758  30.956  1.00  0.00           C  
ATOM   2338  O   GLU   152      28.599  37.834  32.150  1.00  0.00           O  
ATOM   2339  N   ALA   153      29.439  36.759  30.344  1.00  0.00           N  
ATOM   2340  H   ALA   153      29.565  36.879  29.349  1.00  0.00           H  
ATOM   2341  CA  ALA   153      29.792  35.517  30.966  1.00  0.00           C  
ATOM   2342  HA  ALA   153      28.882  35.235  31.496  1.00  0.00           H  
ATOM   2343  CB  ALA   153      29.980  34.417  29.869  1.00  0.00           C  
ATOM   2344  HB1 ALA   153      29.354  34.561  28.988  1.00  0.00           H  
ATOM   2345  HB2 ALA   153      31.002  34.490  29.498  1.00  0.00           H  
ATOM   2346  HB3 ALA   153      29.988  33.420  30.309  1.00  0.00           H  
ATOM   2347  C   ALA   153      31.073  35.658  31.891  1.00  0.00           C  
ATOM   2348  O   ALA   153      32.136  36.097  31.510  1.00  0.00           O  
ATOM   2349  N   LEU   154      30.902  35.074  33.087  1.00  0.00           N  
ATOM   2350  H   LEU   154      30.020  34.630  33.297  1.00  0.00           H  
ATOM   2351  CA  LEU   154      31.923  34.823  34.046  1.00  0.00           C  
ATOM   2352  HA  LEU   154      32.435  35.750  34.304  1.00  0.00           H  
ATOM   2353  CB  LEU   154      31.292  34.226  35.319  1.00  0.00           C  
ATOM   2354  HB2 LEU   154      30.311  34.646  35.539  1.00  0.00           H  
ATOM   2355  HB3 LEU   154      31.054  33.182  35.116  1.00  0.00           H  
ATOM   2356  CG  LEU   154      32.087  34.221  36.647  1.00  0.00           C  
ATOM   2357  HG  LEU   154      32.947  33.584  36.439  1.00  0.00           H  
ATOM   2358  CD1 LEU   154      32.427  35.628  37.074  1.00  0.00           C  
ATOM   2359 HD11 LEU   154      32.927  35.515  38.036  1.00  0.00           H  
ATOM   2360 HD12 LEU   154      33.244  35.956  36.431  1.00  0.00           H  
ATOM   2361 HD13 LEU   154      31.545  36.258  37.188  1.00  0.00           H  
ATOM   2362  CD2 LEU   154      31.273  33.574  37.738  1.00  0.00           C  
ATOM   2363 HD21 LEU   154      30.227  33.877  37.682  1.00  0.00           H  
ATOM   2364 HD22 LEU   154      31.353  32.498  37.583  1.00  0.00           H  
ATOM   2365 HD23 LEU   154      31.616  33.707  38.764  1.00  0.00           H  
ATOM   2366  C   LEU   154      33.090  33.788  33.725  1.00  0.00           C  
ATOM   2367  O   LEU   154      32.826  32.682  33.156  1.00  0.00           O  
ATOM   2368  N   VAL   155      34.310  34.129  34.072  1.00  0.00           N  
ATOM   2369  H   VAL   155      34.377  35.055  34.471  1.00  0.00           H  
ATOM   2370  CA  VAL   155      35.541  33.319  34.047  1.00  0.00           C  
ATOM   2371  HA  VAL   155      35.324  32.487  33.377  1.00  0.00           H  
ATOM   2372  CB  VAL   155      36.689  34.158  33.487  1.00  0.00           C  
ATOM   2373  HB  VAL   155      36.683  35.080  34.070  1.00  0.00           H  
ATOM   2374  CG1 VAL   155      38.082  33.506  33.471  1.00  0.00           C  
ATOM   2375 HG11 VAL   155      38.734  34.221  32.969  1.00  0.00           H  
ATOM   2376 HG12 VAL   155      38.421  33.321  34.491  1.00  0.00           H  
ATOM   2377 HG13 VAL   155      38.171  32.646  32.808  1.00  0.00           H  
ATOM   2378  CG2 VAL   155      36.389  34.510  32.069  1.00  0.00           C  
ATOM   2379 HG21 VAL   155      36.305  33.592  31.486  1.00  0.00           H  
ATOM   2380 HG22 VAL   155      35.525  35.168  31.981  1.00  0.00           H  
ATOM   2381 HG23 VAL   155      37.180  35.058  31.557  1.00  0.00           H  
ATOM   2382  C   VAL   155      35.826  32.797  35.472  1.00  0.00           C  
ATOM   2383  O   VAL   155      36.170  33.549  36.407  1.00  0.00           O  
ATOM   2384  N   HID   156      35.656  31.499  35.613  1.00  0.00           N  
ATOM   2385  H   HID   156      35.531  30.976  34.758  1.00  0.00           H  
ATOM   2386  CA  HID   156      35.682  30.774  36.843  1.00  0.00           C  
ATOM   2387  HA  HID   156      35.924  31.348  37.736  1.00  0.00           H  
ATOM   2388  CB  HID   156      34.234  30.349  37.185  1.00  0.00           C  
ATOM   2389  HB2 HID   156      34.422  30.017  38.206  1.00  0.00           H  
ATOM   2390  HB3 HID   156      33.562  31.184  37.380  1.00  0.00           H  
ATOM   2391  CG  HID   156      33.543  29.330  36.321  1.00  0.00           C  
ATOM   2392  ND1 HID   156      33.641  27.951  36.256  1.00  0.00           N  
ATOM   2393  HD1 HID   156      34.026  27.416  37.021  1.00  0.00           H  
ATOM   2394  CE1 HID   156      32.969  27.519  35.226  1.00  0.00           C  
ATOM   2395  HE1 HID   156      32.856  26.502  34.879  1.00  0.00           H  
ATOM   2396  NE2 HID   156      32.263  28.450  34.662  1.00  0.00           N  
ATOM   2397  CD2 HID   156      32.673  29.632  35.303  1.00  0.00           C  
ATOM   2398  HD2 HID   156      32.191  30.585  35.144  1.00  0.00           H  
ATOM   2399  C   HID   156      36.680  29.605  36.877  1.00  0.00           C  
ATOM   2400  O   HID   156      36.938  28.994  35.858  1.00  0.00           O  
ATOM   2401  N   CYX   157      37.115  29.204  38.043  1.00  0.00           N  
ATOM   2402  H   CYX   157      37.093  29.845  38.823  1.00  0.00           H  
ATOM   2403  CA  CYX   157      37.872  27.954  38.169  1.00  0.00           C  
ATOM   2404  HA  CYX   157      38.718  27.878  37.486  1.00  0.00           H  
ATOM   2405  CB  CYX   157      38.512  27.999  39.611  1.00  0.00           C  
ATOM   2406  HB2 CYX   157      37.668  28.074  40.297  1.00  0.00           H  
ATOM   2407  HB3 CYX   157      39.043  27.063  39.784  1.00  0.00           H  
ATOM   2408  SG  CYX   157      39.703  29.302  39.908  1.00  0.00           S  
ATOM   2409  C   CYX   157      36.871  26.690  38.029  1.00  0.00           C  
ATOM   2410  O   CYX   157      35.671  26.811  38.300  1.00  0.00           O  
ATOM   2411  N   ARG   158      37.421  25.561  37.655  1.00  0.00           N  
ATOM   2412  H   ARG   158      38.412  25.544  37.464  1.00  0.00           H  
ATOM   2413  CA  ARG   158      36.787  24.258  37.757  1.00  0.00           C  
ATOM   2414  HA  ARG   158      35.814  24.389  38.231  1.00  0.00           H  
ATOM   2415  CB  ARG   158      36.502  23.910  36.284  1.00  0.00           C  
ATOM   2416  HB2 ARG   158      35.641  23.250  36.391  1.00  0.00           H  
ATOM   2417  HB3 ARG   158      36.072  24.753  35.742  1.00  0.00           H  
ATOM   2418  CG  ARG   158      37.601  23.335  35.502  1.00  0.00           C  
ATOM   2419  HG2 ARG   158      38.399  24.050  35.302  1.00  0.00           H  
ATOM   2420  HG3 ARG   158      38.136  22.524  35.996  1.00  0.00           H  
ATOM   2421  CD  ARG   158      36.970  22.782  34.230  1.00  0.00           C  
ATOM   2422  HD2 ARG   158      36.147  22.099  34.442  1.00  0.00           H  
ATOM   2423  HD3 ARG   158      36.644  23.543  33.520  1.00  0.00           H  
ATOM   2424  NE  ARG   158      38.012  22.039  33.582  1.00  0.00           N  
ATOM   2425  HE  ARG   158      38.738  21.729  34.211  1.00  0.00           H  
ATOM   2426  CZ  ARG   158      38.194  21.543  32.421  1.00  0.00           C  
ATOM   2427  NH1 ARG   158      37.234  21.719  31.557  1.00  0.00           N  
ATOM   2428 HH11 ARG   158      36.469  22.337  31.788  1.00  0.00           H  
ATOM   2429 HH12 ARG   158      37.358  21.395  30.609  1.00  0.00           H  
ATOM   2430  NH2 ARG   158      39.131  20.736  32.120  1.00  0.00           N  
ATOM   2431 HH21 ARG   158      39.914  20.789  32.757  1.00  0.00           H  
ATOM   2432 HH22 ARG   158      39.299  20.496  31.154  1.00  0.00           H  
ATOM   2433  C   ARG   158      37.579  23.240  38.569  1.00  0.00           C  
ATOM   2434  O   ARG   158      37.345  22.063  38.311  1.00  0.00           O  
ATOM   2435  N   THR   159      38.602  23.684  39.290  1.00  0.00           N  
ATOM   2436  H   THR   159      38.628  24.657  39.559  1.00  0.00           H  
ATOM   2437  CA  THR   159      39.301  22.781  40.204  1.00  0.00           C  
ATOM   2438  HA  THR   159      39.740  22.104  39.470  1.00  0.00           H  
ATOM   2439  CB  THR   159      40.509  23.433  40.922  1.00  0.00           C  
ATOM   2440  HB  THR   159      40.019  24.229  41.483  1.00  0.00           H  
ATOM   2441  CG2 THR   159      41.335  22.589  41.938  1.00  0.00           C  
ATOM   2442 HG21 THR   159      41.842  21.743  41.474  1.00  0.00           H  
ATOM   2443 HG22 THR   159      42.066  23.310  42.305  1.00  0.00           H  
ATOM   2444 HG23 THR   159      40.647  22.221  42.700  1.00  0.00           H  
ATOM   2445  OG1 THR   159      41.399  23.974  40.026  1.00  0.00           O  
ATOM   2446  HG1 THR   159      41.715  23.283  39.439  1.00  0.00           H  
ATOM   2447  C   THR   159      38.459  21.917  41.139  1.00  0.00           C  
ATOM   2448  O   THR   159      38.493  20.669  41.066  1.00  0.00           O  
ATOM   2449  N   ALA   160      37.608  22.603  41.885  1.00  0.00           N  
ATOM   2450  H   ALA   160      37.425  23.583  41.722  1.00  0.00           H  
ATOM   2451  CA  ALA   160      36.677  21.773  42.685  1.00  0.00           C  
ATOM   2452  HA  ALA   160      37.172  20.865  43.029  1.00  0.00           H  
ATOM   2453  CB  ALA   160      36.227  22.650  43.851  1.00  0.00           C  
ATOM   2454  HB1 ALA   160      35.681  23.548  43.560  1.00  0.00           H  
ATOM   2455  HB2 ALA   160      35.625  22.110  44.581  1.00  0.00           H  
ATOM   2456  HB3 ALA   160      37.099  23.009  44.397  1.00  0.00           H  
ATOM   2457  C   ALA   160      35.470  21.294  41.801  1.00  0.00           C  
ATOM   2458  O   ALA   160      35.130  21.769  40.692  1.00  0.00           O  
ATOM   2459  N   SER   161      34.693  20.399  42.362  1.00  0.00           N  
ATOM   2460  H   SER   161      35.180  19.965  43.133  1.00  0.00           H  
ATOM   2461  CA  SER   161      33.233  20.251  42.077  1.00  0.00           C  
ATOM   2462  HA  SER   161      33.187  20.114  40.996  1.00  0.00           H  
ATOM   2463  CB  SER   161      32.593  19.034  42.664  1.00  0.00           C  
ATOM   2464  HB2 SER   161      33.165  18.117  42.524  1.00  0.00           H  
ATOM   2465  HB3 SER   161      32.494  19.095  43.748  1.00  0.00           H  
ATOM   2466  OG  SER   161      31.241  18.984  42.074  1.00  0.00           O  
ATOM   2467  HG  SER   161      31.334  18.587  41.205  1.00  0.00           H  
ATOM   2468  C   SER   161      32.467  21.522  42.346  1.00  0.00           C  
ATOM   2469  O   SER   161      32.283  21.883  43.533  1.00  0.00           O  
ATOM   2470  N   TRP   162      31.819  22.219  41.369  1.00  0.00           N  
ATOM   2471  H   TRP   162      32.012  21.979  40.407  1.00  0.00           H  
ATOM   2472  CA  TRP   162      30.962  23.414  41.609  1.00  0.00           C  
ATOM   2473  HA  TRP   162      31.534  23.977  42.346  1.00  0.00           H  
ATOM   2474  CB  TRP   162      30.763  24.266  40.323  1.00  0.00           C  
ATOM   2475  HB2 TRP   162      30.725  25.344  40.479  1.00  0.00           H  
ATOM   2476  HB3 TRP   162      31.621  23.958  39.726  1.00  0.00           H  
ATOM   2477  CG  TRP   162      29.607  23.837  39.497  1.00  0.00           C  
ATOM   2478  CD1 TRP   162      28.330  24.174  39.850  1.00  0.00           C  
ATOM   2479  HD1 TRP   162      28.014  24.798  40.673  1.00  0.00           H  
ATOM   2480  NE1 TRP   162      27.438  23.506  39.046  1.00  0.00           N  
ATOM   2481  HE1 TRP   162      26.440  23.653  39.001  1.00  0.00           H  
ATOM   2482  CE2 TRP   162      28.023  22.559  38.256  1.00  0.00           C  
ATOM   2483  CZ2 TRP   162      27.552  21.617  37.355  1.00  0.00           C  
ATOM   2484  HZ2 TRP   162      26.486  21.516  37.215  1.00  0.00           H  
ATOM   2485  CH2 TRP   162      28.433  20.936  36.480  1.00  0.00           C  
ATOM   2486  HH2 TRP   162      28.053  20.172  35.817  1.00  0.00           H  
ATOM   2487  CZ3 TRP   162      29.784  21.124  36.675  1.00  0.00           C  
ATOM   2488  HZ3 TRP   162      30.471  20.509  36.113  1.00  0.00           H  
ATOM   2489  CE3 TRP   162      30.255  22.142  37.562  1.00  0.00           C  
ATOM   2490  HE3 TRP   162      31.303  22.395  37.616  1.00  0.00           H  
ATOM   2491  CD2 TRP   162      29.420  22.845  38.446  1.00  0.00           C  
ATOM   2492  C   TRP   162      29.693  23.096  42.414  1.00  0.00           C  
ATOM   2493  O   TRP   162      29.140  23.971  43.027  1.00  0.00           O  
ATOM   2494  N   VAL   163      29.272  21.866  42.329  1.00  0.00           N  
ATOM   2495  H   VAL   163      29.872  21.290  41.755  1.00  0.00           H  
ATOM   2496  CA  VAL   163      28.072  21.374  43.049  1.00  0.00           C  
ATOM   2497  HA  VAL   163      27.273  22.115  43.039  1.00  0.00           H  
ATOM   2498  CB  VAL   163      27.583  20.119  42.397  1.00  0.00           C  
ATOM   2499  HB  VAL   163      28.435  19.450  42.271  1.00  0.00           H  
ATOM   2500  CG1 VAL   163      26.499  19.281  43.146  1.00  0.00           C  
ATOM   2501 HG11 VAL   163      25.530  19.756  43.298  1.00  0.00           H  
ATOM   2502 HG12 VAL   163      26.304  18.436  42.487  1.00  0.00           H  
ATOM   2503 HG13 VAL   163      26.949  18.856  44.043  1.00  0.00           H  
ATOM   2504  CG2 VAL   163      27.049  20.490  40.975  1.00  0.00           C  
ATOM   2505 HG21 VAL   163      26.517  19.616  40.600  1.00  0.00           H  
ATOM   2506 HG22 VAL   163      26.284  21.266  40.955  1.00  0.00           H  
ATOM   2507 HG23 VAL   163      27.878  20.750  40.317  1.00  0.00           H  
ATOM   2508  C   VAL   163      28.399  21.149  44.504  1.00  0.00           C  
ATOM   2509  O   VAL   163      27.698  21.576  45.391  1.00  0.00           O  
ATOM   2510  N   SER   164      29.577  20.582  44.780  1.00  0.00           N  
ATOM   2511  H   SER   164      30.258  20.339  44.075  1.00  0.00           H  
ATOM   2512  CA  SER   164      29.975  20.402  46.219  1.00  0.00           C  
ATOM   2513  HA  SER   164      29.123  20.113  46.834  1.00  0.00           H  
ATOM   2514  CB  SER   164      31.071  19.246  46.309  1.00  0.00           C  
ATOM   2515  HB2 SER   164      30.798  18.313  45.817  1.00  0.00           H  
ATOM   2516  HB3 SER   164      32.050  19.488  45.895  1.00  0.00           H  
ATOM   2517  OG  SER   164      31.173  18.934  47.690  1.00  0.00           O  
ATOM   2518  HG  SER   164      31.704  19.630  48.085  1.00  0.00           H  
ATOM   2519  C   SER   164      30.434  21.756  46.855  1.00  0.00           C  
ATOM   2520  O   SER   164      30.037  22.048  47.949  1.00  0.00           O  
ATOM   2521  N   PHE   165      31.077  22.691  46.102  1.00  0.00           N  
ATOM   2522  H   PHE   165      31.429  22.359  45.216  1.00  0.00           H  
ATOM   2523  CA  PHE   165      31.480  23.992  46.520  1.00  0.00           C  
ATOM   2524  HA  PHE   165      31.936  23.832  47.497  1.00  0.00           H  
ATOM   2525  CB  PHE   165      32.519  24.570  45.517  1.00  0.00           C  
ATOM   2526  HB2 PHE   165      33.408  23.951  45.401  1.00  0.00           H  
ATOM   2527  HB3 PHE   165      32.051  24.696  44.541  1.00  0.00           H  
ATOM   2528  CG  PHE   165      33.084  25.947  45.892  1.00  0.00           C  
ATOM   2529  CD1 PHE   165      33.794  25.995  47.151  1.00  0.00           C  
ATOM   2530  HD1 PHE   165      33.897  25.136  47.797  1.00  0.00           H  
ATOM   2531  CE1 PHE   165      34.323  27.244  47.573  1.00  0.00           C  
ATOM   2532  HE1 PHE   165      34.771  27.307  48.553  1.00  0.00           H  
ATOM   2533  CZ  PHE   165      34.273  28.384  46.767  1.00  0.00           C  
ATOM   2534  HZ  PHE   165      34.554  29.345  47.171  1.00  0.00           H  
ATOM   2535  CE2 PHE   165      33.556  28.279  45.520  1.00  0.00           C  
ATOM   2536  HE2 PHE   165      33.480  29.165  44.907  1.00  0.00           H  
ATOM   2537  CD2 PHE   165      33.025  27.102  45.049  1.00  0.00           C  
ATOM   2538  HD2 PHE   165      32.518  27.186  44.099  1.00  0.00           H  
ATOM   2539  C   PHE   165      30.197  24.797  46.644  1.00  0.00           C  
ATOM   2540  O   PHE   165      30.195  25.563  47.587  1.00  0.00           O  
ATOM   2541  N   GLY   166      29.097  24.597  45.876  1.00  0.00           N  
ATOM   2542  H   GLY   166      29.208  23.978  45.086  1.00  0.00           H  
ATOM   2543  CA  GLY   166      27.802  25.269  46.148  1.00  0.00           C  
ATOM   2544  HA2 GLY   166      27.944  26.345  46.050  1.00  0.00           H  
ATOM   2545  HA3 GLY   166      27.197  24.936  45.304  1.00  0.00           H  
ATOM   2546  C   GLY   166      27.208  24.840  47.502  1.00  0.00           C  
ATOM   2547  O   GLY   166      26.751  25.615  48.348  1.00  0.00           O  
ATOM   2548  N   LEU   167      27.264  23.501  47.740  1.00  0.00           N  
ATOM   2549  H   LEU   167      27.508  22.937  46.939  1.00  0.00           H  
ATOM   2550  CA  LEU   167      26.721  22.822  48.854  1.00  0.00           C  
ATOM   2551  HA  LEU   167      25.690  23.154  48.982  1.00  0.00           H  
ATOM   2552  CB  LEU   167      26.475  21.331  48.505  1.00  0.00           C  
ATOM   2553  HB2 LEU   167      25.876  21.262  47.597  1.00  0.00           H  
ATOM   2554  HB3 LEU   167      27.432  20.825  48.374  1.00  0.00           H  
ATOM   2555  CG  LEU   167      25.808  20.414  49.597  1.00  0.00           C  
ATOM   2556  HG  LEU   167      25.244  21.097  50.234  1.00  0.00           H  
ATOM   2557  CD1 LEU   167      24.834  19.494  48.894  1.00  0.00           C  
ATOM   2558 HD11 LEU   167      24.117  20.088  48.328  1.00  0.00           H  
ATOM   2559 HD12 LEU   167      25.307  18.805  48.195  1.00  0.00           H  
ATOM   2560 HD13 LEU   167      24.430  18.880  49.700  1.00  0.00           H  
ATOM   2561  CD2 LEU   167      26.922  19.753  50.478  1.00  0.00           C  
ATOM   2562 HD21 LEU   167      27.516  19.074  49.867  1.00  0.00           H  
ATOM   2563 HD22 LEU   167      27.643  20.459  50.890  1.00  0.00           H  
ATOM   2564 HD23 LEU   167      26.530  19.277  51.377  1.00  0.00           H  
ATOM   2565  C   LEU   167      27.436  23.092  50.190  1.00  0.00           C  
ATOM   2566  O   LEU   167      26.824  23.055  51.267  1.00  0.00           O  
ATOM   2567  N   ALA   168      28.786  23.413  50.115  1.00  0.00           N  
ATOM   2568  H   ALA   168      29.310  23.270  49.263  1.00  0.00           H  
ATOM   2569  CA  ALA   168      29.552  23.963  51.239  1.00  0.00           C  
ATOM   2570  HA  ALA   168      29.562  23.226  52.042  1.00  0.00           H  
ATOM   2571  CB  ALA   168      31.052  24.188  50.770  1.00  0.00           C  
ATOM   2572  HB1 ALA   168      31.367  23.302  50.220  1.00  0.00           H  
ATOM   2573  HB2 ALA   168      31.083  25.061  50.117  1.00  0.00           H  
ATOM   2574  HB3 ALA   168      31.596  24.346  51.701  1.00  0.00           H  
ATOM   2575  C   ALA   168      28.844  25.230  51.737  1.00  0.00           C  
ATOM   2576  O   ALA   168      28.460  25.235  52.899  1.00  0.00           O  
ATOM   2577  N   HID   169      28.579  26.268  50.874  1.00  0.00           N  
ATOM   2578  H   HID   169      28.674  26.118  49.880  1.00  0.00           H  
ATOM   2579  CA  HID   169      28.009  27.533  51.300  1.00  0.00           C  
ATOM   2580  HA  HID   169      28.644  27.997  52.055  1.00  0.00           H  
ATOM   2581  CB  HID   169      27.862  28.451  50.078  1.00  0.00           C  
ATOM   2582  HB2 HID   169      27.302  28.014  49.252  1.00  0.00           H  
ATOM   2583  HB3 HID   169      27.346  29.381  50.319  1.00  0.00           H  
ATOM   2584  CG  HID   169      29.199  28.949  49.638  1.00  0.00           C  
ATOM   2585  ND1 HID   169      30.064  28.339  48.659  1.00  0.00           N  
ATOM   2586  HD1 HID   169      29.824  27.501  48.149  1.00  0.00           H  
ATOM   2587  CE1 HID   169      31.032  29.165  48.307  1.00  0.00           C  
ATOM   2588  HE1 HID   169      31.582  29.008  47.391  1.00  0.00           H  
ATOM   2589  NE2 HID   169      30.944  30.303  49.095  1.00  0.00           N  
ATOM   2590  CD2 HID   169      29.808  30.124  49.885  1.00  0.00           C  
ATOM   2591  HD2 HID   169      29.381  30.959  50.420  1.00  0.00           H  
ATOM   2592  C   HID   169      26.611  27.383  51.900  1.00  0.00           C  
ATOM   2593  O   HID   169      26.386  27.873  53.052  1.00  0.00           O  
ATOM   2594  N   ALA   170      25.715  26.581  51.337  1.00  0.00           N  
ATOM   2595  H   ALA   170      25.987  26.152  50.464  1.00  0.00           H  
ATOM   2596  CA  ALA   170      24.429  26.245  52.044  1.00  0.00           C  
ATOM   2597  HA  ALA   170      23.950  27.202  52.251  1.00  0.00           H  
ATOM   2598  CB  ALA   170      23.614  25.491  51.010  1.00  0.00           C  
ATOM   2599  HB1 ALA   170      23.399  26.005  50.073  1.00  0.00           H  
ATOM   2600  HB2 ALA   170      24.128  24.545  50.841  1.00  0.00           H  
ATOM   2601  HB3 ALA   170      22.636  25.307  51.455  1.00  0.00           H  
ATOM   2602  C   ALA   170      24.659  25.508  53.381  1.00  0.00           C  
ATOM   2603  O   ALA   170      23.874  25.674  54.311  1.00  0.00           O  
ATOM   2604  N   THR   171      25.743  24.683  53.458  1.00  0.00           N  
ATOM   2605  H   THR   171      26.448  24.811  52.747  1.00  0.00           H  
ATOM   2606  CA  THR   171      26.015  24.111  54.813  1.00  0.00           C  
ATOM   2607  HA  THR   171      25.129  23.721  55.314  1.00  0.00           H  
ATOM   2608  CB  THR   171      27.040  22.990  54.588  1.00  0.00           C  
ATOM   2609  HB  THR   171      27.973  23.333  54.140  1.00  0.00           H  
ATOM   2610  CG2 THR   171      27.483  22.402  55.921  1.00  0.00           C  
ATOM   2611 HG21 THR   171      26.643  22.088  56.540  1.00  0.00           H  
ATOM   2612 HG22 THR   171      28.026  21.465  55.797  1.00  0.00           H  
ATOM   2613 HG23 THR   171      28.048  23.028  56.611  1.00  0.00           H  
ATOM   2614  OG1 THR   171      26.477  21.872  53.993  1.00  0.00           O  
ATOM   2615  HG1 THR   171      26.448  22.079  53.056  1.00  0.00           H  
ATOM   2616  C   THR   171      26.554  25.072  55.730  1.00  0.00           C  
ATOM   2617  O   THR   171      26.059  25.148  56.838  1.00  0.00           O  
ATOM   2618  N   ASN   172      27.488  25.971  55.356  1.00  0.00           N  
ATOM   2619  H   ASN   172      27.793  25.947  54.394  1.00  0.00           H  
ATOM   2620  CA  ASN   172      27.806  27.126  56.137  1.00  0.00           C  
ATOM   2621  HA  ASN   172      28.146  26.754  57.104  1.00  0.00           H  
ATOM   2622  CB  ASN   172      28.945  28.020  55.493  1.00  0.00           C  
ATOM   2623  HB2 ASN   172      29.829  27.436  55.239  1.00  0.00           H  
ATOM   2624  HB3 ASN   172      28.515  28.392  54.563  1.00  0.00           H  
ATOM   2625  CG  ASN   172      29.451  29.188  56.343  1.00  0.00           C  
ATOM   2626  OD1 ASN   172      28.711  30.084  56.701  1.00  0.00           O  
ATOM   2627  ND2 ASN   172      30.655  29.161  56.820  1.00  0.00           N  
ATOM   2628 HD21 ASN   172      30.909  29.909  57.449  1.00  0.00           H  
ATOM   2629 HD22 ASN   172      31.122  28.266  56.787  1.00  0.00           H  
ATOM   2630  C   ASN   172      26.594  27.921  56.498  1.00  0.00           C  
ATOM   2631  O   ASN   172      26.499  28.294  57.635  1.00  0.00           O  
ATOM   2632  N   ALA   173      25.652  28.141  55.598  1.00  0.00           N  
ATOM   2633  H   ALA   173      25.835  27.887  54.638  1.00  0.00           H  
ATOM   2634  CA  ALA   173      24.352  28.796  56.003  1.00  0.00           C  
ATOM   2635  HA  ALA   173      24.585  29.733  56.508  1.00  0.00           H  
ATOM   2636  CB  ALA   173      23.436  29.054  54.777  1.00  0.00           C  
ATOM   2637  HB1 ALA   173      22.857  29.910  55.122  1.00  0.00           H  
ATOM   2638  HB2 ALA   173      24.043  29.231  53.889  1.00  0.00           H  
ATOM   2639  HB3 ALA   173      22.716  28.253  54.609  1.00  0.00           H  
ATOM   2640  C   ALA   173      23.476  28.125  57.049  1.00  0.00           C  
ATOM   2641  O   ALA   173      22.979  28.729  57.982  1.00  0.00           O  
ATOM   2642  N   THR   174      23.393  26.848  56.887  1.00  0.00           N  
ATOM   2643  H   THR   174      23.770  26.422  56.052  1.00  0.00           H  
ATOM   2644  CA  THR   174      22.830  25.875  57.835  1.00  0.00           C  
ATOM   2645  HA  THR   174      21.782  26.045  58.084  1.00  0.00           H  
ATOM   2646  CB  THR   174      22.778  24.426  57.360  1.00  0.00           C  
ATOM   2647  HB  THR   174      23.840  24.204  57.255  1.00  0.00           H  
ATOM   2648  CG2 THR   174      22.022  23.399  58.252  1.00  0.00           C  
ATOM   2649 HG21 THR   174      22.785  22.966  58.899  1.00  0.00           H  
ATOM   2650 HG22 THR   174      21.275  23.855  58.902  1.00  0.00           H  
ATOM   2651 HG23 THR   174      21.691  22.584  57.607  1.00  0.00           H  
ATOM   2652  OG1 THR   174      22.116  24.523  56.093  1.00  0.00           O  
ATOM   2653  HG1 THR   174      22.772  24.832  55.465  1.00  0.00           H  
ATOM   2654  C   THR   174      23.523  25.936  59.175  1.00  0.00           C  
ATOM   2655  O   THR   174      22.888  25.830  60.309  1.00  0.00           O  
ATOM   2656  N   LEU   175      24.866  26.019  59.150  1.00  0.00           N  
ATOM   2657  H   LEU   175      25.375  26.127  58.285  1.00  0.00           H  
ATOM   2658  CA  LEU   175      25.725  26.126  60.385  1.00  0.00           C  
ATOM   2659  HA  LEU   175      25.208  25.514  61.124  1.00  0.00           H  
ATOM   2660  CB  LEU   175      27.136  25.540  60.113  1.00  0.00           C  
ATOM   2661  HB2 LEU   175      27.459  26.022  59.190  1.00  0.00           H  
ATOM   2662  HB3 LEU   175      27.748  25.840  60.964  1.00  0.00           H  
ATOM   2663  CG  LEU   175      27.351  24.060  59.893  1.00  0.00           C  
ATOM   2664  HG  LEU   175      26.807  23.634  59.050  1.00  0.00           H  
ATOM   2665  CD1 LEU   175      28.836  23.827  59.574  1.00  0.00           C  
ATOM   2666 HD11 LEU   175      29.468  24.091  60.422  1.00  0.00           H  
ATOM   2667 HD12 LEU   175      29.075  22.858  59.135  1.00  0.00           H  
ATOM   2668 HD13 LEU   175      29.053  24.527  58.767  1.00  0.00           H  
ATOM   2669  CD2 LEU   175      27.112  23.210  61.146  1.00  0.00           C  
ATOM   2670 HD21 LEU   175      27.382  22.174  60.940  1.00  0.00           H  
ATOM   2671 HD22 LEU   175      27.573  23.536  62.078  1.00  0.00           H  
ATOM   2672 HD23 LEU   175      26.033  23.231  61.302  1.00  0.00           H  
ATOM   2673  C   LEU   175      25.693  27.524  61.062  1.00  0.00           C  
ATOM   2674  O   LEU   175      25.451  27.601  62.241  1.00  0.00           O  
ATOM   2675  N   ALA   176      25.731  28.587  60.306  1.00  0.00           N  
ATOM   2676  H   ALA   176      26.154  28.405  59.408  1.00  0.00           H  
ATOM   2677  CA  ALA   176      25.523  29.977  60.760  1.00  0.00           C  
ATOM   2678  HA  ALA   176      26.243  30.183  61.552  1.00  0.00           H  
ATOM   2679  CB  ALA   176      25.756  30.901  59.556  1.00  0.00           C  
ATOM   2680  HB1 ALA   176      24.951  30.684  58.854  1.00  0.00           H  
ATOM   2681  HB2 ALA   176      25.719  31.942  59.875  1.00  0.00           H  
ATOM   2682  HB3 ALA   176      26.668  30.581  59.051  1.00  0.00           H  
ATOM   2683  C   ALA   176      24.169  30.117  61.361  1.00  0.00           C  
ATOM   2684  O   ALA   176      24.015  30.853  62.332  1.00  0.00           O  
ATOM   2685  N   PHE   177      23.112  29.383  60.826  1.00  0.00           N  
ATOM   2686  H   PHE   177      23.312  28.751  60.065  1.00  0.00           H  
ATOM   2687  CA  PHE   177      21.822  29.375  61.486  1.00  0.00           C  
ATOM   2688  HA  PHE   177      21.480  30.379  61.735  1.00  0.00           H  
ATOM   2689  CB  PHE   177      20.863  28.884  60.380  1.00  0.00           C  
ATOM   2690  HB2 PHE   177      20.729  29.627  59.594  1.00  0.00           H  
ATOM   2691  HB3 PHE   177      21.273  27.955  59.986  1.00  0.00           H  
ATOM   2692  CG  PHE   177      19.457  28.759  60.963  1.00  0.00           C  
ATOM   2693  CD1 PHE   177      18.844  27.502  61.149  1.00  0.00           C  
ATOM   2694  HD1 PHE   177      19.198  26.624  60.630  1.00  0.00           H  
ATOM   2695  CE1 PHE   177      17.774  27.315  61.977  1.00  0.00           C  
ATOM   2696  HE1 PHE   177      17.236  26.396  62.154  1.00  0.00           H  
ATOM   2697  CZ  PHE   177      17.137  28.401  62.582  1.00  0.00           C  
ATOM   2698  HZ  PHE   177      16.220  28.259  63.135  1.00  0.00           H  
ATOM   2699  CE2 PHE   177      17.672  29.661  62.350  1.00  0.00           C  
ATOM   2700  HE2 PHE   177      17.315  30.560  62.829  1.00  0.00           H  
ATOM   2701  CD2 PHE   177      18.830  29.876  61.554  1.00  0.00           C  
ATOM   2702  HD2 PHE   177      19.302  30.829  61.365  1.00  0.00           H  
ATOM   2703  C   PHE   177      21.710  28.440  62.680  1.00  0.00           C  
ATOM   2704  O   PHE   177      21.212  28.870  63.704  1.00  0.00           O  
ATOM   2705  N   LEU   178      22.254  27.211  62.725  1.00  0.00           N  
ATOM   2706  H   LEU   178      22.628  26.839  61.864  1.00  0.00           H  
ATOM   2707  CA  LEU   178      22.328  26.421  63.954  1.00  0.00           C  
ATOM   2708  HA  LEU   178      21.289  26.385  64.279  1.00  0.00           H  
ATOM   2709  CB  LEU   178      22.863  25.041  63.709  1.00  0.00           C  
ATOM   2710  HB2 LEU   178      23.791  25.193  63.157  1.00  0.00           H  
ATOM   2711  HB3 LEU   178      23.124  24.553  64.648  1.00  0.00           H  
ATOM   2712  CG  LEU   178      21.899  24.111  62.941  1.00  0.00           C  
ATOM   2713  HG  LEU   178      21.282  24.663  62.232  1.00  0.00           H  
ATOM   2714  CD1 LEU   178      22.598  23.082  62.160  1.00  0.00           C  
ATOM   2715 HD11 LEU   178      23.381  23.528  61.547  1.00  0.00           H  
ATOM   2716 HD12 LEU   178      23.009  22.354  62.860  1.00  0.00           H  
ATOM   2717 HD13 LEU   178      21.911  22.600  61.465  1.00  0.00           H  
ATOM   2718  CD2 LEU   178      20.998  23.270  63.851  1.00  0.00           C  
ATOM   2719 HD21 LEU   178      20.403  22.551  63.288  1.00  0.00           H  
ATOM   2720 HD22 LEU   178      21.686  22.829  64.573  1.00  0.00           H  
ATOM   2721 HD23 LEU   178      20.196  23.828  64.335  1.00  0.00           H  
ATOM   2722  C   LEU   178      23.029  27.208  65.094  1.00  0.00           C  
ATOM   2723  O   LEU   178      22.576  27.063  66.250  1.00  0.00           O  
ATOM   2724  N   CYS   179      24.143  27.840  64.790  1.00  0.00           N  
ATOM   2725  H   CYS   179      24.406  28.014  63.831  1.00  0.00           H  
ATOM   2726  CA  CYS   179      24.751  28.766  65.781  1.00  0.00           C  
ATOM   2727  HA  CYS   179      24.904  28.305  66.757  1.00  0.00           H  
ATOM   2728  CB  CYS   179      26.228  29.088  65.309  1.00  0.00           C  
ATOM   2729  HB2 CYS   179      26.746  28.136  65.195  1.00  0.00           H  
ATOM   2730  HB3 CYS   179      26.203  29.578  64.335  1.00  0.00           H  
ATOM   2731  SG  CYS   179      27.142  29.873  66.730  1.00  0.00           S  
ATOM   2732  HG  CYS   179      26.504  31.032  66.912  1.00  0.00           H  
ATOM   2733  C   CYS   179      23.988  30.062  66.111  1.00  0.00           C  
ATOM   2734  O   CYS   179      23.938  30.403  67.273  1.00  0.00           O  
ATOM   2735  N   PHE   180      23.266  30.693  65.127  1.00  0.00           N  
ATOM   2736  H   PHE   180      23.494  30.482  64.166  1.00  0.00           H  
ATOM   2737  CA  PHE   180      22.342  31.692  65.438  1.00  0.00           C  
ATOM   2738  HA  PHE   180      22.989  32.458  65.866  1.00  0.00           H  
ATOM   2739  CB  PHE   180      21.837  32.375  64.166  1.00  0.00           C  
ATOM   2740  HB2 PHE   180      22.683  32.818  63.641  1.00  0.00           H  
ATOM   2741  HB3 PHE   180      21.456  31.568  63.540  1.00  0.00           H  
ATOM   2742  CG  PHE   180      20.736  33.382  64.446  1.00  0.00           C  
ATOM   2743  CD1 PHE   180      19.435  33.268  63.840  1.00  0.00           C  
ATOM   2744  HD1 PHE   180      19.186  32.563  63.060  1.00  0.00           H  
ATOM   2745  CE1 PHE   180      18.395  34.084  64.179  1.00  0.00           C  
ATOM   2746  HE1 PHE   180      17.423  34.031  63.711  1.00  0.00           H  
ATOM   2747  CZ  PHE   180      18.654  34.888  65.280  1.00  0.00           C  
ATOM   2748  HZ  PHE   180      17.794  35.451  65.610  1.00  0.00           H  
ATOM   2749  CE2 PHE   180      19.937  35.111  65.953  1.00  0.00           C  
ATOM   2750  HE2 PHE   180      20.114  35.817  66.751  1.00  0.00           H  
ATOM   2751  CD2 PHE   180      21.048  34.358  65.485  1.00  0.00           C  
ATOM   2752  HD2 PHE   180      21.925  34.313  66.114  1.00  0.00           H  
ATOM   2753  C   PHE   180      21.225  31.260  66.501  1.00  0.00           C  
ATOM   2754  O   PHE   180      21.003  31.857  67.545  1.00  0.00           O  
ATOM   2755  N   LEU   181      20.622  30.058  66.182  1.00  0.00           N  
ATOM   2756  H   LEU   181      20.893  29.504  65.382  1.00  0.00           H  
ATOM   2757  CA  LEU   181      19.741  29.400  67.031  1.00  0.00           C  
ATOM   2758  HA  LEU   181      18.986  30.146  67.280  1.00  0.00           H  
ATOM   2759  CB  LEU   181      19.143  28.218  66.243  1.00  0.00           C  
ATOM   2760  HB2 LEU   181      18.894  28.552  65.236  1.00  0.00           H  
ATOM   2761  HB3 LEU   181      19.998  27.545  66.191  1.00  0.00           H  
ATOM   2762  CG  LEU   181      17.918  27.519  66.930  1.00  0.00           C  
ATOM   2763  HG  LEU   181      18.216  26.961  67.817  1.00  0.00           H  
ATOM   2764  CD1 LEU   181      16.887  28.512  67.271  1.00  0.00           C  
ATOM   2765 HD11 LEU   181      17.188  29.178  68.080  1.00  0.00           H  
ATOM   2766 HD12 LEU   181      16.690  29.169  66.425  1.00  0.00           H  
ATOM   2767 HD13 LEU   181      15.906  28.137  67.564  1.00  0.00           H  
ATOM   2768  CD2 LEU   181      17.340  26.494  65.938  1.00  0.00           C  
ATOM   2769 HD21 LEU   181      16.632  25.860  66.471  1.00  0.00           H  
ATOM   2770 HD22 LEU   181      16.899  27.052  65.112  1.00  0.00           H  
ATOM   2771 HD23 LEU   181      18.259  25.966  65.685  1.00  0.00           H  
ATOM   2772  C   LEU   181      20.258  29.068  68.417  1.00  0.00           C  
ATOM   2773  O   LEU   181      19.618  29.252  69.422  1.00  0.00           O  
ATOM   2774  N   GLY   182      21.479  28.622  68.421  1.00  0.00           N  
ATOM   2775  H   GLY   182      21.858  28.315  67.536  1.00  0.00           H  
ATOM   2776  CA  GLY   182      22.280  28.269  69.634  1.00  0.00           C  
ATOM   2777  HA2 GLY   182      21.785  27.501  70.228  1.00  0.00           H  
ATOM   2778  HA3 GLY   182      23.263  27.908  69.331  1.00  0.00           H  
ATOM   2779  C   GLY   182      22.534  29.426  70.606  1.00  0.00           C  
ATOM   2780  O   GLY   182      22.159  29.422  71.809  1.00  0.00           O  
ATOM   2781  N   THR   183      22.909  30.615  69.994  1.00  0.00           N  
ATOM   2782  H   THR   183      22.866  30.731  68.991  1.00  0.00           H  
ATOM   2783  CA  THR   183      23.213  31.888  70.757  1.00  0.00           C  
ATOM   2784  HA  THR   183      23.833  31.624  71.614  1.00  0.00           H  
ATOM   2785  CB  THR   183      23.950  32.970  69.953  1.00  0.00           C  
ATOM   2786  HB  THR   183      23.920  33.925  70.477  1.00  0.00           H  
ATOM   2787  CG2 THR   183      25.387  32.573  69.619  1.00  0.00           C  
ATOM   2788 HG21 THR   183      25.779  33.422  69.059  1.00  0.00           H  
ATOM   2789 HG22 THR   183      26.044  32.489  70.485  1.00  0.00           H  
ATOM   2790 HG23 THR   183      25.583  31.715  68.977  1.00  0.00           H  
ATOM   2791  OG1 THR   183      23.433  33.242  68.690  1.00  0.00           O  
ATOM   2792  HG1 THR   183      23.886  32.635  68.101  1.00  0.00           H  
ATOM   2793  C   THR   183      21.897  32.523  71.299  1.00  0.00           C  
ATOM   2794  O   THR   183      21.846  32.874  72.504  1.00  0.00           O  
ATOM   2795  N   PHE   184      20.832  32.532  70.472  1.00  0.00           N  
ATOM   2796  H   PHE   184      20.858  32.149  69.538  1.00  0.00           H  
ATOM   2797  CA  PHE   184      19.526  33.158  70.826  1.00  0.00           C  
ATOM   2798  HA  PHE   184      19.780  34.177  71.115  1.00  0.00           H  
ATOM   2799  CB  PHE   184      18.620  33.229  69.569  1.00  0.00           C  
ATOM   2800  HB2 PHE   184      19.229  33.433  68.688  1.00  0.00           H  
ATOM   2801  HB3 PHE   184      18.198  32.226  69.509  1.00  0.00           H  
ATOM   2802  CG  PHE   184      17.540  34.202  69.686  1.00  0.00           C  
ATOM   2803  CD1 PHE   184      17.712  35.526  69.158  1.00  0.00           C  
ATOM   2804  HD1 PHE   184      18.655  35.808  68.715  1.00  0.00           H  
ATOM   2805  CE1 PHE   184      16.570  36.308  69.473  1.00  0.00           C  
ATOM   2806  HE1 PHE   184      16.728  37.360  69.288  1.00  0.00           H  
ATOM   2807  CZ  PHE   184      15.407  35.835  70.169  1.00  0.00           C  
ATOM   2808  HZ  PHE   184      14.698  36.626  70.363  1.00  0.00           H  
ATOM   2809  CE2 PHE   184      15.318  34.544  70.597  1.00  0.00           C  
ATOM   2810  HE2 PHE   184      14.477  34.107  71.114  1.00  0.00           H  
ATOM   2811  CD2 PHE   184      16.346  33.705  70.198  1.00  0.00           C  
ATOM   2812  HD2 PHE   184      16.366  32.691  70.570  1.00  0.00           H  
ATOM   2813  C   PHE   184      18.925  32.556  72.055  1.00  0.00           C  
ATOM   2814  O   PHE   184      18.403  33.205  72.927  1.00  0.00           O  
ATOM   2815  N   LEU   185      19.056  31.255  72.180  1.00  0.00           N  
ATOM   2816  H   LEU   185      19.537  30.676  71.506  1.00  0.00           H  
ATOM   2817  CA  LEU   185      18.646  30.510  73.378  1.00  0.00           C  
ATOM   2818  HA  LEU   185      17.695  30.940  73.695  1.00  0.00           H  
ATOM   2819  CB  LEU   185      18.252  29.102  73.006  1.00  0.00           C  
ATOM   2820  HB2 LEU   185      19.184  28.562  72.838  1.00  0.00           H  
ATOM   2821  HB3 LEU   185      17.758  28.640  73.861  1.00  0.00           H  
ATOM   2822  CG  LEU   185      17.200  28.970  71.816  1.00  0.00           C  
ATOM   2823  HG  LEU   185      17.613  29.631  71.054  1.00  0.00           H  
ATOM   2824  CD1 LEU   185      17.224  27.560  71.292  1.00  0.00           C  
ATOM   2825 HD11 LEU   185      16.623  27.533  70.383  1.00  0.00           H  
ATOM   2826 HD12 LEU   185      18.246  27.219  71.126  1.00  0.00           H  
ATOM   2827 HD13 LEU   185      16.749  26.876  71.995  1.00  0.00           H  
ATOM   2828  CD2 LEU   185      15.832  29.519  72.208  1.00  0.00           C  
ATOM   2829 HD21 LEU   185      15.454  28.926  73.041  1.00  0.00           H  
ATOM   2830 HD22 LEU   185      15.869  30.580  72.454  1.00  0.00           H  
ATOM   2831 HD23 LEU   185      15.087  29.287  71.446  1.00  0.00           H  
ATOM   2832  C   LEU   185      19.469  30.573  74.645  1.00  0.00           C  
ATOM   2833  O   LEU   185      19.075  30.065  75.693  1.00  0.00           O  
ATOM   2834  N   VAL   186      20.575  31.323  74.597  1.00  0.00           N  
ATOM   2835  H   VAL   186      20.927  31.627  73.700  1.00  0.00           H  
ATOM   2836  CA  VAL   186      21.259  31.867  75.864  1.00  0.00           C  
ATOM   2837  HA  VAL   186      20.589  31.731  76.712  1.00  0.00           H  
ATOM   2838  CB  VAL   186      22.522  31.061  76.272  1.00  0.00           C  
ATOM   2839  HB  VAL   186      22.959  31.429  77.200  1.00  0.00           H  
ATOM   2840  CG1 VAL   186      22.199  29.576  76.584  1.00  0.00           C  
ATOM   2841 HG11 VAL   186      23.091  29.188  77.075  1.00  0.00           H  
ATOM   2842 HG12 VAL   186      21.383  29.610  77.306  1.00  0.00           H  
ATOM   2843 HG13 VAL   186      21.788  29.007  75.750  1.00  0.00           H  
ATOM   2844  CG2 VAL   186      23.592  31.038  75.094  1.00  0.00           C  
ATOM   2845 HG21 VAL   186      24.501  30.611  75.516  1.00  0.00           H  
ATOM   2846 HG22 VAL   186      23.246  30.405  74.276  1.00  0.00           H  
ATOM   2847 HG23 VAL   186      23.658  32.061  74.722  1.00  0.00           H  
ATOM   2848  C   VAL   186      21.427  33.406  75.910  1.00  0.00           C  
ATOM   2849  O   VAL   186      22.079  33.876  76.874  1.00  0.00           O  
ATOM   2850  N   ARG   187      20.893  34.210  74.961  1.00  0.00           N  
ATOM   2851  H   ARG   187      20.256  33.693  74.372  1.00  0.00           H  
ATOM   2852  CA  ARG   187      21.012  35.704  74.808  1.00  0.00           C  
ATOM   2853  HA  ARG   187      22.066  35.910  74.621  1.00  0.00           H  
ATOM   2854  CB  ARG   187      20.165  36.165  73.603  1.00  0.00           C  
ATOM   2855  HB2 ARG   187      20.427  37.199  73.378  1.00  0.00           H  
ATOM   2856  HB3 ARG   187      20.381  35.663  72.660  1.00  0.00           H  
ATOM   2857  CG  ARG   187      18.650  36.206  73.927  1.00  0.00           C  
ATOM   2858  HG2 ARG   187      18.315  35.333  74.487  1.00  0.00           H  
ATOM   2859  HG3 ARG   187      18.457  37.091  74.532  1.00  0.00           H  
ATOM   2860  CD  ARG   187      17.752  36.260  72.669  1.00  0.00           C  
ATOM   2861  HD2 ARG   187      17.938  37.093  71.992  1.00  0.00           H  
ATOM   2862  HD3 ARG   187      17.871  35.362  72.062  1.00  0.00           H  
ATOM   2863  NE  ARG   187      16.348  36.385  73.092  1.00  0.00           N  
ATOM   2864  HE  ARG   187      15.970  37.300  72.890  1.00  0.00           H  
ATOM   2865  CZ  ARG   187      15.676  35.453  73.716  1.00  0.00           C  
ATOM   2866  NH1 ARG   187      16.102  34.322  74.185  1.00  0.00           N  
ATOM   2867 HH11 ARG   187      17.067  34.032  74.111  1.00  0.00           H  
ATOM   2868 HH12 ARG   187      15.469  33.644  74.585  1.00  0.00           H  
ATOM   2869  NH2 ARG   187      14.515  35.742  74.029  1.00  0.00           N  
ATOM   2870 HH21 ARG   187      14.104  36.574  73.630  1.00  0.00           H  
ATOM   2871 HH22 ARG   187      13.987  34.980  74.428  1.00  0.00           H  
ATOM   2872  C   ARG   187      20.795  36.573  76.029  1.00  0.00           C  
ATOM   2873  O   ARG   187      21.634  37.441  76.277  1.00  0.00           O  
ATOM   2874  N   SER   188      19.765  36.190  76.782  1.00  0.00           N  
ATOM   2875  H   SER   188      19.242  35.368  76.513  1.00  0.00           H  
ATOM   2876  CA  SER   188      19.257  36.792  78.014  1.00  0.00           C  
ATOM   2877  HA  SER   188      19.072  37.859  77.892  1.00  0.00           H  
ATOM   2878  CB  SER   188      17.985  36.130  78.393  1.00  0.00           C  
ATOM   2879  HB2 SER   188      18.178  35.082  78.621  1.00  0.00           H  
ATOM   2880  HB3 SER   188      17.588  36.669  79.254  1.00  0.00           H  
ATOM   2881  OG  SER   188      17.050  36.261  77.396  1.00  0.00           O  
ATOM   2882  HG  SER   188      16.430  35.546  77.555  1.00  0.00           H  
ATOM   2883  C   SER   188      20.203  36.734  79.197  1.00  0.00           C  
ATOM   2884  O   SER   188      19.999  37.344  80.203  1.00  0.00           O  
ATOM   2885  N   GLN   189      21.246  35.888  79.185  1.00  0.00           N  
ATOM   2886  H   GLN   189      21.493  35.403  78.334  1.00  0.00           H  
ATOM   2887  CA  GLN   189      22.196  35.740  80.284  1.00  0.00           C  
ATOM   2888  HA  GLN   189      21.639  35.457  81.177  1.00  0.00           H  
ATOM   2889  CB  GLN   189      23.276  34.741  79.940  1.00  0.00           C  
ATOM   2890  HB2 GLN   189      22.782  33.805  79.681  1.00  0.00           H  
ATOM   2891  HB3 GLN   189      23.908  35.029  79.100  1.00  0.00           H  
ATOM   2892  CG  GLN   189      24.288  34.424  81.066  1.00  0.00           C  
ATOM   2893  HG2 GLN   189      25.150  33.934  80.613  1.00  0.00           H  
ATOM   2894  HG3 GLN   189      24.672  35.318  81.557  1.00  0.00           H  
ATOM   2895  CD  GLN   189      23.754  33.572  82.233  1.00  0.00           C  
ATOM   2896  OE1 GLN   189      22.574  33.282  82.344  1.00  0.00           O  
ATOM   2897  NE2 GLN   189      24.582  33.162  83.183  1.00  0.00           N  
ATOM   2898 HE21 GLN   189      24.208  32.553  83.897  1.00  0.00           H  
ATOM   2899 HE22 GLN   189      25.546  33.458  83.127  1.00  0.00           H  
ATOM   2900  C   GLN   189      22.868  37.124  80.595  1.00  0.00           C  
ATOM   2901  O   GLN   189      23.449  37.758  79.671  1.00  0.00           O  
ATOM   2902  N   PRO   190      22.865  37.588  81.903  1.00  0.00           N  
ATOM   2903  CD  PRO   190      21.900  37.212  82.888  1.00  0.00           C  
ATOM   2904  HD2 PRO   190      22.424  36.667  83.673  1.00  0.00           H  
ATOM   2905  HD3 PRO   190      21.093  36.637  82.434  1.00  0.00           H  
ATOM   2906  CG  PRO   190      21.391  38.547  83.469  1.00  0.00           C  
ATOM   2907  HG2 PRO   190      20.884  38.566  84.433  1.00  0.00           H  
ATOM   2908  HG3 PRO   190      20.653  38.967  82.784  1.00  0.00           H  
ATOM   2909  CB  PRO   190      22.601  39.422  83.485  1.00  0.00           C  
ATOM   2910  HB2 PRO   190      23.159  39.094  84.362  1.00  0.00           H  
ATOM   2911  HB3 PRO   190      22.392  40.491  83.441  1.00  0.00           H  
ATOM   2912  CA  PRO   190      23.361  38.913  82.215  1.00  0.00           C  
ATOM   2913  HA  PRO   190      23.272  39.690  81.455  1.00  0.00           H  
ATOM   2914  C   PRO   190      24.898  38.882  82.471  1.00  0.00           C  
ATOM   2915  O   PRO   190      25.591  37.896  82.333  1.00  0.00           O  
ATOM   2916  N   GLY   191      25.396  40.080  82.852  1.00  0.00           N  
ATOM   2917  H   GLY   191      24.809  40.891  82.715  1.00  0.00           H  
ATOM   2918  CA  GLY   191      26.838  40.397  83.192  1.00  0.00           C  
ATOM   2919  HA2 GLY   191      26.917  41.357  83.701  1.00  0.00           H  
ATOM   2920  HA3 GLY   191      27.203  39.671  83.918  1.00  0.00           H  
ATOM   2921  C   GLY   191      27.898  40.285  82.074  1.00  0.00           C  
ATOM   2922  O   GLY   191      27.526  40.116  80.876  1.00  0.00           O  
ATOM   2923  N   ARG   192      29.171  40.546  82.381  1.00  0.00           N  
ATOM   2924  H   ARG   192      29.434  40.738  83.337  1.00  0.00           H  
ATOM   2925  CA  ARG   192      30.334  40.496  81.438  1.00  0.00           C  
ATOM   2926  HA  ARG   192      31.174  40.928  81.981  1.00  0.00           H  
ATOM   2927  CB  ARG   192      30.689  38.981  81.093  1.00  0.00           C  
ATOM   2928  HB2 ARG   192      30.060  38.515  80.334  1.00  0.00           H  
ATOM   2929  HB3 ARG   192      31.673  39.100  80.641  1.00  0.00           H  
ATOM   2930  CG  ARG   192      30.864  38.097  82.313  1.00  0.00           C  
ATOM   2931  HG2 ARG   192      31.336  38.664  83.115  1.00  0.00           H  
ATOM   2932  HG3 ARG   192      29.922  37.707  82.699  1.00  0.00           H  
ATOM   2933  CD  ARG   192      31.753  36.966  81.811  1.00  0.00           C  
ATOM   2934  HD2 ARG   192      31.530  36.619  80.802  1.00  0.00           H  
ATOM   2935  HD3 ARG   192      32.781  37.330  81.797  1.00  0.00           H  
ATOM   2936  NE  ARG   192      31.646  35.864  82.743  1.00  0.00           N  
ATOM   2937  HE  ARG   192      31.163  35.046  82.400  1.00  0.00           H  
ATOM   2938  CZ  ARG   192      32.217  35.724  83.890  1.00  0.00           C  
ATOM   2939  NH1 ARG   192      33.081  36.507  84.438  1.00  0.00           N  
ATOM   2940 HH11 ARG   192      33.451  37.315  83.958  1.00  0.00           H  
ATOM   2941 HH12 ARG   192      33.397  36.204  85.348  1.00  0.00           H  
ATOM   2942  NH2 ARG   192      31.983  34.696  84.582  1.00  0.00           N  
ATOM   2943 HH21 ARG   192      31.319  33.987  84.307  1.00  0.00           H  
ATOM   2944 HH22 ARG   192      32.580  34.509  85.375  1.00  0.00           H  
ATOM   2945  C   ARG   192      30.256  41.437  80.256  1.00  0.00           C  
ATOM   2946  O   ARG   192      30.804  41.258  79.178  1.00  0.00           O  
ATOM   2947  N   TYR   193      29.539  42.585  80.416  1.00  0.00           N  
ATOM   2948  H   TYR   193      29.141  42.682  81.339  1.00  0.00           H  
ATOM   2949  CA  TYR   193      29.031  43.595  79.481  1.00  0.00           C  
ATOM   2950  HA  TYR   193      28.391  44.246  80.077  1.00  0.00           H  
ATOM   2951  CB  TYR   193      30.168  44.413  78.811  1.00  0.00           C  
ATOM   2952  HB2 TYR   193      30.869  44.790  79.556  1.00  0.00           H  
ATOM   2953  HB3 TYR   193      30.765  43.704  78.237  1.00  0.00           H  
ATOM   2954  CG  TYR   193      29.784  45.608  77.925  1.00  0.00           C  
ATOM   2955  CD1 TYR   193      29.424  46.904  78.397  1.00  0.00           C  
ATOM   2956  HD1 TYR   193      29.464  47.044  79.468  1.00  0.00           H  
ATOM   2957  CE1 TYR   193      29.274  47.998  77.595  1.00  0.00           C  
ATOM   2958  HE1 TYR   193      29.033  48.969  78.002  1.00  0.00           H  
ATOM   2959  CZ  TYR   193      29.274  47.785  76.192  1.00  0.00           C  
ATOM   2960  OH  TYR   193      29.022  48.836  75.332  1.00  0.00           O  
ATOM   2961  HH  TYR   193      28.688  49.591  75.821  1.00  0.00           H  
ATOM   2962  CE2 TYR   193      29.583  46.525  75.648  1.00  0.00           C  
ATOM   2963  HE2 TYR   193      29.606  46.470  74.569  1.00  0.00           H  
ATOM   2964  CD2 TYR   193      29.919  45.467  76.565  1.00  0.00           C  
ATOM   2965  HD2 TYR   193      30.149  44.489  76.167  1.00  0.00           H  
ATOM   2966  C   TYR   193      28.015  42.999  78.493  1.00  0.00           C  
ATOM   2967  O   TYR   193      28.227  42.984  77.267  1.00  0.00           O  
ATOM   2968  N   ASN   194      26.925  42.379  79.010  1.00  0.00           N  
ATOM   2969  H   ASN   194      26.842  42.308  80.015  1.00  0.00           H  
ATOM   2970  CA  ASN   194      25.807  41.653  78.333  1.00  0.00           C  
ATOM   2971  HA  ASN   194      25.320  40.993  79.051  1.00  0.00           H  
ATOM   2972  CB  ASN   194      24.813  42.689  77.825  1.00  0.00           C  
ATOM   2973  HB2 ASN   194      25.323  43.411  77.187  1.00  0.00           H  
ATOM   2974  HB3 ASN   194      23.981  42.251  77.274  1.00  0.00           H  
ATOM   2975  CG  ASN   194      24.169  43.502  78.925  1.00  0.00           C  
ATOM   2976  OD1 ASN   194      23.410  43.005  79.755  1.00  0.00           O  
ATOM   2977  ND2 ASN   194      24.358  44.809  78.953  1.00  0.00           N  
ATOM   2978 HD21 ASN   194      24.071  45.259  79.811  1.00  0.00           H  
ATOM   2979 HD22 ASN   194      24.941  45.158  78.206  1.00  0.00           H  
ATOM   2980  C   ASN   194      26.351  40.698  77.267  1.00  0.00           C  
ATOM   2981  O   ASN   194      26.068  40.736  76.077  1.00  0.00           O  
ATOM   2982  N   ARG   195      27.320  39.873  77.691  1.00  0.00           N  
ATOM   2983  H   ARG   195      27.691  40.120  78.598  1.00  0.00           H  
ATOM   2984  CA  ARG   195      28.227  39.139  76.762  1.00  0.00           C  
ATOM   2985  HA  ARG   195      28.703  39.821  76.058  1.00  0.00           H  
ATOM   2986  CB  ARG   195      29.255  38.360  77.548  1.00  0.00           C  
ATOM   2987  HB2 ARG   195      29.761  39.041  78.233  1.00  0.00           H  
ATOM   2988  HB3 ARG   195      28.710  37.711  78.234  1.00  0.00           H  
ATOM   2989  CG  ARG   195      30.284  37.484  76.822  1.00  0.00           C  
ATOM   2990  HG2 ARG   195      29.767  36.974  76.009  1.00  0.00           H  
ATOM   2991  HG3 ARG   195      31.078  38.125  76.439  1.00  0.00           H  
ATOM   2992  CD  ARG   195      30.787  36.466  77.906  1.00  0.00           C  
ATOM   2993  HD2 ARG   195      31.234  37.157  78.620  1.00  0.00           H  
ATOM   2994  HD3 ARG   195      29.936  35.863  78.225  1.00  0.00           H  
ATOM   2995  NE  ARG   195      31.773  35.495  77.412  1.00  0.00           N  
ATOM   2996  HE  ARG   195      32.398  35.751  76.661  1.00  0.00           H  
ATOM   2997  CZ  ARG   195      32.270  34.390  78.027  1.00  0.00           C  
ATOM   2998  NH1 ARG   195      31.844  33.929  79.144  1.00  0.00           N  
ATOM   2999 HH11 ARG   195      31.038  34.330  79.602  1.00  0.00           H  
ATOM   3000 HH12 ARG   195      32.324  33.168  79.603  1.00  0.00           H  
ATOM   3001  NH2 ARG   195      33.350  33.803  77.619  1.00  0.00           N  
ATOM   3002 HH21 ARG   195      33.799  34.204  76.809  1.00  0.00           H  
ATOM   3003 HH22 ARG   195      33.555  32.947  78.115  1.00  0.00           H  
ATOM   3004  C   ARG   195      27.455  38.272  75.712  1.00  0.00           C  
ATOM   3005  O   ARG   195      27.826  38.218  74.563  1.00  0.00           O  
ATOM   3006  N   ALA   196      26.434  37.620  76.200  1.00  0.00           N  
ATOM   3007  H   ALA   196      26.175  37.757  77.167  1.00  0.00           H  
ATOM   3008  CA  ALA   196      25.690  36.634  75.379  1.00  0.00           C  
ATOM   3009  HA  ALA   196      26.364  35.982  74.825  1.00  0.00           H  
ATOM   3010  CB  ALA   196      24.822  35.777  76.310  1.00  0.00           C  
ATOM   3011  HB1 ALA   196      24.258  34.992  75.807  1.00  0.00           H  
ATOM   3012  HB2 ALA   196      25.437  35.389  77.123  1.00  0.00           H  
ATOM   3013  HB3 ALA   196      24.032  36.421  76.696  1.00  0.00           H  
ATOM   3014  C   ALA   196      24.877  37.405  74.268  1.00  0.00           C  
ATOM   3015  O   ALA   196      24.701  36.942  73.132  1.00  0.00           O  
ATOM   3016  N   ARG   197      24.421  38.637  74.584  1.00  0.00           N  
ATOM   3017  H   ARG   197      24.678  39.046  75.471  1.00  0.00           H  
ATOM   3018  CA  ARG   197      23.770  39.499  73.641  1.00  0.00           C  
ATOM   3019  HA  ARG   197      23.087  38.885  73.052  1.00  0.00           H  
ATOM   3020  CB  ARG   197      22.865  40.508  74.315  1.00  0.00           C  
ATOM   3021  HB2 ARG   197      22.092  40.047  74.929  1.00  0.00           H  
ATOM   3022  HB3 ARG   197      23.493  41.117  74.966  1.00  0.00           H  
ATOM   3023  CG  ARG   197      22.210  41.377  73.196  1.00  0.00           C  
ATOM   3024  HG2 ARG   197      22.901  41.927  72.557  1.00  0.00           H  
ATOM   3025  HG3 ARG   197      21.623  40.646  72.640  1.00  0.00           H  
ATOM   3026  CD  ARG   197      21.296  42.306  73.977  1.00  0.00           C  
ATOM   3027  HD2 ARG   197      20.504  42.682  73.329  1.00  0.00           H  
ATOM   3028  HD3 ARG   197      20.783  41.722  74.741  1.00  0.00           H  
ATOM   3029  NE  ARG   197      22.038  43.434  74.622  1.00  0.00           N  
ATOM   3030  HE  ARG   197      22.945  43.646  74.232  1.00  0.00           H  
ATOM   3031  CZ  ARG   197      21.698  44.131  75.695  1.00  0.00           C  
ATOM   3032  NH1 ARG   197      20.613  43.880  76.374  1.00  0.00           N  
ATOM   3033 HH11 ARG   197      20.000  43.089  76.242  1.00  0.00           H  
ATOM   3034 HH12 ARG   197      20.361  44.529  77.105  1.00  0.00           H  
ATOM   3035  NH2 ARG   197      22.369  45.119  76.104  1.00  0.00           N  
ATOM   3036 HH21 ARG   197      23.031  45.628  75.536  1.00  0.00           H  
ATOM   3037 HH22 ARG   197      22.069  45.518  76.982  1.00  0.00           H  
ATOM   3038  C   ARG   197      24.804  39.987  72.563  1.00  0.00           C  
ATOM   3039  O   ARG   197      24.504  39.863  71.395  1.00  0.00           O  
ATOM   3040  N   GLY   198      26.002  40.389  72.837  1.00  0.00           N  
ATOM   3041  H   GLY   198      26.237  40.414  73.819  1.00  0.00           H  
ATOM   3042  CA  GLY   198      27.087  40.879  71.934  1.00  0.00           C  
ATOM   3043  HA2 GLY   198      26.737  41.825  71.520  1.00  0.00           H  
ATOM   3044  HA3 GLY   198      27.849  41.205  72.641  1.00  0.00           H  
ATOM   3045  C   GLY   198      27.581  39.781  71.075  1.00  0.00           C  
ATOM   3046  O   GLY   198      27.787  39.968  69.851  1.00  0.00           O  
ATOM   3047  N   LEU   199      27.742  38.625  71.630  1.00  0.00           N  
ATOM   3048  H   LEU   199      27.660  38.544  72.633  1.00  0.00           H  
ATOM   3049  CA  LEU   199      27.920  37.419  70.791  1.00  0.00           C  
ATOM   3050  HA  LEU   199      28.777  37.548  70.130  1.00  0.00           H  
ATOM   3051  CB  LEU   199      28.258  36.238  71.669  1.00  0.00           C  
ATOM   3052  HB2 LEU   199      29.139  36.480  72.262  1.00  0.00           H  
ATOM   3053  HB3 LEU   199      27.519  36.092  72.457  1.00  0.00           H  
ATOM   3054  CG  LEU   199      28.547  34.864  70.972  1.00  0.00           C  
ATOM   3055  HG  LEU   199      27.813  34.780  70.171  1.00  0.00           H  
ATOM   3056  CD1 LEU   199      29.969  34.881  70.411  1.00  0.00           C  
ATOM   3057 HD11 LEU   199      30.737  35.153  71.135  1.00  0.00           H  
ATOM   3058 HD12 LEU   199      30.236  34.029  69.785  1.00  0.00           H  
ATOM   3059 HD13 LEU   199      29.884  35.761  69.774  1.00  0.00           H  
ATOM   3060  CD2 LEU   199      28.425  33.695  72.049  1.00  0.00           C  
ATOM   3061 HD21 LEU   199      29.318  33.672  72.673  1.00  0.00           H  
ATOM   3062 HD22 LEU   199      27.467  33.738  72.566  1.00  0.00           H  
ATOM   3063 HD23 LEU   199      28.413  32.734  71.535  1.00  0.00           H  
ATOM   3064  C   LEU   199      26.713  37.073  69.892  1.00  0.00           C  
ATOM   3065  O   LEU   199      26.937  36.793  68.700  1.00  0.00           O  
ATOM   3066  N   THR   200      25.434  37.103  70.359  1.00  0.00           N  
ATOM   3067  H   THR   200      25.263  37.403  71.308  1.00  0.00           H  
ATOM   3068  CA  THR   200      24.310  36.888  69.468  1.00  0.00           C  
ATOM   3069  HA  THR   200      24.405  35.895  69.028  1.00  0.00           H  
ATOM   3070  CB  THR   200      23.021  36.913  70.291  1.00  0.00           C  
ATOM   3071  HB  THR   200      22.890  37.923  70.679  1.00  0.00           H  
ATOM   3072  CG2 THR   200      21.841  36.595  69.322  1.00  0.00           C  
ATOM   3073 HG21 THR   200      21.933  35.725  68.672  1.00  0.00           H  
ATOM   3074 HG22 THR   200      20.935  36.332  69.867  1.00  0.00           H  
ATOM   3075 HG23 THR   200      21.600  37.454  68.696  1.00  0.00           H  
ATOM   3076  OG1 THR   200      23.004  35.973  71.305  1.00  0.00           O  
ATOM   3077  HG1 THR   200      23.601  36.258  72.001  1.00  0.00           H  
ATOM   3078  C   THR   200      24.253  37.958  68.326  1.00  0.00           C  
ATOM   3079  O   THR   200      23.904  37.603  67.210  1.00  0.00           O  
ATOM   3080  N   PHE   201      24.649  39.168  68.615  1.00  0.00           N  
ATOM   3081  H   PHE   201      24.584  39.310  69.613  1.00  0.00           H  
ATOM   3082  CA  PHE   201      24.599  40.295  67.713  1.00  0.00           C  
ATOM   3083  HA  PHE   201      23.618  40.403  67.250  1.00  0.00           H  
ATOM   3084  CB  PHE   201      24.931  41.575  68.501  1.00  0.00           C  
ATOM   3085  HB2 PHE   201      24.100  41.550  69.207  1.00  0.00           H  
ATOM   3086  HB3 PHE   201      25.881  41.501  69.030  1.00  0.00           H  
ATOM   3087  CG  PHE   201      24.910  42.897  67.776  1.00  0.00           C  
ATOM   3088  CD1 PHE   201      25.843  43.903  68.161  1.00  0.00           C  
ATOM   3089  HD1 PHE   201      26.559  43.578  68.902  1.00  0.00           H  
ATOM   3090  CE1 PHE   201      25.722  45.174  67.632  1.00  0.00           C  
ATOM   3091  HE1 PHE   201      26.326  45.997  67.983  1.00  0.00           H  
ATOM   3092  CZ  PHE   201      24.889  45.454  66.563  1.00  0.00           C  
ATOM   3093  HZ  PHE   201      24.795  46.500  66.313  1.00  0.00           H  
ATOM   3094  CE2 PHE   201      24.128  44.477  65.981  1.00  0.00           C  
ATOM   3095  HE2 PHE   201      23.461  44.718  65.166  1.00  0.00           H  
ATOM   3096  CD2 PHE   201      24.221  43.212  66.563  1.00  0.00           C  
ATOM   3097  HD2 PHE   201      23.555  42.420  66.254  1.00  0.00           H  
ATOM   3098  C   PHE   201      25.656  40.138  66.627  1.00  0.00           C  
ATOM   3099  O   PHE   201      25.382  40.355  65.445  1.00  0.00           O  
ATOM   3100  N   ALA   202      26.834  39.666  67.013  1.00  0.00           N  
ATOM   3101  H   ALA   202      26.993  39.599  68.008  1.00  0.00           H  
ATOM   3102  CA  ALA   202      27.896  39.162  66.111  1.00  0.00           C  
ATOM   3103  HA  ALA   202      28.059  39.994  65.426  1.00  0.00           H  
ATOM   3104  CB  ALA   202      29.275  38.875  66.831  1.00  0.00           C  
ATOM   3105  HB1 ALA   202      29.204  38.059  67.550  1.00  0.00           H  
ATOM   3106  HB2 ALA   202      30.082  38.791  66.103  1.00  0.00           H  
ATOM   3107  HB3 ALA   202      29.476  39.739  67.464  1.00  0.00           H  
ATOM   3108  C   ALA   202      27.552  37.917  65.222  1.00  0.00           C  
ATOM   3109  O   ALA   202      27.762  37.902  64.033  1.00  0.00           O  
ATOM   3110  N   MET   203      26.878  36.924  65.843  1.00  0.00           N  
ATOM   3111  H   MET   203      26.672  36.960  66.831  1.00  0.00           H  
ATOM   3112  CA  MET   203      26.285  35.823  65.151  1.00  0.00           C  
ATOM   3113  HA  MET   203      27.118  35.402  64.589  1.00  0.00           H  
ATOM   3114  CB  MET   203      25.804  34.725  66.132  1.00  0.00           C  
ATOM   3115  HB2 MET   203      26.642  34.404  66.751  1.00  0.00           H  
ATOM   3116  HB3 MET   203      25.183  35.160  66.914  1.00  0.00           H  
ATOM   3117  CG  MET   203      25.197  33.416  65.625  1.00  0.00           C  
ATOM   3118  HG2 MET   203      24.938  32.829  66.506  1.00  0.00           H  
ATOM   3119  HG3 MET   203      24.343  33.626  64.981  1.00  0.00           H  
ATOM   3120  SD  MET   203      26.271  32.397  64.500  1.00  0.00           S  
ATOM   3121  CE  MET   203      26.458  33.308  62.957  1.00  0.00           C  
ATOM   3122  HE1 MET   203      26.998  32.736  62.203  1.00  0.00           H  
ATOM   3123  HE2 MET   203      25.505  33.675  62.575  1.00  0.00           H  
ATOM   3124  HE3 MET   203      27.110  34.178  63.031  1.00  0.00           H  
ATOM   3125  C   MET   203      25.250  36.340  64.075  1.00  0.00           C  
ATOM   3126  O   MET   203      25.094  35.921  62.940  1.00  0.00           O  
ATOM   3127  N   LEU   204      24.328  37.245  64.492  1.00  0.00           N  
ATOM   3128  H   LEU   204      24.406  37.614  65.428  1.00  0.00           H  
ATOM   3129  CA  LEU   204      23.192  37.800  63.752  1.00  0.00           C  
ATOM   3130  HA  LEU   204      22.580  36.937  63.491  1.00  0.00           H  
ATOM   3131  CB  LEU   204      22.247  38.673  64.677  1.00  0.00           C  
ATOM   3132  HB2 LEU   204      21.853  37.995  65.434  1.00  0.00           H  
ATOM   3133  HB3 LEU   204      22.857  39.429  65.171  1.00  0.00           H  
ATOM   3134  CG  LEU   204      21.077  39.336  63.927  1.00  0.00           C  
ATOM   3135  HG  LEU   204      21.458  39.790  63.013  1.00  0.00           H  
ATOM   3136  CD1 LEU   204      20.052  38.219  63.424  1.00  0.00           C  
ATOM   3137 HD11 LEU   204      19.676  37.663  64.283  1.00  0.00           H  
ATOM   3138 HD12 LEU   204      19.259  38.810  62.966  1.00  0.00           H  
ATOM   3139 HD13 LEU   204      20.529  37.523  62.734  1.00  0.00           H  
ATOM   3140  CD2 LEU   204      20.266  40.384  64.639  1.00  0.00           C  
ATOM   3141 HD21 LEU   204      19.690  40.907  63.875  1.00  0.00           H  
ATOM   3142 HD22 LEU   204      19.582  40.070  65.428  1.00  0.00           H  
ATOM   3143 HD23 LEU   204      21.087  41.000  65.005  1.00  0.00           H  
ATOM   3144  C   LEU   204      23.673  38.590  62.518  1.00  0.00           C  
ATOM   3145  O   LEU   204      23.047  38.544  61.423  1.00  0.00           O  
ATOM   3146  N   ALA   205      24.598  39.494  62.708  1.00  0.00           N  
ATOM   3147  H   ALA   205      25.036  39.669  63.601  1.00  0.00           H  
ATOM   3148  CA  ALA   205      25.124  40.247  61.601  1.00  0.00           C  
ATOM   3149  HA  ALA   205      24.267  40.760  61.165  1.00  0.00           H  
ATOM   3150  CB  ALA   205      26.188  41.269  62.165  1.00  0.00           C  
ATOM   3151  HB1 ALA   205      27.063  40.707  62.492  1.00  0.00           H  
ATOM   3152  HB2 ALA   205      26.468  41.966  61.376  1.00  0.00           H  
ATOM   3153  HB3 ALA   205      25.654  41.812  62.945  1.00  0.00           H  
ATOM   3154  C   ALA   205      25.777  39.325  60.510  1.00  0.00           C  
ATOM   3155  O   ALA   205      25.587  39.430  59.299  1.00  0.00           O  
ATOM   3156  N   TYR   206      26.545  38.398  61.026  1.00  0.00           N  
ATOM   3157  H   TYR   206      26.655  38.198  62.010  1.00  0.00           H  
ATOM   3158  CA  TYR   206      27.171  37.347  60.041  1.00  0.00           C  
ATOM   3159  HA  TYR   206      27.765  37.773  59.232  1.00  0.00           H  
ATOM   3160  CB  TYR   206      28.123  36.430  60.856  1.00  0.00           C  
ATOM   3161  HB2 TYR   206      29.012  36.928  61.242  1.00  0.00           H  
ATOM   3162  HB3 TYR   206      27.746  36.064  61.811  1.00  0.00           H  
ATOM   3163  CG  TYR   206      28.755  35.240  60.190  1.00  0.00           C  
ATOM   3164  CD1 TYR   206      29.333  34.250  61.073  1.00  0.00           C  
ATOM   3165  HD1 TYR   206      29.354  34.432  62.138  1.00  0.00           H  
ATOM   3166  CE1 TYR   206      29.938  33.059  60.513  1.00  0.00           C  
ATOM   3167  HE1 TYR   206      30.456  32.376  61.170  1.00  0.00           H  
ATOM   3168  CZ  TYR   206      29.785  32.787  59.102  1.00  0.00           C  
ATOM   3169  OH  TYR   206      30.244  31.544  58.611  1.00  0.00           O  
ATOM   3170  HH  TYR   206      29.482  31.193  58.145  1.00  0.00           H  
ATOM   3171  CE2 TYR   206      29.148  33.768  58.283  1.00  0.00           C  
ATOM   3172  HE2 TYR   206      28.879  33.471  57.280  1.00  0.00           H  
ATOM   3173  CD2 TYR   206      28.753  35.011  58.807  1.00  0.00           C  
ATOM   3174  HD2 TYR   206      28.562  35.884  58.201  1.00  0.00           H  
ATOM   3175  C   TYR   206      26.130  36.447  59.345  1.00  0.00           C  
ATOM   3176  O   TYR   206      26.245  36.297  58.120  1.00  0.00           O  
ATOM   3177  N   PHE   207      25.101  35.990  60.083  1.00  0.00           N  
ATOM   3178  H   PHE   207      25.216  36.269  61.047  1.00  0.00           H  
ATOM   3179  CA  PHE   207      24.056  35.219  59.536  1.00  0.00           C  
ATOM   3180  HA  PHE   207      24.526  34.344  59.090  1.00  0.00           H  
ATOM   3181  CB  PHE   207      23.094  34.800  60.739  1.00  0.00           C  
ATOM   3182  HB2 PHE   207      23.649  34.184  61.446  1.00  0.00           H  
ATOM   3183  HB3 PHE   207      22.799  35.710  61.262  1.00  0.00           H  
ATOM   3184  CG  PHE   207      21.851  34.091  60.340  1.00  0.00           C  
ATOM   3185  CD1 PHE   207      21.996  32.880  59.669  1.00  0.00           C  
ATOM   3186  HD1 PHE   207      22.913  32.371  59.409  1.00  0.00           H  
ATOM   3187  CE1 PHE   207      20.902  32.266  59.031  1.00  0.00           C  
ATOM   3188  HE1 PHE   207      21.071  31.376  58.443  1.00  0.00           H  
ATOM   3189  CZ  PHE   207      19.654  32.820  59.185  1.00  0.00           C  
ATOM   3190  HZ  PHE   207      18.795  32.365  58.714  1.00  0.00           H  
ATOM   3191  CE2 PHE   207      19.445  34.042  59.871  1.00  0.00           C  
ATOM   3192  HE2 PHE   207      18.435  34.420  59.928  1.00  0.00           H  
ATOM   3193  CD2 PHE   207      20.554  34.742  60.431  1.00  0.00           C  
ATOM   3194  HD2 PHE   207      20.321  35.753  60.733  1.00  0.00           H  
ATOM   3195  C   PHE   207      23.305  35.948  58.477  1.00  0.00           C  
ATOM   3196  O   PHE   207      23.102  35.351  57.434  1.00  0.00           O  
ATOM   3197  N   ILE   208      22.804  37.137  58.777  1.00  0.00           N  
ATOM   3198  H   ILE   208      23.065  37.519  59.675  1.00  0.00           H  
ATOM   3199  CA  ILE   208      22.002  37.897  57.766  1.00  0.00           C  
ATOM   3200  HA  ILE   208      21.135  37.278  57.535  1.00  0.00           H  
ATOM   3201  CB  ILE   208      21.349  39.168  58.498  1.00  0.00           C  
ATOM   3202  HB  ILE   208      22.246  39.644  58.894  1.00  0.00           H  
ATOM   3203  CG2 ILE   208      20.704  40.189  57.574  1.00  0.00           C  
ATOM   3204 HG21 ILE   208      20.330  40.916  58.295  1.00  0.00           H  
ATOM   3205 HG22 ILE   208      21.474  40.605  56.924  1.00  0.00           H  
ATOM   3206 HG23 ILE   208      19.944  39.691  56.972  1.00  0.00           H  
ATOM   3207  CG1 ILE   208      20.353  38.808  59.644  1.00  0.00           C  
ATOM   3208 HG12 ILE   208      20.793  38.039  60.279  1.00  0.00           H  
ATOM   3209 HG13 ILE   208      19.977  39.538  60.361  1.00  0.00           H  
ATOM   3210  CD1 ILE   208      19.036  38.263  59.131  1.00  0.00           C  
ATOM   3211 HD11 ILE   208      19.325  37.541  58.367  1.00  0.00           H  
ATOM   3212 HD12 ILE   208      18.590  37.719  59.963  1.00  0.00           H  
ATOM   3213 HD13 ILE   208      18.494  39.103  58.696  1.00  0.00           H  
ATOM   3214  C   ILE   208      22.695  38.281  56.512  1.00  0.00           C  
ATOM   3215  O   ILE   208      22.100  38.292  55.441  1.00  0.00           O  
ATOM   3216  N   THR   209      23.960  38.534  56.592  1.00  0.00           N  
ATOM   3217  H   THR   209      24.354  38.554  57.522  1.00  0.00           H  
ATOM   3218  CA  THR   209      24.777  38.847  55.478  1.00  0.00           C  
ATOM   3219  HA  THR   209      24.499  39.733  54.908  1.00  0.00           H  
ATOM   3220  CB  THR   209      26.244  39.170  55.903  1.00  0.00           C  
ATOM   3221  HB  THR   209      26.847  38.417  56.412  1.00  0.00           H  
ATOM   3222  CG2 THR   209      27.271  39.740  54.885  1.00  0.00           C  
ATOM   3223 HG21 THR   209      26.851  40.605  54.372  1.00  0.00           H  
ATOM   3224 HG22 THR   209      28.118  40.163  55.425  1.00  0.00           H  
ATOM   3225 HG23 THR   209      27.499  39.078  54.050  1.00  0.00           H  
ATOM   3226  OG1 THR   209      26.081  40.326  56.760  1.00  0.00           O  
ATOM   3227  HG1 THR   209      25.756  39.956  57.584  1.00  0.00           H  
ATOM   3228  C   THR   209      24.819  37.586  54.667  1.00  0.00           C  
ATOM   3229  O   THR   209      24.311  37.584  53.546  1.00  0.00           O  
ATOM   3230  N   TRP   210      25.320  36.449  55.214  1.00  0.00           N  
ATOM   3231  H   TRP   210      25.848  36.558  56.068  1.00  0.00           H  
ATOM   3232  CA  TRP   210      25.460  35.222  54.514  1.00  0.00           C  
ATOM   3233  HA  TRP   210      26.179  35.194  53.696  1.00  0.00           H  
ATOM   3234  CB  TRP   210      26.079  34.235  55.411  1.00  0.00           C  
ATOM   3235  HB2 TRP   210      26.812  34.815  55.972  1.00  0.00           H  
ATOM   3236  HB3 TRP   210      25.366  33.978  56.195  1.00  0.00           H  
ATOM   3237  CG  TRP   210      26.564  32.995  54.731  1.00  0.00           C  
ATOM   3238  CD1 TRP   210      25.988  31.747  54.627  1.00  0.00           C  
ATOM   3239  HD1 TRP   210      24.971  31.543  54.927  1.00  0.00           H  
ATOM   3240  NE1 TRP   210      26.935  30.960  53.965  1.00  0.00           N  
ATOM   3241  HE1 TRP   210      26.722  30.026  53.645  1.00  0.00           H  
ATOM   3242  CE2 TRP   210      28.217  31.602  53.826  1.00  0.00           C  
ATOM   3243  CZ2 TRP   210      29.435  31.209  53.279  1.00  0.00           C  
ATOM   3244  HZ2 TRP   210      29.664  30.190  53.006  1.00  0.00           H  
ATOM   3245  CH2 TRP   210      30.446  32.119  53.102  1.00  0.00           C  
ATOM   3246  HH2 TRP   210      31.461  31.877  52.825  1.00  0.00           H  
ATOM   3247  CZ3 TRP   210      30.103  33.471  53.254  1.00  0.00           C  
ATOM   3248  HZ3 TRP   210      30.831  34.242  53.048  1.00  0.00           H  
ATOM   3249  CE3 TRP   210      28.897  33.897  53.819  1.00  0.00           C  
ATOM   3250  HE3 TRP   210      28.838  34.956  54.024  1.00  0.00           H  
ATOM   3251  CD2 TRP   210      27.901  32.963  54.159  1.00  0.00           C  
ATOM   3252  C   TRP   210      24.142  34.621  53.949  1.00  0.00           C  
ATOM   3253  O   TRP   210      24.074  34.104  52.824  1.00  0.00           O  
ATOM   3254  N   VAL   211      23.075  34.743  54.678  1.00  0.00           N  
ATOM   3255  H   VAL   211      23.184  35.066  55.629  1.00  0.00           H  
ATOM   3256  CA  VAL   211      21.844  34.105  54.243  1.00  0.00           C  
ATOM   3257  HA  VAL   211      22.075  33.236  53.627  1.00  0.00           H  
ATOM   3258  CB  VAL   211      20.959  33.670  55.432  1.00  0.00           C  
ATOM   3259  HB  VAL   211      21.615  33.367  56.248  1.00  0.00           H  
ATOM   3260  CG1 VAL   211      20.185  34.857  56.060  1.00  0.00           C  
ATOM   3261 HG11 VAL   211      19.249  34.972  55.513  1.00  0.00           H  
ATOM   3262 HG12 VAL   211      19.894  34.626  57.085  1.00  0.00           H  
ATOM   3263 HG13 VAL   211      20.778  35.772  56.042  1.00  0.00           H  
ATOM   3264  CG2 VAL   211      20.027  32.505  55.040  1.00  0.00           C  
ATOM   3265 HG21 VAL   211      20.647  31.691  54.664  1.00  0.00           H  
ATOM   3266 HG22 VAL   211      19.546  32.093  55.927  1.00  0.00           H  
ATOM   3267 HG23 VAL   211      19.306  32.743  54.257  1.00  0.00           H  
ATOM   3268  C   VAL   211      20.950  34.935  53.315  1.00  0.00           C  
ATOM   3269  O   VAL   211      20.111  34.382  52.607  1.00  0.00           O  
ATOM   3270  N   SER   212      21.342  36.247  53.137  1.00  0.00           N  
ATOM   3271  H   SER   212      22.056  36.511  53.800  1.00  0.00           H  
ATOM   3272  CA  SER   212      20.948  37.217  52.068  1.00  0.00           C  
ATOM   3273  HA  SER   212      19.903  36.980  51.866  1.00  0.00           H  
ATOM   3274  CB  SER   212      21.012  38.594  52.559  1.00  0.00           C  
ATOM   3275  HB2 SER   212      22.029  38.827  52.873  1.00  0.00           H  
ATOM   3276  HB3 SER   212      20.777  39.313  51.775  1.00  0.00           H  
ATOM   3277  OG  SER   212      20.114  38.919  53.555  1.00  0.00           O  
ATOM   3278  HG  SER   212      20.677  38.760  54.316  1.00  0.00           H  
ATOM   3279  C   SER   212      21.897  37.052  50.798  1.00  0.00           C  
ATOM   3280  O   SER   212      21.545  37.319  49.618  1.00  0.00           O  
ATOM   3281  N   PHE   213      23.140  36.690  51.144  1.00  0.00           N  
ATOM   3282  H   PHE   213      23.360  36.562  52.121  1.00  0.00           H  
ATOM   3283  CA  PHE   213      24.206  36.434  50.140  1.00  0.00           C  
ATOM   3284  HA  PHE   213      24.125  37.214  49.383  1.00  0.00           H  
ATOM   3285  CB  PHE   213      25.587  36.458  50.836  1.00  0.00           C  
ATOM   3286  HB2 PHE   213      25.833  37.509  50.987  1.00  0.00           H  
ATOM   3287  HB3 PHE   213      25.486  36.092  51.858  1.00  0.00           H  
ATOM   3288  CG  PHE   213      26.734  35.823  50.107  1.00  0.00           C  
ATOM   3289  CD1 PHE   213      27.487  34.869  50.724  1.00  0.00           C  
ATOM   3290  HD1 PHE   213      27.222  34.537  51.717  1.00  0.00           H  
ATOM   3291  CE1 PHE   213      28.645  34.360  50.144  1.00  0.00           C  
ATOM   3292  HE1 PHE   213      29.174  33.573  50.661  1.00  0.00           H  
ATOM   3293  CZ  PHE   213      29.036  34.758  48.853  1.00  0.00           C  
ATOM   3294  HZ  PHE   213      29.951  34.299  48.508  1.00  0.00           H  
ATOM   3295  CE2 PHE   213      28.251  35.736  48.123  1.00  0.00           C  
ATOM   3296  HE2 PHE   213      28.535  35.992  47.113  1.00  0.00           H  
ATOM   3297  CD2 PHE   213      27.063  36.167  48.801  1.00  0.00           C  
ATOM   3298  HD2 PHE   213      26.388  36.828  48.277  1.00  0.00           H  
ATOM   3299  C   PHE   213      24.028  35.167  49.300  1.00  0.00           C  
ATOM   3300  O   PHE   213      23.959  35.294  48.048  1.00  0.00           O  
ATOM   3301  N   VAL   214      23.768  34.050  49.926  1.00  0.00           N  
ATOM   3302  H   VAL   214      23.579  34.129  50.915  1.00  0.00           H  
ATOM   3303  CA  VAL   214      23.507  32.776  49.281  1.00  0.00           C  
ATOM   3304  HA  VAL   214      24.428  32.539  48.748  1.00  0.00           H  
ATOM   3305  CB  VAL   214      23.423  31.668  50.419  1.00  0.00           C  
ATOM   3306  HB  VAL   214      22.784  31.879  51.277  1.00  0.00           H  
ATOM   3307  CG1 VAL   214      22.770  30.408  49.882  1.00  0.00           C  
ATOM   3308 HG11 VAL   214      23.238  30.052  48.964  1.00  0.00           H  
ATOM   3309 HG12 VAL   214      22.997  29.672  50.653  1.00  0.00           H  
ATOM   3310 HG13 VAL   214      21.698  30.580  49.791  1.00  0.00           H  
ATOM   3311  CG2 VAL   214      24.890  31.357  50.885  1.00  0.00           C  
ATOM   3312 HG21 VAL   214      25.391  32.297  51.115  1.00  0.00           H  
ATOM   3313 HG22 VAL   214      24.938  30.819  51.832  1.00  0.00           H  
ATOM   3314 HG23 VAL   214      25.499  30.805  50.168  1.00  0.00           H  
ATOM   3315  C   VAL   214      22.366  32.744  48.209  1.00  0.00           C  
ATOM   3316  O   VAL   214      22.714  32.249  47.128  1.00  0.00           O  
ATOM   3317  N   PRO   215      21.158  33.306  48.386  1.00  0.00           N  
ATOM   3318  CD  PRO   215      20.553  33.712  49.643  1.00  0.00           C  
ATOM   3319  HD2 PRO   215      21.291  34.311  50.176  1.00  0.00           H  
ATOM   3320  HD3 PRO   215      20.312  32.830  50.236  1.00  0.00           H  
ATOM   3321  CG  PRO   215      19.340  34.545  49.302  1.00  0.00           C  
ATOM   3322  HG2 PRO   215      19.569  35.595  49.123  1.00  0.00           H  
ATOM   3323  HG3 PRO   215      18.642  34.303  50.103  1.00  0.00           H  
ATOM   3324  CB  PRO   215      18.794  33.936  48.029  1.00  0.00           C  
ATOM   3325  HB2 PRO   215      18.222  34.662  47.452  1.00  0.00           H  
ATOM   3326  HB3 PRO   215      18.305  32.989  48.256  1.00  0.00           H  
ATOM   3327  CA  PRO   215      20.118  33.504  47.279  1.00  0.00           C  
ATOM   3328  HA  PRO   215      20.018  32.549  46.765  1.00  0.00           H  
ATOM   3329  C   PRO   215      20.474  34.615  46.258  1.00  0.00           C  
ATOM   3330  O   PRO   215      19.944  34.666  45.161  1.00  0.00           O  
ATOM   3331  N   LEU   216      21.312  35.561  46.604  1.00  0.00           N  
ATOM   3332  H   LEU   216      21.829  35.485  47.468  1.00  0.00           H  
ATOM   3333  CA  LEU   216      21.776  36.615  45.692  1.00  0.00           C  
ATOM   3334  HA  LEU   216      20.887  36.881  45.119  1.00  0.00           H  
ATOM   3335  CB  LEU   216      22.168  37.814  46.496  1.00  0.00           C  
ATOM   3336  HB2 LEU   216      21.376  38.348  47.022  1.00  0.00           H  
ATOM   3337  HB3 LEU   216      22.816  37.395  47.266  1.00  0.00           H  
ATOM   3338  CG  LEU   216      22.926  38.892  45.787  1.00  0.00           C  
ATOM   3339  HG  LEU   216      23.803  38.375  45.398  1.00  0.00           H  
ATOM   3340  CD1 LEU   216      22.124  39.448  44.628  1.00  0.00           C  
ATOM   3341 HD11 LEU   216      22.790  40.041  44.002  1.00  0.00           H  
ATOM   3342 HD12 LEU   216      21.656  38.647  44.056  1.00  0.00           H  
ATOM   3343 HD13 LEU   216      21.281  40.034  44.993  1.00  0.00           H  
ATOM   3344  CD2 LEU   216      23.289  39.995  46.780  1.00  0.00           C  
ATOM   3345 HD21 LEU   216      22.499  40.699  47.043  1.00  0.00           H  
ATOM   3346 HD22 LEU   216      23.636  39.384  47.613  1.00  0.00           H  
ATOM   3347 HD23 LEU   216      24.107  40.564  46.339  1.00  0.00           H  
ATOM   3348  C   LEU   216      22.884  35.957  44.837  1.00  0.00           C  
ATOM   3349  O   LEU   216      22.698  36.032  43.618  1.00  0.00           O  
ATOM   3350  N   LEU   217      23.817  35.179  45.371  1.00  0.00           N  
ATOM   3351  H   LEU   217      23.883  35.065  46.372  1.00  0.00           H  
ATOM   3352  CA  LEU   217      24.851  34.383  44.601  1.00  0.00           C  
ATOM   3353  HA  LEU   217      25.392  35.183  44.095  1.00  0.00           H  
ATOM   3354  CB  LEU   217      25.698  33.570  45.624  1.00  0.00           C  
ATOM   3355  HB2 LEU   217      26.036  34.234  46.419  1.00  0.00           H  
ATOM   3356  HB3 LEU   217      25.042  32.783  45.995  1.00  0.00           H  
ATOM   3357  CG  LEU   217      26.923  32.818  45.080  1.00  0.00           C  
ATOM   3358  HG  LEU   217      26.592  31.932  44.537  1.00  0.00           H  
ATOM   3359  CD1 LEU   217      27.896  33.660  44.201  1.00  0.00           C  
ATOM   3360 HD11 LEU   217      27.342  34.144  43.397  1.00  0.00           H  
ATOM   3361 HD12 LEU   217      28.473  34.322  44.848  1.00  0.00           H  
ATOM   3362 HD13 LEU   217      28.671  32.953  43.909  1.00  0.00           H  
ATOM   3363  CD2 LEU   217      27.744  32.375  46.291  1.00  0.00           C  
ATOM   3364 HD21 LEU   217      28.787  32.121  46.102  1.00  0.00           H  
ATOM   3365 HD22 LEU   217      27.572  33.060  47.120  1.00  0.00           H  
ATOM   3366 HD23 LEU   217      27.289  31.423  46.567  1.00  0.00           H  
ATOM   3367  C   LEU   217      24.159  33.435  43.557  1.00  0.00           C  
ATOM   3368  O   LEU   217      24.708  33.161  42.516  1.00  0.00           O  
ATOM   3369  N   ALA   218      23.022  32.845  43.901  1.00  0.00           N  
ATOM   3370  H   ALA   218      22.724  33.026  44.849  1.00  0.00           H  
ATOM   3371  CA  ALA   218      22.235  31.950  43.049  1.00  0.00           C  
ATOM   3372  HA  ALA   218      22.864  31.104  42.774  1.00  0.00           H  
ATOM   3373  CB  ALA   218      21.008  31.521  43.887  1.00  0.00           C  
ATOM   3374  HB1 ALA   218      20.199  32.250  43.819  1.00  0.00           H  
ATOM   3375  HB2 ALA   218      20.502  30.659  43.454  1.00  0.00           H  
ATOM   3376  HB3 ALA   218      21.423  31.274  44.864  1.00  0.00           H  
ATOM   3377  C   ALA   218      21.721  32.663  41.798  1.00  0.00           C  
ATOM   3378  O   ALA   218      21.686  32.101  40.756  1.00  0.00           O  
ATOM   3379  N   ASN   219      21.242  33.937  41.956  1.00  0.00           N  
ATOM   3380  H   ASN   219      21.290  34.331  42.885  1.00  0.00           H  
ATOM   3381  CA  ASN   219      20.603  34.742  40.898  1.00  0.00           C  
ATOM   3382  HA  ASN   219      20.033  34.104  40.222  1.00  0.00           H  
ATOM   3383  CB  ASN   219      19.740  35.912  41.588  1.00  0.00           C  
ATOM   3384  HB2 ASN   219      18.872  35.551  42.139  1.00  0.00           H  
ATOM   3385  HB3 ASN   219      20.397  36.481  42.247  1.00  0.00           H  
ATOM   3386  CG  ASN   219      19.332  36.841  40.494  1.00  0.00           C  
ATOM   3387  OD1 ASN   219      19.897  37.909  40.267  1.00  0.00           O  
ATOM   3388  ND2 ASN   219      18.332  36.509  39.755  1.00  0.00           N  
ATOM   3389 HD21 ASN   219      18.148  37.109  38.964  1.00  0.00           H  
ATOM   3390 HD22 ASN   219      17.741  35.736  40.028  1.00  0.00           H  
ATOM   3391  C   ASN   219      21.696  35.433  40.047  1.00  0.00           C  
ATOM   3392  O   ASN   219      21.716  35.255  38.798  1.00  0.00           O  
ATOM   3393  N   VAL   220      22.671  36.057  40.678  1.00  0.00           N  
ATOM   3394  H   VAL   220      22.701  35.870  41.670  1.00  0.00           H  
ATOM   3395  CA  VAL   220      23.736  36.708  39.963  1.00  0.00           C  
ATOM   3396  HA  VAL   220      23.288  37.109  39.054  1.00  0.00           H  
ATOM   3397  CB  VAL   220      24.506  37.841  40.729  1.00  0.00           C  
ATOM   3398  HB  VAL   220      24.781  37.385  41.680  1.00  0.00           H  
ATOM   3399  CG1 VAL   220      25.769  38.339  40.004  1.00  0.00           C  
ATOM   3400 HG11 VAL   220      26.216  39.161  40.563  1.00  0.00           H  
ATOM   3401 HG12 VAL   220      26.495  37.532  39.903  1.00  0.00           H  
ATOM   3402 HG13 VAL   220      25.407  38.815  39.093  1.00  0.00           H  
ATOM   3403  CG2 VAL   220      23.510  39.036  40.972  1.00  0.00           C  
ATOM   3404 HG21 VAL   220      22.627  38.563  41.402  1.00  0.00           H  
ATOM   3405 HG22 VAL   220      23.998  39.665  41.716  1.00  0.00           H  
ATOM   3406 HG23 VAL   220      23.361  39.572  40.035  1.00  0.00           H  
ATOM   3407  C   VAL   220      24.774  35.665  39.574  1.00  0.00           C  
ATOM   3408  O   VAL   220      25.568  35.214  40.396  1.00  0.00           O  
ATOM   3409  N   GLN   221      24.676  35.257  38.282  1.00  0.00           N  
ATOM   3410  H   GLN   221      23.999  35.693  37.671  1.00  0.00           H  
ATOM   3411  CA  GLN   221      25.679  34.490  37.552  1.00  0.00           C  
ATOM   3412  HA  GLN   221      26.413  34.045  38.224  1.00  0.00           H  
ATOM   3413  CB  GLN   221      24.874  33.349  36.959  1.00  0.00           C  
ATOM   3414  HB2 GLN   221      24.480  32.790  37.808  1.00  0.00           H  
ATOM   3415  HB3 GLN   221      24.068  33.705  36.318  1.00  0.00           H  
ATOM   3416  CG  GLN   221      25.778  32.371  36.149  1.00  0.00           C  
ATOM   3417  HG2 GLN   221      26.055  32.749  35.165  1.00  0.00           H  
ATOM   3418  HG3 GLN   221      26.630  32.171  36.798  1.00  0.00           H  
ATOM   3419  CD  GLN   221      25.018  31.050  35.874  1.00  0.00           C  
ATOM   3420  OE1 GLN   221      23.801  30.991  35.938  1.00  0.00           O  
ATOM   3421  NE2 GLN   221      25.719  29.968  35.590  1.00  0.00           N  
ATOM   3422 HE21 GLN   221      25.164  29.136  35.449  1.00  0.00           H  
ATOM   3423 HE22 GLN   221      26.665  30.208  35.331  1.00  0.00           H  
ATOM   3424  C   GLN   221      26.550  35.282  36.558  1.00  0.00           C  
ATOM   3425  O   GLN   221      27.663  34.794  36.239  1.00  0.00           O  
ATOM   3426  N   VAL   222      26.159  36.454  36.093  1.00  0.00           N  
ATOM   3427  H   VAL   222      25.177  36.683  36.135  1.00  0.00           H  
ATOM   3428  CA  VAL   222      27.017  37.292  35.254  1.00  0.00           C  
ATOM   3429  HA  VAL   222      27.477  36.705  34.459  1.00  0.00           H  
ATOM   3430  CB  VAL   222      26.384  38.670  34.826  1.00  0.00           C  
ATOM   3431  HB  VAL   222      27.134  39.194  34.233  1.00  0.00           H  
ATOM   3432  CG1 VAL   222      25.204  38.485  33.845  1.00  0.00           C  
ATOM   3433 HG11 VAL   222      24.422  38.017  34.443  1.00  0.00           H  
ATOM   3434 HG12 VAL   222      25.023  39.456  33.383  1.00  0.00           H  
ATOM   3435 HG13 VAL   222      25.551  37.834  33.042  1.00  0.00           H  
ATOM   3436  CG2 VAL   222      25.773  39.590  35.957  1.00  0.00           C  
ATOM   3437 HG21 VAL   222      24.790  39.192  36.207  1.00  0.00           H  
ATOM   3438 HG22 VAL   222      26.405  39.638  36.844  1.00  0.00           H  
ATOM   3439 HG23 VAL   222      25.572  40.604  35.611  1.00  0.00           H  
ATOM   3440  C   VAL   222      28.254  37.699  36.066  1.00  0.00           C  
ATOM   3441  O   VAL   222      28.387  37.540  37.284  1.00  0.00           O  
ATOM   3442  N   VAL   223      29.221  38.258  35.343  1.00  0.00           N  
ATOM   3443  H   VAL   223      29.064  38.342  34.349  1.00  0.00           H  
ATOM   3444  CA  VAL   223      30.572  38.736  35.739  1.00  0.00           C  
ATOM   3445  HA  VAL   223      31.193  37.858  35.913  1.00  0.00           H  
ATOM   3446  CB  VAL   223      31.109  39.670  34.602  1.00  0.00           C  
ATOM   3447  HB  VAL   223      32.022  40.100  35.014  1.00  0.00           H  
ATOM   3448  CG1 VAL   223      31.564  38.720  33.446  1.00  0.00           C  
ATOM   3449 HG11 VAL   223      30.771  38.069  33.078  1.00  0.00           H  
ATOM   3450 HG12 VAL   223      32.008  39.359  32.683  1.00  0.00           H  
ATOM   3451 HG13 VAL   223      32.425  38.152  33.799  1.00  0.00           H  
ATOM   3452  CG2 VAL   223      30.246  40.812  34.087  1.00  0.00           C  
ATOM   3453 HG21 VAL   223      30.262  41.540  34.897  1.00  0.00           H  
ATOM   3454 HG22 VAL   223      30.696  41.217  33.180  1.00  0.00           H  
ATOM   3455 HG23 VAL   223      29.277  40.368  33.856  1.00  0.00           H  
ATOM   3456  C   VAL   223      30.613  39.507  37.015  1.00  0.00           C  
ATOM   3457  O   VAL   223      31.694  39.689  37.572  1.00  0.00           O  
ATOM   3458  N   LEU   224      29.510  40.089  37.511  1.00  0.00           N  
ATOM   3459  H   LEU   224      28.734  39.953  36.880  1.00  0.00           H  
ATOM   3460  CA  LEU   224      29.514  40.937  38.738  1.00  0.00           C  
ATOM   3461  HA  LEU   224      30.443  41.494  38.855  1.00  0.00           H  
ATOM   3462  CB  LEU   224      28.259  41.757  38.737  1.00  0.00           C  
ATOM   3463  HB2 LEU   224      27.462  41.106  38.379  1.00  0.00           H  
ATOM   3464  HB3 LEU   224      28.080  42.080  39.763  1.00  0.00           H  
ATOM   3465  CG  LEU   224      28.082  42.912  37.750  1.00  0.00           C  
ATOM   3466  HG  LEU   224      28.535  42.588  36.813  1.00  0.00           H  
ATOM   3467  CD1 LEU   224      26.597  43.197  37.457  1.00  0.00           C  
ATOM   3468 HD11 LEU   224      26.504  44.043  36.776  1.00  0.00           H  
ATOM   3469 HD12 LEU   224      26.144  42.292  37.054  1.00  0.00           H  
ATOM   3470 HD13 LEU   224      26.141  43.345  38.437  1.00  0.00           H  
ATOM   3471  CD2 LEU   224      28.716  44.213  38.067  1.00  0.00           C  
ATOM   3472 HD21 LEU   224      29.786  44.195  37.861  1.00  0.00           H  
ATOM   3473 HD22 LEU   224      28.255  45.023  37.503  1.00  0.00           H  
ATOM   3474 HD23 LEU   224      28.621  44.492  39.117  1.00  0.00           H  
ATOM   3475  C   LEU   224      29.501  40.006  39.924  1.00  0.00           C  
ATOM   3476  O   LEU   224      29.792  40.459  41.090  1.00  0.00           O  
ATOM   3477  N   ARG   225      29.358  38.700  39.695  1.00  0.00           N  
ATOM   3478  H   ARG   225      29.314  38.510  38.705  1.00  0.00           H  
ATOM   3479  CA  ARG   225      29.369  37.657  40.786  1.00  0.00           C  
ATOM   3480  HA  ARG   225      28.549  37.789  41.491  1.00  0.00           H  
ATOM   3481  CB  ARG   225      29.211  36.228  40.189  1.00  0.00           C  
ATOM   3482  HB2 ARG   225      28.231  36.139  39.720  1.00  0.00           H  
ATOM   3483  HB3 ARG   225      29.924  35.882  39.440  1.00  0.00           H  
ATOM   3484  CG  ARG   225      29.485  35.152  41.226  1.00  0.00           C  
ATOM   3485  HG2 ARG   225      30.550  35.146  41.457  1.00  0.00           H  
ATOM   3486  HG3 ARG   225      28.855  35.370  42.089  1.00  0.00           H  
ATOM   3487  CD  ARG   225      29.160  33.661  40.897  1.00  0.00           C  
ATOM   3488  HD2 ARG   225      29.703  33.228  40.056  1.00  0.00           H  
ATOM   3489  HD3 ARG   225      29.527  32.999  41.682  1.00  0.00           H  
ATOM   3490  NE  ARG   225      27.743  33.360  40.680  1.00  0.00           N  
ATOM   3491  HE  ARG   225      27.068  34.109  40.740  1.00  0.00           H  
ATOM   3492  CZ  ARG   225      27.281  32.170  40.375  1.00  0.00           C  
ATOM   3493  NH1 ARG   225      28.017  31.243  39.888  1.00  0.00           N  
ATOM   3494 HH11 ARG   225      29.004  31.136  40.071  1.00  0.00           H  
ATOM   3495 HH12 ARG   225      27.591  30.357  39.659  1.00  0.00           H  
ATOM   3496  NH2 ARG   225      26.060  31.885  40.525  1.00  0.00           N  
ATOM   3497 HH21 ARG   225      25.474  32.389  41.175  1.00  0.00           H  
ATOM   3498 HH22 ARG   225      25.867  30.954  40.185  1.00  0.00           H  
ATOM   3499  C   ARG   225      30.579  37.776  41.732  1.00  0.00           C  
ATOM   3500  O   ARG   225      30.451  37.659  42.981  1.00  0.00           O  
ATOM   3501  N   PRO   226      31.838  37.981  41.267  1.00  0.00           N  
ATOM   3502  CD  PRO   226      32.316  37.717  39.956  1.00  0.00           C  
ATOM   3503  HD2 PRO   226      32.093  38.627  39.399  1.00  0.00           H  
ATOM   3504  HD3 PRO   226      31.793  36.855  39.542  1.00  0.00           H  
ATOM   3505  CG  PRO   226      33.779  37.461  39.975  1.00  0.00           C  
ATOM   3506  HG2 PRO   226      34.237  37.796  39.044  1.00  0.00           H  
ATOM   3507  HG3 PRO   226      33.875  36.394  40.175  1.00  0.00           H  
ATOM   3508  CB  PRO   226      34.192  38.279  41.183  1.00  0.00           C  
ATOM   3509  HB2 PRO   226      34.417  39.275  40.799  1.00  0.00           H  
ATOM   3510  HB3 PRO   226      35.066  37.813  41.638  1.00  0.00           H  
ATOM   3511  CA  PRO   226      33.023  38.143  42.106  1.00  0.00           C  
ATOM   3512  HA  PRO   226      33.199  37.229  42.674  1.00  0.00           H  
ATOM   3513  C   PRO   226      32.904  39.269  43.089  1.00  0.00           C  
ATOM   3514  O   PRO   226      33.100  39.209  44.282  1.00  0.00           O  
ATOM   3515  N   ALA   227      32.463  40.366  42.593  1.00  0.00           N  
ATOM   3516  H   ALA   227      32.192  40.401  41.621  1.00  0.00           H  
ATOM   3517  CA  ALA   227      32.177  41.544  43.446  1.00  0.00           C  
ATOM   3518  HA  ALA   227      33.036  41.734  44.090  1.00  0.00           H  
ATOM   3519  CB  ALA   227      31.829  42.700  42.555  1.00  0.00           C  
ATOM   3520  HB1 ALA   227      31.079  42.379  41.833  1.00  0.00           H  
ATOM   3521  HB2 ALA   227      31.382  43.489  43.159  1.00  0.00           H  
ATOM   3522  HB3 ALA   227      32.721  43.186  42.160  1.00  0.00           H  
ATOM   3523  C   ALA   227      31.057  41.256  44.522  1.00  0.00           C  
ATOM   3524  O   ALA   227      31.277  41.667  45.666  1.00  0.00           O  
ATOM   3525  N   VAL   228      30.015  40.421  44.194  1.00  0.00           N  
ATOM   3526  H   VAL   228      29.900  40.110  43.240  1.00  0.00           H  
ATOM   3527  CA  VAL   228      28.996  39.951  45.119  1.00  0.00           C  
ATOM   3528  HA  VAL   228      28.660  40.851  45.634  1.00  0.00           H  
ATOM   3529  CB  VAL   228      27.857  39.192  44.374  1.00  0.00           C  
ATOM   3530  HB  VAL   228      28.271  38.331  43.849  1.00  0.00           H  
ATOM   3531  CG1 VAL   228      26.785  38.678  45.418  1.00  0.00           C  
ATOM   3532 HG11 VAL   228      26.186  39.433  45.928  1.00  0.00           H  
ATOM   3533 HG12 VAL   228      26.034  38.079  44.903  1.00  0.00           H  
ATOM   3534 HG13 VAL   228      27.221  37.940  46.091  1.00  0.00           H  
ATOM   3535  CG2 VAL   228      27.046  40.117  43.396  1.00  0.00           C  
ATOM   3536 HG21 VAL   228      27.623  40.238  42.479  1.00  0.00           H  
ATOM   3537 HG22 VAL   228      26.107  39.638  43.116  1.00  0.00           H  
ATOM   3538 HG23 VAL   228      26.888  41.092  43.856  1.00  0.00           H  
ATOM   3539  C   VAL   228      29.598  39.093  46.270  1.00  0.00           C  
ATOM   3540  O   VAL   228      29.312  39.227  47.456  1.00  0.00           O  
ATOM   3541  N   GLN   229      30.583  38.284  45.962  1.00  0.00           N  
ATOM   3542  H   GLN   229      30.829  38.200  44.986  1.00  0.00           H  
ATOM   3543  CA  GLN   229      31.347  37.601  46.985  1.00  0.00           C  
ATOM   3544  HA  GLN   229      30.581  37.237  47.670  1.00  0.00           H  
ATOM   3545  CB  GLN   229      32.068  36.308  46.488  1.00  0.00           C  
ATOM   3546  HB2 GLN   229      32.758  36.584  45.690  1.00  0.00           H  
ATOM   3547  HB3 GLN   229      32.536  35.785  47.323  1.00  0.00           H  
ATOM   3548  CG  GLN   229      31.056  35.321  45.813  1.00  0.00           C  
ATOM   3549  HG2 GLN   229      30.482  34.757  46.549  1.00  0.00           H  
ATOM   3550  HG3 GLN   229      30.408  35.908  45.163  1.00  0.00           H  
ATOM   3551  CD  GLN   229      31.725  34.282  44.946  1.00  0.00           C  
ATOM   3552  OE1 GLN   229      31.541  34.188  43.718  1.00  0.00           O  
ATOM   3553  NE2 GLN   229      32.615  33.509  45.504  1.00  0.00           N  
ATOM   3554 HE21 GLN   229      33.236  32.943  44.943  1.00  0.00           H  
ATOM   3555 HE22 GLN   229      32.723  33.590  46.505  1.00  0.00           H  
ATOM   3556  C   GLN   229      32.273  38.537  47.741  1.00  0.00           C  
ATOM   3557  O   GLN   229      32.143  38.649  48.968  1.00  0.00           O  
ATOM   3558  N   MET   230      33.222  39.204  47.107  1.00  0.00           N  
ATOM   3559  H   MET   230      33.310  39.155  46.102  1.00  0.00           H  
ATOM   3560  CA  MET   230      34.198  40.098  47.756  1.00  0.00           C  
ATOM   3561  HA  MET   230      34.813  39.546  48.467  1.00  0.00           H  
ATOM   3562  CB  MET   230      34.983  40.809  46.642  1.00  0.00           C  
ATOM   3563  HB2 MET   230      35.358  40.123  45.883  1.00  0.00           H  
ATOM   3564  HB3 MET   230      34.254  41.385  46.071  1.00  0.00           H  
ATOM   3565  CG  MET   230      36.126  41.735  47.085  1.00  0.00           C  
ATOM   3566  HG2 MET   230      35.858  42.371  47.929  1.00  0.00           H  
ATOM   3567  HG3 MET   230      36.951  41.194  47.548  1.00  0.00           H  
ATOM   3568  SD  MET   230      36.600  42.841  45.781  1.00  0.00           S  
ATOM   3569  CE  MET   230      37.642  43.846  46.751  1.00  0.00           C  
ATOM   3570  HE1 MET   230      38.667  43.558  46.518  1.00  0.00           H  
ATOM   3571  HE2 MET   230      37.483  44.915  46.608  1.00  0.00           H  
ATOM   3572  HE3 MET   230      37.477  43.684  47.816  1.00  0.00           H  
ATOM   3573  C   MET   230      33.551  41.222  48.630  1.00  0.00           C  
ATOM   3574  O   MET   230      34.199  41.563  49.602  1.00  0.00           O  
ATOM   3575  N   GLY   231      32.256  41.623  48.408  1.00  0.00           N  
ATOM   3576  H   GLY   231      31.845  41.370  47.521  1.00  0.00           H  
ATOM   3577  CA  GLY   231      31.500  42.396  49.367  1.00  0.00           C  
ATOM   3578  HA2 GLY   231      32.187  43.104  49.830  1.00  0.00           H  
ATOM   3579  HA3 GLY   231      30.702  42.827  48.761  1.00  0.00           H  
ATOM   3580  C   GLY   231      30.835  41.546  50.550  1.00  0.00           C  
ATOM   3581  O   GLY   231      31.018  41.909  51.702  1.00  0.00           O  
ATOM   3582  N   ALA   232      30.173  40.378  50.271  1.00  0.00           N  
ATOM   3583  H   ALA   232      30.018  40.081  49.318  1.00  0.00           H  
ATOM   3584  CA  ALA   232      29.699  39.479  51.346  1.00  0.00           C  
ATOM   3585  HA  ALA   232      28.906  40.011  51.872  1.00  0.00           H  
ATOM   3586  CB  ALA   232      29.127  38.229  50.724  1.00  0.00           C  
ATOM   3587  HB1 ALA   232      28.893  37.501  51.500  1.00  0.00           H  
ATOM   3588  HB2 ALA   232      28.249  38.485  50.130  1.00  0.00           H  
ATOM   3589  HB3 ALA   232      29.732  37.780  49.936  1.00  0.00           H  
ATOM   3590  C   ALA   232      30.758  39.092  52.309  1.00  0.00           C  
ATOM   3591  O   ALA   232      30.519  39.197  53.527  1.00  0.00           O  
ATOM   3592  N   LEU   233      31.892  38.751  51.812  1.00  0.00           N  
ATOM   3593  H   LEU   233      31.948  38.708  50.804  1.00  0.00           H  
ATOM   3594  CA  LEU   233      33.028  38.447  52.739  1.00  0.00           C  
ATOM   3595  HA  LEU   233      32.734  37.615  53.380  1.00  0.00           H  
ATOM   3596  CB  LEU   233      34.203  38.067  51.917  1.00  0.00           C  
ATOM   3597  HB2 LEU   233      34.609  38.876  51.309  1.00  0.00           H  
ATOM   3598  HB3 LEU   233      35.046  37.937  52.595  1.00  0.00           H  
ATOM   3599  CG  LEU   233      34.130  36.752  51.136  1.00  0.00           C  
ATOM   3600  HG  LEU   233      33.306  36.810  50.426  1.00  0.00           H  
ATOM   3601  CD1 LEU   233      35.509  36.700  50.409  1.00  0.00           C  
ATOM   3602 HD11 LEU   233      35.484  35.950  49.618  1.00  0.00           H  
ATOM   3603 HD12 LEU   233      35.646  37.631  49.860  1.00  0.00           H  
ATOM   3604 HD13 LEU   233      36.357  36.718  51.092  1.00  0.00           H  
ATOM   3605  CD2 LEU   233      34.024  35.506  51.974  1.00  0.00           C  
ATOM   3606 HD21 LEU   233      32.972  35.426  52.247  1.00  0.00           H  
ATOM   3607 HD22 LEU   233      34.170  34.622  51.353  1.00  0.00           H  
ATOM   3608 HD23 LEU   233      34.770  35.494  52.769  1.00  0.00           H  
ATOM   3609  C   LEU   233      33.379  39.595  53.661  1.00  0.00           C  
ATOM   3610  O   LEU   233      33.448  39.320  54.850  1.00  0.00           O  
ATOM   3611  N   LEU   234      33.517  40.799  53.083  1.00  0.00           N  
ATOM   3612  H   LEU   234      33.374  40.929  52.091  1.00  0.00           H  
ATOM   3613  CA  LEU   234      33.893  42.018  53.773  1.00  0.00           C  
ATOM   3614  HA  LEU   234      34.813  41.644  54.223  1.00  0.00           H  
ATOM   3615  CB  LEU   234      34.407  43.096  52.716  1.00  0.00           C  
ATOM   3616  HB2 LEU   234      35.227  42.643  52.159  1.00  0.00           H  
ATOM   3617  HB3 LEU   234      33.463  43.226  52.187  1.00  0.00           H  
ATOM   3618  CG  LEU   234      34.888  44.329  53.450  1.00  0.00           C  
ATOM   3619  HG  LEU   234      34.174  44.840  54.097  1.00  0.00           H  
ATOM   3620  CD1 LEU   234      36.271  44.142  54.168  1.00  0.00           C  
ATOM   3621 HD11 LEU   234      36.266  43.676  55.153  1.00  0.00           H  
ATOM   3622 HD12 LEU   234      36.943  43.579  53.520  1.00  0.00           H  
ATOM   3623 HD13 LEU   234      36.701  45.139  54.264  1.00  0.00           H  
ATOM   3624  CD2 LEU   234      35.004  45.363  52.292  1.00  0.00           C  
ATOM   3625 HD21 LEU   234      35.419  46.255  52.761  1.00  0.00           H  
ATOM   3626 HD22 LEU   234      35.736  45.063  51.542  1.00  0.00           H  
ATOM   3627 HD23 LEU   234      34.023  45.615  51.889  1.00  0.00           H  
ATOM   3628  C   LEU   234      32.796  42.411  54.765  1.00  0.00           C  
ATOM   3629  O   LEU   234      33.141  42.703  55.923  1.00  0.00           O  
ATOM   3630  N   LEU   235      31.489  42.237  54.462  1.00  0.00           N  
ATOM   3631  H   LEU   235      31.313  41.993  53.498  1.00  0.00           H  
ATOM   3632  CA  LEU   235      30.411  42.449  55.384  1.00  0.00           C  
ATOM   3633  HA  LEU   235      30.527  43.390  55.921  1.00  0.00           H  
ATOM   3634  CB  LEU   235      29.045  42.480  54.667  1.00  0.00           C  
ATOM   3635  HB2 LEU   235      29.148  41.667  53.949  1.00  0.00           H  
ATOM   3636  HB3 LEU   235      28.214  42.257  55.335  1.00  0.00           H  
ATOM   3637  CG  LEU   235      28.728  43.676  53.676  1.00  0.00           C  
ATOM   3638  HG  LEU   235      29.460  43.625  52.870  1.00  0.00           H  
ATOM   3639  CD1 LEU   235      27.331  43.474  53.062  1.00  0.00           C  
ATOM   3640 HD11 LEU   235      26.606  43.291  53.855  1.00  0.00           H  
ATOM   3641 HD12 LEU   235      27.117  44.386  52.504  1.00  0.00           H  
ATOM   3642 HD13 LEU   235      27.268  42.604  52.409  1.00  0.00           H  
ATOM   3643  CD2 LEU   235      28.799  45.042  54.416  1.00  0.00           C  
ATOM   3644 HD21 LEU   235      28.481  44.951  55.455  1.00  0.00           H  
ATOM   3645 HD22 LEU   235      29.803  45.460  54.350  1.00  0.00           H  
ATOM   3646 HD23 LEU   235      28.186  45.822  53.965  1.00  0.00           H  
ATOM   3647  C   LEU   235      30.327  41.442  56.561  1.00  0.00           C  
ATOM   3648  O   LEU   235      30.007  41.783  57.699  1.00  0.00           O  
ATOM   3649  N   CYS   236      30.666  40.153  56.238  1.00  0.00           N  
ATOM   3650  H   CYS   236      30.883  40.049  55.257  1.00  0.00           H  
ATOM   3651  CA  CYS   236      30.961  39.147  57.221  1.00  0.00           C  
ATOM   3652  HA  CYS   236      30.142  39.025  57.930  1.00  0.00           H  
ATOM   3653  CB  CYS   236      31.167  37.782  56.532  1.00  0.00           C  
ATOM   3654  HB2 CYS   236      31.911  37.878  55.741  1.00  0.00           H  
ATOM   3655  HB3 CYS   236      31.569  37.135  57.312  1.00  0.00           H  
ATOM   3656  SG  CYS   236      29.568  37.307  55.875  1.00  0.00           S  
ATOM   3657  HG  CYS   236      29.736  38.163  54.863  1.00  0.00           H  
ATOM   3658  C   CYS   236      32.096  39.542  58.200  1.00  0.00           C  
ATOM   3659  O   CYS   236      31.923  39.503  59.437  1.00  0.00           O  
ATOM   3660  N   VAL   237      33.242  40.060  57.709  1.00  0.00           N  
ATOM   3661  H   VAL   237      33.390  40.071  56.710  1.00  0.00           H  
ATOM   3662  CA  VAL   237      34.330  40.505  58.546  1.00  0.00           C  
ATOM   3663  HA  VAL   237      34.601  39.735  59.268  1.00  0.00           H  
ATOM   3664  CB  VAL   237      35.515  40.857  57.675  1.00  0.00           C  
ATOM   3665  HB  VAL   237      35.169  41.516  56.879  1.00  0.00           H  
ATOM   3666  CG1 VAL   237      36.644  41.600  58.466  1.00  0.00           C  
ATOM   3667 HG11 VAL   237      37.107  42.166  57.657  1.00  0.00           H  
ATOM   3668 HG12 VAL   237      36.359  42.321  59.232  1.00  0.00           H  
ATOM   3669 HG13 VAL   237      37.281  40.818  58.879  1.00  0.00           H  
ATOM   3670  CG2 VAL   237      36.108  39.612  56.917  1.00  0.00           C  
ATOM   3671 HG21 VAL   237      36.902  40.055  56.315  1.00  0.00           H  
ATOM   3672 HG22 VAL   237      36.436  38.864  57.638  1.00  0.00           H  
ATOM   3673 HG23 VAL   237      35.362  39.171  56.256  1.00  0.00           H  
ATOM   3674  C   VAL   237      33.812  41.637  59.403  1.00  0.00           C  
ATOM   3675  O   VAL   237      33.991  41.610  60.625  1.00  0.00           O  
ATOM   3676  N   LEU   238      33.331  42.754  58.873  1.00  0.00           N  
ATOM   3677  H   LEU   238      33.236  42.793  57.868  1.00  0.00           H  
ATOM   3678  CA  LEU   238      32.978  43.949  59.587  1.00  0.00           C  
ATOM   3679  HA  LEU   238      33.822  44.260  60.203  1.00  0.00           H  
ATOM   3680  CB  LEU   238      32.610  45.130  58.734  1.00  0.00           C  
ATOM   3681  HB2 LEU   238      31.958  44.797  57.926  1.00  0.00           H  
ATOM   3682  HB3 LEU   238      31.978  45.819  59.294  1.00  0.00           H  
ATOM   3683  CG  LEU   238      33.741  45.870  58.115  1.00  0.00           C  
ATOM   3684  HG  LEU   238      34.304  45.169  57.498  1.00  0.00           H  
ATOM   3685  CD1 LEU   238      33.257  47.028  57.206  1.00  0.00           C  
ATOM   3686 HD11 LEU   238      34.076  47.671  56.884  1.00  0.00           H  
ATOM   3687 HD12 LEU   238      32.768  46.622  56.321  1.00  0.00           H  
ATOM   3688 HD13 LEU   238      32.576  47.671  57.762  1.00  0.00           H  
ATOM   3689  CD2 LEU   238      34.712  46.542  59.057  1.00  0.00           C  
ATOM   3690 HD21 LEU   238      34.145  47.171  59.743  1.00  0.00           H  
ATOM   3691 HD22 LEU   238      35.267  45.777  59.600  1.00  0.00           H  
ATOM   3692 HD23 LEU   238      35.465  47.091  58.491  1.00  0.00           H  
ATOM   3693  C   LEU   238      31.846  43.669  60.667  1.00  0.00           C  
ATOM   3694  O   LEU   238      31.730  44.405  61.641  1.00  0.00           O  
ATOM   3695  N   GLY   239      31.025  42.661  60.359  1.00  0.00           N  
ATOM   3696  H   GLY   239      31.083  42.217  59.453  1.00  0.00           H  
ATOM   3697  CA  GLY   239      29.908  42.288  61.224  1.00  0.00           C  
ATOM   3698  HA2 GLY   239      29.488  43.206  61.636  1.00  0.00           H  
ATOM   3699  HA3 GLY   239      29.141  41.694  60.728  1.00  0.00           H  
ATOM   3700  C   GLY   239      30.305  41.511  62.436  1.00  0.00           C  
ATOM   3701  O   GLY   239      29.882  41.903  63.493  1.00  0.00           O  
ATOM   3702  N   ILE   240      31.193  40.480  62.275  1.00  0.00           N  
ATOM   3703  H   ILE   240      31.536  40.383  61.330  1.00  0.00           H  
ATOM   3704  CA  ILE   240      31.797  39.823  63.446  1.00  0.00           C  
ATOM   3705  HA  ILE   240      30.949  39.485  64.042  1.00  0.00           H  
ATOM   3706  CB  ILE   240      32.559  38.540  62.948  1.00  0.00           C  
ATOM   3707  HB  ILE   240      33.311  38.818  62.210  1.00  0.00           H  
ATOM   3708  CG2 ILE   240      33.342  37.947  64.134  1.00  0.00           C  
ATOM   3709 HG21 ILE   240      33.874  37.030  63.879  1.00  0.00           H  
ATOM   3710 HG22 ILE   240      34.117  38.634  64.472  1.00  0.00           H  
ATOM   3711 HG23 ILE   240      32.705  37.750  64.996  1.00  0.00           H  
ATOM   3712  CG1 ILE   240      31.728  37.450  62.287  1.00  0.00           C  
ATOM   3713 HG12 ILE   240      31.263  36.950  63.136  1.00  0.00           H  
ATOM   3714 HG13 ILE   240      30.846  37.828  61.772  1.00  0.00           H  
ATOM   3715  CD1 ILE   240      32.538  36.454  61.466  1.00  0.00           C  
ATOM   3716 HD11 ILE   240      31.807  35.745  61.077  1.00  0.00           H  
ATOM   3717 HD12 ILE   240      32.994  37.007  60.646  1.00  0.00           H  
ATOM   3718 HD13 ILE   240      33.303  35.943  62.051  1.00  0.00           H  
ATOM   3719  C   ILE   240      32.721  40.756  64.249  1.00  0.00           C  
ATOM   3720  O   ILE   240      32.617  40.850  65.451  1.00  0.00           O  
ATOM   3721  N   LEU   241      33.564  41.520  63.586  1.00  0.00           N  
ATOM   3722  H   LEU   241      33.501  41.341  62.593  1.00  0.00           H  
ATOM   3723  CA  LEU   241      34.465  42.541  64.181  1.00  0.00           C  
ATOM   3724  HA  LEU   241      35.039  41.935  64.882  1.00  0.00           H  
ATOM   3725  CB  LEU   241      35.303  43.053  63.069  1.00  0.00           C  
ATOM   3726  HB2 LEU   241      35.665  42.156  62.567  1.00  0.00           H  
ATOM   3727  HB3 LEU   241      34.569  43.537  62.424  1.00  0.00           H  
ATOM   3728  CG  LEU   241      36.541  43.997  63.274  1.00  0.00           C  
ATOM   3729  HG  LEU   241      36.260  44.836  63.911  1.00  0.00           H  
ATOM   3730  CD1 LEU   241      37.668  43.289  64.035  1.00  0.00           C  
ATOM   3731 HD11 LEU   241      37.494  43.043  65.082  1.00  0.00           H  
ATOM   3732 HD12 LEU   241      37.906  42.345  63.543  1.00  0.00           H  
ATOM   3733 HD13 LEU   241      38.495  43.997  63.991  1.00  0.00           H  
ATOM   3734  CD2 LEU   241      37.128  44.489  61.985  1.00  0.00           C  
ATOM   3735 HD21 LEU   241      38.063  45.045  62.060  1.00  0.00           H  
ATOM   3736 HD22 LEU   241      37.322  43.597  61.389  1.00  0.00           H  
ATOM   3737 HD23 LEU   241      36.401  45.117  61.471  1.00  0.00           H  
ATOM   3738  C   LEU   241      33.802  43.668  64.972  1.00  0.00           C  
ATOM   3739  O   LEU   241      34.119  43.839  66.141  1.00  0.00           O  
ATOM   3740  N   ALA   242      32.866  44.464  64.360  1.00  0.00           N  
ATOM   3741  H   ALA   242      32.634  44.254  63.400  1.00  0.00           H  
ATOM   3742  CA  ALA   242      32.243  45.696  64.906  1.00  0.00           C  
ATOM   3743  HA  ALA   242      33.120  46.191  65.322  1.00  0.00           H  
ATOM   3744  CB  ALA   242      31.666  46.535  63.777  1.00  0.00           C  
ATOM   3745  HB1 ALA   242      31.213  47.433  64.197  1.00  0.00           H  
ATOM   3746  HB2 ALA   242      32.495  46.760  63.107  1.00  0.00           H  
ATOM   3747  HB3 ALA   242      30.805  46.098  63.272  1.00  0.00           H  
ATOM   3748  C   ALA   242      31.200  45.424  66.077  1.00  0.00           C  
ATOM   3749  O   ALA   242      31.010  46.238  67.009  1.00  0.00           O  
ATOM   3750  N   ALA   243      30.472  44.295  65.946  1.00  0.00           N  
ATOM   3751  H   ALA   243      30.603  43.705  65.137  1.00  0.00           H  
ATOM   3752  CA  ALA   243      29.344  43.936  66.782  1.00  0.00           C  
ATOM   3753  HA  ALA   243      28.563  44.693  66.849  1.00  0.00           H  
ATOM   3754  CB  ALA   243      28.699  42.720  66.229  1.00  0.00           C  
ATOM   3755  HB1 ALA   243      28.348  42.870  65.208  1.00  0.00           H  
ATOM   3756  HB2 ALA   243      29.515  41.997  66.197  1.00  0.00           H  
ATOM   3757  HB3 ALA   243      27.996  42.288  66.941  1.00  0.00           H  
ATOM   3758  C   ALA   243      29.782  43.585  68.222  1.00  0.00           C  
ATOM   3759  O   ALA   243      29.032  43.773  69.158  1.00  0.00           O  
ATOM   3760  N   PHE   244      31.030  42.968  68.397  1.00  0.00           N  
ATOM   3761  H   PHE   244      31.412  42.710  67.498  1.00  0.00           H  
ATOM   3762  CA  PHE   244      31.540  42.357  69.633  1.00  0.00           C  
ATOM   3763  HA  PHE   244      31.069  42.726  70.544  1.00  0.00           H  
ATOM   3764  CB  PHE   244      31.411  40.815  69.634  1.00  0.00           C  
ATOM   3765  HB2 PHE   244      30.374  40.651  69.340  1.00  0.00           H  
ATOM   3766  HB3 PHE   244      32.018  40.424  68.818  1.00  0.00           H  
ATOM   3767  CG  PHE   244      31.481  40.028  70.914  1.00  0.00           C  
ATOM   3768  CD1 PHE   244      30.807  40.496  72.079  1.00  0.00           C  
ATOM   3769  HD1 PHE   244      30.303  41.451  72.073  1.00  0.00           H  
ATOM   3770  CE1 PHE   244      30.948  39.725  73.241  1.00  0.00           C  
ATOM   3771  HE1 PHE   244      30.485  40.071  74.154  1.00  0.00           H  
ATOM   3772  CZ  PHE   244      31.765  38.611  73.311  1.00  0.00           C  
ATOM   3773  HZ  PHE   244      32.002  38.097  74.232  1.00  0.00           H  
ATOM   3774  CE2 PHE   244      32.381  38.188  72.154  1.00  0.00           C  
ATOM   3775  HE2 PHE   244      32.948  37.269  72.133  1.00  0.00           H  
ATOM   3776  CD2 PHE   244      32.264  38.865  70.937  1.00  0.00           C  
ATOM   3777  HD2 PHE   244      32.824  38.578  70.059  1.00  0.00           H  
ATOM   3778  C   PHE   244      33.032  42.751  69.916  1.00  0.00           C  
ATOM   3779  O   PHE   244      33.278  43.375  70.946  1.00  0.00           O  
ATOM   3780  N   HID   245      33.918  42.482  68.949  1.00  0.00           N  
ATOM   3781  H   HID   245      33.529  42.111  68.094  1.00  0.00           H  
ATOM   3782  CA  HID   245      35.366  42.525  69.198  1.00  0.00           C  
ATOM   3783  HA  HID   245      35.577  41.908  70.071  1.00  0.00           H  
ATOM   3784  CB  HID   245      36.162  41.813  68.109  1.00  0.00           C  
ATOM   3785  HB2 HID   245      35.956  42.297  67.155  1.00  0.00           H  
ATOM   3786  HB3 HID   245      37.185  41.908  68.472  1.00  0.00           H  
ATOM   3787  CG  HID   245      35.921  40.377  67.832  1.00  0.00           C  
ATOM   3788  ND1 HID   245      34.769  39.894  67.219  1.00  0.00           N  
ATOM   3789  HD1 HID   245      33.977  40.459  66.949  1.00  0.00           H  
ATOM   3790  CE1 HID   245      34.783  38.604  67.367  1.00  0.00           C  
ATOM   3791  HE1 HID   245      34.106  37.894  66.916  1.00  0.00           H  
ATOM   3792  NE2 HID   245      35.800  38.188  68.172  1.00  0.00           N  
ATOM   3793  CD2 HID   245      36.527  39.365  68.488  1.00  0.00           C  
ATOM   3794  HD2 HID   245      37.358  39.329  69.177  1.00  0.00           H  
ATOM   3795  C   HID   245      35.946  43.925  69.504  1.00  0.00           C  
ATOM   3796  O   HID   245      36.751  44.062  70.427  1.00  0.00           O  
ATOM   3797  N   LEU   246      35.377  44.943  68.853  1.00  0.00           N  
ATOM   3798  H   LEU   246      34.851  44.664  68.036  1.00  0.00           H  
ATOM   3799  CA  LEU   246      35.714  46.327  69.101  1.00  0.00           C  
ATOM   3800  HA  LEU   246      36.715  46.331  69.531  1.00  0.00           H  
ATOM   3801  CB  LEU   246      35.763  47.172  67.839  1.00  0.00           C  
ATOM   3802  HB2 LEU   246      34.746  47.463  67.573  1.00  0.00           H  
ATOM   3803  HB3 LEU   246      36.172  48.109  68.217  1.00  0.00           H  
ATOM   3804  CG  LEU   246      36.372  46.643  66.535  1.00  0.00           C  
ATOM   3805  HG  LEU   246      35.899  45.693  66.287  1.00  0.00           H  
ATOM   3806  CD1 LEU   246      36.143  47.536  65.296  1.00  0.00           C  
ATOM   3807 HD11 LEU   246      35.087  47.589  65.032  1.00  0.00           H  
ATOM   3808 HD12 LEU   246      36.452  48.534  65.607  1.00  0.00           H  
ATOM   3809 HD13 LEU   246      36.770  47.084  64.528  1.00  0.00           H  
ATOM   3810  CD2 LEU   246      37.852  46.424  66.809  1.00  0.00           C  
ATOM   3811 HD21 LEU   246      38.311  45.772  66.066  1.00  0.00           H  
ATOM   3812 HD22 LEU   246      38.297  47.394  66.585  1.00  0.00           H  
ATOM   3813 HD23 LEU   246      38.150  46.057  67.791  1.00  0.00           H  
ATOM   3814  C   LEU   246      34.996  46.936  70.330  1.00  0.00           C  
ATOM   3815  O   LEU   246      35.715  47.527  71.124  1.00  0.00           O  
ATOM   3816  N   PRO   247      33.758  46.562  70.644  1.00  0.00           N  
ATOM   3817  CD  PRO   247      32.638  46.345  69.713  1.00  0.00           C  
ATOM   3818  HD2 PRO   247      32.643  45.287  69.450  1.00  0.00           H  
ATOM   3819  HD3 PRO   247      32.593  46.940  68.801  1.00  0.00           H  
ATOM   3820  CG  PRO   247      31.400  46.496  70.569  1.00  0.00           C  
ATOM   3821  HG2 PRO   247      30.599  45.878  70.165  1.00  0.00           H  
ATOM   3822  HG3 PRO   247      31.029  47.509  70.413  1.00  0.00           H  
ATOM   3823  CB  PRO   247      31.855  46.082  71.950  1.00  0.00           C  
ATOM   3824  HB2 PRO   247      32.098  45.033  72.122  1.00  0.00           H  
ATOM   3825  HB3 PRO   247      31.226  46.346  72.800  1.00  0.00           H  
ATOM   3826  CA  PRO   247      33.219  46.719  72.032  1.00  0.00           C  
ATOM   3827  HA  PRO   247      33.095  47.785  72.220  1.00  0.00           H  
ATOM   3828  C   PRO   247      34.149  46.077  73.145  1.00  0.00           C  
ATOM   3829  O   PRO   247      34.303  46.607  74.249  1.00  0.00           O  
ATOM   3830  N   ARG   248      34.684  44.868  72.825  1.00  0.00           N  
ATOM   3831  H   ARG   248      34.213  44.417  72.054  1.00  0.00           H  
ATOM   3832  CA  ARG   248      35.658  44.260  73.797  1.00  0.00           C  
ATOM   3833  HA  ARG   248      35.271  44.348  74.812  1.00  0.00           H  
ATOM   3834  CB  ARG   248      35.910  42.733  73.563  1.00  0.00           C  
ATOM   3835  HB2 ARG   248      36.626  42.659  72.744  1.00  0.00           H  
ATOM   3836  HB3 ARG   248      36.407  42.420  74.481  1.00  0.00           H  
ATOM   3837  CG  ARG   248      34.742  41.789  73.309  1.00  0.00           C  
ATOM   3838  HG2 ARG   248      34.358  41.904  72.296  1.00  0.00           H  
ATOM   3839  HG3 ARG   248      35.104  40.776  73.484  1.00  0.00           H  
ATOM   3840  CD  ARG   248      33.575  41.998  74.315  1.00  0.00           C  
ATOM   3841  HD2 ARG   248      33.449  43.066  74.495  1.00  0.00           H  
ATOM   3842  HD3 ARG   248      32.655  41.537  73.956  1.00  0.00           H  
ATOM   3843  NE  ARG   248      33.851  41.393  75.659  1.00  0.00           N  
ATOM   3844  HE  ARG   248      34.845  41.293  75.813  1.00  0.00           H  
ATOM   3845  CZ  ARG   248      33.055  41.112  76.653  1.00  0.00           C  
ATOM   3846  NH1 ARG   248      31.777  41.322  76.552  1.00  0.00           N  
ATOM   3847 HH11 ARG   248      31.375  41.791  75.752  1.00  0.00           H  
ATOM   3848 HH12 ARG   248      31.204  41.189  77.372  1.00  0.00           H  
ATOM   3849  NH2 ARG   248      33.594  40.634  77.734  1.00  0.00           N  
ATOM   3850 HH21 ARG   248      34.582  40.799  77.867  1.00  0.00           H  
ATOM   3851 HH22 ARG   248      33.048  40.375  78.544  1.00  0.00           H  
ATOM   3852  C   ARG   248      36.946  45.031  73.881  1.00  0.00           C  
ATOM   3853  O   ARG   248      37.574  45.036  74.918  1.00  0.00           O  
ATOM   3854  N   CYS   249      37.409  45.648  72.766  1.00  0.00           N  
ATOM   3855  H   CYS   249      36.916  45.379  71.927  1.00  0.00           H  
ATOM   3856  CA  CYS   249      38.570  46.501  72.812  1.00  0.00           C  
ATOM   3857  HA  CYS   249      39.356  45.844  73.184  1.00  0.00           H  
ATOM   3858  CB  CYS   249      38.821  47.018  71.381  1.00  0.00           C  
ATOM   3859  HB2 CYS   249      37.925  47.459  70.943  1.00  0.00           H  
ATOM   3860  HB3 CYS   249      39.521  47.846  71.492  1.00  0.00           H  
ATOM   3861  SG  CYS   249      39.519  45.671  70.344  1.00  0.00           S  
ATOM   3862  HG  CYS   249      38.640  44.717  70.667  1.00  0.00           H  
ATOM   3863  C   CYS   249      38.232  47.709  73.715  1.00  0.00           C  
ATOM   3864  O   CYS   249      39.150  48.149  74.430  1.00  0.00           O  
ATOM   3865  N   TYR   250      37.057  48.354  73.695  1.00  0.00           N  
ATOM   3866  H   TYR   250      36.389  48.062  72.996  1.00  0.00           H  
ATOM   3867  CA  TYR   250      36.672  49.479  74.488  1.00  0.00           C  
ATOM   3868  HA  TYR   250      37.314  50.296  74.160  1.00  0.00           H  
ATOM   3869  CB  TYR   250      35.199  49.893  74.273  1.00  0.00           C  
ATOM   3870  HB2 TYR   250      35.216  50.551  73.404  1.00  0.00           H  
ATOM   3871  HB3 TYR   250      34.577  49.043  73.994  1.00  0.00           H  
ATOM   3872  CG  TYR   250      34.413  50.693  75.357  1.00  0.00           C  
ATOM   3873  CD1 TYR   250      33.214  50.181  75.929  1.00  0.00           C  
ATOM   3874  HD1 TYR   250      32.799  49.266  75.533  1.00  0.00           H  
ATOM   3875  CE1 TYR   250      32.583  50.891  77.004  1.00  0.00           C  
ATOM   3876  HE1 TYR   250      31.663  50.474  77.388  1.00  0.00           H  
ATOM   3877  CZ  TYR   250      33.101  52.109  77.491  1.00  0.00           C  
ATOM   3878  OH  TYR   250      32.586  52.821  78.508  1.00  0.00           O  
ATOM   3879  HH  TYR   250      31.665  52.665  78.729  1.00  0.00           H  
ATOM   3880  CE2 TYR   250      34.262  52.590  76.883  1.00  0.00           C  
ATOM   3881  HE2 TYR   250      34.745  53.510  77.179  1.00  0.00           H  
ATOM   3882  CD2 TYR   250      34.882  51.964  75.836  1.00  0.00           C  
ATOM   3883  HD2 TYR   250      35.824  52.324  75.448  1.00  0.00           H  
ATOM   3884  C   TYR   250      36.911  49.208  75.966  1.00  0.00           C  
ATOM   3885  O   TYR   250      37.626  50.006  76.610  1.00  0.00           O  
ATOM   3886  N   LEU   251      36.426  48.017  76.424  1.00  0.00           N  
ATOM   3887  H   LEU   251      35.719  47.590  75.843  1.00  0.00           H  
ATOM   3888  CA  LEU   251      36.536  47.634  77.835  1.00  0.00           C  
ATOM   3889  HA  LEU   251      35.947  48.210  78.548  1.00  0.00           H  
ATOM   3890  CB  LEU   251      36.034  46.149  77.967  1.00  0.00           C  
ATOM   3891  HB2 LEU   251      36.552  45.514  77.248  1.00  0.00           H  
ATOM   3892  HB3 LEU   251      36.302  45.852  78.982  1.00  0.00           H  
ATOM   3893  CG  LEU   251      34.472  46.095  77.890  1.00  0.00           C  
ATOM   3894  HG  LEU   251      34.076  46.623  77.023  1.00  0.00           H  
ATOM   3895  CD1 LEU   251      34.030  44.629  77.681  1.00  0.00           C  
ATOM   3896 HD11 LEU   251      34.641  44.040  76.997  1.00  0.00           H  
ATOM   3897 HD12 LEU   251      34.081  44.198  78.681  1.00  0.00           H  
ATOM   3898 HD13 LEU   251      33.020  44.734  77.284  1.00  0.00           H  
ATOM   3899  CD2 LEU   251      33.878  46.614  79.228  1.00  0.00           C  
ATOM   3900 HD21 LEU   251      34.158  45.984  80.072  1.00  0.00           H  
ATOM   3901 HD22 LEU   251      34.156  47.635  79.489  1.00  0.00           H  
ATOM   3902 HD23 LEU   251      32.789  46.613  79.169  1.00  0.00           H  
ATOM   3903  C   LEU   251      38.000  47.566  78.327  1.00  0.00           C  
ATOM   3904  O   LEU   251      38.268  47.977  79.433  1.00  0.00           O  
ATOM   3905  N   LEU   252      38.912  47.045  77.489  1.00  0.00           N  
ATOM   3906  H   LEU   252      38.526  46.702  76.622  1.00  0.00           H  
ATOM   3907  CA  LEU   252      40.340  46.922  77.832  1.00  0.00           C  
ATOM   3908  HA  LEU   252      40.413  46.625  78.879  1.00  0.00           H  
ATOM   3909  CB  LEU   252      41.060  46.020  76.804  1.00  0.00           C  
ATOM   3910  HB2 LEU   252      40.513  46.008  75.861  1.00  0.00           H  
ATOM   3911  HB3 LEU   252      42.057  46.446  76.689  1.00  0.00           H  
ATOM   3912  CG  LEU   252      41.196  44.594  77.365  1.00  0.00           C  
ATOM   3913  HG  LEU   252      41.111  44.552  78.451  1.00  0.00           H  
ATOM   3914  CD1 LEU   252      40.041  43.666  76.814  1.00  0.00           C  
ATOM   3915 HD11 LEU   252      39.131  43.849  77.386  1.00  0.00           H  
ATOM   3916 HD12 LEU   252      39.838  43.929  75.776  1.00  0.00           H  
ATOM   3917 HD13 LEU   252      40.290  42.605  76.792  1.00  0.00           H  
ATOM   3918  CD2 LEU   252      42.569  44.102  76.956  1.00  0.00           C  
ATOM   3919 HD21 LEU   252      42.638  43.957  75.878  1.00  0.00           H  
ATOM   3920 HD22 LEU   252      43.348  44.831  77.180  1.00  0.00           H  
ATOM   3921 HD23 LEU   252      42.746  43.179  77.509  1.00  0.00           H  
ATOM   3922  C   LEU   252      41.105  48.309  77.811  1.00  0.00           C  
ATOM   3923  O   LEU   252      42.103  48.476  78.504  1.00  0.00           O  
ATOM   3924  N   MET   253      40.693  49.274  77.045  1.00  0.00           N  
ATOM   3925  H   MET   253      39.881  49.201  76.449  1.00  0.00           H  
ATOM   3926  CA  MET   253      41.238  50.622  76.999  1.00  0.00           C  
ATOM   3927  HA  MET   253      42.319  50.537  77.105  1.00  0.00           H  
ATOM   3928  CB  MET   253      40.762  51.405  75.808  1.00  0.00           C  
ATOM   3929  HB2 MET   253      39.684  51.254  75.753  1.00  0.00           H  
ATOM   3930  HB3 MET   253      40.934  52.469  75.975  1.00  0.00           H  
ATOM   3931  CG  MET   253      41.378  50.937  74.441  1.00  0.00           C  
ATOM   3932  HG2 MET   253      42.344  51.351  74.152  1.00  0.00           H  
ATOM   3933  HG3 MET   253      41.526  49.858  74.493  1.00  0.00           H  
ATOM   3934  SD  MET   253      40.249  51.234  72.989  1.00  0.00           S  
ATOM   3935  CE  MET   253      40.292  53.045  72.902  1.00  0.00           C  
ATOM   3936  HE1 MET   253      39.836  53.266  71.937  1.00  0.00           H  
ATOM   3937  HE2 MET   253      39.918  53.513  73.813  1.00  0.00           H  
ATOM   3938  HE3 MET   253      41.327  53.372  72.795  1.00  0.00           H  
ATOM   3939  C   MET   253      40.715  51.360  78.231  1.00  0.00           C  
ATOM   3940  O   MET   253      41.423  52.102  78.824  1.00  0.00           O  
ATOM   3941  N   ARG   254      39.492  51.147  78.603  1.00  0.00           N  
ATOM   3942  H   ARG   254      38.861  50.586  78.048  1.00  0.00           H  
ATOM   3943  CA  ARG   254      39.035  51.760  79.910  1.00  0.00           C  
ATOM   3944  HA  ARG   254      39.345  52.799  80.025  1.00  0.00           H  
ATOM   3945  CB  ARG   254      37.533  51.807  79.706  1.00  0.00           C  
ATOM   3946  HB2 ARG   254      37.324  52.390  78.809  1.00  0.00           H  
ATOM   3947  HB3 ARG   254      37.154  50.788  79.634  1.00  0.00           H  
ATOM   3948  CG  ARG   254      36.876  52.636  80.852  1.00  0.00           C  
ATOM   3949  HG2 ARG   254      36.638  51.932  81.650  1.00  0.00           H  
ATOM   3950  HG3 ARG   254      37.579  53.348  81.286  1.00  0.00           H  
ATOM   3951  CD  ARG   254      35.604  53.395  80.313  1.00  0.00           C  
ATOM   3952  HD2 ARG   254      35.942  54.282  79.776  1.00  0.00           H  
ATOM   3953  HD3 ARG   254      35.118  52.719  79.609  1.00  0.00           H  
ATOM   3954  NE  ARG   254      34.656  53.635  81.379  1.00  0.00           N  
ATOM   3955  HE  ARG   254      33.998  52.924  81.663  1.00  0.00           H  
ATOM   3956  CZ  ARG   254      34.521  54.696  82.198  1.00  0.00           C  
ATOM   3957  NH1 ARG   254      35.459  55.515  82.514  1.00  0.00           N  
ATOM   3958 HH11 ARG   254      36.355  55.361  82.075  1.00  0.00           H  
ATOM   3959 HH12 ARG   254      35.215  56.425  82.877  1.00  0.00           H  
ATOM   3960  NH2 ARG   254      33.427  54.953  82.837  1.00  0.00           N  
ATOM   3961 HH21 ARG   254      32.591  54.436  82.604  1.00  0.00           H  
ATOM   3962 HH22 ARG   254      33.350  55.838  83.316  1.00  0.00           H  
ATOM   3963  C   ARG   254      39.520  51.078  81.237  1.00  0.00           C  
ATOM   3964  O   ARG   254      39.427  51.714  82.271  1.00  0.00           O  
ATOM   3965  N   GLN   255      39.987  49.844  81.246  1.00  0.00           N  
ATOM   3966  H   GLN   255      39.912  49.358  80.363  1.00  0.00           H  
ATOM   3967  CA  GLN   255      40.793  49.261  82.365  1.00  0.00           C  
ATOM   3968  HA  GLN   255      40.184  49.557  83.219  1.00  0.00           H  
ATOM   3969  CB  GLN   255      40.852  47.676  82.129  1.00  0.00           C  
ATOM   3970  HB2 GLN   255      39.936  47.205  81.772  1.00  0.00           H  
ATOM   3971  HB3 GLN   255      41.656  47.447  81.430  1.00  0.00           H  
ATOM   3972  CG  GLN   255      41.207  46.981  83.453  1.00  0.00           C  
ATOM   3973  HG2 GLN   255      41.693  46.050  83.165  1.00  0.00           H  
ATOM   3974  HG3 GLN   255      41.978  47.571  83.949  1.00  0.00           H  
ATOM   3975  CD  GLN   255      40.058  46.624  84.260  1.00  0.00           C  
ATOM   3976  OE1 GLN   255      39.011  47.230  84.245  1.00  0.00           O  
ATOM   3977  NE2 GLN   255      40.212  45.494  85.066  1.00  0.00           N  
ATOM   3978 HE21 GLN   255      39.435  45.106  85.582  1.00  0.00           H  
ATOM   3979 HE22 GLN   255      41.062  44.949  85.085  1.00  0.00           H  
ATOM   3980  C   GLN   255      42.249  49.769  82.541  1.00  0.00           C  
ATOM   3981  O   GLN   255      42.936  49.713  81.541  1.00  0.00           O  
ATOM   3982  N   PRO   256      42.730  50.289  83.654  1.00  0.00           N  
ATOM   3983  CD  PRO   256      42.074  50.264  84.927  1.00  0.00           C  
ATOM   3984  HD2 PRO   256      41.667  49.277  85.146  1.00  0.00           H  
ATOM   3985  HD3 PRO   256      41.318  51.049  84.916  1.00  0.00           H  
ATOM   3986  CG  PRO   256      43.156  50.591  85.936  1.00  0.00           C  
ATOM   3987  HG2 PRO   256      43.623  49.658  86.251  1.00  0.00           H  
ATOM   3988  HG3 PRO   256      42.761  51.161  86.776  1.00  0.00           H  
ATOM   3989  CB  PRO   256      44.200  51.365  85.108  1.00  0.00           C  
ATOM   3990  HB2 PRO   256      45.161  51.287  85.617  1.00  0.00           H  
ATOM   3991  HB3 PRO   256      43.871  52.395  84.976  1.00  0.00           H  
ATOM   3992  CA  PRO   256      44.079  50.775  83.700  1.00  0.00           C  
ATOM   3993  HA  PRO   256      44.145  51.587  82.975  1.00  0.00           H  
ATOM   3994  C   PRO   256      45.105  49.604  83.458  1.00  0.00           C  
ATOM   3995  O   PRO   256      44.754  48.393  83.463  1.00  0.00           O  
ATOM   3996  N   GLY   257      46.355  49.934  83.202  1.00  0.00           N  
ATOM   3997  H   GLY   257      46.567  50.922  83.231  1.00  0.00           H  
ATOM   3998  CA  GLY   257      47.415  49.023  82.864  1.00  0.00           C  
ATOM   3999  HA2 GLY   257      47.209  48.146  83.478  1.00  0.00           H  
ATOM   4000  HA3 GLY   257      47.289  48.577  81.877  1.00  0.00           H  
ATOM   4001  C   GLY   257      48.883  49.453  82.865  1.00  0.00           C  
ATOM   4002  O   GLY   257      49.327  50.130  83.866  1.00  0.00           O  
ATOM   4003  OXT GLY   257      49.536  49.374  81.841  1.00  0.00           O  
TER    4004      GLY   257 
ATOM   4004  C2  UNK   258      29.597  28.845  41.743  1.00  0.00           C  
ATOM   4005  H2  UNK   258      29.258  28.425  40.800  1.00  0.00           H  
ATOM   4006  C1  UNK   258      28.997  28.537  42.970  1.00  0.00           C  
ATOM   4007  H1  UNK   258      28.040  28.028  42.905  1.00  0.00           H  
ATOM   4008  C   UNK   258      29.504  28.971  44.185  1.00  0.00           C  
ATOM   4009  H   UNK   258      29.078  28.811  45.172  1.00  0.00           H  
ATOM   4010  C5  UNK   258      30.675  29.705  44.188  1.00  0.00           C  
ATOM   4011  H3  UNK   258      31.078  30.012  45.149  1.00  0.00           H  
ATOM   4012  C4  UNK   258      31.275  30.099  42.941  1.00  0.00           C  
ATOM   4013  C3  UNK   258      30.719  29.687  41.808  1.00  0.00           C  
ATOM   4014  S   UNK   258      31.664  30.186  40.417  1.00  0.00           S  
ATOM   4015  O1  UNK   258      30.891  31.128  39.707  1.00  0.00           O  
ATOM   4016  O2  UNK   258      32.338  29.062  39.810  1.00  0.00           O  
ATOM   4017  N   UNK   258      32.769  30.992  41.333  1.00  0.00           N  
ATOM   4018  C6  UNK   258      32.462  30.901  42.592  1.00  0.00           C  
ATOM   4019  O   UNK   258      33.157  31.335  43.466  1.00  0.00           O  
TER    4020      UNK   258 
ATOM   4020 C116  PA   259      52.286  -1.103  67.986  1.00  0.00           C  
ATOM   4021 H16R  PA   259      51.238  -0.798  67.941  1.00  0.00           H  
ATOM   4022 H16S  PA   259      52.458  -1.447  69.008  1.00  0.00           H  
ATOM   4023 H16T  PA   259      52.439  -2.039  67.446  1.00  0.00           H  
ATOM   4024 C115  PA   259      53.037  -0.004  67.389  1.00  0.00           C  
ATOM   4025 H15R  PA   259      53.009   0.889  68.017  1.00  0.00           H  
ATOM   4026 H15S  PA   259      54.034  -0.365  67.126  1.00  0.00           H  
ATOM   4027 C114  PA   259      52.522   0.379  65.947  1.00  0.00           C  
ATOM   4028 H14R  PA   259      52.612  -0.504  65.311  1.00  0.00           H  
ATOM   4029 H14S  PA   259      51.438   0.509  65.907  1.00  0.00           H  
ATOM   4030 C113  PA   259      53.395   1.491  65.407  1.00  0.00           C  
ATOM   4031 H13R  PA   259      53.525   2.333  66.091  1.00  0.00           H  
ATOM   4032 H13S  PA   259      54.404   1.146  65.172  1.00  0.00           H  
ATOM   4033 C112  PA   259      52.776   2.080  64.124  1.00  0.00           C  
ATOM   4034 H12R  PA   259      53.400   2.890  63.741  1.00  0.00           H  
ATOM   4035 H12S  PA   259      52.901   1.306  63.364  1.00  0.00           H  
ATOM   4036 C111  PA   259      51.319   2.425  64.260  1.00  0.00           C  
ATOM   4037 H11R  PA   259      51.056   3.027  63.387  1.00  0.00           H  
ATOM   4038 H11S  PA   259      50.629   1.578  64.276  1.00  0.00           H  
ATOM   4039 C110  PA   259      51.025   3.297  65.434  1.00  0.00           C  
ATOM   4040 H10R  PA   259      51.324   2.683  66.286  1.00  0.00           H  
ATOM   4041 H10S  PA   259      51.655   4.189  65.410  1.00  0.00           H  
ATOM   4042  C19  PA   259      49.570   3.733  65.474  1.00  0.00           C  
ATOM   4043  H9R  PA   259      49.274   4.057  64.474  1.00  0.00           H  
ATOM   4044  H9S  PA   259      48.947   2.847  65.609  1.00  0.00           H  
ATOM   4045  C18  PA   259      49.214   4.789  66.541  1.00  0.00           C  
ATOM   4046  H8R  PA   259      49.808   5.705  66.574  1.00  0.00           H  
ATOM   4047  H8S  PA   259      48.184   5.070  66.311  1.00  0.00           H  
ATOM   4048  C17  PA   259      49.392   4.378  67.987  1.00  0.00           C  
ATOM   4049  H7R  PA   259      48.775   3.491  68.142  1.00  0.00           H  
ATOM   4050  H7S  PA   259      50.434   4.053  68.031  1.00  0.00           H  
ATOM   4051  C16  PA   259      48.899   5.454  68.939  1.00  0.00           C  
ATOM   4052  H6R  PA   259      49.342   6.416  68.672  1.00  0.00           H  
ATOM   4053  H6S  PA   259      47.833   5.650  68.803  1.00  0.00           H  
ATOM   4054  C15  PA   259      49.160   5.034  70.421  1.00  0.00           C  
ATOM   4055  H5R  PA   259      48.878   3.982  70.495  1.00  0.00           H  
ATOM   4056  H5S  PA   259      50.243   5.033  70.558  1.00  0.00           H  
ATOM   4057  C14  PA   259      48.356   5.652  71.439  1.00  0.00           C  
ATOM   4058  H4R  PA   259      48.799   6.637  71.601  1.00  0.00           H  
ATOM   4059  H4S  PA   259      47.328   5.759  71.088  1.00  0.00           H  
ATOM   4060  C13  PA   259      48.267   4.942  72.751  1.00  0.00           C  
ATOM   4061  H3R  PA   259      47.673   5.624  73.363  1.00  0.00           H  
ATOM   4062  H3S  PA   259      47.684   4.018  72.777  1.00  0.00           H  
ATOM   4063  C12  PA   259      49.610   4.616  73.448  1.00  0.00           C  
ATOM   4064  H2R  PA   259      50.266   3.973  72.858  1.00  0.00           H  
ATOM   4065  H2S  PA   259      50.178   5.540  73.571  1.00  0.00           H  
ATOM   4066  C11  PC   260      49.459   4.123  74.857  1.00  0.00           C  
ATOM   4067  O12  PC   260      50.263   4.504  75.693  1.00  0.00           O  
ATOM   4068  O11  PC   260      48.469   3.252  75.084  1.00  0.00           O  
ATOM   4069  C1   PC   260      48.455   2.675  76.373  1.00  0.00           C  
ATOM   4070  HR   PC   260      47.924   1.722  76.301  1.00  0.00           H  
ATOM   4071  HS   PC   260      49.449   2.577  76.818  1.00  0.00           H  
ATOM   4072  C2   PC   260      47.663   3.640  77.255  1.00  0.00           C  
ATOM   4073  HX   PC   260      48.136   4.620  77.155  1.00  0.00           H  
ATOM   4074  C3   PC   260      47.817   3.252  78.778  1.00  0.00           C  
ATOM   4075  HA   PC   260      48.871   3.477  78.955  1.00  0.00           H  
ATOM   4076  HB   PC   260      47.186   3.845  79.445  1.00  0.00           H  
ATOM   4077  O31  PC   260      47.488   1.896  79.103  1.00  0.00           O  
ATOM   4078  P31  PC   260      47.717   1.274  80.583  1.00  0.00           P  
ATOM   4079  O32  PC   260      46.707   2.088  81.506  1.00  0.00           O  
ATOM   4080  C31  PC   260      45.333   1.672  81.492  1.00  0.00           C  
ATOM   4081  H1A  PC   260      44.902   1.713  80.489  1.00  0.00           H  
ATOM   4082  H1B  PC   260      45.169   0.654  81.855  1.00  0.00           H  
ATOM   4083  C32  PC   260      44.519   2.570  82.485  1.00  0.00           C  
ATOM   4084  H2A  PC   260      44.470   3.575  82.064  1.00  0.00           H  
ATOM   4085  H2B  PC   260      43.474   2.272  82.396  1.00  0.00           H  
ATOM   4086  N31  PC   260      44.885   2.639  83.943  1.00  0.00           N  
ATOM   4087  C33  PC   260      46.286   3.192  84.196  1.00  0.00           C  
ATOM   4088  H3A  PC   260      46.391   4.182  83.751  1.00  0.00           H  
ATOM   4089  H3B  PC   260      46.434   3.324  85.268  1.00  0.00           H  
ATOM   4090  H3C  PC   260      46.998   2.441  83.849  1.00  0.00           H  
ATOM   4091  C34  PC   260      43.957   3.467  84.695  1.00  0.00           C  
ATOM   4092  H4A  PC   260      44.011   3.423  85.784  1.00  0.00           H  
ATOM   4093  H4B  PC   260      44.209   4.485  84.394  1.00  0.00           H  
ATOM   4094  H4C  PC   260      43.010   3.123  84.276  1.00  0.00           H  
ATOM   4095  C35  PC   260      44.889   1.314  84.505  1.00  0.00           C  
ATOM   4096  H5A  PC   260      45.124   1.372  85.569  1.00  0.00           H  
ATOM   4097  H5B  PC   260      45.789   0.869  84.079  1.00  0.00           H  
ATOM   4098  H5C  PC   260      44.047   0.649  84.304  1.00  0.00           H  
ATOM   4099  O33  PC   260      47.314  -0.147  80.628  1.00  0.00           O  
ATOM   4100  O34  PC   260      49.072   1.601  81.163  1.00  0.00           O  
ATOM   4101  O21  PC   260      46.272   3.678  76.844  1.00  0.00           O  
ATOM   4102  C21  PC   260      45.604   4.818  77.086  1.00  0.00           C  
ATOM   4103  O22  PC   260      46.250   5.777  77.401  1.00  0.00           O  
ATOM   4104  C12  OL   261      44.120   4.785  76.851  1.00  0.00           C  
ATOM   4105  H2R  OL   261      43.771   5.804  77.029  1.00  0.00           H  
ATOM   4106  H2S  OL   261      43.623   4.185  77.617  1.00  0.00           H  
ATOM   4107  C13  OL   261      43.834   4.198  75.478  1.00  0.00           C  
ATOM   4108  H3R  OL   261      44.024   3.123  75.465  1.00  0.00           H  
ATOM   4109  H3S  OL   261      44.439   4.692  74.716  1.00  0.00           H  
ATOM   4110  C14  OL   261      42.450   4.466  75.124  1.00  0.00           C  
ATOM   4111  H4R  OL   261      42.270   5.541  75.188  1.00  0.00           H  
ATOM   4112  H4S  OL   261      41.968   4.035  76.004  1.00  0.00           H  
ATOM   4113  C15  OL   261      41.887   3.917  73.793  1.00  0.00           C  
ATOM   4114  H5R  OL   261      40.876   4.327  73.752  1.00  0.00           H  
ATOM   4115  H5S  OL   261      41.651   2.858  73.913  1.00  0.00           H  
ATOM   4116  C16  OL   261      42.617   4.252  72.503  1.00  0.00           C  
ATOM   4117  H6R  OL   261      42.143   3.648  71.726  1.00  0.00           H  
ATOM   4118  H6S  OL   261      43.660   3.934  72.446  1.00  0.00           H  
ATOM   4119  C17  OL   261      42.634   5.739  72.138  1.00  0.00           C  
ATOM   4120  H7R  OL   261      43.179   6.268  72.922  1.00  0.00           H  
ATOM   4121  H7S  OL   261      41.610   6.080  72.309  1.00  0.00           H  
ATOM   4122  C18  OL   261      43.377   5.924  70.797  1.00  0.00           C  
ATOM   4123  H8R  OL   261      43.093   5.248  69.989  1.00  0.00           H  
ATOM   4124  H8S  OL   261      44.412   5.843  71.139  1.00  0.00           H  
ATOM   4125  C19  OL   261      43.135   7.328  70.282  1.00  0.00           C  
ATOM   4126  H9R  OL   261      42.424   7.977  70.786  1.00  0.00           H  
ATOM   4127 C110  OL   261      44.092   7.881  69.560  1.00  0.00           C  
ATOM   4128 H10R  OL   261      44.049   8.941  69.323  1.00  0.00           H  
ATOM   4129 C111  OL   261      45.211   7.204  68.751  1.00  0.00           C  
ATOM   4130 H11R  OL   261      45.040   6.126  68.698  1.00  0.00           H  
ATOM   4131 H11S  OL   261      46.231   7.525  68.970  1.00  0.00           H  
ATOM   4132 C112  OL   261      45.145   7.705  67.294  1.00  0.00           C  
ATOM   4133 H12R  OL   261      45.192   8.796  67.334  1.00  0.00           H  
ATOM   4134 H12S  OL   261      44.134   7.550  66.911  1.00  0.00           H  
ATOM   4135 C113  OL   261      46.075   6.943  66.373  1.00  0.00           C  
ATOM   4136 H13R  OL   261      45.989   5.865  66.530  1.00  0.00           H  
ATOM   4137 H13S  OL   261      47.090   7.258  66.623  1.00  0.00           H  
ATOM   4138 C114  OL   261      45.936   7.226  64.903  1.00  0.00           C  
ATOM   4139 H14R  OL   261      46.247   8.268  64.810  1.00  0.00           H  
ATOM   4140 H14S  OL   261      44.856   7.131  64.773  1.00  0.00           H  
ATOM   4141 C115  OL   261      46.733   6.375  63.909  1.00  0.00           C  
ATOM   4142 H15R  OL   261      46.516   5.305  63.931  1.00  0.00           H  
ATOM   4143 H15S  OL   261      47.808   6.566  63.905  1.00  0.00           H  
ATOM   4144 C116  OL   261      46.313   6.680  62.466  1.00  0.00           C  
ATOM   4145 H16R  OL   261      46.502   7.725  62.213  1.00  0.00           H  
ATOM   4146 H16S  OL   261      45.257   6.404  62.430  1.00  0.00           H  
ATOM   4147 C117  OL   261      47.176   5.891  61.487  1.00  0.00           C  
ATOM   4148 H17R  OL   261      47.107   4.901  61.943  1.00  0.00           H  
ATOM   4149 H17S  OL   261      48.177   6.320  61.561  1.00  0.00           H  
ATOM   4150 C118  OL   261      46.790   5.763  59.951  1.00  0.00           C  
ATOM   4151 H18R  OL   261      45.800   5.306  59.895  1.00  0.00           H  
ATOM   4152 H18S  OL   261      47.510   5.180  59.373  1.00  0.00           H  
ATOM   4153 H18T  OL   261      46.612   6.734  59.484  1.00  0.00           H  
TER    4154       OL   261 
ATOM   4154 C116  PA   262      47.802  49.158  60.752  1.00  0.00           C  
ATOM   4155 H16R  PA   262      48.515  49.753  60.178  1.00  0.00           H  
ATOM   4156 H16S  PA   262      46.893  49.763  60.715  1.00  0.00           H  
ATOM   4157 H16T  PA   262      47.596  48.214  60.242  1.00  0.00           H  
ATOM   4158 C115  PA   262      48.409  48.806  62.104  1.00  0.00           C  
ATOM   4159 H15R  PA   262      49.054  47.937  61.959  1.00  0.00           H  
ATOM   4160 H15S  PA   262      49.156  49.521  62.457  1.00  0.00           H  
ATOM   4161 C114  PA   262      47.316  48.329  63.108  1.00  0.00           C  
ATOM   4162 H14R  PA   262      46.436  48.976  63.102  1.00  0.00           H  
ATOM   4163 H14S  PA   262      46.934  47.333  62.875  1.00  0.00           H  
ATOM   4164 C113  PA   262      47.639  48.313  64.623  1.00  0.00           C  
ATOM   4165 H13R  PA   262      46.927  47.854  65.311  1.00  0.00           H  
ATOM   4166 H13S  PA   262      48.497  47.694  64.894  1.00  0.00           H  
ATOM   4167 C112  PA   262      47.893  49.749  65.111  1.00  0.00           C  
ATOM   4168 H12R  PA   262      48.861  50.050  64.705  1.00  0.00           H  
ATOM   4169 H12S  PA   262      47.121  50.401  64.699  1.00  0.00           H  
ATOM   4170 C111  PA   262      47.851  49.963  66.624  1.00  0.00           C  
ATOM   4171 H11R  PA   262      48.245  50.975  66.738  1.00  0.00           H  
ATOM   4172 H11S  PA   262      46.836  49.900  67.022  1.00  0.00           H  
ATOM   4173 C110  PA   262      48.611  48.985  67.403  1.00  0.00           C  
ATOM   4174 H10R  PA   262      48.375  47.987  67.029  1.00  0.00           H  
ATOM   4175 H10S  PA   262      49.660  49.078  67.114  1.00  0.00           H  
ATOM   4176  C19  PA   262      48.423  49.107  68.894  1.00  0.00           C  
ATOM   4177  H9R  PA   262      48.323  50.124  69.278  1.00  0.00           H  
ATOM   4178  H9S  PA   262      47.441  48.714  69.167  1.00  0.00           H  
ATOM   4179  C18  PA   262      49.540  48.414  69.678  1.00  0.00           C  
ATOM   4180  H8R  PA   262      49.665  47.362  69.414  1.00  0.00           H  
ATOM   4181  H8S  PA   262      50.411  48.988  69.354  1.00  0.00           H  
ATOM   4182  C17  PA   262      49.307  48.433  71.154  1.00  0.00           C  
ATOM   4183  H7R  PA   262      48.241  48.259  71.315  1.00  0.00           H  
ATOM   4184  H7S  PA   262      49.653  47.479  71.560  1.00  0.00           H  
ATOM   4185  C16  PA   262      49.764  49.701  71.911  1.00  0.00           C  
ATOM   4186  H6R  PA   262      50.853  49.636  71.891  1.00  0.00           H  
ATOM   4187  H6S  PA   262      49.368  50.641  71.520  1.00  0.00           H  
ATOM   4188  C15  PA   262      49.280  49.734  73.407  1.00  0.00           C  
ATOM   4189  H5R  PA   262      49.181  48.741  73.850  1.00  0.00           H  
ATOM   4190  H5S  PA   262      50.062  50.117  74.067  1.00  0.00           H  
ATOM   4191  C14  PA   262      48.004  50.475  73.652  1.00  0.00           C  
ATOM   4192  H4R  PA   262      47.815  51.278  72.935  1.00  0.00           H  
ATOM   4193  H4S  PA   262      47.212  49.881  73.191  1.00  0.00           H  
ATOM   4194  C13  PA   262      47.564  50.781  75.130  1.00  0.00           C  
ATOM   4195  H3R  PA   262      48.489  50.928  75.692  1.00  0.00           H  
ATOM   4196  H3S  PA   262      47.073  51.756  75.109  1.00  0.00           H  
ATOM   4197  C12  PA   262      46.774  49.643  75.802  1.00  0.00           C  
ATOM   4198  H2R  PA   262      45.813  49.510  75.301  1.00  0.00           H  
ATOM   4199  H2S  PA   262      47.327  48.702  75.823  1.00  0.00           H  
ATOM   4200  C11  PC   263      46.529  49.831  77.285  1.00  0.00           C  
ATOM   4201  O12  PC   263      47.379  49.972  78.180  1.00  0.00           O  
ATOM   4202  O11  PC   263      45.222  49.919  77.612  1.00  0.00           O  
ATOM   4203  C1   PC   263      44.720  50.250  78.898  1.00  0.00           C  
ATOM   4204  HR   PC   263      43.629  50.210  78.941  1.00  0.00           H  
ATOM   4205  HS   PC   263      45.108  49.621  79.703  1.00  0.00           H  
ATOM   4206  C2   PC   263      45.168  51.804  79.119  1.00  0.00           C  
ATOM   4207  HX   PC   263      46.230  51.883  78.871  1.00  0.00           H  
ATOM   4208  C3   PC   263      44.910  52.254  80.536  1.00  0.00           C  
ATOM   4209  HA   PC   263      43.847  52.391  80.752  1.00  0.00           H  
ATOM   4210  HB   PC   263      45.264  51.475  81.216  1.00  0.00           H  
ATOM   4211  O31  PC   263      45.586  53.495  80.763  1.00  0.00           O  
ATOM   4212  P31  PC   263      45.931  54.236  82.155  1.00  0.00           P  
ATOM   4213  O32  PC   263      44.454  54.526  82.608  1.00  0.00           O  
ATOM   4214  C31  PC   263      43.763  55.727  82.171  1.00  0.00           C  
ATOM   4215  H1A  PC   263      44.489  56.533  82.041  1.00  0.00           H  
ATOM   4216  H1B  PC   263      43.360  55.450  81.193  1.00  0.00           H  
ATOM   4217  C32  PC   263      42.500  56.071  83.034  1.00  0.00           C  
ATOM   4218  H2A  PC   263      42.888  56.095  84.053  1.00  0.00           H  
ATOM   4219  H2B  PC   263      42.091  57.007  82.651  1.00  0.00           H  
ATOM   4220  N31  PC   263      41.325  55.100  83.053  1.00  0.00           N  
ATOM   4221  C33  PC   263      40.275  55.611  83.916  1.00  0.00           C  
ATOM   4222  H3A  PC   263      39.301  55.127  83.840  1.00  0.00           H  
ATOM   4223  H3B  PC   263      40.662  55.500  84.930  1.00  0.00           H  
ATOM   4224  H3C  PC   263      40.091  56.637  83.592  1.00  0.00           H  
ATOM   4225  C34  PC   263      40.808  54.713  81.735  1.00  0.00           C  
ATOM   4226  H4A  PC   263      41.662  54.321  81.179  1.00  0.00           H  
ATOM   4227  H4B  PC   263      40.104  53.899  81.916  1.00  0.00           H  
ATOM   4228  H4C  PC   263      40.406  55.579  81.208  1.00  0.00           H  
ATOM   4229  C35  PC   263      41.748  53.735  83.651  1.00  0.00           C  
ATOM   4230  H5A  PC   263      42.224  54.070  84.574  1.00  0.00           H  
ATOM   4231  H5B  PC   263      42.523  53.390  82.965  1.00  0.00           H  
ATOM   4232  H5C  PC   263      40.923  53.050  83.854  1.00  0.00           H  
ATOM   4233  O33  PC   263      46.612  53.306  83.140  1.00  0.00           O  
ATOM   4234  O34  PC   263      46.626  55.480  81.725  1.00  0.00           O  
ATOM   4235  O21  PC   263      44.397  52.613  78.204  1.00  0.00           O  
ATOM   4236  C21  PC   263      44.970  52.954  77.039  1.00  0.00           C  
ATOM   4237  O22  PC   263      46.161  52.882  76.891  1.00  0.00           O  
ATOM   4238  C12  OL   264      43.973  53.162  75.888  1.00  0.00           C  
ATOM   4239  H2R  OL   264      42.990  53.418  76.287  1.00  0.00           H  
ATOM   4240  H2S  OL   264      43.922  52.224  75.330  1.00  0.00           H  
ATOM   4241  C13  OL   264      44.481  54.200  74.905  1.00  0.00           C  
ATOM   4242  H3R  OL   264      44.997  55.005  75.433  1.00  0.00           H  
ATOM   4243  H3S  OL   264      43.664  54.747  74.431  1.00  0.00           H  
ATOM   4244  C14  OL   264      45.461  53.709  73.808  1.00  0.00           C  
ATOM   4245  H4R  OL   264      46.460  53.630  74.242  1.00  0.00           H  
ATOM   4246  H4S  OL   264      45.601  54.466  73.034  1.00  0.00           H  
ATOM   4247  C15  OL   264      45.074  52.388  73.106  1.00  0.00           C  
ATOM   4248  H5R  OL   264      44.031  52.092  73.233  1.00  0.00           H  
ATOM   4249  H5S  OL   264      45.461  51.470  73.552  1.00  0.00           H  
ATOM   4250  C16  OL   264      45.516  52.514  71.641  1.00  0.00           C  
ATOM   4251  H6R  OL   264      46.519  52.941  71.580  1.00  0.00           H  
ATOM   4252  H6S  OL   264      44.798  53.279  71.337  1.00  0.00           H  
ATOM   4253  C17  OL   264      45.386  51.173  70.875  1.00  0.00           C  
ATOM   4254  H7R  OL   264      46.096  50.424  71.233  1.00  0.00           H  
ATOM   4255  H7S  OL   264      45.648  51.297  69.822  1.00  0.00           H  
ATOM   4256  C18  OL   264      44.059  50.448  70.881  1.00  0.00           C  
ATOM   4257  H8R  OL   264      43.307  51.026  70.339  1.00  0.00           H  
ATOM   4258  H8S  OL   264      43.721  50.431  71.919  1.00  0.00           H  
ATOM   4259  C19  OL   264      44.392  49.073  70.246  1.00  0.00           C  
ATOM   4260  H9R  OL   264      45.328  48.563  70.456  1.00  0.00           H  
ATOM   4261 C110  OL   264      43.430  48.375  69.520  1.00  0.00           C  
ATOM   4262 H10R  OL   264      43.673  47.396  69.115  1.00  0.00           H  
ATOM   4263 C111  OL   264      41.975  48.811  69.459  1.00  0.00           C  
ATOM   4264 H11R  OL   264      41.689  49.532  70.229  1.00  0.00           H  
ATOM   4265 H11S  OL   264      41.297  47.992  69.708  1.00  0.00           H  
ATOM   4266 C112  OL   264      41.569  49.175  68.034  1.00  0.00           C  
ATOM   4267 H12R  OL   264      41.956  48.402  67.367  1.00  0.00           H  
ATOM   4268 H12S  OL   264      42.019  50.088  67.639  1.00  0.00           H  
ATOM   4269 C113  OL   264      39.988  49.329  67.938  1.00  0.00           C  
ATOM   4270 H13R  OL   264      39.535  48.360  68.161  1.00  0.00           H  
ATOM   4271 H13S  OL   264      39.657  49.693  66.963  1.00  0.00           H  
ATOM   4272 C114  OL   264      39.415  50.423  68.859  1.00  0.00           C  
ATOM   4273 H14R  OL   264      39.947  51.353  68.648  1.00  0.00           H  
ATOM   4274 H14S  OL   264      39.589  50.060  69.874  1.00  0.00           H  
ATOM   4275 C115  OL   264      37.904  50.544  68.703  1.00  0.00           C  
ATOM   4276 H15R  OL   264      37.425  49.633  69.067  1.00  0.00           H  
ATOM   4277 H15S  OL   264      37.761  50.561  67.620  1.00  0.00           H  
ATOM   4278 C116  OL   264      37.281  51.770  69.437  1.00  0.00           C  
ATOM   4279 H16R  OL   264      36.235  51.901  69.152  1.00  0.00           H  
ATOM   4280 H16S  OL   264      37.692  52.714  69.075  1.00  0.00           H  
ATOM   4281 C117  OL   264      37.369  51.825  70.987  1.00  0.00           C  
ATOM   4282 H17R  OL   264      38.358  52.152  71.313  1.00  0.00           H  
ATOM   4283 H17S  OL   264      37.088  50.953  71.581  1.00  0.00           H  
ATOM   4284 C118  OL   264      36.561  52.943  71.606  1.00  0.00           C  
ATOM   4285 H18R  OL   264      36.889  53.923  71.253  1.00  0.00           H  
ATOM   4286 H18S  OL   264      36.756  53.087  72.671  1.00  0.00           H  
ATOM   4287 H18T  OL   264      35.522  52.685  71.388  1.00  0.00           H  
TER    4288       OL   264 
ATOM   4288 C116  PA   265      16.869  40.375  54.532  1.00  0.00           C  
ATOM   4289 H16R  PA   265      16.599  39.478  53.970  1.00  0.00           H  
ATOM   4290 H16S  PA   265      17.835  40.494  55.027  1.00  0.00           H  
ATOM   4291 H16T  PA   265      16.838  41.202  53.819  1.00  0.00           H  
ATOM   4292 C115  PA   265      15.857  40.573  55.649  1.00  0.00           C  
ATOM   4293 H15R  PA   265      16.328  41.223  56.389  1.00  0.00           H  
ATOM   4294 H15S  PA   265      14.911  40.998  55.308  1.00  0.00           H  
ATOM   4295 C114  PA   265      15.480  39.321  56.340  1.00  0.00           C  
ATOM   4296 H14R  PA   265      15.066  38.678  55.561  1.00  0.00           H  
ATOM   4297 H14S  PA   265      16.294  38.739  56.776  1.00  0.00           H  
ATOM   4298 C113  PA   265      14.419  39.517  57.436  1.00  0.00           C  
ATOM   4299 H13R  PA   265      14.804  40.427  57.901  1.00  0.00           H  
ATOM   4300 H13S  PA   265      13.484  39.924  57.048  1.00  0.00           H  
ATOM   4301 C112  PA   265      14.230  38.341  58.350  1.00  0.00           C  
ATOM   4302 H12R  PA   265      13.181  38.253  58.639  1.00  0.00           H  
ATOM   4303 H12S  PA   265      14.357  37.391  57.825  1.00  0.00           H  
ATOM   4304 C111  PA   265      15.336  38.032  59.419  1.00  0.00           C  
ATOM   4305 H11R  PA   265      16.272  37.655  59.001  1.00  0.00           H  
ATOM   4306 H11S  PA   265      15.678  38.958  59.885  1.00  0.00           H  
ATOM   4307 C110  PA   265      14.916  36.922  60.319  1.00  0.00           C  
ATOM   4308 H10R  PA   265      13.916  37.073  60.731  1.00  0.00           H  
ATOM   4309 H10S  PA   265      14.903  35.949  59.823  1.00  0.00           H  
ATOM   4310  C19  PA   265      15.770  36.773  61.645  1.00  0.00           C  
ATOM   4311  H9R  PA   265      15.470  35.843  62.130  1.00  0.00           H  
ATOM   4312  H9S  PA   265      16.786  36.521  61.331  1.00  0.00           H  
ATOM   4313  C18  PA   265      15.792  37.853  62.657  1.00  0.00           C  
ATOM   4314  H8R  PA   265      16.249  38.742  62.216  1.00  0.00           H  
ATOM   4315  H8S  PA   265      14.801  38.145  63.009  1.00  0.00           H  
ATOM   4316  C17  PA   265      16.679  37.447  63.888  1.00  0.00           C  
ATOM   4317  H7R  PA   265      16.253  36.567  64.374  1.00  0.00           H  
ATOM   4318  H7S  PA   265      17.670  37.148  63.538  1.00  0.00           H  
ATOM   4319  C16  PA   265      16.685  38.476  64.962  1.00  0.00           C  
ATOM   4320  H6R  PA   265      17.240  39.346  64.605  1.00  0.00           H  
ATOM   4321  H6S  PA   265      15.660  38.841  65.057  1.00  0.00           H  
ATOM   4322  C15  PA   265      17.121  38.095  66.343  1.00  0.00           C  
ATOM   4323  H5R  PA   265      16.598  37.192  66.664  1.00  0.00           H  
ATOM   4324  H5S  PA   265      18.102  37.642  66.188  1.00  0.00           H  
ATOM   4325  C14  PA   265      17.217  39.279  67.354  1.00  0.00           C  
ATOM   4326  H4R  PA   265      17.571  39.037  68.358  1.00  0.00           H  
ATOM   4327  H4S  PA   265      17.938  39.961  66.900  1.00  0.00           H  
ATOM   4328  C13  PA   265      15.990  40.115  67.374  1.00  0.00           C  
ATOM   4329  H3R  PA   265      15.832  40.539  66.381  1.00  0.00           H  
ATOM   4330  H3S  PA   265      15.093  39.567  67.671  1.00  0.00           H  
ATOM   4331  C12  PA   265      16.097  41.326  68.334  1.00  0.00           C  
ATOM   4332  H2R  PA   265      16.882  42.065  68.158  1.00  0.00           H  
ATOM   4333  H2S  PA   265      15.193  41.878  68.069  1.00  0.00           H  
ATOM   4334  C11  PC   266      16.036  40.944  69.781  1.00  0.00           C  
ATOM   4335  O12  PC   266      15.409  40.043  70.251  1.00  0.00           O  
ATOM   4336  O11  PC   266      16.753  41.777  70.554  1.00  0.00           O  
ATOM   4337  C1   PC   266      17.166  41.423  71.879  1.00  0.00           C  
ATOM   4338  HR   PC   266      17.661  42.293  72.318  1.00  0.00           H  
ATOM   4339  HS   PC   266      16.274  41.121  72.433  1.00  0.00           H  
ATOM   4340  C2   PC   266      18.119  40.154  71.961  1.00  0.00           C  
ATOM   4341  HX   PC   266      17.712  39.314  71.392  1.00  0.00           H  
ATOM   4342  C3   PC   266      18.264  39.648  73.407  1.00  0.00           C  
ATOM   4343  HA   PC   266      17.359  39.210  73.834  1.00  0.00           H  
ATOM   4344  HB   PC   266      19.086  38.932  73.489  1.00  0.00           H  
ATOM   4345  O31  PC   266      18.432  40.823  74.194  1.00  0.00           O  
ATOM   4346  P31  PC   266      18.249  40.897  75.770  1.00  0.00           P  
ATOM   4347  O32  PC   266      19.388  39.931  76.390  1.00  0.00           O  
ATOM   4348  C31  PC   266      20.176  40.250  77.528  1.00  0.00           C  
ATOM   4349  H1A  PC   266      20.632  39.272  77.699  1.00  0.00           H  
ATOM   4350  H1B  PC   266      20.943  40.939  77.165  1.00  0.00           H  
ATOM   4351  C32  PC   266      19.284  40.631  78.781  1.00  0.00           C  
ATOM   4352  H2A  PC   266      18.363  41.160  78.532  1.00  0.00           H  
ATOM   4353  H2B  PC   266      18.994  39.703  79.276  1.00  0.00           H  
ATOM   4354  N31  PC   266      20.058  41.333  79.808  1.00  0.00           N  
ATOM   4355  C33  PC   266      21.232  40.550  80.227  1.00  0.00           C  
ATOM   4356  H3A  PC   266      21.863  40.319  79.368  1.00  0.00           H  
ATOM   4357  H3B  PC   266      21.962  41.170  80.750  1.00  0.00           H  
ATOM   4358  H3C  PC   266      20.905  39.658  80.764  1.00  0.00           H  
ATOM   4359  C34  PC   266      20.328  42.715  79.348  1.00  0.00           C  
ATOM   4360  H4A  PC   266      20.880  42.628  78.411  1.00  0.00           H  
ATOM   4361  H4B  PC   266      19.414  43.257  79.098  1.00  0.00           H  
ATOM   4362  H4C  PC   266      20.926  43.109  80.171  1.00  0.00           H  
ATOM   4363  C35  PC   266      19.141  41.484  80.942  1.00  0.00           C  
ATOM   4364  H5A  PC   266      18.179  41.917  80.663  1.00  0.00           H  
ATOM   4365  H5B  PC   266      19.522  42.192  81.679  1.00  0.00           H  
ATOM   4366  H5C  PC   266      19.001  40.494  81.378  1.00  0.00           H  
ATOM   4367  O33  PC   266      18.560  42.244  76.195  1.00  0.00           O  
ATOM   4368  O34  PC   266      16.962  40.297  76.057  1.00  0.00           O  
ATOM   4369  O21  PC   266      19.428  40.503  71.514  1.00  0.00           O  
ATOM   4370  C21  PC   266      20.095  39.607  70.796  1.00  0.00           C  
ATOM   4371  O22  PC   266      19.864  38.396  70.890  1.00  0.00           O  
ATOM   4372  C12  OL   267      21.254  40.261  70.039  1.00  0.00           C  
ATOM   4373  H2R  OL   267      21.359  39.679  69.121  1.00  0.00           H  
ATOM   4374  H2S  OL   267      22.258  40.039  70.409  1.00  0.00           H  
ATOM   4375  C13  OL   267      21.084  41.754  69.751  1.00  0.00           C  
ATOM   4376  H3R  OL   267      22.002  42.033  69.230  1.00  0.00           H  
ATOM   4377  H3S  OL   267      21.147  42.395  70.632  1.00  0.00           H  
ATOM   4378  C14  OL   267      19.849  42.230  69.022  1.00  0.00           C  
ATOM   4379  H4R  OL   267      18.971  42.204  69.671  1.00  0.00           H  
ATOM   4380  H4S  OL   267      19.526  41.503  68.273  1.00  0.00           H  
ATOM   4381  C15  OL   267      19.862  43.607  68.321  1.00  0.00           C  
ATOM   4382  H5R  OL   267      20.582  44.228  68.858  1.00  0.00           H  
ATOM   4383  H5S  OL   267      18.900  44.060  68.571  1.00  0.00           H  
ATOM   4384  C16  OL   267      20.157  43.580  66.890  1.00  0.00           C  
ATOM   4385  H6R  OL   267      19.493  42.891  66.364  1.00  0.00           H  
ATOM   4386  H6S  OL   267      21.137  43.157  66.659  1.00  0.00           H  
ATOM   4387  C17  OL   267      20.168  44.943  66.284  1.00  0.00           C  
ATOM   4388  H7R  OL   267      20.968  45.526  66.746  1.00  0.00           H  
ATOM   4389  H7S  OL   267      19.226  45.478  66.422  1.00  0.00           H  
ATOM   4390  C18  OL   267      20.509  44.823  64.796  1.00  0.00           C  
ATOM   4391  H8R  OL   267      21.246  44.048  64.572  1.00  0.00           H  
ATOM   4392  H8S  OL   267      20.933  45.794  64.532  1.00  0.00           H  
ATOM   4393  C19  OL   267      19.338  44.493  64.045  1.00  0.00           C  
ATOM   4394  H9R  OL   267      18.391  44.897  64.392  1.00  0.00           H  
ATOM   4395 C110  OL   267      19.271  43.893  62.868  1.00  0.00           C  
ATOM   4396 H10R  OL   267      18.352  43.828  62.291  1.00  0.00           H  
ATOM   4397 C111  OL   267      20.334  43.121  62.111  1.00  0.00           C  
ATOM   4398 H11R  OL   267      19.910  42.185  61.741  1.00  0.00           H  
ATOM   4399 H11S  OL   267      21.041  42.751  62.857  1.00  0.00           H  
ATOM   4400 C112  OL   267      21.110  43.911  61.126  1.00  0.00           C  
ATOM   4401 H12R  OL   267      21.681  44.685  61.643  1.00  0.00           H  
ATOM   4402 H12S  OL   267      20.553  44.391  60.319  1.00  0.00           H  
ATOM   4403 C113  OL   267      22.147  43.040  60.423  1.00  0.00           C  
ATOM   4404 H13R  OL   267      21.642  42.180  59.979  1.00  0.00           H  
ATOM   4405 H13S  OL   267      22.884  42.735  61.169  1.00  0.00           H  
ATOM   4406 C114  OL   267      22.915  43.833  59.282  1.00  0.00           C  
ATOM   4407 H14R  OL   267      23.663  44.542  59.643  1.00  0.00           H  
ATOM   4408 H14S  OL   267      22.136  44.397  58.765  1.00  0.00           H  
ATOM   4409 C115  OL   267      23.527  43.044  58.137  1.00  0.00           C  
ATOM   4410 H15R  OL   267      22.664  42.614  57.625  1.00  0.00           H  
ATOM   4411 H15S  OL   267      24.159  42.181  58.355  1.00  0.00           H  
ATOM   4412 C116  OL   267      24.352  43.867  57.097  1.00  0.00           C  
ATOM   4413 H16R  OL   267      23.882  44.791  56.754  1.00  0.00           H  
ATOM   4414 H16S  OL   267      24.453  43.202  56.236  1.00  0.00           H  
ATOM   4415 C117  OL   267      25.720  44.298  57.637  1.00  0.00           C  
ATOM   4416 H17R  OL   267      25.660  45.021  58.453  1.00  0.00           H  
ATOM   4417 H17S  OL   267      26.321  44.732  56.835  1.00  0.00           H  
ATOM   4418 C118  OL   267      26.524  43.124  58.063  1.00  0.00           C  
ATOM   4419 H18R  OL   267      26.765  42.529  57.179  1.00  0.00           H  
ATOM   4420 H18S  OL   267      26.118  42.467  58.834  1.00  0.00           H  
ATOM   4421 H18T  OL   267      27.431  43.460  58.571  1.00  0.00           H  
TER    4422       OL   267 
ATOM   4422 C116  PA   268      13.999  25.410  61.916  1.00  0.00           C  
ATOM   4423 H16R  PA   268      14.072  26.451  61.596  1.00  0.00           H  
ATOM   4424 H16S  PA   268      13.072  25.003  61.506  1.00  0.00           H  
ATOM   4425 H16T  PA   268      14.882  24.900  61.526  1.00  0.00           H  
ATOM   4426 C115  PA   268      13.844  25.478  63.478  1.00  0.00           C  
ATOM   4427 H15R  PA   268      14.772  25.809  63.950  1.00  0.00           H  
ATOM   4428 H15S  PA   268      13.163  26.286  63.752  1.00  0.00           H  
ATOM   4429 C114  PA   268      13.453  24.079  64.037  1.00  0.00           C  
ATOM   4430 H14R  PA   268      12.840  23.642  63.246  1.00  0.00           H  
ATOM   4431 H14S  PA   268      14.319  23.415  64.022  1.00  0.00           H  
ATOM   4432 C113  PA   268      13.016  24.163  65.508  1.00  0.00           C  
ATOM   4433 H13R  PA   268      12.035  24.643  65.484  1.00  0.00           H  
ATOM   4434 H13S  PA   268      12.960  23.143  65.892  1.00  0.00           H  
ATOM   4435 C112  PA   268      13.785  25.042  66.518  1.00  0.00           C  
ATOM   4436 H12R  PA   268      14.864  24.975  66.363  1.00  0.00           H  
ATOM   4437 H12S  PA   268      13.477  26.065  66.291  1.00  0.00           H  
ATOM   4438 C111  PA   268      13.403  24.902  67.952  1.00  0.00           C  
ATOM   4439 H11R  PA   268      12.338  25.134  68.024  1.00  0.00           H  
ATOM   4440 H11S  PA   268      13.612  23.870  68.242  1.00  0.00           H  
ATOM   4441 C110  PA   268      14.118  25.857  68.879  1.00  0.00           C  
ATOM   4442 H10R  PA   268      15.203  25.826  68.760  1.00  0.00           H  
ATOM   4443 H10S  PA   268      13.840  26.884  68.631  1.00  0.00           H  
ATOM   4444  C19  PA   268      13.887  25.638  70.470  1.00  0.00           C  
ATOM   4445  H9R  PA   268      14.184  24.630  70.766  1.00  0.00           H  
ATOM   4446  H9S  PA   268      14.710  26.224  70.884  1.00  0.00           H  
ATOM   4447  C18  PA   268      12.652  26.186  71.017  1.00  0.00           C  
ATOM   4448  H8R  PA   268      12.556  27.194  70.608  1.00  0.00           H  
ATOM   4449  H8S  PA   268      11.856  25.602  70.549  1.00  0.00           H  
ATOM   4450  C17  PA   268      12.596  26.103  72.519  1.00  0.00           C  
ATOM   4451  H7R  PA   268      11.684  25.578  72.811  1.00  0.00           H  
ATOM   4452  H7S  PA   268      13.359  25.454  72.954  1.00  0.00           H  
ATOM   4453  C16  PA   268      12.502  27.394  73.202  1.00  0.00           C  
ATOM   4454  H6R  PA   268      13.481  27.866  73.095  1.00  0.00           H  
ATOM   4455  H6S  PA   268      11.734  28.008  72.727  1.00  0.00           H  
ATOM   4456  C15  PA   268      12.170  27.237  74.693  1.00  0.00           C  
ATOM   4457  H5R  PA   268      12.262  28.177  75.241  1.00  0.00           H  
ATOM   4458  H5S  PA   268      11.115  26.958  74.711  1.00  0.00           H  
ATOM   4459  C14  PA   268      13.004  26.270  75.514  1.00  0.00           C  
ATOM   4460  H4R  PA   268      12.658  26.203  76.547  1.00  0.00           H  
ATOM   4461  H4S  PA   268      12.690  25.282  75.169  1.00  0.00           H  
ATOM   4462  C13  PA   268      14.564  26.550  75.413  1.00  0.00           C  
ATOM   4463  H3R  PA   268      15.210  25.908  76.016  1.00  0.00           H  
ATOM   4464  H3S  PA   268      14.952  26.228  74.444  1.00  0.00           H  
ATOM   4465  C12  PA   268      14.969  27.974  75.772  1.00  0.00           C  
ATOM   4466  H2R  PA   268      16.059  27.916  75.784  1.00  0.00           H  
ATOM   4467  H2S  PA   268      14.633  28.710  75.038  1.00  0.00           H  
ATOM   4468  C11  PC   269      14.542  28.391  77.171  1.00  0.00           C  
ATOM   4469  O12  PC   269      13.517  29.038  77.402  1.00  0.00           O  
ATOM   4470  O11  PC   269      15.323  27.742  78.101  1.00  0.00           O  
ATOM   4471  C1   PC   269      15.032  28.071  79.483  1.00  0.00           C  
ATOM   4472  HR   PC   269      15.490  29.023  79.763  1.00  0.00           H  
ATOM   4473  HS   PC   269      13.961  28.190  79.663  1.00  0.00           H  
ATOM   4474  C2   PC   269      15.592  26.987  80.352  1.00  0.00           C  
ATOM   4475  HX   PC   269      15.262  25.957  80.194  1.00  0.00           H  
ATOM   4476  C3   PC   269      15.318  27.304  81.798  1.00  0.00           C  
ATOM   4477  HA   PC   269      15.971  27.992  82.341  1.00  0.00           H  
ATOM   4478  HB   PC   269      14.251  27.427  82.000  1.00  0.00           H  
ATOM   4479  O31  PC   269      15.474  26.043  82.462  1.00  0.00           O  
ATOM   4480  P31  PC   269      15.042  25.851  83.978  1.00  0.00           P  
ATOM   4481  O32  PC   269      16.070  26.837  84.742  1.00  0.00           O  
ATOM   4482  C31  PC   269      17.120  26.327  85.472  1.00  0.00           C  
ATOM   4483  H1A  PC   269      16.724  25.738  86.303  1.00  0.00           H  
ATOM   4484  H1B  PC   269      17.657  25.594  84.865  1.00  0.00           H  
ATOM   4485  C32  PC   269      18.013  27.617  85.817  1.00  0.00           C  
ATOM   4486  H2A  PC   269      18.324  28.187  84.939  1.00  0.00           H  
ATOM   4487  H2B  PC   269      17.392  28.337  86.351  1.00  0.00           H  
ATOM   4488  N31  PC   269      19.156  27.357  86.633  1.00  0.00           N  
ATOM   4489  C33  PC   269      20.126  26.562  85.907  1.00  0.00           C  
ATOM   4490  H3A  PC   269      20.453  27.151  85.049  1.00  0.00           H  
ATOM   4491  H3B  PC   269      20.958  26.307  86.565  1.00  0.00           H  
ATOM   4492  H3C  PC   269      19.694  25.615  85.580  1.00  0.00           H  
ATOM   4493  C34  PC   269      19.848  28.620  86.992  1.00  0.00           C  
ATOM   4494  H4A  PC   269      19.153  29.236  87.564  1.00  0.00           H  
ATOM   4495  H4B  PC   269      20.724  28.334  87.576  1.00  0.00           H  
ATOM   4496  H4C  PC   269      20.141  29.130  86.073  1.00  0.00           H  
ATOM   4497  C35  PC   269      18.856  26.702  87.881  1.00  0.00           C  
ATOM   4498  H5A  PC   269      19.726  26.305  88.406  1.00  0.00           H  
ATOM   4499  H5B  PC   269      18.177  25.867  87.698  1.00  0.00           H  
ATOM   4500  H5C  PC   269      18.331  27.413  88.521  1.00  0.00           H  
ATOM   4501  O33  PC   269      13.665  26.333  84.188  1.00  0.00           O  
ATOM   4502  O34  PC   269      15.367  24.459  84.295  1.00  0.00           O  
ATOM   4503  O21  PC   269      17.048  26.859  80.121  1.00  0.00           O  
ATOM   4504  C21  PC   269      17.594  26.227  79.109  1.00  0.00           C  
ATOM   4505  O22  PC   269      16.929  25.577  78.318  1.00  0.00           O  
ATOM   4506  C12  OL   270      19.034  26.479  78.992  1.00  0.00           C  
ATOM   4507  H2R  OL   270      19.626  25.677  79.439  1.00  0.00           H  
ATOM   4508  H2S  OL   270      19.178  27.388  79.580  1.00  0.00           H  
ATOM   4509  C13  OL   270      19.525  26.749  77.583  1.00  0.00           C  
ATOM   4510  H3R  OL   270      20.518  27.158  77.781  1.00  0.00           H  
ATOM   4511  H3S  OL   270      18.917  27.577  77.211  1.00  0.00           H  
ATOM   4512  C14  OL   270      19.508  25.536  76.598  1.00  0.00           C  
ATOM   4513  H4R  OL   270      18.516  25.093  76.488  1.00  0.00           H  
ATOM   4514  H4S  OL   270      20.162  24.726  76.931  1.00  0.00           H  
ATOM   4515  C15  OL   270      19.904  25.889  75.201  1.00  0.00           C  
ATOM   4516  H5R  OL   270      19.274  26.669  74.769  1.00  0.00           H  
ATOM   4517  H5S  OL   270      19.735  24.981  74.619  1.00  0.00           H  
ATOM   4518  C16  OL   270      21.422  26.190  74.996  1.00  0.00           C  
ATOM   4519  H6R  OL   270      22.086  25.358  75.240  1.00  0.00           H  
ATOM   4520  H6S  OL   270      21.835  27.037  75.548  1.00  0.00           H  
ATOM   4521  C17  OL   270      21.490  26.481  73.488  1.00  0.00           C  
ATOM   4522  H7R  OL   270      21.140  27.498  73.299  1.00  0.00           H  
ATOM   4523  H7S  OL   270      20.767  25.892  72.919  1.00  0.00           H  
ATOM   4524  C18  OL   270      22.826  26.018  72.818  1.00  0.00           C  
ATOM   4525  H8R  OL   270      22.822  26.220  71.745  1.00  0.00           H  
ATOM   4526  H8S  OL   270      23.023  24.948  72.727  1.00  0.00           H  
ATOM   4527  C19  OL   270      23.981  26.710  73.435  1.00  0.00           C  
ATOM   4528  H9R  OL   270      23.752  27.732  73.724  1.00  0.00           H  
ATOM   4529 C110  OL   270      25.184  26.159  73.760  1.00  0.00           C  
ATOM   4530 H10R  OL   270      25.867  26.725  74.388  1.00  0.00           H  
ATOM   4531 C111  OL   270      25.626  24.742  73.445  1.00  0.00           C  
ATOM   4532 H11R  OL   270      24.847  24.036  73.150  1.00  0.00           H  
ATOM   4533 H11S  OL   270      26.010  24.287  74.360  1.00  0.00           H  
ATOM   4534 C112  OL   270      26.634  24.698  72.308  1.00  0.00           C  
ATOM   4535 H12R  OL   270      27.552  25.183  72.645  1.00  0.00           H  
ATOM   4536 H12S  OL   270      26.172  25.295  71.519  1.00  0.00           H  
ATOM   4537 C113  OL   270      27.020  23.328  71.943  1.00  0.00           C  
ATOM   4538 H13R  OL   270      26.367  22.515  72.266  1.00  0.00           H  
ATOM   4539 H13S  OL   270      27.905  23.073  72.531  1.00  0.00           H  
ATOM   4540 C114  OL   270      27.383  23.067  70.425  1.00  0.00           C  
ATOM   4541 H14R  OL   270      26.534  23.449  69.854  1.00  0.00           H  
ATOM   4542 H14S  OL   270      27.613  22.001  70.374  1.00  0.00           H  
ATOM   4543 C115  OL   270      28.622  23.813  69.957  1.00  0.00           C  
ATOM   4544 H15R  OL   270      29.327  23.720  70.785  1.00  0.00           H  
ATOM   4545 H15S  OL   270      28.448  24.882  69.814  1.00  0.00           H  
ATOM   4546 C116  OL   270      29.399  23.201  68.779  1.00  0.00           C  
ATOM   4547 H16R  OL   270      28.787  23.215  67.875  1.00  0.00           H  
ATOM   4548 H16S  OL   270      29.456  22.143  69.042  1.00  0.00           H  
ATOM   4549 C117  OL   270      30.724  23.794  68.562  1.00  0.00           C  
ATOM   4550 H17R  OL   270      31.437  23.564  69.357  1.00  0.00           H  
ATOM   4551 H17S  OL   270      30.651  24.870  68.728  1.00  0.00           H  
ATOM   4552 C118  OL   270      31.391  23.446  67.191  1.00  0.00           C  
ATOM   4553 H18R  OL   270      32.291  23.991  66.896  1.00  0.00           H  
ATOM   4554 H18S  OL   270      30.692  23.693  66.390  1.00  0.00           H  
ATOM   4555 H18T  OL   270      31.619  22.389  67.338  1.00  0.00           H  
TER    4556       OL   270 
ATOM   4556 C116  PA   271      17.383  41.671  59.851  1.00  0.00           C  
ATOM   4557 H16R  PA   271      16.513  41.787  60.500  1.00  0.00           H  
ATOM   4558 H16S  PA   271      18.116  40.994  60.295  1.00  0.00           H  
ATOM   4559 H16T  PA   271      17.101  41.167  58.924  1.00  0.00           H  
ATOM   4560 C115  PA   271      18.166  42.987  59.466  1.00  0.00           C  
ATOM   4561 H15R  PA   271      18.288  43.586  60.370  1.00  0.00           H  
ATOM   4562 H15S  PA   271      19.204  42.748  59.222  1.00  0.00           H  
ATOM   4563 C114  PA   271      17.566  44.038  58.437  1.00  0.00           C  
ATOM   4564 H14R  PA   271      18.311  44.834  58.370  1.00  0.00           H  
ATOM   4565 H14S  PA   271      17.620  43.680  57.406  1.00  0.00           H  
ATOM   4566 C113  PA   271      16.318  44.772  58.844  1.00  0.00           C  
ATOM   4567 H13R  PA   271      16.406  45.205  59.842  1.00  0.00           H  
ATOM   4568 H13S  PA   271      16.220  45.589  58.127  1.00  0.00           H  
ATOM   4569 C112  PA   271      14.974  43.976  58.792  1.00  0.00           C  
ATOM   4570 H12R  PA   271      14.832  43.566  57.789  1.00  0.00           H  
ATOM   4571 H12S  PA   271      15.028  43.094  59.432  1.00  0.00           H  
ATOM   4572 C111  PA   271      13.801  44.792  59.036  1.00  0.00           C  
ATOM   4573 H11R  PA   271      13.820  45.721  58.461  1.00  0.00           H  
ATOM   4574 H11S  PA   271      12.922  44.182  58.817  1.00  0.00           H  
ATOM   4575 C110  PA   271      13.677  45.392  60.445  1.00  0.00           C  
ATOM   4576 H10R  PA   271      14.581  45.958  60.680  1.00  0.00           H  
ATOM   4577 H10S  PA   271      12.898  46.157  60.433  1.00  0.00           H  
ATOM   4578  C19  PA   271      13.487  44.375  61.592  1.00  0.00           C  
ATOM   4579  H9R  PA   271      12.578  43.797  61.412  1.00  0.00           H  
ATOM   4580  H9S  PA   271      14.266  43.610  61.570  1.00  0.00           H  
ATOM   4581  C18  PA   271      13.585  44.967  62.976  1.00  0.00           C  
ATOM   4582  H8R  PA   271      14.465  45.603  63.092  1.00  0.00           H  
ATOM   4583  H8S  PA   271      12.786  45.675  63.209  1.00  0.00           H  
ATOM   4584  C17  PA   271      13.586  43.980  64.183  1.00  0.00           C  
ATOM   4585  H7R  PA   271      12.693  43.353  64.145  1.00  0.00           H  
ATOM   4586  H7S  PA   271      14.297  43.158  64.075  1.00  0.00           H  
ATOM   4587  C16  PA   271      13.629  44.484  65.599  1.00  0.00           C  
ATOM   4588  H6R  PA   271      12.664  44.911  65.881  1.00  0.00           H  
ATOM   4589  H6S  PA   271      13.734  43.559  66.169  1.00  0.00           H  
ATOM   4590  C15  PA   271      14.728  45.416  66.012  1.00  0.00           C  
ATOM   4591  H5R  PA   271      15.597  44.810  65.748  1.00  0.00           H  
ATOM   4592  H5S  PA   271      14.853  46.191  65.252  1.00  0.00           H  
ATOM   4593  C14  PA   271      14.579  45.985  67.450  1.00  0.00           C  
ATOM   4594  H4R  PA   271      13.658  46.540  67.641  1.00  0.00           H  
ATOM   4595  H4S  PA   271      14.538  45.175  68.182  1.00  0.00           H  
ATOM   4596  C13  PA   271      15.665  46.967  67.756  1.00  0.00           C  
ATOM   4597  H3R  PA   271      16.600  46.409  67.673  1.00  0.00           H  
ATOM   4598  H3S  PA   271      15.768  47.754  67.006  1.00  0.00           H  
ATOM   4599  C12  PA   271      15.661  47.917  69.018  1.00  0.00           C  
ATOM   4600  H2R  PA   271      16.553  48.544  68.963  1.00  0.00           H  
ATOM   4601  H2S  PA   271      14.834  48.627  68.945  1.00  0.00           H  
ATOM   4602  C11  PC   272      15.706  47.308  70.406  1.00  0.00           C  
ATOM   4603  O12  PC   272      15.357  47.980  71.351  1.00  0.00           O  
ATOM   4604  O11  PC   272      16.315  46.093  70.596  1.00  0.00           O  
ATOM   4605  C1   PC   272      16.175  45.396  71.840  1.00  0.00           C  
ATOM   4606  HR   PC   272      16.599  44.409  71.641  1.00  0.00           H  
ATOM   4607  HS   PC   272      16.815  45.874  72.586  1.00  0.00           H  
ATOM   4608  C2   PC   272      14.701  45.215  72.197  1.00  0.00           C  
ATOM   4609  HX   PC   272      14.226  46.199  72.224  1.00  0.00           H  
ATOM   4610  C3   PC   272      14.561  44.421  73.551  1.00  0.00           C  
ATOM   4611  HA   PC   272      14.724  43.365  73.321  1.00  0.00           H  
ATOM   4612  HB   PC   272      15.266  44.782  74.305  1.00  0.00           H  
ATOM   4613  O31  PC   272      13.267  44.524  74.132  1.00  0.00           O  
ATOM   4614  P31  PC   272      13.010  44.046  75.633  1.00  0.00           P  
ATOM   4615  O32  PC   272      13.714  45.158  76.550  1.00  0.00           O  
ATOM   4616  C31  PC   272      13.354  46.465  76.278  1.00  0.00           C  
ATOM   4617  H1A  PC   272      13.820  46.784  75.341  1.00  0.00           H  
ATOM   4618  H1B  PC   272      12.278  46.649  76.316  1.00  0.00           H  
ATOM   4619  C32  PC   272      13.827  47.261  77.504  1.00  0.00           C  
ATOM   4620  H2A  PC   272      14.915  47.224  77.579  1.00  0.00           H  
ATOM   4621  H2B  PC   272      13.548  48.288  77.265  1.00  0.00           H  
ATOM   4622  N31  PC   272      13.260  46.838  78.855  1.00  0.00           N  
ATOM   4623  C33  PC   272      14.084  45.821  79.615  1.00  0.00           C  
ATOM   4624  H3A  PC   272      15.034  46.182  80.014  1.00  0.00           H  
ATOM   4625  H3B  PC   272      13.576  45.554  80.543  1.00  0.00           H  
ATOM   4626  H3C  PC   272      14.353  45.014  78.932  1.00  0.00           H  
ATOM   4627  C34  PC   272      13.172  48.028  79.699  1.00  0.00           C  
ATOM   4628  H4A  PC   272      12.360  48.656  79.330  1.00  0.00           H  
ATOM   4629  H4B  PC   272      12.929  47.785  80.734  1.00  0.00           H  
ATOM   4630  H4C  PC   272      14.147  48.509  79.793  1.00  0.00           H  
ATOM   4631  C35  PC   272      11.870  46.290  78.729  1.00  0.00           C  
ATOM   4632  H5A  PC   272      11.195  46.939  78.168  1.00  0.00           H  
ATOM   4633  H5B  PC   272      11.444  46.315  79.733  1.00  0.00           H  
ATOM   4634  H5C  PC   272      11.986  45.327  78.230  1.00  0.00           H  
ATOM   4635  O33  PC   272      11.542  44.139  75.795  1.00  0.00           O  
ATOM   4636  O34  PC   272      13.602  42.702  75.775  1.00  0.00           O  
ATOM   4637  O21  PC   272      14.223  44.380  71.165  1.00  0.00           O  
ATOM   4638  C21  PC   272      12.898  44.302  70.857  1.00  0.00           C  
ATOM   4639  O22  PC   272      12.071  45.097  71.249  1.00  0.00           O  
ATOM   4640  C12  OL   273      12.619  43.311  69.729  1.00  0.00           C  
ATOM   4641  H2R  OL   273      13.367  43.232  68.937  1.00  0.00           H  
ATOM   4642  H2S  OL   273      11.726  43.740  69.271  1.00  0.00           H  
ATOM   4643  C13  OL   273      12.174  41.920  70.318  1.00  0.00           C  
ATOM   4644  H3R  OL   273      11.498  42.294  71.090  1.00  0.00           H  
ATOM   4645  H3S  OL   273      13.105  41.502  70.707  1.00  0.00           H  
ATOM   4646  C14  OL   273      11.464  40.942  69.353  1.00  0.00           C  
ATOM   4647  H4R  OL   273      10.881  41.505  68.621  1.00  0.00           H  
ATOM   4648  H4S  OL   273      10.630  40.385  69.786  1.00  0.00           H  
ATOM   4649  C15  OL   273      12.380  39.887  68.694  1.00  0.00           C  
ATOM   4650  H5R  OL   273      12.805  39.254  69.476  1.00  0.00           H  
ATOM   4651  H5S  OL   273      13.184  40.395  68.157  1.00  0.00           H  
ATOM   4652  C16  OL   273      11.676  39.029  67.620  1.00  0.00           C  
ATOM   4653  H6R  OL   273      11.038  38.301  68.125  1.00  0.00           H  
ATOM   4654  H6S  OL   273      12.414  38.432  67.082  1.00  0.00           H  
ATOM   4655  C17  OL   273      10.825  39.582  66.552  1.00  0.00           C  
ATOM   4656  H7R  OL   273       9.886  39.897  67.010  1.00  0.00           H  
ATOM   4657  H7S  OL   273      10.551  38.713  65.950  1.00  0.00           H  
ATOM   4658  C18  OL   273      11.535  40.644  65.634  1.00  0.00           C  
ATOM   4659  H8R  OL   273      11.966  41.480  66.190  1.00  0.00           H  
ATOM   4660  H8S  OL   273      10.864  41.254  65.025  1.00  0.00           H  
ATOM   4661  C19  OL   273      12.569  40.015  64.749  1.00  0.00           C  
ATOM   4662  H9R  OL   273      13.409  39.681  65.352  1.00  0.00           H  
ATOM   4663 C110  OL   273      12.643  39.958  63.420  1.00  0.00           C  
ATOM   4664 H10R  OL   273      13.464  39.354  63.042  1.00  0.00           H  
ATOM   4665 C111  OL   273      11.784  40.675  62.448  1.00  0.00           C  
ATOM   4666 H11R  OL   273      12.142  41.685  62.237  1.00  0.00           H  
ATOM   4667 H11S  OL   273      10.779  40.736  62.873  1.00  0.00           H  
ATOM   4668 C112  OL   273      11.699  39.837  61.081  1.00  0.00           C  
ATOM   4669 H12R  OL   273      11.130  38.944  61.350  1.00  0.00           H  
ATOM   4670 H12S  OL   273      12.655  39.684  60.577  1.00  0.00           H  
ATOM   4671 C113  OL   273      10.813  40.508  60.055  1.00  0.00           C  
ATOM   4672 H13R  OL   273       9.915  40.897  60.537  1.00  0.00           H  
ATOM   4673 H13S  OL   273      10.359  39.812  59.347  1.00  0.00           H  
ATOM   4674 C114  OL   273      11.579  41.680  59.290  1.00  0.00           C  
ATOM   4675 H14R  OL   273      12.608  41.322  59.220  1.00  0.00           H  
ATOM   4676 H14S  OL   273      11.526  42.528  59.975  1.00  0.00           H  
ATOM   4677 C115  OL   273      10.892  42.045  58.069  1.00  0.00           C  
ATOM   4678 H15R  OL   273      11.008  41.298  57.281  1.00  0.00           H  
ATOM   4679 H15S  OL   273      11.560  42.871  57.816  1.00  0.00           H  
ATOM   4680 C116  OL   273       9.466  42.547  58.143  1.00  0.00           C  
ATOM   4681 H16R  OL   273       9.458  43.430  58.784  1.00  0.00           H  
ATOM   4682 H16S  OL   273       8.847  41.793  58.635  1.00  0.00           H  
ATOM   4683 C117  OL   273       8.866  42.975  56.826  1.00  0.00           C  
ATOM   4684 H17R  OL   273       9.303  42.469  55.963  1.00  0.00           H  
ATOM   4685 H17S  OL   273       9.137  44.020  56.666  1.00  0.00           H  
ATOM   4686 C118  OL   273       7.338  42.942  56.746  1.00  0.00           C  
ATOM   4687 H18R  OL   273       6.926  43.611  55.988  1.00  0.00           H  
ATOM   4688 H18S  OL   273       6.935  43.449  57.626  1.00  0.00           H  
ATOM   4689 H18T  OL   273       7.043  41.891  56.742  1.00  0.00           H  
TER    4690       OL   273 
ATOM   4690 C116  PA   274      51.209  56.261  66.769  1.00  0.00           C  
ATOM   4691 H16R  PA   274      50.205  55.852  66.638  1.00  0.00           H  
ATOM   4692 H16S  PA   274      51.219  57.167  66.158  1.00  0.00           H  
ATOM   4693 H16T  PA   274      51.321  56.393  67.847  1.00  0.00           H  
ATOM   4694 C115  PA   274      52.324  55.299  66.371  1.00  0.00           C  
ATOM   4695 H15R  PA   274      53.270  55.737  66.694  1.00  0.00           H  
ATOM   4696 H15S  PA   274      52.224  54.354  66.908  1.00  0.00           H  
ATOM   4697 C114  PA   274      52.358  54.957  64.844  1.00  0.00           C  
ATOM   4698 H14R  PA   274      51.437  54.658  64.340  1.00  0.00           H  
ATOM   4699 H14S  PA   274      52.676  55.896  64.384  1.00  0.00           H  
ATOM   4700 C113  PA   274      53.426  53.850  64.555  1.00  0.00           C  
ATOM   4701 H13R  PA   274      53.400  53.844  63.463  1.00  0.00           H  
ATOM   4702 H13S  PA   274      54.448  54.154  64.792  1.00  0.00           H  
ATOM   4703 C112  PA   274      53.207  52.450  65.144  1.00  0.00           C  
ATOM   4704 H12R  PA   274      54.059  51.819  64.884  1.00  0.00           H  
ATOM   4705 H12S  PA   274      53.324  52.603  66.219  1.00  0.00           H  
ATOM   4706 C111  PA   274      51.886  51.703  64.996  1.00  0.00           C  
ATOM   4707 H11R  PA   274      51.037  52.294  65.346  1.00  0.00           H  
ATOM   4708 H11S  PA   274      51.725  51.548  63.927  1.00  0.00           H  
ATOM   4709 C110  PA   274      51.833  50.301  65.713  1.00  0.00           C  
ATOM   4710 H10R  PA   274      51.933  50.404  66.795  1.00  0.00           H  
ATOM   4711 H10S  PA   274      50.869  49.834  65.503  1.00  0.00           H  
ATOM   4712  C19  PA   274      52.865  49.333  65.187  1.00  0.00           C  
ATOM   4713  H9R  PA   274      52.809  49.552  64.118  1.00  0.00           H  
ATOM   4714  H9S  PA   274      53.835  49.584  65.620  1.00  0.00           H  
ATOM   4715  C18  PA   274      52.599  47.868  65.645  1.00  0.00           C  
ATOM   4716  H8R  PA   274      51.553  47.604  65.474  1.00  0.00           H  
ATOM   4717  H8S  PA   274      53.252  47.155  65.136  1.00  0.00           H  
ATOM   4718  C17  PA   274      52.866  47.528  67.085  1.00  0.00           C  
ATOM   4719  H7R  PA   274      53.839  47.878  67.435  1.00  0.00           H  
ATOM   4720  H7S  PA   274      52.114  48.105  67.629  1.00  0.00           H  
ATOM   4721  C16  PA   274      52.603  46.119  67.487  1.00  0.00           C  
ATOM   4722  H6R  PA   274      51.581  46.114  67.104  1.00  0.00           H  
ATOM   4723  H6S  PA   274      53.298  45.551  66.864  1.00  0.00           H  
ATOM   4724  C15  PA   274      52.610  45.906  68.997  1.00  0.00           C  
ATOM   4725  H5R  PA   274      53.636  46.033  69.347  1.00  0.00           H  
ATOM   4726  H5S  PA   274      51.976  46.538  69.623  1.00  0.00           H  
ATOM   4727  C14  PA   274      52.237  44.469  69.436  1.00  0.00           C  
ATOM   4728  H4R  PA   274      51.155  44.376  69.316  1.00  0.00           H  
ATOM   4729  H4S  PA   274      52.748  43.759  68.783  1.00  0.00           H  
ATOM   4730  C13  PA   274      52.494  44.235  70.877  1.00  0.00           C  
ATOM   4731  H3R  PA   274      53.585  44.211  70.902  1.00  0.00           H  
ATOM   4732  H3S  PA   274      52.129  45.003  71.562  1.00  0.00           H  
ATOM   4733  C12  PA   274      52.016  42.895  71.386  1.00  0.00           C  
ATOM   4734  H2R  PA   274      50.947  42.673  71.414  1.00  0.00           H  
ATOM   4735  H2S  PA   274      52.289  42.040  70.764  1.00  0.00           H  
ATOM   4736  C11  PC   275      52.657  42.663  72.695  1.00  0.00           C  
ATOM   4737  O12  PC   275      53.220  43.583  73.224  1.00  0.00           O  
ATOM   4738  O11  PC   275      52.384  41.464  73.245  1.00  0.00           O  
ATOM   4739  C1   PC   275      53.119  41.099  74.470  1.00  0.00           C  
ATOM   4740  HR   PC   275      54.130  41.509  74.536  1.00  0.00           H  
ATOM   4741  HS   PC   275      52.514  41.655  75.191  1.00  0.00           H  
ATOM   4742  C2   PC   275      52.981  39.634  74.654  1.00  0.00           C  
ATOM   4743  HX   PC   275      52.132  39.261  74.076  1.00  0.00           H  
ATOM   4744  C3   PC   275      52.947  39.319  76.148  1.00  0.00           C  
ATOM   4745  HA   PC   275      51.986  39.751  76.436  1.00  0.00           H  
ATOM   4746  HB   PC   275      52.783  38.276  76.434  1.00  0.00           H  
ATOM   4747  O31  PC   275      53.950  40.007  76.843  1.00  0.00           O  
ATOM   4748  P31  PC   275      53.959  40.077  78.429  1.00  0.00           P  
ATOM   4749  O32  PC   275      52.758  40.975  78.834  1.00  0.00           O  
ATOM   4750  C31  PC   275      52.925  42.327  78.522  1.00  0.00           C  
ATOM   4751  H1A  PC   275      53.812  42.726  79.020  1.00  0.00           H  
ATOM   4752  H1B  PC   275      52.963  42.358  77.430  1.00  0.00           H  
ATOM   4753  C32  PC   275      51.730  43.087  79.097  1.00  0.00           C  
ATOM   4754  H2A  PC   275      50.824  42.784  78.570  1.00  0.00           H  
ATOM   4755  H2B  PC   275      51.532  42.765  80.121  1.00  0.00           H  
ATOM   4756  N31  PC   275      51.862  44.579  79.073  1.00  0.00           N  
ATOM   4757  C33  PC   275      52.766  45.020  80.138  1.00  0.00           C  
ATOM   4758  H3A  PC   275      53.784  44.688  79.926  1.00  0.00           H  
ATOM   4759  H3B  PC   275      52.674  46.106  80.177  1.00  0.00           H  
ATOM   4760  H3C  PC   275      52.382  44.605  81.071  1.00  0.00           H  
ATOM   4761  C34  PC   275      52.403  45.089  77.760  1.00  0.00           C  
ATOM   4762  H4A  PC   275      51.682  44.931  76.956  1.00  0.00           H  
ATOM   4763  H4B  PC   275      52.516  46.169  77.865  1.00  0.00           H  
ATOM   4764  H4C  PC   275      53.376  44.708  77.444  1.00  0.00           H  
ATOM   4765  C35  PC   275      50.458  45.061  79.279  1.00  0.00           C  
ATOM   4766  H5A  PC   275      50.085  44.691  80.236  1.00  0.00           H  
ATOM   4767  H5B  PC   275      50.069  44.692  78.329  1.00  0.00           H  
ATOM   4768  H5C  PC   275      50.330  46.143  79.231  1.00  0.00           H  
ATOM   4769  O33  PC   275      53.657  38.743  78.974  1.00  0.00           O  
ATOM   4770  O34  PC   275      55.186  40.800  78.875  1.00  0.00           O  
ATOM   4771  O21  PC   275      54.199  38.999  74.244  1.00  0.00           O  
ATOM   4772  C21  PC   275      54.228  37.613  73.960  1.00  0.00           C  
ATOM   4773  O22  PC   275      53.318  36.880  74.179  1.00  0.00           O  
ATOM   4774  C12  OL   276      55.525  37.118  73.349  1.00  0.00           C  
ATOM   4775  H2R  OL   276      56.035  36.428  74.025  1.00  0.00           H  
ATOM   4776  H2S  OL   276      56.222  37.938  73.534  1.00  0.00           H  
ATOM   4777  C13  OL   276      55.396  36.635  71.899  1.00  0.00           C  
ATOM   4778  H3R  OL   276      54.619  35.868  71.904  1.00  0.00           H  
ATOM   4779  H3S  OL   276      56.392  36.261  71.651  1.00  0.00           H  
ATOM   4780  C14  OL   276      55.031  37.626  70.860  1.00  0.00           C  
ATOM   4781  H4R  OL   276      55.940  38.231  70.838  1.00  0.00           H  
ATOM   4782  H4S  OL   276      54.272  38.322  71.225  1.00  0.00           H  
ATOM   4783  C15  OL   276      55.000  37.119  69.438  1.00  0.00           C  
ATOM   4784  H5R  OL   276      55.967  36.714  69.130  1.00  0.00           H  
ATOM   4785  H5S  OL   276      55.033  37.967  68.751  1.00  0.00           H  
ATOM   4786  C16  OL   276      53.882  36.153  69.038  1.00  0.00           C  
ATOM   4787  H6R  OL   276      52.926  36.508  69.430  1.00  0.00           H  
ATOM   4788  H6S  OL   276      53.982  35.180  69.524  1.00  0.00           H  
ATOM   4789  C17  OL   276      53.770  36.033  67.476  1.00  0.00           C  
ATOM   4790  H7R  OL   276      54.689  35.737  66.967  1.00  0.00           H  
ATOM   4791  H7S  OL   276      53.538  37.031  67.099  1.00  0.00           H  
ATOM   4792  C18  OL   276      52.618  35.145  66.969  1.00  0.00           C  
ATOM   4793  H8R  OL   276      52.856  34.154  67.360  1.00  0.00           H  
ATOM   4794  H8S  OL   276      52.846  34.888  65.933  1.00  0.00           H  
ATOM   4795  C19  OL   276      51.201  35.500  66.897  1.00  0.00           C  
ATOM   4796  H9R  OL   276      50.516  35.015  67.588  1.00  0.00           H  
ATOM   4797 C110  OL   276      50.583  36.430  66.126  1.00  0.00           C  
ATOM   4798 H10R  OL   276      49.533  36.676  66.261  1.00  0.00           H  
ATOM   4799 C111  OL   276      51.203  37.237  65.029  1.00  0.00           C  
ATOM   4800 H11R  OL   276      52.052  36.736  64.559  1.00  0.00           H  
ATOM   4801 H11S  OL   276      51.749  37.991  65.599  1.00  0.00           H  
ATOM   4802 C112  OL   276      50.174  37.678  64.016  1.00  0.00           C  
ATOM   4803 H12R  OL   276      49.581  38.469  64.479  1.00  0.00           H  
ATOM   4804 H12S  OL   276      49.480  36.846  63.877  1.00  0.00           H  
ATOM   4805 C113  OL   276      50.866  38.278  62.781  1.00  0.00           C  
ATOM   4806 H13R  OL   276      51.677  37.634  62.435  1.00  0.00           H  
ATOM   4807 H13S  OL   276      51.304  39.239  63.062  1.00  0.00           H  
ATOM   4808 C114  OL   276      49.873  38.636  61.628  1.00  0.00           C  
ATOM   4809 H14R  OL   276      49.321  39.531  61.925  1.00  0.00           H  
ATOM   4810 H14S  OL   276      49.231  37.753  61.600  1.00  0.00           H  
ATOM   4811 C115  OL   276      50.386  38.734  60.205  1.00  0.00           C  
ATOM   4812 H15R  OL   276      50.684  37.750  59.838  1.00  0.00           H  
ATOM   4813 H15S  OL   276      51.282  39.356  60.237  1.00  0.00           H  
ATOM   4814 C116  OL   276      49.362  39.264  59.270  1.00  0.00           C  
ATOM   4815 H16R  OL   276      49.330  40.333  59.490  1.00  0.00           H  
ATOM   4816 H16S  OL   276      48.363  38.840  59.394  1.00  0.00           H  
ATOM   4817 C117  OL   276      49.803  39.103  57.797  1.00  0.00           C  
ATOM   4818 H17R  OL   276      49.914  38.054  57.517  1.00  0.00           H  
ATOM   4819 H17S  OL   276      50.798  39.522  57.637  1.00  0.00           H  
ATOM   4820 C118  OL   276      48.872  39.807  56.803  1.00  0.00           C  
ATOM   4821 H18R  OL   276      47.834  39.631  57.094  1.00  0.00           H  
ATOM   4822 H18S  OL   276      48.972  39.277  55.854  1.00  0.00           H  
ATOM   4823 H18T  OL   276      48.991  40.883  56.663  1.00  0.00           H  
TER    4824       OL   276 
ATOM   4824 C116  PA   277      42.751  27.182  56.845  1.00  0.00           C  
ATOM   4825 H16R  PA   277      42.605  27.819  55.970  1.00  0.00           H  
ATOM   4826 H16S  PA   277      41.815  27.067  57.395  1.00  0.00           H  
ATOM   4827 H16T  PA   277      42.968  26.153  56.552  1.00  0.00           H  
ATOM   4828 C115  PA   277      43.877  27.625  57.757  1.00  0.00           C  
ATOM   4829 H15R  PA   277      44.815  27.425  57.235  1.00  0.00           H  
ATOM   4830 H15S  PA   277      43.738  28.697  57.912  1.00  0.00           H  
ATOM   4831 C114  PA   277      43.997  26.783  59.021  1.00  0.00           C  
ATOM   4832 H14R  PA   277      42.985  26.571  59.372  1.00  0.00           H  
ATOM   4833 H14S  PA   277      44.501  25.833  58.830  1.00  0.00           H  
ATOM   4834 C113  PA   277      44.762  27.427  60.260  1.00  0.00           C  
ATOM   4835 H13R  PA   277      45.640  27.999  59.953  1.00  0.00           H  
ATOM   4836 H13S  PA   277      44.094  28.227  60.584  1.00  0.00           H  
ATOM   4837 C112  PA   277      45.168  26.502  61.444  1.00  0.00           C  
ATOM   4838 H12R  PA   277      44.251  26.167  61.933  1.00  0.00           H  
ATOM   4839 H12S  PA   277      45.760  25.666  61.067  1.00  0.00           H  
ATOM   4840 C111  PA   277      46.151  27.229  62.377  1.00  0.00           C  
ATOM   4841 H11R  PA   277      46.851  27.717  61.696  1.00  0.00           H  
ATOM   4842 H11S  PA   277      45.544  27.972  62.899  1.00  0.00           H  
ATOM   4843 C110  PA   277      47.105  26.562  63.399  1.00  0.00           C  
ATOM   4844 H10R  PA   277      47.338  25.590  62.960  1.00  0.00           H  
ATOM   4845 H10S  PA   277      48.039  27.126  63.387  1.00  0.00           H  
ATOM   4846  C19  PA   277      46.559  26.476  64.834  1.00  0.00           C  
ATOM   4847  H9R  PA   277      46.634  27.474  65.271  1.00  0.00           H  
ATOM   4848  H9S  PA   277      45.483  26.289  64.824  1.00  0.00           H  
ATOM   4849  C18  PA   277      47.350  25.629  65.803  1.00  0.00           C  
ATOM   4850  H8R  PA   277      47.278  24.584  65.493  1.00  0.00           H  
ATOM   4851  H8S  PA   277      48.381  25.922  65.596  1.00  0.00           H  
ATOM   4852  C17  PA   277      46.927  25.823  67.277  1.00  0.00           C  
ATOM   4853  H7R  PA   277      46.930  26.902  67.440  1.00  0.00           H  
ATOM   4854  H7S  PA   277      45.927  25.401  67.404  1.00  0.00           H  
ATOM   4855  C16  PA   277      47.988  25.396  68.305  1.00  0.00           C  
ATOM   4856  H6R  PA   277      48.091  24.314  68.413  1.00  0.00           H  
ATOM   4857  H6S  PA   277      49.011  25.710  68.091  1.00  0.00           H  
ATOM   4858  C15  PA   277      47.684  26.000  69.690  1.00  0.00           C  
ATOM   4859  H5R  PA   277      46.619  25.825  69.856  1.00  0.00           H  
ATOM   4860  H5S  PA   277      48.207  25.407  70.443  1.00  0.00           H  
ATOM   4861  C14  PA   277      47.925  27.552  69.781  1.00  0.00           C  
ATOM   4862  H4R  PA   277      48.806  27.668  69.146  1.00  0.00           H  
ATOM   4863  H4S  PA   277      47.132  28.055  69.224  1.00  0.00           H  
ATOM   4864  C13  PA   277      48.171  28.213  71.168  1.00  0.00           C  
ATOM   4865  H3R  PA   277      49.234  28.380  71.355  1.00  0.00           H  
ATOM   4866  H3S  PA   277      47.530  29.087  71.038  1.00  0.00           H  
ATOM   4867  C12  PA   277      47.693  27.462  72.482  1.00  0.00           C  
ATOM   4868  H2R  PA   277      46.704  27.029  72.320  1.00  0.00           H  
ATOM   4869  H2S  PA   277      48.340  26.626  72.755  1.00  0.00           H  
ATOM   4870  C11  PC   278      47.659  28.433  73.632  1.00  0.00           C  
ATOM   4871  O12  PC   278      47.875  29.645  73.587  1.00  0.00           O  
ATOM   4872  O11  PC   278      47.429  27.769  74.777  1.00  0.00           O  
ATOM   4873  C1   PC   278      47.332  28.520  76.055  1.00  0.00           C  
ATOM   4874  HR   PC   278      46.705  29.395  75.868  1.00  0.00           H  
ATOM   4875  HS   PC   278      46.721  27.887  76.704  1.00  0.00           H  
ATOM   4876  C2   PC   278      48.663  28.696  76.759  1.00  0.00           C  
ATOM   4877  HX   PC   278      49.070  27.760  77.147  1.00  0.00           H  
ATOM   4878  C3   PC   278      48.402  29.697  77.852  1.00  0.00           C  
ATOM   4879  HA   PC   278      48.242  30.654  77.349  1.00  0.00           H  
ATOM   4880  HB   PC   278      47.610  29.435  78.559  1.00  0.00           H  
ATOM   4881  O31  PC   278      49.605  30.000  78.620  1.00  0.00           O  
ATOM   4882  P31  PC   278      50.006  29.091  79.871  1.00  0.00           P  
ATOM   4883  O32  PC   278      49.044  29.528  80.983  1.00  0.00           O  
ATOM   4884  C31  PC   278      49.049  30.828  81.513  1.00  0.00           C  
ATOM   4885  H1A  PC   278      50.111  30.930  81.753  1.00  0.00           H  
ATOM   4886  H1B  PC   278      48.914  31.547  80.701  1.00  0.00           H  
ATOM   4887  C32  PC   278      48.077  30.946  82.667  1.00  0.00           C  
ATOM   4888  H2A  PC   278      48.267  30.182  83.422  1.00  0.00           H  
ATOM   4889  H2B  PC   278      48.299  31.933  83.078  1.00  0.00           H  
ATOM   4890  N31  PC   278      46.602  30.866  82.391  1.00  0.00           N  
ATOM   4891  C33  PC   278      46.191  31.881  81.512  1.00  0.00           C  
ATOM   4892  H3A  PC   278      46.682  31.833  80.538  1.00  0.00           H  
ATOM   4893  H3B  PC   278      45.104  31.837  81.428  1.00  0.00           H  
ATOM   4894  H3C  PC   278      46.486  32.850  81.917  1.00  0.00           H  
ATOM   4895  C34  PC   278      46.044  29.596  81.860  1.00  0.00           C  
ATOM   4896  H4A  PC   278      46.041  28.874  82.678  1.00  0.00           H  
ATOM   4897  H4B  PC   278      45.010  29.752  81.548  1.00  0.00           H  
ATOM   4898  H4C  PC   278      46.646  29.211  81.036  1.00  0.00           H  
ATOM   4899  C35  PC   278      46.046  31.247  83.714  1.00  0.00           C  
ATOM   4900  H5A  PC   278      46.241  32.267  84.048  1.00  0.00           H  
ATOM   4901  H5B  PC   278      46.347  30.548  84.495  1.00  0.00           H  
ATOM   4902  H5C  PC   278      44.970  31.237  83.532  1.00  0.00           H  
ATOM   4903  O33  PC   278      49.508  27.696  79.740  1.00  0.00           O  
ATOM   4904  O34  PC   278      51.353  29.376  80.347  1.00  0.00           O  
ATOM   4905  O21  PC   278      49.586  29.284  75.825  1.00  0.00           O  
ATOM   4906  C21  PC   278      50.933  29.197  75.904  1.00  0.00           C  
ATOM   4907  O22  PC   278      51.507  28.495  76.710  1.00  0.00           O  
ATOM   4908  C12  OL   279      51.701  30.323  75.167  1.00  0.00           C  
ATOM   4909  H2R  OL   279      52.277  30.864  75.921  1.00  0.00           H  
ATOM   4910  H2S  OL   279      50.902  30.984  74.825  1.00  0.00           H  
ATOM   4911  C13  OL   279      52.662  29.858  74.032  1.00  0.00           C  
ATOM   4912  H3R  OL   279      53.167  28.936  74.327  1.00  0.00           H  
ATOM   4913  H3S  OL   279      53.510  30.546  74.010  1.00  0.00           H  
ATOM   4914  C14  OL   279      51.894  29.787  72.746  1.00  0.00           C  
ATOM   4915  H4R  OL   279      51.431  30.725  72.434  1.00  0.00           H  
ATOM   4916  H4S  OL   279      50.984  29.183  72.762  1.00  0.00           H  
ATOM   4917  C15  OL   279      52.800  29.367  71.578  1.00  0.00           C  
ATOM   4918  H5R  OL   279      53.277  28.385  71.595  1.00  0.00           H  
ATOM   4919  H5S  OL   279      53.683  30.011  71.591  1.00  0.00           H  
ATOM   4920  C16  OL   279      52.095  29.532  70.214  1.00  0.00           C  
ATOM   4921  H6R  OL   279      52.203  30.606  70.046  1.00  0.00           H  
ATOM   4922  H6S  OL   279      51.072  29.176  70.078  1.00  0.00           H  
ATOM   4923  C17  OL   279      52.888  28.879  69.051  1.00  0.00           C  
ATOM   4924  H7R  OL   279      52.754  27.808  69.214  1.00  0.00           H  
ATOM   4925  H7S  OL   279      53.970  29.017  69.095  1.00  0.00           H  
ATOM   4926  C18  OL   279      52.334  29.138  67.593  1.00  0.00           C  
ATOM   4927  H8R  OL   279      53.097  28.701  66.945  1.00  0.00           H  
ATOM   4928  H8S  OL   279      52.285  30.202  67.355  1.00  0.00           H  
ATOM   4929  C19  OL   279      50.969  28.548  67.391  1.00  0.00           C  
ATOM   4930  H9R  OL   279      50.188  29.101  67.905  1.00  0.00           H  
ATOM   4931 C110  OL   279      50.597  27.596  66.521  1.00  0.00           C  
ATOM   4932 H10R  OL   279      49.529  27.395  66.501  1.00  0.00           H  
ATOM   4933 C111  OL   279      51.543  26.795  65.577  1.00  0.00           C  
ATOM   4934 H11R  OL   279      51.365  25.770  65.908  1.00  0.00           H
[truncated: 4,521,349 more chars]
