# Supplementary material for: Prediction of dynamic allostery for the transmembrane domain of the sweet taste receptor subunit, TAS1R3
Source: Commun Biol. 2023 Apr 3;6:340. doi: 10.1038/s42003-023-04705-5 (PMC10070457; doi:10.1038/s42003-023-04705-5)
Supplement: Supplementary file 3 — Supplementary Data 1 [file 42003_2023_4705_MOESM3_ESM.zip › Supplementary Data 1/2_Final/Sac_mTas1r3_Final.pdb]

CRYST1   68.484   68.484  117.473  90.00  90.00  90.00               1
ATOM      1  N   GLU     1      32.589  52.792  34.301  1.00  0.00           N  
ATOM      2  H1  GLU     1      33.009  52.709  35.216  1.00  0.00           H  
ATOM      3  H2  GLU     1      32.084  53.665  34.346  1.00  0.00           H  
ATOM      4  H3  GLU     1      33.341  52.829  33.628  1.00  0.00           H  
ATOM      5  CA  GLU     1      31.632  51.642  34.147  1.00  0.00           C  
ATOM      6  HA  GLU     1      30.998  51.736  33.265  1.00  0.00           H  
ATOM      7  CB  GLU     1      32.469  50.399  33.930  1.00  0.00           C  
ATOM      8  HB2 GLU     1      32.819  50.521  32.905  1.00  0.00           H  
ATOM      9  HB3 GLU     1      33.341  50.428  34.583  1.00  0.00           H  
ATOM     10  CG  GLU     1      31.956  48.937  34.059  1.00  0.00           C  
ATOM     11  HG2 GLU     1      32.741  48.218  33.823  1.00  0.00           H  
ATOM     12  HG3 GLU     1      31.626  48.836  35.092  1.00  0.00           H  
ATOM     13  CD  GLU     1      30.748  48.614  33.122  1.00  0.00           C  
ATOM     14  OE1 GLU     1      29.932  49.511  32.802  1.00  0.00           O  
ATOM     15  OE2 GLU     1      30.750  47.500  32.491  1.00  0.00           O  
ATOM     16  C   GLU     1      30.718  51.573  35.363  1.00  0.00           C  
ATOM     17  O   GLU     1      31.232  51.081  36.380  1.00  0.00           O  
ATOM     18  N   PRO     2      29.400  51.916  35.282  1.00  0.00           N  
ATOM     19  CD  PRO     2      28.728  52.503  34.074  1.00  0.00           C  
ATOM     20  HD2 PRO     2      28.349  51.778  33.354  1.00  0.00           H  
ATOM     21  HD3 PRO     2      29.429  53.138  33.533  1.00  0.00           H  
ATOM     22  CG  PRO     2      27.604  53.387  34.576  1.00  0.00           C  
ATOM     23  HG2 PRO     2      26.685  53.413  33.990  1.00  0.00           H  
ATOM     24  HG3 PRO     2      28.028  54.386  34.680  1.00  0.00           H  
ATOM     25  CB  PRO     2      27.318  52.795  35.995  1.00  0.00           C  
ATOM     26  HB2 PRO     2      26.679  51.912  35.988  1.00  0.00           H  
ATOM     27  HB3 PRO     2      26.954  53.567  36.673  1.00  0.00           H  
ATOM     28  CA  PRO     2      28.633  52.247  36.494  1.00  0.00           C  
ATOM     29  HA  PRO     2      29.085  53.116  36.972  1.00  0.00           H  
ATOM     30  C   PRO     2      28.480  51.136  37.547  1.00  0.00           C  
ATOM     31  O   PRO     2      28.750  51.311  38.758  1.00  0.00           O  
ATOM     32  N   VAL     3      28.054  49.945  37.185  1.00  0.00           N  
ATOM     33  H   VAL     3      27.992  49.620  36.231  1.00  0.00           H  
ATOM     34  CA  VAL     3      27.862  48.836  38.180  1.00  0.00           C  
ATOM     35  HA  VAL     3      27.141  49.238  38.892  1.00  0.00           H  
ATOM     36  CB  VAL     3      27.099  47.636  37.524  1.00  0.00           C  
ATOM     37  HB  VAL     3      26.374  48.181  36.920  1.00  0.00           H  
ATOM     38  CG1 VAL     3      27.938  46.876  36.586  1.00  0.00           C  
ATOM     39 HG11 VAL     3      27.378  46.223  35.917  1.00  0.00           H  
ATOM     40 HG12 VAL     3      28.495  47.528  35.913  1.00  0.00           H  
ATOM     41 HG13 VAL     3      28.551  46.221  37.206  1.00  0.00           H  
ATOM     42  CG2 VAL     3      26.307  46.657  38.431  1.00  0.00           C  
ATOM     43 HG21 VAL     3      25.670  47.241  39.096  1.00  0.00           H  
ATOM     44 HG22 VAL     3      25.753  45.919  37.852  1.00  0.00           H  
ATOM     45 HG23 VAL     3      27.072  46.145  39.015  1.00  0.00           H  
ATOM     46  C   VAL     3      29.185  48.466  38.847  1.00  0.00           C  
ATOM     47  O   VAL     3      29.229  48.325  40.073  1.00  0.00           O  
ATOM     48  N   VAL     4      30.309  48.406  38.189  1.00  0.00           N  
ATOM     49  H   VAL     4      30.408  48.852  37.289  1.00  0.00           H  
ATOM     50  CA  VAL     4      31.617  47.950  38.745  1.00  0.00           C  
ATOM     51  HA  VAL     4      31.414  47.075  39.362  1.00  0.00           H  
ATOM     52  CB  VAL     4      32.540  47.466  37.691  1.00  0.00           C  
ATOM     53  HB  VAL     4      32.587  48.211  36.897  1.00  0.00           H  
ATOM     54  CG1 VAL     4      33.860  47.018  38.359  1.00  0.00           C  
ATOM     55 HG11 VAL     4      34.267  47.662  39.138  1.00  0.00           H  
ATOM     56 HG12 VAL     4      33.560  46.114  38.889  1.00  0.00           H  
ATOM     57 HG13 VAL     4      34.698  47.208  37.688  1.00  0.00           H  
ATOM     58  CG2 VAL     4      32.009  46.211  36.976  1.00  0.00           C  
ATOM     59 HG21 VAL     4      31.156  46.611  36.427  1.00  0.00           H  
ATOM     60 HG22 VAL     4      32.708  45.721  36.298  1.00  0.00           H  
ATOM     61 HG23 VAL     4      31.789  45.357  37.616  1.00  0.00           H  
ATOM     62  C   VAL     4      32.175  49.065  39.619  1.00  0.00           C  
ATOM     63  O   VAL     4      32.606  48.780  40.739  1.00  0.00           O  
ATOM     64  N   LEU     5      32.203  50.300  39.175  1.00  0.00           N  
ATOM     65  H   LEU     5      31.857  50.503  38.248  1.00  0.00           H  
ATOM     66  CA  LEU     5      32.584  51.483  39.985  1.00  0.00           C  
ATOM     67  HA  LEU     5      33.654  51.426  40.187  1.00  0.00           H  
ATOM     68  CB  LEU     5      32.272  52.665  39.061  1.00  0.00           C  
ATOM     69  HB2 LEU     5      32.942  52.639  38.201  1.00  0.00           H  
ATOM     70  HB3 LEU     5      31.240  52.643  38.713  1.00  0.00           H  
ATOM     71  CG  LEU     5      32.423  54.007  39.831  1.00  0.00           C  
ATOM     72  HG  LEU     5      31.856  54.185  40.744  1.00  0.00           H  
ATOM     73  CD1 LEU     5      33.979  54.093  40.182  1.00  0.00           C  
ATOM     74 HD11 LEU     5      34.149  53.362  40.973  1.00  0.00           H  
ATOM     75 HD12 LEU     5      34.555  53.746  39.324  1.00  0.00           H  
ATOM     76 HD13 LEU     5      34.309  55.066  40.544  1.00  0.00           H  
ATOM     77  CD2 LEU     5      32.255  55.283  38.968  1.00  0.00           C  
ATOM     78 HD21 LEU     5      32.842  55.178  38.055  1.00  0.00           H  
ATOM     79 HD22 LEU     5      31.244  55.366  38.569  1.00  0.00           H  
ATOM     80 HD23 LEU     5      32.537  56.199  39.488  1.00  0.00           H  
ATOM     81  C   LEU     5      31.909  51.534  41.368  1.00  0.00           C  
ATOM     82  O   LEU     5      32.455  52.016  42.410  1.00  0.00           O  
ATOM     83  N   SER     6      30.678  51.056  41.439  1.00  0.00           N  
ATOM     84  H   SER     6      30.205  50.829  40.576  1.00  0.00           H  
ATOM     85  CA  SER     6      29.913  50.940  42.634  1.00  0.00           C  
ATOM     86  HA  SER     6      29.970  51.908  43.132  1.00  0.00           H  
ATOM     87  CB  SER     6      28.404  50.723  42.385  1.00  0.00           C  
ATOM     88  HB2 SER     6      28.239  49.704  42.035  1.00  0.00           H  
ATOM     89  HB3 SER     6      27.868  50.986  43.297  1.00  0.00           H  
ATOM     90  OG  SER     6      27.998  51.521  41.374  1.00  0.00           O  
ATOM     91  HG  SER     6      28.214  51.176  40.505  1.00  0.00           H  
ATOM     92  C   SER     6      30.429  49.888  43.637  1.00  0.00           C  
ATOM     93  O   SER     6      30.720  50.160  44.816  1.00  0.00           O  
ATOM     94  N   LEU     7      30.798  48.754  43.080  1.00  0.00           N  
ATOM     95  H   LEU     7      30.568  48.530  42.123  1.00  0.00           H  
ATOM     96  CA  LEU     7      31.482  47.645  43.784  1.00  0.00           C  
ATOM     97  HA  LEU     7      30.974  47.369  44.708  1.00  0.00           H  
ATOM     98  CB  LEU     7      31.390  46.375  42.908  1.00  0.00           C  
ATOM     99  HB2 LEU     7      31.825  46.692  41.961  1.00  0.00           H  
ATOM    100  HB3 LEU     7      31.843  45.474  43.323  1.00  0.00           H  
ATOM    101  CG  LEU     7      29.920  45.960  42.701  1.00  0.00           C  
ATOM    102  HG  LEU     7      29.373  46.743  42.177  1.00  0.00           H  
ATOM    103  CD1 LEU     7      29.741  44.693  41.834  1.00  0.00           C  
ATOM    104 HD11 LEU     7      30.096  44.999  40.850  1.00  0.00           H  
ATOM    105 HD12 LEU     7      30.286  43.867  42.292  1.00  0.00           H  
ATOM    106 HD13 LEU     7      28.699  44.473  41.604  1.00  0.00           H  
ATOM    107  CD2 LEU     7      29.224  45.728  44.075  1.00  0.00           C  
ATOM    108 HD21 LEU     7      28.985  46.653  44.600  1.00  0.00           H  
ATOM    109 HD22 LEU     7      28.236  45.291  43.932  1.00  0.00           H  
ATOM    110 HD23 LEU     7      29.853  45.041  44.641  1.00  0.00           H  
ATOM    111  C   LEU     7      32.844  48.096  44.390  1.00  0.00           C  
ATOM    112  O   LEU     7      33.374  47.523  45.308  1.00  0.00           O  
ATOM    113  N   LEU     8      33.444  49.036  43.731  1.00  0.00           N  
ATOM    114  H   LEU     8      33.073  49.352  42.846  1.00  0.00           H  
ATOM    115  CA  LEU     8      34.764  49.579  44.043  1.00  0.00           C  
ATOM    116  HA  LEU     8      35.247  48.695  44.460  1.00  0.00           H  
ATOM    117  CB  LEU     8      35.452  49.999  42.694  1.00  0.00           C  
ATOM    118  HB2 LEU     8      34.817  50.467  41.942  1.00  0.00           H  
ATOM    119  HB3 LEU     8      36.127  50.813  42.957  1.00  0.00           H  
ATOM    120  CG  LEU     8      36.269  48.835  42.090  1.00  0.00           C  
ATOM    121  HG  LEU     8      35.677  47.920  42.064  1.00  0.00           H  
ATOM    122  CD1 LEU     8      36.784  49.211  40.720  1.00  0.00           C  
ATOM    123 HD11 LEU     8      37.543  48.531  40.334  1.00  0.00           H  
ATOM    124 HD12 LEU     8      35.948  49.221  40.022  1.00  0.00           H  
ATOM    125 HD13 LEU     8      37.297  50.173  40.739  1.00  0.00           H  
ATOM    126  CD2 LEU     8      37.603  48.465  42.909  1.00  0.00           C  
ATOM    127 HD21 LEU     8      37.953  47.538  42.454  1.00  0.00           H  
ATOM    128 HD22 LEU     8      38.401  49.206  42.877  1.00  0.00           H  
ATOM    129 HD23 LEU     8      37.350  48.352  43.964  1.00  0.00           H  
ATOM    130  C   LEU     8      34.644  50.717  45.080  1.00  0.00           C  
ATOM    131  O   LEU     8      35.568  50.947  45.842  1.00  0.00           O  
ATOM    132  N   LEU     9      33.563  51.517  45.157  1.00  0.00           N  
ATOM    133  H   LEU     9      32.913  51.446  44.387  1.00  0.00           H  
ATOM    134  CA  LEU     9      33.436  52.516  46.153  1.00  0.00           C  
ATOM    135  HA  LEU     9      34.417  52.982  46.249  1.00  0.00           H  
ATOM    136  CB  LEU     9      32.352  53.504  45.756  1.00  0.00           C  
ATOM    137  HB2 LEU     9      31.604  52.822  45.354  1.00  0.00           H  
ATOM    138  HB3 LEU     9      31.853  53.953  46.615  1.00  0.00           H  
ATOM    139  CG  LEU     9      32.950  54.569  44.824  1.00  0.00           C  
ATOM    140  HG  LEU     9      33.636  54.104  44.116  1.00  0.00           H  
ATOM    141  CD1 LEU     9      31.905  55.327  44.046  1.00  0.00           C  
ATOM    142 HD11 LEU     9      31.190  55.711  44.774  1.00  0.00           H  
ATOM    143 HD12 LEU     9      32.414  56.062  43.422  1.00  0.00           H  
ATOM    144 HD13 LEU     9      31.294  54.731  43.369  1.00  0.00           H  
ATOM    145  CD2 LEU     9      33.739  55.578  45.664  1.00  0.00           C  
ATOM    146 HD21 LEU     9      34.438  55.002  46.270  1.00  0.00           H  
ATOM    147 HD22 LEU     9      34.397  56.329  45.225  1.00  0.00           H  
ATOM    148 HD23 LEU     9      33.066  56.070  46.366  1.00  0.00           H  
ATOM    149  C   LEU     9      33.118  51.877  47.530  1.00  0.00           C  
ATOM    150  O   LEU     9      33.623  52.143  48.587  1.00  0.00           O  
ATOM    151  N   LEU    10      32.139  51.020  47.507  1.00  0.00           N  
ATOM    152  H   LEU    10      31.702  50.796  46.624  1.00  0.00           H  
ATOM    153  CA  LEU    10      31.993  50.013  48.602  1.00  0.00           C  
ATOM    154  HA  LEU    10      31.692  50.485  49.536  1.00  0.00           H  
ATOM    155  CB  LEU    10      30.915  48.987  48.122  1.00  0.00           C  
ATOM    156  HB2 LEU    10      30.024  49.509  47.774  1.00  0.00           H  
ATOM    157  HB3 LEU    10      31.271  48.403  47.273  1.00  0.00           H  
ATOM    158  CG  LEU    10      30.482  47.971  49.187  1.00  0.00           C  
ATOM    159  HG  LEU    10      31.326  47.349  49.484  1.00  0.00           H  
ATOM    160  CD1 LEU    10      29.950  48.576  50.492  1.00  0.00           C  
ATOM    161 HD11 LEU    10      30.741  49.151  50.973  1.00  0.00           H  
ATOM    162 HD12 LEU    10      29.210  49.344  50.269  1.00  0.00           H  
ATOM    163 HD13 LEU    10      29.513  47.820  51.145  1.00  0.00           H  
ATOM    164  CD2 LEU    10      29.247  47.111  48.806  1.00  0.00           C  
ATOM    165 HD21 LEU    10      28.439  47.719  48.399  1.00  0.00           H  
ATOM    166 HD22 LEU    10      29.611  46.340  48.127  1.00  0.00           H  
ATOM    167 HD23 LEU    10      28.984  46.546  49.700  1.00  0.00           H  
ATOM    168  C   LEU    10      33.298  49.346  49.014  1.00  0.00           C  
ATOM    169  O   LEU    10      33.454  49.230  50.229  1.00  0.00           O  
ATOM    170  N   LEU    11      34.212  48.941  48.126  1.00  0.00           N  
ATOM    171  H   LEU    11      34.008  49.103  47.151  1.00  0.00           H  
ATOM    172  CA  LEU    11      35.489  48.302  48.480  1.00  0.00           C  
ATOM    173  HA  LEU    11      35.196  47.465  49.113  1.00  0.00           H  
ATOM    174  CB  LEU    11      36.135  47.899  47.218  1.00  0.00           C  
ATOM    175  HB2 LEU    11      35.508  47.279  46.578  1.00  0.00           H  
ATOM    176  HB3 LEU    11      36.243  48.790  46.599  1.00  0.00           H  
ATOM    177  CG  LEU    11      37.490  47.162  47.226  1.00  0.00           C  
ATOM    178  HG  LEU    11      37.639  46.683  46.258  1.00  0.00           H  
ATOM    179  CD1 LEU    11      38.713  48.059  47.351  1.00  0.00           C  
ATOM    180 HD11 LEU    11      39.659  47.560  47.140  1.00  0.00           H  
ATOM    181 HD12 LEU    11      38.588  48.986  46.793  1.00  0.00           H  
ATOM    182 HD13 LEU    11      38.901  48.466  48.345  1.00  0.00           H  
ATOM    183  CD2 LEU    11      37.527  45.961  48.266  1.00  0.00           C  
ATOM    184 HD21 LEU    11      36.593  45.400  48.294  1.00  0.00           H  
ATOM    185 HD22 LEU    11      38.233  45.175  47.995  1.00  0.00           H  
ATOM    186 HD23 LEU    11      37.737  46.262  49.292  1.00  0.00           H  
ATOM    187  C   LEU    11      36.376  49.278  49.299  1.00  0.00           C  
ATOM    188  O   LEU    11      36.930  48.850  50.336  1.00  0.00           O  
ATOM    189  N   CYS    12      36.345  50.612  48.947  1.00  0.00           N  
ATOM    190  H   CYS    12      36.108  50.833  47.990  1.00  0.00           H  
ATOM    191  CA  CYS    12      37.012  51.618  49.783  1.00  0.00           C  
ATOM    192  HA  CYS    12      38.074  51.421  49.931  1.00  0.00           H  
ATOM    193  CB  CYS    12      36.815  52.942  49.082  1.00  0.00           C  
ATOM    194  HB2 CYS    12      35.738  53.112  49.071  1.00  0.00           H  
ATOM    195  HB3 CYS    12      37.318  53.793  49.542  1.00  0.00           H  
ATOM    196  SG  CYS    12      37.565  52.843  47.469  1.00  0.00           S  
ATOM    197  HG  CYS    12      37.126  51.695  46.947  1.00  0.00           H  
ATOM    198  C   CYS    12      36.367  51.713  51.222  1.00  0.00           C  
ATOM    199  O   CYS    12      37.010  51.981  52.213  1.00  0.00           O  
ATOM    200  N   LEU    13      35.058  51.487  51.327  1.00  0.00           N  
ATOM    201  H   LEU    13      34.463  51.084  50.618  1.00  0.00           H  
ATOM    202  CA  LEU    13      34.363  51.531  52.599  1.00  0.00           C  
ATOM    203  HA  LEU    13      34.692  52.425  53.128  1.00  0.00           H  
ATOM    204  CB  LEU    13      32.824  51.704  52.392  1.00  0.00           C  
ATOM    205  HB2 LEU    13      32.772  52.491  51.640  1.00  0.00           H  
ATOM    206  HB3 LEU    13      32.378  50.771  52.046  1.00  0.00           H  
ATOM    207  CG  LEU    13      32.030  52.058  53.598  1.00  0.00           C  
ATOM    208  HG  LEU    13      32.746  52.360  54.362  1.00  0.00           H  
ATOM    209  CD1 LEU    13      31.160  53.332  53.424  1.00  0.00           C  
ATOM    210 HD11 LEU    13      30.551  53.222  52.527  1.00  0.00           H  
ATOM    211 HD12 LEU    13      30.694  53.424  54.406  1.00  0.00           H  
ATOM    212 HD13 LEU    13      31.926  54.087  53.246  1.00  0.00           H  
ATOM    213  CD2 LEU    13      31.189  51.014  54.234  1.00  0.00           C  
ATOM    214 HD21 LEU    13      31.915  50.240  54.484  1.00  0.00           H  
ATOM    215 HD22 LEU    13      30.584  51.294  55.097  1.00  0.00           H  
ATOM    216 HD23 LEU    13      30.535  50.515  53.519  1.00  0.00           H  
ATOM    217  C   LEU    13      34.626  50.197  53.435  1.00  0.00           C  
ATOM    218  O   LEU    13      34.969  50.367  54.582  1.00  0.00           O  
ATOM    219  N   VAL    14      34.626  49.034  52.773  1.00  0.00           N  
ATOM    220  H   VAL    14      34.362  49.124  51.802  1.00  0.00           H  
ATOM    221  CA  VAL    14      34.695  47.684  53.332  1.00  0.00           C  
ATOM    222  HA  VAL    14      34.079  47.546  54.220  1.00  0.00           H  
ATOM    223  CB  VAL    14      34.227  46.594  52.277  1.00  0.00           C  
ATOM    224  HB  VAL    14      34.589  46.939  51.308  1.00  0.00           H  
ATOM    225  CG1 VAL    14      34.790  45.232  52.556  1.00  0.00           C  
ATOM    226 HG11 VAL    14      35.872  45.169  52.433  1.00  0.00           H  
ATOM    227 HG12 VAL    14      34.476  44.959  53.563  1.00  0.00           H  
ATOM    228 HG13 VAL    14      34.400  44.570  51.783  1.00  0.00           H  
ATOM    229  CG2 VAL    14      32.708  46.603  52.233  1.00  0.00           C  
ATOM    230 HG21 VAL    14      32.293  46.236  53.171  1.00  0.00           H  
ATOM    231 HG22 VAL    14      32.260  47.560  51.965  1.00  0.00           H  
ATOM    232 HG23 VAL    14      32.520  45.946  51.383  1.00  0.00           H  
ATOM    233  C   VAL    14      36.135  47.601  53.903  1.00  0.00           C  
ATOM    234  O   VAL    14      36.412  47.276  55.015  1.00  0.00           O  
ATOM    235  N   LEU    15      37.111  47.904  53.066  1.00  0.00           N  
ATOM    236  H   LEU    15      36.982  48.157  52.097  1.00  0.00           H  
ATOM    237  CA  LEU    15      38.547  47.909  53.391  1.00  0.00           C  
ATOM    238  HA  LEU    15      38.808  46.938  53.811  1.00  0.00           H  
ATOM    239  CB  LEU    15      39.271  47.951  51.999  1.00  0.00           C  
ATOM    240  HB2 LEU    15      38.825  47.311  51.238  1.00  0.00           H  
ATOM    241  HB3 LEU    15      39.224  48.963  51.595  1.00  0.00           H  
ATOM    242  CG  LEU    15      40.773  47.628  52.159  1.00  0.00           C  
ATOM    243  HG  LEU    15      41.213  48.458  52.711  1.00  0.00           H  
ATOM    244  CD1 LEU    15      41.207  46.280  52.729  1.00  0.00           C  
ATOM    245 HD11 LEU    15      42.291  46.260  52.836  1.00  0.00           H  
ATOM    246 HD12 LEU    15      40.843  46.349  53.754  1.00  0.00           H  
ATOM    247 HD13 LEU    15      40.804  45.408  52.215  1.00  0.00           H  
ATOM    248  CD2 LEU    15      41.436  47.744  50.788  1.00  0.00           C  
ATOM    249 HD21 LEU    15      42.520  47.775  50.893  1.00  0.00           H  
ATOM    250 HD22 LEU    15      41.106  46.902  50.179  1.00  0.00           H  
ATOM    251 HD23 LEU    15      41.117  48.622  50.227  1.00  0.00           H  
ATOM    252  C   LEU    15      39.004  49.056  54.360  1.00  0.00           C  
ATOM    253  O   LEU    15      39.661  48.777  55.338  1.00  0.00           O  
ATOM    254  N   GLY    16      38.446  50.253  54.201  1.00  0.00           N  
ATOM    255  H   GLY    16      37.895  50.408  53.369  1.00  0.00           H  
ATOM    256  CA  GLY    16      38.784  51.388  55.083  1.00  0.00           C  
ATOM    257  HA2 GLY    16      39.828  51.694  55.015  1.00  0.00           H  
ATOM    258  HA3 GLY    16      38.152  52.240  54.833  1.00  0.00           H  
ATOM    259  C   GLY    16      38.385  51.155  56.589  1.00  0.00           C  
ATOM    260  O   GLY    16      39.181  51.392  57.476  1.00  0.00           O  
ATOM    261  N   LEU    17      37.259  50.480  56.796  1.00  0.00           N  
ATOM    262  H   LEU    17      36.690  50.227  56.001  1.00  0.00           H  
ATOM    263  CA  LEU    17      36.751  50.118  58.094  1.00  0.00           C  
ATOM    264  HA  LEU    17      36.931  50.889  58.843  1.00  0.00           H  
ATOM    265  CB  LEU    17      35.253  49.913  57.845  1.00  0.00           C  
ATOM    266  HB2 LEU    17      35.180  49.212  57.013  1.00  0.00           H  
ATOM    267  HB3 LEU    17      34.798  49.342  58.655  1.00  0.00           H  
ATOM    268  CG  LEU    17      34.423  51.209  57.671  1.00  0.00           C  
ATOM    269  HG  LEU    17      34.869  51.786  56.861  1.00  0.00           H  
ATOM    270  CD1 LEU    17      32.974  50.837  57.262  1.00  0.00           C  
ATOM    271 HD11 LEU    17      33.003  50.132  56.432  1.00  0.00           H  
ATOM    272 HD12 LEU    17      32.463  50.395  58.118  1.00  0.00           H  
ATOM    273 HD13 LEU    17      32.578  51.802  56.946  1.00  0.00           H  
ATOM    274  CD2 LEU    17      34.375  52.110  58.881  1.00  0.00           C  
ATOM    275 HD21 LEU    17      33.888  53.059  58.658  1.00  0.00           H  
ATOM    276 HD22 LEU    17      33.957  51.696  59.799  1.00  0.00           H  
ATOM    277 HD23 LEU    17      35.383  52.473  59.076  1.00  0.00           H  
ATOM    278  C   LEU    17      37.409  48.852  58.623  1.00  0.00           C  
ATOM    279  O   LEU    17      37.621  48.795  59.848  1.00  0.00           O  
ATOM    280  N   ALA    18      37.882  47.973  57.711  1.00  0.00           N  
ATOM    281  H   ALA    18      37.834  48.173  56.722  1.00  0.00           H  
ATOM    282  CA  ALA    18      38.657  46.768  58.077  1.00  0.00           C  
ATOM    283  HA  ALA    18      38.082  46.267  58.856  1.00  0.00           H  
ATOM    284  CB  ALA    18      38.625  45.767  56.828  1.00  0.00           C  
ATOM    285  HB1 ALA    18      38.969  46.260  55.919  1.00  0.00           H  
ATOM    286  HB2 ALA    18      39.349  44.981  57.041  1.00  0.00           H  
ATOM    287  HB3 ALA    18      37.636  45.315  56.747  1.00  0.00           H  
ATOM    288  C   ALA    18      40.119  46.939  58.462  1.00  0.00           C  
ATOM    289  O   ALA    18      40.626  46.288  59.403  1.00  0.00           O  
ATOM    290  N   LEU    19      40.924  47.788  57.785  1.00  0.00           N  
ATOM    291  H   LEU    19      40.601  48.310  56.983  1.00  0.00           H  
ATOM    292  CA  LEU    19      42.272  48.134  58.169  1.00  0.00           C  
ATOM    293  HA  LEU    19      42.864  47.225  58.272  1.00  0.00           H  
ATOM    294  CB  LEU    19      42.868  48.880  56.974  1.00  0.00           C  
ATOM    295  HB2 LEU    19      42.215  49.712  56.713  1.00  0.00           H  
ATOM    296  HB3 LEU    19      43.754  49.433  57.285  1.00  0.00           H  
ATOM    297  CG  LEU    19      43.149  48.128  55.681  1.00  0.00           C  
ATOM    298  HG  LEU    19      42.196  47.792  55.272  1.00  0.00           H  
ATOM    299  CD1 LEU    19      43.866  49.077  54.586  1.00  0.00           C  
ATOM    300 HD11 LEU    19      44.062  48.677  53.591  1.00  0.00           H  
ATOM    301 HD12 LEU    19      43.277  49.987  54.472  1.00  0.00           H  
ATOM    302 HD13 LEU    19      44.820  49.308  55.060  1.00  0.00           H  
ATOM    303  CD2 LEU    19      43.942  46.873  55.808  1.00  0.00           C  
ATOM    304 HD21 LEU    19      43.471  46.085  56.396  1.00  0.00           H  
ATOM    305 HD22 LEU    19      43.978  46.382  54.836  1.00  0.00           H  
ATOM    306 HD23 LEU    19      44.911  47.104  56.250  1.00  0.00           H  
ATOM    307  C   LEU    19      42.191  48.915  59.511  1.00  0.00           C  
ATOM    308  O   LEU    19      43.026  48.699  60.402  1.00  0.00           O  
ATOM    309  N   ALA    20      41.185  49.815  59.753  1.00  0.00           N  
ATOM    310  H   ALA    20      40.479  50.056  59.072  1.00  0.00           H  
ATOM    311  CA  ALA    20      41.032  50.365  61.104  1.00  0.00           C  
ATOM    312  HA  ALA    20      41.975  50.777  61.463  1.00  0.00           H  
ATOM    313  CB  ALA    20      40.060  51.489  60.996  1.00  0.00           C  
ATOM    314  HB1 ALA    20      39.127  51.166  60.533  1.00  0.00           H  
ATOM    315  HB2 ALA    20      39.868  51.937  61.970  1.00  0.00           H  
ATOM    316  HB3 ALA    20      40.365  52.286  60.317  1.00  0.00           H  
ATOM    317  C   ALA    20      40.576  49.352  62.107  1.00  0.00           C  
ATOM    318  O   ALA    20      41.010  49.370  63.255  1.00  0.00           O  
ATOM    319  N   ALA    21      39.661  48.425  61.795  1.00  0.00           N  
ATOM    320  H   ALA    21      39.171  48.416  60.912  1.00  0.00           H  
ATOM    321  CA  ALA    21      39.202  47.364  62.683  1.00  0.00           C  
ATOM    322  HA  ALA    21      38.806  47.773  63.612  1.00  0.00           H  
ATOM    323  CB  ALA    21      37.990  46.739  62.111  1.00  0.00           C  
ATOM    324  HB1 ALA    21      37.171  47.285  62.580  1.00  0.00           H  
ATOM    325  HB2 ALA    21      38.006  46.764  61.021  1.00  0.00           H  
ATOM    326  HB3 ALA    21      37.853  45.699  62.408  1.00  0.00           H  
ATOM    327  C   ALA    21      40.248  46.340  63.004  1.00  0.00           C  
ATOM    328  O   ALA    21      40.282  45.899  64.143  1.00  0.00           O  
ATOM    329  N   LEU    22      41.224  46.181  62.110  1.00  0.00           N  
ATOM    330  H   LEU    22      41.114  46.595  61.195  1.00  0.00           H  
ATOM    331  CA  LEU    22      42.519  45.542  62.306  1.00  0.00           C  
ATOM    332  HA  LEU    22      42.355  44.586  62.802  1.00  0.00           H  
ATOM    333  CB  LEU    22      43.200  45.270  60.909  1.00  0.00           C  
ATOM    334  HB2 LEU    22      42.565  44.632  60.294  1.00  0.00           H  
ATOM    335  HB3 LEU    22      43.086  46.244  60.434  1.00  0.00           H  
ATOM    336  CG  LEU    22      44.677  44.903  60.874  1.00  0.00           C  
ATOM    337  HG  LEU    22      45.274  45.629  61.426  1.00  0.00           H  
ATOM    338  CD1 LEU    22      44.930  43.568  61.521  1.00  0.00           C  
ATOM    339 HD11 LEU    22      44.458  42.783  60.930  1.00  0.00           H  
ATOM    340 HD12 LEU    22      45.989  43.335  61.625  1.00  0.00           H  
ATOM    341 HD13 LEU    22      44.535  43.507  62.536  1.00  0.00           H  
ATOM    342  CD2 LEU    22      45.172  44.893  59.390  1.00  0.00           C  
ATOM    343 HD21 LEU    22      45.000  45.900  59.008  1.00  0.00           H  
ATOM    344 HD22 LEU    22      46.246  44.716  59.326  1.00  0.00           H  
ATOM    345 HD23 LEU    22      44.619  44.164  58.799  1.00  0.00           H  
ATOM    346  C   LEU    22      43.429  46.417  63.238  1.00  0.00           C  
ATOM    347  O   LEU    22      43.854  45.815  64.225  1.00  0.00           O  
ATOM    348  N   GLY    23      43.727  47.655  62.956  1.00  0.00           N  
ATOM    349  H   GLY    23      43.577  47.907  61.990  1.00  0.00           H  
ATOM    350  CA  GLY    23      44.529  48.407  63.817  1.00  0.00           C  
ATOM    351  HA2 GLY    23      45.554  48.035  63.808  1.00  0.00           H  
ATOM    352  HA3 GLY    23      44.616  49.431  63.452  1.00  0.00           H  
ATOM    353  C   GLY    23      44.038  48.730  65.218  1.00  0.00           C  
ATOM    354  O   GLY    23      44.875  48.704  66.116  1.00  0.00           O  
ATOM    355  N   LEU    24      42.713  48.735  65.512  1.00  0.00           N  
ATOM    356  H   LEU    24      41.995  48.816  64.807  1.00  0.00           H  
ATOM    357  CA  LEU    24      42.153  48.645  66.918  1.00  0.00           C  
ATOM    358  HA  LEU    24      42.679  49.429  67.464  1.00  0.00           H  
ATOM    359  CB  LEU    24      40.673  48.817  66.770  1.00  0.00           C  
ATOM    360  HB2 LEU    24      40.378  48.308  65.852  1.00  0.00           H  
ATOM    361  HB3 LEU    24      40.086  48.433  67.605  1.00  0.00           H  
ATOM    362  CG  LEU    24      40.291  50.344  66.627  1.00  0.00           C  
ATOM    363  HG  LEU    24      40.962  50.888  65.961  1.00  0.00           H  
ATOM    364  CD1 LEU    24      38.932  50.389  66.021  1.00  0.00           C  
ATOM    365 HD11 LEU    24      38.147  49.956  66.642  1.00  0.00           H  
ATOM    366 HD12 LEU    24      38.600  51.393  65.759  1.00  0.00           H  
ATOM    367 HD13 LEU    24      38.962  49.855  65.072  1.00  0.00           H  
ATOM    368  CD2 LEU    24      40.147  51.211  67.871  1.00  0.00           C  
ATOM    369 HD21 LEU    24      40.154  52.269  67.609  1.00  0.00           H  
ATOM    370 HD22 LEU    24      39.220  50.953  68.384  1.00  0.00           H  
ATOM    371 HD23 LEU    24      40.968  51.038  68.568  1.00  0.00           H  
ATOM    372  C   LEU    24      42.574  47.342  67.550  1.00  0.00           C  
ATOM    373  O   LEU    24      43.226  47.299  68.560  1.00  0.00           O  
ATOM    374  N   SER    25      42.360  46.223  66.862  1.00  0.00           N  
ATOM    375  H   SER    25      42.004  46.184  65.917  1.00  0.00           H  
ATOM    376  CA  SER    25      42.618  44.844  67.487  1.00  0.00           C  
ATOM    377  HA  SER    25      42.131  44.776  68.460  1.00  0.00           H  
ATOM    378  CB  SER    25      41.932  43.742  66.579  1.00  0.00           C  
ATOM    379  HB2 SER    25      42.491  43.740  65.643  1.00  0.00           H  
ATOM    380  HB3 SER    25      42.176  42.733  66.912  1.00  0.00           H  
ATOM    381  OG  SER    25      40.594  43.794  66.269  1.00  0.00           O  
ATOM    382  HG  SER    25      40.457  44.333  65.487  1.00  0.00           H  
ATOM    383  C   SER    25      44.091  44.445  67.596  1.00  0.00           C  
ATOM    384  O   SER    25      44.521  43.812  68.577  1.00  0.00           O  
ATOM    385  N   VAL    26      44.906  45.029  66.683  1.00  0.00           N  
ATOM    386  H   VAL    26      44.496  45.594  65.953  1.00  0.00           H  
ATOM    387  CA  VAL    26      46.358  45.007  66.912  1.00  0.00           C  
ATOM    388  HA  VAL    26      46.592  44.007  67.276  1.00  0.00           H  
ATOM    389  CB  VAL    26      47.077  45.190  65.581  1.00  0.00           C  
ATOM    390  HB  VAL    26      46.643  46.054  65.077  1.00  0.00           H  
ATOM    391  CG1 VAL    26      48.559  45.340  65.744  1.00  0.00           C  
ATOM    392 HG11 VAL    26      48.739  46.254  66.310  1.00  0.00           H  
ATOM    393 HG12 VAL    26      49.001  44.541  66.340  1.00  0.00           H  
ATOM    394 HG13 VAL    26      48.947  45.395  64.727  1.00  0.00           H  
ATOM    395  CG2 VAL    26      46.893  43.915  64.768  1.00  0.00           C  
ATOM    396 HG21 VAL    26      47.357  43.053  65.248  1.00  0.00           H  
ATOM    397 HG22 VAL    26      45.877  43.689  64.446  1.00  0.00           H  
ATOM    398 HG23 VAL    26      47.466  43.972  63.842  1.00  0.00           H  
ATOM    399  C   VAL    26      46.823  45.863  68.063  1.00  0.00           C  
ATOM    400  O   VAL    26      47.680  45.447  68.864  1.00  0.00           O  
ATOM    401  N   HID    27      46.197  46.994  68.239  1.00  0.00           N  
ATOM    402  H   HID    27      45.422  47.215  67.631  1.00  0.00           H  
ATOM    403  CA  HID    27      46.403  47.903  69.392  1.00  0.00           C  
ATOM    404  HA  HID    27      47.476  48.067  69.494  1.00  0.00           H  
ATOM    405  CB  HID    27      45.900  49.371  69.204  1.00  0.00           C  
ATOM    406  HB2 HID    27      46.140  49.728  68.202  1.00  0.00           H  
ATOM    407  HB3 HID    27      44.817  49.313  69.101  1.00  0.00           H  
ATOM    408  CG  HID    27      46.461  50.336  70.283  1.00  0.00           C  
ATOM    409  ND1 HID    27      47.620  51.058  70.125  1.00  0.00           N  
ATOM    410  HD1 HID    27      48.140  51.106  69.260  1.00  0.00           H  
ATOM    411  CE1 HID    27      47.659  51.849  71.216  1.00  0.00           C  
ATOM    412  HE1 HID    27      48.497  52.503  71.407  1.00  0.00           H  
ATOM    413  NE2 HID    27      46.646  51.516  72.077  1.00  0.00           N  
ATOM    414  CD2 HID    27      45.826  50.630  71.388  1.00  0.00           C  
ATOM    415  HD2 HID    27      44.946  50.114  71.743  1.00  0.00           H  
ATOM    416  C   HID    27      46.042  47.293  70.788  1.00  0.00           C  
ATOM    417  O   HID    27      46.809  47.005  71.640  1.00  0.00           O  
ATOM    418  N   HID    28      44.717  47.017  70.875  1.00  0.00           N  
ATOM    419  H   HID    28      44.135  47.190  70.067  1.00  0.00           H  
ATOM    420  CA  HID    28      43.980  46.382  71.952  1.00  0.00           C  
ATOM    421  HA  HID    28      44.226  46.807  72.926  1.00  0.00           H  
ATOM    422  CB  HID    28      42.527  46.929  71.737  1.00  0.00           C  
ATOM    423  HB2 HID    28      42.123  46.734  70.744  1.00  0.00           H  
ATOM    424  HB3 HID    28      41.751  46.473  72.352  1.00  0.00           H  
ATOM    425  CG  HID    28      42.284  48.355  72.038  1.00  0.00           C  
ATOM    426  ND1 HID    28      42.416  49.048  73.251  1.00  0.00           N  
ATOM    427  HD1 HID    28      42.545  48.681  74.183  1.00  0.00           H  
ATOM    428  CE1 HID    28      42.210  50.336  73.013  1.00  0.00           C  
ATOM    429  HE1 HID    28      42.325  51.195  73.658  1.00  0.00           H  
ATOM    430  NE2 HID    28      41.992  50.559  71.678  1.00  0.00           N  
ATOM    431  CD2 HID    28      42.017  49.326  71.048  1.00  0.00           C  
ATOM    432  HD2 HID    28      41.906  49.135  69.991  1.00  0.00           H  
ATOM    433  C   HID    28      44.126  44.842  71.933  1.00  0.00           C  
ATOM    434  O   HID    28      43.107  44.148  72.026  1.00  0.00           O  
ATOM    435  N   TRP    29      45.399  44.439  71.907  1.00  0.00           N  
ATOM    436  H   TRP    29      46.149  45.115  71.909  1.00  0.00           H  
ATOM    437  CA  TRP    29      45.708  42.991  72.064  1.00  0.00           C  
ATOM    438  HA  TRP    29      45.126  42.499  71.285  1.00  0.00           H  
ATOM    439  CB  TRP    29      47.234  42.795  71.739  1.00  0.00           C  
ATOM    440  HB2 TRP    29      47.444  41.733  71.611  1.00  0.00           H  
ATOM    441  HB3 TRP    29      47.378  43.095  70.701  1.00  0.00           H  
ATOM    442  CG  TRP    29      48.279  43.336  72.635  1.00  0.00           C  
ATOM    443  CD1 TRP    29      48.960  44.522  72.531  1.00  0.00           C  
ATOM    444  HD1 TRP    29      48.816  45.326  71.824  1.00  0.00           H  
ATOM    445  NE1 TRP    29      49.774  44.652  73.608  1.00  0.00           N  
ATOM    446  HE1 TRP    29      50.353  45.457  73.798  1.00  0.00           H  
ATOM    447  CE2 TRP    29      49.878  43.508  74.343  1.00  0.00           C  
ATOM    448  CZ2 TRP    29      50.600  43.125  75.485  1.00  0.00           C  
ATOM    449  HZ2 TRP    29      51.363  43.742  75.935  1.00  0.00           H  
ATOM    450  CH2 TRP    29      50.302  41.905  76.123  1.00  0.00           C  
ATOM    451  HH2 TRP    29      50.808  41.728  77.061  1.00  0.00           H  
ATOM    452  CZ3 TRP    29      49.261  41.046  75.600  1.00  0.00           C  
ATOM    453  HZ3 TRP    29      48.920  40.187  76.159  1.00  0.00           H  
ATOM    454  CE3 TRP    29      48.564  41.481  74.429  1.00  0.00           C  
ATOM    455  HE3 TRP    29      47.755  40.944  73.956  1.00  0.00           H  
ATOM    456  CD2 TRP    29      48.850  42.703  73.822  1.00  0.00           C  
ATOM    457  C   TRP    29      45.395  42.415  73.440  1.00  0.00           C  
ATOM    458  O   TRP    29      45.244  41.259  73.664  1.00  0.00           O  
ATOM    459  N   ASP    30      45.302  43.334  74.405  1.00  0.00           N  
ATOM    460  H   ASP    30      45.477  44.297  74.155  1.00  0.00           H  
ATOM    461  CA  ASP    30      44.941  43.058  75.812  1.00  0.00           C  
ATOM    462  HA  ASP    30      45.050  41.994  76.020  1.00  0.00           H  
ATOM    463  CB  ASP    30      45.851  43.822  76.814  1.00  0.00           C  
ATOM    464  HB2 ASP    30      45.612  43.537  77.839  1.00  0.00           H  
ATOM    465  HB3 ASP    30      46.913  43.692  76.602  1.00  0.00           H  
ATOM    466  CG  ASP    30      45.630  45.361  76.802  1.00  0.00           C  
ATOM    467  OD1 ASP    30      45.812  46.017  77.851  1.00  0.00           O  
ATOM    468  OD2 ASP    30      45.158  45.864  75.716  1.00  0.00           O  
ATOM    469  C   ASP    30      43.468  43.399  76.116  1.00  0.00           C  
ATOM    470  O   ASP    30      43.113  43.286  77.256  1.00  0.00           O  
ATOM    471  N   SER    31      42.591  43.692  75.179  1.00  0.00           N  
ATOM    472  H   SER    31      43.013  43.892  74.284  1.00  0.00           H  
ATOM    473  CA  SER    31      41.143  43.752  75.347  1.00  0.00           C  
ATOM    474  HA  SER    31      40.898  44.552  76.045  1.00  0.00           H  
ATOM    475  CB  SER    31      40.580  44.085  73.991  1.00  0.00           C  
ATOM    476  HB2 SER    31      40.867  45.096  73.701  1.00  0.00           H  
ATOM    477  HB3 SER    31      40.860  43.370  73.217  1.00  0.00           H  
ATOM    478  OG  SER    31      39.219  43.994  74.145  1.00  0.00           O  
ATOM    479  HG  SER    31      38.855  44.835  74.431  1.00  0.00           H  
ATOM    480  C   SER    31      40.600  42.442  75.959  1.00  0.00           C  
ATOM    481  O   SER    31      40.777  41.405  75.378  1.00  0.00           O  
ATOM    482  N   PRO    32      39.904  42.470  77.105  1.00  0.00           N  
ATOM    483  CD  PRO    32      39.672  43.608  77.975  1.00  0.00           C  
ATOM    484  HD2 PRO    32      39.275  44.499  77.488  1.00  0.00           H  
ATOM    485  HD3 PRO    32      40.643  43.891  78.382  1.00  0.00           H  
ATOM    486  CG  PRO    32      38.796  43.246  79.140  1.00  0.00           C  
ATOM    487  HG2 PRO    32      37.995  43.957  79.345  1.00  0.00           H  
ATOM    488  HG3 PRO    32      39.460  42.940  79.947  1.00  0.00           H  
ATOM    489  CB  PRO    32      38.088  42.024  78.572  1.00  0.00           C  
ATOM    490  HB2 PRO    32      37.129  42.370  78.187  1.00  0.00           H  
ATOM    491  HB3 PRO    32      37.910  41.285  79.353  1.00  0.00           H  
ATOM    492  CA  PRO    32      39.038  41.359  77.516  1.00  0.00           C  
ATOM    493  HA  PRO    32      39.602  40.551  77.980  1.00  0.00           H  
ATOM    494  C   PRO    32      38.058  40.878  76.398  1.00  0.00           C  
ATOM    495  O   PRO    32      37.695  39.696  76.281  1.00  0.00           O  
ATOM    496  N   LEU    33      37.637  41.838  75.607  1.00  0.00           N  
ATOM    497  H   LEU    33      37.973  42.788  75.675  1.00  0.00           H  
ATOM    498  CA  LEU    33      36.712  41.636  74.472  1.00  0.00           C  
ATOM    499  HA  LEU    33      35.981  40.961  74.918  1.00  0.00           H  
ATOM    500  CB  LEU    33      35.984  42.934  74.093  1.00  0.00           C  
ATOM    501  HB2 LEU    33      35.621  43.387  75.016  1.00  0.00           H  
ATOM    502  HB3 LEU    33      36.805  43.589  73.803  1.00  0.00           H  
ATOM    503  CG  LEU    33      34.827  42.907  73.083  1.00  0.00           C  
ATOM    504  HG  LEU    33      35.237  42.436  72.190  1.00  0.00           H  
ATOM    505  CD1 LEU    33      33.682  41.999  73.421  1.00  0.00           C  
ATOM    506 HD11 LEU    33      34.027  41.002  73.696  1.00  0.00           H  
ATOM    507 HD12 LEU    33      33.115  42.394  74.264  1.00  0.00           H  
ATOM    508 HD13 LEU    33      33.104  41.941  72.499  1.00  0.00           H  
ATOM    509  CD2 LEU    33      34.434  44.387  72.857  1.00  0.00           C  
ATOM    510 HD21 LEU    33      34.310  44.825  73.848  1.00  0.00           H  
ATOM    511 HD22 LEU    33      35.268  44.816  72.301  1.00  0.00           H  
ATOM    512 HD23 LEU    33      33.493  44.478  72.314  1.00  0.00           H  
ATOM    513  C   LEU    33      37.373  40.951  73.214  1.00  0.00           C  
ATOM    514  O   LEU    33      36.759  39.997  72.686  1.00  0.00           O  
ATOM    515  N   VAL    34      38.516  41.422  72.754  1.00  0.00           N  
ATOM    516  H   VAL    34      39.055  42.173  73.159  1.00  0.00           H  
ATOM    517  CA  VAL    34      39.175  40.670  71.660  1.00  0.00           C  
ATOM    518  HA  VAL    34      38.470  40.502  70.846  1.00  0.00           H  
ATOM    519  CB  VAL    34      40.428  41.504  71.230  1.00  0.00           C  
ATOM    520  HB  VAL    34      41.039  41.692  72.113  1.00  0.00           H  
ATOM    521  CG1 VAL    34      41.299  40.968  70.105  1.00  0.00           C  
ATOM    522 HG11 VAL    34      42.175  41.614  70.036  1.00  0.00           H  
ATOM    523 HG12 VAL    34      41.692  39.990  70.384  1.00  0.00           H  
ATOM    524 HG13 VAL    34      40.765  40.940  69.155  1.00  0.00           H  
ATOM    525  CG2 VAL    34      39.944  42.891  70.614  1.00  0.00           C  
ATOM    526 HG21 VAL    34      40.820  43.470  70.321  1.00  0.00           H  
ATOM    527 HG22 VAL    34      39.480  42.697  69.646  1.00  0.00           H  
ATOM    528 HG23 VAL    34      39.344  43.436  71.341  1.00  0.00           H  
ATOM    529  C   VAL    34      39.597  39.325  72.287  1.00  0.00           C  
ATOM    530  O   VAL    34      39.497  38.364  71.520  1.00  0.00           O  
ATOM    531  N   GLN    35      40.037  39.158  73.556  1.00  0.00           N  
ATOM    532  H   GLN    35      40.122  40.055  74.013  1.00  0.00           H  
ATOM    533  CA  GLN    35      40.256  37.857  74.218  1.00  0.00           C  
ATOM    534  HA  GLN    35      41.014  37.239  73.737  1.00  0.00           H  
ATOM    535  CB  GLN    35      40.907  38.201  75.524  1.00  0.00           C  
ATOM    536  HB2 GLN    35      40.286  38.874  76.116  1.00  0.00           H  
ATOM    537  HB3 GLN    35      41.076  37.292  76.101  1.00  0.00           H  
ATOM    538  CG  GLN    35      42.396  38.652  75.354  1.00  0.00           C  
ATOM    539  HG2 GLN    35      42.974  37.789  75.024  1.00  0.00           H  
ATOM    540  HG3 GLN    35      42.487  39.283  74.470  1.00  0.00           H  
ATOM    541  CD  GLN    35      43.087  39.354  76.503  1.00  0.00           C  
ATOM    542  OE1 GLN    35      42.577  39.388  77.626  1.00  0.00           O  
ATOM    543  NE2 GLN    35      44.281  39.855  76.385  1.00  0.00           N  
ATOM    544 HE21 GLN    35      44.789  40.298  77.138  1.00  0.00           H  
ATOM    545 HE22 GLN    35      44.555  39.881  75.413  1.00  0.00           H  
ATOM    546  C   GLN    35      39.052  36.975  74.352  1.00  0.00           C  
ATOM    547  O   GLN    35      39.159  35.742  74.106  1.00  0.00           O  
ATOM    548  N   ALA    36      37.811  37.500  74.546  1.00  0.00           N  
ATOM    549  H   ALA    36      37.772  38.484  74.769  1.00  0.00           H  
ATOM    550  CA  ALA    36      36.525  36.749  74.384  1.00  0.00           C  
ATOM    551  HA  ALA    36      36.579  35.725  74.754  1.00  0.00           H  
ATOM    552  CB  ALA    36      35.480  37.534  75.190  1.00  0.00           C  
ATOM    553  HB1 ALA    36      35.044  38.419  74.726  1.00  0.00           H  
ATOM    554  HB2 ALA    36      34.667  36.816  75.293  1.00  0.00           H  
ATOM    555  HB3 ALA    36      35.877  37.758  76.180  1.00  0.00           H  
ATOM    556  C   ALA    36      36.108  36.475  72.961  1.00  0.00           C  
ATOM    557  O   ALA    36      35.037  35.951  72.747  1.00  0.00           O  
ATOM    558  N   SER    37      36.995  36.856  72.044  1.00  0.00           N  
ATOM    559  H   SER    37      37.765  37.472  72.263  1.00  0.00           H  
ATOM    560  CA  SER    37      36.865  36.621  70.578  1.00  0.00           C  
ATOM    561  HA  SER    37      35.909  36.161  70.327  1.00  0.00           H  
ATOM    562  CB  SER    37      36.732  37.936  69.893  1.00  0.00           C  
ATOM    563  HB2 SER    37      37.702  38.431  69.898  1.00  0.00           H  
ATOM    564  HB3 SER    37      36.479  37.837  68.838  1.00  0.00           H  
ATOM    565  OG  SER    37      35.712  38.735  70.510  1.00  0.00           O  
ATOM    566  HG  SER    37      35.911  38.874  71.439  1.00  0.00           H  
ATOM    567  C   SER    37      37.966  35.844  69.879  1.00  0.00           C  
ATOM    568  O   SER    37      38.383  36.074  68.769  1.00  0.00           O  
ATOM    569  N   GLY    38      38.646  35.076  70.722  1.00  0.00           N  
ATOM    570  H   GLY    38      38.347  35.179  71.682  1.00  0.00           H  
ATOM    571  CA  GLY    38      39.833  34.362  70.311  1.00  0.00           C  
ATOM    572  HA2 GLY    38      39.864  33.737  71.203  1.00  0.00           H  
ATOM    573  HA3 GLY    38      39.722  33.812  69.376  1.00  0.00           H  
ATOM    574  C   GLY    38      41.144  35.113  70.197  1.00  0.00           C  
ATOM    575  O   GLY    38      42.138  34.581  69.822  1.00  0.00           O  
ATOM    576  N   GLY    39      41.321  36.422  70.536  1.00  0.00           N  
ATOM    577  H   GLY    39      40.450  36.805  70.875  1.00  0.00           H  
ATOM    578  CA  GLY    39      42.596  37.084  70.542  1.00  0.00           C  
ATOM    579  HA2 GLY    39      42.431  38.123  70.826  1.00  0.00           H  
ATOM    580  HA3 GLY    39      43.219  36.576  71.278  1.00  0.00           H  
ATOM    581  C   GLY    39      43.304  37.173  69.203  1.00  0.00           C  
ATOM    582  O   GLY    39      42.901  37.927  68.311  1.00  0.00           O  
ATOM    583  N   SER    40      44.350  36.388  68.977  1.00  0.00           N  
ATOM    584  H   SER    40      44.534  35.723  69.714  1.00  0.00           H  
ATOM    585  CA  SER    40      45.184  36.367  67.779  1.00  0.00           C  
ATOM    586  HA  SER    40      45.533  37.384  67.604  1.00  0.00           H  
ATOM    587  CB  SER    40      46.329  35.380  68.040  1.00  0.00           C  
ATOM    588  HB2 SER    40      47.001  35.264  67.189  1.00  0.00           H  
ATOM    589  HB3 SER    40      46.833  35.788  68.915  1.00  0.00           H  
ATOM    590  OG  SER    40      45.889  34.092  68.326  1.00  0.00           O  
ATOM    591  HG  SER    40      46.510  33.639  68.902  1.00  0.00           H  
ATOM    592  C   SER    40      44.265  35.870  66.598  1.00  0.00           C  
ATOM    593  O   SER    40      44.417  36.301  65.445  1.00  0.00           O  
ATOM    594  N   GLN    41      43.342  34.943  66.866  1.00  0.00           N  
ATOM    595  H   GLN    41      43.230  34.534  67.783  1.00  0.00           H  
ATOM    596  CA  GLN    41      42.427  34.462  65.964  1.00  0.00           C  
ATOM    597  HA  GLN    41      42.935  33.905  65.175  1.00  0.00           H  
ATOM    598  CB  GLN    41      41.477  33.374  66.602  1.00  0.00           C  
ATOM    599  HB2 GLN    41      41.021  33.831  67.480  1.00  0.00           H  
ATOM    600  HB3 GLN    41      40.671  33.080  65.929  1.00  0.00           H  
ATOM    601  CG  GLN    41      42.061  32.092  67.124  1.00  0.00           C  
ATOM    602  HG2 GLN    41      42.469  31.513  66.296  1.00  0.00           H  
ATOM    603  HG3 GLN    41      42.854  32.292  67.845  1.00  0.00           H  
ATOM    604  CD  GLN    41      41.163  31.142  67.806  1.00  0.00           C  
ATOM    605  OE1 GLN    41      39.998  31.351  68.181  1.00  0.00           O  
ATOM    606  NE2 GLN    41      41.772  30.093  68.216  1.00  0.00           N  
ATOM    607 HE21 GLN    41      41.193  29.414  68.688  1.00  0.00           H  
ATOM    608 HE22 GLN    41      42.726  29.946  67.919  1.00  0.00           H  
ATOM    609  C   GLN    41      41.615  35.617  65.361  1.00  0.00           C  
ATOM    610  O   GLN    41      41.285  35.650  64.150  1.00  0.00           O  
ATOM    611  N   PHE    42      41.223  36.641  66.119  1.00  0.00           N  
ATOM    612  H   PHE    42      41.602  36.660  67.056  1.00  0.00           H  
ATOM    613  CA  PHE    42      40.573  37.856  65.718  1.00  0.00           C  
ATOM    614  HA  PHE    42      39.706  37.559  65.127  1.00  0.00           H  
ATOM    615  CB  PHE    42      40.097  38.686  66.915  1.00  0.00           C  
ATOM    616  HB2 PHE    42      39.844  37.932  67.661  1.00  0.00           H  
ATOM    617  HB3 PHE    42      40.906  39.284  67.334  1.00  0.00           H  
ATOM    618  CG  PHE    42      38.821  39.471  66.676  1.00  0.00           C  
ATOM    619  CD1 PHE    42      37.535  38.888  66.779  1.00  0.00           C  
ATOM    620  HD1 PHE    42      37.451  37.813  66.827  1.00  0.00           H  
ATOM    621  CE1 PHE    42      36.343  39.762  66.546  1.00  0.00           C  
ATOM    622  HE1 PHE    42      35.369  39.302  66.465  1.00  0.00           H  
ATOM    623  CZ  PHE    42      36.476  41.155  66.477  1.00  0.00           C  
ATOM    624  HZ  PHE    42      35.612  41.791  66.597  1.00  0.00           H  
ATOM    625  CE2 PHE    42      37.773  41.672  66.341  1.00  0.00           C  
ATOM    626  HE2 PHE    42      37.894  42.722  66.121  1.00  0.00           H  
ATOM    627  CD2 PHE    42      38.929  40.861  66.405  1.00  0.00           C  
ATOM    628  HD2 PHE    42      39.900  41.326  66.322  1.00  0.00           H  
ATOM    629  C   PHE    42      41.353  38.747  64.750  1.00  0.00           C  
ATOM    630  O   PHE    42      40.961  39.044  63.593  1.00  0.00           O  
ATOM    631  N   CYS    43      42.644  38.959  64.939  1.00  0.00           N  
ATOM    632  H   CYS    43      42.985  38.756  65.868  1.00  0.00           H  
ATOM    633  CA  CYS    43      43.522  39.581  63.957  1.00  0.00           C  
ATOM    634  HA  CYS    43      43.022  40.457  63.544  1.00  0.00           H  
ATOM    635  CB  CYS    43      44.880  39.931  64.695  1.00  0.00           C  
ATOM    636  HB2 CYS    43      44.703  40.663  65.484  1.00  0.00           H  
ATOM    637  HB3 CYS    43      45.263  38.952  64.985  1.00  0.00           H  
ATOM    638  SG  CYS    43      46.000  40.664  63.427  1.00  0.00           S  
ATOM    639  HG  CYS    43      45.825  41.974  63.622  1.00  0.00           H  
ATOM    640  C   CYS    43      43.760  38.657  62.705  1.00  0.00           C  
ATOM    641  O   CYS    43      43.852  39.162  61.579  1.00  0.00           O  
ATOM    642  N   PHE    44      43.936  37.358  62.916  1.00  0.00           N  
ATOM    643  H   PHE    44      43.853  37.011  63.861  1.00  0.00           H  
ATOM    644  CA  PHE    44      44.027  36.473  61.769  1.00  0.00           C  
ATOM    645  HA  PHE    44      44.843  36.847  61.151  1.00  0.00           H  
ATOM    646  CB  PHE    44      44.380  35.071  62.144  1.00  0.00           C  
ATOM    647  HB2 PHE    44      45.394  35.069  62.542  1.00  0.00           H  
ATOM    648  HB3 PHE    44      43.769  34.848  63.019  1.00  0.00           H  
ATOM    649  CG  PHE    44      44.155  33.976  61.050  1.00  0.00           C  
ATOM    650  CD1 PHE    44      43.013  33.158  61.004  1.00  0.00           C  
ATOM    651  HD1 PHE    44      42.159  33.253  61.658  1.00  0.00           H  
ATOM    652  CE1 PHE    44      42.929  32.034  60.171  1.00  0.00           C  
ATOM    653  HE1 PHE    44      41.976  31.539  60.049  1.00  0.00           H  
ATOM    654  CZ  PHE    44      44.004  31.830  59.268  1.00  0.00           C  
ATOM    655  HZ  PHE    44      43.942  31.054  58.519  1.00  0.00           H  
ATOM    656  CE2 PHE    44      45.117  32.630  59.258  1.00  0.00           C  
ATOM    657  HE2 PHE    44      45.756  32.358  58.432  1.00  0.00           H  
ATOM    658  CD2 PHE    44      45.248  33.654  60.204  1.00  0.00           C  
ATOM    659  HD2 PHE    44      46.045  34.357  60.010  1.00  0.00           H  
ATOM    660  C   PHE    44      42.782  36.513  60.862  1.00  0.00           C  
ATOM    661  O   PHE    44      42.915  36.617  59.601  1.00  0.00           O  
ATOM    662  N   GLY    45      41.561  36.417  61.448  1.00  0.00           N  
ATOM    663  H   GLY    45      41.552  36.256  62.445  1.00  0.00           H  
ATOM    664  CA  GLY    45      40.265  36.592  60.844  1.00  0.00           C  
ATOM    665  HA2 GLY    45      40.153  35.797  60.107  1.00  0.00           H  
ATOM    666  HA3 GLY    45      39.525  36.676  61.640  1.00  0.00           H  
ATOM    667  C   GLY    45      40.402  37.852  59.984  1.00  0.00           C  
ATOM    668  O   GLY    45      39.956  37.894  58.875  1.00  0.00           O  
ATOM    669  N   LEU    46      40.903  38.973  60.508  1.00  0.00           N  
ATOM    670  H   LEU    46      41.194  38.989  61.475  1.00  0.00           H  
ATOM    671  CA  LEU    46      40.931  40.268  59.814  1.00  0.00           C  
ATOM    672  HA  LEU    46      39.957  40.384  59.339  1.00  0.00           H  
ATOM    673  CB  LEU    46      41.087  41.422  60.815  1.00  0.00           C  
ATOM    674  HB2 LEU    46      41.855  41.141  61.536  1.00  0.00           H  
ATOM    675  HB3 LEU    46      41.322  42.314  60.235  1.00  0.00           H  
ATOM    676  CG  LEU    46      39.786  41.634  61.566  1.00  0.00           C  
ATOM    677  HG  LEU    46      39.394  40.641  61.781  1.00  0.00           H  
ATOM    678  CD1 LEU    46      40.061  42.406  62.887  1.00  0.00           C  
ATOM    679 HD11 LEU    46      40.862  41.978  63.490  1.00  0.00           H  
ATOM    680 HD12 LEU    46      40.376  43.388  62.536  1.00  0.00           H  
ATOM    681 HD13 LEU    46      39.123  42.476  63.438  1.00  0.00           H  
ATOM    682  CD2 LEU    46      38.723  42.396  60.726  1.00  0.00           C  
ATOM    683 HD21 LEU    46      37.742  42.477  61.192  1.00  0.00           H  
ATOM    684 HD22 LEU    46      39.154  43.383  60.554  1.00  0.00           H  
ATOM    685 HD23 LEU    46      38.521  41.963  59.746  1.00  0.00           H  
ATOM    686  C   LEU    46      41.909  40.427  58.676  1.00  0.00           C  
ATOM    687  O   LEU    46      41.544  41.132  57.710  1.00  0.00           O  
ATOM    688  N   ILE    47      43.099  39.790  58.826  1.00  0.00           N  
ATOM    689  H   ILE    47      43.239  39.326  59.712  1.00  0.00           H  
ATOM    690  CA  ILE    47      44.077  39.618  57.745  1.00  0.00           C  
ATOM    691  HA  ILE    47      44.322  40.513  57.172  1.00  0.00           H  
ATOM    692  CB  ILE    47      45.413  39.099  58.381  1.00  0.00           C  
ATOM    693  HB  ILE    47      45.197  38.350  59.143  1.00  0.00           H  
ATOM    694  CG2 ILE    47      46.392  38.424  57.409  1.00  0.00           C  
ATOM    695 HG21 ILE    47      45.959  37.469  57.109  1.00  0.00           H  
ATOM    696 HG22 ILE    47      46.587  39.068  56.552  1.00  0.00           H  
ATOM    697 HG23 ILE    47      47.367  38.225  57.855  1.00  0.00           H  
ATOM    698  CG1 ILE    47      45.994  40.345  59.178  1.00  0.00           C  
ATOM    699 HG12 ILE    47      46.255  41.168  58.512  1.00  0.00           H  
ATOM    700 HG13 ILE    47      45.299  40.830  59.863  1.00  0.00           H  
ATOM    701  CD1 ILE    47      47.145  40.005  59.992  1.00  0.00           C  
ATOM    702 HD11 ILE    47      47.104  40.553  60.934  1.00  0.00           H  
ATOM    703 HD12 ILE    47      47.177  39.010  60.436  1.00  0.00           H  
ATOM    704 HD13 ILE    47      48.071  40.105  59.426  1.00  0.00           H  
ATOM    705  C   ILE    47      43.585  38.723  56.578  1.00  0.00           C  
ATOM    706  O   ILE    47      43.795  39.012  55.389  1.00  0.00           O  
ATOM    707  N   CYS    48      42.924  37.629  56.929  1.00  0.00           N  
ATOM    708  H   CYS    48      42.970  37.318  57.890  1.00  0.00           H  
ATOM    709  CA  CYS    48      42.181  36.871  55.947  1.00  0.00           C  
ATOM    710  HA  CYS    48      42.903  36.571  55.187  1.00  0.00           H  
ATOM    711  CB  CYS    48      41.562  35.645  56.659  1.00  0.00           C  
ATOM    712  HB2 CYS    48      40.831  35.949  57.409  1.00  0.00           H  
ATOM    713  HB3 CYS    48      40.989  35.052  55.947  1.00  0.00           H  
ATOM    714  SG  CYS    48      42.743  34.532  57.341  1.00  0.00           S  
ATOM    715  HG  CYS    48      43.182  35.419  58.238  1.00  0.00           H  
ATOM    716  C   CYS    48      41.135  37.732  55.238  1.00  0.00           C  
ATOM    717  O   CYS    48      40.998  37.621  54.054  1.00  0.00           O  
ATOM    718  N   LEU    49      40.431  38.584  56.005  1.00  0.00           N  
ATOM    719  H   LEU    49      40.420  38.409  57.000  1.00  0.00           H  
ATOM    720  CA  LEU    49      39.457  39.453  55.335  1.00  0.00           C  
ATOM    721  HA  LEU    49      38.769  38.830  54.764  1.00  0.00           H  
ATOM    722  CB  LEU    49      38.568  39.989  56.407  1.00  0.00           C  
ATOM    723  HB2 LEU    49      38.200  39.087  56.898  1.00  0.00           H  
ATOM    724  HB3 LEU    49      39.140  40.567  57.132  1.00  0.00           H  
ATOM    725  CG  LEU    49      37.331  40.776  55.953  1.00  0.00           C  
ATOM    726  HG  LEU    49      36.942  40.291  55.057  1.00  0.00           H  
ATOM    727  CD1 LEU    49      36.234  40.754  57.018  1.00  0.00           C  
ATOM    728 HD11 LEU    49      35.894  39.732  57.183  1.00  0.00           H  
ATOM    729 HD12 LEU    49      36.545  41.131  57.993  1.00  0.00           H  
ATOM    730 HD13 LEU    49      35.342  41.186  56.565  1.00  0.00           H  
ATOM    731  CD2 LEU    49      37.635  42.231  55.758  1.00  0.00           C  
ATOM    732 HD21 LEU    49      38.042  42.705  56.652  1.00  0.00           H  
ATOM    733 HD22 LEU    49      38.472  42.219  55.060  1.00  0.00           H  
ATOM    734 HD23 LEU    49      36.774  42.834  55.470  1.00  0.00           H  
ATOM    735  C   LEU    49      40.195  40.472  54.377  1.00  0.00           C  
ATOM    736  O   LEU    49      39.726  40.689  53.317  1.00  0.00           O  
ATOM    737  N   GLY    50      41.297  41.041  54.811  1.00  0.00           N  
ATOM    738  H   GLY    50      41.499  40.904  55.791  1.00  0.00           H  
ATOM    739  CA  GLY    50      42.273  41.783  53.994  1.00  0.00           C  
ATOM    740  HA2 GLY    50      41.862  42.765  53.759  1.00  0.00           H  
ATOM    741  HA3 GLY    50      43.162  42.035  54.572  1.00  0.00           H  
ATOM    742  C   GLY    50      42.637  41.141  52.616  1.00  0.00           C  
ATOM    743  O   GLY    50      42.425  41.711  51.563  1.00  0.00           O  
ATOM    744  N   LEU    51      43.175  39.896  52.701  1.00  0.00           N  
ATOM    745  H   LEU    51      43.217  39.476  53.619  1.00  0.00           H  
ATOM    746  CA  LEU    51      43.544  39.048  51.508  1.00  0.00           C  
ATOM    747  HA  LEU    51      44.173  39.771  50.989  1.00  0.00           H  
ATOM    748  CB  LEU    51      44.371  37.854  51.929  1.00  0.00           C  
ATOM    749  HB2 LEU    51      43.749  37.297  52.630  1.00  0.00           H  
ATOM    750  HB3 LEU    51      44.643  37.185  51.113  1.00  0.00           H  
ATOM    751  CG  LEU    51      45.606  38.097  52.804  1.00  0.00           C  
ATOM    752  HG  LEU    51      45.516  39.009  53.395  1.00  0.00           H  
ATOM    753  CD1 LEU    51      46.041  36.945  53.716  1.00  0.00           C  
ATOM    754 HD11 LEU    51      46.115  35.956  53.264  1.00  0.00           H  
ATOM    755 HD12 LEU    51      47.027  37.166  54.125  1.00  0.00           H  
ATOM    756 HD13 LEU    51      45.325  36.923  54.537  1.00  0.00           H  
ATOM    757  CD2 LEU    51      46.742  38.362  51.870  1.00  0.00           C  
ATOM    758 HD21 LEU    51      46.616  39.277  51.291  1.00  0.00           H  
ATOM    759 HD22 LEU    51      47.675  38.448  52.427  1.00  0.00           H  
ATOM    760 HD23 LEU    51      46.826  37.553  51.145  1.00  0.00           H  
ATOM    761  C   LEU    51      42.413  38.638  50.599  1.00  0.00           C  
ATOM    762  O   LEU    51      42.530  38.694  49.391  1.00  0.00           O  
ATOM    763  N   PHE    52      41.321  38.173  51.162  1.00  0.00           N  
ATOM    764  H   PHE    52      41.260  38.149  52.170  1.00  0.00           H  
ATOM    765  CA  PHE    52      40.027  37.978  50.480  1.00  0.00           C  
ATOM    766  HA  PHE    52      40.252  37.162  49.794  1.00  0.00           H  
ATOM    767  CB  PHE    52      38.965  37.517  51.523  1.00  0.00           C  
ATOM    768  HB2 PHE    52      39.424  36.674  52.039  1.00  0.00           H  
ATOM    769  HB3 PHE    52      38.830  38.303  52.266  1.00  0.00           H  
ATOM    770  CG  PHE    52      37.594  37.061  51.031  1.00  0.00           C  
ATOM    771  CD1 PHE    52      36.388  37.427  51.761  1.00  0.00           C  
ATOM    772  HD1 PHE    52      36.419  37.988  52.683  1.00  0.00           H  
ATOM    773  CE1 PHE    52      35.138  37.001  51.330  1.00  0.00           C  
ATOM    774  HE1 PHE    52      34.249  37.228  51.900  1.00  0.00           H  
ATOM    775  CZ  PHE    52      34.995  36.324  50.106  1.00  0.00           C  
ATOM    776  HZ  PHE    52      34.063  35.946  49.713  1.00  0.00           H  
ATOM    777  CE2 PHE    52      36.151  36.023  49.386  1.00  0.00           C  
ATOM    778  HE2 PHE    52      35.969  35.398  48.524  1.00  0.00           H  
ATOM    779  CD2 PHE    52      37.422  36.416  49.808  1.00  0.00           C  
ATOM    780  HD2 PHE    52      38.336  36.101  49.326  1.00  0.00           H  
ATOM    781  C   PHE    52      39.611  39.286  49.735  1.00  0.00           C  
ATOM    782  O   PHE    52      39.358  39.315  48.499  1.00  0.00           O  
ATOM    783  N   CYS    53      39.593  40.421  50.370  1.00  0.00           N  
ATOM    784  H   CYS    53      39.736  40.438  51.369  1.00  0.00           H  
ATOM    785  CA  CYS    53      39.252  41.695  49.659  1.00  0.00           C  
ATOM    786  HA  CYS    53      38.324  41.568  49.103  1.00  0.00           H  
ATOM    787  CB  CYS    53      39.160  42.807  50.689  1.00  0.00           C  
ATOM    788  HB2 CYS    53      40.057  42.889  51.303  1.00  0.00           H  
ATOM    789  HB3 CYS    53      38.999  43.759  50.183  1.00  0.00           H  
ATOM    790  SG  CYS    53      37.635  42.715  51.629  1.00  0.00           S  
ATOM    791  HG  CYS    53      38.117  41.985  52.638  1.00  0.00           H  
ATOM    792  C   CYS    53      40.263  42.107  48.580  1.00  0.00           C  
ATOM    793  O   CYS    53      39.809  42.891  47.705  1.00  0.00           O  
ATOM    794  N   LEU    54      41.506  41.682  48.715  1.00  0.00           N  
ATOM    795  H   LEU    54      41.684  41.057  49.488  1.00  0.00           H  
ATOM    796  CA  LEU    54      42.545  41.964  47.660  1.00  0.00           C  
ATOM    797  HA  LEU    54      42.517  43.046  47.529  1.00  0.00           H  
ATOM    798  CB  LEU    54      43.981  41.566  48.193  1.00  0.00           C  
ATOM    799  HB2 LEU    54      44.004  40.585  48.668  1.00  0.00           H  
ATOM    800  HB3 LEU    54      44.549  41.532  47.263  1.00  0.00           H  
ATOM    801  CG  LEU    54      44.714  42.581  49.219  1.00  0.00           C  
ATOM    802  HG  LEU    54      44.032  42.633  50.068  1.00  0.00           H  
ATOM    803  CD1 LEU    54      45.998  41.957  49.656  1.00  0.00           C  
ATOM    804 HD11 LEU    54      46.530  42.509  50.431  1.00  0.00           H  
ATOM    805 HD12 LEU    54      45.811  40.889  49.773  1.00  0.00           H  
ATOM    806 HD13 LEU    54      46.726  42.065  48.853  1.00  0.00           H  
ATOM    807  CD2 LEU    54      44.847  44.083  48.748  1.00  0.00           C  
ATOM    808 HD21 LEU    54      45.303  44.653  49.557  1.00  0.00           H  
ATOM    809 HD22 LEU    54      45.589  44.174  47.954  1.00  0.00           H  
ATOM    810 HD23 LEU    54      43.940  44.620  48.473  1.00  0.00           H  
ATOM    811  C   LEU    54      42.198  41.372  46.288  1.00  0.00           C  
ATOM    812  O   LEU    54      42.734  41.910  45.299  1.00  0.00           O  
ATOM    813  N   SER    55      41.438  40.289  46.148  1.00  0.00           N  
ATOM    814  H   SER    55      41.232  39.779  46.995  1.00  0.00           H  
ATOM    815  CA  SER    55      40.918  39.873  44.828  1.00  0.00           C  
ATOM    816  HA  SER    55      41.713  39.806  44.085  1.00  0.00           H  
ATOM    817  CB  SER    55      40.371  38.513  45.095  1.00  0.00           C  
ATOM    818  HB2 SER    55      40.101  37.974  44.187  1.00  0.00           H  
ATOM    819  HB3 SER    55      41.111  38.024  45.729  1.00  0.00           H  
ATOM    820  OG  SER    55      39.186  38.722  45.815  1.00  0.00           O  
ATOM    821  HG  SER    55      39.418  38.967  46.714  1.00  0.00           H  
ATOM    822  C   SER    55      39.938  40.797  44.069  1.00  0.00           C  
ATOM    823  O   SER    55      39.808  40.789  42.821  1.00  0.00           O  
ATOM    824  N   VAL    56      39.250  41.610  44.821  1.00  0.00           N  
ATOM    825  H   VAL    56      39.372  41.519  45.820  1.00  0.00           H  
ATOM    826  CA  VAL    56      38.197  42.509  44.338  1.00  0.00           C  
ATOM    827  HA  VAL    56      37.464  42.011  43.704  1.00  0.00           H  
ATOM    828  CB  VAL    56      37.340  43.092  45.547  1.00  0.00           C  
ATOM    829  HB  VAL    56      37.966  43.676  46.221  1.00  0.00           H  
ATOM    830  CG1 VAL    56      36.335  44.096  45.027  1.00  0.00           C  
ATOM    831 HG11 VAL    56      35.758  44.522  45.847  1.00  0.00           H  
ATOM    832 HG12 VAL    56      36.845  44.926  44.538  1.00  0.00           H  
ATOM    833 HG13 VAL    56      35.622  43.549  44.409  1.00  0.00           H  
ATOM    834  CG2 VAL    56      36.608  42.062  46.332  1.00  0.00           C  
ATOM    835 HG21 VAL    56      36.093  42.492  47.191  1.00  0.00           H  
ATOM    836 HG22 VAL    56      35.823  41.534  45.791  1.00  0.00           H  
ATOM    837 HG23 VAL    56      37.302  41.289  46.660  1.00  0.00           H  
ATOM    838  C   VAL    56      38.834  43.626  43.338  1.00  0.00           C  
ATOM    839  O   VAL    56      38.102  44.029  42.407  1.00  0.00           O  
ATOM    840  N   LEU    57      40.192  43.674  43.339  1.00  0.00           N  
ATOM    841  H   LEU    57      40.819  43.264  44.016  1.00  0.00           H  
ATOM    842  CA  LEU    57      40.978  44.500  42.398  1.00  0.00           C  
ATOM    843  HA  LEU    57      40.536  45.495  42.348  1.00  0.00           H  
ATOM    844  CB  LEU    57      42.351  44.790  43.037  1.00  0.00           C  
ATOM    845  HB2 LEU    57      42.809  43.936  43.538  1.00  0.00           H  
ATOM    846  HB3 LEU    57      43.035  45.162  42.275  1.00  0.00           H  
ATOM    847  CG  LEU    57      42.356  45.765  44.154  1.00  0.00           C  
ATOM    848  HG  LEU    57      42.119  46.710  43.665  1.00  0.00           H  
ATOM    849  CD1 LEU    57      41.395  45.423  45.318  1.00  0.00           C  
ATOM    850 HD11 LEU    57      41.668  46.037  46.176  1.00  0.00           H  
ATOM    851 HD12 LEU    57      40.380  45.705  45.038  1.00  0.00           H  
ATOM    852 HD13 LEU    57      41.534  44.359  45.510  1.00  0.00           H  
ATOM    853  CD2 LEU    57      43.768  45.880  44.693  1.00  0.00           C  
ATOM    854 HD21 LEU    57      44.438  46.290  43.938  1.00  0.00           H  
ATOM    855 HD22 LEU    57      43.731  46.400  45.650  1.00  0.00           H  
ATOM    856 HD23 LEU    57      44.082  44.853  44.882  1.00  0.00           H  
ATOM    857  C   LEU    57      41.138  44.018  40.989  1.00  0.00           C  
ATOM    858  O   LEU    57      41.330  44.790  40.121  1.00  0.00           O  
ATOM    859  N   LEU    58      41.016  42.738  40.675  1.00  0.00           N  
ATOM    860  H   LEU    58      40.692  42.226  41.483  1.00  0.00           H  
ATOM    861  CA  LEU    58      41.316  41.978  39.445  1.00  0.00           C  
ATOM    862  HA  LEU    58      42.148  42.395  38.879  1.00  0.00           H  
ATOM    863  CB  LEU    58      41.756  40.551  39.715  1.00  0.00           C  
ATOM    864  HB2 LEU    58      40.875  40.080  40.150  1.00  0.00           H  
ATOM    865  HB3 LEU    58      41.844  40.073  38.739  1.00  0.00           H  
ATOM    866  CG  LEU    58      43.106  40.540  40.488  1.00  0.00           C  
ATOM    867  HG  LEU    58      43.584  41.489  40.248  1.00  0.00           H  
ATOM    868  CD1 LEU    58      43.067  40.450  41.964  1.00  0.00           C  
ATOM    869 HD11 LEU    58      42.351  41.191  42.319  1.00  0.00           H  
ATOM    870 HD12 LEU    58      42.701  39.448  42.186  1.00  0.00           H  
ATOM    871 HD13 LEU    58      44.036  40.750  42.362  1.00  0.00           H  
ATOM    872  CD2 LEU    58      43.998  39.378  40.013  1.00  0.00           C  
ATOM    873 HD21 LEU    58      44.925  39.231  40.567  1.00  0.00           H  
ATOM    874 HD22 LEU    58      43.424  38.456  40.105  1.00  0.00           H  
ATOM    875 HD23 LEU    58      44.309  39.391  38.969  1.00  0.00           H  
ATOM    876  C   LEU    58      40.094  41.833  38.457  1.00  0.00           C  
ATOM    877  O   LEU    58      40.181  42.051  37.274  1.00  0.00           O  
ATOM    878  N   PHE    59      38.965  41.543  39.048  1.00  0.00           N  
ATOM    879  H   PHE    59      38.972  41.290  40.025  1.00  0.00           H  
ATOM    880  CA  PHE    59      37.655  41.322  38.389  1.00  0.00           C  
ATOM    881  HA  PHE    59      37.758  40.500  37.681  1.00  0.00           H  
ATOM    882  CB  PHE    59      36.654  40.905  39.455  1.00  0.00           C  
ATOM    883  HB2 PHE    59      36.564  41.663  40.234  1.00  0.00           H  
ATOM    884  HB3 PHE    59      35.726  40.666  38.937  1.00  0.00           H  
ATOM    885  CG  PHE    59      37.035  39.589  40.155  1.00  0.00           C  
ATOM    886  CD1 PHE    59      37.419  39.539  41.498  1.00  0.00           C  
ATOM    887  HD1 PHE    59      37.475  40.465  42.050  1.00  0.00           H  
ATOM    888  CE1 PHE    59      37.646  38.304  42.161  1.00  0.00           C  
ATOM    889  HE1 PHE    59      37.811  38.367  43.226  1.00  0.00           H  
ATOM    890  CZ  PHE    59      37.580  37.132  41.470  1.00  0.00           C  
ATOM    891  HZ  PHE    59      37.880  36.220  41.964  1.00  0.00           H  
ATOM    892  CE2 PHE    59      37.226  37.126  40.154  1.00  0.00           C  
ATOM    893  HE2 PHE    59      37.042  36.180  39.667  1.00  0.00           H  
ATOM    894  CD2 PHE    59      36.967  38.359  39.476  1.00  0.00           C  
ATOM    895  HD2 PHE    59      36.682  38.364  38.435  1.00  0.00           H  
ATOM    896  C   PHE    59      37.093  42.566  37.589  1.00  0.00           C  
ATOM    897  O   PHE    59      36.403  42.343  36.612  1.00  0.00           O  
ATOM    898  N   PRO    60      37.413  43.830  37.920  1.00  0.00           N  
ATOM    899  CD  PRO    60      37.809  44.216  39.262  1.00  0.00           C  
ATOM    900  HD2 PRO    60      38.886  44.094  39.382  1.00  0.00           H  
ATOM    901  HD3 PRO    60      37.123  43.657  39.898  1.00  0.00           H  
ATOM    902  CG  PRO    60      37.558  45.723  39.473  1.00  0.00           C  
ATOM    903  HG2 PRO    60      38.237  46.077  40.249  1.00  0.00           H  
ATOM    904  HG3 PRO    60      36.484  45.802  39.642  1.00  0.00           H  
ATOM    905  CB  PRO    60      37.732  46.211  38.003  1.00  0.00           C  
ATOM    906  HB2 PRO    60      38.790  46.417  37.841  1.00  0.00           H  
ATOM    907  HB3 PRO    60      37.171  47.119  37.779  1.00  0.00           H  
ATOM    908  CA  PRO    60      37.247  45.034  37.134  1.00  0.00           C  
ATOM    909  HA  PRO    60      36.187  45.186  36.928  1.00  0.00           H  
ATOM    910  C   PRO    60      38.095  45.028  35.887  1.00  0.00           C  
ATOM    911  O   PRO    60      37.754  45.709  34.951  1.00  0.00           O  
ATOM    912  N   GLY    61      39.174  44.228  35.849  1.00  0.00           N  
ATOM    913  H   GLY    61      39.435  43.664  36.645  1.00  0.00           H  
ATOM    914  CA  GLY    61      40.134  44.134  34.724  1.00  0.00           C  
ATOM    915  HA2 GLY    61      39.987  44.983  34.057  1.00  0.00           H  
ATOM    916  HA3 GLY    61      41.159  44.184  35.093  1.00  0.00           H  
ATOM    917  C   GLY    61      39.973  42.924  33.823  1.00  0.00           C  
ATOM    918  O   GLY    61      38.952  42.217  33.895  1.00  0.00           O  
ATOM    919  N   ARG    62      40.897  42.716  32.791  1.00  0.00           N  
ATOM    920  H   ARG    62      41.652  43.388  32.776  1.00  0.00           H  
ATOM    921  CA  ARG    62      40.780  41.778  31.707  1.00  0.00           C  
ATOM    922  HA  ARG    62      39.731  41.481  31.683  1.00  0.00           H  
ATOM    923  CB  ARG    62      41.011  42.476  30.332  1.00  0.00           C  
ATOM    924  HB2 ARG    62      42.010  42.904  30.414  1.00  0.00           H  
ATOM    925  HB3 ARG    62      40.937  41.676  29.594  1.00  0.00           H  
ATOM    926  CG  ARG    62      39.983  43.536  30.038  1.00  0.00           C  
ATOM    927  HG2 ARG    62      38.983  43.145  30.228  1.00  0.00           H  
ATOM    928  HG3 ARG    62      40.096  44.352  30.753  1.00  0.00           H  
ATOM    929  CD  ARG    62      40.105  44.067  28.640  1.00  0.00           C  
ATOM    930  HD2 ARG    62      39.616  45.041  28.661  1.00  0.00           H  
ATOM    931  HD3 ARG    62      41.151  44.342  28.503  1.00  0.00           H  
ATOM    932  NE  ARG    62      39.592  43.169  27.654  1.00  0.00           N  
ATOM    933  HE  ARG    62      39.656  42.177  27.830  1.00  0.00           H  
ATOM    934  CZ  ARG    62      38.735  43.513  26.678  1.00  0.00           C  
ATOM    935  NH1 ARG    62      38.372  44.690  26.321  1.00  0.00           N  
ATOM    936 HH11 ARG    62      38.867  45.397  26.845  1.00  0.00           H  
ATOM    937 HH12 ARG    62      37.809  44.911  25.512  1.00  0.00           H  
ATOM    938  NH2 ARG    62      38.292  42.643  25.904  1.00  0.00           N  
ATOM    939 HH21 ARG    62      38.475  41.669  26.100  1.00  0.00           H  
ATOM    940 HH22 ARG    62      37.572  42.915  25.250  1.00  0.00           H  
ATOM    941  C   ARG    62      41.641  40.557  31.796  1.00  0.00           C  
ATOM    942  O   ARG    62      42.824  40.724  32.082  1.00  0.00           O  
ATOM    943  N   PRO    63      41.072  39.381  31.705  1.00  0.00           N  
ATOM    944  CD  PRO    63      39.674  39.079  31.811  1.00  0.00           C  
ATOM    945  HD2 PRO    63      39.105  39.345  30.921  1.00  0.00           H  
ATOM    946  HD3 PRO    63      39.231  39.640  32.634  1.00  0.00           H  
ATOM    947  CG  PRO    63      39.502  37.598  32.050  1.00  0.00           C  
ATOM    948  HG2 PRO    63      39.530  37.051  31.108  1.00  0.00           H  
ATOM    949  HG3 PRO    63      38.661  37.333  32.691  1.00  0.00           H  
ATOM    950  CB  PRO    63      40.808  37.195  32.666  1.00  0.00           C  
ATOM    951  HB2 PRO    63      41.006  36.180  32.320  1.00  0.00           H  
ATOM    952  HB3 PRO    63      40.703  37.228  33.750  1.00  0.00           H  
ATOM    953  CA  PRO    63      41.809  38.230  32.204  1.00  0.00           C  
ATOM    954  HA  PRO    63      42.432  38.473  33.065  1.00  0.00           H  
ATOM    955  C   PRO    63      42.826  37.596  31.244  1.00  0.00           C  
ATOM    956  O   PRO    63      42.461  37.249  30.129  1.00  0.00           O  
ATOM    957  N   SER    64      44.015  37.411  31.703  1.00  0.00           N  
ATOM    958  H   SER    64      44.261  37.876  32.565  1.00  0.00           H  
ATOM    959  CA  SER    64      44.951  36.403  31.261  1.00  0.00           C  
ATOM    960  HA  SER    64      44.894  36.177  30.196  1.00  0.00           H  
ATOM    961  CB  SER    64      46.337  36.981  31.651  1.00  0.00           C  
ATOM    962  HB2 SER    64      46.566  37.904  31.117  1.00  0.00           H  
ATOM    963  HB3 SER    64      46.199  37.085  32.727  1.00  0.00           H  
ATOM    964  OG  SER    64      47.273  35.939  31.270  1.00  0.00           O  
ATOM    965  HG  SER    64      47.658  36.073  30.401  1.00  0.00           H  
ATOM    966  C   SER    64      44.639  35.091  32.036  1.00  0.00           C  
ATOM    967  O   SER    64      44.047  35.144  33.091  1.00  0.00           O  
ATOM    968  N   SER    65      45.137  33.919  31.596  1.00  0.00           N  
ATOM    969  H   SER    65      45.648  33.824  30.730  1.00  0.00           H  
ATOM    970  CA  SER    65      45.082  32.712  32.484  1.00  0.00           C  
ATOM    971  HA  SER    65      44.039  32.449  32.661  1.00  0.00           H  
ATOM    972  CB  SER    65      45.840  31.502  31.858  1.00  0.00           C  
ATOM    973  HB2 SER    65      45.880  30.704  32.600  1.00  0.00           H  
ATOM    974  HB3 SER    65      45.268  31.124  31.010  1.00  0.00           H  
ATOM    975  OG  SER    65      47.116  31.858  31.377  1.00  0.00           O  
ATOM    976  HG  SER    65      47.002  32.186  30.482  1.00  0.00           H  
ATOM    977  C   SER    65      45.751  32.963  33.885  1.00  0.00           C  
ATOM    978  O   SER    65      45.217  32.532  34.914  1.00  0.00           O  
ATOM    979  N   ALA    66      46.770  33.784  33.848  1.00  0.00           N  
ATOM    980  H   ALA    66      47.213  33.971  32.960  1.00  0.00           H  
ATOM    981  CA  ALA    66      47.450  34.331  35.081  1.00  0.00           C  
ATOM    982  HA  ALA    66      47.858  33.470  35.611  1.00  0.00           H  
ATOM    983  CB  ALA    66      48.603  35.223  34.628  1.00  0.00           C  
ATOM    984  HB1 ALA    66      48.215  36.125  34.153  1.00  0.00           H  
ATOM    985  HB2 ALA    66      49.184  35.486  35.512  1.00  0.00           H  
ATOM    986  HB3 ALA    66      49.163  34.687  33.862  1.00  0.00           H  
ATOM    987  C   ALA    66      46.568  35.220  35.991  1.00  0.00           C  
ATOM    988  O   ALA    66      46.839  35.240  37.172  1.00  0.00           O  
ATOM    989  N   SER    67      45.484  35.879  35.452  1.00  0.00           N  
ATOM    990  H   SER    67      45.440  35.895  34.443  1.00  0.00           H  
ATOM    991  CA  SER    67      44.485  36.532  36.300  1.00  0.00           C  
ATOM    992  HA  SER    67      45.021  37.081  37.074  1.00  0.00           H  
ATOM    993  CB  SER    67      43.607  37.470  35.459  1.00  0.00           C  
ATOM    994  HB2 SER    67      44.209  38.101  34.805  1.00  0.00           H  
ATOM    995  HB3 SER    67      42.913  36.783  34.974  1.00  0.00           H  
ATOM    996  OG  SER    67      42.899  38.359  36.340  1.00  0.00           O  
ATOM    997  HG  SER    67      42.471  37.945  37.094  1.00  0.00           H  
ATOM    998  C   SER    67      43.649  35.398  36.995  1.00  0.00           C  
ATOM    999  O   SER    67      43.530  35.350  38.210  1.00  0.00           O  
ATOM   1000  N   CYX    68      43.130  34.432  36.265  1.00  0.00           N  
ATOM   1001  H   CYX    68      43.210  34.518  35.262  1.00  0.00           H  
ATOM   1002  CA  CYX    68      42.415  33.301  36.833  1.00  0.00           C  
ATOM   1003  HA  CYX    68      41.436  33.568  37.231  1.00  0.00           H  
ATOM   1004  CB  CYX    68      42.025  32.346  35.746  1.00  0.00           C  
ATOM   1005  HB2 CYX    68      42.868  31.756  35.388  1.00  0.00           H  
ATOM   1006  HB3 CYX    68      41.249  31.679  36.120  1.00  0.00           H  
ATOM   1007  SG  CYX    68      41.341  33.210  34.277  1.00  0.00           S  
ATOM   1008  C   CYX    68      43.149  32.627  37.913  1.00  0.00           C  
ATOM   1009  O   CYX    68      42.614  32.553  39.008  1.00  0.00           O  
ATOM   1010  N   LEU    69      44.374  32.254  37.691  1.00  0.00           N  
ATOM   1011  H   LEU    69      44.849  32.415  36.814  1.00  0.00           H  
ATOM   1012  CA  LEU    69      45.252  31.490  38.631  1.00  0.00           C  
ATOM   1013  HA  LEU    69      44.837  30.544  38.980  1.00  0.00           H  
ATOM   1014  CB  LEU    69      46.541  31.073  37.860  1.00  0.00           C  
ATOM   1015  HB2 LEU    69      46.817  31.872  37.173  1.00  0.00           H  
ATOM   1016  HB3 LEU    69      47.279  30.759  38.598  1.00  0.00           H  
ATOM   1017  CG  LEU    69      46.263  29.822  36.987  1.00  0.00           C  
ATOM   1018  HG  LEU    69      45.240  29.866  36.615  1.00  0.00           H  
ATOM   1019  CD1 LEU    69      47.320  29.682  35.866  1.00  0.00           C  
ATOM   1020 HD11 LEU    69      47.119  28.866  35.172  1.00  0.00           H  
ATOM   1021 HD12 LEU    69      47.373  30.589  35.264  1.00  0.00           H  
ATOM   1022 HD13 LEU    69      48.293  29.370  36.245  1.00  0.00           H  
ATOM   1023  CD2 LEU    69      46.446  28.634  37.968  1.00  0.00           C  
ATOM   1024 HD21 LEU    69      45.648  28.445  38.685  1.00  0.00           H  
ATOM   1025 HD22 LEU    69      46.374  27.714  37.389  1.00  0.00           H  
ATOM   1026 HD23 LEU    69      47.460  28.615  38.367  1.00  0.00           H  
ATOM   1027  C   LEU    69      45.641  32.241  39.846  1.00  0.00           C  
ATOM   1028  O   LEU    69      45.786  31.512  40.863  1.00  0.00           O  
ATOM   1029  N   ALA    70      45.872  33.545  39.738  1.00  0.00           N  
ATOM   1030  H   ALA    70      45.831  33.979  38.827  1.00  0.00           H  
ATOM   1031  CA  ALA    70      46.077  34.372  40.910  1.00  0.00           C  
ATOM   1032  HA  ALA    70      46.900  33.973  41.503  1.00  0.00           H  
ATOM   1033  CB  ALA    70      46.578  35.682  40.333  1.00  0.00           C  
ATOM   1034  HB1 ALA    70      47.458  35.606  39.694  1.00  0.00           H  
ATOM   1035  HB2 ALA    70      45.755  36.226  39.869  1.00  0.00           H  
ATOM   1036  HB3 ALA    70      46.907  36.300  41.169  1.00  0.00           H  
ATOM   1037  C   ALA    70      44.781  34.595  41.763  1.00  0.00           C  
ATOM   1038  O   ALA    70      44.834  34.586  43.033  1.00  0.00           O  
ATOM   1039  N   GLN    71      43.614  34.831  41.083  1.00  0.00           N  
ATOM   1040  H   GLN    71      43.652  34.704  40.082  1.00  0.00           H  
ATOM   1041  CA  GLN    71      42.382  35.361  41.712  1.00  0.00           C  
ATOM   1042  HA  GLN    71      42.580  36.006  42.568  1.00  0.00           H  
ATOM   1043  CB  GLN    71      41.589  36.175  40.748  1.00  0.00           C  
ATOM   1044  HB2 GLN    71      40.910  36.889  41.213  1.00  0.00           H  
ATOM   1045  HB3 GLN    71      42.331  36.759  40.204  1.00  0.00           H  
ATOM   1046  CG  GLN    71      40.794  35.482  39.635  1.00  0.00           C  
ATOM   1047  HG2 GLN    71      41.336  34.622  39.241  1.00  0.00           H  
ATOM   1048  HG3 GLN    71      39.953  34.990  40.124  1.00  0.00           H  
ATOM   1049  CD  GLN    71      40.348  36.319  38.494  1.00  0.00           C  
ATOM   1050  OE1 GLN    71      40.990  37.313  38.184  1.00  0.00           O  
ATOM   1051  NE2 GLN    71      39.368  35.964  37.769  1.00  0.00           N  
ATOM   1052 HE21 GLN    71      39.394  36.479  36.901  1.00  0.00           H  
ATOM   1053 HE22 GLN    71      38.958  35.058  37.946  1.00  0.00           H  
ATOM   1054  C   GLN    71      41.600  34.261  42.439  1.00  0.00           C  
ATOM   1055  O   GLN    71      41.110  34.437  43.529  1.00  0.00           O  
ATOM   1056  N   GLN    72      41.510  33.040  41.841  1.00  0.00           N  
ATOM   1057  H   GLN    72      41.803  32.957  40.878  1.00  0.00           H  
ATOM   1058  CA  GLN    72      40.819  31.906  42.491  1.00  0.00           C  
ATOM   1059  HA  GLN    72      39.734  32.000  42.538  1.00  0.00           H  
ATOM   1060  CB  GLN    72      40.992  30.728  41.461  1.00  0.00           C  
ATOM   1061  HB2 GLN    72      42.010  30.714  41.070  1.00  0.00           H  
ATOM   1062  HB3 GLN    72      40.863  29.838  42.077  1.00  0.00           H  
ATOM   1063  CG  GLN    72      39.995  30.724  40.247  1.00  0.00           C  
ATOM   1064  HG2 GLN    72      40.038  31.615  39.621  1.00  0.00           H  
ATOM   1065  HG3 GLN    72      40.144  29.804  39.682  1.00  0.00           H  
ATOM   1066  CD  GLN    72      38.600  30.680  40.800  1.00  0.00           C  
ATOM   1067  OE1 GLN    72      37.819  31.650  40.560  1.00  0.00           O  
ATOM   1068  NE2 GLN    72      38.166  29.670  41.486  1.00  0.00           N  
ATOM   1069 HE21 GLN    72      37.278  29.848  41.934  1.00  0.00           H  
ATOM   1070 HE22 GLN    72      38.643  28.780  41.471  1.00  0.00           H  
ATOM   1071  C   GLN    72      41.320  31.683  43.971  1.00  0.00           C  
ATOM   1072  O   GLN    72      40.424  31.531  44.787  1.00  0.00           O  
ATOM   1073  N   PRO    73      42.644  31.544  44.215  1.00  0.00           N  
ATOM   1074  CD  PRO    73      43.719  31.349  43.297  1.00  0.00           C  
ATOM   1075  HD2 PRO    73      44.024  32.241  42.751  1.00  0.00           H  
ATOM   1076  HD3 PRO    73      43.461  30.664  42.490  1.00  0.00           H  
ATOM   1077  CG  PRO    73      44.876  30.752  44.045  1.00  0.00           C  
ATOM   1078  HG2 PRO    73      45.827  30.982  43.565  1.00  0.00           H  
ATOM   1079  HG3 PRO    73      44.652  29.691  44.154  1.00  0.00           H  
ATOM   1080  CB  PRO    73      44.684  31.449  45.356  1.00  0.00           C  
ATOM   1081  HB2 PRO    73      45.053  32.473  45.418  1.00  0.00           H  
ATOM   1082  HB3 PRO    73      45.104  30.804  46.127  1.00  0.00           H  
ATOM   1083  CA  PRO    73      43.215  31.388  45.551  1.00  0.00           C  
ATOM   1084  HA  PRO    73      43.145  30.368  45.929  1.00  0.00           H  
ATOM   1085  C   PRO    73      42.662  32.326  46.627  1.00  0.00           C  
ATOM   1086  O   PRO    73      42.110  31.944  47.683  1.00  0.00           O  
ATOM   1087  N   MET    74      42.719  33.652  46.359  1.00  0.00           N  
ATOM   1088  H   MET    74      43.429  33.920  45.693  1.00  0.00           H  
ATOM   1089  CA  MET    74      42.376  34.648  47.319  1.00  0.00           C  
ATOM   1090  HA  MET    74      42.768  34.432  48.312  1.00  0.00           H  
ATOM   1091  CB  MET    74      43.053  35.998  46.991  1.00  0.00           C  
ATOM   1092  HB2 MET    74      42.582  36.444  46.115  1.00  0.00           H  
ATOM   1093  HB3 MET    74      42.794  36.695  47.788  1.00  0.00           H  
ATOM   1094  CG  MET    74      44.574  35.946  46.898  1.00  0.00           C  
ATOM   1095  HG2 MET    74      44.890  35.339  47.747  1.00  0.00           H  
ATOM   1096  HG3 MET    74      44.889  35.491  45.959  1.00  0.00           H  
ATOM   1097  SD  MET    74      45.479  37.510  47.013  1.00  0.00           S  
ATOM   1098  CE  MET    74      44.805  38.345  45.472  1.00  0.00           C  
ATOM   1099  HE1 MET    74      44.359  37.709  44.707  1.00  0.00           H  
ATOM   1100  HE2 MET    74      43.979  38.958  45.832  1.00  0.00           H  
ATOM   1101  HE3 MET    74      45.590  38.934  44.999  1.00  0.00           H  
ATOM   1102  C   MET    74      40.808  34.806  47.551  1.00  0.00           C  
ATOM   1103  O   MET    74      40.403  35.087  48.679  1.00  0.00           O  
ATOM   1104  N   ALA    75      40.009  34.295  46.651  1.00  0.00           N  
ATOM   1105  H   ALA    75      40.440  33.868  45.844  1.00  0.00           H  
ATOM   1106  CA  ALA    75      38.610  34.104  46.929  1.00  0.00           C  
ATOM   1107  HA  ALA    75      38.157  35.027  47.292  1.00  0.00           H  
ATOM   1108  CB  ALA    75      37.889  33.963  45.597  1.00  0.00           C  
ATOM   1109  HB1 ALA    75      38.234  33.079  45.060  1.00  0.00           H  
ATOM   1110  HB2 ALA    75      36.832  33.729  45.730  1.00  0.00           H  
ATOM   1111  HB3 ALA    75      37.962  34.914  45.070  1.00  0.00           H  
ATOM   1112  C   ALA    75      38.211  32.971  47.922  1.00  0.00           C  
ATOM   1113  O   ALA    75      37.223  33.009  48.525  1.00  0.00           O  
ATOM   1114  N   HID    76      38.973  31.882  47.920  1.00  0.00           N  
ATOM   1115  H   HID    76      39.706  31.791  47.231  1.00  0.00           H  
ATOM   1116  CA  HID    76      38.628  30.694  48.726  1.00  0.00           C  
ATOM   1117  HA  HID    76      37.581  30.730  49.027  1.00  0.00           H  
ATOM   1118  CB  HID    76      38.574  29.435  47.799  1.00  0.00           C  
ATOM   1119  HB2 HID    76      37.789  28.747  48.113  1.00  0.00           H  
ATOM   1120  HB3 HID    76      38.183  29.782  46.843  1.00  0.00           H  
ATOM   1121  CG  HID    76      39.910  28.708  47.660  1.00  0.00           C  
ATOM   1122  ND1 HID    76      40.285  27.588  48.404  1.00  0.00           N  
ATOM   1123  HD1 HID    76      39.754  27.109  49.117  1.00  0.00           H  
ATOM   1124  CE1 HID    76      41.586  27.377  48.163  1.00  0.00           C  
ATOM   1125  HE1 HID    76      42.113  26.572  48.654  1.00  0.00           H  
ATOM   1126  NE2 HID    76      42.047  28.264  47.223  1.00  0.00           N  
ATOM   1127  CD2 HID    76      40.986  29.066  46.945  1.00  0.00           C  
ATOM   1128  HD2 HID    76      41.087  29.808  46.166  1.00  0.00           H  
ATOM   1129  C   HID    76      39.485  30.524  49.978  1.00  0.00           C  
ATOM   1130  O   HID    76      38.974  30.537  51.090  1.00  0.00           O  
ATOM   1131  N   LEU    77      40.804  30.554  49.905  1.00  0.00           N  
ATOM   1132  H   LEU    77      41.235  30.693  49.002  1.00  0.00           H  
ATOM   1133  CA  LEU    77      41.658  30.198  51.035  1.00  0.00           C  
ATOM   1134  HA  LEU    77      41.305  29.277  51.499  1.00  0.00           H  
ATOM   1135  CB  LEU    77      43.046  29.915  50.492  1.00  0.00           C  
ATOM   1136  HB2 LEU    77      43.028  28.954  49.979  1.00  0.00           H  
ATOM   1137  HB3 LEU    77      43.332  30.690  49.781  1.00  0.00           H  
ATOM   1138  CG  LEU    77      44.128  29.701  51.553  1.00  0.00           C  
ATOM   1139  HG  LEU    77      44.232  30.534  52.249  1.00  0.00           H  
ATOM   1140  CD1 LEU    77      43.891  28.482  52.492  1.00  0.00           C  
ATOM   1141 HD11 LEU    77      43.060  28.642  53.178  1.00  0.00           H  
ATOM   1142 HD12 LEU    77      43.706  27.578  51.912  1.00  0.00           H  
ATOM   1143 HD13 LEU    77      44.718  28.294  53.177  1.00  0.00           H  
ATOM   1144  CD2 LEU    77      45.478  29.542  50.958  1.00  0.00           C  
ATOM   1145 HD21 LEU    77      45.502  28.781  50.177  1.00  0.00           H  
ATOM   1146 HD22 LEU    77      45.793  30.488  50.517  1.00  0.00           H  
ATOM   1147 HD23 LEU    77      46.176  29.188  51.717  1.00  0.00           H  
ATOM   1148  C   LEU    77      41.527  31.233  52.156  1.00  0.00           C  
ATOM   1149  O   LEU    77      41.398  30.818  53.291  1.00  0.00           O  
ATOM   1150  N   PRO    78      41.683  32.542  51.906  1.00  0.00           N  
ATOM   1151  CD  PRO    78      42.358  33.195  50.807  1.00  0.00           C  
ATOM   1152  HD2 PRO    78      41.683  33.414  49.979  1.00  0.00           H  
ATOM   1153  HD3 PRO    78      43.270  32.660  50.545  1.00  0.00           H  
ATOM   1154  CG  PRO    78      42.928  34.574  51.402  1.00  0.00           C  
ATOM   1155  HG2 PRO    78      43.012  35.294  50.588  1.00  0.00           H  
ATOM   1156  HG3 PRO    78      43.914  34.355  51.811  1.00  0.00           H  
ATOM   1157  CB  PRO    78      41.816  34.824  52.378  1.00  0.00           C  
ATOM   1158  HB2 PRO    78      41.049  35.317  51.780  1.00  0.00           H  
ATOM   1159  HB3 PRO    78      42.133  35.507  53.167  1.00  0.00           H  
ATOM   1160  CA  PRO    78      41.433  33.480  52.938  1.00  0.00           C  
ATOM   1161  HA  PRO    78      42.059  33.209  53.789  1.00  0.00           H  
ATOM   1162  C   PRO    78      39.986  33.501  53.395  1.00  0.00           C  
ATOM   1163  O   PRO    78      39.771  33.808  54.582  1.00  0.00           O  
ATOM   1164  N   LEU    79      38.973  33.215  52.573  1.00  0.00           N  
ATOM   1165  H   LEU    79      39.169  32.967  51.613  1.00  0.00           H  
ATOM   1166  CA  LEU    79      37.609  33.112  53.157  1.00  0.00           C  
ATOM   1167  HA  LEU    79      37.372  33.986  53.763  1.00  0.00           H  
ATOM   1168  CB  LEU    79      36.586  32.956  52.030  1.00  0.00           C  
ATOM   1169  HB2 LEU    79      36.551  33.963  51.613  1.00  0.00           H  
ATOM   1170  HB3 LEU    79      36.867  32.147  51.355  1.00  0.00           H  
ATOM   1171  CG  LEU    79      35.071  32.658  52.538  1.00  0.00           C  
ATOM   1172  HG  LEU    79      35.057  31.718  53.091  1.00  0.00           H  
ATOM   1173  CD1 LEU    79      34.655  33.697  53.581  1.00  0.00           C  
ATOM   1174 HD11 LEU    79      33.594  33.538  53.779  1.00  0.00           H  
ATOM   1175 HD12 LEU    79      35.304  33.698  54.456  1.00  0.00           H  
ATOM   1176 HD13 LEU    79      34.684  34.691  53.135  1.00  0.00           H  
ATOM   1177  CD2 LEU    79      34.065  32.584  51.372  1.00  0.00           C  
ATOM   1178 HD21 LEU    79      34.395  31.683  50.855  1.00  0.00           H  
ATOM   1179 HD22 LEU    79      33.047  32.519  51.756  1.00  0.00           H  
ATOM   1180 HD23 LEU    79      33.966  33.509  50.804  1.00  0.00           H  
ATOM   1181  C   LEU    79      37.518  31.908  54.199  1.00  0.00           C  
ATOM   1182  O   LEU    79      37.113  32.163  55.308  1.00  0.00           O  
ATOM   1183  N   THR    80      38.048  30.756  53.748  1.00  0.00           N  
ATOM   1184  H   THR    80      38.259  30.777  52.761  1.00  0.00           H  
ATOM   1185  CA  THR    80      38.318  29.501  54.540  1.00  0.00           C  
ATOM   1186  HA  THR    80      37.331  29.099  54.772  1.00  0.00           H  
ATOM   1187  CB  THR    80      39.045  28.404  53.786  1.00  0.00           C  
ATOM   1188  HB  THR    80      39.863  28.884  53.249  1.00  0.00           H  
ATOM   1189  CG2 THR    80      39.583  27.284  54.742  1.00  0.00           C  
ATOM   1190 HG21 THR    80      39.868  26.383  54.199  1.00  0.00           H  
ATOM   1191 HG22 THR    80      40.351  27.677  55.409  1.00  0.00           H  
ATOM   1192 HG23 THR    80      38.791  26.950  55.412  1.00  0.00           H  
ATOM   1193  OG1 THR    80      38.154  27.765  52.869  1.00  0.00           O  
ATOM   1194  HG1 THR    80      38.702  27.187  52.333  1.00  0.00           H  
ATOM   1195  C   THR    80      38.967  29.878  55.925  1.00  0.00           C  
ATOM   1196  O   THR    80      38.379  29.567  56.928  1.00  0.00           O  
ATOM   1197  N   GLY    81      40.088  30.571  55.885  1.00  0.00           N  
ATOM   1198  H   GLY    81      40.485  30.780  54.980  1.00  0.00           H  
ATOM   1199  CA  GLY    81      40.692  31.292  56.987  1.00  0.00           C  
ATOM   1200  HA2 GLY    81      41.241  30.541  57.556  1.00  0.00           H  
ATOM   1201  HA3 GLY    81      41.460  31.949  56.578  1.00  0.00           H  
ATOM   1202  C   GLY    81      39.804  32.061  57.871  1.00  0.00           C  
ATOM   1203  O   GLY    81      39.523  31.642  59.012  1.00  0.00           O  
ATOM   1204  N   CYS    82      39.156  33.076  57.365  1.00  0.00           N  
ATOM   1205  H   CYS    82      39.196  33.177  56.361  1.00  0.00           H  
ATOM   1206  CA  CYS    82      38.324  33.949  58.159  1.00  0.00           C  
ATOM   1207  HA  CYS    82      38.940  34.280  58.996  1.00  0.00           H  
ATOM   1208  CB  CYS    82      37.933  35.030  57.193  1.00  0.00           C  
ATOM   1209  HB2 CYS    82      38.787  35.407  56.632  1.00  0.00           H  
ATOM   1210  HB3 CYS    82      37.179  34.732  56.464  1.00  0.00           H  
ATOM   1211  SG  CYS    82      37.161  36.471  58.022  1.00  0.00           S  
ATOM   1212  HG  CYS    82      38.314  37.130  58.165  1.00  0.00           H  
ATOM   1213  C   CYS    82      37.140  33.197  58.827  1.00  0.00           C  
ATOM   1214  O   CYS    82      36.674  33.659  59.867  1.00  0.00           O  
ATOM   1215  N   LEU    83      36.622  32.132  58.179  1.00  0.00           N  
ATOM   1216  H   LEU    83      37.007  31.846  57.290  1.00  0.00           H  
ATOM   1217  CA  LEU    83      35.615  31.183  58.721  1.00  0.00           C  
ATOM   1218  HA  LEU    83      34.955  31.794  59.337  1.00  0.00           H  
ATOM   1219  CB  LEU    83      34.793  30.517  57.588  1.00  0.00           C  
ATOM   1220  HB2 LEU    83      35.427  30.295  56.730  1.00  0.00           H  
ATOM   1221  HB3 LEU    83      34.336  29.595  57.947  1.00  0.00           H  
ATOM   1222  CG  LEU    83      33.598  31.466  57.156  1.00  0.00           C  
ATOM   1223  HG  LEU    83      34.034  32.464  57.199  1.00  0.00           H  
ATOM   1224  CD1 LEU    83      33.095  31.319  55.752  1.00  0.00           C  
ATOM   1225 HD11 LEU    83      33.959  31.140  55.112  1.00  0.00           H  
ATOM   1226 HD12 LEU    83      32.437  30.465  55.592  1.00  0.00           H  
ATOM   1227 HD13 LEU    83      32.647  32.254  55.416  1.00  0.00           H  
ATOM   1228  CD2 LEU    83      32.429  31.390  58.171  1.00  0.00           C  
ATOM   1229 HD21 LEU    83      31.977  30.399  58.134  1.00  0.00           H  
ATOM   1230 HD22 LEU    83      32.774  31.547  59.193  1.00  0.00           H  
ATOM   1231 HD23 LEU    83      31.663  32.108  57.879  1.00  0.00           H  
ATOM   1232  C   LEU    83      36.202  30.101  59.651  1.00  0.00           C  
ATOM   1233  O   LEU    83      35.503  29.511  60.410  1.00  0.00           O  
ATOM   1234  N   SER    84      37.513  29.958  59.723  1.00  0.00           N  
ATOM   1235  H   SER    84      38.131  30.616  59.270  1.00  0.00           H  
ATOM   1236  CA  SER    84      38.192  29.129  60.689  1.00  0.00           C  
ATOM   1237  HA  SER    84      37.572  28.238  60.787  1.00  0.00           H  
ATOM   1238  CB  SER    84      39.490  28.589  60.113  1.00  0.00           C  
ATOM   1239  HB2 SER    84      40.115  29.480  60.052  1.00  0.00           H  
ATOM   1240  HB3 SER    84      39.987  27.899  60.794  1.00  0.00           H  
ATOM   1241  OG  SER    84      39.254  27.847  58.888  1.00  0.00           O  
ATOM   1242  HG  SER    84      38.929  28.427  58.196  1.00  0.00           H  
ATOM   1243  C   SER    84      38.305  29.804  62.086  1.00  0.00           C  
ATOM   1244  O   SER    84      38.092  29.150  63.149  1.00  0.00           O  
ATOM   1245  N   THR    85      38.404  31.093  62.057  1.00  0.00           N  
ATOM   1246  H   THR    85      38.482  31.537  61.153  1.00  0.00           H  
ATOM   1247  CA  THR    85      38.264  31.792  63.376  1.00  0.00           C  
ATOM   1248  HA  THR    85      38.954  31.448  64.146  1.00  0.00           H  
ATOM   1249  CB  THR    85      38.644  33.277  63.233  1.00  0.00           C  
ATOM   1250  HB  THR    85      38.390  33.771  62.295  1.00  0.00           H  
ATOM   1251  CG2 THR    85      38.112  34.233  64.331  1.00  0.00           C  
ATOM   1252 HG21 THR    85      38.367  35.229  63.968  1.00  0.00           H  
ATOM   1253 HG22 THR    85      37.026  34.152  64.371  1.00  0.00           H  
ATOM   1254 HG23 THR    85      38.476  34.032  65.338  1.00  0.00           H  
ATOM   1255  OG1 THR    85      40.042  33.278  63.276  1.00  0.00           O  
ATOM   1256  HG1 THR    85      40.377  34.178  63.281  1.00  0.00           H  
ATOM   1257  C   THR    85      36.885  31.643  63.876  1.00  0.00           C  
ATOM   1258  O   THR    85      36.671  31.363  65.032  1.00  0.00           O  
ATOM   1259  N   LEU    86      35.876  31.845  62.986  1.00  0.00           N  
ATOM   1260  H   LEU    86      36.117  32.133  62.049  1.00  0.00           H  
ATOM   1261  CA  LEU    86      34.446  31.673  63.390  1.00  0.00           C  
ATOM   1262  HA  LEU    86      34.158  32.255  64.266  1.00  0.00           H  
ATOM   1263  CB  LEU    86      33.428  32.098  62.274  1.00  0.00           C  
ATOM   1264  HB2 LEU    86      33.473  31.273  61.563  1.00  0.00           H  
ATOM   1265  HB3 LEU    86      32.452  32.034  62.755  1.00  0.00           H  
ATOM   1266  CG  LEU    86      33.512  33.436  61.575  1.00  0.00           C  
ATOM   1267  HG  LEU    86      34.242  33.420  60.765  1.00  0.00           H  
ATOM   1268  CD1 LEU    86      32.241  33.887  60.884  1.00  0.00           C  
ATOM   1269 HD11 LEU    86      32.149  33.435  59.897  1.00  0.00           H  
ATOM   1270 HD12 LEU    86      31.384  33.725  61.538  1.00  0.00           H  
ATOM   1271 HD13 LEU    86      32.317  34.955  60.678  1.00  0.00           H  
ATOM   1272  CD2 LEU    86      33.814  34.557  62.688  1.00  0.00           C  
ATOM   1273 HD21 LEU    86      33.435  35.530  62.376  1.00  0.00           H  
ATOM   1274 HD22 LEU    86      33.512  34.307  63.705  1.00  0.00           H  
ATOM   1275 HD23 LEU    86      34.888  34.743  62.694  1.00  0.00           H  
ATOM   1276  C   LEU    86      34.220  30.219  63.811  1.00  0.00           C  
ATOM   1277  O   LEU    86      33.458  29.992  64.758  1.00  0.00           O  
ATOM   1278  N   PHE    87      34.869  29.208  63.212  1.00  0.00           N  
ATOM   1279  H   PHE    87      35.310  29.317  62.310  1.00  0.00           H  
ATOM   1280  CA  PHE    87      34.594  27.860  63.695  1.00  0.00           C  
ATOM   1281  HA  PHE    87      33.553  27.588  63.868  1.00  0.00           H  
ATOM   1282  CB  PHE    87      35.130  26.927  62.567  1.00  0.00           C  
ATOM   1283  HB2 PHE    87      34.319  26.868  61.842  1.00  0.00           H  
ATOM   1284  HB3 PHE    87      36.001  27.376  62.090  1.00  0.00           H  
ATOM   1285  CG  PHE    87      35.465  25.464  62.906  1.00  0.00           C  
ATOM   1286  CD1 PHE    87      36.690  24.980  62.452  1.00  0.00           C  
ATOM   1287  HD1 PHE    87      37.244  25.567  61.734  1.00  0.00           H  
ATOM   1288  CE1 PHE    87      37.054  23.691  62.776  1.00  0.00           C  
ATOM   1289  HE1 PHE    87      37.975  23.318  62.353  1.00  0.00           H  
ATOM   1290  CZ  PHE    87      36.257  22.918  63.614  1.00  0.00           C  
ATOM   1291  HZ  PHE    87      36.443  21.903  63.932  1.00  0.00           H  
ATOM   1292  CE2 PHE    87      35.020  23.492  64.152  1.00  0.00           C  
ATOM   1293  HE2 PHE    87      34.483  22.899  64.877  1.00  0.00           H  
ATOM   1294  CD2 PHE    87      34.540  24.704  63.659  1.00  0.00           C  
ATOM   1295  HD2 PHE    87      33.700  25.200  64.123  1.00  0.00           H  
ATOM   1296  C   PHE    87      35.350  27.581  65.040  1.00  0.00           C  
ATOM   1297  O   PHE    87      34.885  26.825  65.918  1.00  0.00           O  
ATOM   1298  N   LEU    88      36.520  28.206  65.263  1.00  0.00           N  
ATOM   1299  H   LEU    88      36.961  28.898  64.674  1.00  0.00           H  
ATOM   1300  CA  LEU    88      37.209  28.144  66.511  1.00  0.00           C  
ATOM   1301  HA  LEU    88      37.050  27.138  66.901  1.00  0.00           H  
ATOM   1302  CB  LEU    88      38.681  28.557  66.255  1.00  0.00           C  
ATOM   1303  HB2 LEU    88      38.528  29.355  65.530  1.00  0.00           H  
ATOM   1304  HB3 LEU    88      39.055  29.030  67.163  1.00  0.00           H  
ATOM   1305  CG  LEU    88      39.575  27.458  65.709  1.00  0.00           C  
ATOM   1306  HG  LEU    88      38.925  26.891  65.042  1.00  0.00           H  
ATOM   1307  CD1 LEU    88      40.700  28.014  64.842  1.00  0.00           C  
ATOM   1308 HD11 LEU    88      40.342  28.889  64.298  1.00  0.00           H  
ATOM   1309 HD12 LEU    88      41.500  28.358  65.497  1.00  0.00           H  
ATOM   1310 HD13 LEU    88      41.017  27.233  64.151  1.00  0.00           H  
ATOM   1311  CD2 LEU    88      40.035  26.490  66.818  1.00  0.00           C  
ATOM   1312 HD21 LEU    88      40.632  25.660  66.440  1.00  0.00           H  
ATOM   1313 HD22 LEU    88      40.588  27.023  67.591  1.00  0.00           H  
ATOM   1314 HD23 LEU    88      39.141  26.064  67.274  1.00  0.00           H  
ATOM   1315  C   LEU    88      36.540  28.952  67.641  1.00  0.00           C  
ATOM   1316  O   LEU    88      36.578  28.648  68.871  1.00  0.00           O  
ATOM   1317  N   GLN    89      35.667  29.895  67.191  1.00  0.00           N  
ATOM   1318  H   GLN    89      35.693  30.044  66.193  1.00  0.00           H  
ATOM   1319  CA  GLN    89      34.828  30.497  68.193  1.00  0.00           C  
ATOM   1320  HA  GLN    89      35.450  30.723  69.060  1.00  0.00           H  
ATOM   1321  CB  GLN    89      34.358  31.819  67.566  1.00  0.00           C  
ATOM   1322  HB2 GLN    89      34.053  31.553  66.554  1.00  0.00           H  
ATOM   1323  HB3 GLN    89      33.501  32.080  68.187  1.00  0.00           H  
ATOM   1324  CG  GLN    89      35.274  33.060  67.456  1.00  0.00           C  
ATOM   1325  HG2 GLN    89      35.404  33.337  66.410  1.00  0.00           H  
ATOM   1326  HG3 GLN    89      34.818  33.900  67.979  1.00  0.00           H  
ATOM   1327  CD  GLN    89      36.622  32.830  68.062  1.00  0.00           C  
ATOM   1328  OE1 GLN    89      36.860  32.879  69.267  1.00  0.00           O  
ATOM   1329  NE2 GLN    89      37.689  32.528  67.302  1.00  0.00           N  
ATOM   1330 HE21 GLN    89      38.536  32.296  67.801  1.00  0.00           H  
ATOM   1331 HE22 GLN    89      37.525  32.220  66.354  1.00  0.00           H  
ATOM   1332  C   GLN    89      33.582  29.653  68.460  1.00  0.00           C  
ATOM   1333  O   GLN    89      33.263  29.478  69.643  1.00  0.00           O  
ATOM   1334  N   ALA    90      33.028  29.057  67.368  1.00  0.00           N  
ATOM   1335  H   ALA    90      33.574  29.187  66.528  1.00  0.00           H  
ATOM   1336  CA  ALA    90      31.848  28.209  67.297  1.00  0.00           C  
ATOM   1337  HA  ALA    90      31.122  28.686  67.956  1.00  0.00           H  
ATOM   1338  CB  ALA    90      31.320  27.767  65.914  1.00  0.00           C  
ATOM   1339  HB1 ALA    90      30.433  27.141  66.013  1.00  0.00           H  
ATOM   1340  HB2 ALA    90      30.997  28.660  65.379  1.00  0.00           H  
ATOM   1341  HB3 ALA    90      32.224  27.329  65.492  1.00  0.00           H  
ATOM   1342  C   ALA    90      32.177  26.954  68.244  1.00  0.00           C  
ATOM   1343  O   ALA    90      31.297  26.579  69.000  1.00  0.00           O  
ATOM   1344  N   ALA    91      33.376  26.323  68.133  1.00  0.00           N  
ATOM   1345  H   ALA    91      34.107  26.785  67.612  1.00  0.00           H  
ATOM   1346  CA  ALA    91      33.799  25.181  68.976  1.00  0.00           C  
ATOM   1347  HA  ALA    91      33.212  24.323  68.648  1.00  0.00           H  
ATOM   1348  CB  ALA    91      35.277  24.900  68.624  1.00  0.00           C  
ATOM   1349  HB1 ALA    91      35.600  24.025  69.189  1.00  0.00           H  
ATOM   1350  HB2 ALA    91      35.164  24.513  67.612  1.00  0.00           H  
ATOM   1351  HB3 ALA    91      35.872  25.795  68.805  1.00  0.00           H  
ATOM   1352  C   ALA    91      33.609  25.517  70.422  1.00  0.00           C  
ATOM   1353  O   ALA    91      33.412  24.585  71.232  1.00  0.00           O  
ATOM   1354  N   GLU    92      33.752  26.780  70.881  1.00  0.00           N  
ATOM   1355  H   GLU    92      33.951  27.513  70.215  1.00  0.00           H  
ATOM   1356  CA  GLU    92      33.530  27.139  72.283  1.00  0.00           C  
ATOM   1357  HA  GLU    92      33.833  26.378  73.002  1.00  0.00           H  
ATOM   1358  CB  GLU    92      34.326  28.348  72.645  1.00  0.00           C  
ATOM   1359  HB2 GLU    92      35.388  28.116  72.568  1.00  0.00           H  
ATOM   1360  HB3 GLU    92      34.113  29.140  71.927  1.00  0.00           H  
ATOM   1361  CG  GLU    92      34.227  28.915  74.065  1.00  0.00           C  
ATOM   1362  HG2 GLU    92      33.193  29.229  74.211  1.00  0.00           H  
ATOM   1363  HG3 GLU    92      34.426  28.160  74.825  1.00  0.00           H  
ATOM   1364  CD  GLU    92      35.128  30.146  74.340  1.00  0.00           C  
ATOM   1365  OE1 GLU    92      35.194  30.578  75.506  1.00  0.00           O  
ATOM   1366  OE2 GLU    92      35.652  30.848  73.434  1.00  0.00           O  
ATOM   1367  C   GLU    92      32.070  27.388  72.528  1.00  0.00           C  
ATOM   1368  O   GLU    92      31.563  26.867  73.537  1.00  0.00           O  
ATOM   1369  N   THR    93      31.374  28.228  71.765  1.00  0.00           N  
ATOM   1370  H   THR    93      31.894  28.717  71.051  1.00  0.00           H  
ATOM   1371  CA  THR    93      29.921  28.394  72.102  1.00  0.00           C  
ATOM   1372  HA  THR    93      29.746  28.762  73.113  1.00  0.00           H  
ATOM   1373  CB  THR    93      29.283  29.388  71.130  1.00  0.00           C  
ATOM   1374  HB  THR    93      28.317  29.702  71.527  1.00  0.00           H  
ATOM   1375  CG2 THR    93      30.204  30.600  70.912  1.00  0.00           C  
ATOM   1376 HG21 THR    93      30.991  30.285  70.227  1.00  0.00           H  
ATOM   1377 HG22 THR    93      29.587  31.395  70.493  1.00  0.00           H  
ATOM   1378 HG23 THR    93      30.617  30.980  71.846  1.00  0.00           H  
ATOM   1379  OG1 THR    93      29.249  28.866  69.799  1.00  0.00           O  
ATOM   1380  HG1 THR    93      28.625  28.148  69.667  1.00  0.00           H  
ATOM   1381  C   THR    93      29.108  27.100  72.055  1.00  0.00           C  
ATOM   1382  O   THR    93      28.195  26.962  72.891  1.00  0.00           O  
ATOM   1383  N   PHE    94      29.488  26.023  71.277  1.00  0.00           N  
ATOM   1384  H   PHE    94      30.165  26.191  70.546  1.00  0.00           H  
ATOM   1385  CA  PHE    94      28.971  24.696  71.405  1.00  0.00           C  
ATOM   1386  HA  PHE    94      27.978  24.774  70.961  1.00  0.00           H  
ATOM   1387  CB  PHE    94      29.815  23.704  70.525  1.00  0.00           C  
ATOM   1388  HB2 PHE    94      29.869  24.062  69.497  1.00  0.00           H  
ATOM   1389  HB3 PHE    94      30.856  23.743  70.848  1.00  0.00           H  
ATOM   1390  CG  PHE    94      29.353  22.314  70.382  1.00  0.00           C  
ATOM   1391  CD1 PHE    94      28.315  21.852  69.504  1.00  0.00           C  
ATOM   1392  HD1 PHE    94      27.857  22.629  68.909  1.00  0.00           H  
ATOM   1393  CE1 PHE    94      27.905  20.548  69.435  1.00  0.00           C  
ATOM   1394  HE1 PHE    94      27.150  20.260  68.719  1.00  0.00           H  
ATOM   1395  CZ  PHE    94      28.477  19.642  70.257  1.00  0.00           C  
ATOM   1396  HZ  PHE    94      28.096  18.632  70.292  1.00  0.00           H  
ATOM   1397  CE2 PHE    94      29.467  20.046  71.194  1.00  0.00           C  
ATOM   1398  HE2 PHE    94      29.949  19.258  71.755  1.00  0.00           H  
ATOM   1399  CD2 PHE    94      29.888  21.354  71.215  1.00  0.00           C  
ATOM   1400  HD2 PHE    94      30.698  21.635  71.872  1.00  0.00           H  
ATOM   1401  C   PHE    94      28.889  24.169  72.894  1.00  0.00           C  
ATOM   1402  O   PHE    94      28.114  23.322  73.089  1.00  0.00           O  
ATOM   1403  N   VAL    95      29.669  24.635  73.935  1.00  0.00           N  
ATOM   1404  H   VAL    95      30.394  25.297  73.698  1.00  0.00           H  
ATOM   1405  CA  VAL    95      29.939  23.951  75.196  1.00  0.00           C  
ATOM   1406  HA  VAL    95      29.157  23.252  75.490  1.00  0.00           H  
ATOM   1407  CB  VAL    95      31.294  23.243  75.198  1.00  0.00           C  
ATOM   1408  HB  VAL    95      31.183  22.403  74.512  1.00  0.00           H  
ATOM   1409  CG1 VAL    95      32.457  23.974  74.710  1.00  0.00           C  
ATOM   1410 HG11 VAL    95      32.288  24.439  73.739  1.00  0.00           H  
ATOM   1411 HG12 VAL    95      32.861  24.675  75.441  1.00  0.00           H  
ATOM   1412 HG13 VAL    95      33.236  23.254  74.461  1.00  0.00           H  
ATOM   1413  CG2 VAL    95      31.627  22.675  76.639  1.00  0.00           C  
ATOM   1414 HG21 VAL    95      31.899  23.447  77.358  1.00  0.00           H  
ATOM   1415 HG22 VAL    95      30.808  22.102  77.075  1.00  0.00           H  
ATOM   1416 HG23 VAL    95      32.431  21.943  76.569  1.00  0.00           H  
ATOM   1417  C   VAL    95      29.830  24.976  76.300  1.00  0.00           C  
ATOM   1418  O   VAL    95      29.414  24.599  77.420  1.00  0.00           O  
ATOM   1419  N   GLU    96      29.976  26.277  76.033  1.00  0.00           N  
ATOM   1420  H   GLU    96      30.183  26.616  75.104  1.00  0.00           H  
ATOM   1421  CA  GLU    96      29.832  27.267  77.171  1.00  0.00           C  
ATOM   1422  HA  GLU    96      30.490  27.001  77.998  1.00  0.00           H  
ATOM   1423  CB  GLU    96      30.402  28.607  76.722  1.00  0.00           C  
ATOM   1424  HB2 GLU    96      30.408  28.754  75.642  1.00  0.00           H  
ATOM   1425  HB3 GLU    96      29.797  29.410  77.143  1.00  0.00           H  
ATOM   1426  CG  GLU    96      31.854  28.888  77.154  1.00  0.00           C  
ATOM   1427  HG2 GLU    96      32.447  28.032  76.833  1.00  0.00           H  
ATOM   1428  HG3 GLU    96      32.280  29.755  76.647  1.00  0.00           H  
ATOM   1429  CD  GLU    96      32.032  29.197  78.628  1.00  0.00           C  
ATOM   1430  OE1 GLU    96      33.062  29.811  78.982  1.00  0.00           O  
ATOM   1431  OE2 GLU    96      31.108  29.014  79.466  1.00  0.00           O  
ATOM   1432  C   GLU    96      28.453  27.400  77.753  1.00  0.00           C  
ATOM   1433  O   GLU    96      27.435  27.116  77.087  1.00  0.00           O  
ATOM   1434  N   SER    97      28.367  27.833  79.048  1.00  0.00           N  
ATOM   1435  H   SER    97      29.217  28.167  79.479  1.00  0.00           H  
ATOM   1436  CA  SER    97      27.123  28.023  79.841  1.00  0.00           C  
ATOM   1437  HA  SER    97      26.227  27.796  79.264  1.00  0.00           H  
ATOM   1438  CB  SER    97      27.286  27.187  81.116  1.00  0.00           C  
ATOM   1439  HB2 SER    97      27.298  26.127  80.866  1.00  0.00           H  
ATOM   1440  HB3 SER    97      28.204  27.574  81.558  1.00  0.00           H  
ATOM   1441  OG  SER    97      26.204  27.453  82.003  1.00  0.00           O  
ATOM   1442  HG  SER    97      25.567  26.811  81.682  1.00  0.00           H  
ATOM   1443  C   SER    97      26.755  29.492  80.043  1.00  0.00           C  
ATOM   1444  O   SER    97      27.642  30.349  79.971  1.00  0.00           O  
ATOM   1445  N   GLU    98      25.550  29.834  80.404  1.00  0.00           N  
ATOM   1446  H   GLU    98      24.819  29.138  80.453  1.00  0.00           H  
ATOM   1447  CA  GLU    98      25.115  31.028  81.062  1.00  0.00           C  
ATOM   1448  HA  GLU    98      25.616  31.826  80.516  1.00  0.00           H  
ATOM   1449  CB  GLU    98      23.614  31.229  80.861  1.00  0.00           C  
ATOM   1450  HB2 GLU    98      23.494  32.310  80.784  1.00  0.00           H  
ATOM   1451  HB3 GLU    98      23.417  30.910  79.837  1.00  0.00           H  
ATOM   1452  CG  GLU    98      22.602  30.462  81.689  1.00  0.00           C  
ATOM   1453  HG2 GLU    98      22.823  30.604  82.747  1.00  0.00           H  
ATOM   1454  HG3 GLU    98      21.630  30.836  81.365  1.00  0.00           H  
ATOM   1455  CD  GLU    98      22.607  28.936  81.451  1.00  0.00           C  
ATOM   1456  OE1 GLU    98      22.173  28.146  82.283  1.00  0.00           O  
ATOM   1457  OE2 GLU    98      23.131  28.529  80.349  1.00  0.00           O  
ATOM   1458  C   GLU    98      25.509  31.222  82.537  1.00  0.00           C  
ATOM   1459  O   GLU    98      25.049  32.264  83.124  1.00  0.00           O  
ATOM   1460  N   LEU    99      26.231  30.342  83.254  1.00  0.00           N  
ATOM   1461  H   LEU    99      26.366  29.405  82.901  1.00  0.00           H  
ATOM   1462  CA  LEU    99      26.927  30.566  84.508  1.00  0.00           C  
ATOM   1463  HA  LEU    99      26.331  31.310  85.037  1.00  0.00           H  
ATOM   1464  CB  LEU    99      27.060  29.167  85.253  1.00  0.00           C  
ATOM   1465  HB2 LEU    99      27.051  28.287  84.610  1.00  0.00           H  
ATOM   1466  HB3 LEU    99      28.089  29.125  85.611  1.00  0.00           H  
ATOM   1467  CG  LEU    99      26.156  29.073  86.453  1.00  0.00           C  
ATOM   1468  HG  LEU    99      26.245  29.943  87.104  1.00  0.00           H  
ATOM   1469  CD1 LEU    99      24.663  29.205  86.138  1.00  0.00           C  
ATOM   1470 HD11 LEU    99      24.286  30.165  86.490  1.00  0.00           H  
ATOM   1471 HD12 LEU    99      24.509  29.057  85.069  1.00  0.00           H  
ATOM   1472 HD13 LEU    99      24.033  28.583  86.773  1.00  0.00           H  
ATOM   1473  CD2 LEU    99      26.350  27.725  87.070  1.00  0.00           C  
ATOM   1474 HD21 LEU    99      27.368  27.518  87.398  1.00  0.00           H  
ATOM   1475 HD22 LEU    99      25.697  27.594  87.933  1.00  0.00           H  
ATOM   1476 HD23 LEU    99      26.086  26.934  86.368  1.00  0.00           H  
ATOM   1477  C   LEU    99      28.377  31.207  84.185  1.00  0.00           C  
ATOM   1478  O   LEU    99      28.766  31.309  83.046  1.00  0.00           O  
ATOM   1479  N   PRO   100      29.054  31.692  85.193  1.00  0.00           N  
ATOM   1480  CD  PRO   100      28.481  32.123  86.462  1.00  0.00           C  
ATOM   1481  HD2 PRO   100      28.602  31.344  87.215  1.00  0.00           H  
ATOM   1482  HD3 PRO   100      27.473  32.537  86.437  1.00  0.00           H  
ATOM   1483  CG  PRO   100      29.340  33.339  86.808  1.00  0.00           C  
ATOM   1484  HG2 PRO   100      29.358  33.383  87.897  1.00  0.00           H  
ATOM   1485  HG3 PRO   100      28.965  34.173  86.215  1.00  0.00           H  
ATOM   1486  CB  PRO   100      30.690  32.992  86.358  1.00  0.00           C  
ATOM   1487  HB2 PRO   100      31.244  32.343  87.036  1.00  0.00           H  
ATOM   1488  HB3 PRO   100      31.244  33.911  86.166  1.00  0.00           H  
ATOM   1489  CA  PRO   100      30.362  32.278  85.008  1.00  0.00           C  
ATOM   1490  HA  PRO   100      30.328  33.065  84.255  1.00  0.00           H  
ATOM   1491  C   PRO   100      31.428  31.235  84.806  1.00  0.00           C  
ATOM   1492  O   PRO   100      31.355  30.049  85.237  1.00  0.00           O  
ATOM   1493  N   LEU   101      32.612  31.623  84.260  1.00  0.00           N  
ATOM   1494  H   LEU   101      32.721  32.616  84.107  1.00  0.00           H  
ATOM   1495  CA  LEU   101      33.692  30.761  83.782  1.00  0.00           C  
ATOM   1496  HA  LEU   101      33.326  30.060  83.032  1.00  0.00           H  
ATOM   1497  CB  LEU   101      34.702  31.625  82.952  1.00  0.00           C  
ATOM   1498  HB2 LEU   101      34.145  32.408  82.439  1.00  0.00           H  
ATOM   1499  HB3 LEU   101      35.359  32.198  83.606  1.00  0.00           H  
ATOM   1500  CG  LEU   101      35.596  30.914  82.022  1.00  0.00           C  
ATOM   1501  HG  LEU   101      35.035  30.399  81.242  1.00  0.00           H  
ATOM   1502  CD1 LEU   101      36.264  32.029  81.216  1.00  0.00           C  
ATOM   1503 HD11 LEU   101      36.948  32.565  81.875  1.00  0.00           H  
ATOM   1504 HD12 LEU   101      36.843  31.677  80.362  1.00  0.00           H  
ATOM   1505 HD13 LEU   101      35.551  32.749  80.815  1.00  0.00           H  
ATOM   1506  CD2 LEU   101      36.530  30.005  82.719  1.00  0.00           C  
ATOM   1507 HD21 LEU   101      36.992  30.567  83.531  1.00  0.00           H  
ATOM   1508 HD22 LEU   101      36.043  29.197  83.265  1.00  0.00           H  
ATOM   1509 HD23 LEU   101      37.233  29.599  81.993  1.00  0.00           H  
ATOM   1510  C   LEU   101      34.332  30.085  85.033  1.00  0.00           C  
ATOM   1511  O   LEU   101      34.774  30.738  85.966  1.00  0.00           O  
ATOM   1512  N   SER   102      34.280  28.753  85.012  1.00  0.00           N  
ATOM   1513  H   SER   102      33.925  28.299  84.182  1.00  0.00           H  
ATOM   1514  CA  SER   102      34.811  27.934  86.106  1.00  0.00           C  
ATOM   1515  HA  SER   102      34.219  28.183  86.987  1.00  0.00           H  
ATOM   1516  CB  SER   102      34.551  26.502  85.677  1.00  0.00           C  
ATOM   1517  HB2 SER   102      33.495  26.334  85.466  1.00  0.00           H  
ATOM   1518  HB3 SER   102      35.089  26.376  84.737  1.00  0.00           H  
ATOM   1519  OG  SER   102      35.004  25.498  86.598  1.00  0.00           O  
ATOM   1520  HG  SER   102      34.743  24.697  86.138  1.00  0.00           H  
ATOM   1521  C   SER   102      36.365  28.193  86.317  1.00  0.00           C  
ATOM   1522  O   SER   102      37.163  28.343  85.392  1.00  0.00           O  
ATOM   1523  N   TRP   103      36.746  28.323  87.596  1.00  0.00           N  
ATOM   1524  H   TRP   103      36.091  28.171  88.349  1.00  0.00           H  
ATOM   1525  CA  TRP   103      38.131  28.520  87.968  1.00  0.00           C  
ATOM   1526  HA  TRP   103      38.540  29.383  87.442  1.00  0.00           H  
ATOM   1527  CB  TRP   103      38.245  28.819  89.493  1.00  0.00           C  
ATOM   1528  HB2 TRP   103      37.418  29.486  89.736  1.00  0.00           H  
ATOM   1529  HB3 TRP   103      38.127  27.900  90.068  1.00  0.00           H  
ATOM   1530  CG  TRP   103      39.517  29.448  89.982  1.00  0.00           C  
ATOM   1531  CD1 TRP   103      40.585  28.774  90.516  1.00  0.00           C  
ATOM   1532  HD1 TRP   103      40.610  27.696  90.574  1.00  0.00           H  
ATOM   1533  NE1 TRP   103      41.581  29.641  90.936  1.00  0.00           N  
ATOM   1534  HE1 TRP   103      42.427  29.339  91.397  1.00  0.00           H  
ATOM   1535  CE2 TRP   103      41.311  30.893  90.432  1.00  0.00           C  
ATOM   1536  CZ2 TRP   103      42.088  32.103  90.418  1.00  0.00           C  
ATOM   1537  HZ2 TRP   103      43.076  32.194  90.845  1.00  0.00           H  
ATOM   1538  CH2 TRP   103      41.618  33.233  89.719  1.00  0.00           C  
ATOM   1539  HH2 TRP   103      42.174  34.159  89.726  1.00  0.00           H  
ATOM   1540  CZ3 TRP   103      40.296  33.164  89.303  1.00  0.00           C  
ATOM   1541  HZ3 TRP   103      39.837  34.104  89.037  1.00  0.00           H  
ATOM   1542  CE3 TRP   103      39.468  32.011  89.329  1.00  0.00           C  
ATOM   1543  HE3 TRP   103      38.466  32.114  88.941  1.00  0.00           H  
ATOM   1544  CD2 TRP   103      39.974  30.849  89.877  1.00  0.00           C  
ATOM   1545  C   TRP   103      38.996  27.363  87.606  1.00  0.00           C  
ATOM   1546  O   TRP   103      40.102  27.527  87.150  1.00  0.00           O  
ATOM   1547  N   ALA   104      38.374  26.145  87.636  1.00  0.00           N  
ATOM   1548  H   ALA   104      37.404  26.180  87.916  1.00  0.00           H  
ATOM   1549  CA  ALA   104      39.001  24.990  86.926  1.00  0.00           C  
ATOM   1550  HA  ALA   104      39.957  24.839  87.428  1.00  0.00           H  
ATOM   1551  CB  ALA   104      38.172  23.726  87.168  1.00  0.00           C  
ATOM   1552  HB1 ALA   104      38.744  23.022  86.563  1.00  0.00           H  
ATOM   1553  HB2 ALA   104      38.308  23.444  88.212  1.00  0.00           H  
ATOM   1554  HB3 ALA   104      37.170  23.708  86.739  1.00  0.00           H  
ATOM   1555  C   ALA   104      39.292  25.258  85.427  1.00  0.00           C  
ATOM   1556  O   ALA   104      40.375  24.972  84.860  1.00  0.00           O  
ATOM   1557  N   ASN   105      38.306  25.743  84.723  1.00  0.00           N  
ATOM   1558  H   ASN   105      37.392  25.756  85.151  1.00  0.00           H  
ATOM   1559  CA  ASN   105      38.331  26.020  83.269  1.00  0.00           C  
ATOM   1560  HA  ASN   105      39.007  25.263  82.871  1.00  0.00           H  
ATOM   1561  CB  ASN   105      36.963  25.873  82.648  1.00  0.00           C  
ATOM   1562  HB2 ASN   105      36.487  25.017  83.126  1.00  0.00           H  
ATOM   1563  HB3 ASN   105      36.398  26.722  83.034  1.00  0.00           H  
ATOM   1564  CG  ASN   105      36.944  25.711  81.110  1.00  0.00           C  
ATOM   1565  OD1 ASN   105      36.855  26.692  80.431  1.00  0.00           O  
ATOM   1566  ND2 ASN   105      37.121  24.527  80.600  1.00  0.00           N  
ATOM   1567 HD21 ASN   105      36.959  24.451  79.606  1.00  0.00           H  
ATOM   1568 HD22 ASN   105      37.306  23.718  81.176  1.00  0.00           H  
ATOM   1569  C   ASN   105      39.080  27.301  82.962  1.00  0.00           C  
ATOM   1570  O   ASN   105      39.566  27.481  81.829  1.00  0.00           O  
ATOM   1571  N   TRP   106      39.322  28.194  83.917  1.00  0.00           N  
ATOM   1572  H   TRP   106      38.745  28.232  84.745  1.00  0.00           H  
ATOM   1573  CA  TRP   106      40.266  29.353  83.870  1.00  0.00           C  
ATOM   1574  HA  TRP   106      39.941  29.876  82.970  1.00  0.00           H  
ATOM   1575  CB  TRP   106      40.060  30.393  84.994  1.00  0.00           C  
ATOM   1576  HB2 TRP   106      39.009  30.684  85.007  1.00  0.00           H  
ATOM   1577  HB3 TRP   106      40.318  29.960  85.960  1.00  0.00           H  
ATOM   1578  CG  TRP   106      40.928  31.606  84.843  1.00  0.00           C  
ATOM   1579  CD1 TRP   106      40.926  32.495  83.850  1.00  0.00           C  
ATOM   1580  HD1 TRP   106      40.183  32.506  83.067  1.00  0.00           H  
ATOM   1581  NE1 TRP   106      41.988  33.341  83.866  1.00  0.00           N  
ATOM   1582  HE1 TRP   106      42.007  34.086  83.184  1.00  0.00           H  
ATOM   1583  CE2 TRP   106      42.753  33.156  84.997  1.00  0.00           C  
ATOM   1584  CZ2 TRP   106      43.965  33.744  85.431  1.00  0.00           C  
ATOM   1585  HZ2 TRP   106      44.467  34.483  84.824  1.00  0.00           H  
ATOM   1586  CH2 TRP   106      44.522  33.241  86.645  1.00  0.00           C  
ATOM   1587  HH2 TRP   106      45.505  33.513  87.000  1.00  0.00           H  
ATOM   1588  CZ3 TRP   106      43.878  32.187  87.338  1.00  0.00           C  
ATOM   1589  HZ3 TRP   106      44.332  31.753  88.217  1.00  0.00           H  
ATOM   1590  CE3 TRP   106      42.657  31.725  86.883  1.00  0.00           C  
ATOM   1591  HE3 TRP   106      42.212  30.884  87.394  1.00  0.00           H  
ATOM   1592  CD2 TRP   106      42.070  32.088  85.642  1.00  0.00           C  
ATOM   1593  C   TRP   106      41.757  28.898  83.716  1.00  0.00           C  
ATOM   1594  O   TRP   106      42.517  29.303  82.833  1.00  0.00           O  
ATOM   1595  N   LEU   107      42.165  28.075  84.700  1.00  0.00           N  
ATOM   1596  H   LEU   107      41.432  27.815  85.344  1.00  0.00           H  
ATOM   1597  CA  LEU   107      43.510  27.392  84.790  1.00  0.00           C  
ATOM   1598  HA  LEU   107      44.307  28.129  84.690  1.00  0.00           H  
ATOM   1599  CB  LEU   107      43.608  26.822  86.172  1.00  0.00           C  
ATOM   1600  HB2 LEU   107      42.886  26.010  86.263  1.00  0.00           H  
ATOM   1601  HB3 LEU   107      44.542  26.260  86.196  1.00  0.00           H  
ATOM   1602  CG  LEU   107      43.572  27.812  87.270  1.00  0.00           C  
ATOM   1603  HG  LEU   107      42.741  28.509  87.164  1.00  0.00           H  
ATOM   1604  CD1 LEU   107      43.454  26.982  88.548  1.00  0.00           C  
ATOM   1605 HD11 LEU   107      42.595  26.312  88.518  1.00  0.00           H  
ATOM   1606 HD12 LEU   107      44.314  26.330  88.700  1.00  0.00           H  
ATOM   1607 HD13 LEU   107      43.397  27.575  89.462  1.00  0.00           H  
ATOM   1608  CD2 LEU   107      44.885  28.699  87.271  1.00  0.00           C  
ATOM   1609 HD21 LEU   107      44.791  29.404  86.445  1.00  0.00           H  
ATOM   1610 HD22 LEU   107      45.097  29.232  88.198  1.00  0.00           H  
ATOM   1611 HD23 LEU   107      45.717  28.067  86.960  1.00  0.00           H  
ATOM   1612  C   LEU   107      43.844  26.291  83.680  1.00  0.00           C  
ATOM   1613  O   LEU   107      44.573  25.278  83.895  1.00  0.00           O  
ATOM   1614  N   CYS   108      43.070  26.238  82.579  1.00  0.00           N  
ATOM   1615  H   CYS   108      42.471  27.037  82.426  1.00  0.00           H  
ATOM   1616  CA  CYS   108      43.240  25.360  81.457  1.00  0.00           C  
ATOM   1617  HA  CYS   108      43.602  24.384  81.780  1.00  0.00           H  
ATOM   1618  CB  CYS   108      41.818  25.177  80.845  1.00  0.00           C  
ATOM   1619  HB2 CYS   108      41.049  25.044  81.606  1.00  0.00           H  
ATOM   1620  HB3 CYS   108      41.559  26.106  80.338  1.00  0.00           H  
ATOM   1621  SG  CYS   108      41.659  23.808  79.706  1.00  0.00           S  
ATOM   1622  HG  CYS   108      40.504  24.186  79.152  1.00  0.00           H  
ATOM   1623  C   CYS   108      44.258  25.953  80.550  1.00  0.00           C  
ATOM   1624  O   CYS   108      44.134  27.090  80.128  1.00  0.00           O  
ATOM   1625  N   SER   109      45.354  25.232  80.314  1.00  0.00           N  
ATOM   1626  H   SER   109      45.611  24.362  80.757  1.00  0.00           H  
ATOM   1627  CA  SER   109      46.453  25.726  79.397  1.00  0.00           C  
ATOM   1628  HA  SER   109      46.622  26.777  79.630  1.00  0.00           H  
ATOM   1629  CB  SER   109      47.726  24.942  79.626  1.00  0.00           C  
ATOM   1630  HB2 SER   109      48.541  25.335  79.019  1.00  0.00           H  
ATOM   1631  HB3 SER   109      48.019  25.037  80.671  1.00  0.00           H  
ATOM   1632  OG  SER   109      47.558  23.522  79.392  1.00  0.00           O  
ATOM   1633  HG  SER   109      48.345  23.191  78.954  1.00  0.00           H  
ATOM   1634  C   SER   109      45.976  25.557  77.924  1.00  0.00           C  
ATOM   1635  O   SER   109      46.463  26.201  77.055  1.00  0.00           O  
ATOM   1636  N   TYR   110      45.103  24.569  77.619  1.00  0.00           N  
ATOM   1637  H   TYR   110      44.578  24.185  78.392  1.00  0.00           H  
ATOM   1638  CA  TYR   110      44.590  24.297  76.226  1.00  0.00           C  
ATOM   1639  HA  TYR   110      45.320  24.177  75.426  1.00  0.00           H  
ATOM   1640  CB  TYR   110      43.783  23.040  76.248  1.00  0.00           C  
ATOM   1641  HB2 TYR   110      44.139  22.217  76.868  1.00  0.00           H  
ATOM   1642  HB3 TYR   110      42.819  23.314  76.676  1.00  0.00           H  
ATOM   1643  CG  TYR   110      43.630  22.366  74.930  1.00  0.00           C  
ATOM   1644  CD1 TYR   110      44.530  21.344  74.552  1.00  0.00           C  
ATOM   1645  HD1 TYR   110      45.301  21.016  75.234  1.00  0.00           H  
ATOM   1646  CE1 TYR   110      44.438  20.636  73.329  1.00  0.00           C  
ATOM   1647  HE1 TYR   110      45.190  19.988  72.904  1.00  0.00           H  
ATOM   1648  CZ  TYR   110      43.344  20.840  72.552  1.00  0.00           C  
ATOM   1649  OH  TYR   110      42.996  20.160  71.416  1.00  0.00           O  
ATOM   1650  HH  TYR   110      43.594  19.430  71.241  1.00  0.00           H  
ATOM   1651  CE2 TYR   110      42.434  21.898  72.897  1.00  0.00           C  
ATOM   1652  HE2 TYR   110      41.497  22.034  72.377  1.00  0.00           H  
ATOM   1653  CD2 TYR   110      42.568  22.644  74.103  1.00  0.00           C  
ATOM   1654  HD2 TYR   110      41.843  23.370  74.442  1.00  0.00           H  
ATOM   1655  C   TYR   110      43.614  25.484  75.785  1.00  0.00           C  
ATOM   1656  O   TYR   110      42.695  25.818  76.532  1.00  0.00           O  
ATOM   1657  N   LEU   111      43.828  25.962  74.605  1.00  0.00           N  
ATOM   1658  H   LEU   111      44.784  25.736  74.369  1.00  0.00           H  
ATOM   1659  CA  LEU   111      43.006  27.042  73.910  1.00  0.00           C  
ATOM   1660  HA  LEU   111      43.592  27.479  73.102  1.00  0.00           H  
ATOM   1661  CB  LEU   111      41.833  26.460  73.106  1.00  0.00           C  
ATOM   1662  HB2 LEU   111      41.067  26.032  73.752  1.00  0.00           H  
ATOM   1663  HB3 LEU   111      41.351  27.328  72.654  1.00  0.00           H  
ATOM   1664  CG  LEU   111      42.113  25.488  71.969  1.00  0.00           C  
ATOM   1665  HG  LEU   111      42.491  24.553  72.381  1.00  0.00           H  
ATOM   1666  CD1 LEU   111      40.841  25.258  71.125  1.00  0.00           C  
ATOM   1667 HD11 LEU   111      40.671  26.137  70.504  1.00  0.00           H  
ATOM   1668 HD12 LEU   111      41.038  24.387  70.500  1.00  0.00           H  
ATOM   1669 HD13 LEU   111      39.939  25.061  71.704  1.00  0.00           H  
ATOM   1670  CD2 LEU   111      43.150  26.018  70.904  1.00  0.00           C  
ATOM   1671 HD21 LEU   111      44.078  26.197  71.447  1.00  0.00           H  
ATOM   1672 HD22 LEU   111      43.280  25.237  70.155  1.00  0.00           H  
ATOM   1673 HD23 LEU   111      42.889  26.949  70.401  1.00  0.00           H  
ATOM   1674  C   LEU   111      42.681  28.261  74.806  1.00  0.00           C  
ATOM   1675  O   LEU   111      41.565  28.783  74.832  1.00  0.00           O  
ATOM   1676  N   ARG   112      43.754  28.833  75.455  1.00  0.00           N  
ATOM   1677  H   ARG   112      44.673  28.470  75.250  1.00  0.00           H  
ATOM   1678  CA  ARG   112      43.713  30.081  76.268  1.00  0.00           C  
ATOM   1679  HA  ARG   112      42.841  30.680  76.004  1.00  0.00           H  
ATOM   1680  CB  ARG   112      43.621  29.515  77.788  1.00  0.00           C  
ATOM   1681  HB2 ARG   112      44.398  28.780  77.997  1.00  0.00           H  
ATOM   1682  HB3 ARG   112      43.778  30.328  78.497  1.00  0.00           H  
ATOM   1683  CG  ARG   112      42.252  28.865  78.175  1.00  0.00           C  
ATOM   1684  HG2 ARG   112      41.533  29.072  77.382  1.00  0.00           H  
ATOM   1685  HG3 ARG   112      42.371  27.797  78.356  1.00  0.00           H  
ATOM   1686  CD  ARG   112      41.547  29.403  79.413  1.00  0.00           C  
ATOM   1687  HD2 ARG   112      42.156  29.074  80.255  1.00  0.00           H  
ATOM   1688  HD3 ARG   112      41.677  30.482  79.330  1.00  0.00           H  
ATOM   1689  NE  ARG   112      40.170  28.983  79.534  1.00  0.00           N  
ATOM   1690  HE  ARG   112      39.976  28.090  79.963  1.00  0.00           H  
ATOM   1691  CZ  ARG   112      39.102  29.603  79.041  1.00  0.00           C  
ATOM   1692  NH1 ARG   112      39.238  30.769  78.424  1.00  0.00           N  
ATOM   1693 HH11 ARG   112      40.172  31.148  78.348  1.00  0.00           H  
ATOM   1694 HH12 ARG   112      38.504  31.152  77.846  1.00  0.00           H  
ATOM   1695  NH2 ARG   112      37.955  29.036  79.174  1.00  0.00           N  
ATOM   1696 HH21 ARG   112      37.890  28.036  79.298  1.00  0.00           H  
ATOM   1697 HH22 ARG   112      37.243  29.579  78.707  1.00  0.00           H  
ATOM   1698  C   ARG   112      45.027  30.800  76.069  1.00  0.00           C  
ATOM   1699  O   ARG   112      46.157  30.210  76.014  1.00  0.00           O  
ATOM   1700  N   GLY   113      44.872  32.098  75.948  1.00  0.00           N  
ATOM   1701  H   GLY   113      43.943  32.487  76.022  1.00  0.00           H  
ATOM   1702  CA  GLY   113      45.935  33.023  75.648  1.00  0.00           C  
ATOM   1703  HA2 GLY   113      45.538  33.988  75.962  1.00  0.00           H  
ATOM   1704  HA3 GLY   113      46.787  32.791  76.287  1.00  0.00           H  
ATOM   1705  C   GLY   113      46.362  33.117  74.158  1.00  0.00           C  
ATOM   1706  O   GLY   113      46.095  32.284  73.295  1.00  0.00           O  
ATOM   1707  N   LEU   114      46.966  34.189  73.729  1.00  0.00           N  
ATOM   1708  H   LEU   114      47.032  34.989  74.343  1.00  0.00           H  
ATOM   1709  CA  LEU   114      47.108  34.469  72.259  1.00  0.00           C  
ATOM   1710  HA  LEU   114      46.121  34.397  71.802  1.00  0.00           H  
ATOM   1711  CB  LEU   114      47.692  35.874  72.121  1.00  0.00           C  
ATOM   1712  HB2 LEU   114      48.563  35.892  72.777  1.00  0.00           H  
ATOM   1713  HB3 LEU   114      48.128  36.009  71.131  1.00  0.00           H  
ATOM   1714  CG  LEU   114      46.822  37.160  72.374  1.00  0.00           C  
ATOM   1715  HG  LEU   114      46.088  37.327  71.585  1.00  0.00           H  
ATOM   1716  CD1 LEU   114      45.953  37.198  73.629  1.00  0.00           C  
ATOM   1717 HD11 LEU   114      45.347  36.292  73.596  1.00  0.00           H  
ATOM   1718 HD12 LEU   114      46.479  37.283  74.580  1.00  0.00           H  
ATOM   1719 HD13 LEU   114      45.269  38.045  73.688  1.00  0.00           H  
ATOM   1720  CD2 LEU   114      47.639  38.507  72.431  1.00  0.00           C  
ATOM   1721 HD21 LEU   114      48.393  38.428  71.648  1.00  0.00           H  
ATOM   1722 HD22 LEU   114      46.901  39.265  72.166  1.00  0.00           H  
ATOM   1723 HD23 LEU   114      48.154  38.717  73.369  1.00  0.00           H  
ATOM   1724  C   LEU   114      47.921  33.373  71.494  1.00  0.00           C  
ATOM   1725  O   LEU   114      47.531  33.043  70.392  1.00  0.00           O  
ATOM   1726  N   TRP   115      49.042  32.889  72.029  1.00  0.00           N  
ATOM   1727  H   TRP   115      49.314  33.169  72.960  1.00  0.00           H  
ATOM   1728  CA  TRP   115      49.823  31.855  71.359  1.00  0.00           C  
ATOM   1729  HA  TRP   115      49.932  32.063  70.294  1.00  0.00           H  
ATOM   1730  CB  TRP   115      51.140  31.571  72.088  1.00  0.00           C  
ATOM   1731  HB2 TRP   115      51.594  32.557  72.185  1.00  0.00           H  
ATOM   1732  HB3 TRP   115      51.146  31.261  73.133  1.00  0.00           H  
ATOM   1733  CG  TRP   115      52.168  30.748  71.340  1.00  0.00           C  
ATOM   1734  CD1 TRP   115      53.099  31.151  70.397  1.00  0.00           C  
ATOM   1735  HD1 TRP   115      53.438  32.170  70.281  1.00  0.00           H  
ATOM   1736  NE1 TRP   115      53.757  30.067  69.843  1.00  0.00           N  
ATOM   1737  HE1 TRP   115      54.621  30.157  69.327  1.00  0.00           H  
ATOM   1738  CE2 TRP   115      53.340  28.907  70.415  1.00  0.00           C  
ATOM   1739  CZ2 TRP   115      53.688  27.546  70.164  1.00  0.00           C  
ATOM   1740  HZ2 TRP   115      54.395  27.220  69.416  1.00  0.00           H  
ATOM   1741  CH2 TRP   115      52.912  26.538  70.754  1.00  0.00           C  
ATOM   1742  HH2 TRP   115      53.116  25.538  70.400  1.00  0.00           H  
ATOM   1743  CZ3 TRP   115      51.879  26.846  71.679  1.00  0.00           C  
ATOM   1744  HZ3 TRP   115      51.249  26.083  72.112  1.00  0.00           H  
ATOM   1745  CE3 TRP   115      51.542  28.200  71.927  1.00  0.00           C  
ATOM   1746  HE3 TRP   115      50.670  28.311  72.554  1.00  0.00           H  
ATOM   1747  CD2 TRP   115      52.298  29.245  71.312  1.00  0.00           C  
ATOM   1748  C   TRP   115      49.130  30.492  71.197  1.00  0.00           C  
ATOM   1749  O   TRP   115      49.041  30.043  70.099  1.00  0.00           O  
ATOM   1750  N   ALA   116      48.624  29.830  72.310  1.00  0.00           N  
ATOM   1751  H   ALA   116      48.778  30.031  73.288  1.00  0.00           H  
ATOM   1752  CA  ALA   116      47.835  28.607  72.065  1.00  0.00           C  
ATOM   1753  HA  ALA   116      48.444  27.925  71.472  1.00  0.00           H  
ATOM   1754  CB  ALA   116      47.502  27.962  73.406  1.00  0.00           C  
ATOM   1755  HB1 ALA   116      48.459  27.639  73.815  1.00  0.00           H  
ATOM   1756  HB2 ALA   116      46.975  28.706  74.003  1.00  0.00           H  
ATOM   1757  HB3 ALA   116      46.820  27.145  73.172  1.00  0.00           H  
ATOM   1758  C   ALA   116      46.484  28.812  71.231  1.00  0.00           C  
ATOM   1759  O   ALA   116      46.062  27.793  70.642  1.00  0.00           O  
ATOM   1760  N   TRP   117      45.891  29.956  71.154  1.00  0.00           N  
ATOM   1761  H   TRP   117      46.177  30.689  71.788  1.00  0.00           H  
ATOM   1762  CA  TRP   117      44.889  30.387  70.133  1.00  0.00           C  
ATOM   1763  HA  TRP   117      44.149  29.594  70.025  1.00  0.00           H  
ATOM   1764  CB  TRP   117      44.228  31.666  70.625  1.00  0.00           C  
ATOM   1765  HB2 TRP   117      44.994  32.416  70.822  1.00  0.00           H  
ATOM   1766  HB3 TRP   117      43.621  32.081  69.820  1.00  0.00           H  
ATOM   1767  CG  TRP   117      43.386  31.599  71.828  1.00  0.00           C  
ATOM   1768  CD1 TRP   117      42.531  30.580  72.017  1.00  0.00           C  
ATOM   1769  HD1 TRP   117      42.612  29.704  71.390  1.00  0.00           H  
ATOM   1770  NE1 TRP   117      41.877  30.907  73.226  1.00  0.00           N  
ATOM   1771  HE1 TRP   117      41.157  30.316  73.618  1.00  0.00           H  
ATOM   1772  CE2 TRP   117      42.098  32.201  73.685  1.00  0.00           C  
ATOM   1773  CZ2 TRP   117      41.463  32.968  74.742  1.00  0.00           C  
ATOM   1774  HZ2 TRP   117      40.681  32.543  75.353  1.00  0.00           H  
ATOM   1775  CH2 TRP   117      41.933  34.316  74.833  1.00  0.00           C  
ATOM   1776  HH2 TRP   117      41.495  34.957  75.584  1.00  0.00           H  
ATOM   1777  CZ3 TRP   117      42.793  34.848  73.864  1.00  0.00           C  
ATOM   1778  HZ3 TRP   117      43.083  35.888  73.884  1.00  0.00           H  
ATOM   1779  CE3 TRP   117      43.350  34.058  72.850  1.00  0.00           C  
ATOM   1780  HE3 TRP   117      44.008  34.528  72.135  1.00  0.00           H  
ATOM   1781  CD2 TRP   117      43.046  32.705  72.745  1.00  0.00           C  
ATOM   1782  C   TRP   117      45.435  30.442  68.725  1.00  0.00           C  
ATOM   1783  O   TRP   117      44.677  30.184  67.762  1.00  0.00           O  
ATOM   1784  N   LEU   118      46.717  30.860  68.563  1.00  0.00           N  
ATOM   1785  H   LEU   118      47.298  30.975  69.381  1.00  0.00           H  
ATOM   1786  CA  LEU   118      47.227  31.072  67.219  1.00  0.00           C  
ATOM   1787  HA  LEU   118      46.482  31.560  66.591  1.00  0.00           H  
ATOM   1788  CB  LEU   118      48.443  31.934  67.426  1.00  0.00           C  
ATOM   1789  HB2 LEU   118      48.135  32.856  67.920  1.00  0.00           H  
ATOM   1790  HB3 LEU   118      49.112  31.404  68.105  1.00  0.00           H  
ATOM   1791  CG  LEU   118      49.259  32.263  66.219  1.00  0.00           C  
ATOM   1792  HG  LEU   118      49.641  31.301  65.878  1.00  0.00           H  
ATOM   1793  CD1 LEU   118      48.489  32.926  64.995  1.00  0.00           C  
ATOM   1794 HD11 LEU   118      49.216  33.259  64.254  1.00  0.00           H  
ATOM   1795 HD12 LEU   118      47.859  32.215  64.459  1.00  0.00           H  
ATOM   1796 HD13 LEU   118      47.904  33.802  65.273  1.00  0.00           H  
ATOM   1797  CD2 LEU   118      50.297  33.250  66.605  1.00  0.00           C  
ATOM   1798 HD21 LEU   118      51.055  33.415  65.839  1.00  0.00           H  
ATOM   1799 HD22 LEU   118      49.927  34.243  66.857  1.00  0.00           H  
ATOM   1800 HD23 LEU   118      50.795  32.845  67.487  1.00  0.00           H  
ATOM   1801  C   LEU   118      47.668  29.756  66.550  1.00  0.00           C  
ATOM   1802  O   LEU   118      47.333  29.556  65.440  1.00  0.00           O  
ATOM   1803  N   VAL   119      48.259  28.818  67.282  1.00  0.00           N  
ATOM   1804  H   VAL   119      48.450  29.071  68.241  1.00  0.00           H  
ATOM   1805  CA  VAL   119      48.962  27.660  66.580  1.00  0.00           C  
ATOM   1806  HA  VAL   119      49.434  28.095  65.699  1.00  0.00           H  
ATOM   1807  CB  VAL   119      50.023  27.178  67.638  1.00  0.00           C  
ATOM   1808  HB  VAL   119      50.714  27.960  67.953  1.00  0.00           H  
ATOM   1809  CG1 VAL   119      49.291  26.625  68.867  1.00  0.00           C  
ATOM   1810 HG11 VAL   119      50.034  26.247  69.569  1.00  0.00           H  
ATOM   1811 HG12 VAL   119      48.622  27.313  69.385  1.00  0.00           H  
ATOM   1812 HG13 VAL   119      48.747  25.741  68.534  1.00  0.00           H  
ATOM   1813  CG2 VAL   119      50.890  26.060  67.205  1.00  0.00           C  
ATOM   1814 HG21 VAL   119      51.568  25.748  68.000  1.00  0.00           H  
ATOM   1815 HG22 VAL   119      50.245  25.207  66.991  1.00  0.00           H  
ATOM   1816 HG23 VAL   119      51.491  26.291  66.326  1.00  0.00           H  
ATOM   1817  C   VAL   119      48.099  26.523  66.071  1.00  0.00           C  
ATOM   1818  O   VAL   119      48.515  25.917  65.117  1.00  0.00           O  
ATOM   1819  N   VAL   120      46.888  26.314  66.555  1.00  0.00           N  
ATOM   1820  H   VAL   120      46.752  26.736  67.462  1.00  0.00           H  
ATOM   1821  CA  VAL   120      45.728  25.552  65.951  1.00  0.00           C  
ATOM   1822  HA  VAL   120      46.073  24.529  65.800  1.00  0.00           H  
ATOM   1823  CB  VAL   120      44.470  25.560  66.907  1.00  0.00           C  
ATOM   1824  HB  VAL   120      44.805  25.336  67.920  1.00  0.00           H  
ATOM   1825  CG1 VAL   120      43.719  26.928  66.920  1.00  0.00           C  
ATOM   1826 HG11 VAL   120      42.941  26.779  67.669  1.00  0.00           H  
ATOM   1827 HG12 VAL   120      44.347  27.773  67.200  1.00  0.00           H  
ATOM   1828 HG13 VAL   120      43.320  27.119  65.924  1.00  0.00           H  
ATOM   1829  CG2 VAL   120      43.501  24.406  66.510  1.00  0.00           C  
ATOM   1830 HG21 VAL   120      42.675  24.374  67.219  1.00  0.00           H  
ATOM   1831 HG22 VAL   120      43.208  24.446  65.460  1.00  0.00           H  
ATOM   1832 HG23 VAL   120      44.005  23.450  66.653  1.00  0.00           H  
ATOM   1833  C   VAL   120      45.465  25.943  64.480  1.00  0.00           C  
ATOM   1834  O   VAL   120      45.037  25.145  63.703  1.00  0.00           O  
ATOM   1835  N   LEU   121      45.809  27.218  64.117  1.00  0.00           N  
ATOM   1836  H   LEU   121      46.319  27.781  64.783  1.00  0.00           H  
ATOM   1837  CA  LEU   121      45.677  27.708  62.751  1.00  0.00           C  
ATOM   1838  HA  LEU   121      44.725  27.322  62.386  1.00  0.00           H  
ATOM   1839  CB  LEU   121      45.583  29.275  62.756  1.00  0.00           C  
ATOM   1840  HB2 LEU   121      46.538  29.573  63.189  1.00  0.00           H  
ATOM   1841  HB3 LEU   121      45.491  29.506  61.694  1.00  0.00           H  
ATOM   1842  CG  LEU   121      44.470  29.922  63.683  1.00  0.00           C  
ATOM   1843  HG  LEU   121      44.463  29.640  64.736  1.00  0.00           H  
ATOM   1844  CD1 LEU   121      44.637  31.496  63.622  1.00  0.00           C  
ATOM   1845 HD11 LEU   121      43.936  31.979  64.303  1.00  0.00           H  
ATOM   1846 HD12 LEU   121      45.637  31.879  63.825  1.00  0.00           H  
ATOM   1847 HD13 LEU   121      44.318  31.789  62.621  1.00  0.00           H  
ATOM   1848  CD2 LEU   121      43.187  29.568  63.105  1.00  0.00           C  
ATOM   1849 HD21 LEU   121      42.401  30.043  63.692  1.00  0.00           H  
ATOM   1850 HD22 LEU   121      43.178  29.980  62.095  1.00  0.00           H  
ATOM   1851 HD23 LEU   121      43.109  28.482  63.141  1.00  0.00           H  
ATOM   1852  C   LEU   121      46.628  27.132  61.698  1.00  0.00           C  
ATOM   1853  O   LEU   121      46.317  27.210  60.550  1.00  0.00           O  
ATOM   1854  N   LEU   122      47.726  26.439  62.072  1.00  0.00           N  
ATOM   1855  H   LEU   122      47.892  26.234  63.047  1.00  0.00           H  
ATOM   1856  CA  LEU   122      48.508  25.801  61.063  1.00  0.00           C  
ATOM   1857  HA  LEU   122      48.770  26.485  60.257  1.00  0.00           H  
ATOM   1858  CB  LEU   122      49.874  25.375  61.637  1.00  0.00           C  
ATOM   1859  HB2 LEU   122      49.795  24.693  62.484  1.00  0.00           H  
ATOM   1860  HB3 LEU   122      50.317  24.890  60.768  1.00  0.00           H  
ATOM   1861  CG  LEU   122      50.776  26.513  62.084  1.00  0.00           C  
ATOM   1862  HG  LEU   122      50.199  27.285  62.593  1.00  0.00           H  
ATOM   1863  CD1 LEU   122      51.809  26.000  63.098  1.00  0.00           C  
ATOM   1864 HD11 LEU   122      52.540  25.382  62.576  1.00  0.00           H  
ATOM   1865 HD12 LEU   122      52.223  26.890  63.571  1.00  0.00           H  
ATOM   1866 HD13 LEU   122      51.356  25.380  63.872  1.00  0.00           H  
ATOM   1867  CD2 LEU   122      51.467  27.274  60.986  1.00  0.00           C  
ATOM   1868 HD21 LEU   122      50.923  27.288  60.041  1.00  0.00           H  
ATOM   1869 HD22 LEU   122      51.745  28.277  61.309  1.00  0.00           H  
ATOM   1870 HD23 LEU   122      52.314  26.673  60.652  1.00  0.00           H  
ATOM   1871  C   LEU   122      47.745  24.674  60.378  1.00  0.00           C  
ATOM   1872  O   LEU   122      48.036  24.372  59.210  1.00  0.00           O  
ATOM   1873  N   ALA   123      46.708  24.065  60.976  1.00  0.00           N  
ATOM   1874  H   ALA   123      46.533  24.406  61.910  1.00  0.00           H  
ATOM   1875  CA  ALA   123      45.756  23.149  60.336  1.00  0.00           C  
ATOM   1876  HA  ALA   123      46.264  22.361  59.781  1.00  0.00           H  
ATOM   1877  CB  ALA   123      44.759  22.531  61.373  1.00  0.00           C  
ATOM   1878  HB1 ALA   123      43.953  22.044  60.825  1.00  0.00           H  
ATOM   1879  HB2 ALA   123      45.310  21.766  61.920  1.00  0.00           H  
ATOM   1880  HB3 ALA   123      44.436  23.227  62.147  1.00  0.00           H  
ATOM   1881  C   ALA   123      45.003  23.712  59.167  1.00  0.00           C  
ATOM   1882  O   ALA   123      44.579  22.921  58.360  1.00  0.00           O  
ATOM   1883  N   THR   124      44.852  25.058  59.058  1.00  0.00           N  
ATOM   1884  H   THR   124      45.303  25.688  59.705  1.00  0.00           H  
ATOM   1885  CA  THR   124      44.402  25.575  57.729  1.00  0.00           C  
ATOM   1886  HA  THR   124      43.384  25.207  57.602  1.00  0.00           H  
ATOM   1887  CB  THR   124      44.464  27.112  57.772  1.00  0.00           C  
ATOM   1888  HB  THR   124      44.212  27.599  56.830  1.00  0.00           H  
ATOM   1889  CG2 THR   124      43.543  27.849  58.856  1.00  0.00           C  
ATOM   1890 HG21 THR   124      42.504  27.606  58.635  1.00  0.00           H  
ATOM   1891 HG22 THR   124      43.772  27.518  59.868  1.00  0.00           H  
ATOM   1892 HG23 THR   124      43.651  28.930  58.758  1.00  0.00           H  
ATOM   1893  OG1 THR   124      45.833  27.445  57.990  1.00  0.00           O  
ATOM   1894  HG1 THR   124      45.926  27.385  58.944  1.00  0.00           H  
ATOM   1895  C   THR   124      45.215  25.064  56.525  1.00  0.00           C  
ATOM   1896  O   THR   124      44.689  25.021  55.412  1.00  0.00           O  
ATOM   1897  N   PHE   125      46.390  24.498  56.754  1.00  0.00           N  
ATOM   1898  H   PHE   125      46.766  24.689  57.671  1.00  0.00           H  
ATOM   1899  CA  PHE   125      47.216  23.875  55.681  1.00  0.00           C  
ATOM   1900  HA  PHE   125      47.682  24.619  55.036  1.00  0.00           H  
ATOM   1901  CB  PHE   125      48.313  23.180  56.454  1.00  0.00           C  
ATOM   1902  HB2 PHE   125      49.047  23.934  56.735  1.00  0.00           H  
ATOM   1903  HB3 PHE   125      47.863  22.762  57.355  1.00  0.00           H  
ATOM   1904  CG  PHE   125      49.047  21.989  55.762  1.00  0.00           C  
ATOM   1905  CD1 PHE   125      50.218  22.168  55.084  1.00  0.00           C  
ATOM   1906  HD1 PHE   125      50.787  23.085  55.035  1.00  0.00           H  
ATOM   1907  CE1 PHE   125      50.763  21.112  54.292  1.00  0.00           C  
ATOM   1908  HE1 PHE   125      51.676  21.294  53.743  1.00  0.00           H  
ATOM   1909  CZ  PHE   125      50.114  19.864  54.261  1.00  0.00           C  
ATOM   1910  HZ  PHE   125      50.620  19.054  53.757  1.00  0.00           H  
ATOM   1911  CE2 PHE   125      48.989  19.629  55.056  1.00  0.00           C  
ATOM   1912  HE2 PHE   125      48.525  18.656  55.005  1.00  0.00           H  
ATOM   1913  CD2 PHE   125      48.450  20.727  55.787  1.00  0.00           C  
ATOM   1914  HD2 PHE   125      47.515  20.518  56.286  1.00  0.00           H  
ATOM   1915  C   PHE   125      46.474  22.933  54.689  1.00  0.00           C  
ATOM   1916  O   PHE   125      46.757  22.869  53.534  1.00  0.00           O  
ATOM   1917  N   VAL   126      45.415  22.202  55.236  1.00  0.00           N  
ATOM   1918  H   VAL   126      45.021  22.317  56.159  1.00  0.00           H  
ATOM   1919  CA  VAL   126      44.644  21.270  54.358  1.00  0.00           C  
ATOM   1920  HA  VAL   126      45.368  20.574  53.933  1.00  0.00           H  
ATOM   1921  CB  VAL   126      43.684  20.395  55.253  1.00  0.00           C  
ATOM   1922  HB  VAL   126      43.269  19.579  54.662  1.00  0.00           H  
ATOM   1923  CG1 VAL   126      44.355  19.812  56.566  1.00  0.00           C  
ATOM   1924 HG11 VAL   126      45.330  19.385  56.328  1.00  0.00           H  
ATOM   1925 HG12 VAL   126      44.617  20.636  57.230  1.00  0.00           H  
ATOM   1926 HG13 VAL   126      43.648  19.182  57.105  1.00  0.00           H  
ATOM   1927  CG2 VAL   126      42.342  20.978  55.592  1.00  0.00           C  
ATOM   1928 HG21 VAL   126      41.674  20.333  56.162  1.00  0.00           H  
ATOM   1929 HG22 VAL   126      42.560  21.896  56.138  1.00  0.00           H  
ATOM   1930 HG23 VAL   126      41.728  21.152  54.708  1.00  0.00           H  
ATOM   1931  C   VAL   126      43.907  21.999  53.270  1.00  0.00           C  
ATOM   1932  O   VAL   126      43.921  21.406  52.184  1.00  0.00           O  
ATOM   1933  N   GLU   127      43.383  23.170  53.493  1.00  0.00           N  
ATOM   1934  H   GLU   127      43.467  23.649  54.378  1.00  0.00           H  
ATOM   1935  CA  GLU   127      42.837  23.873  52.287  1.00  0.00           C  
ATOM   1936  HA  GLU   127      42.068  23.318  51.750  1.00  0.00           H  
ATOM   1937  CB  GLU   127      42.076  25.121  52.844  1.00  0.00           C  
ATOM   1938  HB2 GLU   127      41.366  24.731  53.573  1.00  0.00           H  
ATOM   1939  HB3 GLU   127      42.790  25.742  53.384  1.00  0.00           H  
ATOM   1940  CG  GLU   127      41.399  26.019  51.819  1.00  0.00           C  
ATOM   1941  HG2 GLU   127      41.082  26.942  52.305  1.00  0.00           H  
ATOM   1942  HG3 GLU   127      42.085  26.319  51.027  1.00  0.00           H  
ATOM   1943  CD  GLU   127      40.094  25.344  51.288  1.00  0.00           C  
ATOM   1944  OE1 GLU   127      39.344  26.107  50.526  1.00  0.00           O  
ATOM   1945  OE2 GLU   127      39.609  24.257  51.648  1.00  0.00           O  
ATOM   1946  C   GLU   127      43.943  24.401  51.259  1.00  0.00           C  
ATOM   1947  O   GLU   127      43.716  24.372  50.027  1.00  0.00           O  
ATOM   1948  N   ALA   128      45.157  24.691  51.693  1.00  0.00           N  
ATOM   1949  H   ALA   128      45.360  24.408  52.642  1.00  0.00           H  
ATOM   1950  CA  ALA   128      46.333  25.049  50.924  1.00  0.00           C  
ATOM   1951  HA  ALA   128      45.953  25.767  50.198  1.00  0.00           H  
ATOM   1952  CB  ALA   128      47.389  25.880  51.684  1.00  0.00           C  
ATOM   1953  HB1 ALA   128      47.795  25.179  52.413  1.00  0.00           H  
ATOM   1954  HB2 ALA   128      48.150  26.039  50.920  1.00  0.00           H  
ATOM   1955  HB3 ALA   128      46.920  26.738  52.165  1.00  0.00           H  
ATOM   1956  C   ALA   128      46.802  23.808  50.163  1.00  0.00           C  
ATOM   1957  O   ALA   128      47.158  23.841  48.986  1.00  0.00           O  
ATOM   1958  N   ALA   129      46.710  22.624  50.762  1.00  0.00           N  
ATOM   1959  H   ALA   129      46.630  22.611  51.769  1.00  0.00           H  
ATOM   1960  CA  ALA   129      47.166  21.442  50.067  1.00  0.00           C  
ATOM   1961  HA  ALA   129      48.103  21.564  49.524  1.00  0.00           H  
ATOM   1962  CB  ALA   129      47.373  20.303  51.076  1.00  0.00           C  
ATOM   1963  HB1 ALA   129      48.158  20.638  51.754  1.00  0.00           H  
ATOM   1964  HB2 ALA   129      46.438  20.230  51.633  1.00  0.00           H  
ATOM   1965  HB3 ALA   129      47.716  19.358  50.656  1.00  0.00           H  
ATOM   1966  C   ALA   129      46.139  21.060  48.981  1.00  0.00           C  
ATOM   1967  O   ALA   129      46.583  20.537  47.880  1.00  0.00           O  
ATOM   1968  N   LEU   130      44.836  21.239  49.161  1.00  0.00           N  
ATOM   1969  H   LEU   130      44.519  21.621  50.040  1.00  0.00           H  
ATOM   1970  CA  LEU   130      43.881  21.195  48.021  1.00  0.00           C  
ATOM   1971  HA  LEU   130      43.889  20.233  47.509  1.00  0.00           H  
ATOM   1972  CB  LEU   130      42.462  21.264  48.637  1.00  0.00           C  
ATOM   1973  HB2 LEU   130      42.407  22.186  49.216  1.00  0.00           H  
ATOM   1974  HB3 LEU   130      41.768  21.391  47.807  1.00  0.00           H  
ATOM   1975  CG  LEU   130      42.149  19.964  49.413  1.00  0.00           C  
ATOM   1976  HG  LEU   130      43.037  19.575  49.912  1.00  0.00           H  
ATOM   1977  CD1 LEU   130      41.060  20.225  50.465  1.00  0.00           C  
ATOM   1978 HD11 LEU   130      40.927  19.359  51.114  1.00  0.00           H  
ATOM   1979 HD12 LEU   130      41.411  21.030  51.110  1.00  0.00           H  
ATOM   1980 HD13 LEU   130      40.106  20.455  49.989  1.00  0.00           H  
ATOM   1981  CD2 LEU   130      41.529  18.991  48.445  1.00  0.00           C  
ATOM   1982 HD21 LEU   130      41.461  17.941  48.727  1.00  0.00           H  
ATOM   1983 HD22 LEU   130      40.548  19.334  48.115  1.00  0.00           H  
ATOM   1984 HD23 LEU   130      42.151  18.835  47.564  1.00  0.00           H  
ATOM   1985  C   LEU   130      44.103  22.262  46.971  1.00  0.00           C  
ATOM   1986  O   LEU   130      44.019  22.034  45.755  1.00  0.00           O  
ATOM   1987  N   CYS   131      44.460  23.480  47.361  1.00  0.00           N  
ATOM   1988  H   CYS   131      44.708  23.627  48.329  1.00  0.00           H  
ATOM   1989  CA  CYS   131      44.801  24.637  46.494  1.00  0.00           C  
ATOM   1990  HA  CYS   131      43.963  24.812  45.819  1.00  0.00           H  
ATOM   1991  CB  CYS   131      44.960  25.881  47.346  1.00  0.00           C  
ATOM   1992  HB2 CYS   131      43.981  26.022  47.804  1.00  0.00           H  
ATOM   1993  HB3 CYS   131      45.709  25.588  48.081  1.00  0.00           H  
ATOM   1994  SG  CYS   131      45.406  27.429  46.427  1.00  0.00           S  
ATOM   1995  HG  CYS   131      44.316  28.193  46.540  1.00  0.00           H  
ATOM   1996  C   CYS   131      46.094  24.354  45.622  1.00  0.00           C  
ATOM   1997  O   CYS   131      46.157  24.740  44.434  1.00  0.00           O  
ATOM   1998  N   ALA   132      47.035  23.574  46.162  1.00  0.00           N  
ATOM   1999  H   ALA   132      47.144  23.471  47.161  1.00  0.00           H  
ATOM   2000  CA  ALA   132      48.241  23.263  45.426  1.00  0.00           C  
ATOM   2001  HA  ALA   132      48.603  24.213  45.032  1.00  0.00           H  
ATOM   2002  CB  ALA   132      49.337  22.882  46.420  1.00  0.00           C  
ATOM   2003  HB1 ALA   132      49.018  22.060  47.060  1.00  0.00           H  
ATOM   2004  HB2 ALA   132      50.338  22.741  46.012  1.00  0.00           H  
ATOM   2005  HB3 ALA   132      49.477  23.747  47.068  1.00  0.00           H  
ATOM   2006  C   ALA   132      48.027  22.286  44.307  1.00  0.00           C  
ATOM   2007  O   ALA   132      48.584  22.387  43.207  1.00  0.00           O  
ATOM   2008  N   TRP   133      47.058  21.418  44.407  1.00  0.00           N  
ATOM   2009  H   TRP   133      46.525  21.490  45.262  1.00  0.00           H  
ATOM   2010  CA  TRP   133      46.543  20.444  43.415  1.00  0.00           C  
ATOM   2011  HA  TRP   133      47.254  20.133  42.649  1.00  0.00           H  
ATOM   2012  CB  TRP   133      45.966  19.140  44.124  1.00  0.00           C  
ATOM   2013  HB2 TRP   133      46.774  18.700  44.710  1.00  0.00           H  
ATOM   2014  HB3 TRP   133      45.242  19.491  44.859  1.00  0.00           H  
ATOM   2015  CG  TRP   133      45.425  18.166  43.223  1.00  0.00           C  
ATOM   2016  CD1 TRP   133      45.907  17.762  42.025  1.00  0.00           C  
ATOM   2017  HD1 TRP   133      46.716  18.224  41.478  1.00  0.00           H  
ATOM   2018  NE1 TRP   133      45.044  16.784  41.450  1.00  0.00           N  
ATOM   2019  HE1 TRP   133      45.188  16.304  40.572  1.00  0.00           H  
ATOM   2020  CE2 TRP   133      44.043  16.418  42.387  1.00  0.00           C  
ATOM   2021  CZ2 TRP   133      43.020  15.492  42.386  1.00  0.00           C  
ATOM   2022  HZ2 TRP   133      42.870  14.927  41.478  1.00  0.00           H  
ATOM   2023  CH2 TRP   133      42.140  15.420  43.509  1.00  0.00           C  
ATOM   2024  HH2 TRP   133      41.335  14.706  43.414  1.00  0.00           H  
ATOM   2025  CZ3 TRP   133      42.326  16.165  44.579  1.00  0.00           C  
ATOM   2026  HZ3 TRP   133      41.583  16.193  45.362  1.00  0.00           H  
ATOM   2027  CE3 TRP   133      43.458  17.001  44.644  1.00  0.00           C  
ATOM   2028  HE3 TRP   133      43.502  17.604  45.539  1.00  0.00           H  
ATOM   2029  CD2 TRP   133      44.353  17.177  43.571  1.00  0.00           C  
ATOM   2030  C   TRP   133      45.504  21.114  42.501  1.00  0.00           C  
ATOM   2031  O   TRP   133      45.584  20.877  41.312  1.00  0.00           O  
ATOM   2032  N   TYR   134      44.620  21.998  42.949  1.00  0.00           N  
ATOM   2033  H   TYR   134      44.499  22.169  43.937  1.00  0.00           H  
ATOM   2034  CA  TYR   134      43.716  22.827  42.186  1.00  0.00           C  
ATOM   2035  HA  TYR   134      43.031  22.184  41.634  1.00  0.00           H  
ATOM   2036  CB  TYR   134      42.841  23.741  43.057  1.00  0.00           C  
ATOM   2037  HB2 TYR   134      42.128  23.127  43.607  1.00  0.00           H  
ATOM   2038  HB3 TYR   134      43.410  24.214  43.858  1.00  0.00           H  
ATOM   2039  CG  TYR   134      41.927  24.705  42.330  1.00  0.00           C  
ATOM   2040  CD1 TYR   134      42.401  25.965  42.018  1.00  0.00           C  
ATOM   2041  HD1 TYR   134      43.422  26.226  42.255  1.00  0.00           H  
ATOM   2042  CE1 TYR   134      41.511  26.908  41.435  1.00  0.00           C  
ATOM   2043  HE1 TYR   134      41.866  27.915  41.271  1.00  0.00           H  
ATOM   2044  CZ  TYR   134      40.298  26.457  40.952  1.00  0.00           C  
ATOM   2045  OH  TYR   134      39.549  27.315  40.346  1.00  0.00           O  
ATOM   2046  HH  TYR   134      38.883  26.881  39.807  1.00  0.00           H  
ATOM   2047  CE2 TYR   134      39.874  25.119  41.102  1.00  0.00           C  
ATOM   2048  HE2 TYR   134      38.971  24.797  40.604  1.00  0.00           H  
ATOM   2049  CD2 TYR   134      40.679  24.251  41.872  1.00  0.00           C  
ATOM   2050  HD2 TYR   134      40.423  23.212  42.017  1.00  0.00           H  
ATOM   2051  C   TYR   134      44.341  23.652  41.041  1.00  0.00           C  
ATOM   2052  O   TYR   134      44.014  23.505  39.846  1.00  0.00           O  
ATOM   2053  N   LEU   135      45.399  24.415  41.364  1.00  0.00           N  
ATOM   2054  H   LEU   135      45.653  24.472  42.340  1.00  0.00           H  
ATOM   2055  CA  LEU   135      46.160  25.299  40.365  1.00  0.00           C  
ATOM   2056  HA  LEU   135      45.410  25.829  39.778  1.00  0.00           H  
ATOM   2057  CB  LEU   135      47.106  26.227  41.096  1.00  0.00           C  
ATOM   2058  HB2 LEU   135      47.909  25.702  41.613  1.00  0.00           H  
ATOM   2059  HB3 LEU   135      47.477  26.908  40.329  1.00  0.00           H  
ATOM   2060  CG  LEU   135      46.483  27.134  42.122  1.00  0.00           C  
ATOM   2061  HG  LEU   135      46.021  26.570  42.932  1.00  0.00           H  
ATOM   2062  CD1 LEU   135      47.428  28.107  42.687  1.00  0.00           C  
ATOM   2063 HD11 LEU   135      46.929  28.727  43.431  1.00  0.00           H  
ATOM   2064 HD12 LEU   135      48.236  27.530  43.137  1.00  0.00           H  
ATOM   2065 HD13 LEU   135      47.825  28.711  41.871  1.00  0.00           H  
ATOM   2066  CD2 LEU   135      45.351  27.965  41.521  1.00  0.00           C  
ATOM   2067 HD21 LEU   135      44.794  28.454  42.321  1.00  0.00           H  
ATOM   2068 HD22 LEU   135      45.767  28.767  40.912  1.00  0.00           H  
ATOM   2069 HD23 LEU   135      44.639  27.417  40.904  1.00  0.00           H  
ATOM   2070  C   LEU   135      47.022  24.569  39.292  1.00  0.00           C  
ATOM   2071  O   LEU   135      47.124  25.105  38.173  1.00  0.00           O  
ATOM   2072  N   ILE   136      47.492  23.378  39.665  1.00  0.00           N  
ATOM   2073  H   ILE   136      47.208  23.028  40.569  1.00  0.00           H  
ATOM   2074  CA  ILE   136      48.224  22.489  38.789  1.00  0.00           C  
ATOM   2075  HA  ILE   136      48.852  23.060  38.105  1.00  0.00           H  
ATOM   2076  CB  ILE   136      49.205  21.595  39.615  1.00  0.00           C  
ATOM   2077  HB  ILE   136      48.689  21.099  40.437  1.00  0.00           H  
ATOM   2078  CG2 ILE   136      49.823  20.411  38.722  1.00  0.00           C  
ATOM   2079 HG21 ILE   136      50.459  20.734  37.898  1.00  0.00           H  
ATOM   2080 HG22 ILE   136      50.376  19.685  39.318  1.00  0.00           H  
ATOM   2081 HG23 ILE   136      48.978  19.827  38.357  1.00  0.00           H  
ATOM   2082  CG1 ILE   136      50.331  22.492  40.285  1.00  0.00           C  
ATOM   2083 HG12 ILE   136      50.883  22.955  39.467  1.00  0.00           H  
ATOM   2084 HG13 ILE   136      49.873  23.182  40.994  1.00  0.00           H  
ATOM   2085  CD1 ILE   136      51.310  21.616  41.059  1.00  0.00           C  
ATOM   2086 HD11 ILE   136      51.929  22.073  41.831  1.00  0.00           H  
ATOM   2087 HD12 ILE   136      50.783  20.769  41.497  1.00  0.00           H  
ATOM   2088 HD13 ILE   136      52.012  21.260  40.305  1.00  0.00           H  
ATOM   2089  C   ILE   136      47.248  21.810  37.859  1.00  0.00           C  
ATOM   2090  O   ILE   136      47.559  21.691  36.666  1.00  0.00           O  
ATOM   2091  N   ALA   137      46.074  21.346  38.390  1.00  0.00           N  
ATOM   2092  H   ALA   137      46.026  21.288  39.397  1.00  0.00           H  
ATOM   2093  CA  ALA   137      45.295  20.354  37.624  1.00  0.00           C  
ATOM   2094  HA  ALA   137      45.928  20.052  36.789  1.00  0.00           H  
ATOM   2095  CB  ALA   137      45.091  19.084  38.586  1.00  0.00           C  
ATOM   2096  HB1 ALA   137      44.682  18.167  38.161  1.00  0.00           H  
ATOM   2097  HB2 ALA   137      46.076  18.844  38.986  1.00  0.00           H  
ATOM   2098  HB3 ALA   137      44.493  19.366  39.453  1.00  0.00           H  
ATOM   2099  C   ALA   137      43.990  20.822  37.011  1.00  0.00           C  
ATOM   2100  O   ALA   137      43.508  20.138  36.100  1.00  0.00           O  
ATOM   2101  N   PHE   138      43.392  21.941  37.503  1.00  0.00           N  
ATOM   2102  H   PHE   138      43.850  22.546  38.170  1.00  0.00           H  
ATOM   2103  CA  PHE   138      41.988  22.307  37.316  1.00  0.00           C  
ATOM   2104  HA  PHE   138      41.655  22.049  36.311  1.00  0.00           H  
ATOM   2105  CB  PHE   138      41.061  21.609  38.332  1.00  0.00           C  
ATOM   2106  HB2 PHE   138      41.392  21.983  39.300  1.00  0.00           H  
ATOM   2107  HB3 PHE   138      40.044  21.986  38.228  1.00  0.00           H  
ATOM   2108  CG  PHE   138      40.958  20.113  38.331  1.00  0.00           C  
ATOM   2109  CD1 PHE   138      41.554  19.507  39.432  1.00  0.00           C  
ATOM   2110  HD1 PHE   138      42.127  19.984  40.213  1.00  0.00           H  
ATOM   2111  CE1 PHE   138      41.488  18.106  39.400  1.00  0.00           C  
ATOM   2112  HE1 PHE   138      42.045  17.608  40.181  1.00  0.00           H  
ATOM   2113  CZ  PHE   138      40.854  17.368  38.440  1.00  0.00           C  
ATOM   2114  HZ  PHE   138      40.793  16.294  38.542  1.00  0.00           H  
ATOM   2115  CE2 PHE   138      40.216  18.034  37.307  1.00  0.00           C  
ATOM   2116  HE2 PHE   138      39.761  17.445  36.524  1.00  0.00           H  
ATOM   2117  CD2 PHE   138      40.284  19.455  37.277  1.00  0.00           C  
ATOM   2118  HD2 PHE   138      39.975  20.056  36.435  1.00  0.00           H  
ATOM   2119  C   PHE   138      41.691  23.855  37.406  1.00  0.00           C  
ATOM   2120  O   PHE   138      40.506  24.195  37.608  1.00  0.00           O  
ATOM   2121  N   PRO   139      42.660  24.740  37.106  1.00  0.00           N  
ATOM   2122  CD  PRO   139      44.123  24.592  36.848  1.00  0.00           C  
ATOM   2123  HD2 PRO   139      44.301  23.718  36.221  1.00  0.00           H  
ATOM   2124  HD3 PRO   139      44.592  24.639  37.831  1.00  0.00           H  
ATOM   2125  CG  PRO   139      44.540  25.748  36.084  1.00  0.00           C  
ATOM   2126  HG2 PRO   139      44.219  25.644  35.048  1.00  0.00           H  
ATOM   2127  HG3 PRO   139      45.583  26.047  36.192  1.00  0.00           H  
ATOM   2128  CB  PRO   139      43.599  26.816  36.684  1.00  0.00           C  
ATOM   2129  HB2 PRO   139      43.385  27.664  36.034  1.00  0.00           H  
ATOM   2130  HB3 PRO   139      44.016  27.248  37.594  1.00  0.00           H  
ATOM   2131  CA  PRO   139      42.269  26.157  37.013  1.00  0.00           C  
ATOM   2132  HA  PRO   139      41.864  26.601  37.923  1.00  0.00           H  
ATOM   2133  C   PRO   139      41.258  26.415  35.874  1.00  0.00           C  
ATOM   2134  O   PRO   139      41.202  25.732  34.856  1.00  0.00           O  
ATOM   2135  N   PRO   140      40.249  27.319  36.109  1.00  0.00           N  
ATOM   2136  CD  PRO   140      39.994  28.139  37.281  1.00  0.00           C  
ATOM   2137  HD2 PRO   140      40.862  28.697  37.631  1.00  0.00           H  
ATOM   2138  HD3 PRO   140      39.743  27.405  38.048  1.00  0.00           H  
ATOM   2139  CG  PRO   140      38.877  29.087  36.966  1.00  0.00           C  
ATOM   2140  HG2 PRO   140      39.411  30.012  36.750  1.00  0.00           H  
ATOM   2141  HG3 PRO   140      38.265  29.290  37.845  1.00  0.00           H  
ATOM   2142  CB  PRO   140      38.239  28.523  35.664  1.00  0.00           C  
ATOM   2143  HB2 PRO   140      37.933  29.329  34.998  1.00  0.00           H  
ATOM   2144  HB3 PRO   140      37.428  27.815  35.832  1.00  0.00           H  
ATOM   2145  CA  PRO   140      39.371  27.735  35.050  1.00  0.00           C  
ATOM   2146  HA  PRO   140      38.928  26.883  34.536  1.00  0.00           H  
ATOM   2147  C   PRO   140      40.034  28.505  33.952  1.00  0.00           C  
ATOM   2148  O   PRO   140      40.712  29.512  34.220  1.00  0.00           O  
ATOM   2149  N   GLU   141      39.533  28.242  32.807  1.00  0.00           N  
ATOM   2150  H   GLU   141      38.665  27.732  32.734  1.00  0.00           H  
ATOM   2151  CA  GLU   141      40.042  28.894  31.572  1.00  0.00           C  
ATOM   2152  HA  GLU   141      41.128  28.893  31.662  1.00  0.00           H  
ATOM   2153  CB  GLU   141      39.581  28.125  30.333  1.00  0.00           C  
ATOM   2154  HB2 GLU   141      38.502  27.981  30.294  1.00  0.00           H  
ATOM   2155  HB3 GLU   141      39.844  28.721  29.460  1.00  0.00           H  
ATOM   2156  CG  GLU   141      40.252  26.783  30.183  1.00  0.00           C  
ATOM   2157  HG2 GLU   141      40.173  26.329  31.171  1.00  0.00           H  
ATOM   2158  HG3 GLU   141      39.682  26.211  29.452  1.00  0.00           H  
ATOM   2159  CD  GLU   141      41.656  26.803  29.741  1.00  0.00           C  
ATOM   2160  OE1 GLU   141      42.209  27.924  29.446  1.00  0.00           O  
ATOM   2161  OE2 GLU   141      42.222  25.731  29.632  1.00  0.00           O  
ATOM   2162  C   GLU   141      39.561  30.360  31.443  1.00  0.00           C  
ATOM   2163  O   GLU   141      38.590  30.831  32.080  1.00  0.00           O  
ATOM   2164  N   VAL   142      40.208  31.151  30.524  1.00  0.00           N  
ATOM   2165  H   VAL   142      40.948  30.718  29.989  1.00  0.00           H  
ATOM   2166  CA  VAL   142      39.625  32.404  29.965  1.00  0.00           C  
ATOM   2167  HA  VAL   142      39.212  33.026  30.759  1.00  0.00           H  
ATOM   2168  CB  VAL   142      40.619  33.294  29.228  1.00  0.00           C  
ATOM   2169  HB  VAL   142      40.928  32.775  28.320  1.00  0.00           H  
ATOM   2170  CG1 VAL   142      39.981  34.558  28.745  1.00  0.00           C  
ATOM   2171 HG11 VAL   142      39.788  35.252  29.563  1.00  0.00           H  
ATOM   2172 HG12 VAL   142      40.555  34.997  27.929  1.00  0.00           H  
ATOM   2173 HG13 VAL   142      39.017  34.371  28.273  1.00  0.00           H  
ATOM   2174  CG2 VAL   142      41.771  33.564  30.226  1.00  0.00           C  
ATOM   2175 HG21 VAL   142      41.436  33.979  31.176  1.00  0.00           H  
ATOM   2176 HG22 VAL   142      42.401  32.704  30.451  1.00  0.00           H  
ATOM   2177 HG23 VAL   142      42.450  34.277  29.757  1.00  0.00           H  
ATOM   2178  C   VAL   142      38.628  31.875  29.002  1.00  0.00           C  
ATOM   2179  O   VAL   142      39.031  31.162  28.078  1.00  0.00           O  
ATOM   2180  N   VAL   143      37.463  32.474  29.036  1.00  0.00           N  
ATOM   2181  H   VAL   143      37.283  32.928  29.921  1.00  0.00           H  
ATOM   2182  CA  VAL   143      36.419  32.456  27.970  1.00  0.00           C  
ATOM   2183  HA  VAL   143      36.749  31.886  27.102  1.00  0.00           H  
ATOM   2184  CB  VAL   143      35.146  31.656  28.523  1.00  0.00           C  
ATOM   2185  HB  VAL   143      34.933  32.044  29.519  1.00  0.00           H  
ATOM   2186  CG1 VAL   143      34.007  31.677  27.447  1.00  0.00           C  
ATOM   2187 HG11 VAL   143      34.369  31.406  26.454  1.00  0.00           H  
ATOM   2188 HG12 VAL   143      33.235  31.026  27.856  1.00  0.00           H  
ATOM   2189 HG13 VAL   143      33.622  32.682  27.275  1.00  0.00           H  
ATOM   2190  CG2 VAL   143      35.459  30.139  28.743  1.00  0.00           C  
ATOM   2191 HG21 VAL   143      35.879  29.692  27.842  1.00  0.00           H  
ATOM   2192 HG22 VAL   143      36.189  30.013  29.543  1.00  0.00           H  
ATOM   2193 HG23 VAL   143      34.654  29.450  28.996  1.00  0.00           H  
ATOM   2194  C   VAL   143      35.977  33.828  27.561  1.00  0.00           C  
ATOM   2195  O   VAL   143      35.763  34.664  28.459  1.00  0.00           O  
ATOM   2196  N   THR   144      35.854  34.095  26.294  1.00  0.00           N  
ATOM   2197  H   THR   144      36.030  33.387  25.596  1.00  0.00           H  
ATOM   2198  CA  THR   144      35.358  35.332  25.769  1.00  0.00           C  
ATOM   2199  HA  THR   144      35.284  36.125  26.514  1.00  0.00           H  
ATOM   2200  CB  THR   144      36.147  35.679  24.533  1.00  0.00           C  
ATOM   2201  HB  THR   144      36.095  34.790  23.905  1.00  0.00           H  
ATOM   2202  CG2 THR   144      35.653  37.063  23.968  1.00  0.00           C  
ATOM   2203 HG21 THR   144      36.109  37.895  24.504  1.00  0.00           H  
ATOM   2204 HG22 THR   144      35.933  37.209  22.924  1.00  0.00           H  
ATOM   2205 HG23 THR   144      34.583  37.138  24.161  1.00  0.00           H  
ATOM   2206  OG1 THR   144      37.612  35.756  24.721  1.00  0.00           O  
ATOM   2207  HG1 THR   144      37.951  34.889  24.490  1.00  0.00           H  
ATOM   2208  C   THR   144      33.816  35.130  25.462  1.00  0.00           C  
ATOM   2209  O   THR   144      33.458  34.129  24.862  1.00  0.00           O  
ATOM   2210  N   ASP   145      32.923  36.050  25.746  1.00  0.00           N  
ATOM   2211  H   ASP   145      33.275  36.885  26.191  1.00  0.00           H  
ATOM   2212  CA  ASP   145      31.549  36.061  25.248  1.00  0.00           C  
ATOM   2213  HA  ASP   145      31.075  35.205  25.730  1.00  0.00           H  
ATOM   2214  CB  ASP   145      30.754  37.345  25.692  1.00  0.00           C  
ATOM   2215  HB2 ASP   145      31.226  38.241  25.288  1.00  0.00           H  
ATOM   2216  HB3 ASP   145      29.694  37.284  25.444  1.00  0.00           H  
ATOM   2217  CG  ASP   145      30.724  37.549  27.258  1.00  0.00           C  
ATOM   2218  OD1 ASP   145      30.441  38.672  27.749  1.00  0.00           O  
ATOM   2219  OD2 ASP   145      30.831  36.530  28.004  1.00  0.00           O  
ATOM   2220  C   ASP   145      31.426  35.895  23.695  1.00  0.00           C  
ATOM   2221  O   ASP   145      32.162  36.632  22.970  1.00  0.00           O  
ATOM   2222  N   TRP   146      30.493  35.158  23.089  1.00  0.00           N  
ATOM   2223  H   TRP   146      29.776  34.757  23.676  1.00  0.00           H  
ATOM   2224  CA  TRP   146      30.372  34.976  21.609  1.00  0.00           C  
ATOM   2225  HA  TRP   146      31.361  34.716  21.231  1.00  0.00           H  
ATOM   2226  CB  TRP   146      29.383  33.825  21.211  1.00  0.00           C  
ATOM   2227  HB2 TRP   146      29.722  32.916  21.709  1.00  0.00           H  
ATOM   2228  HB3 TRP   146      28.435  34.014  21.716  1.00  0.00           H  
ATOM   2229  CG  TRP   146      29.154  33.609  19.761  1.00  0.00           C  
ATOM   2230  CD1 TRP   146      27.966  33.613  19.154  1.00  0.00           C  
ATOM   2231  HD1 TRP   146      27.090  33.790  19.761  1.00  0.00           H  
ATOM   2232  NE1 TRP   146      28.072  33.342  17.796  1.00  0.00           N  
ATOM   2233  HE1 TRP   146      27.316  33.276  17.129  1.00  0.00           H  
ATOM   2234  CE2 TRP   146      29.410  33.053  17.501  1.00  0.00           C  
ATOM   2235  CZ2 TRP   146      30.137  32.696  16.315  1.00  0.00           C  
ATOM   2236  HZ2 TRP   146      29.662  32.779  15.349  1.00  0.00           H  
ATOM   2237  CH2 TRP   146      31.530  32.359  16.485  1.00  0.00           C  
ATOM   2238  HH2 TRP   146      32.081  32.181  15.573  1.00  0.00           H  
ATOM   2239  CZ3 TRP   146      32.203  32.550  17.712  1.00  0.00           C  
ATOM   2240  HZ3 TRP   146      33.279  32.574  17.624  1.00  0.00           H  
ATOM   2241  CE3 TRP   146      31.439  32.878  18.823  1.00  0.00           C  
ATOM   2242  HE3 TRP   146      32.005  33.077  19.721  1.00  0.00           H  
ATOM   2243  CD2 TRP   146      30.059  33.161  18.764  1.00  0.00           C  
ATOM   2244  C   TRP   146      29.952  36.332  20.988  1.00  0.00           C  
ATOM   2245  O   TRP   146      28.905  36.908  21.315  1.00  0.00           O  
ATOM   2246  N   SER   147      30.742  36.813  20.026  1.00  0.00           N  
ATOM   2247  H   SER   147      31.567  36.267  19.821  1.00  0.00           H  
ATOM   2248  CA  SER   147      30.390  37.958  19.138  1.00  0.00           C  
ATOM   2249  HA  SER   147      29.330  38.153  18.975  1.00  0.00           H  
ATOM   2250  CB  SER   147      30.838  39.269  19.843  1.00  0.00           C  
ATOM   2251  HB2 SER   147      30.595  39.231  20.905  1.00  0.00           H  
ATOM   2252  HB3 SER   147      31.927  39.295  19.791  1.00  0.00           H  
ATOM   2253  OG  SER   147      30.354  40.454  19.279  1.00  0.00           O  
ATOM   2254  HG  SER   147      30.252  41.088  19.993  1.00  0.00           H  
ATOM   2255  C   SER   147      31.085  37.782  17.831  1.00  0.00           C  
ATOM   2256  O   SER   147      32.119  37.106  17.639  1.00  0.00           O  
ATOM   2257  N   VAL   148      30.617  38.483  16.783  1.00  0.00           N  
ATOM   2258  H   VAL   148      29.796  39.036  16.985  1.00  0.00           H  
ATOM   2259  CA  VAL   148      31.345  38.729  15.487  1.00  0.00           C  
ATOM   2260  HA  VAL   148      31.978  37.866  15.281  1.00  0.00           H  
ATOM   2261  CB  VAL   148      30.452  38.825  14.243  1.00  0.00           C  
ATOM   2262  HB  VAL   148      31.024  38.825  13.315  1.00  0.00           H  
ATOM   2263  CG1 VAL   148      29.683  37.514  14.164  1.00  0.00           C  
ATOM   2264 HG11 VAL   148      29.114  37.566  13.236  1.00  0.00           H  
ATOM   2265 HG12 VAL   148      30.394  36.690  14.100  1.00  0.00           H  
ATOM   2266 HG13 VAL   148      29.106  37.366  15.077  1.00  0.00           H  
ATOM   2267  CG2 VAL   148      29.711  40.126  14.172  1.00  0.00           C  
ATOM   2268 HG21 VAL   148      28.832  39.993  13.542  1.00  0.00           H  
ATOM   2269 HG22 VAL   148      29.254  40.500  15.089  1.00  0.00           H  
ATOM   2270 HG23 VAL   148      30.309  40.897  13.686  1.00  0.00           H  
ATOM   2271  C   VAL   148      32.434  39.865  15.495  1.00  0.00           C  
ATOM   2272  O   VAL   148      33.022  40.262  14.481  1.00  0.00           O  
ATOM   2273  N   LEU   149      32.555  40.523  16.654  1.00  0.00           N  
ATOM   2274  H   LEU   149      32.002  40.102  17.387  1.00  0.00           H  
ATOM   2275  CA  LEU   149      33.310  41.714  16.790  1.00  0.00           C  
ATOM   2276  HA  LEU   149      33.718  41.912  15.799  1.00  0.00           H  
ATOM   2277  CB  LEU   149      32.283  42.824  17.151  1.00  0.00           C  
ATOM   2278  HB2 LEU   149      31.984  42.734  18.195  1.00  0.00           H  
ATOM   2279  HB3 LEU   149      32.797  43.784  17.192  1.00  0.00           H  
ATOM   2280  CG  LEU   149      31.087  43.067  16.211  1.00  0.00           C  
ATOM   2281  HG  LEU   149      30.682  42.059  16.294  1.00  0.00           H  
ATOM   2282  CD1 LEU   149      30.135  44.138  16.777  1.00  0.00           C  
ATOM   2283 HD11 LEU   149      30.552  45.136  16.637  1.00  0.00           H  
ATOM   2284 HD12 LEU   149      29.198  44.148  16.219  1.00  0.00           H  
ATOM   2285 HD13 LEU   149      29.774  44.056  17.803  1.00  0.00           H  
ATOM   2286  CD2 LEU   149      31.443  43.287  14.771  1.00  0.00           C  
ATOM   2287 HD21 LEU   149      31.932  44.262  14.778  1.00  0.00           H  
ATOM   2288 HD22 LEU   149      32.165  42.543  14.435  1.00  0.00           H  
ATOM   2289 HD23 LEU   149      30.625  43.395  14.059  1.00  0.00           H  
ATOM   2290  C   LEU   149      34.456  41.670  17.823  1.00  0.00           C  
ATOM   2291  O   LEU   149      34.365  42.109  18.994  1.00  0.00           O  
ATOM   2292  N   PRO   150      35.562  41.014  17.412  1.00  0.00           N  
ATOM   2293  CD  PRO   150      35.951  40.711  16.040  1.00  0.00           C  
ATOM   2294  HD2 PRO   150      35.865  41.504  15.296  1.00  0.00           H  
ATOM   2295  HD3 PRO   150      35.411  39.797  15.794  1.00  0.00           H  
ATOM   2296  CG  PRO   150      37.442  40.326  16.074  1.00  0.00           C  
ATOM   2297  HG2 PRO   150      38.151  41.123  15.851  1.00  0.00           H  
ATOM   2298  HG3 PRO   150      37.641  39.513  15.376  1.00  0.00           H  
ATOM   2299  CB  PRO   150      37.664  39.768  17.447  1.00  0.00           C  
ATOM   2300  HB2 PRO   150      38.688  39.858  17.807  1.00  0.00           H  
ATOM   2301  HB3 PRO   150      37.354  38.724  17.419  1.00  0.00           H  
ATOM   2302  CA  PRO   150      36.660  40.564  18.297  1.00  0.00           C  
ATOM   2303  HA  PRO   150      36.134  39.886  18.969  1.00  0.00           H  
ATOM   2304  C   PRO   150      37.363  41.734  18.990  1.00  0.00           C  
ATOM   2305  O   PRO   150      37.805  41.544  20.124  1.00  0.00           O  
ATOM   2306  N   THR   151      37.412  42.947  18.361  1.00  0.00           N  
ATOM   2307  H   THR   151      37.048  43.051  17.425  1.00  0.00           H  
ATOM   2308  CA  THR   151      38.004  44.141  18.969  1.00  0.00           C  
ATOM   2309  HA  THR   151      38.902  43.767  19.460  1.00  0.00           H  
ATOM   2310  CB  THR   151      38.444  45.241  17.955  1.00  0.00           C  
ATOM   2311  HB  THR   151      38.944  46.018  18.534  1.00  0.00           H  
ATOM   2312  CG2 THR   151      39.570  44.773  16.978  1.00  0.00           C  
ATOM   2313 HG21 THR   151      40.178  44.180  17.661  1.00  0.00           H  
ATOM   2314 HG22 THR   151      39.176  44.117  16.201  1.00  0.00           H  
ATOM   2315 HG23 THR   151      40.159  45.577  16.539  1.00  0.00           H  
ATOM   2316  OG1 THR   151      37.289  45.615  17.214  1.00  0.00           O  
ATOM   2317  HG1 THR   151      36.829  46.315  17.682  1.00  0.00           H  
ATOM   2318  C   THR   151      37.135  44.793  20.017  1.00  0.00           C  
ATOM   2319  O   THR   151      37.619  45.812  20.523  1.00  0.00           O  
ATOM   2320  N   GLU   152      35.888  44.319  20.295  1.00  0.00           N  
ATOM   2321  H   GLU   152      35.593  43.460  19.854  1.00  0.00           H  
ATOM   2322  CA  GLU   152      34.949  45.063  21.137  1.00  0.00           C  
ATOM   2323  HA  GLU   152      35.563  45.823  21.621  1.00  0.00           H  
ATOM   2324  CB  GLU   152      33.825  45.755  20.378  1.00  0.00           C  
ATOM   2325  HB2 GLU   152      33.024  45.037  20.204  1.00  0.00           H  
ATOM   2326  HB3 GLU   152      33.427  46.530  21.033  1.00  0.00           H  
ATOM   2327  CG  GLU   152      34.270  46.401  19.088  1.00  0.00           C  
ATOM   2328  HG2 GLU   152      34.730  45.691  18.401  1.00  0.00           H  
ATOM   2329  HG3 GLU   152      33.346  46.669  18.577  1.00  0.00           H  
ATOM   2330  CD  GLU   152      35.246  47.640  19.214  1.00  0.00           C  
ATOM   2331  OE1 GLU   152      36.226  47.643  18.465  1.00  0.00           O  
ATOM   2332  OE2 GLU   152      35.052  48.510  20.093  1.00  0.00           O  
ATOM   2333  C   GLU   152      34.299  44.238  22.216  1.00  0.00           C  
ATOM   2334  O   GLU   152      33.859  44.785  23.253  1.00  0.00           O  
ATOM   2335  N   VAL   153      34.146  42.958  21.996  1.00  0.00           N  
ATOM   2336  H   VAL   153      34.404  42.619  21.081  1.00  0.00           H  
ATOM   2337  CA  VAL   153      33.667  41.948  22.967  1.00  0.00           C  
ATOM   2338  HA  VAL   153      32.711  42.306  23.349  1.00  0.00           H  
ATOM   2339  CB  VAL   153      33.423  40.581  22.328  1.00  0.00           C  
ATOM   2340  HB  VAL   153      33.027  40.843  21.347  1.00  0.00           H  
ATOM   2341  CG1 VAL   153      34.759  39.905  22.003  1.00  0.00           C  
ATOM   2342 HG11 VAL   153      35.288  40.638  21.393  1.00  0.00           H  
ATOM   2343 HG12 VAL   153      35.420  39.711  22.849  1.00  0.00           H  
ATOM   2344 HG13 VAL   153      34.722  38.967  21.449  1.00  0.00           H  
ATOM   2345  CG2 VAL   153      32.365  39.727  23.014  1.00  0.00           C  
ATOM   2346 HG21 VAL   153      32.003  38.951  22.340  1.00  0.00           H  
ATOM   2347 HG22 VAL   153      32.906  39.317  23.867  1.00  0.00           H  
ATOM   2348 HG23 VAL   153      31.604  40.374  23.452  1.00  0.00           H  
ATOM   2349  C   VAL   153      34.522  41.835  24.257  1.00  0.00           C  
ATOM   2350  O   VAL   153      35.705  42.255  24.239  1.00  0.00           O  
ATOM   2351  N   LEU   154      33.942  41.245  25.318  1.00  0.00           N  
ATOM   2352  H   LEU   154      32.984  40.926  25.313  1.00  0.00           H  
ATOM   2353  CA  LEU   154      34.628  41.014  26.653  1.00  0.00           C  
ATOM   2354  HA  LEU   154      35.607  41.493  26.626  1.00  0.00           H  
ATOM   2355  CB  LEU   154      33.842  41.793  27.778  1.00  0.00           C  
ATOM   2356  HB2 LEU   154      32.990  41.167  28.045  1.00  0.00           H  
ATOM   2357  HB3 LEU   154      34.358  41.709  28.735  1.00  0.00           H  
ATOM   2358  CG  LEU   154      33.675  43.322  27.641  1.00  0.00           C  
ATOM   2359  HG  LEU   154      33.324  43.607  26.649  1.00  0.00           H  
ATOM   2360  CD1 LEU   154      32.608  43.849  28.533  1.00  0.00           C  
ATOM   2361 HD11 LEU   154      32.576  44.928  28.380  1.00  0.00           H  
ATOM   2362 HD12 LEU   154      31.639  43.455  28.225  1.00  0.00           H  
ATOM   2363 HD13 LEU   154      32.868  43.592  29.560  1.00  0.00           H  
ATOM   2364  CD2 LEU   154      35.033  43.995  27.833  1.00  0.00           C  
ATOM   2365 HD21 LEU   154      35.284  44.030  28.893  1.00  0.00           H  
ATOM   2366 HD22 LEU   154      35.823  43.400  27.374  1.00  0.00           H  
ATOM   2367 HD23 LEU   154      34.957  44.975  27.363  1.00  0.00           H  
ATOM   2368  C   LEU   154      34.755  39.483  27.077  1.00  0.00           C  
ATOM   2369  O   LEU   154      34.071  38.594  26.596  1.00  0.00           O  
ATOM   2370  N   GLU   155      35.823  39.295  27.928  1.00  0.00           N  
ATOM   2371  H   GLU   155      36.213  40.172  28.243  1.00  0.00           H  
ATOM   2372  CA  GLU   155      36.327  37.963  28.394  1.00  0.00           C  
ATOM   2373  HA  GLU   155      35.586  37.200  28.155  1.00  0.00           H  
ATOM   2374  CB  GLU   155      37.685  37.475  27.726  1.00  0.00           C  
ATOM   2375  HB2 GLU   155      37.776  36.407  27.920  1.00  0.00           H  
ATOM   2376  HB3 GLU   155      37.487  37.541  26.657  1.00  0.00           H  
ATOM   2377  CG  GLU   155      38.973  38.219  28.190  1.00  0.00           C  
ATOM   2378  HG2 GLU   155      39.080  37.847  29.209  1.00  0.00           H  
ATOM   2379  HG3 GLU   155      39.770  37.841  27.550  1.00  0.00           H  
ATOM   2380  CD  GLU   155      38.979  39.767  27.933  1.00  0.00           C  
ATOM   2381  OE1 GLU   155      38.859  40.139  26.741  1.00  0.00           O  
ATOM   2382  OE2 GLU   155      39.024  40.552  28.867  1.00  0.00           O  
ATOM   2383  C   GLU   155      36.276  37.939  29.868  1.00  0.00           C  
ATOM   2384  O   GLU   155      36.289  38.965  30.521  1.00  0.00           O  
ATOM   2385  N   HID   156      36.329  36.712  30.408  1.00  0.00           N  
ATOM   2386  H   HID   156      36.496  35.954  29.762  1.00  0.00           H  
ATOM   2387  CA  HID   156      36.213  36.391  31.867  1.00  0.00           C  
ATOM   2388  HA  HID   156      36.710  37.147  32.474  1.00  0.00           H  
ATOM   2389  CB  HID   156      34.768  36.243  32.370  1.00  0.00           C  
ATOM   2390  HB2 HID   156      34.819  35.902  33.404  1.00  0.00           H  
ATOM   2391  HB3 HID   156      34.293  37.223  32.420  1.00  0.00           H  
ATOM   2392  CG  HID   156      33.822  35.303  31.531  1.00  0.00           C  
ATOM   2393  ND1 HID   156      33.325  35.700  30.296  1.00  0.00           N  
ATOM   2394  HD1 HID   156      33.402  36.572  29.792  1.00  0.00           H  
ATOM   2395  CE1 HID   156      32.768  34.611  29.717  1.00  0.00           C  
ATOM   2396  HE1 HID   156      32.274  34.677  28.759  1.00  0.00           H  
ATOM   2397  NE2 HID   156      32.809  33.549  30.567  1.00  0.00           N  
ATOM   2398  CD2 HID   156      33.592  33.961  31.641  1.00  0.00           C  
ATOM   2399  HD2 HID   156      33.855  33.410  32.532  1.00  0.00           H  
ATOM   2400  C   HID   156      36.888  35.028  32.216  1.00  0.00           C  
ATOM   2401  O   HID   156      37.107  34.246  31.336  1.00  0.00           O  
ATOM   2402  N   CYX   157      37.259  34.790  33.429  1.00  0.00           N  
ATOM   2403  H   CYX   157      37.216  35.589  34.045  1.00  0.00           H  
ATOM   2404  CA  CYX   157      37.651  33.511  33.980  1.00  0.00           C  
ATOM   2405  HA  CYX   157      38.292  32.895  33.350  1.00  0.00           H  
ATOM   2406  CB  CYX   157      38.471  33.883  35.240  1.00  0.00           C  
ATOM   2407  HB2 CYX   157      37.844  34.516  35.867  1.00  0.00           H  
ATOM   2408  HB3 CYX   157      38.696  32.932  35.724  1.00  0.00           H  
ATOM   2409  SG  CYX   157      40.012  34.642  34.843  1.00  0.00           S  
ATOM   2410  C   CYX   157      36.317  32.722  34.139  1.00  0.00           C  
ATOM   2411  O   CYX   157      35.360  33.149  34.827  1.00  0.00           O  
ATOM   2412  N   HID   158      36.249  31.555  33.566  1.00  0.00           N  
ATOM   2413  H   HID   158      37.050  31.183  33.076  1.00  0.00           H  
ATOM   2414  CA  HID   158      35.020  30.799  33.410  1.00  0.00           C  
ATOM   2415  HA  HID   158      34.195  31.491  33.582  1.00  0.00           H  
ATOM   2416  CB  HID   158      34.796  30.337  31.930  1.00  0.00           C  
ATOM   2417  HB2 HID   158      34.819  31.184  31.244  1.00  0.00           H  
ATOM   2418  HB3 HID   158      35.692  29.723  31.843  1.00  0.00           H  
ATOM   2419  CG  HID   158      33.495  29.458  31.809  1.00  0.00           C  
ATOM   2420  ND1 HID   158      32.228  29.991  31.787  1.00  0.00           N  
ATOM   2421  HD1 HID   158      32.031  30.978  31.863  1.00  0.00           H  
ATOM   2422  CE1 HID   158      31.352  28.983  31.563  1.00  0.00           C  
ATOM   2423  HE1 HID   158      30.303  29.138  31.354  1.00  0.00           H  
ATOM   2424  NE2 HID   158      32.037  27.779  31.529  1.00  0.00           N  
ATOM   2425  CD2 HID   158      33.396  28.116  31.622  1.00  0.00           C  
ATOM   2426  HD2 HID   158      34.203  27.405  31.525  1.00  0.00           H  
ATOM   2427  C   HID   158      34.879  29.836  34.613  1.00  0.00           C  
ATOM   2428  O   HID   158      35.163  28.637  34.457  1.00  0.00           O  
ATOM   2429  N   VAL   159      34.609  30.392  35.789  1.00  0.00           N  
ATOM   2430  H   VAL   159      34.390  31.378  35.787  1.00  0.00           H  
ATOM   2431  CA  VAL   159      34.626  29.676  37.170  1.00  0.00           C  
ATOM   2432  HA  VAL   159      35.534  29.084  37.278  1.00  0.00           H  
ATOM   2433  CB  VAL   159      34.759  30.756  38.279  1.00  0.00           C  
ATOM   2434  HB  VAL   159      35.456  31.508  37.911  1.00  0.00           H  
ATOM   2435  CG1 VAL   159      33.516  31.470  38.723  1.00  0.00           C  
ATOM   2436 HG11 VAL   159      33.637  32.150  39.566  1.00  0.00           H  
ATOM   2437 HG12 VAL   159      33.191  31.970  37.811  1.00  0.00           H  
ATOM   2438 HG13 VAL   159      32.798  30.764  39.140  1.00  0.00           H  
ATOM   2439  CG2 VAL   159      35.337  30.097  39.544  1.00  0.00           C  
ATOM   2440 HG21 VAL   159      35.277  30.894  40.285  1.00  0.00           H  
ATOM   2441 HG22 VAL   159      34.805  29.190  39.828  1.00  0.00           H  
ATOM   2442 HG23 VAL   159      36.411  29.923  39.469  1.00  0.00           H  
ATOM   2443  C   VAL   159      33.439  28.763  37.369  1.00  0.00           C  
ATOM   2444  O   VAL   159      33.502  27.994  38.296  1.00  0.00           O  
ATOM   2445  N   ARG   160      32.394  28.895  36.504  1.00  0.00           N  
ATOM   2446  H   ARG   160      32.397  29.668  35.854  1.00  0.00           H  
ATOM   2447  CA  ARG   160      31.315  27.900  36.237  1.00  0.00           C  
ATOM   2448  HA  ARG   160      30.857  27.874  37.226  1.00  0.00           H  
ATOM   2449  CB  ARG   160      30.210  28.551  35.317  1.00  0.00           C  
ATOM   2450  HB2 ARG   160      30.189  29.619  35.532  1.00  0.00           H  
ATOM   2451  HB3 ARG   160      30.396  28.333  34.265  1.00  0.00           H  
ATOM   2452  CG  ARG   160      28.776  28.096  35.615  1.00  0.00           C  
ATOM   2453  HG2 ARG   160      28.772  27.169  35.042  1.00  0.00           H  
ATOM   2454  HG3 ARG   160      28.676  27.819  36.664  1.00  0.00           H  
ATOM   2455  CD  ARG   160      27.540  28.814  35.178  1.00  0.00           C  
ATOM   2456  HD2 ARG   160      26.644  28.410  35.649  1.00  0.00           H  
ATOM   2457  HD3 ARG   160      27.562  29.848  35.522  1.00  0.00           H  
ATOM   2458  NE  ARG   160      27.373  28.837  33.767  1.00  0.00           N  
ATOM   2459  HE  ARG   160      27.655  27.993  33.289  1.00  0.00           H  
ATOM   2460  CZ  ARG   160      26.643  29.574  32.987  1.00  0.00           C  
ATOM   2461  NH1 ARG   160      26.093  30.660  33.462  1.00  0.00           N  
ATOM   2462 HH11 ARG   160      26.178  30.876  34.445  1.00  0.00           H  
ATOM   2463 HH12 ARG   160      25.471  31.217  32.893  1.00  0.00           H  
ATOM   2464  NH2 ARG   160      26.595  29.429  31.680  1.00  0.00           N  
ATOM   2465 HH21 ARG   160      26.952  28.621  31.192  1.00  0.00           H  
ATOM   2466 HH22 ARG   160      26.079  30.069  31.092  1.00  0.00           H  
ATOM   2467  C   ARG   160      31.763  26.486  35.821  1.00  0.00           C  
ATOM   2468  O   ARG   160      30.996  25.550  35.683  1.00  0.00           O  
ATOM   2469  N   SER   161      33.092  26.234  35.842  1.00  0.00           N  
ATOM   2470  H   SER   161      33.703  27.028  35.967  1.00  0.00           H  
ATOM   2471  CA  SER   161      33.766  24.865  35.793  1.00  0.00           C  
ATOM   2472  HA  SER   161      33.140  24.260  35.136  1.00  0.00           H  
ATOM   2473  CB  SER   161      35.137  24.906  35.252  1.00  0.00           C  
ATOM   2474  HB2 SER   161      35.274  25.643  34.461  1.00  0.00           H  
ATOM   2475  HB3 SER   161      35.755  25.168  36.111  1.00  0.00           H  
ATOM   2476  OG  SER   161      35.481  23.632  34.639  1.00  0.00           O  
ATOM   2477  HG  SER   161      35.553  22.983  35.342  1.00  0.00           H  
ATOM   2478  C   SER   161      33.722  24.114  37.171  1.00  0.00           C  
ATOM   2479  O   SER   161      34.183  24.691  38.176  1.00  0.00           O  
ATOM   2480  N   TRP   162      33.104  22.901  37.257  1.00  0.00           N  
ATOM   2481  H   TRP   162      32.845  22.484  36.374  1.00  0.00           H  
ATOM   2482  CA  TRP   162      32.411  22.478  38.516  1.00  0.00           C  
ATOM   2483  HA  TRP   162      31.816  23.277  38.960  1.00  0.00           H  
ATOM   2484  CB  TRP   162      31.561  21.243  38.220  1.00  0.00           C  
ATOM   2485  HB2 TRP   162      32.192  20.414  37.901  1.00  0.00           H  
ATOM   2486  HB3 TRP   162      31.106  20.987  39.177  1.00  0.00           H  
ATOM   2487  CG  TRP   162      30.387  21.502  37.278  1.00  0.00           C  
ATOM   2488  CD1 TRP   162      29.890  22.753  36.916  1.00  0.00           C  
ATOM   2489  HD1 TRP   162      30.247  23.755  37.105  1.00  0.00           H  
ATOM   2490  NE1 TRP   162      28.859  22.626  35.911  1.00  0.00           N  
ATOM   2491  HE1 TRP   162      28.425  23.436  35.494  1.00  0.00           H  
ATOM   2492  CE2 TRP   162      28.606  21.310  35.658  1.00  0.00           C  
ATOM   2493  CZ2 TRP   162      27.710  20.684  34.876  1.00  0.00           C  
ATOM   2494  HZ2 TRP   162      27.115  21.300  34.217  1.00  0.00           H  
ATOM   2495  CH2 TRP   162      27.517  19.269  34.942  1.00  0.00           C  
ATOM   2496  HH2 TRP   162      26.820  18.827  34.245  1.00  0.00           H  
ATOM   2497  CZ3 TRP   162      28.316  18.541  35.821  1.00  0.00           C  
ATOM   2498  HZ3 TRP   162      28.166  17.475  35.903  1.00  0.00           H  
ATOM   2499  CE3 TRP   162      29.247  19.197  36.631  1.00  0.00           C  
ATOM   2500  HE3 TRP   162      29.797  18.623  37.363  1.00  0.00           H  
ATOM   2501  CD2 TRP   162      29.478  20.567  36.579  1.00  0.00           C  
ATOM   2502  C   TRP   162      33.352  22.229  39.723  1.00  0.00           C  
ATOM   2503  O   TRP   162      32.881  22.459  40.893  1.00  0.00           O  
ATOM   2504  N   VAL   163      34.635  21.972  39.484  1.00  0.00           N  
ATOM   2505  H   VAL   163      34.941  21.938  38.522  1.00  0.00           H  
ATOM   2506  CA  VAL   163      35.678  21.932  40.497  1.00  0.00           C  
ATOM   2507  HA  VAL   163      35.307  21.409  41.379  1.00  0.00           H  
ATOM   2508  CB  VAL   163      36.893  21.134  39.957  1.00  0.00           C  
ATOM   2509  HB  VAL   163      37.108  21.448  38.936  1.00  0.00           H  
ATOM   2510  CG1 VAL   163      38.242  21.145  40.760  1.00  0.00           C  
ATOM   2511 HG11 VAL   163      38.795  20.334  40.286  1.00  0.00           H  
ATOM   2512 HG12 VAL   163      38.832  22.061  40.747  1.00  0.00           H  
ATOM   2513 HG13 VAL   163      38.082  20.849  41.797  1.00  0.00           H  
ATOM   2514  CG2 VAL   163      36.410  19.678  39.919  1.00  0.00           C  
ATOM   2515 HG21 VAL   163      37.142  19.107  39.348  1.00  0.00           H  
ATOM   2516 HG22 VAL   163      36.330  19.257  40.921  1.00  0.00           H  
ATOM   2517 HG23 VAL   163      35.458  19.498  39.421  1.00  0.00           H  
ATOM   2518  C   VAL   163      35.996  23.239  41.145  1.00  0.00           C  
ATOM   2519  O   VAL   163      36.177  23.313  42.308  1.00  0.00           O  
ATOM   2520  N   SER   164      35.992  24.384  40.420  1.00  0.00           N  
ATOM   2521  H   SER   164      35.845  24.279  39.427  1.00  0.00           H  
ATOM   2522  CA  SER   164      36.280  25.684  40.886  1.00  0.00           C  
ATOM   2523  HA  SER   164      37.195  25.723  41.478  1.00  0.00           H  
ATOM   2524  CB  SER   164      36.522  26.679  39.750  1.00  0.00           C  
ATOM   2525  HB2 SER   164      35.556  26.830  39.268  1.00  0.00           H  
ATOM   2526  HB3 SER   164      36.877  27.606  40.201  1.00  0.00           H  
ATOM   2527  OG  SER   164      37.557  26.316  38.833  1.00  0.00           O  
ATOM   2528  HG  SER   164      37.318  25.531  38.336  1.00  0.00           H  
ATOM   2529  C   SER   164      35.140  26.136  41.797  1.00  0.00           C  
ATOM   2530  O   SER   164      35.315  26.818  42.825  1.00  0.00           O  
ATOM   2531  N   LEU   165      33.893  25.734  41.460  1.00  0.00           N  
ATOM   2532  H   LEU   165      33.747  25.314  40.553  1.00  0.00           H  
ATOM   2533  CA  LEU   165      32.747  25.936  42.307  1.00  0.00           C  
ATOM   2534  HA  LEU   165      32.708  26.973  42.638  1.00  0.00           H  
ATOM   2535  CB  LEU   165      31.469  25.598  41.453  1.00  0.00           C  
ATOM   2536  HB2 LEU   165      31.520  24.567  41.102  1.00  0.00           H  
ATOM   2537  HB3 LEU   165      30.546  25.675  42.029  1.00  0.00           H  
ATOM   2538  CG  LEU   165      31.277  26.500  40.146  1.00  0.00           C  
ATOM   2539  HG  LEU   165      32.115  26.272  39.488  1.00  0.00           H  
ATOM   2540  CD1 LEU   165      29.949  25.992  39.554  1.00  0.00           C  
ATOM   2541 HD11 LEU   165      29.677  26.415  38.586  1.00  0.00           H  
ATOM   2542 HD12 LEU   165      30.040  24.960  39.216  1.00  0.00           H  
ATOM   2543 HD13 LEU   165      29.131  26.264  40.221  1.00  0.00           H  
ATOM   2544  CD2 LEU   165      31.125  27.992  40.534  1.00  0.00           C  
ATOM   2545 HD21 LEU   165      31.134  28.627  39.648  1.00  0.00           H  
ATOM   2546 HD22 LEU   165      30.180  28.185  41.042  1.00  0.00           H  
ATOM   2547 HD23 LEU   165      31.893  28.228  41.270  1.00  0.00           H  
ATOM   2548  C   LEU   165      32.858  25.089  43.551  1.00  0.00           C  
ATOM   2549  O   LEU   165      32.430  25.476  44.636  1.00  0.00           O  
ATOM   2550  N   GLY   166      33.392  23.877  43.480  1.00  0.00           N  
ATOM   2551  H   GLY   166      33.845  23.648  42.607  1.00  0.00           H  
ATOM   2552  CA  GLY   166      33.667  22.983  44.575  1.00  0.00           C  
ATOM   2553  HA2 GLY   166      32.740  22.851  45.133  1.00  0.00           H  
ATOM   2554  HA3 GLY   166      34.106  22.057  44.204  1.00  0.00           H  
ATOM   2555  C   GLY   166      34.723  23.647  45.505  1.00  0.00           C  
ATOM   2556  O   GLY   166      34.481  23.886  46.703  1.00  0.00           O  
ATOM   2557  N   LEU   167      35.888  24.069  45.027  1.00  0.00           N  
ATOM   2558  H   LEU   167      36.108  23.925  44.052  1.00  0.00           H  
ATOM   2559  CA  LEU   167      36.956  24.694  45.814  1.00  0.00           C  
ATOM   2560  HA  LEU   167      37.164  23.945  46.579  1.00  0.00           H  
ATOM   2561  CB  LEU   167      38.285  24.734  45.066  1.00  0.00           C  
ATOM   2562  HB2 LEU   167      38.629  23.719  45.270  1.00  0.00           H  
ATOM   2563  HB3 LEU   167      38.182  24.777  43.982  1.00  0.00           H  
ATOM   2564  CG  LEU   167      39.345  25.713  45.551  1.00  0.00           C  
ATOM   2565  HG  LEU   167      39.064  26.190  46.490  1.00  0.00           H  
ATOM   2566  CD1 LEU   167      40.745  24.951  45.641  1.00  0.00           C  
ATOM   2567 HD11 LEU   167      40.891  24.159  44.907  1.00  0.00           H  
ATOM   2568 HD12 LEU   167      41.507  25.729  45.588  1.00  0.00           H  
ATOM   2569 HD13 LEU   167      40.833  24.491  46.625  1.00  0.00           H  
ATOM   2570  CD2 LEU   167      39.334  26.814  44.514  1.00  0.00           C  
ATOM   2571 HD21 LEU   167      38.374  27.331  44.513  1.00  0.00           H  
ATOM   2572 HD22 LEU   167      40.196  27.441  44.738  1.00  0.00           H  
ATOM   2573 HD23 LEU   167      39.545  26.500  43.491  1.00  0.00           H  
ATOM   2574  C   LEU   167      36.503  26.114  46.373  1.00  0.00           C  
ATOM   2575  O   LEU   167      36.866  26.568  47.428  1.00  0.00           O  
ATOM   2576  N   VAL   168      35.692  26.899  45.569  1.00  0.00           N  
ATOM   2577  H   VAL   168      35.442  26.639  44.626  1.00  0.00           H  
ATOM   2578  CA  VAL   168      35.151  28.230  46.099  1.00  0.00           C  
ATOM   2579  HA  VAL   168      36.031  28.790  46.416  1.00  0.00           H  
ATOM   2580  CB  VAL   168      34.470  29.071  44.975  1.00  0.00           C  
ATOM   2581  HB  VAL   168      33.942  28.400  44.297  1.00  0.00           H  
ATOM   2582  CG1 VAL   168      33.673  30.283  45.545  1.00  0.00           C  
ATOM   2583 HG11 VAL   168      34.284  30.834  46.259  1.00  0.00           H  
ATOM   2584 HG12 VAL   168      33.286  30.962  44.785  1.00  0.00           H  
ATOM   2585 HG13 VAL   168      32.792  29.926  46.078  1.00  0.00           H  
ATOM   2586  CG2 VAL   168      35.601  29.753  44.095  1.00  0.00           C  
ATOM   2587 HG21 VAL   168      36.561  29.239  44.043  1.00  0.00           H  
ATOM   2588 HG22 VAL   168      35.293  29.821  43.052  1.00  0.00           H  
ATOM   2589 HG23 VAL   168      35.828  30.775  44.398  1.00  0.00           H  
ATOM   2590  C   VAL   168      34.278  28.014  47.323  1.00  0.00           C  
ATOM   2591  O   VAL   168      34.332  28.842  48.273  1.00  0.00           O  
ATOM   2592  N   HID   169      33.637  26.839  47.399  1.00  0.00           N  
ATOM   2593  H   HID   169      33.725  26.129  46.685  1.00  0.00           H  
ATOM   2594  CA  HID   169      32.669  26.676  48.466  1.00  0.00           C  
ATOM   2595  HA  HID   169      32.564  27.605  49.025  1.00  0.00           H  
ATOM   2596  CB  HID   169      31.291  26.398  47.835  1.00  0.00           C  
ATOM   2597  HB2 HID   169      31.114  25.367  47.531  1.00  0.00           H  
ATOM   2598  HB3 HID   169      30.669  26.547  48.718  1.00  0.00           H  
ATOM   2599  CG  HID   169      30.853  27.414  46.862  1.00  0.00           C  
ATOM   2600  ND1 HID   169      30.883  28.769  47.097  1.00  0.00           N  
ATOM   2601  HD1 HID   169      31.226  29.293  47.890  1.00  0.00           H  
ATOM   2602  CE1 HID   169      30.213  29.363  46.091  1.00  0.00           C  
ATOM   2603  HE1 HID   169      30.029  30.420  45.974  1.00  0.00           H  
ATOM   2604  NE2 HID   169      29.852  28.502  45.158  1.00  0.00           N  
ATOM   2605  CD2 HID   169      30.295  27.233  45.604  1.00  0.00           C  
ATOM   2606  HD2 HID   169      30.204  26.340  45.002  1.00  0.00           H  
ATOM   2607  C   HID   169      32.784  25.534  49.518  1.00  0.00           C  
ATOM   2608  O   HID   169      32.300  25.740  50.685  1.00  0.00           O  
ATOM   2609  N   ILE   170      33.294  24.310  49.189  1.00  0.00           N  
ATOM   2610  H   ILE   170      33.790  24.176  48.320  1.00  0.00           H  
ATOM   2611  CA  ILE   170      32.966  23.046  49.995  1.00  0.00           C  
ATOM   2612  HA  ILE   170      31.891  22.921  50.123  1.00  0.00           H  
ATOM   2613  CB  ILE   170      33.523  21.774  49.358  1.00  0.00           C  
ATOM   2614  HB  ILE   170      34.507  21.958  48.926  1.00  0.00           H  
ATOM   2615  CG2 ILE   170      33.549  20.674  50.396  1.00  0.00           C  
ATOM   2616 HG21 ILE   170      33.700  19.751  49.836  1.00  0.00           H  
ATOM   2617 HG22 ILE   170      34.307  20.794  51.170  1.00  0.00           H  
ATOM   2618 HG23 ILE   170      32.514  20.665  50.738  1.00  0.00           H  
ATOM   2619  CG1 ILE   170      32.530  21.442  48.209  1.00  0.00           C  
ATOM   2620 HG12 ILE   170      31.592  21.165  48.689  1.00  0.00           H  
ATOM   2621 HG13 ILE   170      32.405  22.335  47.596  1.00  0.00           H  
ATOM   2622  CD1 ILE   170      33.019  20.287  47.288  1.00  0.00           C  
ATOM   2623 HD11 ILE   170      32.268  20.195  46.504  1.00  0.00           H  
ATOM   2624 HD12 ILE   170      34.007  20.515  46.887  1.00  0.00           H  
ATOM   2625 HD13 ILE   170      32.995  19.326  47.802  1.00  0.00           H  
ATOM   2626  C   ILE   170      33.523  23.190  51.385  1.00  0.00           C  
ATOM   2627  O   ILE   170      32.828  22.846  52.389  1.00  0.00           O  
ATOM   2628  N   THR   171      34.769  23.591  51.657  1.00  0.00           N  
ATOM   2629  H   THR   171      35.373  23.856  50.893  1.00  0.00           H  
ATOM   2630  CA  THR   171      35.357  23.766  52.966  1.00  0.00           C  
ATOM   2631  HA  THR   171      35.181  22.803  53.444  1.00  0.00           H  
ATOM   2632  CB  THR   171      36.856  23.991  52.951  1.00  0.00           C  
ATOM   2633  HB  THR   171      37.056  24.964  52.503  1.00  0.00           H  
ATOM   2634  CG2 THR   171      37.510  23.858  54.286  1.00  0.00           C  
ATOM   2635 HG21 THR   171      38.547  23.536  54.184  1.00  0.00           H  
ATOM   2636 HG22 THR   171      37.446  24.830  54.774  1.00  0.00           H  
ATOM   2637 HG23 THR   171      37.025  23.163  54.972  1.00  0.00           H  
ATOM   2638  OG1 THR   171      37.411  22.984  52.096  1.00  0.00           O  
ATOM   2639  HG1 THR   171      38.289  23.348  51.963  1.00  0.00           H  
ATOM   2640  C   THR   171      34.758  24.923  53.731  1.00  0.00           C  
ATOM   2641  O   THR   171      34.558  24.869  54.945  1.00  0.00           O  
ATOM   2642  N   ASN   172      34.542  26.117  53.138  1.00  0.00           N  
ATOM   2643  H   ASN   172      34.641  26.216  52.138  1.00  0.00           H  
ATOM   2644  CA  ASN   172      34.068  27.308  53.877  1.00  0.00           C  
ATOM   2645  HA  ASN   172      34.596  27.174  54.822  1.00  0.00           H  
ATOM   2646  CB  ASN   172      34.421  28.632  53.207  1.00  0.00           C  
ATOM   2647  HB2 ASN   172      34.012  29.435  53.821  1.00  0.00           H  
ATOM   2648  HB3 ASN   172      35.503  28.765  53.208  1.00  0.00           H  
ATOM   2649  CG  ASN   172      34.120  28.821  51.749  1.00  0.00           C  
ATOM   2650  OD1 ASN   172      32.942  29.010  51.390  1.00  0.00           O  
ATOM   2651  ND2 ASN   172      35.069  28.840  50.884  1.00  0.00           N  
ATOM   2652 HD21 ASN   172      34.827  29.009  49.918  1.00  0.00           H  
ATOM   2653 HD22 ASN   172      36.017  28.641  51.170  1.00  0.00           H  
ATOM   2654  C   ASN   172      32.583  27.078  54.269  1.00  0.00           C  
ATOM   2655  O   ASN   172      32.229  27.499  55.363  1.00  0.00           O  
ATOM   2656  N   ALA   173      31.795  26.257  53.520  1.00  0.00           N  
ATOM   2657  H   ALA   173      32.134  25.900  52.638  1.00  0.00           H  
ATOM   2658  CA  ALA   173      30.458  25.812  53.789  1.00  0.00           C  
ATOM   2659  HA  ALA   173      29.845  26.675  54.050  1.00  0.00           H  
ATOM   2660  CB  ALA   173      29.804  25.164  52.548  1.00  0.00           C  
ATOM   2661  HB1 ALA   173      29.652  25.990  51.852  1.00  0.00           H  
ATOM   2662  HB2 ALA   173      30.387  24.505  51.905  1.00  0.00           H  
ATOM   2663  HB3 ALA   173      28.845  24.704  52.787  1.00  0.00           H  
ATOM   2664  C   ALA   173      30.448  24.856  54.950  1.00  0.00           C  
ATOM   2665  O   ALA   173      29.651  24.948  55.870  1.00  0.00           O  
ATOM   2666  N   MET   174      31.364  23.916  54.943  1.00  0.00           N  
ATOM   2667  H   MET   174      31.696  23.554  54.061  1.00  0.00           H  
ATOM   2668  CA  MET   174      31.645  23.091  56.172  1.00  0.00           C  
ATOM   2669  HA  MET   174      30.769  22.493  56.425  1.00  0.00           H  
ATOM   2670  CB  MET   174      32.733  21.968  55.809  1.00  0.00           C  
ATOM   2671  HB2 MET   174      32.359  21.561  54.870  1.00  0.00           H  
ATOM   2672  HB3 MET   174      33.657  22.410  55.439  1.00  0.00           H  
ATOM   2673  CG  MET   174      33.182  20.976  56.874  1.00  0.00           C  
ATOM   2674  HG2 MET   174      33.802  21.552  57.561  1.00  0.00           H  
ATOM   2675  HG3 MET   174      32.328  20.456  57.308  1.00  0.00           H  
ATOM   2676  SD  MET   174      34.405  19.661  56.263  1.00  0.00           S  
ATOM   2677  CE  MET   174      33.192  18.536  55.395  1.00  0.00           C  
ATOM   2678  HE1 MET   174      32.316  18.211  55.955  1.00  0.00           H  
ATOM   2679  HE2 MET   174      32.733  19.027  54.537  1.00  0.00           H  
ATOM   2680  HE3 MET   174      33.781  17.690  55.040  1.00  0.00           H  
ATOM   2681  C   MET   174      32.105  23.876  57.472  1.00  0.00           C  
ATOM   2682  O   MET   174      31.696  23.569  58.617  1.00  0.00           O  
ATOM   2683  N   LEU   175      32.907  24.971  57.324  1.00  0.00           N  
ATOM   2684  H   LEU   175      33.260  25.203  56.407  1.00  0.00           H  
ATOM   2685  CA  LEU   175      33.067  25.850  58.455  1.00  0.00           C  
ATOM   2686  HA  LEU   175      33.297  25.372  59.407  1.00  0.00           H  
ATOM   2687  CB  LEU   175      34.246  26.806  58.136  1.00  0.00           C  
ATOM   2688  HB2 LEU   175      34.049  27.403  57.245  1.00  0.00           H  
ATOM   2689  HB3 LEU   175      34.295  27.531  58.948  1.00  0.00           H  
ATOM   2690  CG  LEU   175      35.547  26.066  57.906  1.00  0.00           C  
ATOM   2691  HG  LEU   175      35.462  25.137  57.344  1.00  0.00           H  
ATOM   2692  CD1 LEU   175      36.576  26.969  57.228  1.00  0.00           C  
ATOM   2693 HD11 LEU   175      36.041  27.521  56.455  1.00  0.00           H  
ATOM   2694 HD12 LEU   175      36.961  27.693  57.946  1.00  0.00           H  
ATOM   2695 HD13 LEU   175      37.385  26.373  56.805  1.00  0.00           H  
ATOM   2696  CD2 LEU   175      36.205  25.652  59.281  1.00  0.00           C  
ATOM   2697 HD21 LEU   175      37.135  25.113  59.102  1.00  0.00           H  
ATOM   2698 HD22 LEU   175      36.367  26.523  59.916  1.00  0.00           H  
ATOM   2699 HD23 LEU   175      35.548  24.934  59.772  1.00  0.00           H  
ATOM   2700  C   LEU   175      31.781  26.675  58.814  1.00  0.00           C  
ATOM   2701  O   LEU   175      31.592  26.862  60.022  1.00  0.00           O  
ATOM   2702  N   ALA   176      30.908  27.013  57.893  1.00  0.00           N  
ATOM   2703  H   ALA   176      31.326  27.158  56.986  1.00  0.00           H  
ATOM   2704  CA  ALA   176      29.650  27.573  58.206  1.00  0.00           C  
ATOM   2705  HA  ALA   176      29.855  28.335  58.958  1.00  0.00           H  
ATOM   2706  CB  ALA   176      29.206  28.280  56.915  1.00  0.00           C  
ATOM   2707  HB1 ALA   176      30.008  28.967  56.643  1.00  0.00           H  
ATOM   2708  HB2 ALA   176      29.015  27.569  56.112  1.00  0.00           H  
ATOM   2709  HB3 ALA   176      28.262  28.771  57.151  1.00  0.00           H  
ATOM   2710  C   ALA   176      28.621  26.548  58.786  1.00  0.00           C  
ATOM   2711  O   ALA   176      27.876  26.917  59.719  1.00  0.00           O  
ATOM   2712  N   PHE   177      28.660  25.271  58.407  1.00  0.00           N  
ATOM   2713  H   PHE   177      29.248  24.952  57.650  1.00  0.00           H  
ATOM   2714  CA  PHE   177      27.867  24.209  59.073  1.00  0.00           C  
ATOM   2715  HA  PHE   177      26.828  24.530  59.144  1.00  0.00           H  
ATOM   2716  CB  PHE   177      27.861  22.932  58.278  1.00  0.00           C  
ATOM   2717  HB2 PHE   177      27.369  23.216  57.347  1.00  0.00           H  
ATOM   2718  HB3 PHE   177      28.898  22.654  58.089  1.00  0.00           H  
ATOM   2719  CG  PHE   177      27.106  21.805  58.908  1.00  0.00           C  
ATOM   2720  CD1 PHE   177      27.805  20.854  59.679  1.00  0.00           C  
ATOM   2721  HD1 PHE   177      28.881  20.777  59.617  1.00  0.00           H  
ATOM   2722  CE1 PHE   177      27.102  19.932  60.493  1.00  0.00           C  
ATOM   2723  HE1 PHE   177      27.716  19.292  61.108  1.00  0.00           H  
ATOM   2724  CZ  PHE   177      25.713  19.997  60.568  1.00  0.00           C  
ATOM   2725  HZ  PHE   177      25.154  19.281  61.152  1.00  0.00           H  
ATOM   2726  CE2 PHE   177      25.031  20.833  59.650  1.00  0.00           C  
ATOM   2727  HE2 PHE   177      23.952  20.841  59.618  1.00  0.00           H  
ATOM   2728  CD2 PHE   177      25.699  21.721  58.844  1.00  0.00           C  
ATOM   2729  HD2 PHE   177      25.105  22.373  58.219  1.00  0.00           H  
ATOM   2730  C   PHE   177      28.276  23.954  60.541  1.00  0.00           C  
ATOM   2731  O   PHE   177      27.530  23.754  61.460  1.00  0.00           O  
ATOM   2732  N   LEU   178      29.576  24.119  60.836  1.00  0.00           N  
ATOM   2733  H   LEU   178      30.222  24.232  60.068  1.00  0.00           H  
ATOM   2734  CA  LEU   178      30.127  24.046  62.222  1.00  0.00           C  
ATOM   2735  HA  LEU   178      29.650  23.221  62.753  1.00  0.00           H  
ATOM   2736  CB  LEU   178      31.647  23.691  62.127  1.00  0.00           C  
ATOM   2737  HB2 LEU   178      32.116  24.518  61.593  1.00  0.00           H  
ATOM   2738  HB3 LEU   178      31.972  23.634  63.166  1.00  0.00           H  
ATOM   2739  CG  LEU   178      31.967  22.351  61.530  1.00  0.00           C  
ATOM   2740  HG  LEU   178      31.363  22.193  60.636  1.00  0.00           H  
ATOM   2741  CD1 LEU   178      33.460  22.093  61.175  1.00  0.00           C  
ATOM   2742 HD11 LEU   178      33.514  21.321  60.407  1.00  0.00           H  
ATOM   2743 HD12 LEU   178      33.894  23.021  60.803  1.00  0.00           H  
ATOM   2744 HD13 LEU   178      34.025  21.704  62.021  1.00  0.00           H  
ATOM   2745  CD2 LEU   178      31.750  21.273  62.566  1.00  0.00           C  
ATOM   2746 HD21 LEU   178      32.204  21.489  63.533  1.00  0.00           H  
ATOM   2747 HD22 LEU   178      30.660  21.292  62.540  1.00  0.00           H  
ATOM   2748 HD23 LEU   178      32.128  20.324  62.187  1.00  0.00           H  
ATOM   2749  C   LEU   178      29.833  25.290  63.043  1.00  0.00           C  
ATOM   2750  O   LEU   178      29.610  25.187  64.232  1.00  0.00           O  
ATOM   2751  N   CYS   179      29.757  26.403  62.343  1.00  0.00           N  
ATOM   2752  H   CYS   179      30.178  26.481  61.429  1.00  0.00           H  
ATOM   2753  CA  CYS   179      29.063  27.560  62.955  1.00  0.00           C  
ATOM   2754  HA  CYS   179      29.564  27.787  63.896  1.00  0.00           H  
ATOM   2755  CB  CYS   179      29.130  28.888  62.105  1.00  0.00           C  
ATOM   2756  HB2 CYS   179      28.417  28.805  61.285  1.00  0.00           H  
ATOM   2757  HB3 CYS   179      28.761  29.694  62.739  1.00  0.00           H  
ATOM   2758  SG  CYS   179      30.876  29.296  61.691  1.00  0.00           S  
ATOM   2759  HG  CYS   179      31.026  28.045  61.248  1.00  0.00           H  
ATOM   2760  C   CYS   179      27.585  27.273  63.336  1.00  0.00           C  
ATOM   2761  O   CYS   179      27.192  27.580  64.424  1.00  0.00           O  
ATOM   2762  N   PHE   180      26.772  26.609  62.484  1.00  0.00           N  
ATOM   2763  H   PHE   180      27.000  26.719  61.507  1.00  0.00           H  
ATOM   2764  CA  PHE   180      25.346  26.207  62.771  1.00  0.00           C  
ATOM   2765  HA  PHE   180      24.827  27.124  63.052  1.00  0.00           H  
ATOM   2766  CB  PHE   180      24.699  25.668  61.440  1.00  0.00           C  
ATOM   2767  HB2 PHE   180      24.720  26.443  60.674  1.00  0.00           H  
ATOM   2768  HB3 PHE   180      25.329  24.862  61.062  1.00  0.00           H  
ATOM   2769  CG  PHE   180      23.303  25.159  61.578  1.00  0.00           C  
ATOM   2770  CD1 PHE   180      23.058  23.816  61.405  1.00  0.00           C  
ATOM   2771  HD1 PHE   180      23.834  23.080  61.257  1.00  0.00           H  
ATOM   2772  CE1 PHE   180      21.742  23.351  61.537  1.00  0.00           C  
ATOM   2773  HE1 PHE   180      21.553  22.308  61.328  1.00  0.00           H  
ATOM   2774  CZ  PHE   180      20.626  24.159  61.783  1.00  0.00           C  
ATOM   2775  HZ  PHE   180      19.595  23.838  61.753  1.00  0.00           H  
ATOM   2776  CE2 PHE   180      20.899  25.485  62.031  1.00  0.00           C  
ATOM   2777  HE2 PHE   180      20.048  26.037  62.402  1.00  0.00           H  
ATOM   2778  CD2 PHE   180      22.205  25.972  61.963  1.00  0.00           C  
ATOM   2779  HD2 PHE   180      22.430  26.959  62.339  1.00  0.00           H  
ATOM   2780  C   PHE   180      25.298  25.153  63.899  1.00  0.00           C  
ATOM   2781  O   PHE   180      24.669  25.416  64.923  1.00  0.00           O  
ATOM   2782  N   LEU   181      26.029  24.020  63.815  1.00  0.00           N  
ATOM   2783  H   LEU   181      26.632  23.967  63.007  1.00  0.00           H  
ATOM   2784  CA  LEU   181      26.139  23.040  64.888  1.00  0.00           C  
ATOM   2785  HA  LEU   181      25.123  22.709  65.105  1.00  0.00           H  
ATOM   2786  CB  LEU   181      26.933  21.829  64.352  1.00  0.00           C  
ATOM   2787  HB2 LEU   181      26.315  21.359  63.587  1.00  0.00           H  
ATOM   2788  HB3 LEU   181      27.885  22.207  63.979  1.00  0.00           H  
ATOM   2789  CG  LEU   181      27.381  20.682  65.264  1.00  0.00           C  
ATOM   2790  HG  LEU   181      28.104  21.080  65.977  1.00  0.00           H  
ATOM   2791  CD1 LEU   181      26.210  19.922  65.858  1.00  0.00           C  
ATOM   2792 HD11 LEU   181      25.602  19.619  65.006  1.00  0.00           H  
ATOM   2793 HD12 LEU   181      26.633  19.082  66.409  1.00  0.00           H  
ATOM   2794 HD13 LEU   181      25.526  20.487  66.491  1.00  0.00           H  
ATOM   2795  CD2 LEU   181      28.214  19.750  64.360  1.00  0.00           C  
ATOM   2796 HD21 LEU   181      29.021  20.377  63.982  1.00  0.00           H  
ATOM   2797 HD22 LEU   181      28.661  18.858  64.798  1.00  0.00           H  
ATOM   2798 HD23 LEU   181      27.665  19.394  63.489  1.00  0.00           H  
ATOM   2799  C   LEU   181      26.721  23.624  66.235  1.00  0.00           C  
ATOM   2800  O   LEU   181      26.298  23.226  67.344  1.00  0.00           O  
ATOM   2801  N   GLY   182      27.553  24.659  66.263  1.00  0.00           N  
ATOM   2802  H   GLY   182      28.046  24.777  65.389  1.00  0.00           H  
ATOM   2803  CA  GLY   182      27.891  25.498  67.421  1.00  0.00           C  
ATOM   2804  HA2 GLY   182      28.107  24.843  68.265  1.00  0.00           H  
ATOM   2805  HA3 GLY   182      28.862  25.940  67.199  1.00  0.00           H  
ATOM   2806  C   GLY   182      26.854  26.565  67.900  1.00  0.00           C  
ATOM   2807  O   GLY   182      26.958  27.024  69.012  1.00  0.00           O  
ATOM   2808  N   THR   183      25.807  26.984  67.163  1.00  0.00           N  
ATOM   2809  H   THR   183      25.647  26.702  66.206  1.00  0.00           H  
ATOM   2810  CA  THR   183      24.981  28.099  67.539  1.00  0.00           C  
ATOM   2811  HA  THR   183      25.183  28.518  68.525  1.00  0.00           H  
ATOM   2812  CB  THR   183      25.186  29.229  66.485  1.00  0.00           C  
ATOM   2813  HB  THR   183      24.404  29.969  66.653  1.00  0.00           H  
ATOM   2814  CG2 THR   183      26.567  29.916  66.559  1.00  0.00           C  
ATOM   2815 HG21 THR   183      26.628  30.602  65.714  1.00  0.00           H  
ATOM   2816 HG22 THR   183      26.721  30.343  67.550  1.00  0.00           H  
ATOM   2817 HG23 THR   183      27.393  29.250  66.311  1.00  0.00           H  
ATOM   2818  OG1 THR   183      24.856  28.644  65.244  1.00  0.00           O  
ATOM   2819  HG1 THR   183      25.699  28.417  64.844  1.00  0.00           H  
ATOM   2820  C   THR   183      23.516  27.715  67.567  1.00  0.00           C  
ATOM   2821  O   THR   183      22.732  28.310  68.350  1.00  0.00           O  
ATOM   2822  N   PHE   184      23.102  26.699  66.833  1.00  0.00           N  
ATOM   2823  H   PHE   184      23.746  26.272  66.183  1.00  0.00           H  
ATOM   2824  CA  PHE   184      21.642  26.395  66.704  1.00  0.00           C  
ATOM   2825  HA  PHE   184      21.180  27.220  66.161  1.00  0.00           H  
ATOM   2826  CB  PHE   184      21.489  25.153  65.739  1.00  0.00           C  
ATOM   2827  HB2 PHE   184      21.807  25.429  64.734  1.00  0.00           H  
ATOM   2828  HB3 PHE   184      22.169  24.335  65.977  1.00  0.00           H  
ATOM   2829  CG  PHE   184      20.045  24.590  65.616  1.00  0.00           C  
ATOM   2830  CD1 PHE   184      19.702  23.353  66.211  1.00  0.00           C  
ATOM   2831  HD1 PHE   184      20.371  22.838  66.885  1.00  0.00           H  
ATOM   2832  CE1 PHE   184      18.463  22.767  65.898  1.00  0.00           C  
ATOM   2833  HE1 PHE   184      18.076  21.884  66.384  1.00  0.00           H  
ATOM   2834  CZ  PHE   184      17.538  23.470  65.038  1.00  0.00           C  
ATOM   2835  HZ  PHE   184      16.547  23.109  64.803  1.00  0.00           H  
ATOM   2836  CE2 PHE   184      17.867  24.701  64.503  1.00  0.00           C  
ATOM   2837  HE2 PHE   184      17.175  25.278  63.908  1.00  0.00           H  
ATOM   2838  CD2 PHE   184      19.126  25.276  64.792  1.00  0.00           C  
ATOM   2839  HD2 PHE   184      19.387  26.224  64.346  1.00  0.00           H  
ATOM   2840  C   PHE   184      20.769  26.162  68.025  1.00  0.00           C  
ATOM   2841  O   PHE   184      19.507  26.400  68.002  1.00  0.00           O  
ATOM   2842  N   LEU   185      21.311  25.682  69.130  1.00  0.00           N  
ATOM   2843  H   LEU   185      22.305  25.508  69.084  1.00  0.00           H  
ATOM   2844  CA  LEU   185      20.668  25.367  70.433  1.00  0.00           C  
ATOM   2845  HA  LEU   185      19.583  25.418  70.334  1.00  0.00           H  
ATOM   2846  CB  LEU   185      20.920  23.898  70.912  1.00  0.00           C  
ATOM   2847  HB2 LEU   185      21.876  23.870  71.433  1.00  0.00           H  
ATOM   2848  HB3 LEU   185      20.185  23.776  71.707  1.00  0.00           H  
ATOM   2849  CG  LEU   185      20.757  22.613  70.032  1.00  0.00           C  
ATOM   2850  HG  LEU   185      21.347  22.590  69.115  1.00  0.00           H  
ATOM   2851  CD1 LEU   185      21.408  21.506  70.913  1.00  0.00           C  
ATOM   2852 HD11 LEU   185      20.847  21.395  71.841  1.00  0.00           H  
ATOM   2853 HD12 LEU   185      21.329  20.548  70.398  1.00  0.00           H  
ATOM   2854 HD13 LEU   185      22.469  21.733  71.016  1.00  0.00           H  
ATOM   2855  CD2 LEU   185      19.255  22.248  69.869  1.00  0.00           C  
ATOM   2856 HD21 LEU   185      18.893  23.008  69.177  1.00  0.00           H  
ATOM   2857 HD22 LEU   185      19.069  21.256  69.457  1.00  0.00           H  
ATOM   2858 HD23 LEU   185      18.660  22.411  70.768  1.00  0.00           H  
ATOM   2859  C   LEU   185      20.977  26.345  71.504  1.00  0.00           C  
ATOM   2860  O   LEU   185      20.690  26.047  72.700  1.00  0.00           O  
ATOM   2861  N   VAL   186      21.729  27.375  71.111  1.00  0.00           N  
ATOM   2862  H   VAL   186      22.090  27.229  70.179  1.00  0.00           H  
ATOM   2863  CA  VAL   186      22.338  28.309  72.067  1.00  0.00           C  
ATOM   2864  HA  VAL   186      21.858  28.312  73.046  1.00  0.00           H  
ATOM   2865  CB  VAL   186      23.780  27.692  72.325  1.00  0.00           C  
ATOM   2866  HB  VAL   186      23.642  26.613  72.399  1.00  0.00           H  
ATOM   2867  CG1 VAL   186      24.811  27.874  71.161  1.00  0.00           C  
ATOM   2868 HG11 VAL   186      24.339  27.425  70.288  1.00  0.00           H  
ATOM   2869 HG12 VAL   186      25.111  28.902  70.956  1.00  0.00           H  
ATOM   2870 HG13 VAL   186      25.702  27.293  71.402  1.00  0.00           H  
ATOM   2871  CG2 VAL   186      24.426  28.046  73.643  1.00  0.00           C  
ATOM   2872 HG21 VAL   186      23.897  27.630  74.501  1.00  0.00           H  
ATOM   2873 HG22 VAL   186      25.467  27.721  73.660  1.00  0.00           H  
ATOM   2874 HG23 VAL   186      24.460  29.120  73.828  1.00  0.00           H  
ATOM   2875  C   VAL   186      22.396  29.778  71.671  1.00  0.00           C  
ATOM   2876  O   VAL   186      22.785  30.571  72.488  1.00  0.00           O  
ATOM   2877  N   GLN   187      21.874  30.155  70.505  1.00  0.00           N  
ATOM   2878  H   GLN   187      21.709  29.452  69.799  1.00  0.00           H  
ATOM   2879  CA  GLN   187      21.539  31.650  70.218  1.00  0.00           C  
ATOM   2880  HA  GLN   187      22.419  32.175  70.588  1.00  0.00           H  
ATOM   2881  CB  GLN   187      21.410  31.930  68.671  1.00  0.00           C  
ATOM   2882  HB2 GLN   187      21.697  32.981  68.629  1.00  0.00           H  
ATOM   2883  HB3 GLN   187      22.091  31.269  68.135  1.00  0.00           H  
ATOM   2884  CG  GLN   187      20.007  31.776  68.080  1.00  0.00           C  
ATOM   2885  HG2 GLN   187      19.367  32.513  68.564  1.00  0.00           H  
ATOM   2886  HG3 GLN   187      20.071  31.850  66.995  1.00  0.00           H  
ATOM   2887  CD  GLN   187      19.455  30.344  68.321  1.00  0.00           C  
ATOM   2888  OE1 GLN   187      18.584  30.083  69.134  1.00  0.00           O  
ATOM   2889  NE2 GLN   187      19.906  29.332  67.548  1.00  0.00           N  
ATOM   2890 HE21 GLN   187      19.590  28.383  67.690  1.00  0.00           H  
ATOM   2891 HE22 GLN   187      20.553  29.399  66.776  1.00  0.00           H  
ATOM   2892  C   GLN   187      20.395  32.326  70.976  1.00  0.00           C  
ATOM   2893  O   GLN   187      19.995  33.477  70.923  1.00  0.00           O  
ATOM   2894  N   SER   188      19.690  31.405  71.818  1.00  0.00           N  
ATOM   2895  H   SER   188      19.996  30.450  71.693  1.00  0.00           H  
ATOM   2896  CA  SER   188      18.852  31.619  73.034  1.00  0.00           C  
ATOM   2897  HA  SER   188      18.049  32.348  72.930  1.00  0.00           H  
ATOM   2898  CB  SER   188      18.182  30.265  73.158  1.00  0.00           C  
ATOM   2899  HB2 SER   188      17.564  30.324  74.054  1.00  0.00           H  
ATOM   2900  HB3 SER   188      17.542  29.986  72.321  1.00  0.00           H  
ATOM   2901  OG  SER   188      19.109  29.140  73.116  1.00  0.00           O  
ATOM   2902  HG  SER   188      19.669  29.078  73.893  1.00  0.00           H  
ATOM   2903  C   SER   188      19.582  31.965  74.332  1.00  0.00           C  
ATOM   2904  O   SER   188      18.923  32.416  75.300  1.00  0.00           O  
ATOM   2905  N   GLN   189      20.912  31.841  74.375  1.00  0.00           N  
ATOM   2906  H   GLN   189      21.455  31.434  73.626  1.00  0.00           H  
ATOM   2907  CA  GLN   189      21.689  32.107  75.613  1.00  0.00           C  
ATOM   2908  HA  GLN   189      21.179  31.633  76.452  1.00  0.00           H  
ATOM   2909  CB  GLN   189      23.071  31.362  75.475  1.00  0.00           C  
ATOM   2910  HB2 GLN   189      22.896  30.330  75.172  1.00  0.00           H  
ATOM   2911  HB3 GLN   189      23.674  31.802  74.680  1.00  0.00           H  
ATOM   2912  CG  GLN   189      23.912  31.425  76.774  1.00  0.00           C  
ATOM   2913  HG2 GLN   189      24.091  32.418  77.186  1.00  0.00           H  
ATOM   2914  HG3 GLN   189      23.466  30.792  77.542  1.00  0.00           H  
ATOM   2915  CD  GLN   189      25.295  30.931  76.452  1.00  0.00           C  
ATOM   2916  OE1 GLN   189      26.126  31.753  76.082  1.00  0.00           O  
ATOM   2917  NE2 GLN   189      25.649  29.696  76.417  1.00  0.00           N  
ATOM   2918 HE21 GLN   189      26.574  29.467  76.081  1.00  0.00           H  
ATOM   2919 HE22 GLN   189      25.106  28.960  76.845  1.00  0.00           H  
ATOM   2920  C   GLN   189      22.024  33.632  75.845  1.00  0.00           C  
ATOM   2921  O   GLN   189      22.466  34.392  74.968  1.00  0.00           O  
ATOM   2922  N   PRO   190      21.728  34.080  77.105  1.00  0.00           N  
ATOM   2923  CD  PRO   190      21.120  33.382  78.156  1.00  0.00           C  
ATOM   2924  HD2 PRO   190      21.859  32.723  78.611  1.00  0.00           H  
ATOM   2925  HD3 PRO   190      20.189  32.935  77.808  1.00  0.00           H  
ATOM   2926  CG  PRO   190      20.743  34.370  79.260  1.00  0.00           C  
ATOM   2927  HG2 PRO   190      21.539  34.165  79.976  1.00  0.00           H  
ATOM   2928  HG3 PRO   190      19.794  34.144  79.747  1.00  0.00           H  
ATOM   2929  CB  PRO   190      20.813  35.780  78.656  1.00  0.00           C  
ATOM   2930  HB2 PRO   190      21.088  36.526  79.402  1.00  0.00           H  
ATOM   2931  HB3 PRO   190      19.992  36.169  78.053  1.00  0.00           H  
ATOM   2932  CA  PRO   190      21.901  35.516  77.590  1.00  0.00           C  
ATOM   2933  HA  PRO   190      21.670  36.268  76.836  1.00  0.00           H  
ATOM   2934  C   PRO   190      23.281  35.604  78.210  1.00  0.00           C  
ATOM   2935  O   PRO   190      23.864  34.651  78.695  1.00  0.00           O  
ATOM   2936  N   GLY   191      23.776  36.827  78.402  1.00  0.00           N  
ATOM   2937  H   GLY   191      23.312  37.579  77.912  1.00  0.00           H  
ATOM   2938  CA  GLY   191      24.914  37.157  79.188  1.00  0.00           C  
ATOM   2939  HA2 GLY   191      24.807  38.222  79.393  1.00  0.00           H  
ATOM   2940  HA3 GLY   191      24.802  36.658  80.151  1.00  0.00           H  
ATOM   2941  C   GLY   191      26.342  37.023  78.519  1.00  0.00           C  
ATOM   2942  O   GLY   191      26.578  36.527  77.404  1.00  0.00           O  
ATOM   2943  N   ARG   192      27.359  37.421  79.330  1.00  0.00           N  
ATOM   2944  H   ARG   192      27.181  37.671  80.292  1.00  0.00           H  
ATOM   2945  CA  ARG   192      28.860  37.233  78.995  1.00  0.00           C  
ATOM   2946  HA  ARG   192      29.429  37.876  79.666  1.00  0.00           H  
ATOM   2947  CB  ARG   192      29.256  35.801  79.443  1.00  0.00           C  
ATOM   2948  HB2 ARG   192      28.639  35.139  78.835  1.00  0.00           H  
ATOM   2949  HB3 ARG   192      30.294  35.610  79.169  1.00  0.00           H  
ATOM   2950  CG  ARG   192      29.041  35.502  80.903  1.00  0.00           C  
ATOM   2951  HG2 ARG   192      29.714  36.173  81.436  1.00  0.00           H  
ATOM   2952  HG3 ARG   192      28.036  35.668  81.292  1.00  0.00           H  
ATOM   2953  CD  ARG   192      29.213  34.076  81.235  1.00  0.00           C  
ATOM   2954  HD2 ARG   192      29.027  33.828  82.281  1.00  0.00           H  
ATOM   2955  HD3 ARG   192      28.405  33.504  80.779  1.00  0.00           H  
ATOM   2956  NE  ARG   192      30.606  33.622  80.938  1.00  0.00           N  
ATOM   2957  HE  ARG   192      31.327  34.308  80.763  1.00  0.00           H  
ATOM   2958  CZ  ARG   192      30.894  32.367  80.542  1.00  0.00           C  
ATOM   2959  NH1 ARG   192      30.154  31.285  80.701  1.00  0.00           N  
ATOM   2960 HH11 ARG   192      29.302  31.299  81.243  1.00  0.00           H  
ATOM   2961 HH12 ARG   192      30.511  30.368  80.473  1.00  0.00           H  
ATOM   2962  NH2 ARG   192      31.974  32.119  79.918  1.00  0.00           N  
ATOM   2963 HH21 ARG   192      32.614  32.901  79.893  1.00  0.00           H  
ATOM   2964 HH22 ARG   192      32.173  31.181  79.602  1.00  0.00           H  
ATOM   2965  C   ARG   192      29.212  37.596  77.549  1.00  0.00           C  
ATOM   2966  O   ARG   192      29.586  36.660  76.807  1.00  0.00           O  
ATOM   2967  N   TYR   193      28.970  38.858  77.146  1.00  0.00           N  
ATOM   2968  H   TYR   193      28.604  39.502  77.832  1.00  0.00           H  
ATOM   2969  CA  TYR   193      29.221  39.461  75.846  1.00  0.00           C  
ATOM   2970  HA  TYR   193      29.023  40.527  75.950  1.00  0.00           H  
ATOM   2971  CB  TYR   193      30.747  39.323  75.368  1.00  0.00           C  
ATOM   2972  HB2 TYR   193      31.029  38.273  75.295  1.00  0.00           H  
ATOM   2973  HB3 TYR   193      30.789  39.737  74.361  1.00  0.00           H  
ATOM   2974  CG  TYR   193      31.845  39.922  76.244  1.00  0.00           C  
ATOM   2975  CD1 TYR   193      32.707  39.035  76.947  1.00  0.00           C  
ATOM   2976  HD1 TYR   193      32.486  37.983  76.844  1.00  0.00           H  
ATOM   2977  CE1 TYR   193      33.764  39.556  77.767  1.00  0.00           C  
ATOM   2978  HE1 TYR   193      34.549  38.920  78.149  1.00  0.00           H  
ATOM   2979  CZ  TYR   193      33.736  40.951  77.966  1.00  0.00           C  
ATOM   2980  OH  TYR   193      34.548  41.408  78.932  1.00  0.00           O  
ATOM   2981  HH  TYR   193      34.739  42.332  78.756  1.00  0.00           H  
ATOM   2982  CE2 TYR   193      32.826  41.809  77.379  1.00  0.00           C  
ATOM   2983  HE2 TYR   193      32.868  42.884  77.469  1.00  0.00           H  
ATOM   2984  CD2 TYR   193      31.964  41.327  76.410  1.00  0.00           C  
ATOM   2985  HD2 TYR   193      31.259  42.034  75.998  1.00  0.00           H  
ATOM   2986  C   TYR   193      28.258  38.994  74.715  1.00  0.00           C  
ATOM   2987  O   TYR   193      28.408  39.484  73.553  1.00  0.00           O  
ATOM   2988  N   ASN   194      27.321  38.086  75.000  1.00  0.00           N  
ATOM   2989  H   ASN   194      27.244  37.777  75.958  1.00  0.00           H  
ATOM   2990  CA  ASN   194      26.329  37.549  73.981  1.00  0.00           C  
ATOM   2991  HA  ASN   194      25.850  36.697  74.464  1.00  0.00           H  
ATOM   2992  CB  ASN   194      25.146  38.507  73.818  1.00  0.00           C  
ATOM   2993  HB2 ASN   194      25.502  39.526  73.667  1.00  0.00           H  
ATOM   2994  HB3 ASN   194      24.678  38.199  72.883  1.00  0.00           H  
ATOM   2995  CG  ASN   194      24.157  38.730  74.923  1.00  0.00           C  
ATOM   2996  OD1 ASN   194      24.318  39.501  75.875  1.00  0.00           O  
ATOM   2997  ND2 ASN   194      23.028  37.998  74.852  1.00  0.00           N  
ATOM   2998 HD21 ASN   194      22.373  38.079  75.617  1.00  0.00           H  
ATOM   2999 HD22 ASN   194      22.781  37.485  74.018  1.00  0.00           H  
ATOM   3000  C   ASN   194      27.004  37.205  72.593  1.00  0.00           C  
ATOM   3001  O   ASN   194      26.807  37.742  71.526  1.00  0.00           O  
ATOM   3002  N   ARG   195      27.872  36.250  72.745  1.00  0.00           N  
ATOM   3003  H   ARG   195      27.819  35.848  73.670  1.00  0.00           H  
ATOM   3004  CA  ARG   195      28.809  35.753  71.783  1.00  0.00           C  
ATOM   3005  HA  ARG   195      29.343  36.624  71.403  1.00  0.00           H  
ATOM   3006  CB  ARG   195      29.879  34.944  72.443  1.00  0.00           C  
ATOM   3007  HB2 ARG   195      29.569  33.992  72.872  1.00  0.00           H  
ATOM   3008  HB3 ARG   195      30.501  34.724  71.575  1.00  0.00           H  
ATOM   3009  CG  ARG   195      30.719  35.765  73.455  1.00  0.00           C  
ATOM   3010  HG2 ARG   195      30.870  36.736  72.984  1.00  0.00           H  
ATOM   3011  HG3 ARG   195      30.121  35.930  74.352  1.00  0.00           H  
ATOM   3012  CD  ARG   195      32.126  35.198  73.788  1.00  0.00           C  
ATOM   3013  HD2 ARG   195      32.557  34.928  72.824  1.00  0.00           H  
ATOM   3014  HD3 ARG   195      32.718  35.988  74.249  1.00  0.00           H  
ATOM   3015  NE  ARG   195      32.155  34.022  74.669  1.00  0.00           N  
ATOM   3016  HE  ARG   195      31.247  33.875  75.087  1.00  0.00           H  
ATOM   3017  CZ  ARG   195      33.186  33.238  74.881  1.00  0.00           C  
ATOM   3018  NH1 ARG   195      34.367  33.395  74.345  1.00  0.00           N  
ATOM   3019 HH11 ARG   195      34.394  34.096  73.618  1.00  0.00           H  
ATOM   3020 HH12 ARG   195      34.970  32.593  74.232  1.00  0.00           H  
ATOM   3021  NH2 ARG   195      33.035  32.274  75.792  1.00  0.00           N  
ATOM   3022 HH21 ARG   195      32.136  32.256  76.251  1.00  0.00           H  
ATOM   3023 HH22 ARG   195      33.791  31.671  76.085  1.00  0.00           H  
ATOM   3024  C   ARG   195      28.196  34.933  70.633  1.00  0.00           C  
ATOM   3025  O   ARG   195      28.389  35.151  69.443  1.00  0.00           O  
ATOM   3026  N   ALA   196      27.266  34.040  70.869  1.00  0.00           N  
ATOM   3027  H   ALA   196      27.002  33.765  71.804  1.00  0.00           H  
ATOM   3028  CA  ALA   196      26.460  33.285  69.854  1.00  0.00           C  
ATOM   3029  HA  ALA   196      27.145  32.634  69.311  1.00  0.00           H  
ATOM   3030  CB  ALA   196      25.449  32.408  70.614  1.00  0.00           C  
ATOM   3031  HB1 ALA   196      26.024  31.699  71.210  1.00  0.00           H  
ATOM   3032  HB2 ALA   196      24.847  32.987  71.314  1.00  0.00           H  
ATOM   3033  HB3 ALA   196      24.860  31.877  69.866  1.00  0.00           H  
ATOM   3034  C   ALA   196      25.708  34.181  68.878  1.00  0.00           C  
ATOM   3035  O   ALA   196      25.337  33.741  67.831  1.00  0.00           O  
ATOM   3036  N   ARG   197      25.260  35.357  69.373  1.00  0.00           N  
ATOM   3037  H   ARG   197      25.273  35.506  70.372  1.00  0.00           H  
ATOM   3038  CA  ARG   197      24.395  36.239  68.630  1.00  0.00           C  
ATOM   3039  HA  ARG   197      23.546  35.683  68.234  1.00  0.00           H  
ATOM   3040  CB  ARG   197      23.833  37.270  69.599  1.00  0.00           C  
ATOM   3041  HB2 ARG   197      23.203  36.776  70.339  1.00  0.00           H  
ATOM   3042  HB3 ARG   197      24.575  37.861  70.136  1.00  0.00           H  
ATOM   3043  CG  ARG   197      23.075  38.310  68.762  1.00  0.00           C  
ATOM   3044  HG2 ARG   197      23.765  38.933  68.192  1.00  0.00           H  
ATOM   3045  HG3 ARG   197      22.376  37.775  68.118  1.00  0.00           H  
ATOM   3046  CD  ARG   197      22.168  39.292  69.506  1.00  0.00           C  
ATOM   3047  HD2 ARG   197      21.782  40.009  68.782  1.00  0.00           H  
ATOM   3048  HD3 ARG   197      21.374  38.632  69.855  1.00  0.00           H  
ATOM   3049  NE  ARG   197      22.792  39.930  70.650  1.00  0.00           N  
ATOM   3050  HE  ARG   197      23.528  40.589  70.437  1.00  0.00           H  
ATOM   3051  CZ  ARG   197      22.339  40.026  71.888  1.00  0.00           C  
ATOM   3052  NH1 ARG   197      21.306  39.384  72.414  1.00  0.00           N  
ATOM   3053 HH11 ARG   197      20.823  38.697  71.853  1.00  0.00           H  
ATOM   3054 HH12 ARG   197      21.094  39.711  73.345  1.00  0.00           H  
ATOM   3055  NH2 ARG   197      22.770  40.889  72.694  1.00  0.00           N  
ATOM   3056 HH21 ARG   197      23.491  41.516  72.366  1.00  0.00           H  
ATOM   3057 HH22 ARG   197      22.278  41.096  73.551  1.00  0.00           H  
ATOM   3058  C   ARG   197      25.053  36.740  67.331  1.00  0.00           C  
ATOM   3059  O   ARG   197      24.667  36.315  66.218  1.00  0.00           O  
ATOM   3060  N   GLY   198      26.082  37.521  67.504  1.00  0.00           N  
ATOM   3061  H   GLY   198      26.239  37.823  68.455  1.00  0.00           H  
ATOM   3062  CA  GLY   198      26.761  38.077  66.296  1.00  0.00           C  
ATOM   3063  HA2 GLY   198      26.041  38.585  65.654  1.00  0.00           H  
ATOM   3064  HA3 GLY   198      27.562  38.777  66.531  1.00  0.00           H  
ATOM   3065  C   GLY   198      27.436  36.941  65.391  1.00  0.00           C  
ATOM   3066  O   GLY   198      27.563  37.081  64.189  1.00  0.00           O  
ATOM   3067  N   LEU   199      27.722  35.751  65.981  1.00  0.00           N  
ATOM   3068  H   LEU   199      27.532  35.654  66.968  1.00  0.00           H  
ATOM   3069  CA  LEU   199      28.229  34.569  65.357  1.00  0.00           C  
ATOM   3070  HA  LEU   199      29.014  34.740  64.621  1.00  0.00           H  
ATOM   3071  CB  LEU   199      28.754  33.772  66.593  1.00  0.00           C  
ATOM   3072  HB2 LEU   199      29.477  34.315  67.200  1.00  0.00           H  
ATOM   3073  HB3 LEU   199      27.954  33.568  67.304  1.00  0.00           H  
ATOM   3074  CG  LEU   199      29.361  32.465  66.142  1.00  0.00           C  
ATOM   3075  HG  LEU   199      28.604  31.920  65.578  1.00  0.00           H  
ATOM   3076  CD1 LEU   199      30.604  32.776  65.277  1.00  0.00           C  
ATOM   3077 HD11 LEU   199      31.202  31.870  65.186  1.00  0.00           H  
ATOM   3078 HD12 LEU   199      30.217  32.959  64.275  1.00  0.00           H  
ATOM   3079 HD13 LEU   199      31.310  33.508  65.671  1.00  0.00           H  
ATOM   3080  CD2 LEU   199      30.015  31.716  67.365  1.00  0.00           C  
ATOM   3081 HD21 LEU   199      29.229  31.378  68.040  1.00  0.00           H  
ATOM   3082 HD22 LEU   199      30.567  30.841  67.023  1.00  0.00           H  
ATOM   3083 HD23 LEU   199      30.700  32.432  67.818  1.00  0.00           H  
ATOM   3084  C   LEU   199      27.057  33.826  64.590  1.00  0.00           C  
ATOM   3085  O   LEU   199      27.274  33.132  63.568  1.00  0.00           O  
ATOM   3086  N   THR   200      25.795  33.879  64.976  1.00  0.00           N  
ATOM   3087  H   THR   200      25.637  34.221  65.913  1.00  0.00           H  
ATOM   3088  CA  THR   200      24.585  33.367  64.245  1.00  0.00           C  
ATOM   3089  HA  THR   200      24.745  32.392  63.785  1.00  0.00           H  
ATOM   3090  CB  THR   200      23.357  33.234  65.228  1.00  0.00           C  
ATOM   3091  HB  THR   200      23.227  34.048  65.941  1.00  0.00           H  
ATOM   3092  CG2 THR   200      21.986  33.141  64.450  1.00  0.00           C  
ATOM   3093 HG21 THR   200      21.813  33.902  63.689  1.00  0.00           H  
ATOM   3094 HG22 THR   200      21.848  32.161  63.994  1.00  0.00           H  
ATOM   3095 HG23 THR   200      21.259  33.268  65.251  1.00  0.00           H  
ATOM   3096  OG1 THR   200      23.573  32.098  65.983  1.00  0.00           O  
ATOM   3097  HG1 THR   200      24.253  32.405  66.587  1.00  0.00           H  
ATOM   3098  C   THR   200      24.347  34.352  63.127  1.00  0.00           C  
ATOM   3099  O   THR   200      24.252  33.958  61.967  1.00  0.00           O  
ATOM   3100  N   PHE   201      24.411  35.678  63.296  1.00  0.00           N  
ATOM   3101  H   PHE   201      24.641  36.024  64.217  1.00  0.00           H  
ATOM   3102  CA  PHE   201      24.237  36.739  62.252  1.00  0.00           C  
ATOM   3103  HA  PHE   201      23.347  36.483  61.676  1.00  0.00           H  
ATOM   3104  CB  PHE   201      24.029  38.102  62.839  1.00  0.00           C  
ATOM   3105  HB2 PHE   201      24.783  38.427  63.556  1.00  0.00           H  
ATOM   3106  HB3 PHE   201      24.122  38.858  62.059  1.00  0.00           H  
ATOM   3107  CG  PHE   201      22.663  38.376  63.442  1.00  0.00           C  
ATOM   3108  CD1 PHE   201      21.931  39.480  62.983  1.00  0.00           C  
ATOM   3109  HD1 PHE   201      22.346  40.043  62.161  1.00  0.00           H  
ATOM   3110  CE1 PHE   201      20.658  39.742  63.648  1.00  0.00           C  
ATOM   3111  HE1 PHE   201      20.059  40.601  63.382  1.00  0.00           H  
ATOM   3112  CZ  PHE   201      20.156  38.959  64.663  1.00  0.00           C  
ATOM   3113  HZ  PHE   201      19.184  39.252  65.031  1.00  0.00           H  
ATOM   3114  CE2 PHE   201      20.913  37.882  65.098  1.00  0.00           C  
ATOM   3115  HE2 PHE   201      20.442  37.267  65.850  1.00  0.00           H  
ATOM   3116  CD2 PHE   201      22.148  37.539  64.505  1.00  0.00           C  
ATOM   3117  HD2 PHE   201      22.704  36.674  64.835  1.00  0.00           H  
ATOM   3118  C   PHE   201      25.340  36.595  61.239  1.00  0.00           C  
ATOM   3119  O   PHE   201      25.074  36.728  60.094  1.00  0.00           O  
ATOM   3120  N   ALA   202      26.579  36.237  61.613  1.00  0.00           N  
ATOM   3121  H   ALA   202      26.676  36.359  62.610  1.00  0.00           H  
ATOM   3122  CA  ALA   202      27.720  35.999  60.772  1.00  0.00           C  
ATOM   3123  HA  ALA   202      28.030  36.819  60.124  1.00  0.00           H  
ATOM   3124  CB  ALA   202      28.990  35.814  61.640  1.00  0.00           C  
ATOM   3125  HB1 ALA   202      28.818  35.107  62.452  1.00  0.00           H  
ATOM   3126  HB2 ALA   202      29.770  35.505  60.943  1.00  0.00           H  
ATOM   3127  HB3 ALA   202      29.146  36.776  62.128  1.00  0.00           H  
ATOM   3128  C   ALA   202      27.422  34.822  59.841  1.00  0.00           C  
ATOM   3129  O   ALA   202      27.463  34.962  58.602  1.00  0.00           O  
ATOM   3130  N   MET   203      27.050  33.592  60.291  1.00  0.00           N  
ATOM   3131  H   MET   203      27.062  33.420  61.287  1.00  0.00           H  
ATOM   3132  CA  MET   203      26.814  32.438  59.352  1.00  0.00           C  
ATOM   3133  HA  MET   203      27.722  32.396  58.750  1.00  0.00           H  
ATOM   3134  CB  MET   203      26.777  31.081  60.142  1.00  0.00           C  
ATOM   3135  HB2 MET   203      26.697  30.233  59.463  1.00  0.00           H  
ATOM   3136  HB3 MET   203      27.730  31.073  60.670  1.00  0.00           H  
ATOM   3137  CG  MET   203      25.710  31.008  61.153  1.00  0.00           C  
ATOM   3138  HG2 MET   203      26.018  31.565  62.038  1.00  0.00           H  
ATOM   3139  HG3 MET   203      24.801  31.473  60.772  1.00  0.00           H  
ATOM   3140  SD  MET   203      25.040  29.350  61.595  1.00  0.00           S  
ATOM   3141  CE  MET   203      23.884  29.071  60.236  1.00  0.00           C  
ATOM   3142  HE1 MET   203      24.470  28.765  59.369  1.00  0.00           H  
ATOM   3143  HE2 MET   203      23.275  28.254  60.624  1.00  0.00           H  
ATOM   3144  HE3 MET   203      23.369  30.020  60.085  1.00  0.00           H  
ATOM   3145  C   MET   203      25.574  32.605  58.491  1.00  0.00           C  
ATOM   3146  O   MET   203      25.580  32.186  57.348  1.00  0.00           O  
ATOM   3147  N   LEU   204      24.535  33.255  58.962  1.00  0.00           N  
ATOM   3148  H   LEU   204      24.584  33.557  59.925  1.00  0.00           H  
ATOM   3149  CA  LEU   204      23.481  33.729  58.151  1.00  0.00           C  
ATOM   3150  HA  LEU   204      22.989  32.929  57.597  1.00  0.00           H  
ATOM   3151  CB  LEU   204      22.372  34.347  59.032  1.00  0.00           C  
ATOM   3152  HB2 LEU   204      22.906  35.108  59.601  1.00  0.00           H  
ATOM   3153  HB3 LEU   204      21.586  34.835  58.456  1.00  0.00           H  
ATOM   3154  CG  LEU   204      21.651  33.451  60.041  1.00  0.00           C  
ATOM   3155  HG  LEU   204      22.387  32.851  60.578  1.00  0.00           H  
ATOM   3156  CD1 LEU   204      20.979  34.208  61.104  1.00  0.00           C  
ATOM   3157 HD11 LEU   204      20.087  34.677  60.688  1.00  0.00           H  
ATOM   3158 HD12 LEU   204      20.612  33.467  61.814  1.00  0.00           H  
ATOM   3159 HD13 LEU   204      21.640  34.911  61.612  1.00  0.00           H  
ATOM   3160  CD2 LEU   204      20.647  32.589  59.228  1.00  0.00           C  
ATOM   3161 HD21 LEU   204      19.844  33.185  58.794  1.00  0.00           H  
ATOM   3162 HD22 LEU   204      21.140  32.077  58.401  1.00  0.00           H  
ATOM   3163 HD23 LEU   204      20.258  31.819  59.894  1.00  0.00           H  
ATOM   3164  C   LEU   204      23.924  34.722  57.025  1.00  0.00           C  
ATOM   3165  O   LEU   204      23.374  34.597  55.923  1.00  0.00           O  
ATOM   3166  N   ALA   205      24.811  35.674  57.291  1.00  0.00           N  
ATOM   3167  H   ALA   205      25.279  35.619  58.184  1.00  0.00           H  
ATOM   3168  CA  ALA   205      25.414  36.527  56.243  1.00  0.00           C  
ATOM   3169  HA  ALA   205      24.704  37.264  55.867  1.00  0.00           H  
ATOM   3170  CB  ALA   205      26.570  37.443  56.831  1.00  0.00           C  
ATOM   3171  HB1 ALA   205      26.163  37.959  57.700  1.00  0.00           H  
ATOM   3172  HB2 ALA   205      27.411  36.836  57.167  1.00  0.00           H  
ATOM   3173  HB3 ALA   205      26.977  38.202  56.163  1.00  0.00           H  
ATOM   3174  C   ALA   205      26.007  35.741  55.111  1.00  0.00           C  
ATOM   3175  O   ALA   205      25.615  35.894  53.990  1.00  0.00           O  
ATOM   3176  N   TYR   206      26.915  34.832  55.440  1.00  0.00           N  
ATOM   3177  H   TYR   206      27.341  34.867  56.355  1.00  0.00           H  
ATOM   3178  CA  TYR   206      27.513  33.829  54.502  1.00  0.00           C  
ATOM   3179  HA  TYR   206      28.134  34.342  53.767  1.00  0.00           H  
ATOM   3180  CB  TYR   206      28.464  32.949  55.327  1.00  0.00           C  
ATOM   3181  HB2 TYR   206      29.288  33.589  55.641  1.00  0.00           H  
ATOM   3182  HB3 TYR   206      27.985  32.583  56.235  1.00  0.00           H  
ATOM   3183  CG  TYR   206      29.078  31.827  54.599  1.00  0.00           C  
ATOM   3184  CD1 TYR   206      30.113  32.083  53.728  1.00  0.00           C  
ATOM   3185  HD1 TYR   206      30.506  33.077  53.570  1.00  0.00           H  
ATOM   3186  CE1 TYR   206      30.540  31.038  52.898  1.00  0.00           C  
ATOM   3187  HE1 TYR   206      31.319  31.315  52.202  1.00  0.00           H  
ATOM   3188  CZ  TYR   206      29.925  29.793  52.904  1.00  0.00           C  
ATOM   3189  OH  TYR   206      30.478  28.774  52.161  1.00  0.00           O  
ATOM   3190  HH  TYR   206      31.336  28.948  51.765  1.00  0.00           H  
ATOM   3191  CE2 TYR   206      28.932  29.559  53.872  1.00  0.00           C  
ATOM   3192  HE2 TYR   206      28.516  28.568  53.984  1.00  0.00           H  
ATOM   3193  CD2 TYR   206      28.482  30.561  54.670  1.00  0.00           C  
ATOM   3194  HD2 TYR   206      27.722  30.388  55.418  1.00  0.00           H  
ATOM   3195  C   TYR   206      26.467  33.038  53.675  1.00  0.00           C  
ATOM   3196  O   TYR   206      26.520  33.070  52.440  1.00  0.00           O  
ATOM   3197  N   PHE   207      25.452  32.515  54.317  1.00  0.00           N  
ATOM   3198  H   PHE   207      25.401  32.549  55.325  1.00  0.00           H  
ATOM   3199  CA  PHE   207      24.449  31.665  53.713  1.00  0.00           C  
ATOM   3200  HA  PHE   207      24.992  30.988  53.054  1.00  0.00           H  
ATOM   3201  CB  PHE   207      23.648  30.877  54.808  1.00  0.00           C  
ATOM   3202  HB2 PHE   207      23.434  31.464  55.700  1.00  0.00           H  
ATOM   3203  HB3 PHE   207      22.725  30.528  54.343  1.00  0.00           H  
ATOM   3204  CG  PHE   207      24.469  29.597  55.196  1.00  0.00           C  
ATOM   3205  CD1 PHE   207      24.850  28.761  54.147  1.00  0.00           C  
ATOM   3206  HD1 PHE   207      24.597  29.009  53.127  1.00  0.00           H  
ATOM   3207  CE1 PHE   207      25.670  27.651  54.434  1.00  0.00           C  
ATOM   3208  HE1 PHE   207      26.135  27.080  53.644  1.00  0.00           H  
ATOM   3209  CZ  PHE   207      25.874  27.257  55.767  1.00  0.00           C  
ATOM   3210  HZ  PHE   207      26.395  26.340  55.997  1.00  0.00           H  
ATOM   3211  CE2 PHE   207      25.387  28.033  56.796  1.00  0.00           C  
ATOM   3212  HE2 PHE   207      25.471  27.705  57.821  1.00  0.00           H  
ATOM   3213  CD2 PHE   207      24.760  29.230  56.497  1.00  0.00           C  
ATOM   3214  HD2 PHE   207      24.469  29.915  57.279  1.00  0.00           H  
ATOM   3215  C   PHE   207      23.434  32.485  52.894  1.00  0.00           C  
ATOM   3216  O   PHE   207      23.232  32.138  51.707  1.00  0.00           O  
ATOM   3217  N   ILE   208      22.971  33.641  53.337  1.00  0.00           N  
ATOM   3218  H   ILE   208      23.087  33.949  54.292  1.00  0.00           H  
ATOM   3219  CA  ILE   208      22.167  34.554  52.543  1.00  0.00           C  
ATOM   3220  HA  ILE   208      21.288  34.000  52.211  1.00  0.00           H  
ATOM   3221  CB  ILE   208      21.532  35.686  53.414  1.00  0.00           C  
ATOM   3222  HB  ILE   208      22.418  36.064  53.924  1.00  0.00           H  
ATOM   3223  CG2 ILE   208      20.998  36.860  52.571  1.00  0.00           C  
ATOM   3224 HG21 ILE   208      20.259  36.513  51.849  1.00  0.00           H  
ATOM   3225 HG22 ILE   208      20.481  37.528  53.261  1.00  0.00           H  
ATOM   3226 HG23 ILE   208      21.768  37.505  52.147  1.00  0.00           H  
ATOM   3227  CG1 ILE   208      20.567  35.185  54.504  1.00  0.00           C  
ATOM   3228 HG12 ILE   208      19.595  34.999  54.047  1.00  0.00           H  
ATOM   3229 HG13 ILE   208      21.069  34.321  54.937  1.00  0.00           H  
ATOM   3230  CD1 ILE   208      20.434  36.284  55.576  1.00  0.00           C  
ATOM   3231 HD11 ILE   208      20.000  35.834  56.469  1.00  0.00           H  
ATOM   3232 HD12 ILE   208      21.394  36.689  55.894  1.00  0.00           H  
ATOM   3233 HD13 ILE   208      19.765  37.081  55.253  1.00  0.00           H  
ATOM   3234  C   ILE   208      22.877  34.967  51.309  1.00  0.00           C  
ATOM   3235  O   ILE   208      22.305  34.956  50.202  1.00  0.00           O  
ATOM   3236  N   THR   209      24.155  35.301  51.502  1.00  0.00           N  
ATOM   3237  H   THR   209      24.541  35.354  52.434  1.00  0.00           H  
ATOM   3238  CA  THR   209      25.005  35.624  50.331  1.00  0.00           C  
ATOM   3239  HA  THR   209      24.626  36.543  49.884  1.00  0.00           H  
ATOM   3240  CB  THR   209      26.472  35.852  50.643  1.00  0.00           C  
ATOM   3241  HB  THR   209      26.862  35.014  51.220  1.00  0.00           H  
ATOM   3242  CG2 THR   209      27.351  36.090  49.346  1.00  0.00           C  
ATOM   3243 HG21 THR   209      27.273  35.259  48.645  1.00  0.00           H  
ATOM   3244 HG22 THR   209      26.985  36.887  48.699  1.00  0.00           H  
ATOM   3245 HG23 THR   209      28.396  36.282  49.589  1.00  0.00           H  
ATOM   3246  OG1 THR   209      26.627  36.905  51.482  1.00  0.00           O  
ATOM   3247  HG1 THR   209      26.488  36.614  52.387  1.00  0.00           H  
ATOM   3248  C   THR   209      24.879  34.522  49.221  1.00  0.00           C  
ATOM   3249  O   THR   209      24.739  34.881  48.059  1.00  0.00           O  
ATOM   3250  N   TRP   210      25.144  33.262  49.597  1.00  0.00           N  
ATOM   3251  H   TRP   210      25.232  33.070  50.585  1.00  0.00           H  
ATOM   3252  CA  TRP   210      25.171  32.098  48.670  1.00  0.00           C  
ATOM   3253  HA  TRP   210      25.903  32.376  47.911  1.00  0.00           H  
ATOM   3254  CB  TRP   210      25.700  30.884  49.463  1.00  0.00           C  
ATOM   3255  HB2 TRP   210      26.607  31.191  49.984  1.00  0.00           H  
ATOM   3256  HB3 TRP   210      24.990  30.498  50.194  1.00  0.00           H  
ATOM   3257  CG  TRP   210      26.198  29.768  48.645  1.00  0.00           C  
ATOM   3258  CD1 TRP   210      27.451  29.639  48.098  1.00  0.00           C  
ATOM   3259  HD1 TRP   210      28.224  30.391  48.151  1.00  0.00           H  
ATOM   3260  NE1 TRP   210      27.526  28.442  47.516  1.00  0.00           N  
ATOM   3261  HE1 TRP   210      28.330  28.283  46.926  1.00  0.00           H  
ATOM   3262  CE2 TRP   210      26.364  27.760  47.421  1.00  0.00           C  
ATOM   3263  CZ2 TRP   210      25.921  26.501  46.909  1.00  0.00           C  
ATOM   3264  HZ2 TRP   210      26.695  25.862  46.511  1.00  0.00           H  
ATOM   3265  CH2 TRP   210      24.528  26.156  46.839  1.00  0.00           C  
ATOM   3266  HH2 TRP   210      24.180  25.254  46.358  1.00  0.00           H  
ATOM   3267  CZ3 TRP   210      23.628  27.007  47.543  1.00  0.00           C  
ATOM   3268  HZ3 TRP   210      22.579  26.752  47.509  1.00  0.00           H  
ATOM   3269  CE3 TRP   210      24.118  28.175  48.217  1.00  0.00           C  
ATOM   3270  HE3 TRP   210      23.504  28.798  48.850  1.00  0.00           H  
ATOM   3271  CD2 TRP   210      25.448  28.592  48.110  1.00  0.00           C  
ATOM   3272  C   TRP   210      23.889  31.659  47.911  1.00  0.00           C  
ATOM   3273  O   TRP   210      23.858  31.668  46.630  1.00  0.00           O  
ATOM   3274  N   VAL   211      22.773  31.676  48.703  1.00  0.00           N  
ATOM   3275  H   VAL   211      22.932  31.493  49.683  1.00  0.00           H  
ATOM   3276  CA  VAL   211      21.433  31.587  47.996  1.00  0.00           C  
ATOM   3277  HA  VAL   211      21.615  30.752  47.319  1.00  0.00           H  
ATOM   3278  CB  VAL   211      20.302  31.110  48.979  1.00  0.00           C  
ATOM   3279  HB  VAL   211      19.373  31.014  48.418  1.00  0.00           H  
ATOM   3280  CG1 VAL   211      20.822  29.715  49.444  1.00  0.00           C  
ATOM   3281 HG11 VAL   211      21.823  29.689  49.876  1.00  0.00           H  
ATOM   3282 HG12 VAL   211      20.196  29.269  50.216  1.00  0.00           H  
ATOM   3283 HG13 VAL   211      20.802  29.131  48.524  1.00  0.00           H  
ATOM   3284  CG2 VAL   211      20.148  32.063  50.174  1.00  0.00           C  
ATOM   3285 HG21 VAL   211      21.095  32.204  50.695  1.00  0.00           H  
ATOM   3286 HG22 VAL   211      19.702  32.972  49.769  1.00  0.00           H  
ATOM   3287 HG23 VAL   211      19.500  31.555  50.888  1.00  0.00           H  
ATOM   3288  C   VAL   211      21.033  32.828  47.247  1.00  0.00           C  
ATOM   3289  O   VAL   211      20.090  32.779  46.459  1.00  0.00           O  
ATOM   3290  N   SER   212      21.706  33.989  47.409  1.00  0.00           N  
ATOM   3291  H   SER   212      22.471  34.135  48.052  1.00  0.00           H  
ATOM   3292  CA  SER   212      21.567  35.033  46.386  1.00  0.00           C  
ATOM   3293  HA  SER   212      20.563  35.051  45.962  1.00  0.00           H  
ATOM   3294  CB  SER   212      21.757  36.455  46.969  1.00  0.00           C  
ATOM   3295  HB2 SER   212      22.795  36.701  47.197  1.00  0.00           H  
ATOM   3296  HB3 SER   212      21.370  37.170  46.243  1.00  0.00           H  
ATOM   3297  OG  SER   212      20.963  36.640  48.134  1.00  0.00           O  
ATOM   3298  HG  SER   212      21.257  36.023  48.808  1.00  0.00           H  
ATOM   3299  C   SER   212      22.496  34.926  45.174  1.00  0.00           C  
ATOM   3300  O   SER   212      22.135  35.380  44.076  1.00  0.00           O  
ATOM   3301  N   PHE   213      23.705  34.299  45.384  1.00  0.00           N  
ATOM   3302  H   PHE   213      23.942  34.062  46.337  1.00  0.00           H  
ATOM   3303  CA  PHE   213      24.866  34.251  44.361  1.00  0.00           C  
ATOM   3304  HA  PHE   213      24.955  35.231  43.893  1.00  0.00           H  
ATOM   3305  CB  PHE   213      26.202  33.830  45.061  1.00  0.00           C  
ATOM   3306  HB2 PHE   213      26.582  34.680  45.627  1.00  0.00           H  
ATOM   3307  HB3 PHE   213      25.948  33.095  45.824  1.00  0.00           H  
ATOM   3308  CG  PHE   213      27.288  33.238  44.147  1.00  0.00           C  
ATOM   3309  CD1 PHE   213      27.835  33.968  43.078  1.00  0.00           C  
ATOM   3310  HD1 PHE   213      27.489  34.980  42.931  1.00  0.00           H  
ATOM   3311  CE1 PHE   213      28.772  33.364  42.177  1.00  0.00           C  
ATOM   3312  HE1 PHE   213      29.234  33.915  41.371  1.00  0.00           H  
ATOM   3313  CZ  PHE   213      29.226  32.007  42.457  1.00  0.00           C  
ATOM   3314  HZ  PHE   213      30.049  31.540  41.937  1.00  0.00           H  
ATOM   3315  CE2 PHE   213      28.567  31.292  43.489  1.00  0.00           C  
ATOM   3316  HE2 PHE   213      28.746  30.235  43.619  1.00  0.00           H  
ATOM   3317  CD2 PHE   213      27.669  31.879  44.364  1.00  0.00           C  
ATOM   3318  HD2 PHE   213      27.187  31.311  45.146  1.00  0.00           H  
ATOM   3319  C   PHE   213      24.601  33.314  43.150  1.00  0.00           C  
ATOM   3320  O   PHE   213      24.935  33.629  41.966  1.00  0.00           O  
ATOM   3321  N   VAL   214      24.063  32.167  43.395  1.00  0.00           N  
ATOM   3322  H   VAL   214      23.980  31.921  44.371  1.00  0.00           H  
ATOM   3323  CA  VAL   214      23.845  31.087  42.365  1.00  0.00           C  
ATOM   3324  HA  VAL   214      24.771  31.138  41.792  1.00  0.00           H  
ATOM   3325  CB  VAL   214      23.813  29.701  42.981  1.00  0.00           C  
ATOM   3326  HB  VAL   214      22.902  29.574  43.566  1.00  0.00           H  
ATOM   3327  CG1 VAL   214      23.803  28.601  41.933  1.00  0.00           C  
ATOM   3328 HG11 VAL   214      23.658  27.556  42.208  1.00  0.00           H  
ATOM   3329 HG12 VAL   214      22.981  28.797  41.244  1.00  0.00           H  
ATOM   3330 HG13 VAL   214      24.678  28.627  41.283  1.00  0.00           H  
ATOM   3331  CG2 VAL   214      24.947  29.325  43.990  1.00  0.00           C  
ATOM   3332 HG21 VAL   214      24.722  28.295  44.265  1.00  0.00           H  
ATOM   3333 HG22 VAL   214      25.888  29.446  43.453  1.00  0.00           H  
ATOM   3334 HG23 VAL   214      25.003  29.965  44.870  1.00  0.00           H  
ATOM   3335  C   VAL   214      22.613  31.455  41.501  1.00  0.00           C  
ATOM   3336  O   VAL   214      22.701  31.157  40.331  1.00  0.00           O  
ATOM   3337  N   PRO   215      21.571  32.160  42.040  1.00  0.00           N  
ATOM   3338  CD  PRO   215      20.941  32.097  43.431  1.00  0.00           C  
ATOM   3339  HD2 PRO   215      21.314  32.955  43.991  1.00  0.00           H  
ATOM   3340  HD3 PRO   215      21.302  31.224  43.975  1.00  0.00           H  
ATOM   3341  CG  PRO   215      19.448  32.277  43.209  1.00  0.00           C  
ATOM   3342  HG2 PRO   215      18.937  32.594  44.119  1.00  0.00           H  
ATOM   3343  HG3 PRO   215      19.069  31.320  42.851  1.00  0.00           H  
ATOM   3344  CB  PRO   215      19.475  33.308  42.013  1.00  0.00           C  
ATOM   3345  HB2 PRO   215      19.667  34.246  42.535  1.00  0.00           H  
ATOM   3346  HB3 PRO   215      18.555  33.305  41.429  1.00  0.00           H  
ATOM   3347  CA  PRO   215      20.670  32.796  41.155  1.00  0.00           C  
ATOM   3348  HA  PRO   215      20.165  31.973  40.648  1.00  0.00           H  
ATOM   3349  C   PRO   215      21.272  33.780  40.108  1.00  0.00           C  
ATOM   3350  O   PRO   215      20.662  34.038  39.079  1.00  0.00           O  
ATOM   3351  N   LEU   216      22.460  34.338  40.361  1.00  0.00           N  
ATOM   3352  H   LEU   216      22.867  34.118  41.259  1.00  0.00           H  
ATOM   3353  CA  LEU   216      23.204  35.141  39.373  1.00  0.00           C  
ATOM   3354  HA  LEU   216      22.459  35.590  38.716  1.00  0.00           H  
ATOM   3355  CB  LEU   216      23.986  36.263  40.020  1.00  0.00           C  
ATOM   3356  HB2 LEU   216      24.801  35.842  40.609  1.00  0.00           H  
ATOM   3357  HB3 LEU   216      24.417  36.810  39.182  1.00  0.00           H  
ATOM   3358  CG  LEU   216      23.200  37.339  40.851  1.00  0.00           C  
ATOM   3359  HG  LEU   216      22.776  36.877  41.743  1.00  0.00           H  
ATOM   3360  CD1 LEU   216      24.162  38.467  41.199  1.00  0.00           C  
ATOM   3361 HD11 LEU   216      24.407  38.830  40.201  1.00  0.00           H  
ATOM   3362 HD12 LEU   216      23.588  39.138  41.838  1.00  0.00           H  
ATOM   3363 HD13 LEU   216      25.069  38.188  41.735  1.00  0.00           H  
ATOM   3364  CD2 LEU   216      21.996  37.930  40.105  1.00  0.00           C  
ATOM   3365 HD21 LEU   216      21.485  38.678  40.713  1.00  0.00           H  
ATOM   3366 HD22 LEU   216      22.180  38.302  39.097  1.00  0.00           H  
ATOM   3367 HD23 LEU   216      21.339  37.072  40.245  1.00  0.00           H  
ATOM   3368  C   LEU   216      24.058  34.244  38.438  1.00  0.00           C  
ATOM   3369  O   LEU   216      23.865  34.319  37.215  1.00  0.00           O  
ATOM   3370  N   LEU   217      24.925  33.347  38.995  1.00  0.00           N  
ATOM   3371  H   LEU   217      24.745  33.219  39.980  1.00  0.00           H  
ATOM   3372  CA  LEU   217      25.836  32.507  38.314  1.00  0.00           C  
ATOM   3373  HA  LEU   217      26.469  33.235  37.805  1.00  0.00           H  
ATOM   3374  CB  LEU   217      26.697  31.677  39.282  1.00  0.00           C  
ATOM   3375  HB2 LEU   217      27.107  32.397  39.989  1.00  0.00           H  
ATOM   3376  HB3 LEU   217      26.075  31.071  39.942  1.00  0.00           H  
ATOM   3377  CG  LEU   217      27.615  30.675  38.666  1.00  0.00           C  
ATOM   3378  HG  LEU   217      27.243  30.296  37.714  1.00  0.00           H  
ATOM   3379  CD1 LEU   217      28.970  31.367  38.375  1.00  0.00           C  
ATOM   3380 HD11 LEU   217      29.283  31.848  39.301  1.00  0.00           H  
ATOM   3381 HD12 LEU   217      29.651  30.600  38.007  1.00  0.00           H  
ATOM   3382 HD13 LEU   217      28.827  32.140  37.619  1.00  0.00           H  
ATOM   3383  CD2 LEU   217      28.073  29.461  39.446  1.00  0.00           C  
ATOM   3384 HD21 LEU   217      28.503  29.758  40.402  1.00  0.00           H  
ATOM   3385 HD22 LEU   217      27.142  28.896  39.404  1.00  0.00           H  
ATOM   3386 HD23 LEU   217      28.781  28.865  38.869  1.00  0.00           H  
ATOM   3387  C   LEU   217      25.087  31.706  37.308  1.00  0.00           C  
ATOM   3388  O   LEU   217      25.609  31.511  36.206  1.00  0.00           O  
ATOM   3389  N   ALA   218      23.895  31.180  37.578  1.00  0.00           N  
ATOM   3390  H   ALA   218      23.432  31.275  38.470  1.00  0.00           H  
ATOM   3391  CA  ALA   218      23.195  30.341  36.609  1.00  0.00           C  
ATOM   3392  HA  ALA   218      23.837  29.589  36.149  1.00  0.00           H  
ATOM   3393  CB  ALA   218      22.211  29.547  37.498  1.00  0.00           C  
ATOM   3394  HB1 ALA   218      22.819  28.957  38.184  1.00  0.00           H  
ATOM   3395  HB2 ALA   218      21.637  30.268  38.081  1.00  0.00           H  
ATOM   3396  HB3 ALA   218      21.453  28.986  36.951  1.00  0.00           H  
ATOM   3397  C   ALA   218      22.433  31.090  35.530  1.00  0.00           C  
ATOM   3398  O   ALA   218      21.687  30.470  34.798  1.00  0.00           O  
ATOM   3399  N   ASN   219      22.510  32.440  35.427  1.00  0.00           N  
ATOM   3400  H   ASN   219      23.192  32.957  35.963  1.00  0.00           H  
ATOM   3401  CA  ASN   219      21.539  33.239  34.545  1.00  0.00           C  
ATOM   3402  HA  ASN   219      21.258  32.722  33.628  1.00  0.00           H  
ATOM   3403  CB  ASN   219      20.228  33.491  35.351  1.00  0.00           C  
ATOM   3404  HB2 ASN   219      20.559  34.144  36.158  1.00  0.00           H  
ATOM   3405  HB3 ASN   219      19.444  34.032  34.821  1.00  0.00           H  
ATOM   3406  CG  ASN   219      19.537  32.295  35.960  1.00  0.00           C  
ATOM   3407  OD1 ASN   219      18.791  31.605  35.313  1.00  0.00           O  
ATOM   3408  ND2 ASN   219      19.676  31.948  37.223  1.00  0.00           N  
ATOM   3409 HD21 ASN   219      19.457  30.970  37.349  1.00  0.00           H  
ATOM   3410 HD22 ASN   219      20.065  32.470  37.996  1.00  0.00           H  
ATOM   3411  C   ASN   219      22.092  34.619  34.067  1.00  0.00           C  
ATOM   3412  O   ASN   219      21.457  35.182  33.172  1.00  0.00           O  
ATOM   3413  N   VAL   220      23.270  35.015  34.506  1.00  0.00           N  
ATOM   3414  H   VAL   220      23.703  34.462  35.232  1.00  0.00           H  
ATOM   3415  CA  VAL   220      24.141  36.076  33.872  1.00  0.00           C  
ATOM   3416  HA  VAL   220      23.501  36.762  33.317  1.00  0.00           H  
ATOM   3417  CB  VAL   220      24.742  36.973  34.906  1.00  0.00           C  
ATOM   3418  HB  VAL   220      25.331  36.272  35.498  1.00  0.00           H  
ATOM   3419  CG1 VAL   220      25.688  38.057  34.423  1.00  0.00           C  
ATOM   3420 HG11 VAL   220      26.005  38.608  35.308  1.00  0.00           H  
ATOM   3421 HG12 VAL   220      26.588  37.613  34.000  1.00  0.00           H  
ATOM   3422 HG13 VAL   220      25.227  38.613  33.606  1.00  0.00           H  
ATOM   3423  CG2 VAL   220      23.675  37.621  35.863  1.00  0.00           C  
ATOM   3424 HG21 VAL   220      24.139  38.222  36.645  1.00  0.00           H  
ATOM   3425 HG22 VAL   220      23.082  38.182  35.141  1.00  0.00           H  
ATOM   3426 HG23 VAL   220      23.121  36.857  36.409  1.00  0.00           H  
ATOM   3427  C   VAL   220      25.099  35.533  32.875  1.00  0.00           C  
ATOM   3428  O   VAL   220      26.194  35.140  33.123  1.00  0.00           O  
ATOM   3429  N   GLN   221      24.572  35.474  31.640  1.00  0.00           N  
ATOM   3430  H   GLN   221      23.613  35.788  31.593  1.00  0.00           H  
ATOM   3431  CA  GLN   221      25.205  34.702  30.566  1.00  0.00           C  
ATOM   3432  HA  GLN   221      25.645  33.847  31.081  1.00  0.00           H  
ATOM   3433  CB  GLN   221      24.200  34.159  29.568  1.00  0.00           C  
ATOM   3434  HB2 GLN   221      23.770  34.977  28.989  1.00  0.00           H  
ATOM   3435  HB3 GLN   221      24.692  33.535  28.822  1.00  0.00           H  
ATOM   3436  CG  GLN   221      23.052  33.312  30.178  1.00  0.00           C  
ATOM   3437  HG2 GLN   221      22.579  33.900  30.964  1.00  0.00           H  
ATOM   3438  HG3 GLN   221      22.411  33.053  29.335  1.00  0.00           H  
ATOM   3439  CD  GLN   221      23.480  31.950  30.807  1.00  0.00           C  
ATOM   3440  OE1 GLN   221      24.585  31.598  31.188  1.00  0.00           O  
ATOM   3441  NE2 GLN   221      22.518  31.064  30.940  1.00  0.00           N  
ATOM   3442 HE21 GLN   221      22.877  30.235  31.392  1.00  0.00           H  
ATOM   3443 HE22 GLN   221      21.529  31.152  30.752  1.00  0.00           H  
ATOM   3444  C   GLN   221      26.312  35.441  29.690  1.00  0.00           C  
ATOM   3445  O   GLN   221      26.871  34.858  28.764  1.00  0.00           O  
ATOM   3446  N   VAL   222      26.494  36.752  29.966  1.00  0.00           N  
ATOM   3447  H   VAL   222      26.083  37.020  30.849  1.00  0.00           H  
ATOM   3448  CA  VAL   222      27.281  37.769  29.226  1.00  0.00           C  
ATOM   3449  HA  VAL   222      28.217  37.342  28.865  1.00  0.00           H  
ATOM   3450  CB  VAL   222      26.557  38.267  27.901  1.00  0.00           C  
ATOM   3451  HB  VAL   222      26.200  37.361  27.412  1.00  0.00           H  
ATOM   3452  CG1 VAL   222      25.377  39.171  28.120  1.00  0.00           C  
ATOM   3453 HG11 VAL   222      25.598  40.116  28.615  1.00  0.00           H  
ATOM   3454 HG12 VAL   222      24.912  39.455  27.176  1.00  0.00           H  
ATOM   3455 HG13 VAL   222      24.720  38.608  28.782  1.00  0.00           H  
ATOM   3456  CG2 VAL   222      27.376  38.939  26.836  1.00  0.00           C  
ATOM   3457 HG21 VAL   222      26.774  39.072  25.937  1.00  0.00           H  
ATOM   3458 HG22 VAL   222      27.860  39.882  27.089  1.00  0.00           H  
ATOM   3459 HG23 VAL   222      28.255  38.348  26.580  1.00  0.00           H  
ATOM   3460  C   VAL   222      27.672  39.020  30.007  1.00  0.00           C  
ATOM   3461  O   VAL   222      26.889  39.388  30.907  1.00  0.00           O  
ATOM   3462  N   ALA   223      28.817  39.653  29.758  1.00  0.00           N  
ATOM   3463  H   ALA   223      29.331  39.290  28.968  1.00  0.00           H  
ATOM   3464  CA  ALA   223      29.368  40.939  30.198  1.00  0.00           C  
ATOM   3465  HA  ALA   223      30.363  40.840  29.765  1.00  0.00           H  
ATOM   3466  CB  ALA   223      28.757  42.090  29.504  1.00  0.00           C  
ATOM   3467  HB1 ALA   223      27.684  42.075  29.696  1.00  0.00           H  
ATOM   3468  HB2 ALA   223      29.107  42.991  30.007  1.00  0.00           H  
ATOM   3469  HB3 ALA   223      28.905  42.013  28.427  1.00  0.00           H  
ATOM   3470  C   ALA   223      29.565  41.193  31.722  1.00  0.00           C  
ATOM   3471  O   ALA   223      30.286  42.116  32.084  1.00  0.00           O  
ATOM   3472  N   TYR   224      28.996  40.405  32.587  1.00  0.00           N  
ATOM   3473  H   TYR   224      28.320  39.765  32.196  1.00  0.00           H  
ATOM   3474  CA  TYR   224      28.891  40.607  33.956  1.00  0.00           C  
ATOM   3475  HA  TYR   224      29.491  41.502  34.120  1.00  0.00           H  
ATOM   3476  CB  TYR   224      27.421  41.007  34.199  1.00  0.00           C  
ATOM   3477  HB2 TYR   224      26.782  40.198  33.845  1.00  0.00           H  
ATOM   3478  HB3 TYR   224      27.212  41.182  35.255  1.00  0.00           H  
ATOM   3479  CG  TYR   224      27.087  42.378  33.536  1.00  0.00           C  
ATOM   3480  CD1 TYR   224      27.720  43.558  33.895  1.00  0.00           C  
ATOM   3481  HD1 TYR   224      28.452  43.435  34.679  1.00  0.00           H  
ATOM   3482  CE1 TYR   224      27.501  44.794  33.252  1.00  0.00           C  
ATOM   3483  HE1 TYR   224      28.169  45.636  33.360  1.00  0.00           H  
ATOM   3484  CZ  TYR   224      26.452  44.931  32.332  1.00  0.00           C  
ATOM   3485  OH  TYR   224      26.103  46.115  31.708  1.00  0.00           O  
ATOM   3486  HH  TYR   224      26.900  46.645  31.637  1.00  0.00           H  
ATOM   3487  CE2 TYR   224      25.676  43.785  32.066  1.00  0.00           C  
ATOM   3488  HE2 TYR   224      24.873  43.969  31.368  1.00  0.00           H  
ATOM   3489  CD2 TYR   224      25.962  42.533  32.659  1.00  0.00           C  
ATOM   3490  HD2 TYR   224      25.355  41.664  32.451  1.00  0.00           H  
ATOM   3491  C   TYR   224      29.391  39.426  34.869  1.00  0.00           C  
ATOM   3492  O   TYR   224      29.235  39.562  36.062  1.00  0.00           O  
ATOM   3493  N   GLN   225      29.980  38.378  34.345  1.00  0.00           N  
ATOM   3494  H   GLN   225      30.223  38.459  33.368  1.00  0.00           H  
ATOM   3495  CA  GLN   225      30.392  37.159  35.011  1.00  0.00           C  
ATOM   3496  HA  GLN   225      29.566  36.744  35.588  1.00  0.00           H  
ATOM   3497  CB  GLN   225      30.854  36.125  34.054  1.00  0.00           C  
ATOM   3498  HB2 GLN   225      31.786  36.375  33.547  1.00  0.00           H  
ATOM   3499  HB3 GLN   225      31.014  35.251  34.685  1.00  0.00           H  
ATOM   3500  CG  GLN   225      29.817  35.725  33.015  1.00  0.00           C  
ATOM   3501  HG2 GLN   225      29.942  34.648  32.909  1.00  0.00           H  
ATOM   3502  HG3 GLN   225      28.787  35.896  33.326  1.00  0.00           H  
ATOM   3503  CD  GLN   225      30.049  36.447  31.650  1.00  0.00           C  
ATOM   3504  OE1 GLN   225      30.317  37.632  31.596  1.00  0.00           O  
ATOM   3505  NE2 GLN   225      29.826  35.704  30.616  1.00  0.00           N  
ATOM   3506 HE21 GLN   225      30.079  36.033  29.695  1.00  0.00           H  
ATOM   3507 HE22 GLN   225      29.444  34.773  30.711  1.00  0.00           H  
ATOM   3508  C   GLN   225      31.449  37.566  36.042  1.00  0.00           C  
ATOM   3509  O   GLN   225      31.339  37.207  37.188  1.00  0.00           O  
ATOM   3510  N   PRO   226      32.451  38.382  35.749  1.00  0.00           N  
ATOM   3511  CD  PRO   226      33.025  38.867  34.460  1.00  0.00           C  
ATOM   3512  HD2 PRO   226      32.585  39.851  34.297  1.00  0.00           H  
ATOM   3513  HD3 PRO   226      32.801  38.327  33.540  1.00  0.00           H  
ATOM   3514  CG  PRO   226      34.455  38.895  34.656  1.00  0.00           C  
ATOM   3515  HG2 PRO   226      34.902  39.570  33.926  1.00  0.00           H  
ATOM   3516  HG3 PRO   226      34.965  37.946  34.491  1.00  0.00           H  
ATOM   3517  CB  PRO   226      34.647  39.399  36.058  1.00  0.00           C  
ATOM   3518  HB2 PRO   226      34.692  40.487  36.112  1.00  0.00           H  
ATOM   3519  HB3 PRO   226      35.568  38.978  36.461  1.00  0.00           H  
ATOM   3520  CA  PRO   226      33.426  38.883  36.795  1.00  0.00           C  
ATOM   3521  HA  PRO   226      33.723  37.993  37.350  1.00  0.00           H  
ATOM   3522  C   PRO   226      32.736  39.880  37.791  1.00  0.00           C  
ATOM   3523  O   PRO   226      33.116  39.923  38.961  1.00  0.00           O  
ATOM   3524  N   ALA   227      31.703  40.592  37.399  1.00  0.00           N  
ATOM   3525  H   ALA   227      31.526  40.573  36.405  1.00  0.00           H  
ATOM   3526  CA  ALA   227      30.860  41.480  38.317  1.00  0.00           C  
ATOM   3527  HA  ALA   227      31.581  42.085  38.866  1.00  0.00           H  
ATOM   3528  CB  ALA   227      30.059  42.453  37.391  1.00  0.00           C  
ATOM   3529  HB1 ALA   227      30.766  42.942  36.721  1.00  0.00           H  
ATOM   3530  HB2 ALA   227      29.356  41.934  36.740  1.00  0.00           H  
ATOM   3531  HB3 ALA   227      29.629  43.260  37.984  1.00  0.00           H  
ATOM   3532  C   ALA   227      30.076  40.598  39.351  1.00  0.00           C  
ATOM   3533  O   ALA   227      29.887  41.011  40.518  1.00  0.00           O  
ATOM   3534  N   VAL   228      29.579  39.437  38.956  1.00  0.00           N  
ATOM   3535  H   VAL   228      29.589  39.344  37.950  1.00  0.00           H  
ATOM   3536  CA  VAL   228      28.890  38.477  39.826  1.00  0.00           C  
ATOM   3537  HA  VAL   228      28.136  38.985  40.427  1.00  0.00           H  
ATOM   3538  CB  VAL   228      28.197  37.503  38.923  1.00  0.00           C  
ATOM   3539  HB  VAL   228      28.862  37.022  38.205  1.00  0.00           H  
ATOM   3540  CG1 VAL   228      27.511  36.405  39.766  1.00  0.00           C  
ATOM   3541 HG11 VAL   228      26.839  36.881  40.481  1.00  0.00           H  
ATOM   3542 HG12 VAL   228      26.958  35.702  39.143  1.00  0.00           H  
ATOM   3543 HG13 VAL   228      28.255  35.816  40.302  1.00  0.00           H  
ATOM   3544  CG2 VAL   228      27.095  38.104  38.160  1.00  0.00           C  
ATOM   3545 HG21 VAL   228      26.592  37.405  37.491  1.00  0.00           H  
ATOM   3546 HG22 VAL   228      26.310  38.464  38.826  1.00  0.00           H  
ATOM   3547 HG23 VAL   228      27.479  38.907  37.531  1.00  0.00           H  
ATOM   3548  C   VAL   228      29.923  37.808  40.701  1.00  0.00           C  
ATOM   3549  O   VAL   228      29.631  37.554  41.895  1.00  0.00           O  
ATOM   3550  N   GLN   229      31.076  37.361  40.221  1.00  0.00           N  
ATOM   3551  H   GLN   229      31.234  37.519  39.236  1.00  0.00           H  
ATOM   3552  CA  GLN   229      31.983  36.767  41.145  1.00  0.00           C  
ATOM   3553  HA  GLN   229      31.465  35.962  41.666  1.00  0.00           H  
ATOM   3554  CB  GLN   229      33.122  36.161  40.312  1.00  0.00           C  
ATOM   3555  HB2 GLN   229      32.660  35.350  39.749  1.00  0.00           H  
ATOM   3556  HB3 GLN   229      33.601  36.927  39.703  1.00  0.00           H  
ATOM   3557  CG  GLN   229      34.156  35.576  41.271  1.00  0.00           C  
ATOM   3558  HG2 GLN   229      34.951  36.284  41.507  1.00  0.00           H  
ATOM   3559  HG3 GLN   229      33.743  35.260  42.229  1.00  0.00           H  
ATOM   3560  CD  GLN   229      34.903  34.397  40.654  1.00  0.00           C  
ATOM   3561  OE1 GLN   229      35.030  34.313  39.412  1.00  0.00           O  
ATOM   3562  NE2 GLN   229      35.435  33.485  41.394  1.00  0.00           N  
ATOM   3563 HE21 GLN   229      36.032  32.815  40.930  1.00  0.00           H  
ATOM   3564 HE22 GLN   229      35.305  33.492  42.396  1.00  0.00           H  
ATOM   3565  C   GLN   229      32.609  37.718  42.258  1.00  0.00           C  
ATOM   3566  O   GLN   229      32.565  37.430  43.468  1.00  0.00           O  
ATOM   3567  N   MET   230      32.981  38.962  41.780  1.00  0.00           N  
ATOM   3568  H   MET   230      32.894  39.147  40.791  1.00  0.00           H  
ATOM   3569  CA  MET   230      33.457  40.017  42.679  1.00  0.00           C  
ATOM   3570  HA  MET   230      34.220  39.533  43.288  1.00  0.00           H  
ATOM   3571  CB  MET   230      33.980  41.187  41.971  1.00  0.00           C  
ATOM   3572  HB2 MET   230      34.695  41.740  42.580  1.00  0.00           H  
ATOM   3573  HB3 MET   230      34.603  40.895  41.126  1.00  0.00           H  
ATOM   3574  CG  MET   230      33.014  42.236  41.470  1.00  0.00           C  
ATOM   3575  HG2 MET   230      32.237  41.675  40.952  1.00  0.00           H  
ATOM   3576  HG3 MET   230      32.510  42.634  42.351  1.00  0.00           H  
ATOM   3577  SD  MET   230      33.495  43.795  40.609  1.00  0.00           S  
ATOM   3578  CE  MET   230      34.387  44.722  41.838  1.00  0.00           C  
ATOM   3579  HE1 MET   230      35.270  44.126  42.067  1.00  0.00           H  
ATOM   3580  HE2 MET   230      34.738  45.724  41.588  1.00  0.00           H  
ATOM   3581  HE3 MET   230      33.774  44.753  42.739  1.00  0.00           H  
ATOM   3582  C   MET   230      32.357  40.338  43.650  1.00  0.00           C  
ATOM   3583  O   MET   230      32.661  40.647  44.767  1.00  0.00           O  
ATOM   3584  N   GLY   231      31.090  40.215  43.215  1.00  0.00           N  
ATOM   3585  H   GLY   231      30.912  40.088  42.229  1.00  0.00           H  
ATOM   3586  CA  GLY   231      29.926  40.533  44.035  1.00  0.00           C  
ATOM   3587  HA2 GLY   231      29.915  41.591  44.297  1.00  0.00           H  
ATOM   3588  HA3 GLY   231      28.973  40.408  43.521  1.00  0.00           H  
ATOM   3589  C   GLY   231      29.740  39.637  45.229  1.00  0.00           C  
ATOM   3590  O   GLY   231      29.807  40.143  46.335  1.00  0.00           O  
ATOM   3591  N   ALA   232      29.590  38.274  45.108  1.00  0.00           N  
ATOM   3592  H   ALA   232      29.691  37.805  44.219  1.00  0.00           H  
ATOM   3593  CA  ALA   232      29.606  37.339  46.207  1.00  0.00           C  
ATOM   3594  HA  ALA   232      28.814  37.607  46.906  1.00  0.00           H  
ATOM   3595  CB  ALA   232      29.301  35.958  45.597  1.00  0.00           C  
ATOM   3596  HB1 ALA   232      29.384  35.114  46.281  1.00  0.00           H  
ATOM   3597  HB2 ALA   232      28.276  35.969  45.226  1.00  0.00           H  
ATOM   3598  HB3 ALA   232      30.085  35.811  44.854  1.00  0.00           H  
ATOM   3599  C   ALA   232      30.858  37.244  47.131  1.00  0.00           C  
ATOM   3600  O   ALA   232      30.534  36.947  48.277  1.00  0.00           O  
ATOM   3601  N   ILE   233      32.020  37.504  46.590  1.00  0.00           N  
ATOM   3602  H   ILE   233      32.078  37.637  45.591  1.00  0.00           H  
ATOM   3603  CA  ILE   233      33.260  37.832  47.277  1.00  0.00           C  
ATOM   3604  HA  ILE   233      33.511  37.027  47.967  1.00  0.00           H  
ATOM   3605  CB  ILE   233      34.436  37.902  46.294  1.00  0.00           C  
ATOM   3606  HB  ILE   233      34.227  38.632  45.512  1.00  0.00           H  
ATOM   3607  CG2 ILE   233      35.651  38.442  46.996  1.00  0.00           C  
ATOM   3608 HG21 ILE   233      35.893  37.800  47.843  1.00  0.00           H  
ATOM   3609 HG22 ILE   233      36.515  38.490  46.334  1.00  0.00           H  
ATOM   3610 HG23 ILE   233      35.506  39.508  47.175  1.00  0.00           H  
ATOM   3611  CG1 ILE   233      34.758  36.514  45.617  1.00  0.00           C  
ATOM   3612 HG12 ILE   233      35.202  35.787  46.297  1.00  0.00           H  
ATOM   3613 HG13 ILE   233      33.832  36.013  45.335  1.00  0.00           H  
ATOM   3614  CD1 ILE   233      35.761  36.668  44.450  1.00  0.00           C  
ATOM   3615 HD11 ILE   233      36.744  36.817  44.897  1.00  0.00           H  
ATOM   3616 HD12 ILE   233      35.712  35.846  43.737  1.00  0.00           H  
ATOM   3617 HD13 ILE   233      35.508  37.560  43.878  1.00  0.00           H  
ATOM   3618  C   ILE   233      33.034  39.013  48.203  1.00  0.00           C  
ATOM   3619  O   ILE   233      33.136  38.872  49.442  1.00  0.00           O  
ATOM   3620  N   LEU   234      32.676  40.196  47.588  1.00  0.00           N  
ATOM   3621  H   LEU   234      32.287  40.255  46.659  1.00  0.00           H  
ATOM   3622  CA  LEU   234      32.552  41.509  48.343  1.00  0.00           C  
ATOM   3623  HA  LEU   234      33.464  41.696  48.909  1.00  0.00           H  
ATOM   3624  CB  LEU   234      32.441  42.676  47.348  1.00  0.00           C  
ATOM   3625  HB2 LEU   234      33.226  42.670  46.591  1.00  0.00           H  
ATOM   3626  HB3 LEU   234      31.510  42.531  46.801  1.00  0.00           H  
ATOM   3627  CG  LEU   234      32.356  44.127  47.911  1.00  0.00           C  
ATOM   3628  HG  LEU   234      31.526  44.189  48.615  1.00  0.00           H  
ATOM   3629  CD1 LEU   234      33.692  44.524  48.524  1.00  0.00           C  
ATOM   3630 HD11 LEU   234      33.542  45.559  48.834  1.00  0.00           H  
ATOM   3631 HD12 LEU   234      34.075  43.868  49.306  1.00  0.00           H  
ATOM   3632 HD13 LEU   234      34.375  44.349  47.694  1.00  0.00           H  
ATOM   3633  CD2 LEU   234      32.020  45.058  46.738  1.00  0.00           C  
ATOM   3634 HD21 LEU   234      31.912  46.088  47.079  1.00  0.00           H  
ATOM   3635 HD22 LEU   234      32.742  44.991  45.925  1.00  0.00           H  
ATOM   3636 HD23 LEU   234      30.986  44.877  46.444  1.00  0.00           H  
ATOM   3637  C   LEU   234      31.362  41.580  49.360  1.00  0.00           C  
ATOM   3638  O   LEU   234      31.499  42.249  50.378  1.00  0.00           O  
ATOM   3639  N   VAL   235      30.138  41.002  49.181  1.00  0.00           N  
ATOM   3640  H   VAL   235      30.136  40.422  48.355  1.00  0.00           H  
ATOM   3641  CA  VAL   235      28.967  41.021  50.074  1.00  0.00           C  
ATOM   3642  HA  VAL   235      28.885  42.015  50.514  1.00  0.00           H  
ATOM   3643  CB  VAL   235      27.732  40.637  49.339  1.00  0.00           C  
ATOM   3644  HB  VAL   235      27.855  39.674  48.843  1.00  0.00           H  
ATOM   3645  CG1 VAL   235      26.479  40.576  50.158  1.00  0.00           C  
ATOM   3646 HG11 VAL   235      26.584  39.609  50.650  1.00  0.00           H  
ATOM   3647 HG12 VAL   235      26.511  41.410  50.859  1.00  0.00           H  
ATOM   3648 HG13 VAL   235      25.587  40.529  49.534  1.00  0.00           H  
ATOM   3649  CG2 VAL   235      27.302  41.624  48.199  1.00  0.00           C  
ATOM   3650 HG21 VAL   235      26.435  41.227  47.672  1.00  0.00           H  
ATOM   3651 HG22 VAL   235      27.014  42.616  48.547  1.00  0.00           H  
ATOM   3652 HG23 VAL   235      28.087  41.775  47.458  1.00  0.00           H  
ATOM   3653  C   VAL   235      29.266  40.076  51.234  1.00  0.00           C  
ATOM   3654  O   VAL   235      29.099  40.408  52.395  1.00  0.00           O  
ATOM   3655  N   CYS   236      29.899  38.928  50.937  1.00  0.00           N  
ATOM   3656  H   CYS   236      30.272  38.732  50.020  1.00  0.00           H  
ATOM   3657  CA  CYS   236      30.431  38.035  52.019  1.00  0.00           C  
ATOM   3658  HA  CYS   236      29.632  37.861  52.739  1.00  0.00           H  
ATOM   3659  CB  CYS   236      30.990  36.852  51.248  1.00  0.00           C  
ATOM   3660  HB2 CYS   236      30.267  36.429  50.551  1.00  0.00           H  
ATOM   3661  HB3 CYS   236      31.769  37.156  50.549  1.00  0.00           H  
ATOM   3662  SG  CYS   236      31.586  35.494  52.357  1.00  0.00           S  
ATOM   3663  HG  CYS   236      30.510  34.724  52.171  1.00  0.00           H  
ATOM   3664  C   CYS   236      31.452  38.800  52.845  1.00  0.00           C  
ATOM   3665  O   CYS   236      31.244  38.988  54.080  1.00  0.00           O  
ATOM   3666  N   ALA   237      32.524  39.413  52.224  1.00  0.00           N  
ATOM   3667  H   ALA   237      32.515  39.399  51.214  1.00  0.00           H  
ATOM   3668  CA  ALA   237      33.512  40.246  52.953  1.00  0.00           C  
ATOM   3669  HA  ALA   237      34.054  39.574  53.618  1.00  0.00           H  
ATOM   3670  CB  ALA   237      34.605  40.890  52.044  1.00  0.00           C  
ATOM   3671  HB1 ALA   237      34.911  40.375  51.134  1.00  0.00           H  
ATOM   3672  HB2 ALA   237      34.153  41.852  51.802  1.00  0.00           H  
ATOM   3673  HB3 ALA   237      35.452  41.275  52.614  1.00  0.00           H  
ATOM   3674  C   ALA   237      32.921  41.249  53.925  1.00  0.00           C  
ATOM   3675  O   ALA   237      33.168  41.286  55.138  1.00  0.00           O  
ATOM   3676  N   LEU   238      31.979  42.061  53.409  1.00  0.00           N  
ATOM   3677  H   LEU   238      31.870  41.926  52.414  1.00  0.00           H  
ATOM   3678  CA  LEU   238      31.173  43.178  53.959  1.00  0.00           C  
ATOM   3679  HA  LEU   238      31.794  44.001  54.313  1.00  0.00           H  
ATOM   3680  CB  LEU   238      30.220  43.781  52.900  1.00  0.00           C  
ATOM   3681  HB2 LEU   238      30.798  44.383  52.199  1.00  0.00           H  
ATOM   3682  HB3 LEU   238      29.825  42.981  52.273  1.00  0.00           H  
ATOM   3683  CG  LEU   238      28.955  44.592  53.217  1.00  0.00           C  
ATOM   3684  HG  LEU   238      28.547  44.240  54.165  1.00  0.00           H  
ATOM   3685  CD1 LEU   238      29.257  46.055  53.394  1.00  0.00           C  
ATOM   3686 HD11 LEU   238      28.316  46.590  53.524  1.00  0.00           H  
ATOM   3687 HD12 LEU   238      29.847  46.190  54.300  1.00  0.00           H  
ATOM   3688 HD13 LEU   238      29.928  46.515  52.669  1.00  0.00           H  
ATOM   3689  CD2 LEU   238      27.795  44.520  52.174  1.00  0.00           C  
ATOM   3690 HD21 LEU   238      27.535  43.490  51.934  1.00  0.00           H  
ATOM   3691 HD22 LEU   238      26.946  45.083  52.561  1.00  0.00           H  
ATOM   3692 HD23 LEU   238      28.102  44.937  51.214  1.00  0.00           H  
ATOM   3693  C   LEU   238      30.364  42.650  55.179  1.00  0.00           C  
ATOM   3694  O   LEU   238      30.453  43.152  56.306  1.00  0.00           O  
ATOM   3695  N   GLY   239      29.534  41.565  54.969  1.00  0.00           N  
ATOM   3696  H   GLY   239      29.419  41.150  54.055  1.00  0.00           H  
ATOM   3697  CA  GLY   239      28.723  40.966  55.965  1.00  0.00           C  
ATOM   3698  HA2 GLY   239      28.232  41.783  56.493  1.00  0.00           H  
ATOM   3699  HA3 GLY   239      27.941  40.305  55.590  1.00  0.00           H  
ATOM   3700  C   GLY   239      29.508  40.315  57.160  1.00  0.00           C  
ATOM   3701  O   GLY   239      29.024  40.481  58.291  1.00  0.00           O  
ATOM   3702  N   ILE   240      30.657  39.707  56.905  1.00  0.00           N  
ATOM   3703  H   ILE   240      30.948  39.672  55.938  1.00  0.00           H  
ATOM   3704  CA  ILE   240      31.460  39.079  58.004  1.00  0.00           C  
ATOM   3705  HA  ILE   240      30.706  38.635  58.654  1.00  0.00           H  
ATOM   3706  CB  ILE   240      32.480  38.046  57.469  1.00  0.00           C  
ATOM   3707  HB  ILE   240      33.102  38.478  56.685  1.00  0.00           H  
ATOM   3708  CG2 ILE   240      33.359  37.663  58.637  1.00  0.00           C  
ATOM   3709 HG21 ILE   240      34.153  36.995  58.303  1.00  0.00           H  
ATOM   3710 HG22 ILE   240      33.884  38.519  59.058  1.00  0.00           H  
ATOM   3711 HG23 ILE   240      32.712  37.258  59.416  1.00  0.00           H  
ATOM   3712  CG1 ILE   240      31.743  36.830  56.817  1.00  0.00           C  
ATOM   3713 HG12 ILE   240      31.457  36.162  57.629  1.00  0.00           H  
ATOM   3714 HG13 ILE   240      30.876  37.162  56.245  1.00  0.00           H  
ATOM   3715  CD1 ILE   240      32.598  36.077  55.974  1.00  0.00           C  
ATOM   3716 HD11 ILE   240      33.217  35.324  56.462  1.00  0.00           H  
ATOM   3717 HD12 ILE   240      31.887  35.665  55.257  1.00  0.00           H  
ATOM   3718 HD13 ILE   240      33.171  36.766  55.354  1.00  0.00           H  
ATOM   3719  C   ILE   240      32.066  40.193  58.824  1.00  0.00           C  
ATOM   3720  O   ILE   240      32.134  40.149  60.032  1.00  0.00           O  
ATOM   3721  N   LEU   241      32.446  41.319  58.228  1.00  0.00           N  
ATOM   3722  H   LEU   241      32.301  41.530  57.251  1.00  0.00           H  
ATOM   3723  CA  LEU   241      32.861  42.544  59.022  1.00  0.00           C  
ATOM   3724  HA  LEU   241      33.769  42.351  59.594  1.00  0.00           H  
ATOM   3725  CB  LEU   241      33.438  43.529  57.911  1.00  0.00           C  
ATOM   3726  HB2 LEU   241      34.093  42.982  57.233  1.00  0.00           H  
ATOM   3727  HB3 LEU   241      32.579  43.926  57.370  1.00  0.00           H  
ATOM   3728  CG  LEU   241      34.249  44.737  58.430  1.00  0.00           C  
ATOM   3729  HG  LEU   241      33.690  45.255  59.209  1.00  0.00           H  
ATOM   3730  CD1 LEU   241      35.618  44.397  59.002  1.00  0.00           C  
ATOM   3731 HD11 LEU   241      36.236  45.256  59.263  1.00  0.00           H  
ATOM   3732 HD12 LEU   241      35.553  43.815  59.921  1.00  0.00           H  
ATOM   3733 HD13 LEU   241      36.151  43.897  58.194  1.00  0.00           H  
ATOM   3734  CD2 LEU   241      34.488  45.834  57.406  1.00  0.00           C  
ATOM   3735 HD21 LEU   241      34.994  46.700  57.833  1.00  0.00           H  
ATOM   3736 HD22 LEU   241      35.154  45.431  56.643  1.00  0.00           H  
ATOM   3737 HD23 LEU   241      33.553  46.177  56.962  1.00  0.00           H  
ATOM   3738  C   LEU   241      31.751  43.215  59.809  1.00  0.00           C  
ATOM   3739  O   LEU   241      31.906  43.425  60.991  1.00  0.00           O  
ATOM   3740  N   VAL   242      30.540  43.302  59.230  1.00  0.00           N  
ATOM   3741  H   VAL   242      30.617  43.150  58.234  1.00  0.00           H  
ATOM   3742  CA  VAL   242      29.316  43.952  59.772  1.00  0.00           C  
ATOM   3743  HA  VAL   242      29.673  44.890  60.198  1.00  0.00           H  
ATOM   3744  CB  VAL   242      28.203  44.140  58.756  1.00  0.00           C  
ATOM   3745  HB  VAL   242      28.015  43.192  58.252  1.00  0.00           H  
ATOM   3746  CG1 VAL   242      26.841  44.508  59.412  1.00  0.00           C  
ATOM   3747 HG11 VAL   242      26.148  44.768  58.612  1.00  0.00           H  
ATOM   3748 HG12 VAL   242      26.395  43.618  59.857  1.00  0.00           H  
ATOM   3749 HG13 VAL   242      26.904  45.287  60.172  1.00  0.00           H  
ATOM   3750  CG2 VAL   242      28.577  45.305  57.846  1.00  0.00           C  
ATOM   3751 HG21 VAL   242      28.637  46.152  58.528  1.00  0.00           H  
ATOM   3752 HG22 VAL   242      29.602  45.181  57.495  1.00  0.00           H  
ATOM   3753 HG23 VAL   242      27.977  45.485  56.954  1.00  0.00           H  
ATOM   3754  C   VAL   242      28.826  43.218  60.991  1.00  0.00           C  
ATOM   3755  O   VAL   242      28.426  43.880  61.881  1.00  0.00           O  
ATOM   3756  N   THR   243      28.784  41.927  60.997  1.00  0.00           N  
ATOM   3757  H   THR   243      29.153  41.464  60.179  1.00  0.00           H  
ATOM   3758  CA  THR   243      28.122  41.093  62.055  1.00  0.00           C  
ATOM   3759  HA  THR   243      27.235  41.467  62.566  1.00  0.00           H  
ATOM   3760  CB  THR   243      27.605  39.846  61.369  1.00  0.00           C  
ATOM   3761  HB  THR   243      27.251  39.095  62.075  1.00  0.00           H  
ATOM   3762  CG2 THR   243      26.338  39.960  60.483  1.00  0.00           C  
ATOM   3763 HG21 THR   243      25.956  39.060  60.001  1.00  0.00           H  
ATOM   3764 HG22 THR   243      25.577  40.442  61.097  1.00  0.00           H  
ATOM   3765 HG23 THR   243      26.675  40.611  59.676  1.00  0.00           H  
ATOM   3766  OG1 THR   243      28.677  39.285  60.621  1.00  0.00           O  
ATOM   3767  HG1 THR   243      28.741  39.727  59.771  1.00  0.00           H  
ATOM   3768  C   THR   243      29.074  40.601  63.237  1.00  0.00           C  
ATOM   3769  O   THR   243      28.575  40.416  64.344  1.00  0.00           O  
ATOM   3770  N   PHE   244      30.317  40.478  62.936  1.00  0.00           N  
ATOM   3771  H   PHE   244      30.487  40.554  61.943  1.00  0.00           H  
ATOM   3772  CA  PHE   244      31.304  39.788  63.759  1.00  0.00           C  
ATOM   3773  HA  PHE   244      30.893  39.488  64.723  1.00  0.00           H  
ATOM   3774  CB  PHE   244      31.745  38.474  63.078  1.00  0.00           C  
ATOM   3775  HB2 PHE   244      30.891  37.910  62.702  1.00  0.00           H  
ATOM   3776  HB3 PHE   244      32.385  38.802  62.259  1.00  0.00           H  
ATOM   3777  CG  PHE   244      32.540  37.651  64.105  1.00  0.00           C  
ATOM   3778  CD1 PHE   244      31.944  37.185  65.303  1.00  0.00           C  
ATOM   3779  HD1 PHE   244      30.895  37.407  65.432  1.00  0.00           H  
ATOM   3780  CE1 PHE   244      32.685  36.535  66.279  1.00  0.00           C  
ATOM   3781  HE1 PHE   244      32.241  36.110  67.167  1.00  0.00           H  
ATOM   3782  CZ  PHE   244      34.089  36.444  66.107  1.00  0.00           C  
ATOM   3783  HZ  PHE   244      34.613  35.809  66.806  1.00  0.00           H  
ATOM   3784  CE2 PHE   244      34.715  36.995  64.968  1.00  0.00           C  
ATOM   3785  HE2 PHE   244      35.755  36.836  64.724  1.00  0.00           H  
ATOM   3786  CD2 PHE   244      33.918  37.478  63.932  1.00  0.00           C  
ATOM   3787  HD2 PHE   244      34.480  37.752  63.051  1.00  0.00           H  
ATOM   3788  C   PHE   244      32.504  40.675  64.206  1.00  0.00           C  
ATOM   3789  O   PHE   244      33.076  40.411  65.246  1.00  0.00           O  
ATOM   3790  N   HID   245      32.912  41.649  63.440  1.00  0.00           N  
ATOM   3791  H   HID   245      32.433  41.751  62.556  1.00  0.00           H  
ATOM   3792  CA  HID   245      34.120  42.546  63.646  1.00  0.00           C  
ATOM   3793  HA  HID   245      34.735  42.176  64.467  1.00  0.00           H  
ATOM   3794  CB  HID   245      35.114  42.442  62.514  1.00  0.00           C  
ATOM   3795  HB2 HID   245      34.543  42.682  61.617  1.00  0.00           H  
ATOM   3796  HB3 HID   245      35.812  43.279  62.540  1.00  0.00           H  
ATOM   3797  CG  HID   245      35.810  41.105  62.263  1.00  0.00           C  
ATOM   3798  ND1 HID   245      36.650  40.441  63.161  1.00  0.00           N  
ATOM   3799  HD1 HID   245      37.021  40.759  64.045  1.00  0.00           H  
ATOM   3800  CE1 HID   245      36.897  39.260  62.613  1.00  0.00           C  
ATOM   3801  HE1 HID   245      37.463  38.526  63.168  1.00  0.00           H  
ATOM   3802  NE2 HID   245      36.237  39.076  61.439  1.00  0.00           N  
ATOM   3803  CD2 HID   245      35.487  40.222  61.304  1.00  0.00           C  
ATOM   3804  HD2 HID   245      34.811  40.425  60.487  1.00  0.00           H  
ATOM   3805  C   HID   245      33.700  43.921  64.254  1.00  0.00           C  
ATOM   3806  O   HID   245      34.005  44.337  65.296  1.00  0.00           O  
ATOM   3807  N   LEU   246      33.071  44.660  63.309  1.00  0.00           N  
ATOM   3808  H   LEU   246      32.941  44.145  62.450  1.00  0.00           H  
ATOM   3809  CA  LEU   246      32.750  46.088  63.302  1.00  0.00           C  
ATOM   3810  HA  LEU   246      33.682  46.652  63.274  1.00  0.00           H  
ATOM   3811  CB  LEU   246      32.042  46.494  62.008  1.00  0.00           C  
ATOM   3812  HB2 LEU   246      32.797  46.282  61.252  1.00  0.00           H  
ATOM   3813  HB3 LEU   246      31.149  45.905  61.801  1.00  0.00           H  
ATOM   3814  CG  LEU   246      31.669  47.985  62.073  1.00  0.00           C  
ATOM   3815  HG  LEU   246      32.296  48.431  62.845  1.00  0.00           H  
ATOM   3816  CD1 LEU   246      32.001  48.740  60.808  1.00  0.00           C  
ATOM   3817 HD11 LEU   246      32.908  48.252  60.449  1.00  0.00           H  
ATOM   3818 HD12 LEU   246      31.341  48.610  59.950  1.00  0.00           H  
ATOM   3819 HD13 LEU   246      32.080  49.805  61.025  1.00  0.00           H  
ATOM   3820  CD2 LEU   246      30.242  48.307  62.425  1.00  0.00           C  
ATOM   3821 HD21 LEU   246      29.695  47.603  61.799  1.00  0.00           H  
ATOM   3822 HD22 LEU   246      30.057  48.131  63.485  1.00  0.00           H  
ATOM   3823 HD23 LEU   246      30.004  49.346  62.193  1.00  0.00           H  
ATOM   3824  C   LEU   246      31.996  46.424  64.660  1.00  0.00           C  
ATOM   3825  O   LEU   246      32.355  47.398  65.281  1.00  0.00           O  
ATOM   3826  N   PRO   247      31.003  45.647  65.111  1.00  0.00           N  
ATOM   3827  CD  PRO   247      30.321  44.530  64.445  1.00  0.00           C  
ATOM   3828  HD2 PRO   247      30.733  43.568  64.753  1.00  0.00           H  
ATOM   3829  HD3 PRO   247      30.407  44.607  63.362  1.00  0.00           H  
ATOM   3830  CG  PRO   247      28.923  44.460  64.958  1.00  0.00           C  
ATOM   3831  HG2 PRO   247      28.440  43.484  65.019  1.00  0.00           H  
ATOM   3832  HG3 PRO   247      28.368  45.212  64.397  1.00  0.00           H  
ATOM   3833  CB  PRO   247      29.227  44.831  66.410  1.00  0.00           C  
ATOM   3834  HB2 PRO   247      29.571  43.958  66.965  1.00  0.00           H  
ATOM   3835  HB3 PRO   247      28.320  45.098  66.952  1.00  0.00           H  
ATOM   3836  CA  PRO   247      30.281  45.898  66.355  1.00  0.00           C  
ATOM   3837  HA  PRO   247      29.792  46.857  66.185  1.00  0.00           H  
ATOM   3838  C   PRO   247      31.188  45.822  67.623  1.00  0.00           C  
ATOM   3839  O   PRO   247      31.073  46.741  68.438  1.00  0.00           O  
ATOM   3840  N   LYS   248      32.037  44.820  67.726  1.00  0.00           N  
ATOM   3841  H   LYS   248      32.052  44.035  67.091  1.00  0.00           H  
ATOM   3842  CA  LYS   248      33.050  44.829  68.772  1.00  0.00           C  
ATOM   3843  HA  LYS   248      32.531  45.015  69.713  1.00  0.00           H  
ATOM   3844  CB  LYS   248      33.739  43.498  68.789  1.00  0.00           C  
ATOM   3845  HB2 LYS   248      34.268  43.286  67.860  1.00  0.00           H  
ATOM   3846  HB3 LYS   248      34.553  43.549  69.511  1.00  0.00           H  
ATOM   3847  CG  LYS   248      32.766  42.338  69.138  1.00  0.00           C  
ATOM   3848  HG2 LYS   248      32.318  42.520  70.115  1.00  0.00           H  
ATOM   3849  HG3 LYS   248      31.990  42.156  68.395  1.00  0.00           H  
ATOM   3850  CD  LYS   248      33.577  41.057  69.264  1.00  0.00           C  
ATOM   3851  HD2 LYS   248      34.288  41.011  68.439  1.00  0.00           H  
ATOM   3852  HD3 LYS   248      34.047  41.141  70.244  1.00  0.00           H  
ATOM   3853  CE  LYS   248      32.726  39.776  69.116  1.00  0.00           C  
ATOM   3854  HE2 LYS   248      33.287  38.919  69.489  1.00  0.00           H  
ATOM   3855  HE3 LYS   248      31.923  39.929  69.836  1.00  0.00           H  
ATOM   3856  NZ  LYS   248      32.241  39.307  67.825  1.00  0.00           N  
ATOM   3857  HZ1 LYS   248      32.359  38.304  67.824  1.00  0.00           H  
ATOM   3858  HZ2 LYS   248      31.253  39.488  67.713  1.00  0.00           H  
ATOM   3859  HZ3 LYS   248      32.754  39.672  67.036  1.00  0.00           H  
ATOM   3860  C   LYS   248      34.010  45.967  68.467  1.00  0.00           C  
ATOM   3861  O   LYS   248      34.246  46.754  69.433  1.00  0.00           O  
ATOM   3862  N   CYS   249      34.567  46.181  67.264  1.00  0.00           N  
ATOM   3863  H   CYS   249      34.386  45.493  66.547  1.00  0.00           H  
ATOM   3864  CA  CYS   249      35.604  47.181  67.041  1.00  0.00           C  
ATOM   3865  HA  CYS   249      36.356  47.112  67.827  1.00  0.00           H  
ATOM   3866  CB  CYS   249      36.296  46.983  65.694  1.00  0.00           C  
ATOM   3867  HB2 CYS   249      35.675  47.279  64.849  1.00  0.00           H  
ATOM   3868  HB3 CYS   249      37.140  47.672  65.732  1.00  0.00           H  
ATOM   3869  SG  CYS   249      37.134  45.308  65.485  1.00  0.00           S  
ATOM   3870  HG  CYS   249      38.202  45.783  66.131  1.00  0.00           H  
ATOM   3871  C   CYS   249      35.043  48.666  67.111  1.00  0.00           C  
ATOM   3872  O   CYS   249      35.820  49.579  67.289  1.00  0.00           O  
ATOM   3873  N   TYR   250      33.710  48.877  67.111  1.00  0.00           N  
ATOM   3874  H   TYR   250      33.046  48.216  66.736  1.00  0.00           H  
ATOM   3875  CA  TYR   250      33.104  50.084  67.641  1.00  0.00           C  
ATOM   3876  HA  TYR   250      33.566  50.902  67.089  1.00  0.00           H  
ATOM   3877  CB  TYR   250      31.653  50.030  67.155  1.00  0.00           C  
ATOM   3878  HB2 TYR   250      31.594  49.812  66.088  1.00  0.00           H  
ATOM   3879  HB3 TYR   250      31.166  49.214  67.688  1.00  0.00           H  
ATOM   3880  CG  TYR   250      30.835  51.303  67.484  1.00  0.00           C  
ATOM   3881  CD1 TYR   250      30.941  52.534  66.765  1.00  0.00           C  
ATOM   3882  HD1 TYR   250      31.565  52.654  65.892  1.00  0.00           H  
ATOM   3883  CE1 TYR   250      30.280  53.676  67.205  1.00  0.00           C  
ATOM   3884  HE1 TYR   250      30.386  54.617  66.686  1.00  0.00           H  
ATOM   3885  CZ  TYR   250      29.536  53.664  68.383  1.00  0.00           C  
ATOM   3886  OH  TYR   250      28.846  54.748  68.755  1.00  0.00           O  
ATOM   3887  HH  TYR   250      28.638  54.653  69.687  1.00  0.00           H  
ATOM   3888  CE2 TYR   250      29.452  52.501  69.173  1.00  0.00           C  
ATOM   3889  HE2 TYR   250      28.859  52.535  70.075  1.00  0.00           H  
ATOM   3890  CD2 TYR   250      30.094  51.312  68.724  1.00  0.00           C  
ATOM   3891  HD2 TYR   250      30.118  50.351  69.215  1.00  0.00           H  
ATOM   3892  C   TYR   250      33.190  50.287  69.138  1.00  0.00           C  
ATOM   3893  O   TYR   250      33.525  51.379  69.599  1.00  0.00           O  
ATOM   3894  N   VAL   251      32.988  49.227  69.914  1.00  0.00           N  
ATOM   3895  H   VAL   251      32.856  48.307  69.518  1.00  0.00           H  
ATOM   3896  CA  VAL   251      33.191  49.318  71.402  1.00  0.00           C  
ATOM   3897  HA  VAL   251      32.541  50.123  71.746  1.00  0.00           H  
ATOM   3898  CB  VAL   251      32.730  48.032  72.071  1.00  0.00           C  
ATOM   3899  HB  VAL   251      33.296  47.126  71.857  1.00  0.00           H  
ATOM   3900  CG1 VAL   251      32.830  48.182  73.565  1.00  0.00           C  
ATOM   3901 HG11 VAL   251      32.543  47.271  74.090  1.00  0.00           H  
ATOM   3902 HG12 VAL   251      33.825  48.361  73.972  1.00  0.00           H  
ATOM   3903 HG13 VAL   251      32.170  49.004  73.844  1.00  0.00           H  
ATOM   3904  CG2 VAL   251      31.224  47.815  71.714  1.00  0.00           C  
ATOM   3905 HG21 VAL   251      30.903  47.017  72.384  1.00  0.00           H  
ATOM   3906 HG22 VAL   251      30.597  48.706  71.733  1.00  0.00           H  
ATOM   3907 HG23 VAL   251      31.253  47.488  70.674  1.00  0.00           H  
ATOM   3908  C   VAL   251      34.702  49.574  71.721  1.00  0.00           C  
ATOM   3909  O   VAL   251      35.004  50.230  72.723  1.00  0.00           O  
ATOM   3910  N   LEU   252      35.622  49.153  70.817  1.00  0.00           N  
ATOM   3911  H   LEU   252      35.250  48.554  70.095  1.00  0.00           H  
ATOM   3912  CA  LEU   252      37.082  49.282  70.970  1.00  0.00           C  
ATOM   3913  HA  LEU   252      37.349  48.871  71.944  1.00  0.00           H  
ATOM   3914  CB  LEU   252      37.815  48.437  69.987  1.00  0.00           C  
ATOM   3915  HB2 LEU   252      37.476  48.758  69.002  1.00  0.00           H  
ATOM   3916  HB3 LEU   252      38.854  48.686  70.200  1.00  0.00           H  
ATOM   3917  CG  LEU   252      37.811  46.915  70.164  1.00  0.00           C  
ATOM   3918  HG  LEU   252      36.808  46.513  70.015  1.00  0.00           H  
ATOM   3919  CD1 LEU   252      38.939  46.191  69.308  1.00  0.00           C  
ATOM   3920 HD11 LEU   252      38.606  46.274  68.273  1.00  0.00           H  
ATOM   3921 HD12 LEU   252      39.924  46.643  69.426  1.00  0.00           H  
ATOM   3922 HD13 LEU   252      38.976  45.106  69.403  1.00  0.00           H  
ATOM   3923  CD2 LEU   252      38.186  46.485  71.565  1.00  0.00           C  
ATOM   3924 HD21 LEU   252      37.473  46.864  72.297  1.00  0.00           H  
ATOM   3925 HD22 LEU   252      38.013  45.417  71.699  1.00  0.00           H  
ATOM   3926 HD23 LEU   252      39.225  46.803  71.653  1.00  0.00           H  
ATOM   3927  C   LEU   252      37.470  50.777  70.845  1.00  0.00           C  
ATOM   3928  O   LEU   252      38.622  51.209  71.041  1.00  0.00           O  
ATOM   3929  N   LEU   253      36.541  51.679  70.464  1.00  0.00           N  
ATOM   3930  H   LEU   253      35.635  51.410  70.108  1.00  0.00           H  
ATOM   3931  CA  LEU   253      36.725  53.151  70.395  1.00  0.00           C  
ATOM   3932  HA  LEU   253      37.711  53.331  69.966  1.00  0.00           H  
ATOM   3933  CB  LEU   253      35.701  53.915  69.474  1.00  0.00           C  
ATOM   3934  HB2 LEU   253      34.747  53.783  69.985  1.00  0.00           H  
ATOM   3935  HB3 LEU   253      35.789  55.000  69.421  1.00  0.00           H  
ATOM   3936  CG  LEU   253      35.632  53.366  68.018  1.00  0.00           C  
ATOM   3937  HG  LEU   253      35.375  52.308  67.972  1.00  0.00           H  
ATOM   3938  CD1 LEU   253      34.593  54.149  67.174  1.00  0.00           C  
ATOM   3939 HD11 LEU   253      34.619  53.819  66.135  1.00  0.00           H  
ATOM   3940 HD12 LEU   253      33.650  54.051  67.712  1.00  0.00           H  
ATOM   3941 HD13 LEU   253      34.766  55.220  67.279  1.00  0.00           H  
ATOM   3942  CD2 LEU   253      36.934  53.472  67.235  1.00  0.00           C  
ATOM   3943 HD21 LEU   253      37.743  52.937  67.733  1.00  0.00           H  
ATOM   3944 HD22 LEU   253      36.834  53.049  66.236  1.00  0.00           H  
ATOM   3945 HD23 LEU   253      37.259  54.506  67.122  1.00  0.00           H  
ATOM   3946  C   LEU   253      36.728  53.834  71.784  1.00  0.00           C  
ATOM   3947  O   LEU   253      37.041  55.071  71.852  1.00  0.00           O  
ATOM   3948  N   TRP   254      36.319  53.202  72.868  1.00  0.00           N  
ATOM   3949  H   TRP   254      36.033  52.239  72.755  1.00  0.00           H  
ATOM   3950  CA  TRP   254      36.323  53.763  74.239  1.00  0.00           C  
ATOM   3951  HA  TRP   254      35.737  54.682  74.210  1.00  0.00           H  
ATOM   3952  CB  TRP   254      35.558  52.803  75.186  1.00  0.00           C  
ATOM   3953  HB2 TRP   254      34.602  52.476  74.777  1.00  0.00           H  
ATOM   3954  HB3 TRP   254      36.177  51.937  75.416  1.00  0.00           H  
ATOM   3955  CG  TRP   254      35.235  53.390  76.537  1.00  0.00           C  
ATOM   3956  CD1 TRP   254      35.560  52.788  77.673  1.00  0.00           C  
ATOM   3957  HD1 TRP   254      36.027  51.818  77.759  1.00  0.00           H  
ATOM   3958  NE1 TRP   254      35.299  53.653  78.794  1.00  0.00           N  
ATOM   3959  HE1 TRP   254      35.675  53.374  79.689  1.00  0.00           H  
ATOM   3960  CE2 TRP   254      34.523  54.735  78.367  1.00  0.00           C  
ATOM   3961  CZ2 TRP   254      34.012  55.788  79.055  1.00  0.00           C  
ATOM   3962  HZ2 TRP   254      34.192  55.970  80.104  1.00  0.00           H  
ATOM   3963  CH2 TRP   254      33.438  56.843  78.309  1.00  0.00           C  
ATOM   3964  HH2 TRP   254      33.155  57.737  78.845  1.00  0.00           H  
ATOM   3965  CZ3 TRP   254      33.389  56.756  76.918  1.00  0.00           C  
ATOM   3966  HZ3 TRP   254      32.867  57.555  76.413  1.00  0.00           H  
ATOM   3967  CE3 TRP   254      33.908  55.657  76.206  1.00  0.00           C  
ATOM   3968  HE3 TRP   254      33.844  55.564  75.132  1.00  0.00           H  
ATOM   3969  CD2 TRP   254      34.566  54.636  76.997  1.00  0.00           C  
ATOM   3970  C   TRP   254      37.655  54.119  74.847  1.00  0.00           C  
ATOM   3971  O   TRP   254      38.697  53.742  74.343  1.00  0.00           O  
ATOM   3972  N   LEU   255      37.591  54.923  75.905  1.00  0.00           N  
ATOM   3973  H   LEU   255      36.685  55.010  76.344  1.00  0.00           H  
ATOM   3974  CA  LEU   255      38.702  55.550  76.609  1.00  0.00           C  
ATOM   3975  HA  LEU   255      39.516  54.834  76.495  1.00  0.00           H  
ATOM   3976  CB  LEU   255      39.179  56.878  75.835  1.00  0.00           C  
ATOM   3977  HB2 LEU   255      40.244  56.943  76.058  1.00  0.00           H  
ATOM   3978  HB3 LEU   255      39.117  56.644  74.772  1.00  0.00           H  
ATOM   3979  CG  LEU   255      38.478  58.171  75.865  1.00  0.00           C  
ATOM   3980  HG  LEU   255      38.388  58.709  76.809  1.00  0.00           H  
ATOM   3981  CD1 LEU   255      39.081  59.224  74.866  1.00  0.00           C  
ATOM   3982 HD11 LEU   255      39.119  58.859  73.840  1.00  0.00           H  
ATOM   3983 HD12 LEU   255      38.422  60.089  74.942  1.00  0.00           H  
ATOM   3984 HD13 LEU   255      40.061  59.589  75.172  1.00  0.00           H  
ATOM   3985  CD2 LEU   255      37.031  57.931  75.403  1.00  0.00           C  
ATOM   3986 HD21 LEU   255      36.301  57.435  76.043  1.00  0.00           H  
ATOM   3987 HD22 LEU   255      36.517  58.871  75.204  1.00  0.00           H  
ATOM   3988 HD23 LEU   255      36.968  57.505  74.401  1.00  0.00           H  
ATOM   3989  C   LEU   255      38.452  55.727  78.063  1.00  0.00           C  
ATOM   3990  O   LEU   255      37.676  56.600  78.491  1.00  0.00           O  
ATOM   3991  N   PRO   256      39.215  54.992  78.902  1.00  0.00           N  
ATOM   3992  CD  PRO   256      39.826  53.715  78.523  1.00  0.00           C  
ATOM   3993  HD2 PRO   256      40.754  53.903  77.984  1.00  0.00           H  
ATOM   3994  HD3 PRO   256      39.111  53.155  77.921  1.00  0.00           H  
ATOM   3995  CG  PRO   256      40.030  53.057  79.921  1.00  0.00           C  
ATOM   3996  HG2 PRO   256      40.851  52.340  79.895  1.00  0.00           H  
ATOM   3997  HG3 PRO   256      39.054  52.628  80.144  1.00  0.00           H  
ATOM   3998  CB  PRO   256      40.261  54.221  80.896  1.00  0.00           C  
ATOM   3999  HB2 PRO   256      41.261  54.651  80.851  1.00  0.00           H  
ATOM   4000  HB3 PRO   256      39.892  53.925  81.878  1.00  0.00           H  
ATOM   4001  CA  PRO   256      39.316  55.271  80.323  1.00  0.00           C  
ATOM   4002  HA  PRO   256      38.319  55.089  80.724  1.00  0.00           H  
ATOM   4003  C   PRO   256      39.796  56.698  80.767  1.00  0.00           C  
ATOM   4004  O   PRO   256      40.467  57.449  80.048  1.00  0.00           O  
ATOM   4005  N   LYS   257      39.335  57.067  81.901  1.00  0.00           N  
ATOM   4006  H   LYS   257      38.996  56.298  82.462  1.00  0.00           H  
ATOM   4007  CA  LYS   257      40.092  58.120  82.662  1.00  0.00           C  
ATOM   4008  HA  LYS   257      40.227  59.046  82.102  1.00  0.00           H  
ATOM   4009  CB  LYS   257      39.361  58.536  83.898  1.00  0.00           C  
ATOM   4010  HB2 LYS   257      38.509  59.111  83.536  1.00  0.00           H  
ATOM   4011  HB3 LYS   257      39.043  57.638  84.427  1.00  0.00           H  
ATOM   4012  CG  LYS   257      39.991  59.455  84.969  1.00  0.00           C  
ATOM   4013  HG2 LYS   257      40.749  58.826  85.434  1.00  0.00           H  
ATOM   4014  HG3 LYS   257      40.392  60.303  84.414  1.00  0.00           H  
ATOM   4015  CD  LYS   257      38.981  59.959  86.001  1.00  0.00           C  
ATOM   4016  HD2 LYS   257      38.016  60.334  85.661  1.00  0.00           H  
ATOM   4017  HD3 LYS   257      38.750  59.114  86.649  1.00  0.00           H  
ATOM   4018  CE  LYS   257      39.529  61.088  86.841  1.00  0.00           C  
ATOM   4019  HE2 LYS   257      40.561  60.751  86.943  1.00  0.00           H  
ATOM   4020  HE3 LYS   257      39.470  61.980  86.218  1.00  0.00           H  
ATOM   4021  NZ  LYS   257      38.856  61.259  88.127  1.00  0.00           N  
ATOM   4022  HZ1 LYS   257      38.640  60.393  88.599  1.00  0.00           H  
ATOM   4023  HZ2 LYS   257      39.352  61.888  88.742  1.00  0.00           H  
ATOM   4024  HZ3 LYS   257      37.964  61.650  87.861  1.00  0.00           H  
ATOM   4025  C   LYS   257      41.532  57.729  82.838  1.00  0.00           C  
ATOM   4026  O   LYS   257      41.807  57.006  83.818  1.00  0.00           O  
ATOM   4027  OXT LYS   257      42.394  58.290  82.097  1.00  0.00           O  
TER    4028      LYS   257 
ATOM   4028  C2  UNK   258      24.146  26.249  37.788  1.00  0.00           C  
ATOM   4029  H2  UNK   258      23.091  26.505  37.835  1.00  0.00           H  
ATOM   4030  C1  UNK   258      24.795  26.092  39.050  1.00  0.00           C  
ATOM   4031  H1  UNK   258      24.293  26.157  40.011  1.00  0.00           H  
ATOM   4032  C   UNK   258      26.116  25.513  38.980  1.00  0.00           C  
ATOM   4033  H   UNK   258      26.671  25.204  39.861  1.00  0.00           H  
ATOM   4034  C5  UNK   258      26.794  25.322  37.733  1.00  0.00           C  
ATOM   4035  H3  UNK   258      27.832  25.002  37.733  1.00  0.00           H  
ATOM   4036  C4  UNK   258      26.155  25.641  36.567  1.00  0.00           C  
ATOM   4037  C3  UNK   258      24.873  26.086  36.650  1.00  0.00           C  
ATOM   4038  S   UNK   258      24.242  26.219  35.048  1.00  0.00           S  
ATOM   4039  O1  UNK   258      24.158  27.657  34.782  1.00  0.00           O  
ATOM   4040  O2  UNK   258      23.155  25.281  34.880  1.00  0.00           O  
ATOM   4041  N   UNK   258      25.612  25.653  34.262  1.00  0.00           N  
ATOM   4042  C6  UNK   258      26.509  25.383  35.133  1.00  0.00           C  
ATOM   4043  O   UNK   258      27.568  24.794  34.837  1.00  0.00           O  
TER    4044      UNK   258 
ATOM   4044 C116  PA   259      59.322  28.084  46.041  1.00  0.00           C  
ATOM   4045 H16R  PA   259      58.283  28.297  45.784  1.00  0.00           H  
ATOM   4046 H16S  PA   259      59.508  27.009  46.091  1.00  0.00           H  
ATOM   4047 H16T  PA   259      59.893  28.405  45.168  1.00  0.00           H  
ATOM   4048 C115  PA   259      59.686  28.863  47.281  1.00  0.00           C  
ATOM   4049 H15R  PA   259      59.811  29.927  47.073  1.00  0.00           H  
ATOM   4050 H15S  PA   259      58.855  28.852  47.990  1.00  0.00           H  
ATOM   4051 C114  PA   259      60.943  28.277  48.023  1.00  0.00           C  
ATOM   4052 H14R  PA   259      60.756  27.233  48.282  1.00  0.00           H  
ATOM   4053 H14S  PA   259      61.845  28.291  47.408  1.00  0.00           H  
ATOM   4054 C113  PA   259      61.329  28.931  49.386  1.00  0.00           C  
ATOM   4055 H13R  PA   259      61.269  30.007  49.208  1.00  0.00           H  
ATOM   4056 H13S  PA   259      60.516  28.765  50.096  1.00  0.00           H  
ATOM   4057 C112  PA   259      62.721  28.707  50.046  1.00  0.00           C  
ATOM   4058 H12R  PA   259      63.059  27.697  49.803  1.00  0.00           H  
ATOM   4059 H12S  PA   259      63.396  29.423  49.572  1.00  0.00           H  
ATOM   4060 C111  PA   259      62.839  28.907  51.517  1.00  0.00           C  
ATOM   4061 H11R  PA   259      62.522  29.872  51.918  1.00  0.00           H  
ATOM   4062 H11S  PA   259      62.104  28.350  52.102  1.00  0.00           H  
ATOM   4063 C110  PA   259      64.205  28.608  52.062  1.00  0.00           C  
ATOM   4064 H10R  PA   259      64.472  27.665  51.581  1.00  0.00           H  
ATOM   4065 H10S  PA   259      64.991  29.321  51.807  1.00  0.00           H  
ATOM   4066  C19  PA   259      64.261  28.399  53.640  1.00  0.00           C  
ATOM   4067  H9R  PA   259      63.647  27.583  54.026  1.00  0.00           H  
ATOM   4068  H9S  PA   259      65.271  28.108  53.936  1.00  0.00           H  
ATOM   4069  C18  PA   259      63.974  29.695  54.322  1.00  0.00           C  
ATOM   4070  H8R  PA   259      64.304  30.505  53.667  1.00  0.00           H  
ATOM   4071  H8S  PA   259      62.892  29.688  54.173  1.00  0.00           H  
ATOM   4072  C17  PA   259      64.366  29.827  55.800  1.00  0.00           C  
ATOM   4073  H7R  PA   259      64.368  28.873  56.331  1.00  0.00           H  
ATOM   4074  H7S  PA   259      65.359  30.204  56.053  1.00  0.00           H  
ATOM   4075  C16  PA   259      63.343  30.651  56.546  1.00  0.00           C  
ATOM   4076  H6R  PA   259      63.033  31.537  55.989  1.00  0.00           H  
ATOM   4077  H6S  PA   259      62.457  30.025  56.676  1.00  0.00           H  
ATOM   4078  C15  PA   259      63.794  31.188  57.909  1.00  0.00           C  
ATOM   4079  H5R  PA   259      64.765  31.673  57.783  1.00  0.00           H  
ATOM   4080  H5S  PA   259      63.261  32.074  58.260  1.00  0.00           H  
ATOM   4081  C14  PA   259      63.923  30.090  58.948  1.00  0.00           C  
ATOM   4082  H4R  PA   259      62.943  29.636  59.109  1.00  0.00           H  
ATOM   4083  H4S  PA   259      64.614  29.310  58.625  1.00  0.00           H  
ATOM   4084  C13  PA   259      64.446  30.586  60.315  1.00  0.00           C  
ATOM   4085  H3R  PA   259      63.708  31.267  60.744  1.00  0.00           H  
ATOM   4086  H3S  PA   259      64.444  29.711  60.968  1.00  0.00           H  
ATOM   4087  C12  PA   259      65.850  31.216  60.160  1.00  0.00           C  
ATOM   4088  H2R  PA   259      66.559  30.639  59.562  1.00  0.00           H  
ATOM   4089  H2S  PA   259      65.777  32.186  59.664  1.00  0.00           H  
ATOM   4090  C11  PC   260      66.466  31.528  61.551  1.00  0.00           C  
ATOM   4091  O12  PC   260      67.249  30.775  62.082  1.00  0.00           O  
ATOM   4092  O11  PC   260      65.929  32.544  62.193  1.00  0.00           O  
ATOM   4093  C1   PC   260      66.244  32.648  63.604  1.00  0.00           C  
ATOM   4094  HR   PC   260      66.308  31.683  64.112  1.00  0.00           H  
ATOM   4095  HS   PC   260      67.281  32.986  63.685  1.00  0.00           H  
ATOM   4096  C2   PC   260      65.218  33.549  64.234  1.00  0.00           C  
ATOM   4097  HX   PC   260      65.041  34.451  63.642  1.00  0.00           H  
ATOM   4098  C3   PC   260      65.652  33.933  65.669  1.00  0.00           C  
ATOM   4099  HA   PC   260      66.288  34.822  65.682  1.00  0.00           H  
ATOM   4100  HB   PC   260      64.780  34.279  66.230  1.00  0.00           H  
ATOM   4101  O31  PC   260      66.255  32.912  66.411  1.00  0.00           O  
ATOM   4102  P31  PC   260      66.080  32.946  67.908  1.00  0.00           P  
ATOM   4103  O32  PC   260      64.692  32.195  68.045  1.00  0.00           O  
ATOM   4104  C31  PC   260      64.619  30.815  67.873  1.00  0.00           C  
ATOM   4105  H1A  PC   260      64.674  30.644  66.795  1.00  0.00           H  
ATOM   4106  H1B  PC   260      65.467  30.416  68.436  1.00  0.00           H  
ATOM   4107  C32  PC   260      63.275  30.356  68.487  1.00  0.00           C  
ATOM   4108  H2A  PC   260      62.420  30.960  68.182  1.00  0.00           H  
ATOM   4109  H2B  PC   260      63.026  29.379  68.069  1.00  0.00           H  
ATOM   4110  N31  PC   260      63.251  30.214  69.997  1.00  0.00           N  
ATOM   4111  C33  PC   260      63.564  31.469  70.702  1.00  0.00           C  
ATOM   4112  H3A  PC   260      62.852  32.213  70.343  1.00  0.00           H  
ATOM   4113  H3B  PC   260      63.581  31.432  71.792  1.00  0.00           H  
ATOM   4114  H3C  PC   260      64.550  31.833  70.408  1.00  0.00           H  
ATOM   4115  C34  PC   260      61.882  29.687  70.405  1.00  0.00           C  
ATOM   4116  H4A  PC   260      61.871  29.592  71.492  1.00  0.00           H  
ATOM   4117  H4B  PC   260      61.073  30.368  70.138  1.00  0.00           H  
ATOM   4118  H4C  PC   260      61.792  28.737  69.876  1.00  0.00           H  
ATOM   4119  C35  PC   260      64.205  29.119  70.466  1.00  0.00           C  
ATOM   4120  H5A  PC   260      64.037  28.214  69.881  1.00  0.00           H  
ATOM   4121  H5B  PC   260      64.078  28.901  71.528  1.00  0.00           H  
ATOM   4122  H5C  PC   260      65.224  29.474  70.306  1.00  0.00           H  
ATOM   4123  O33  PC   260      67.125  32.139  68.510  1.00  0.00           O  
ATOM   4124  O34  PC   260      65.838  34.371  68.396  1.00  0.00           O  
ATOM   4125  O21  PC   260      64.106  32.730  64.154  1.00  0.00           O  
ATOM   4126  C21  PC   260      62.891  33.341  64.428  1.00  0.00           C  
ATOM   4127  O22  PC   260      62.761  34.485  64.717  1.00  0.00           O  
ATOM   4128  C12  OL   261      61.733  32.379  64.402  1.00  0.00           C  
ATOM   4129  H2R  OL   261      60.807  32.902  64.647  1.00  0.00           H  
ATOM   4130  H2S  OL   261      61.953  31.688  65.218  1.00  0.00           H  
ATOM   4131  C13  OL   261      61.712  31.699  63.068  1.00  0.00           C  
ATOM   4132  H3R  OL   261      62.611  31.151  62.779  1.00  0.00           H  
ATOM   4133  H3S  OL   261      61.556  32.444  62.285  1.00  0.00           H  
ATOM   4134  C14  OL   261      60.642  30.668  62.932  1.00  0.00           C  
ATOM   4135  H4R  OL   261      59.643  31.014  63.208  1.00  0.00           H  
ATOM   4136  H4S  OL   261      61.047  29.834  63.509  1.00  0.00           H  
ATOM   4137  C15  OL   261      60.465  30.062  61.533  1.00  0.00           C  
ATOM   4138  H5R  OL   261      59.973  29.089  61.578  1.00  0.00           H  
ATOM   4139  H5S  OL   261      61.444  29.994  61.052  1.00  0.00           H  
ATOM   4140  C16  OL   261      59.648  30.983  60.633  1.00  0.00           C  
ATOM   4141  H6R  OL   261      60.276  31.796  60.262  1.00  0.00           H  
ATOM   4142  H6S  OL   261      58.899  31.517  61.221  1.00  0.00           H  
ATOM   4143  C17  OL   261      59.039  30.297  59.416  1.00  0.00           C  
ATOM   4144  H7R  OL   261      58.215  30.919  59.061  1.00  0.00           H  
ATOM   4145  H7S  OL   261      58.686  29.325  59.766  1.00  0.00           H  
ATOM   4146  C18  OL   261      59.940  30.024  58.184  1.00  0.00           C  
ATOM   4147  H8R  OL   261      60.894  29.620  58.528  1.00  0.00           H  
ATOM   4148  H8S  OL   261      60.299  30.929  57.689  1.00  0.00           H  
ATOM   4149  C19  OL   261      59.130  29.230  57.189  1.00  0.00           C  
ATOM   4150  H9R  OL   261      58.554  28.436  57.657  1.00  0.00           H  
ATOM   4151 C110  OL   261      58.949  29.305  55.887  1.00  0.00           C  
ATOM   4152 H10R  OL   261      58.257  28.610  55.420  1.00  0.00           H  
ATOM   4153 C111  OL   261      59.731  30.296  55.093  1.00  0.00           C  
ATOM   4154 H11R  OL   261      60.161  29.642  54.331  1.00  0.00           H  
ATOM   4155 H11S  OL   261      60.543  30.870  55.542  1.00  0.00           H  
ATOM   4156 C112  OL   261      58.700  31.236  54.383  1.00  0.00           C  
ATOM   4157 H12R  OL   261      57.835  30.570  54.380  1.00  0.00           H  
ATOM   4158 H12S  OL   261      58.923  31.491  53.345  1.00  0.00           H  
ATOM   4159 C113  OL   261      58.411  32.513  55.215  1.00  0.00           C  
ATOM   4160 H13R  OL   261      58.219  32.106  56.210  1.00  0.00           H  
ATOM   4161 H13S  OL   261      57.531  33.057  54.866  1.00  0.00           H  
ATOM   4162 C114  OL   261      59.592  33.453  55.262  1.00  0.00           C  
ATOM   4163 H14R  OL   261      59.783  33.914  54.291  1.00  0.00           H  
ATOM   4164 H14S  OL   261      60.408  32.810  55.598  1.00  0.00           H  
ATOM   4165 C115  OL   261      59.569  34.492  56.366  1.00  0.00           C  
ATOM   4166 H15R  OL   261      59.606  34.003  57.341  1.00  0.00           H  
ATOM   4167 H15S  OL   261      58.713  35.154  56.216  1.00  0.00           H  
ATOM   4168 C116  OL   261      60.795  35.455  56.338  1.00  0.00           C  
ATOM   4169 H16R  OL   261      60.571  36.246  57.058  1.00  0.00           H  
ATOM   4170 H16S  OL   261      60.898  35.943  55.367  1.00  0.00           H  
ATOM   4171 C117  OL   261      62.116  34.799  56.783  1.00  0.00           C  
ATOM   4172 H17R  OL   261      62.395  33.966  56.134  1.00  0.00           H  
ATOM   4173 H17S  OL   261      62.053  34.379  57.789  1.00  0.00           H  
ATOM   4174 C118  OL   261      63.189  35.839  56.774  1.00  0.00           C  
ATOM   4175 H18R  OL   261      63.290  36.205  55.750  1.00  0.00           H  
ATOM   4176 H18S  OL   261      64.154  35.550  57.197  1.00  0.00           H  
ATOM   4177 H18T  OL   261      62.843  36.653  57.415  1.00  0.00           H  
TER    4178       OL   261 
ATOM   4178 C116  PA   262      44.006  67.793  46.020  1.00  0.00           C  
ATOM   4179 H16R  PA   262      44.602  68.707  45.972  1.00  0.00           H  
ATOM   4180 H16S  PA   262      43.209  67.973  46.744  1.00  0.00           H  
ATOM   4181 H16T  PA   262      43.374  67.713  45.133  1.00  0.00           H  
ATOM   4182 C115  PA   262      44.862  66.486  46.197  1.00  0.00           C  
ATOM   4183 H15R  PA   262      45.392  66.249  45.273  1.00  0.00           H  
ATOM   4184 H15S  PA   262      45.656  66.562  46.943  1.00  0.00           H  
ATOM   4185 C114  PA   262      44.028  65.226  46.409  1.00  0.00           C  
ATOM   4186 H14R  PA   262      43.539  65.377  47.373  1.00  0.00           H  
ATOM   4187 H14S  PA   262      43.315  65.177  45.584  1.00  0.00           H  
ATOM   4188 C113  PA   262      44.696  63.866  46.650  1.00  0.00           C  
ATOM   4189 H13R  PA   262      45.079  63.555  45.676  1.00  0.00           H  
ATOM   4190 H13S  PA   262      45.484  63.855  47.406  1.00  0.00           H  
ATOM   4191 C112  PA   262      43.753  62.724  46.855  1.00  0.00           C  
ATOM   4192 H12R  PA   262      42.709  63.006  46.705  1.00  0.00           H  
ATOM   4193 H12S  PA   262      43.806  61.913  46.126  1.00  0.00           H  
ATOM   4194 C111  PA   262      43.732  62.147  48.238  1.00  0.00           C  
ATOM   4195 H11R  PA   262      43.168  61.212  48.206  1.00  0.00           H  
ATOM   4196 H11S  PA   262      44.725  61.732  48.420  1.00  0.00           H  
ATOM   4197 C110  PA   262      43.310  63.018  49.431  1.00  0.00           C  
ATOM   4198 H10R  PA   262      43.675  64.046  49.482  1.00  0.00           H  
ATOM   4199 H10S  PA   262      42.230  63.176  49.390  1.00  0.00           H  
ATOM   4200  C19  PA   262      43.629  62.381  50.786  1.00  0.00           C  
ATOM   4201  H9R  PA   262      43.108  61.422  50.773  1.00  0.00           H  
ATOM   4202  H9S  PA   262      44.666  62.037  50.794  1.00  0.00           H  
ATOM   4203  C18  PA   262      43.175  63.074  52.072  1.00  0.00           C  
ATOM   4204  H8R  PA   262      43.598  64.077  52.160  1.00  0.00           H  
ATOM   4205  H8S  PA   262      42.089  63.091  51.956  1.00  0.00           H  
ATOM   4206  C17  PA   262      43.369  62.244  53.337  1.00  0.00           C  
ATOM   4207  H7R  PA   262      42.911  62.862  54.112  1.00  0.00           H  
ATOM   4208  H7S  PA   262      42.692  61.387  53.324  1.00  0.00           H  
ATOM   4209  C16  PA   262      44.850  61.994  53.835  1.00  0.00           C  
ATOM   4210  H6R  PA   262      45.423  61.346  53.169  1.00  0.00           H  
ATOM   4211  H6S  PA   262      45.400  62.935  53.768  1.00  0.00           H  
ATOM   4212  C15  PA   262      44.931  61.436  55.273  1.00  0.00           C  
ATOM   4213  H5R  PA   262      44.565  62.118  56.043  1.00  0.00           H  
ATOM   4214  H5S  PA   262      44.256  60.580  55.345  1.00  0.00           H  
ATOM   4215  C14  PA   262      46.394  61.209  55.712  1.00  0.00           C  
ATOM   4216  H4R  PA   262      46.770  60.357  55.141  1.00  0.00           H  
ATOM   4217  H4S  PA   262      46.930  62.123  55.447  1.00  0.00           H  
ATOM   4218  C13  PA   262      46.495  60.971  57.272  1.00  0.00           C  
ATOM   4219  H3R  PA   262      45.780  61.493  57.911  1.00  0.00           H  
ATOM   4220  H3S  PA   262      46.107  59.953  57.358  1.00  0.00           H  
ATOM   4221  C12  PA   262      47.968  60.964  57.814  1.00  0.00           C  
ATOM   4222  H2R  PA   262      48.543  60.306  57.159  1.00  0.00           H  
ATOM   4223  H2S  PA   262      48.370  61.971  57.687  1.00  0.00           H  
ATOM   4224  C11  PC   263      48.055  60.641  59.316  1.00  0.00           C  
ATOM   4225  O12  PC   263      48.943  59.914  59.702  1.00  0.00           O  
ATOM   4226  O11  PC   263      47.061  61.132  60.111  1.00  0.00           O  
ATOM   4227  C1   PC   263      47.346  61.247  61.516  1.00  0.00           C  
ATOM   4228  HR   PC   263      46.415  61.524  62.018  1.00  0.00           H  
ATOM   4229  HS   PC   263      47.636  60.268  61.904  1.00  0.00           H  
ATOM   4230  C2   PC   263      48.496  62.230  61.800  1.00  0.00           C  
ATOM   4231  HX   PC   263      49.395  61.892  61.278  1.00  0.00           H  
ATOM   4232  C3   PC   263      48.839  62.316  63.319  1.00  0.00           C  
ATOM   4233  HA   PC   263      48.078  62.829  63.914  1.00  0.00           H  
ATOM   4234  HB   PC   263      48.767  61.316  63.756  1.00  0.00           H  
ATOM   4235  O31  PC   263      50.105  62.978  63.498  1.00  0.00           O  
ATOM   4236  P31  PC   263      50.791  62.942  64.913  1.00  0.00           P  
ATOM   4237  O32  PC   263      51.399  61.458  65.024  1.00  0.00           O  
ATOM   4238  C31  PC   263      52.435  61.004  64.082  1.00  0.00           C  
ATOM   4239  H1A  PC   263      52.232  61.181  63.023  1.00  0.00           H  
ATOM   4240  H1B  PC   263      53.390  61.492  64.294  1.00  0.00           H  
ATOM   4241  C32  PC   263      52.525  59.535  64.313  1.00  0.00           C  
ATOM   4242  H2A  PC   263      52.669  59.296  65.368  1.00  0.00           H  
ATOM   4243  H2B  PC   263      51.588  59.080  63.988  1.00  0.00           H  
ATOM   4244  N31  PC   263      53.586  58.885  63.467  1.00  0.00           N  
ATOM   4245  C33  PC   263      53.866  59.362  62.228  1.00  0.00           C  
ATOM   4246  H3A  PC   263      54.654  58.703  61.862  1.00  0.00           H  
ATOM   4247  H3B  PC   263      53.034  59.351  61.523  1.00  0.00           H  
ATOM   4248  H3C  PC   263      54.178  60.398  62.373  1.00  0.00           H  
ATOM   4249  C34  PC   263      54.756  58.992  64.313  1.00  0.00           C  
ATOM   4250  H4A  PC   263      55.537  58.288  64.022  1.00  0.00           H  
ATOM   4251  H4B  PC   263      55.232  59.973  64.345  1.00  0.00           H  
ATOM   4252  H4C  PC   263      54.536  58.673  65.333  1.00  0.00           H  
ATOM   4253  C35  PC   263      53.050  57.476  63.207  1.00  0.00           C  
ATOM   4254  H5A  PC   263      52.776  56.927  64.109  1.00  0.00           H  
ATOM   4255  H5B  PC   263      53.737  56.958  62.536  1.00  0.00           H  
ATOM   4256  H5C  PC   263      52.135  57.557  62.617  1.00  0.00           H  
ATOM   4257  O33  PC   263      51.851  63.987  64.904  1.00  0.00           O  
ATOM   4258  O34  PC   263      49.746  63.103  65.980  1.00  0.00           O  
ATOM   4259  O21  PC   263      48.130  63.545  61.262  1.00  0.00           O  
ATOM   4260  C21  PC   263      47.009  64.140  61.724  1.00  0.00           C  
ATOM   4261  O22  PC   263      46.388  63.917  62.782  1.00  0.00           O  
ATOM   4262  C12  OL   264      46.526  65.162  60.770  1.00  0.00           C  
ATOM   4263  H2R  OL   264      47.416  65.497  60.232  1.00  0.00           H  
ATOM   4264  H2S  OL   264      46.043  65.999  61.278  1.00  0.00           H  
ATOM   4265  C13  OL   264      45.656  64.495  59.673  1.00  0.00           C  
ATOM   4266  H3R  OL   264      44.781  64.147  60.226  1.00  0.00           H  
ATOM   4267  H3S  OL   264      46.079  63.587  59.238  1.00  0.00           H  
ATOM   4268  C14  OL   264      45.308  65.322  58.451  1.00  0.00           C  
ATOM   4269  H4R  OL   264      46.289  65.472  57.995  1.00  0.00           H  
ATOM   4270  H4S  OL   264      45.029  66.316  58.807  1.00  0.00           H  
ATOM   4271  C15  OL   264      44.097  64.903  57.600  1.00  0.00           C  
ATOM   4272  H5R  OL   264      43.145  64.870  58.133  1.00  0.00           H  
ATOM   4273  H5S  OL   264      44.303  63.859  57.354  1.00  0.00           H  
ATOM   4274  C16  OL   264      43.856  65.826  56.405  1.00  0.00           C  
ATOM   4275  H6R  OL   264      44.736  65.881  55.760  1.00  0.00           H  
ATOM   4276  H6S  OL   264      43.854  66.825  56.846  1.00  0.00           H  
ATOM   4277  C17  OL   264      42.605  65.557  55.664  1.00  0.00           C  
ATOM   4278  H7R  OL   264      41.737  65.604  56.326  1.00  0.00           H  
ATOM   4279  H7S  OL   264      42.639  64.559  55.224  1.00  0.00           H  
ATOM   4280  C18  OL   264      42.426  66.620  54.494  1.00  0.00           C  
ATOM   4281  H8R  OL   264      43.182  66.444  53.726  1.00  0.00           H  
ATOM   4282  H8S  OL   264      42.471  67.626  54.917  1.00  0.00           H  
ATOM   4283  C19  OL   264      41.086  66.280  53.940  1.00  0.00           C  
ATOM   4284  H9R  OL   264      40.275  66.132  54.649  1.00  0.00           H  
ATOM   4285 C110  OL   264      40.745  66.203  52.676  1.00  0.00           C  
ATOM   4286 H10R  OL   264      39.728  65.851  52.522  1.00  0.00           H  
ATOM   4287 C111  OL   264      41.469  66.459  51.415  1.00  0.00           C  
ATOM   4288 H11R  OL   264      42.535  66.307  51.596  1.00  0.00           H  
ATOM   4289 H11S  OL   264      41.454  67.539  51.248  1.00  0.00           H  
ATOM   4290 C112  OL   264      40.769  65.701  50.226  1.00  0.00           C  
ATOM   4291 H12R  OL   264      39.691  65.668  50.396  1.00  0.00           H  
ATOM   4292 H12S  OL   264      41.074  64.664  50.378  1.00  0.00           H  
ATOM   4293 C113  OL   264      41.091  66.172  48.860  1.00  0.00           C  
ATOM   4294 H13R  OL   264      42.143  66.264  48.582  1.00  0.00           H  
ATOM   4295 H13S  OL   264      40.679  67.177  48.753  1.00  0.00           H  
ATOM   4296 C114  OL   264      40.417  65.347  47.747  1.00  0.00           C  
ATOM   4297 H14R  OL   264      39.378  65.166  48.028  1.00  0.00           H  
ATOM   4298 H14S  OL   264      40.885  64.361  47.717  1.00  0.00           H  
ATOM   4299 C115  OL   264      40.504  65.909  46.281  1.00  0.00           C  
ATOM   4300 H15R  OL   264      40.235  65.174  45.520  1.00  0.00           H  
ATOM   4301 H15S  OL   264      41.574  66.075  46.141  1.00  0.00           H  
ATOM   4302 C116  OL   264      39.707  67.167  46.106  1.00  0.00           C  
ATOM   4303 H16R  OL   264      39.798  67.680  45.146  1.00  0.00           H  
ATOM   4304 H16S  OL   264      40.099  67.910  46.804  1.00  0.00           H  
ATOM   4305 C117  OL   264      38.209  66.867  46.396  1.00  0.00           C  
ATOM   4306 H17R  OL   264      38.155  66.784  47.484  1.00  0.00           H  
ATOM   4307 H17S  OL   264      38.007  65.888  45.957  1.00  0.00           H  
ATOM   4308 C118  OL   264      37.317  68.008  45.916  1.00  0.00           C  
ATOM   4309 H18R  OL   264      37.246  68.876  46.575  1.00  0.00           H  
ATOM   4310 H18S  OL   264      36.310  67.584  45.927  1.00  0.00           H  
ATOM   4311 H18T  OL   264      37.532  68.272  44.879  1.00  0.00           H  
TER    4312       OL   264 
ATOM   4312 C116  PA   265      34.347  55.186  54.615  1.00  0.00           C  
ATOM   4313 H16R  PA   265      33.856  54.495  53.926  1.00  0.00           H  
ATOM   4314 H16S  PA   265      34.686  55.985  53.952  1.00  0.00           H  
ATOM   4315 H16T  PA   265      33.543  55.585  55.237  1.00  0.00           H  
ATOM   4316 C115  PA   265      35.472  54.500  55.347  1.00  0.00           C  
ATOM   4317 H15R  PA   265      35.302  53.430  55.487  1.00  0.00           H  
ATOM   4318 H15S  PA   265      36.295  54.623  54.640  1.00  0.00           H  
ATOM   4319 C114  PA   265      35.912  55.093  56.664  1.00  0.00           C  
ATOM   4320 H14R  PA   265      35.994  56.162  56.457  1.00  0.00           H  
ATOM   4321 H14S  PA   265      35.183  55.027  57.474  1.00  0.00           H  
ATOM   4322 C113  PA   265      37.202  54.565  57.323  1.00  0.00           C  
ATOM   4323 H13R  PA   265      37.103  53.482  57.420  1.00  0.00           H  
ATOM   4324 H13S  PA   265      38.050  54.532  56.635  1.00  0.00           H  
ATOM   4325 C112  PA   265      37.621  55.317  58.648  1.00  0.00           C  
ATOM   4326 H12R  PA   265      37.673  56.379  58.401  1.00  0.00           H  
ATOM   4327 H12S  PA   265      36.783  55.168  59.332  1.00  0.00           H  
ATOM   4328 C111  PA   265      39.070  54.972  59.172  1.00  0.00           C  
ATOM   4329 H11R  PA   265      39.228  53.892  59.215  1.00  0.00           H  
ATOM   4330 H11S  PA   265      39.870  55.415  58.576  1.00  0.00           H  
ATOM   4331 C110  PA   265      39.354  55.362  60.636  1.00  0.00           C  
ATOM   4332 H10R  PA   265      38.759  54.776  61.340  1.00  0.00           H  
ATOM   4333 H10S  PA   265      40.382  55.022  60.777  1.00  0.00           H  
ATOM   4334  C19  PA   265      39.162  56.853  61.068  1.00  0.00           C  
ATOM   4335  H9R  PA   265      39.776  57.544  60.487  1.00  0.00           H  
ATOM   4336  H9S  PA   265      38.201  57.117  60.621  1.00  0.00           H  
ATOM   4337  C18  PA   265      39.164  57.097  62.557  1.00  0.00           C  
ATOM   4338  H8R  PA   265      38.845  58.075  62.921  1.00  0.00           H  
ATOM   4339  H8S  PA   265      38.533  56.424  63.141  1.00  0.00           H  
ATOM   4340  C17  PA   265      40.524  56.988  63.208  1.00  0.00           C  
ATOM   4341  H7R  PA   265      41.009  56.136  62.728  1.00  0.00           H  
ATOM   4342  H7S  PA   265      41.187  57.777  62.845  1.00  0.00           H  
ATOM   4343  C16  PA   265      40.489  56.748  64.682  1.00  0.00           C  
ATOM   4344  H6R  PA   265      40.053  57.602  65.205  1.00  0.00           H  
ATOM   4345  H6S  PA   265      39.956  55.802  64.798  1.00  0.00           H  
ATOM   4346  C15  PA   265      41.909  56.527  65.171  1.00  0.00           C  
ATOM   4347  H5R  PA   265      42.269  55.587  64.746  1.00  0.00           H  
ATOM   4348  H5S  PA   265      42.659  57.202  64.752  1.00  0.00           H  
ATOM   4349  C14  PA   265      42.208  56.382  66.651  1.00  0.00           C  
ATOM   4350  H4R  PA   265      43.227  55.997  66.732  1.00  0.00           H  
ATOM   4351  H4S  PA   265      42.242  57.365  67.125  1.00  0.00           H  
ATOM   4352  C13  PA   265      41.272  55.556  67.422  1.00  0.00           C  
ATOM   4353  H3R  PA   265      40.263  55.902  67.189  1.00  0.00           H  
ATOM   4354  H3S  PA   265      41.329  54.572  66.951  1.00  0.00           H  
ATOM   4355  C12  PA   265      41.567  55.521  68.870  1.00  0.00           C  
ATOM   4356  H2R  PA   265      41.621  56.522  69.304  1.00  0.00           H  
ATOM   4357  H2S  PA   265      40.711  55.023  69.330  1.00  0.00           H  
ATOM   4358  C11  PC   266      42.772  54.621  69.148  1.00  0.00           C  
ATOM   4359  O12  PC   266      43.682  55.031  69.894  1.00  0.00           O  
ATOM   4360  O11  PC   266      42.716  53.394  68.476  1.00  0.00           O  
ATOM   4361  C1   PC   266      43.725  52.379  68.554  1.00  0.00           C  
ATOM   4362  HR   PC   266      43.903  52.074  69.588  1.00  0.00           H  
ATOM   4363  HS   PC   266      43.400  51.466  68.049  1.00  0.00           H  
ATOM   4364  C2   PC   266      45.045  52.739  67.875  1.00  0.00           C  
ATOM   4365  HX   PC   266      45.705  51.868  67.889  1.00  0.00           H  
ATOM   4366  C3   PC   266      45.790  53.982  68.386  1.00  0.00           C  
ATOM   4367  HA   PC   266      45.350  54.981  68.331  1.00  0.00           H  
ATOM   4368  HB   PC   266      45.794  53.952  69.479  1.00  0.00           H  
ATOM   4369  O31  PC   266      47.174  53.974  68.071  1.00  0.00           O  
ATOM   4370  P31  PC   266      48.010  55.239  68.628  1.00  0.00           P  
ATOM   4371  O32  PC   266      47.933  54.988  70.196  1.00  0.00           O  
ATOM   4372  C31  PC   266      48.610  56.020  70.941  1.00  0.00           C  
ATOM   4373  H1A  PC   266      49.674  55.902  70.718  1.00  0.00           H  
ATOM   4374  H1B  PC   266      48.376  56.990  70.495  1.00  0.00           H  
ATOM   4375  C32  PC   266      48.406  55.814  72.421  1.00  0.00           C  
ATOM   4376  H2A  PC   266      48.476  54.736  72.578  1.00  0.00           H  
ATOM   4377  H2B  PC   266      49.173  56.359  72.974  1.00  0.00           H  
ATOM   4378  N31  PC   266      47.102  56.116  73.059  1.00  0.00           N  
ATOM   4379  C33  PC   266      46.067  55.080  72.682  1.00  0.00           C  
ATOM   4380  H3A  PC   266      45.849  55.164  71.616  1.00  0.00           H  
ATOM   4381  H3B  PC   266      46.348  54.082  73.020  1.00  0.00           H  
ATOM   4382  H3C  PC   266      45.209  55.436  73.254  1.00  0.00           H  
ATOM   4383  C34  PC   266      47.293  56.107  74.576  1.00  0.00           C  
ATOM   4384  H4A  PC   266      47.975  56.957  74.628  1.00  0.00           H  
ATOM   4385  H4B  PC   266      46.342  56.364  75.045  1.00  0.00           H  
ATOM   4386  H4C  PC   266      47.697  55.166  74.950  1.00  0.00           H  
ATOM   4387  C35  PC   266      46.602  57.368  72.611  1.00  0.00           C  
ATOM   4388  H5A  PC   266      45.755  57.552  73.274  1.00  0.00           H  
ATOM   4389  H5B  PC   266      46.285  57.259  71.573  1.00  0.00           H  
ATOM   4390  H5C  PC   266      47.365  58.107  72.859  1.00  0.00           H  
ATOM   4391  O33  PC   266      49.426  54.990  68.182  1.00  0.00           O  
ATOM   4392  O34  PC   266      47.341  56.563  68.350  1.00  0.00           O  
ATOM   4393  O21  PC   266      44.767  53.110  66.455  1.00  0.00           O  
ATOM   4394  C21  PC   266      45.655  53.249  65.509  1.00  0.00           C  
ATOM   4395  O22  PC   266      46.797  52.835  65.478  1.00  0.00           O  
ATOM   4396  C12  OL   267      45.034  54.111  64.407  1.00  0.00           C  
ATOM   4397  H2R  OL   267      44.285  54.656  64.984  1.00  0.00           H  
ATOM   4398  H2S  OL   267      44.321  53.482  63.869  1.00  0.00           H  
ATOM   4399  C13  OL   267      46.029  54.929  63.559  1.00  0.00           C  
ATOM   4400  H3R  OL   267      46.717  54.132  63.270  1.00  0.00           H  
ATOM   4401  H3S  OL   267      46.625  55.622  64.156  1.00  0.00           H  
ATOM   4402  C14  OL   267      45.445  55.631  62.283  1.00  0.00           C  
ATOM   4403  H4R  OL   267      46.288  56.044  61.726  1.00  0.00           H  
ATOM   4404  H4S  OL   267      44.949  56.588  62.455  1.00  0.00           H  
ATOM   4405  C15  OL   267      44.464  54.806  61.397  1.00  0.00           C  
ATOM   4406  H5R  OL   267      43.737  54.366  62.083  1.00  0.00           H  
ATOM   4407  H5S  OL   267      45.071  53.951  61.093  1.00  0.00           H  
ATOM   4408  C16  OL   267      43.718  55.577  60.280  1.00  0.00           C  
ATOM   4409  H6R  OL   267      44.554  55.956  59.689  1.00  0.00           H  
ATOM   4410  H6S  OL   267      43.140  56.439  60.621  1.00  0.00           H  
ATOM   4411  C17  OL   267      42.775  54.779  59.331  1.00  0.00           C  
ATOM   4412  H7R  OL   267      42.169  55.600  58.941  1.00  0.00           H  
ATOM   4413  H7S  OL   267      41.998  54.253  59.891  1.00  0.00           H  
ATOM   4414  C18  OL   267      43.419  53.863  58.330  1.00  0.00           C  
ATOM   4415  H8R  OL   267      43.937  53.028  58.807  1.00  0.00           H  
ATOM   4416  H8S  OL   267      44.177  54.386  57.744  1.00  0.00           H  
ATOM   4417  C19  OL   267      42.368  53.233  57.514  1.00  0.00           C  
ATOM   4418  H9R  OL   267      41.531  52.778  58.037  1.00  0.00           H  
ATOM   4419 C110  OL   267      42.327  53.141  56.174  1.00  0.00           C  
ATOM   4420 H10R  OL   267      41.589  52.608  55.580  1.00  0.00           H  
ATOM   4421 C111  OL   267      43.398  53.640  55.247  1.00  0.00           C  
ATOM   4422 H11R  OL   267      43.444  52.803  54.547  1.00  0.00           H  
ATOM   4423 H11S  OL   267      44.367  53.646  55.749  1.00  0.00           H  
ATOM   4424 C112  OL   267      43.099  55.032  54.643  1.00  0.00           C  
ATOM   4425 H12R  OL   267      42.766  55.691  55.448  1.00  0.00           H  
ATOM   4426 H12S  OL   267      42.230  54.864  54.003  1.00  0.00           H  
ATOM   4427 C113  OL   267      44.302  55.521  53.731  1.00  0.00           C  
ATOM   4428 H13R  OL   267      44.804  54.738  53.159  1.00  0.00           H  
ATOM   4429 H13S  OL   267      45.171  55.898  54.275  1.00  0.00           H  
ATOM   4430 C114  OL   267      43.852  56.525  52.731  1.00  0.00           C  
ATOM   4431 H14R  OL   267      43.418  57.380  53.254  1.00  0.00           H  
ATOM   4432 H14S  OL   267      43.047  56.126  52.110  1.00  0.00           H  
ATOM   4433 C115  OL   267      44.972  57.136  51.928  1.00  0.00           C  
ATOM   4434 H15R  OL   267      45.317  56.325  51.283  1.00  0.00           H  
ATOM   4435 H15S  OL   267      45.707  57.416  52.685  1.00  0.00           H  
ATOM   4436 C116  OL   267      44.518  58.285  51.045  1.00  0.00           C  
ATOM   4437 H16R  OL   267      44.238  59.169  51.621  1.00  0.00           H  
ATOM   4438 H16S  OL   267      43.575  58.059  50.543  1.00  0.00           H  
ATOM   4439 C117  OL   267      45.575  58.777  50.110  1.00  0.00           C  
ATOM   4440 H17R  OL   267      45.267  59.727  49.669  1.00  0.00           H  
ATOM   4441 H17S  OL   267      45.617  57.980  49.365  1.00  0.00           H  
ATOM   4442 C118  OL   267      46.997  58.920  50.654  1.00  0.00           C  
ATOM   4443 H18R  OL   267      47.560  59.587  49.997  1.00  0.00           H  
ATOM   4444 H18S  OL   267      47.610  58.019  50.724  1.00  0.00           H  
ATOM   4445 H18T  OL   267      46.960  59.538  51.554  1.00  0.00           H  
TER    4446       OL   267 
ATOM   4446 C116  PA   268      27.082  12.135  60.030  1.00  0.00           C  
ATOM   4447 H16R  PA   268      27.091  11.404  60.841  1.00  0.00           H  
ATOM   4448 H16S  PA   268      27.264  11.525  59.143  1.00  0.00           H  
ATOM   4449 H16T  PA   268      26.094  12.572  59.871  1.00  0.00           H  
ATOM   4450 C115  PA   268      28.114  13.221  60.147  1.00  0.00           C  
ATOM   4451 H15R  PA   268      29.027  12.637  60.280  1.00  0.00           H  
ATOM   4452 H15S  PA   268      28.204  13.805  59.229  1.00  0.00           H  
ATOM   4453 C114  PA   268      28.030  14.059  61.487  1.00  0.00           C  
ATOM   4454 H14R  PA   268      28.953  14.615  61.666  1.00  0.00           H  
ATOM   4455 H14S  PA   268      27.248  14.820  61.444  1.00  0.00           H  
ATOM   4456 C113  PA   268      27.963  13.248  62.755  1.00  0.00           C  
ATOM   4457 H13R  PA   268      27.098  12.614  62.548  1.00  0.00           H  
ATOM   4458 H13S  PA   268      28.734  12.511  62.989  1.00  0.00           H  
ATOM   4459 C112  PA   268      27.623  13.987  64.002  1.00  0.00           C  
ATOM   4460 H12R  PA   268      28.562  14.448  64.313  1.00  0.00           H  
ATOM   4461 H12S  PA   268      26.974  14.801  63.671  1.00  0.00           H  
ATOM   4462 C111  PA   268      26.936  13.185  65.086  1.00  0.00           C  
ATOM   4463 H11R  PA   268      25.885  13.020  64.841  1.00  0.00           H  
ATOM   4464 H11S  PA   268      27.483  12.267  65.309  1.00  0.00           H  
ATOM   4465 C110  PA   268      26.780  13.908  66.469  1.00  0.00           C  
ATOM   4466 H10R  PA   268      26.143  13.270  67.085  1.00  0.00           H  
ATOM   4467 H10S  PA   268      27.781  13.848  66.902  1.00  0.00           H  
ATOM   4468  C19  PA   268      26.370  15.385  66.375  1.00  0.00           C  
ATOM   4469  H9R  PA   268      27.119  15.898  65.769  1.00  0.00           H  
ATOM   4470  H9S  PA   268      25.444  15.446  65.799  1.00  0.00           H  
ATOM   4471  C18  PA   268      26.337  16.157  67.711  1.00  0.00           C  
ATOM   4472  H8R  PA   268      27.344  16.482  67.983  1.00  0.00           H  
ATOM   4473  H8S  PA   268      25.767  17.052  67.452  1.00  0.00           H  
ATOM   4474  C17  PA   268      25.633  15.500  68.953  1.00  0.00           C  
ATOM   4475  H7R  PA   268      24.771  14.910  68.636  1.00  0.00           H  
ATOM   4476  H7S  PA   268      26.316  14.821  69.468  1.00  0.00           H  
ATOM   4477  C16  PA   268      25.190  16.550  69.969  1.00  0.00           C  
ATOM   4478  H6R  PA   268      24.645  15.890  70.646  1.00  0.00           H  
ATOM   4479  H6S  PA   268      26.054  16.825  70.578  1.00  0.00           H  
ATOM   4480  C15  PA   268      24.347  17.753  69.577  1.00  0.00           C  
ATOM   4481  H5R  PA   268      24.951  18.554  69.146  1.00  0.00           H  
ATOM   4482  H5S  PA   268      23.710  17.570  68.709  1.00  0.00           H  
ATOM   4483  C14  PA   268      23.533  18.309  70.740  1.00  0.00           C  
ATOM   4484  H4R  PA   268      23.074  19.276  70.523  1.00  0.00           H  
ATOM   4485  H4S  PA   268      22.707  17.613  70.904  1.00  0.00           H  
ATOM   4486  C13  PA   268      24.252  18.482  72.030  1.00  0.00           C  
ATOM   4487  H3R  PA   268      24.586  17.513  72.408  1.00  0.00           H  
ATOM   4488  H3S  PA   268      25.061  19.174  71.788  1.00  0.00           H  
ATOM   4489  C12  PA   268      23.463  19.158  73.196  1.00  0.00           C  
ATOM   4490  H2R  PA   268      22.952  20.072  72.886  1.00  0.00           H  
ATOM   4491  H2S  PA   268      22.712  18.466  73.583  1.00  0.00           H  
ATOM   4492  C11  PC   269      24.345  19.390  74.334  1.00  0.00           C  
ATOM   4493  O12  PC   269      24.163  20.336  75.091  1.00  0.00           O  
ATOM   4494  O11  PC   269      25.278  18.402  74.605  1.00  0.00           O  
ATOM   4495  C1   PC   269      26.203  18.457  75.659  1.00  0.00           C  
ATOM   4496  HR   PC   269      26.898  17.623  75.536  1.00  0.00           H  
ATOM   4497  HS   PC   269      26.694  19.423  75.805  1.00  0.00           H  
ATOM   4498  C2   PC   269      25.432  18.157  77.047  1.00  0.00           C  
ATOM   4499  HX   PC   269      24.529  18.756  77.195  1.00  0.00           H  
ATOM   4500  C3   PC   269      26.315  18.561  78.258  1.00  0.00           C  
ATOM   4501  HA   PC   269      27.151  17.864  78.351  1.00  0.00           H  
ATOM   4502  HB   PC   269      26.770  19.546  78.121  1.00  0.00           H  
ATOM   4503  O31  PC   269      25.559  18.531  79.461  1.00  0.00           O  
ATOM   4504  P31  PC   269      26.133  18.650  80.863  1.00  0.00           P  
ATOM   4505  O32  PC   269      26.903  17.304  81.147  1.00  0.00           O  
ATOM   4506  C31  PC   269      26.155  16.149  81.332  1.00  0.00           C  
ATOM   4507  H1A  PC   269      25.651  16.257  82.296  1.00  0.00           H  
ATOM   4508  H1B  PC   269      25.442  16.052  80.509  1.00  0.00           H  
ATOM   4509  C32  PC   269      27.154  15.021  81.284  1.00  0.00           C  
ATOM   4510  H2A  PC   269      26.662  14.208  80.748  1.00  0.00           H  
ATOM   4511  H2B  PC   269      27.961  15.417  80.666  1.00  0.00           H  
ATOM   4512  N31  PC   269      27.636  14.399  82.547  1.00  0.00           N  
ATOM   4513  C33  PC   269      28.559  13.340  82.072  1.00  0.00           C  
ATOM   4514  H3A  PC   269      28.915  12.649  82.837  1.00  0.00           H  
ATOM   4515  H3B  PC   269      28.160  12.748  81.247  1.00  0.00           H  
ATOM   4516  H3C  PC   269      29.378  13.887  81.604  1.00  0.00           H  
ATOM   4517  C34  PC   269      28.320  15.397  83.393  1.00  0.00           C  
ATOM   4518  H4A  PC   269      27.586  16.121  83.750  1.00  0.00           H  
ATOM   4519  H4B  PC   269      28.739  14.944  84.292  1.00  0.00           H  
ATOM   4520  H4C  PC   269      29.066  15.812  82.713  1.00  0.00           H  
ATOM   4521  C35  PC   269      26.479  13.832  83.286  1.00  0.00           C  
ATOM   4522  H5A  PC   269      26.756  13.177  84.113  1.00  0.00           H  
ATOM   4523  H5B  PC   269      25.841  13.207  82.659  1.00  0.00           H  
ATOM   4524  H5C  PC   269      25.943  14.693  83.688  1.00  0.00           H  
ATOM   4525  O33  PC   269      27.129  19.771  80.928  1.00  0.00           O  
ATOM   4526  O34  PC   269      24.872  18.697  81.731  1.00  0.00           O  
ATOM   4527  O21  PC   269      25.219  16.744  77.178  1.00  0.00           O  
ATOM   4528  C21  PC   269      23.967  16.257  76.826  1.00  0.00           C  
ATOM   4529  O22  PC   269      23.008  16.959  76.554  1.00  0.00           O  
ATOM   4530  C12  OL   270      23.828  14.762  76.760  1.00  0.00           C  
ATOM   4531  H2R  OL   270      22.765  14.564  76.604  1.00  0.00           H  
ATOM   4532  H2S  OL   270      24.000  14.367  77.763  1.00  0.00           H  
ATOM   4533  C13  OL   270      24.737  14.091  75.695  1.00  0.00           C  
ATOM   4534  H3R  OL   270      24.675  13.015  75.875  1.00  0.00           H  
ATOM   4535  H3S  OL   270      25.733  14.263  76.107  1.00  0.00           H  
ATOM   4536  C14  OL   270      24.526  14.706  74.293  1.00  0.00           C  
ATOM   4537  H4R  OL   270      24.916  15.722  74.381  1.00  0.00           H  
ATOM   4538  H4S  OL   270      23.504  14.654  73.911  1.00  0.00           H  
ATOM   4539  C15  OL   270      25.401  13.981  73.141  1.00  0.00           C  
ATOM   4540  H5R  OL   270      25.140  14.170  72.098  1.00  0.00           H  
ATOM   4541  H5S  OL   270      25.288  12.923  73.384  1.00  0.00           H  
ATOM   4542  C16  OL   270      26.932  14.313  73.173  1.00  0.00           C  
ATOM   4543  H6R  OL   270      27.341  13.441  72.658  1.00  0.00           H  
ATOM   4544  H6S  OL   270      27.370  14.338  74.173  1.00  0.00           H  
ATOM   4545  C17  OL   270      27.328  15.531  72.347  1.00  0.00           C  
ATOM   4546  H7R  OL   270      26.574  16.250  72.673  1.00  0.00           H  
ATOM   4547  H7S  OL   270      27.193  15.395  71.272  1.00  0.00           H  
ATOM   4548  C18  OL   270      28.527  16.255  72.787  1.00  0.00           C  
ATOM   4549  H8R  OL   270      28.342  16.436  73.848  1.00  0.00           H  
ATOM   4550  H8S  OL   270      28.460  17.250  72.340  1.00  0.00           H  
ATOM   4551  C19  OL   270      29.618  15.358  72.364  1.00  0.00           C  
ATOM   4552  H9R  OL   270      29.880  14.721  73.204  1.00  0.00           H  
ATOM   4553 C110  OL   270      30.234  15.195  71.171  1.00  0.00           C  
ATOM   4554 H10R  OL   270      30.892  14.343  71.025  1.00  0.00           H  
ATOM   4555 C111  OL   270      29.920  15.899  69.832  1.00  0.00           C  
ATOM   4556 H11R  OL   270      28.893  16.265  69.771  1.00  0.00           H  
ATOM   4557 H11S  OL   270      29.950  15.059  69.135  1.00  0.00           H  
ATOM   4558 C112  OL   270      30.817  16.995  69.328  1.00  0.00           C  
ATOM   4559 H12R  OL   270      31.855  16.657  69.365  1.00  0.00           H  
ATOM   4560 H12S  OL   270      30.665  17.911  69.903  1.00  0.00           H  
ATOM   4561 C113  OL   270      30.461  17.314  67.871  1.00  0.00           C  
ATOM   4562 H13R  OL   270      29.391  17.531  67.871  1.00  0.00           H  
ATOM   4563 H13S  OL   270      30.465  16.316  67.428  1.00  0.00           H  
ATOM   4564 C114  OL   270      31.304  18.377  67.178  1.00  0.00           C  
ATOM   4565 H14R  OL   270      31.505  18.045  66.158  1.00  0.00           H  
ATOM   4566 H14S  OL   270      32.255  18.475  67.706  1.00  0.00           H  
ATOM   4567 C115  OL   270      30.710  19.802  67.293  1.00  0.00           C  
ATOM   4568 H15R  OL   270      30.714  19.916  68.379  1.00  0.00           H  
ATOM   4569 H15S  OL   270      29.679  19.947  66.962  1.00  0.00           H  
ATOM   4570 C116  OL   270      31.570  20.859  66.610  1.00  0.00           C  
ATOM   4571 H16R  OL   270      31.480  20.672  65.538  1.00  0.00           H  
ATOM   4572 H16S  OL   270      32.644  20.713  66.741  1.00  0.00           H  
ATOM   4573 C117  OL   270      31.049  22.257  67.060  1.00  0.00           C  
ATOM   4574 H17R  OL   270      31.557  22.478  68.001  1.00  0.00           H  
ATOM   4575 H17S  OL   270      29.998  22.157  67.338  1.00  0.00           H  
ATOM   4576 C118  OL   270      31.266  23.382  66.060  1.00  0.00           C  
ATOM   4577 H18R  OL   270      31.067  23.082  65.030  1.00  0.00           H  
ATOM   4578 H18S  OL   270      32.318  23.661  65.967  1.00  0.00           H  
ATOM   4579 H18T  OL   270      30.629  24.243  66.277  1.00  0.00           H  
TER    4580       OL   270 
ATOM   4580 C116  PA   271      31.004  62.633  54.076  1.00  0.00           C  
ATOM   4581 H16R  PA   271      31.691  61.785  54.096  1.00  0.00           H  
ATOM   4582 H16S  PA   271      31.451  63.310  53.345  1.00  0.00           H  
ATOM   4583 H16T  PA   271      30.215  62.004  53.658  1.00  0.00           H  
ATOM   4584 C115  PA   271      30.722  63.139  55.510  1.00  0.00           C  
ATOM   4585 H15R  PA   271      31.518  63.779  55.896  1.00  0.00           H  
ATOM   4586 H15S  PA   271      29.763  63.661  55.478  1.00  0.00           H  
ATOM   4587 C114  PA   271      30.489  61.987  56.401  1.00  0.00           C  
ATOM   4588 H14R  PA   271      29.671  61.405  55.972  1.00  0.00           H  
ATOM   4589 H14S  PA   271      31.356  61.340  56.251  1.00  0.00           H  
ATOM   4590 C113  PA   271      30.210  62.252  57.856  1.00  0.00           C  
ATOM   4591 H13R  PA   271      29.311  62.862  57.960  1.00  0.00           H  
ATOM   4592 H13S  PA   271      29.969  61.301  58.336  1.00  0.00           H  
ATOM   4593 C112  PA   271      31.367  62.992  58.548  1.00  0.00           C  
ATOM   4594 H12R  PA   271      32.284  62.901  57.961  1.00  0.00           H  
ATOM   4595 H12S  PA   271      31.145  64.061  58.557  1.00  0.00           H  
ATOM   4596 C111  PA   271      31.699  62.474  59.916  1.00  0.00           C  
ATOM   4597 H11R  PA   271      30.781  62.402  60.502  1.00  0.00           H  
ATOM   4598 H11S  PA   271      31.883  61.410  59.755  1.00  0.00           H  
ATOM   4599 C110  PA   271      32.879  63.075  60.685  1.00  0.00           C  
ATOM   4600 H10R  PA   271      33.776  63.129  60.065  1.00  0.00           H  
ATOM   4601 H10S  PA   271      32.575  64.115  60.818  1.00  0.00           H  
ATOM   4602  C19  PA   271      33.256  62.243  61.955  1.00  0.00           C  
ATOM   4603  H9R  PA   271      33.777  61.311  61.727  1.00  0.00           H  
ATOM   4604  H9S  PA   271      33.961  62.891  62.479  1.00  0.00           H  
ATOM   4605  C18  PA   271      32.090  61.911  62.946  1.00  0.00           C  
ATOM   4606  H8R  PA   271      31.383  62.740  63.027  1.00  0.00           H  
ATOM   4607  H8S  PA   271      31.597  61.043  62.506  1.00  0.00           H  
ATOM   4608  C17  PA   271      32.731  61.434  64.202  1.00  0.00           C  
ATOM   4609  H7R  PA   271      31.893  61.302  64.889  1.00  0.00           H  
ATOM   4610  H7S  PA   271      33.180  60.452  64.039  1.00  0.00           H  
ATOM   4611  C16  PA   271      33.653  62.400  64.953  1.00  0.00           C  
ATOM   4612  H6R  PA   271      34.585  62.359  64.385  1.00  0.00           H  
ATOM   4613  H6S  PA   271      33.212  63.398  64.910  1.00  0.00           H  
ATOM   4614  C15  PA   271      34.176  62.068  66.329  1.00  0.00           C  
ATOM   4615  H5R  PA   271      33.435  61.470  66.863  1.00  0.00           H  
ATOM   4616  H5S  PA   271      35.057  61.440  66.183  1.00  0.00           H  
ATOM   4617  C14  PA   271      34.569  63.345  67.102  1.00  0.00           C  
ATOM   4618  H4R  PA   271      35.340  63.821  66.494  1.00  0.00           H  
ATOM   4619  H4S  PA   271      33.821  64.138  67.169  1.00  0.00           H  
ATOM   4620  C13  PA   271      35.051  63.001  68.454  1.00  0.00           C  
ATOM   4621  H3R  PA   271      34.272  62.391  68.917  1.00  0.00           H  
ATOM   4622  H3S  PA   271      35.987  62.444  68.529  1.00  0.00           H  
ATOM   4623  C12  PA   271      35.482  64.235  69.214  1.00  0.00           C  
ATOM   4624  H2R  PA   271      36.411  64.654  68.821  1.00  0.00           H  
ATOM   4625  H2S  PA   271      34.695  64.986  69.309  1.00  0.00           H  
ATOM   4626  C11  PC   272      35.814  63.835  70.629  1.00  0.00           C  
ATOM   4627  O12  PC   272      36.941  63.881  71.033  1.00  0.00           O  
ATOM   4628  O11  PC   272      34.753  63.403  71.332  1.00  0.00           O  
ATOM   4629  C1   PC   272      34.925  63.086  72.731  1.00  0.00           C  
ATOM   4630  HR   PC   272      35.849  63.491  73.152  1.00  0.00           H  
ATOM   4631  HS   PC   272      34.134  63.517  73.350  1.00  0.00           H  
ATOM   4632  C2   PC   272      34.966  61.582  72.776  1.00  0.00           C  
ATOM   4633  HX   PC   272      33.931  61.250  72.664  1.00  0.00           H  
ATOM   4634  C3   PC   272      35.317  61.054  74.189  1.00  0.00           C  
ATOM   4635  HA   PC   272      34.871  60.085  74.427  1.00  0.00           H  
ATOM   4636  HB   PC   272      36.393  60.884  74.279  1.00  0.00           H  
ATOM   4637  O31  PC   272      35.035  62.055  75.146  1.00  0.00           O  
ATOM   4638  P31  PC   272      33.769  61.935  76.101  1.00  0.00           P  
ATOM   4639  O32  PC   272      34.202  60.696  77.131  1.00  0.00           O  
ATOM   4640  C31  PC   272      35.417  60.881  77.789  1.00  0.00           C  
ATOM   4641  H1A  PC   272      36.292  60.843  77.135  1.00  0.00           H  
ATOM   4642  H1B  PC   272      35.394  61.820  78.348  1.00  0.00           H  
ATOM   4643  C32  PC   272      35.555  59.615  78.670  1.00  0.00           C  
ATOM   4644  H2A  PC   272      34.577  59.284  79.024  1.00  0.00           H  
ATOM   4645  H2B  PC   272      35.959  58.875  77.978  1.00  0.00           H  
ATOM   4646  N31  PC   272      36.358  59.631  79.973  1.00  0.00           N  
ATOM   4647  C33  PC   272      36.029  60.798  80.776  1.00  0.00           C  
ATOM   4648  H3A  PC   272      36.396  61.614  80.152  1.00  0.00           H  
ATOM   4649  H3B  PC   272      34.939  60.786  80.825  1.00  0.00           H  
ATOM   4650  H3C  PC   272      36.652  60.771  81.671  1.00  0.00           H  
ATOM   4651  C34  PC   272      35.916  58.450  80.770  1.00  0.00           C  
ATOM   4652  H4A  PC   272      34.856  58.422  81.028  1.00  0.00           H  
ATOM   4653  H4B  PC   272      36.140  57.647  80.066  1.00  0.00           H  
ATOM   4654  H4C  PC   272      36.573  58.311  81.629  1.00  0.00           H  
ATOM   4655  C35  PC   272      37.771  59.358  79.676  1.00  0.00           C  
ATOM   4656  H5A  PC   272      38.340  59.225  80.598  1.00  0.00           H  
ATOM   4657  H5B  PC   272      38.248  60.214  79.196  1.00  0.00           H  
ATOM   4658  H5C  PC   272      37.874  58.504  79.005  1.00  0.00           H  
ATOM   4659  O33  PC   272      33.698  63.254  76.803  1.00  0.00           O  
ATOM   4660  O34  PC   272      32.588  61.487  75.334  1.00  0.00           O  
ATOM   4661  O21  PC   272      35.882  61.089  71.803  1.00  0.00           O  
ATOM   4662  C21  PC   272      36.000  59.857  71.416  1.00  0.00           C  
ATOM   4663  O22  PC   272      35.316  58.908  71.869  1.00  0.00           O  
ATOM   4664  C12  OL   273      36.880  59.775  70.173  1.00  0.00           C  
ATOM   4665  H2R  OL   273      37.626  60.566  70.272  1.00  0.00           H  
ATOM   4666  H2S  OL   273      36.377  59.978  69.225  1.00  0.00           H  
ATOM   4667  C13  OL   273      37.571  58.457  70.065  1.00  0.00           C  
ATOM   4668  H3R  OL   273      36.852  57.644  70.182  1.00  0.00           H  
ATOM   4669  H3S  OL   273      38.190  58.447  70.964  1.00  0.00           H  
ATOM   4670  C14  OL   273      38.445  58.334  68.848  1.00  0.00           C  
ATOM   4671  H4R  OL   273      38.750  57.290  68.946  1.00  0.00           H  
ATOM   4672  H4S  OL   273      39.375  58.902  68.917  1.00  0.00           H  
ATOM   4673  C15  OL   273      37.740  58.677  67.509  1.00  0.00           C  
ATOM   4674  H5R  OL   273      38.510  58.662  66.734  1.00  0.00           H  
ATOM   4675  H5S  OL   273      37.509  59.734  67.361  1.00  0.00           H  
ATOM   4676  C16  OL   273      36.645  57.713  67.181  1.00  0.00           C  
ATOM   4677  H6R  OL   273      35.954  57.749  68.026  1.00  0.00           H  
ATOM   4678  H6S  OL   273      37.058  56.708  67.074  1.00  0.00           H  
ATOM   4679  C17  OL   273      35.905  58.118  65.977  1.00  0.00           C  
ATOM   4680  H7R  OL   273      36.506  58.237  65.073  1.00  0.00           H  
ATOM   4681  H7S  OL   273      35.760  59.186  66.150  1.00  0.00           H  
ATOM   4682  C18  OL   273      34.533  57.340  65.776  1.00  0.00           C  
ATOM   4683  H8R  OL   273      33.947  57.191  66.685  1.00  0.00           H  
ATOM   4684  H8S  OL   273      34.708  56.341  65.372  1.00  0.00           H  
ATOM   4685  C19  OL   273      33.778  57.967  64.692  1.00  0.00           C  
ATOM   4686  H9R  OL   273      32.948  58.626  64.935  1.00  0.00           H  
ATOM   4687 C110  OL   273      33.962  57.741  63.400  1.00  0.00           C  
ATOM   4688 H10R  OL   273      33.315  58.185  62.648  1.00  0.00           H  
ATOM   4689 C111  OL   273      34.892  56.753  62.789  1.00  0.00           C  
ATOM   4690 H11R  OL   273      35.684  56.530  63.507  1.00  0.00           H  
ATOM   4691 H11S  OL   273      35.448  57.152  61.939  1.00  0.00           H  
ATOM   4692 C112  OL   273      34.259  55.410  62.308  1.00  0.00           C  
ATOM   4693 H12R  OL   273      33.606  55.633  61.461  1.00  0.00           H  
ATOM   4694 H12S  OL   273      33.543  55.004  63.026  1.00  0.00           H  
ATOM   4695 C113  OL   273      35.318  54.292  61.974  1.00  0.00           C  
ATOM   4696 H13R  OL   273      36.001  54.563  61.167  1.00  0.00           H  
ATOM   4697 H13S  OL   273      34.739  53.485  61.522  1.00  0.00           H  
ATOM   4698 C114  OL   273      36.201  53.845  63.227  1.00  0.00           C  
ATOM   4699 H14R  OL   273      35.494  53.612  64.027  1.00  0.00           H  
ATOM   4700 H14S  OL   273      36.773  54.719  63.544  1.00  0.00           H  
ATOM   4701 C115  OL   273      37.117  52.672  63.043  1.00  0.00           C  
ATOM   4702 H15R  OL   273      37.766  52.388  63.875  1.00  0.00           H  
ATOM   4703 H15S  OL   273      37.772  52.949  62.215  1.00  0.00           H  
ATOM   4704 C116  OL   273      36.399  51.380  62.700  1.00  0.00           C  
ATOM   4705 H16R  OL   273      37.216  50.681  62.895  1.00  0.00           H  
ATOM   4706 H16S  OL   273      36.072  51.291  61.662  1.00  0.00           H  
ATOM   4707 C117  OL   273      35.227  51.125  63.634  1.00  0.00           C  
ATOM   4708 H17R  OL   273      34.446  51.871  63.475  1.00  0.00           H  
ATOM   4709 H17S  OL   273      35.464  51.289  64.687  1.00  0.00           H  
ATOM   4710 C118  OL   273      34.492  49.824  63.520  1.00  0.00           C  
ATOM   4711 H18R  OL   273      33.756  49.768  64.324  1.00  0.00           H  
ATOM   4712 H18S  OL   273      35.176  48.973  63.493  1.00  0.00           H  
ATOM   4713 H18T  OL   273      34.042  49.754  62.527  1.00  0.00           H  
TER    4714       OL   273 
ATOM   4714 C116  PA   274      54.189  33.871  54.726  1.00  0.00           C  
ATOM   4715 H16R  PA   274      54.861  33.010  54.742  1.00  0.00           H  
ATOM   4716 H16S  PA   274      54.727  34.733  55.125  1.00  0.00           H  
ATOM   4717 H16T  PA   274      53.973  34.249  53.724  1.00  0.00           H  
ATOM   4718 C115  PA   274      52.855  33.710  55.510  1.00  0.00           C  
ATOM   4719 H15R  PA   274      52.077  34.465  55.378  1.00  0.00           H  
ATOM   4720 H15S  PA   274      52.347  32.813  55.151  1.00  0.00           H  
ATOM   4721 C114  PA   274      53.053  33.672  56.970  1.00  0.00           C  
ATOM   4722 H14R  PA   274      53.362  34.608  57.440  1.00  0.00           H  
ATOM   4723 H14S  PA   274      52.117  33.298  57.389  1.00  0.00           H  
ATOM   4724 C113  PA   274      54.048  32.627  57.438  1.00  0.00           C  
ATOM   4725 H13R  PA   274      54.377  31.962  56.637  1.00  0.00           H  
ATOM   4726 H13S  PA   274      54.936  33.196  57.720  1.00  0.00           H  
ATOM   4727 C112  PA   274      53.595  31.830  58.746  1.00  0.00           C  
ATOM   4728 H12R  PA   274      53.620  32.427  59.660  1.00  0.00           H  
ATOM   4729 H12S  PA   274      52.576  31.493  58.548  1.00  0.00           H  
ATOM   4730 C111  PA   274      54.512  30.570  58.955  1.00  0.00           C  
ATOM   4731 H11R  PA   274      55.155  30.633  58.075  1.00  0.00           H  
ATOM   4732 H11S  PA   274      55.028  30.727  59.905  1.00  0.00           H  
ATOM   4733 C110  PA   274      53.846  29.122  59.185  1.00  0.00           C  
ATOM   4734 H10R  PA   274      53.167  29.144  60.040  1.00  0.00           H  
ATOM   4735 H10S  PA   274      53.135  28.935  58.378  1.00  0.00           H  
ATOM   4736  C19  PA   274      54.799  27.921  59.254  1.00  0.00           C  
ATOM   4737  H9R  PA   274      54.244  27.005  59.464  1.00  0.00           H  
ATOM   4738  H9S  PA   274      55.180  27.853  58.233  1.00  0.00           H  
ATOM   4739  C18  PA   274      56.032  27.903  60.061  1.00  0.00           C  
ATOM   4740  H8R  PA   274      56.637  28.765  59.774  1.00  0.00           H  
ATOM   4741  H8S  PA   274      55.766  28.054  61.109  1.00  0.00           H  
ATOM   4742  C17  PA   274      56.813  26.567  59.863  1.00  0.00           C  
ATOM   4743  H7R  PA   274      56.106  25.801  60.187  1.00  0.00           H  
ATOM   4744  H7S  PA   274      56.905  26.395  58.788  1.00  0.00           H  
ATOM   4745  C16  PA   274      58.178  26.399  60.543  1.00  0.00           C  
ATOM   4746  H6R  PA   274      58.710  25.610  60.008  1.00  0.00           H  
ATOM   4747  H6S  PA   274      58.880  27.218  60.374  1.00  0.00           H  
ATOM   4748  C15  PA   274      58.061  26.161  62.082  1.00  0.00           C  
ATOM   4749  H5R  PA   274      57.541  26.973  62.596  1.00  0.00           H  
ATOM   4750  H5S  PA   274      57.544  25.204  62.167  1.00  0.00           H  
ATOM   4751  C14  PA   274      59.453  25.948  62.610  1.00  0.00           C  
ATOM   4752  H4R  PA   274      59.989  25.239  61.976  1.00  0.00           H  
ATOM   4753  H4S  PA   274      60.195  26.748  62.569  1.00  0.00           H  
ATOM   4754  C13  PA   274      59.613  25.334  63.943  1.00  0.00           C  
ATOM   4755  H3R  PA   274      60.506  24.706  63.928  1.00  0.00           H  
ATOM   4756  H3S  PA   274      59.899  26.101  64.666  1.00  0.00           H  
ATOM   4757  C12  PA   274      58.533  24.413  64.570  1.00  0.00           C  
ATOM   4758  H2R  PA   274      57.514  24.804  64.563  1.00  0.00           H  
ATOM   4759  H2S  PA   274      58.525  23.412  64.133  1.00  0.00           H  
ATOM   4760  C11  PC   275      58.755  24.149  66.054  1.00  0.00           C  
ATOM   4761  O12  PC   275      58.370  23.082  66.529  1.00  0.00           O  
ATOM   4762  O11  PC   275      59.156  25.184  66.761  1.00  0.00           O  
ATOM   4763  C1   PC   275      59.109  25.105  68.199  1.00  0.00           C  
ATOM   4764  HR   PC   275      58.177  24.702  68.602  1.00  0.00           H  
ATOM   4765  HS   PC   275      59.844  24.348  68.487  1.00  0.00           H  
ATOM   4766  C2   PC   275      59.346  26.390  68.922  1.00  0.00           C  
ATOM   4767  HX   PC   275      60.413  26.630  68.933  1.00  0.00           H  
ATOM   4768  C3   PC   275      58.896  26.363  70.429  1.00  0.00           C  
ATOM   4769  HA   PC   275      57.807  26.364  70.520  1.00  0.00           H  
ATOM   4770  HB   PC   275      59.292  25.420  70.814  1.00  0.00           H  
ATOM   4771  O31  PC   275      59.504  27.519  71.062  1.00  0.00           O  
ATOM   4772  P31  PC   275      59.338  27.794  72.621  1.00  0.00           P  
ATOM   4773  O32  PC   275      57.753  27.712  72.910  1.00  0.00           O  
ATOM   4774  C31  PC   275      56.888  28.663  72.311  1.00  0.00           C  
ATOM   4775  H1A  PC   275      57.286  29.680  72.357  1.00  0.00           H  
ATOM   4776  H1B  PC   275      56.775  28.357  71.267  1.00  0.00           H  
ATOM   4777  C32  PC   275      55.410  28.534  72.916  1.00  0.00           C  
ATOM   4778  H2A  PC   275      54.746  29.176  72.336  1.00  0.00           H  
ATOM   4779  H2B  PC   275      55.008  27.520  72.915  1.00  0.00           H  
ATOM   4780  N31  PC   275      55.173  28.894  74.317  1.00  0.00           N  
ATOM   4781  C33  PC   275      53.732  28.633  74.528  1.00  0.00           C  
ATOM   4782  H3A  PC   275      53.179  29.539  74.276  1.00  0.00           H  
ATOM   4783  H3B  PC   275      53.557  27.708  73.977  1.00  0.00           H  
ATOM   4784  H3C  PC   275      53.600  28.376  75.580  1.00  0.00           H  
ATOM   4785  C34  PC   275      55.876  28.013  75.244  1.00  0.00           C  
ATOM   4786  H4A  PC   275      55.485  28.381  76.193  1.00  0.00           H  
ATOM   4787  H4B  PC   275      55.581  26.987  75.022  1.00  0.00           H  
ATOM   4788  H4C  PC   275      56.946  28.196  75.132  1.00  0.00           H  
ATOM   4789  C35  PC   275      55.392  30.295  74.496  1.00  0.00           C  
ATOM   4790  H5A  PC   275      54.726  30.863  73.845  1.00  0.00           H  
ATOM   4791  H5B  PC   275      56.454  30.452  74.301  1.00  0.00           H  
ATOM   4792  H5C  PC   275      55.154  30.551  75.530  1.00  0.00           H  
ATOM   4793  O33  PC   275      59.957  26.696  73.407  1.00  0.00           O  
ATOM   4794  O34  PC   275      59.754  29.164  72.889  1.00  0.00           O  
ATOM   4795  O21  PC   275      58.479  27.410  68.342  1.00  0.00           O  
ATOM   4796  C21  PC   275      58.849  28.084  67.155  1.00  0.00           C  
ATOM   4797  O22  PC   275      59.944  27.885  66.689  1.00  0.00           O  
ATOM   4798  C12  OL   276      57.664  28.939  66.555  1.00  0.00           C  
ATOM   4799  H2R  OL   276      57.030  29.325  67.356  1.00  0.00           H  
ATOM   4800  H2S  OL   276      56.947  28.276  66.067  1.00  0.00           H  
ATOM   4801  C13  OL   276      58.166  30.075  65.623  1.00  0.00           C  
ATOM   4802  H3R  OL   276      58.860  29.541  64.971  1.00  0.00           H  
ATOM   4803  H3S  OL   276      58.779  30.774  66.196  1.00  0.00           H  
ATOM   4804  C14  OL   276      57.009  30.779  64.868  1.00  0.00           C  
ATOM   4805  H4R  OL   276      57.313  31.760  64.495  1.00  0.00           H  
ATOM   4806  H4S  OL   276      56.167  31.038  65.514  1.00  0.00           H  
ATOM   4807  C15  OL   276      56.549  29.956  63.780  1.00  0.00           C  
ATOM   4808  H5R  OL   276      56.384  28.926  64.103  1.00  0.00           H  
ATOM   4809  H5S  OL   276      57.449  29.749  63.196  1.00  0.00           H  
ATOM   4810  C16  OL   276      55.353  30.554  63.040  1.00  0.00           C  
ATOM   4811  H6R  OL   276      55.465  30.187  62.018  1.00  0.00           H  
ATOM   4812  H6S  OL   276      55.340  31.633  62.869  1.00  0.00           H  
ATOM   4813  C17  OL   276      53.994  30.152  63.483  1.00  0.00           C  
ATOM   4814  H7R  OL   276      53.867  30.267  64.561  1.00  0.00           H  
ATOM   4815  H7S  OL   276      53.792  29.108  63.234  1.00  0.00           H  
ATOM   4816  C18  OL   276      52.851  30.933  62.737  1.00  0.00           C  
ATOM   4817  H8R  OL   276      53.002  30.920  61.655  1.00  0.00           H  
ATOM   4818  H8S  OL   276      52.784  31.992  62.996  1.00  0.00           H  
ATOM   4819  C19  OL   276      51.567  30.333  63.238  1.00  0.00           C  
ATOM   4820  H9R  OL   276      51.700  29.627  64.053  1.00  0.00           H  
ATOM   4821 C110  OL   276      50.359  30.605  62.722  1.00  0.00           C  
ATOM   4822 H10R  OL   276      49.576  30.115  63.295  1.00  0.00           H  
ATOM   4823 C111  OL   276      50.032  31.660  61.805  1.00  0.00           C  
ATOM   4824 H11R  OL   276      50.800  32.412  61.997  1.00  0.00           H  
ATOM   4825 H11S  OL   276      49.076  32.055  62.157  1.00  0.00           H  
ATOM   4826 C112  OL   276      50.020  31.065  60.357  1.00  0.00           C  
ATOM   4827 H12R  OL   276      50.850  30.400  60.112  1.00  0.00           H  
ATOM   4828 H12S  OL   276      50.009  31.862  59.611  1.00  0.00           H  
ATOM   4829 C113  OL   276      48.728  30.205  60.187  1.00  0.00           C  
ATOM   4830 H13R  OL   276      47.911  30.812  60.583  1.00  0.00           H  
ATOM   4831 H13S  OL   276      48.787  29.170  60.531  1.00  0.00           H  
ATOM   4832 C114  OL   276      48.379  30.029  58.774  1.00  0.00           C  
ATOM   4833 H14R  OL   276      48.199  31.056  58.451  1.00  0.00           H  
ATOM   4834 H14S  OL   276      47.415  29.525  58.682  1.00  0.00           H  
ATOM   4835 C115  OL   276      49.476  29.414  57.825  1.00  0.00           C  
ATOM   4836 H15R  OL   276      50.303  28.812  58.207  1.00  0.00           H  
ATOM   4837 H15S  OL   276      50.006  30.294  57.454  1.00  0.00           H  
ATOM   4838 C116  OL   276      48.979  28.737  56.635  1.00  0.00           C  
ATOM   4839 H16R  OL   276      48.257  29.388  56.138  1.00  0.00           H  
ATOM   4840 H16S  OL   276      48.469  27.780  56.765  1.00  0.00           H  
ATOM   4841 C117  OL   276      50.130  28.469  55.597  1.00  0.00           C  
ATOM   4842 H17R  OL   276      50.895  27.903  56.133  1.00  0.00           H  
ATOM   4843 H17S  OL   276      50.698  29.382  55.410  1.00  0.00           H  
ATOM   4844 C118  OL   276      49.650  27.638  54.383  1.00  0.00           C  
ATOM   4845 H18R  OL   276      48.908  28.211  53.823  1.00  0.00           H  
ATOM   4846 H18S  OL   276      49.260  26.650  54.640  1.00  0.00           H  
ATOM   4847 H18T  OL   276      50.561  27.501  53.796  1.00  0.00           H  
TER    4848       OL   276 
ATOM   4848 C116  PA   277      37.362  57.762  50.265  1.00  0.00           C  
ATOM   4849 H16R  PA   277      37.773  58.484  50.974  1.00  0.00           H  
ATOM   4850 H16S  PA   277      36.412  57.524  50.747  1.00  0.00           H  
ATOM   4851 H16T  PA   277      37.288  58.212  49.272  1.00  0.00           H  
ATOM   4852 C115  PA   277      38.095  56.430  50.236  1.00  0.00           C  
ATOM   4853 H15R  PA   277      37.603  55.754  49.535  1.00  0.00           H  
ATOM   4854 H15S  PA   277      39.149  56.571  49.987  1.00  0.00           H  
ATOM   4855 C114  PA   277      38.255  55.752  51.584  1.00  0.00           C  
ATOM   4856 H14R  PA   277      37.349  55.223  51.886  1.00  0.00           H  
ATOM   4857 H14S  PA   277      39.043  54.998  51.538  1.00  0.00           H  
ATOM   4858 C113  PA   277      38.756  56.552  52.729  1.00  0.00           C  
ATOM   4859 H13R  PA   277      39.707  56.990  52.420  1.00  0.00           H  
ATOM   4860 H13S  PA   277      38.033  57.346  52.930  1.00  0.00           H  
ATOM   4861 C112  PA   277      38.982  55.668  53.882  1.00  0.00           C  
ATOM   4862 H12R  PA   277      38.259  54.855  53.974  1.00  0.00           H  
ATOM   4863 H12S  PA   277      39.901  55.086  53.785  1.00  0.00           H  
ATOM   4864 C111  PA   277      39.325  56.407  55.262  1.00  0.00           C  
ATOM   4865 H11R  PA   277      38.425  56.780  55.755  1.00  0.00           H  
ATOM   4866 H11S  PA   277      39.687  55.629  55.937  1.00  0.00           H  
ATOM   4867 C110  PA   277      40.292  57.564  55.067  1.00  0.00           C  
ATOM   4868 H10R  PA   277      41.072  57.255  54.368  1.00  0.00           H  
ATOM   4869 H10S  PA   277      39.735  58.262  54.440  1.00  0.00           H  
ATOM   4870  C19  PA   277      40.846  58.310  56.288  1.00  0.00           C  
ATOM   4871  H9R  PA   277      40.182  59.159  56.462  1.00  0.00           H  
ATOM   4872  H9S  PA   277      40.741  57.600  57.111  1.00  0.00           H  
ATOM   4873  C18  PA   277      42.321  58.847  56.101  1.00  0.00           C  
ATOM   4874  H8R  PA   277      42.874  58.105  55.522  1.00  0.00           H  
ATOM   4875  H8S  PA   277      42.207  59.726  55.463  1.00  0.00           H  
ATOM   4876  C17  PA   277      43.129  58.955  57.407  1.00  0.00           C  
ATOM   4877  H7R  PA   277      42.770  58.113  58.002  1.00  0.00           H  
ATOM   4878  H7S  PA   277      44.203  58.841  57.245  1.00  0.00           H  
ATOM   4879  C16  PA   277      42.780  60.158  58.227  1.00  0.00           C  
ATOM   4880  H6R  PA   277      43.233  61.038  57.764  1.00  0.00           H  
ATOM   4881  H6S  PA   277      41.690  60.215  58.199  1.00  0.00           H  
ATOM   4882  C15  PA   277      43.319  59.928  59.592  1.00  0.00           C  
ATOM   4883  H5R  PA   277      42.798  59.135  60.133  1.00  0.00           H  
ATOM   4884  H5S  PA   277      44.386  59.694  59.573  1.00  0.00           H  
ATOM   4885  C14  PA   277      43.053  61.125  60.618  1.00  0.00           C  
ATOM   4886  H4R  PA   277      43.596  61.989  60.228  1.00  0.00           H  
ATOM   4887  H4S  PA   277      41.970  61.253  60.560  1.00  0.00           H  
ATOM   4888  C13  PA   277      43.558  60.823  62.035  1.00  0.00           C  
ATOM   4889  H3R  PA   277      43.053  59.971  62.496  1.00  0.00           H  
ATOM   4890  H3S  PA   277      44.621  60.576  62.077  1.00  0.00           H  
ATOM   4891  C12  PA   277      43.290  61.925  63.107  1.00  0.00           C  
ATOM   4892  H2R  PA   277      43.481  62.900  62.654  1.00  0.00           H  
ATOM   4893  H2S  PA   277      42.242  61.914  63.414  1.00  0.00           H  
ATOM   4894  C11  PC   278      44.102  61.629  64.328  1.00  0.00           C  
ATOM   4895  O12  PC   278      45.096  60.923  64.398  1.00  0.00           O  
ATOM   4896  O11  PC   278      43.538  62.281  65.416  1.00  0.00           O  
ATOM   4897  C1   PC   278      44.335  62.290  66.652  1.00  0.00           C  
ATOM   4898  HR   PC   278      44.497  61.243  66.920  1.00  0.00           H  
ATOM   4899  HS   PC   278      45.307  62.722  66.400  1.00  0.00           H  
ATOM   4900  C2   PC   278      43.623  63.138  67.724  1.00  0.00           C  
ATOM   4901  HX   PC   278      43.464  64.164  67.383  1.00  0.00           H  
ATOM   4902  C3   PC   278      44.381  63.080  69.044  1.00  0.00           C  
ATOM   4903  HA   PC   278      45.281  63.688  68.923  1.00  0.00           H  
ATOM   4904  HB   PC   278      43.707  63.465  69.814  1.00  0.00           H  
ATOM   4905  O31  PC   278      44.723  61.772  69.358  1.00  0.00           O  
ATOM   4906  P31  PC   278      45.144  61.350  70.821  1.00  0.00           P  
ATOM   4907  O32  PC   278      46.436  60.262  70.697  1.00  0.00           O  
ATOM   4908  C31  PC   278      47.649  60.668  70.228  1.00  0.00           C  
ATOM   4909  H1A  PC   278      47.578  61.509  69.534  1.00  0.00           H  
ATOM   4910  H1B  PC   278      48.412  60.933  70.965  1.00  0.00           H  
ATOM   4911  C32  PC   278      48.075  59.501  69.372  1.00  0.00           C  
ATOM   4912  H2A  PC   278      48.779  58.804  69.829  1.00  0.00           H  
ATOM   4913  H2B  PC   278      47.172  59.043  68.964  1.00  0.00           H  
ATOM   4914  N31  PC   278      48.894  59.770  68.140  1.00  0.00           N  
ATOM   4915  C33  PC   278      49.550  58.486  67.707  1.00  0.00           C  
ATOM   4916  H3A  PC   278      50.138  58.089  68.536  1.00  0.00           H  
ATOM   4917  H3B  PC   278      48.787  57.860  67.241  1.00  0.00           H  
ATOM   4918  H3C  PC   278      50.296  58.640  66.927  1.00  0.00           H  
ATOM   4919  C34  PC   278      47.963  60.284  67.042  1.00  0.00           C  
ATOM   4920  H4A  PC   278      48.098  59.784  66.082  1.00  0.00           H  
ATOM   4921  H4B  PC   278      46.945  60.190  67.423  1.00  0.00           H  
ATOM   4922  H4C  PC   278      48.192  61.348  66.966  1.00  0.00           H  
ATOM   4923  C35  PC   278      49.943  60.793  68.344  1.00  0.00           C  
ATOM   4924  H5A  PC   278      49.483  61.752  68.584  1.00  0.00           H  
ATOM   4925  H5B  PC   278      50.635  60.874  67.505  1.00  0.00           H  
ATOM   4926  H5C  PC   278      50.551  60.496  69.199  1.00  0.00           H  
ATOM   4927  O33  PC   278      45.671  62.556  71.521  1.00  0.00           O  
ATOM   4928  O34  PC   278      44.060  60.632  71.533  1.00  0.00           O  
ATOM   4929  O21  PC   278      42.309  62.478  67.838  1.00  0.00           O  
ATOM   4930  C21  PC   278      41.296  63.200  68.404  1.00  0.00           C  
ATOM   4931  O22  PC   278      41.368  64.345  68.858  1.00  0.00           O  
ATOM   4932  C12  OL   279      40.049  62.408  68.528  1.00  0.00           C  
ATOM   4933  H2R  OL   279      39.569  62.351  69.508  1.00  0.00           H  
ATOM   4934  H2S  OL   279      40.324  61.369  68.335  1.00  0.00           H
[truncated: 4,497,861 more chars]
