# Supplementary material for: Prediction of dynamic allostery for the transmembrane domain of the sweet taste receptor subunit, TAS1R3
Source: Commun Biol. 2023 Apr 3;6:340. doi: 10.1038/s42003-023-04705-5 (PMC10070457; doi:10.1038/s42003-023-04705-5)
Supplement: Supplementary file 3 — Supplementary Data 1 [file 42003_2023_4705_MOESM3_ESM.zip › Supplementary Data 1/3_Parameters/Cyclamate/UNK.prep]

    0    0    2

This is a remark line
molecule.res
UNK   INT  0
CORRECT     OMIT DU   BEG
  0.0000
   1  DUMM  DU    M    0  -1  -2     0.000      .0        .0      .00000
   2  DUMM  DU    M    1   0  -1     1.449      .0        .0      .00000
   3  DUMM  DU    M    2   1   0     1.523   111.21       .0      .00000
   4  C2    c3    M    3   2   1     1.540   111.208  -180.000 -0.225163
   5  H4    hc    E    4   3   2     1.103    97.551    85.859  0.045640
   6  H5    hc    E    4   3   2     1.096    67.418   -19.026  0.045640
   7  C1    c3    M    4   3   2     1.538   151.634  -111.860  0.080747
   8  H2    hc    E    7   4   3     1.101   110.294   141.558 -0.014288
   9  H3    hc    E    7   4   3     1.102   108.973    25.117 -0.014288
  10  C     c3    M    7   4   3     1.538   111.825   -95.411 -0.103318
  11  H     hc    E   10   7   4     1.101   110.312   177.045  0.017970
  12  H1    hc    E   10   7   4     1.102   109.076   -66.301  0.017970
  13  C5    c3    M   10   7   4     1.537   111.215    54.046  0.080747
  14  H9    hc    E   13  10   7     1.101   109.084    66.404 -0.014288
  15  H10   hc    E   13  10   7     1.100   110.169  -177.183 -0.014288
  16  C4    c3    M   13  10   7     1.537   111.713   -54.199 -0.225163
  17  H7    hc    E   16  13  10     1.104   109.017   -64.902  0.045640
  18  H8    hc    E   16  13  10     1.095   111.417   176.938  0.045640
  19  C3    c3    M   16  13  10     1.543   111.951    55.117  0.577445
  20  H6    h1    E   19  16  13     1.098   108.500    63.202  0.013821
  21  N     n7    M   19  16  13     1.468   114.430  -178.856 -0.874110
  22  H11   hn    E   21  19  16     1.021   111.648    37.402  0.370705
  23  S     s6    M   21  19  16     1.756   116.314   -84.601  1.125689
  24  O1    o     E   23  21  19     1.487   103.230   -65.386 -0.660916
  25  O2    o     E   23  21  19     1.496   107.059    54.451 -0.660916
  26  O     o     M   23  21  19     1.486   101.569   174.057 -0.660916


LOOP
   C3   C2

IMPROPER

DONE
STOP
