# Supplementary material for: Prediction of dynamic allostery for the transmembrane domain of the sweet taste receptor subunit, TAS1R3
Source: Commun Biol. 2023 Apr 3;6:340. doi: 10.1038/s42003-023-04705-5 (PMC10070457; doi:10.1038/s42003-023-04705-5)
Supplement: Supplementary file 3 — Supplementary Data 1 [file 42003_2023_4705_MOESM3_ESM.zip › Supplementary Data 1/3_Parameters/Gymnemic_acidI/UNK.frcmod]

Remark line goes here
MASS

BOND

ANGLE

DIHE
hc-c3-ce-c    1    0.380       180.000          -3.000      same as hc-c3-c2-c2
hc-c3-ce-c    1    0.000         0.000          -2.000      same as hc-c3-c2-c2
hc-c3-ce-c    1    1.150         0.000           1.000      same as hc-c3-c2-c2, penalty score=324.0
hc-c3-ce-c2   1    0.380       180.000          -3.000      same as hc-c3-c2-c2
hc-c3-ce-c2   1    0.000         0.000          -2.000      same as hc-c3-c2-c2
hc-c3-ce-c2   1    1.150         0.000           1.000      same as hc-c3-c2-c2, penalty score=237.0

IMPROPER
c3-o -c -os         1.1          180.0         2.0          Same as X -o -c -o , penalty score= 49.6 (use general term))
ce-o -c -os         1.1          180.0         2.0          Same as X -o -c -o , penalty score= 49.6 (use general term))
c -c2-ce-c3         1.1          180.0         2.0          Using the default value
c3-ce-c2-ha         1.1          180.0         2.0          Same as X -X -ca-ha, penalty score= 47.1 (use general term))
c2-c3-c2-c3         1.1          180.0         2.0          Using the default value
c2-c3-c2-ha         1.1          180.0         2.0          Same as X -X -ca-ha, penalty score= 47.1 (use general term))
c3-o -c -o          1.1          180.0         2.0          Using general improper torsional angle  X- o- c- o, penalty score=  3.0)

NONBON
