# Supplementary material for: Prediction of dynamic allostery for the transmembrane domain of the sweet taste receptor subunit, TAS1R3
Source: Commun Biol. 2023 Apr 3;6:340. doi: 10.1038/s42003-023-04705-5 (PMC10070457; doi:10.1038/s42003-023-04705-5)
Supplement: Supplementary file 3 — Supplementary Data 1 [file 42003_2023_4705_MOESM3_ESM.zip › Supplementary Data 1/3_Parameters/Gymnemic_acidI/UNK.prep]

    0    0    2

This is a remark line
molecule.res
UNK   INT  0
CORRECT     OMIT DU   BEG
  0.0000
   1  DUMM  DU    M    0  -1  -2     0.000      .0        .0      .00000
   2  DUMM  DU    M    1   0  -1     1.449      .0        .0      .00000
   3  DUMM  DU    M    2   1   0     1.523   111.21       .0      .00000
   4  O3    oh    M    3   2   1     1.540   111.208  -180.000 -0.719782
   5  H38   ho    E    4   3   2     0.970    96.985   -90.952  0.442457
   6  C26   c3    M    4   3   2     1.437    24.553   150.172  0.235475
   7  H36   h1    E    6   4   3     1.100   109.832   122.725 -0.007910
   8  H37   h1    E    6   4   3     1.096   107.912     5.389 -0.007910
   9  C24   c3    M    6   4   3     1.556   111.942  -116.102  0.186919
  10  C25   c3    3    9   6   4     1.541   108.789    43.450 -0.477514
  11  H33   hc    E   10   9   6     1.091   112.135  -178.825  0.117722
  12  H34   hc    E   10   9   6     1.091   110.056   -58.758  0.117722
  13  H35   hc    E   10   9   6     1.098   110.816    60.401  0.117722
  14  C19   c3    M    9   6   4     1.579   106.720   166.605 -0.056155
  15  H5    hc    E   14   9   6     1.105   103.713    50.872 -0.071581
  16  C18   c3    M   14   9   6     1.543   115.630   -64.366 -0.182297
  17  H27   hc    E   16  14   9     1.094   111.654    40.356  0.087087
  18  H28   hc    E   16  14   9     1.095   110.781   -76.659  0.087087
  19  C17   c3    M   16  14   9     1.538   110.717   160.145 -0.302427
  20  H25   hc    E   19  16  14     1.096   106.669   -66.469  0.073878
  21  H26   hc    E   19  16  14     1.099   109.388   179.184  0.073878
  22  C16   c3    M   19  16  14     1.552   114.461    56.117  0.382484
  23  C34   c3    3   22  19  16     1.550   107.217    76.734 -0.514142
  24  H45   hc    E   23  22  19     1.093   112.759  -177.868  0.112264
  25  H46   hc    E   23  22  19     1.090   110.760   -57.638  0.112264
  26  H47   hc    E   23  22  19     1.095   111.748    60.530  0.112264
  27  C11   c3    M   22  19  16     1.611   110.752  -162.524  0.441894
  28  C40   c3    3   27  22  19     1.564   112.042    59.804 -0.251919
  29  H56   hc    E   28  27  22     1.094   112.019   -50.336  0.040865
  30  H57   hc    E   28  27  22     1.092   112.514    71.889  0.040865
  31  H58   hc    E   28  27  22     1.093   110.487  -168.749  0.040865
  32  C10   c3    M   27  22  19     1.556   110.910   -58.952 -0.232803
  33  H20   hc    E   32  27  22     1.099   108.397    79.901  0.040880
  34  H21   hc    E   32  27  22     1.092   112.037   -36.531  0.040880
  35  C9    c3    M   32  27  22     1.540   116.125  -159.236  0.213140
  36  H3    h1    E   35  32  27     1.099   109.199   -62.423  0.054693
  37  O11   oh    S   35  32  27     1.431   109.412   179.669 -0.674169
  38  H59   ho    E   37  35  32     0.971   107.434    58.266  0.427036
  39  C8    c3    M   35  32  27     1.553   112.001    56.049  0.073947
  40  C41   c3    3   39  35  32     1.551   113.611    54.135  0.282190
  41  O12   os    S   40  39  35     1.438   114.478    57.193 -0.410352
  42  C42   c     B   41  40  39     1.349   118.673   103.398  0.812541
  43  O13   o     E   42  41  40     1.217   124.568     8.047 -0.630940
  44  C43   c3    3   42  41  40     1.507   110.401  -172.024 -0.594539
  45  H62   hc    E   44  42  41     1.096   108.215    71.030  0.172544
  46  H63   hc    E   44  42  41     1.091   109.907  -168.974  0.172544
  47  H64   hc    E   44  42  41     1.094   110.863   -46.598  0.172544
  48  H60   h1    E   40  39  35     1.094   109.294   179.449  0.008856
  49  H61   h1    E   40  39  35     1.088   110.458   -61.329  0.008856
  50  C7    c3    M   39  35  32     1.558   115.114  -179.906  0.052439
  51  H2    h1    E   50  39  35     1.099   105.895  -176.570  0.090390
  52  O14   oh    S   50  39  35     1.427   110.894   -59.473 -0.592796
  53  H65   ho    E   52  50  39     0.969   106.436  -164.399  0.435221
  54  C6    c3    M   50  39  35     1.539   113.842    65.245 -0.047407
  55  O2    os    S   54  50  39     1.458   105.603  -179.343 -0.285643
  56  C5    c     B   55  54  50     1.359   118.889   128.267  0.524292
  57  C3    ce    B   56  55  54     1.501   111.089  -177.960 -0.045036
  58  C2    c2    B   57  56  55     1.347   115.793   179.339 -0.073710
  59  C1    c3    3   58  57  56     1.499   128.329  -179.818 -0.133049
  60  H13   hc    E   59  58  57     1.099   110.117   121.133  0.067401
  61  H14   hc    E   59  58  57     1.099   110.190  -121.996  0.067401
  62  H15   hc    E   59  58  57     1.093   113.802    -0.377  0.067401
  63  H16   ha    E   58  57  56     1.089   116.073     0.059  0.113758
  64  C4    c3    3   57  56  55     1.510   118.413    -0.707 -0.205025
  65  H17   hc    E   64  57  56     1.097   111.203   -57.148  0.072093
  66  H18   hc    E   64  57  56     1.096   111.410    61.399  0.072093
  67  H19   hc    E   64  57  56     1.092   111.675  -177.963  0.072093
  68  O1    o     E   56  55  54     1.216   123.685     2.324 -0.564126
  69  H1    h1    E   54  50  39     1.092   110.004   -64.060  0.135555
  70  C37   c3    M   54  50  39     1.545   113.453    59.806  0.488295
  71  C38   c3    3   70  54  50     1.544   112.601    66.275 -0.486066
  72  H50   hc    E   71  70  54     1.095   110.867    60.352  0.116007
  73  H51   hc    E   71  70  54     1.098   109.489   179.257  0.116007
  74  H52   hc    E   71  70  54     1.094   113.472   -60.831  0.116007
  75  C39   c3    3   70  54  50     1.542   110.147  -172.883 -0.486066
  76  H53   hc    E   75  70  54     1.096   111.489    54.180  0.116007
  77  H54   hc    E   75  70  54     1.097   110.212   174.273  0.116007
  78  H55   hc    E   75  70  54     1.095   111.500   -66.196  0.116007
  79  C36   c3    M   70  54  50     1.548   106.129   -55.616 -0.157666
  80  H48   hc    E   79  70  54     1.094   108.086   -70.587  0.062878
  81  H49   hc    E   79  70  54     1.097   108.869   175.021  0.062878
  82  C35   c3    M   79  70  54     1.552   115.684    53.724 -0.020025
  83  H12   hc    E   82  79  70     1.099   106.199    62.163  0.059433
  84  C12   c2    M   82  79  70     1.532   111.206   177.001 -0.476306
  85  C13   c2    M   84  82  79     1.341   118.909   -89.561 -0.089662
  86  H22   ha    E   85  84  82     1.093   118.666    -3.059  0.099921
  87  C14   c3    M   85  84  82     1.504   126.073   177.709 -0.034298
  88  H23   hc    E   87  85  84     1.099   107.812   120.844  0.016526
  89  H24   hc    E   87  85  84     1.098   108.599  -126.254  0.016526
  90  C15   c3    M   87  85  84     1.546   114.395    -3.548  0.211538
  91  H4    hc    E   90  87  85     1.095   105.919   -79.049 -0.042678
  92  C20   c3    M   90  87  85     1.585   113.714   169.344  0.188134
  93  C33   c3    3   92  90  87     1.555   113.569   -59.800 -0.337667
  94  H42   hc    E   93  92  90     1.094   111.308    34.128  0.065176
  95  H43   hc    E   93  92  90     1.092   110.825   152.226  0.065176
  96  H44   hc    E   93  92  90     1.091   114.003   -87.391  0.065176
  97  C21   c3    M   92  90  87     1.553   107.564    58.658  0.062708
  98  H29   hc    E   97  92  90     1.097   110.048   -71.716 -0.002648
  99  H30   hc    E   97  92  90     1.101   109.225    44.495 -0.002648
 100  C22   c3    M   97  92  90     1.531   113.525   165.649 -0.444184
 101  H31   hc    E  100  97  92     1.097   111.748    65.284  0.145438
 102  H32   hc    E  100  97  92     1.094   110.251  -176.760  0.145438
 103  C23   c3    M  100  97  92     1.527   110.776   -56.997  0.457337
 104  H6    h1    E  103 100  97     1.104   107.439   -60.275  0.017466
 105  O4    os    M  103 100  97     1.429   110.962  -178.040 -0.361211
 106  C27   c3    M  105 103 100     1.404   116.221    91.533 -0.186045
 107  H7    h2    E  106 105 103     1.109   109.273    46.808  0.129097
 108  O5    os    E  106 105 103     1.405   109.461   -72.818 -0.347753
 109  C28   c3    M  106 105 103     1.537   106.612   164.298  0.395146
 110  H8    h1    E  109 106 105     1.100   108.238    55.864  0.036543
 111  O10   oh    S  109 106 105     1.426   109.342   -64.605 -0.750296
 112  H41   ho    E  111 109 106     0.978   106.756    43.068  0.467226
 113  C29   c3    M  109 106 105     1.524   108.899   174.530  0.341540
 114  H9    h1    E  113 109 106     1.102   108.425    68.919  0.029343
 115  O9    oh    S  113 109 106     1.430   110.216  -171.791 -0.737991
 116  H40   ho    E  115 113 109     0.974   104.746   164.476  0.465390
 117  C30   c3    M  113 109 106     1.532   110.595   -49.627 -0.074682
 118  H10   h1    E  117 113 109     1.103   108.453   -63.780  0.096893
 119  O8    oh    S  117 113 109     1.419   107.462   177.287 -0.729657
 120  H39   ho    E  119 117 113     1.005   102.193  -162.430  0.462960
 121  C31   c3    M  117 113 109     1.539   110.833    54.121  0.198915
 122  H11   h1    E  121 117 113     1.106   108.720    59.394  0.016130
 123  C32   c     M  121 117 113     1.565   113.648   177.979  0.814280
 124  O7    o     E  123 121 117     1.276   112.932   -37.999 -0.802634
 125  O6    o     M  123 121 117     1.242   118.191   144.610 -0.802634


LOOP
  C23  C24
  C20  C19
  C15  C16
  C12  C11
  C35   C8
  C31   O5

IMPROPER
  C43  O13  C42  O12
   C3   O1   C5   O2
   C2   C4   C3   C5
   C1   C3   C2  H16
  C13  C11  C12  C35
  C12  C14  C13  H22
  C31   O7  C32   O6

DONE
STOP
