# Supplementary material for: Prediction of dynamic allostery for the transmembrane domain of the sweet taste receptor subunit, TAS1R3
Source: Commun Biol. 2023 Apr 3;6:340. doi: 10.1038/s42003-023-04705-5 (PMC10070457; doi:10.1038/s42003-023-04705-5)
Supplement: Supplementary file 3 — Supplementary Data 1 [file 42003_2023_4705_MOESM3_ESM.zip › Supplementary Data 1/3_Parameters/Lactisole/UNK.prep]

    0    0    2

This is a remark line
molecule.res
UNK   INT  0
CORRECT     OMIT DU   BEG
  0.0000
   1  DUMM  DU    M    0  -1  -2     0.000      .0        .0      .00000
   2  DUMM  DU    M    1   0  -1     1.449      .0        .0      .00000
   3  DUMM  DU    M    2   1   0     1.523   111.21       .0      .00000
   4  O     o     M    3   2   1     1.540   111.208  -180.000 -0.852066
   5  C2    c     M    4   3   2     1.249    94.132    10.219  0.793879
   6  O3    o     E    5   4   3     1.262   130.411    19.950 -0.852066
   7  C1    c3    M    5   4   3     1.575   118.203  -158.109  0.529332
   8  C     c3    3    7   5   4     1.531   110.327   106.275 -0.314457
   9  H1    hc    E    8   7   5     1.094   108.911    57.106  0.064393
  10  H2    hc    E    8   7   5     1.096   109.436   -61.504  0.064393
  11  H3    hc    E    8   7   5     1.099   112.531   178.165  0.064393
  12  H     h1    E    7   5   4     1.096   106.757  -133.137 -0.098074
  13  O1    os    M    7   5   4     1.452   110.762   -15.297 -0.531421
  14  C3    ca    M   13   7   5     1.348   120.989  -155.431  0.363952
  15  C4    ca    M   14  13   7     1.406   116.052   177.860 -0.250987
  16  H4    ha    E   15  14  13     1.087   117.767    -0.008  0.178020
  17  C5    ca    M   15  14  13     1.396   121.642  -179.575 -0.320686
  18  H5    ha    E   17  15  14     1.086   118.786   179.848  0.165336
  19  C6    ca    M   17  15  14     1.400   120.008     0.096  0.431919
  20  O2    os    S   19  17  15     1.387   124.721  -179.983 -0.438494
  21  C9    c3    3   20  19  17     1.412   117.664    -0.554  0.081461
  22  H8    h1    E   21  20  19     1.100   111.756   -60.841  0.049830
  23  H9    h1    E   21  20  19     1.101   111.732    61.354  0.049830
  24  H10   h1    E   21  20  19     1.093   106.115  -179.823  0.049830
  25  C7    ca    M   19  17  15     1.396   119.024    -0.074 -0.320686
  26  H6    ha    E   25  19  17     1.087   118.774  -179.877  0.165336
  27  C8    ca    M   25  19  17     1.396   121.035    -0.039 -0.250987
  28  H7    ha    E   27  25  19     1.084   118.914  -179.615  0.178020


LOOP
   C8   C3

IMPROPER
   C1   O    C2   O3
   C4   C8   C3   O1
   C3   C5   C4   H4
   C4   C6   C5   H5
   C5   C7   C6   O2
   C6   C8   C7   H6
   C3   C7   C8   H7

DONE
STOP
