# Supplementary material for: Prediction of dynamic allostery for the transmembrane domain of the sweet taste receptor subunit, TAS1R3
Source: Commun Biol. 2023 Apr 3;6:340. doi: 10.1038/s42003-023-04705-5 (PMC10070457; doi:10.1038/s42003-023-04705-5)
Supplement: Supplementary file 3 — Supplementary Data 1 [file 42003_2023_4705_MOESM3_ESM.zip › Supplementary Data 1/3_Parameters/Saccharin/UNK.frcmod]

Remark line goes here
MASS

BOND
ce-o   622.90   1.225       same as c2- o, penalty score=  7.0

ANGLE
ca-ce-o    71.325     123.420   Calculated using ca-ca- o, penalty score= 23.0
ce-nf-sy   63.600     120.780   same as cc-nf-sy, penalty score=  2.2
nf-ce-o    73.376     127.780   Calculated using nc-ca- o, penalty score= 25.1

DIHE
ca-ca-ce-nf   4    2.800       180.000           2.000      same as X -c2-ca-X , penalty score=237.0
ca-ca-ce-o    4    2.800       180.000           2.000      same as X -c2-ca-X , penalty score=237.0
ca-ce-nf-sy   2    1.600       180.000           2.000      same as X -ce-ne-X , penalty score=138.0
o -ce-nf-sy   2    1.600       180.000           2.000      same as X -ce-ne-X , penalty score=138.0

IMPROPER
ca-ca-ca-ha         1.1          180.0         2.0          Using general improper torsional angle  X- X-ca-ha, penalty score=  6.0)
ca-ca-ca-ce         1.1          180.0         2.0          Using the default value
ca-ca-ca-sy         1.1          180.0         2.0          Using the default value
ca-nf-ce-o          1.1          180.0         2.0          Using the default value

NONBON
