# Supplementary material for: Prediction of dynamic allostery for the transmembrane domain of the sweet taste receptor subunit, TAS1R3
Source: Commun Biol. 2023 Apr 3;6:340. doi: 10.1038/s42003-023-04705-5 (PMC10070457; doi:10.1038/s42003-023-04705-5)
Supplement: Supplementary file 3 — Supplementary Data 1 [file 42003_2023_4705_MOESM3_ESM.zip › Supplementary Data 1/3_Parameters/Saccharin/UNK.prep]

    0    0    2

This is a remark line
molecule.res
UNK   INT  0
CORRECT     OMIT DU   BEG
  0.0000
   1  DUMM  DU    M    0  -1  -2     0.000      .0        .0      .00000
   2  DUMM  DU    M    1   0  -1     1.449      .0        .0      .00000
   3  DUMM  DU    M    2   1   0     1.523   111.21       .0      .00000
   4  C2    ca    M    3   2   1     1.540   111.208  -180.000 -0.094640
   5  H2    ha    E    4   3   2     1.087   111.821     0.000  0.136910
   6  C1    ca    M    4   3   2     1.401     9.489  -180.000 -0.153490
   7  H1    ha    E    6   4   3     1.088   119.730     0.000  0.140460
   8  C     ca    M    6   4   3     1.403   120.623  -180.000 -0.112570
   9  H     ha    E    8   6   4     1.089   119.421   180.000  0.133090
  10  C5    ca    M    8   6   4     1.400   120.768     0.000 -0.155460
  11  H3    ha    E   10   8   6     1.087   121.951   180.000  0.133390
  12  C4    ca    M   10   8   6     1.393   118.513     0.000 -0.001070
  13  C3    ca    M   12  10   8     1.388   120.082     0.000 -0.147270
  14  S     sy    M   13  12  10     1.813   106.291   180.000  1.185020
  15  O1    o     E   14  13  12     1.482   108.991  -116.531 -0.645720
  16  O2    o     E   14  13  12     1.482   108.991   116.531 -0.645720
  17  N     nf    M   14  13  12     1.642    96.545    -0.000 -0.809840
  18  C6    ce    M   17  14  13     1.357   111.903    -0.000  0.743050
  19  O     o     M   18  17  14     1.241   126.239   180.000 -0.706140


LOOP
   C3   C2
   C6   C4

IMPROPER
   C3   C1   C2   H2
   C2   C    C1   H1
   C1   C5   C    H 
   C4   C    C5   H3
   C3   C5   C4   C6
   C4   C2   C3   S 
   C4   N    C6   O 

DONE
STOP
