# Supplementary material for: Prediction of dynamic allostery for the transmembrane domain of the sweet taste receptor subunit, TAS1R3
Source: Commun Biol. 2023 Apr 3;6:340. doi: 10.1038/s42003-023-04705-5 (PMC10070457; doi:10.1038/s42003-023-04705-5)
Supplement: Supplementary file 4 — Supplementary Data 2 [file 42003_2023_4705_MOESM4_ESM.xlsx]

## Sheet: Fig2b
GAI		Saccharin		Lactisole		Cyclamate		hTAS1R3Apo		Cyclamate(hmTAS1R3Q795R))		hmTAS1R3Q795RApo		Cyclamate(mTas1r3))		Lactisole(mTas1r3))		mTas1r3Apo
PC1	PC2	PC1	PC2	PC1	PC2	PC1	PC2	PC1	PC2	PC1	PC2	PC1	PC2	PC1	PC2	PC1	PC2	V1	V2
-28.8097	-6.42734	3.75708	-10.017	17.4785	-14.4343	2.1975	29.1059	8.98204	-4.84168	5.01609	3.89568	12.5655	-16.51	-7.86467	-18.0128	-18.8648	-20.0972	-9.15295	-24.2417
-28.9215	-4.50541	1.70553	-9.15567	17.1102	-13.5093	3.45567	27.4084	12.18	-7.55519	5.72835	2.16909	8.13507	-20.4582	-9.50066	-16.0377	-19.1032	-20.2516	-9.61817	-20.8964
-29.2415	-5.58429	1.32111	-5.92923	17.0203	-11.5922	1.16478	25.4254	10.8452	-3.68335	6.14636	3.1268	9.37775	-19.6667	-6.19643	-16.4557	-13.067	-19.7142	-11.6074	-16.9457
-29.8804	-6.8101	0.283069	-8.2899	18.8188	-11.9094	1.90828	26.9645	13.9455	-2.95871	6.27391	1.64092	6.8044	-23.3606	-4.71421	-15.8568	-14.0827	-22.4305	-10.6802	-12.351
-29.5092	-5.95664	1.96325	-10.7552	19.4703	-14.2553	3.20519	26.0987	7.72834	-2.8036	4.88524	4.28427	7.06034	-18.4675	-8.45044	-20.1459	-15.7185	-22.0475	-5.05881	-11.9971
-26.9543	-5.33123	4.14896	-8.70577	20.3051	-15.802	4.04982	28.835	9.59058	-1.32872	6.50088	3.48974	4.925	-24.0144	-8.04186	-20.3614	-17.2686	-22.9447	-6.11971	-3.89163
-29.2998	-4.33895	8.02731	-10.1383	21.2106	-14.7785	3.06046	29.5509	9.76303	-2.45341	6.06023	1.34896	5.16834	-19.45	-8.43123	-18.6137	-16.6025	-18.8104	-1.84564	-5.6441
-28.6436	-9.90813	4.38735	-12.3164	21.3952	-15.2096	9.7005	26.0944	9.28117	-2.91646	5.41556	0.878867	8.83424	-24.1612	-7.78758	-13.7764	-15.0381	-22.5397	-3.47931	-2.70682
-30.296	-6.8336	5.95244	-9.06429	20.8151	-11.2617	5.55053	30.1894	8.34339	-3.48236	6.33541	1.97015	10.4373	-23.0585	-9.19014	-18.551	-14.5699	-24.8383	-2.03465	-1.12378
-31.3235	-4.10025	3.26662	-8.26874	19.8904	-12.8778	6.50467	27.8791	5.07681	-0.688167	4.42195	2.46099	5.40815	-20.5118	-10.953	-19.8709	-17.0439	-22.8793	-7.84265	-1.56163
-28.4347	-7.81334	4.58203	-9.54992	20.1693	-12.6125	3.62433	26.9332	7.90208	-2.67102	6.66138	1.6381	8.7767	-23.13	-9.61921	-22.0705	-17.5533	-21.5138	-2.75629	-5.23264
-29.0071	-8.04115	4.68074	-8.78743	23.0434	-14.6265	4.9022	25.8177	9.61061	-4.36967	7.83057	3.35108	10.5194	-20.0306	-4.92082	-21.8144	-20.7801	-23.5523	-4.21593	-2.03369
-32.4196	-4.8817	5.24781	-9.11755	20.2013	-12.0039	5.27887	25.6491	4.92773	-5.05202	8.30006	1.95813	15.9886	-18.2591	-6.92892	-19.0749	-22.1591	-22.7923	-2.10965	-3.0308
-31.982	-4.61085	6.17461	-8.31829	22.8922	-11.4073	5.32946	23.5305	8.49522	-6.59167	4.42823	-0.304875	12.582	-24.0157	-5.48972	-22.6181	-19.3396	-27.7841	-2.62107	-4.92559
-31.8811	-4.30943	5.25735	-9.88645	20.7413	-11.8727	6.85164	25.8263	13.1856	-3.33792	4.40004	2.85364	11.4337	-21.1704	-6.50691	-19.352	-20.0901	-22.9589	0.743706	-4.35293
-31.9687	-4.5479	6.44555	-9.26737	22.7705	-12.7165	4.01794	25.1453	9.93081	-4.46138	5.2345	3.69758	12.6706	-24.1594	-7.28049	-20.1412	-18.1891	-23.9305	3.29978	-2.6341
-28.5277	-8.38403	5.74058	-10.5296	19.8828	-11.3621	2.10797	26.732	7.08656	-3.76008	4.69937	2.42809	11.9443	-24.0046	-4.97947	-19.2529	-15.0721	-26.0619	-1.6474	-1.25606
-29.1617	-4.9596	8.33142	-11.8272	22.919	-12.581	2.10413	27.9626	16.9266	-8.20343	6.22295	3.17383	9.09563	-20.9365	-9.45703	-19.1295	-13.8346	-24.9592	2.13732	-4.21447
-30.1544	-5.77773	6.04549	-10.6259	23.4942	-10.4705	5.16624	25.8709	14.4279	-5.63985	10.0486	2.44911	13.2017	-22.791	-9.83414	-21.7173	-16.1219	-25.9047	-1.72794	-3.77083
-32.3224	-6.19784	3.02213	-7.48876	23.6636	-11.0761	3.39402	23.4284	13.5691	-6.0485	7.44828	3.00454	9.52416	-20.7746	-5.53074	-20.3271	-13.2456	-26.9898	-3.65692	-2.42417
-27.7334	-7.50981	9.1801	-9.66812	25.7186	-12.3286	4.31082	27.2648	13.8529	-7.24661	9.48459	-0.0282704	14.9839	-21.7471	-6.8749	-20.3042	-14.5781	-25.7791	1.86903	-5.03835
-27.8982	-6.27344	7.46484	-9.3183	25.0131	-14.911	5.50898	23.1172	17.1833	-5.13227	9.14916	1.29466	9.40772	-21.0248	-9.18873	-21.4206	-13.7473	-24.4305	-0.489337	-3.68602
-32.2695	-5.72308	10.5209	-9.70445	24.6699	-15.9573	3.82519	26.006	16.6979	-5.14155	7.81551	0.927793	8.54516	-21.4148	-10.4478	-18.5824	-14.2046	-25.9511	-0.569535	-4.52862
-27.4207	-6.73379	7.04555	-8.83464	20.2007	-13.358	1.77762	27.7178	18.4749	-6.81484	9.52953	2.45859	11.3994	-17.0355	-8.44773	-22.5393	-10.0716	-25.4293	-3.13346	-7.29331
-29.2793	-6.95415	8.21722	-10.0247	23.1865	-14.535	4.55527	26.7738	14.857	-3.78176	11.1267	0.393376	13.5088	-18.2002	-7.18012	-21.843	-14.8575	-25.5952	2.91638	-7.34492
-34.0892	-6.80073	7.9864	-7.92456	29.3474	-15.7618	6.49849	26.3505	16.6319	-2.47413	8.36837	0.951828	12.6873	-14.5512	-8.00477	-19.3106	-15.165	-26.7831	2.41767	-3.98255
-30.4296	-5.31441	6.87704	-7.40138	27.8531	-13.9572	6.17318	27.1258	19.4383	-4.2702	9.97088	1.17874	15.7079	-20.2914	-8.85664	-18.6182	-16.7929	-24.4424	-0.0473289	-4.9252
-32.8573	-8.87803	5.50289	-10.323	23.2056	-11.4323	5.18893	25.1602	19.1247	-2.67651	5.10018	0.684923	10.9812	-18.6489	-5.73551	-22.1712	-19.1898	-24.5973	2.52284	-5.24113
-32.5906	-6.96611	7.25963	-11.1478	26.0252	-14.2836	2.20405	25.6963	19.4708	-4.21811	5.78207	0.822783	8.62035	-20.4235	-7.96481	-23.3397	-17.2497	-25.985	-1.39354	-7.23069
-31.4153	-5.25059	10.726	-12.385	27.7346	-16.9426	2.57564	26.0878	15.0363	-2.4066	7.7534	1.9725	10.6558	-16.317	-10.9743	-21.2554	-17.6295	-22.8394	6.16753	-4.42894
-32.4731	-5.54425	10.3312	-9.73927	13.8359	-13.6472	0.77043	25.4928	15.0051	-4.85756	6.45787	1.1084	5.44082	-18.6013	-11.3305	-23.2551	-17.7848	-21.9153	3.28715	-7.59408
-31.9418	-6.36252	8.59567	-8.7819	20.8697	-13.7995	3.95237	21.6267	18.8197	-3.33443	9.12849	-2.01369	5.46744	-24.7561	-11.5066	-20.9789	-15.7559	-27.784	4.24945	-6.2602
-31.5395	-6.16108	8.90413	-10.0027	19.9687	-12.2076	0.304489	24.1227	12.4676	-2.41249	6.40914	1.4111	7.98119	-19.9409	-10.6611	-19.929	-14.9108	-28.8697	3.62509	-7.43294
-32.5149	-4.73334	7.21421	-9.02064	22.9422	-14.0523	1.12843	26.8453	16.5723	-3.68903	7.00423	3.43882	9.04968	-17.0349	-7.00159	-21.6702	-16.0901	-29.0519	5.57189	-9.69434
-30.4495	-3.2778	9.23143	-7.21774	21.0511	-14.6592	2.07645	25.1216	12.3094	-3.3459	8.41908	2.17745	5.20587	-19.4655	-8.84781	-17.1117	-18.426	-26.4777	-1.12602	-9.19297
-29.7482	-6.08312	10.9893	-9.05406	20.5799	-12.5377	3.36006	27.0871	21.8444	-1.12816	8.27736	1.78852	7.00206	-19.3011	-5.75257	-15.668	-15.6362	-30.1348	5.83903	-9.2584
-30.569	-3.60492	7.51945	-9.09447	19.7651	-12.3055	2.08541	25.3277	19.5187	-2.36324	10.3949	1.67044	13.4439	-13.6635	-4.36135	-15.1384	-19.1612	-30.4191	6.93051	-9.95293
-30.6545	-4.43701	6.76454	-9.25561	24.628	-11.6467	4.5917	23.1657	17.7261	-1.02987	6.66851	2.69119	8.79893	-20.311	-3.93225	-15.9222	-15.7631	-28.0373	3.17576	-7.37917
-27.4254	-4.17217	8.24904	-5.58432	26.8983	-12.3885	0.0309897	24.0572	14.5025	-1.68735	7.6999	3.40113	7.92657	-16.0956	-7.43541	-21.4516	-19.9049	-24.8577	4.85089	-11.0192
-30.9499	-7.56303	8.86569	-8.69337	28.4339	-12.9271	4.87964	26.2604	16.0225	-0.848744	10.6479	0.0988685	7.34356	-14.802	-7.8737	-21.2641	-21.4686	-26.229	0.66898	-13.1223
-30.356	-4.62637	7.57979	-10.2603	25.4521	-15.662	2.96933	25.6549	13.7117	-1.84652	10.5621	2.46813	7.63944	-17.9832	-6.50572	-26.1146	-22.8266	-26.9232	9.59614	-9.18455
-29.0074	-5.52212	10.5814	-7.51437	26.6801	-14.6386	1.68484	27.5676	14.4539	-0.633919	8.45872	3.73623	6.85272	-17.238	-11.5777	-21.2139	-18.3602	-26.0019	11.8137	-17.0042
-27.1602	-6.95798	8.2528	-11.5244	29.2196	-12.3643	-0.0284192	29.3709	17.6471	0.477864	10.4355	2.74419	9.00913	-15.2276	-9.56186	-22.6721	-17.6249	-25.2948	10.1159	-14.6263
-31.3634	-8.33733	9.2494	-8.88039	25.5554	-12.3248	2.93086	28.9908	13.9657	0.492256	9.4855	1.7224	6.01651	-16.1973	-9.24442	-22.9051	-15.3887	-26.2821	12.8733	-9.5318
-29.8361	-6.05267	7.90253	-6.01083	25.3612	-12.689	3.75105	27.3892	15.6207	-0.157508	11.6409	3.13968	3.94692	-18.8241	-10.9107	-22.9603	-15.4496	-26.6724	21.0196	-9.79623
-29.8772	-3.75971	8.80632	-7.75127	20.7819	-13.3846	3.39598	27.2679	17.1834	-1.68368	11.8269	4.1467	7.77604	-12.9059	-8.41887	-18.2258	-18.3067	-27.7016	3.74289	-12.7558
-31.2983	-5.43552	6.67602	-8.3522	22.8628	-12.1768	4.54942	29.013	11.1051	-0.220502	11.464	1.41532	6.65972	-15.9041	-7.60144	-21.8331	-15.1708	-27.7349	6.42636	-11.2581
-34.8511	-6.55879	9.52936	-7.80047	27.4759	-11.8975	0.552565	29.2442	11.1454	2.08246	10.5598	0.433364	5.81335	-14.1909	-4.17979	-22.0778	-18.5868	-27.1378	2.34997	-8.75071
-30.7484	-5.62328	8.63709	-8.88701	18.7202	-14.1674	5.76165	28.5832	12.0245	2.1886	10.0817	0.108438	6.00814	-12.0267	-6.02782	-19.1932	-19.6202	-27.1992	-0.659547	-9.74717
-32.5073	-6.0851	6.98382	-8.66025	17.8359	-11.6371	4.22182	30.2485	7.83574	1.24408	10.2557	0.560378	8.16198	-11.2576	-8.47359	-23.0966	-21.8952	-24.7903	-0.234491	-13.1253
-31.9138	-8.84242	8.15721	-8.80308	17.4567	-10.8033	6.41026	29.2068	14.2295	-0.0363679	12.41	-1.47074	10.4914	-11.5674	-7.01207	-21.6675	-19.098	-25.8672	5.23669	-10.1464
-30.3208	-9.5851	6.35814	-9.26714	20.4907	-11.1085	4.20005	26.986	13.8342	-1.62216	9.55954	0.372454	6.64815	-8.46489	-5.66788	-20.6496	-20.7146	-29.0796	7.51543	-7.53928
-28.4927	-6.49052	8.60304	-7.87696	21.5149	-10.9926	4.18412	29.7386	7.55725	2.08746	12.2952	1.85458	8.04744	-11.9224	-1.85124	-18.2239	-18.9651	-30.9878	9.47889	-13.8737
-27.3424	-6.73645	6.67407	-10.9484	26.1407	-11.2192	1.73084	27.4148	13.7009	-4.17375	10.9906	0.907891	7.85266	-15.2567	-3.46008	-21.7458	-16.7539	-32.2372	3.64348	-9.72195
-28.3871	-7.62426	6.91563	-8.53927	19.7097	-13.3679	5.51354	29.5685	10.6431	-1.33717	8.2142	1.58866	8.06483	-11.4179	-7.13957	-20.1013	-15.9348	-28.8664	-2.2912	-11.8247
-28.0946	-8.28404	9.62461	-6.05336	16.6546	-12.2154	7.40239	28.0912	10.896	-2.61328	11.3747	2.71801	6.66935	-14.9482	-10.2546	-21.055	-11.867	-29.5234	0.454723	-7.87139
-27.292	-8.45273	11.4421	-7.30902	17.0655	-17.4187	6.41749	27.8177	6.50466	-0.65912	9.00611	1.21013	7.55739	-15.3068	-10.3054	-19.6762	-8.98642	-30.1868	3.70603	-8.49252
-31.478	-8.85405	8.75386	-8.5871	19.5662	-15.9428	2.44733	29.705	9.75798	1.01235	12.061	1.21857	10.1965	-13.0344	-12.9588	-19.5955	-13.7052	-27.3558	6.51432	-8.79971
-29.7079	-8.15489	8.78614	-10.1275	16.9476	-15.3469	2.46282	28.083	7.45991	-0.914681	13.5421	-0.577092	10.488	-15.0615	-8.02046	-18.5641	-11.1822	-27.5955	7.31381	-15.671
-28.1462	-8.57634	8.07723	-8.69439	15.9294	-13.7497	3.46954	28.856	7.33195	-3.60593	12.6341	3.81897	9.90514	-13.7478	-6.89517	-18.4723	-14.002	-28.1749	4.80122	-9.42542
-27.5063	-6.77785	9.18315	-8.06716	17.8766	-13.9764	5.75112	29.5775	7.73518	0.593961	8.57869	2.85277	7.56954	-18.6694	-7.67849	-19.0125	-10.7424	-30.3246	1.74874	-8.73541
-29.7212	-9.37455	6.31961	-8.62638	23.0588	-12.6421	7.44195	29.9373	10.3241	0.564141	10.4765	3.79886	7.33282	-17.3384	-10.9793	-16.9043	-13.3063	-28.3401	3.1591	-9.05474
-31.1343	-6.86501	8.52143	-9.27597	20.7143	-13.5848	3.44707	26.8967	7.2645	-0.0881404	10.9854	2.57744	2.32962	-14.5687	-9.30464	-14.4517	-18.491	-27.2956	4.90275	-9.7218
-30.2768	-7.43469	5.04325	-9.4702	23.7504	-12.7914	2.84339	28.2505	10.2621	0.112748	8.61858	3.67715	5.17818	-17.7291	-5.7277	-18.7364	-13.4574	-26.5177	2.91155	-10.5307
-30.9188	-7.94904	5.30706	-8.59759	22.009	-11.1576	5.31611	28.9302	12.8205	-1.5071	10.9999	2.99719	11.8124	-14.0602	-5.68817	-16.8047	-16.5263	-26.5436	5.03907	-9.18584
-29.1338	-6.16136	2.90783	-7.63824	23.0634	-11.4792	7.71582	27.3757	11.3958	-1.71451	7.25935	4.22112	10.3737	-16.5923	-6.3113	-22.5253	-16.9615	-24.5831	3.56321	-10.4648
-29.134	-9.64507	4.99151	-8.07917	19.8775	-11.8184	5.49823	27.1974	9.44437	-1.20132	10.4666	2.78338	8.67561	-19.4641	-12.9808	-19.61	-14.9507	-24.5804	1.28782	-10.9937
-30.161	-7.09709	5.32226	-7.9428	22.0717	-12.4341	5.28387	26.3331	12.2765	-3.54832	9.85295	2.11801	7.1911	-17.3204	-5.29806	-18.0311	-13.2438	-23.2618	1.26636	-11.559
-30.038	-5.78037	2.67039	-6.55892	21.2757	-14.15	7.25419	25.9981	6.68756	-2.47441	9.30025	2.7034	5.62961	-18.6627	-5.20018	-16.5492	-14.8985	-27.7367	-1.16745	-14.1044
-30.1638	-8.60467	2.65675	-9.68368	21.3134	-12.2784	7.24323	25.446	11.9023	-2.81267	7.00471	4.01006	9.21945	-20.4702	-8.58115	-15.1878	-13.4826	-26.9405	1.51415	-8.66869
-31.1702	-6.40103	2.95204	-2.47659	26.5181	-13.329	5.46045	27.0814	17.9066	-2.838	6.73785	2.91679	11.9136	-13.4552	-4.78595	-12.6331	-12.2616	-25.4315	4.56176	-3.28738
-29.5138	-7.80813	5.67254	-6.1592	21.4976	-9.36845	6.71609	28.3276	12.2924	-1.86206	8.75102	4.14089	10.764	-14.4703	-6.6668	-15.4392	-17.281	-24.5219	1.25156	-5.17766
-28.8022	-7.79813	10.1526	-4.55369	18.5454	-10.1293	2.62546	27.6519	12.229	-1.06342	8.55397	3.4451	7.76255	-11.8877	-5.3329	-16.4737	-18.6013	-24.2565	7.1338	-3.3025
-30.3146	-7.59109	7.74568	-6.36668	18.043	-9.54616	5.57605	27.3108	16.0325	-2.08114	9.38856	3.80814	6.77147	-14.0477	-4.11441	-18.452	-14.0919	-24.6248	5.20483	-9.04264
-32.7244	-7.10516	8.37825	-4.8192	20.6258	-10.4525	4.94868	28.1824	12.0357	-2.6369	10.0695	3.96455	6.78161	-17.9887	-5.118	-13.061	-13.2765	-21.5972	7.64103	-3.73522
-32.4598	-7.32937	5.07755	-6.18552	21.8851	-10.6339	4.02865	29.1921	12.5649	1.28634	11.6473	2.99451	7.50371	-15.6329	-2.1196	-16.1471	-18.1733	-22.6107	8.00787	-5.56133
-33.2211	-6.35842	3.8116	-6.52505	22.1701	-10.0135	5.94137	27.9602	12.6442	-1.05602	8.33994	4.65136	2.82574	-15.8746	-6.71381	-14.5359	-18.0406	-20.9049	8.81991	-5.78661
-32.4705	-6.47756	5.19415	-5.56806	16.0045	-12.22	5.89999	26.6137	11.8946	-2.87059	8.01319	2.35481	3.70269	-14.9737	-7.48981	-13.237	-14.8647	-22.9421	6.49352	-7.50302
-36.1519	-9.60895	2.14864	-6.49294	15.3122	-10.3391	1.59153	27.6077	13.4368	-3.0844	9.27935	3.10063	1.27815	-11.2445	-4.50425	-14.3128	-17.2509	-22.3715	4.21756	-5.84699
-33.0183	-7.47264	1.31672	-4.77905	15.5414	-9.76542	2.26101	28.3811	7.13688	-5.68774	9.12002	3.94984	3.45973	-16.6091	-7.04612	-17.6505	-14.7881	-24.6176	4.59353	-5.01404
-32.3261	-8.73963	0.353035	-2.96482	20.0502	-12.2706	5.79464	25.8749	9.94043	-1.27378	9.9952	3.13984	0.529572	-14.4087	-3.05907	-16.5662	-14.8943	-23.914	2.23783	-9.75059
-35.6455	-10.8843	0.763859	-4.7324	18.7831	-11.5668	5.97944	28.0495	8.2978	-4.8635	9.9485	2.58082	6.26713	-18.7395	-7.50392	-21.274	-19.0954	-24.573	1.43597	-8.87864
-34.9281	-9.42407	3.22869	-4.30878	21.2992	-12.6186	5.79448	27.6614	10.5263	-5.99493	11.77	5.83081	5.18984	-13.6164	-6.34543	-18.1194	-11.9112	-26.5788	5.20537	-8.60418
-35.2953	-7.80176	3.32877	-4.82383	22.0889	-11.4275	6.4049	26.2549	11.0703	-3.95806	11.3657	4.35903	1.14976	-11.4678	-4.68857	-20.0471	-15.0723	-26.3523	3.80267	-9.15528
-34.2354	-3.80061	3.62975	-6.05841	23.8477	-11.3405	1.45849	26.9045	12.4316	-3.49424	11.6755	4.56718	-0.0324962	-14.6732	-3.56615	-14.6016	-12.6278	-25.377	7.72134	-9.55254
-33.3365	-9.62644	3.14053	-5.49999	23.4134	-8.55093	0.587384	26.9817	9.91717	-2.44646	12.5271	5.05258	1.4543	-13.7249	-3.21552	-17.8147	-14.1492	-27.0147	4.24941	-9.18693
-33.7587	-9.23578	3.39594	-5.00691	23.0541	-11.1572	0.94101	26.7352	11.6821	-2.16608	11.3181	3.97272	0.730392	-11.8011	-4.6086	-21.8773	-12.0522	-26.3562	3.32208	-6.44757
-35.2965	-9.87365	3.0984	-6.66161	24.8717	-9.66095	1.2086	28.5856	12.7704	-4.15356	10.5624	3.71086	0.378383	-12.3883	-5.11129	-21.1033	-14.8266	-26.31	4.84996	-7.8983
-32.1245	-7.20605	3.21012	-6.30318	19.4482	-10.3079	2.58283	28.8503	11.4094	-2.87676	9.58224	4.49688	5.33858	-15.4922	-5.20813	-16.9061	-14.7054	-25.0356	4.61876	-9.27991
-35.555	-6.56741	3.21056	-5.51293	22.4772	-10.4824	-1.50506	30.3748	7.33874	-4.89593	8.01372	3.95704	4.23252	-12.5365	-10.306	-20.1032	-14.277	-27.707	5.65471	-9.26431
-33.0287	-5.37833	3.32083	-2.94602	19.8179	-9.83452	1.81203	30.535	7.08929	-1.41235	5.33046	3.777	9.2438	-12.6889	-3.62447	-18.0668	-13.7172	-27.4003	4.69163	-9.06079
-30.7052	-5.88999	3.65741	-5.12474	17.9105	-6.83518	1.85332	29.2003	13.0448	-4.8828	5.97075	4.46824	9.04678	-11.7097	-6.46384	-17.2066	-12.3999	-27.7074	5.83228	-10.4318
-33.4872	-6.19186	1.30018	-5.03838	22.0063	-10.259	2.56826	25.7875	9.71714	-5.11947	7.26763	3.26498	10.518	-11.7717	-9.17065	-18.6295	-13.3659	-21.6102	2.19046	-8.70173
-31.9982	-9.13262	1.54145	-4.92705	18.1973	-9.84412	4.63769	25.5513	6.18309	-2.00268	7.82553	2.88363	12.0976	-9.06767	-4.10964	-16.5457	-14.8722	-24.5193	4.62085	-8.18104
-31.643	-9.94396	3.62275	-4.12918	19.2091	-12.0416	0.7524	25.6507	10.1068	-3.46612	8.14076	4.04256	11.4964	-10.9875	-4.62791	-14.7889	-12.6731	-25.9385	6.56587	-7.97134
-34.5479	-8.07091	3.49876	-5.81572	17.187	-11.3428	2.4944	24.7095	10.3573	-1.05611	9.35102	2.91887	11.3821	-14.2832	-11.2307	-12.9194	-15.8837	-23.5263	5.23237	-6.91985
-32.8296	-9.39154	4.39562	-6.54526	20.3566	-10.3483	2.51049	23.7854	9.36646	-1.28051	8.2623	1.07687	6.34141	-10.2284	-6.5738	-14.732	-14.6892	-28.1469	5.91708	-6.60317
-35.025	-5.1019	1.25453	-6.09587	20.3991	-9.52489	0.229449	25.807	9.52547	0.682387	11.3868	1.99601	5.7181	-15.3452	-8.285	-18.8554	-13.2304	-25.7463	5.32042	-7.78769
-31.8608	-7.80884	2.90607	-5.54353	19.1047	-11.0811	-0.29123	25.831	11.3555	-0.55444	8.29943	1.53431	7.05189	-13.2605	-6.21723	-13.0204	-12.9247	-24.4179	5.57179	-12.4419
-34.5385	-8.41955	3.40582	-5.46463	20.2876	-9.61797	0.694972	25.0765	9.8834	0.934187	8.16889	1.95339	5.11431	-14.7846	-5.3565	-12.5158	-14.7835	-26.3891	2.60857	-5.32462

## Sheet: Fig2c
Solution	Concentration	Value	Mean	SE
1_SC	1_0 mM Cyc	2.31	1.8675	0.17722
1_SC	1_0 mM Cyc	1.01
1_SC	1_0 mM Cyc	2.93
1_SC	1_0 mM Cyc	2.93
1_SC	1_0 mM Cyc	3.2
1_SC	1_0 mM Cyc	0.9
1_SC	1_0 mM Cyc	2.03
1_SC	1_0 mM Cyc	2.6
1_SC	1_0 mM Cyc	2.56
1_SC	1_0 mM Cyc	1.05
1_SC	1_0 mM Cyc	2.6
1_SC	1_0 mM Cyc	1.42
1_SC	1_0 mM Cyc	2.06
1_SC	1_0 mM Cyc	2.31
1_SC	1_0 mM Cyc	1.74
1_SC	1_0 mM Cyc	1.05
1_SC	1_0 mM Cyc	0.56
1_SC	1_0 mM Cyc	1.72
1_SC	1_0 mM Cyc	1.24
1_SC	1_0 mM Cyc	1.13
1_SC	2_30 mM Cyc	1.3	0.9035	0.156997
1_SC	2_30 mM Cyc	0.7
1_SC	2_30 mM Cyc	2.82
1_SC	2_30 mM Cyc	1.41
1_SC	2_30 mM Cyc	2.55
1_SC	2_30 mM Cyc	0.22
1_SC	2_30 mM Cyc	0.84
1_SC	2_30 mM Cyc	0.98
1_SC	2_30 mM Cyc	0.12
1_SC	2_30 mM Cyc	0.4
1_SC	2_30 mM Cyc	1.14
1_SC	2_30 mM Cyc	0.39
1_SC	2_30 mM Cyc	0.67
1_SC	2_30 mM Cyc	1.01
1_SC	2_30 mM Cyc	0.72
1_SC	2_30 mM Cyc	0.48
1_SC	2_30 mM Cyc	0.34
1_SC	2_30 mM Cyc	0.46
1_SC	2_30 mM Cyc	0.88
1_SC	2_30 mM Cyc	0.64
1_SC	3_100 mM Cyc	0	0.294	0.119926
1_SC	3_100 mM Cyc	0.16
1_SC	3_100 mM Cyc	1.9
1_SC	3_100 mM Cyc	0.24
1_SC	3_100 mM Cyc	1.51
1_SC	3_100 mM Cyc	0
1_SC	3_100 mM Cyc	0.29
1_SC	3_100 mM Cyc	0.29
1_SC	3_100 mM Cyc	0
1_SC	3_100 mM Cyc	-0.1
1_SC	3_100 mM Cyc	-0.05
1_SC	3_100 mM Cyc	-0.14
1_SC	3_100 mM Cyc	0.13
1_SC	3_100 mM Cyc	-0.08
1_SC	3_100 mM Cyc	0.38
1_SC	3_100 mM Cyc	0.26
1_SC	3_100 mM Cyc	0.24
1_SC	3_100 mM Cyc	0.05
1_SC	3_100 mM Cyc	0.85
1_SC	3_100 mM Cyc	-0.05
2_Sac	1_0 mM Cyc	1.95	1.8865	0.187735
2_Sac	1_0 mM Cyc	0.37
2_Sac	1_0 mM Cyc	2.96
2_Sac	1_0 mM Cyc	3.23
2_Sac	1_0 mM Cyc	2.98
2_Sac	1_0 mM Cyc	2.25
2_Sac	1_0 mM Cyc	2.41
2_Sac	1_0 mM Cyc	2.17
2_Sac	1_0 mM Cyc	0.91
2_Sac	1_0 mM Cyc	2.66
2_Sac	1_0 mM Cyc	1.42
2_Sac	1_0 mM Cyc	2.84
2_Sac	1_0 mM Cyc	2.18
2_Sac	1_0 mM Cyc	1.73
2_Sac	1_0 mM Cyc	2.06
2_Sac	1_0 mM Cyc	1.12
2_Sac	1_0 mM Cyc	0.58
2_Sac	1_0 mM Cyc	1.76
2_Sac	1_0 mM Cyc	1.11
2_Sac	1_0 mM Cyc	1.04
2_Sac	2_30 mM Cyc	1.86	1.2305	0.208533
2_Sac	2_30 mM Cyc	0.59
2_Sac	2_30 mM Cyc	2.59
2_Sac	2_30 mM Cyc	2.61
2_Sac	2_30 mM Cyc	2.85
2_Sac	2_30 mM Cyc	2.41
2_Sac	2_30 mM Cyc	2.67
2_Sac	2_30 mM Cyc	0.98
2_Sac	2_30 mM Cyc	0.5
2_Sac	2_30 mM Cyc	1.27
2_Sac	2_30 mM Cyc	0.3
2_Sac	2_30 mM Cyc	0.47
2_Sac	2_30 mM Cyc	1.08
2_Sac	2_30 mM Cyc	0.17
2_Sac	2_30 mM Cyc	1.43
2_Sac	2_30 mM Cyc	0.85
2_Sac	2_30 mM Cyc	0.45
2_Sac	2_30 mM Cyc	0.15
2_Sac	2_30 mM Cyc	0.96
2_Sac	2_30 mM Cyc	0.42
2_Sac	3_100 mM Cyc	0.11	0.436	0.175946
2_Sac	3_100 mM Cyc	0.1
2_Sac	3_100 mM Cyc	2.27
2_Sac	3_100 mM Cyc	0.41
2_Sac	3_100 mM Cyc	2.32
2_Sac	3_100 mM Cyc	0.33
2_Sac	3_100 mM Cyc	1.88
2_Sac	3_100 mM Cyc	0.39
2_Sac	3_100 mM Cyc	-0.19
2_Sac	3_100 mM Cyc	-0.11
2_Sac	3_100 mM Cyc	-0.19
2_Sac	3_100 mM Cyc	0.27
2_Sac	3_100 mM Cyc	-0.18
2_Sac	3_100 mM Cyc	-0.04
2_Sac	3_100 mM Cyc	0.86
2_Sac	3_100 mM Cyc	0.14
2_Sac	3_100 mM Cyc	0.18
2_Sac	3_100 mM Cyc	0.03
2_Sac	3_100 mM Cyc	0.23
2_Sac	3_100 mM Cyc	-0.09
3_Trp	1_0 mM Cyc	0.66	1.039	0.125341
3_Trp	1_0 mM Cyc	1.57
3_Trp	1_0 mM Cyc	1.94
3_Trp	1_0 mM Cyc	0.87
3_Trp	1_0 mM Cyc	1.97
3_Trp	1_0 mM Cyc	0.68
3_Trp	1_0 mM Cyc	0.52
3_Trp	1_0 mM Cyc	2.07
3_Trp	1_0 mM Cyc	0.55
3_Trp	1_0 mM Cyc	1.43
3_Trp	1_0 mM Cyc	0.66
3_Trp	1_0 mM Cyc	1.44
3_Trp	1_0 mM Cyc	1.08
3_Trp	1_0 mM Cyc	0.95
3_Trp	1_0 mM Cyc	1.41
3_Trp	1_0 mM Cyc	0.61
3_Trp	1_0 mM Cyc	0.17
3_Trp	1_0 mM Cyc	1.05
3_Trp	1_0 mM Cyc	0.86
3_Trp	1_0 mM Cyc	0.29
3_Trp	2_30 mM Cyc	-0.07	0.6865	0.160106
3_Trp	2_30 mM Cyc	-0.16
3_Trp	2_30 mM Cyc	2.25
3_Trp	2_30 mM Cyc	1.47
3_Trp	2_30 mM Cyc	2.04
3_Trp	2_30 mM Cyc	0.24
3_Trp	2_30 mM Cyc	0.21
3_Trp	2_30 mM Cyc	1.55
3_Trp	2_30 mM Cyc	-0.13
3_Trp	2_30 mM Cyc	0.15
3_Trp	2_30 mM Cyc	0.23
3_Trp	2_30 mM Cyc	0.76
3_Trp	2_30 mM Cyc	0.81
3_Trp	2_30 mM Cyc	1.44
3_Trp	2_30 mM Cyc	0.88
3_Trp	2_30 mM Cyc	0.51
3_Trp	2_30 mM Cyc	0.19
3_Trp	2_30 mM Cyc	0.14
3_Trp	2_30 mM Cyc	0.69
3_Trp	2_30 mM Cyc	0.53
3_Trp	3_100 mM Cyc	-0.04	0.2135	0.0705627
3_Trp	3_100 mM Cyc	0
3_Trp	3_100 mM Cyc	0.95
3_Trp	3_100 mM Cyc	0.45
3_Trp	3_100 mM Cyc	0.53
3_Trp	3_100 mM Cyc	0.3
3_Trp	3_100 mM Cyc	0.4
3_Trp	3_100 mM Cyc	0.65
3_Trp	3_100 mM Cyc	-0.2
3_Trp	3_100 mM Cyc	-0.11
3_Trp	3_100 mM Cyc	-0.15
3_Trp	3_100 mM Cyc	0.06
3_Trp	3_100 mM Cyc	-0.21
3_Trp	3_100 mM Cyc	0.61
3_Trp	3_100 mM Cyc	0.33
3_Trp	3_100 mM Cyc	0.2
3_Trp	3_100 mM Cyc	0.07
3_Trp	3_100 mM Cyc	0.27
3_Trp	3_100 mM Cyc	0.15
3_Trp	3_100 mM Cyc	0.01

## Sheet: Fig2d
Solution	Concentration	Value	Mean	SE
1_SC	1_0 mM Lactisole	2.36	1.768	0.189162
1_SC	1_0 mM Lactisole	1.85
1_SC	1_0 mM Lactisole	0.81
1_SC	1_0 mM Lactisole	1.42
1_SC	1_0 mM Lactisole	1.99
1_SC	1_0 mM Lactisole	1.98
1_SC	1_0 mM Lactisole	1.57
1_SC	1_0 mM Lactisole	1.39
1_SC	1_0 mM Lactisole	4.17
1_SC	1_0 mM Lactisole	0.96
1_SC	1_0 mM Lactisole	2.74
1_SC	1_0 mM Lactisole	2.26
1_SC	1_0 mM Lactisole	2.13
1_SC	1_0 mM Lactisole	1.53
1_SC	1_0 mM Lactisole	0.87
1_SC	1_0 mM Lactisole	2.74
1_SC	1_0 mM Lactisole	1.93
1_SC	1_0 mM Lactisole	0.98
1_SC	1_0 mM Lactisole	0.9
1_SC	1_0 mM Lactisole	0.78
1_SC	2_30 mM Lactisole	1.83	1.294	0.187718
1_SC	2_30 mM Lactisole	1.36
1_SC	2_30 mM Lactisole	-0.08
1_SC	2_30 mM Lactisole	1.09
1_SC	2_30 mM Lactisole	1.79
1_SC	2_30 mM Lactisole	0.63
1_SC	2_30 mM Lactisole	1.13
1_SC	2_30 mM Lactisole	1.01
1_SC	2_30 mM Lactisole	3.8
1_SC	2_30 mM Lactisole	0.83
1_SC	2_30 mM Lactisole	2.22
1_SC	2_30 mM Lactisole	1.64
1_SC	2_30 mM Lactisole	1.46
1_SC	2_30 mM Lactisole	1.37
1_SC	2_30 mM Lactisole	0.69
1_SC	2_30 mM Lactisole	2.2
1_SC	2_30 mM Lactisole	1.15
1_SC	2_30 mM Lactisole	0.67
1_SC	2_30 mM Lactisole	0.27
1_SC	2_30 mM Lactisole	0.82
1_SC	3_100 mM Lactisole	1.67	1.0675	0.181626
1_SC	3_100 mM Lactisole	1.33
1_SC	3_100 mM Lactisole	0.31
1_SC	3_100 mM Lactisole	1.18
1_SC	3_100 mM Lactisole	1.58
1_SC	3_100 mM Lactisole	0.09
1_SC	3_100 mM Lactisole	0.99
1_SC	3_100 mM Lactisole	0.86
1_SC	3_100 mM Lactisole	3.32
1_SC	3_100 mM Lactisole	0.64
1_SC	3_100 mM Lactisole	1.9
1_SC	3_100 mM Lactisole	1.7
1_SC	3_100 mM Lactisole	1.27
1_SC	3_100 mM Lactisole	1.53
1_SC	3_100 mM Lactisole	0.26
1_SC	3_100 mM Lactisole	1.59
1_SC	3_100 mM Lactisole	0.52
1_SC	3_100 mM Lactisole	0.53
1_SC	3_100 mM Lactisole	0.14
1_SC	3_100 mM Lactisole	-0.06
2_Sac	1_0 mM Lactisole	2.02	1.588	0.154546
2_Sac	1_0 mM Lactisole	2.06
2_Sac	1_0 mM Lactisole	1.49
2_Sac	1_0 mM Lactisole	1.64
2_Sac	1_0 mM Lactisole	2.21
2_Sac	1_0 mM Lactisole	2.03
2_Sac	1_0 mM Lactisole	1.32
2_Sac	1_0 mM Lactisole	0.76
2_Sac	1_0 mM Lactisole	3.32
2_Sac	1_0 mM Lactisole	1.01
2_Sac	1_0 mM Lactisole	2.14
2_Sac	1_0 mM Lactisole	2.06
2_Sac	1_0 mM Lactisole	2.04
2_Sac	1_0 mM Lactisole	1.49
2_Sac	1_0 mM Lactisole	0.63
2_Sac	1_0 mM Lactisole	1.67
2_Sac	1_0 mM Lactisole	0.39
2_Sac	1_0 mM Lactisole	0.71
2_Sac	1_0 mM Lactisole	1.5
2_Sac	1_0 mM Lactisole	1.27
2_Sac	2_30 mM Lactisole	1.8	1.2005	0.14496
2_Sac	2_30 mM Lactisole	1.99
2_Sac	2_30 mM Lactisole	0.49
2_Sac	2_30 mM Lactisole	1.68
2_Sac	2_30 mM Lactisole	1.75
2_Sac	2_30 mM Lactisole	1.57
2_Sac	2_30 mM Lactisole	1.25
2_Sac	2_30 mM Lactisole	0.96
2_Sac	2_30 mM Lactisole	1.95
2_Sac	2_30 mM Lactisole	0.85
2_Sac	2_30 mM Lactisole	1.77
2_Sac	2_30 mM Lactisole	1.64
2_Sac	2_30 mM Lactisole	1.39
2_Sac	2_30 mM Lactisole	1.46
2_Sac	2_30 mM Lactisole	0.05
2_Sac	2_30 mM Lactisole	1.11
2_Sac	2_30 mM Lactisole	-0.26
2_Sac	2_30 mM Lactisole	0.46
2_Sac	2_30 mM Lactisole	1.5
2_Sac	2_30 mM Lactisole	0.6
2_Sac	3_100 mM Lactisole	1.12	0.8375	0.123861
2_Sac	3_100 mM Lactisole	1.45
2_Sac	3_100 mM Lactisole	0.01
2_Sac	3_100 mM Lactisole	1.28
2_Sac	3_100 mM Lactisole	1.34
2_Sac	3_100 mM Lactisole	0.53
2_Sac	3_100 mM Lactisole	0.65
2_Sac	3_100 mM Lactisole	0.49
2_Sac	3_100 mM Lactisole	0.5
2_Sac	3_100 mM Lactisole	0.44
2_Sac	3_100 mM Lactisole	1.39
2_Sac	3_100 mM Lactisole	1.19
2_Sac	3_100 mM Lactisole	1.29
2_Sac	3_100 mM Lactisole	0.96
2_Sac	3_100 mM Lactisole	-0.37
2_Sac	3_100 mM Lactisole	1.62
2_Sac	3_100 mM Lactisole	1.07
2_Sac	3_100 mM Lactisole	0.98
2_Sac	3_100 mM Lactisole	0.93
2_Sac	3_100 mM Lactisole	-0.12
3_Trp	1_0 mM Lactisole	1.09	1.1105	0.184449
3_Trp	1_0 mM Lactisole	0.74
3_Trp	1_0 mM Lactisole	3.28
3_Trp	1_0 mM Lactisole	0.45
3_Trp	1_0 mM Lactisole	1.03
3_Trp	1_0 mM Lactisole	0.77
3_Trp	1_0 mM Lactisole	1.15
3_Trp	1_0 mM Lactisole	0.83
3_Trp	1_0 mM Lactisole	0.52
3_Trp	1_0 mM Lactisole	1.41
3_Trp	1_0 mM Lactisole	1.34
3_Trp	1_0 mM Lactisole	1.02
3_Trp	1_0 mM Lactisole	1.07
3_Trp	1_0 mM Lactisole	0.63
3_Trp	1_0 mM Lactisole	0.27
3_Trp	1_0 mM Lactisole	0.65
3_Trp	1_0 mM Lactisole	0.71
3_Trp	1_0 mM Lactisole	1.09
3_Trp	1_0 mM Lactisole	0.71
3_Trp	1_0 mM Lactisole	3.45
3_Trp	2_30 mM Lactisole	0.77	0.677	0.178622
3_Trp	2_30 mM Lactisole	0.27
3_Trp	2_30 mM Lactisole	2.52
3_Trp	2_30 mM Lactisole	0.14
3_Trp	2_30 mM Lactisole	1.22
3_Trp	2_30 mM Lactisole	0.12
3_Trp	2_30 mM Lactisole	1
3_Trp	2_30 mM Lactisole	0.39
3_Trp	2_30 mM Lactisole	0.14
3_Trp	2_30 mM Lactisole	-0.11
3_Trp	2_30 mM Lactisole	1.24
3_Trp	2_30 mM Lactisole	0.1
3_Trp	2_30 mM Lactisole	0.62
3_Trp	2_30 mM Lactisole	0.2
3_Trp	2_30 mM Lactisole	-0.01
3_Trp	2_30 mM Lactisole	-0.15
3_Trp	2_30 mM Lactisole	0.83
3_Trp	2_30 mM Lactisole	0.93
3_Trp	2_30 mM Lactisole	0.54
3_Trp	2_30 mM Lactisole	2.78
3_Trp	3_100 mM Lactisole	0.5	0.473	0.129698
3_Trp	3_100 mM Lactisole	0.17
3_Trp	3_100 mM Lactisole	1.89
3_Trp	3_100 mM Lactisole	0.12
3_Trp	3_100 mM Lactisole	0.77
3_Trp	3_100 mM Lactisole	-0.19
3_Trp	3_100 mM Lactisole	0.57
3_Trp	3_100 mM Lactisole	0.32
3_Trp	3_100 mM Lactisole	0.16
3_Trp	3_100 mM Lactisole	0.29
3_Trp	3_100 mM Lactisole	1.05
3_Trp	3_100 mM Lactisole	-0.15
3_Trp	3_100 mM Lactisole	0.66
3_Trp	3_100 mM Lactisole	0.22
3_Trp	3_100 mM Lactisole	0.06
3_Trp	3_100 mM Lactisole	-0.01
3_Trp	3_100 mM Lactisole	0.61
3_Trp	3_100 mM Lactisole	0.39
3_Trp	3_100 mM Lactisole	0.11
3_Trp	3_100 mM Lactisole	1.92

## Sheet: Fig4a
Residue No		GAI	Lactisole	Cyclamate
566	GLU 1	3.8924	-0.341433	1.98269
567	PRO 2	-1.28813	-1.64783	-0.270312
568	ALA 3	1.5596	-1.50767	-0.86424
569	VAL 4	-0.168633	-1.1908	-0.9482
570	LEU 5	-0.902833	-1.02723	0.13113
571	LEU 6	-2.09563	-1.59607	-0.6674
572	LEU 7	-0.472633	-1.14043	-0.994113
573	LEU 8	-2.1451	-0.242867	-0.631103
574	LEU 9	-2.0065	-0.3928	-0.020165
575	LEU 10	-0.925	-2.1448	-1.51194
576	LEU 11	-3.25397	-0.798733	-1.43348
577	SER 12	-0.8625	0.641367	-0.412017
578	LEU 13	-0.545133	0.0204667	-0.773252
579	ALA 14	1.59293	0.2201	0.334218
580	LEU 15	-0.852167	0.812533	-0.41636
581	GLY 16	0.3888	0.774067	0.211725
582	LEU 17	1.56783	1.59727	-0.0164767
583	VAL 18	0.630233	0.2835	0.225562
584	LEU 19	-0.3006	0.873667	0.12699
585	ALA 20	0.0541	1.08017	-0.749468
586	ALA 21	-0.0404667	0.774	0.05649
587	LEU 22	0.909367	1.75973	0.248755
588	GLY 23	0.369033	0.9051	-0.664115
589	LEU 24	2.40443	1.1816	-0.812777
590	PHE 25	-0.146267	-0.1854	-0.766878
591	VAL 26	-0.164933	-1.69093	-3.67715
592	HID 27	-3.2362	0.684567	-2.88813
593	HID 28	-3.99713	-4.1088	-2.70498
594	ARG 29	-15.0187	-9.56277	-4.16423
595	ASP 30	4.30327	16.9207	17.2334
596	SER 31	-2.22117	-2.00983	4.40557
597	PRO 32	-1.4627	0.0524	0.551952
598	LEU 33	1.5258	-1.511	-1.63426
599	VAL 34	-3.7588	-0.2618	2.09338
600	GLN 35	8.38303	9.77357	8.7081
601	ALA 36	3.06573	-2.54793	-0.163015
602	SER 37	-2.21157	-3.71587	-0.692808
603	GLY 38	2.6571	-1.1415	-1.02187
604	GLY 39	-1.0645	-1.2943	-0.542183
605	PRO 40	-1.4095	0.157867	-0.671003
606	LEU 41	0.108	-0.235333	-0.237252
607	ALA 42	0.1778	-1.71247	-1.448
608	CYS 43	-2.79797	-3.03767	-1.08246
609	PHE 44	-2.1488	2.00497	0.0588967
610	GLY 45	-0.255333	-0.5916	0.441465
611	LEU 46	0.662867	-0.179633	-0.145213
612	VAL 47	-0.846433	0.331133	-0.150742
613	CYS 48	0.637667	1.85203	0.053765
614	LEU 49	0.356133	0.476433	0.126295
615	GLY 50	-0.169867	0.275633	0.522047
616	LEU 51	1.9688	-0.375833	-0.207288
617	VAL 52	2.6272	0.433567	1.70155
618	CYS 53	-1.89107	-2.25587	-1.48329
619	LEU 54	-1.6157	-1.42927	-0.300803
620	SER 55	6.0161	3.3216	3.03658
621	VAL 56	2.30907	-0.107667	0.391478
622	LEU 57	1.94967	0.4984	0.362138
623	LEU 58	3.07913	-1.5121	-0.212753
624	PHE 59	2.8385	-2.70503	2.92099
625	PRO 60	5.0828	-2.57207	-0.914638
626	GLY 61	4.53747	0.381933	1.04926
627	GLN 62	-2.7005	-1.5743	0.0372317
628	PRO 63	-1.63533	1.863	-0.835895
629	SER 64	-1.3715	1.6752	0.11305
630	PRO 65	0.7228	1.06403	1.0144
631	ALA 66	1.23647	0.489667	-0.461577
632	ARG 67	-9.98913	-23.7734	-16.4035
633	CYX 68	1.84713	-2.75473	-3.47037
634	LEU 69	1.1985	-0.7214	-0.852077
635	ALA 70	4.45483	3.537	0.361237
636	GLN 71	1.39883	-0.301767	-3.96156
637	GLN 72	3.22613	5.8814	3.86586
638	PRO 73	-2.58377	-4.45483	-1.30481
639	LEU 74	-2.4754	-4.1254	-3.26028
640	SER 75	-3.063	-3.1998	-2.53731
641	HID 76	2.19927	-1.88397	-2.57081
642	LEU 77	0.8875	1.68313	1.54478
643	PRO 78	-0.519467	0.958333	1.31343
644	LEU 79	2.66153	1.04447	1.17084
645	THR 80	2.2625	2.38557	4.60374
646	GLY 81	-3.38657	0.425067	-1.33704
647	CYS 82	-3.20177	-2.4094	1.95263
648	LEU 83	0.891433	-0.7636	0.942553
649	SER 84	3.0105	1.20537	0.646752
650	THR 85	-1.33443	0.6166	-2.2576
651	LEU 86	0.8471	-0.684833	-1.44985
652	PHE 87	1.29853	-1.0297	0.71623
653	LEU 88	-1.68633	0.456767	1.30137
654	GLN 89	-2.63907	0.7528	-0.218605
655	ALA 90	-0.2893	0.8625	0.285057
656	ALA 91	0.786233	-1.28947	-0.794915
657	GLU 92	10.5208	22.3786	10.0195
658	ILE 93	-1.2044	-2.39583	-1.72944
659	PHE 94	-4.36787	0.895733	1.18695
660	VAL 95	-1.6133	0.0506	1.23857
661	GLU 96	-6.53773	15.5468	-4.83787
662	SER 97	-1.36047	-1.7127	0.577037
663	GLU 98	-25.205	1.6112	9.06793
664	LEU 99	0.9292	3.36883	1.10823
665	PRO 100	5.13893	1.45943	-4.12771
666	LEU 101	-3.12093	-0.2565	-0.809188
667	SER 102	16.9783	-0.340933	-2.0747
668	TRP 103	1.31943	-0.393867	0.164747
669	ALA 104	2.50407	-3.18473	-2.72315
670	ASP 105	14.6832	11.7565	1.44289
671	ARG 106	-39.202	-3.6413	-1.81724
672	LEU 107	0.135433	1.7174	5.86565
673	SER 108	1.19077	-0.364033	-5.46102
674	GLY 109	-0.666433	-0.0663	-0.633238
675	CYS 110	-0.0225667	2.99093	-0.876832
676	LEU 111	2.5857	-4.29673	-0.87763
677	ARG 112	-1.01947	27.0794	-18.6646
678	GLY 113	1.29367	2.50843	2.17929
679	PRO 114	-1.9517	3.01283	0.31231
680	TRP 115	0.579867	0.909967	2.55274
681	ALA 116	-0.780767	-1.02773	-0.389887
682	TRP 117	0.0779	0.254733	1.0473
683	LEU 118	-0.0593667	-0.242833	-0.406465
684	VAL 119	0.417533	-1.39973	0.403867
685	VAL 120	-0.5226	0.861567	0.95049
686	LEU 121	-2.76913	-1.56603	0.14142
687	LEU 122	1.98633	2.0413	0.805593
688	ALA 123	0.677367	-0.440833	0.999062
689	MET 124	-0.285	-0.2069	2.26056
690	LEU 125	0.1274	-0.102	-0.113508
691	VAL 126	-1.51937	-1.25647	0.761463
692	GLU 127	16.8019	2.21843	14.7728
693	VAL 128	2.5319	1.39707	0.837623
694	ALA 129	1.10417	-0.2525	0.569288
695	LEU 130	0.2482	-1.7872	0.557998
696	CYS 131	-0.443933	-0.261233	1.04608
697	THR 132	-0.9753	1.40863	1.31374
698	TRP 133	-2.59473	-2.62227	-0.932572
699	TYR 134	-4.88553	-4.9845	-4.36876
700	LEU 135	-5.13453	-4.0092	-3.15808
701	VAL 136	0.4801	1.63467	0.126705
702	ALA 137	-0.768833	-1.13947	-1.36063
703	PHE 138	-4.25853	-0.723033	-4.02579
704	PRO 139	-4.22123	-2.05343	-4.51501
705	PRO 140	-6.7408	-1.4819	-3.20508
706	GLU 141	2.1724	10.4175	6.70843
707	VAL 142	-0.354867	-0.8164	-0.725575
708	VAL 143	2.58497	2.31963	-1.47168
709	THR 144	1.63487	1.85287	-0.946868
710	ASP 145	17.2222	34.7793	44.4024
711	TRP 146	0.492367	-0.374067	1.54401
712	HID 147	4.96207	-1.38763	-2.62225
713	MET 148	4.61883	-0.6856	0.466625
714	LEU 149	-0.855	0.7229	1.27644
715	PRO 150	-0.126767	-0.495367	0.362167
716	THR 151	-2.8791	-3.97373	-1.59021
717	GLU 152	3.66507	-5.57123	9.87653
718	ALA 153	-0.459167	-3.24773	-0.56797
719	LEU 154	4.44673	-3.2384	3.24608
720	VAL 155	-0.0619333	-0.0748	2.1753
721	HID 156	6.23147	4.59247	2.78447
722	CYX 157	2.30247	-0.495767	-2.33629
723	ARG 158	-9.29827	-3.21063	-17.9266
724	THR 159	-3.38513	-4.85457	-9.5897
725	ARG 160	-38.4536	-11.3783	-38.7084
726	SER 161	-2.34747	0.922567	-5.36723
727	TRP 162	-0.0544667	-0.0366667	-5.83188
728	VAL 163	-3.18043	-0.422533	-0.598503
729	SER 164	-2.30033	0.8438	-5.68281
730	PHE 165	-6.07493	0.4581	-1.96364
731	GLY 166	-2.17847	-1.71423	-0.591013
732	LEU 167	-1.7571	-0.1792	-0.137408
733	ALA 168	-5.85507	-6.9052	-1.90981
734	HID 169	2.976	1.8547	0.336945
735	ALA 170	1.03063	2.39553	-0.260485
736	THR 171	1.5545	-4.35203	-1.3965
737	ASN 172	3.26993	-0.605767	1.18977
738	ALA 173	0.646533	1.7964	-0.989293
739	THR 174	1.6028	1.98053	-0.08748
740	LEU 175	2.44797	1.40067	1.96298
741	ALA 176	-1.39567	-1.4753	-0.79457
742	PHE 177	0.361033	-0.420967	-0.706015
743	LEU 178	-0.0372667	0.718	0.874578
744	CYS 179	-1.395	0.163067	0.0781483
745	PHE 180	1.26813	-3.5683	-1.76722
746	LEU 181	1.071	0.676633	0.253952
747	GLY 182	-3.08593	-0.124167	0.0396183
748	THR 183	-2.2733	-3.58157	-2.24788
749	PHE 184	0.264767	-2.4497	-0.844928
750	LEU 185	-3.31193	0.594433	1.13937
751	VAL 186	-1.00157	-1.4981	-1.37952
752	ARG 187	-3.37617	-5.6497	1.28393
753	SER 188	-5.34553	-1.14717	-0.30163
754	GLN 189	1.52123	-2.86397	-3.42634
755	PRO 190	-3.71417	-5.61523	-9.91414
756	GLY 191	-1.5766	2.92857	0.28959
757	ARG 192	-73.3524	-32.5713	-6.99703
758	TYR 193	7.8052	11.3274	-0.815745
759	ASN 194	4.12043	-0.762967	-2.25111
760	ARG 195	-7.93277	-6.9703	14.6444
761	ALA 196	0.8955	0.655233	-3.13228
762	ARG 197	-9.76403	-9.26877	-2.38029
763	GLY 198	-1.06647	-1.81743	-0.718632
764	LEU 199	1.6115	0.237533	-0.126317
765	THR 200	4.3936	-3.51427	-2.00665
766	PHE 201	-2.4212	-0.397267	-0.770537
767	ALA 202	-1.10903	-0.0557667	0.654302
768	MET 203	-0.193567	-1.05777	0.517213
769	LEU 204	-0.4398	-0.748033	-0.151195
770	ALA 205	-2.3591	-0.723933	-0.68894
771	TYR 206	1.00867	-1.157	-1.56557
772	PHE 207	-0.379067	-1.91683	-2.5154
773	ILE 208	0.7487	0.490167	0.008935
774	THR 209	0.7398	-0.5781	0.517015
775	TRP 210	0.4163	0.837333	3.08231
776	VAL 211	0.205	0.7824	1.40341
777	SER 212	0.995367	-0.237433	-0.514703
778	PHE 213	3.65063	-1.26637	1.15672
779	VAL 214	0.937233	1.10617	3.06918
780	PRO 215	0.598867	0.470667	2.09166
781	LEU 216	3.29973	1.77627	1.17139
782	LEU 217	6.69157	3.10807	-0.927013
783	ALA 218	-0.7187	-1.28893	-0.129615
784	ASN 219	-1.3568	-0.134567	0.875237
785	VAL 220	7.77147	2.4163	0.954363
786	GLN 221	3.17067	4.32373	3.39703
787	VAL 222	-2.6526	-7.9809	2.82858
788	VAL 223	-3.36293	-6.68553	0.705003
789	LEU 224	2.65897	0.716333	0.734988
790	ARG 225	-19.9035	-4.5324	-9.03199
791	PRO 226	1.45487	0.299133	1.99125
792	ALA 227	1.09067	0.184933	0.869935
793	VAL 228	0.853967	1.5744	1.01715
794	GLN 229	-5.96537	-1.67743	-1.9955
795	MET 230	-2.623	-1.73677	0.108305
796	GLY 231	1.00577	0.562067	-0.648725
797	ALA 232	0.306133	0.0861	1.00589
798	LEU 233	1.55057	-2.13947	0.45977
799	LEU 234	2.9249	-0.00476667	0.881618
800	LEU 235	0.0284333	-0.538867	0.690945
801	CYS 236	1.747	-0.0503	-0.153593
802	VAL 237	2.55247	1.30973	0.721902
803	LEU 238	3.55877	-0.696333	-0.986807
804	GLY 239	1.39463	0.220667	-0.211033
805	ILE 240	1.0777	-1.9877	-0.974282
806	LEU 241	9.54567	-0.401533	-0.247785
807	ALA 242	-1.1313	0.548933	-0.41126
808	ALA 243	0.824967	0.0337	0.60504
809	PHE 244	7.47797	3.14713	0.679862
810	HID 245	-3.48203	-1.64197	-0.834183
811	LEU 246	2.68923	1.8533	0.372798
812	PRO 247	-0.2403	-0.5678	0.0796317
813	ARG 248	-24.7323	-18.6455	-13.1084
814	CYS 249	0.310967	1.44017	0.00822667
815	TYR 250	-1.5759	-1.75747	-0.212308
816	LEU 251	-0.560767	-2.43783	-2.01361
817	LEU 252	0.598133	-0.970667	-5.34668
818	MET 253	2.4999	1.10697	-0.794093
819	ARG 254	-3.51947	-1.7064	-2.32263
820	GLN 255	7.1407	2.69687	2.21653
821	PRO 256	0.136033	-1.63713	1.14598
822	GLY 257	2.32867	1.8989	-3.0361
823	UNK 258	-94.0377	-71.5929	-54.9217

## Sheet: Fig4d
	hTAS1R3		hTAS1R3(R757C)
Cyclamate(mM)	Mean	SE	Mean	SE
0.1	0.0303	0.03749	-0.02469	0.02779
0.3	0.04892	0.0424	-0.00586	0.03529
1	0.1151	0.06657	-0.01583	0.02804
3	0.56368	0.10048	0.08064	0.06778
10	1.56396	0.13833	0.60782	0.14391
30	1.9622	0.16785	0.88768	0.13065

## Sheet: Fig5c
hTAS1R2/hTAS1R3	pH7.4		pH5.0
Saccharin(mM)	Mean	SE	Mean	SE
0.01	-0.12336	0.02901	-0.0451	0.01681
0.03	-0.0821	0.09207	-0.17705	0.01673
0.1	0.4043	0.08477	-0.12127	0.01481
0.3	1.63375	0.22056	0.10772	0.07061
1	2.29758	0.24443	0.95532	0.18396
3	2.26132	0.24278	1.01445	0.29618
10	2.16346	0.24682	1.03745	0.2912
30	1.16956	0.13325	0.54985	0.09376

## Sheet: Fig5d
mTas1r2/mTas1r3	pH7.4		pH5.0
Saccharin(mM)	Mean	SE	Mean	SE
0.01	-0.06861	0.03056	-0.07861	0.02743
0.03	-0.05111	0.03601	-0.04175	0.03038
0.1	-0.0507	0.03241	-0.04279	0.02425
0.3	-0.04817	0.03561	-0.05201	0.02204
1	0.39535	0.14308	0.00049784	0.03795
3	1.29181	0.12812	0.91786	0.14566
10	1.75454	0.13531	1.71163	0.17702
30	1.64294	0.13798	1.54928	0.15344

## Sheet: Fig5e
mTas1r2/mhTAS1R3	pH7.4		pH5.0
Saccharin(mM)	Mean	SE	Mean	SE
0.01	-0.12668	0.02757	-0.16324	0.02586
0.03	-0.10658	0.02216	-0.14899	0.02504
0.1	-0.10259	0.02742	-0.15405	0.02352
0.3	-0.0401	0.02695	-0.14874	0.02356
1	0.26539	0.11364	-0.13695	0.02188
3	1.11483	0.17091	-0.04576	0.0351
10	1.32465	0.1566	-0.12869	0.02205
30	1.21458	0.18047	0.51761	0.14207

## Sheet: Fig5f
hTAS1R2/hmTAS1R3	pH7.4		pH5.0
Saccharin(mM)	Mean	SE	Mean	SE
0.01	-0.11338	0.02102	-0.09288	0.0143
0.03	-0.06757	0.03265	-0.11071	0.02738
0.1	0.22887	0.07934	0.08651	0.02248
0.3	0.81909	0.13114	0.58983	0.17292
1	1.03537	0.18621	1.06373	0.1563
3	1.16594	0.20457	1.21631	0.18334
10	1.5448	0.2058	1.26827	0.15847
30	1.26939	0.18476	1.34991	0.14225

## Sheet: Fig5i
hTAS1R2/hTAS1R3(H641AR725A)	pH7.4		pH5.0
Saccharin(mM)	Mean	SE	Mean	SE
0.01	0.09407	0.02176	0.01177	0.02383
0.03	0.26173	0.06621	0.0345	0.02266
0.1	0.14461	0.02627	0.03456	0.02644
0.3	0.61491	0.12865	0.29338	0.08489
1	1.18784	0.14848	0.93098	0.12204
3	1.55192	0.1384	1.2196	0.11368
10	1.53168	0.14056	1.38674	0.11856
30	1.44457	0.12378	1.12276	0.09872
